# Supplementary material for: Visual motion perception as online hierarchical inference
Source: Nat Commun. 2022 Dec 1;13:7403. doi: 10.1038/s41467-022-34805-5 (PMC9715570; doi:10.1038/s41467-022-34805-5)
Supplement: Supplementary file 10 — Source Data [file 41467_2022_34805_MOESM10_ESM.zip]

Archive with 53 entries (53 files):
- Figure_2c.txt
- Figure_2d.txt
- Figure_2g.txt
- Figure_2h.txt
- Figure_3c.txt
- Figure_3e.txt
- Figure_3f.txt
- Figure_4e_Braddick_2002.txt
- Figure_4e_our_model.txt
- Figure_4f.txt
- Figure_4g.txt
- Figure_4hijkl.txt
- Figure_5c_high_noise.txt
- Figure_5c_low_noise.txt
- Figure_6d.txt
- Figure_6e.txt
- Figure_6h.txt
- Figure_6i.txt
- Figure_6j.txt
- Figure_7d.txt
- Figure_7g.txt
- Figure_7h.txt
- Figure_7i.txt
- Figure_7j.txt
- Figure_7m.txt
- Supplementary_Figure_S1a.txt
- Supplementary_Figure_S1b.txt
- Supplementary_Figure_S1c.txt
- Supplementary_Figure_S1d.txt
- Supplementary_Figure_S1e.txt
- Supplementary_Figure_S2.txt
- Supplementary_Figure_S3CC.txt
- Supplementary_Figure_S3CH.txt
- Supplementary_Figure_S3GG.txt
- Supplementary_Figure_S3GH.txt
- Supplementary_Figure_S3HG.txt
- Supplementary_Figure_S3HH.txt
- Supplementary_Figure_S3IH.txt
- Supplementary_Figure_S3II.txt
- Supplementary_Figure_S4.txt
- Supplementary_Figure_S5b.txt
- Supplementary_Figure_S5c.txt
- Supplementary_Figure_S5d.txt
- Supplementary_Figure_S5e.txt
- Supplementary_Figure_S5f.txt
- Supplementary_Figure_S6a.txt
- Supplementary_Figure_S6b.txt
- Supplementary_Figure_S6c.txt
- Supplementary_Figure_S6d.txt
- Supplementary_Figure_S6e.txt
- Supplementary_Figure_S6f.txt
- Supplementary_Figure_S7b.txt
- Supplementary_Figure_S7c.txt
