# Supplementary material for: Visual motion perception as online hierarchical inference
Source: Nat Commun. 2022 Dec 1;13:7403. doi: 10.1038/s41467-022-34805-5 (PMC9715570; doi:10.1038/s41467-022-34805-5)
Supplement: Supplementary file 10 — Source Data [file 41467_2022_34805_MOESM10_ESM.zip › Figure_2c.txt]

# COLUMNS: | t | lam_1 | lam_2 | lam_3 | lam_4 |
+0.000000e+00 +4.968422e-01 +4.973665e-01 +4.973665e-01 +4.973665e-01
+1.666667e-02 +4.937429e-01 +4.948738e-01 +4.947557e-01 +4.947685e-01
+3.333333e-02 +4.908078e-01 +4.923507e-01 +4.924197e-01 +4.923736e-01
+5.000000e-02 +4.877530e-01 +4.898758e-01 +4.899941e-01 +4.899555e-01
+6.666667e-02 +4.851540e-01 +4.874439e-01 +4.877991e-01 +4.877983e-01
+8.333333e-02 +4.828953e-01 +4.851415e-01 +4.859901e-01 +4.859842e-01
+1.000000e-01 +4.804382e-01 +4.827675e-01 +4.845209e-01 +4.846892e-01
+1.166667e-01 +4.794166e-01 +4.802876e-01 +4.833549e-01 +4.855054e-01
+1.333333e-01 +4.774840e-01 +4.781103e-01 +4.822742e-01 +4.854238e-01
+1.500000e-01 +4.755202e-01 +4.768127e-01 +4.833413e-01 +4.855461e-01
+1.666667e-01 +4.753769e-01 +4.750920e-01 +4.866120e-01 +4.854084e-01
+1.833333e-01 +4.760145e-01 +4.729476e-01 +4.881887e-01 +4.869113e-01
+2.000000e-01 +4.779334e-01 +4.705216e-01 +4.890684e-01 +4.875163e-01
+2.166667e-01 +4.800123e-01 +4.681246e-01 +4.912221e-01 +4.877306e-01
+2.333333e-01 +4.813912e-01 +4.659880e-01 +4.921706e-01 +4.866772e-01
+2.500000e-01 +4.845818e-01 +4.639808e-01 +4.927614e-01 +4.866851e-01
+2.666667e-01 +4.888968e-01 +4.626955e-01 +4.942977e-01 +4.859024e-01
+2.833333e-01 +4.945283e-01 +4.624155e-01 +4.961627e-01 +4.851271e-01
+3.000000e-01 +5.005986e-01 +4.616954e-01 +4.988078e-01 +4.855313e-01
+3.166667e-01 +5.074440e-01 +4.615697e-01 +5.017140e-01 +4.868836e-01
+3.333333e-01 +5.170130e-01 +4.636411e-01 +5.049345e-01 +4.880598e-01
+3.500000e-01 +5.231895e-01 +4.654577e-01 +5.102511e-01 +4.875141e-01
+3.666667e-01 +5.328107e-01 +4.702146e-01 +5.169001e-01 +4.864837e-01
+3.833333e-01 +5.452101e-01 +4.741739e-01 +5.235004e-01 +4.869170e-01
+4.000000e-01 +5.562219e-01 +4.776779e-01 +5.317103e-01 +4.864391e-01
+4.166667e-01 +5.679647e-01 +4.803524e-01 +5.378157e-01 +4.868015e-01
+4.333333e-01 +5.770579e-01 +4.830283e-01 +5.427681e-01 +4.867199e-01
+4.500000e-01 +5.849537e-01 +4.862592e-01 +5.472646e-01 +4.857727e-01
+4.666667e-01 +5.975475e-01 +4.902647e-01 +5.531757e-01 +4.865057e-01
+4.833333e-01 +6.139693e-01 +4.932705e-01 +5.615246e-01 +4.879014e-01
+5.000000e-01 +6.269293e-01 +4.964361e-01 +5.693950e-01 +4.887724e-01
+5.166667e-01 +6.419041e-01 +5.010902e-01 +5.782174e-01 +4.900171e-01
+5.333333e-01 +6.529594e-01 +5.030771e-01 +5.838434e-01 +4.932391e-01
+5.500000e-01 +6.661772e-01 +5.049632e-01 +5.917002e-01 +4.950336e-01
+5.666667e-01 +6.787190e-01 +5.069086e-01 +5.999420e-01 +4.957077e-01
+5.833333e-01 +6.889106e-01 +5.068362e-01 +6.076220e-01 +4.972438e-01
+6.000000e-01 +6.991144e-01 +5.073822e-01 +6.142856e-01 +4.983032e-01
+6.166667e-01 +7.081930e-01 +5.092933e-01 +6.200904e-01 +4.981339e-01
+6.333333e-01 +7.156086e-01 +5.109361e-01 +6.233150e-01 +4.979833e-01
+6.500000e-01 +7.236541e-01 +5.117528e-01 +6.284123e-01 +4.989844e-01
+6.666667e-01 +7.316341e-01 +5.123619e-01 +6.321949e-01 +5.021271e-01
+6.833333e-01 +7.364724e-01 +5.141604e-01 +6.344810e-01 +5.035938e-01
+7.000000e-01 +7.374297e-01 +5.146199e-01 +6.382173e-01 +5.026789e-01
+7.166667e-01 +7.401065e-01 +5.141990e-01 +6.410265e-01 +5.041271e-01
+7.333333e-01 +7.455471e-01 +5.142170e-01 +6.444217e-01 +5.043331e-01
+7.500000e-01 +7.532281e-01 +5.148784e-01 +6.467836e-01 +5.031443e-01
+7.666667e-01 +7.559579e-01 +5.140231e-01 +6.476900e-01 +5.024479e-01
+7.833333e-01 +7.576350e-01 +5.128731e-01 +6.469981e-01 +5.014375e-01
+8.000000e-01 +7.597129e-01 +5.116699e-01 +6.462953e-01 +5.013556e-01
+8.166667e-01 +7.596367e-01 +5.108194e-01 +6.451861e-01 +5.010700e-01
+8.333333e-01 +7.571266e-01 +5.098435e-01 +6.439033e-01 +5.005669e-01
+8.500000e-01 +7.555927e-01 +5.087947e-01 +6.413855e-01 +5.006168e-01
+8.666667e-01 +7.531642e-01 +5.078768e-01 +6.393396e-01 +4.999035e-01
+8.833333e-01 +7.519584e-01 +5.073867e-01 +6.369604e-01 +4.989136e-01
+9.000000e-01 +7.492542e-01 +5.067602e-01 +6.353842e-01 +4.975094e-01
+9.166667e-01 +7.462806e-01 +5.060000e-01 +6.335687e-01 +4.956889e-01
+9.333333e-01 +7.434105e-01 +5.045650e-01 +6.320864e-01 +4.936246e-01
+9.500000e-01 +7.391378e-01 +5.025730e-01 +6.303562e-01 +4.915046e-01
+9.666667e-01 +7.351183e-01 +5.000963e-01 +6.284319e-01 +4.893732e-01
+9.833333e-01 +7.316446e-01 +4.976407e-01 +6.276396e-01 +4.870160e-01
+1.000000e+00 +7.269906e-01 +4.951553e-01 +6.249665e-01 +4.844856e-01
+1.016667e+00 +7.220044e-01 +4.925823e-01 +6.216157e-01 +4.822639e-01
+1.033333e+00 +7.182385e-01 +4.903840e-01 +6.192335e-01 +4.799773e-01
+1.050000e+00 +7.141107e-01 +4.880876e-01 +6.157666e-01 +4.777384e-01
+1.066667e+00 +7.095612e-01 +4.862330e-01 +6.125064e-01 +4.755774e-01
+1.083333e+00 +7.050380e-01 +4.837652e-01 +6.090513e-01 +4.731284e-01
+1.100000e+00 +7.013429e-01 +4.813383e-01 +6.061558e-01 +4.708979e-01
+1.116667e+00 +6.977068e-01 +4.794423e-01 +6.030535e-01 +4.685005e-01
+1.133333e+00 +6.948812e-01 +4.770606e-01 +6.006748e-01 +4.666320e-01
+1.150000e+00 +6.942737e-01 +4.751580e-01 +5.982508e-01 +4.648843e-01
+1.166667e+00 +6.958207e-01 +4.741210e-01 +5.961756e-01 +4.631753e-01
+1.183333e+00 +6.976743e-01 +4.739425e-01 +5.940494e-01 +4.611137e-01
+1.200000e+00 +6.990212e-01 +4.741130e-01 +5.926731e-01 +4.590320e-01
+1.216667e+00 +6.995965e-01 +4.743857e-01 +5.914675e-01 +4.570162e-01
+1.233333e+00 +7.023516e-01 +4.753274e-01 +5.905852e-01 +4.552226e-01
+1.250000e+00 +7.029772e-01 +4.751748e-01 +5.894317e-01 +4.535686e-01
+1.266667e+00 +7.054810e-01 +4.753648e-01 +5.894309e-01 +4.516511e-01
+1.283333e+00 +7.125243e-01 +4.756310e-01 +5.936311e-01 +4.499200e-01
+1.300000e+00 +7.183454e-01 +4.782153e-01 +5.948062e-01 +4.479610e-01
+1.316667e+00 +7.235877e-01 +4.808654e-01 +5.977813e-01 +4.461809e-01
+1.333333e+00 +7.330970e-01 +4.815517e-01 +6.023994e-01 +4.459981e-01
+1.350000e+00 +7.350712e-01 +4.813278e-01 +6.049957e-01 +4.449748e-01
+1.366667e+00 +7.371079e-01 +4.824961e-01 +6.053963e-01 +4.435953e-01
+1.383333e+00 +7.411448e-01 +4.847044e-01 +6.101382e-01 +4.418337e-01
+1.400000e+00 +7.491571e-01 +4.875584e-01 +6.142265e-01 +4.405083e-01
+1.416667e+00 +7.549670e-01 +4.910979e-01 +6.169067e-01 +4.385754e-01
+1.433333e+00 +7.623777e-01 +4.913933e-01 +6.215067e-01 +4.372899e-01
+1.450000e+00 +7.700320e-01 +4.925621e-01 +6.274717e-01 +4.357615e-01
+1.466667e+00 +7.770766e-01 +4.934317e-01 +6.323811e-01 +4.344403e-01
+1.483333e+00 +7.855031e-01 +4.945010e-01 +6.400115e-01 +4.329524e-01
+1.500000e+00 +7.922404e-01 +4.949205e-01 +6.449970e-01 +4.319622e-01
+1.516667e+00 +7.956432e-01 +4.943811e-01 +6.485945e-01 +4.306604e-01
+1.533333e+00 +8.035242e-01 +4.945659e-01 +6.545416e-01 +4.293199e-01
+1.550000e+00 +8.115604e-01 +4.950149e-01 +6.577799e-01 +4.281631e-01
+1.566667e+00 +8.211750e-01 +4.966683e-01 +6.641585e-01 +4.270683e-01
+1.583333e+00 +8.284563e-01 +4.994368e-01 +6.708551e-01 +4.257910e-01
+1.600000e+00 +8.367128e-01 +5.023107e-01 +6.833125e-01 +4.247923e-01
+1.616667e+00 +8.424026e-01 +5.036233e-01 +6.935342e-01 +4.241759e-01
+1.633333e+00 +8.480420e-01 +5.037981e-01 +7.059243e-01 +4.236389e-01
+1.650000e+00 +8.545322e-01 +5.038552e-01 +7.171374e-01 +4.239230e-01
+1.666667e+00 +8.587307e-01 +5.034982e-01 +7.225276e-01 +4.257433e-01
+1.683333e+00 +8.595668e-01 +5.029520e-01 +7.275301e-01 +4.262168e-01
+1.700000e+00 +8.612839e-01 +5.026913e-01 +7.329065e-01 +4.265416e-01
+1.716667e+00 +8.618731e-01 +5.028759e-01 +7.416889e-01 +4.260984e-01
+1.733333e+00 +8.630010e-01 +5.042825e-01 +7.486460e-01 +4.258560e-01
+1.750000e+00 +8.647859e-01 +5.048772e-01 +7.562805e-01 +4.257563e-01
+1.766667e+00 +8.624379e-01 +5.059855e-01 +7.625383e-01 +4.245993e-01
+1.783333e+00 +8.630865e-01 +5.073836e-01 +7.684295e-01 +4.229101e-01
+1.800000e+00 +8.631858e-01 +5.090113e-01 +7.715055e-01 +4.218707e-01
+1.816667e+00 +8.647606e-01 +5.096650e-01 +7.732090e-01 +4.206739e-01
+1.833333e+00 +8.708251e-01 +5.110206e-01 +7.729494e-01 +4.205576e-01
+1.850000e+00 +8.727831e-01 +5.116193e-01 +7.708383e-01 +4.199678e-01
+1.866667e+00 +8.707460e-01 +5.106303e-01 +7.691801e-01 +4.187329e-01
+1.883333e+00 +8.666442e-01 +5.089583e-01 +7.672590e-01 +4.174327e-01
+1.900000e+00 +8.630509e-01 +5.071955e-01 +7.644214e-01 +4.156983e-01
+1.916667e+00 +8.596058e-01 +5.050072e-01 +7.623338e-01 +4.137316e-01
+1.933333e+00 +8.559390e-01 +5.031783e-01 +7.586082e-01 +4.119320e-01
+1.950000e+00 +8.517639e-01 +5.009569e-01 +7.546367e-01 +4.102082e-01
+1.966667e+00 +8.466276e-01 +4.989501e-01 +7.503480e-01 +4.082983e-01
+1.983333e+00 +8.411778e-01 +4.967857e-01 +7.464578e-01 +4.064307e-01
+2.000000e+00 +8.353230e-01 +4.943420e-01 +7.424984e-01 +4.045233e-01
+2.016667e+00 +8.294667e-01 +4.922808e-01 +7.382294e-01 +4.025899e-01
+2.033333e+00 +8.238212e-01 +4.899058e-01 +7.338238e-01 +4.007414e-01
+2.050000e+00 +8.187549e-01 +4.882174e-01 +7.295179e-01 +3.988376e-01
+2.066667e+00 +8.138892e-01 +4.859308e-01 +7.252114e-01 +3.971223e-01
+2.083333e+00 +8.091693e-01 +4.835855e-01 +7.212494e-01 +3.954154e-01
+2.100000e+00 +8.063437e-01 +4.813254e-01 +7.176638e-01 +3.939153e-01
+2.116667e+00 +8.038851e-01 +4.790956e-01 +7.137151e-01 +3.929819e-01
+2.133333e+00 +7.987990e-01 +4.767952e-01 +7.094602e-01 +3.913460e-01
+2.150000e+00 +7.966628e-01 +4.750097e-01 +7.054013e-01 +3.901577e-01
+2.166667e+00 +7.937262e-01 +4.729910e-01 +7.022847e-01 +3.887366e-01
+2.183333e+00 +7.901327e-01 +4.709172e-01 +6.995699e-01 +3.873765e-01
+2.200000e+00 +7.868423e-01 +4.688717e-01 +6.968242e-01 +3.859800e-01
+2.216667e+00 +7.843259e-01 +4.668960e-01 +6.951552e-01 +3.843725e-01
+2.233333e+00 +7.814392e-01 +4.651909e-01 +6.948630e-01 +3.828696e-01
+2.250000e+00 +7.826817e-01 +4.640415e-01 +6.947457e-01 +3.821995e-01
+2.266667e+00 +7.811024e-01 +4.626125e-01 +6.939776e-01 +3.816335e-01
+2.283333e+00 +7.795136e-01 +4.611774e-01 +6.952168e-01 +3.810974e-01
+2.300000e+00 +7.800257e-01 +4.594832e-01 +6.996883e-01 +3.810313e-01
+2.316667e+00 +7.816161e-01 +4.577684e-01 +7.001592e-01 +3.819131e-01
+2.333333e+00 +7.829412e-01 +4.560829e-01 +7.017397e-01 +3.825362e-01
+2.350000e+00 +7.858626e-01 +4.551166e-01 +7.052734e-01 +3.827378e-01
+2.366667e+00 +7.899918e-01 +4.549340e-01 +7.088030e-01 +3.830856e-01
+2.383333e+00 +7.970063e-01 +4.576601e-01 +7.136520e-01 +3.833979e-01
+2.400000e+00 +8.065480e-01 +4.616682e-01 +7.193987e-01 +3.838108e-01
+2.416667e+00 +8.199365e-01 +4.650037e-01 +7.265919e-01 +3.868153e-01
+2.433333e+00 +8.315496e-01 +4.692865e-01 +7.339312e-01 +3.891475e-01
+2.450000e+00 +8.448236e-01 +4.723591e-01 +7.416218e-01 +3.918465e-01
+2.466667e+00 +8.615083e-01 +4.747138e-01 +7.483510e-01 +3.948574e-01
+2.483333e+00 +8.750709e-01 +4.774212e-01 +7.549140e-01 +3.973780e-01
+2.500000e+00 +8.839375e-01 +4.795972e-01 +7.583266e-01 +3.993696e-01
+2.516667e+00 +8.933226e-01 +4.819553e-01 +7.613876e-01 +4.021747e-01
+2.533333e+00 +9.050688e-01 +4.841164e-01 +7.638253e-01 +4.053943e-01
+2.550000e+00 +9.133208e-01 +4.846907e-01 +7.642499e-01 +4.078725e-01
+2.566667e+00 +9.218846e-01 +4.848805e-01 +7.669457e-01 +4.094364e-01
+2.583333e+00 +9.284560e-01 +4.846246e-01 +7.681895e-01 +4.110502e-01
+2.600000e+00 +9.323375e-01 +4.847595e-01 +7.710289e-01 +4.111014e-01
+2.616667e+00 +9.374762e-01 +4.864285e-01 +7.712126e-01 +4.102565e-01
+2.633333e+00 +9.419159e-01 +4.860954e-01 +7.754178e-01 +4.095559e-01
+2.650000e+00 +9.463555e-01 +4.856292e-01 +7.806818e-01 +4.095813e-01
+2.666667e+00 +9.547213e-01 +4.850799e-01 +7.849095e-01 +4.107487e-01
+2.683333e+00 +9.663489e-01 +4.842230e-01 +7.890811e-01 +4.124687e-01
+2.700000e+00 +9.739520e-01 +4.835861e-01 +7.945855e-01 +4.137938e-01
+2.716667e+00 +9.784168e-01 +4.826919e-01 +7.984575e-01 +4.140071e-01
+2.733333e+00 +9.812423e-01 +4.817430e-01 +8.001503e-01 +4.140308e-01
+2.750000e+00 +9.819502e-01 +4.806183e-01 +8.007902e-01 +4.142148e-01
+2.766667e+00 +9.846348e-01 +4.801924e-01 +8.011625e-01 +4.144748e-01
+2.783333e+00 +9.836221e-01 +4.795384e-01 +8.010628e-01 +4.142904e-01
+2.800000e+00 +9.814665e-01 +4.777711e-01 +8.014505e-01 +4.133400e-01
+2.816667e+00 +9.778954e-01 +4.758798e-01 +8.009956e-01 +4.120287e-01
+2.833333e+00 +9.737057e-01 +4.741680e-01 +8.010404e-01 +4.109816e-01
+2.850000e+00 +9.711506e-01 +4.725139e-01 +8.012314e-01 +4.100330e-01
+2.866667e+00 +9.690688e-01 +4.721506e-01 +8.019204e-01 +4.091139e-01
+2.883333e+00 +9.661780e-01 +4.714578e-01 +8.028196e-01 +4.078381e-01
+2.900000e+00 +9.624938e-01 +4.700815e-01 +8.040585e-01 +4.068132e-01
+2.916667e+00 +9.580758e-01 +4.683801e-01 +8.001355e-01 +4.059383e-01
+2.933333e+00 +9.526531e-01 +4.662486e-01 +7.955320e-01 +4.047244e-01
+2.950000e+00 +9.462665e-01 +4.642790e-01 +7.907553e-01 +4.037446e-01
+2.966667e+00 +9.404524e-01 +4.620093e-01 +7.862821e-01 +4.028776e-01
+2.983333e+00 +9.340269e-01 +4.608817e-01 +7.822206e-01 +4.023761e-01
+3.000000e+00 +9.274697e-01 +4.596763e-01 +7.780665e-01 +4.014694e-01
+3.016667e+00 +9.211436e-01 +4.594736e-01 +7.740798e-01 +4.007973e-01
+3.033333e+00 +9.149133e-01 +4.589030e-01 +7.696636e-01 +3.990833e-01
+3.050000e+00 +9.101164e-01 +4.577608e-01 +7.652134e-01 +3.972076e-01
+3.066667e+00 +9.062122e-01 +4.573364e-01 +7.611410e-01 +3.955389e-01
+3.083333e+00 +9.029491e-01 +4.569757e-01 +7.573643e-01 +3.937542e-01
+3.100000e+00 +8.989486e-01 +4.556314e-01 +7.543898e-01 +3.919878e-01
+3.116667e+00 +8.954790e-01 +4.547268e-01 +7.509143e-01 +3.902220e-01
+3.133333e+00 +8.922486e-01 +4.547561e-01 +7.477520e-01 +3.887058e-01
+3.150000e+00 +8.897408e-01 +4.549087e-01 +7.443378e-01 +3.871073e-01
+3.166667e+00 +8.855373e-01 +4.541246e-01 +7.411269e-01 +3.853735e-01
+3.183333e+00 +8.813037e-01 +4.524851e-01 +7.375999e-01 +3.836108e-01
+3.200000e+00 +8.766784e-01 +4.513398e-01 +7.343574e-01 +3.819084e-01
+3.216667e+00 +8.730944e-01 +4.504173e-01 +7.318536e-01 +3.802799e-01
+3.233333e+00 +8.725780e-01 +4.503077e-01 +7.307480e-01 +3.787033e-01
+3.250000e+00 +8.708026e-01 +4.495862e-01 +7.298174e-01 +3.773872e-01
+3.266667e+00 +8.690765e-01 +4.484092e-01 +7.288830e-01 +3.761163e-01
+3.283333e+00 +8.702104e-01 +4.470181e-01 +7.293897e-01 +3.753160e-01
+3.300000e+00 +8.709351e-01 +4.458465e-01 +7.298278e-01 +3.746956e-01
+3.316667e+00 +8.723201e-01 +4.447157e-01 +7.309762e-01 +3.741114e-01
+3.333333e+00 +8.777063e-01 +4.443359e-01 +7.345237e-01 +3.741435e-01
+3.350000e+00 +8.860658e-01 +4.433359e-01 +7.397680e-01 +3.746168e-01
+3.366667e+00 +8.957452e-01 +4.424589e-01 +7.477886e-01 +3.758400e-01
+3.383333e+00 +9.052276e-01 +4.424435e-01 +7.547136e-01 +3.772354e-01
+3.400000e+00 +9.121483e-01 +4.414070e-01 +7.595809e-01 +3.786983e-01
+3.416667e+00 +9.243148e-01 +4.409353e-01 +7.666893e-01 +3.794807e-01
+3.433333e+00 +9.323951e-01 +4.403541e-01 +7.726168e-01 +3.795672e-01
+3.450000e+00 +9.428916e-01 +4.408037e-01 +7.740018e-01 +3.800459e-01
+3.466667e+00 +9.543222e-01 +4.413819e-01 +7.784672e-01 +3.810378e-01
+3.483333e+00 +9.654134e-01 +4.409158e-01 +7.803411e-01 +3.821861e-01
+3.500000e+00 +9.701418e-01 +4.399449e-01 +7.834279e-01 +3.824436e-01
+3.516667e+00 +9.707018e-01 +4.389391e-01 +7.887194e-01 +3.821484e-01
+3.533333e+00 +9.730984e-01 +4.385543e-01 +7.896244e-01 +3.822630e-01
+3.550000e+00 +9.781672e-01 +4.392957e-01 +7.930999e-01 +3.831304e-01
+3.566667e+00 +9.874380e-01 +4.408238e-01 +7.907777e-01 +3.841785e-01
+3.583333e+00 +9.937543e-01 +4.419333e-01 +7.907718e-01 +3.852617e-01
+3.600000e+00 +9.994481e-01 +4.432133e-01 +7.926931e-01 +3.857543e-01
+3.616667e+00 +1.009895e+00 +4.439185e-01 +7.955054e-01 +3.860222e-01
+3.633333e+00 +1.024741e+00 +4.451347e-01 +7.961080e-01 +3.864566e-01
+3.650000e+00 +1.032557e+00 +4.455369e-01 +7.970438e-01 +3.861333e-01
+3.666667e+00 +1.040963e+00 +4.461426e-01 +7.981682e-01 +3.854460e-01
+3.683333e+00 +1.046257e+00 +4.455375e-01 +7.987443e-01 +3.847934e-01
+3.700000e+00 +1.050855e+00 +4.444855e-01 +7.988595e-01 +3.842559e-01
+3.716667e+00 +1.056930e+00 +4.440601e-01 +7.991729e-01 +3.838274e-01
+3.733333e+00 +1.060540e+00 +4.434599e-01 +7.971726e-01 +3.830751e-01
+3.750000e+00 +1.061596e+00 +4.430801e-01 +7.947662e-01 +3.824081e-01
+3.766667e+00 +1.060563e+00 +4.423661e-01 +7.940057e-01 +3.813433e-01
+3.783333e+00 +1.060962e+00 +4.423529e-01 +7.917070e-01 +3.801570e-01
+3.800000e+00 +1.063144e+00 +4.423075e-01 +7.902258e-01 +3.794267e-01
+3.816667e+00 +1.063691e+00 +4.420992e-01 +7.891415e-01 +3.787734e-01
+3.833333e+00 +1.062285e+00 +4.410920e-01 +7.898702e-01 +3.783828e-01
+3.850000e+00 +1.057332e+00 +4.401062e-01 +7.899212e-01 +3.773637e-01
+3.866667e+00 +1.049865e+00 +4.395681e-01 +7.889640e-01 +3.757010e-01
+3.883333e+00 +1.042910e+00 +4.393669e-01 +7.884331e-01 +3.741308e-01
+3.900000e+00 +1.037743e+00 +4.387998e-01 +7.873829e-01 +3.728034e-01
+3.916667e+00 +1.031811e+00 +4.379582e-01 +7.845006e-01 +3.719704e-01
+3.933333e+00 +1.026564e+00 +4.375018e-01 +7.802710e-01 +3.704403e-01
+3.950000e+00 +1.019844e+00 +4.363962e-01 +7.761685e-01 +3.688087e-01
+3.966667e+00 +1.012577e+00 +4.350334e-01 +7.727850e-01 +3.671445e-01
+3.983333e+00 +1.006159e+00 +4.345983e-01 +7.691945e-01 +3.654957e-01
+4.000000e+00 +9.992393e-01 +4.339813e-01 +7.657387e-01 +3.638633e-01
+4.016667e+00 +9.924259e-01 +4.324437e-01 +7.615621e-01 +3.622599e-01
+4.033333e+00 +9.864993e-01 +4.303848e-01 +7.584913e-01 +3.606777e-01
+4.050000e+00 +9.804619e-01 +4.283444e-01 +7.553180e-01 +3.591120e-01
+4.066667e+00 +9.740207e-01 +4.263394e-01 +7.514805e-01 +3.575863e-01
+4.083333e+00 +9.677372e-01 +4.243439e-01 +7.474876e-01 +3.561910e-01
+4.100000e+00 +9.620300e-01 +4.224097e-01 +7.435012e-01 +3.548311e-01
+4.116667e+00 +9.575228e-01 +4.204816e-01 +7.393997e-01 +3.539229e-01
+4.133333e+00 +9.527833e-01 +4.187202e-01 +7.356058e-01 +3.533677e-01
+4.150000e+00 +9.464565e-01 +4.170119e-01 +7.315974e-01 +3.525200e-01
+4.166667e+00 +9.411871e-01 +4.150026e-01 +7.273555e-01 +3.515754e-01
+4.183333e+00 +9.390188e-01 +4.133333e-01 +7.230277e-01 +3.513008e-01
+4.200000e+00 +9.380376e-01 +4.117067e-01 +7.196366e-01 +3.506766e-01
+4.216667e+00 +9.358394e-01 +4.098043e-01 +7.173796e-01 +3.498548e-01
+4.233333e+00 +9.358618e-01 +4.081002e-01 +7.188973e-01 +3.488413e-01
+4.250000e+00 +9.322565e-01 +4.067740e-01 +7.195328e-01 +3.475540e-01
+4.266667e+00 +9.313109e-01 +4.058417e-01 +7.221517e-01 +3.461934e-01
+4.283333e+00 +9.354096e-01 +4.053125e-01 +7.264339e-01 +3.450537e-01
+4.300000e+00 +9.368116e-01 +4.043758e-01 +7.256468e-01 +3.441337e-01
+4.316667e+00 +9.398125e-01 +4.036550e-01 +7.281344e-01 +3.433464e-01
+4.333333e+00 +9.443768e-01 +4.033141e-01 +7.297566e-01 +3.424590e-01
+4.350000e+00 +9.492466e-01 +4.033180e-01 +7.320462e-01 +3.416701e-01
+4.366667e+00 +9.578665e-01 +4.027251e-01 +7.357624e-01 +3.421654e-01
+4.383333e+00 +9.673905e-01 +4.015839e-01 +7.396967e-01 +3.435734e-01
+4.400000e+00 +9.778580e-01 +4.002798e-01 +7.441587e-01 +3.465825e-01
+4.416667e+00 +9.884916e-01 +3.992465e-01 +7.513761e-01 +3.500392e-01
+4.433333e+00 +1.002543e+00 +3.990638e-01 +7.562548e-01 +3.531393e-01
+4.450000e+00 +1.011506e+00 +3.986161e-01 +7.595997e-01 +3.552287e-01
+4.466667e+00 +1.017786e+00 +3.984899e-01 +7.632656e-01 +3.558061e-01
+4.483333e+00 +1.023257e+00 +3.980829e-01 +7.649506e-01 +3.565615e-01
+4.500000e+00 +1.024134e+00 +3.972025e-01 +7.682986e-01 +3.577635e-01
+4.516667e+00 +1.027793e+00 +3.966123e-01 +7.739517e-01 +3.594116e-01
+4.533333e+00 +1.034372e+00 +3.960043e-01 +7.768257e-01 +3.609492e-01
+4.550000e+00 +1.038995e+00 +3.944505e-01 +7.820864e-01 +3.632008e-01
+4.566667e+00 +1.042309e+00 +3.927683e-01 +7.861386e-01 +3.651132e-01
+4.583333e+00 +1.048506e+00 +3.918863e-01 +7.918266e-01 +3.675609e-01
+4.600000e+00 +1.054137e+00 +3.901780e-01 +7.995037e-01 +3.700181e-01
+4.616667e+00 +1.056627e+00 +3.884998e-01 +8.042208e-01 +3.717905e-01
+4.633333e+00 +1.056526e+00 +3.869543e-01 +8.080299e-01 +3.745741e-01
+4.650000e+00 +1.053216e+00 +3.855566e-01 +8.098003e-01 +3.754308e-01
+4.666667e+00 +1.053078e+00 +3.839106e-01 +8.110837e-01 +3.768993e-01
+4.683333e+00 +1.051277e+00 +3.823404e-01 +8.118269e-01 +3.772029e-01
+4.700000e+00 +1.051450e+00 +3.806705e-01 +8.110066e-01 +3.776956e-01
+4.716667e+00 +1.056475e+00 +3.795708e-01 +8.100045e-01 +3.783461e-01
+4.733333e+00 +1.062346e+00 +3.784997e-01 +8.112967e-01 +3.797996e-01
+4.750000e+00 +1.065379e+00 +3.774039e-01 +8.131471e-01 +3.806741e-01
+4.766667e+00 +1.068047e+00 +3.759477e-01 +8.162163e-01 +3.827812e-01
+4.783333e+00 +1.073130e+00 +3.743129e-01 +8.191239e-01 +3.849999e-01
+4.800000e+00 +1.071350e+00 +3.728096e-01 +8.206307e-01 +3.851285e-01
+4.816667e+00 +1.070456e+00 +3.713404e-01 +8.199330e-01 +3.861655e-01
+4.833333e+00 +1.067475e+00 +3.698166e-01 +8.203809e-01 +3.876802e-01
+4.850000e+00 +1.065229e+00 +3.686456e-01 +8.194753e-01 +3.881719e-01
+4.866667e+00 +1.063050e+00 +3.671611e-01 +8.183789e-01 +3.882505e-01
+4.883333e+00 +1.061711e+00 +3.656383e-01 +8.169298e-01 +3.880261e-01
+4.900000e+00 +1.056559e+00 +3.641360e-01 +8.151304e-01 +3.865638e-01
+4.916667e+00 +1.050197e+00 +3.625147e-01 +8.126274e-01 +3.851962e-01
+4.933333e+00 +1.044282e+00 +3.611618e-01 +8.106129e-01 +3.842957e-01
+4.950000e+00 +1.038483e+00 +3.598398e-01 +8.073106e-01 +3.832891e-01
+4.966667e+00 +1.033492e+00 +3.586158e-01 +8.034345e-01 +3.823590e-01
+4.983333e+00 +1.027710e+00 +3.571968e-01 +7.990843e-01 +3.816269e-01
+5.000000e+00 +1.021556e+00 +3.555936e-01 +7.949768e-01 +3.805253e-01
+5.016667e+00 +1.014283e+00 +3.541425e-01 +7.910570e-01 +3.796560e-01
+5.033333e+00 +1.007705e+00 +3.530527e-01 +7.873811e-01 +3.784455e-01
+5.050000e+00 +1.000839e+00 +3.517021e-01 +7.835730e-01 +3.774851e-01
+5.066667e+00 +9.942458e-01 +3.501971e-01 +7.800043e-01 +3.763623e-01
+5.083333e+00 +9.888620e-01 +3.486491e-01 +7.780153e-01 +3.746858e-01
+5.100000e+00 +9.841852e-01 +3.471781e-01 +7.773596e-01 +3.729795e-01
+5.116667e+00 +9.790213e-01 +3.457981e-01 +7.747601e-01 +3.715220e-01
+5.133333e+00 +9.765207e-01 +3.444663e-01 +7.747948e-01 +3.699831e-01
+5.150000e+00 +9.708617e-01 +3.432783e-01 +7.717843e-01 +3.683758e-01
+5.166667e+00 +9.662303e-01 +3.421120e-01 +7.697017e-01 +3.668905e-01
+5.183333e+00 +9.640436e-01 +3.412992e-01 +7.676075e-01 +3.659572e-01
+5.200000e+00 +9.656365e-01 +3.406859e-01 +7.685703e-01 +3.654528e-01
+5.216667e+00 +9.661918e-01 +3.404065e-01 +7.673693e-01 +3.646455e-01
+5.233333e+00 +9.651895e-01 +3.401138e-01 +7.683537e-01 +3.633385e-01
+5.250000e+00 +9.646167e-01 +3.392724e-01 +7.673407e-01 +3.624094e-01
+5.266667e+00 +9.665526e-01 +3.393685e-01 +7.669440e-01 +3.612588e-01
+5.283333e+00 +9.685529e-01 +3.397287e-01 +7.651833e-01 +3.603029e-01
+5.300000e+00 +9.737491e-01 +3.407870e-01 +7.628557e-01 +3.591548e-01
+5.316667e+00 +9.796832e-01 +3.421720e-01 +7.620241e-01 +3.580078e-01
+5.333333e+00 +9.846100e-01 +3.442148e-01 +7.613770e-01 +3.574031e-01
+5.350000e+00 +9.882524e-01 +3.463272e-01 +7.606041e-01 +3.563789e-01
+5.366667e+00 +9.929429e-01 +3.482436e-01 +7.624158e-01 +3.555712e-01
+5.383333e+00 +9.991118e-01 +3.514923e-01 +7.673611e-01 +3.545266e-01
+5.400000e+00 +1.003584e+00 +3.541531e-01 +7.722553e-01 +3.538274e-01
+5.416667e+00 +1.009752e+00 +3.565638e-01 +7.751669e-01 +3.527011e-01
+5.433333e+00 +1.014926e+00 +3.584216e-01 +7.780536e-01 +3.519450e-01
+5.450000e+00 +1.021442e+00 +3.595628e-01 +7.803860e-01 +3.511559e-01
+5.466667e+00 +1.029980e+00 +3.607788e-01 +7.858459e-01 +3.499993e-01
+5.483333e+00 +1.039130e+00 +3.621833e-01 +7.913736e-01 +3.488385e-01
+5.500000e+00 +1.051246e+00 +3.634226e-01 +7.946866e-01 +3.477183e-01
+5.516667e+00 +1.061232e+00 +3.643757e-01 +7.984672e-01 +3.464889e-01
+5.533333e+00 +1.068173e+00 +3.659895e-01 +8.043554e-01 +3.450626e-01
+5.550000e+00 +1.074421e+00 +3.676330e-01 +8.081979e-01 +3.437961e-01
+5.566667e+00 +1.080061e+00 +3.702982e-01 +8.122391e-01 +3.425359e-01
+5.583333e+00 +1.082488e+00 +3.733666e-01 +8.119601e-01 +3.414848e-01
+5.600000e+00 +1.083324e+00 +3.758877e-01 +8.117303e-01 +3.408729e-01
+5.616667e+00 +1.086214e+00 +3.790077e-01 +8.109002e-01 +3.405652e-01
+5.633333e+00 +1.089158e+00 +3.804449e-01 +8.134463e-01 +3.395819e-01
+5.650000e+00 +1.089539e+00 +3.800490e-01 +8.175792e-01 +3.386340e-01
+5.666667e+00 +1.094974e+00 +3.807286e-01 +8.233751e-01 +3.377204e-01
+5.683333e+00 +1.096988e+00 +3.815261e-01 +8.244002e-01 +3.364854e-01
+5.700000e+00 +1.097569e+00 +3.818533e-01 +8.260927e-01 +3.352760e-01
+5.716667e+00 +1.100713e+00 +3.825632e-01 +8.264208e-01 +3.344005e-01
+5.733333e+00 +1.101203e+00 +3.841097e-01 +8.305507e-01 +3.332107e-01
+5.750000e+00 +1.101685e+00 +3.847200e-01 +8.312309e-01 +3.322585e-01
+5.766667e+00 +1.101633e+00 +3.853551e-01 +8.311843e-01 +3.314622e-01
+5.783333e+00 +1.097362e+00 +3.862939e-01 +8.299355e-01 +3.301118e-01
+5.800000e+00 +1.094880e+00 +3.870221e-01 +8.271475e-01 +3.286939e-01
+5.816667e+00 +1.092180e+00 +3.880022e-01 +8.231029e-01 +3.273151e-01
+5.833333e+00 +1.087252e+00 +3.882029e-01 +8.191011e-01 +3.259279e-01
+5.850000e+00 +1.086179e+00 +3.884557e-01 +8.171145e-01 +3.245803e-01
+5.866667e+00 +1.081947e+00 +3.882800e-01 +8.132604e-01 +3.232119e-01
+5.883333e+00 +1.075855e+00 +3.882205e-01 +8.085322e-01 +3.220868e-01
+5.900000e+00 +1.069462e+00 +3.872994e-01 +8.041101e-01 +3.208757e-01
+5.916667e+00 +1.062439e+00 +3.862002e-01 +7.993528e-01 +3.196408e-01
+5.933333e+00 +1.054845e+00 +3.854670e-01 +7.955528e-01 +3.183070e-01
+5.950000e+00 +1.047254e+00 +3.839366e-01 +7.910223e-01 +3.169487e-01
+5.966667e+00 +1.039684e+00 +3.824368e-01 +7.861965e-01 +3.156980e-01
+5.983333e+00 +1.032305e+00 +3.808505e-01 +7.818028e-01 +3.145113e-01
+6.000000e+00 +1.024824e+00 +3.792481e-01 +7.770123e-01 +3.134437e-01
+6.016667e+00 +1.017548e+00 +3.776128e-01 +7.723403e-01 +3.122214e-01
+6.033333e+00 +1.010720e+00 +3.759395e-01 +7.678110e-01 +3.111024e-01
+6.050000e+00 +1.003638e+00 +3.743797e-01 +7.632396e-01 +3.099855e-01
+6.066667e+00 +9.967513e-01 +3.727566e-01 +7.588220e-01 +3.089794e-01
+6.083333e+00 +9.904509e-01 +3.712787e-01 +7.548739e-01 +3.081313e-01
+6.100000e+00 +9.838840e-01 +3.698340e-01 +7.514752e-01 +3.069500e-01
+6.116667e+00 +9.782801e-01 +3.683775e-01 +7.483382e-01 +3.059249e-01
+6.133333e+00 +9.744144e-01 +3.671002e-01 +7.456931e-01 +3.049555e-01
+6.150000e+00 +9.715935e-01 +3.657767e-01 +7.455904e-01 +3.039457e-01
+6.166667e+00 +9.685244e-01 +3.645254e-01 +7.443074e-01 +3.028229e-01
+6.183333e+00 +9.656033e-01 +3.631633e-01 +7.414725e-01 +3.016624e-01
+6.200000e+00 +9.633572e-01 +3.619861e-01 +7.376963e-01 +3.007377e-01
+6.216667e+00 +9.614365e-01 +3.610745e-01 +7.354632e-01 +2.999938e-01
+6.233333e+00 +9.576427e-01 +3.601670e-01 +7.327181e-01 +2.989963e-01
+6.250000e+00 +9.587103e-01 +3.593938e-01 +7.316095e-01 +2.985110e-01
+6.266667e+00 +9.632305e-01 +3.583496e-01 +7.296436e-01 +2.984298e-01
+6.283333e+00 +9.652865e-01 +3.574336e-01 +7.281300e-01 +2.979849e-01
+6.300000e+00 +9.722089e-01 +3.570054e-01 +7.287120e-01 +2.978511e-01
+6.316667e+00 +9.809212e-01 +3.566920e-01 +7.288609e-01 +2.975962e-01
+6.333333e+00 +9.858682e-01 +3.562185e-01 +7.301370e-01 +2.970796e-01
+6.350000e+00 +9.893462e-01 +3.553046e-01 +7.323227e-01 +2.966477e-01
+6.366667e+00 +9.934550e-01 +3.552647e-01 +7.340646e-01 +2.962093e-01
+6.383333e+00 +1.004080e+00 +3.555388e-01 +7.391180e-01 +2.957955e-01
+6.400000e+00 +1.012301e+00 +3.549795e-01 +7.439961e-01 +2.962928e-01
+6.416667e+00 +1.017574e+00 +3.549591e-01 +7.514386e-01 +2.968004e-01
+6.433333e+00 +1.024364e+00 +3.541694e-01 +7.562972e-01 +2.977370e-01
+6.450000e+00 +1.029877e+00 +3.536787e-01 +7.614852e-01 +2.983651e-01
+6.466667e+00 +1.034782e+00 +3.540279e-01 +7.660545e-01 +2.989623e-01
+6.483333e+00 +1.044125e+00 +3.540183e-01 +7.684523e-01 +3.003349e-01
+6.500000e+00 +1.055640e+00 +3.542144e-01 +7.708931e-01 +3.012702e-01
+6.516667e+00 +1.062233e+00 +3.547915e-01 +7.743687e-01 +3.014990e-01
+6.533333e+00 +1.069571e+00 +3.552163e-01 +7.799868e-01 +3.016855e-01
+6.550000e+00 +1.073961e+00 +3.554960e-01 +7.812166e-01 +3.010711e-01
+6.566667e+00 +1.080343e+00 +3.555306e-01 +7.823196e-01 +3.007978e-01
+6.583333e+00 +1.086370e+00 +3.551216e-01 +7.855210e-01 +3.006374e-01
+6.600000e+00 +1.095458e+00 +3.550637e-01 +7.893883e-01 +3.010192e-01
+6.616667e+00 +1.105633e+00 +3.551387e-01 +7.929436e-01 +3.019978e-01
+6.633333e+00 +1.113015e+00 +3.560773e-01 +7.974757e-01 +3.026583e-01
+6.650000e+00 +1.116930e+00 +3.574460e-01 +8.009467e-01 +3.029391e-01
+6.666667e+00 +1.120890e+00 +3.571464e-01 +8.022792e-01 +3.038161e-01
+6.683333e+00 +1.126189e+00 +3.575830e-01 +8.036465e-01 +3.038907e-01
+6.700000e+00 +1.129708e+00 +3.574881e-01 +8.070788e-01 +3.036311e-01
+6.716667e+00 +1.133583e+00 +3.568388e-01 +8.105669e-01 +3.031990e-01
+6.733333e+00 +1.135662e+00 +3.563474e-01 +8.107903e-01 +3.026161e-01
+6.750000e+00 +1.133848e+00 +3.560177e-01 +8.086756e-01 +3.021564e-01
+6.766667e+00 +1.131838e+00 +3.555786e-01 +8.068623e-01 +3.013848e-01
+6.783333e+00 +1.131766e+00 +3.548839e-01 +8.065638e-01 +3.008789e-01
+6.800000e+00 +1.127956e+00 +3.541982e-01 +8.064089e-01 +3.001852e-01
+6.816667e+00 +1.124488e+00 +3.538071e-01 +8.044059e-01 +2.991936e-01
+6.833333e+00 +1.124113e+00 +3.536480e-01 +8.029614e-01 +2.982117e-01
+6.850000e+00 +1.120927e+00 +3.529299e-01 +7.998667e-01 +2.975163e-01
+6.866667e+00 +1.113915e+00 +3.515059e-01 +7.974349e-01 +2.966309e-01
+6.883333e+00 +1.107331e+00 +3.501423e-01 +7.934874e-01 +2.955839e-01
+6.900000e+00 +1.100840e+00 +3.492124e-01 +7.892804e-01 +2.943910e-01
+6.916667e+00 +1.095079e+00 +3.484833e-01 +7.848896e-01 +2.933064e-01
+6.933333e+00 +1.087263e+00 +3.471333e-01 +7.810204e-01 +2.922166e-01
+6.950000e+00 +1.080213e+00 +3.457503e-01 +7.769849e-01 +2.911133e-01
+6.966667e+00 +1.072706e+00 +3.445613e-01 +7.733492e-01 +2.900994e-01
+6.983333e+00 +1.067026e+00 +3.438239e-01 +7.694471e-01 +2.892639e-01
+7.000000e+00 +1.059495e+00 +3.426208e-01 +7.652565e-01 +2.880926e-01
+7.016667e+00 +1.051793e+00 +3.412210e-01 +7.609358e-01 +2.869218e-01
+7.033333e+00 +1.044328e+00 +3.399256e-01 +7.563496e-01 +2.858006e-01
+7.050000e+00 +1.037288e+00 +3.386851e-01 +7.519863e-01 +2.847312e-01
+7.066667e+00 +1.030753e+00 +3.373843e-01 +7.482255e-01 +2.836399e-01
+7.083333e+00 +1.024472e+00 +3.359567e-01 +7.444507e-01 +2.827247e-01
+7.100000e+00 +1.017465e+00 +3.344823e-01 +7.404847e-01 +2.818147e-01
+7.116667e+00 +1.012153e+00 +3.332168e-01 +7.375875e-01 +2.807470e-01
+7.133333e+00 +1.008421e+00 +3.319193e-01 +7.336219e-01 +2.799027e-01
+7.150000e+00 +1.004524e+00 +3.308396e-01 +7.303960e-01 +2.789342e-01
+7.166667e+00 +1.000495e+00 +3.297681e-01 +7.275739e-01 +2.780399e-01
+7.183333e+00 +9.979494e-01 +3.284439e-01 +7.256579e-01 +2.772547e-01
+7.200000e+00 +9.951364e-01 +3.270936e-01 +7.233134e-01 +2.767068e-01
+7.216667e+00 +9.917231e-01 +3.258237e-01 +7.218041e-01 +2.763345e-01
+7.233333e+00 +9.937826e-01 +3.245525e-01 +7.216523e-01 +2.762968e-01
+7.250000e+00 +9.986681e-01 +3.240286e-01 +7.200129e-01 +2.765687e-01
+7.266667e+00 +1.001896e+00 +3.228141e-01 +7.193009e-01 +2.772917e-01
+7.283333e+00 +1.007456e+00 +3.215682e-01 +7.194535e-01 +2.778453e-01
+7.300000e+00 +1.012214e+00 +3.203174e-01 +7.192241e-01 +2.784704e-01
+7.316667e+00 +1.017035e+00 +3.192565e-01 +7.212076e-01 +2.788812e-01
+7.333333e+00 +1.020030e+00 +3.180853e-01 +7.227183e-01 +2.797574e-01
+7.350000e+00 +1.028524e+00 +3.170217e-01 +7.251913e-01 +2.811124e-01
+7.366667e+00 +1.031195e+00 +3.159968e-01 +7.279486e-01 +2.815219e-01
+7.383333e+00 +1.037434e+00 +3.153116e-01 +7.303580e-01 +2.819748e-01
+7.400000e+00 +1.042256e+00 +3.145791e-01 +7.348903e-01 +2.823207e-01
+7.416667e+00 +1.048183e+00 +3.139459e-01 +7.354332e-01 +2.830198e-01
+7.433333e+00 +1.052519e+00 +3.132385e-01 +7.356498e-01 +2.832954e-01
+7.450000e+00 +1.061670e+00 +3.128216e-01 +7.382117e-01 +2.833174e-01
+7.466667e+00 +1.073405e+00 +3.124576e-01 +7.399535e-01 +2.833755e-01
+7.483333e+00 +1.087066e+00 +3.121515e-01 +7.453480e-01 +2.832734e-01
+7.500000e+00 +1.102070e+00 +3.122332e-01 +7.521242e-01 +2.838141e-01
+7.516667e+00 +1.109515e+00 +3.123037e-01 +7.565253e-01 +2.836772e-01
+7.533333e+00 +1.112244e+00 +3.119421e-01 +7.594962e-01 +2.835955e-01
+7.550000e+00 +1.114381e+00 +3.117485e-01 +7.625711e-01 +2.830933e-01
+7.566667e+00 +1.121917e+00 +3.121134e-01 +7.667294e-01 +2.826745e-01
+7.583333e+00 +1.133908e+00 +3.127026e-01 +7.709998e-01 +2.826202e-01
+7.600000e+00 +1.144255e+00 +3.134072e-01 +7.734771e-01 +2.824637e-01
+7.616667e+00 +1.146301e+00 +3.141909e-01 +7.708661e-01 +2.817063e-01
+7.633333e+00 +1.145869e+00 +3.139648e-01 +7.684250e-01 +2.815687e-01
+7.650000e+00 +1.152116e+00 +3.142574e-01 +7.665169e-01 +2.812827e-01
+7.666667e+00 +1.154523e+00 +3.144514e-01 +7.665346e-01 +2.809963e-01
+7.683333e+00 +1.159264e+00 +3.146915e-01 +7.673120e-01 +2.804956e-01
+7.700000e+00 +1.158445e+00 +3.144022e-01 +7.679288e-01 +2.799270e-01
+7.716667e+00 +1.158952e+00 +3.138206e-01 +7.702444e-01 +2.795549e-01
+7.733333e+00 +1.160543e+00 +3.131769e-01 +7.682391e-01 +2.791920e-01
+7.750000e+00 +1.155899e+00 +3.124470e-01 +7.673537e-01 +2.788313e-01
+7.766667e+00 +1.153755e+00 +3.117926e-01 +7.645125e-01 +2.786287e-01
+7.783333e+00 +1.156926e+00 +3.114163e-01 +7.624752e-01 +2.785540e-01
+7.800000e+00 +1.156219e+00 +3.104339e-01 +7.600779e-01 +2.783129e-01
+7.816667e+00 +1.154584e+00 +3.094215e-01 +7.590238e-01 +2.777468e-01
+7.833333e+00 +1.153938e+00 +3.084226e-01 +7.580546e-01 +2.774794e-01
+7.850000e+00 +1.152759e+00 +3.072527e-01 +7.550478e-01 +2.774557e-01
+7.866667e+00 +1.148847e+00 +3.059853e-01 +7.520393e-01 +2.772095e-01
+7.883333e+00 +1.144847e+00 +3.049859e-01 +7.483392e-01 +2.771698e-01
+7.900000e+00 +1.138611e+00 +3.040389e-01 +7.443582e-01 +2.766455e-01
+7.916667e+00 +1.133551e+00 +3.030036e-01 +7.402464e-01 +2.760164e-01
+7.933333e+00 +1.127065e+00 +3.018255e-01 +7.364328e-01 +2.752756e-01
+7.950000e+00 +1.119459e+00 +3.006459e-01 +7.325837e-01 +2.744223e-01
+7.966667e+00 +1.111414e+00 +2.995153e-01 +7.295864e-01 +2.736691e-01
+7.983333e+00 +1.105389e+00 +2.987493e-01 +7.270647e-01 +2.731033e-01
+8.000000e+00 +1.099276e+00 +2.975475e-01 +7.239836e-01 +2.724502e-01
+8.016667e+00 +1.091760e+00 +2.964241e-01 +7.207667e-01 +2.714737e-01
+8.033333e+00 +1.083916e+00 +2.952773e-01 +7.173933e-01 +2.704574e-01
+8.050000e+00 +1.076682e+00 +2.941221e-01 +7.132260e-01 +2.694273e-01
+8.066667e+00 +1.069578e+00 +2.929462e-01 +7.094376e-01 +2.684732e-01
+8.083333e+00 +1.062633e+00 +2.917587e-01 +7.059529e-01 +2.674440e-01
+8.100000e+00 +1.056694e+00 +2.906679e-01 +7.027439e-01 +2.664670e-01
+8.116667e+00 +1.050899e+00 +2.897992e-01 +6.997981e-01 +2.654699e-01
+8.133333e+00 +1.047439e+00 +2.895518e-01 +6.963307e-01 +2.644844e-01
+8.150000e+00 +1.042626e+00 +2.892384e-01 +6.948818e-01 +2.634958e-01
+8.166667e+00 +1.038915e+00 +2.892033e-01 +6.940482e-01 +2.625161e-01
+8.183333e+00 +1.035249e+00 +2.896017e-01 +6.913596e-01 +2.615717e-01
+8.200000e+00 +1.032264e+00 +2.901350e-01 +6.893405e-01 +2.605789e-01
+8.216667e+00 +1.028057e+00 +2.905075e-01 +6.876940e-01 +2.596328e-01
+8.233333e+00 +1.027454e+00 +2.915230e-01 +6.859224e-01 +2.588363e-01
+8.250000e+00 +1.028863e+00 +2.918921e-01 +6.852274e-01 +2.580828e-01
+8.266667e+00 +1.030985e+00 +2.916721e-01 +6.844663e-01 +2.574321e-01
+8.283333e+00 +1.033583e+00 +2.919909e-01 +6.830109e-01 +2.568250e-01
+8.300000e+00 +1.037440e+00 +2.922114e-01 +6.836646e-01 +2.562643e-01
+8.316667e+00 +1.036182e+00 +2.919132e-01 +6.830214e-01 +2.557228e-01
+8.333333e+00 +1.043086e+00 +2.924208e-01 +6.829946e-01 +2.554699e-01
+8.350000e+00 +1.049386e+00 +2.925200e-01 +6.848769e-01 +2.553062e-01
+8.366667e+00 +1.050948e+00 +2.920987e-01 +6.874235e-01 +2.556328e-01
+8.383333e+00 +1.051491e+00 +2.912439e-01 +6.916286e-01 +2.556873e-01
+8.400000e+00 +1.058983e+00 +2.909400e-01 +6.972132e-01 +2.557957e-01
+8.416667e+00 +1.061253e+00 +2.906014e-01 +7.010699e-01 +2.558872e-01
+8.433333e+00 +1.069399e+00 +2.903335e-01 +7.040897e-01 +2.563085e-01
+8.450000e+00 +1.079857e+00 +2.903036e-01 +7.066822e-01 +2.570169e-01
+8.466667e+00 +1.084282e+00 +2.897893e-01 +7.096544e-01 +2.577916e-01
+8.483333e+00 +1.088309e+00 +2.895679e-01 +7.104539e-01 +2.585489e-01
+8.500000e+00 +1.089066e+00 +2.890859e-01 +7.099027e-01 +2.588582e-01
+8.516667e+00 +1.091187e+00 +2.882950e-01 +7.110971e-01 +2.592225e-01
+8.533333e+00 +1.093564e+00 +2.874633e-01 +7.128989e-01 +2.598047e-01
+8.550000e+00 +1.103207e+00 +2.867364e-01 +7.135535e-01 +2.603699e-01
+8.566667e+00 +1.112716e+00 +2.859249e-01 +7.146408e-01 +2.614593e-01
+8.583333e+00 +1.126960e+00 +2.851448e-01 +7.182695e-01 +2.627589e-01
+8.600000e+00 +1.133497e+00 +2.841734e-01 +7.219089e-01 +2.635301e-01
+8.616667e+00 +1.141289e+00 +2.833060e-01 +7.241033e-01 +2.640525e-01
+8.633333e+00 +1.150420e+00 +2.829899e-01 +7.243857e-01 +2.644414e-01
+8.650000e+00 +1.161363e+00 +2.831853e-01 +7.237737e-01 +2.647235e-01
+8.666667e+00 +1.165544e+00 +2.828280e-01 +7.224850e-01 +2.648206e-01
+8.683333e+00 +1.170586e+00 +2.822199e-01 +7.238721e-01 +2.652250e-01
+8.700000e+00 +1.170530e+00 +2.816154e-01 +7.242724e-01 +2.656665e-01
+8.716667e+00 +1.169794e+00 +2.806896e-01 +7.244175e-01 +2.662953e-01
+8.733333e+00 +1.172180e+00 +2.803393e-01 +7.234933e-01 +2.662857e-01
+8.750000e+00 +1.179625e+00 +2.800750e-01 +7.226040e-01 +2.661677e-01
+8.766667e+00 +1.179744e+00 +2.795817e-01 +7.221058e-01 +2.659922e-01
+8.783333e+00 +1.179489e+00 +2.789613e-01 +7.201618e-01 +2.661197e-01
+8.800000e+00 +1.177832e+00 +2.789593e-01 +7.180153e-01 +2.656626e-01
+8.816667e+00 +1.176328e+00 +2.792924e-01 +7.183511e-01 +2.651193e-01
+8.833333e+00 +1.173951e+00 +2.790868e-01 +7.186947e-01 +2.645652e-01
+8.850000e+00 +1.169970e+00 +2.789906e-01 +7.197015e-01 +2.639456e-01
+8.866667e+00 +1.163420e+00 +2.788988e-01 +7.214699e-01 +2.632961e-01
+8.883333e+00 +1.156439e+00 +2.788658e-01 +7.224574e-01 +2.624670e-01
+8.900000e+00 +1.150244e+00 +2.784513e-01 +7.221158e-01 +2.617437e-01
+8.916667e+00 +1.144092e+00 +2.780781e-01 +7.211838e-01 +2.607998e-01
+8.933333e+00 +1.137632e+00 +2.773830e-01 +7.183920e-01 +2.600041e-01
+8.950000e+00 +1.130468e+00 +2.765316e-01 +7.171411e-01 +2.592564e-01
+8.966667e+00 +1.123111e+00 +2.754658e-01 +7.134577e-01 +2.586125e-01
+8.983333e+00 +1.115957e+00 +2.744488e-01 +7.096361e-01 +2.579327e-01
+9.000000e+00 +1.108516e+00 +2.733773e-01 +7.057593e-01 +2.572675e-01
+9.016667e+00 +1.100692e+00 +2.723253e-01 +7.020183e-01 +2.565428e-01
+9.033333e+00 +1.092663e+00 +2.712538e-01 +6.979318e-01 +2.556463e-01
+9.050000e+00 +1.085202e+00 +2.701971e-01 +6.939799e-01 +2.547379e-01
+9.066667e+00 +1.078448e+00 +2.691882e-01 +6.906397e-01 +2.538296e-01
+9.083333e+00 +1.071940e+00 +2.681661e-01 +6.872456e-01 +2.529259e-01
+9.100000e+00 +1.065804e+00 +2.671430e-01 +6.839119e-01 +2.520575e-01
+9.116667e+00 +1.059339e+00 +2.661175e-01 +6.802194e-01 +2.512424e-01
+9.133333e+00 +1.052595e+00 +2.651376e-01 +6.768159e-01 +2.504293e-01
+9.150000e+00 +1.049031e+00 +2.641650e-01 +6.744934e-01 +2.496776e-01
+9.166667e+00 +1.045665e+00 +2.631462e-01 +6.732593e-01 +2.491214e-01
+9.183333e+00 +1.039270e+00 +2.622475e-01 +6.709231e-01 +2.486986e-01
+9.200000e+00 +1.034397e+00 +2.614089e-01 +6.687424e-01 +2.485438e-01
+9.216667e+00 +1.028342e+00 +2.604717e-01 +6.658879e-01 +2.480923e-01
+9.233333e+00 +1.023408e+00 +2.595739e-01 +6.645692e-01 +2.481896e-01
+9.250000e+00 +1.019718e+00 +2.586928e-01 +6.634460e-01 +2.481315e-01
+9.266667e+00 +1.022143e+00 +2.577684e-01 +6.635875e-01 +2.489726e-01
+9.283333e+00 +1.024498e+00 +2.569119e-01 +6.641988e-01 +2.491631e-01
+9.300000e+00 +1.028218e+00 +2.560366e-01 +6.662417e-01 +2.490229e-01
+9.316667e+00 +1.034110e+00 +2.551180e-01 +6.738156e-01 +2.488728e-01
+9.333333e+00 +1.039163e+00 +2.542679e-01 +6.808801e-01 +2.487026e-01
+9.350000e+00 +1.040186e+00 +2.535467e-01 +6.866652e-01 +2.482909e-01
+9.366667e+00 +1.049667e+00 +2.528832e-01 +6.956937e-01 +2.479560e-01
+9.383333e+00 +1.055951e+00 +2.522625e-01 +7.060421e-01 +2.474485e-01
+9.400000e+00 +1.059139e+00 +2.517908e-01 +7.122189e-01 +2.471521e-01
+9.416667e+00 +1.063451e+00 +2.512527e-01 +7.214776e-01 +2.469397e-01
+9.433333e+00 +1.068348e+00 +2.507264e-01 +7.363108e-01 +2.471277e-01
+9.450000e+00 +1.071334e+00 +2.501078e-01 +7.474407e-01 +2.472650e-01
+9.466667e+00 +1.075884e+00 +2.497134e-01 +7.562884e-01 +2.479484e-01
+9.483333e+00 +1.082892e+00 +2.496464e-01 +7.653365e-01 +2.480467e-01
+9.500000e+00 +1.090965e+00 +2.498058e-01 +7.699894e-01 +2.481101e-01
+9.516667e+00 +1.099001e+00 +2.508302e-01 +7.709992e-01 +2.476681e-01
+9.533333e+00 +1.106558e+00 +2.513220e-01 +7.709785e-01 +2.474849e-01
+9.550000e+00 +1.117632e+00 +2.516841e-01 +7.716458e-01 +2.474075e-01
+9.566667e+00 +1.128063e+00 +2.520721e-01 +7.712858e-01 +2.474349e-01
+9.583333e+00 +1.136015e+00 +2.518737e-01 +7.704170e-01 +2.477683e-01
+9.600000e+00 +1.141861e+00 +2.516509e-01 +7.727350e-01 +2.480640e-01
+9.616667e+00 +1.149591e+00 +2.521071e-01 +7.743882e-01 +2.480284e-01
+9.633333e+00 +1.161576e+00 +2.523821e-01 +7.776503e-01 +2.480251e-01
+9.650000e+00 +1.172934e+00 +2.525957e-01 +7.816748e-01 +2.481212e-01
+9.666667e+00 +1.178753e+00 +2.534367e-01 +7.867167e-01 +2.479494e-01
+9.683333e+00 +1.182178e+00 +2.536408e-01 +7.918448e-01 +2.477434e-01
+9.700000e+00 +1.183607e+00 +2.537658e-01 +7.966340e-01 +2.474880e-01
+9.716667e+00 +1.182709e+00 +2.538111e-01 +8.004190e-01 +2.471581e-01
+9.733333e+00 +1.185547e+00 +2.535781e-01 +8.017751e-01 +2.470333e-01
+9.750000e+00 +1.185147e+00 +2.535988e-01 +8.087876e-01 +2.465536e-01
+9.766667e+00 +1.184325e+00 +2.535848e-01 +8.129560e-01 +2.460183e-01
+9.783333e+00 +1.180929e+00 +2.536128e-01 +8.145047e-01 +2.453019e-01
+9.800000e+00 +1.180164e+00 +2.540674e-01 +8.132979e-01 +2.445790e-01
+9.816667e+00 +1.177527e+00 +2.541908e-01 +8.122397e-01 +2.438884e-01
+9.833333e+00 +1.173738e+00 +2.539434e-01 +8.095515e-01 +2.431562e-01
+9.850000e+00 +1.171161e+00 +2.538582e-01 +8.068722e-01 +2.424406e-01
+9.866667e+00 +1.163931e+00 +2.534354e-01 +8.035835e-01 +2.415773e-01
+9.883333e+00 +1.156594e+00 +2.529519e-01 +8.004993e-01 +2.407163e-01
+9.900000e+00 +1.149965e+00 +2.522243e-01 +7.974136e-01 +2.399159e-01
+9.916667e+00 +1.143936e+00 +2.516836e-01 +7.953815e-01 +2.390793e-01
+9.933333e+00 +1.137251e+00 +2.510225e-01 +7.916644e-01 +2.382167e-01
+9.950000e+00 +1.129806e+00 +2.502702e-01 +7.868769e-01 +2.373781e-01
+9.966667e+00 +1.122318e+00 +2.494113e-01 +7.821170e-01 +2.365490e-01
+9.983333e+00 +1.115635e+00 +2.484818e-01 +7.776060e-01 +2.359545e-01
+1.000000e+01 +1.107936e+00 +2.476044e-01 +7.734052e-01 +2.353099e-01
+1.001667e+01 +1.100037e+00 +2.467055e-01 +7.689069e-01 +2.346629e-01
+1.003333e+01 +1.092100e+00 +2.458821e-01 +7.642752e-01 +2.339301e-01
+1.005000e+01 +1.084145e+00 +2.450725e-01 +7.598092e-01 +2.331430e-01
+1.006667e+01 +1.076255e+00 +2.443516e-01 +7.561804e-01 +2.323368e-01
+1.008333e+01 +1.068736e+00 +2.437065e-01 +7.530979e-01 +2.315451e-01
+1.010000e+01 +1.061149e+00 +2.429613e-01 +7.488332e-01 +2.308019e-01
+1.011667e+01 +1.054195e+00 +2.423383e-01 +7.447336e-01 +2.300666e-01
+1.013333e+01 +1.048591e+00 +2.418113e-01 +7.403505e-01 +2.293478e-01
+1.015000e+01 +1.044323e+00 +2.413624e-01 +7.363779e-01 +2.287086e-01
+1.016667e+01 +1.040306e+00 +2.406554e-01 +7.323054e-01 +2.281078e-01
+1.018333e+01 +1.037078e+00 +2.400185e-01 +7.291348e-01 +2.275656e-01
+1.020000e+01 +1.033742e+00 +2.394022e-01 +7.253192e-01 +2.270154e-01
+1.021667e+01 +1.031845e+00 +2.387626e-01 +7.210081e-01 +2.266152e-01
+1.023333e+01 +1.028818e+00 +2.379945e-01 +7.167176e-01 +2.261854e-01
+1.025000e+01 +1.026529e+00 +2.374286e-01 +7.129406e-01 +2.257669e-01
+1.026667e+01 +1.023948e+00 +2.370778e-01 +7.105558e-01 +2.253188e-01
+1.028333e+01 +1.030883e+00 +2.369613e-01 +7.080384e-01 +2.255849e-01
+1.030000e+01 +1.036533e+00 +2.365005e-01 +7.070443e-01 +2.254709e-01
+1.031667e+01 +1.041404e+00 +2.359384e-01 +7.044487e-01 +2.255886e-01
+1.033333e+01 +1.042897e+00 +2.354894e-01 +7.015633e-01 +2.253041e-01
+1.035000e+01 +1.040148e+00 +2.349632e-01 +6.977894e-01 +2.247532e-01
+1.036667e+01 +1.043567e+00 +2.345931e-01 +6.946813e-01 +2.245121e-01
+1.038333e+01 +1.047942e+00 +2.342063e-01 +6.915115e-01 +2.244080e-01
+1.040000e+01 +1.055794e+00 +2.343400e-01 +6.879653e-01 +2.243131e-01
+1.041667e+01 +1.065276e+00 +2.346966e-01 +6.868273e-01 +2.241013e-01
+1.043333e+01 +1.073543e+00 +2.345173e-01 +6.852889e-01 +2.240220e-01
+1.045000e+01 +1.086684e+00 +2.345782e-01 +6.862183e-01 +2.240060e-01
+1.046667e+01 +1.093909e+00 +2.345696e-01 +6.898144e-01 +2.239237e-01
+1.048333e+01 +1.103071e+00 +2.344789e-01 +6.924807e-01 +2.239540e-01
+1.050000e+01 +1.106479e+00 +2.343204e-01 +6.935267e-01 +2.237993e-01
+1.051667e+01 +1.119537e+00 +2.345894e-01 +6.947134e-01 +2.238502e-01
+1.053333e+01 +1.136610e+00 +2.345432e-01 +6.957729e-01 +2.248276e-01
+1.055000e+01 +1.146261e+00 +2.343855e-01 +6.974961e-01 +2.254130e-01
+1.056667e+01 +1.158609e+00 +2.347712e-01 +7.008481e-01 +2.258146e-01
+1.058333e+01 +1.166791e+00 +2.348689e-01 +7.052660e-01 +2.263809e-01
+1.060000e+01 +1.169093e+00 +2.346099e-01 +7.089061e-01 +2.266993e-01
+1.061667e+01 +1.171879e+00 +2.343337e-01 +7.131985e-01 +2.268952e-01
+1.063333e+01 +1.183313e+00 +2.341056e-01 +7.157836e-01 +2.276066e-01
+1.065000e+01 +1.186522e+00 +2.337846e-01 +7.176815e-01 +2.275691e-01
+1.066667e+01 +1.190667e+00 +2.337062e-01 +7.217200e-01 +2.274368e-01
+1.068333e+01 +1.193480e+00 +2.336078e-01 +7.241213e-01 +2.271724e-01
+1.070000e+01 +1.198228e+00 +2.333291e-01 +7.276199e-01 +2.269041e-01
+1.071667e+01 +1.197049e+00 +2.328971e-01 +7.300405e-01 +2.263947e-01
+1.073333e+01 +1.197977e+00 +2.324342e-01 +7.338693e-01 +2.260018e-01
+1.075000e+01 +1.195827e+00 +2.319206e-01 +7.358459e-01 +2.259601e-01
+1.076667e+01 +1.195043e+00 +2.314417e-01 +7.391320e-01 +2.257176e-01
+1.078333e+01 +1.190716e+00 +2.307723e-01 +7.424834e-01 +2.254694e-01
+1.080000e+01 +1.184785e+00 +2.300397e-01 +7.450917e-01 +2.252412e-01
+1.081667e+01 +1.178127e+00 +2.294796e-01 +7.461571e-01 +2.248800e-01
+1.083333e+01 +1.171932e+00 +2.287893e-01 +7.450840e-01 +2.244298e-01
+1.085000e+01 +1.170553e+00 +2.281891e-01 +7.431062e-01 +2.242632e-01
+1.086667e+01 +1.165092e+00 +2.276210e-01 +7.414514e-01 +2.238397e-01
+1.088333e+01 +1.160012e+00 +2.269854e-01 +7.404715e-01 +2.234228e-01
+1.090000e+01 +1.154809e+00 +2.264715e-01 +7.392134e-01 +2.230827e-01
+1.091667e+01 +1.149144e+00 +2.257617e-01 +7.366683e-01 +2.227061e-01
+1.093333e+01 +1.141792e+00 +2.250707e-01 +7.343532e-01 +2.221485e-01
+1.095000e+01 +1.134534e+00 +2.242935e-01 +7.320852e-01 +2.218641e-01
+1.096667e+01 +1.127363e+00 +2.236197e-01 +7.285534e-01 +2.214127e-01
+1.098333e+01 +1.120493e+00 +2.230783e-01 +7.249624e-01 +2.207671e-01
+1.100000e+01 +1.113322e+00 +2.223661e-01 +7.213835e-01 +2.200888e-01
+1.101667e+01 +1.105291e+00 +2.216867e-01 +7.178834e-01 +2.193950e-01
+1.103333e+01 +1.097339e+00 +2.209713e-01 +7.142131e-01 +2.186636e-01
+1.105000e+01 +1.089432e+00 +2.202330e-01 +7.105182e-01 +2.180194e-01
+1.106667e+01 +1.081685e+00 +2.194663e-01 +7.075268e-01 +2.174842e-01
+1.108333e+01 +1.074051e+00 +2.187228e-01 +7.047610e-01 +2.168455e-01
+1.110000e+01 +1.066701e+00 +2.179671e-01 +7.012651e-01 +2.161140e-01
+1.111667e+01 +1.059830e+00 +2.172065e-01 +6.978481e-01 +2.153663e-01
+1.113333e+01 +1.053864e+00 +2.164585e-01 +6.948367e-01 +2.146656e-01
+1.115000e+01 +1.049211e+00 +2.158284e-01 +6.915580e-01 +2.139505e-01
+1.116667e+01 +1.043886e+00 +2.152163e-01 +6.879955e-01 +2.132184e-01
+1.118333e+01 +1.039186e+00 +2.146905e-01 +6.857426e-01 +2.125325e-01
+1.120000e+01 +1.034926e+00 +2.142786e-01 +6.833975e-01 +2.118697e-01
+1.121667e+01 +1.033615e+00 +2.139481e-01 +6.810953e-01 +2.112591e-01
+1.123333e+01 +1.036118e+00 +2.135176e-01 +6.802724e-01 +2.107013e-01
+1.125000e+01 +1.040186e+00 +2.130710e-01 +6.790340e-01 +2.102698e-01
+1.126667e+01 +1.046014e+00 +2.126101e-01 +6.778700e-01 +2.099176e-01
+1.128333e+01 +1.053114e+00 +2.121778e-01 +6.769921e-01 +2.096428e-01
+1.130000e+01 +1.054186e+00 +2.117526e-01 +6.764885e-01 +2.090588e-01
+1.131667e+01 +1.054169e+00 +2.119228e-01 +6.751734e-01 +2.084943e-01
+1.133333e+01 +1.061663e+00 +2.121468e-01 +6.742192e-01 +2.082476e-01
+1.135000e+01 +1.070139e+00 +2.123878e-01 +6.762428e-01 +2.078014e-01
+1.136667e+01 +1.074867e+00 +2.126660e-01 +6.768308e-01 +2.072708e-01
+1.138333e+01 +1.080482e+00 +2.131644e-01 +6.753044e-01 +2.068388e-01
+1.140000e+01 +1.090952e+00 +2.132032e-01 +6.741284e-01 +2.066310e-01
+1.141667e+01 +1.102228e+00 +2.129713e-01 +6.736499e-01 +2.067623e-01
+1.143333e+01 +1.110385e+00 +2.127622e-01 +6.744272e-01 +2.066712e-01
+1.145000e+01 +1.122991e+00 +2.128312e-01 +6.761516e-01 +2.067409e-01
+1.146667e+01 +1.134584e+00 +2.128599e-01 +6.783800e-01 +2.066408e-01
+1.148333e+01 +1.144031e+00 +2.127308e-01 +6.856131e-01 +2.063893e-01
+1.150000e+01 +1.148031e+00 +2.125294e-01 +6.925885e-01 +2.059840e-01
+1.151667e+01 +1.154449e+00 +2.122521e-01 +6.996198e-01 +2.056611e-01
+1.153333e+01 +1.158618e+00 +2.120125e-01 +7.050955e-01 +2.051739e-01
+1.155000e+01 +1.168066e+00 +2.119139e-01 +7.091076e-01 +2.048528e-01
+1.156667e+01 +1.178469e+00 +2.122212e-01 +7.155982e-01 +2.044709e-01
+1.158333e+01 +1.182632e+00 +2.121936e-01 +7.228007e-01 +2.040427e-01
+1.160000e+01 +1.185826e+00 +2.121013e-01 +7.283097e-01 +2.036785e-01
+1.161667e+01 +1.190016e+00 +2.117856e-01 +7.308946e-01 +2.035078e-01
+1.163333e+01 +1.197520e+00 +2.116433e-01 +7.339520e-01 +2.033036e-01
+1.165000e+01 +1.207896e+00 +2.114885e-01 +7.358782e-01 +2.032275e-01
+1.166667e+01 +1.209536e+00 +2.113301e-01 +7.379343e-01 +2.027010e-01
+1.168333e+01 +1.210742e+00 +2.113248e-01 +7.402168e-01 +2.024495e-01
+1.170000e+01 +1.213136e+00 +2.113779e-01 +7.444379e-01 +2.021283e-01
+1.171667e+01 +1.212875e+00 +2.114800e-01 +7.470979e-01 +2.017741e-01
+1.173333e+01 +1.215459e+00 +2.119127e-01 +7.499575e-01 +2.016009e-01
+1.175000e+01 +1.212417e+00 +2.118618e-01 +7.530204e-01 +2.012575e-01
+1.176667e+01 +1.209736e+00 +2.117694e-01 +7.535939e-01 +2.009968e-01
+1.178333e+01 +1.209119e+00 +2.115176e-01 +7.531445e-01 +2.006454e-01
+1.180000e+01 +1.208207e+00 +2.113028e-01 +7.508194e-01 +2.002509e-01
+1.181667e+01 +1.204970e+00 +2.110426e-01 +7.491654e-01 +1.998338e-01
+1.183333e+01 +1.199859e+00 +2.107502e-01 +7.475907e-01 +1.992974e-01
+1.185000e+01 +1.197619e+00 +2.104286e-01 +7.476212e-01 +1.988683e-01
+1.186667e+01 +1.193822e+00 +2.099436e-01 +7.452145e-01 +1.983324e-01
+1.188333e+01 +1.191489e+00 +2.095082e-01 +7.420441e-01 +1.978187e-01
+1.190000e+01 +1.186445e+00 +2.091128e-01 +7.390853e-01 +1.974611e-01
+1.191667e+01 +1.180186e+00 +2.085402e-01 +7.354662e-01 +1.971940e-01
+1.193333e+01 +1.173706e+00 +2.078889e-01 +7.314140e-01 +1.969767e-01
+1.195000e+01 +1.166355e+00 +2.072355e-01 +7.277828e-01 +1.967793e-01
+1.196667e+01 +1.158417e+00 +2.065811e-01 +7.242580e-01 +1.966166e-01
+1.198333e+01 +1.150093e+00 +2.058818e-01 +7.205456e-01 +1.962050e-01
+1.200000e+01 +1.142447e+00 +2.051979e-01 +7.168161e-01 +1.957939e-01
+1.201667e+01 +1.134453e+00 +2.045083e-01 +7.131589e-01 +1.953346e-01
+1.203333e+01 +1.126148e+00 +2.038297e-01 +7.101090e-01 +1.948606e-01
+1.205000e+01 +1.118519e+00 +2.031856e-01 +7.071481e-01 +1.943216e-01
+1.206667e+01 +1.111294e+00 +2.025620e-01 +7.038643e-01 +1.937581e-01
+1.208333e+01 +1.105272e+00 +2.019049e-01 +7.018753e-01 +1.931545e-01
+1.210000e+01 +1.102362e+00 +2.012715e-01 +6.999192e-01 +1.925622e-01
+1.211667e+01 +1.098319e+00 +2.006415e-01 +6.986658e-01 +1.919487e-01
+1.213333e+01 +1.093378e+00 +2.000778e-01 +6.974512e-01 +1.913256e-01
+1.215000e+01 +1.090182e+00 +1.995629e-01 +6.966102e-01 +1.907354e-01
+1.216667e+01 +1.083045e+00 +1.990150e-01 +6.945012e-01 +1.901745e-01
+1.218333e+01 +1.076728e+00 +1.983801e-01 +6.916956e-01 +1.895666e-01
+1.220000e+01 +1.071458e+00 +1.977814e-01 +6.894045e-01 +1.889878e-01
+1.221667e+01 +1.068855e+00 +1.972291e-01 +6.877797e-01 +1.883997e-01
+1.223333e+01 +1.064148e+00 +1.965961e-01 +6.862986e-01 +1.878604e-01
+1.225000e+01 +1.065065e+00 +1.960162e-01 +6.874993e-01 +1.873908e-01
+1.226667e+01 +1.067813e+00 +1.953999e-01 +6.894072e-01 +1.871373e-01
+1.228333e+01 +1.067429e+00 +1.947902e-01 +6.901774e-01 +1.868566e-01
+1.230000e+01 +1.069562e+00 +1.942465e-01 +6.894121e-01 +1.867109e-01
+1.231667e+01 +1.069925e+00 +1.936920e-01 +6.882647e-01 +1.865509e-01
+1.233333e+01 +1.073703e+00 +1.931225e-01 +6.866764e-01 +1.864389e-01
+1.235000e+01 +1.082910e+00 +1.926788e-01 +6.873314e-01 +1.864465e-01
+1.236667e+01 +1.091853e+00 +1.922173e-01 +6.912962e-01 +1.863803e-01
+1.238333e+01 +1.092849e+00 +1.917909e-01 +6.924305e-01 +1.861841e-01
+1.240000e+01 +1.094976e+00 +1.915012e-01 +6.953803e-01 +1.860725e-01
+1.241667e+01 +1.098882e+00 +1.911484e-01 +6.984747e-01 +1.859694e-01
+1.243333e+01 +1.108143e+00 +1.909902e-01 +7.016682e-01 +1.857939e-01
+1.245000e+01 +1.120861e+00 +1.909399e-01 +7.029062e-01 +1.857614e-01
+1.246667e+01 +1.134368e+00 +1.909467e-01 +7.044679e-01 +1.856440e-01
+1.248333e+01 +1.147210e+00 +1.908038e-01 +7.082606e-01 +1.854271e-01
+1.250000e+01 +1.159032e+00 +1.906592e-01 +7.115103e-01 +1.851587e-01
+1.251667e+01 +1.163596e+00 +1.904560e-01 +7.141763e-01 +1.848146e-01
+1.253333e+01 +1.165230e+00 +1.902546e-01 +7.142904e-01 +1.844130e-01
+1.255000e+01 +1.170071e+00 +1.901929e-01 +7.154250e-01 +1.840211e-01
+1.256667e+01 +1.176229e+00 +1.900664e-01 +7.171718e-01 +1.837115e-01
+1.258333e+01 +1.179254e+00 +1.899842e-01 +7.205857e-01 +1.832537e-01
+1.260000e+01 +1.187030e+00 +1.900397e-01 +7.233084e-01 +1.828482e-01
+1.261667e+01 +1.195412e+00 +1.904908e-01 +7.247484e-01 +1.824206e-01
+1.263333e+01 +1.202653e+00 +1.908052e-01 +7.271442e-01 +1.819795e-01
+1.265000e+01 +1.203328e+00 +1.908140e-01 +7.295418e-01 +1.815130e-01
+1.266667e+01 +1.206780e+00 +1.908590e-01 +7.326556e-01 +1.810363e-01
+1.268333e+01 +1.208852e+00 +1.908638e-01 +7.347773e-01 +1.805964e-01
+1.270000e+01 +1.211175e+00 +1.909361e-01 +7.340812e-01 +1.803615e-01
+1.271667e+01 +1.211769e+00 +1.909505e-01 +7.352433e-01 +1.799356e-01
+1.273333e+01 +1.213773e+00 +1.909850e-01 +7.390908e-01 +1.795295e-01
+1.275000e+01 +1.211980e+00 +1.911989e-01 +7.386736e-01 +1.790776e-01
+1.276667e+01 +1.207511e+00 +1.912210e-01 +7.385152e-01 +1.785786e-01
+1.278333e+01 +1.201147e+00 +1.912505e-01 +7.394433e-01 +1.780548e-01
+1.280000e+01 +1.197745e+00 +1.911484e-01 +7.373780e-01 +1.776243e-01
+1.281667e+01 +1.195935e+00 +1.911215e-01 +7.382603e-01 +1.772064e-01
+1.283333e+01 +1.189413e+00 +1.910525e-01 +7.397626e-01 +1.766678e-01
+1.285000e+01 +1.181463e+00 +1.909894e-01 +7.411013e-01 +1.761230e-01
+1.286667e+01 +1.174452e+00 +1.906356e-01 +7.399772e-01 +1.755995e-01
+1.288333e+01 +1.166723e+00 +1.903239e-01 +7.373296e-01 +1.750837e-01
+1.290000e+01 +1.160068e+00 +1.900129e-01 +7.343478e-01 +1.745478e-01
+1.291667e+01 +1.154987e+00 +1.898393e-01 +7.309674e-01 +1.740307e-01
+1.293333e+01 +1.148053e+00 +1.894709e-01 +7.293509e-01 +1.735506e-01
+1.295000e+01 +1.139798e+00 +1.890237e-01 +7.280792e-01 +1.730247e-01
+1.296667e+01 +1.131505e+00 +1.886286e-01 +7.259535e-01 +1.724910e-01
+1.298333e+01 +1.123277e+00 +1.884205e-01 +7.235404e-01 +1.719896e-01
+1.300000e+01 +1.115971e+00 +1.881150e-01 +7.205133e-01 +1.714873e-01
+1.301667e+01 +1.108823e+00 +1.878083e-01 +7.167475e-01 +1.709881e-01
+1.303333e+01 +1.101225e+00 +1.873579e-01 +7.125722e-01 +1.704763e-01
+1.305000e+01 +1.094112e+00 +1.868807e-01 +7.084795e-01 +1.700169e-01
+1.306667e+01 +1.088224e+00 +1.863516e-01 +7.048308e-01 +1.696092e-01
+1.308333e+01 +1.081323e+00 +1.858241e-01 +7.011010e-01 +1.692327e-01
+1.310000e+01 +1.073648e+00 +1.853378e-01 +6.977196e-01 +1.687683e-01
+1.311667e+01 +1.066738e+00 +1.847895e-01 +6.949678e-01 +1.682974e-01
+1.313333e+01 +1.059690e+00 +1.842058e-01 +6.924811e-01 +1.678233e-01
+1.315000e+01 +1.053072e+00 +1.836209e-01 +6.908512e-01 +1.673664e-01
+1.316667e+01 +1.046736e+00 +1.830465e-01 +6.882270e-01 +1.668706e-01
+1.318333e+01 +1.042510e+00 +1.825413e-01 +6.853414e-01 +1.664254e-01
+1.320000e+01 +1.038616e+00 +1.819999e-01 +6.819287e-01 +1.659766e-01
+1.321667e+01 +1.036487e+00 +1.815169e-01 +6.794892e-01 +1.655185e-01
+1.323333e+01 +1.035000e+00 +1.809795e-01 +6.792278e-01 +1.650557e-01
+1.325000e+01 +1.040661e+00 +1.805163e-01 +6.818447e-01 +1.646410e-01
+1.326667e+01 +1.045412e+00 +1.800177e-01 +6.834482e-01 +1.643131e-01
+1.328333e+01 +1.044450e+00 +1.794619e-01 +6.844290e-01 +1.639658e-01
+1.330000e+01 +1.043580e+00 +1.789170e-01 +6.858367e-01 +1.636373e-01
+1.331667e+01 +1.047108e+00 +1.784758e-01 +6.868636e-01 +1.633841e-01
+1.333333e+01 +1.047789e+00 +1.779321e-01 +6.874578e-01 +1.631683e-01
+1.335000e+01 +1.051861e+00 +1.773989e-01 +6.917408e-01 +1.629463e-01
+1.336667e+01 +1.057723e+00 +1.768843e-01 +6.958748e-01 +1.629028e-01
+1.338333e+01 +1.060206e+00 +1.763866e-01 +6.999744e-01 +1.629671e-01
+1.340000e+01 +1.065615e+00 +1.758915e-01 +7.021070e-01 +1.636165e-01
+1.341667e+01 +1.078923e+00 +1.754766e-01 +7.062742e-01 +1.641105e-01
+1.343333e+01 +1.094235e+00 +1.750336e-01 +7.107881e-01 +1.645248e-01
+1.345000e+01 +1.114564e+00 +1.746538e-01 +7.156740e-01 +1.649749e-01
+1.346667e+01 +1.129047e+00 +1.742902e-01 +7.193260e-01 +1.654896e-01
+1.348333e+01 +1.137055e+00 +1.738983e-01 +7.188890e-01 +1.659615e-01
+1.350000e+01 +1.147240e+00 +1.735767e-01 +7.198429e-01 +1.661655e-01
+1.351667e+01 +1.156204e+00 +1.731407e-01 +7.244183e-01 +1.666793e-01
+1.353333e+01 +1.168645e+00 +1.726971e-01 +7.304036e-01 +1.673002e-01
+1.355000e+01 +1.176688e+00 +1.722668e-01 +7.323394e-01 +1.678534e-01
+1.356667e+01 +1.184329e+00 +1.717633e-01 +7.342693e-01 +1.681114e-01
+1.358333e+01 +1.195828e+00 +1.712734e-01 +7.381737e-01 +1.686820e-01
+1.360000e+01 +1.201091e+00 +1.708539e-01 +7.429147e-01 +1.687743e-01
+1.361667e+01 +1.207399e+00 +1.705086e-01 +7.464504e-01 +1.689054e-01
+1.363333e+01 +1.217561e+00 +1.703211e-01 +7.485749e-01 +1.689196e-01
+1.365000e+01 +1.225392e+00 +1.701253e-01 +7.510627e-01 +1.688785e-01
+1.366667e+01 +1.235054e+00 +1.698867e-01 +7.578263e-01 +1.686610e-01
+1.368333e+01 +1.243181e+00 +1.695475e-01 +7.658281e-01 +1.687065e-01
+1.370000e+01 +1.243093e+00 +1.691757e-01 +7.677081e-01 +1.685169e-01
+1.371667e+01 +1.243040e+00 +1.688071e-01 +7.676639e-01 +1.684340e-01
+1.373333e+01 +1.243644e+00 +1.684187e-01 +7.683934e-01 +1.682009e-01
+1.375000e+01 +1.241743e+00 +1.680604e-01 +7.689850e-01 +1.678695e-01
+1.376667e+01 +1.240874e+00 +1.677016e-01 +7.701963e-01 +1.675612e-01
+1.378333e+01 +1.236004e+00 +1.672706e-01 +7.715220e-01 +1.672215e-01
+1.380000e+01 +1.234084e+00 +1.669414e-01 +7.755887e-01 +1.669376e-01
+1.381667e+01 +1.233342e+00 +1.666899e-01 +7.790348e-01 +1.667104e-01
+1.383333e+01 +1.226881e+00 +1.663566e-01 +7.779421e-01 +1.665712e-01
+1.385000e+01 +1.219550e+00 +1.659222e-01 +7.774856e-01 +1.663162e-01
+1.386667e+01 +1.214812e+00 +1.655281e-01 +7.787077e-01 +1.661122e-01
+1.388333e+01 +1.208058e+00 +1.650447e-01 +7.786825e-01 +1.661896e-01
+1.390000e+01 +1.201826e+00 +1.645769e-01 +7.782475e-01 +1.661934e-01
+1.391667e+01 +1.195411e+00 +1.640977e-01 +7.758797e-01 +1.661434e-01
+1.393333e+01 +1.189693e+00 +1.636390e-01 +7.749355e-01 +1.660622e-01
+1.395000e+01 +1.181221e+00 +1.631768e-01 +7.716735e-01 +1.656703e-01
+1.396667e+01 +1.173625e+00 +1.627377e-01 +7.682667e-01 +1.652931e-01
+1.398333e+01 +1.165796e+00 +1.622717e-01 +7.656342e-01 +1.648590e-01
+1.400000e+01 +1.158009e+00 +1.617898e-01 +7.624042e-01 +1.644895e-01
+1.401667e+01 +1.149600e+00 +1.613897e-01 +7.581432e-01 +1.641270e-01
+1.403333e+01 +1.141525e+00 +1.609524e-01 +7.540235e-01 +1.637126e-01
+1.405000e+01 +1.134217e+00 +1.605707e-01 +7.495089e-01 +1.632463e-01
+1.406667e+01 +1.126267e+00 +1.601497e-01 +7.451703e-01 +1.628132e-01
+1.408333e+01 +1.118717e+00 +1.597557e-01 +7.407132e-01 +1.623500e-01
+1.410000e+01 +1.112087e+00 +1.594150e-01 +7.363011e-01 +1.618719e-01
+1.411667e+01 +1.106132e+00 +1.590801e-01 +7.325100e-01 +1.614093e-01
+1.413333e+01 +1.101960e+00 +1.590030e-01 +7.289486e-01 +1.609395e-01
+1.415000e+01 +1.098537e+00 +1.589008e-01 +7.272571e-01 +1.604862e-01
+1.416667e+01 +1.093136e+00 +1.586826e-01 +7.252696e-01 +1.600547e-01
+1.418333e+01 +1.088269e+00 +1.583804e-01 +7.227590e-01 +1.596044e-01
+1.420000e+01 +1.085697e+00 +1.583014e-01 +7.204790e-01 +1.591330e-01
+1.421667e+01 +1.080940e+00 +1.582519e-01 +7.174523e-01 +1.586679e-01
+1.423333e+01 +1.078973e+00 +1.581056e-01 +7.167420e-01 +1.582126e-01
+1.425000e+01 +1.079713e+00 +1.579577e-01 +7.150600e-01 +1.577633e-01
+1.426667e+01 +1.083528e+00 +1.579786e-01 +7.139578e-01 +1.573483e-01
+1.428333e+01 +1.087155e+00 +1.579918e-01 +7.135535e-01 +1.569863e-01
+1.430000e+01 +1.093291e+00 +1.580343e-01 +7.143441e-01 +1.566628e-01
+1.431667e+01 +1.097881e+00 +1.579480e-01 +7.153465e-01 +1.563417e-01
+1.433333e+01 +1.105916e+00 +1.580374e-01 +7.169346e-01 +1.562139e-01
+1.435000e+01 +1.113279e+00 +1.579970e-01 +7.217124e-01 +1.560330e-01
+1.436667e+01 +1.112854e+00 +1.577752e-01 +7.259624e-01 +1.558674e-01
+1.438333e+01 +1.120244e+00 +1.577218e-01 +7.293161e-01 +1.557992e-01
+1.440000e+01 +1.127052e+00 +1.576547e-01 +7.325796e-01 +1.559324e-01
+1.441667e+01 +1.138211e+00 +1.575344e-01 +7.398083e-01 +1.560391e-01
+1.443333e+01 +1.145882e+00 +1.574539e-01 +7.450993e-01 +1.560126e-01
+1.445000e+01 +1.151097e+00 +1.572854e-01 +7.482955e-01 +1.559331e-01
+1.446667e+01 +1.158694e+00 +1.571553e-01 +7.524099e-01 +1.559241e-01
+1.448333e+01 +1.169048e+00 +1.569450e-01 +7.588445e-01 +1.558833e-01
+1.450000e+01 +1.174850e+00 +1.567096e-01 +7.635601e-01 +1.560476e-01
+1.451667e+01 +1.182495e+00 +1.566646e-01 +7.701892e-01 +1.559799e-01
+1.453333e+01 +1.194683e+00 +1.568776e-01 +7.772356e-01 +1.558891e-01
+1.455000e+01 +1.204190e+00 +1.572267e-01 +7.853815e-01 +1.557299e-01
+1.456667e+01 +1.213614e+00 +1.574320e-01 +7.926519e-01 +1.556546e-01
+1.458333e+01 +1.218587e+00 +1.574853e-01 +7.979367e-01 +1.558254e-01
+1.460000e+01 +1.225436e+00 +1.575265e-01 +8.034403e-01 +1.559870e-01
+1.461667e+01 +1.229929e+00 +1.574026e-01 +8.077960e-01 +1.561721e-01
+1.463333e+01 +1.232026e+00 +1.573884e-01 +8.118120e-01 +1.561094e-01
+1.465000e+01 +1.240830e+00 +1.574020e-01 +8.168981e-01 +1.561685e-01
+1.466667e+01 +1.247213e+00 +1.573051e-01 +8.226386e-01 +1.562869e-01
+1.468333e+01 +1.252222e+00 +1.571929e-01 +8.279125e-01 +1.563979e-01
+1.470000e+01 +1.258777e+00 +1.572851e-01 +8.333052e-01 +1.563734e-01
+1.471667e+01 +1.262120e+00 +1.572918e-01 +8.377266e-01 +1.565946e-01
+1.473333e+01 +1.263918e+00 +1.571808e-01 +8.416030e-01 +1.569177e-01
+1.475000e+01 +1.261871e+00 +1.569093e-01 +8.428133e-01 +1.571029e-01
+1.476667e+01 +1.257300e+00 +1.565835e-01 +8.451377e-01 +1.570758e-01
+1.478333e+01 +1.254277e+00 +1.562450e-01 +8.449963e-01 +1.570014e-01
+1.480000e+01 +1.248884e+00 +1.558341e-01 +8.468345e-01 +1.568588e-01
+1.481667e+01 +1.245242e+00 +1.554539e-01 +8.485740e-01 +1.569046e-01
+1.483333e+01 +1.240204e+00 +1.551129e-01 +8.487088e-01 +1.567193e-01
+1.485000e+01 +1.237030e+00 +1.548343e-01 +8.468671e-01 +1.566294e-01
+1.486667e+01 +1.235033e+00 +1.545638e-01 +8.439359e-01 +1.564938e-01
+1.488333e+01 +1.231104e+00 +1.542345e-01 +8.394195e-01 +1.563441e-01
+1.490000e+01 +1.226321e+00 +1.539219e-01 +8.346057e-01 +1.562075e-01
+1.491667e+01 +1.221481e+00 +1.536752e-01 +8.301895e-01 +1.560458e-01
+1.493333e+01 +1.215765e+00 +1.533636e-01 +8.269722e-01 +1.559208e-01
+1.495000e+01 +1.210043e+00 +1.530178e-01 +8.247093e-01 +1.557791e-01
+1.496667e+01 +1.202847e+00 +1.526214e-01 +8.212368e-01 +1.555309e-01
+1.498333e+01 +1.194804e+00 +1.522135e-01 +8.175798e-01 +1.551661e-01
+1.500000e+01 +1.186016e+00 +1.519102e-01 +8.128792e-01 +1.548354e-01
+1.501667e+01 +1.177407e+00 +1.516691e-01 +8.081571e-01 +1.545357e-01
+1.503333e+01 +1.168798e+00 +1.513180e-01 +8.042559e-01 +1.542119e-01
+1.505000e+01 +1.160758e+00 +1.509481e-01 +7.998309e-01 +1.539853e-01
+1.506667e+01 +1.152803e+00 +1.505855e-01 +7.954392e-01 +1.538025e-01
+1.508333e+01 +1.145054e+00 +1.502661e-01 +7.908006e-01 +1.535645e-01
+1.510000e+01 +1.141263e+00 +1.499339e-01 +7.862784e-01 +1.532745e-01
+1.511667e+01 +1.135468e+00 +1.497129e-01 +7.815166e-01 +1.529458e-01
+1.513333e+01 +1.130587e+00 +1.494745e-01 +7.767975e-01 +1.526055e-01
+1.515000e+01 +1.126096e+00 +1.492628e-01 +7.721713e-01 +1.523514e-01
+1.516667e+01 +1.121670e+00 +1.490971e-01 +7.676086e-01 +1.520258e-01
+1.518333e+01 +1.117617e+00 +1.489007e-01 +7.634328e-01 +1.516414e-01
+1.520000e+01 +1.114603e+00 +1.487272e-01 +7.594033e-01 +1.512437e-01
+1.521667e+01 +1.112644e+00 +1.484868e-01 +7.568967e-01 +1.508409e-01
+1.523333e+01 +1.112060e+00 +1.482891e-01 +7.555710e-01 +1.504266e-01
+1.525000e+01 +1.111825e+00 +1.481797e-01 +7.539824e-01 +1.500171e-01
+1.526667e+01 +1.114617e+00 +1.481743e-01 +7.533451e-01 +1.496092e-01
+1.528333e+01 +1.116810e+00 +1.480752e-01 +7.516098e-01 +1.492445e-01
+1.530000e+01 +1.118526e+00 +1.479186e-01 +7.516559e-01 +1.488684e-01
+1.531667e+01 +1.116994e+00 +1.476252e-01 +7.516105e-01 +1.484908e-01
+1.533333e+01 +1.114478e+00 +1.472862e-01 +7.508234e-01 +1.481359e-01
+1.535000e+01 +1.116632e+00 +1.470065e-01 +7.516040e-01 +1.478534e-01
+1.536667e+01 +1.121063e+00 +1.467098e-01 +7.525946e-01 +1.475488e-01
+1.538333e+01 +1.124078e+00 +1.464517e-01 +7.554647e-01 +1.472675e-01
+1.540000e+01 +1.129367e+00 +1.462569e-01 +7.609374e-01 +1.470243e-01
+1.541667e+01 +1.134318e+00 +1.460508e-01 +7.654482e-01 +1.469166e-01
+1.543333e+01 +1.143860e+00 +1.460108e-01 +7.698199e-01 +1.468683e-01
+1.545000e+01 +1.153705e+00 +1.458682e-01 +7.740275e-01 +1.469379e-01
+1.546667e+01 +1.159330e+00 +1.456113e-01 +7.811653e-01 +1.469080e-01
+1.548333e+01 +1.158526e+00 +1.453743e-01 +7.861632e-01 +1.467000e-01
+1.550000e+01 +1.169568e+00 +1.451926e-01 +7.906563e-01 +1.467054e-01
+1.551667e+01 +1.181286e+00 +1.452341e-01 +7.959535e-01 +1.466848e-01
+1.553333e+01 +1.187260e+00 +1.453190e-01 +8.032260e-01 +1.464827e-01
+1.555000e+01 +1.189550e+00 +1.453751e-01 +8.137519e-01 +1.461805e-01
+1.556667e+01 +1.195048e+00 +1.454651e-01 +8.272809e-01 +1.459616e-01
+1.558333e+01 +1.204993e+00 +1.454751e-01 +8.406859e-01 +1.458332e-01
+1.560000e+01 +1.209819e+00 +1.455486e-01 +8.510203e-01 +1.456664e-01
+1.561667e+01 +1.213613e+00 +1.454797e-01 +8.572633e-01 +1.454260e-01
+1.563333e+01 +1.217556e+00 +1.453824e-01 +8.666214e-01 +1.453121e-01
+1.565000e+01 +1.222924e+00 +1.453602e-01 +8.742880e-01 +1.451186e-01
+1.566667e+01 +1.229988e+00 +1.453433e-01 +8.771638e-01 +1.449426e-01
+1.568333e+01 +1.233081e+00 +1.452699e-01 +8.785973e-01 +1.447134e-01
+1.570000e+01 +1.232640e+00 +1.451412e-01 +8.783865e-01 +1.444401e-01
+1.571667e+01 +1.233499e+00 +1.450906e-01 +8.773975e-01 +1.441313e-01
+1.573333e+01 +1.235935e+00 +1.451260e-01 +8.729502e-01 +1.437783e-01
+1.575000e+01 +1.235690e+00 +1.450907e-01 +8.687719e-01 +1.434693e-01
+1.576667e+01 +1.234599e+00 +1.449846e-01 +8.661094e-01 +1.431128e-01
+1.578333e+01 +1.235417e+00 +1.448609e-01 +8.629650e-01 +1.427718e-01
+1.580000e+01 +1.232702e+00 +1.446930e-01 +8.597205e-01 +1.424297e-01
+1.581667e+01 +1.230699e+00 +1.445699e-01 +8.561284e-01 +1.420783e-01
+1.583333e+01 +1.226622e+00 +1.444012e-01 +8.535743e-01 +1.417121e-01
+1.585000e+01 +1.223331e+00 +1.442058e-01 +8.492118e-01 +1.413831e-01
+1.586667e+01 +1.219464e+00 +1.439723e-01 +8.460304e-01 +1.410589e-01
+1.588333e+01 +1.213995e+00 +1.436887e-01 +8.423267e-01 +1.407183e-01
+1.590000e+01 +1.206497e+00 +1.434211e-01 +8.375309e-01 +1.404366e-01
+1.591667e+01 +1.200033e+00 +1.431296e-01 +8.327435e-01 +1.400855e-01
+1.593333e+01 +1.192969e+00 +1.428529e-01 +8.279965e-01 +1.397204e-01
+1.595000e+01 +1.184759e+00 +1.425763e-01 +8.231615e-01 +1.394015e-01
+1.596667e+01 +1.175992e+00 +1.421948e-01 +8.190790e-01 +1.391087e-01
+1.598333e+01 +1.167633e+00 +1.418146e-01 +8.157979e-01 +1.387748e-01
+1.600000e+01 +1.159121e+00 +1.414205e-01 +8.116565e-01 +1.384297e-01
+1.601667e+01 +1.151093e+00 +1.410264e-01 +8.079446e-01 +1.381656e-01
+1.603333e+01 +1.142634e+00 +1.406335e-01 +8.041724e-01 +1.378322e-01
+1.605000e+01 +1.134681e+00 +1.402855e-01 +7.996598e-01 +1.374737e-01
+1.606667e+01 +1.126564e+00 +1.399129e-01 +7.948566e-01 +1.371103e-01
+1.608333e+01 +1.118613e+00 +1.395440e-01 +7.903118e-01 +1.367588e-01
+1.610000e+01 +1.111429e+00 +1.391864e-01 +7.861130e-01 +1.364146e-01
+1.611667e+01 +1.106966e+00 +1.388441e-01 +7.819319e-01 +1.360820e-01
+1.613333e+01 +1.100470e+00 +1.384821e-01 +7.776779e-01 +1.357246e-01
+1.615000e+01 +1.097879e+00 +1.381742e-01 +7.758842e-01 +1.353863e-01
+1.616667e+01 +1.093595e+00 +1.378793e-01 +7.740873e-01 +1.350539e-01
+1.618333e+01 +1.090294e+00 +1.375549e-01 +7.717527e-01 +1.347333e-01
+1.620000e+01 +1.088838e+00 +1.372651e-01 +7.694500e-01 +1.344214e-01
+1.621667e+01 +1.086864e+00 +1.369502e-01 +7.672455e-01 +1.340963e-01
+1.623333e+01 +1.084374e+00 +1.366459e-01 +7.665127e-01 +1.338370e-01
+1.625000e+01 +1.083329e+00 +1.363307e-01 +7.655267e-01 +1.336759e-01
+1.626667e+01 +1.083899e+00 +1.360408e-01 +7.651497e-01 +1.335177e-01
+1.628333e+01 +1.085568e+00 +1.357178e-01 +7.646443e-01 +1.334001e-01
+1.630000e+01 +1.087250e+00 +1.354502e-01 +7.649150e-01 +1.333166e-01
+1.631667e+01 +1.091662e+00 +1.352130e-01 +7.663237e-01 +1.331768e-01
+1.633333e+01 +1.099116e+00 +1.349977e-01 +7.675168e-01 +1.329917e-01
+1.635000e+01 +1.104494e+00 +1.347772e-01 +7.671645e-01 +1.328476e-01
+1.636667e+01 +1.112781e+00 +1.346012e-01 +7.674420e-01 +1.327271e-01
+1.638333e+01 +1.118258e+00 +1.343896e-01 +7.681795e-01 +1.325628e-01
+1.640000e+01 +1.128115e+00 +1.342568e-01 +7.687249e-01 +1.324434e-01
+1.641667e+01 +1.136724e+00 +1.340785e-01 +7.715899e-01 +1.322960e-01
+1.643333e+01 +1.147790e+00 +1.339961e-01 +7.767804e-01 +1.320908e-01
+1.645000e+01 +1.150460e+00 +1.338136e-01 +7.804491e-01 +1.318706e-01
+1.646667e+01 +1.159273e+00 +1.336389e-01 +7.860654e-01 +1.316644e-01
+1.648333e+01 +1.167275e+00 +1.335958e-01 +7.897392e-01 +1.313858e-01
+1.650000e+01 +1.174826e+00 +1.335920e-01 +7.926115e-01 +1.310865e-01
+1.651667e+01 +1.182227e+00 +1.335555e-01 +7.946167e-01 +1.308246e-01
+1.653333e+01 +1.190709e+00 +1.336273e-01 +7.959819e-01 +1.305994e-01
+1.655000e+01 +1.200871e+00 +1.337100e-01 +7.969672e-01 +1.303592e-01
+1.656667e+01 +1.207798e+00 +1.336375e-01 +8.001029e-01 +1.301926e-01
+1.658333e+01 +1.214147e+00 +1.335947e-01 +8.021511e-01 +1.300683e-01
+1.660000e+01 +1.221512e+00 +1.335585e-01 +8.027118e-01 +1.298827e-01
+1.661667e+01 +1.230475e+00 +1.335431e-01 +8.047807e-01 +1.296434e-01
+1.663333e+01 +1.233389e+00 +1.334783e-01 +8.070160e-01 +1.293728e-01
+1.665000e+01 +1.236292e+00 +1.333679e-01 +8.085861e-01 +1.291028e-01
+1.666667e+01 +1.240357e+00 +1.333083e-01 +8.114168e-01 +1.288456e-01
+1.668333e+01 +1.245017e+00 +1.332348e-01 +8.150159e-01 +1.286091e-01
+1.670000e+01 +1.245060e+00 +1.330993e-01 +8.153119e-01 +1.283346e-01
+1.671667e+01 +1.245939e+00 +1.329881e-01 +8.153749e-01 +1.280619e-01
+1.673333e+01 +1.247296e+00 +1.328687e-01 +8.134648e-01 +1.278058e-01
+1.675000e+01 +1.249441e+00 +1.328126e-01 +8.105711e-01 +1.275493e-01
+1.676667e+01 +1.251016e+00 +1.327629e-01 +8.087837e-01 +1.272431e-01
+1.678333e+01 +1.253171e+00 +1.326959e-01 +8.063791e-01 +1.269285e-01
+1.680000e+01 +1.249158e+00 +1.325874e-01 +8.027547e-01 +1.266012e-01
+1.681667e+01 +1.244812e+00 +1.324305e-01 +7.986597e-01 +1.262773e-01
+1.683333e+01 +1.239545e+00 +1.322825e-01 +7.953215e-01 +1.259653e-01
+1.685000e+01 +1.233519e+00 +1.321124e-01 +7.961054e-01 +1.256335e-01
+1.686667e+01 +1.227770e+00 +1.319306e-01 +7.961381e-01 +1.253079e-01
+1.688333e+01 +1.219969e+00 +1.316725e-01 +7.944018e-01 +1.249806e-01
+1.690000e+01 +1.213188e+00 +1.314378e-01 +7.937300e-01 +1.246550e-01
+1.691667e+01 +1.206886e+00 +1.312855e-01 +7.931358e-01 +1.243355e-01
+1.693333e+01 +1.200144e+00 +1.310610e-01 +7.900104e-01 +1.240475e-01
+1.695000e+01 +1.191639e+00 +1.307714e-01 +7.873644e-01 +1.237370e-01
+1.696667e+01 +1.182988e+00 +1.304288e-01 +7.842412e-01 +1.234139e-01
+1.698333e+01 +1.174508e+00 +1.300782e-01 +7.801040e-01 +1.231028e-01
+1.700000e+01 +1.166168e+00 +1.297322e-01 +7.755392e-01 +1.227894e-01
+1.701667e+01 +1.157840e+00 +1.293940e-01 +7.708703e-01 +1.224725e-01
+1.703333e+01 +1.149681e+00 +1.290485e-01 +7.664185e-01 +1.221573e-01
+1.705000e+01 +1.142623e+00 +1.287060e-01 +7.618107e-01 +1.218562e-01
+1.706667e+01 +1.135179e+00 +1.283649e-01 +7.574922e-01 +1.215640e-01
+1.708333e+01 +1.128881e+00 +1.280266e-01 +7.536070e-01 +1.212963e-01
+1.710000e+01 +1.123837e+00 +1.276991e-01 +7.503305e-01 +1.210218e-01
+1.711667e+01 +1.116558e+00 +1.273629e-01 +7.465913e-01 +1.207195e-01
+1.713333e+01 +1.109216e+00 +1.270274e-01 +7.435821e-01 +1.204144e-01
+1.715000e+01 +1.102082e+00 +1.266933e-01 +7.399634e-01 +1.201078e-01
+1.716667e+01 +1.096782e+00 +1.264612e-01 +7.358201e-01 +1.198104e-01
+1.718333e+01 +1.092757e+00 +1.262620e-01 +7.315507e-01 +1.195297e-01
+1.720000e+01 +1.090784e+00 +1.259982e-01 +7.275629e-01 +1.192549e-01
+1.721667e+01 +1.091884e+00 +1.257130e-01 +7.243341e-01 +1.190233e-01
+1.723333e+01 +1.098658e+00 +1.254830e-01 +7.205942e-01 +1.188930e-01
+1.725000e+01 +1.095922e+00 +1.251908e-01 +7.168740e-01 +1.186947e-01
+1.726667e+01 +1.093435e+00 +1.248729e-01 +7.137052e-01 +1.185330e-01
+1.728333e+01 +1.100689e+00 +1.246118e-01 +7.109723e-01 +1.184585e-01
+1.730000e+01 +1.111290e+00 +1.243409e-01 +7.083486e-01 +1.184936e-01
+1.731667e+01 +1.121331e+00 +1.241178e-01 +7.057346e-01 +1.185461e-01
+1.733333e+01 +1.129311e+00 +1.238972e-01 +7.041827e-01 +1.184824e-01
+1.735000e+01 +1.138669e+00 +1.237192e-01 +7.040248e-01 +1.183843e-01
+1.736667e+01 +1.142684e+00 +1.235297e-01 +7.054526e-01 +1.183006e-01
+1.738333e+01 +1.147297e+00 +1.233521e-01 +7.086320e-01 +1.181989e-01
+1.740000e+01 +1.150677e+00 +1.232109e-01 +7.098358e-01 +1.180640e-01
+1.741667e+01 +1.152768e+00 +1.230352e-01 +7.123998e-01 +1.179433e-01
+1.743333e+01 +1.161421e+00 +1.228525e-01 +7.193097e-01 +1.179066e-01
+1.745000e+01 +1.165963e+00 +1.227011e-01 +7.263415e-01 +1.177488e-01
+1.746667e+01 +1.166848e+00 +1.224516e-01 +7.306199e-01 +1.176700e-01
+1.748333e+01 +1.171454e+00 +1.222227e-01 +7.355911e-01 +1.176103e-01
+1.750000e+01 +1.175224e+00 +1.219886e-01 +7.413657e-01 +1.175476e-01
+1.751667e+01 +1.180568e+00 +1.217802e-01 +7.482815e-01 +1.175404e-01
+1.753333e+01 +1.185627e+00 +1.216431e-01 +7.511848e-01 +1.174200e-01
+1.755000e+01 +1.195596e+00 +1.215483e-01 +7.549261e-01 +1.173006e-01
+1.756667e+01 +1.203094e+00 +1.215357e-01 +7.585876e-01 +1.171931e-01
+1.758333e+01 +1.209710e+00 +1.214235e-01 +7.604241e-01 +1.170789e-01
+1.760000e+01 +1.210459e+00 +1.212345e-01 +7.648440e-01 +1.169404e-01
+1.761667e+01 +1.213607e+00 +1.210645e-01 +7.716190e-01 +1.168654e-01
+1.763333e+01 +1.217453e+00 +1.209605e-01 +7.809582e-01 +1.167082e-01
+1.765000e+01 +1.219794e+00 +1.208509e-01 +7.910945e-01 +1.165767e-01
+1.766667e+01 +1.220246e+00 +1.207336e-01 +7.962101e-01 +1.163843e-01
+1.768333e+01 +1.229007e+00 +1.206419e-01 +7.998665e-01 +1.162306e-01
+1.770000e+01 +1.239716e+00 +1.205714e-01 +8.005003e-01 +1.160826e-01
+1.771667e+01 +1.244135e+00 +1.203655e-01 +8.017769e-01 +1.159767e-01
+1.773333e+01 +1.252260e+00 +1.202967e-01 +8.046780e-01 +1.158129e-01
+1.775000e+01 +1.255674e+00 +1.201637e-01 +8.068349e-01 +1.157221e-01
+1.776667e+01 +1.257480e+00 +1.200037e-01 +8.088436e-01 +1.155599e-01
+1.778333e+01 +1.257776e+00 +1.198396e-01 +8.091753e-01 +1.153829e-01
+1.780000e+01 +1.255688e+00 +1.196905e-01 +8.064513e-01 +1.151647e-01
+1.781667e+01 +1.252575e+00 +1.194991e-01 +8.044504e-01 +1.149244e-01
+1.783333e+01 +1.246741e+00 +1.193071e-01 +8.031572e-01 +1.146741e-01
+1.785000e+01 +1.241792e+00 +1.191585e-01 +8.011825e-01 +1.144253e-01
+1.786667e+01 +1.237599e+00 +1.190253e-01 +7.983542e-01 +1.141635e-01
+1.788333e+01 +1.231096e+00 +1.188486e-01 +7.951186e-01 +1.138925e-01
+1.790000e+01 +1.225981e+00 +1.186331e-01 +7.913292e-01 +1.136601e-01
+1.791667e+01 +1.218195e+00 +1.183610e-01 +7.877496e-01 +1.134122e-01
+1.793333e+01 +1.210212e+00 +1.180831e-01 +7.835330e-01 +1.131635e-01
+1.795000e+01 +1.201942e+00 +1.177794e-01 +7.809056e-01 +1.129069e-01
+1.796667e+01 +1.194112e+00 +1.174763e-01 +7.796320e-01 +1.126407e-01
+1.798333e+01 +1.185477e+00 +1.171802e-01 +7.765439e-01 +1.124053e-01
+1.800000e+01 +1.177217e+00 +1.168950e-01 +7.732107e-01 +1.121824e-01
+1.801667e+01 +1.168998e+00 +1.166009e-01 +7.705796e-01 +1.119820e-01
+1.803333e+01 +1.161064e+00 +1.163349e-01 +7.676649e-01 +1.117475e-01
+1.805000e+01 +1.152497e+00 +1.160623e-01 +7.648912e-01 +1.114797e-01
+1.806667e+01 +1.144456e+00 +1.157682e-01 +7.604576e-01 +1.112166e-01
+1.808333e+01 +1.139470e+00 +1.154841e-01 +7.564702e-01 +1.109541e-01
+1.810000e+01 +1.136211e+00 +1.152406e-01 +7.526321e-01 +1.107224e-01
+1.811667e+01 +1.129859e+00 +1.149697e-01 +7.481405e-01 +1.104576e-01
+1.813333e+01 +1.125273e+00 +1.147101e-01 +7.436416e-01 +1.102163e-01
+1.815000e+01 +1.121142e+00 +1.144660e-01 +7.395039e-01 +1.099549e-01
+1.816667e+01 +1.118425e+00 +1.142315e-01 +7.364844e-01 +1.097046e-01
+1.818333e+01 +1.116285e+00 +1.140116e-01 +7.332906e-01 +1.094616e-01
+1.820000e+01 +1.111840e+00 +1.137741e-01 +7.310158e-01 +1.092001e-01
+1.821667e+01 +1.107470e+00 +1.135219e-01 +7.303200e-01 +1.089309e-01
+1.823333e+01 +1.104218e+00 +1.133043e-01 +7.283093e-01 +1.086768e-01
+1.825000e+01 +1.105377e+00 +1.130815e-01 +7.280407e-01 +1.084654e-01
+1.826667e+01 +1.111819e+00 +1.128774e-01 +7.301447e-01 +1.082566e-01
+1.828333e+01 +1.114616e+00 +1.126425e-01 +7.293766e-01 +1.080480e-01
+1.830000e+01 +1.113392e+00 +1.124106e-01 +7.319411e-01 +1.077885e-01
+1.831667e+01 +1.113543e+00 +1.121606e-01 +7.345463e-01 +1.075399e-01
+1.833333e+01 +1.122111e+00 +1.119812e-01 +7.402858e-01 +1.072971e-01
+1.835000e+01 +1.128254e+00 +1.117703e-01 +7.439710e-01 +1.070543e-01
+1.836667e+01 +1.133184e+00 +1.115605e-01 +7.448601e-01 +1.068121e-01
+1.838333e+01 +1.136862e+00 +1.113792e-01 +7.424128e-01 +1.065838e-01
+1.840000e+01 +1.142428e+00 +1.112115e-01 +7.405504e-01 +1.064028e-01
+1.841667e+01 +1.145289e+00 +1.110704e-01 +7.408617e-01 +1.062088e-01
+1.843333e+01 +1.152093e+00 +1.109138e-01 +7.410057e-01 +1.060472e-01
+1.845000e+01 +1.165800e+00 +1.107951e-01 +7.418948e-01 +1.059077e-01
+1.846667e+01 +1.171490e+00 +1.105812e-01 +7.425447e-01 +1.057615e-01
+1.848333e+01 +1.176277e+00 +1.103843e-01 +7.420764e-01 +1.056509e-01
+1.850000e+01 +1.179745e+00 +1.102009e-01 +7.439720e-01 +1.055703e-01
+1.851667e+01 +1.182801e+00 +1.100414e-01 +7.452824e-01 +1.054661e-01
+1.853333e+01 +1.186746e+00 +1.098670e-01 +7.497674e-01 +1.053651e-01
+1.855000e+01 +1.186619e+00 +1.096817e-01 +7.619331e-01 +1.053204e-01
+1.856667e+01 +1.186179e+00 +1.095099e-01 +7.709300e-01 +1.052224e-01
+1.858333e+01 +1.185041e+00 +1.093841e-01 +7.790099e-01 +1.050548e-01
+1.860000e+01 +1.185538e+00 +1.093053e-01 +7.868084e-01 +1.048596e-01
+1.861667e+01 +1.193695e+00 +1.093148e-01 +7.898838e-01 +1.046801e-01
+1.863333e+01 +1.197717e+00 +1.093709e-01 +7.932508e-01 +1.044656e-01
+1.865000e+01 +1.203389e+00 +1.092919e-01 +7.975785e-01 +1.042427e-01
+1.866667e+01 +1.211900e+00 +1.092341e-01 +7.988562e-01 +1.040306e-01
+1.868333e+01 +1.218772e+00 +1.091317e-01 +8.004826e-01 +1.038465e-01
+1.870000e+01 +1.223643e+00 +1.089847e-01 +8.024925e-01 +1.036803e-01
+1.871667e+01 +1.228820e+00 +1.088210e-01 +8.042500e-01 +1.035127e-01
+1.873333e+01 +1.235618e+00 +1.087203e-01 +8.085956e-01 +1.033379e-01
+1.875000e+01 +1.234340e+00 +1.085877e-01 +8.099112e-01 +1.031572e-01
+1.876667e+01 +1.235607e+00 +1.084768e-01 +8.093097e-01 +1.029908e-01
+1.878333e+01 +1.234786e+00 +1.083530e-01 +8.084239e-01 +1.027858e-01
+1.880000e+01 +1.232489e+00 +1.082043e-01 +8.074106e-01 +1.026018e-01
+1.881667e+01 +1.229488e+00 +1.080529e-01 +8.048545e-01 +1.024258e-01
+1.883333e+01 +1.225771e+00 +1.078774e-01 +8.009231e-01 +1.022608e-01
+1.885000e+01 +1.219997e+00 +1.076909e-01 +7.961264e-01 +1.020620e-01
+1.886667e+01 +1.216450e+00 +1.075090e-01 +7.913633e-01 +1.018478e-01
+1.888333e+01 +1.210190e+00 +1.072886e-01 +7.866737e-01 +1.016195e-01
+1.890000e+01 +1.203799e+00 +1.070416e-01 +7.820797e-01 +1.014036e-01
+1.891667e+01 +1.196003e+00 +1.067837e-01 +7.772902e-01 +1.011806e-01
+1.893333e+01 +1.188046e+00 +1.065298e-01 +7.729993e-01 +1.010314e-01
+1.895000e+01 +1.179597e+00 +1.062925e-01 +7.687149e-01 +1.008820e-01
+1.896667e+01 +1.171258e+00 +1.061226e-01 +7.641171e-01 +1.007973e-01
+1.898333e+01 +1.162842e+00 +1.059652e-01 +7.595064e-01 +1.006825e-01
+1.900000e+01 +1.154818e+00 +1.058086e-01 +7.551744e-01 +1.005703e-01
+1.901667e+01 +1.147573e+00 +1.056269e-01 +7.514703e-01 +1.004318e-01
+1.903333e+01 +1.139210e+00 +1.054356e-01 +7.471579e-01 +1.002604e-01
+1.905000e+01 +1.131254e+00 +1.052700e-01 +7.427596e-01 +1.000776e-01
+1.906667e+01 +1.124107e+00 +1.051076e-01 +7.384241e-01 +9.986953e-02
+1.908333e+01 +1.116407e+00 +1.049576e-01 +7.345012e-01 +9.970391e-02
+1.910000e+01 +1.108794e+00 +1.048050e-01 +7.301736e-01 +9.951603e-02
+1.911667e+01 +1.101836e+00 +1.046277e-01 +7.257922e-01 +9.929111e-02
+1.913333e+01 +1.096947e+00 +1.044598e-01 +7.220662e-01 +9.905921e-02
+1.915000e+01 +1.092007e+00 +1.042783e-01 +7.183685e-01 +9.882949e-02
+1.916667e+01 +1.085941e+00 +1.040883e-01 +7.146969e-01 +9.859937e-02
+1.918333e+01 +1.081822e+00 +1.038865e-01 +7.123074e-01 +9.836461e-02
+1.920000e+01 +1.079295e+00 +1.037244e-01 +7.120531e-01 +9.812841e-02
+1.921667e+01 +1.078511e+00 +1.036252e-01 +7.114241e-01 +9.790642e-02
+1.923333e+01 +1.073850e+00 +1.034765e-01 +7.113337e-01 +9.770393e-02
+1.925000e+01 +1.069371e+00 +1.033376e-01 +7.133117e-01 +9.752442e-02
+1.926667e+01 +1.068533e+00 +1.031861e-01 +7.162654e-01 +9.734858e-02
+1.928333e+01 +1.073505e+00 +1.030190e-01 +7.188929e-01 +9.720989e-02
+1.930000e+01 +1.073860e+00 +1.028649e-01 +7.236647e-01 +9.702043e-02
+1.931667e+01 +1.081512e+00 +1.027204e-01 +7.256011e-01 +9.687184e-02
+1.933333e+01 +1.086303e+00 +1.025707e-01 +7.282356e-01 +9.668967e-02
+1.935000e+01 +1.095455e+00 +1.024611e-01 +7.340585e-01 +9.653381e-02
+1.936667e+01 +1.105229e+00 +1.023093e-01 +7.388391e-01 +9.641555e-02
+1.938333e+01 +1.116355e+00 +1.022155e-01 +7.418296e-01 +9.629322e-02
+1.940000e+01 +1.131299e+00 +1.021745e-01 +7.489772e-01 +9.612979e-02
+1.941667e+01 +1.140767e+00 +1.021356e-01 +7.526446e-01 +9.594222e-02
+1.943333e+01 +1.149224e+00 +1.021474e-01 +7.523162e-01 +9.576015e-02
+1.945000e+01 +1.158796e+00 +1.022136e-01 +7.528628e-01 +9.559966e-02
+1.946667e+01 +1.165218e+00 +1.022617e-01 +7.588830e-01 +9.542784e-02
+1.948333e+01 +1.175689e+00 +1.022698e-01 +7.659014e-01 +9.532295e-02
+1.950000e+01 +1.189494e+00 +1.023252e-01 +7.701847e-01 +9.516352e-02
+1.951667e+01 +1.202144e+00 +1.024131e-01 +7.749720e-01 +9.498859e-02
+1.953333e+01 +1.215014e+00 +1.025355e-01 +7.807696e-01 +9.484227e-02
+1.955000e+01 +1.222116e+00 +1.025122e-01 +7.880219e-01 +9.472649e-02
+1.956667e+01 +1.226083e+00 +1.024862e-01 +7.928968e-01 +9.457314e-02
+1.958333e+01 +1.229282e+00 +1.024105e-01 +7.958714e-01 +9.445736e-02
+1.960000e+01 +1.232008e+00 +1.022818e-01 +8.000664e-01 +9.438636e-02
+1.961667e+01 +1.232607e+00 +1.021287e-01 +8.032157e-01 +9.426504e-02
+1.963333e+01 +1.238116e+00 +1.020769e-01 +8.077358e-01 +9.412830e-02
+1.965000e+01 +1.241406e+00 +1.020162e-01 +8.135849e-01 +9.399094e-02
+1.966667e+01 +1.246060e+00 +1.018580e-01 +8.204945e-01 +9.384894e-02
+1.968333e+01 +1.250253e+00 +1.016887e-01 +8.266406e-01 +9.370565e-02
+1.970000e+01 +1.255819e+00 +1.015330e-01 +8.312066e-01 +9.356109e-02
+1.971667e+01 +1.259281e+00 +1.013707e-01 +8.333968e-01 +9.338873e-02
+1.973333e+01 +1.255898e+00 +1.012030e-01 +8.337917e-01 +9.320102e-02
+1.975000e+01 +1.252745e+00 +1.010724e-01 +8.331944e-01 +9.303719e-02
+1.976667e+01 +1.248393e+00 +1.009466e-01 +8.295817e-01 +9.285989e-02
+1.978333e+01 +1.245578e+00 +1.007963e-01 +8.275820e-01 +9.268738e-02
+1.980000e+01 +1.240674e+00 +1.006278e-01 +8.241490e-01 +9.248985e-02
+1.981667e+01 +1.235399e+00 +1.004261e-01 +8.199172e-01 +9.229392e-02
+1.983333e+01 +1.230257e+00 +1.002634e-01 +8.158737e-01 +9.210128e-02
+1.985000e+01 +1.228507e+00 +1.001229e-01 +8.118750e-01 +9.190654e-02
+1.986667e+01 +1.222635e+00 +9.996259e-02 +8.080564e-01 +9.170783e-02
+1.988333e+01 +1.217577e+00 +9.978087e-02 +8.039961e-01 +9.149943e-02
+1.990000e+01 +1.213632e+00 +9.959604e-02 +8.004152e-01 +9.128905e-02
+1.991667e+01 +1.209333e+00 +9.943386e-02 +7.972980e-01 +9.107928e-02
+1.993333e+01 +1.202710e+00 +9.923620e-02 +7.930612e-01 +9.087178e-02
+1.995000e+01 +1.195684e+00 +9.902660e-02 +7.889679e-01 +9.066617e-02
+1.996667e+01 +1.192196e+00 +9.881955e-02 +7.879141e-01 +9.047594e-02
+1.998333e+01 +1.185687e+00 +9.859843e-02 +7.847046e-01 +9.028010e-02
+2.000000e+01 +1.177906e+00 +9.837256e-02 +7.827940e-01 +9.008194e-02
