# Supplementary material for: Visual motion perception as online hierarchical inference
Source: Nat Commun. 2022 Dec 1;13:7403. doi: 10.1038/s41467-022-34805-5 (PMC9715570; doi:10.1038/s41467-022-34805-5)
Supplement: Supplementary file 10 — Source Data [file 41467_2022_34805_MOESM10_ESM.zip › Figure_2d.txt]

# COLUMNS: | t | mu_1x | yerr_1x | mu_2x | mu_3x | mu_4x | mu_1y | mu_2y | mu_3y | yerr_3y | mu_4y |
+1.250000e+01 +9.920533e-01 +1.745154e-01 +6.308480e-02 +2.065705e-01 +5.245389e-02 +3.258430e-01 -1.610932e-02 +4.525860e-01 +1.674723e-01 -8.101722e-03
+1.251667e+01 +8.379381e-01 +1.754871e-01 +5.115832e-02 +2.128203e-01 +4.173163e-02 +9.052859e-02 -3.302369e-02 +4.297375e-01 +1.679439e-01 -2.010472e-02
+1.253333e+01 +7.425598e-01 +1.758607e-01 +5.303474e-02 +1.410737e-01 +3.714313e-02 +6.231485e-02 -2.997207e-02 +3.551895e-01 +1.683299e-01 -1.587806e-02
+1.255000e+01 +8.525901e-01 +1.759944e-01 +5.809963e-02 +1.844528e-01 +4.008895e-02 +7.214800e-02 -3.956890e-02 +3.824116e-01 +1.683464e-01 -9.332636e-03
+1.256667e+01 +8.916524e-01 +1.763896e-01 +5.612737e-02 +1.784531e-01 +4.741293e-02 +1.213559e-01 -3.478295e-02 +4.117448e-01 +1.685104e-01 -1.155437e-02
+1.258333e+01 +7.581411e-01 +1.768911e-01 +5.783594e-02 +1.425309e-01 +3.302860e-02 +2.625712e-01 -3.742003e-02 +4.880250e-01 +1.687627e-01 -1.522397e-03
+1.260000e+01 +9.409534e-01 +1.771369e-01 +6.437259e-02 +2.206989e-01 +3.889831e-02 +1.574147e-01 -4.265726e-02 +4.341628e-01 +1.692546e-01 -2.463341e-03
+1.261667e+01 +9.626818e-01 +1.777673e-01 +8.007602e-02 +1.719701e-01 +3.324289e-02 +1.639184e-01 -5.549662e-02 +4.070623e-01 +1.696460e-01 +1.429933e-02
+1.263333e+01 +9.081583e-01 +1.784444e-01 +7.581044e-02 +1.799404e-01 +2.866694e-02 +2.742438e-01 -5.064641e-02 +4.429078e-01 +1.698527e-01 +1.879313e-02
+1.265000e+01 +6.654038e-01 +1.790273e-01 +5.679009e-02 +1.133534e-01 +2.456893e-02 +3.085826e-01 -4.883046e-02 +4.659950e-01 +1.701960e-01 +1.827006e-02
+1.266667e+01 +7.225490e-01 +1.790816e-01 +6.874306e-02 +7.720937e-02 +2.511335e-02 +4.161122e-01 -3.474052e-02 +4.999806e-01 +1.705390e-01 +1.407865e-02
+1.268333e+01 +7.585447e-01 +1.793586e-01 +6.486722e-02 +7.307338e-02 +3.316027e-02 +2.130734e-01 -3.701497e-02 +4.673252e-01 +1.709834e-01 -4.398500e-03
+1.270000e+01 +7.980745e-01 +1.795248e-01 +5.536329e-02 +2.158653e-02 +5.312427e-02 +6.341966e-03 -5.581571e-02 +3.570567e-01 +1.712857e-01 +2.314472e-03
+1.271667e+01 +7.325712e-01 +1.797109e-01 +4.697972e-02 +1.552751e-01 +3.426630e-02 +6.755539e-02 -5.883961e-02 +4.091415e-01 +1.711866e-01 +5.591675e-03
+1.273333e+01 +7.547811e-01 +1.797585e-01 +5.165165e-02 +1.291766e-01 +3.577027e-02 +2.282116e-01 -5.640819e-02 +5.178341e-01 +1.713520e-01 +8.442724e-03
+1.275000e+01 +6.362342e-01 +1.799188e-01 +5.710571e-02 +4.715171e-02 +2.693904e-02 +5.721966e-02 -6.477669e-02 +3.705293e-01 +1.718987e-01 +1.490379e-02
+1.276667e+01 +5.049872e-01 +1.797754e-01 +4.515465e-02 +3.456780e-02 +2.307102e-02 -1.352577e-02 -6.097807e-02 +3.834994e-01 +1.718395e-01 +1.314758e-03
+1.278333e+01 +3.648257e-01 +1.794173e-01 +2.978440e-02 +6.390578e-02 +1.565176e-02 -1.117068e-01 -7.027118e-02 +4.262385e-01 +1.718170e-01 -7.790781e-03
+1.280000e+01 +5.360706e-01 +1.789062e-01 +3.067740e-02 +8.403739e-02 +3.254062e-02 -1.426469e-01 -6.089994e-02 +2.750959e-01 +1.719487e-01 -4.701255e-05
+1.281667e+01 +6.105604e-01 +1.786325e-01 +2.664407e-02 +1.777818e-01 +3.252458e-02 -1.465637e-01 -6.786314e-02 +3.898450e-01 +1.716555e-01 -9.289565e-03
+1.283333e+01 +3.524296e-01 +1.784866e-01 +1.599975e-02 +1.776926e-01 +1.057619e-02 -7.624244e-02 -6.841189e-02 +4.170455e-01 +1.717808e-01 -3.834567e-03
+1.285000e+01 +2.169077e-01 +1.779601e-01 +1.957629e-02 +4.976645e-02 +7.335309e-03 -1.772338e-02 -6.783345e-02 +4.451705e-01 +1.719939e-01 -8.719690e-04
+1.286667e+01 +2.757439e-01 +1.773162e-01 +2.295585e-02 +5.957996e-02 +9.972138e-03 +1.377687e-01 -4.310302e-02 +3.352576e-01 +1.721837e-01 +1.038955e-02
+1.288333e+01 +2.206188e-01 +1.767465e-01 +2.382487e-02 +4.021848e-02 +4.795539e-03 +5.787722e-02 -4.661044e-02 +2.474366e-01 +1.720244e-01 +1.505231e-02
+1.290000e+01 +3.169184e-01 +1.761163e-01 +3.491260e-02 +4.100707e-02 +6.492516e-03 -7.790674e-02 -3.883334e-02 +2.207530e-01 +1.716486e-01 -4.689265e-03
+1.291667e+01 +3.672758e-01 +1.755719e-01 +3.172904e-02 +5.638908e-02 +1.319924e-02 -2.303775e-01 -5.406390e-02 +1.805211e-01 +1.712245e-01 -4.776934e-03
+1.293333e+01 +2.912057e-01 +1.751552e-01 +2.234514e-02 -1.350618e-02 +2.082580e-02 -1.972030e-02 -4.111974e-02 +3.076668e-01 +1.707426e-01 -6.626729e-03
+1.295000e+01 +1.016747e-01 +1.745848e-01 +4.202985e-03 +3.159387e-02 +7.591107e-03 +2.871726e-02 -3.813853e-02 +3.239499e-01 +1.705117e-01 -5.362376e-03
+1.296667e+01 -7.340500e-02 +1.739035e-01 -7.843825e-03 +2.454054e-03 +2.208847e-04 +3.969077e-03 -4.298127e-02 +2.763755e-01 +1.703298e-01 +1.870198e-03
+1.298333e+01 -6.679181e-02 +1.732162e-01 -1.271967e-02 +7.450464e-02 -4.044820e-03 -2.690027e-02 -5.809059e-02 +2.455901e-01 +1.700255e-01 +1.503871e-02
+1.300000e+01 -2.221406e-01 +1.725317e-01 -2.461740e-02 +5.440169e-02 -1.044119e-02 -1.966296e-02 -4.537249e-02 +2.033240e-01 +1.696793e-01 +1.038262e-02
+1.301667e+01 -2.073517e-01 +1.719217e-01 -2.033669e-02 +3.965145e-02 -1.056710e-02 -1.071109e-01 -4.716179e-02 +1.302033e-01 +1.692442e-01 +1.046131e-02
+1.303333e+01 -1.296645e-01 +1.713228e-01 -1.641567e-02 +3.888488e-02 -4.414010e-03 -1.050510e-01 -3.300762e-02 +4.770365e-02 +1.687014e-01 +9.086110e-03
+1.305000e+01 -2.093735e-01 +1.706839e-01 +1.326711e-03 -6.864422e-02 -1.584904e-02 -7.387302e-02 -3.317056e-02 +2.655621e-02 +1.680978e-01 +1.575335e-02
+1.306667e+01 -3.263328e-01 +1.700836e-01 -9.699978e-03 -1.365820e-01 -1.236477e-02 +4.268940e-02 -2.305763e-02 -1.790709e-02 +1.675041e-01 +2.717723e-02
+1.308333e+01 -1.758886e-01 +1.695851e-01 +8.212988e-03 -1.076713e-01 -1.285975e-02 +1.517875e-01 -2.339383e-02 +6.072215e-02 +1.669733e-01 +3.092869e-02
+1.310000e+01 -8.015708e-02 +1.689990e-01 +2.329023e-02 -1.404513e-01 -9.790041e-03 -7.402337e-02 -2.015876e-02 -7.678909e-02 +1.664290e-01 +1.774918e-02
+1.311667e+01 -1.453671e-01 +1.683449e-01 +8.589939e-03 -1.265790e-01 -7.239980e-03 -1.601890e-01 -1.775136e-02 -1.705527e-01 +1.659342e-01 +1.698507e-02
+1.313333e+01 -1.376491e-01 +1.677538e-01 +2.132163e-03 -9.350756e-02 -5.106522e-03 -1.335935e-01 -7.380718e-03 -2.099632e-01 +1.655305e-01 +1.649445e-02
+1.315000e+01 -1.870817e-01 +1.671487e-01 +4.265756e-03 -1.153647e-01 -1.041646e-02 -1.409692e-01 -2.523686e-03 -2.576612e-01 +1.651649e-01 +1.752868e-02
+1.316667e+01 -1.488137e-01 +1.665786e-01 +9.328926e-03 -1.196781e-01 -9.504145e-03 -2.087071e-01 -1.490407e-03 -1.809169e-01 +1.649249e-01 -1.655953e-03
+1.318333e+01 -4.068892e-01 +1.660310e-01 -1.025454e-02 -1.504344e-01 -2.130921e-02 +1.410758e-03 +2.348908e-02 -1.232910e-01 +1.645378e-01 -4.024539e-03
+1.320000e+01 -4.020004e-01 +1.656648e-01 -1.783181e-02 -1.150680e-01 -1.883035e-02 -1.331291e-01 +2.777719e-03 -8.300514e-02 +1.641111e-01 -8.346875e-03
+1.321667e+01 -5.105451e-01 +1.653266e-01 -2.824599e-02 -1.840675e-01 -1.478141e-02 -4.487444e-02 -5.666807e-05 -1.273944e-01 +1.636053e-01 +1.082375e-02
+1.323333e+01 -5.212084e-01 +1.651414e-01 -1.729799e-02 -2.825776e-01 -1.294283e-02 -1.438093e-01 -4.065744e-03 -1.964910e-01 +1.632428e-01 +1.071861e-02
+1.325000e+01 -7.881312e-01 +1.650119e-01 -3.000297e-02 -3.853432e-01 -2.232153e-02 -1.309698e-01 +4.324352e-03 -2.480181e-01 +1.632039e-01 +1.170227e-02
+1.326667e+01 -7.742459e-01 +1.655043e-01 -2.039230e-02 -3.603278e-01 -3.202232e-02 -3.685302e-03 +1.357424e-02 -2.217727e-01 +1.635928e-01 +1.616885e-02
+1.328333e+01 -5.623066e-01 +1.659163e-01 -9.847160e-03 -2.897609e-01 -2.397734e-02 -8.906876e-02 +7.526504e-04 -2.755361e-01 +1.638307e-01 +2.342836e-02
+1.330000e+01 -5.698763e-01 +1.658330e-01 -1.202174e-02 -2.909168e-01 -2.289326e-02 -5.633932e-02 +4.610761e-03 -2.990328e-01 +1.639760e-01 +2.701695e-02
+1.331667e+01 -7.352940e-01 +1.657576e-01 -2.766118e-02 -2.760542e-01 -3.144032e-02 +4.135972e-02 +1.563184e-02 -2.937889e-01 +1.641844e-01 +2.875045e-02
+1.333333e+01 -6.362829e-01 +1.660632e-01 -9.522738e-03 -2.868790e-01 -3.371436e-02 +3.172164e-02 +6.696552e-03 -2.584421e-01 +1.643363e-01 +3.085905e-02
+1.335000e+01 -7.146929e-01 +1.661222e-01 -1.416309e-02 -2.935863e-01 -3.831387e-02 -2.495356e-01 -3.976472e-04 -4.269363e-01 +1.644241e-01 +2.374896e-02
+1.336667e+01 -7.698553e-01 +1.664741e-01 -1.470523e-02 -2.619331e-01 -4.827469e-02 -2.697228e-01 -1.079003e-02 -4.446941e-01 +1.650559e-01 +3.242075e-02
+1.338333e+01 -6.612737e-01 +1.669795e-01 -1.380593e-02 -1.663392e-01 -4.763308e-02 -2.575057e-01 -1.615143e-02 -4.901033e-01 +1.656636e-01 +4.395466e-02
+1.340000e+01 -8.000544e-01 +1.671931e-01 -2.083811e-02 -8.545095e-02 -6.763750e-02 +1.070543e-01 +4.199471e-03 -4.454946e-01 +1.662643e-01 +6.404351e-02
+1.341667e+01 -1.020450e+00 +1.676575e-01 -3.290208e-02 -1.605788e-01 -7.407454e-02 -1.145820e-01 +2.675565e-03 -4.983013e-01 +1.665760e-01 +4.531384e-02
+1.343333e+01 -1.068688e+00 +1.687947e-01 -2.872165e-02 -2.472749e-01 -7.294245e-02 -1.832922e-01 -4.083967e-03 -4.766268e-01 +1.671834e-01 +4.056210e-02
+1.345000e+01 -1.197054e+00 +1.700940e-01 -3.596498e-02 -2.704307e-01 -7.842681e-02 -1.639583e-01 +6.656249e-03 -4.802619e-01 +1.678392e-01 +3.352508e-02
+1.346667e+01 -1.059822e+00 +1.718040e-01 -3.772137e-02 -1.083358e-01 -8.010415e-02 -2.501925e-01 -5.416683e-03 -5.038178e-01 +1.685464e-01 +3.732756e-02
+1.348333e+01 -9.282466e-01 +1.730120e-01 -3.470291e-02 -4.794811e-02 -7.471318e-02 +1.658088e-02 +1.317970e-03 -3.572384e-01 +1.690732e-01 +4.402578e-02
+1.350000e+01 -9.858236e-01 +1.736764e-01 -4.188593e-02 -1.267185e-01 -6.478833e-02 -1.282061e-01 -1.902099e-03 -4.005988e-01 +1.690103e-01 +3.572557e-02
+1.351667e+01 -9.492735e-01 +1.745178e-01 -2.855969e-02 -9.158705e-02 -7.683922e-02 -1.855941e-01 -5.902648e-04 -5.395431e-01 +1.691477e-01 +4.469588e-02
+1.353333e+01 -1.026661e+00 +1.752551e-01 -2.649586e-02 -1.225879e-01 -8.333455e-02 -2.875576e-01 -5.801249e-03 -5.794210e-01 +1.698053e-01 +4.287274e-02
+1.355000e+01 -9.546843e-01 +1.762732e-01 -2.720227e-02 -7.466701e-02 -7.988676e-02 -2.275254e-02 +9.186388e-03 -4.587951e-01 +1.706621e-01 +4.386960e-02
+1.356667e+01 -9.111135e-01 +1.769285e-01 -1.471693e-02 -1.782376e-01 -7.413836e-02 -2.633523e-01 -7.062249e-04 -4.303351e-01 +1.709384e-01 +2.306045e-02
+1.358333e+01 -1.042978e+00 +1.775486e-01 -1.614582e-02 -1.831319e-01 -8.637604e-02 -1.913863e-01 +6.801848e-03 -5.026232e-01 +1.712134e-01 +3.244520e-02
+1.360000e+01 -8.548495e-01 +1.784779e-01 -2.314745e-02 -1.220747e-01 -6.557099e-02 -2.417059e-01 +1.775856e-02 -5.503736e-01 +1.717685e-01 +2.189338e-02
+1.361667e+01 -9.219654e-01 +1.789017e-01 -2.709426e-02 -2.017297e-01 -5.919300e-02 +6.430947e-02 +2.627838e-02 -4.881647e-01 +1.724404e-01 +3.985453e-02
+1.363333e+01 -1.034491e+00 +1.794083e-01 -3.787441e-02 -2.214721e-01 -5.813782e-02 +1.030975e-01 +3.509823e-02 -4.275065e-01 +1.729399e-01 +2.821355e-02
+1.365000e+01 -9.801647e-01 +1.802215e-01 -4.171913e-02 -1.688382e-01 -5.414377e-02 +1.007735e-02 +2.915688e-02 -4.661681e-01 +1.732394e-01 +2.843652e-02
+1.366667e+01 -1.014983e+00 +1.808456e-01 -4.171691e-02 -2.899870e-01 -4.320737e-02 -2.152478e-01 +2.233739e-02 -5.607551e-01 +1.735895e-01 +2.184787e-02
+1.368333e+01 -9.886424e-01 +1.816128e-01 -2.390153e-02 -2.661489e-01 -6.023192e-02 -1.509619e-01 +2.930195e-02 -6.144168e-01 +1.745380e-01 +2.792774e-02
+1.370000e+01 -7.287836e-01 +1.822556e-01 -2.630626e-02 -1.903162e-01 -3.842933e-02 +6.512828e-03 +2.154167e-02 -4.452716e-01 +1.756541e-01 +3.285779e-02
+1.371667e+01 -7.159620e-01 +1.822486e-01 -2.384593e-02 -1.403731e-01 -4.470495e-02 +1.434323e-01 +2.442120e-02 -3.829771e-01 +1.759154e-01 +3.725665e-02
+1.373333e+01 -7.551783e-01 +1.822445e-01 -2.145401e-02 -2.391620e-01 -3.955055e-02 +3.216260e-02 +2.307842e-02 -3.700881e-01 +1.759093e-01 +2.519917e-02
+1.375000e+01 -6.453737e-01 +1.822922e-01 -2.640557e-02 -1.395579e-01 -3.384615e-02 -9.840989e-02 +2.271645e-02 -4.124481e-01 +1.760105e-01 +1.641841e-02
+1.376667e+01 -6.735992e-01 +1.821421e-01 -3.355348e-02 -1.310819e-01 -3.021056e-02 -1.753821e-01 +8.259976e-03 -4.416434e-01 +1.760926e-01 +2.586861e-02
+1.378333e+01 -4.680805e-01 +1.820734e-01 -2.469898e-02 -1.324938e-01 -1.688592e-02 -1.812385e-01 +1.704606e-03 -4.466373e-01 +1.762606e-01 +3.219560e-02
+1.380000e+01 -6.243154e-01 +1.816881e-01 -3.715163e-02 -2.091981e-01 -1.193154e-02 -1.703533e-01 +3.365355e-03 -5.228208e-01 +1.764443e-01 +4.000457e-02
+1.381667e+01 -6.947313e-01 +1.815359e-01 -4.300379e-02 -1.757343e-01 -1.681473e-02 -5.064486e-02 +1.154807e-02 -5.161564e-01 +1.770067e-01 +4.346982e-02
+1.383333e+01 -3.527316e-01 +1.814771e-01 -3.527135e-02 +8.027969e-03 -8.496292e-03 +1.761167e-01 +9.436921e-03 -3.658048e-01 +1.774820e-01 +5.267337e-02
+1.385000e+01 -3.156679e-01 +1.809641e-01 -2.116513e-02 -4.215925e-02 -1.291262e-02 +4.731578e-02 +9.301893e-03 -3.933688e-01 +1.773314e-01 +4.208084e-02
+1.386667e+01 -4.896250e-01 +1.803802e-01 -2.844310e-02 -4.061628e-02 -2.387013e-02 -7.294148e-02 +4.432559e-03 -4.644956e-01 +1.772685e-01 +4.186098e-02
+1.388333e+01 -3.489019e-01 +1.800019e-01 -1.045006e-02 -2.230348e-02 -2.878869e-02 +7.818897e-02 -3.827298e-03 -4.148555e-01 +1.774369e-01 +6.058413e-02
+1.390000e+01 -3.302609e-01 +1.794612e-01 -1.040712e-02 -3.765234e-02 -2.492160e-02 +2.102954e-01 +1.083765e-02 -3.952798e-01 +1.774334e-01 +5.753068e-02
+1.391667e+01 -2.467966e-01 +1.789608e-01 +2.519009e-03 -6.460674e-02 -2.594403e-02 +2.802301e-01 +1.072269e-02 -2.881017e-01 +1.773735e-01 +5.329300e-02
+1.393333e+01 -3.217699e-01 +1.784444e-01 -4.256612e-03 -1.245435e-01 -2.033475e-02 +2.663267e-01 +1.560503e-02 -3.497323e-01 +1.770469e-01 +5.342371e-02
+1.395000e+01 -8.694999e-02 +1.779827e-01 +6.197155e-03 -3.431936e-02 -1.532505e-02 +1.051351e-01 +1.341944e-02 -2.288485e-01 +1.769165e-01 +2.483861e-02
+1.396667e+01 -2.295590e-01 +1.772966e-01 -1.013837e-02 +6.253469e-02 -2.450958e-02 +1.001692e-01 +1.657228e-02 -2.080523e-01 +1.764653e-01 +1.866925e-02
+1.398333e+01 -1.986105e-01 +1.766792e-01 -9.549633e-03 +2.172741e-02 -1.709284e-02 -8.208368e-02 +8.114976e-03 -2.707039e-01 +1.759930e-01 +1.426584e-02
+1.400000e+01 -2.111312e-01 +1.760406e-01 -2.813575e-03 -9.507204e-02 -1.240184e-02 +5.831875e-03 -3.569757e-03 -2.059081e-01 +1.756271e-01 +2.866626e-02
+1.401667e+01 +5.216634e-02 +1.754032e-01 +1.872412e-03 +4.235262e-02 -3.313290e-03 -6.854196e-02 -2.486378e-02 -1.091415e-01 +1.751774e-01 +3.167938e-02
+1.403333e+01 +1.284777e-01 +1.747123e-01 +3.778619e-03 +6.695644e-02 +5.493305e-04 -7.001290e-02 -1.766763e-02 -1.137952e-01 +1.745824e-01 +2.453761e-02
+1.405000e+01 +2.371358e-01 +1.740462e-01 +2.393690e-02 +3.162562e-02 -4.163485e-03 -4.708109e-02 -1.245894e-02 -3.668013e-02 +1.740053e-01 +1.310127e-02
+1.406667e+01 +9.912872e-02 +1.734412e-01 +1.970641e-02 -8.364838e-02 -2.194495e-03 +1.060475e-01 -5.583376e-03 -1.519805e-02 +1.733709e-01 +2.052793e-02
+1.408333e+01 +1.916287e-01 +1.727808e-01 +2.208343e-02 +2.521020e-02 -6.339708e-03 -4.036104e-02 -1.086285e-02 -3.545572e-02 +1.727592e-01 +1.187482e-02
+1.410000e+01 +2.843150e-01 +1.721512e-01 +3.094111e-02 +4.454303e-02 -7.161165e-03 -4.379721e-02 -5.592761e-03 +1.565860e-02 +1.721287e-01 +3.130409e-04
+1.411667e+01 +3.378070e-01 +1.715965e-01 +3.173509e-02 +9.914659e-02 -7.991989e-03 -1.500206e-02 -3.469696e-03 +1.117084e-01 +1.715025e-01 -9.443046e-03
+1.413333e+01 +4.408135e-01 +1.710968e-01 +5.389724e-02 +3.707068e-03 -8.437400e-03 +9.354824e-02 -4.132186e-03 +1.702902e-01 +1.709627e-01 -3.259636e-03
+1.415000e+01 +4.888322e-01 +1.707458e-01 +4.720189e-02 +1.494718e-01 -1.244068e-02 -4.487936e-03 -2.244216e-02 +2.629470e-01 +1.704542e-01 -5.926040e-03
+1.416667e+01 +3.639628e-01 +1.704572e-01 +4.135651e-02 +1.094555e-01 -1.581302e-02 +5.570925e-02 -1.244171e-02 +2.622880e-01 +1.702122e-01 -9.382288e-03
+1.418333e+01 +3.981336e-01 +1.700011e-01 +3.203137e-02 +1.150337e-01 -3.044774e-03 -3.540792e-02 -1.434514e-02 +2.215718e-01 +1.699274e-01 -1.311859e-02
+1.420000e+01 +5.220120e-01 +1.695889e-01 +4.925382e-02 +4.599185e-02 +1.116975e-03 +3.260669e-02 -2.113533e-02 +2.590502e-01 +1.695671e-01 -2.889408e-03
+1.421667e+01 +4.013840e-01 +1.693708e-01 +5.065331e-02 -1.925248e-02 -6.327233e-03 -5.123720e-03 -2.282279e-02 +2.072412e-01 +1.692392e-01 +3.332510e-04
+1.423333e+01 +5.187102e-01 +1.689665e-01 +4.787106e-02 +1.341519e-01 -7.456070e-03 +1.735665e-01 -8.738381e-03 +3.192558e-01 +1.688031e-01 -6.486862e-03
+1.425000e+01 +6.305062e-01 +1.687990e-01 +4.825012e-02 +1.472216e-01 +3.215134e-03 +1.920482e-01 +4.564034e-03 +2.557386e-01 +1.687006e-01 -1.076306e-02
+1.426667e+01 +7.256998e-01 +1.688620e-01 +5.856107e-02 +1.125495e-01 +7.348540e-03 +2.531489e-01 +1.264894e-02 +3.051774e-01 +1.684577e-01 -1.762319e-02
+1.428333e+01 +7.464164e-01 +1.691865e-01 +5.894176e-02 +1.201335e-01 +8.469183e-03 +1.665839e-01 +7.687113e-03 +3.379479e-01 +1.682983e-01 -2.582302e-02
+1.430000e+01 +7.906012e-01 +1.694945e-01 +5.931892e-02 +7.093419e-02 +1.835123e-02 +3.024554e-01 +1.524809e-02 +4.041624e-01 +1.682398e-01 -2.590557e-02
+1.431667e+01 +7.532902e-01 +1.700142e-01 +5.150588e-02 +1.040807e-01 +1.843007e-02 +2.761815e-01 +1.214658e-02 +4.062373e-01 +1.683542e-01 -2.594706e-02
+1.433333e+01 +8.980759e-01 +1.704019e-01 +6.280277e-02 +9.972245e-02 +2.321838e-02 +1.407541e-01 +1.228876e-02 +4.313569e-01 +1.684991e-01 -4.329096e-02
+1.435000e+01 +8.524512e-01 +1.710786e-01 +5.367805e-02 +2.039784e-01 +1.599381e-02 +2.723273e-01 +1.609053e-02 +5.125968e-01 +1.687284e-01 -4.198430e-02
+1.436667e+01 +6.170840e-01 +1.716964e-01 +4.226833e-02 +1.102721e-01 +1.254419e-02 +1.463679e-01 +3.449145e-03 +5.268243e-01 +1.694167e-01 -4.432767e-02
+1.438333e+01 +8.985647e-01 +1.716607e-01 +5.504267e-02 +1.389712e-01 +2.630055e-02 +5.305121e-02 -8.620719e-04 +4.925565e-01 +1.700267e-01 -4.619256e-02
+1.440000e+01 +8.846236e-01 +1.722787e-01 +5.408810e-02 +1.241112e-01 +2.726428e-02 -7.419539e-02 -9.709712e-04 +4.955129e-01 +1.705067e-01 -5.955349e-02
+1.441667e+01 +1.012110e+00 +1.728461e-01 +5.030625e-02 +2.492762e-01 +3.080849e-02 +5.275258e-02 -2.433209e-04 +5.811694e-01 +1.709726e-01 -5.617057e-02
+1.443333e+01 +9.224772e-01 +1.737721e-01 +5.309222e-02 +2.098625e-01 +2.286568e-02 +6.265292e-02 -1.476902e-04 +5.422995e-01 +1.720004e-01 -5.113713e-02
+1.445000e+01 +8.521087e-01 +1.744059e-01 +4.638371e-02 +1.230576e-01 +3.112231e-02 +7.382039e-02 -3.901693e-03 +5.033704e-01 +1.727492e-01 -4.220313e-02
+1.446667e+01 +9.170355e-01 +1.748354e-01 +4.882017e-02 +1.544078e-01 +3.184769e-02 +1.590025e-01 +7.580152e-03 +5.282288e-01 +1.732000e-01 -4.738833e-02
+1.448333e+01 +9.946628e-01 +1.754593e-01 +4.288314e-02 +2.601434e-01 +3.446946e-02 +1.914767e-01 +2.521999e-03 +5.659154e-01 +1.737788e-01 -4.288672e-02
+1.450000e+01 +8.881139e-01 +1.763062e-01 +4.053428e-02 +1.595025e-01 +3.614242e-02 -1.742284e-02 -2.994901e-03 +5.532667e-01 +1.746804e-01 -5.671376e-02
+1.451667e+01 +9.316847e-01 +1.767789e-01 +5.511387e-02 +1.635183e-01 +2.530637e-02 +1.716545e-01 -1.260245e-04 +6.140599e-01 +1.753385e-01 -4.687213e-02
+1.453333e+01 +1.071573e+00 +1.773999e-01 +6.854116e-02 +9.993169e-02 +3.170457e-02 +1.101605e-01 -1.516545e-02 +6.437167e-01 +1.762597e-01 -4.074766e-02
+1.455000e+01 +1.005213e+00 +1.783857e-01 +7.466537e-02 +3.495497e-02 +2.528874e-02 +1.272839e-01 -1.915330e-02 +6.851332e-01 +1.772340e-01 -3.902387e-02
+1.456667e+01 +1.010022e+00 +1.791508e-01 +6.925513e-02 +8.543759e-02 +2.587692e-02 +1.197151e-01 -1.052022e-02 +6.618975e-01 +1.783542e-01 -4.578599e-02
+1.458333e+01 +8.902385e-01 +1.799060e-01 +6.159234e-02 +2.562261e-02 +2.740653e-02 -1.461383e-02 -2.380604e-03 +6.137994e-01 +1.793485e-01 -6.168340e-02
+1.460000e+01 +9.474226e-01 +1.803034e-01 +6.033230e-02 +1.152287e-01 +2.522486e-02 +9.057912e-02 +8.497682e-03 +6.135280e-01 +1.800681e-01 -6.214933e-02
+1.461667e+01 +8.817679e-01 +1.808491e-01 +4.950757e-02 +1.334335e-01 +2.763525e-02 +2.967427e-02 +6.869426e-03 +5.768744e-01 +1.808146e-01 -6.258706e-02
+1.463333e+01 +8.002504e-01 +1.812063e-01 +5.740952e-02 +5.588712e-02 +1.912095e-02 +6.852594e-02 -2.198436e-03 +5.811634e-01 +1.814034e-01 -5.014886e-02
+1.465000e+01 +1.016348e+00 +1.813727e-01 +5.916607e-02 +1.448073e-01 +2.904806e-02 +5.162507e-02 -1.654446e-03 +6.030668e-01 +1.819447e-01 -5.406298e-02
+1.466667e+01 +9.438122e-01 +1.820699e-01 +5.171556e-02 +1.046999e-01 +3.302159e-02 +1.224099e-01 +4.079769e-03 +6.346837e-01 +1.826280e-01 -5.580121e-02
+1.468333e+01 +9.114900e-01 +1.825737e-01 +5.066245e-02 +7.822501e-02 +3.316000e-02 +4.632919e-02 -2.674522e-03 +6.278791e-01 +1.833965e-01 -5.529219e-02
+1.470000e+01 +9.402648e-01 +1.829681e-01 +6.361537e-02 +7.349008e-03 +2.911230e-02 +2.136262e-01 +4.961603e-03 +6.396159e-01 +1.840998e-01 -4.820437e-02
+1.471667e+01 +8.630244e-01 +1.834830e-01 +5.820533e-02 -5.175070e-02 +3.237980e-02 +5.532833e-02 +7.759509e-03 +6.104972e-01 +1.848164e-01 -6.261361e-02
+1.473333e+01 +7.984295e-01 +1.837450e-01 +4.444226e-02 +4.584647e-02 +3.096408e-02 +1.499301e-01 +2.462763e-02 +5.959682e-01 +1.854020e-01 -6.908660e-02
+1.475000e+01 +6.590240e-01 +1.838858e-01 +3.270710e-02 +1.664486e-01 +1.865491e-02 -9.688627e-03 +1.809933e-02 +4.765561e-01 +1.859140e-01 -6.626419e-02
+1.476667e+01 +5.326374e-01 +1.837255e-01 +3.137915e-02 +1.330005e-01 +1.102235e-02 -1.803387e-02 +1.820598e-03 +5.309467e-01 +1.860736e-01 -5.538820e-02
+1.478333e+01 +6.090657e-01 +1.833671e-01 +2.930354e-02 +1.414968e-01 +1.915672e-02 -2.615955e-02 +4.836153e-03 +4.283349e-01 +1.863797e-01 -4.973537e-02
+1.480000e+01 +4.796506e-01 +1.831297e-01 +1.849408e-02 +1.826818e-01 +1.408090e-02 +2.219135e-02 -2.072805e-04 +4.984032e-01 +1.863611e-01 -4.622655e-02
+1.481667e+01 +5.556594e-01 +1.827054e-01 +2.333570e-02 +1.816218e-01 +1.612241e-02 -1.422575e-01 -2.549125e-03 +4.960486e-01 +1.866029e-01 -5.875474e-02
+1.483333e+01 +4.878448e-01 +1.824183e-01 +2.771504e-02 +1.097324e-01 +1.151967e-02 +8.480877e-02 +7.318180e-03 +4.520281e-01 +1.868315e-01 -4.341695e-02
+1.485000e+01 +5.901201e-01 +1.820204e-01 +3.466185e-02 +3.318456e-02 +2.063983e-02 -3.692814e-02 +7.749555e-03 +3.700269e-01 +1.868491e-01 -4.777235e-02
+1.486667e+01 +6.442666e-01 +1.817693e-01 +3.385389e-02 +5.535277e-02 +2.438174e-02 +1.101462e-02 +1.277947e-02 +3.016993e-01 +1.866072e-01 -4.212887e-02
+1.488333e+01 +5.165164e-01 +1.816112e-01 +2.788023e-02 +7.791652e-02 +1.628704e-02 -1.881019e-01 +9.837666e-03 +1.563213e-01 +1.862215e-01 -4.466754e-02
+1.490000e+01 +4.773409e-01 +1.812996e-01 +2.621674e-02 +4.679793e-02 +1.692286e-02 -1.497592e-01 +1.715762e-02 +1.230177e-01 +1.856258e-01 -4.541006e-02
+1.491667e+01 +4.937811e-01 +1.809195e-01 +2.598949e-02 +1.002071e-01 +1.372500e-02 -4.169341e-03 +2.771704e-02 +1.453969e-01 +1.849889e-01 -4.438737e-02
+1.493333e+01 +4.360622e-01 +1.805342e-01 +9.929432e-03 +2.360974e-01 +1.228848e-02 -2.342586e-02 +2.948170e-02 +1.424211e-01 +1.844027e-01 -4.762385e-02
+1.495000e+01 +4.242192e-01 +1.800780e-01 +4.406382e-03 +3.153850e-01 +9.497375e-03 -8.266868e-02 +2.630830e-02 +1.099692e-01 +1.839746e-01 -4.691641e-02
+1.496667e+01 +3.019766e-01 +1.796202e-01 +1.870327e-03 +2.355929e-01 +7.610080e-03 -9.492474e-02 +1.828065e-02 +9.239833e-02 +1.836730e-01 -3.810079e-02
+1.498333e+01 +2.119171e-01 +1.790429e-01 -4.969953e-03 +1.908137e-01 +1.003842e-02 +6.320054e-02 +1.476636e-02 +1.387361e-01 +1.832091e-01 -2.349061e-02
+1.500000e+01 -9.652161e-03 +1.783954e-01 -1.331624e-02 +1.110168e-01 +4.602624e-03 +5.832635e-02 +2.819145e-02 +4.745867e-02 +1.827195e-01 -2.940647e-02
+1.501667e+01 +7.635676e-03 +1.776852e-01 -7.197991e-03 +1.059233e-01 +3.054435e-04 +9.645191e-02 +3.676675e-02 +3.235864e-02 +1.820883e-01 -3.313023e-02
+1.503333e+01 -3.923929e-02 +1.769869e-01 -1.235789e-02 +1.534910e-01 -3.380468e-03 +6.166936e-02 +2.146524e-02 +1.345834e-01 +1.814521e-01 -3.001801e-02
+1.505000e+01 -1.084146e-01 +1.762857e-01 -1.583179e-02 +1.015283e-01 -1.817160e-03 -1.434539e-01 +1.478884e-02 +1.019412e-01 +1.809250e-01 -3.996402e-02
+1.506667e+01 -7.505624e-02 +1.756284e-01 -1.155808e-02 +1.281343e-01 -5.544918e-03 -1.659121e-01 +1.935731e-02 +6.405760e-02 +1.803253e-01 -4.331229e-02
+1.508333e+01 -1.550150e-01 +1.749758e-01 -1.807815e-02 +9.620922e-02 -3.755573e-03 -1.279015e-01 +2.175497e-02 +2.693405e-02 +1.797284e-01 -3.855996e-02
+1.510000e+01 -4.540112e-01 +1.743376e-01 -2.092108e-02 -2.190088e-02 -1.935142e-02 -2.040387e-01 +1.614791e-02 -1.112546e-01 +1.790958e-01 -2.728598e-02
+1.511667e+01 -3.722691e-01 +1.740246e-01 -2.338001e-02 -2.857529e-02 -8.194052e-03 +5.771560e-03 +3.032652e-02 -4.350861e-02 +1.784771e-01 -2.762793e-02
+1.513333e+01 -4.264100e-01 +1.735449e-01 -2.767497e-02 -2.063091e-02 -9.925109e-03 -4.414532e-02 +2.386647e-02 -4.952524e-02 +1.778235e-01 -2.524661e-02
+1.515000e+01 -4.368090e-01 +1.731400e-01 -3.231550e-02 +6.977251e-02 -1.477096e-02 -1.030948e-01 +2.164243e-02 +5.633066e-04 +1.771736e-01 -3.346057e-02
+1.516667e+01 -4.473074e-01 +1.727666e-01 -3.344596e-02 +3.538455e-02 -1.146494e-02 -4.406700e-02 +2.657990e-02 -6.752808e-02 +1.765342e-01 -2.622740e-02
+1.518333e+01 -4.646926e-01 +1.723977e-01 -3.454107e-02 +4.394427e-02 -1.295918e-02 -5.407195e-02 +2.028059e-02 -1.279777e-01 +1.759016e-01 -1.490423e-02
+1.520000e+01 -5.042883e-01 +1.720593e-01 -3.941899e-02 +1.783941e-02 -9.443096e-03 -1.273065e-01 +1.420861e-02 -1.480572e-01 +1.753207e-01 -1.393136e-02
+1.521667e+01 -5.007005e-01 +1.718072e-01 -3.536274e-02 +1.877010e-02 -1.343783e-02 -2.696227e-01 +5.777634e-03 -2.730228e-01 +1.747585e-01 -7.333674e-03
+1.523333e+01 -5.901397e-01 +1.716432e-01 -3.798823e-02 -6.348002e-02 -1.177935e-02 -2.125584e-01 +1.129736e-02 -3.341268e-01 +1.744080e-01 -1.492154e-03
+1.525000e+01 -6.236135e-01 +1.715942e-01 -4.110342e-02 -8.725161e-02 -9.672749e-03 -1.493490e-01 +2.203332e-02 -3.133896e-01 +1.742223e-01 -8.219687e-03
+1.526667e+01 -7.458261e-01 +1.715745e-01 -4.914891e-02 -9.587400e-02 -1.263798e-02 -1.114762e-01 +2.180905e-02 -3.598425e-01 +1.739995e-01 +1.781747e-04
+1.528333e+01 -7.330387e-01 +1.718084e-01 -4.269396e-02 -6.375031e-02 -2.104132e-02 -5.177079e-02 +2.046517e-02 -3.093143e-01 +1.739101e-01 +2.602542e-03
+1.530000e+01 -7.025473e-01 +1.719919e-01 -3.750569e-02 -1.111053e-01 -1.889982e-02 -1.531306e-01 +2.078015e-02 -3.863618e-01 +1.736664e-01 -1.546528e-04
+1.531667e+01 -5.509604e-01 +1.721353e-01 -2.337057e-02 -1.196597e-01 -1.786081e-02 -2.119793e-01 +1.846188e-02 -3.796110e-01 +1.736729e-01 -4.041325e-03
+1.533333e+01 -5.234159e-01 +1.720072e-01 -1.860993e-02 -1.018377e-01 -2.170695e-02 -1.486542e-01 +1.468524e-02 -3.492202e-01 +1.736665e-01 +3.015938e-03
+1.535000e+01 -7.266247e-01 +1.717968e-01 -2.398811e-02 -1.604677e-01 -3.017649e-02 -9.925294e-02 +1.958744e-02 -4.016308e-01 +1.735558e-01 +7.710177e-03
+1.536667e+01 -7.880958e-01 +1.719770e-01 -2.583026e-02 -2.241429e-01 -2.820249e-02 -1.950936e-01 +1.283707e-02 -3.802931e-01 +1.736656e-01 +3.473577e-03
+1.538333e+01 -7.612039e-01 +1.723471e-01 -2.748553e-02 -1.953639e-01 -2.661728e-02 -9.831884e-02 +1.818593e-02 -4.728563e-01 +1.738047e-01 +1.577204e-02
+1.540000e+01 -8.406811e-01 +1.725984e-01 -2.976867e-02 -2.212676e-01 -2.930930e-02 -7.346848e-02 +2.498830e-02 -5.541824e-01 +1.742074e-01 +1.870183e-02
+1.541667e+01 -8.365232e-01 +1.730386e-01 -2.733077e-02 -1.331377e-01 -3.930725e-02 -3.011393e-03 +2.604590e-02 -5.549588e-01 +1.749727e-01 +2.422081e-02
+1.543333e+01 -9.716223e-01 +1.734496e-01 -3.328677e-02 -1.256791e-01 -4.633059e-02 +7.926480e-02 +3.799345e-02 -5.550595e-01 +1.756013e-01 +1.970171e-02
+1.545000e+01 -9.889714e-01 +1.742391e-01 -2.761712e-02 -1.001001e-01 -5.579863e-02 -2.773522e-02 +3.297277e-02 -5.576826e-01 +1.762084e-01 +1.516413e-02
+1.546667e+01 -8.496792e-01 +1.750499e-01 -2.067511e-02 -1.084649e-01 -4.930178e-02 -2.008284e-01 +2.522798e-02 -6.474082e-01 +1.767910e-01 +1.521313e-02
+1.548333e+01 -6.096443e-01 +1.755115e-01 -2.373545e-02 +3.205395e-02 -3.673063e-02 -2.174928e-01 +2.504813e-02 -5.975352e-01 +1.777752e-01 +9.402707e-03
+1.550000e+01 -9.940696e-01 +1.754456e-01 -3.347703e-02 -5.896005e-02 -5.332062e-02 -2.742910e-01 +2.089526e-02 -5.827969e-01 +1.784613e-01 +7.099203e-03
+1.551667e+01 -1.054462e+00 +1.763486e-01 -4.570370e-02 -2.473566e-02 -4.898426e-02 -6.340873e-02 +3.125859e-02 -6.129613e-01 +1.790761e-01 +1.778922e-02
+1.553333e+01 -8.810838e-01 +1.773019e-01 -5.132164e-02 +5.895164e-02 -3.490983e-02 -1.900306e-01 +2.701870e-02 -6.716355e-01 +1.797984e-01 +1.583274e-02
+1.555000e+01 -7.359620e-01 +1.777859e-01 -5.090927e-02 +2.880049e-02 -1.983300e-02 -2.687864e-01 +2.408194e-02 -7.639995e-01 +1.807856e-01 +1.956701e-02
+1.556667e+01 -8.834988e-01 +1.779712e-01 -4.465263e-02 -1.113390e-01 -2.708607e-02 -1.213787e-01 +3.756523e-02 -8.360462e-01 +1.822056e-01 +2.451508e-02
+1.558333e+01 -1.023380e+00 +1.784151e-01 -4.447557e-02 -2.565448e-01 -2.729239e-02 -6.735185e-02 +2.979477e-02 -8.102959e-01 +1.840157e-01 +3.463134e-02
+1.560000e+01 -8.761326e-01 +1.792153e-01 -3.438005e-02 -1.813392e-01 -3.056842e-02 +8.442413e-02 +4.599915e-02 -7.634192e-01 +1.857930e-01 +2.725960e-02
+1.561667e+01 -8.492919e-01 +1.796023e-01 -3.265707e-02 -2.069086e-01 -2.775851e-02 -1.371513e-02 +3.557391e-02 -6.474129e-01 +1.871524e-01 +1.996991e-02
+1.563333e+01 -8.559549e-01 +1.799060e-01 -3.168573e-02 -1.929824e-01 -3.010454e-02 +3.670361e-02 +3.364514e-02 -7.457893e-01 +1.879691e-01 +3.337222e-02
+1.565000e+01 -8.986192e-01 +1.802211e-01 -3.872384e-02 -9.977507e-02 -3.348515e-02 -1.104520e-01 +3.380136e-02 -7.236570e-01 +1.891872e-01 +1.880923e-02
+1.566667e+01 -9.603013e-01 +1.806491e-01 -4.522231e-02 -8.629027e-02 -3.289322e-02 -3.578419e-02 +2.514531e-02 -5.798163e-01 +1.901796e-01 +2.245478e-02
+1.568333e+01 -8.276929e-01 +1.812109e-01 -4.375784e-02 +1.643157e-02 -3.079874e-02 -1.323688e-01 +1.942476e-02 -5.348641e-01 +1.905506e-01 +1.643343e-02
+1.570000e+01 -6.985284e-01 +1.814564e-01 -4.221657e-02 +2.986686e-02 -2.244931e-02 -1.174299e-01 +1.145146e-02 -4.676917e-01 +1.907353e-01 +2.021837e-02
+1.571667e+01 -7.166684e-01 +1.814214e-01 -4.937273e-02 +6.679404e-02 -1.930777e-02 -2.503239e-01 +3.539896e-04 -4.278711e-01 +1.907081e-01 +1.704145e-02
+1.573333e+01 -8.021230e-01 +1.814895e-01 -5.464969e-02 -4.495102e-02 -1.253947e-02 -1.577606e-01 -5.766483e-03 -2.083658e-01 +1.905807e-01 +1.407980e-02
+1.575000e+01 -6.993861e-01 +1.816826e-01 -4.850094e-02 -3.578901e-02 -1.069559e-02 -1.624430e-01 -1.375846e-02 -2.311285e-01 +1.900068e-01 +2.293672e-02
+1.576667e+01 -6.012935e-01 +1.816631e-01 -4.336400e-02 -6.224631e-02 -5.614525e-03 -3.238948e-01 -1.337269e-02 -3.325635e-01 +1.894660e-01 +1.676438e-02
+1.578333e+01 -7.488698e-01 +1.815767e-01 -4.384656e-02 -1.603532e-01 -9.505808e-03 -1.225076e-01 -3.534181e-03 -2.609388e-01 +1.891207e-01 +1.775551e-02
+1.580000e+01 -5.840625e-01 +1.816416e-01 -4.029642e-02 +1.699415e-02 -1.269829e-02 -1.768384e-01 -2.722826e-03 -2.968724e-01 +1.887121e-01 +1.502361e-02
+1.581667e+01 -6.262972e-01 +1.814263e-01 -4.387971e-02 -1.069838e-02 -1.031660e-02 -1.383331e-01 -1.278379e-03 -2.702026e-01 +1.882897e-01 +1.447371e-02
+1.583333e+01 -4.783876e-01 +1.812674e-01 -4.016809e-02 +1.384811e-01 -1.299832e-02 -2.482984e-01 +8.485776e-04 -3.065002e-01 +1.878209e-01 +6.117867e-03
+1.585000e+01 -5.450607e-01 +1.809434e-01 -3.581711e-02 +3.703298e-02 -1.480352e-02 -1.886525e-01 -1.200297e-02 -1.965925e-01 +1.874869e-01 +1.493684e-02
+1.586667e+01 -5.061331e-01 +1.806816e-01 -3.308168e-02 +2.456631e-02 -1.324607e-02 -2.027559e-01 -8.257643e-03 -2.908200e-01 +1.869152e-01 +1.699416e-02
+1.588333e+01 -4.397725e-01 +1.803733e-01 -2.815325e-02 -7.787412e-02 -4.949683e-03 -1.004382e-01 -4.991460e-03 -2.391572e-01 +1.864972e-01 +1.794111e-02
+1.590000e+01 -2.790337e-01 +1.799365e-01 -2.950505e-02 +9.476686e-03 +2.789611e-03 +8.655827e-02 -6.745003e-03 -1.375010e-01 +1.860095e-01 +2.675246e-02
+1.591667e+01 -3.705489e-01 +1.793360e-01 -2.499228e-02 -1.045472e-01 -2.019695e-04 -4.523371e-02 -1.102255e-02 -8.243758e-02 +1.853762e-01 +1.609241e-02
+1.593333e+01 -3.164665e-01 +1.788166e-01 -2.778364e-02 -1.197168e-01 +8.072940e-03 +4.429285e-02 -7.962062e-03 +5.816148e-02 +1.847419e-01 +9.618890e-03
+1.595000e+01 -1.413087e-01 +1.782473e-01 -2.701311e-02 -1.088351e-01 +2.064898e-02 -1.214481e-01 -9.866006e-03 -3.043611e-02 +1.841110e-01 +4.686149e-03
+1.596667e+01 -5.661191e-04 +1.775835e-01 -1.069881e-02 -1.841746e-01 +2.204478e-02 +7.402535e-03 -2.190262e-03 -7.835815e-02 +1.834663e-01 +1.110822e-02
+1.598333e+01 -1.144846e-01 +1.768718e-01 -9.410375e-03 -2.620242e-01 +1.760268e-02 +7.243960e-02 +5.343699e-03 -2.341936e-02 +1.829203e-01 +4.827077e-03
+1.600000e+01 +4.642500e-02 +1.761906e-01 -1.022701e-03 -1.645176e-01 +1.529707e-02 +6.372438e-02 -3.725942e-03 +9.042249e-02 +1.824804e-01 +4.141678e-03
+1.601667e+01 +1.583081e-01 +1.754944e-01 +1.816745e-03 -2.227310e-01 +2.614122e-02 +5.770895e-02 -6.973981e-04 -2.123108e-02 +1.819237e-01 +9.050123e-03
+1.603333e+01 +2.446229e-02 +1.748351e-01 -9.845295e-04 -2.006642e-01 +1.636566e-02 -3.154162e-02 -8.931599e-05 +7.862993e-02 +1.814234e-01 -6.479595e-03
+1.605000e+01 +7.293997e-02 +1.741378e-01 +4.364511e-03 -1.019993e-01 +7.788343e-03 +1.393790e-01 +1.631554e-02 +8.363107e-02 +1.809137e-01 -8.815747e-03
+1.606667e+01 +1.037982e-01 +1.734797e-01 +5.085890e-03 -3.810195e-02 +4.864532e-03 +4.085515e-02 +9.381753e-03 +6.084670e-02 +1.803021e-01 -8.578016e-03
+1.608333e+01 +1.318660e-01 +1.728055e-01 +7.749303e-03 +7.371541e-02 -3.819434e-03 +9.756819e-03 +8.240222e-03 +8.853232e-02 +1.796490e-01 -1.223835e-02
+1.610000e+01 +2.299650e-01 +1.721425e-01 +1.305579e-02 +1.141487e-01 -3.840889e-03 -3.169008e-02 +4.564104e-03 +1.075771e-01 +1.790290e-01 -1.365635e-02
+1.611667e+01 +4.349839e-01 +1.715414e-01 +1.641979e-02 +1.179053e-01 +9.677264e-03 -4.467235e-02 +3.402154e-03 +1.000015e-01 +1.784545e-01 -1.311652e-02
+1.613333e+01 +2.841770e-01 +1.711668e-01 +1.141998e-02 +1.339943e-01 +8.652955e-04 -5.485900e-02 +3.562699e-03 +4.434318e-02 +1.778806e-01 -9.931628e-03
+1.615000e+01 +5.292534e-01 +1.706202e-01 +2.196738e-02 +2.248280e-01 +4.106976e-03 +2.599984e-02 -9.509599e-04 +2.392543e-01 +1.772950e-01 -1.391718e-02
+1.616667e+01 +4.097648e-01 +1.704017e-01 +2.340812e-02 +4.060740e-02 +7.019869e-03 +1.563085e-01 +3.238387e-03 +3.244486e-01 +1.770475e-01 -1.377823e-02
+1.618333e+01 +4.800975e-01 +1.700399e-01 +1.868078e-02 +1.324134e-01 +1.043531e-02 +9.705090e-02 +3.176429e-03 +2.630469e-01 +1.767993e-01 -1.398932e-02
+1.620000e+01 +5.661696e-01 +1.697606e-01 +2.230889e-02 +1.876814e-01 +9.886307e-03 +1.056797e-01 +8.643886e-03 +2.274369e-01 +1.764763e-01 -1.588528e-02
+1.621667e+01 +4.996990e-01 +1.696372e-01 +1.860916e-02 +1.110357e-01 +1.388214e-02 +2.337404e-01 +7.515038e-03 +2.779217e-01 +1.761571e-01 -8.159666e-03
+1.623333e+01 +4.838992e-01 +1.694698e-01 +1.401833e-02 +1.805084e-01 +1.174137e-02 +2.063000e-01 +1.628424e-02 +3.299212e-01 +1.758511e-01 -2.289524e-02
+1.625000e+01 +5.845682e-01 +1.692584e-01 +1.499207e-02 +1.643960e-01 +2.034470e-02 +8.103679e-02 +1.259392e-02 +3.240247e-01 +1.757493e-01 -2.923679e-02
+1.626667e+01 +6.509349e-01 +1.691696e-01 +1.862835e-02 +2.192967e-01 +1.813380e-02 +7.533411e-02 +1.370861e-02 +3.244690e-01 +1.756122e-01 -3.086678e-02
+1.628333e+01 +6.947965e-01 +1.692181e-01 +1.270037e-02 +3.086980e-01 +2.068350e-02 -5.399470e-02 +1.247606e-02 +2.308572e-01 +1.755598e-01 -3.319130e-02
+1.630000e+01 +6.979400e-01 +1.693598e-01 +2.115419e-02 +2.381539e-01 +1.811549e-02 +2.435854e-02 +1.452708e-02 +3.455489e-01 +1.754894e-01 -3.754992e-02
+1.631667e+01 +7.902267e-01 +1.695025e-01 +2.710268e-02 +2.711130e-01 +1.734368e-02 +6.369998e-02 +1.039610e-02 +3.788715e-01 +1.755271e-01 -3.290514e-02
+1.633333e+01 +8.772124e-01 +1.698763e-01 +2.977743e-02 +2.715371e-01 +2.172558e-02 +1.403511e-01 +9.353506e-03 +3.692687e-01 +1.757230e-01 -2.500366e-02
+1.635000e+01 +8.226326e-01 +1.705061e-01 +3.042926e-02 +2.216450e-01 +2.042546e-02 -1.165907e-01 -2.840246e-03 +3.257123e-01 +1.758888e-01 -3.046205e-02
+1.636667e+01 +9.074870e-01 +1.709591e-01 +3.444666e-02 +1.110962e-01 +3.148961e-02 +1.540503e-01 +4.566282e-03 +4.065901e-01 +1.758399e-01 -2.227153e-02
+1.638333e+01 +8.172795e-01 +1.716547e-01 +3.042480e-02 +1.275620e-01 +2.696925e-02 +2.048833e-01 +7.168529e-03 +4.219708e-01 +1.758784e-01 -2.199063e-02
+1.640000e+01 +9.667569e-01 +1.721129e-01 +3.828652e-02 +1.183691e-01 +3.153653e-02 +1.093159e-01 +2.278926e-05 +4.168975e-01 +1.759808e-01 -2.213355e-02
+1.641667e+01 +9.428389e-01 +1.729345e-01 +3.256718e-02 +1.895458e-01 +2.980072e-02 +6.216589e-02 -1.070763e-02 +4.856040e-01 +1.760565e-01 -2.045349e-02
+1.643333e+01 +1.012904e+00 +1.736490e-01 +3.946296e-02 +2.415197e-01 +2.438559e-02 +9.587992e-02 -1.458913e-02 +5.473998e-01 +1.764537e-01 -1.867858e-02
+1.645000e+01 +7.657484e-01 +1.745632e-01 +3.072815e-02 +1.246644e-01 +2.258671e-02 +1.003234e-01 -1.401904e-02 +5.391525e-01 +1.771712e-01 -1.829308e-02
+1.646667e+01 +9.519424e-01 +1.747830e-01 +3.040323e-02 +2.543953e-01 +2.723427e-02 +1.588203e-01 -1.606204e-02 +5.617539e-01 +1.776767e-01 -1.353621e-02
+1.648333e+01 +9.461662e-01 +1.755068e-01 +3.635610e-02 +3.016971e-01 +1.737178e-02 -5.399159e-02 -2.604290e-02 +4.708890e-01 +1.784479e-01 -1.305581e-02
+1.650000e+01 +9.397591e-01 +1.761614e-01 +4.034587e-02 +2.626387e-01 +1.555465e-02 +6.253053e-04 -2.480936e-02 +4.653660e-01 +1.789508e-01 -9.803836e-03
+1.651667e+01 +9.295559e-01 +1.767769e-01 +3.560692e-02 +2.692093e-01 +1.866938e-02 -1.412372e-01 -2.776205e-02 +4.274173e-01 +1.793430e-01 -1.451690e-02
+1.653333e+01 +9.540960e-01 +1.773782e-01 +4.012103e-02 +1.661377e-01 +2.303051e-02 -2.069498e-01 -3.323809e-02 +4.527032e-01 +1.796163e-01 -1.566864e-02
+1.655000e+01 +1.024684e+00 +1.780648e-01 +4.235981e-02 +1.767357e-01 +2.487288e-02 -9.082413e-02 -3.149193e-02 +4.335121e-01 +1.798022e-01 -7.682368e-03
+1.656667e+01 +9.427736e-01 +1.788840e-01 +3.808308e-02 +1.164834e-01 +2.708321e-02 +5.919275e-03 -1.917962e-02 +5.353243e-01 +1.799363e-01 -1.965037e-02
+1.658333e+01 +9.289891e-01 +1.794403e-01 +3.847604e-02 +1.098108e-02 +3.270169e-02 -3.634552e-02 -2.282415e-02 +5.111506e-01 +1.803622e-01 -1.736769e-02
+1.660000e+01 +9.642685e-01 +1.799487e-01 +3.615252e-02 +1.015098e-01 +3.082578e-02 -8.557507e-03 -2.709182e-02 +4.432118e-01 +1.806400e-01 -6.635941e-03
+1.661667e+01 +1.002856e+00 +1.805366e-01 +4.170063e-02 +1.386096e-01 +2.532247e-02 +1.590628e-01 -2.074173e-02 +4.945588e-01 +1.807159e-01 -4.626290e-03
+1.663333e+01 +8.180602e-01 +1.812496e-01 +3.440500e-02 +1.064479e-01 +2.156889e-02 +1.535043e-01 -2.600934e-02 +5.099476e-01 +1.809960e-01 -9.707635e-04
+1.665000e+01 +8.324158e-01 +1.814808e-01 +3.108892e-02 +1.771711e-01 +2.056556e-02 +4.776067e-02 -2.461888e-02 +4.650054e-01 +1.812981e-01 -6.288548e-03
+1.666667e+01 +8.554994e-01 +1.817109e-01 +3.518543e-02 +1.003461e-01 +2.306091e-02 +1.836630e-01 -2.544771e-02 +5.350992e-01 +1.815100e-01 -1.032864e-03
+1.668333e+01 +8.770800e-01 +1.820325e-01 +3.548282e-02 +8.322425e-02 +2.502541e-02 +1.884001e-01 -2.318959e-02 +5.662635e-01 +1.818915e-01 -4.829340e-03
+1.670000e+01 +6.851555e-01 +1.824005e-01 +3.374746e-02 -1.734520e-02 +2.031044e-02 +2.665237e-01 -1.640896e-02 +4.511420e-01 +1.823754e-01 +1.633571e-03
+1.671667e+01 +7.125265e-01 +1.824039e-01 +3.504854e-02 -5.833376e-03 +1.981859e-02 +2.856010e-01 -1.803848e-02 +4.416634e-01 +1.824152e-01 +5.122690e-03
+1.673333e+01 +7.782757e-01 +1.824733e-01 +3.568442e-02 +6.359495e-03 +2.241906e-02 +1.108556e-01 -1.504073e-02 +3.462409e-01 +1.824236e-01 -2.777405e-03
+1.675000e+01 +7.975912e-01 +1.825802e-01 +4.133157e-02 -5.401213e-02 +2.205384e-02 +1.709533e-01 -1.339948e-02 +2.807513e-01 +1.821670e-01 +3.954386e-03
+1.676667e+01 +7.588449e-01 +1.827492e-01 +4.200289e-02 +2.238033e-02 +1.363793e-02 +2.415290e-01 -1.271558e-02 +3.491714e-01 +1.817776e-01 +3.475768e-03
+1.678333e+01 +8.087363e-01 +1.828732e-01 +4.089287e-02 +1.104291e-01 +1.184666e-02 +1.253521e-01 -1.200334e-02 +2.934736e-01 +1.815366e-01 -9.644409e-04
+1.680000e+01 +5.554225e-01 +1.830427e-01 +3.672825e-02 +1.154049e-02 +5.674226e-03 -4.459183e-02 -1.441384e-02 +2.265215e-01 +1.812120e-01 -5.184101e-03
+1.681667e+01 +5.320646e-01 +1.827269e-01 +3.324358e-02 +1.482262e-01 -1.788012e-03 +7.099712e-02 -1.213025e-02 +1.028490e-01 +1.807217e-01 +8.208670e-03
+1.683333e+01 +3.986277e-01 +1.823843e-01 +3.424741e-02 +2.278363e-02 -3.264355e-03 +2.696705e-01 -1.138224e-02 +2.425158e-01 +1.801663e-01 +1.110465e-02
+1.685000e+01 +3.298698e-01 +1.819683e-01 +3.056399e-02 +1.446685e-03 -3.106072e-03 +2.747137e-01 -1.502765e-02 +4.596598e-01 +1.797123e-01 +5.994936e-04
+1.686667e+01 +4.412853e-01 +1.814911e-01 +2.520980e-02 +1.011803e-01 +2.204760e-03 +4.124019e-02 -2.115417e-02 +4.165171e-01 +1.798190e-01 -5.856052e-03
+1.688333e+01 +2.496507e-01 +1.810347e-01 +1.325860e-02 +6.650616e-02 +2.917942e-03 +1.147726e-01 -2.075008e-02 +3.368628e-01 +1.798235e-01 +3.669688e-03
+1.690000e+01 +3.486826e-01 +1.804136e-01 +1.539561e-02 +1.011820e-01 +4.890164e-03 +8.769735e-02 -2.249761e-02 +3.826423e-01 +1.795871e-01 +6.166105e-04
+1.691667e+01 +3.887122e-01 +1.798720e-01 +1.909029e-02 +5.253920e-02 +7.059523e-03 -3.700559e-02 -2.962010e-02 +3.955218e-01 +1.794955e-01 -1.679646e-03
+1.693333e+01 +1.716932e-01 +1.793672e-01 +1.480018e-02 +4.337630e-03 -3.008452e-05 -3.074112e-01 -2.397718e-02 +2.552611e-01 +1.794145e-01 -1.510556e-02
+1.695000e+01 +9.498390e-02 +1.788256e-01 +7.093055e-03 +2.126162e-02 +7.964011e-04 -1.127843e-01 -1.840671e-02 +2.849813e-01 +1.789879e-01 -9.514781e-03
+1.696667e+01 +6.005023e-02 +1.781400e-01 +1.147210e-04 +1.055401e-01 -6.723947e-04 +7.755116e-02 -7.574010e-03 +2.279600e-01 +1.786259e-01 -3.364652e-03
+1.698333e+01 +1.185135e-01 +1.774399e-01 -3.337143e-04 +7.635654e-02 +5.260141e-03 +3.136942e-02 -7.326174e-04 +1.381329e-01 +1.781978e-01 -6.752923e-03
+1.700000e+01 -1.256377e-01 +1.767511e-01 -6.394622e-04 -3.131271e-02 -3.503312e-03 +5.427424e-02 +4.432900e-03 +8.417367e-02 +1.776292e-01 -6.448340e-03
+1.701667e+01 -9.966800e-02 +1.760710e-01 -3.834352e-03 -1.056673e-02 -3.672974e-04 +7.441728e-02 +6.646342e-03 +5.340307e-02 +1.769999e-01 -5.131791e-03
+1.703333e+01 -1.229890e-01 +1.753893e-01 -7.311544e-04 -1.419817e-03 -5.398483e-03 +7.518422e-02 -2.541628e-03 +9.698541e-02 +1.763541e-01 +4.558003e-04
+1.705000e+01 -2.670527e-01 +1.747189e-01 -4.036167e-03 -2.903200e-02 -1.015209e-02 +6.723288e-02 +1.044167e-03 +4.120836e-02 +1.757362e-01 +3.228227e-04
+1.706667e+01 -2.183643e-01 +1.741369e-01 +7.711433e-04 -3.889590e-02 -1.077267e-02 -6.391096e-02 -4.107606e-03 -9.989681e-02 +1.750946e-01 +5.569693e-03
+1.708333e+01 -3.270705e-01 +1.735210e-01 -4.679879e-03 -3.946688e-02 -1.304136e-02 +4.119084e-02 +2.074580e-03 -1.547572e-01 +1.744913e-01 +1.047414e-02
+1.710000e+01 -3.810391e-01 +1.729982e-01 -3.188773e-03 -1.620587e-01 -1.004968e-02 +1.614190e-01 +8.517084e-03 -1.393025e-01 +1.739469e-01 +1.157228e-02
+1.711667e+01 -2.262030e-01 +1.725784e-01 +1.478997e-03 -1.152057e-01 -7.216927e-03 +1.552537e-02 +4.613534e-03 -1.229838e-01 +1.734865e-01 +4.447626e-03
+1.713333e+01 -2.112841e-01 +1.719708e-01 -3.604211e-03 -1.832376e-01 +2.750356e-03 +2.862620e-03 +2.625704e-03 -1.380133e-01 +1.729598e-01 +6.421139e-03
+1.715000e+01 -2.280229e-01 +1.713557e-01 -4.152392e-03 -1.612656e-01 +6.194048e-04 +2.496932e-03 -1.907724e-03 -6.685962e-02 +1.725348e-01 +5.881246e-03
+1.716667e+01 -3.586035e-01 +1.707561e-01 -2.095051e-02 -7.472350e-02 +1.447387e-03 -1.185800e-01 -1.332250e-02 -7.546287e-02 +1.720224e-01 +8.783914e-03
+1.718333e+01 -4.423981e-01 +1.703092e-01 -2.245556e-02 -5.724264e-02 -3.985465e-03 -9.591184e-02 -1.732530e-02 -5.006119e-02 +1.714341e-01 +1.227499e-02
+1.720000e+01 -5.366846e-01 +1.699690e-01 -1.535096e-02 -1.141800e-01 -1.301506e-02 -1.381392e-01 -1.347716e-02 -3.402572e-02 +1.708259e-01 +4.942733e-03
+1.721667e+01 -6.276671e-01 +1.698020e-01 -9.304064e-03 -1.738735e-01 -2.065097e-02 -2.618445e-01 -1.409472e-02 -9.241909e-02 +1.702560e-01 +1.164978e-03
+1.723333e+01 -8.543964e-01 +1.698951e-01 -1.857449e-02 -1.275994e-01 -3.033886e-02 -1.564523e-01 -1.602564e-02 -6.500984e-02 +1.697932e-01 +8.086447e-03
+1.725000e+01 -5.018744e-01 +1.704675e-01 -5.960960e-03 -7.660428e-02 -2.209815e-02 -1.424037e-01 -1.397722e-02 -1.192048e-01 +1.692558e-01 +1.077671e-02
+1.726667e+01 -5.130757e-01 +1.702366e-01 -4.252066e-03 -4.321561e-02 -2.662176e-02 -1.406550e-01 -7.507387e-03 -1.885435e-01 +1.687197e-01 +9.665876e-03
+1.728333e+01 -8.607727e-01 +1.700264e-01 -1.959896e-02 -4.204207e-02 -3.550696e-02 -1.999344e-01 -3.679111e-03 -2.217146e-01 +1.682618e-01 +4.548646e-03
+1.730000e+01 -9.647245e-01 +1.706387e-01 -1.770288e-02 -5.830940e-02 -4.287717e-02 -1.795779e-01 -4.614069e-03 -2.241410e-01 +1.678659e-01 +6.924149e-03
+1.731667e+01 -9.689458e-01 +1.715297e-01 -2.446845e-02 +3.490857e-02 -4.317795e-02 -9.233528e-02 -2.555336e-03 -2.277495e-01 +1.674851e-01 +1.093620e-02
+1.733333e+01 -9.139447e-01 +1.723695e-01 -2.477299e-02 -3.094441e-02 -3.484301e-02 -1.260945e-01 -3.740236e-04 -2.936635e-01 +1.671049e-01 +1.129870e-02
+1.735000e+01 -9.442543e-01 +1.730339e-01 -2.913755e-02 -4.896280e-02 -3.139652e-02 -2.063141e-01 -2.470628e-03 -3.606825e-01 +1.668788e-01 +1.277207e-02
+1.736667e+01 -8.060158e-01 +1.738101e-01 -2.764400e-02 +4.203351e-02 -3.016616e-02 -9.936639e-02 +4.353796e-03 -4.277219e-01 +1.668558e-01 +1.776063e-02
+1.738333e+01 -8.179463e-01 +1.741419e-01 -2.886995e-02 +1.241650e-02 -2.762384e-02 -1.635736e-01 +3.548209e-03 -4.932749e-01 +1.670638e-01 +1.899252e-02
+1.740000e+01 -7.956349e-01 +1.745225e-01 -3.180776e-02 +1.132029e-02 -2.329214e-02 -3.363545e-02 +6.294408e-03 -4.237217e-01 +1.675263e-01 +1.985491e-02
+1.741667e+01 -7.534522e-01 +1.748008e-01 -2.822307e-02 -5.918389e-02 -1.914086e-02 +1.804751e-02 +7.194896e-03 -4.712616e-01 +1.677011e-01 +2.540619e-02
+1.743333e+01 -9.574017e-01 +1.749729e-01 -2.657613e-02 -2.618249e-01 -1.954121e-02 +9.480198e-02 +9.849781e-03 -5.517034e-01 +1.680728e-01 +3.300729e-02
+1.745000e+01 -8.273054e-01 +1.756828e-01 -3.054090e-02 -1.390223e-01 -1.583765e-02 -1.651244e-01 +6.683326e-03 -6.026324e-01 +1.690709e-01 +2.348880e-02
+1.746667e+01 -7.185534e-01 +1.760543e-01 -2.006715e-02 -1.624483e-01 -1.730704e-02 -1.444790e-02 +2.859085e-03 -5.170806e-01 +1.700810e-01 +3.056039e-02
+1.748333e+01 -8.387162e-01 +1.761266e-01 -2.255496e-02 -9.365737e-02 -2.646751e-02 -1.323863e-01 +3.761736e-03 -5.582980e-01 +1.706930e-01 +2.521088e-02
+1.750000e+01 -8.170362e-01 +1.765024e-01 -2.130442e-02 -1.090978e-01 -2.518078e-02 -1.111758e-01 +5.732640e-03 -5.830467e-01 +1.714015e-01 +2.615069e-02
