# Supplementary material for: Visual motion perception as online hierarchical inference
Source: Nat Commun. 2022 Dec 1;13:7403. doi: 10.1038/s41467-022-34805-5 (PMC9715570; doi:10.1038/s41467-022-34805-5)
Supplement: Supplementary file 10 — Source Data [file 41467_2022_34805_MOESM10_ESM.zip › Figure_2g.txt]

# COLUMNS: | t | lam_1 | lam_2 | lam_3 |
+0.000000e+00 +9.979515e-02 +9.980121e-02 +9.980121e-02
+1.666667e-02 +9.967976e-02 +9.964531e-02 +9.961197e-02
+3.333333e-02 +9.981043e-02 +9.960162e-02 +9.945086e-02
+5.000000e-02 +1.003134e-01 +9.972044e-02 +9.933546e-02
+6.666667e-02 +1.013740e-01 +1.000852e-01 +9.928739e-02
+8.333333e-02 +1.029756e-01 +1.006853e-01 +9.930641e-02
+1.000000e-01 +1.051148e-01 +1.015086e-01 +9.939987e-02
+1.166667e-01 +1.079628e-01 +1.026239e-01 +9.958728e-02
+1.333333e-01 +1.115416e-01 +1.040228e-01 +9.987483e-02
+1.500000e-01 +1.157000e-01 +1.056387e-01 +1.002408e-01
+1.666667e-01 +1.204363e-01 +1.075381e-01 +1.006536e-01
+1.833333e-01 +1.261236e-01 +1.097761e-01 +1.011622e-01
+2.000000e-01 +1.322630e-01 +1.121170e-01 +1.017618e-01
+2.166667e-01 +1.389996e-01 +1.147087e-01 +1.024210e-01
+2.333333e-01 +1.463298e-01 +1.174347e-01 +1.031407e-01
+2.500000e-01 +1.543672e-01 +1.202664e-01 +1.039774e-01
+2.666667e-01 +1.636977e-01 +1.233422e-01 +1.049342e-01
+2.833333e-01 +1.743505e-01 +1.266446e-01 +1.060116e-01
+3.000000e-01 +1.860132e-01 +1.300651e-01 +1.071806e-01
+3.166667e-01 +1.983933e-01 +1.334495e-01 +1.084954e-01
+3.333333e-01 +2.111959e-01 +1.367779e-01 +1.098563e-01
+3.500000e-01 +2.248125e-01 +1.402531e-01 +1.112273e-01
+3.666667e-01 +2.390230e-01 +1.436111e-01 +1.126839e-01
+3.833333e-01 +2.546698e-01 +1.470526e-01 +1.142394e-01
+4.000000e-01 +2.723176e-01 +1.504876e-01 +1.159381e-01
+4.166667e-01 +2.888139e-01 +1.534727e-01 +1.176549e-01
+4.333333e-01 +3.058895e-01 +1.561966e-01 +1.194651e-01
+4.500000e-01 +3.229068e-01 +1.585123e-01 +1.213731e-01
+4.666667e-01 +3.394193e-01 +1.605088e-01 +1.232756e-01
+4.833333e-01 +3.568302e-01 +1.622269e-01 +1.252530e-01
+5.000000e-01 +3.755631e-01 +1.637894e-01 +1.272590e-01
+5.166667e-01 +3.954865e-01 +1.650775e-01 +1.293662e-01
+5.333333e-01 +4.130915e-01 +1.658216e-01 +1.315530e-01
+5.500000e-01 +4.355014e-01 +1.665365e-01 +1.339016e-01
+5.666667e-01 +4.592397e-01 +1.670226e-01 +1.363156e-01
+5.833333e-01 +4.884082e-01 +1.673836e-01 +1.389062e-01
+6.000000e-01 +5.202170e-01 +1.676234e-01 +1.415979e-01
+6.166667e-01 +5.573118e-01 +1.678006e-01 +1.443596e-01
+6.333333e-01 +6.049596e-01 +1.679656e-01 +1.473760e-01
+6.500000e-01 +6.563861e-01 +1.681187e-01 +1.503591e-01
+6.666667e-01 +7.147974e-01 +1.683117e-01 +1.533780e-01
+6.833333e-01 +7.816004e-01 +1.685279e-01 +1.565713e-01
+7.000000e-01 +8.705129e-01 +1.690402e-01 +1.599444e-01
+7.166667e-01 +9.739256e-01 +1.698001e-01 +1.632282e-01
+7.333333e-01 +1.111303e+00 +1.709559e-01 +1.667565e-01
+7.500000e-01 +1.264312e+00 +1.724382e-01 +1.701329e-01
+7.666667e-01 +1.447193e+00 +1.744903e-01 +1.733874e-01
+7.833333e-01 +1.653398e+00 +1.770419e-01 +1.764746e-01
+8.000000e-01 +1.863070e+00 +1.799275e-01 +1.794660e-01
+8.166667e-01 +2.077431e+00 +1.830583e-01 +1.821051e-01
+8.333333e-01 +2.348374e+00 +1.864916e-01 +1.849573e-01
+8.500000e-01 +2.647192e+00 +1.901826e-01 +1.876750e-01
+8.666667e-01 +2.957814e+00 +1.939350e-01 +1.901563e-01
+8.833333e-01 +3.302999e+00 +1.979440e-01 +1.925504e-01
+9.000000e-01 +3.636103e+00 +2.022527e-01 +1.944684e-01
+9.166667e-01 +3.977789e+00 +2.069066e-01 +1.961447e-01
+9.333333e-01 +4.269929e+00 +2.115038e-01 +1.973867e-01
+9.500000e-01 +4.559533e+00 +2.161307e-01 +1.985089e-01
+9.666667e-01 +4.789115e+00 +2.204519e-01 +1.992879e-01
+9.833333e-01 +5.065686e+00 +2.251041e-01 +2.000268e-01
+1.000000e+00 +5.306265e+00 +2.301391e-01 +2.004306e-01
+1.016667e+00 +5.535844e+00 +2.353365e-01 +2.006491e-01
+1.033333e+00 +5.688902e+00 +2.402215e-01 +2.007141e-01
+1.050000e+00 +5.886710e+00 +2.450030e-01 +2.006102e-01
+1.066667e+00 +6.101682e+00 +2.499980e-01 +2.004039e-01
+1.083333e+00 +6.398984e+00 +2.553221e-01 +2.001862e-01
+1.100000e+00 +6.627671e+00 +2.605787e-01 +1.998587e-01
+1.116667e+00 +6.858867e+00 +2.656649e-01 +1.994804e-01
+1.133333e+00 +7.058557e+00 +2.701451e-01 +1.990525e-01
+1.150000e+00 +7.152933e+00 +2.742947e-01 +1.986779e-01
+1.166667e+00 +7.294261e+00 +2.788445e-01 +1.983209e-01
+1.183333e+00 +7.420538e+00 +2.832620e-01 +1.980317e-01
+1.200000e+00 +7.502922e+00 +2.875797e-01 +1.978581e-01
+1.216667e+00 +7.602035e+00 +2.920234e-01 +1.976958e-01
+1.233333e+00 +7.667101e+00 +2.964700e-01 +1.976486e-01
+1.250000e+00 +7.705436e+00 +3.009528e-01 +1.977033e-01
+1.266667e+00 +7.753895e+00 +3.053650e-01 +1.978181e-01
+1.283333e+00 +7.821943e+00 +3.101555e-01 +1.980214e-01
+1.300000e+00 +7.859220e+00 +3.148272e-01 +1.983399e-01
+1.316667e+00 +7.885646e+00 +3.190938e-01 +1.988152e-01
+1.333333e+00 +7.904165e+00 +3.233121e-01 +1.992950e-01
+1.350000e+00 +7.923803e+00 +3.277834e-01 +1.998903e-01
+1.366667e+00 +7.911392e+00 +3.318564e-01 +2.005599e-01
+1.383333e+00 +7.903084e+00 +3.357460e-01 +2.013184e-01
+1.400000e+00 +7.886031e+00 +3.392575e-01 +2.021179e-01
+1.416667e+00 +7.885965e+00 +3.428647e-01 +2.030081e-01
+1.433333e+00 +7.862469e+00 +3.461087e-01 +2.038827e-01
+1.450000e+00 +7.838125e+00 +3.495078e-01 +2.050794e-01
+1.466667e+00 +7.805532e+00 +3.529205e-01 +2.063143e-01
+1.483333e+00 +7.775923e+00 +3.558889e-01 +2.076061e-01
+1.500000e+00 +7.734943e+00 +3.593066e-01 +2.088025e-01
+1.516667e+00 +7.700834e+00 +3.629672e-01 +2.101078e-01
+1.533333e+00 +7.679713e+00 +3.662941e-01 +2.114039e-01
+1.550000e+00 +7.626485e+00 +3.702252e-01 +2.125503e-01
+1.566667e+00 +7.603245e+00 +3.735487e-01 +2.139499e-01
+1.583333e+00 +7.567799e+00 +3.770883e-01 +2.152239e-01
+1.600000e+00 +7.555596e+00 +3.812256e-01 +2.168719e-01
+1.616667e+00 +7.557866e+00 +3.849834e-01 +2.183944e-01
+1.633333e+00 +7.565638e+00 +3.894665e-01 +2.201104e-01
+1.650000e+00 +7.568282e+00 +3.939830e-01 +2.217344e-01
+1.666667e+00 +7.590469e+00 +3.991258e-01 +2.235670e-01
+1.683333e+00 +7.602422e+00 +4.036793e-01 +2.250762e-01
+1.700000e+00 +7.634504e+00 +4.073655e-01 +2.264396e-01
+1.716667e+00 +7.660459e+00 +4.115666e-01 +2.279090e-01
+1.733333e+00 +7.717076e+00 +4.169754e-01 +2.295056e-01
+1.750000e+00 +7.753707e+00 +4.232037e-01 +2.310569e-01
+1.766667e+00 +7.796220e+00 +4.287380e-01 +2.325403e-01
+1.783333e+00 +7.886116e+00 +4.351193e-01 +2.339069e-01
+1.800000e+00 +7.985144e+00 +4.419300e-01 +2.352366e-01
+1.816667e+00 +8.054146e+00 +4.493885e-01 +2.365114e-01
+1.833333e+00 +8.176813e+00 +4.573186e-01 +2.380239e-01
+1.850000e+00 +8.267848e+00 +4.657507e-01 +2.396202e-01
+1.866667e+00 +8.382526e+00 +4.756088e-01 +2.410199e-01
+1.883333e+00 +8.505868e+00 +4.859410e-01 +2.425365e-01
+1.900000e+00 +8.601177e+00 +4.975921e-01 +2.439388e-01
+1.916667e+00 +8.711304e+00 +5.099664e-01 +2.456672e-01
+1.933333e+00 +8.826698e+00 +5.220715e-01 +2.470997e-01
+1.950000e+00 +8.925472e+00 +5.347543e-01 +2.483911e-01
+1.966667e+00 +9.074631e+00 +5.480883e-01 +2.495552e-01
+1.983333e+00 +9.223045e+00 +5.606594e-01 +2.504622e-01
+2.000000e+00 +9.328818e+00 +5.739148e-01 +2.513905e-01
+2.016667e+00 +9.475802e+00 +5.889544e-01 +2.519046e-01
+2.033333e+00 +9.627583e+00 +6.059444e-01 +2.524827e-01
+2.050000e+00 +9.740403e+00 +6.212280e-01 +2.529570e-01
+2.066667e+00 +9.860926e+00 +6.390739e-01 +2.535657e-01
+2.083333e+00 +1.000496e+01 +6.596567e-01 +2.541105e-01
+2.100000e+00 +1.010234e+01 +6.785105e-01 +2.545316e-01
+2.116667e+00 +1.014357e+01 +6.992714e-01 +2.552257e-01
+2.133333e+00 +1.024868e+01 +7.247136e-01 +2.558262e-01
+2.150000e+00 +1.034331e+01 +7.535056e-01 +2.566600e-01
+2.166667e+00 +1.037590e+01 +7.805832e-01 +2.575818e-01
+2.183333e+00 +1.042716e+01 +8.123931e-01 +2.585678e-01
+2.200000e+00 +1.046279e+01 +8.429680e-01 +2.595230e-01
+2.216667e+00 +1.049542e+01 +8.731389e-01 +2.604029e-01
+2.233333e+00 +1.051814e+01 +9.077622e-01 +2.615011e-01
+2.250000e+00 +1.052917e+01 +9.419205e-01 +2.626086e-01
+2.266667e+00 +1.053634e+01 +9.716475e-01 +2.636209e-01
+2.283333e+00 +1.054982e+01 +9.975887e-01 +2.642667e-01
+2.300000e+00 +1.051148e+01 +1.022258e+00 +2.650980e-01
+2.316667e+00 +1.047705e+01 +1.052376e+00 +2.660628e-01
+2.333333e+00 +1.044011e+01 +1.079814e+00 +2.668472e-01
+2.350000e+00 +1.039250e+01 +1.108077e+00 +2.677506e-01
+2.366667e+00 +1.033307e+01 +1.141136e+00 +2.687648e-01
+2.383333e+00 +1.030686e+01 +1.178190e+00 +2.697603e-01
+2.400000e+00 +1.025791e+01 +1.215852e+00 +2.710179e-01
+2.416667e+00 +1.019401e+01 +1.255093e+00 +2.722707e-01
+2.433333e+00 +1.014063e+01 +1.296977e+00 +2.737016e-01
+2.450000e+00 +1.009057e+01 +1.334836e+00 +2.750453e-01
+2.466667e+00 +1.003079e+01 +1.371968e+00 +2.762378e-01
+2.483333e+00 +9.975852e+00 +1.416071e+00 +2.776297e-01
+2.500000e+00 +9.942880e+00 +1.459501e+00 +2.793001e-01
+2.516667e+00 +9.932331e+00 +1.500302e+00 +2.812836e-01
+2.533333e+00 +9.903280e+00 +1.545289e+00 +2.829952e-01
+2.550000e+00 +9.868064e+00 +1.590072e+00 +2.846794e-01
+2.566667e+00 +9.828267e+00 +1.638001e+00 +2.862633e-01
+2.583333e+00 +9.808495e+00 +1.682255e+00 +2.880407e-01
+2.600000e+00 +9.784913e+00 +1.735510e+00 +2.899012e-01
+2.616667e+00 +9.779445e+00 +1.796025e+00 +2.920701e-01
+2.633333e+00 +9.767297e+00 +1.863342e+00 +2.942824e-01
+2.650000e+00 +9.789179e+00 +1.934948e+00 +2.964582e-01
+2.666667e+00 +9.788610e+00 +1.998014e+00 +2.987409e-01
+2.683333e+00 +9.798429e+00 +2.059752e+00 +3.009408e-01
+2.700000e+00 +9.815697e+00 +2.125414e+00 +3.031382e-01
+2.716667e+00 +9.847626e+00 +2.190348e+00 +3.054479e-01
+2.733333e+00 +9.851347e+00 +2.265745e+00 +3.076275e-01
+2.750000e+00 +9.837953e+00 +2.329434e+00 +3.093755e-01
+2.766667e+00 +9.870474e+00 +2.378598e+00 +3.108314e-01
+2.783333e+00 +9.889506e+00 +2.435304e+00 +3.119029e-01
+2.800000e+00 +9.928543e+00 +2.497326e+00 +3.126511e-01
+2.816667e+00 +9.973628e+00 +2.564747e+00 +3.134305e-01
+2.833333e+00 +1.001659e+01 +2.627409e+00 +3.140702e-01
+2.850000e+00 +1.003325e+01 +2.698775e+00 +3.145862e-01
+2.866667e+00 +1.006696e+01 +2.778634e+00 +3.151322e-01
+2.883333e+00 +1.009355e+01 +2.865990e+00 +3.157006e-01
+2.900000e+00 +1.011202e+01 +2.946881e+00 +3.159239e-01
+2.916667e+00 +1.014291e+01 +3.043866e+00 +3.159441e-01
+2.933333e+00 +1.014398e+01 +3.133353e+00 +3.160050e-01
+2.950000e+00 +1.015492e+01 +3.232546e+00 +3.158740e-01
+2.966667e+00 +1.019963e+01 +3.339951e+00 +3.157666e-01
+2.983333e+00 +1.023259e+01 +3.426616e+00 +3.155330e-01
+3.000000e+00 +1.026519e+01 +3.517228e+00 +3.152761e-01
+3.016667e+00 +1.028928e+01 +3.599158e+00 +3.148946e-01
+3.033333e+00 +1.033326e+01 +3.678880e+00 +3.144481e-01
+3.050000e+00 +1.035162e+01 +3.758588e+00 +3.140252e-01
+3.066667e+00 +1.038086e+01 +3.837888e+00 +3.134866e-01
+3.083333e+00 +1.041404e+01 +3.892504e+00 +3.128435e-01
+3.100000e+00 +1.042487e+01 +3.942204e+00 +3.122152e-01
+3.116667e+00 +1.043553e+01 +3.990750e+00 +3.115597e-01
+3.133333e+00 +1.042063e+01 +4.044827e+00 +3.109552e-01
+3.150000e+00 +1.042891e+01 +4.107559e+00 +3.103098e-01
+3.166667e+00 +1.045530e+01 +4.165665e+00 +3.096164e-01
+3.183333e+00 +1.045836e+01 +4.235288e+00 +3.091116e-01
+3.200000e+00 +1.043423e+01 +4.309771e+00 +3.085855e-01
+3.216667e+00 +1.038824e+01 +4.353583e+00 +3.081070e-01
+3.233333e+00 +1.038675e+01 +4.415808e+00 +3.075968e-01
+3.250000e+00 +1.035744e+01 +4.484377e+00 +3.072332e-01
+3.266667e+00 +1.034406e+01 +4.564201e+00 +3.069621e-01
+3.283333e+00 +1.031356e+01 +4.622397e+00 +3.065946e-01
+3.300000e+00 +1.027481e+01 +4.674090e+00 +3.063015e-01
+3.316667e+00 +1.024539e+01 +4.751626e+00 +3.063841e-01
+3.333333e+00 +1.019654e+01 +4.843604e+00 +3.065925e-01
+3.350000e+00 +1.015239e+01 +4.933239e+00 +3.067934e-01
+3.366667e+00 +1.011709e+01 +4.986219e+00 +3.069875e-01
+3.383333e+00 +1.008792e+01 +5.029315e+00 +3.071300e-01
+3.400000e+00 +1.002888e+01 +5.076038e+00 +3.071239e-01
+3.416667e+00 +9.977238e+00 +5.116670e+00 +3.070515e-01
+3.433333e+00 +9.929314e+00 +5.139250e+00 +3.070889e-01
+3.450000e+00 +9.883715e+00 +5.171636e+00 +3.072765e-01
+3.466667e+00 +9.859782e+00 +5.187430e+00 +3.074369e-01
+3.483333e+00 +9.838531e+00 +5.209815e+00 +3.077002e-01
+3.500000e+00 +9.801805e+00 +5.247308e+00 +3.080337e-01
+3.516667e+00 +9.767247e+00 +5.269496e+00 +3.082779e-01
+3.533333e+00 +9.736621e+00 +5.304945e+00 +3.086584e-01
+3.550000e+00 +9.706539e+00 +5.337050e+00 +3.090214e-01
+3.566667e+00 +9.696624e+00 +5.380222e+00 +3.095781e-01
+3.583333e+00 +9.652374e+00 +5.429350e+00 +3.098535e-01
+3.600000e+00 +9.645923e+00 +5.454535e+00 +3.102959e-01
+3.616667e+00 +9.618081e+00 +5.491850e+00 +3.105431e-01
+3.633333e+00 +9.615331e+00 +5.527043e+00 +3.109142e-01
+3.650000e+00 +9.609930e+00 +5.555994e+00 +3.111393e-01
+3.666667e+00 +9.583999e+00 +5.594685e+00 +3.111327e-01
+3.683333e+00 +9.573687e+00 +5.634264e+00 +3.112697e-01
+3.700000e+00 +9.588315e+00 +5.693511e+00 +3.113001e-01
+3.716667e+00 +9.589883e+00 +5.758009e+00 +3.114173e-01
+3.733333e+00 +9.601540e+00 +5.825635e+00 +3.118723e-01
+3.750000e+00 +9.608797e+00 +5.875360e+00 +3.120545e-01
+3.766667e+00 +9.602808e+00 +5.941877e+00 +3.122328e-01
+3.783333e+00 +9.632263e+00 +6.008578e+00 +3.125312e-01
+3.800000e+00 +9.657749e+00 +6.095750e+00 +3.126762e-01
+3.816667e+00 +9.665779e+00 +6.149916e+00 +3.126978e-01
+3.833333e+00 +9.702268e+00 +6.189639e+00 +3.125999e-01
+3.850000e+00 +9.756945e+00 +6.214463e+00 +3.125111e-01
+3.866667e+00 +9.773881e+00 +6.250297e+00 +3.122415e-01
+3.883333e+00 +9.791751e+00 +6.292131e+00 +3.118904e-01
+3.900000e+00 +9.806584e+00 +6.345086e+00 +3.116839e-01
+3.916667e+00 +9.849977e+00 +6.432669e+00 +3.114001e-01
+3.933333e+00 +9.859237e+00 +6.464628e+00 +3.109019e-01
+3.950000e+00 +9.873570e+00 +6.485053e+00 +3.103722e-01
+3.966667e+00 +9.916619e+00 +6.528198e+00 +3.097265e-01
+3.983333e+00 +9.927403e+00 +6.583452e+00 +3.090969e-01
+4.000000e+00 +9.943186e+00 +6.639266e+00 +3.084990e-01
+4.016667e+00 +9.973815e+00 +6.665487e+00 +3.078037e-01
+4.033333e+00 +1.000585e+01 +6.720424e+00 +3.070599e-01
+4.050000e+00 +1.002877e+01 +6.738568e+00 +3.063435e-01
+4.066667e+00 +1.004010e+01 +6.768802e+00 +3.056057e-01
+4.083333e+00 +1.004585e+01 +6.791500e+00 +3.048723e-01
+4.100000e+00 +1.005223e+01 +6.822394e+00 +3.041427e-01
+4.116667e+00 +1.005783e+01 +6.853441e+00 +3.034412e-01
+4.133333e+00 +1.005953e+01 +6.893055e+00 +3.027303e-01
+4.150000e+00 +1.007258e+01 +6.942548e+00 +3.020313e-01
+4.166667e+00 +1.004882e+01 +6.994493e+00 +3.013741e-01
+4.183333e+00 +1.001721e+01 +7.041283e+00 +3.007233e-01
+4.200000e+00 +1.000116e+01 +7.108679e+00 +3.002682e-01
+4.216667e+00 +9.982932e+00 +7.183366e+00 +2.998967e-01
+4.233333e+00 +9.952124e+00 +7.246658e+00 +2.995760e-01
+4.250000e+00 +9.919700e+00 +7.285348e+00 +2.991920e-01
+4.266667e+00 +9.896574e+00 +7.347216e+00 +2.989840e-01
+4.283333e+00 +9.872883e+00 +7.409975e+00 +2.989038e-01
+4.300000e+00 +9.862198e+00 +7.436964e+00 +2.987142e-01
+4.316667e+00 +9.832715e+00 +7.458275e+00 +2.986061e-01
+4.333333e+00 +9.800018e+00 +7.475820e+00 +2.984124e-01
+4.350000e+00 +9.769605e+00 +7.468445e+00 +2.982480e-01
+4.366667e+00 +9.773712e+00 +7.465900e+00 +2.982590e-01
+4.383333e+00 +9.760063e+00 +7.528511e+00 +2.985034e-01
+4.400000e+00 +9.737941e+00 +7.565189e+00 +2.987856e-01
+4.416667e+00 +9.694959e+00 +7.626459e+00 +2.989649e-01
+4.433333e+00 +9.683663e+00 +7.645308e+00 +2.992482e-01
+4.450000e+00 +9.672682e+00 +7.638286e+00 +2.994300e-01
+4.466667e+00 +9.651212e+00 +7.646334e+00 +2.995378e-01
+4.483333e+00 +9.625725e+00 +7.623327e+00 +2.995050e-01
+4.500000e+00 +9.586677e+00 +7.620890e+00 +2.995044e-01
+4.516667e+00 +9.540706e+00 +7.607858e+00 +2.993221e-01
+4.533333e+00 +9.515675e+00 +7.574094e+00 +2.991917e-01
+4.550000e+00 +9.512909e+00 +7.567955e+00 +2.994783e-01
+4.566667e+00 +9.496398e+00 +7.591482e+00 +2.998470e-01
+4.583333e+00 +9.485028e+00 +7.620406e+00 +3.002767e-01
+4.600000e+00 +9.475360e+00 +7.656831e+00 +3.007219e-01
+4.616667e+00 +9.493372e+00 +7.682818e+00 +3.013893e-01
+4.633333e+00 +9.483784e+00 +7.696500e+00 +3.016427e-01
+4.650000e+00 +9.475717e+00 +7.701554e+00 +3.016677e-01
+4.666667e+00 +9.467277e+00 +7.699066e+00 +3.017268e-01
+4.683333e+00 +9.468526e+00 +7.732751e+00 +3.017739e-01
+4.700000e+00 +9.456711e+00 +7.793283e+00 +3.019401e-01
+4.716667e+00 +9.458317e+00 +7.822400e+00 +3.021061e-01
+4.733333e+00 +9.477781e+00 +7.863615e+00 +3.023926e-01
+4.750000e+00 +9.527973e+00 +7.892483e+00 +3.026554e-01
+4.766667e+00 +9.569401e+00 +7.950954e+00 +3.029309e-01
+4.783333e+00 +9.597045e+00 +7.999524e+00 +3.031357e-01
+4.800000e+00 +9.654220e+00 +8.044132e+00 +3.033940e-01
+4.816667e+00 +9.698851e+00 +8.073928e+00 +3.034641e-01
+4.833333e+00 +9.750606e+00 +8.090208e+00 +3.033872e-01
+4.850000e+00 +9.767933e+00 +8.104603e+00 +3.031876e-01
+4.866667e+00 +9.786712e+00 +8.130468e+00 +3.028477e-01
+4.883333e+00 +9.822967e+00 +8.138050e+00 +3.025146e-01
+4.900000e+00 +9.860841e+00 +8.166384e+00 +3.021051e-01
+4.916667e+00 +9.891800e+00 +8.195824e+00 +3.016533e-01
+4.933333e+00 +9.890640e+00 +8.212977e+00 +3.010551e-01
+4.950000e+00 +9.917337e+00 +8.234711e+00 +3.004986e-01
+4.966667e+00 +9.938645e+00 +8.250092e+00 +2.999020e-01
+4.983333e+00 +9.953466e+00 +8.276244e+00 +2.992411e-01
+5.000000e+00 +9.951235e+00 +8.289164e+00 +2.985410e-01
+5.016667e+00 +9.961285e+00 +8.293478e+00 +2.978993e-01
+5.033333e+00 +9.959213e+00 +8.304083e+00 +2.972047e-01
+5.050000e+00 +9.958964e+00 +8.332117e+00 +2.965099e-01
+5.066667e+00 +9.957737e+00 +8.343365e+00 +2.958612e-01
+5.083333e+00 +9.972492e+00 +8.358070e+00 +2.952752e-01
+5.100000e+00 +9.989479e+00 +8.400070e+00 +2.946619e-01
+5.116667e+00 +1.000454e+01 +8.440602e+00 +2.940179e-01
+5.133333e+00 +1.000477e+01 +8.458491e+00 +2.933839e-01
+5.150000e+00 +1.000244e+01 +8.468027e+00 +2.927892e-01
+5.166667e+00 +9.988183e+00 +8.501114e+00 +2.922569e-01
+5.183333e+00 +9.972363e+00 +8.492191e+00 +2.917284e-01
+5.200000e+00 +9.950424e+00 +8.499360e+00 +2.912344e-01
+5.216667e+00 +9.958670e+00 +8.492830e+00 +2.908798e-01
+5.233333e+00 +9.929303e+00 +8.470394e+00 +2.904454e-01
+5.250000e+00 +9.942632e+00 +8.462764e+00 +2.901536e-01
+5.266667e+00 +9.909063e+00 +8.452404e+00 +2.898730e-01
+5.283333e+00 +9.917554e+00 +8.479118e+00 +2.897008e-01
+5.300000e+00 +9.924105e+00 +8.504325e+00 +2.897214e-01
+5.316667e+00 +9.906168e+00 +8.531481e+00 +2.896463e-01
+5.333333e+00 +9.891920e+00 +8.574639e+00 +2.897113e-01
+5.350000e+00 +9.865416e+00 +8.613739e+00 +2.898181e-01
+5.366667e+00 +9.872781e+00 +8.627792e+00 +2.899331e-01
+5.383333e+00 +9.847198e+00 +8.654895e+00 +2.899975e-01
+5.400000e+00 +9.825186e+00 +8.659216e+00 +2.900905e-01
+5.416667e+00 +9.788530e+00 +8.670251e+00 +2.900239e-01
+5.433333e+00 +9.752086e+00 +8.660150e+00 +2.899628e-01
+5.450000e+00 +9.709849e+00 +8.671731e+00 +2.899402e-01
+5.466667e+00 +9.664610e+00 +8.639346e+00 +2.897003e-01
+5.483333e+00 +9.642438e+00 +8.608163e+00 +2.896414e-01
+5.500000e+00 +9.608605e+00 +8.599354e+00 +2.896417e-01
+5.516667e+00 +9.581064e+00 +8.590334e+00 +2.896815e-01
+5.533333e+00 +9.547916e+00 +8.577775e+00 +2.896555e-01
+5.550000e+00 +9.521457e+00 +8.552492e+00 +2.895931e-01
+5.566667e+00 +9.503402e+00 +8.525823e+00 +2.895798e-01
+5.583333e+00 +9.495610e+00 +8.524267e+00 +2.897686e-01
+5.600000e+00 +9.482454e+00 +8.534239e+00 +2.899530e-01
+5.616667e+00 +9.503289e+00 +8.515136e+00 +2.901310e-01
+5.633333e+00 +9.510324e+00 +8.513549e+00 +2.903304e-01
+5.650000e+00 +9.515842e+00 +8.509249e+00 +2.903777e-01
+5.666667e+00 +9.507983e+00 +8.493663e+00 +2.903910e-01
+5.683333e+00 +9.514769e+00 +8.502145e+00 +2.904303e-01
+5.700000e+00 +9.512959e+00 +8.491672e+00 +2.904326e-01
+5.716667e+00 +9.511080e+00 +8.495640e+00 +2.904036e-01
+5.733333e+00 +9.529011e+00 +8.500158e+00 +2.904905e-01
+5.750000e+00 +9.560172e+00 +8.491602e+00 +2.904764e-01
+5.766667e+00 +9.556464e+00 +8.490863e+00 +2.902604e-01
+5.783333e+00 +9.582121e+00 +8.485894e+00 +2.900748e-01
+5.800000e+00 +9.630400e+00 +8.528029e+00 +2.898801e-01
+5.816667e+00 +9.650775e+00 +8.546681e+00 +2.896234e-01
+5.833333e+00 +9.685560e+00 +8.540451e+00 +2.893446e-01
+5.850000e+00 +9.700172e+00 +8.522768e+00 +2.890476e-01
+5.866667e+00 +9.725879e+00 +8.514751e+00 +2.886312e-01
+5.883333e+00 +9.740568e+00 +8.516772e+00 +2.882895e-01
+5.900000e+00 +9.730789e+00 +8.533126e+00 +2.877807e-01
+5.916667e+00 +9.754734e+00 +8.559362e+00 +2.872372e-01
+5.933333e+00 +9.772322e+00 +8.578070e+00 +2.866418e-01
+5.950000e+00 +9.797119e+00 +8.586718e+00 +2.860741e-01
+5.966667e+00 +9.807816e+00 +8.581267e+00 +2.854610e-01
+5.983333e+00 +9.856768e+00 +8.585563e+00 +2.848961e-01
+6.000000e+00 +9.861818e+00 +8.575140e+00 +2.842796e-01
+6.016667e+00 +9.873418e+00 +8.566283e+00 +2.836717e-01
+6.033333e+00 +9.889669e+00 +8.575720e+00 +2.830638e-01
+6.050000e+00 +9.940918e+00 +8.584925e+00 +2.825194e-01
+6.066667e+00 +9.972355e+00 +8.578000e+00 +2.819522e-01
+6.083333e+00 +9.990109e+00 +8.579523e+00 +2.813532e-01
+6.100000e+00 +9.990073e+00 +8.578684e+00 +2.807360e-01
+6.116667e+00 +9.994165e+00 +8.590509e+00 +2.801258e-01
+6.133333e+00 +9.999803e+00 +8.604130e+00 +2.795512e-01
+6.150000e+00 +9.983941e+00 +8.626626e+00 +2.790401e-01
+6.166667e+00 +9.973628e+00 +8.672178e+00 +2.785781e-01
+6.183333e+00 +9.973179e+00 +8.746235e+00 +2.782656e-01
+6.200000e+00 +9.951129e+00 +8.764423e+00 +2.777973e-01
+6.216667e+00 +9.968735e+00 +8.782128e+00 +2.773529e-01
+6.233333e+00 +9.952502e+00 +8.782486e+00 +2.769596e-01
+6.250000e+00 +9.938253e+00 +8.808008e+00 +2.767026e-01
+6.266667e+00 +9.903135e+00 +8.803556e+00 +2.764476e-01
+6.283333e+00 +9.898642e+00 +8.810564e+00 +2.762561e-01
+6.300000e+00 +9.894730e+00 +8.828008e+00 +2.761915e-01
+6.316667e+00 +9.866269e+00 +8.857442e+00 +2.759013e-01
+6.333333e+00 +9.835259e+00 +8.857617e+00 +2.757864e-01
+6.350000e+00 +9.821120e+00 +8.877391e+00 +2.757607e-01
+6.366667e+00 +9.818399e+00 +8.879425e+00 +2.756689e-01
+6.383333e+00 +9.772541e+00 +8.886876e+00 +2.754948e-01
+6.400000e+00 +9.749913e+00 +8.880047e+00 +2.754114e-01
+6.416667e+00 +9.748308e+00 +8.856113e+00 +2.754595e-01
+6.433333e+00 +9.744311e+00 +8.836712e+00 +2.755648e-01
+6.450000e+00 +9.719730e+00 +8.842160e+00 +2.756607e-01
+6.466667e+00 +9.683233e+00 +8.878857e+00 +2.758127e-01
+6.483333e+00 +9.671316e+00 +8.883730e+00 +2.760139e-01
+6.500000e+00 +9.666731e+00 +8.876260e+00 +2.761996e-01
+6.516667e+00 +9.668712e+00 +8.884267e+00 +2.765128e-01
+6.533333e+00 +9.654058e+00 +8.888646e+00 +2.766818e-01
+6.550000e+00 +9.654241e+00 +8.897908e+00 +2.769018e-01
+6.566667e+00 +9.630791e+00 +8.879056e+00 +2.768582e-01
+6.583333e+00 +9.642451e+00 +8.856371e+00 +2.770076e-01
+6.600000e+00 +9.638284e+00 +8.867403e+00 +2.771116e-01
+6.616667e+00 +9.617701e+00 +8.862160e+00 +2.770233e-01
+6.633333e+00 +9.602028e+00 +8.870331e+00 +2.770007e-01
+6.650000e+00 +9.615688e+00 +8.866984e+00 +2.770022e-01
+6.666667e+00 +9.595978e+00 +8.874157e+00 +2.769493e-01
+6.683333e+00 +9.583363e+00 +8.868143e+00 +2.768194e-01
+6.700000e+00 +9.578539e+00 +8.849140e+00 +2.766456e-01
+6.716667e+00 +9.590724e+00 +8.840378e+00 +2.765602e-01
+6.733333e+00 +9.603855e+00 +8.829051e+00 +2.764636e-01
+6.750000e+00 +9.578908e+00 +8.829626e+00 +2.761961e-01
+6.766667e+00 +9.571674e+00 +8.836079e+00 +2.758665e-01
+6.783333e+00 +9.563096e+00 +8.864679e+00 +2.755943e-01
+6.800000e+00 +9.574607e+00 +8.883486e+00 +2.752874e-01
+6.816667e+00 +9.570144e+00 +8.856582e+00 +2.749155e-01
+6.833333e+00 +9.592594e+00 +8.872027e+00 +2.745842e-01
+6.850000e+00 +9.587758e+00 +8.877016e+00 +2.741318e-01
+6.866667e+00 +9.610113e+00 +8.900687e+00 +2.737802e-01
+6.883333e+00 +9.669845e+00 +8.934055e+00 +2.735560e-01
+6.900000e+00 +9.690386e+00 +8.943606e+00 +2.733050e-01
+6.916667e+00 +9.753726e+00 +8.953816e+00 +2.729726e-01
+6.933333e+00 +9.760537e+00 +8.953912e+00 +2.724751e-01
+6.950000e+00 +9.744790e+00 +8.956118e+00 +2.719608e-01
+6.966667e+00 +9.739646e+00 +8.980245e+00 +2.714356e-01
+6.983333e+00 +9.718861e+00 +8.971573e+00 +2.708642e-01
+7.000000e+00 +9.717154e+00 +8.979185e+00 +2.702655e-01
+7.016667e+00 +9.716452e+00 +8.987524e+00 +2.696715e-01
+7.033333e+00 +9.718708e+00 +8.975446e+00 +2.690883e-01
+7.050000e+00 +9.730935e+00 +8.959244e+00 +2.685330e-01
+7.066667e+00 +9.734374e+00 +8.936120e+00 +2.679733e-01
+7.083333e+00 +9.755767e+00 +8.943974e+00 +2.674135e-01
+7.100000e+00 +9.749486e+00 +8.951393e+00 +2.668191e-01
+7.116667e+00 +9.773154e+00 +8.986005e+00 +2.662524e-01
+7.133333e+00 +9.779877e+00 +8.980838e+00 +2.657053e-01
+7.150000e+00 +9.770499e+00 +8.953767e+00 +2.651647e-01
+7.166667e+00 +9.771141e+00 +8.981598e+00 +2.647112e-01
+7.183333e+00 +9.768846e+00 +9.017507e+00 +2.642511e-01
+7.200000e+00 +9.747121e+00 +9.064354e+00 +2.637763e-01
+7.216667e+00 +9.742554e+00 +9.108520e+00 +2.634212e-01
+7.233333e+00 +9.733891e+00 +9.152833e+00 +2.630128e-01
+7.250000e+00 +9.700259e+00 +9.145440e+00 +2.626134e-01
+7.266667e+00 +9.679321e+00 +9.135760e+00 +2.622286e-01
+7.283333e+00 +9.641780e+00 +9.140675e+00 +2.618565e-01
+7.300000e+00 +9.634788e+00 +9.148853e+00 +2.616567e-01
+7.316667e+00 +9.602904e+00 +9.145200e+00 +2.614166e-01
+7.333333e+00 +9.593424e+00 +9.145016e+00 +2.612813e-01
+7.350000e+00 +9.573625e+00 +9.175245e+00 +2.611487e-01
+7.366667e+00 +9.569189e+00 +9.180868e+00 +2.610840e-01
+7.383333e+00 +9.565952e+00 +9.173090e+00 +2.610691e-01
+7.400000e+00 +9.549760e+00 +9.136934e+00 +2.609145e-01
+7.416667e+00 +9.529896e+00 +9.100916e+00 +2.607485e-01
+7.433333e+00 +9.508505e+00 +9.071121e+00 +2.605968e-01
+7.450000e+00 +9.497788e+00 +9.028195e+00 +2.604805e-01
+7.466667e+00 +9.481032e+00 +9.013049e+00 +2.604601e-01
+7.483333e+00 +9.472939e+00 +8.979947e+00 +2.604085e-01
+7.500000e+00 +9.468200e+00 +8.954804e+00 +2.604286e-01
+7.516667e+00 +9.461535e+00 +8.932464e+00 +2.604300e-01
+7.533333e+00 +9.451922e+00 +8.898551e+00 +2.603706e-01
+7.550000e+00 +9.418791e+00 +8.889307e+00 +2.602827e-01
+7.566667e+00 +9.415230e+00 +8.876749e+00 +2.603292e-01
+7.583333e+00 +9.427406e+00 +8.859380e+00 +2.604042e-01
+7.600000e+00 +9.432788e+00 +8.823394e+00 +2.603672e-01
+7.616667e+00 +9.451215e+00 +8.812091e+00 +2.604669e-01
+7.633333e+00 +9.449748e+00 +8.816365e+00 +2.606082e-01
+7.650000e+00 +9.464068e+00 +8.840315e+00 +2.608136e-01
+7.666667e+00 +9.448643e+00 +8.883417e+00 +2.609310e-01
+7.683333e+00 +9.471237e+00 +8.910664e+00 +2.610614e-01
+7.700000e+00 +9.462384e+00 +8.921833e+00 +2.610010e-01
+7.716667e+00 +9.459153e+00 +8.924280e+00 +2.608437e-01
+7.733333e+00 +9.495259e+00 +8.929138e+00 +2.607813e-01
+7.750000e+00 +9.545813e+00 +8.930907e+00 +2.608731e-01
+7.766667e+00 +9.556666e+00 +8.927271e+00 +2.607721e-01
+7.783333e+00 +9.558256e+00 +8.918295e+00 +2.605080e-01
+7.800000e+00 +9.576616e+00 +8.889654e+00 +2.602515e-01
+7.816667e+00 +9.562292e+00 +8.863960e+00 +2.599127e-01
+7.833333e+00 +9.592012e+00 +8.868535e+00 +2.595695e-01
+7.850000e+00 +9.625669e+00 +8.890073e+00 +2.592788e-01
+7.866667e+00 +9.626414e+00 +8.909134e+00 +2.589218e-01
+7.883333e+00 +9.622938e+00 +8.927181e+00 +2.585257e-01
+7.900000e+00 +9.621253e+00 +8.937336e+00 +2.581183e-01
+7.916667e+00 +9.633337e+00 +8.935603e+00 +2.576608e-01
+7.933333e+00 +9.647695e+00 +8.951640e+00 +2.571552e-01
+7.950000e+00 +9.653429e+00 +8.945628e+00 +2.566618e-01
+7.966667e+00 +9.654323e+00 +8.967085e+00 +2.560960e-01
+7.983333e+00 +9.645129e+00 +8.998101e+00 +2.555196e-01
+8.000000e+00 +9.670362e+00 +8.997508e+00 +2.549910e-01
+8.016667e+00 +9.682675e+00 +9.008061e+00 +2.544375e-01
+8.033333e+00 +9.714146e+00 +9.046093e+00 +2.538923e-01
+8.050000e+00 +9.723184e+00 +9.071350e+00 +2.533538e-01
+8.066667e+00 +9.729407e+00 +9.082544e+00 +2.528448e-01
+8.083333e+00 +9.774926e+00 +9.099171e+00 +2.523839e-01
+8.100000e+00 +9.804069e+00 +9.110197e+00 +2.519381e-01
+8.116667e+00 +9.836432e+00 +9.119413e+00 +2.515225e-01
+8.133333e+00 +9.846290e+00 +9.119705e+00 +2.510345e-01
+8.150000e+00 +9.874104e+00 +9.132278e+00 +2.506189e-01
+8.166667e+00 +9.858993e+00 +9.135192e+00 +2.501533e-01
+8.183333e+00 +9.839539e+00 +9.145510e+00 +2.496725e-01
+8.200000e+00 +9.807702e+00 +9.133364e+00 +2.491788e-01
+8.216667e+00 +9.784117e+00 +9.115177e+00 +2.487162e-01
+8.233333e+00 +9.792865e+00 +9.096745e+00 +2.483339e-01
+8.250000e+00 +9.775734e+00 +9.071249e+00 +2.479264e-01
+8.266667e+00 +9.769519e+00 +9.049684e+00 +2.475369e-01
+8.283333e+00 +9.756311e+00 +9.031643e+00 +2.471880e-01
+8.300000e+00 +9.739701e+00 +9.006302e+00 +2.469433e-01
+8.316667e+00 +9.702664e+00 +8.991409e+00 +2.466702e-01
+8.333333e+00 +9.702753e+00 +8.969651e+00 +2.465277e-01
+8.350000e+00 +9.683864e+00 +8.952838e+00 +2.463933e-01
+8.366667e+00 +9.662660e+00 +8.967234e+00 +2.463216e-01
+8.383333e+00 +9.649314e+00 +8.962792e+00 +2.462581e-01
+8.400000e+00 +9.650432e+00 +8.953493e+00 +2.462505e-01
+8.416667e+00 +9.619851e+00 +8.953577e+00 +2.461239e-01
+8.433333e+00 +9.606097e+00 +8.938327e+00 +2.460562e-01
+8.450000e+00 +9.580716e+00 +8.904928e+00 +2.458868e-01
+8.466667e+00 +9.563324e+00 +8.892985e+00 +2.458558e-01
+8.483333e+00 +9.532925e+00 +8.889584e+00 +2.457822e-01
+8.500000e+00 +9.497210e+00 +8.888911e+00 +2.456894e-01
+8.516667e+00 +9.474215e+00 +8.882054e+00 +2.456449e-01
+8.533333e+00 +9.485196e+00 +8.861649e+00 +2.456764e-01
+8.550000e+00 +9.489237e+00 +8.863989e+00 +2.457926e-01
+8.566667e+00 +9.475987e+00 +8.877924e+00 +2.458559e-01
+8.583333e+00 +9.489232e+00 +8.909287e+00 +2.460688e-01
+8.600000e+00 +9.502667e+00 +8.955884e+00 +2.463090e-01
+8.616667e+00 +9.506192e+00 +9.004747e+00 +2.465454e-01
+8.633333e+00 +9.516494e+00 +9.032091e+00 +2.466539e-01
+8.650000e+00 +9.535075e+00 +9.063294e+00 +2.468880e-01
+8.666667e+00 +9.572223e+00 +9.062806e+00 +2.470489e-01
+8.683333e+00 +9.609606e+00 +9.052686e+00 +2.470332e-01
+8.700000e+00 +9.607699e+00 +9.054786e+00 +2.469001e-01
+8.716667e+00 +9.604733e+00 +9.040478e+00 +2.466983e-01
+8.733333e+00 +9.616339e+00 +9.067125e+00 +2.465514e-01
+8.750000e+00 +9.631796e+00 +9.088273e+00 +2.463641e-01
+8.766667e+00 +9.639988e+00 +9.088918e+00 +2.461597e-01
+8.783333e+00 +9.632699e+00 +9.071523e+00 +2.459160e-01
+8.800000e+00 +9.637015e+00 +9.091516e+00 +2.456520e-01
+8.816667e+00 +9.649968e+00 +9.103117e+00 +2.452952e-01
+8.833333e+00 +9.678806e+00 +9.138130e+00 +2.450370e-01
+8.850000e+00 +9.724150e+00 +9.140449e+00 +2.447487e-01
+8.866667e+00 +9.751572e+00 +9.166757e+00 +2.444535e-01
+8.883333e+00 +9.794525e+00 +9.194485e+00 +2.441531e-01
+8.900000e+00 +9.848407e+00 +9.210316e+00 +2.437864e-01
+8.916667e+00 +9.875458e+00 +9.192222e+00 +2.434042e-01
+8.933333e+00 +9.877620e+00 +9.209847e+00 +2.429070e-01
+8.950000e+00 +9.882064e+00 +9.227777e+00 +2.424015e-01
+8.966667e+00 +9.875630e+00 +9.271398e+00 +2.418884e-01
+8.983333e+00 +9.879481e+00 +9.295067e+00 +2.413804e-01
+9.000000e+00 +9.880670e+00 +9.305677e+00 +2.408688e-01
+9.016667e+00 +9.883281e+00 +9.343235e+00 +2.403326e-01
+9.033333e+00 +9.881885e+00 +9.363337e+00 +2.398001e-01
+9.050000e+00 +9.870269e+00 +9.395773e+00 +2.392609e-01
+9.066667e+00 +9.877641e+00 +9.430937e+00 +2.387328e-01
+9.083333e+00 +9.885482e+00 +9.434110e+00 +2.382255e-01
+9.100000e+00 +9.872685e+00 +9.429388e+00 +2.377116e-01
+9.116667e+00 +9.875810e+00 +9.424408e+00 +2.372106e-01
+9.133333e+00 +9.841967e+00 +9.444940e+00 +2.366886e-01
+9.150000e+00 +9.831420e+00 +9.485852e+00 +2.361956e-01
+9.166667e+00 +9.816836e+00 +9.549729e+00 +2.357736e-01
+9.183333e+00 +9.796549e+00 +9.595099e+00 +2.353416e-01
+9.200000e+00 +9.788150e+00 +9.611651e+00 +2.349124e-01
+9.216667e+00 +9.793163e+00 +9.637266e+00 +2.346308e-01
+9.233333e+00 +9.780788e+00 +9.637471e+00 +2.342880e-01
+9.250000e+00 +9.775460e+00 +9.645768e+00 +2.339595e-01
+9.266667e+00 +9.759713e+00 +9.638414e+00 +2.336704e-01
+9.283333e+00 +9.751472e+00 +9.686113e+00 +2.334479e-01
+9.300000e+00 +9.730062e+00 +9.673596e+00 +2.331680e-01
+9.316667e+00 +9.711838e+00 +9.688317e+00 +2.329700e-01
+9.333333e+00 +9.681161e+00 +9.668465e+00 +2.326973e-01
+9.350000e+00 +9.646696e+00 +9.675398e+00 +2.324199e-01
+9.366667e+00 +9.625868e+00 +9.660974e+00 +2.322327e-01
+9.383333e+00 +9.621243e+00 +9.623896e+00 +2.320371e-01
+9.400000e+00 +9.615100e+00 +9.593523e+00 +2.319235e-01
+9.416667e+00 +9.583962e+00 +9.584366e+00 +2.317702e-01
+9.433333e+00 +9.567018e+00 +9.579359e+00 +2.317007e-01
+9.450000e+00 +9.580477e+00 +9.556672e+00 +2.317041e-01
+9.466667e+00 +9.567466e+00 +9.531804e+00 +2.316086e-01
+9.483333e+00 +9.560935e+00 +9.515711e+00 +2.315595e-01
+9.500000e+00 +9.546044e+00 +9.506752e+00 +2.315007e-01
+9.516667e+00 +9.551135e+00 +9.487227e+00 +2.314940e-01
+9.533333e+00 +9.549982e+00 +9.486323e+00 +2.315230e-01
+9.550000e+00 +9.554048e+00 +9.455522e+00 +2.314697e-01
+9.566667e+00 +9.537409e+00 +9.438631e+00 +2.313421e-01
+9.583333e+00 +9.548818e+00 +9.417880e+00 +2.312765e-01
+9.600000e+00 +9.535176e+00 +9.434237e+00 +2.312067e-01
+9.616667e+00 +9.523077e+00 +9.427141e+00 +2.310911e-01
+9.633333e+00 +9.498539e+00 +9.442927e+00 +2.309381e-01
+9.650000e+00 +9.485469e+00 +9.470027e+00 +2.308206e-01
+9.666667e+00 +9.485916e+00 +9.486545e+00 +2.307631e-01
+9.683333e+00 +9.484964e+00 +9.503729e+00 +2.306850e-01
+9.700000e+00 +9.489974e+00 +9.490283e+00 +2.305261e-01
+9.716667e+00 +9.475131e+00 +9.486470e+00 +2.302798e-01
+9.733333e+00 +9.498937e+00 +9.471275e+00 +2.300740e-01
+9.750000e+00 +9.527873e+00 +9.465246e+00 +2.298793e-01
+9.766667e+00 +9.532243e+00 +9.475042e+00 +2.296824e-01
+9.783333e+00 +9.520749e+00 +9.487220e+00 +2.293761e-01
+9.800000e+00 +9.528591e+00 +9.493233e+00 +2.290916e-01
+9.816667e+00 +9.549263e+00 +9.508647e+00 +2.287912e-01
+9.833333e+00 +9.565948e+00 +9.476124e+00 +2.284905e-01
+9.850000e+00 +9.587906e+00 +9.467751e+00 +2.281612e-01
+9.866667e+00 +9.610676e+00 +9.448318e+00 +2.278106e-01
+9.883333e+00 +9.638642e+00 +9.452944e+00 +2.274296e-01
+9.900000e+00 +9.659154e+00 +9.475683e+00 +2.270521e-01
+9.916667e+00 +9.693906e+00 +9.499420e+00 +2.266796e-01
+9.933333e+00 +9.725984e+00 +9.535848e+00 +2.262741e-01
+9.950000e+00 +9.739879e+00 +9.591019e+00 +2.257913e-01
+9.966667e+00 +9.719667e+00 +9.655092e+00 +2.253134e-01
+9.983333e+00 +9.701264e+00 +9.678450e+00 +2.248375e-01
+1.000000e+01 +9.691484e+00 +9.671755e+00 +2.243664e-01
