# Supplementary material for: Visual motion perception as online hierarchical inference
Source: Nat Commun. 2022 Dec 1;13:7403. doi: 10.1038/s41467-022-34805-5 (PMC9715570; doi:10.1038/s41467-022-34805-5)
Supplement: Supplementary file 10 — Source Data [file 41467_2022_34805_MOESM10_ESM.zip › Figure_2h.txt]

# COLUMNS: | t | mu_1x | mu_1y | mu_2x | mu_2y | mu_3x | mu_3y |
+0.000000e+00 +0.000000e+00 +0.000000e+00 +0.000000e+00 +0.000000e+00 +0.000000e+00 +0.000000e+00
+1.666667e-02 +1.008301e-02 -1.440910e-03 +6.926964e-03 -1.234011e-03 +3.253863e-03 -2.208776e-04
+3.333333e-02 +1.981669e-02 -2.372712e-03 +1.347087e-02 -2.049478e-03 +6.530920e-03 -3.457944e-04
+5.000000e-02 +3.888385e-02 -4.404949e-03 +2.618474e-02 -3.584731e-03 +1.302660e-02 -8.580914e-04
+6.666667e-02 +5.768662e-02 -6.877332e-03 +3.844452e-02 -5.465558e-03 +1.960327e-02 -1.449672e-03
+8.333333e-02 +7.520484e-02 -1.029642e-02 +4.964879e-02 -8.034491e-03 +2.575552e-02 -2.265996e-03
+1.000000e-01 +9.140042e-02 -1.347115e-02 +5.964014e-02 -1.119153e-02 +3.150103e-02 -2.240465e-03
+1.166667e-01 +1.064245e-01 -1.724208e-02 +6.840599e-02 -1.488165e-02 +3.684547e-02 -2.148032e-03
+1.333333e-01 +1.216257e-01 -2.070237e-02 +7.675682e-02 -1.840168e-02 +4.217581e-02 -1.822917e-03
+1.500000e-01 +1.361817e-01 -2.594762e-02 +8.436155e-02 -2.232082e-02 +4.702150e-02 -2.549988e-03
+1.666667e-01 +1.496152e-01 -3.053332e-02 +9.130817e-02 -2.623851e-02 +5.079123e-02 -2.550785e-03
+1.833333e-01 +1.633687e-01 -3.823735e-02 +9.800280e-02 -3.126481e-02 +5.413828e-02 -3.646451e-03
+2.000000e-01 +1.764321e-01 -4.636757e-02 +1.031850e-01 -3.735269e-02 +5.755012e-02 -3.814759e-03
+2.166667e-01 +1.890543e-01 -5.714041e-02 +1.070021e-01 -4.531028e-02 +6.105550e-02 -3.891611e-03
+2.333333e-01 +2.004770e-01 -6.593689e-02 +1.094357e-01 -5.229745e-02 +6.405088e-02 -3.076801e-03
+2.500000e-01 +2.138673e-01 -7.397452e-02 +1.120110e-01 -5.869282e-02 +6.722681e-02 -2.060117e-03
+2.666667e-01 +2.310086e-01 -8.264514e-02 +1.152428e-01 -6.340848e-02 +7.097687e-02 -2.249462e-03
+2.833333e-01 +2.514584e-01 -9.408943e-02 +1.185808e-01 -6.928598e-02 +7.531465e-02 -2.483834e-03
+3.000000e-01 +2.731297e-01 -1.086210e-01 +1.218840e-01 -7.539733e-02 +7.925217e-02 -3.549749e-03
+3.166667e-01 +2.929212e-01 -1.228823e-01 +1.223675e-01 -8.220168e-02 +8.338846e-02 -3.519393e-03
+3.333333e-01 +3.093553e-01 -1.364486e-01 +1.208362e-01 -8.828242e-02 +8.676340e-02 -3.230402e-03
+3.500000e-01 +3.245515e-01 -1.518180e-01 +1.186503e-01 -9.522377e-02 +8.936855e-02 -2.434584e-03
+3.666667e-01 +3.393727e-01 -1.677791e-01 +1.161174e-01 -1.011340e-01 +9.136420e-02 -2.111949e-03
+3.833333e-01 +3.597596e-01 -1.841842e-01 +1.141130e-01 -1.076160e-01 +9.386728e-02 -1.200653e-03
+4.000000e-01 +3.858423e-01 -2.029697e-01 +1.113539e-01 -1.129877e-01 +9.759697e-02 -1.074078e-03
+4.166667e-01 +4.073107e-01 -2.159695e-01 +1.071608e-01 -1.158447e-01 +1.007415e-01 -9.441884e-04
+4.333333e-01 +4.253716e-01 -2.283772e-01 +1.008590e-01 -1.165862e-01 +1.038372e-01 -1.672717e-03
+4.500000e-01 +4.373468e-01 -2.326241e-01 +9.238888e-02 -1.141635e-01 +1.065319e-01 -2.369391e-03
+4.666667e-01 +4.520439e-01 -2.364208e-01 +8.481738e-02 -1.111097e-01 +1.090530e-01 -3.327624e-03
+4.833333e-01 +4.697721e-01 -2.376759e-01 +7.794293e-02 -1.063113e-01 +1.114044e-01 -4.738162e-03
+5.000000e-01 +4.997438e-01 -2.278380e-01 +7.475440e-02 -1.007769e-01 +1.132329e-01 -4.900770e-03
+5.166667e-01 +5.389331e-01 -2.181722e-01 +7.209982e-02 -9.452401e-02 +1.159715e-01 -5.542956e-03
+5.333333e-01 +5.685428e-01 -1.842848e-01 +6.691101e-02 -8.481568e-02 +1.188282e-01 -5.106448e-03
+5.500000e-01 +6.131549e-01 -1.516962e-01 +6.235176e-02 -7.579876e-02 +1.228176e-01 -4.649812e-03
+5.666667e-01 +6.606592e-01 -1.022822e-01 +5.839729e-02 -6.536412e-02 +1.265858e-01 -3.203967e-03
+5.833333e-01 +7.420860e-01 -5.892157e-02 +5.931443e-02 -5.625193e-02 +1.311580e-01 -2.231477e-03
+6.000000e-01 +8.118713e-01 +9.009131e-04 +5.802821e-02 -4.618900e-02 +1.352521e-01 -4.258204e-04
+6.166667e-01 +8.986023e-01 +6.017840e-02 +5.853486e-02 -3.582826e-02 +1.394406e-01 +4.754717e-04
+6.333333e-01 +1.004204e+00 +1.355996e-01 +5.942353e-02 -2.528430e-02 +1.442573e-01 +2.075535e-03
+6.500000e-01 +1.115302e+00 +2.175639e-01 +6.148422e-02 -1.365181e-02 +1.480978e-01 +2.573813e-03
+6.666667e-01 +1.231879e+00 +3.191217e-01 +6.309939e-02 -5.732664e-04 +1.517371e-01 +2.613964e-03
+6.833333e-01 +1.336510e+00 +4.361867e-01 +6.258273e-02 +1.312452e-02 +1.548040e-01 +2.027865e-03
+7.000000e-01 +1.508591e+00 +5.796452e-01 +6.445305e-02 +2.936546e-02 +1.595406e-01 -1.713403e-04
+7.166667e-01 +1.705358e+00 +7.599897e-01 +6.774503e-02 +4.408755e-02 +1.633909e-01 -3.303839e-04
+7.333333e-01 +2.005990e+00 +9.601285e-01 +7.530047e-02 +5.850209e-02 +1.678132e-01 -8.869136e-04
+7.500000e-01 +2.314532e+00 +1.150366e+00 +8.312755e-02 +6.959423e-02 +1.697725e-01 -8.850342e-04
+7.666667e-01 +2.697449e+00 +1.364037e+00 +9.260767e-02 +8.207075e-02 +1.713951e-01 -3.417097e-03
+7.833333e-01 +3.073217e+00 +1.587797e+00 +1.019168e-01 +9.418539e-02 +1.696774e-01 -7.161826e-03
+8.000000e-01 +3.449491e+00 +1.787682e+00 +1.092508e-01 +1.074194e-01 +1.678232e-01 -1.406007e-02
+8.166667e-01 +3.751930e+00 +1.993787e+00 +1.144485e-01 +1.176222e-01 +1.637823e-01 -1.949286e-02
+8.333333e-01 +4.223878e+00 +2.151108e+00 +1.194154e-01 +1.252996e-01 +1.627001e-01 -2.478434e-02
+8.500000e-01 +4.844147e+00 +2.236546e+00 +1.272687e-01 +1.291319e-01 +1.611776e-01 -2.833400e-02
+8.666667e-01 +5.608882e+00 +2.128688e+00 +1.369871e-01 +1.288953e-01 +1.602443e-01 -3.284184e-02
+8.833333e-01 +6.348414e+00 +1.909070e+00 +1.472502e-01 +1.273322e-01 +1.560842e-01 -3.841825e-02
+9.000000e-01 +6.935856e+00 +1.737980e+00 +1.573214e-01 +1.261332e-01 +1.480420e-01 -4.321348e-02
+9.166667e-01 +7.478878e+00 +1.668954e+00 +1.671662e-01 +1.284548e-01 +1.386162e-01 -4.921269e-02
+9.333333e-01 +7.661731e+00 +1.692913e+00 +1.748516e-01 +1.298260e-01 +1.250212e-01 -5.249564e-02
+9.500000e-01 +7.888241e+00 +1.400536e+00 +1.816125e-01 +1.289710e-01 +1.129931e-01 -5.789211e-02
+9.666667e-01 +7.765674e+00 +1.104741e+00 +1.849172e-01 +1.245211e-01 +9.955349e-02 -5.995700e-02
+9.833333e-01 +8.033248e+00 +5.800609e-01 +1.915035e-01 +1.199872e-01 +8.885151e-02 -6.458473e-02
+1.000000e+00 +8.062369e+00 +5.486507e-01 +1.992000e-01 +1.183499e-01 +7.488531e-02 -6.511532e-02
+1.016667e+00 +8.302385e+00 +3.255635e-01 +2.116572e-01 +1.152190e-01 +6.034746e-02 -6.653993e-02
+1.033333e+00 +7.835031e+00 -7.220373e-02 +2.209130e-01 +1.068468e-01 +4.108998e-02 -6.543104e-02
+1.050000e+00 +7.734167e+00 -8.786443e-01 +2.296252e-01 +8.822617e-02 +2.698333e-02 -6.116440e-02
+1.066667e+00 +7.764698e+00 -1.499065e+00 +2.376751e-01 +6.901436e-02 +1.550225e-02 -5.453746e-02
+1.083333e+00 +8.647875e+00 -1.956029e+00 +2.487424e-01 +5.179887e-02 +1.118378e-02 -4.758318e-02
+1.100000e+00 +9.039149e+00 -1.900841e+00 +2.575147e-01 +4.084117e-02 +4.256866e-03 -4.025824e-02
+1.116667e+00 +9.358518e+00 -1.817724e+00 +2.628363e-01 +2.891679e-02 -6.831828e-04 -3.230815e-02
+1.133333e+00 +9.127724e+00 -1.256297e+00 +2.600333e-01 +1.216529e-02 -5.301280e-03 -1.753592e-02
+1.150000e+00 +8.395810e+00 -1.248549e+00 +2.536563e-01 -8.905420e-03 -1.128002e-02 -5.238241e-03
+1.166667e+00 +7.891162e+00 -1.544887e+00 +2.497148e-01 -3.414532e-02 -1.647092e-02 +6.598137e-03
+1.183333e+00 +7.402644e+00 -2.090920e+00 +2.464579e-01 -6.005322e-02 -2.170848e-02 +1.618859e-02
+1.200000e+00 +7.367548e+00 -2.169550e+00 +2.438928e-01 -8.339836e-02 -2.332613e-02 +2.772566e-02
+1.216667e+00 +7.080822e+00 -2.290378e+00 +2.380872e-01 -1.035014e-01 -2.493361e-02 +3.697452e-02
+1.233333e+00 +6.576151e+00 -2.426044e+00 +2.327416e-01 -1.205331e-01 -2.819775e-02 +4.414604e-02
+1.250000e+00 +5.998144e+00 -2.886453e+00 +2.264536e-01 -1.391644e-01 -3.130530e-02 +4.936823e-02
+1.266667e+00 +5.538144e+00 -2.938860e+00 +2.169046e-01 -1.572952e-01 -3.188807e-02 +5.707389e-02
+1.283333e+00 +5.497058e+00 -3.149627e+00 +2.068971e-01 -1.782969e-01 -2.909382e-02 +6.457868e-02
+1.300000e+00 +5.510143e+00 -3.170281e+00 +1.939382e-01 -1.979905e-01 -2.451490e-02 +7.258897e-02
+1.316667e+00 +5.436392e+00 -2.861248e+00 +1.779587e-01 -2.141948e-01 -1.927411e-02 +8.122153e-02
+1.333333e+00 +5.031948e+00 -2.627592e+00 +1.565130e-01 -2.268003e-01 -1.411536e-02 +8.748869e-02
+1.350000e+00 +4.897562e+00 -2.518432e+00 +1.336396e-01 -2.413026e-01 -6.485158e-03 +9.341959e-02
+1.366667e+00 +4.363532e+00 -2.564525e+00 +1.123471e-01 -2.529885e-01 -2.405738e-03 +9.703760e-02
+1.383333e+00 +4.144885e+00 -2.268406e+00 +8.938369e-02 -2.609125e-01 +4.480880e-03 +1.014658e-01
+1.400000e+00 +3.850742e+00 -1.801854e+00 +6.187825e-02 -2.608509e-01 +1.247793e-02 +1.038983e-01
+1.416667e+00 +4.091250e+00 -1.665039e+00 +3.083293e-02 -2.638210e-01 +2.566508e-02 +1.050782e-01
+1.433333e+00 +3.897837e+00 -1.522777e+00 -3.299865e-03 -2.606589e-01 +3.670351e-02 +1.039811e-01
+1.450000e+00 +3.864791e+00 -1.124851e+00 -4.096552e-02 -2.570118e-01 +5.013150e-02 +1.046546e-01
+1.466667e+00 +3.458677e+00 -5.718297e-01 -8.005019e-02 -2.478247e-01 +6.123626e-02 +1.044428e-01
+1.483333e+00 +3.373685e+00 +2.283984e-01 -1.152860e-01 -2.323419e-01 +7.324209e-02 +1.039268e-01
+1.500000e+00 +3.039759e+00 +3.504219e-01 -1.426445e-01 -2.194376e-01 +8.038082e-02 +9.917378e-02
+1.516667e+00 +2.985821e+00 +3.046971e-01 -1.706138e-01 -2.042414e-01 +8.988919e-02 +9.233330e-02
+1.533333e+00 +3.154274e+00 -1.368058e-01 -1.902971e-01 -1.938569e-01 +9.819077e-02 +8.422338e-02
+1.550000e+00 +2.765899e+00 -4.375804e-02 -2.192443e-01 -1.702082e-01 +1.051002e-01 +7.568196e-02
+1.566667e+00 +2.733121e+00 +6.793026e-01 -2.370883e-01 -1.396133e-01 +1.110421e-01 +7.001221e-02
+1.583333e+00 +2.417612e+00 +1.064100e+00 -2.584699e-01 -1.096795e-01 +1.159027e-01 +6.173330e-02
+1.600000e+00 +3.154771e+00 +1.495154e+00 -2.736937e-01 -7.454798e-02 +1.273238e-01 +5.223736e-02
+1.616667e+00 +3.517721e+00 +1.575410e+00 -2.861929e-01 -3.154159e-02 +1.347045e-01 +3.723165e-02
+1.633333e+00 +3.982250e+00 +2.118142e+00 -3.009942e-01 +1.308897e-02 +1.437540e-01 +2.571292e-02
+1.650000e+00 +4.108776e+00 +2.314724e+00 -3.044993e-01 +4.964231e-02 +1.459032e-01 +1.409429e-02
+1.666667e+00 +4.238253e+00 +2.559132e+00 -3.155844e-01 +7.369179e-02 +1.507501e-01 +7.460982e-03
+1.683333e+00 +4.307363e+00 +2.553175e+00 -3.090687e-01 +1.052463e-01 +1.489919e-01 -3.937707e-03
+1.700000e+00 +4.652556e+00 +2.635252e+00 -2.908071e-01 +1.335011e-01 +1.458462e-01 -1.329266e-02
+1.716667e+00 +4.899944e+00 +2.268100e+00 -2.685032e-01 +1.632187e-01 +1.404113e-01 -2.722220e-02
+1.733333e+00 +5.361019e+00 +2.423239e+00 -2.522584e-01 +2.023914e-01 +1.391128e-01 -3.923644e-02
+1.750000e+00 +5.367836e+00 +2.564382e+00 -2.485474e-01 +2.464990e-01 +1.377401e-01 -5.292803e-02
+1.766667e+00 +5.549604e+00 +2.640596e+00 -2.297024e-01 +2.855206e-01 +1.330909e-01 -6.546293e-02
+1.783333e+00 +5.844362e+00 +2.770915e+00 -1.968519e-01 +3.202489e-01 +1.250742e-01 -7.567058e-02
+1.800000e+00 +6.421923e+00 +2.962330e+00 -1.556663e-01 +3.520893e-01 +1.171055e-01 -8.413507e-02
+1.816667e+00 +6.604378e+00 +3.295861e+00 -1.213904e-01 +3.884724e-01 +1.076428e-01 -9.250255e-02
+1.833333e+00 +7.046104e+00 +3.056880e+00 -8.861143e-02 +4.138826e-01 +1.014328e-01 -1.026595e-01
+1.850000e+00 +7.242591e+00 +2.531720e+00 -5.944698e-02 +4.371992e-01 +9.405221e-02 -1.147140e-01
+1.866667e+00 +7.748239e+00 +2.485223e+00 -1.977374e-02 +4.644174e-01 +8.668285e-02 -1.229973e-01
+1.883333e+00 +7.887613e+00 +2.293419e+00 +2.274652e-02 +4.869891e-01 +7.522744e-02 -1.310453e-01
+1.900000e+00 +7.974930e+00 +2.392074e+00 +7.946963e-02 +5.115942e-01 +5.937770e-02 -1.365807e-01
+1.916667e+00 +8.193739e+00 +1.553268e+00 +1.422577e-01 +5.234385e-01 +4.357622e-02 -1.472229e-01
+1.933333e+00 +8.282799e+00 +1.046184e+00 +2.056110e-01 +5.231552e-01 +2.688934e-02 -1.511636e-01
+1.950000e+00 +8.445437e+00 +7.862346e-01 +2.509478e-01 +5.219750e-01 +1.611758e-02 -1.521385e-01
+1.966667e+00 +8.816231e+00 +8.743203e-01 +3.059748e-01 +5.078381e-01 +5.561636e-03 -1.463340e-01
+1.983333e+00 +9.158862e+00 +7.624091e-01 +3.608035e-01 +4.810993e-01 -4.638273e-03 -1.394314e-01
+2.000000e+00 +9.319776e+00 -1.034078e-01 +4.445892e-01 +4.226482e-01 -2.322120e-02 -1.319375e-01
+2.016667e+00 +9.396148e+00 -6.086925e-02 +5.141317e-01 +3.746661e-01 -3.854032e-02 -1.184572e-01
+2.033333e+00 +9.516223e+00 -1.797227e-01 +5.919770e-01 +3.278959e-01 -5.465845e-02 -1.071223e-01
+2.050000e+00 +9.692803e+00 +1.891207e-01 +6.361413e-01 +2.953798e-01 -6.213327e-02 -9.476263e-02
+2.066667e+00 +9.546552e+00 -6.401041e-01 +6.911189e-01 +2.360275e-01 -7.414757e-02 -8.807116e-02
+2.083333e+00 +9.487256e+00 -1.356740e+00 +7.448441e-01 +1.590690e-01 -8.422876e-02 -7.733328e-02
+2.100000e+00 +9.336152e+00 -2.123692e+00 +7.964033e-01 +5.523162e-02 -9.452443e-02 -6.234171e-02
+2.116667e+00 +8.622249e+00 -2.334715e+00 +8.317742e-01 -4.336137e-02 -1.059329e-01 -4.402758e-02
+2.133333e+00 +8.396819e+00 -2.197298e+00 +8.726805e-01 -1.127890e-01 -1.130839e-01 -2.857268e-02
+2.150000e+00 +8.313983e+00 -2.540028e+00 +9.380146e-01 -1.830652e-01 -1.227861e-01 -1.822139e-02
+2.166667e+00 +8.233774e+00 -2.646364e+00 +9.737102e-01 -2.686055e-01 -1.272357e-01 -4.207820e-03
+2.183333e+00 +7.609588e+00 -3.119877e+00 +9.911827e-01 -3.956263e-01 -1.327581e-01 +1.224319e-02
+2.200000e+00 +7.112131e+00 -2.931644e+00 +9.797837e-01 -5.059735e-01 -1.324590e-01 +3.109256e-02
+2.216667e+00 +7.025828e+00 -3.193429e+00 +9.682112e-01 -6.100865e-01 -1.286397e-01 +4.406411e-02
+2.233333e+00 +6.789557e+00 -3.035213e+00 +9.470321e-01 -7.112920e-01 -1.244466e-01 +5.910646e-02
+2.250000e+00 +6.533544e+00 -2.972578e+00 +9.152739e-01 -8.223419e-01 -1.192190e-01 +7.382333e-02
+2.266667e+00 +6.471577e+00 -2.310995e+00 +8.793197e-01 -8.948640e-01 -1.119400e-01 +8.864329e-02
+2.283333e+00 +6.420286e+00 -2.174928e+00 +7.875339e-01 -9.390861e-01 -9.827154e-02 +9.461782e-02
+2.300000e+00 +5.756933e+00 -1.955590e+00 +6.629087e-01 -9.805362e-01 -8.695908e-02 +1.004362e-01
+2.316667e+00 +5.063037e+00 -2.175775e+00 +5.326444e-01 -1.083173e+00 -7.559682e-02 +1.085144e-01
+2.333333e+00 +4.309497e+00 -2.095662e+00 +4.121395e-01 -1.169027e+00 -6.637170e-02 +1.172658e-01
+2.350000e+00 +4.176615e+00 -1.908227e+00 +2.783418e-01 -1.249617e+00 -5.087300e-02 +1.261146e-01
+2.366667e+00 +3.701140e+00 -1.697767e+00 +7.826344e-02 -1.310395e+00 -3.273690e-02 +1.326253e-01
+2.383333e+00 +3.874741e+00 -1.670813e+00 -1.147183e-01 -1.397586e+00 -9.576444e-03 +1.395814e-01
+2.400000e+00 +3.868642e+00 -1.491892e+00 -2.982687e-01 -1.461279e+00 +1.018335e-02 +1.456517e-01
+2.416667e+00 +3.816250e+00 -1.139853e+00 -5.260873e-01 -1.448557e+00 +3.205965e-02 +1.464604e-01
+2.433333e+00 +3.444732e+00 -5.120722e-01 -7.644204e-01 -1.409118e+00 +5.129564e-02 +1.473321e-01
+2.450000e+00 +3.415839e+00 -2.797373e-01 -9.416465e-01 -1.355178e+00 +6.832783e-02 +1.431280e-01
+2.466667e+00 +3.487216e+00 -1.332534e-01 -1.072592e+00 -1.266191e+00 +8.137711e-02 +1.356838e-01
+2.483333e+00 +3.415306e+00 -7.245171e-02 -1.249094e+00 -1.144963e+00 +9.587081e-02 +1.249060e-01
+2.500000e+00 +3.697275e+00 -1.045750e-02 -1.436825e+00 -1.039900e+00 +1.147250e-01 +1.153877e-01
+2.516667e+00 +4.478745e+00 +4.580592e-01 -1.575707e+00 -9.249985e-01 +1.345916e-01 +1.100776e-01
+2.533333e+00 +4.947514e+00 +4.865603e-01 -1.681624e+00 -7.960433e-01 +1.481023e-01 +9.920672e-02
+2.550000e+00 +4.826657e+00 +9.334132e-01 -1.811807e+00 -5.843837e-01 +1.566761e-01 +8.751272e-02
+2.566667e+00 +4.303569e+00 +9.935933e-01 -1.944167e+00 -3.505968e-01 +1.606189e-01 +7.080832e-02
+2.583333e+00 +4.420425e+00 +1.117042e+00 -2.008323e+00 -1.617748e-01 +1.669414e-01 +5.773267e-02
+2.600000e+00 +4.474191e+00 +1.430255e+00 -2.103322e+00 +4.912911e-02 +1.740102e-01 +4.620268e-02
+2.616667e+00 +5.001008e+00 +1.481512e+00 -2.179733e+00 +3.102542e-01 +1.850444e-01 +2.931469e-02
+2.633333e+00 +5.013655e+00 +1.926972e+00 -2.297993e+00 +6.497617e-01 +1.925091e-01 +1.248195e-02
+2.650000e+00 +5.445784e+00 +2.350538e+00 -2.310409e+00 +1.059141e+00 +1.984461e-01 -7.488923e-03
+2.666667e+00 +5.575702e+00 +2.106643e+00 -2.304107e+00 +1.244089e+00 +1.995423e-01 -2.242259e-02
+2.683333e+00 +5.926779e+00 +1.873818e+00 -2.191987e+00 +1.476342e+00 +1.974252e-01 -3.914163e-02
+2.700000e+00 +6.129991e+00 +1.299943e+00 -2.124490e+00 +1.594888e+00 +1.959289e-01 -5.300269e-02
+2.716667e+00 +6.498271e+00 +1.436727e+00 -2.006006e+00 +1.844892e+00 +1.938760e-01 -6.497032e-02
+2.733333e+00 +6.447784e+00 +1.344596e+00 -1.908664e+00 +2.116371e+00 +1.877889e-01 -8.030084e-02
+2.750000e+00 +6.138388e+00 +9.697805e-01 -1.773707e+00 +2.291113e+00 +1.765097e-01 -9.413770e-02
+2.766667e+00 +6.150766e+00 +9.648864e-01 -1.486574e+00 +2.419442e+00 +1.625593e-01 -1.005975e-01
+2.783333e+00 +6.252249e+00 +1.387358e+00 -1.134156e+00 +2.508905e+00 +1.468326e-01 -9.910824e-02
+2.800000e+00 +6.785119e+00 +1.918481e+00 -5.689152e-01 +2.713912e+00 +1.272909e-01 -1.013512e-01
+2.816667e+00 +6.887299e+00 +2.132889e+00 -1.305244e-01 +2.947634e+00 +1.082737e-01 -1.088166e-01
+2.833333e+00 +7.218700e+00 +1.981226e+00 +3.127021e-01 +3.041194e+00 +9.250352e-02 -1.146171e-01
+2.850000e+00 +7.071512e+00 +1.675700e+00 +6.246553e-01 +3.100608e+00 +7.674831e-02 -1.206083e-01
+2.866667e+00 +7.069798e+00 +1.124550e+00 +1.098472e+00 +3.092060e+00 +5.668700e-02 -1.267879e-01
+2.883333e+00 +6.961820e+00 +4.552250e-01 +1.643778e+00 +3.067866e+00 +3.294437e-02 -1.338789e-01
+2.900000e+00 +7.044227e+00 +8.561514e-02 +2.132308e+00 +2.927510e+00 +1.443781e-02 -1.322775e-01
+2.916667e+00 +7.025994e+00 +1.393384e-01 +2.627619e+00 +2.726436e+00 -4.642119e-03 -1.227773e-01
+2.933333e+00 +6.742888e+00 +2.375590e-01 +2.983965e+00 +2.460761e+00 -2.137699e-02 -1.104517e-01
+2.950000e+00 +6.649453e+00 +4.213439e-01 +3.401112e+00 +2.224512e+00 -3.727346e-02 -9.818693e-02
+2.966667e+00 +6.814245e+00 +1.992321e-01 +3.688072e+00 +2.021261e+00 -4.437590e-02 -9.260077e-02
+2.983333e+00 +7.192029e+00 +5.587755e-02 +3.885082e+00 +1.748549e+00 -4.538997e-02 -8.410862e-02
+3.000000e+00 +7.463844e+00 -4.416817e-01 +4.027893e+00 +1.462384e+00 -4.553525e-02 -7.999410e-02
+3.016667e+00 +7.254377e+00 -6.498059e-01 +4.063159e+00 +1.063014e+00 -4.829983e-02 -6.883766e-02
+3.033333e+00 +7.371735e+00 -8.200319e-01 +4.147538e+00 +7.715229e-01 -4.821082e-02 -6.081449e-02
+3.050000e+00 +7.228232e+00 -8.577955e-01 +4.186419e+00 +5.161792e-01 -4.991248e-02 -5.229132e-02
+3.066667e+00 +7.310354e+00 -7.728144e-01 +4.246777e+00 +3.091683e-01 -4.921421e-02 -4.396668e-02
+3.083333e+00 +7.203297e+00 -8.387625e-01 +4.117924e+00 -1.064078e-03 -4.579792e-02 -3.499436e-02
+3.100000e+00 +7.111004e+00 -9.701753e-01 +3.937113e+00 -3.119017e-01 -4.068720e-02 -2.696376e-02
+3.116667e+00 +6.846924e+00 -1.386096e+00 +3.705547e+00 -6.539381e-01 -3.640254e-02 -2.200087e-02
+3.133333e+00 +6.295053e+00 -1.158438e+00 +3.679835e+00 -9.071815e-01 -4.118536e-02 -1.151371e-02
+3.150000e+00 +6.285536e+00 -1.021331e+00 +3.628319e+00 -1.451940e+00 -3.857444e-02 +4.969096e-03
+3.166667e+00 +6.473045e+00 -1.026659e+00 +3.467500e+00 -2.006095e+00 -3.089680e-02 +1.963401e-02
+3.183333e+00 +6.721930e+00 -9.776731e-01 +3.213498e+00 -2.682671e+00 -2.015492e-02 +3.759703e-02
+3.200000e+00 +6.155334e+00 -1.435173e+00 +2.770450e+00 -3.287724e+00 -1.517256e-02 +4.709241e-02
+3.216667e+00 +5.180201e+00 -1.115326e+00 +2.295832e+00 -3.568968e+00 -1.473263e-02 +5.842453e-02
+3.233333e+00 +5.047770e+00 -1.477454e+00 +2.027326e+00 -3.746837e+00 -8.663591e-03 +5.862818e-02
+3.250000e+00 +5.045588e+00 -1.195517e+00 +1.751868e+00 -3.864263e+00 -1.172019e-03 +6.499246e-02
+3.266667e+00 +5.529520e+00 -1.379567e+00 +1.665005e+00 -4.250812e+00 +7.969047e-03 +7.155644e-02
+3.283333e+00 +5.045394e+00 -1.489602e+00 +1.068853e+00 -4.450426e+00 +1.616147e-02 +7.482146e-02
+3.300000e+00 +4.858321e+00 -1.510726e+00 +5.702391e-01 -4.433441e+00 +2.561053e-02 +7.433583e-02
+3.316667e+00 +4.635118e+00 -1.298392e+00 -1.242157e-01 -4.522123e+00 +3.862005e-02 +7.869491e-02
+3.333333e+00 +4.403451e+00 -7.836249e-01 -6.695758e-01 -4.776074e+00 +4.806528e-02 +9.010657e-02
+3.350000e+00 +4.305849e+00 -6.708092e-01 -1.365439e+00 -4.966754e+00 +6.191689e-02 +9.524876e-02
+3.366667e+00 +4.194713e+00 -5.136548e-01 -1.837651e+00 -4.679131e+00 +7.102347e-02 +9.137450e-02
+3.383333e+00 +4.523293e+00 -4.296968e-01 -1.952688e+00 -4.287348e+00 +7.843302e-02 +8.444367e-02
+3.400000e+00 +4.219594e+00 -1.132874e-01 -1.901137e+00 -3.978035e+00 +7.441874e-02 +8.200543e-02
+3.416667e+00 +3.856321e+00 -3.026797e-01 -1.896621e+00 -3.891050e+00 +7.054631e-02 +7.753720e-02
+3.433333e+00 +3.480784e+00 -1.234619e-01 -2.229628e+00 -3.470610e+00 +7.287060e-02 +7.152958e-02
+3.450000e+00 +3.722041e+00 +1.125604e-01 -2.640630e+00 -2.980978e+00 +8.431609e-02 +6.496409e-02
+3.466667e+00 +4.209418e+00 +2.559091e-01 -2.899085e+00 -2.466219e+00 +9.609595e-02 +5.671819e-02
+3.483333e+00 +4.650409e+00 +7.579474e-03 -3.051989e+00 -2.310179e+00 +1.052621e-01 +5.019923e-02
+3.500000e+00 +4.811469e+00 -1.680861e-01 -3.270724e+00 -2.062616e+00 +1.119340e-01 +4.298202e-02
+3.516667e+00 +4.614559e+00 +9.973290e-02 -3.605808e+00 -1.476166e+00 +1.161267e-01 +3.533282e-02
+3.533333e+00 +4.403117e+00 +5.803054e-01 -3.995178e+00 -6.059938e-01 +1.210757e-01 +2.531507e-02
+3.550000e+00 +4.492821e+00 +6.112507e-01 -4.054653e+00 +2.406962e-01 +1.238549e-01 +9.885280e-03
+3.566667e+00 +4.820648e+00 +8.145546e-01 -4.137583e+00 +1.060752e+00 +1.302016e-01 -2.630094e-03
+3.583333e+00 +4.607745e+00 +4.655556e-01 -4.078645e+00 +1.734504e+00 +1.267320e-01 -1.973228e-02
+3.600000e+00 +4.938059e+00 +3.140056e-01 -3.750597e+00 +2.321310e+00 +1.257466e-01 -3.262602e-02
+3.616667e+00 +4.693807e+00 +5.328921e-02 -3.424245e+00 +2.719546e+00 +1.170869e-01 -4.343829e-02
+3.633333e+00 +5.320111e+00 -1.648557e-01 -2.699988e+00 +3.247071e+00 +1.130370e-01 -5.595771e-02
+3.650000e+00 +5.325023e+00 -1.908332e-01 -2.150590e+00 +3.707172e+00 +1.037810e-01 -6.466306e-02
+3.666667e+00 +5.329440e+00 -3.805754e-02 -1.640239e+00 +4.066851e+00 +9.514810e-02 -6.907899e-02
+3.683333e+00 +5.229546e+00 +1.936687e-01 -1.371420e+00 +4.230963e+00 +8.942433e-02 -6.894511e-02
+3.700000e+00 +5.364452e+00 +9.823188e-01 -1.122214e+00 +4.608530e+00 +8.726790e-02 -6.485963e-02
+3.716667e+00 +5.714986e+00 +1.177516e+00 -8.985341e-01 +4.937167e+00 +8.843603e-02 -6.791707e-02
+3.733333e+00 +5.997672e+00 +1.191087e+00 -9.007499e-01 +5.229504e+00 +9.254963e-02 -7.275896e-02
+3.750000e+00 +6.020603e+00 +6.523552e-01 -8.020129e-01 +5.198146e+00 +9.148057e-02 -7.955543e-02
+3.766667e+00 +5.977925e+00 +3.000970e-01 -5.901339e-01 +5.278595e+00 +8.759564e-02 -8.559514e-02
+3.783333e+00 +6.183098e+00 +1.564251e-01 +1.435636e-02 +5.333828e+00 +8.062985e-02 -8.833312e-02
+3.800000e+00 +6.400038e+00 +1.975456e-01 +5.779053e-01 +5.651532e+00 +7.458633e-02 -9.281573e-02
+3.816667e+00 +6.589526e+00 -1.880159e-02 +1.152598e+00 +5.524801e+00 +6.802278e-02 -9.355980e-02
+3.833333e+00 +6.679598e+00 +1.859728e-02 +1.618160e+00 +5.183584e+00 +6.198193e-02 -8.739809e-02
+3.850000e+00 +7.003275e+00 -2.887638e-01 +1.921099e+00 +4.518499e+00 +6.175028e-02 -8.073714e-02
+3.866667e+00 +7.131948e+00 -2.483554e-01 +2.305976e+00 +4.182953e+00 +5.764732e-02 -7.458113e-02
+3.883333e+00 +6.941516e+00 -3.797669e-01 +2.753748e+00 +3.930096e+00 +4.826865e-02 -7.208439e-02
+3.900000e+00 +6.458155e+00 -8.248838e-01 +3.317292e+00 +3.875100e+00 +3.315231e-02 -7.685793e-02
+3.916667e+00 +6.758390e+00 -8.134203e-01 +3.902717e+00 +4.029000e+00 +2.827273e-02 -7.869510e-02
+3.933333e+00 +6.663883e+00 -8.893494e-01 +4.096479e+00 +3.713699e+00 +2.418173e-02 -7.469810e-02
+3.950000e+00 +6.747032e+00 -4.269170e-01 +4.043599e+00 +3.327403e+00 +2.619498e-02 -6.243994e-02
+3.966667e+00 +6.755786e+00 -4.823561e-01 +4.256317e+00 +2.328426e+00 +2.332357e-02 -4.792510e-02
+3.983333e+00 +6.776266e+00 -5.677904e-01 +4.714853e+00 +1.926026e+00 +1.705694e-02 -4.268612e-02
+4.000000e+00 +6.807375e+00 -5.717968e-01 +5.188174e+00 +1.868161e+00 +1.065041e-02 -4.140798e-02
+4.016667e+00 +6.692655e+00 -4.580965e-01 +5.099810e+00 +1.648534e+00 +1.051253e-02 -3.650217e-02
+4.033333e+00 +6.974341e+00 -7.262496e-02 +5.188262e+00 +9.075509e-01 +1.311434e-02 -2.072289e-02
+4.050000e+00 +7.061741e+00 -2.112229e-01 +5.008240e+00 -1.364222e-01 +1.691586e-02 -7.313294e-03
+4.066667e+00 +6.851449e+00 -3.922769e-01 +5.087966e+00 -6.456202e-01 +1.327005e-02 -2.086055e-03
+4.083333e+00 +6.545575e+00 -6.938938e-01 +4.751483e+00 -8.186181e-01 +1.423721e-02 -3.219351e-03
+4.100000e+00 +6.349393e+00 -7.521132e-01 +4.816412e+00 -1.183748e+00 +1.102206e-02 +1.337600e-03
+4.116667e+00 +6.251806e+00 -9.802286e-01 +4.595959e+00 -1.882585e+00 +1.294314e-02 +8.239567e-03
+4.133333e+00 +6.148559e+00 -1.261749e+00 +4.540019e+00 -2.484371e+00 +1.257726e-02 +1.311205e-02
+4.150000e+00 +6.203558e+00 -1.423980e+00 +4.564351e+00 -2.902498e+00 +1.311772e-02 +1.693839e-02
+4.166667e+00 +5.775609e+00 -1.500901e+00 +4.498339e+00 -3.358631e+00 +8.874010e-03 +2.215823e-02
+4.183333e+00 +5.277530e+00 -1.488215e+00 +4.259019e+00 -3.786218e+00 +6.051605e-03 +2.804939e-02
+4.200000e+00 +4.937921e+00 -1.138609e+00 +3.840775e+00 -4.505072e+00 +7.493060e-03 +4.171098e-02
+4.216667e+00 +5.066954e+00 -8.280281e-01 +3.434572e+00 -5.093080e+00 +1.442726e-02 +5.304514e-02
+4.233333e+00 +5.153567e+00 -3.965925e-01 +2.875062e+00 -5.645424e+00 +2.270714e-02 +6.533407e-02
+4.250000e+00 +4.881189e+00 -4.485013e-01 +2.195219e+00 -5.722275e+00 +2.806204e-02 +6.570387e-02
+4.266667e+00 +4.799435e+00 -2.577137e-01 +1.772780e+00 -5.804591e+00 +3.253041e-02 +6.897055e-02
+4.283333e+00 +4.878830e+00 +8.157592e-02 +1.531796e+00 -5.906157e+00 +3.668184e-02 +7.424311e-02
+4.300000e+00 +5.175873e+00 -4.327734e-02 +9.247120e-01 -5.889462e+00 +4.779888e-02 +7.244257e-02
+4.316667e+00 +5.061711e+00 +1.928694e-02 +6.874271e-02 -5.561377e+00 +5.683996e-02 +6.915978e-02
+4.333333e+00 +4.903391e+00 -4.568499e-01 -8.780720e-01 -5.105786e+00 +6.638335e-02 +5.774255e-02
+4.350000e+00 +4.613478e+00 -4.785903e-02 -1.292782e+00 -4.606170e+00 +6.796431e-02 +5.670972e-02
+4.366667e+00 +5.070797e+00 -1.107059e-01 -1.414225e+00 -4.283849e+00 +7.526483e-02 +5.198262e-02
+4.383333e+00 +5.368743e+00 +1.172123e-01 -1.685811e+00 -4.676650e+00 +8.234786e-02 +5.925267e-02
+4.400000e+00 +5.463285e+00 +3.334565e-01 -2.256442e+00 -4.976217e+00 +9.040142e-02 +6.533572e-02
+4.416667e+00 +4.742944e+00 +3.228501e-01 -3.226202e+00 -5.244663e+00 +9.302327e-02 +6.821686e-02
+4.433333e+00 +4.750467e+00 +5.076317e-01 -3.642212e+00 -4.518065e+00 +9.821818e-02 +6.188773e-02
+4.450000e+00 +4.902358e+00 +4.846862e-01 -3.707818e+00 -3.781599e+00 +1.011005e-01 +5.295149e-02
+4.466667e+00 +5.251587e+00 +5.312465e-01 -3.413170e+00 -3.315624e+00 +1.022195e-01 +4.797344e-02
+4.483333e+00 +4.974649e+00 +8.100339e-01 -3.228164e+00 -2.665401e+00 +9.677073e-02 +4.381370e-02
+4.500000e+00 +4.488231e+00 +8.963436e-01 -3.434022e+00 -2.430770e+00 +9.321140e-02 +4.204579e-02
+4.516667e+00 +4.044873e+00 +8.286439e-01 -3.503262e+00 -1.876204e+00 +8.859725e-02 +3.460373e-02
+4.533333e+00 +4.033059e+00 +8.106455e-01 -3.476480e+00 -1.352755e+00 +8.834025e-02 +2.819558e-02
+4.550000e+00 +4.608066e+00 +6.362297e-01 -3.518795e+00 -1.029934e+00 +9.636726e-02 +2.213061e-02
+4.566667e+00 +5.091243e+00 +7.028142e-01 -4.109740e+00 -1.327237e-01 +1.096147e-01 +1.239957e-02
+4.583333e+00 +5.329009e+00 +5.094850e-01 -4.949201e+00 +3.785172e-01 +1.226361e-01 +3.862925e-03
+4.600000e+00 +5.176671e+00 +7.773779e-01 -5.417432e+00 +1.200947e+00 +1.263521e-01 -2.383368e-03
+4.616667e+00 +5.608405e+00 +8.794567e-01 -5.373961e+00 +1.554956e+00 +1.316172e-01 -5.308042e-03
+4.633333e+00 +5.639333e+00 +8.257270e-01 -4.981288e+00 +2.094085e+00 +1.276267e-01 -1.236945e-02
+4.650000e+00 +5.689515e+00 +7.094891e-01 -4.071042e+00 +2.840662e+00 +1.178570e-01 -2.262151e-02
+4.666667e+00 +5.363965e+00 +5.896560e-01 -3.223574e+00 +3.431132e+00 +1.039594e-01 -3.112346e-02
+4.683333e+00 +5.485699e+00 +7.158749e-01 -2.404184e+00 +4.318284e+00 +9.618789e-02 -3.986695e-02
+4.700000e+00 +5.460191e+00 +5.128188e-01 -2.228711e+00 +5.088896e+00 +9.397536e-02 -5.151804e-02
+4.716667e+00 +5.588687e+00 +4.940631e-01 -1.986279e+00 +5.657401e+00 +9.300467e-02 -5.844515e-02
+4.733333e+00 +5.825347e+00 -1.162267e-02 -1.729168e+00 +5.826301e+00 +9.331963e-02 -6.701527e-02
+4.750000e+00 +6.556358e+00 -2.046887e-01 -1.053498e+00 +5.676008e+00 +9.526341e-02 -6.780569e-02
+4.766667e+00 +7.005944e+00 +8.768344e-02 -7.267254e-01 +6.077836e+00 +9.751433e-02 -6.858579e-02
+4.783333e+00 +7.128904e+00 +3.056812e-01 -5.048504e-01 +6.203048e+00 +9.671751e-02 -6.713381e-02
+4.800000e+00 +7.219561e+00 +4.820993e-01 -4.007396e-01 +6.397328e+00 +9.680808e-02 -6.701465e-02
+4.816667e+00 +7.297953e+00 +2.471130e-01 +1.539880e-01 +6.146088e+00 +9.163607e-02 -6.717175e-02
+4.833333e+00 +7.577408e+00 +2.592998e-01 +8.469555e-01 +5.734311e+00 +8.752166e-02 -6.231968e-02
+4.850000e+00 +7.191291e+00 +1.222819e-01 +1.397473e+00 +5.336110e+00 +7.643187e-02 -5.953963e-02
+4.866667e+00 +6.915102e+00 +3.514397e-01 +1.941347e+00 +5.148881e+00 +6.683759e-02 -5.444685e-02
+4.883333e+00 +6.773912e+00 +3.682123e-01 +2.332002e+00 +4.849304e+00 +6.065920e-02 -5.081970e-02
+4.900000e+00 +7.016340e+00 +3.742417e-01 +3.127343e+00 +4.559885e+00 +5.489275e-02 -4.742968e-02
+4.916667e+00 +7.190959e+00 -2.207769e-02 +3.820809e+00 +4.103405e+00 +4.941767e-02 -4.728983e-02
+4.933333e+00 +6.776279e+00 -1.422573e-01 +4.416146e+00 +3.656927e+00 +3.764670e-02 -4.382006e-02
+4.950000e+00 +6.665525e+00 -2.902907e-01 +4.730770e+00 +3.147233e+00 +3.274860e-02 -3.999385e-02
+4.966667e+00 +6.570158e+00 -2.803921e-01 +4.909775e+00 +2.599079e+00 +2.953676e-02 -3.380524e-02
+4.983333e+00 +6.773635e+00 -3.571725e-01 +5.243592e+00 +2.078958e+00 +2.841330e-02 -2.904441e-02
+5.000000e+00 +6.443721e+00 -2.522553e-01 +5.377017e+00 +1.281849e+00 +2.286901e-02 -1.912567e-02
+5.016667e+00 +6.289236e+00 -5.301843e-01 +5.396529e+00 +7.587991e-01 +2.066566e-02 -1.678384e-02
+5.033333e+00 +6.086127e+00 -5.061732e-01 +5.276756e+00 +3.204933e-01 +1.939861e-02 -1.173977e-02
+5.050000e+00 +6.109094e+00 -6.035914e-01 +5.382449e+00 -3.194946e-01 +1.851186e-02 -6.128053e-03
+5.066667e+00 +5.994766e+00 -3.951002e-01 +5.278815e+00 -1.384992e+00 +1.811453e-02 +7.622080e-03
+5.083333e+00 +6.205264e+00 -2.781004e-01 +5.071993e+00 -2.342148e+00 +2.269451e-02 +1.907530e-02
+5.100000e+00 +6.417529e+00 -3.032476e-01 +4.989554e+00 -2.921678e+00 +2.604572e-02 +2.485676e-02
+5.116667e+00 +6.569633e+00 -6.643388e-01 +5.154187e+00 -3.300110e+00 +2.611611e-02 +2.456198e-02
+5.133333e+00 +6.354896e+00 -1.099294e+00 +5.086773e+00 -3.500693e+00 +2.418217e-02 +2.153847e-02
+5.150000e+00 +6.119789e+00 -1.140269e+00 +4.666182e+00 -3.509512e+00 +2.560528e-02 +2.116859e-02
+5.166667e+00 +5.790015e+00 -8.711462e-01 +4.175469e+00 -3.930677e+00 +2.662373e-02 +2.853041e-02
+5.183333e+00 +5.608341e+00 -6.033227e-01 +3.583281e+00 -4.053253e+00 +3.034122e-02 +3.291912e-02
+5.200000e+00 +5.326563e+00 -5.985398e-01 +3.025994e+00 -4.490343e+00 +3.254303e-02 +3.733041e-02
+5.216667e+00 +5.599563e+00 -6.947448e-01 +2.230873e+00 -4.378972e+00 +4.349665e-02 +3.511123e-02
+5.233333e+00 +5.391531e+00 -4.307097e-01 +1.766649e+00 -4.392245e+00 +4.562803e-02 +3.828955e-02
+5.250000e+00 +5.854308e+00 -4.197420e-01 +1.352563e+00 -4.348278e+00 +5.501388e-02 +3.796715e-02
+5.266667e+00 +5.280578e+00 +7.117011e-02 +8.229669e-01 -4.354542e+00 +5.355891e-02 +4.367158e-02
+5.283333e+00 +5.778856e+00 -3.277066e-01 +5.257933e-01 -5.059854e+00 +6.219620e-02 +4.595383e-02
+5.300000e+00 +5.698427e+00 -2.664573e-01 -2.305576e-01 -5.502030e+00 +6.862031e-02 +5.096115e-02
+5.316667e+00 +5.942042e+00 -2.899994e-01 -3.108938e-01 -5.972148e+00 +7.217391e-02 +5.525323e-02
+5.333333e+00 +5.662374e+00 -7.532872e-02 -1.130372e+00 -6.065485e+00 +7.686842e-02 +5.858946e-02
+5.350000e+00 +5.197457e+00 +1.791711e-01 -1.731920e+00 -6.053702e+00 +7.727606e-02 +6.137182e-02
+5.366667e+00 +5.494569e+00 +4.214074e-01 -1.856263e+00 -5.912886e+00 +8.193323e-02 +6.277725e-02
+5.383333e+00 +5.315839e+00 +6.328321e-01 -2.077689e+00 -5.664361e+00 +8.196788e-02 +6.276688e-02
+5.400000e+00 +5.295833e+00 +1.026970e+00 -2.007444e+00 -5.274362e+00 +8.103127e-02 +6.355041e-02
+5.416667e+00 +4.678660e+00 +5.432566e-01 -2.889660e+00 -4.868748e+00 +8.229556e-02 +5.398038e-02
+5.433333e+00 +4.465536e+00 +6.551340e-01 -3.168107e+00 -4.111622e+00 +8.246046e-02 +4.799588e-02
+5.450000e+00 +4.184445e+00 +5.987606e-03 -3.909844e+00 -3.528086e+00 +8.625461e-02 +3.479454e-02
+5.466667e+00 +4.001689e+00 +1.732942e-01 -3.883035e+00 -2.575645e+00 +8.386535e-02 +2.761448e-02
+5.483333e+00 +4.227811e+00 -1.059773e-01 -3.904637e+00 -1.889010e+00 +8.677790e-02 +1.773942e-02
+5.500000e+00 +4.358219e+00 -6.766416e-02 -3.905389e+00 -9.662226e-01 +8.837345e-02 +9.320309e-03
+5.516667e+00 +4.646275e+00 +1.202205e-02 -4.351867e+00 -2.028936e-01 +9.609169e-02 +2.913556e-03
+5.533333e+00 +4.451986e+00 +2.842524e-02 -4.682235e+00 +4.531259e-01 +9.699868e-02 -3.229687e-03
+5.550000e+00 +4.555383e+00 +1.320106e-01 -4.377851e+00 +8.668359e-01 +9.536310e-02 -6.014623e-03
+5.566667e+00 +4.685084e+00 -9.714650e-02 -4.033421e+00 +1.076986e+00 +9.367561e-02 -1.081861e-02
+5.583333e+00 +5.052194e+00 -5.964373e-02 -3.993461e+00 +1.613093e+00 +9.778370e-02 -1.558651e-02
+5.600000e+00 +5.240216e+00 -5.475313e-02 -4.215175e+00 +2.274034e+00 +1.022707e-01 -2.196000e-02
+5.616667e+00 +5.721697e+00 +2.773772e-01 -4.037073e+00 +2.784101e+00 +1.064393e-01 -2.293421e-02
+5.633333e+00 +5.894472e+00 +5.334815e-01 -3.849540e+00 +3.057525e+00 +1.068132e-01 -2.253546e-02
+5.650000e+00 +6.094598e+00 +9.486082e-01 -3.340532e+00 +3.334196e+00 +1.043865e-01 -2.026051e-02
+5.666667e+00 +5.756290e+00 +8.115160e-01 -3.314309e+00 +3.429711e+00 +1.001367e-01 -2.288166e-02
+5.683333e+00 +5.747008e+00 +8.596872e-01 -2.815550e+00 +3.976207e+00 +9.525155e-02 -2.767421e-02
+5.700000e+00 +5.703904e+00 +4.746786e-01 -2.589080e+00 +4.022683e+00 +9.260601e-02 -3.281806e-02
+5.716667e+00 +5.780363e+00 +5.153262e-01 -2.177616e+00 +4.587782e+00 +8.959295e-02 -3.788802e-02
+5.733333e+00 +5.938353e+00 +2.680348e-01 -1.940311e+00 +4.632050e+00 +8.925964e-02 -4.134532e-02
+5.750000e+00 +6.331647e+00 +2.403977e-01 -1.280877e+00 +4.862900e+00 +8.763630e-02 -4.396987e-02
+5.766667e+00 +6.279011e+00 +5.062465e-01 -9.303506e-01 +4.892501e+00 +8.366445e-02 -4.110597e-02
+5.783333e+00 +6.377228e+00 +4.550001e-01 -2.696611e-02 +4.818728e+00 +7.607737e-02 -4.103177e-02
+5.800000e+00 +6.496884e+00 +1.011872e+00 +5.885983e-01 +5.360481e+00 +7.152796e-02 -3.968831e-02
+5.816667e+00 +6.839191e+00 +8.225921e-01 +1.408817e+00 +5.543314e+00 +6.767167e-02 -4.376268e-02
+5.833333e+00 +6.953981e+00 +9.474693e-01 +1.722543e+00 +5.433445e+00 +6.599245e-02 -4.122833e-02
+5.850000e+00 +6.678237e+00 +2.629406e-01 +1.795937e+00 +4.653811e+00 +6.199994e-02 -4.179535e-02
+5.866667e+00 +6.738555e+00 +3.843865e-01 +2.109832e+00 +4.137524e+00 +5.964895e-02 -3.540559e-02
+5.883333e+00 +6.533232e+00 +2.837390e-01 +2.238125e+00 +4.189728e+00 +5.594413e-02 -3.707743e-02
+5.900000e+00 +6.219190e+00 +6.399355e-01 +2.757136e+00 +4.407868e+00 +4.723861e-02 -3.500389e-02
+5.916667e+00 +6.227522e+00 +4.245424e-01 +3.530367e+00 +4.238542e+00 +3.984639e-02 -3.590525e-02
+5.933333e+00 +6.263343e+00 +5.202399e-01 +4.462591e+00 +3.584673e+00 +3.126161e-02 -2.854644e-02
+5.950000e+00 +6.714620e+00 +2.635700e-01 +5.029514e+00 +2.778112e+00 +3.098549e-02 -2.380489e-02
+5.966667e+00 +6.577064e+00 +9.795700e-02 +4.997897e+00 +1.889058e+00 +2.962454e-02 -1.728338e-02
+5.983333e+00 +6.921675e+00 +1.775555e-01 +5.010368e+00 +1.323051e+00 +3.332827e-02 -1.104750e-02
+6.000000e+00 +6.706118e+00 +2.143823e-01 +4.909860e+00 +7.613840e-01 +3.175514e-02 -5.314958e-03
+6.016667e+00 +6.728053e+00 +3.719900e-01 +4.876322e+00 +6.333027e-01 +3.223054e-02 -2.299129e-03
+6.033333e+00 +6.396801e+00 +1.091723e-01 +4.918012e+00 +7.332528e-01 +2.799675e-02 -6.123202e-03
+6.050000e+00 +6.877049e+00 -3.811486e-01 +5.180658e+00 +6.742839e-01 +3.075330e-02 -1.097820e-02
+6.066667e+00 +7.107947e+00 -7.569543e-01 +5.194216e+00 +2.702488e-01 +3.303997e-02 -1.143255e-02
+6.083333e+00 +7.117654e+00 -1.073341e+00 +5.058241e+00 -6.743821e-01 +3.428567e-02 -6.225217e-03
+6.100000e+00 +6.568940e+00 -9.827152e-01 +4.809246e+00 -1.443615e+00 +3.043329e-02 +1.853825e-03
+6.116667e+00 +6.225371e+00 -1.172335e+00 +4.824375e+00 -2.103947e+00 +2.639817e-02 +5.852035e-03
+6.133333e+00 +6.104083e+00 -1.011983e+00 +4.770835e+00 -2.572919e+00 +2.539885e-02 +1.185250e-02
+6.150000e+00 +5.923226e+00 -5.946579e-01 +4.641342e+00 -3.295572e+00 +2.447120e-02 +2.285161e-02
+6.166667e+00 +5.781416e+00 -2.287485e-01 +4.427754e+00 -4.118476e+00 +2.472082e-02 +3.415520e-02
+6.183333e+00 +5.705922e+00 +9.043900e-02 +4.218253e+00 -5.219359e+00 +2.564341e-02 +4.736749e-02
+6.200000e+00 +5.587244e+00 -2.466221e-01 +3.682315e+00 -5.598566e+00 +2.896345e-02 +4.718620e-02
+6.216667e+00 +5.826731e+00 -8.421347e-01 +3.177093e+00 -5.602691e+00 +3.581601e-02 +4.090552e-02
+6.233333e+00 +5.581711e+00 -1.308326e+00 +2.217550e+00 -5.201000e+00 +4.148225e-02 +3.237769e-02
+6.250000e+00 +5.713448e+00 -9.715715e-01 +1.817987e+00 -5.449527e+00 +4.625855e-02 +3.798650e-02
+6.266667e+00 +5.085659e+00 -3.603818e-01 +5.629811e-01 -5.356646e+00 +5.034985e-02 +4.357540e-02
+6.283333e+00 +5.266419e+00 -6.091885e-02 +2.299310e-01 -5.494579e+00 +5.503904e-02 +4.785514e-02
+6.300000e+00 +5.397111e+00 -1.168490e-01 -5.431990e-01 -5.453493e+00 +6.297886e-02 +4.683397e-02
+6.316667e+00 +5.472069e+00 -3.416789e-01 -1.509961e-01 -5.905496e+00 +6.034041e-02 +4.825477e-02
+6.333333e+00 +5.013800e+00 +1.379598e-01 -6.178138e-01 -5.790679e+00 +5.940809e-02 +5.228039e-02
+6.350000e+00 +4.860957e+00 +1.270169e-01 -9.964309e-01 -5.738954e+00 +6.094058e-02 +5.163842e-02
+6.366667e+00 +5.241788e+00 +3.281247e-01 -1.420467e+00 -5.382070e+00 +6.852344e-02 +5.063184e-02
+6.383333e+00 +5.014658e+00 -2.688121e-01 -2.216254e+00 -5.103451e+00 +7.279520e-02 +4.187364e-02
+6.400000e+00 +4.874240e+00 -3.508845e-01 -2.548761e+00 -4.569398e+00 +7.408815e-02 +3.640575e-02
+6.416667e+00 +4.865887e+00 -5.294179e-02 -3.180117e+00 -3.806284e+00 +7.932932e-02 +3.305449e-02
+6.433333e+00 +5.501008e+00 +4.191696e-01 -3.278949e+00 -3.134262e+00 +8.689397e-02 +3.232749e-02
+6.450000e+00 +5.464376e+00 +6.126034e-01 -3.985688e+00 -2.485538e+00 +9.246485e-02 +2.882976e-02
+6.466667e+00 +4.942745e+00 +5.166303e-01 -5.089024e+00 -2.009577e+00 +9.623766e-02 +2.370300e-02
+6.483333e+00 +4.837064e+00 +3.947567e-01 -5.648225e+00 -1.244670e+00 +9.988333e-02 +1.586815e-02
+6.500000e+00 +5.110435e+00 +3.264218e-01 -5.631471e+00 -6.348976e-01 +1.027072e-01 +9.905082e-03
+6.516667e+00 +5.665797e+00 +3.668395e-01 -5.373070e+00 -7.575531e-02 +1.065133e-01 +5.551188e-03
+6.533333e+00 +5.633501e+00 +2.183749e-01 -5.351343e+00 +1.825854e-01 +1.059926e-01 +1.699957e-03
+6.550000e+00 +5.629953e+00 +6.755554e-01 -5.450119e+00 +9.618680e-01 +1.068197e-01 -9.962741e-06
+6.566667e+00 +5.256248e+00 +8.008083e-01 -5.032561e+00 +1.323346e+00 +9.924620e-02 -1.767195e-03
+6.583333e+00 +5.591347e+00 +7.487233e-01 -4.504398e+00 +1.742738e+00 +9.844396e-02 -5.960232e-03
+6.600000e+00 +5.554441e+00 +6.473697e-01 -4.197942e+00 +2.295004e+00 +9.549351e-02 -1.183020e-02
+6.616667e+00 +5.594874e+00 +6.493513e-01 -3.897577e+00 +3.135615e+00 +9.341893e-02 -1.903272e-02
+6.633333e+00 +5.234894e+00 +6.675022e-01 -3.584717e+00 +4.069537e+00 +8.687391e-02 -2.686930e-02
+6.650000e+00 +5.486692e+00 +3.840363e-01 -2.740037e+00 +4.458212e+00 +8.246786e-02 -3.331882e-02
+6.666667e+00 +5.517412e+00 +9.030298e-02 -2.504734e+00 +4.828167e+00 +8.084869e-02 -3.972007e-02
+6.683333e+00 +5.554596e+00 +1.641171e-01 -2.157606e+00 +4.799157e+00 +7.834881e-02 -3.869083e-02
+6.700000e+00 +5.321862e+00 +8.537659e-02 -1.893025e+00 +4.647180e+00 +7.360123e-02 -3.827982e-02
+6.716667e+00 +5.736231e+00 +1.606510e-01 -1.293332e+00 +4.645522e+00 +7.306291e-02 -3.746784e-02
+6.733333e+00 +6.068183e+00 +6.397377e-02 -8.914838e-01 +4.668224e+00 +7.330462e-02 -3.874346e-02
+6.750000e+00 +5.781688e+00 +1.178844e-01 -7.265693e-01 +4.967140e+00 +6.881365e-02 -4.073522e-02
+6.766667e+00 +5.531832e+00 +1.938262e-01 +6.322136e-03 +5.147359e+00 +5.986202e-02 -4.147159e-02
+6.783333e+00 +5.252428e+00 +2.042639e-01 +7.395935e-01 +5.593529e+00 +5.058410e-02 -4.517858e-02
+6.800000e+00 +5.732802e+00 +3.034559e-01 +1.566941e+00 +5.728167e+00 +4.878876e-02 -4.526018e-02
+6.816667e+00 +5.772185e+00 +9.994988e-02 +1.662619e+00 +5.212464e+00 +4.842068e-02 -4.313205e-02
+6.833333e+00 +6.155169e+00 +1.297836e-01 +2.117364e+00 +4.875374e+00 +4.874629e-02 -3.994873e-02
+6.850000e+00 +5.940768e+00 +2.398552e-01 +2.347419e+00 +4.595854e+00 +4.449450e-02 -3.640887e-02
+6.866667e+00 +6.271954e+00 +3.013844e-01 +2.983507e+00 +5.023222e+00 +4.271152e-02 -3.931308e-02
+6.883333e+00 +6.668235e+00 +2.279522e-01 +3.172941e+00 +5.154935e+00 +4.534132e-02 -4.115752e-02
+6.900000e+00 +7.011523e+00 -2.339322e-01 +3.112013e+00 +5.263458e+00 +4.951479e-02 -4.697637e-02
+6.916667e+00 +7.442618e+00 -5.039826e-01 +3.439366e+00 +4.775837e+00 +5.136406e-02 -4.577299e-02
+6.933333e+00 +6.893154e+00 -6.251677e-01 +3.773812e+00 +3.929399e+00 +4.277741e-02 -4.002946e-02
+6.950000e+00 +6.441851e+00 -6.825401e-01 +4.440123e+00 +3.263422e+00 +3.252449e-02 -3.508224e-02
+6.966667e+00 +5.644933e+00 -8.853192e-01 +4.888756e+00 +2.833511e+00 +2.043143e-02 -3.359978e-02
+6.983333e+00 +5.227892e+00 -1.113130e+00 +5.006446e+00 +2.316213e+00 +1.502907e-02 -3.170089e-02
+7.000000e+00 +5.425739e+00 -8.838287e-01 +5.364913e+00 +1.700444e+00 +1.407665e-02 -2.425583e-02
+7.016667e+00 +5.515237e+00 -7.140178e-01 +5.331627e+00 +1.090498e+00 +1.520994e-02 -1.747825e-02
+7.033333e+00 +5.859932e+00 -5.579175e-01 +5.350948e+00 +5.505765e-01 +1.853607e-02 -1.144550e-02
+7.050000e+00 +6.032797e+00 -5.145119e-01 +5.055279e+00 -1.783626e-01 +2.260423e-02 -5.111308e-03
+7.066667e+00 +6.112650e+00 -1.337922e-01 +4.610094e+00 -5.472676e-01 +2.691920e-02 +1.807359e-03
+7.083333e+00 +6.353452e+00 -6.901811e-02 +4.748399e+00 -1.130861e+00 +2.819285e-02 +7.207610e-03
+7.100000e+00 +6.127685e+00 -7.972654e-02 +5.034105e+00 -1.288819e+00 +2.356261e-02 +8.410350e-03
+7.116667e+00 +6.366281e+00 -3.180339e-01 +5.606144e+00 -1.960770e+00 +2.134005e-02 +1.138086e-02
+7.133333e+00 +6.190201e+00 -4.094126e-01 +5.335195e+00 -2.168123e+00 +2.158619e-02 +1.215050e-02
+7.150000e+00 +6.148306e+00 -5.820256e-01 +4.713992e+00 -2.429057e+00 +2.595147e-02 +1.252066e-02
+7.166667e+00 +5.883142e+00 -3.685420e-01 +4.167717e+00 -3.094740e+00 +2.748923e-02 +1.985021e-02
+7.183333e+00 +5.785384e+00 -1.568644e-01 +4.157598e+00 -3.874107e+00 +2.650878e-02 +2.804564e-02
+7.200000e+00 +5.580787e+00 -3.336140e-01 +4.221202e+00 -5.124930e+00 +2.390013e-02 +3.603646e-02
+7.216667e+00 +5.506607e+00 -4.627207e-01 +3.791658e+00 -5.667165e+00 +2.637488e-02 +3.892581e-02
+7.233333e+00 +5.395118e+00 -6.867449e-01 +3.373409e+00 -6.094851e+00 +2.841392e-02 +3.998573e-02
+7.250000e+00 +5.226759e+00 -3.444546e-01 +2.617190e+00 -5.788145e+00 +3.241417e-02 +4.101819e-02
+7.266667e+00 +4.987707e+00 -2.045189e-01 +2.194496e+00 -5.298825e+00 +3.319486e-02 +3.866848e-02
+7.283333e+00 +4.548526e+00 +4.356031e-02 +1.475916e+00 -5.086272e+00 +3.423493e-02 +3.944147e-02
+7.300000e+00 +4.929901e+00 +5.891410e-02 +1.020727e+00 -5.362649e+00 +4.132776e-02 +4.159703e-02
+7.316667e+00 +4.731719e+00 +1.895460e-01 +1.927418e-01 -5.549579e+00 +4.552113e-02 +4.421916e-02
+7.333333e+00 +5.127936e+00 +5.198070e-01 -3.069791e-01 -5.512164e+00 +5.309564e-02 +4.711807e-02
+7.350000e+00 +4.936556e+00 +4.428855e-01 -7.913060e-01 -5.726817e+00 +5.478766e-02 +4.788756e-02
+7.366667e+00 +5.341332e+00 +2.753856e-01 -1.209398e+00 -5.758001e+00 +6.182627e-02 +4.642411e-02
+7.383333e+00 +5.441852e+00 -6.163922e-02 -2.088185e+00 -5.329245e+00 +6.927851e-02 +3.990346e-02
+7.400000e+00 +5.488841e+00 -7.146353e-02 -2.589544e+00 -4.064424e+00 +7.341206e-02 +3.041612e-02
+7.416667e+00 +5.267339e+00 -8.732284e-02 -2.911881e+00 -3.113342e+00 +7.359074e-02 +2.318772e-02
+7.433333e+00 +5.004108e+00 -6.063326e-02 -2.907376e+00 -2.641509e+00 +7.095988e-02 +1.991751e-02
+7.450000e+00 +5.062884e+00 +1.468841e-01 -3.000313e+00 -2.225517e+00 +7.222187e-02 +1.881852e-02
+7.466667e+00 +5.095541e+00 +2.341080e-01 -3.480742e+00 -2.077066e+00 +7.612629e-02 +1.853573e-02
+7.483333e+00 +5.261334e+00 +4.784319e-01 -3.630630e+00 -1.711321e+00 +7.888345e-02 +1.818740e-02
+7.500000e+00 +5.235178e+00 +9.381938e-01 -3.967396e+00 -1.685714e+00 +8.115659e-02 +2.249731e-02
+7.516667e+00 +5.372353e+00 +8.538744e-01 -3.908429e+00 -1.506692e+00 +8.209424e-02 +2.029028e-02
+7.533333e+00 +5.307242e+00 +1.063538e+00 -3.980453e+00 -1.169063e+00 +8.200948e-02 +1.979067e-02
+7.550000e+00 +4.968346e+00 +6.584796e-01 -4.271073e+00 -7.513537e-01 +8.088814e-02 +1.260235e-02
+7.566667e+00 +4.977725e+00 +9.386810e-01 -4.425943e+00 +2.478914e-01 +8.220562e-02 +7.790303e-03
+7.583333e+00 +5.253381e+00 +9.406691e-01 -4.567475e+00 +1.095869e+00 +8.606277e-02 +1.369537e-03
+7.600000e+00 +5.814387e+00 +8.708627e-01 -3.995191e+00 +1.667549e+00 +8.732715e-02 -3.674033e-03
+7.616667e+00 +6.105062e+00 +7.204717e-01 -3.672711e+00 +2.248105e+00 +8.780861e-02 -9.618643e-03
+7.633333e+00 +5.966493e+00 -2.436004e-02 -3.810898e+00 +2.587730e+00 +8.755076e-02 -1.962337e-02
+7.650000e+00 +6.078347e+00 -8.719426e-03 -4.223496e+00 +3.437787e+00 +9.186386e-02 -2.599137e-02
+7.666667e+00 +5.651092e+00 -1.821254e-02 -4.702914e+00 +3.879279e+00 +9.134041e-02 -2.948591e-02
+7.683333e+00 +5.922631e+00 +7.151377e-01 -4.384423e+00 +4.619217e+00 +9.166031e-02 -2.788348e-02
+7.700000e+00 +5.638298e+00 +6.324113e-01 -3.751974e+00 +4.931260e+00 +8.407253e-02 -3.109326e-02
+7.716667e+00 +5.747234e+00 +9.898785e-01 -2.786011e+00 +5.091924e+00 +7.783634e-02 -2.877009e-02
+7.733333e+00 +5.918170e+00 +8.765714e-01 -1.843140e+00 +5.201298e+00 +7.239689e-02 -3.072364e-02
+7.750000e+00 +6.607446e+00 +6.906263e-01 -1.309750e+00 +5.261117e+00 +7.519854e-02 -3.300138e-02
+7.766667e+00 +6.864298e+00 +2.061621e-01 -8.777071e-01 +5.308129e+00 +7.450262e-02 -3.815745e-02
+7.783333e+00 +6.486937e+00 +1.720773e-01 -5.988334e-01 +5.144820e+00 +6.867556e-02 -3.728127e-02
+7.800000e+00 +6.156291e+00 +3.653913e-01 -4.024015e-02 +4.705820e+00 +6.116448e-02 -3.205515e-02
+7.816667e+00 +5.833626e+00 +4.199317e-01 +4.211100e-01 +4.384299e+00 +5.449281e-02 -2.908144e-02
+7.833333e+00 +6.166459e+00 +4.329819e-01 +1.239816e+00 +4.350940e+00 +5.150177e-02 -2.871674e-02
+7.850000e+00 +6.340093e+00 +5.018665e-01 +1.888698e+00 +4.843647e+00 +4.822109e-02 -3.176967e-02
+7.866667e+00 +6.546718e+00 +6.212174e-01 +2.513637e+00 +5.295607e+00 +4.547533e-02 -3.401869e-02
+7.883333e+00 +6.183191e+00 +2.940839e-01 +2.804173e+00 +5.323651e+00 +3.973487e-02 -3.738867e-02
+7.900000e+00 +5.779540e+00 +1.688362e-01 +2.995948e+00 +5.072664e+00 +3.434140e-02 -3.669845e-02
+7.916667e+00 +5.924927e+00 -6.918946e-02 +3.577066e+00 +4.324093e+00 +3.133033e-02 -3.338669e-02
+7.933333e+00 +6.143767e+00 +1.019914e-01 +4.114222e+00 +3.752485e+00 +2.937660e-02 -2.748145e-02
+7.950000e+00 +6.238546e+00 -6.618608e-02 +4.533999e+00 +2.997801e+00 +2.710187e-02 -2.345278e-02
+7.966667e+00 +6.107506e+00 -5.122323e-02 +5.156620e+00 +2.319245e+00 +2.121068e-02 -1.828186e-02
+7.983333e+00 +5.801909e+00 -4.337831e-01 +5.649377e+00 +1.383790e+00 +1.465507e-02 -1.499662e-02
+8.000000e+00 +6.034026e+00 -2.293876e-01 +5.929272e+00 +3.395736e-01 +1.466430e-02 -5.435932e-03
+8.016667e+00 +6.178777e+00 -2.151040e-01 +5.829679e+00 -3.790736e-01 +1.667241e-02 -5.253887e-05
+8.033333e+00 +6.688231e+00 +1.702546e-01 +5.887986e+00 -8.935579e-01 +2.096095e-02 +7.290664e-03
+8.050000e+00 +6.507556e+00 +2.816028e-01 +6.138563e+00 -1.264173e+00 +1.742176e-02 +1.099096e-02
+8.066667e+00 +6.444441e+00 +2.745315e-01 +5.913380e+00 -1.953645e+00 +1.835349e-02 +1.585678e-02
+8.083333e+00 +6.588465e+00 -1.663099e-01 +5.354606e+00 -2.748004e+00 +2.352013e-02 +1.747182e-02
+8.100000e+00 +6.839252e+00 -2.657975e-01 +4.943717e+00 -3.259641e+00 +2.863159e-02 +2.015169e-02
+8.116667e+00 +7.152774e+00 -3.779251e-01 +4.642816e+00 -3.623917e+00 +3.350042e-02 +2.168525e-02
+8.133333e+00 +6.785284e+00 -3.112036e-01 +4.457567e+00 -3.549653e+00 +3.141459e-02 +2.180381e-02
+8.150000e+00 +6.773061e+00 -6.433316e-01 +4.164785e+00 -3.918301e+00 +3.322815e-02 +2.138232e-02
+8.166667e+00 +6.198874e+00 -6.742564e-01 +3.955814e+00 -4.007542e+00 +2.948743e-02 +2.170576e-02
+8.183333e+00 +5.807034e+00 -6.986309e-01 +3.733312e+00 -4.428131e+00 +2.747593e-02 +2.437700e-02
+8.200000e+00 +5.015792e+00 -6.366773e-01 +3.454728e+00 -4.248814e+00 +2.231421e-02 +2.368803e-02
+8.216667e+00 +4.826071e+00 -8.906222e-01 +2.940671e+00 -4.226909e+00 +2.403726e-02 +2.129203e-02
+8.233333e+00 +5.136101e+00 -1.171728e+00 +2.246299e+00 -4.181792e+00 +3.137134e-02 +1.849621e-02
+8.250000e+00 +5.246208e+00 -1.617323e+00 +1.370320e+00 -4.326543e+00 +3.819443e-02 +1.555408e-02
+8.266667e+00 +5.473043e+00 -1.703388e+00 +1.070521e+00 -4.362117e+00 +4.212536e-02 +1.501889e-02
+8.283333e+00 +5.224969e+00 -1.484996e+00 +7.076896e-01 -4.442599e+00 +4.232390e-02 +1.744227e-02
+8.300000e+00 +5.344992e+00 -8.356578e-01 +2.445078e-01 -4.409790e+00 +4.641125e-02 +2.284736e-02
+8.316667e+00 +4.931403e+00 -4.817820e-01 -7.953488e-01 -4.384771e+00 +4.976428e-02 +2.573839e-02
+8.333333e+00 +5.101904e+00 -4.601642e-01 -1.713620e+00 -4.133156e+00 +5.737973e-02 +2.420868e-02
+8.350000e+00 +5.031544e+00 -1.765890e-01 -2.170763e+00 -4.089250e+00 +5.979080e-02 +2.636352e-02
+8.366667e+00 +5.239128e+00 +4.014202e-01 -2.188093e+00 -4.487664e+00 +6.164266e-02 +3.407763e-02
+8.383333e+00 +5.059604e+00 +9.140493e-01 -2.442099e+00 -4.618305e+00 +6.173621e-02 +3.940950e-02
+8.400000e+00 +5.324116e+00 +9.245946e-01 -2.646006e+00 -4.616928e+00 +6.536019e-02 +3.948856e-02
+8.416667e+00 +5.206384e+00 +7.125772e-01 -3.004579e+00 -4.220381e+00 +6.670348e-02 +3.494932e-02
+8.433333e+00 +5.204295e+00 +5.372972e-01 -3.265885e+00 -3.760564e+00 +6.840852e-02 +3.029855e-02
+8.450000e+00 +4.845756e+00 +2.717787e-01 -3.468960e+00 -2.933684e+00 +6.661158e-02 +2.237467e-02
+8.466667e+00 +5.017739e+00 +3.990195e-01 -4.020764e+00 -1.547088e+00 +7.182148e-02 +1.408684e-02
+8.483333e+00 +4.743064e+00 +5.210614e-01 -4.418745e+00 -1.115661e+00 +7.208987e-02 +1.222928e-02
+8.500000e+00 +4.503799e+00 +8.585491e-01 -4.980284e+00 -9.666597e-01 +7.377849e-02 +1.417819e-02
+8.516667e+00 +4.418814e+00 +7.463683e-01 -5.034980e+00 -1.132098e+00 +7.339803e-02 +1.431367e-02
+8.533333e+00 +4.932315e+00 +1.047812e+00 -4.813665e+00 -1.904427e-01 +7.642750e-02 +1.056959e-02
+8.550000e+00 +5.553912e+00 +7.779068e-01 -4.832083e+00 +6.423800e-01 +8.204683e-02 +2.524908e-03
+8.566667e+00 +5.709112e+00 +5.930534e-01 -4.991091e+00 +1.518322e+00 +8.450775e-02 -5.069169e-03
+8.583333e+00 +5.756397e+00 +4.992781e-01 -5.493460e+00 +2.042405e+00 +8.835617e-02 -9.465354e-03
+8.600000e+00 +5.817327e+00 +8.763833e-01 -5.789803e+00 +2.676719e+00 +9.091864e-02 -1.044579e-02
+8.616667e+00 +6.027669e+00 +1.104051e+00 -6.061734e+00 +3.054336e+00 +9.462797e-02 -1.100116e-02
+8.633333e+00 +5.966515e+00 +1.248007e+00 -5.801246e+00 +3.436928e+00 +9.232883e-02 -1.230486e-02
+8.650000e+00 +6.088974e+00 +8.130729e-01 -5.482333e+00 +3.682540e+00 +9.125251e-02 -1.780720e-02
+8.666667e+00 +6.477675e+00 +8.654965e-01 -4.734744e+00 +3.841129e+00 +8.964945e-02 -1.840307e-02
+8.683333e+00 +6.854914e+00 +5.278280e-01 -3.634037e+00 +4.097341e+00 +8.557199e-02 -2.310842e-02
+8.700000e+00 +6.614396e+00 +6.739655e-01 -2.539718e+00 +4.493194e+00 +7.607818e-02 -2.446467e-02
+8.716667e+00 +6.180051e+00 +3.617190e-01 -1.413124e+00 +4.893757e+00 +6.463904e-02 -2.990534e-02
+8.733333e+00 +5.904345e+00 +1.708427e-01 -7.501864e-01 +5.441612e+00 +5.770822e-02 -3.526365e-02
+8.750000e+00 +6.125313e+00 +1.150826e-01 +4.372793e-02 +5.777193e+00 +5.426927e-02 -3.800679e-02
+8.766667e+00 +6.268309e+00 +1.338151e-02 +4.872071e-01 +5.991851e+00 +5.250481e-02 -4.033417e-02
+8.783333e+00 +6.025836e+00 -1.649589e-01 +4.703951e-01 +5.440223e+00 +5.044843e-02 -3.818404e-02
+8.800000e+00 +5.895555e+00 -1.868772e-01 +7.376456e-01 +5.387830e+00 +4.747353e-02 -3.800609e-02
+8.816667e+00 +5.950815e+00 +8.864098e-02 +1.461044e+00 +5.297091e+00 +4.308933e-02 -3.498256e-02
+8.833333e+00 +6.397283e+00 +1.690209e-01 +2.417358e+00 +5.699060e+00 +4.055569e-02 -3.690714e-02
+8.850000e+00 +6.851943e+00 -2.606975e-01 +3.167226e+00 +5.115937e+00 +3.946226e-02 -3.673655e-02
+8.866667e+00 +7.040498e+00 -5.093606e-01 +3.349605e+00 +5.218546e+00 +3.982914e-02 -3.953338e-02
+8.883333e+00 +7.211513e+00 -5.240354e-01 +3.640070e+00 +4.953411e+00 +3.931351e-02 -3.787203e-02
+8.900000e+00 +7.333128e+00 -3.804201e-03 +3.877014e+00 +4.978267e+00 +3.870253e-02 -3.358011e-02
+8.916667e+00 +7.355696e+00 +1.490436e-02 +3.936195e+00 +4.213394e+00 +3.841947e-02 -2.838871e-02
+8.933333e+00 +6.912498e+00 +3.250187e-01 +4.381536e+00 +3.541734e+00 +3.174117e-02 -2.137033e-02
+8.950000e+00 +6.389416e+00 +2.245334e-01 +4.839052e+00 +2.930523e+00 +2.430479e-02 -1.821488e-02
+8.966667e+00 +5.990638e+00 +2.415108e-01 +5.843303e+00 +2.714176e+00 +1.442559e-02 -1.660326e-02
+8.983333e+00 +5.980204e+00 -3.443140e-01 +6.181746e+00 +2.021235e+00 +1.206110e-02 -1.696919e-02
+9.000000e+00 +5.934123e+00 -6.357798e-01 +6.249330e+00 +1.586981e+00 +1.112470e-02 -1.656306e-02
+9.016667e+00 +6.051967e+00 -6.046471e-01 +6.353631e+00 +8.937284e-01 +1.136057e-02 -1.189312e-02
+9.033333e+00 +6.026534e+00 -2.301754e-01 +6.346457e+00 +3.563408e-01 +1.111050e-02 -5.425355e-03
+9.050000e+00 +5.865048e+00 -3.441775e-02 +6.648380e+00 -1.788639e-01 +7.848830e-03 -4.343983e-04
+9.066667e+00 +5.906997e+00 -2.676510e-01 +6.565669e+00 -9.294535e-01 +8.628804e-03 +2.354238e-03
+9.083333e+00 +5.999562e+00 -5.471418e-01 +6.263324e+00 -1.416533e+00 +1.113096e-02 +3.127093e-03
+9.100000e+00 +5.976804e+00 -7.211457e-01 +5.703454e+00 -1.968488e+00 +1.430091e-02 +5.131262e-03
+9.116667e+00 +5.910920e+00 -8.107387e-01 +5.151873e+00 -2.112784e+00 +1.705266e-02 +5.338433e-03
+9.133333e+00 +5.323852e+00 -7.235203e-01 +5.256021e+00 -2.392778e+00 +1.172422e-02 +7.754326e-03
+9.150000e+00 +5.289900e+00 -1.042573e+00 +5.288707e+00 -3.325051e+00 +1.121310e-02 +1.081011e-02
+9.166667e+00 +5.069496e+00 -8.224893e-01 +5.297640e+00 -4.572079e+00 +9.360260e-03 +1.997413e-02
+9.183333e+00 +5.280880e+00 -7.629434e-01 +4.893197e+00 -5.521395e+00 +1.339217e-02 +2.608627e-02
+9.200000e+00 +5.355516e+00 -4.613737e-01 +4.472651e+00 -5.583656e+00 +1.640760e-02 +2.887084e-02
+9.216667e+00 +5.605898e+00 -1.976686e-01 +3.635947e+00 -5.660158e+00 +2.319492e-02 +3.135564e-02
+9.233333e+00 +5.718587e+00 -1.596304e-01 +2.655068e+00 -5.608473e+00 +2.971711e-02 +3.134082e-02
+9.250000e+00 +5.750448e+00 -2.173685e-01 +1.832134e+00 -5.907265e+00 +3.468141e-02 +3.258737e-02
+9.266667e+00 +5.473698e+00 -4.459530e-01 +1.028402e+00 -5.668102e+00 +3.708569e-02 +2.939718e-02
+9.283333e+00 +5.488021e+00 -7.064674e-01 +3.020748e-01 -6.273002e+00 +4.131268e-02 +3.076142e-02
+9.300000e+00 +5.268005e+00 -5.346004e-01 -3.595055e-01 -6.056517e+00 +4.334170e-02 +3.085746e-02
+9.316667e+00 +5.220551e+00 -5.663373e-01 -9.386671e-01 -6.270093e+00 +4.622781e-02 +3.178876e-02
+9.333333e+00 +4.913555e+00 -9.810055e-02 -1.133304e+00 -5.418231e+00 +4.491840e-02 +3.059716e-02
+9.350000e+00 +4.677274e+00 -2.222499e-01 -1.443938e+00 -5.621236e+00 +4.481143e-02 +3.072047e-02
+9.366667e+00 +4.623897e+00 -4.141888e-02 -1.733881e+00 -5.097398e+00 +4.600707e-02 +2.914982e-02
+9.383333e+00 +4.991307e+00 -1.198266e-01 -1.986263e+00 -4.690156e+00 +5.028273e-02 +2.621763e-02
+9.400000e+00 +5.373653e+00 +4.735055e-01 -2.511823e+00 -3.803048e+00 +5.620650e-02 +2.584039e-02
+9.416667e+00 +5.204174e+00 +4.620284e-01 -3.144115e+00 -3.308193e+00 +5.843080e-02 +2.293584e-02
+9.433333e+00 +5.024370e+00 +4.799174e-01 -4.148786e+00 -2.927680e+00 +6.266438e-02 +2.089897e-02
+9.450000e+00 +5.303979e+00 +6.179402e-02 -4.622424e+00 -2.419682e+00 +6.751980e-02 +1.474109e-02
+9.466667e+00 +5.558416e+00 +2.483483e-01 -4.649961e+00 -1.800049e+00 +6.966894e-02 +1.268153e-02
+9.483333e+00 +5.695290e+00 +3.647943e-01 -4.560695e+00 -1.590879e+00 +7.024626e-02 +1.238679e-02
+9.500000e+00 +5.326446e+00 +3.875148e-01 -4.811958e+00 -1.404015e+00 +6.878273e-02 +1.147862e-02
+9.516667e+00 +5.566359e+00 +3.315655e-01 -4.906827e+00 -1.316718e+00 +7.120499e-02 +1.051947e-02
+9.533333e+00 +5.639177e+00 +1.807999e-01 -5.222353e+00 -6.149147e-01 +7.357250e-02 +5.342205e-03
+9.550000e+00 +5.889412e+00 +1.167409e-01 -4.913531e+00 -6.573864e-02 +7.379598e-02 +1.706224e-03
+9.566667e+00 +5.562369e+00 +3.275880e-01 -4.850223e+00 +8.826950e-01 +7.088893e-02 -2.048591e-03
+9.583333e+00 +5.652396e+00 +8.468509e-01 -4.307956e+00 +1.660095e+00 +6.853349e-02 -2.422429e-03
+9.600000e+00 +5.374755e+00 +1.285335e+00 -4.554050e+00 +2.727383e+00 +6.777956e-02 -5.082035e-03
+9.616667e+00 +5.481100e+00 +9.189195e-01 -4.249214e+00 +3.403587e+00 +6.689916e-02 -1.181985e-02
+9.633333e+00 +5.052024e+00 +4.931091e-01 -4.045079e+00 +4.282181e+00 +6.239523e-02 -2.017136e-02
+9.650000e+00 +5.063582e+00 +4.243343e-01 -3.595392e+00 +4.886439e+00 +5.993773e-02 -2.415473e-02
+9.666667e+00 +5.220406e+00 +4.575953e-01 -3.492786e+00 +5.352116e+00 +6.059714e-02 -2.655380e-02
+9.683333e+00 +5.547804e+00 +4.266926e-01 -3.354480e+00 +5.467728e+00 +6.239324e-02 -2.745525e-02
+9.700000e+00 +5.806102e+00 -5.249594e-02 -2.510628e+00 +5.301084e+00 +5.967534e-02 -3.027617e-02
+9.716667e+00 +5.600551e+00 -6.828754e-02 -1.636341e+00 +5.361608e+00 +5.315123e-02 -3.074101e-02
+9.733333e+00 +5.892064e+00 -2.586693e-01 -4.291101e-01 +5.179644e+00 +4.864732e-02 -3.120685e-02
+9.750000e+00 +6.179993e+00 -5.338726e-02 +1.159649e-01 +5.313271e+00 +4.782541e-02 -3.035122e-02
+9.766667e+00 +6.443755e+00 -1.645113e-01 +3.979360e-01 +5.498654e+00 +4.830329e-02 -3.224965e-02
+9.783333e+00 +6.009642e+00 +1.754194e-01 +4.815157e-01 +5.849452e+00 +4.445130e-02 -3.156952e-02
+9.800000e+00 +5.770388e+00 +1.793554e-01 +8.672213e-01 +5.939747e+00 +4.041103e-02 -3.203630e-02
+9.816667e+00 +5.965543e+00 +2.937646e-01 +1.729031e+00 +5.813267e+00 +3.707771e-02 -3.042771e-02
+9.833333e+00 +6.337676e+00 +1.351284e-01 +1.911966e+00 +5.123545e+00 +3.888013e-02 -2.781189e-02
+9.850000e+00 +6.501196e+00 +3.236804e-01 +2.149442e+00 +4.828320e+00 +3.876611e-02 -2.471729e-02
+9.866667e+00 +6.537894e+00 +2.795151e-01 +2.261550e+00 +4.211742e+00 +3.836597e-02 -2.161404e-02
+9.883333e+00 +6.665816e+00 +4.792149e-01 +3.074897e+00 +4.337274e+00 +3.477643e-02 -2.077035e-02
+9.900000e+00 +6.676734e+00 +2.808120e-01 +3.772459e+00 +4.316888e+00 +3.094017e-02 -2.212592e-02
+9.916667e+00 +6.820068e+00 +1.578873e-01 +4.442651e+00 +4.443232e+00 +2.824368e-02 -2.370671e-02
+9.933333e+00 +6.888943e+00 -2.584519e-01 +5.135669e+00 +4.200957e+00 +2.488229e-02 -2.547131e-02
+9.950000e+00 +6.830370e+00 -3.204687e-01 +6.105918e+00 +3.234561e+00 +1.911301e-02 -2.067289e-02
+9.966667e+00 +6.162983e+00 -3.022134e-01 +6.932854e+00 +2.629841e+00 +9.656197e-03 -1.721359e-02
+9.983333e+00 +5.523001e+00 -4.088201e-01 +7.101650e+00 +1.944764e+00 +3.937305e-03 -1.425897e-02
+1.000000e+01 +5.217072e+00 -3.850916e-01 +6.395424e+00 +1.941212e+00 +5.344029e-03 -1.402661e-02
