# Supplementary material for: Visual motion perception as online hierarchical inference
Source: Nat Commun. 2022 Dec 1;13:7403. doi: 10.1038/s41467-022-34805-5 (PMC9715570; doi:10.1038/s41467-022-34805-5)
Supplement: Supplementary file 10 — Source Data [file 41467_2022_34805_MOESM10_ESM.zip › Figure_3c.txt]

# COLUMNS: | I | G | C | H |
+7.056075e-01 +7.788162e-03 +1.697819e-01 +1.168224e-01
+5.208333e-03 +8.298611e-01 +3.645833e-02 +1.284722e-01
+6.401384e-02 +2.768166e-02 +6.401384e-01 +2.681661e-01
+6.456954e-02 +2.218543e-01 +2.864238e-01 +4.271523e-01
