# Supplementary material for: Visual motion perception as online hierarchical inference
Source: Nat Commun. 2022 Dec 1;13:7403. doi: 10.1038/s41467-022-34805-5 (PMC9715570; doi:10.1038/s41467-022-34805-5)
Supplement: Supplementary file 10 — Source Data [file 41467_2022_34805_MOESM10_ESM.zip › Figure_3e.txt]

# COLUMNS: | I | G | C | H |
+6.918288e-01 +3.348653e-02 +1.806790e-01 +9.400567e-02
+1.571948e-02 +7.977395e-01 +3.859644e-02 +1.479446e-01
+8.458976e-02 +2.993786e-02 +6.186830e-01 +2.667894e-01
+4.674050e-02 +2.212210e-01 +2.968316e-01 +4.352069e-01
