# Supplementary material for: Visual motion perception as online hierarchical inference
Source: Nat Commun. 2022 Dec 1;13:7403. doi: 10.1038/s41467-022-34805-5 (PMC9715570; doi:10.1038/s41467-022-34805-5)
Supplement: Supplementary file 10 — Source Data [file 41467_2022_34805_MOESM10_ESM.zip › Figure_3f.txt]

# COLUMNS: | Participant | LL_this_work | LL_Yang2021 |
+1.000000e+00 +1.525166e+02 +1.371841e+02
+2.000000e+00 +1.209351e+02 +9.451722e+01
+3.000000e+00 +1.199977e+02 +1.178854e+02
+4.000000e+00 +7.811939e+01 +6.930111e+01
+5.000000e+00 +1.311349e+02 +1.065033e+02
+6.000000e+00 +9.500417e+01 +8.827445e+01
+7.000000e+00 +1.513930e+02 +1.493557e+02
+8.000000e+00 +7.294407e+01 +6.358960e+01
+9.000000e+00 +1.360185e+02 +1.166090e+02
+1.000000e+01 +1.028582e+02 +6.917529e+01
+1.100000e+01 +1.372465e+02 +1.184836e+02
+1.200000e+01 +1.287725e+02 +9.475357e+01
