# Supplementary material for: Visual motion perception as online hierarchical inference
Source: Nat Commun. 2022 Dec 1;13:7403. doi: 10.1038/s41467-022-34805-5 (PMC9715570; doi:10.1038/s41467-022-34805-5)
Supplement: Supplementary file 10 — Source Data [file 41467_2022_34805_MOESM10_ESM.zip › Figure_4e_Braddick_2002.txt]

# COLUMNS: | Opening angle [deg] | Bias mean [deg] | Bias S.E. of mean across subjects [deg] |
+5.625000e+00 -3.859533e+00 +7.520401e-01
+1.125000e+01 -5.884860e+00 +1.783581e+00
+2.250000e+01 -7.056433e+00 +5.608901e+00
+4.500000e+01 +1.784998e+01 +4.190559e+00
+6.750000e+01 +1.774343e+01 +3.524402e+00
+9.000000e+01 +1.436925e+01 +1.719187e+00
+1.125000e+02 +1.215591e+01 +3.309296e+00
+1.350000e+02 +2.292068e+00 +2.664628e+00
+1.575000e+02 +1.496706e+00 +3.739147e+00
+1.690000e+02 +1.227958e+00 +4.190559e+00
+1.740000e+02 +1.308981e+00 +2.600306e+00
+1.800000e+02 +5.295767e-01 +7.521126e-01
