# Supplementary material for: Visual motion perception as online hierarchical inference
Source: Nat Commun. 2022 Dec 1;13:7403. doi: 10.1038/s41467-022-34805-5 (PMC9715570; doi:10.1038/s41467-022-34805-5)
Supplement: Supplementary file 10 — Source Data [file 41467_2022_34805_MOESM10_ESM.zip › Figure_4e_our_model.txt]

# COLUMNS: | Opening angle [deg] | Bias mean [deg] | Bias s.e.m. [deg] |
+0.000000e+00 +9.675653e-07 +4.624818e-07
+5.625000e+00 -5.624985e+00 +1.175823e-06
+1.125000e+01 -1.124974e+01 +3.803127e-05
+1.687500e+01 -1.131642e+01 +4.914174e-01
+2.250000e+01 -4.423650e+00 +2.079348e-01
+2.812500e+01 -1.820909e+00 +1.944322e-01
+3.375000e+01 +2.088786e-01 +2.552514e-01
+3.937500e+01 +2.936846e+00 +3.749480e-01
+4.500000e+01 +5.524138e+00 +3.381247e-01
+5.062500e+01 +1.010013e+01 +4.851224e-01
+5.625000e+01 +1.752554e+01 +5.611243e-01
+6.187500e+01 +1.934913e+01 +3.340708e-01
+6.750000e+01 +1.691812e+01 +2.454523e-01
+7.312500e+01 +1.430033e+01 +2.388336e-01
+7.875000e+01 +1.266088e+01 +2.582720e-01
+8.437500e+01 +1.013953e+01 +2.045122e-01
+9.000000e+01 +8.022521e+00 +2.322880e-01
+9.562500e+01 +5.314772e+00 +2.129090e-01
+1.012500e+02 +2.810627e+00 +1.362700e-01
+1.068750e+02 +1.646913e+00 +1.146485e-01
+1.125000e+02 +9.506927e-01 +1.450302e-01
+1.181250e+02 +6.046497e-01 +1.271351e-01
+1.237500e+02 +6.345862e-01 +1.442910e-01
+1.293750e+02 +1.496007e-01 +1.543952e-01
+1.350000e+02 +2.287530e-01 +1.663305e-01
+1.406250e+02 +3.308544e-01 +1.741328e-01
+1.462500e+02 -3.103281e-02 +1.775016e-01
+1.518750e+02 +1.154810e-01 +1.237902e-01
+1.575000e+02 -4.839581e-02 +1.471216e-01
+1.631250e+02 +2.954769e-02 +1.772865e-01
+1.687500e+02 -1.822644e-02 +1.236998e-01
+1.743750e+02 -1.508313e-01 +1.480440e-01
+1.800000e+02 -1.533383e-01 +1.435826e-01
