# Supplementary material for: Visual motion perception as online hierarchical inference
Source: Nat Commun. 2022 Dec 1;13:7403. doi: 10.1038/s41467-022-34805-5 (PMC9715570; doi:10.1038/s41467-022-34805-5)
Supplement: Supplementary file 10 — Source Data [file 41467_2022_34805_MOESM10_ESM.zip › Figure_4f.txt]

# COLUMNS: | Precision factor | 1st group bias [deg] for gamma=45 | SEM of bias [deg] | 1st group bias [deg] for gamma=20 | SEM of bias [deg] |
+1.000000e-03 -8.368995e-02 +1.140168e-01 -1.462728e-01 +1.120961e-01
+1.000000e-01 -4.636855e-01 +1.327312e-01 -1.925722e+00 +1.117713e-01
+2.500000e-01 +3.614688e-01 +1.400412e-01 -4.093183e+00 +1.093616e-01
+5.000000e-01 +1.309865e+00 +1.613380e-01 -4.916197e+00 +2.208571e-01
+7.500000e-01 +2.122650e+00 +1.806686e-01 -4.427627e+00 +1.745846e-01
+1.000000e+00 +2.859408e+00 +1.976371e-01 -3.559383e+00 +2.172841e-01
+1.500000e+00 +4.187779e+00 +2.260663e-01 -2.717379e+00 +1.674252e-01
+2.000000e+00 +5.388371e+00 +2.492546e-01 -2.307189e+00 +1.779625e-01
+3.000000e+00 +7.550160e+00 +2.855284e-01 -1.591526e+00 +1.951017e-01
+4.000000e+00 +9.497200e+00 +3.126860e-01 -9.073511e-01 +2.080067e-01
+5.000000e+00 +1.128765e+01 +3.332397e-01 -2.307775e-01 +2.192010e-01
+6.000000e+00 +1.295072e+01 +3.485204e-01 +4.430331e-01 +2.300985e-01
+7.000000e+00 +1.450393e+01 +3.594473e-01 +1.116349e+00 +2.411020e-01
+8.000000e+00 +1.595945e+01 +3.667591e-01 +1.790838e+00 +2.522609e-01
