# Supplementary material for: Visual motion perception as online hierarchical inference
Source: Nat Commun. 2022 Dec 1;13:7403. doi: 10.1038/s41467-022-34805-5 (PMC9715570; doi:10.1038/s41467-022-34805-5)
Supplement: Supplementary file 10 — Source Data [file 41467_2022_34805_MOESM10_ESM.zip › Figure_4g.txt]

# COLUMNS: | Speed factor | 1st group bias [deg] for gamma=90 | SEM of bias [deg] | 1st group bias [deg] for gamma=60 | SEM of bias [deg] | 1st group bias [deg] for gamma=30 | SEM of bias [deg] |
+0.000000e+00 +8.885498e-02 +1.189525e-01 +2.963358e-01 +1.355219e-01 -1.506404e-01 +6.504183e-02
+1.000000e-01 +1.471174e+00 +1.093315e-01 +1.674313e+00 +9.773602e-02 +1.190761e+00 +1.032635e-01
+2.000000e-01 +4.896522e+00 +1.463592e-01 +5.451947e+00 +1.222386e-01 +3.442097e+00 +1.161717e-01
+3.000000e-01 +3.552008e+00 +1.056523e-01 +9.635182e+00 +1.737343e-01 +6.548801e+00 +1.592712e-01
+4.000000e-01 +3.237869e+00 +1.382920e-01 +1.334476e+01 +3.839146e-01 +9.802130e+00 +1.627536e-01
+5.000000e-01 +3.540383e+00 +1.194726e-01 +9.172701e+00 +1.883669e-01 +4.746614e+00 +3.090080e-01
+6.000000e-01 +3.420084e+00 +9.348505e-02 +9.022897e+00 +1.713914e-01 +3.273775e+00 +2.154099e-01
+7.000000e-01 +3.693925e+00 +1.194639e-01 +9.072456e+00 +1.423978e-01 +1.872195e+00 +1.599875e-01
+8.000000e-01 +3.723699e+00 +1.487191e-01 +9.580559e+00 +1.367046e-01 +7.288330e-01 +1.890729e-01
+9.000000e-01 +3.785386e+00 +1.109701e-01 +9.721010e+00 +1.740032e-01 +2.754950e-02 +1.515301e-01
+1.000000e+00 +3.704200e+00 +1.396020e-01 +9.528258e+00 +1.403872e-01 -4.487835e-01 +1.381234e-01
+1.100000e+00 +3.873681e+00 +1.712541e-01 +9.391198e+00 +2.267139e-01 -1.386110e+00 +1.428338e-01
+1.200000e+00 +3.811804e+00 +1.144667e-01 +9.084117e+00 +3.269506e-01 -2.154122e+00 +1.443836e-01
+1.300000e+00 +4.200023e+00 +1.060057e-01 +9.020549e+00 +3.082417e-01 -4.282621e+00 +2.038942e-01
+1.400000e+00 +3.894175e+00 +1.324307e-01 +8.072469e+00 +2.707595e-01 -4.742908e+00 +1.047135e-01
+1.500000e+00 +4.001391e+00 +1.196297e-01 +7.796420e+00 +3.376794e-01 -4.557497e+00 +8.260031e-02
+1.600000e+00 +4.156045e+00 +1.390926e-01 +7.447482e+00 +2.577691e-01 -4.215899e+00 +1.024447e-01
+1.700000e+00 +4.204191e+00 +1.423819e-01 +6.592307e+00 +2.530500e-01 -4.324245e+00 +1.489337e-01
+1.800000e+00 +3.962050e+00 +1.450806e-01 +6.190174e+00 +2.874534e-01 -4.238873e+00 +7.938511e-02
+1.900000e+00 +4.148648e+00 +1.428095e-01 +5.308751e+00 +3.480618e-01 -4.070396e+00 +1.329823e-01
+2.000000e+00 +4.339070e+00 +1.198797e-01 +5.290720e+00 +3.542948e-01 -4.018899e+00 +8.566179e-02
