# Supplementary material for: Visual motion perception as online hierarchical inference
Source: Nat Commun. 2022 Dec 1;13:7403. doi: 10.1038/s41467-022-34805-5 (PMC9715570; doi:10.1038/s41467-022-34805-5)
Supplement: Supplementary file 10 — Source Data [file 41467_2022_34805_MOESM10_ESM.zip › Figure_4hijkl.txt]

# COLUMNS: | H:left | H:right | I:left | I:right | J:left | J:right | K:left | K:right | L:left | L:right |
+1.659458e+02 +1.759832e+00 +1.587107e+02 +1.491342e+01 +1.416003e+02 +4.024415e+01 +1.368961e+02 +3.388885e+01 +1.706442e+02 +6.821532e-01
+1.774453e+02 +2.894184e+00 +1.704805e+02 +2.168689e+01 +1.320049e+02 +2.981902e+01 +1.355786e+02 +4.936017e+01 +1.775338e+02 -1.253632e+01
+1.953451e+02 -5.381726e+00 +1.724619e+02 +3.000617e+01 +1.281948e+02 +4.005534e+01 +1.455594e+02 +3.995000e+01 +1.786508e+02 -2.045953e+00
+1.808921e+02 +1.421999e+00 +1.599518e+02 +1.200775e+01 +1.246508e+02 +4.594581e+01 +1.399422e+02 +3.359037e+01 +1.736853e+02 -9.684309e-01
+1.572405e+02 +1.656833e+01 +1.665842e+02 +1.835604e+01 +1.389736e+02 +4.998887e+01 +1.423298e+02 +4.407726e+01 +1.829746e+02 +9.682964e+00
+1.804492e+02 -7.895560e+00 +1.601024e+02 +2.414523e+01 +1.316898e+02 +5.151734e+01 +1.322193e+02 +4.274101e+01 +1.736550e+02 -7.285161e+00
+1.337686e+02 -1.252641e-01 +1.612174e+02 +3.576958e+01 +1.474521e+02 +3.822441e+01 +1.359037e+02 +5.905755e+01 +1.600954e+02 -5.956667e+00
+1.789351e+02 -1.297863e+01 +1.582365e+02 +2.637176e+01 +1.310861e+02 +4.167239e+01 +1.411200e+02 +2.895326e+01 +1.809022e+02 +2.378754e+01
+1.898667e+02 -3.094545e+01 +1.584959e+02 +4.336391e+00 +1.282540e+02 +5.296306e+01 +1.379204e+02 +5.051303e+01 +1.779503e+02 +8.108485e+00
+1.679563e+02 +4.831716e+00 +1.576022e+02 +1.602164e+01 +1.474960e+02 +4.794447e+01 +1.287660e+02 +6.443404e+01 +1.789136e+02 +9.183842e+00
+1.811566e+02 +4.525340e+00 +1.747280e+02 +6.934636e+00 +1.420026e+02 +4.386011e+01 +1.356205e+02 +4.273727e+01 +1.674760e+02 +2.093746e+01
+1.897854e+02 -1.351221e+01 +1.597208e+02 +9.240686e+00 +1.385968e+02 +4.187558e+01 +1.341252e+02 +5.162345e+01 +1.639044e+02 +2.290817e+01
+1.781738e+02 +6.168887e-01 +1.603197e+02 +1.850368e+01 +1.322262e+02 +6.337186e+01 +1.309176e+02 +4.209185e+01 +1.719109e+02 -4.560051e+00
+1.636476e+02 +1.228237e+01 +1.622516e+02 +1.750632e+01 +1.290312e+02 +3.910081e+01 +1.337733e+02 +3.649066e+01 +1.866421e+02 +2.316240e+01
+1.763389e+02 +9.748973e+00 +1.545678e+02 +2.055260e+01 +1.385888e+02 +3.269910e+01 +1.447806e+02 +3.796636e+01 +1.604547e+02 -4.507864e-01
+1.792771e+02 -4.780373e+00 +1.765034e+02 +9.794760e+00 +1.374512e+02 +5.905255e+01 +1.289650e+02 +3.911360e+01 +1.784818e+02 +9.117780e+00
+1.829009e+02 +9.452900e+00 +1.584583e+02 +2.957672e+01 +1.513360e+02 +5.349753e+01 +1.378089e+02 +5.400647e+01 +1.652533e+02 -4.900095e-01
+1.857752e+02 -5.491041e+00 +1.736838e+02 +1.976216e+01 +1.236673e+02 +3.543870e+01 +1.228522e+02 +4.970821e+01 +1.928909e+02 +4.506766e+00
+1.684669e+02 -1.235672e+01 +1.721024e+02 +1.676458e+01 +1.442591e+02 +5.187571e+01 +1.360418e+02 +5.281956e+01 +1.744564e+02 +8.122045e-01
+1.817447e+02 -1.556535e-01 +1.608171e+02 +1.618187e+01 +1.271158e+02 +5.937823e+01 +1.371797e+02 +4.689231e+01 +1.848016e+02 -1.881345e+00
+1.921212e+02 -2.063376e-01 +1.635503e+02 +2.110247e+01 +1.361573e+02 +5.283932e+01 +1.411480e+02 +4.353781e+01 +1.690499e+02 +9.750842e+00
+1.837685e+02 +8.445543e+00 +1.687356e+02 +1.972381e+01 +1.307086e+02 +5.121719e+01 +1.364367e+02 +5.131172e+01 +1.888272e+02 +2.130674e+01
+1.778816e+02 -1.037586e+01 +1.677265e+02 +2.693013e+01 +1.429503e+02 +3.900062e+01 +1.403757e+02 +5.236402e+01 +1.789637e+02 +4.464046e+00
+1.846337e+02 +1.271767e+01 +1.631148e+02 +1.819407e+01 +1.320038e+02 +5.016482e+01 +1.437357e+02 +4.522956e+01 +1.798111e+02 -8.671048e+00
+1.790578e+02 -1.122914e+01 +1.610068e+02 +2.491297e+01 +1.371428e+02 +4.241182e+01 +1.150043e+02 +5.179734e+01 +1.817361e+02 +4.927171e+00
+1.808756e+02 -9.453611e+00 +1.502718e+02 +3.285625e+01 +1.471397e+02 +4.532625e+01 +1.360025e+02 +4.039903e+01 +1.694889e+02 -2.919121e+00
+1.802845e+02 +1.090015e+01 +1.645633e+02 +1.389820e+01 +1.249738e+02 +4.481142e+01 +1.306123e+02 +4.693604e+01 +1.573478e+02 -1.292322e+00
+1.835470e+02 -1.252203e+01 +1.449311e+02 +1.044989e+01 +1.384559e+02 +5.220479e+01 +1.249351e+02 +3.908619e+01 +1.633805e+02 +8.869184e+00
+1.876795e+02 +7.374838e+00 +1.606638e+02 +4.904991e-01 +1.188584e+02 +3.316916e+01 +1.354756e+02 +5.222501e+01 +1.915270e+02 +1.813491e+01
+1.892427e+02 -1.065862e-01 +1.600179e+02 +2.710747e+01 +1.286795e+02 +3.936572e+01 +1.322567e+02 +4.279238e+01 +1.737220e+02 -3.671638e+00
+1.637997e+02 +1.672488e+01 +1.623965e+02 +1.749089e+01 +1.482101e+02 +4.822554e+01 +1.301908e+02 +3.828672e+01 +1.789779e+02 +4.806401e+00
+1.475004e+02 -7.285609e+00 +1.597244e+02 +3.012382e+01 +1.382519e+02 +6.309704e+01 +1.440736e+02 +4.431824e+01 +1.805223e+02 +1.504467e+01
+1.832664e+02 -8.302705e+00 +1.784646e+02 +1.688701e+01 +1.327679e+02 +4.393852e+01 +1.226726e+02 +4.812146e+01 +1.655412e+02 -1.541458e+01
+1.693864e+02 -1.122014e+01 +1.473787e+02 -3.583692e+00 +1.386636e+02 +4.324867e+01 +1.378887e+02 +5.048379e+01 +1.835041e+02 +2.620399e+01
+1.681176e+02 -7.717353e-01 +1.726564e+02 +2.943017e+01 +1.392264e+02 +3.431149e+01 +1.482765e+02 +5.048857e+01 +1.736697e+02 +8.209541e+00
+1.689809e+02 -1.850324e+00 +1.635090e+02 +1.593541e+01 +1.278710e+02 +5.142005e+01 +1.182756e+02 +4.944738e+01 +1.563067e+02 +1.278756e+01
+1.907844e+02 -1.277772e+01 +1.782245e+02 +2.487871e+01 +1.286338e+02 +3.496107e+01 +1.517840e+02 +4.119103e+01 +1.883499e+02 +2.692521e+01
+1.677418e+02 -3.512694e+00 +1.595867e+02 +1.631363e+01 +1.283113e+02 +4.898194e+01 +1.304146e+02 +3.989598e+01 +1.826285e+02 +2.103680e+01
+1.865570e+02 +2.151716e+00 +1.563307e+02 +1.418672e+01 +1.372055e+02 +3.455292e+01 +1.446021e+02 +3.584145e+01 +1.771763e+02 +6.201662e+00
+1.829696e+02 -3.074966e+00 +1.677203e+02 +1.323707e+01 +1.332687e+02 +5.183524e+01 +1.277691e+02 +4.210875e+01 +1.751653e+02 -2.122458e+01
+1.862411e+02 +1.413111e+01 +1.729907e+02 +1.885003e+01 +1.387660e+02 +3.434876e+01 +1.484523e+02 +5.130951e+01 +1.720253e+02 +4.584987e+00
+1.682396e+02 -1.536096e+01 +1.533111e+02 +2.218459e+01 +1.237123e+02 +4.897248e+01 +1.427525e+02 +4.781253e+01 +1.727150e+02 -8.592398e+00
+1.794255e+02 -8.331316e+00 +1.774848e+02 +2.141260e+01 +1.314228e+02 +4.721248e+01 +1.258569e+02 +4.451459e+01 +1.543338e+02 +3.026001e+00
+1.984635e+02 +1.526958e+01 +1.510861e+02 +1.342389e+01 +1.274051e+02 +5.245261e+01 +1.293685e+02 +5.313823e+01 +1.717445e+02 +9.105120e+00
+1.850045e+02 -1.449990e+01 +1.551751e+02 +2.614306e+01 +1.353713e+02 +5.059085e+01 +1.470911e+02 +4.418784e+01 +1.849834e+02 +1.286190e+01
+1.621081e+02 -6.128983e-01 +1.691351e+02 +1.894290e+01 +1.550944e+02 +4.520489e+01 +1.272502e+02 +4.245330e+01 +1.738497e+02 -2.836813e+00
+1.705096e+02 -1.641643e+01 +1.585782e+02 +2.514072e+01 +1.458964e+02 +4.196863e+01 +1.266628e+02 +3.467819e+01 +1.828087e+02 +5.753236e+00
+1.824483e+02 +8.554447e+00 +1.681610e+02 +2.492249e+01 +1.359184e+02 +5.199563e+01 +1.422936e+02 +4.744960e+01 +1.694895e+02 +7.867892e+00
+1.636197e+02 +3.994106e+00 +1.697059e+02 +3.062533e+01 +1.384032e+02 +4.781422e+01 +1.411668e+02 +3.728018e+01 +1.558460e+02 +2.372775e+01
+1.817829e+02 +1.326015e+01 +1.540657e+02 +1.918995e+01 +1.258343e+02 +4.228474e+01 +1.341783e+02 +4.741317e+01 +1.692888e+02 +9.375903e+00
+1.707854e+02 +2.830165e+00 +1.601411e+02 +1.999282e+01 +1.236505e+02 +5.319954e+01 +1.306359e+02 +3.178055e+01 +1.726703e+02 -8.793876e+00
+1.825421e+02 -1.217678e+01 +1.673327e+02 +1.283148e+01 +1.509238e+02 +4.161349e+01 +1.448229e+02 +4.941965e+01 +1.723142e+02 +4.291542e+00
+1.926977e+02 +6.863406e+00 +1.616661e+02 +3.052852e+01 +1.374656e+02 +5.477126e+01 +1.400371e+02 +4.180970e+01 +1.623736e+02 -5.760085e+00
+1.756970e+02 +8.329923e+00 +1.734176e+02 +8.900193e+00 +1.395752e+02 +5.160724e+01 +1.330671e+02 +4.811964e+01 +1.682283e+02 -1.608291e+01
+1.911022e+02 +1.163458e-01 +1.650241e+02 +1.577262e+01 +1.317068e+02 +5.596170e+01 +1.329139e+02 +4.576255e+01 +1.652948e+02 +7.573048e-01
+1.819987e+02 +1.191275e+01 +1.581382e+02 +3.895772e+01 +1.390616e+02 +5.629851e+01 +1.383929e+02 +3.878985e+01 +1.712073e+02 +5.746879e+00
+1.625134e+02 +4.727054e+00 +1.523993e+02 +2.739173e+01 +1.403936e+02 +5.277363e+01 +1.360137e+02 +4.368111e+01 +1.815756e+02 -1.296173e+01
+1.849582e+02 +1.018334e+01 +1.618755e+02 +1.921316e+01 +1.389521e+02 +4.082788e+01 +1.475781e+02 +3.610851e+01 +1.741601e+02 +1.313551e+01
+1.773465e+02 +8.141225e+00 +1.495917e+02 +1.640900e+01 +1.379735e+02 +4.259320e+01 +1.458986e+02 +3.457730e+01 +1.596389e+02 +3.549899e+00
+1.579402e+02 +1.215003e+00 +1.463634e+02 +1.603559e+01 +1.367083e+02 +3.145506e+01 +1.297268e+02 +4.947208e+01 +1.703923e+02 +2.056779e+01
+1.814211e+02 +9.825010e+00 +1.618787e+02 +1.383948e+01 +1.360326e+02 +3.921469e+01 +1.428025e+02 +4.661057e+01 +1.871515e+02 -8.976759e-01
+1.889416e+02 -1.771073e+00 +1.589361e+02 +1.269469e+01 +1.345763e+02 +3.509666e+01 +1.188243e+02 +3.765811e+01 +1.631079e+02 +4.305179e+00
+1.803913e+02 -1.717355e+00 +1.537323e+02 +8.318408e+00 +1.412365e+02 +5.248191e+01 +1.492943e+02 +5.047683e+01 +1.830745e+02 +1.073301e+01
+1.861393e+02 +2.213725e+00 +1.669895e+02 +1.270567e+01 +1.378630e+02 +5.260489e+01 +1.271798e+02 +3.654734e+01 +1.895629e+02 +4.039452e+00
+1.802081e+02 +2.669238e+01 +1.663684e+02 +1.496995e+01 +1.333078e+02 +3.364793e+01 +1.386053e+02 +5.373093e+01 +1.607850e+02 +2.038349e+01
+1.780958e+02 +7.832172e+00 +1.777030e+02 -7.535250e-01 +1.336320e+02 +4.217978e+01 +1.532411e+02 +4.857436e+01 +1.591400e+02 +1.300795e+01
+1.855885e+02 +9.946021e+00 +1.522175e+02 +8.482280e+00 +1.484590e+02 +4.709685e+01 +1.257081e+02 +4.694331e+01 +1.660257e+02 +1.809521e+00
+1.792608e+02 -5.189134e+00 +1.631714e+02 +1.791310e+01 +1.290847e+02 +3.130018e+01 +1.433572e+02 +3.961950e+01 +1.841141e+02 +8.488429e+00
+1.597137e+02 +5.785369e+00 +1.691558e+02 +2.857297e+01 +1.443208e+02 +3.198466e+01 +1.370292e+02 +3.099305e+01 +1.642024e+02 +1.366680e+01
+1.733973e+02 +1.414246e+00 +1.641276e+02 +5.761485e+00 +1.369281e+02 +3.676499e+01 +1.471166e+02 +6.927514e+01 +1.876690e+02 +6.327131e+00
+1.831352e+02 -5.377640e+00 +1.682417e+02 +1.607048e+01 +1.502729e+02 +5.854825e+01 +1.502242e+02 +4.761045e+01 +1.710663e+02 -8.212257e+00
+2.078371e+02 +6.850357e+00 +1.593660e+02 +1.177030e+01 +1.425268e+02 +4.386315e+01 +1.362516e+02 +6.209364e+01 +1.758317e+02 +2.393246e+01
+1.780356e+02 +8.735957e+00 +1.527410e+02 +1.508282e+01 +1.227746e+02 +4.375557e+01 +1.354247e+02 +4.252968e+01 +1.904780e+02 +6.554043e-01
+1.885636e+02 +2.211044e+01 +1.625286e+02 +4.000869e+00 +1.353806e+02 +4.150833e+01 +1.152301e+02 +5.548070e+01 +1.810246e+02 +2.155291e-01
+1.811831e+02 +1.132722e+01 +1.750573e+02 +1.172933e+01 +1.460880e+02 +4.647126e+01 +1.358534e+02 +4.271819e+01 +1.757818e+02 +1.226474e+01
+1.760330e+02 +6.384697e+00 +1.802545e+02 -2.745014e+00 +1.392574e+02 +5.510821e+01 +1.224738e+02 +4.251109e+01 +1.919656e+02 +4.629294e+00
+1.742373e+02 +1.945848e+01 +1.622101e+02 +1.900362e+01 +1.380038e+02 +5.203975e+01 +1.453307e+02 +4.421196e+01 +1.862023e+02 -4.419359e-01
+1.753880e+02 +1.086353e+01 +1.438350e+02 -2.100439e+00 +1.418457e+02 +4.960324e+01 +1.311900e+02 +3.727444e+01 +1.887869e+02 +2.340838e+01
+1.870956e+02 -1.974866e+01 +1.535815e+02 +1.776484e+01 +1.305575e+02 +6.032153e+01 +1.363517e+02 +5.531867e+01 +1.650077e+02 +9.339976e+00
+1.754950e+02 -2.537763e+00 +1.749557e+02 +2.275286e+01 +1.359670e+02 +3.829774e+01 +1.286078e+02 +3.943790e+01 +1.884104e+02 +1.203826e+01
+1.786940e+02 +1.213781e+01 +1.622840e+02 +1.630826e+01 +1.352785e+02 +4.580632e+01 +1.286756e+02 +4.568640e+01 +1.649379e+02 -9.477465e+00
+1.906047e+02 +7.464483e+00 +1.777740e+02 +1.967481e+01 +1.311017e+02 +4.971033e+01 +1.343064e+02 +5.903827e+01 +1.564426e+02 -6.030079e+00
+1.529250e+02 +3.302307e+00 +1.489396e+02 +1.144376e+01 +1.398276e+02 +4.317644e+01 +1.496550e+02 +5.070703e+01 +1.690515e+02 +6.397832e+00
+1.865864e+02 -1.490893e+00 +1.636707e+02 +2.696796e+01 +1.448831e+02 +4.631745e+01 +1.194181e+02 +4.363370e+01 +1.748954e+02 -4.514982e+00
+1.851815e+02 +2.030673e+00 +1.733476e+02 +1.148869e+01 +1.296156e+02 +4.404376e+01 +1.290540e+02 +4.084675e+01 +1.638263e+02 +2.506259e+01
+1.936795e+02 +1.131381e+01 +1.561479e+02 +7.401993e-01 +1.424693e+02 +3.673997e+01 +1.448846e+02 +4.027188e+01 +1.601220e+02 +1.882365e+01
+1.804008e+02 +1.372796e+01 +1.558580e+02 +1.298388e+01 +1.244391e+02 +3.364704e+01 +1.364180e+02 +4.013548e+01 +1.711572e+02 +1.275643e+01
+1.786474e+02 +1.515486e+00 +1.517842e+02 +2.685786e+01 +1.485914e+02 +5.769808e+01 +1.299009e+02 +5.560484e+01 +1.609277e+02 +3.897817e+00
+1.681951e+02 +9.648093e+00 +1.597050e+02 +2.391770e+01 +1.247549e+02 +4.873108e+01 +1.415074e+02 +2.739145e+01 +1.806333e+02 +1.101771e+01
+1.886108e+02 +5.382170e+00 +1.695402e+02 +1.284994e+01 +1.477533e+02 +5.749014e+01 +1.407311e+02 +3.900644e+01 +1.897650e+02 +5.792183e+00
+1.979238e+02 +1.177564e+01 +1.444478e+02 +2.745982e+01 +1.277490e+02 +5.046319e+01 +1.326242e+02 +3.923256e+01 +1.736022e+02 +1.838346e+01
+1.775788e+02 -9.425763e+00 +1.572537e+02 +2.971857e+01 +1.470574e+02 +4.620248e+01 +1.249647e+02 +3.507595e+01 +1.754711e+02 +4.320731e+00
+2.013990e+02 -2.354221e+00 +1.587742e+02 +3.017245e+01 +1.230108e+02 +3.307245e+01 +1.496998e+02 +3.710114e+01 +1.682518e+02 +2.075072e+01
+1.747310e+02 +2.299396e+00 +1.725616e+02 +1.769875e+01 +1.257049e+02 +5.420269e+01 +1.161548e+02 +5.394763e+01 +1.800585e+02 -1.102171e+00
+1.814128e+02 -4.009356e+00 +1.711122e+02 +1.980704e+01 +1.261629e+02 +3.385111e+01 +1.438366e+02 +4.871994e+01 +1.646562e+02 +1.236638e+01
+1.918413e+02 +5.050937e+00 +1.786849e+02 +3.176913e+01 +1.363925e+02 +5.524558e+01 +1.448882e+02 +5.687647e+01 +1.696159e+02 +3.705614e+00
+1.903647e+02 -9.450823e-01 +1.641587e+02 +1.167337e+01 +1.261740e+02 +4.174864e+01 +1.449329e+02 +6.035224e+01 +1.817489e+02 +1.090909e+00
+1.859401e+02 +3.431479e+00 +1.777315e+02 +2.448542e+01 +1.231708e+02 +4.863608e+01 +1.391783e+02 +5.807018e+01 +1.499094e+02 +2.195422e+01
+1.698369e+02 -5.522167e+00 +1.634669e+02 +2.848947e+01 +1.294928e+02 +4.040162e+01 +1.271781e+02 +3.113438e+01 +1.830568e+02 +1.606772e+01
+1.973081e+02 +1.066041e+01 +1.735582e+02 -1.140331e-01 +1.337736e+02 +4.407955e+01 +1.338476e+02 +4.526959e+01 +1.723156e+02 +1.159150e+01
+1.660838e+02 +3.844579e+00 +1.674458e+02 +2.447138e+01 +1.443449e+02 +3.575796e+01 +1.243593e+02 +3.712144e+01 +1.812336e+02 +1.042966e+01
+1.739175e+02 +3.051273e+00 +1.649288e+02 +6.448630e+00 +1.307508e+02 +4.150463e+01 +1.491345e+02 +5.055930e+01 +1.886828e+02 +1.500862e+01
+1.843540e+02 -1.557694e+00 +1.546077e+02 +3.135020e+01 +1.284970e+02 +5.472913e+01 +1.327267e+02 +4.358304e+01 +1.809574e+02 -7.737140e+00
+1.806152e+02 +1.036517e+01 +1.671810e+02 +2.829570e+01 +1.316169e+02 +4.444907e+01 +1.349443e+02 +4.198451e+01 +1.902756e+02 +8.536879e+00
+1.719734e+02 +1.191691e+01 +1.526871e+02 +2.202879e+01 +1.319085e+02 +5.011744e+01 +1.432958e+02 +4.770547e+01 +1.675575e+02 +4.008491e+00
+1.718676e+02 +2.865955e+00 +1.682901e+02 +1.068674e+01 +1.332409e+02 +5.289175e+01 +1.451214e+02 +5.892198e+01 +1.645223e+02 +8.543938e+00
+1.869207e+02 +7.273775e+00 +1.595279e+02 +1.965608e+01 +1.256400e+02 +4.643218e+01 +1.443914e+02 +5.045340e+01 +1.789442e+02 -3.266321e-02
+1.846012e+02 -9.397321e-01 +1.463340e+02 +3.058224e+01 +1.367269e+02 +3.493476e+01 +1.356490e+02 +4.188213e+01 +1.525978e+02 +8.316796e+00
+1.703348e+02 +7.068652e+00 +1.555604e+02 +9.497500e+00 +1.391951e+02 +3.482628e+01 +1.321222e+02 +4.608247e+01 +1.805902e+02 +1.081140e+01
+1.849745e+02 -2.507201e+01 +1.616407e+02 +2.566226e+01 +1.333618e+02 +3.749756e+01 +1.476517e+02 +4.589278e+01 +1.825398e+02 +2.828819e+01
+1.736630e+02 +5.885702e+00 +1.730608e+02 +3.798332e+00 +1.251819e+02 +4.166708e+01 +1.309945e+02 +4.758170e+01 +1.793082e+02 -1.000561e+01
+1.564060e+02 +2.225046e+00 +1.746015e+02 +3.274750e+01 +1.326768e+02 +3.892538e+01 +1.417470e+02 +4.676220e+01 +1.803445e+02 +1.537087e+01
+1.734259e+02 -2.478105e+00 +1.595834e+02 +6.789435e+00 +1.418360e+02 +4.785934e+01 +1.353122e+02 +4.245513e+01 +1.806727e+02 +2.775334e+00
+1.694148e+02 +1.175349e+01 +1.547346e+02 +2.851069e+01 +1.329979e+02 +5.093388e+01 +1.423229e+02 +3.572892e+01 +1.775363e+02 -2.241657e+01
+1.715180e+02 +1.511170e+01 +1.616059e+02 +1.842670e+01 +1.299964e+02 +4.089085e+01 +1.327442e+02 +3.524083e+01 +1.540991e+02 +9.518330e+00
+1.775537e+02 +1.441199e+00 +1.713705e+02 +1.636220e+01 +1.267837e+02 +4.207820e+01 +1.179034e+02 +4.682285e+01 +1.741219e+02 -1.178768e+01
+1.763105e+02 -2.468419e+00 +1.576934e+02 +4.227616e+00 +1.311560e+02 +4.843255e+01 +1.245317e+02 +5.254018e+01 +1.747560e+02 +4.011414e+00
+1.923631e+02 +6.447287e+00 +1.655405e+02 +1.991105e+01 +1.231464e+02 +4.616605e+01 +1.293072e+02 +5.133900e+01 +1.754232e+02 -1.531704e-01
+1.742047e+02 +6.284676e-01 +1.534220e+02 +1.034551e+01 +1.280686e+02 +5.787712e+01 +1.303333e+02 +5.464993e+01 +1.794577e+02 -7.777329e+00
+1.838107e+02 +4.159947e+00 +1.711297e+02 +3.277407e+01 +1.428384e+02 +5.304015e+01 +1.281124e+02 +4.923723e+01 +1.624839e+02 +1.641675e+00
+1.753150e+02 -3.724052e+00 +1.753141e+02 +9.962907e+00 +1.425448e+02 +4.669535e+01 +1.326153e+02 +5.665584e+01 +1.719597e+02 +6.482872e+00
+1.732337e+02 +8.584204e+00 +1.528266e+02 +2.218859e+00 +1.388625e+02 +4.994798e+01 +1.429250e+02 +5.222749e+01 +1.793777e+02 +1.278492e+01
+1.897600e+02 -3.218643e+00 +1.534957e+02 +2.385534e+01 +1.331674e+02 +5.123307e+01 +1.356467e+02 +4.466370e+01 +1.852082e+02 -1.553338e-02
+1.904721e+02 +8.392328e+00 +1.742694e+02 +2.553339e-01 +1.277252e+02 +4.244116e+01 +1.310399e+02 +4.865687e+01 +1.775854e+02 +1.421126e+01
+1.832461e+02 -9.115701e+00 +1.730071e+02 +3.257264e+01 +1.200186e+02 +3.948044e+01 +1.402178e+02 +5.451644e+01 +1.799678e+02 -1.054618e+01
+1.763276e+02 +2.359553e+00 +1.496784e+02 +3.265866e+00 +1.385747e+02 +4.521113e+01 +1.050798e+02 +4.675859e+01 +1.668833e+02 +3.462940e+00
+1.686732e+02 -8.534374e+00 +1.460010e+02 +2.437698e+01 +1.291502e+02 +5.179014e+01 +1.267408e+02 +5.332342e+01 +1.813839e+02 -1.357935e+01
+1.606904e+02 -1.299306e+01 +1.593419e+02 +1.015849e+01 +1.264204e+02 +4.318269e+01 +1.342495e+02 +4.295680e+01 +1.750111e+02 +3.035573e+00
+1.873232e+02 +1.367008e+00 +1.401044e+02 +1.878613e+01 +1.337395e+02 +3.353814e+01 +1.322110e+02 +5.166554e+01 +1.781305e+02 +2.845418e-01
+1.794501e+02 +1.391242e+01 +1.751832e+02 +5.168829e+00 +1.333882e+02 +5.646558e+01 +1.414532e+02 +5.518250e+01 +1.855189e+02 +1.090477e+01
+1.916817e+02 -1.177462e+01 +1.632989e+02 +1.963153e+01 +1.440583e+02 +3.596193e+01 +1.399872e+02 +4.414914e+01 +1.839446e+02 +5.922806e+00
+1.863656e+02 -1.181224e+01 +1.465958e+02 +4.589633e+00 +1.364137e+02 +4.897697e+01 +1.357363e+02 +5.241450e+01 +1.779502e+02 +4.545023e+00
+1.807200e+02 -1.478690e+01 +1.789213e+02 +1.991365e+01 +1.297342e+02 +3.486491e+01 +1.432844e+02 +4.485796e+01 +1.669171e+02 +7.096769e+00
+1.638840e+02 +5.090715e+00 +1.545319e+02 +8.626582e+00 +1.342076e+02 +4.666114e+01 +1.304460e+02 +3.757349e+01 +1.634552e+02 -2.912145e+00
+1.771528e+02 +1.342198e+01 +1.662033e+02 +1.790131e+01 +1.282183e+02 +3.598613e+01 +1.249750e+02 +4.774458e+01 +1.777583e+02 +1.087589e+01
+1.826105e+02 +8.286770e+00 +1.443976e+02 +1.050729e+01 +1.332197e+02 +4.035366e+01 +1.336799e+02 +4.505921e+01 +1.757760e+02 +8.272472e+00
+1.730304e+02 -2.066422e+00 +1.690132e+02 +8.377146e+00 +1.378484e+02 +4.712614e+01 +1.340230e+02 +4.506587e+01 +1.695494e+02 +3.941770e+00
+1.568471e+02 +2.245643e+00 +1.553327e+02 +1.471156e+01 +1.382001e+02 +4.208350e+01 +1.189316e+02 +5.304611e+01 +1.698822e+02 +2.042443e+00
+1.875078e+02 -3.597241e+00 +1.732429e+02 +1.021332e+01 +1.467623e+02 +3.602316e+01 +1.322079e+02 +4.395954e+01 +1.784509e+02 +7.960817e+00
+1.928960e+02 -6.215141e+00 +1.802464e+02 +6.328401e+00 +1.260202e+02 +3.995994e+01 +1.309914e+02 +4.099132e+01 +1.603506e+02 -1.223161e+01
+1.767403e+02 +1.560525e+00 +1.506956e+02 +1.584481e+01 +1.314856e+02 +4.459673e+01 +1.387835e+02 +4.895045e+01 +1.591245e+02 +1.292906e+00
+1.808062e+02 -8.354228e+00 +1.592368e+02 -9.740392e+00 +1.428200e+02 +4.890397e+01 +1.446367e+02 +2.908407e+01 +1.737280e+02 +2.133461e+01
+1.821188e+02 -5.901633e+00 +1.777692e+02 +5.938941e+00 +1.325377e+02 +3.467155e+01 +1.497887e+02 +5.223889e+01 +1.838882e+02 +1.263386e+00
+2.018524e+02 +5.027907e-01 +1.499949e+02 +2.267357e+00 +1.476580e+02 +4.729375e+01 +1.423583e+02 +5.574837e+01 +1.951307e+02 +5.712849e+00
+2.041349e+02 -9.877817e+00 +1.758018e+02 +2.902166e+01 +1.425699e+02 +3.281359e+01 +1.356807e+02 +4.922271e+01 +1.825485e+02 -1.069059e+01
+1.827530e+02 -3.175349e+01 +1.698258e+02 +1.841176e+01 +1.493142e+02 +4.143504e+01 +1.379835e+02 +4.138248e+01 +1.883929e+02 +1.189632e+00
+1.830930e+02 -1.721465e+01 +1.627672e+02 +1.650364e+01 +1.256362e+02 +4.322990e+01 +1.241571e+02 +5.893672e+01 +1.769292e+02 +1.932473e+01
+1.767004e+02 -7.739856e-01 +1.505855e+02 +1.910628e+01 +1.361970e+02 +5.630156e+01 +1.406304e+02 +4.603128e+01 +1.815503e+02 -3.772389e+00
+1.789226e+02 -2.044522e+00 +1.743589e+02 +3.721322e+00 +1.400587e+02 +5.288968e+01 +1.316133e+02 +4.024797e+01 +1.675218e+02 +1.363836e+00
+1.748240e+02 +2.518410e+01 +1.646603e+02 +2.472973e+01 +1.446538e+02 +5.886859e+01 +1.318137e+02 +5.054001e+01 +1.682905e+02 +3.835608e+00
+1.841971e+02 +4.069539e+00 +1.427980e+02 +1.206550e+01 +1.514689e+02 +5.343386e+01 +1.276808e+02 +3.989157e+01 +1.728824e+02 +2.734905e+00
+1.786359e+02 +1.455039e+00 +1.652928e+02 +1.105348e+01 +1.383916e+02 +4.500171e+01 +1.396178e+02 +4.237702e+01 +1.756797e+02 +6.686786e+00
+1.724436e+02 +7.273940e+00 +1.580793e+02 +1.914449e+01 +1.468268e+02 +4.332131e+01 +1.335183e+02 +4.047583e+01 +1.710348e+02 +7.561034e+00
+1.796075e+02 -1.168276e+01 +1.548941e+02 +1.932628e+01 +1.314207e+02 +3.486077e+01 +1.381095e+02 +2.898801e+01 +1.595715e+02 +2.638496e+00
+1.987597e+02 +1.933663e+00 +1.354317e+02 -1.787018e-01 +1.240880e+02 +4.174614e+01 +1.302030e+02 +4.307368e+01 +1.794604e+02 -6.400697e+00
+1.784393e+02 +3.443266e+00 +1.635486e+02 +2.253892e+01 +1.306034e+02 +4.400976e+01 +1.255715e+02 +4.486731e+01 +1.833271e+02 +9.345359e+00
+1.592280e+02 +1.263343e+00 +1.653762e+02 +1.300462e+01 +1.352333e+02 +4.797181e+01 +1.271651e+02 +4.602846e+01 +1.891175e+02 -1.945982e+00
+1.792572e+02 +2.760282e+00 +1.653861e+02 +2.398843e+01 +1.502820e+02 +3.764351e+01 +1.305603e+02 +4.006647e+01 +1.687164e+02 -5.682053e+00
+1.712442e+02 -6.152693e+00 +1.589297e+02 +1.414480e+01 +1.312207e+02 +4.479187e+01 +1.405639e+02 +3.473180e+01 +1.684688e+02 -1.151603e+00
+1.852817e+02 +2.087895e+00 +1.721182e+02 +3.090206e+01 +1.316776e+02 +5.319631e+01 +1.267157e+02 +4.485401e+01 +1.730962e+02 -7.192217e+00
+1.784274e+02 -6.423552e+00 +1.675808e+02 +2.716076e+01 +1.368055e+02 +4.934114e+01 +1.154449e+02 +4.003361e+01 +1.682645e+02 +1.269138e+01
+1.665107e+02 +8.869205e-01 +1.680097e+02 +2.372828e+01 +1.447275e+02 +3.332143e+01 +1.427575e+02 +4.094505e+01 +1.829058e+02 +1.498500e+01
+1.737618e+02 -1.460626e+00 +1.798004e+02 +1.511488e+01 +1.252734e+02 +6.057294e+01 +1.292853e+02 +6.782938e+01 +1.633887e+02 +7.662654e+00
+1.720087e+02 +2.523590e+00 +1.624454e+02 +1.681007e+01 +1.462759e+02 +4.354316e+01 +1.330654e+02 +4.540606e+01 +1.837674e+02 +3.714757e+01
+1.867985e+02 +8.100351e+00 +1.757702e+02 +1.692656e+01 +1.349190e+02 +5.670828e+01 +1.356340e+02 +3.728194e+01 +1.847921e+02 -2.858867e+00
+2.022239e+02 +1.940361e+01 +1.637042e+02 +1.723629e+01 +1.349619e+02 +3.166056e+01 +1.412723e+02 +3.963270e+01 +1.807036e+02 -7.112463e+00
+1.899893e+02 +1.344798e+00 +1.672471e+02 +1.610886e+01 +1.326613e+02 +4.284452e+01 +1.480526e+02 +4.821403e+01 +1.917556e+02 -6.020718e+00
+1.603645e+02 +9.868098e+00 +1.710612e+02 +2.825221e+00 +1.402202e+02 +5.966041e+01 +1.370569e+02 +4.496446e+01 +1.796079e+02 -4.341588e+00
+1.754235e+02 +4.118781e+00 +1.628430e+02 +1.966949e+01 +1.426095e+02 +4.243671e+01 +1.326161e+02 +3.869474e+01 +1.745462e+02 +1.303178e+01
+1.694851e+02 -9.700254e-02 +1.686685e+02 +2.763777e+01 +1.351329e+02 +4.313136e+01 +1.369924e+02 +5.013888e+01 +1.758747e+02 +1.052495e+01
+1.734039e+02 +2.652714e+00 +1.418591e+02 +1.903157e+01 +1.279508e+02 +4.414156e+01 +1.321714e+02 +3.619591e+01 +1.739274e+02 -2.890934e+01
+1.866702e+02 +4.773778e+00 +1.618034e+02 +4.466735e+01 +1.234297e+02 +4.536801e+01 +1.459049e+02 +4.475400e+01 +1.767499e+02 +2.523563e+00
+1.564476e+02 -1.624034e+00 +1.636441e+02 +1.778541e+01 +1.399270e+02 +3.871746e+01 +1.304722e+02 +2.708848e+01 +1.868470e+02 -8.021854e+00
+1.794488e+02 -3.737334e-01 +1.636643e+02 +6.912917e+00 +1.232666e+02 +2.701224e+01 +1.277495e+02 +4.021647e+01 +1.771267e+02 +6.822072e+00
+1.818990e+02 -5.035415e+00 +1.435966e+02 +1.568028e+01 +1.472067e+02 +3.978359e+01 +1.323295e+02 +3.204099e+01 +1.812299e+02 +6.731732e+00
+1.783655e+02 +9.360625e+00 +1.634021e+02 +1.435822e+01 +1.328864e+02 +4.842857e+01 +1.358291e+02 +3.046063e+01 +1.892677e+02 +7.487453e+00
+1.777809e+02 -3.876307e+00 +1.592731e+02 +1.908282e+01 +1.231988e+02 +4.514604e+01 +1.363435e+02 +4.695819e+01 +1.615990e+02 +1.640348e+01
+1.760905e+02 -8.451664e+00 +1.491327e+02 +1.702536e+01 +1.408948e+02 +3.947571e+01 +1.349054e+02 +4.566192e+01 +1.820180e+02 -3.672952e+00
+1.796376e+02 -9.808886e+00 +1.733084e+02 +1.259769e+01 +1.241056e+02 +4.859166e+01 +1.374659e+02 +5.673860e+01 +1.773890e+02 +9.329785e+00
+1.822742e+02 +7.597577e+00 +1.632581e+02 +1.389031e+01 +1.567991e+02 +5.586779e+01 +1.341329e+02 +4.032788e+01 +1.910577e+02 -2.772498e+00
+1.783739e+02 -1.141822e+01 +1.860277e+02 +1.205611e+01 +1.173301e+02 +5.477013e+01 +1.431998e+02 +5.830458e+01 +1.974368e+02 +1.676435e+00
+1.872978e+02 +7.150401e+00 +1.507048e+02 +1.805937e+01 +1.281421e+02 +3.965496e+01 +1.345838e+02 +4.640175e+01 +1.726716e+02 +1.310978e+00
+1.800565e+02 -6.263079e+00 +1.676531e+02 +1.738637e+01 +1.496964e+02 +3.329187e+01 +1.412103e+02 +3.933376e+01 +1.903093e+02 +6.059512e+00
+1.746250e+02 +1.313088e+01 +1.675595e+02 +1.808001e+01 +1.298562e+02 +2.554005e+01 +1.366803e+02 +2.725423e+01 +1.736003e+02 +5.634595e+00
+1.963651e+02 +1.408882e+01 +1.766595e+02 +5.885349e+00 +1.425051e+02 +3.529127e+01 +1.251460e+02 +4.768249e+01 +1.873808e+02 +2.365624e+00
+1.850479e+02 -1.042872e+01 +1.599021e+02 +6.449030e+00 +1.325554e+02 +3.439547e+01 +1.290348e+02 +5.366774e+01 +1.832927e+02 +8.130528e+00
+1.690120e+02 -1.119125e+00 +1.553068e+02 +1.560914e+01 +1.409728e+02 +5.393709e+01 +1.346718e+02 +4.750558e+01 +1.789440e+02 +1.500852e+00
+1.929009e+02 -1.944852e+01 +1.587128e+02 +1.017056e+01 +1.316013e+02 +5.941874e+01 +1.515199e+02 +4.254343e+01 +1.762970e+02 -8.284846e-01
+1.795921e+02 +2.612666e+00 +1.734544e+02 +2.298524e+01 +1.343751e+02 +4.208117e+01 +1.482267e+02 +3.972884e+01 +1.618578e+02 +5.106320e+00
+1.919235e+02 -7.719793e+00 +1.648523e+02 +1.173545e+01 +1.314600e+02 +3.411318e+01 +1.359760e+02 +5.473647e+01 +1.715671e+02 -7.232982e+00
+1.682185e+02 +1.404932e+01 +1.563167e+02 +1.322458e+01 +1.325463e+02 +6.549026e+01 +1.290470e+02 +4.378598e+01 +1.891616e+02 +7.148547e+00
+1.770302e+02 +3.367718e+00 +1.740973e+02 +2.429030e+01 +1.403675e+02 +4.320214e+01 +1.268685e+02 +4.348748e+01 +1.795384e+02 -8.547993e-01
+1.569867e+02 +9.854904e+00 +1.418991e+02 +2.627873e+01 +1.339561e+02 +6.027525e+01 +1.355577e+02 +3.475193e+01 +1.619829e+02 +1.450158e+01
+1.757169e+02 -1.874092e+00 +1.664416e+02 +1.710850e+01 +1.331520e+02 +4.496776e+01 +1.423297e+02 +5.283051e+01 +1.667611e+02 +4.359490e+00
+1.675655e+02 -9.558758e+00 +1.370821e+02 +2.390765e+01 +1.313329e+02 +4.601149e+01 +1.385640e+02 +4.864742e+01 +1.703595e+02 -5.212464e+00
+1.942292e+02 -1.313378e+01 +1.635806e+02 +2.517938e+01 +1.329909e+02 +3.579357e+01 +1.395371e+02 +4.133800e+01 +1.701904e+02 -1.182975e+01
+1.605570e+02 -3.091290e+00 +1.670968e+02 +1.902099e+01 +1.368596e+02 +4.498756e+01 +1.456136e+02 +3.354357e+01 +1.741969e+02 +4.032156e+00
+1.776632e+02 +7.224991e+00 +1.771585e+02 +7.677407e+00 +1.288566e+02 +3.275829e+01 +1.598498e+02 +5.189476e+01 +1.805982e+02 +2.891642e+01
+1.945354e+02 -1.408360e+01 +1.735091e+02 +1.675808e+01 +1.354062e+02 +4.400525e+01 +1.411444e+02 +5.194123e+01 +1.844629e+02 +1.289190e+01
+1.766701e+02 -5.909282e+00 +1.606452e+02 +2.239943e+01 +1.484057e+02 +4.648177e+01 +1.284867e+02 +3.796628e+01 +1.859672e+02 +1.124655e+01
