# Supplementary material for: Visual motion perception as online hierarchical inference
Source: Nat Commun. 2022 Dec 1;13:7403. doi: 10.1038/s41467-022-34805-5 (PMC9715570; doi:10.1038/s41467-022-34805-5)
Supplement: Supplementary file 10 — Source Data [file 41467_2022_34805_MOESM10_ESM.zip › Figure_5c_high_noise.txt]

# COLUMNS: | t | v_1x | v_1y | v_16x | v_16y |
+0.000000e+00 +0.000000e+00 +0.000000e+00 +0.000000e+00 +0.000000e+00
+1.666667e-02 -7.014640e-04 +1.192966e-02 +1.304985e-02 -2.598154e-04
+3.333333e-02 +2.483745e-03 +5.642219e-03 +2.582016e-02 -1.030103e-03
+5.000000e-02 +1.192241e-02 +5.466521e-03 +4.770917e-02 -4.739048e-03
+6.666667e-02 +2.919764e-02 -2.162411e-03 +7.316166e-02 -5.180875e-03
+8.333333e-02 +4.118776e-02 -1.777691e-02 +9.447097e-02 -1.437067e-02
+1.000000e-01 +5.172645e-02 -2.312583e-02 +1.146164e-01 -1.556094e-02
+1.166667e-01 +5.633308e-02 -2.763682e-02 +1.285668e-01 -1.642776e-02
+1.333333e-01 +6.287376e-02 -3.471230e-02 +1.436340e-01 -2.296252e-02
+1.500000e-01 +6.877249e-02 -4.232246e-02 +1.566684e-01 -2.992228e-02
+1.666667e-01 +7.059465e-02 -4.888633e-02 +1.663638e-01 -3.481692e-02
+1.833333e-01 +7.093777e-02 -5.147330e-02 +1.741790e-01 -3.478913e-02
+2.000000e-01 +7.669044e-02 -6.094558e-02 +1.933651e-01 -3.808022e-02
+2.166667e-01 +8.438955e-02 -7.461256e-02 +2.089327e-01 -4.245943e-02
+2.333333e-01 +9.234867e-02 -8.774277e-02 +2.245060e-01 -4.790831e-02
+2.500000e-01 +9.861445e-02 -1.068571e-01 +2.324539e-01 -5.699767e-02
+2.666667e-01 +1.001983e-01 -1.273322e-01 +2.327536e-01 -6.924021e-02
+2.833333e-01 +9.973248e-02 -1.414843e-01 +2.288435e-01 -7.583154e-02
+3.000000e-01 +9.770782e-02 -1.620825e-01 +2.179533e-01 -8.985582e-02
+3.166667e-01 +9.148000e-02 -1.848921e-01 +2.020092e-01 -1.049656e-01
+3.333333e-01 +8.025085e-02 -2.087423e-01 +1.808836e-01 -1.168410e-01
+3.500000e-01 +7.098752e-02 -2.307773e-01 +1.592452e-01 -1.273306e-01
+3.666667e-01 +6.133154e-02 -2.525386e-01 +1.336088e-01 -1.382312e-01
+3.833333e-01 +5.526323e-02 -2.786865e-01 +1.089263e-01 -1.562379e-01
+4.000000e-01 +4.845523e-02 -3.003155e-01 +8.436682e-02 -1.708270e-01
+4.166667e-01 +3.815096e-02 -3.206706e-01 +5.802674e-02 -1.867635e-01
+4.333333e-01 +2.183377e-02 -3.412999e-01 +2.525418e-02 -2.026237e-01
+4.500000e-01 +5.766807e-03 -3.524277e-01 -3.462184e-03 -2.091446e-01
+4.666667e-01 -1.013841e-02 -3.594680e-01 -3.031462e-02 -2.147835e-01
+4.833333e-01 -2.593094e-02 -3.665283e-01 -5.860207e-02 -2.204098e-01
+5.000000e-01 -3.787694e-02 -3.652443e-01 -8.204398e-02 -2.172139e-01
+5.166667e-01 -5.308705e-02 -3.636758e-01 -1.078463e-01 -2.154881e-01
+5.333333e-01 -6.532678e-02 -3.590309e-01 -1.328107e-01 -2.137614e-01
+5.500000e-01 -7.478427e-02 -3.511729e-01 -1.555436e-01 -2.080473e-01
+5.666667e-01 -8.023642e-02 -3.363600e-01 -1.729634e-01 -1.987205e-01
+5.833333e-01 -8.811513e-02 -3.214702e-01 -1.913221e-01 -1.869396e-01
+6.000000e-01 -9.688261e-02 -3.052919e-01 -2.073751e-01 -1.768481e-01
+6.166667e-01 -1.041924e-01 -2.830869e-01 -2.218651e-01 -1.601178e-01
+6.333333e-01 -1.088836e-01 -2.606950e-01 -2.351526e-01 -1.442317e-01
+6.500000e-01 -1.165642e-01 -2.458145e-01 -2.497715e-01 -1.393757e-01
+6.666667e-01 -1.258646e-01 -2.193256e-01 -2.638303e-01 -1.241491e-01
+6.833333e-01 -1.336300e-01 -1.868987e-01 -2.756298e-01 -1.035897e-01
+7.000000e-01 -1.440241e-01 -1.527049e-01 -2.880775e-01 -8.009711e-02
+7.166667e-01 -1.469460e-01 -1.195644e-01 -2.911581e-01 -5.770568e-02
+7.333333e-01 -1.516187e-01 -8.727542e-02 -2.955703e-01 -3.459491e-02
+7.500000e-01 -1.614022e-01 -5.685025e-02 -3.027302e-01 -1.279153e-02
+7.666667e-01 -1.672757e-01 -3.237106e-02 -3.060570e-01 +2.742245e-03
+7.833333e-01 -1.767885e-01 -2.610368e-04 -3.112175e-01 +2.491040e-02
+8.000000e-01 -1.792197e-01 +3.051445e-02 -3.118314e-01 +4.766298e-02
+8.166667e-01 -1.778891e-01 +6.069051e-02 -3.080969e-01 +6.814406e-02
+8.333333e-01 -1.756760e-01 +1.003750e-01 -3.018066e-01 +9.703114e-02
+8.500000e-01 -1.711348e-01 +1.477884e-01 -2.952655e-01 +1.348470e-01
+8.666667e-01 -1.672729e-01 +1.848830e-01 -2.887628e-01 +1.635180e-01
+8.833333e-01 -1.662315e-01 +2.195044e-01 -2.831856e-01 +1.883791e-01
+9.000000e-01 -1.590705e-01 +2.489474e-01 -2.714351e-01 +2.084447e-01
+9.166667e-01 -1.491982e-01 +2.780452e-01 -2.591246e-01 +2.270806e-01
+9.333333e-01 -1.349832e-01 +3.172329e-01 -2.403874e-01 +2.537999e-01
+9.500000e-01 -1.203400e-01 +3.573912e-01 -2.196308e-01 +2.775503e-01
+9.666667e-01 -1.038615e-01 +3.970581e-01 -1.952479e-01 +3.005382e-01
+9.833333e-01 -8.711191e-02 +4.339614e-01 -1.713015e-01 +3.196012e-01
+1.000000e+00 -6.666553e-02 +4.607397e-01 -1.400685e-01 +3.308079e-01
+1.016667e+00 -4.798837e-02 +4.808724e-01 -1.066812e-01 +3.400177e-01
+1.033333e+00 -3.108631e-02 +4.917974e-01 -7.352798e-02 +3.426856e-01
+1.050000e+00 -1.290029e-02 +4.927922e-01 -3.822158e-02 +3.383568e-01
+1.066667e+00 +1.476360e-03 +4.988061e-01 -8.057191e-03 +3.385495e-01
+1.083333e+00 +2.676986e-02 +4.945035e-01 +3.660870e-02 +3.318316e-01
+1.100000e+00 +5.068322e-02 +4.858122e-01 +7.967585e-02 +3.204485e-01
+1.116667e+00 +7.159559e-02 +4.776158e-01 +1.204123e-01 +3.128756e-01
+1.133333e+00 +9.247539e-02 +4.521193e-01 +1.608908e-01 +2.934017e-01
+1.150000e+00 +1.190969e-01 +4.239602e-01 +2.062954e-01 +2.726314e-01
+1.166667e+00 +1.395701e-01 +3.926338e-01 +2.429194e-01 +2.547296e-01
+1.183333e+00 +1.665564e-01 +3.471463e-01 +2.843705e-01 +2.242733e-01
+1.200000e+00 +1.872273e-01 +2.995212e-01 +3.162620e-01 +1.881906e-01
+1.216667e+00 +2.071632e-01 +2.600982e-01 +3.464882e-01 +1.584962e-01
+1.233333e+00 +2.285580e-01 +2.186223e-01 +3.737864e-01 +1.286393e-01
+1.250000e+00 +2.574389e-01 +1.792721e-01 +4.077493e-01 +1.023704e-01
+1.266667e+00 +2.853032e-01 +1.379060e-01 +4.440992e-01 +7.668773e-02
+1.283333e+00 +3.084799e-01 +9.046197e-02 +4.710204e-01 +4.464345e-02
+1.300000e+00 +3.247562e-01 +5.310159e-02 +4.912948e-01 +2.298956e-02
+1.316667e+00 +3.535859e-01 +8.917633e-03 +5.208050e-01 -7.592384e-03
+1.333333e+00 +3.760885e-01 -2.510727e-02 +5.396091e-01 -3.532600e-02
+1.350000e+00 +3.907135e-01 -6.461309e-02 +5.497633e-01 -6.702100e-02
+1.366667e+00 +3.977213e-01 -1.149971e-01 +5.541806e-01 -1.107325e-01
+1.383333e+00 +3.974931e-01 -1.573862e-01 +5.531800e-01 -1.434446e-01
+1.400000e+00 +3.875723e-01 -1.814777e-01 +5.414820e-01 -1.573621e-01
+1.416667e+00 +3.774959e-01 -2.101848e-01 +5.307578e-01 -1.759746e-01
+1.433333e+00 +3.599283e-01 -2.412403e-01 +5.140528e-01 -1.987357e-01
+1.450000e+00 +3.333252e-01 -2.862454e-01 +4.859766e-01 -2.351849e-01
+1.466667e+00 +3.214549e-01 -3.528054e-01 +4.670600e-01 -2.931077e-01
+1.483333e+00 +3.037867e-01 -4.018712e-01 +4.406388e-01 -3.343437e-01
+1.500000e+00 +2.857276e-01 -4.574594e-01 +4.117117e-01 -3.829883e-01
+1.516667e+00 +2.544058e-01 -5.089328e-01 +3.680345e-01 -4.261600e-01
+1.533333e+00 +2.096150e-01 -5.669599e-01 +3.129832e-01 -4.731127e-01
+1.550000e+00 +1.754167e-01 -6.159142e-01 +2.696533e-01 -5.085107e-01
+1.566667e+00 +1.440160e-01 -6.381267e-01 +2.298801e-01 -5.181666e-01
+1.583333e+00 +1.091502e-01 -6.535824e-01 +1.842091e-01 -5.247564e-01
+1.600000e+00 +7.297462e-02 -6.841416e-01 +1.365530e-01 -5.433214e-01
+1.616667e+00 +3.531619e-02 -7.122137e-01 +8.172995e-02 -5.631329e-01
+1.633333e+00 -9.201088e-03 -7.223247e-01 +2.009107e-02 -5.674627e-01
+1.650000e+00 -6.369716e-02 -7.255184e-01 -4.840955e-02 -5.685222e-01
+1.666667e+00 -1.222241e-01 -7.022429e-01 -1.207190e-01 -5.435260e-01
+1.683333e+00 -1.815824e-01 -6.950755e-01 -1.914058e-01 -5.360812e-01
+1.700000e+00 -2.268280e-01 -6.869427e-01 -2.448277e-01 -5.286935e-01
+1.716667e+00 -2.653821e-01 -6.378895e-01 -2.898588e-01 -4.820876e-01
+1.733333e+00 -3.109489e-01 -5.941390e-01 -3.445871e-01 -4.413124e-01
+1.750000e+00 -3.548429e-01 -5.629458e-01 -4.024266e-01 -4.135081e-01
+1.766667e+00 -4.118595e-01 -5.185281e-01 -4.753570e-01 -3.759918e-01
+1.783333e+00 -4.575055e-01 -4.814751e-01 -5.385168e-01 -3.461494e-01
+1.800000e+00 -4.850674e-01 -4.259110e-01 -5.817723e-01 -3.044481e-01
+1.816667e+00 -5.155403e-01 -3.888592e-01 -6.261191e-01 -2.757502e-01
+1.833333e+00 -5.429732e-01 -3.562861e-01 -6.633782e-01 -2.515929e-01
+1.850000e+00 -5.757201e-01 -3.154856e-01 -7.060579e-01 -2.192209e-01
+1.866667e+00 -5.917018e-01 -2.615414e-01 -7.303339e-01 -1.749446e-01
+1.883333e+00 -5.994981e-01 -2.015882e-01 -7.468151e-01 -1.228490e-01
+1.900000e+00 -6.034055e-01 -1.433964e-01 -7.592215e-01 -7.063852e-02
+1.916667e+00 -6.505530e-01 -1.130071e-01 -8.118530e-01 -4.941675e-02
+1.933333e+00 -6.750194e-01 -5.537381e-02 -8.380201e-01 -1.096575e-03
+1.950000e+00 -7.230482e-01 +3.086923e-02 -8.839026e-01 +7.000552e-02
+1.966667e+00 -7.535003e-01 +1.067907e-01 -9.127666e-01 +1.277730e-01
+1.983333e+00 -7.459283e-01 +1.799118e-01 -9.012749e-01 +1.814016e-01
+2.000000e+00 -7.388409e-01 +2.384691e-01 -8.877584e-01 +2.242556e-01
+2.016667e+00 -7.178459e-01 +3.022687e-01 -8.599714e-01 +2.681699e-01
+2.033333e+00 -6.528541e-01 +3.945763e-01 -7.919286e-01 +3.419599e-01
+2.050000e+00 -5.820716e-01 +4.804983e-01 -7.163750e-01 +4.088639e-01
+2.066667e+00 -5.248174e-01 +5.724148e-01 -6.550438e-01 +4.807365e-01
+2.083333e+00 -4.819356e-01 +6.807886e-01 -6.072269e-01 +5.681506e-01
+2.100000e+00 -4.276224e-01 +7.608835e-01 -5.490883e-01 +6.278116e-01
+2.116667e+00 -3.258036e-01 +8.362989e-01 -4.424792e-01 +6.881420e-01
+2.133333e+00 -2.143749e-01 +9.067972e-01 -3.262358e-01 +7.439038e-01
+2.150000e+00 -1.089581e-01 +9.536444e-01 -2.150105e-01 +7.796335e-01
+2.166667e+00 +9.994157e-03 +9.539223e-01 -8.739640e-02 +7.758831e-01
+2.183333e+00 +1.034647e-01 +9.586177e-01 +1.711705e-02 +7.779427e-01
+2.200000e+00 +1.935011e-01 +9.616730e-01 +1.177956e-01 +7.782887e-01
+2.216667e+00 +2.727280e-01 +9.838695e-01 +2.082030e-01 +8.009992e-01
+2.233333e+00 +3.089524e-01 +9.596706e-01 +2.563769e-01 +7.767370e-01
+2.250000e+00 +3.517977e-01 +9.193499e-01 +3.093629e-01 +7.381660e-01
+2.266667e+00 +3.937302e-01 +8.630821e-01 +3.651347e-01 +6.865380e-01
+2.283333e+00 +4.565933e-01 +7.929457e-01 +4.431418e-01 +6.205832e-01
+2.300000e+00 +4.986155e-01 +7.639582e-01 +5.006860e-01 +5.959250e-01
+2.316667e+00 +5.386990e-01 +7.203151e-01 +5.536577e-01 +5.560479e-01
+2.333333e+00 +5.761769e-01 +6.743522e-01 +6.056336e-01 +5.149235e-01
+2.350000e+00 +6.211937e-01 +5.959911e-01 +6.657577e-01 +4.424208e-01
+2.366667e+00 +6.550345e-01 +5.531479e-01 +7.148868e-01 +4.056556e-01
+2.383333e+00 +6.902367e-01 +5.300545e-01 +7.647525e-01 +3.906631e-01
+2.400000e+00 +7.008940e-01 +5.138112e-01 +7.902284e-01 +3.848234e-01
+2.416667e+00 +6.909656e-01 +4.796228e-01 +7.938134e-01 +3.590042e-01
+2.433333e+00 +6.928440e-01 +4.601503e-01 +8.083424e-01 +3.482476e-01
+2.450000e+00 +7.126151e-01 +4.287156e-01 +8.409693e-01 +3.302221e-01
+2.466667e+00 +7.017380e-01 +3.762018e-01 +8.391287e-01 +2.911833e-01
+2.483333e+00 +7.070289e-01 +3.361817e-01 +8.514508e-01 +2.652031e-01
+2.500000e+00 +7.146274e-01 +2.956903e-01 +8.653899e-01 +2.379060e-01
+2.516667e+00 +7.265285e-01 +2.118637e-01 +8.827344e-01 +1.690860e-01
+2.533333e+00 +7.019854e-01 +1.315124e-01 +8.629881e-01 +1.010425e-01
+2.550000e+00 +6.847635e-01 +7.786721e-02 +8.497901e-01 +5.963730e-02
+2.566667e+00 +6.802599e-01 +6.248288e-04 +8.494266e-01 -4.802548e-03
+2.583333e+00 +6.820112e-01 -8.446744e-02 +8.493912e-01 -7.619402e-02
+2.600000e+00 +6.657127e-01 -1.715426e-01 +8.298702e-01 -1.509223e-01
+2.616667e+00 +6.801876e-01 -3.013025e-01 +8.414610e-01 -2.672318e-01
+2.633333e+00 +6.814208e-01 -4.576799e-01 +8.370198e-01 -4.087662e-01
+2.650000e+00 +6.250642e-01 -5.475066e-01 +7.752791e-01 -4.887707e-01
+2.666667e+00 +6.148375e-01 -6.025408e-01 +7.597406e-01 -5.363716e-01
+2.683333e+00 +5.696023e-01 -7.039320e-01 +7.077319e-01 -6.299299e-01
+2.700000e+00 +5.149223e-01 -8.148737e-01 +6.454485e-01 -7.313688e-01
+2.716667e+00 +4.211586e-01 -8.293142e-01 +5.438712e-01 -7.409762e-01
+2.733333e+00 +3.652163e-01 -8.744826e-01 +4.794864e-01 -7.738013e-01
+2.750000e+00 +3.308391e-01 -9.448947e-01 +4.335344e-01 -8.341176e-01
+2.766667e+00 +2.393475e-01 -9.602558e-01 +3.271355e-01 -8.404276e-01
+2.783333e+00 +1.089978e-01 -9.664409e-01 +1.867874e-01 -8.400435e-01
+2.800000e+00 +3.602114e-02 -1.017251e+00 +9.952975e-02 -8.852656e-01
+2.816667e+00 -3.730252e-02 -9.855411e-01 +1.236988e-02 -8.483422e-01
+2.833333e+00 -1.140214e-01 -9.732093e-01 -7.502006e-02 -8.297352e-01
+2.850000e+00 -2.037474e-01 -9.982572e-01 -1.782403e-01 -8.478652e-01
+2.866667e+00 -2.960490e-01 -1.003062e+00 -2.848768e-01 -8.450417e-01
+2.883333e+00 -3.531493e-01 -9.688001e-01 -3.561622e-01 -8.079613e-01
+2.900000e+00 -4.282511e-01 -9.197258e-01 -4.437280e-01 -7.576854e-01
+2.916667e+00 -4.691117e-01 -9.143289e-01 -4.971402e-01 -7.493991e-01
+2.933333e+00 -5.059965e-01 -8.854370e-01 -5.485402e-01 -7.253082e-01
+2.950000e+00 -5.713706e-01 -8.270053e-01 -6.270089e-01 -6.710411e-01
+2.966667e+00 -5.885728e-01 -7.914883e-01 -6.579147e-01 -6.408538e-01
+2.983333e+00 -6.046626e-01 -8.058722e-01 -6.870385e-01 -6.609833e-01
+3.000000e+00 -6.397066e-01 -7.560592e-01 -7.324070e-01 -6.183921e-01
+3.016667e+00 -7.158107e-01 -7.152893e-01 -8.185343e-01 -5.838383e-01
+3.033333e+00 -7.447249e-01 -6.495382e-01 -8.584207e-01 -5.249191e-01
+3.050000e+00 -7.447562e-01 -5.494808e-01 -8.689997e-01 -4.368961e-01
+3.066667e+00 -7.328934e-01 -5.131603e-01 -8.645491e-01 -4.132319e-01
+3.083333e+00 -7.461444e-01 -4.401785e-01 -8.834205e-01 -3.495275e-01
+3.100000e+00 -7.221457e-01 -3.551959e-01 -8.636919e-01 -2.777435e-01
+3.116667e+00 -7.495539e-01 -2.574120e-01 -8.934019e-01 -1.925887e-01
+3.133333e+00 -7.953322e-01 -1.357862e-01 -9.378755e-01 -8.359112e-02
+3.150000e+00 -8.363404e-01 -1.809600e-02 -9.742916e-01 +2.278939e-02
+3.166667e+00 -8.596651e-01 +8.438565e-02 -9.894619e-01 +1.117556e-01
+3.183333e+00 -8.563315e-01 +2.279492e-01 -9.778774e-01 +2.407395e-01
+3.200000e+00 -8.537792e-01 +3.338072e-01 -9.676545e-01 +3.332566e-01
+3.216667e+00 -8.210169e-01 +4.134840e-01 -9.291316e-01 +3.968265e-01
+3.233333e+00 -8.239028e-01 +5.399705e-01 -9.267516e-01 +5.026823e-01
+3.250000e+00 -7.753032e-01 +6.376429e-01 -8.704152e-01 +5.845211e-01
+3.266667e+00 -7.611448e-01 +7.455254e-01 -8.522539e-01 +6.790619e-01
+3.283333e+00 -7.122032e-01 +8.060257e-01 -7.981604e-01 +7.271474e-01
+3.300000e+00 -6.604626e-01 +8.705430e-01 -7.426827e-01 +7.812196e-01
+3.316667e+00 -5.238296e-01 +9.309712e-01 -6.034933e-01 +8.272006e-01
+3.333333e+00 -3.986007e-01 +9.726187e-01 -4.765671e-01 +8.567431e-01
+3.350000e+00 -3.163115e-01 +9.584941e-01 -3.929020e-01 +8.290638e-01
+3.366667e+00 -2.491611e-01 +9.364082e-01 -3.221082e-01 +7.966232e-01
+3.383333e+00 -1.717188e-01 +9.299735e-01 -2.389256e-01 +7.821910e-01
+3.400000e+00 -1.093767e-01 +9.301639e-01 -1.684366e-01 +7.752678e-01
+3.416667e+00 -1.001106e-02 +9.370430e-01 -5.506508e-02 +7.770492e-01
+3.433333e+00 +8.584928e-02 +8.993254e-01 +5.440259e-02 +7.376639e-01
+3.450000e+00 +1.684487e-01 +8.869502e-01 +1.480128e-01 +7.245204e-01
+3.466667e+00 +2.592629e-01 +8.730689e-01 +2.537014e-01 +7.089301e-01
+3.483333e+00 +2.928846e-01 +8.804743e-01 +3.012610e-01 +7.150255e-01
+3.500000e+00 +3.287471e-01 +8.440887e-01 +3.502595e-01 +6.799485e-01
+3.516667e+00 +3.028496e-01 +8.009710e-01 +3.375685e-01 +6.441443e-01
+3.533333e+00 +3.418419e-01 +7.155146e-01 +3.890271e-01 +5.657815e-01
+3.550000e+00 +4.410736e-01 +7.101042e-01 +4.986444e-01 +5.700372e-01
+3.566667e+00 +5.282888e-01 +7.029697e-01 +5.923555e-01 +5.743729e-01
+3.583333e+00 +5.649949e-01 +6.468115e-01 +6.329114e-01 +5.294338e-01
+3.600000e+00 +6.291819e-01 +5.888086e-01 +6.995788e-01 +4.846549e-01
+3.616667e+00 +6.381780e-01 +5.412937e-01 +7.071787e-01 +4.520741e-01
+3.633333e+00 +6.739551e-01 +4.960538e-01 +7.438174e-01 +4.218105e-01
+3.650000e+00 +6.832966e-01 +3.969478e-01 +7.556949e-01 +3.367356e-01
+3.666667e+00 +6.891410e-01 +3.062207e-01 +7.651957e-01 +2.605364e-01
+3.683333e+00 +7.187402e-01 +2.114897e-01 +7.974881e-01 +1.786586e-01
+3.700000e+00 +7.145809e-01 +1.288927e-01 +7.959322e-01 +1.076732e-01
+3.716667e+00 +7.515736e-01 -6.129994e-03 +8.342181e-01 -1.455953e-02
+3.733333e+00 +7.687826e-01 -9.158482e-02 +8.535766e-01 -8.474090e-02
+3.750000e+00 +7.633825e-01 -2.085687e-01 +8.501666e-01 -1.876192e-01
+3.766667e+00 +7.468473e-01 -3.307061e-01 +8.371870e-01 -2.969427e-01
+3.783333e+00 +7.617297e-01 -3.900375e-01 +8.548258e-01 -3.419769e-01
+3.800000e+00 +7.577739e-01 -4.181314e-01 +8.534150e-01 -3.593522e-01
+3.816667e+00 +7.859335e-01 -4.963926e-01 +8.845775e-01 -4.291220e-01
+3.833333e+00 +7.576920e-01 -5.875798e-01 +8.585933e-01 -5.123000e-01
+3.850000e+00 +7.553991e-01 -6.400738e-01 +8.586758e-01 -5.569860e-01
+3.866667e+00 +7.200754e-01 -7.168160e-01 +8.227229e-01 -6.258302e-01
+3.883333e+00 +6.995301e-01 -7.949543e-01 +8.021347e-01 -6.946006e-01
+3.900000e+00 +6.996988e-01 -8.784742e-01 +8.035965e-01 -7.687274e-01
+3.916667e+00 +6.571946e-01 -9.164240e-01 +7.622555e-01 -7.988031e-01
+3.933333e+00 +5.501668e-01 -9.752413e-01 +6.536288e-01 -8.513790e-01
+3.950000e+00 +4.587028e-01 -9.728537e-01 +5.602255e-01 -8.442637e-01
+3.966667e+00 +3.831647e-01 -9.279864e-01 +4.806917e-01 -7.949390e-01
+3.983333e+00 +3.099881e-01 -9.397681e-01 +4.026339e-01 -8.049812e-01
+4.000000e+00 +2.172320e-01 -9.801537e-01 +3.038448e-01 -8.420378e-01
+4.016667e+00 +1.385775e-01 -9.690489e-01 +2.183908e-01 -8.276403e-01
+4.033333e+00 +7.821807e-02 -9.351705e-01 +1.477096e-01 -7.882476e-01
+4.050000e+00 +1.979059e-02 -8.965434e-01 +7.572401e-02 -7.455177e-01
+4.066667e+00 +7.003055e-03 -8.595553e-01 +4.870608e-02 -7.065840e-01
+4.083333e+00 -5.338315e-02 -8.452680e-01 -2.581630e-02 -6.918686e-01
+4.100000e+00 -1.453044e-01 -8.193205e-01 -1.348780e-01 -6.656747e-01
+4.116667e+00 -2.132261e-01 -7.595884e-01 -2.176990e-01 -6.118071e-01
+4.133333e+00 -2.620678e-01 -6.808203e-01 -2.806694e-01 -5.402064e-01
+4.150000e+00 -3.556882e-01 -6.464891e-01 -3.878835e-01 -5.131454e-01
+4.166667e+00 -4.344311e-01 -6.257786e-01 -4.829885e-01 -5.011372e-01
+4.183333e+00 -5.148194e-01 -5.726695e-01 -5.778320e-01 -4.548108e-01
+4.200000e+00 -5.749922e-01 -5.113067e-01 -6.504704e-01 -4.017045e-01
+4.216667e+00 -6.566428e-01 -4.514813e-01 -7.447674e-01 -3.540906e-01
+4.233333e+00 -7.131186e-01 -3.744522e-01 -8.116377e-01 -2.908056e-01
+4.250000e+00 -7.789588e-01 -2.905623e-01 -8.866796e-01 -2.195324e-01
+4.266667e+00 -8.889454e-01 -1.559593e-01 -1.003832e+00 -9.789276e-02
+4.283333e+00 -9.819217e-01 -2.254968e-02 -1.103917e+00 +2.362955e-02
+4.300000e+00 -1.016949e+00 +8.917322e-02 -1.143613e+00 +1.229979e-01
+4.316667e+00 -1.050926e+00 +1.681089e-01 -1.182445e+00 +1.938836e-01
+4.333333e+00 -1.083880e+00 +2.148114e-01 -1.220821e+00 +2.332057e-01
+4.350000e+00 -1.059675e+00 +2.580060e-01 -1.200667e+00 +2.705943e-01
+4.366667e+00 -1.072359e+00 +3.283255e-01 -1.213607e+00 +3.336970e-01
+4.383333e+00 -1.057908e+00 +3.877701e-01 -1.199722e+00 +3.840062e-01
+4.400000e+00 -1.012726e+00 +4.731988e-01 -1.154149e+00 +4.594343e-01
+4.416667e+00 -9.728417e-01 +5.406697e-01 -1.113230e+00 +5.208817e-01
+4.433333e+00 -9.271759e-01 +6.017895e-01 -1.063206e+00 +5.728731e-01
+4.450000e+00 -8.977192e-01 +6.338193e-01 -1.025065e+00 +5.972231e-01
+4.466667e+00 -8.229726e-01 +6.308936e-01 -9.418970e-01 +5.878886e-01
+4.483333e+00 -7.452346e-01 +6.884626e-01 -8.563478e-01 +6.390133e-01
+4.500000e+00 -6.539737e-01 +7.255341e-01 -7.554205e-01 +6.702571e-01
+4.516667e+00 -6.002085e-01 +7.909862e-01 -6.961096e-01 +7.292107e-01
+4.533333e+00 -5.158164e-01 +8.668000e-01 -6.049351e-01 +7.974905e-01
+4.550000e+00 -3.860629e-01 +9.431221e-01 -4.688762e-01 +8.671124e-01
+4.566667e+00 -2.413520e-01 +9.581610e-01 -3.157958e-01 +8.774367e-01
+4.583333e+00 -1.430796e-01 +9.606828e-01 -2.072928e-01 +8.744173e-01
+4.600000e+00 -8.019605e-02 +9.145513e-01 -1.346055e-01 +8.234565e-01
+4.616667e+00 +2.300079e-02 +8.834189e-01 -2.182181e-02 +7.875060e-01
+4.633333e+00 +1.302974e-01 +8.439858e-01 +9.435493e-02 +7.451577e-01
+4.650000e+00 +2.483518e-01 +8.241868e-01 +2.197624e-01 +7.214128e-01
+4.666667e+00 +3.551680e-01 +8.205962e-01 +3.340456e-01 +7.141573e-01
+4.683333e+00 +4.905872e-01 +7.655790e-01 +4.776671e-01 +6.565460e-01
+4.700000e+00 +5.972782e-01 +7.907120e-01 +5.927762e-01 +6.786088e-01
+4.716667e+00 +7.491422e-01 +7.822771e-01 +7.567133e-01 +6.689033e-01
+4.733333e+00 +8.493994e-01 +7.382747e-01 +8.706152e-01 +6.270703e-01
+4.750000e+00 +8.937109e-01 +6.491140e-01 +9.261851e-01 +5.378012e-01
+4.766667e+00 +9.252241e-01 +5.943126e-01 +9.672764e-01 +4.831563e-01
+4.783333e+00 +9.754291e-01 +5.295055e-01 +1.026303e+00 +4.216218e-01
+4.800000e+00 +1.047471e+00 +4.882381e-01 +1.106577e+00 +3.868197e-01
+4.816667e+00 +1.101706e+00 +4.376936e-01 +1.168314e+00 +3.437911e-01
+4.833333e+00 +1.117314e+00 +3.742895e-01 +1.191400e+00 +2.891822e-01
+4.850000e+00 +1.119793e+00 +2.900966e-01 +1.201259e+00 +2.145216e-01
+4.866667e+00 +1.132171e+00 +2.462148e-01 +1.219025e+00 +1.802606e-01
+4.883333e+00 +1.151588e+00 +1.666295e-01 +1.241627e+00 +1.116383e-01
+4.900000e+00 +1.093327e+00 +3.042710e-02 +1.183882e+00 -1.206944e-02
+4.916667e+00 +1.053038e+00 -1.080768e-01 +1.142545e+00 -1.376656e-01
+4.933333e+00 +1.049720e+00 -2.112382e-01 +1.137245e+00 -2.292157e-01
+4.950000e+00 +1.020704e+00 -3.140555e-01 +1.109869e+00 -3.185200e-01
+4.966667e+00 +1.032555e+00 -3.904829e-01 +1.122613e+00 -3.829431e-01
+4.983333e+00 +1.018664e+00 -4.858835e-01 +1.109638e+00 -4.669418e-01
+5.000000e+00 +9.905825e-01 -5.912183e-01 +1.082186e+00 -5.612901e-01
