# Supplementary material for: Visual motion perception as online hierarchical inference
Source: Nat Commun. 2022 Dec 1;13:7403. doi: 10.1038/s41467-022-34805-5 (PMC9715570; doi:10.1038/s41467-022-34805-5)
Supplement: Supplementary file 10 — Source Data [file 41467_2022_34805_MOESM10_ESM.zip › Figure_5c_low_noise.txt]

# COLUMNS: | t | v_1x | v_1y | v_16x | v_16y |
+0.000000e+00 +0.000000e+00 +0.000000e+00 +0.000000e+00 +0.000000e+00
+1.666667e-02 -1.015782e-01 -4.727467e-02 +8.972133e-01 -1.593456e-02
+3.333333e-02 -1.739206e-01 -1.396071e-01 +1.257252e+00 +3.492499e-02
+5.000000e-02 -2.128296e-01 -2.023727e-01 +1.463885e+00 +5.797441e-02
+6.666667e-02 -2.217240e-01 -3.016106e-01 +1.582703e+00 +9.506153e-02
+8.333333e-02 -2.439020e-01 -4.015010e-01 +1.649277e+00 +1.132661e-01
+1.000000e-01 -2.563092e-01 -4.741659e-01 +1.691645e+00 +1.369402e-01
+1.166667e-01 -2.603041e-01 -5.564723e-01 +1.711527e+00 +1.571658e-01
+1.333333e-01 -2.561304e-01 -6.378959e-01 +1.723707e+00 +1.579615e-01
+1.500000e-01 -2.487711e-01 -7.186026e-01 +1.720361e+00 +1.636502e-01
+1.666667e-01 -2.500359e-01 -7.919085e-01 +1.706429e+00 +1.749736e-01
+1.833333e-01 -2.461917e-01 -8.646674e-01 +1.683728e+00 +1.869405e-01
+2.000000e-01 -2.596526e-01 -1.019962e+00 +1.775475e+00 +2.173745e-01
+2.166667e-01 -2.440776e-01 -1.171642e+00 +1.701660e+00 +2.545868e-01
+2.333333e-01 -2.189104e-01 -1.311265e+00 +1.607091e+00 +2.728469e-01
+2.500000e-01 -1.846836e-01 -1.451795e+00 +1.482214e+00 +2.846883e-01
+2.666667e-01 -1.559793e-01 -1.577610e+00 +1.343494e+00 +2.896206e-01
+2.833333e-01 -1.226978e-01 -1.685546e+00 +1.201914e+00 +3.004492e-01
+3.000000e-01 -8.825129e-02 -1.795244e+00 +1.035568e+00 +2.983267e-01
+3.166667e-01 -6.848603e-02 -1.888550e+00 +8.613880e-01 +2.970572e-01
+3.333333e-01 -5.087281e-02 -1.974925e+00 +6.744874e-01 +3.133309e-01
+3.500000e-01 -2.544984e-02 -2.038517e+00 +4.874195e-01 +3.184928e-01
+3.666667e-01 +4.686491e-03 -2.092887e+00 +2.849655e-01 +3.140622e-01
+3.833333e-01 +3.625668e-02 -2.128385e+00 +8.589021e-02 +3.002649e-01
+4.000000e-01 +6.438469e-02 -2.143166e+00 -1.020404e-01 +2.892875e-01
+4.166667e-01 +8.285902e-02 -2.143580e+00 -2.861064e-01 +2.617603e-01
+4.333333e-01 +9.814346e-02 -2.135238e+00 -4.706312e-01 +2.389586e-01
+4.500000e-01 +1.078280e-01 -2.101881e+00 -6.441121e-01 +2.316531e-01
+4.666667e-01 +1.222124e-01 -2.046999e+00 -8.183712e-01 +2.162941e-01
+4.833333e-01 +1.387199e-01 -1.980495e+00 -9.960394e-01 +2.008427e-01
+5.000000e-01 +1.593266e-01 -1.890307e+00 -1.151802e+00 +1.938672e-01
+5.166667e-01 +1.794199e-01 -1.790129e+00 -1.300242e+00 +1.759157e-01
+5.333333e-01 +2.033267e-01 -1.666839e+00 -1.437716e+00 +1.539692e-01
+5.500000e-01 +2.212295e-01 -1.538918e+00 -1.567005e+00 +1.402052e-01
+5.666667e-01 +2.359706e-01 -1.391325e+00 -1.676241e+00 +1.230971e-01
+5.833333e-01 +2.429416e-01 -1.247464e+00 -1.782087e+00 +1.151563e-01
+6.000000e-01 +2.477094e-01 -1.087701e+00 -1.871190e+00 +9.359873e-02
+6.166667e-01 +2.543570e-01 -9.148426e-01 -1.956506e+00 +8.773571e-02
+6.333333e-01 +2.660379e-01 -7.302288e-01 -2.034162e+00 +7.782113e-02
+6.500000e-01 +2.653890e-01 -5.457690e-01 -2.088493e+00 +5.014726e-02
+6.666667e-01 +2.580535e-01 -3.501726e-01 -2.121230e+00 +3.323923e-02
+6.833333e-01 +2.519817e-01 -1.564791e-01 -2.143654e+00 +1.395140e-02
+7.000000e-01 +2.394675e-01 +2.926465e-02 -2.156040e+00 -6.749674e-03
+7.166667e-01 +2.304189e-01 +2.171692e-01 -2.144869e+00 -2.777216e-02
+7.333333e-01 +2.182660e-01 +3.991659e-01 -2.129608e+00 -4.951486e-02
+7.500000e-01 +2.039618e-01 +5.798692e-01 -2.098197e+00 -7.399812e-02
+7.666667e-01 +1.962500e-01 +7.545377e-01 -2.044337e+00 -1.011163e-01
+7.833333e-01 +1.818907e-01 +9.371356e-01 -1.974933e+00 -1.246379e-01
+8.000000e-01 +1.767918e-01 +1.105378e+00 -1.892575e+00 -1.439900e-01
+8.166667e-01 +1.654649e-01 +1.262564e+00 -1.788860e+00 -1.709803e-01
+8.333333e-01 +1.468809e-01 +1.415420e+00 -1.671416e+00 -1.873679e-01
+8.500000e-01 +1.369326e-01 +1.556428e+00 -1.550401e+00 -1.984618e-01
+8.666667e-01 +1.219933e-01 +1.676631e+00 -1.415654e+00 -2.133539e-01
+8.833333e-01 +1.074378e-01 +1.791883e+00 -1.267093e+00 -2.266104e-01
+9.000000e-01 +9.848453e-02 +1.893333e+00 -1.104147e+00 -2.395343e-01
+9.166667e-01 +9.201133e-02 +1.984353e+00 -9.375362e-01 -2.484158e-01
+9.333333e-01 +7.976540e-02 +2.069115e+00 -7.528174e-01 -2.464726e-01
+9.500000e-01 +6.267775e-02 +2.138919e+00 -5.674189e-01 -2.464590e-01
+9.666667e-01 +4.464351e-02 +2.189502e+00 -3.757197e-01 -2.438380e-01
+9.833333e-01 +2.908050e-02 +2.223550e+00 -1.860296e-01 -2.385455e-01
+1.000000e+00 +4.673469e-03 +2.233707e+00 +1.580566e-02 -2.302755e-01
+1.016667e+00 -2.268488e-02 +2.224891e+00 +2.193455e-01 -2.141610e-01
+1.033333e+00 -4.782915e-02 +2.195148e+00 +4.150315e-01 -2.038772e-01
+1.050000e+00 -7.042746e-02 +2.146761e+00 +6.054496e-01 -1.921639e-01
+1.066667e+00 -9.059572e-02 +2.089230e+00 +7.843579e-01 -1.830251e-01
+1.083333e+00 -1.143576e-01 +2.007899e+00 +9.709101e-01 -1.730315e-01
+1.100000e+00 -1.376096e-01 +1.917361e+00 +1.138648e+00 -1.594236e-01
+1.116667e+00 -1.613192e-01 +1.810657e+00 +1.297252e+00 -1.382203e-01
+1.133333e+00 -1.803464e-01 +1.682826e+00 +1.449150e+00 -1.247006e-01
+1.150000e+00 -1.966279e-01 +1.548377e+00 +1.592982e+00 -1.134507e-01
+1.166667e+00 -2.107938e-01 +1.393173e+00 +1.714882e+00 -9.132428e-02
+1.183333e+00 -2.179874e-01 +1.227225e+00 +1.831701e+00 -8.614360e-02
+1.200000e+00 -2.230598e-01 +1.064868e+00 +1.923919e+00 -8.308560e-02
+1.216667e+00 -2.294344e-01 +8.942484e-01 +2.005548e+00 -7.345386e-02
+1.233333e+00 -2.258973e-01 +7.129054e-01 +2.071453e+00 -5.670377e-02
+1.250000e+00 -2.212121e-01 +5.263395e-01 +2.129839e+00 -3.771499e-02
+1.266667e+00 -2.199225e-01 +3.348576e-01 +2.180692e+00 -1.628943e-02
+1.283333e+00 -2.069408e-01 +1.422850e-01 +2.204689e+00 +1.003362e-03
+1.300000e+00 -2.011572e-01 -5.052718e-02 +2.219990e+00 +2.061355e-02
+1.316667e+00 -1.840508e-01 -2.435670e-01 +2.219010e+00 +3.200100e-02
+1.333333e+00 -1.712248e-01 -4.262849e-01 +2.190246e+00 +3.739946e-02
+1.350000e+00 -1.610041e-01 -6.180070e-01 +2.150041e+00 +5.195609e-02
+1.366667e+00 -1.558752e-01 -7.986668e-01 +2.098355e+00 +6.172897e-02
+1.383333e+00 -1.508847e-01 -9.754092e-01 +2.033636e+00 +8.569694e-02
+1.400000e+00 -1.460086e-01 -1.139261e+00 +1.946622e+00 +1.117811e-01
+1.416667e+00 -1.381527e-01 -1.299177e+00 +1.849247e+00 +1.269884e-01
+1.433333e+00 -1.326557e-01 -1.447209e+00 +1.736940e+00 +1.367983e-01
+1.450000e+00 -1.239797e-01 -1.586967e+00 +1.603277e+00 +1.462373e-01
+1.466667e+00 -1.044921e-01 -1.717027e+00 +1.457503e+00 +1.518006e-01
+1.483333e+00 -9.388304e-02 -1.825532e+00 +1.298862e+00 +1.630235e-01
+1.500000e+00 -8.001050e-02 -1.926901e+00 +1.130361e+00 +1.648847e-01
+1.516667e+00 -6.944153e-02 -2.016046e+00 +9.510193e-01 +1.711488e-01
+1.533333e+00 -6.054434e-02 -2.096466e+00 +7.704008e-01 +1.764613e-01
+1.550000e+00 -4.564746e-02 -2.158926e+00 +5.878003e-01 +1.849148e-01
+1.566667e+00 -3.002266e-02 -2.200368e+00 +3.984208e-01 +1.941088e-01
+1.583333e+00 -1.192235e-02 -2.225399e+00 +1.979443e-01 +1.936053e-01
+1.600000e+00 +7.816457e-03 -2.246957e+00 +2.124997e-03 +1.953761e-01
+1.616667e+00 +3.250178e-02 -2.238080e+00 -2.033749e-01 +1.912955e-01
+1.633333e+00 +4.841041e-02 -2.210696e+00 -4.003142e-01 +1.897491e-01
+1.650000e+00 +5.796422e-02 -2.165832e+00 -5.892252e-01 +1.818769e-01
+1.666667e+00 +7.045460e-02 -2.105979e+00 -7.777380e-01 +1.813470e-01
+1.683333e+00 +8.115140e-02 -2.036101e+00 -9.549864e-01 +1.690107e-01
+1.700000e+00 +9.338226e-02 -1.947450e+00 -1.120397e+00 +1.579262e-01
+1.716667e+00 +1.060486e-01 -1.834437e+00 -1.280249e+00 +1.540513e-01
+1.733333e+00 +1.225607e-01 -1.714039e+00 -1.439438e+00 +1.423904e-01
+1.750000e+00 +1.393751e-01 -1.583228e+00 -1.592061e+00 +1.277664e-01
+1.766667e+00 +1.502695e-01 -1.432693e+00 -1.732965e+00 +1.110592e-01
+1.783333e+00 +1.632653e-01 -1.277703e+00 -1.858469e+00 +9.576236e-02
+1.800000e+00 +1.722481e-01 -1.100902e+00 -1.962161e+00 +7.287762e-02
+1.816667e+00 +1.781929e-01 -9.368937e-01 -2.053656e+00 +6.056138e-02
+1.833333e+00 +1.807917e-01 -7.590074e-01 -2.122573e+00 +4.122055e-02
+1.850000e+00 +1.852106e-01 -5.727081e-01 -2.185405e+00 +2.716848e-02
+1.866667e+00 +1.869261e-01 -3.783775e-01 -2.227685e+00 +1.335097e-02
+1.883333e+00 +1.884893e-01 -1.874881e-01 -2.257930e+00 +5.343999e-03
+1.900000e+00 +1.866429e-01 +1.383007e-03 -2.271710e+00 -3.899765e-03
+1.916667e+00 +1.730467e-01 +1.910533e-01 -2.270039e+00 -2.633579e-02
+1.933333e+00 +1.650875e-01 +3.820847e-01 -2.241163e+00 -3.543623e-02
+1.950000e+00 +1.491046e-01 +5.807016e-01 -2.202274e+00 -5.408999e-02
+1.966667e+00 +1.425118e-01 +7.682190e-01 -2.145822e+00 -7.715006e-02
+1.983333e+00 +1.353101e-01 +9.511990e-01 -2.065374e+00 -9.535520e-02
+2.000000e+00 +1.228271e-01 +1.119173e+00 -1.972898e+00 -1.052396e-01
