# Supplementary material for: Visual motion perception as online hierarchical inference
Source: Nat Commun. 2022 Dec 1;13:7403. doi: 10.1038/s41467-022-34805-5 (PMC9715570; doi:10.1038/s41467-022-34805-5)
Supplement: Supplementary file 10 — Source Data [file 41467_2022_34805_MOESM10_ESM.zip › Figure_6d.txt]

# COLUMNS: | t | s_2_rot |
+0.000000e+00 +0.000000e+00
+1.666667e-02 +2.199547e-03
+3.333333e-02 +1.755453e-02
+5.000000e-02 +4.425787e-02
+6.666667e-02 +9.456779e-02
+8.333333e-02 +1.159690e-01
+1.000000e-01 +9.028946e-02
+1.166667e-01 +1.015477e-01
+1.333333e-01 +9.232362e-02
+1.500000e-01 +8.055699e-02
+1.666667e-01 +1.023292e-01
+1.833333e-01 +1.117408e-01
+2.000000e-01 +1.046948e-01
+2.166667e-01 +1.323234e-01
+2.333333e-01 +1.562691e-01
+2.500000e-01 +1.285960e-01
+2.666667e-01 +1.722033e-01
+2.833333e-01 +1.535606e-01
+3.000000e-01 +1.780428e-01
+3.166667e-01 +1.831645e-01
+3.333333e-01 +1.841691e-01
+3.500000e-01 +2.339150e-01
+3.666667e-01 +2.716908e-01
+3.833333e-01 +3.020625e-01
+4.000000e-01 +3.124667e-01
+4.166667e-01 +3.004306e-01
+4.333333e-01 +2.781631e-01
+4.500000e-01 +3.051324e-01
+4.666667e-01 +2.993659e-01
+4.833333e-01 +3.638480e-01
+5.000000e-01 +3.897007e-01
+5.166667e-01 +3.674140e-01
+5.333333e-01 +2.786354e-01
+5.500000e-01 +2.909708e-01
+5.666667e-01 +2.698583e-01
+5.833333e-01 +2.837637e-01
+6.000000e-01 +3.092201e-01
+6.166667e-01 +3.681042e-01
+6.333333e-01 +3.614521e-01
+6.500000e-01 +2.809515e-01
+6.666667e-01 +3.184464e-01
+6.833333e-01 +3.578452e-01
+7.000000e-01 +4.457402e-01
+7.166667e-01 +5.081556e-01
+7.333333e-01 +4.584284e-01
+7.500000e-01 +5.068069e-01
+7.666667e-01 +5.268680e-01
+7.833333e-01 +6.463019e-01
+8.000000e-01 +6.725788e-01
+8.166667e-01 +7.191725e-01
+8.333333e-01 +8.395091e-01
+8.500000e-01 +1.070544e+00
+8.666667e-01 +9.498970e-01
+8.833333e-01 +8.546430e-01
+9.000000e-01 +9.930145e-01
+9.166667e-01 +1.015499e+00
+9.333333e-01 +9.163310e-01
+9.500000e-01 +1.082740e+00
+9.666667e-01 +1.014034e+00
+9.833333e-01 +1.003283e+00
+1.000000e+00 +8.140825e-01
+1.016667e+00 +1.088765e+00
+1.033333e+00 +1.172784e+00
+1.050000e+00 +1.262158e+00
+1.066667e+00 +1.292255e+00
+1.083333e+00 +1.247579e+00
+1.100000e+00 +1.338548e+00
+1.116667e+00 +1.019774e+00
+1.133333e+00 +1.482535e+00
+1.150000e+00 +1.361291e+00
+1.166667e+00 +8.763084e-01
+1.183333e+00 +1.067781e+00
+1.200000e+00 +1.119817e+00
+1.216667e+00 +1.138316e+00
+1.233333e+00 +9.634369e-01
+1.250000e+00 +5.894319e-01
+1.266667e+00 +9.832079e-01
+1.283333e+00 +9.679246e-01
+1.300000e+00 +8.261509e-01
+1.316667e+00 +7.630721e-01
+1.333333e+00 +8.779500e-01
+1.350000e+00 +1.320560e+00
+1.366667e+00 +8.624845e-01
+1.383333e+00 +1.209377e+00
+1.400000e+00 +7.682097e-01
+1.416667e+00 +5.283889e-01
+1.433333e+00 +5.073003e-01
+1.450000e+00 +2.887647e-01
+1.466667e+00 +5.886817e-01
+1.483333e+00 +6.573094e-01
+1.500000e+00 +8.480470e-01
+1.516667e+00 +1.130578e+00
+1.533333e+00 +1.071214e+00
+1.550000e+00 +1.420730e+00
+1.566667e+00 +1.008474e+00
+1.583333e+00 +6.969964e-01
+1.600000e+00 +1.223643e+00
+1.616667e+00 +8.572731e-01
+1.633333e+00 +9.429553e-01
+1.650000e+00 +9.989588e-01
+1.666667e+00 +7.544751e-01
+1.683333e+00 +1.019609e+00
+1.700000e+00 +1.111433e+00
+1.716667e+00 +6.086767e-01
+1.733333e+00 +7.087257e-01
+1.750000e+00 +4.439271e-01
+1.766667e+00 +7.500114e-01
+1.783333e+00 +1.056095e+00
+1.800000e+00 +1.095197e+00
+1.816667e+00 +1.162443e+00
+1.833333e+00 +1.464651e+00
+1.850000e+00 +1.240045e+00
+1.866667e+00 +1.216864e+00
+1.883333e+00 +1.362852e+00
+1.900000e+00 +8.354852e-01
+1.916667e+00 +9.254585e-01
+1.933333e+00 +9.323965e-01
+1.950000e+00 +1.368452e+00
+1.966667e+00 +9.936945e-01
+1.983333e+00 +1.410738e+00
+2.000000e+00 +1.325060e+00
+2.016667e+00 +1.310604e+00
+2.033333e+00 +1.021286e+00
+2.050000e+00 +1.227130e+00
+2.066667e+00 +1.363088e+00
+2.083333e+00 +9.170991e-01
+2.100000e+00 +1.311059e+00
+2.116667e+00 +9.939824e-01
+2.133333e+00 +1.001559e+00
+2.150000e+00 +1.047997e+00
+2.166667e+00 +1.096273e+00
+2.183333e+00 +9.016356e-01
+2.200000e+00 +1.000544e+00
+2.216667e+00 +1.055038e+00
+2.233333e+00 +8.867149e-01
+2.250000e+00 +1.200720e+00
+2.266667e+00 +1.298581e+00
+2.283333e+00 +1.119198e+00
+2.300000e+00 +1.250385e+00
+2.316667e+00 +1.245110e+00
+2.333333e+00 +1.474561e+00
+2.350000e+00 +1.414429e+00
+2.366667e+00 +9.665888e-01
+2.383333e+00 +1.531539e+00
+2.400000e+00 +1.792653e+00
+2.416667e+00 +1.540596e+00
+2.433333e+00 +1.872414e+00
+2.450000e+00 +1.012732e+00
+2.466667e+00 +8.869284e-01
+2.483333e+00 +9.771657e-01
+2.500000e+00 +7.204783e-01
+2.516667e+00 +1.224398e+00
+2.533333e+00 +9.689930e-01
+2.550000e+00 +1.139285e+00
+2.566667e+00 +1.146696e+00
+2.583333e+00 +1.479143e+00
+2.600000e+00 +7.784240e-01
+2.616667e+00 +6.444942e-01
+2.633333e+00 +1.019910e+00
+2.650000e+00 +1.438208e+00
+2.666667e+00 +8.531254e-01
+2.683333e+00 +1.133900e+00
+2.700000e+00 +9.382415e-01
+2.716667e+00 +1.105087e+00
+2.733333e+00 +1.226458e+00
+2.750000e+00 +5.160313e-01
+2.766667e+00 +3.536061e-01
+2.783333e+00 +7.265857e-01
+2.800000e+00 +1.090109e+00
+2.816667e+00 +4.755504e-01
+2.833333e+00 +2.244368e-01
+2.850000e+00 +8.750899e-01
+2.866667e+00 +1.159856e+00
+2.883333e+00 +9.550536e-01
+2.900000e+00 +1.546527e+00
+2.916667e+00 +1.634636e+00
+2.933333e+00 +1.361007e+00
+2.950000e+00 +1.389647e+00
+2.966667e+00 +1.158499e+00
+2.983333e+00 +1.331722e+00
+3.000000e+00 +1.429854e+00
+3.016667e+00 +9.493053e-01
+3.033333e+00 +8.999301e-01
+3.050000e+00 +1.233675e+00
+3.066667e+00 +1.039143e+00
+3.083333e+00 +1.350519e+00
+3.100000e+00 +2.074359e+00
+3.116667e+00 +1.953232e+00
+3.133333e+00 +1.443958e+00
+3.150000e+00 +5.976409e-01
+3.166667e+00 +5.305040e-01
+3.183333e+00 +1.235877e+00
+3.200000e+00 +1.137128e+00
+3.216667e+00 +9.898154e-01
+3.233333e+00 +8.346258e-01
+3.250000e+00 +7.205511e-01
+3.266667e+00 +4.131045e-01
+3.283333e+00 +8.817734e-01
+3.300000e+00 +4.824062e-01
+3.316667e+00 +2.587494e-01
+3.333333e+00 +4.262767e-01
+3.350000e+00 +7.971273e-01
+3.366667e+00 +8.159699e-01
+3.383333e+00 +7.568201e-01
+3.400000e+00 +5.453354e-01
+3.416667e+00 +1.085639e+00
+3.433333e+00 +1.304421e+00
+3.450000e+00 +9.102623e-01
+3.466667e+00 +7.988332e-01
+3.483333e+00 +7.276265e-01
+3.500000e+00 +8.979042e-01
+3.516667e+00 +6.393656e-01
+3.533333e+00 +1.291043e-01
+3.550000e+00 +3.610101e-01
+3.566667e+00 +6.761370e-01
+3.583333e+00 +1.037725e+00
+3.600000e+00 +6.474739e-01
+3.616667e+00 +1.060686e+00
+3.633333e+00 +9.449507e-01
+3.650000e+00 +1.119145e+00
+3.666667e+00 +9.616789e-01
+3.683333e+00 +4.696016e-01
+3.700000e+00 +7.179588e-02
+3.716667e+00 -2.303378e-01
+3.733333e+00 +2.098288e-01
+3.750000e+00 +2.747410e-01
+3.766667e+00 +6.324085e-02
+3.783333e+00 +8.885094e-01
+3.800000e+00 +6.639350e-01
+3.816667e+00 +8.656169e-01
+3.833333e+00 +6.532997e-01
+3.850000e+00 +6.548075e-01
+3.866667e+00 +5.856646e-01
+3.883333e+00 +3.585690e-01
+3.900000e+00 +7.935502e-01
+3.916667e+00 +5.544745e-01
+3.933333e+00 +7.007753e-01
+3.950000e+00 +9.742869e-01
+3.966667e+00 +1.126445e+00
+3.983333e+00 +1.109325e+00
+4.000000e+00 +1.077320e+00
+4.016667e+00 +1.235525e+00
+4.033333e+00 +1.375131e+00
+4.050000e+00 +8.877214e-01
+4.066667e+00 +9.449119e-01
+4.083333e+00 +1.290256e+00
+4.100000e+00 +1.656334e+00
+4.116667e+00 +1.901532e+00
+4.133333e+00 +1.431106e+00
+4.150000e+00 +1.549227e+00
+4.166667e+00 +1.472119e+00
+4.183333e+00 +1.384683e+00
+4.200000e+00 +1.092820e+00
+4.216667e+00 +1.550996e+00
+4.233333e+00 +1.706961e+00
+4.250000e+00 +8.151159e-01
+4.266667e+00 +1.129695e+00
+4.283333e+00 +7.186603e-01
+4.300000e+00 +7.365967e-01
+4.316667e+00 +8.715976e-01
+4.333333e+00 +1.154742e+00
+4.350000e+00 +1.310445e+00
+4.366667e+00 +1.047203e+00
+4.383333e+00 +7.782325e-01
+4.400000e+00 +8.763212e-01
+4.416667e+00 +6.088459e-01
+4.433333e+00 +1.119367e+00
+4.450000e+00 +1.305895e+00
+4.466667e+00 +1.045329e+00
+4.483333e+00 +1.048080e+00
+4.500000e+00 +1.293560e+00
+4.516667e+00 +1.229787e+00
+4.533333e+00 +1.871245e+00
+4.550000e+00 +1.338937e+00
+4.566667e+00 +9.938550e-01
+4.583333e+00 +9.836696e-01
+4.600000e+00 +7.914323e-01
+4.616667e+00 +5.832349e-01
+4.633333e+00 +5.314628e-01
+4.650000e+00 +9.970425e-01
+4.666667e+00 +8.047972e-01
+4.683333e+00 +8.409649e-01
+4.700000e+00 +8.093778e-01
+4.716667e+00 +1.289064e+00
+4.733333e+00 +1.164572e+00
+4.750000e+00 +1.168507e+00
+4.766667e+00 +1.417440e+00
+4.783333e+00 +1.896055e+00
+4.800000e+00 +1.486968e+00
+4.816667e+00 +1.243955e+00
+4.833333e+00 +1.034396e+00
+4.850000e+00 +9.094427e-01
+4.866667e+00 +6.516760e-01
+4.883333e+00 +1.534834e+00
+4.900000e+00 +8.809481e-01
+4.916667e+00 +1.091215e+00
+4.933333e+00 +9.835143e-01
+4.950000e+00 +6.566247e-01
+4.966667e+00 +1.007736e+00
+4.983333e+00 +1.235703e+00
+5.000000e+00 +1.561723e+00
+5.016667e+00 +1.934857e+00
+5.033333e+00 +1.798444e+00
+5.050000e+00 +1.576166e+00
+5.066667e+00 +1.274475e+00
+5.083333e+00 +1.394345e+00
+5.100000e+00 +1.392562e+00
+5.116667e+00 +1.565790e+00
+5.133333e+00 +1.999712e+00
+5.150000e+00 +1.620258e+00
+5.166667e+00 +1.207739e+00
+5.183333e+00 +1.091455e+00
+5.200000e+00 +1.382355e+00
+5.216667e+00 +1.977387e+00
+5.233333e+00 +1.115053e+00
+5.250000e+00 +8.066279e-01
+5.266667e+00 +1.647951e+00
+5.283333e+00 +1.585522e+00
+5.300000e+00 +1.504491e+00
+5.316667e+00 +1.234106e+00
+5.333333e+00 +1.235216e+00
+5.350000e+00 +8.582396e-01
+5.366667e+00 +9.323504e-01
+5.383333e+00 +1.497578e+00
+5.400000e+00 +1.488160e+00
+5.416667e+00 +2.094484e+00
+5.433333e+00 +1.293880e+00
+5.450000e+00 +1.298648e+00
+5.466667e+00 +5.553108e-01
+5.483333e+00 +8.702186e-01
+5.500000e+00 +1.469810e+00
+5.516667e+00 +1.049763e+00
+5.533333e+00 +1.924367e+00
+5.550000e+00 +1.473566e+00
+5.566667e+00 +1.432601e+00
+5.583333e+00 +1.416116e+00
+5.600000e+00 +1.664100e+00
+5.616667e+00 +1.704538e+00
+5.633333e+00 +1.357578e+00
+5.650000e+00 +1.217017e+00
+5.666667e+00 +9.567724e-01
+5.683333e+00 +1.130268e+00
+5.700000e+00 +8.804413e-01
+5.716667e+00 +1.010318e+00
+5.733333e+00 +7.305849e-01
+5.750000e+00 +1.306833e+00
+5.766667e+00 +2.110979e+00
+5.783333e+00 +1.513960e+00
+5.800000e+00 +1.297901e+00
+5.816667e+00 +1.506633e+00
+5.833333e+00 +1.184819e+00
+5.850000e+00 +1.253350e+00
+5.866667e+00 +1.004416e+00
+5.883333e+00 +1.084052e+00
+5.900000e+00 +8.460989e-01
+5.916667e+00 +5.407031e-01
+5.933333e+00 +1.499524e+00
+5.950000e+00 +1.338796e+00
+5.966667e+00 +5.440218e-01
+5.983333e+00 +6.069344e-01
+6.000000e+00 +1.086113e+00
+6.016667e+00 +6.389373e-01
+6.033333e+00 +8.170175e-01
+6.050000e+00 +1.322954e+00
+6.066667e+00 +1.429268e+00
+6.083333e+00 +1.071123e+00
+6.100000e+00 +1.286484e+00
+6.116667e+00 +1.135758e+00
+6.133333e+00 +1.538927e+00
+6.150000e+00 +1.622971e+00
+6.166667e+00 +1.149717e+00
+6.183333e+00 +9.545991e-01
+6.200000e+00 +9.818456e-01
+6.216667e+00 +1.392254e+00
+6.233333e+00 +1.685700e+00
+6.250000e+00 +1.496507e+00
+6.266667e+00 +1.380176e+00
+6.283333e+00 +8.999742e-01
+6.300000e+00 +1.383297e+00
+6.316667e+00 +1.328062e+00
+6.333333e+00 +1.326479e+00
+6.350000e+00 +1.156838e+00
+6.366667e+00 +1.425042e+00
+6.383333e+00 +2.091177e+00
+6.400000e+00 +1.379403e+00
+6.416667e+00 +1.317915e+00
+6.433333e+00 +1.259559e+00
+6.450000e+00 +1.006575e+00
+6.466667e+00 +1.727936e+00
+6.483333e+00 +1.954548e+00
+6.500000e+00 +1.522561e+00
+6.516667e+00 +1.338742e+00
+6.533333e+00 +1.326773e+00
+6.550000e+00 +1.291381e+00
+6.566667e+00 +1.927235e+00
+6.583333e+00 +1.824030e+00
+6.600000e+00 +1.479501e+00
+6.616667e+00 +1.470910e+00
+6.633333e+00 +1.021777e+00
+6.650000e+00 +7.694365e-01
+6.666667e+00 +1.239774e+00
+6.683333e+00 +1.267800e+00
+6.700000e+00 +1.348246e+00
+6.716667e+00 +6.733647e-01
+6.733333e+00 +1.303536e+00
+6.750000e+00 +8.822016e-01
+6.766667e+00 +9.669019e-01
+6.783333e+00 +1.338943e+00
+6.800000e+00 +8.383210e-01
+6.816667e+00 +1.208696e+00
+6.833333e+00 +1.493523e+00
+6.850000e+00 +1.662219e+00
+6.866667e+00 +1.531984e+00
+6.883333e+00 +1.035787e+00
+6.900000e+00 +1.465812e+00
+6.916667e+00 +1.075985e+00
+6.933333e+00 +1.504809e+00
+6.950000e+00 +1.635240e+00
+6.966667e+00 +1.166255e+00
+6.983333e+00 +8.967696e-01
+7.000000e+00 +1.450937e+00
+7.016667e+00 +9.672497e-01
+7.033333e+00 +1.318252e+00
+7.050000e+00 +1.393821e+00
+7.066667e+00 +1.007678e+00
+7.083333e+00 +8.521006e-01
+7.100000e+00 +7.687781e-01
+7.116667e+00 +1.245268e+00
+7.133333e+00 +8.778045e-01
+7.150000e+00 +7.791659e-01
+7.166667e+00 +1.220225e+00
+7.183333e+00 +9.073868e-01
+7.200000e+00 +1.126206e+00
+7.216667e+00 +7.636040e-01
+7.233333e+00 +2.983591e-01
+7.250000e+00 +9.063329e-01
+7.266667e+00 +8.726998e-01
+7.283333e+00 +1.260221e+00
+7.300000e+00 +1.358708e+00
+7.316667e+00 +1.882177e+00
+7.333333e+00 +1.395574e+00
+7.350000e+00 +1.517655e+00
+7.366667e+00 +1.694012e+00
+7.383333e+00 +9.788167e-01
+7.400000e+00 +1.382756e+00
+7.416667e+00 +5.852249e-01
+7.433333e+00 +4.875230e-01
+7.450000e+00 +9.530590e-01
+7.466667e+00 +1.008296e+00
+7.483333e+00 +8.590651e-01
+7.500000e+00 +7.314174e-01
+7.516667e+00 +1.154399e+00
+7.533333e+00 +6.427984e-01
+7.550000e+00 +2.185606e-01
+7.566667e+00 -2.579176e-01
+7.583333e+00 -5.291296e-01
+7.600000e+00 -1.121252e+00
+7.616667e+00 -9.111993e-01
+7.633333e+00 -9.397488e-01
+7.650000e+00 -1.198330e+00
+7.666667e+00 -1.262168e+00
+7.683333e+00 -1.484109e+00
+7.700000e+00 -1.070543e+00
+7.716667e+00 -1.027794e+00
+7.733333e+00 -1.237149e+00
+7.750000e+00 -1.016690e+00
+7.766667e+00 -5.952770e-01
+7.783333e+00 -2.285547e-02
+7.800000e+00 -5.125676e-01
+7.816667e+00 -1.144810e+00
+7.833333e+00 -5.750880e-01
+7.850000e+00 -7.762059e-01
+7.866667e+00 -1.159823e+00
+7.883333e+00 -1.502520e+00
+7.900000e+00 -1.168606e+00
+7.916667e+00 -7.615241e-01
+7.933333e+00 -1.130424e+00
+7.950000e+00 -1.303564e+00
+7.966667e+00 -1.294197e+00
+7.983333e+00 -1.349428e+00
+8.000000e+00 -1.551307e+00
+8.016667e+00 -1.085743e+00
+8.033333e+00 -9.374102e-01
+8.050000e+00 -1.074829e+00
+8.066667e+00 -8.392458e-01
+8.083333e+00 -1.168616e+00
+8.100000e+00 -1.024653e+00
+8.116667e+00 -1.003265e+00
+8.133333e+00 -1.451290e+00
+8.150000e+00 -1.884258e+00
+8.166667e+00 -1.218709e+00
+8.183333e+00 -1.341486e+00
+8.200000e+00 -1.278804e+00
+8.216667e+00 -8.867790e-01
+8.233333e+00 -7.965610e-01
+8.250000e+00 -1.280272e+00
+8.266667e+00 -9.500080e-01
+8.283333e+00 -1.511749e+00
+8.300000e+00 -1.385485e+00
+8.316667e+00 -1.020243e+00
+8.333333e+00 -1.289429e+00
+8.350000e+00 -7.301191e-01
+8.366667e+00 -1.526766e+00
+8.383333e+00 -1.290500e+00
+8.400000e+00 -1.185526e+00
+8.416667e+00 -1.209052e+00
+8.433333e+00 -1.503193e+00
+8.450000e+00 -1.749294e+00
+8.466667e+00 -1.703126e+00
+8.483333e+00 -1.878788e+00
+8.500000e+00 -1.294667e+00
+8.516667e+00 -1.544992e+00
+8.533333e+00 -1.033071e+00
+8.550000e+00 -1.191753e+00
+8.566667e+00 -2.039658e+00
+8.583333e+00 -1.350015e+00
+8.600000e+00 -1.234954e+00
+8.616667e+00 -1.569250e+00
+8.633333e+00 -1.130022e+00
+8.650000e+00 -1.189261e+00
+8.666667e+00 -5.642586e-01
+8.683333e+00 -8.003204e-01
+8.700000e+00 -1.170732e+00
+8.716667e+00 -1.527308e+00
+8.733333e+00 -1.641096e+00
+8.750000e+00 -1.132027e+00
+8.766667e+00 -8.513822e-01
+8.783333e+00 -1.102418e+00
+8.800000e+00 -1.123759e+00
+8.816667e+00 -1.106342e+00
+8.833333e+00 -1.085398e+00
+8.850000e+00 -6.164218e-01
+8.866667e+00 -1.023233e+00
+8.883333e+00 -7.998582e-01
+8.900000e+00 -1.048910e+00
+8.916667e+00 -1.266317e+00
+8.933333e+00 -1.093652e+00
+8.950000e+00 -9.123739e-01
+8.966667e+00 -1.128684e+00
+8.983333e+00 -9.529808e-01
+9.000000e+00 -1.204565e+00
+9.016667e+00 -1.217586e+00
+9.033333e+00 -1.006653e+00
+9.050000e+00 -1.037694e+00
+9.066667e+00 -7.021097e-01
+9.083333e+00 -7.690451e-01
+9.100000e+00 -9.771668e-01
+9.116667e+00 -5.337290e-01
+9.133333e+00 -1.075236e+00
+9.150000e+00 -1.392989e+00
+9.166667e+00 -1.187709e+00
+9.183333e+00 -1.488262e+00
+9.200000e+00 -8.857929e-01
+9.216667e+00 -8.426628e-01
+9.233333e+00 -9.095537e-01
+9.250000e+00 -2.517366e-01
+9.266667e+00 -4.947623e-01
+9.283333e+00 -3.974819e-01
+9.300000e+00 +5.743211e-02
+9.316667e+00 -1.005696e-01
+9.333333e+00 -5.620646e-02
+9.350000e+00 -6.486858e-01
+9.366667e+00 -6.071821e-01
+9.383333e+00 -6.263542e-01
+9.400000e+00 -7.452462e-01
+9.416667e+00 -6.169412e-01
+9.433333e+00 -6.104719e-01
+9.450000e+00 -7.301560e-01
+9.466667e+00 -6.555759e-01
+9.483333e+00 -9.483118e-01
+9.500000e+00 -1.484097e+00
+9.516667e+00 -1.672114e+00
+9.533333e+00 -1.553687e+00
+9.550000e+00 -1.467189e+00
+9.566667e+00 -1.289157e+00
+9.583333e+00 -1.509201e+00
+9.600000e+00 -1.227816e+00
+9.616667e+00 -1.315541e+00
+9.633333e+00 -1.175938e+00
+9.650000e+00 -1.117594e+00
+9.666667e+00 -1.649345e+00
+9.683333e+00 -1.580137e+00
+9.700000e+00 -1.759474e+00
+9.716667e+00 -1.064998e+00
+9.733333e+00 -7.145653e-01
+9.750000e+00 -7.800744e-01
+9.766667e+00 -1.032135e+00
+9.783333e+00 -1.336171e+00
+9.800000e+00 -1.870078e+00
+9.816667e+00 -1.612265e+00
+9.833333e+00 -1.386004e+00
+9.850000e+00 -1.546900e+00
+9.866667e+00 -1.388853e+00
+9.883333e+00 -9.556643e-01
+9.900000e+00 -7.341842e-01
+9.916667e+00 -8.878046e-01
+9.933333e+00 -9.708167e-01
+9.950000e+00 -8.111058e-01
+9.966667e+00 -7.735081e-01
+9.983333e+00 -5.460309e-01
+1.000000e+01 -6.017148e-01
+1.001667e+01 -6.311486e-01
+1.003333e+01 -8.121349e-01
+1.005000e+01 -5.928419e-01
+1.006667e+01 -8.536635e-01
+1.008333e+01 -9.484353e-01
+1.010000e+01 -1.316322e+00
+1.011667e+01 -7.935441e-01
+1.013333e+01 -9.736720e-01
+1.015000e+01 -1.085150e+00
+1.016667e+01 -1.280735e+00
+1.018333e+01 -1.241163e+00
+1.020000e+01 -9.202326e-01
+1.021667e+01 -7.761680e-01
+1.023333e+01 -8.071911e-01
+1.025000e+01 -6.900195e-01
+1.026667e+01 -1.118119e+00
+1.028333e+01 -9.559250e-01
+1.030000e+01 -1.326182e+00
+1.031667e+01 -7.601526e-01
+1.033333e+01 -1.323541e+00
+1.035000e+01 -1.173500e+00
+1.036667e+01 -1.163240e+00
+1.038333e+01 -7.472468e-01
+1.040000e+01 -6.368801e-01
+1.041667e+01 -9.278607e-01
+1.043333e+01 -1.076847e+00
+1.045000e+01 -6.104538e-01
+1.046667e+01 -1.244345e+00
+1.048333e+01 -1.552348e+00
+1.050000e+01 -1.652500e+00
+1.051667e+01 -1.101755e+00
+1.053333e+01 -8.704447e-01
+1.055000e+01 -1.190596e+00
+1.056667e+01 -1.508644e+00
+1.058333e+01 -1.636818e+00
+1.060000e+01 -1.258125e+00
+1.061667e+01 -1.208795e+00
+1.063333e+01 -1.354589e+00
+1.065000e+01 -1.505219e+00
+1.066667e+01 -1.565563e+00
+1.068333e+01 -1.656011e+00
+1.070000e+01 -1.260264e+00
+1.071667e+01 -1.499726e+00
+1.073333e+01 -1.036196e+00
+1.075000e+01 -1.040764e+00
+1.076667e+01 -1.305173e+00
+1.078333e+01 -6.720752e-01
+1.080000e+01 -7.327846e-01
+1.081667e+01 -8.135081e-01
+1.083333e+01 -7.159743e-01
+1.085000e+01 -7.016303e-01
+1.086667e+01 -4.729277e-01
+1.088333e+01 -3.999181e-01
+1.090000e+01 -7.102211e-01
+1.091667e+01 -4.873448e-01
+1.093333e+01 -5.246394e-01
+1.095000e+01 +7.028180e-02
+1.096667e+01 -2.395822e-01
+1.098333e+01 -6.051879e-01
+1.100000e+01 -1.040195e+00
+1.101667e+01 -9.162927e-01
+1.103333e+01 -1.790121e+00
+1.105000e+01 -1.251470e+00
+1.106667e+01 -1.417723e+00
+1.108333e+01 -9.954831e-01
+1.110000e+01 -1.551002e+00
+1.111667e+01 -2.044099e+00
+1.113333e+01 -1.345451e+00
+1.115000e+01 -1.493122e+00
+1.116667e+01 -1.427812e+00
+1.118333e+01 -1.073710e+00
+1.120000e+01 -1.123751e+00
+1.121667e+01 -1.566987e+00
+1.123333e+01 -1.679276e+00
+1.125000e+01 -1.175571e+00
+1.126667e+01 -1.167361e+00
+1.128333e+01 -4.582827e-01
+1.130000e+01 -1.273321e+00
+1.131667e+01 -1.116844e+00
+1.133333e+01 -1.161229e+00
+1.135000e+01 -6.806580e-01
+1.136667e+01 -9.595393e-01
+1.138333e+01 -7.209917e-01
+1.140000e+01 -9.950560e-01
+1.141667e+01 -9.267334e-01
+1.143333e+01 -9.160239e-01
+1.145000e+01 -1.019021e+00
+1.146667e+01 -6.163772e-01
+1.148333e+01 -1.006840e+00
+1.150000e+01 -1.071143e+00
+1.151667e+01 -7.223979e-01
+1.153333e+01 -5.601118e-01
+1.155000e+01 -6.070493e-01
+1.156667e+01 -4.173341e-01
+1.158333e+01 -1.180857e+00
+1.160000e+01 -1.295172e+00
+1.161667e+01 -1.408286e+00
+1.163333e+01 -1.115967e+00
+1.165000e+01 -1.409051e+00
+1.166667e+01 -5.146625e-01
+1.168333e+01 -8.056106e-01
+1.170000e+01 -8.352749e-01
+1.171667e+01 -6.154953e-01
+1.173333e+01 -5.956565e-01
+1.175000e+01 -3.483487e-01
+1.176667e+01 -1.012161e+00
+1.178333e+01 -8.460674e-01
+1.180000e+01 -1.365411e+00
+1.181667e+01 -1.391989e+00
+1.183333e+01 -1.222303e+00
+1.185000e+01 -7.825415e-01
+1.186667e+01 -9.395287e-01
+1.188333e+01 -1.373860e+00
+1.190000e+01 -7.089470e-01
+1.191667e+01 -1.388469e+00
+1.193333e+01 -1.466713e+00
+1.195000e+01 -1.195367e+00
+1.196667e+01 -1.177871e+00
+1.198333e+01 -1.281602e+00
+1.200000e+01 -1.242383e+00
+1.201667e+01 -1.272848e+00
+1.203333e+01 -1.345673e+00
+1.205000e+01 -1.300042e+00
+1.206667e+01 -5.291821e-01
+1.208333e+01 -1.018968e+00
+1.210000e+01 -8.611124e-01
+1.211667e+01 -1.123144e+00
+1.213333e+01 -1.140858e+00
+1.215000e+01 -7.821704e-01
+1.216667e+01 -1.232413e+00
+1.218333e+01 -1.423725e+00
+1.220000e+01 -1.781656e+00
+1.221667e+01 -9.870537e-01
+1.223333e+01 -6.407008e-01
+1.225000e+01 -4.515849e-01
+1.226667e+01 -6.827186e-01
+1.228333e+01 -8.259751e-01
+1.230000e+01 -1.019380e+00
+1.231667e+01 -9.930972e-01
+1.233333e+01 -1.442720e+00
+1.235000e+01 -1.073241e+00
+1.236667e+01 -1.198123e+00
+1.238333e+01 -1.314534e+00
+1.240000e+01 -1.964261e+00
+1.241667e+01 -1.434537e+00
+1.243333e+01 -1.076947e+00
+1.245000e+01 -1.300700e+00
+1.246667e+01 -9.986821e-01
+1.248333e+01 -1.420270e+00
+1.250000e+01 -9.790854e-01
+1.251667e+01 -1.126259e+00
+1.253333e+01 -9.210850e-01
+1.255000e+01 -1.099351e+00
+1.256667e+01 -1.154664e+00
+1.258333e+01 -8.762454e-01
+1.260000e+01 -1.169664e+00
+1.261667e+01 -1.135087e+00
+1.263333e+01 -8.857609e-01
+1.265000e+01 -3.646539e-01
+1.266667e+01 -4.653319e-01
+1.268333e+01 -2.901661e-01
+1.270000e+01 -4.557592e-01
+1.271667e+01 -5.590485e-01
+1.273333e+01 -1.787685e-01
+1.275000e+01 -3.680478e-02
+1.276667e+01 -7.915519e-01
+1.278333e+01 -7.477774e-01
+1.280000e+01 -1.465009e+00
+1.281667e+01 -1.212590e+00
+1.283333e+01 -1.004580e+00
+1.285000e+01 -8.502668e-01
+1.286667e+01 -8.227582e-01
+1.288333e+01 -9.463981e-01
+1.290000e+01 -1.445832e+00
+1.291667e+01 -1.545729e+00
+1.293333e+01 -1.804573e+00
+1.295000e+01 -1.659814e+00
+1.296667e+01 -1.698781e+00
+1.298333e+01 -1.336176e+00
+1.300000e+01 -1.683984e+00
+1.301667e+01 -1.521347e+00
+1.303333e+01 -1.997351e+00
+1.305000e+01 -1.966582e+00
+1.306667e+01 -1.709327e+00
+1.308333e+01 -1.257540e+00
+1.310000e+01 -1.324746e+00
+1.311667e+01 -7.765878e-01
+1.313333e+01 -9.139602e-01
+1.315000e+01 -4.956052e-01
+1.316667e+01 -1.320540e+00
+1.318333e+01 -4.985931e-01
+1.320000e+01 -7.615287e-01
+1.321667e+01 -1.226889e+00
+1.323333e+01 -1.357322e+00
+1.325000e+01 -1.066180e+00
+1.326667e+01 -1.097406e+00
+1.328333e+01 -1.270136e+00
+1.330000e+01 -1.022515e+00
+1.331667e+01 -6.070448e-01
+1.333333e+01 -5.920657e-01
+1.335000e+01 -5.971307e-01
+1.336667e+01 -1.115151e+00
+1.338333e+01 -1.241427e+00
+1.340000e+01 -1.452538e+00
+1.341667e+01 -1.649381e+00
+1.343333e+01 -1.328151e+00
+1.345000e+01 -1.435850e+00
+1.346667e+01 -1.665093e+00
+1.348333e+01 -1.912898e+00
+1.350000e+01 -2.064255e+00
+1.351667e+01 -1.853263e+00
+1.353333e+01 -1.448180e+00
+1.355000e+01 -8.961554e-01
+1.356667e+01 -9.447725e-01
+1.358333e+01 -6.103330e-01
+1.360000e+01 -5.101999e-01
+1.361667e+01 -8.626970e-01
+1.363333e+01 -1.173107e+00
+1.365000e+01 -7.463675e-01
+1.366667e+01 -1.117109e+00
+1.368333e+01 -1.468782e+00
+1.370000e+01 -1.339546e+00
+1.371667e+01 -1.226216e+00
+1.373333e+01 -1.339992e+00
+1.375000e+01 -1.409136e+00
+1.376667e+01 -1.511156e+00
+1.378333e+01 -1.310248e+00
+1.380000e+01 -1.213532e+00
+1.381667e+01 -1.252394e+00
+1.383333e+01 -9.497052e-01
+1.385000e+01 -7.247806e-01
+1.386667e+01 -9.114882e-01
+1.388333e+01 -7.151204e-01
+1.390000e+01 -1.329006e+00
+1.391667e+01 -1.216927e+00
+1.393333e+01 -1.230799e+00
+1.395000e+01 -1.448030e+00
+1.396667e+01 -1.243806e+00
+1.398333e+01 -1.371994e+00
+1.400000e+01 -7.833403e-01
+1.401667e+01 -2.340075e-01
+1.403333e+01 +8.311389e-02
+1.405000e+01 -3.163134e-01
+1.406667e+01 -1.235001e+00
+1.408333e+01 -8.990069e-01
+1.410000e+01 -9.588342e-01
+1.411667e+01 -1.516236e+00
+1.413333e+01 -1.535314e+00
+1.415000e+01 -1.483407e+00
+1.416667e+01 -1.216091e+00
+1.418333e+01 -1.298136e+00
+1.420000e+01 -1.548368e+00
+1.421667e+01 -1.594343e+00
+1.423333e+01 -1.333903e+00
+1.425000e+01 -1.244264e+00
+1.426667e+01 -6.949746e-01
+1.428333e+01 -2.700278e-01
+1.430000e+01 -1.111975e-01
+1.431667e+01 -1.929784e-01
+1.433333e+01 -5.003824e-01
+1.435000e+01 -1.432505e+00
+1.436667e+01 -1.593190e+00
+1.438333e+01 -1.410686e+00
+1.440000e+01 -8.515958e-01
+1.441667e+01 -9.308894e-01
+1.443333e+01 -1.333185e+00
+1.445000e+01 -1.381577e+00
+1.446667e+01 -1.169444e+00
+1.448333e+01 -1.418867e+00
+1.450000e+01 -1.417664e+00
+1.451667e+01 -7.335270e-01
+1.453333e+01 -1.043071e+00
+1.455000e+01 -7.693953e-01
+1.456667e+01 -9.696865e-01
+1.458333e+01 -8.922625e-01
+1.460000e+01 -7.162967e-01
+1.461667e+01 -6.757668e-01
+1.463333e+01 -1.265870e+00
+1.465000e+01 -1.223413e+00
+1.466667e+01 -1.466137e+00
+1.468333e+01 -1.279167e+00
+1.470000e+01 -1.092914e+00
+1.471667e+01 -1.566993e+00
+1.473333e+01 -1.163672e+00
+1.475000e+01 -1.199694e+00
+1.476667e+01 -1.112331e+00
+1.478333e+01 -1.509290e+00
+1.480000e+01 -1.056826e+00
+1.481667e+01 -8.159203e-01
+1.483333e+01 -9.320275e-01
+1.485000e+01 -1.714125e+00
+1.486667e+01 -1.394393e+00
+1.488333e+01 -8.123904e-01
+1.490000e+01 -9.850673e-01
+1.491667e+01 -1.566310e+00
+1.493333e+01 -1.206368e+00
+1.495000e+01 -6.433398e-01
+1.496667e+01 -1.034746e+00
+1.498333e+01 -1.633131e+00
+1.500000e+01 -1.794865e+00
+1.501667e+01 -1.348570e+00
+1.503333e+01 -1.428482e+00
+1.505000e+01 -1.503674e+00
+1.506667e+01 -9.099717e-01
+1.508333e+01 -1.128327e+00
+1.510000e+01 -1.147988e+00
+1.511667e+01 -1.665824e+00
+1.513333e+01 -1.809060e+00
+1.515000e+01 -1.545335e+00
+1.516667e+01 -1.865560e+00
+1.518333e+01 -1.780265e+00
+1.520000e+01 -1.962086e+00
+1.521667e+01 -2.022315e+00
+1.523333e+01 -1.601583e+00
+1.525000e+01 -1.956902e+00
+1.526667e+01 -1.134918e+00
+1.528333e+01 -9.049367e-01
+1.530000e+01 -4.777437e-01
+1.531667e+01 -1.077247e+00
+1.533333e+01 -6.651317e-01
+1.535000e+01 -1.026964e+00
+1.536667e+01 -9.744618e-01
+1.538333e+01 -5.368923e-01
+1.540000e+01 -9.418855e-01
+1.541667e+01 -1.394170e+00
+1.543333e+01 -1.488018e+00
+1.545000e+01 -1.477934e+00
+1.546667e+01 -1.370873e+00
+1.548333e+01 -1.626610e+00
+1.550000e+01 -9.322690e-01
+1.551667e+01 -1.217382e+00
+1.553333e+01 -1.209130e+00
+1.555000e+01 -1.135134e+00
+1.556667e+01 -8.724630e-01
+1.558333e+01 -1.462560e+00
+1.560000e+01 -1.817950e+00
+1.561667e+01 -1.270677e+00
+1.563333e+01 -1.181432e+00
+1.565000e+01 -5.817655e-01
+1.566667e+01 -8.994676e-01
+1.568333e+01 -1.568025e+00
+1.570000e+01 -1.687440e+00
+1.571667e+01 -1.210329e+00
+1.573333e+01 -1.372997e+00
+1.575000e+01 -9.014313e-01
+1.576667e+01 -1.201773e+00
+1.578333e+01 -7.995048e-01
+1.580000e+01 -1.225567e+00
+1.581667e+01 -7.678350e-01
+1.583333e+01 -1.402523e+00
+1.585000e+01 -1.105866e+00
+1.586667e+01 -1.355496e+00
+1.588333e+01 -1.020831e+00
+1.590000e+01 -7.439445e-01
+1.591667e+01 -1.181899e+00
+1.593333e+01 -1.155820e+00
+1.595000e+01 -1.454962e+00
+1.596667e+01 -1.621943e+00
+1.598333e+01 -1.570750e+00
+1.600000e+01 -1.150070e+00
+1.601667e+01 -8.208129e-01
+1.603333e+01 -8.213639e-01
+1.605000e+01 -6.616804e-01
+1.606667e+01 -6.845176e-01
+1.608333e+01 -1.016412e+00
+1.610000e+01 -1.426566e+00
+1.611667e+01 -1.356207e+00
+1.613333e+01 -1.810520e+00
+1.615000e+01 -6.955063e-01
+1.616667e+01 -1.062810e+00
+1.618333e+01 -1.569979e+00
+1.620000e+01 -1.769102e+00
+1.621667e+01 -1.878794e+00
+1.623333e+01 -1.166396e+00
+1.625000e+01 -8.700893e-01
+1.626667e+01 -6.851774e-01
+1.628333e+01 -9.034475e-01
+1.630000e+01 -8.899422e-01
+1.631667e+01 -1.250841e+00
+1.633333e+01 -1.130050e+00
+1.635000e+01 -1.168722e+00
+1.636667e+01 -1.073887e+00
+1.638333e+01 -9.766241e-01
+1.640000e+01 -9.855743e-01
+1.641667e+01 -1.783149e+00
+1.643333e+01 -1.241079e+00
+1.645000e+01 -1.259626e+00
+1.646667e+01 -1.439559e+00
+1.648333e+01 -1.506384e+00
+1.650000e+01 -1.226281e+00
+1.651667e+01 -1.250715e+00
+1.653333e+01 -1.275126e+00
+1.655000e+01 -1.379370e+00
+1.656667e+01 -9.908677e-01
+1.658333e+01 -8.040959e-01
+1.660000e+01 -1.086249e+00
+1.661667e+01 -1.705306e+00
+1.663333e+01 -1.632598e+00
+1.665000e+01 -1.324096e+00
+1.666667e+01 -7.546276e-01
+1.668333e+01 -1.236225e+00
+1.670000e+01 -1.303707e+00
+1.671667e+01 -1.616687e+00
+1.673333e+01 -1.605021e+00
+1.675000e+01 -1.002691e+00
+1.676667e+01 -9.554271e-01
+1.678333e+01 -1.621963e+00
+1.680000e+01 -1.950322e+00
+1.681667e+01 -1.439461e+00
+1.683333e+01 -1.226486e+00
+1.685000e+01 -8.292685e-01
+1.686667e+01 -1.055055e+00
+1.688333e+01 -1.162136e+00
+1.690000e+01 -1.509470e+00
+1.691667e+01 -1.067361e+00
+1.693333e+01 -1.241141e+00
+1.695000e+01 -8.064992e-01
+1.696667e+01 -8.806110e-01
+1.698333e+01 -1.478927e+00
+1.700000e+01 -1.513281e+00
+1.701667e+01 -1.453418e+00
+1.703333e+01 -1.860875e+00
+1.705000e+01 -1.340449e+00
+1.706667e+01 -1.501582e+00
+1.708333e+01 -1.283490e+00
+1.710000e+01 -1.588954e+00
+1.711667e+01 -1.569756e+00
+1.713333e+01 -1.943970e+00
+1.715000e+01 -1.797409e+00
+1.716667e+01 -9.288352e-01
+1.718333e+01 -1.231208e+00
+1.720000e+01 -1.526785e+00
+1.721667e+01 -1.933592e+00
+1.723333e+01 -1.412729e+00
+1.725000e+01 -1.420310e+00
+1.726667e+01 -1.156575e+00
+1.728333e+01 -7.223428e-01
+1.730000e+01 -1.324204e+00
+1.731667e+01 -8.460393e-01
+1.733333e+01 -1.334525e+00
+1.735000e+01 -2.843533e-01
+1.736667e+01 -1.232157e+00
+1.738333e+01 -1.098287e+00
+1.740000e+01 -1.545484e+00
+1.741667e+01 -1.470604e+00
+1.743333e+01 -1.356396e+00
+1.745000e+01 -1.395964e+00
+1.746667e+01 -1.418774e+00
+1.748333e+01 -1.308438e+00
+1.750000e+01 -1.549543e+00
+1.751667e+01 -1.054856e+00
+1.753333e+01 -1.362536e+00
+1.755000e+01 -1.332501e+00
+1.756667e+01 -1.390814e+00
+1.758333e+01 -1.569475e+00
+1.760000e+01 -1.096588e+00
+1.761667e+01 -9.279485e-01
+1.763333e+01 -1.049071e+00
+1.765000e+01 -5.993883e-01
+1.766667e+01 -5.880304e-01
+1.768333e+01 -8.073909e-01
+1.770000e+01 -1.029517e+00
+1.771667e+01 -1.136490e+00
+1.773333e+01 -3.778911e-01
+1.775000e+01 -8.095673e-01
+1.776667e+01 -7.770763e-01
+1.778333e+01 -9.442997e-01
+1.780000e+01 -1.321562e+00
+1.781667e+01 -1.459075e+00
+1.783333e+01 -1.996282e+00
+1.785000e+01 -2.312222e+00
+1.786667e+01 -2.113771e+00
+1.788333e+01 -1.691842e+00
+1.790000e+01 -1.320740e+00
+1.791667e+01 -9.792792e-01
+1.793333e+01 -8.582298e-01
+1.795000e+01 -1.061880e+00
+1.796667e+01 -7.297383e-01
+1.798333e+01 -9.108796e-01
+1.800000e+01 -1.016753e+00
+1.801667e+01 -9.173214e-01
+1.803333e+01 -7.369381e-01
+1.805000e+01 -1.254280e+00
+1.806667e+01 -1.260657e+00
+1.808333e+01 -1.362672e+00
+1.810000e+01 -1.103773e+00
+1.811667e+01 -8.919489e-01
+1.813333e+01 -3.064284e-01
+1.815000e+01 -4.584731e-01
+1.816667e+01 -7.049441e-01
+1.818333e+01 -1.167592e+00
+1.820000e+01 -1.002946e+00
+1.821667e+01 -1.132263e+00
+1.823333e+01 -1.060103e+00
+1.825000e+01 -4.758526e-01
+1.826667e+01 -8.836907e-01
+1.828333e+01 -7.114635e-01
+1.830000e+01 -4.931384e-01
+1.831667e+01 -1.277442e+00
+1.833333e+01 -1.135310e+00
+1.835000e+01 -1.269294e+00
+1.836667e+01 -6.325316e-01
+1.838333e+01 -1.014976e+00
+1.840000e+01 -1.417202e+00
+1.841667e+01 -9.242430e-01
+1.843333e+01 -1.410170e+00
+1.845000e+01 -1.005366e+00
+1.846667e+01 -1.480730e+00
+1.848333e+01 -9.223833e-01
+1.850000e+01 -4.920486e-01
+1.851667e+01 -7.632687e-01
+1.853333e+01 -8.427549e-01
+1.855000e+01 -1.530958e-01
+1.856667e+01 -6.227432e-01
+1.858333e+01 -1.164749e-01
+1.860000e+01 +1.300413e-01
+1.861667e+01 +3.697389e-01
+1.863333e+01 +8.991029e-01
+1.865000e+01 +4.562456e-01
+1.866667e+01 +1.125482e+00
+1.868333e+01 +1.255942e+00
+1.870000e+01 +9.912831e-01
+1.871667e+01 +9.755215e-01
+1.873333e+01 +1.150355e+00
+1.875000e+01 +1.591905e+00
+1.876667e+01 +1.265025e+00
+1.878333e+01 +1.046505e+00
+1.880000e+01 +1.397045e+00
+1.881667e+01 +1.211807e+00
+1.883333e+01 +1.428154e+00
+1.885000e+01 +1.835179e+00
+1.886667e+01 +1.430868e+00
+1.888333e+01 +1.181766e+00
+1.890000e+01 +1.969378e+00
+1.891667e+01 +1.388142e+00
+1.893333e+01 +1.160169e+00
+1.895000e+01 +1.760060e+00
+1.896667e+01 +1.472572e+00
+1.898333e+01 +1.605837e+00
+1.900000e+01 +9.610482e-01
+1.901667e+01 +1.066100e+00
+1.903333e+01 +9.585439e-01
+1.905000e+01 +6.055490e-01
+1.906667e+01 +7.375465e-01
+1.908333e+01 +1.295350e+00
+1.910000e+01 +1.595121e+00
+1.911667e+01 +1.142734e+00
+1.913333e+01 +9.001882e-01
+1.915000e+01 +1.483768e+00
+1.916667e+01 +1.264971e+00
+1.918333e+01 +1.738090e+00
+1.920000e+01 +1.448331e+00
+1.921667e+01 +1.263432e+00
+1.923333e+01 +1.419243e+00
+1.925000e+01 +1.637125e+00
+1.926667e+01 +1.334366e+00
+1.928333e+01 +1.824390e+00
+1.930000e+01 +1.674487e+00
+1.931667e+01 +1.729002e+00
+1.933333e+01 +1.773231e+00
+1.935000e+01 +1.158215e+00
+1.936667e+01 +1.167725e+00
+1.938333e+01 +6.455658e-01
+1.940000e+01 -1.572929e-01
+1.941667e+01 +2.628136e-01
+1.943333e+01 +2.586861e-01
+1.945000e+01 +5.064191e-01
+1.946667e+01 +8.718012e-01
+1.948333e+01 +7.677291e-01
+1.950000e+01 +9.524266e-01
+1.951667e+01 +7.516402e-01
+1.953333e+01 +3.709647e-01
+1.955000e+01 +4.438298e-01
+1.956667e+01 +7.709241e-01
+1.958333e+01 +6.988708e-01
+1.960000e+01 +9.843878e-01
+1.961667e+01 +9.894255e-01
+1.963333e+01 +5.130950e-01
+1.965000e+01 +7.088036e-01
+1.966667e+01 +1.333070e+00
+1.968333e+01 +1.182696e+00
+1.970000e+01 +7.307338e-01
+1.971667e+01 +9.326223e-01
+1.973333e+01 +1.756894e+00
+1.975000e+01 +1.886748e+00
+1.976667e+01 +7.011208e-01
+1.978333e+01 +8.063466e-01
+1.980000e+01 +1.419722e+00
+1.981667e+01 +9.848780e-01
+1.983333e+01 +9.665933e-01
+1.985000e+01 +1.452703e+00
+1.986667e+01 +1.463523e+00
+1.988333e+01 +1.601254e+00
+1.990000e+01 +1.831683e+00
+1.991667e+01 +1.330275e+00
+1.993333e+01 +1.193599e+00
+1.995000e+01 +7.818560e-01
+1.996667e+01 +1.222471e+00
+1.998333e+01 +8.128714e-01
+2.000000e+01 +1.277200e+00
+2.001667e+01 +1.540564e+00
+2.003333e+01 +1.122786e+00
+2.005000e+01 +1.417579e+00
+2.006667e+01 +1.150417e+00
+2.008333e+01 +1.151371e+00
+2.010000e+01 +1.080166e+00
+2.011667e+01 +1.067615e+00
+2.013333e+01 +8.370897e-01
+2.015000e+01 +1.177094e+00
+2.016667e+01 +9.112279e-01
+2.018333e+01 +1.215033e+00
+2.020000e+01 +1.036517e+00
+2.021667e+01 +1.103165e+00
+2.023333e+01 +1.235639e+00
+2.025000e+01 +8.804760e-01
+2.026667e+01 +1.151403e+00
+2.028333e+01 +1.141813e+00
+2.030000e+01 +1.097314e+00
+2.031667e+01 +9.972409e-01
+2.033333e+01 +9.345846e-01
+2.035000e+01 +6.377985e-01
+2.036667e+01 +1.020076e+00
+2.038333e+01 +7.512659e-01
+2.040000e+01 +1.571690e+00
+2.041667e+01 +1.333730e+00
+2.043333e+01 +9.121456e-01
+2.045000e+01 +9.593243e-01
+2.046667e+01 +9.375295e-01
+2.048333e+01 +8.770848e-01
+2.050000e+01 +6.868509e-01
+2.051667e+01 +1.274220e+00
+2.053333e+01 +1.433001e+00
+2.055000e+01 +1.404669e+00
+2.056667e+01 +1.737384e+00
+2.058333e+01 +1.657565e+00
+2.060000e+01 +2.013314e+00
+2.061667e+01 +1.651724e+00
+2.063333e+01 +9.955434e-01
+2.065000e+01 +1.168665e+00
+2.066667e+01 +1.428476e+00
+2.068333e+01 +8.329982e-01
+2.070000e+01 +9.572050e-01
+2.071667e+01 +4.995388e-01
+2.073333e+01 -9.848085e-03
+2.075000e+01 -4.297244e-01
+2.076667e+01 -3.066934e-01
+2.078333e+01 -6.040709e-01
+2.080000e+01 -6.959709e-01
+2.081667e+01 -3.311956e-01
+2.083333e+01 -8.162974e-01
+2.085000e+01 -1.317535e+00
+2.086667e+01 -1.146043e+00
+2.088333e+01 -1.518130e+00
+2.090000e+01 -8.783346e-01
+2.091667e+01 -7.884458e-01
+2.093333e+01 -4.500056e-01
+2.095000e+01 -1.234296e+00
+2.096667e+01 -1.096658e+00
+2.098333e+01 -9.604186e-01
+2.100000e+01 -6.602805e-01
+2.101667e+01 -1.114535e+00
+2.103333e+01 -1.512247e+00
+2.105000e+01 -1.018076e+00
+2.106667e+01 -9.342433e-01
+2.108333e+01 -1.212236e+00
+2.110000e+01 -1.155342e+00
+2.111667e+01 -9.457688e-01
+2.113333e+01 -7.353340e-01
+2.115000e+01 -1.158700e+00
+2.116667e+01 -1.313255e+00
+2.118333e+01 -1.051199e+00
+2.120000e+01 -1.548416e+00
+2.121667e+01 -1.162161e+00
+2.123333e+01 -1.522220e+00
+2.125000e+01 -1.329093e+00
+2.126667e+01 -1.596057e+00
+2.128333e+01 -1.391309e+00
+2.130000e+01 -1.477214e+00
+2.131667e+01 -1.111007e+00
+2.133333e+01 -1.240844e+00
+2.135000e+01 -1.502719e+00
+2.136667e+01 -8.774843e-01
+2.138333e+01 -7.974148e-01
+2.140000e+01 -1.003819e+00
+2.141667e+01 -5.379048e-01
+2.143333e+01 -1.073624e+00
+2.145000e+01 -1.091335e+00
+2.146667e+01 -1.634071e+00
+2.148333e+01 -1.286985e+00
+2.150000e+01 -1.257688e+00
+2.151667e+01 -1.150468e+00
+2.153333e+01 -6.046723e-01
+2.155000e+01 -1.126460e+00
+2.156667e+01 -8.609903e-01
+2.158333e+01 -1.712905e+00
+2.160000e+01 -1.644719e+00
+2.161667e+01 -1.187506e+00
+2.163333e+01 -1.058104e+00
+2.165000e+01 -1.279593e+00
+2.166667e+01 -7.838293e-01
+2.168333e+01 -5.858772e-01
+2.170000e+01 -1.419202e-01
+2.171667e+01 +2.615982e-01
+2.173333e+01 +8.263340e-01
+2.175000e+01 +2.403851e-01
+2.176667e+01 +7.333884e-01
+2.178333e+01 +5.966542e-01
+2.180000e+01 +9.794695e-01
+2.181667e+01 +1.021080e+00
+2.183333e+01 +1.359136e+00
+2.185000e+01 +1.385341e+00
+2.186667e+01 +1.000908e+00
+2.188333e+01 +1.666355e+00
+2.190000e+01 +1.524225e+00
+2.191667e+01 +1.310406e+00
+2.193333e+01 +1.267782e+00
+2.195000e+01 +1.290633e+00
+2.196667e+01 +1.168250e+00
+2.198333e+01 +8.051169e-01
+2.200000e+01 +4.396948e-01
+2.201667e+01 +5.239648e-01
+2.203333e+01 +7.711365e-01
+2.205000e+01 +6.997592e-01
+2.206667e+01 +1.024599e+00
+2.208333e+01 +9.685248e-01
+2.210000e+01 +1.019904e+00
+2.211667e+01 +1.020107e+00
+2.213333e+01 +1.047047e+00
+2.215000e+01 +1.168303e+00
+2.216667e+01 +9.925382e-01
+2.218333e+01 +1.640131e+00
+2.220000e+01 +1.496472e+00
+2.221667e+01 +1.371004e+00
+2.223333e+01 +1.482876e+00
+2.225000e+01 +1.298740e+00
+2.226667e+01 +1.590665e+00
+2.228333e+01 +1.617261e+00
+2.230000e+01 +1.333515e+00
+2.231667e+01 +1.285646e+00
+2.233333e+01 +1.297715e+00
+2.235000e+01 +1.970969e+00
+2.236667e+01 +1.567540e+00
+2.238333e+01 +1.560837e+00
+2.240000e+01 +1.669954e+00
+2.241667e+01 +1.168289e+00
+2.243333e+01 +1.765708e+00
+2.245000e+01 +1.754039e+00
+2.246667e+01 +1.366458e+00
+2.248333e+01 +1.367377e+00
+2.250000e+01 +1.089376e+00
+2.251667e+01 +7.417253e-01
+2.253333e+01 +1.636523e+00
+2.255000e+01 +1.342624e+00
+2.256667e+01 +1.337954e+00
+2.258333e+01 +1.859350e+00
+2.260000e+01 +1.055598e+00
+2.261667e+01 +1.094874e+00
+2.263333e+01 +1.413178e+00
+2.265000e+01 +1.100783e+00
+2.266667e+01 +7.205375e-01
+2.268333e+01 +6.086351e-01
+2.270000e+01 +1.070077e+00
+2.271667e+01 +1.221683e+00
+2.273333e+01 +1.169711e+00
+2.275000e+01 +1.121104e+00
+2.276667e+01 +6.553442e-01
+2.278333e+01 +1.130373e+00
+2.280000e+01 +1.181978e+00
+2.281667e+01 +1.411059e+00
+2.283333e+01 +1.389823e+00
+2.285000e+01 +9.898170e-01
+2.286667e+01 +6.267335e-01
+2.288333e+01 +8.350611e-01
+2.290000e+01 +1.081207e+00
+2.291667e+01 +8.113106e-01
+2.293333e+01 +8.417757e-01
+2.295000e+01 +7.834328e-01
+2.296667e+01 +1.125054e+00
+2.298333e+01 +1.645690e+00
+2.300000e+01 +1.209128e+00
+2.301667e+01 +9.483204e-01
+2.303333e+01 +1.281439e+00
+2.305000e+01 +1.098944e+00
+2.306667e+01 +1.444255e+00
+2.308333e+01 +1.412784e+00
+2.310000e+01 +1.191499e+00
+2.311667e+01 +1.416052e+00
+2.313333e+01 +1.476062e+00
+2.315000e+01 +7.653724e-01
+2.316667e+01 +7.467576e-01
+2.318333e+01 +8.278498e-01
+2.320000e+01 +8.873008e-01
+2.321667e+01 +1.816730e+00
+2.323333e+01 +1.631775e+00
+2.325000e+01 +1.389259e+00
+2.326667e+01 +1.172162e+00
+2.328333e+01 +1.381688e+00
+2.330000e+01 +8.392500e-01
+2.331667e+01 +8.628751e-01
+2.333333e+01 +1.471966e+00
+2.335000e+01 +1.544005e+00
+2.336667e+01 +1.723177e+00
+2.338333e+01 +1.753356e+00
+2.340000e+01 +8.157909e-01
+2.341667e+01 +1.319740e+00
+2.343333e+01 +1.600626e+00
+2.345000e+01 +1.416570e+00
+2.346667e+01 +9.836251e-01
+2.348333e+01 +1.698957e+00
+2.350000e+01 +1.253246e+00
+2.351667e+01 +1.279429e+00
+2.353333e+01 +1.419910e+00
+2.355000e+01 +8.753651e-01
+2.356667e+01 +8.125714e-01
+2.358333e+01 +8.486303e-01
+2.360000e+01 +1.405759e+00
+2.361667e+01 +9.430840e-01
+2.363333e+01 +1.571608e+00
+2.365000e+01 +1.474562e+00
+2.366667e+01 +1.583204e+00
+2.368333e+01 +2.099408e+00
+2.370000e+01 +1.309758e+00
+2.371667e+01 +1.361302e+00
+2.373333e+01 +1.291845e+00
+2.375000e+01 +1.448906e+00
+2.376667e+01 +9.923574e-01
+2.378333e+01 +7.894746e-01
+2.380000e+01 +2.341229e-01
+2.381667e+01 +2.487528e-01
+2.383333e+01 +6.792150e-01
+2.385000e+01 +8.681075e-01
+2.386667e+01 +1.039123e+00
+2.388333e+01 +1.041547e+00
+2.390000e+01 +1.080359e+00
+2.391667e+01 +7.129804e-01
+2.393333e+01 +3.431813e-01
+2.395000e+01 +4.955998e-01
+2.396667e+01 +4.371003e-01
+2.398333e+01 +1.496198e+00
+2.400000e+01 +9.557149e-01
+2.401667e+01 +9.901021e-01
+2.403333e+01 +1.479887e+00
+2.405000e+01 +1.659440e+00
+2.406667e+01 +1.409626e+00
+2.408333e+01 +9.744163e-01
+2.410000e+01 +1.720349e+00
+2.411667e+01 +1.152690e+00
+2.413333e+01 +1.507625e+00
+2.415000e+01 +1.107853e+00
+2.416667e+01 +1.359506e+00
+2.418333e+01 +1.694834e+00
+2.420000e+01 +1.221535e+00
+2.421667e+01 +8.903104e-01
+2.423333e+01 +6.497074e-01
+2.425000e+01 +1.297027e+00
+2.426667e+01 +1.692618e+00
+2.428333e+01 +1.743131e+00
+2.430000e+01 +1.198159e+00
+2.431667e+01 +1.404324e+00
+2.433333e+01 +1.112261e+00
+2.435000e+01 +1.429454e+00
+2.436667e+01 +8.874588e-01
+2.438333e+01 +1.767999e+00
+2.440000e+01 +1.836138e+00
+2.441667e+01 +2.153942e+00
+2.443333e+01 +1.530218e+00
+2.445000e+01 +1.028367e+00
+2.446667e+01 +4.680931e-01
+2.448333e+01 +7.388107e-01
+2.450000e+01 +1.170370e+00
+2.451667e+01 +6.011622e-01
+2.453333e+01 +1.046016e+00
+2.455000e+01 +1.962135e+00
+2.456667e+01 +1.656249e+00
+2.458333e+01 +1.292010e+00
+2.460000e+01 +1.232525e+00
+2.461667e+01 +1.906689e+00
+2.463333e+01 +1.587982e+00
+2.465000e+01 +1.750397e+00
+2.466667e+01 +1.086931e+00
+2.468333e+01 +1.699570e+00
+2.470000e+01 +1.312747e+00
+2.471667e+01 +5.723247e-01
+2.473333e+01 +1.279340e+00
+2.475000e+01 +1.570724e+00
+2.476667e+01 +1.859823e+00
+2.478333e+01 +1.339534e+00
+2.480000e+01 +1.395857e+00
+2.481667e+01 +1.847882e+00
+2.483333e+01 +1.129884e+00
+2.485000e+01 +1.033075e+00
+2.486667e+01 +7.817870e-01
+2.488333e+01 +9.403929e-01
+2.490000e+01 +1.142018e+00
+2.491667e+01 +1.549584e+00
+2.493333e+01 +1.894316e+00
+2.495000e+01 +1.375125e+00
+2.496667e+01 +1.145859e+00
+2.498333e+01 +1.645688e+00
+2.500000e+01 +1.451062e+00
+2.501667e+01 +1.455129e+00
+2.503333e+01 +1.107342e+00
+2.505000e+01 +1.174917e+00
+2.506667e+01 +9.568073e-01
+2.508333e+01 +7.845276e-01
+2.510000e+01 +8.704077e-01
+2.511667e+01 +9.612778e-01
+2.513333e+01 +1.049618e+00
+2.515000e+01 +1.485077e+00
+2.516667e+01 +1.369410e+00
+2.518333e+01 +1.599438e+00
+2.520000e+01 +1.281262e+00
+2.521667e+01 +8.941821e-01
+2.523333e+01 +6.653296e-01
+2.525000e+01 +1.213593e+00
+2.526667e+01 +1.911270e+00
+2.528333e+01 +1.634049e+00
+2.530000e+01 +1.385704e+00
+2.531667e+01 +1.560221e+00
+2.533333e+01 +1.155805e+00
+2.535000e+01 +1.456502e+00
+2.536667e+01 +1.755364e+00
+2.538333e+01 +1.792904e+00
+2.540000e+01 +1.114058e+00
+2.541667e+01 +9.078714e-01
+2.543333e+01 +1.552166e+00
+2.545000e+01 +1.415941e+00
+2.546667e+01 +1.528064e+00
+2.548333e+01 +1.465123e+00
+2.550000e+01 +1.505763e+00
+2.551667e+01 +1.793919e+00
+2.553333e+01 +2.060847e+00
+2.555000e+01 +2.024155e+00
+2.556667e+01 +1.339029e+00
+2.558333e+01 +1.490347e+00
+2.560000e+01 +1.148469e+00
+2.561667e+01 +1.111640e+00
+2.563333e+01 +1.409431e+00
+2.565000e+01 +1.946813e+00
+2.566667e+01 +8.102679e-01
+2.568333e+01 +9.664608e-01
+2.570000e+01 +1.057082e+00
+2.571667e+01 +1.430400e+00
+2.573333e+01 +1.115044e+00
+2.575000e+01 +1.458223e+00
+2.576667e+01 +1.393538e+00
+2.578333e+01 +1.414773e+00
+2.580000e+01 +9.587202e-01
+2.581667e+01 +4.723639e-01
+2.583333e+01 +5.740567e-01
+2.585000e+01 +4.192540e-01
+2.586667e+01 +4.638855e-01
+2.588333e+01 +6.204009e-01
+2.590000e+01 +9.485926e-01
+2.591667e+01 +9.116045e-01
+2.593333e+01 +1.587679e+00
+2.595000e+01 +1.608948e+00
+2.596667e+01 +1.045043e+00
+2.598333e+01 +1.057665e+00
+2.600000e+01 +1.180005e+00
+2.601667e+01 +1.183529e+00
+2.603333e+01 +1.306964e+00
+2.605000e+01 +1.512368e+00
+2.606667e+01 +1.288246e+00
+2.608333e+01 +1.353358e+00
+2.610000e+01 +1.632303e+00
+2.611667e+01 +1.115166e+00
+2.613333e+01 +1.110661e+00
+2.615000e+01 +1.259169e+00
+2.616667e+01 +7.920743e-01
+2.618333e+01 +1.166546e+00
+2.620000e+01 +1.527145e+00
+2.621667e+01 +1.535370e+00
+2.623333e+01 +1.305164e+00
+2.625000e+01 +1.403038e+00
+2.626667e+01 +1.086681e+00
+2.628333e+01 +9.912053e-01
+2.630000e+01 +1.558489e+00
+2.631667e+01 +1.361764e+00
+2.633333e+01 +1.088050e+00
+2.635000e+01 +1.141232e+00
+2.636667e+01 +1.160986e+00
+2.638333e+01 +1.379889e+00
+2.640000e+01 +1.527698e+00
+2.641667e+01 +1.237442e+00
+2.643333e+01 +1.156087e+00
+2.645000e+01 +9.309611e-01
+2.646667e+01 +1.464588e+00
+2.648333e+01 +1.098021e+00
+2.650000e+01 +1.477588e+00
+2.651667e+01 +1.141778e+00
+2.653333e+01 +1.061906e+00
+2.655000e+01 +8.941325e-01
+2.656667e+01 +8.624143e-01
+2.658333e+01 +1.682588e+00
+2.660000e+01 +1.786488e+00
+2.661667e+01 +1.740986e+00
+2.663333e+01 +1.548750e+00
+2.665000e+01 +1.134307e+00
+2.666667e+01 +1.450051e+00
+2.668333e+01 +8.601564e-01
+2.670000e+01 +1.466163e+00
+2.671667e+01 +1.127933e+00
+2.673333e+01 +6.493764e-01
+2.675000e+01 +1.619779e+00
+2.676667e+01 +1.138749e+00
+2.678333e+01 +1.739002e+00
+2.680000e+01 +1.151120e+00
+2.681667e+01 +7.446928e-01
+2.683333e+01 +9.020677e-01
+2.685000e+01 +1.578259e+00
+2.686667e+01 +1.028561e+00
+2.688333e+01 +1.237336e+00
+2.690000e+01 +9.562660e-01
+2.691667e+01 +9.997945e-01
+2.693333e+01 +1.289102e+00
+2.695000e+01 +9.147692e-01
+2.696667e+01 +9.377386e-01
+2.698333e+01 +7.699186e-01
+2.700000e+01 +2.750043e-01
+2.701667e+01 +5.127545e-01
+2.703333e+01 +1.243747e+00
+2.705000e+01 +1.224112e+00
+2.706667e+01 +4.482903e-01
+2.708333e+01 +6.721501e-01
+2.710000e+01 +8.879728e-01
+2.711667e+01 +8.654025e-01
+2.713333e+01 +8.087787e-01
+2.715000e+01 +9.038951e-01
+2.716667e+01 +8.349593e-01
+2.718333e+01 +9.164402e-01
+2.720000e+01 +1.467621e+00
+2.721667e+01 +1.447474e+00
+2.723333e+01 +1.273132e+00
+2.725000e+01 +1.200153e+00
+2.726667e+01 +1.521531e+00
+2.728333e+01 +1.365000e+00
+2.730000e+01 +1.671074e+00
+2.731667e+01 +1.414441e+00
+2.733333e+01 +1.597263e+00
+2.735000e+01 +1.514300e+00
+2.736667e+01 +1.305266e+00
+2.738333e+01 +1.394990e+00
+2.740000e+01 +1.105917e+00
+2.741667e+01 +7.331942e-01
+2.743333e+01 +1.103643e+00
+2.745000e+01 +1.872011e+00
+2.746667e+01 +1.469694e+00
+2.748333e+01 +1.255228e+00
+2.750000e+01 +1.404510e+00
+2.751667e+01 +1.107968e+00
+2.753333e+01 +1.309472e+00
+2.755000e+01 +1.503029e+00
+2.756667e+01 +1.115182e+00
+2.758333e+01 +8.994564e-01
+2.760000e+01 +4.555655e-01
+2.761667e+01 +6.550133e-01
+2.763333e+01 +1.031120e+00
+2.765000e+01 +1.227238e+00
+2.766667e+01 +1.496140e+00
+2.768333e+01 +1.452916e+00
+2.770000e+01 +9.919041e-01
+2.771667e+01 +1.299079e+00
+2.773333e+01 +1.336229e+00
+2.775000e+01 +9.580997e-01
+2.776667e+01 +6.924091e-01
+2.778333e+01 +5.977824e-01
+2.780000e+01 +9.909768e-01
+2.781667e+01 +1.208723e+00
+2.783333e+01 +1.165781e+00
+2.785000e+01 +1.265008e+00
+2.786667e+01 +1.497165e+00
+2.788333e+01 +1.537187e+00
+2.790000e+01 +1.679679e+00
+2.791667e+01 +7.031846e-01
+2.793333e+01 +7.326475e-01
+2.795000e+01 +1.092936e+00
+2.796667e+01 +1.006127e+00
+2.798333e+01 +1.273851e+00
+2.800000e+01 +1.395767e+00
+2.801667e+01 +4.955425e-01
+2.803333e+01 +1.273574e+00
+2.805000e+01 +1.096340e+00
+2.806667e+01 +9.274889e-01
+2.808333e+01 +1.139504e+00
+2.810000e+01 +9.985145e-01
+2.811667e+01 +1.545017e+00
+2.813333e+01 +1.759785e+00
+2.815000e+01 +1.261372e+00
+2.816667e+01 +1.975513e+00
+2.818333e+01 +1.779509e+00
+2.820000e+01 +1.766275e+00
+2.821667e+01 +1.436965e+00
+2.823333e+01 +1.016715e+00
+2.825000e+01 +1.270630e+00
+2.826667e+01 +1.249044e+00
+2.828333e+01 +1.282032e+00
+2.830000e+01 +7.558191e-01
+2.831667e+01 +1.457638e+00
+2.833333e+01 +1.613008e+00
+2.835000e+01 +1.015201e+00
+2.836667e+01 +5.849741e-01
+2.838333e+01 +1.147215e+00
+2.840000e+01 +1.753242e+00
+2.841667e+01 +1.661890e+00
+2.843333e+01 +1.632339e+00
+2.845000e+01 +1.163944e+00
+2.846667e+01 +1.192335e+00
+2.848333e+01 +7.770851e-01
+2.850000e+01 +1.070216e+00
+2.851667e+01 +1.117167e+00
+2.853333e+01 +7.534813e-01
+2.855000e+01 +7.141980e-01
+2.856667e+01 +8.406410e-01
+2.858333e+01 +7.535505e-01
+2.860000e+01 +1.174388e+00
+2.861667e+01 +1.081639e+00
+2.863333e+01 +8.767853e-01
+2.865000e+01 +1.150031e+00
+2.866667e+01 +1.670339e+00
+2.868333e+01 +1.173260e+00
+2.870000e+01 +1.394563e+00
+2.871667e+01 +9.279969e-01
+2.873333e+01 +7.732359e-01
+2.875000e+01 +1.277052e+00
+2.876667e+01 +1.449856e+00
+2.878333e+01 +9.866822e-01
+2.880000e+01 +1.336151e+00
+2.881667e+01 +1.170942e+00
+2.883333e+01 +1.082953e+00
+2.885000e+01 +1.023869e+00
+2.886667e+01 +1.370759e+00
+2.888333e+01 +1.614644e+00
+2.890000e+01 +1.620396e+00
+2.891667e+01 +1.661178e+00
+2.893333e+01 +2.089502e+00
+2.895000e+01 +1.446106e+00
+2.896667e+01 +1.076598e+00
+2.898333e+01 +4.765185e-01
+2.900000e+01 +9.985632e-01
+2.901667e+01 +7.316289e-01
+2.903333e+01 +1.422060e+00
+2.905000e+01 +1.469087e+00
+2.906667e+01 +1.213452e+00
+2.908333e+01 +7.111955e-01
+2.910000e+01 +2.612203e-01
+2.911667e+01 +3.899622e-01
+2.913333e+01 +6.206964e-01
+2.915000e+01 +1.399559e+00
+2.916667e+01 +1.743871e+00
+2.918333e+01 +1.396809e+00
+2.920000e+01 +1.299109e+00
+2.921667e+01 +8.800648e-01
+2.923333e+01 +9.815185e-01
+2.925000e+01 +1.576180e+00
+2.926667e+01 +1.455543e+00
+2.928333e+01 +1.783342e+00
+2.930000e+01 +1.455415e+00
+2.931667e+01 +1.131360e+00
+2.933333e+01 +1.067484e+00
+2.935000e+01 +1.256980e+00
+2.936667e+01 +1.451612e+00
+2.938333e+01 +1.257421e+00
+2.940000e+01 +1.018333e+00
+2.941667e+01 +5.724970e-01
+2.943333e+01 +4.215660e-01
+2.945000e+01 +1.060563e+00
+2.946667e+01 +1.048605e+00
+2.948333e+01 +9.551092e-01
+2.950000e+01 +1.306205e+00
+2.951667e+01 +1.449649e+00
+2.953333e+01 +1.302232e+00
+2.955000e+01 +8.324243e-01
+2.956667e+01 +7.773990e-01
+2.958333e+01 +7.575221e-01
+2.960000e+01 +7.643331e-01
+2.961667e+01 +1.213097e+00
+2.963333e+01 +1.295432e+00
+2.965000e+01 +7.975064e-01
+2.966667e+01 +7.561465e-01
+2.968333e+01 +7.448913e-01
+2.970000e+01 +1.450353e+00
+2.971667e+01 +1.313154e+00
+2.973333e+01 +1.364005e+00
+2.975000e+01 +8.044196e-01
+2.976667e+01 +1.189278e+00
+2.978333e+01 +7.654346e-01
+2.980000e+01 +6.674358e-01
+2.981667e+01 +3.818418e-01
+2.983333e+01 +7.739751e-01
+2.985000e+01 +1.124314e+00
+2.986667e+01 +1.217070e+00
+2.988333e+01 +1.706799e+00
+2.990000e+01 +1.893622e+00
+2.991667e+01 +1.367164e+00
+2.993333e+01 +1.377680e+00
+2.995000e+01 +1.577361e+00
+2.996667e+01 +1.593094e+00
+2.998333e+01 +7.562924e-01
+3.000000e+01 +9.510123e-01
+3.001667e+01 +1.237807e+00
+3.003333e+01 +9.545976e-01
+3.005000e+01 +9.694649e-01
+3.006667e+01 +7.948180e-01
+3.008333e+01 +1.276293e+00
+3.010000e+01 +2.190129e+00
+3.011667e+01 +8.919258e-01
+3.013333e+01 +1.152103e+00
+3.015000e+01 +1.640242e+00
+3.016667e+01 +1.119326e+00
+3.018333e+01 +5.259191e-01
+3.020000e+01 +1.017244e+00
+3.021667e+01 +1.539994e+00
+3.023333e+01 +1.242509e+00
+3.025000e+01 +1.315877e+00
+3.026667e+01 +1.458199e+00
+3.028333e+01 +1.454795e+00
+3.030000e+01 +1.435600e+00
+3.031667e+01 +1.005091e+00
+3.033333e+01 +1.450115e+00
+3.035000e+01 +1.457251e+00
+3.036667e+01 +1.554299e+00
+3.038333e+01 +1.448118e+00
+3.040000e+01 +1.468644e+00
+3.041667e+01 +1.453702e+00
+3.043333e+01 +1.321164e+00
+3.045000e+01 +9.181023e-01
+3.046667e+01 +1.445393e+00
+3.048333e+01 +1.495200e+00
+3.050000e+01 +9.298288e-01
+3.051667e+01 +9.021233e-01
+3.053333e+01 +1.594139e+00
+3.055000e+01 +1.762028e+00
+3.056667e+01 +1.332317e+00
+3.058333e+01 +2.007809e+00
+3.060000e+01 +1.737496e+00
+3.061667e+01 +2.077307e+00
+3.063333e+01 +1.335326e+00
+3.065000e+01 +1.507237e+00
+3.066667e+01 +1.654710e+00
+3.068333e+01 +1.864772e+00
+3.070000e+01 +1.790970e+00
+3.071667e+01 +9.542804e-01
+3.073333e+01 +1.264920e+00
+3.075000e+01 +1.659334e+00
+3.076667e+01 +1.563873e+00
+3.078333e+01 +9.439495e-01
+3.080000e+01 +1.348294e+00
+3.081667e+01 +1.270070e+00
+3.083333e+01 +9.890199e-01
+3.085000e+01 +1.150566e+00
+3.086667e+01 +1.001577e+00
+3.088333e+01 +1.585006e+00
+3.090000e+01 +1.321726e+00
+3.091667e+01 +1.680809e+00
+3.093333e+01 +8.514538e-01
+3.095000e+01 +9.115762e-01
+3.096667e+01 +6.982500e-02
+3.098333e+01 -9.278110e-02
+3.100000e+01 -3.289456e-01
+3.101667e+01 -4.982700e-01
+3.103333e+01 -2.386950e-01
+3.105000e+01 -8.280305e-01
+3.106667e+01 -7.260282e-01
+3.108333e+01 -6.011858e-01
+3.110000e+01 -6.016238e-01
+3.111667e+01 -7.466425e-01
+3.113333e+01 -1.132671e+00
+3.115000e+01 -9.905825e-01
+3.116667e+01 -8.053704e-01
+3.118333e+01 -4.282697e-01
+3.120000e+01 -3.051576e-01
+3.121667e+01 -5.049189e-01
+3.123333e+01 -5.095643e-01
+3.125000e+01 -7.168817e-01
+3.126667e+01 -1.122407e+00
+3.128333e+01 -1.173214e+00
+3.130000e+01 -1.250669e+00
+3.131667e+01 -1.639641e+00
+3.133333e+01 -1.267268e+00
+3.135000e+01 -1.318964e+00
+3.136667e+01 -1.009544e+00
+3.138333e+01 -1.412886e+00
+3.140000e+01 -9.231269e-01
+3.141667e+01 -1.898504e+00
+3.143333e+01 -1.336862e+00
+3.145000e+01 -8.115607e-01
+3.146667e+01 -1.054180e+00
+3.148333e+01 -1.151539e+00
+3.150000e+01 -9.904342e-01
+3.151667e+01 -1.445015e+00
+3.153333e+01 -1.070186e+00
+3.155000e+01 -1.171628e+00
+3.156667e+01 -1.152473e+00
+3.158333e+01 -1.414205e+00
+3.160000e+01 -1.453506e+00
+3.161667e+01 -1.046957e+00
+3.163333e+01 -1.139597e+00
+3.165000e+01 -1.236194e+00
+3.166667e+01 -1.536753e+00
+3.168333e+01 -1.524612e+00
+3.170000e+01 -1.153507e+00
+3.171667e+01 -9.175190e-01
+3.173333e+01 -7.051984e-01
+3.175000e+01 -4.941568e-01
+3.176667e+01 -3.327560e-01
+3.178333e+01 -7.689107e-01
+3.180000e+01 -9.209802e-01
+3.181667e+01 -1.332993e+00
+3.183333e+01 -1.226187e+00
+3.185000e+01 -1.077805e+00
+3.186667e+01 -8.500677e-01
+3.188333e+01 -1.017751e+00
+3.190000e+01 -1.249457e+00
+3.191667e+01 -1.294333e+00
+3.193333e+01 -1.688487e+00
+3.195000e+01 -1.438299e+00
+3.196667e+01 -1.688470e+00
+3.198333e+01 -9.314718e-01
+3.200000e+01 -1.804910e+00
+3.201667e+01 -1.314573e+00
+3.203333e+01 -1.500192e+00
+3.205000e+01 -1.124005e+00
+3.206667e+01 -1.213219e+00
+3.208333e+01 -6.230634e-01
+3.210000e+01 -1.994009e-02
+3.211667e+01 -4.730646e-01
+3.213333e+01 -1.120500e-02
+3.215000e+01 -1.515969e-02
+3.216667e+01 -2.834414e-01
+3.218333e+01 -4.268916e-01
+3.220000e+01 -5.062588e-01
+3.221667e+01 -5.354844e-01
+3.223333e+01 -1.285453e+00
+3.225000e+01 -1.811345e+00
+3.226667e+01 -1.488972e+00
+3.228333e+01 -1.421543e+00
+3.230000e+01 -1.527357e+00
+3.231667e+01 -1.649200e+00
+3.233333e+01 -1.576676e+00
+3.235000e+01 -1.763474e+00
+3.236667e+01 -1.804604e+00
+3.238333e+01 -1.447028e+00
+3.240000e+01 -1.656962e+00
+3.241667e+01 -1.520814e+00
+3.243333e+01 -1.499539e+00
+3.245000e+01 -2.264934e+00
+3.246667e+01 -8.302828e-01
+3.248333e+01 -1.027825e+00
+3.250000e+01 -1.550128e+00
+3.251667e+01 -1.420997e+00
+3.253333e+01 -1.149301e+00
+3.255000e+01 -1.119454e+00
+3.256667e+01 -9.299766e-01
+3.258333e+01 -1.053383e+00
+3.260000e+01 -1.332741e+00
+3.261667e+01 -1.334724e+00
+3.263333e+01 -1.004324e+00
+3.265000e+01 -1.051162e+00
+3.266667e+01 -1.146230e+00
+3.268333e+01 -1.146294e+00
+3.270000e+01 -8.340679e-01
+3.271667e+01 -1.046433e+00
+3.273333e+01 -8.433911e-01
+3.275000e+01 -1.442977e+00
+3.276667e+01 -1.387121e+00
+3.278333e+01 -1.064512e+00
+3.280000e+01 -1.060505e+00
+3.281667e+01 -1.186341e+00
+3.283333e+01 -1.571403e+00
+3.285000e+01 -1.739262e+00
+3.286667e+01 -1.042070e+00
+3.288333e+01 -1.187528e+00
+3.290000e+01 -1.283531e+00
+3.291667e+01 -1.224213e+00
+3.293333e+01 -7.344278e-01
+3.295000e+01 -1.399923e+00
+3.296667e+01 -1.128426e+00
+3.298333e+01 -9.565625e-01
+3.300000e+01 -1.432858e+00
+3.301667e+01 -1.405380e+00
+3.303333e+01 -5.698909e-01
+3.305000e+01 -1.169006e+00
+3.306667e+01 -1.507048e+00
+3.308333e+01 -1.552540e+00
+3.310000e+01 -1.335728e+00
+3.311667e+01 -1.362479e+00
+3.313333e+01 -1.389077e+00
+3.315000e+01 -1.150738e+00
+3.316667e+01 -1.361749e+00
+3.318333e+01 -1.962587e+00
+3.320000e+01 -1.486198e+00
+3.321667e+01 -1.117540e+00
+3.323333e+01 -1.651055e+00
+3.325000e+01 -1.214047e+00
+3.326667e+01 -7.495863e-01
+3.328333e+01 -9.508028e-01
+3.330000e+01 -1.550936e+00
+3.331667e+01 -1.177396e+00
+3.333333e+01 -1.195762e+00
+3.335000e+01 -1.614549e+00
+3.336667e+01 -1.260774e+00
+3.338333e+01 -1.604834e+00
+3.340000e+01 -1.479102e+00
+3.341667e+01 -1.496200e+00
+3.343333e+01 -1.287825e+00
+3.345000e+01 -1.635834e+00
+3.346667e+01 -1.695117e+00
+3.348333e+01 -8.162445e-01
+3.350000e+01 -1.434607e+00
+3.351667e+01 -1.328923e+00
+3.353333e+01 -1.219645e+00
+3.355000e+01 -1.536889e+00
+3.356667e+01 -1.098129e+00
+3.358333e+01 -7.381493e-01
+3.360000e+01 -5.643250e-01
+3.361667e+01 -7.719489e-01
+3.363333e+01 -1.230206e+00
+3.365000e+01 -1.420114e+00
+3.366667e+01 -1.988816e+00
+3.368333e+01 -1.168561e+00
+3.370000e+01 -2.155171e+00
+3.371667e+01 -1.647261e+00
+3.373333e+01 -1.589269e+00
+3.375000e+01 -8.361583e-01
+3.376667e+01 -1.473234e+00
+3.378333e+01 -1.175826e+00
+3.380000e+01 -8.144049e-01
+3.381667e+01 -8.707612e-01
+3.383333e+01 -1.090845e+00
+3.385000e+01 -1.575530e+00
+3.386667e+01 -2.410897e+00
+3.388333e+01 -1.199083e+00
+3.390000e+01 -1.261799e+00
+3.391667e+01 -1.748458e+00
+3.393333e+01 -1.942637e+00
+3.395000e+01 -1.850215e+00
+3.396667e+01 -1.546533e+00
+3.398333e+01 -1.741974e+00
+3.400000e+01 -2.003186e+00
+3.401667e+01 -1.132290e+00
+3.403333e+01 -1.318650e+00
+3.405000e+01 -1.207849e+00
+3.406667e+01 -1.458824e+00
+3.408333e+01 -6.232021e-01
+3.410000e+01 -6.650299e-01
+3.411667e+01 -8.266494e-01
+3.413333e+01 -2.628164e-01
+3.415000e+01 -4.581781e-01
+3.416667e+01 -9.014514e-01
+3.418333e+01 -1.113004e+00
+3.420000e+01 -8.792258e-01
+3.421667e+01 -1.265954e+00
+3.423333e+01 -1.456985e+00
+3.425000e+01 -1.231993e+00
+3.426667e+01 -1.178356e+00
+3.428333e+01 -1.368575e+00
+3.430000e+01 -1.419861e+00
+3.431667e+01 -8.562768e-01
+3.433333e+01 -8.026446e-01
+3.435000e+01 -1.005399e+00
+3.436667e+01 -1.397636e+00
+3.438333e+01 -1.399756e+00
+3.440000e+01 -1.879180e+00
+3.441667e+01 -1.650789e+00
+3.443333e+01 -1.899897e+00
+3.445000e+01 -8.666244e-01
+3.446667e+01 -9.134558e-01
+3.448333e+01 -8.638559e-01
+3.450000e+01 -2.041263e-01
+3.451667e+01 -4.704186e-01
+3.453333e+01 -6.330605e-01
+3.455000e+01 -1.079824e+00
+3.456667e+01 -1.011019e+00
+3.458333e+01 -7.524768e-01
+3.460000e+01 -1.132826e+00
+3.461667e+01 -7.808763e-01
+3.463333e+01 -8.312546e-01
+3.465000e+01 -1.771218e+00
+3.466667e+01 -1.678659e+00
+3.468333e+01 -1.679693e+00
+3.470000e+01 -1.514386e+00
+3.471667e+01 -1.823880e+00
+3.473333e+01 -1.459188e+00
+3.475000e+01 -8.760076e-01
+3.476667e+01 -1.350769e+00
+3.478333e+01 -1.907615e+00
+3.480000e+01 -1.767965e+00
+3.481667e+01 -1.976528e+00
+3.483333e+01 -1.733381e+00
+3.485000e+01 -1.078956e+00
+3.486667e+01 -1.006933e+00
+3.488333e+01 -2.848027e-01
+3.490000e+01 -5.840827e-01
+3.491667e+01 -5.790256e-01
+3.493333e+01 -7.515058e-01
+3.495000e+01 -1.308545e+00
+3.496667e+01 -1.715999e+00
+3.498333e+01 -1.428321e+00
+3.500000e+01 -1.492226e+00
+3.501667e+01 -1.438207e+00
+3.503333e+01 -4.359874e-01
+3.505000e+01 -8.468242e-01
+3.506667e+01 -1.112135e+00
+3.508333e+01 -1.133894e+00
+3.510000e+01 -1.447988e+00
+3.511667e+01 -8.410612e-01
+3.513333e+01 -9.611108e-01
+3.515000e+01 -1.580504e+00
+3.516667e+01 -1.229410e+00
+3.518333e+01 -1.008723e+00
+3.520000e+01 -1.567213e+00
+3.521667e+01 -8.162028e-01
+3.523333e+01 -1.076118e+00
+3.525000e+01 -9.214978e-01
+3.526667e+01 -1.085572e+00
+3.528333e+01 -7.962237e-01
+3.530000e+01 -5.425842e-01
+3.531667e+01 -1.479291e+00
+3.533333e+01 -4.227265e-01
+3.535000e+01 -7.695154e-01
+3.536667e+01 -8.168711e-01
+3.538333e+01 -8.216176e-01
+3.540000e+01 -1.084549e+00
+3.541667e+01 -1.187842e+00
+3.543333e+01 -1.772809e+00
+3.545000e+01 -1.727329e+00
+3.546667e+01 -1.594528e+00
+3.548333e+01 -2.111705e+00
+3.550000e+01 -1.593076e+00
+3.551667e+01 -1.238918e+00
+3.553333e+01 -1.463540e+00
+3.555000e+01 -1.253090e+00
+3.556667e+01 -8.296093e-01
+3.558333e+01 -1.101505e+00
+3.560000e+01 -8.593149e-01
+3.561667e+01 -5.462659e-01
+3.563333e+01 -3.643108e-01
+3.565000e+01 -8.702052e-01
+3.566667e+01 -1.420896e+00
+3.568333e+01 -9.146312e-01
+3.570000e+01 -7.503292e-01
+3.571667e+01 -1.311308e+00
+3.573333e+01 -9.177579e-01
+3.575000e+01 -4.122166e-01
+3.576667e+01 -6.467281e-01
+3.578333e+01 -8.935452e-01
+3.580000e+01 -1.470498e-01
+3.581667e+01 -3.754454e-01
+3.583333e+01 -4.837591e-01
+3.585000e+01 -1.231356e+00
+3.586667e+01 -7.108104e-01
+3.588333e+01 -1.112056e+00
+3.590000e+01 -5.446444e-01
+3.591667e+01 -4.892090e-01
+3.593333e+01 -4.793891e-01
+3.595000e+01 -1.107956e+00
+3.596667e+01 -9.195006e-01
+3.598333e+01 -7.793435e-01
+3.600000e+01 -6.448811e-01
+3.601667e+01 -1.182210e+00
+3.603333e+01 -6.184629e-01
+3.605000e+01 -8.676121e-01
+3.606667e+01 -1.060852e+00
+3.608333e+01 -1.105242e+00
+3.610000e+01 -9.587147e-01
+3.611667e+01 -1.224881e+00
+3.613333e+01 -1.415788e+00
+3.615000e+01 -1.779315e+00
+3.616667e+01 -1.382526e+00
+3.618333e+01 -1.652060e+00
+3.620000e+01 -1.051543e+00
+3.621667e+01 -1.733682e+00
+3.623333e+01 -1.243189e+00
+3.625000e+01 -1.440320e+00
+3.626667e+01 -1.143838e+00
+3.628333e+01 -1.180423e+00
+3.630000e+01 -1.260071e+00
+3.631667e+01 -1.241244e+00
+3.633333e+01 -1.599782e+00
+3.635000e+01 -1.363292e+00
+3.636667e+01 -1.635320e+00
+3.638333e+01 -1.058361e+00
+3.640000e+01 -1.329962e+00
+3.641667e+01 -1.643787e+00
+3.643333e+01 -1.427878e+00
+3.645000e+01 -1.508484e+00
+3.646667e+01 -1.626201e+00
+3.648333e+01 -1.709667e+00
+3.650000e+01 -9.812934e-01
+3.651667e+01 -1.673982e+00
+3.653333e+01 -1.978537e+00
+3.655000e+01 -1.294211e+00
+3.656667e+01 -1.168216e+00
+3.658333e+01 -1.542335e+00
+3.660000e+01 -1.890871e+00
+3.661667e+01 -1.376188e+00
+3.663333e+01 -1.040150e+00
+3.665000e+01 -9.258016e-01
+3.666667e+01 -1.220234e+00
+3.668333e+01 -1.394365e+00
+3.670000e+01 -1.199295e-01
+3.671667e+01 -6.975392e-01
+3.673333e+01 -1.219003e+00
+3.675000e+01 -1.033263e+00
+3.676667e+01 -8.475627e-01
+3.678333e+01 -8.684842e-01
+3.680000e+01 -9.584989e-01
+3.681667e+01 -1.364320e+00
+3.683333e+01 -1.578363e+00
+3.685000e+01 -1.115883e+00
+3.686667e+01 -1.384089e+00
+3.688333e+01 -1.441920e+00
+3.690000e+01 -1.241384e+00
+3.691667e+01 -1.107723e+00
+3.693333e+01 -1.055098e+00
+3.695000e+01 -7.241081e-01
+3.696667e+01 -1.410802e+00
+3.698333e+01 -1.753942e+00
+3.700000e+01 -9.871921e-01
+3.701667e+01 -1.510086e+00
+3.703333e+01 -1.848721e+00
+3.705000e+01 -1.818271e+00
+3.706667e+01 -1.116213e+00
+3.708333e+01 -8.990733e-01
+3.710000e+01 -8.042525e-01
+3.711667e+01 -6.684933e-01
+3.713333e+01 -1.654647e-01
+3.715000e+01 -2.574617e-01
+3.716667e+01 +5.034864e-01
+3.718333e+01 +6.314815e-01
+3.720000e+01 +6.626969e-01
+3.721667e+01 +7.565802e-01
+3.723333e+01 +1.185402e+00
+3.725000e+01 +1.563635e+00
+3.726667e+01 +1.628947e+00
+3.728333e+01 +1.427174e+00
+3.730000e+01 +1.021356e+00
+3.731667e+01 +1.164433e+00
+3.733333e+01 +1.394328e+00
+3.735000e+01 +1.698094e+00
+3.736667e+01 +1.698766e+00
+3.738333e+01 +1.188599e+00
+3.740000e+01 +6.332089e-01
+3.741667e+01 +8.455157e-01
+3.743333e+01 +3.471716e-01
+3.745000e+01 +9.550229e-01
+3.746667e+01 +1.260396e+00
+3.748333e+01 +1.037898e+00
+3.750000e+01 +8.304642e-01
+3.751667e+01 +6.732395e-01
+3.753333e+01 +7.937092e-01
+3.755000e+01 +9.154502e-01
+3.756667e+01 +5.579164e-01
+3.758333e+01 +8.478957e-01
+3.760000e+01 +1.061601e+00
+3.761667e+01 +1.341552e+00
+3.763333e+01 +1.519115e+00
+3.765000e+01 +1.542076e+00
+3.766667e+01 +6.568020e-01
+3.768333e+01 +8.822376e-01
+3.770000e+01 +1.215065e+00
+3.771667e+01 +1.296886e+00
+3.773333e+01 +1.371015e+00
+3.775000e+01 +1.515356e+00
+3.776667e+01 +1.146164e+00
+3.778333e+01 +1.686111e+00
+3.780000e+01 +1.390091e+00
+3.781667e+01 +9.890029e-01
+3.783333e+01 +1.271752e+00
+3.785000e+01 +1.296152e+00
+3.786667e+01 +1.199953e+00
+3.788333e+01 +6.176970e-01
+3.790000e+01 +8.541348e-01
+3.791667e+01 +1.507580e+00
+3.793333e+01 +1.364304e+00
+3.795000e+01 +9.763637e-01
+3.796667e+01 +1.506324e+00
+3.798333e+01 +1.371101e+00
+3.800000e+01 +1.381254e+00
+3.801667e+01 +1.022834e+00
+3.803333e+01 +8.596775e-01
+3.805000e+01 +9.458119e-01
+3.806667e+01 +1.080873e+00
+3.808333e+01 +1.428529e+00
+3.810000e+01 +1.346427e+00
+3.811667e+01 +1.351458e+00
+3.813333e+01 +1.602049e+00
+3.815000e+01 +1.155179e+00
+3.816667e+01 +1.232653e+00
+3.818333e+01 +1.236162e+00
+3.820000e+01 +1.332490e+00
+3.821667e+01 +1.556851e+00
+3.823333e+01 +1.330387e+00
+3.825000e+01 +1.190125e+00
+3.826667e+01 +1.499618e+00
+3.828333e+01 +1.306680e+00
+3.830000e+01 +1.490597e+00
+3.831667e+01 +1.294992e+00
+3.833333e+01 +1.087045e+00
+3.835000e+01 +1.039966e+00
+3.836667e+01 +1.393873e+00
+3.838333e+01 +1.765172e+00
+3.840000e+01 +1.210390e+00
+3.841667e+01 +1.303287e+00
+3.843333e+01 +1.641401e+00
+3.845000e+01 +1.437398e+00
+3.846667e+01 +1.308542e+00
+3.848333e+01 +1.074809e+00
+3.850000e+01 +1.219651e+00
+3.851667e+01 +1.524383e+00
+3.853333e+01 +1.383084e+00
+3.855000e+01 +1.523075e+00
+3.856667e+01 +1.337371e+00
+3.858333e+01 +1.193397e+00
+3.860000e+01 +1.051718e+00
+3.861667e+01 +1.563319e+00
+3.863333e+01 +1.550527e+00
+3.865000e+01 +9.007084e-01
+3.866667e+01 +7.759010e-01
+3.868333e+01 +1.341069e+00
+3.870000e+01 +1.078851e+00
+3.871667e+01 +1.275959e+00
+3.873333e+01 +1.022224e+00
+3.875000e+01 +1.665959e+00
+3.876667e+01 +8.262573e-01
+3.878333e+01 +1.229237e+00
+3.880000e+01 +4.764649e-01
+3.881667e+01 +1.324100e+00
+3.883333e+01 +1.359786e+00
+3.885000e+01 +1.518843e+00
+3.886667e+01 +1.327306e+00
+3.888333e+01 +1.129371e+00
+3.890000e+01 +1.628849e+00
+3.891667e+01 +1.491903e+00
+3.893333e+01 +1.173021e+00
+3.895000e+01 +1.593714e+00
+3.896667e+01 +1.645127e+00
+3.898333e+01 +1.258864e+00
+3.900000e+01 +1.393443e+00
+3.901667e+01 +7.948693e-01
+3.903333e+01 +1.138127e+00
+3.905000e+01 +2.452592e-01
+3.906667e+01 +1.808984e-01
+3.908333e+01 +5.982105e-01
+3.910000e+01 +1.086503e+00
+3.911667e+01 +1.170400e+00
+3.913333e+01 +7.153731e-01
+3.915000e+01 +1.226594e+00
+3.916667e+01 +1.287891e+00
+3.918333e+01 +1.208056e+00
+3.920000e+01 +1.483878e+00
+3.921667e+01 +1.471608e+00
+3.923333e+01 +1.666110e+00
+3.925000e+01 +1.067829e+00
+3.926667e+01 +1.169105e+00
+3.928333e+01 +1.289593e+00
+3.930000e+01 +1.152814e+00
+3.931667e+01 +1.488454e+00
+3.933333e+01 +1.150206e+00
+3.935000e+01 +1.544035e+00
+3.936667e+01 +8.293461e-01
+3.938333e+01 +1.011563e+00
+3.940000e+01 +1.254172e+00
+3.941667e+01 +1.772342e+00
+3.943333e+01 +1.537413e+00
+3.945000e+01 +1.121986e+00
+3.946667e+01 +1.358214e+00
+3.948333e+01 +1.315290e+00
+3.950000e+01 +1.280221e+00
+3.951667e+01 +7.434261e-01
+3.953333e+01 +8.977040e-01
+3.955000e+01 +1.815028e+00
+3.956667e+01 +1.595968e+00
+3.958333e+01 +1.163113e+00
+3.960000e+01 +5.302772e-01
+3.961667e+01 +9.534084e-01
+3.963333e+01 +1.259131e+00
+3.965000e+01 +6.798321e-01
+3.966667e+01 +7.552706e-01
+3.968333e+01 +1.242624e+00
+3.970000e+01 +1.080836e+00
+3.971667e+01 +2.003222e+00
+3.973333e+01 +1.152576e+00
+3.975000e+01 +1.031477e+00
+3.976667e+01 +1.401362e+00
+3.978333e+01 +1.534863e+00
+3.980000e+01 +9.142489e-01
+3.981667e+01 +1.375888e+00
+3.983333e+01 +1.494901e+00
+3.985000e+01 +1.187607e+00
+3.986667e+01 +7.008027e-01
+3.988333e+01 +1.595004e+00
+3.990000e+01 +1.191660e+00
+3.991667e+01 +1.072445e+00
+3.993333e+01 +1.564486e+00
+3.995000e+01 +1.185974e+00
+3.996667e+01 +1.049487e+00
+3.998333e+01 +8.738795e-01
+4.000000e+01 +1.247261e+00
+4.001667e+01 +1.185280e+00
+4.003333e+01 +9.193197e-01
+4.005000e+01 +1.169287e+00
+4.006667e+01 +1.318220e+00
+4.008333e+01 +1.793421e+00
+4.010000e+01 +1.283827e+00
+4.011667e+01 +1.143611e+00
+4.013333e+01 +1.361478e+00
+4.015000e+01 +1.576089e+00
+4.016667e+01 +1.187330e+00
+4.018333e+01 +1.327329e+00
+4.020000e+01 +1.386282e+00
+4.021667e+01 +1.347878e+00
+4.023333e+01 +5.326330e-01
+4.025000e+01 +6.947447e-01
+4.026667e+01 +4.720474e-01
+4.028333e+01 +1.212955e+00
+4.030000e+01 +1.401868e+00
+4.031667e+01 +1.096548e+00
+4.033333e+01 +1.385657e+00
+4.035000e+01 +1.259979e+00
+4.036667e+01 +1.612715e+00
+4.038333e+01 +1.465660e+00
+4.040000e+01 +1.656736e+00
+4.041667e+01 +1.905008e+00
+4.043333e+01 +1.164701e+00
+4.045000e+01 +7.904392e-01
+4.046667e+01 +1.277291e+00
+4.048333e+01 +1.477478e+00
+4.050000e+01 +8.242992e-01
+4.051667e+01 +1.160969e+00
+4.053333e+01 +9.417689e-01
+4.055000e+01 +4.347721e-01
+4.056667e+01 +7.221014e-01
+4.058333e+01 +4.877042e-01
+4.060000e+01 +1.297941e-01
+4.061667e+01 +8.794120e-01
+4.063333e+01 +6.241269e-01
+4.065000e+01 +6.174015e-01
+4.066667e+01 +8.020049e-01
+4.068333e+01 +8.147063e-01
+4.070000e+01 +8.346143e-01
+4.071667e+01 +7.264048e-01
+4.073333e+01 +6.050336e-01
+4.075000e+01 +7.973563e-01
+4.076667e+01 +8.667539e-01
+4.078333e+01 +8.485343e-01
+4.080000e+01 +2.763577e-01
+4.081667e+01 +3.331060e-01
+4.083333e+01 +7.215545e-01
+4.085000e+01 +1.086674e+00
+4.086667e+01 +8.739551e-01
+4.088333e+01 +1.306371e+00
+4.090000e+01 +7.039743e-01
+4.091667e+01 +7.555342e-01
+4.093333e+01 +1.250549e+00
+4.095000e+01 +1.052549e+00
+4.096667e+01 +9.259939e-01
+4.098333e+01 +1.027811e+00
+4.100000e+01 +1.150830e+00
+4.101667e+01 +7.099537e-01
+4.103333e+01 +1.242439e+00
+4.105000e+01 +1.471165e+00
+4.106667e+01 +1.178470e+00
+4.108333e+01 +1.139064e+00
+4.110000e+01 +7.028909e-01
+4.111667e+01 +7.583094e-01
+4.113333e+01 +8.952291e-01
+4.115000e+01 +9.647261e-01
+4.116667e+01 +1.492093e+00
+4.118333e+01 +1.023367e+00
+4.120000e+01 +1.287247e+00
+4.121667e+01 +1.186196e+00
+4.123333e+01 +2.723145e-01
+4.125000e+01 +6.621289e-01
+4.126667e+01 +1.057255e+00
+4.128333e+01 +1.299299e+00
+4.130000e+01 +1.466208e+00
+4.131667e+01 +1.106559e+00
+4.133333e+01 +1.209160e+00
+4.135000e+01 +1.380487e+00
+4.136667e+01 +1.250151e+00
+4.138333e+01 +1.208450e+00
+4.140000e+01 +1.091497e+00
+4.141667e+01 +8.068144e-01
+4.143333e+01 +1.234995e+00
+4.145000e+01 +1.004762e+00
+4.146667e+01 +8.985166e-01
+4.148333e+01 +1.383348e+00
+4.150000e+01 +1.218821e+00
+4.151667e+01 +9.904963e-01
+4.153333e+01 +9.068221e-01
+4.155000e+01 +7.053648e-01
+4.156667e+01 +1.014717e+00
+4.158333e+01 +1.169749e+00
+4.160000e+01 +9.556148e-01
+4.161667e+01 +1.159235e+00
+4.163333e+01 +1.257327e+00
+4.165000e+01 +8.294304e-01
+4.166667e+01 +4.779815e-01
+4.168333e+01 +1.266000e+00
+4.170000e+01 +7.713258e-01
+4.171667e+01 +9.991526e-01
+4.173333e+01 +1.312123e+00
+4.175000e+01 +1.182232e+00
+4.176667e+01 +1.687977e+00
+4.178333e+01 +1.283361e+00
+4.180000e+01 +1.588735e+00
+4.181667e+01 +1.674751e+00
+4.183333e+01 +1.511379e+00
+4.185000e+01 +9.255748e-01
+4.186667e+01 +1.017346e+00
+4.188333e+01 +1.680053e+00
+4.190000e+01 +1.427556e+00
+4.191667e+01 +1.010671e+00
+4.193333e+01 +9.712600e-01
+4.195000e+01 +1.569897e+00
+4.196667e+01 +1.395497e+00
+4.198333e+01 +1.433430e+00
+4.200000e+01 +1.295563e+00
