# Supplementary material for: Visual motion perception as online hierarchical inference
Source: Nat Commun. 2022 Dec 1;13:7403. doi: 10.1038/s41467-022-34805-5 (PMC9715570; doi:10.1038/s41467-022-34805-5)
Supplement: Supplementary file 10 — Source Data [file 41467_2022_34805_MOESM10_ESM.zip › Figure_6e.txt]

# COLUMNS: | Duration of percept [s] |
+6.600000e+00
+1.103333e+01
+2.166667e+00
+9.833333e-01
+9.466667e+00
+5.933333e+00
+1.096667e+01
+2.450000e+00
+1.983333e+00
+2.916667e+00
+3.283333e+00
+5.600000e+00
+3.066667e+00
+1.916667e+00
+2.533333e+00
+5.583333e+00
+1.283333e+00
+6.166667e+00
+8.466667e+00
+8.266667e+00
+1.400000e+00
+4.400000e+00
+7.500000e-01
+2.183333e+00
+1.350000e+00
+1.183333e+00
+1.916667e+00
+3.833333e-01
+1.900000e+00
+2.800000e+00
+6.333333e-01
+1.533333e+00
+5.333333e-01
+1.150000e+00
+3.000000e+00
+9.483333e+00
+1.106667e+01
+9.833333e-01
+5.366667e+00
+2.650000e+00
+5.733333e+00
+1.666667e+00
+1.266667e+00
+9.500000e-01
+2.850000e+00
+1.116667e+00
+2.250000e+00
+1.306667e+01
+4.716667e+00
+4.833333e+00
+2.650000e+00
+1.323333e+01
+4.366667e+00
+2.200000e+00
+1.816667e+00
+2.600000e+00
+7.383333e+00
+4.816667e+00
+1.615000e+01
+1.083333e+00
+3.000000e-01
+8.383333e+00
+5.500000e+00
+3.600000e+00
+2.433333e+00
+1.001667e+01
+5.866667e+00
+7.616667e+00
+1.663333e+01
+2.233333e+00
+2.016667e+00
+1.171667e+01
+4.216667e+00
+5.150000e+00
+2.166667e+00
+2.250000e+00
+1.200000e+00
+1.516667e+00
+4.766667e+00
+2.533333e+00
+4.100000e+00
+3.133333e+00
+2.213333e+01
+2.366667e+00
+5.783333e+00
+1.886667e+01
+3.766667e+00
+4.483333e+00
+2.683333e+00
+1.800000e+00
+2.131667e+01
+4.400000e+00
+1.128333e+01
+1.733333e+01
+7.333333e-01
+1.233333e+00
+1.351667e+01
+1.106667e+01
+6.750000e+00
+1.210000e+01
+6.600000e+00
+2.066667e+00
+1.203333e+01
+1.950000e+00
+1.946667e+01
+1.041667e+01
+8.266667e+00
+2.200000e+00
+1.500000e+00
+3.683333e+00
+1.640000e+01
+4.700000e+00
+5.500000e-01
+1.183333e+00
+1.016667e+00
+5.966667e+00
+2.250000e+00
+6.166667e-01
+7.316667e+00
+6.800000e+00
+5.833333e-01
+2.616667e+00
+1.098333e+01
+2.450000e+00
+3.833333e-01
+4.016667e+00
+1.283333e+00
+1.733333e+00
+4.716667e+00
+8.033333e+00
+6.000000e-01
+9.883333e+00
+2.516667e+00
+7.166667e+00
+2.133333e+00
+1.950000e+00
+1.210000e+01
+3.200000e+00
+1.001667e+01
+6.066667e+00
+9.883333e+00
+8.250000e+00
+3.833333e-01
+8.500000e+00
+1.021667e+01
+2.470000e+01
+5.316667e+00
+3.683333e+00
+1.001667e+01
+6.066667e+00
+1.583333e+00
+5.083333e+00
+7.766667e+00
+1.416667e+00
+9.500000e-01
+6.383333e+00
+1.116667e+00
+1.226667e+01
+2.958333e+01
+2.816667e+00
+3.583333e+00
+3.666667e-01
+9.633333e+00
+1.983333e+01
+2.166667e+00
+1.416667e+01
+6.900000e+00
+9.700000e+00
+7.666667e-01
+5.600000e+00
+4.666667e-01
+1.496667e+01
+2.300000e+00
+7.933333e+00
+6.566667e+00
+3.016667e+00
+4.916667e+00
+7.750000e+00
+2.416667e+00
+1.766667e+00
+5.016667e+00
+1.683333e+01
+2.500000e-01
+2.333333e+00
+4.150000e+00
+2.933333e+00
+1.500000e-01
+3.666667e-01
+5.383333e+00
+4.833333e+00
+5.366667e+00
+2.550000e+00
+7.833333e+00
+5.750000e+00
+2.383333e+00
+1.066667e+00
+1.476667e+01
+2.250000e+00
+5.583333e+00
+4.333333e+00
+7.916667e+00
+9.133333e+00
+3.600000e+00
+1.483333e+01
+6.183333e+00
+1.586667e+01
+1.331667e+01
+1.066667e+00
+4.433333e+00
+5.550000e+00
+5.466667e+00
+1.053333e+01
+9.400000e+00
+6.450000e+00
+9.450000e+00
+1.583333e+00
+3.783333e+00
+2.116667e+00
+5.266667e+00
+4.116667e+00
+4.200000e+00
+3.300000e+00
+9.333333e+00
+1.268333e+01
+7.283333e+00
+3.783333e+00
+7.316667e+00
+1.215000e+01
+4.833333e+00
+1.866667e+00
+2.766667e+00
+3.333333e+00
+4.133333e+00
+2.300000e+00
+4.516667e+00
+2.833333e+01
+8.483333e+00
+3.233333e+00
+4.333333e-01
+6.916667e+00
+2.333333e+00
+1.383333e+00
+3.633333e+00
+1.413333e+01
+5.983333e+00
+1.101667e+01
+1.195000e+01
+4.166667e-01
+9.666667e-01
+8.150000e+00
+2.516667e+00
+9.400000e+00
+4.883333e+00
+4.300000e+00
+1.046667e+01
+4.233333e+00
+3.650000e+00
+1.171667e+01
+2.050000e+00
+2.285000e+01
+4.016667e+00
+1.600000e+00
+3.333333e+00
+1.486667e+01
+4.366667e+00
+5.666667e-01
+1.066667e+00
+1.256667e+01
+4.850000e+00
+2.533333e+00
+2.483333e+00
+7.783333e+00
+2.800000e+00
+5.750000e+00
+2.098333e+01
+1.350000e+00
+1.433333e+00
+7.866667e+00
+8.300000e+00
+6.066667e+00
+9.350000e+00
+2.650000e+00
+1.868333e+01
+1.108333e+01
+2.333333e-01
+9.500000e-01
+3.866667e+00
+1.125000e+01
+3.533333e+00
+9.166667e-01
+9.466667e+00
+8.783333e+00
+1.883333e+00
+1.616667e+00
+1.021667e+01
+1.916667e+00
+1.693333e+01
+2.366667e+00
+1.996667e+01
+8.016667e+00
+3.433333e+00
+1.600000e+00
+6.533333e+00
+7.950000e+00
+6.983333e+00
+8.383333e+00
+2.316667e+00
+1.188333e+01
+4.133333e+00
+1.091667e+01
+6.216667e+00
+1.240000e+01
+8.266667e+00
+1.301667e+01
+1.550000e+00
+8.333333e-01
+1.193333e+01
+8.916667e+00
+5.416667e+00
+3.600000e+00
+1.833333e-01
+2.933333e+00
+2.150000e+00
+1.186667e+01
+3.500000e-01
+4.200000e+00
+2.750000e+00
+1.355000e+01
+2.461667e+01
+8.966667e+00
+7.283333e+00
+2.100000e+00
+5.866667e+00
+2.150000e+00
+9.116667e+00
+2.543333e+01
+1.313333e+01
+2.100000e+00
+3.333333e-01
+1.900000e+00
+2.466667e+00
+1.483333e+00
+2.683333e+00
+1.341667e+01
+4.583333e+00
+9.666667e-01
+1.000000e+00
+4.050000e+00
+3.000000e-01
+6.666667e+00
+1.093333e+01
+2.550000e+00
+6.283333e+00
+1.266667e+00
+2.683333e+00
+2.116667e+00
+1.886667e+01
+2.000000e+00
+7.166667e-01
+8.500000e+00
+2.933333e+00
+5.166667e-01
+5.916667e+00
+5.333333e-01
+3.183333e+00
+1.000000e+00
+7.916667e+00
+7.516667e+00
+1.048333e+01
+1.628333e+01
+4.500000e-01
+4.883333e+00
+5.166667e+00
+1.560000e+01
+5.666667e+00
+1.600000e+00
+5.833333e-01
+1.585000e+01
+3.166667e-01
+1.828333e+01
+3.916667e+00
+1.266667e+00
+1.770000e+01
+1.016667e+01
+3.350000e+00
+1.943333e+01
+1.533333e+00
+3.833333e-01
+5.983333e+00
+2.266667e+00
+8.833333e-01
+1.670000e+01
+1.151667e+01
+2.500000e-01
+3.233333e+00
+1.660000e+01
+2.433333e+00
+1.330000e+01
+6.250000e+00
+6.050000e+00
+1.283333e+00
+3.933333e+00
+1.433333e+01
+8.166667e-01
+2.666667e+00
+2.438333e+01
+9.050000e+00
+5.166667e+00
+1.333333e+00
+5.750000e+00
+2.533333e+00
+1.583333e+00
+3.583333e+00
+8.150000e+00
+1.833333e-01
+5.916667e+00
+1.716667e+00
+2.933333e+00
+9.783333e+00
+5.966667e+00
+3.333333e-01
+9.500000e-01
+2.505000e+01
+5.083333e+00
+4.966667e+00
+3.866667e+00
+3.766667e+00
+3.966667e+00
+8.666667e-01
+3.676667e+01
+1.735000e+01
+6.650000e+00
+5.133333e+00
+3.300000e+00
+5.700000e+00
+9.616667e+00
+4.750000e+00
+2.100000e+00
+2.355000e+01
+6.800000e+00
+3.218333e+01
+8.833333e-01
+6.550000e+00
+1.505000e+01
+9.283333e+00
+4.550000e+00
+9.483333e+00
+1.128333e+01
+4.566667e+00
+7.650000e+00
+1.701667e+01
+6.133333e+00
+1.743333e+01
+1.083333e+00
+1.001667e+01
+3.500000e-01
+1.383333e+00
+1.308333e+01
+6.550000e+00
+2.750000e+00
+8.083333e+00
+4.633333e+00
+8.083333e+00
+1.373333e+01
+3.833333e-01
+4.416667e+00
+4.800000e+00
+6.500000e+00
+7.133333e+00
+6.666667e+00
+7.566667e+00
+1.516667e+00
+1.430000e+01
+8.500000e+00
+1.471667e+01
+3.866667e+00
+3.433333e+01
+1.046667e+01
+2.065000e+01
+1.113333e+01
+3.833333e-01
+6.333333e-01
+1.293333e+01
+1.716667e+00
+2.083333e+00
+3.863333e+01
+4.316667e+00
+2.500000e-01
+9.500000e-01
+6.066667e+00
+2.916667e+00
+5.966667e+00
+8.133333e+00
+3.716667e+00
+1.010000e+01
+5.583333e+00
+3.783333e+00
+7.250000e+00
+2.133333e+00
+9.333333e+00
+4.883333e+00
+4.483333e+00
+2.466667e+00
+9.500000e+00
+6.183333e+00
+7.233333e+00
+6.550000e+00
+1.783333e+00
+7.983333e+00
+1.266667e+00
+1.203333e+01
+9.100000e+00
+1.650000e+01
+7.166667e+00
+7.383333e+00
+3.433333e+00
+3.483333e+00
+2.950000e+00
+5.750000e+00
+1.776667e+01
+2.483333e+00
+1.971667e+01
+2.576667e+01
+6.833333e-01
+7.400000e+00
+4.033333e+00
+3.750000e+00
+3.350000e+00
+1.738333e+01
+1.860000e+01
+8.216667e+00
+1.331667e+01
+4.200000e+00
+1.933333e+00
+3.150000e+00
+7.166667e-01
+2.500000e+00
+2.500000e-01
+1.833333e+00
+8.333333e+00
+7.500000e-01
+3.416667e+00
+1.650000e+00
+4.966667e+00
+2.323333e+01
+1.513333e+01
+1.733333e+00
+1.173333e+01
+5.966667e+00
+1.320000e+01
+8.033333e+00
+3.950000e+00
+1.800000e+00
+1.065000e+01
+1.553333e+01
+1.285000e+01
+6.616667e+00
+6.333333e+00
+3.100000e+00
+7.833333e-01
+1.166667e+00
+1.338333e+01
+5.783333e+00
+1.488333e+01
+1.281667e+01
+8.516667e+00
+3.500000e+00
+1.000000e+01
+4.166667e-01
+2.840000e+01
+3.650000e+00
+1.466667e+00
+7.400000e+00
+2.200000e+00
+1.566667e+00
+2.700000e+00
+9.183333e+00
+1.558333e+01
+2.216667e+00
+3.483333e+00
+1.535000e+01
+4.166667e-01
+2.983333e+00
+6.016667e+00
+3.633333e+00
+1.405000e+01
+1.020000e+01
+1.718333e+01
+2.466667e+00
+1.051667e+01
+7.816667e+00
+3.050000e+00
+4.533333e+00
+5.283333e+00
+1.833333e-01
+2.150000e+00
+5.950000e+00
+1.833333e-01
+6.833333e+00
+1.041667e+01
+1.383333e+00
+3.600000e+00
+8.300000e+00
+4.133333e+00
+1.216667e+00
+1.885000e+01
+9.800000e+00
+1.271667e+01
+4.133333e+00
+5.166667e-01
+1.416667e+00
+7.666667e-01
+4.550000e+00
+2.550000e+00
+4.466667e+00
+6.766667e+00
+7.350000e+00
+2.258333e+01
+5.100000e+00
+7.333333e+00
+7.033333e+00
+1.253333e+01
+2.466667e+00
+1.733333e+00
+6.483333e+00
+9.833333e+00
+1.631667e+01
+5.400000e+00
+3.583333e+00
+6.116667e+00
+4.466667e+00
+1.686667e+01
+7.050000e+00
+4.566667e+00
+1.900000e+00
+9.800000e+00
+1.500000e+00
+5.016667e+00
+6.733333e+00
+6.166667e-01
+1.850000e+00
+4.008333e+01
+1.600000e+00
+4.666667e-01
+5.900000e+00
+3.933333e+00
+1.335000e+01
+7.100000e+00
+3.233333e+00
+1.100000e+01
+7.166667e-01
+1.086667e+01
+5.466667e+00
+8.733333e+00
+4.100000e+00
+6.016667e+00
+6.133333e+00
+1.800000e+00
+5.000000e+00
+3.683333e+00
+1.283333e+00
+3.566667e+00
+9.366667e+00
+7.833333e-01
+4.500000e-01
+7.516667e+00
+1.143333e+01
+1.441667e+01
+5.883333e+00
+1.196667e+01
+9.666667e-01
+3.200000e+00
+2.711667e+01
+1.866667e+00
+1.116667e+00
+2.216667e+00
+6.950000e+00
+3.383333e+00
+2.266667e+00
+9.800000e+00
+8.800000e+00
+1.380000e+01
+8.000000e-01
+3.216667e+00
+2.666667e-01
+3.000000e-01
+1.683333e+01
+4.083333e+00
+3.126667e+01
+3.833333e+00
+6.833333e-01
+4.666667e-01
+9.200000e+00
+1.170000e+01
+1.301667e+01
+6.000000e-01
+8.733333e+00
+7.883333e+00
+3.583333e+00
+1.033333e+00
+1.241667e+01
+2.850000e+00
+1.633333e+00
+3.483333e+00
+4.333333e-01
+2.600000e+00
+1.216667e+00
+1.050000e+00
+1.916667e+00
+8.383333e+00
+1.716667e+00
+1.783333e+00
+7.666667e+00
+3.533333e+00
+4.666667e+00
+1.916667e+00
+4.516667e+00
+3.483333e+00
+6.033333e+00
+1.146667e+01
+3.450000e+00
+1.316667e+00
+1.156667e+01
+2.050000e+00
+2.933333e+00
+6.183333e+00
+4.966667e+00
+8.266667e+00
+6.866667e+00
+7.500000e-01
+1.683333e+00
+4.500000e+00
+4.633333e+00
+1.165000e+01
+2.900000e+00
+2.466667e+00
+3.800000e+00
+2.800000e+00
+3.083333e+00
+4.933333e+00
+1.516667e+01
+2.200000e+00
+4.933333e+00
+5.283333e+00
+2.883333e+00
+1.900000e+00
+1.713333e+01
+1.966667e+00
+4.933333e+00
+4.616667e+00
+4.700000e+00
+2.700000e+00
+7.500000e+00
+5.400000e+00
+1.466667e+00
+1.816667e+00
+1.516667e+00
+7.183333e+00
+6.483333e+00
+1.383333e+00
+1.766667e+00
+5.150000e+00
+7.833333e+00
+2.706667e+01
+3.915000e+01
+1.433333e+01
+3.083333e+00
+1.960000e+01
+3.000000e-01
+4.483333e+00
+6.116667e+00
+2.816667e+00
+1.433333e+00
+1.950000e+00
+3.066667e+00
+5.500000e-01
+4.666667e-01
+3.313333e+01
+2.216667e+01
+5.766667e+00
+3.366667e+00
+1.350000e+00
+5.783333e+00
+5.400000e+00
+2.461667e+01
+2.166667e-01
+1.028333e+01
+7.666667e-01
+6.583333e+00
+1.300000e+00
+3.033333e+00
+3.516667e+00
+2.883333e+00
+6.700000e+00
+4.833333e-01
+6.300000e+00
+3.916667e+00
+1.483333e+01
+7.566667e+00
+4.500000e-01
+7.316667e+00
+1.666667e+01
+3.616667e+00
+6.066667e+00
+1.523333e+01
+3.883333e+00
+9.166667e+00
+4.750000e+00
+7.333333e-01
+1.111667e+01
+4.200000e+00
+1.446667e+01
+3.300000e+00
+1.116667e+00
+7.383333e+00
+8.183333e+00
+5.333333e-01
+1.196667e+01
+2.201667e+01
+3.686667e+01
+1.895000e+01
+1.798333e+01
+8.866667e+00
+6.000000e+00
+2.166667e+00
+1.433333e+01
+7.066667e+00
+5.500000e+00
+9.266667e+00
+6.333333e+00
+1.766667e+00
+6.616667e+00
+2.166667e+00
+1.253333e+01
+5.383333e+00
+8.500000e-01
+9.733333e+00
+2.650000e+00
+2.750000e+00
+1.383333e+00
+1.101667e+01
+2.500000e+00
+7.966667e+00
+5.900000e+00
+4.333333e+00
+4.400000e+00
+3.816667e+00
+3.900000e+00
+8.500000e+00
+2.016667e+00
+4.166667e-01
+6.733333e+00
+9.000000e-01
+2.733333e+00
+2.866667e+00
+1.053333e+01
+9.583333e+00
+4.050000e+00
+6.500000e-01
+3.516667e+00
+2.068333e+01
+7.766667e+00
+1.550000e+00
+1.850000e+00
+7.166667e+00
+1.000000e+00
+2.500000e-01
+2.400000e+00
+5.000000e-01
+1.766667e+00
+1.870000e+01
+2.716667e+00
+1.700000e+00
+4.583333e+00
+2.833333e+00
+2.883333e+00
+1.136667e+01
+8.633333e+00
+1.833333e-01
+7.166667e-01
+9.750000e+00
+1.933333e+00
+5.483333e+00
+2.833333e+00
+1.383333e+00
+1.783333e+00
+4.183333e+00
+6.500000e-01
+8.350000e+00
+1.866667e+00
+1.083333e+00
+8.833333e-01
+3.833333e+00
+1.550000e+00
+5.333333e+00
+1.055000e+01
+7.716667e+00
+1.083333e+00
+2.266667e+00
+2.200000e+00
+1.916667e+00
+9.533333e+00
+6.216667e+00
+9.000000e-01
+2.933333e+00
+1.083333e+00
+1.366667e+00
+1.820000e+01
+4.333333e-01
+6.833333e-01
+3.283333e+00
+3.600000e+00
+6.383333e+00
+1.435000e+01
+7.333333e-01
+1.696667e+01
+9.733333e+00
+1.216667e+00
+5.350000e+00
+3.483333e+00
+4.033333e+00
+2.933333e+00
+4.016667e+00
+5.166667e+00
+2.166667e+00
+8.166667e-01
+8.833333e-01
+2.011667e+01
+8.500000e-01
+2.650000e+00
+8.100000e+00
+3.333333e-01
+3.033333e+00
+2.016667e+00
+7.500000e-01
+7.783333e+00
+1.615000e+01
+2.333333e+00
+8.300000e+00
+1.228333e+01
+4.533333e+00
+6.416667e+00
+1.136667e+01
+5.550000e+00
+1.015000e+01
+8.950000e+00
+3.126667e+01
+7.683333e+00
+1.033333e+00
+1.098333e+01
+1.536667e+01
+2.416667e+00
+2.283333e+00
+1.248333e+01
+4.333333e+00
+6.000000e-01
+2.183333e+00
+3.133333e+00
+2.600000e+00
+1.733333e+00
+1.195000e+01
+2.090000e+01
+7.483333e+00
+1.350000e+00
+1.370000e+01
+6.166667e-01
+2.666667e-01
+1.566667e+00
+2.641667e+01
+9.000000e-01
+1.565000e+01
+6.400000e+00
+2.433333e+00
+2.633333e+00
+4.100000e+00
+1.363333e+01
+8.333333e+00
+3.733333e+00
+2.033333e+00
+1.323333e+01
+1.183333e+00
+3.666667e-01
+5.083333e+00
+2.666667e+00
+1.016667e+00
+1.423333e+01
+3.650000e+00
+2.666667e+00
+6.033333e+00
+1.126667e+01
+7.416667e+00
+1.040000e+01
+7.000000e-01
+3.416667e+00
+6.750000e+00
+7.216667e+00
+6.833333e-01
+3.700000e+00
+1.948333e+01
+5.066667e+00
+3.343333e+01
+9.766667e+00
+1.200000e+01
+3.166667e+00
+6.833333e+00
+1.353333e+01
+2.185000e+01
+1.016667e+00
+1.055000e+01
+2.950000e+00
+1.783333e+00
+2.283333e+00
+2.616667e+00
+1.070000e+01
+4.350000e+00
+1.000000e+00
+7.850000e+00
+1.616667e+00
+1.405000e+01
+9.166667e-01
+1.186667e+01
+3.583333e+00
+6.133333e+00
+4.000000e-01
+1.583333e+00
+4.183333e+00
+1.533333e+00
+4.766667e+00
+6.316667e+00
+1.183333e+00
+5.616667e+00
+2.828333e+01
+8.833333e-01
+4.966667e+00
+4.533333e+00
+3.753333e+01
+5.000000e+00
+2.433333e+00
+3.266667e+00
+1.050000e+00
+3.800000e+00
+9.233333e+00
+2.683333e+00
+3.050000e+00
+3.466667e+00
+8.733333e+00
+1.666667e+00
+6.683333e+00
+2.333333e+00
+3.133333e+00
+5.466667e+00
+1.916667e+00
+9.416667e+00
+8.066667e+00
+1.533333e+00
+8.500000e-01
+1.166667e+00
+2.116667e+00
+3.500000e-01
+9.000000e-01
+1.963333e+01
+1.066667e+00
+8.633333e+00
+1.316667e+01
+3.100000e+00
+1.620000e+01
+1.616667e+01
+4.483333e+00
+6.233333e+00
+1.123333e+01
+3.033333e+00
+5.350000e+00
+1.341667e+01
+8.166667e-01
+1.785000e+01
+1.330000e+01
+8.933333e+00
+2.966667e+00
+1.778333e+01
+1.305000e+01
+4.050000e+00
+9.083333e+00
+7.983333e+00
+4.283333e+00
+2.316667e+00
+7.683333e+00
+4.633333e+00
+1.100000e+00
+4.950000e+00
+1.966667e+00
+5.933333e+00
+6.700000e+00
+4.200000e+00
+3.250000e+00
+2.483333e+00
+1.380000e+01
+7.150000e+00
+7.183333e+00
+3.416667e+00
+1.816667e+00
+1.273333e+01
+1.900000e+00
+1.236667e+01
+9.516667e+00
+1.346667e+01
+5.933333e+00
+2.683333e+00
+4.950000e+00
+1.256667e+01
+2.666667e+00
+2.016667e+00
+2.166667e+00
+9.200000e+00
+5.983333e+00
+2.500000e+00
+5.183333e+00
+2.583333e+00
+3.000000e+00
+2.426667e+01
+2.400000e+00
+2.016667e+00
+1.460000e+01
+2.650000e+00
+6.933333e+00
+5.750000e+00
+4.750000e+00
+4.333333e+00
+4.366667e+00
+6.650000e+00
+2.166667e+00
+4.633333e+00
+2.938333e+01
+3.666667e+00
+5.433333e+00
+1.681667e+01
+6.683333e+00
+4.116667e+00
+1.433333e+00
+1.800000e+00
+4.166667e-01
+9.166667e+00
+1.681667e+01
+2.516667e+00
+5.733333e+00
+3.100000e+00
+2.450000e+00
+2.600000e+00
+5.250000e+00
+5.083333e+00
+4.800000e+00
+1.833333e+00
+2.461667e+01
+1.666667e+00
+2.443333e+01
+3.350000e+00
+4.783333e+00
+2.233333e+00
+4.283333e+00
+5.066667e+00
+1.966667e+00
+2.700000e+00
+1.501667e+01
+1.046667e+01
+1.050000e+00
+1.071667e+01
+2.166667e-01
+1.258333e+01
+4.483333e+00
+3.250000e+00
+2.783333e+00
+6.666667e-01
+9.266667e+00
+3.000000e+00
+4.083333e+00
+3.366667e+00
+1.301667e+01
+1.548333e+01
+2.600000e+00
+3.966667e+00
+8.750000e+00
+1.833333e+00
+1.190000e+01
+2.651667e+01
+1.583333e+00
+9.116667e+00
+6.816667e+00
+4.650000e+00
+3.900000e+00
+1.780000e+01
+7.500000e-01
+4.316667e+00
+2.116667e+00
+1.003333e+01
+7.866667e+00
+1.050000e+00
+1.150000e+01
+3.733333e+00
+5.000000e-01
+6.000000e-01
+4.683333e+00
+6.866667e+00
+4.350000e+00
+3.116667e+00
+9.450000e+00
+1.006667e+01
+8.666667e-01
+1.543333e+01
+1.700000e+00
+3.533333e+00
+1.410000e+01
+6.566667e+00
+5.633333e+00
+3.400000e+00
+1.533333e+01
+1.471667e+01
+1.450000e+00
+9.900000e+00
+2.950000e+00
+2.333333e-01
+3.500000e-01
+2.370000e+01
+5.133333e+00
+3.950000e+00
+2.000000e+01
+4.383333e+00
+8.200000e+00
+6.900000e+00
+4.733333e+00
+1.473333e+01
+6.766667e+00
+3.983333e+00
+7.833333e-01
+8.516667e+00
+2.160000e+01
+8.500000e-01
+1.466667e+00
+2.133333e+00
+2.850000e+00
+5.166667e+00
+4.883333e+00
+3.333333e+00
+3.015000e+01
+1.010000e+01
+6.350000e+00
+4.833333e-01
+1.995000e+01
+7.350000e+00
+1.220000e+01
+2.666667e+00
+4.166667e-01
+1.716667e+00
+1.966667e+00
+1.616667e+00
+8.583333e+00
+4.450000e+00
+6.266667e+00
+3.466667e+00
+7.266667e+00
+5.766667e+00
+4.816667e+00
+4.833333e-01
+1.168333e+01
+1.200000e+00
+5.666667e-01
+1.275000e+01
+5.783333e+00
+7.633333e+00
+4.533333e+00
+5.916667e+00
+4.666667e+00
+1.700000e+00
+5.100000e+00
+1.021667e+01
+3.333333e+00
+7.716667e+00
+3.216667e+00
+5.516667e+00
+1.056667e+01
+6.800000e+00
+9.000000e-01
+1.700000e+00
+3.883333e+00
+3.383333e+00
+1.368333e+01
+3.683333e+00
+1.383333e+01
+7.150000e+00
+1.633333e+00
+5.333333e-01
+1.333333e+01
+1.266667e+00
+1.296667e+01
+1.583333e+00
+1.005000e+01
+4.483333e+00
+4.316667e+00
+7.500000e-01
+1.150000e+00
+7.900000e+00
+5.216667e+00
+7.000000e-01
+2.066667e+00
+6.233333e+00
+3.483333e+00
+4.683333e+00
+9.900000e+00
+4.716667e+00
+7.116667e+00
+9.833333e-01
+7.050000e+00
+3.966667e+00
+1.833333e-01
+4.500000e+00
+1.011667e+01
+9.350000e+00
+1.011667e+01
+8.483333e+00
+2.041667e+01
+2.683333e+00
+1.033333e+00
+2.613333e+01
+1.250000e+00
+7.000000e+00
+6.933333e+00
+3.683333e+00
+4.083333e+00
+2.900000e+00
+7.833333e-01
+2.283333e+00
+3.700000e+00
+4.733333e+00
+8.666667e+00
+2.533333e+00
+1.121667e+01
+7.200000e+00
+1.615000e+01
+3.550000e+00
+1.316667e+00
+7.116667e+00
+1.731667e+01
+1.480000e+01
+5.333333e-01
+5.766667e+00
+2.766667e+00
+3.533333e+00
+6.000000e-01
+1.133333e+00
+3.283333e+00
+1.481667e+01
+9.166667e-01
+1.200000e+00
+2.166667e-01
+5.000000e-01
+6.516667e+00
+2.566667e+00
+2.916667e+00
+9.050000e+00
+2.016667e+00
+9.566667e+00
+6.166667e-01
+1.018333e+01
+2.116667e+00
+1.850000e+00
+3.500000e-01
+3.983333e+00
+4.733333e+00
+1.256667e+01
+3.016667e+00
+8.733333e+00
+8.333333e-01
+2.158333e+01
+5.166667e-01
+8.500000e+00
+2.666667e-01
+8.333333e-01
+5.783333e+00
+3.916667e+00
+3.500000e-01
+1.733333e+00
+1.166667e-01
+9.000000e-01
+3.950000e+00
+7.150000e+00
+3.800000e+00
+6.783333e+00
+1.800000e+00
+2.356667e+01
+5.833333e-01
+1.966667e+00
+5.133333e+00
+1.133333e+00
+2.833333e+00
+3.733333e+00
+3.816667e+00
+5.716667e+00
+2.438333e+01
+4.166667e+00
+8.316667e+00
+1.850000e+00
+3.250000e+00
+4.433333e+00
+8.716667e+00
+1.516667e+00
+5.333333e+00
+2.083333e+00
+4.833333e-01
+2.400000e+00
+2.166667e-01
+5.016667e+00
+1.083333e+00
+1.446667e+01
+2.633333e+00
+8.650000e+00
+1.020000e+01
+9.833333e-01
+6.950000e+00
+1.783333e+00
+9.666667e-01
+1.633333e+01
+2.333333e+00
+4.666667e-01
+6.700000e+00
+1.716667e+00
+8.150000e+00
+7.450000e+00
+6.850000e+00
+6.150000e+00
+5.050000e+00
+4.466667e+00
+1.051667e+01
+2.883333e+00
+9.833333e-01
+5.050000e+00
+5.783333e+00
+4.866667e+00
+1.050000e+00
+3.550000e+00
+1.011667e+01
+1.175000e+01
+9.550000e+00
+1.650000e+00
+2.065000e+01
+1.235000e+01
+3.833333e+00
+1.700000e+00
+3.533333e+00
+5.933333e+00
+1.696667e+01
+1.455000e+01
+4.250000e+00
+5.116667e+00
+5.650000e+00
+2.183333e+00
+9.566667e+00
+9.816667e+00
+8.216667e+00
+3.900000e+00
+9.966667e+00
+1.291667e+01
+7.800000e+00
+9.416667e+00
+4.216667e+00
+3.700000e+00
+1.286667e+01
+8.916667e+00
+3.333333e+00
+6.666667e+00
+2.200000e+00
+2.883333e+00
+8.716667e+00
+3.750000e+00
+7.266667e+00
+5.816667e+00
+7.166667e-01
+4.166667e+00
+1.141667e+01
+4.583333e+00
+1.850000e+01
+1.161667e+01
+4.600000e+00
+1.200000e+00
+4.416667e+00
+6.816667e+00
+2.733333e+00
+3.250000e+00
+1.328333e+01
+4.533333e+00
+1.343333e+01
+5.583333e+00
+3.083333e+00
+6.583333e+00
+2.766667e+00
+4.966667e+00
+6.833333e+00
+2.166667e-01
+3.566667e+00
+4.166667e-01
+1.076667e+01
+3.866667e+00
+3.666667e-01
+9.000000e+00
+3.016667e+00
+8.833333e+00
+1.310000e+01
+1.083333e+00
+2.550000e+00
+1.051667e+01
+5.216667e+00
+2.983333e+00
+8.050000e+00
+1.083333e+01
+2.166667e+00
+3.583333e+00
+1.076667e+01
+1.205000e+01
+2.055000e+01
+1.031667e+01
+2.013333e+01
+4.166667e-01
+9.166667e-01
+3.450000e+00
+7.650000e+00
+3.083333e+00
+3.633333e+00
+9.000000e+00
+3.166667e+00
+6.166667e+00
+1.133333e+00
+2.500000e-01
+2.316667e+00
+5.366667e+00
+2.280000e+01
+8.033333e+00
+6.350000e+00
+1.378333e+01
+2.000000e-01
+4.583333e+00
+1.705000e+01
+7.250000e+00
+1.126667e+01
+2.945000e+01
+1.033333e+00
+5.950000e+00
+1.390000e+01
+8.816667e+00
+9.000000e+00
+8.500000e-01
+9.300000e+00
+1.696667e+01
+6.750000e+00
+5.000000e+00
+4.150000e+00
+1.523333e+01
+2.383333e+00
+5.016667e+00
+1.673333e+01
+8.666667e-01
+6.100000e+00
+2.983333e+00
+2.065000e+01
+7.550000e+00
+2.466667e+00
+1.783333e+00
+5.783333e+00
+3.383333e+00
+3.116667e+00
