# Supplementary material for: Visual motion perception as online hierarchical inference
Source: Nat Commun. 2022 Dec 1;13:7403. doi: 10.1038/s41467-022-34805-5 (PMC9715570; doi:10.1038/s41467-022-34805-5)
Supplement: Supplementary file 10 — Source Data [file 41467_2022_34805_MOESM10_ESM.zip › Figure_6h.txt]

# COLUMNS: | t | s_2_rot | s_3_rot | s_4_rot |
+0.000000e+00 +0.000000e+00 +0.000000e+00 +0.000000e+00
+1.666667e-02 +5.037476e-02 +4.659469e-02 +4.681010e-03
+3.333333e-02 +7.233195e-02 +6.371636e-02 +9.998429e-03
+5.000000e-02 +7.192562e-02 +6.213235e-02 +1.117394e-02
+6.666667e-02 +9.341352e-02 +7.472980e-02 +2.045269e-02
+8.333333e-02 +1.355168e-01 +1.118738e-01 +2.564096e-02
+1.000000e-01 +1.371551e-01 +1.134602e-01 +2.534537e-02
+1.166667e-01 +1.105512e-01 +9.314762e-02 +1.890899e-02
+1.333333e-01 +8.431272e-02 +6.117676e-02 +2.424623e-02
+1.500000e-01 +1.321643e-01 +9.809960e-02 +3.333943e-02
+1.666667e-01 +1.229094e-01 +9.535328e-02 +2.670848e-02
+1.833333e-01 +1.538430e-01 +1.101343e-01 +4.002445e-02
+2.000000e-01 +1.462905e-01 +1.142661e-01 +2.855036e-02
+2.166667e-01 +1.386231e-01 +1.117160e-01 +2.319689e-02
+2.333333e-01 +1.692742e-01 +1.331391e-01 +2.851502e-02
+2.500000e-01 +1.826336e-01 +1.482880e-01 +2.480276e-02
+2.666667e-01 +1.712879e-01 +1.394359e-01 +2.213325e-02
+2.833333e-01 +1.609126e-01 +1.231498e-01 +2.639366e-02
+3.000000e-01 +1.638796e-01 +1.272184e-01 +2.385119e-02
+3.166667e-01 +1.756538e-01 +1.288688e-01 +2.942516e-02
+3.333333e-01 +1.865008e-01 +1.325165e-01 +3.248847e-02
+3.500000e-01 +1.892682e-01 +1.323768e-01 +3.278189e-02
+3.666667e-01 +1.722359e-01 +1.187011e-01 +3.042629e-02
+3.833333e-01 +1.678767e-01 +1.163839e-01 +2.772469e-02
+4.000000e-01 +1.745014e-01 +1.194739e-01 +2.781928e-02
+4.166667e-01 +1.637392e-01 +1.152249e-01 +2.291798e-02
+4.333333e-01 +1.461238e-01 +9.954973e-02 +2.227721e-02
+4.500000e-01 +1.450344e-01 +1.077619e-01 +1.458172e-02
+4.666667e-01 +1.822599e-01 +1.205060e-01 +2.503428e-02
+4.833333e-01 +2.065319e-01 +1.304154e-01 +2.999951e-02
+5.000000e-01 +2.501243e-01 +1.480902e-01 +3.928100e-02
+5.166667e-01 +2.369798e-01 +1.339780e-01 +4.001868e-02
+5.333333e-01 +2.572939e-01 +1.455945e-01 +4.005351e-02
+5.500000e-01 +3.083549e-01 +1.760738e-01 +4.155386e-02
+5.666667e-01 +3.104767e-01 +1.889683e-01 +3.188258e-02
+5.833333e-01 +3.405049e-01 +2.062069e-01 +3.060978e-02
+6.000000e-01 +3.529897e-01 +2.124386e-01 +2.846492e-02
+6.166667e-01 +3.313036e-01 +2.072882e-01 +2.059655e-02
+6.333333e-01 +2.651529e-01 +1.766487e-01 +1.203272e-02
+6.500000e-01 +2.418498e-01 +1.682535e-01 +6.358594e-03
+6.666667e-01 +3.092915e-01 +1.947666e-01 +1.139413e-02
+6.833333e-01 +3.134096e-01 +1.870945e-01 +1.397691e-02
+7.000000e-01 +2.251094e-01 +1.427476e-01 +7.980451e-03
+7.166667e-01 +2.154782e-01 +1.398231e-01 +5.026876e-03
+7.333333e-01 +2.676443e-01 +1.609512e-01 +7.893987e-03
+7.500000e-01 +2.066790e-01 +1.339778e-01 +2.699926e-03
+7.666667e-01 +2.350441e-01 +1.451462e-01 +3.870007e-03
+7.833333e-01 +1.771420e-01 +1.307915e-01 -5.118165e-03
+8.000000e-01 +1.705864e-01 +1.130898e-01 -4.269470e-04
+8.166667e-01 +2.089685e-01 +1.509018e-01 -7.084587e-03
+8.333333e-01 +2.310305e-01 +1.637403e-01 -7.543334e-03
+8.500000e-01 +1.980296e-01 +1.574692e-01 -1.295496e-02
+8.666667e-01 +1.780296e-01 +1.572095e-01 -1.751886e-02
+8.833333e-01 +2.048410e-01 +1.622324e-01 -1.362685e-02
+9.000000e-01 +1.701732e-01 +1.478715e-01 -1.596644e-02
+9.166667e-01 +1.399425e-01 +1.321329e-01 -1.681460e-02
+9.333333e-01 +2.087206e-01 +1.815641e-01 -1.923917e-02
+9.500000e-01 +1.846831e-01 +1.639460e-01 -1.807033e-02
+9.666667e-01 +1.768780e-01 +1.419864e-01 -1.214618e-02
+9.833333e-01 +1.923642e-01 +1.315345e-01 -5.329009e-03
+1.000000e+00 +1.290404e-01 +9.137769e-02 -4.868093e-03
+1.016667e+00 +1.515491e-01 +9.276579e-02 -6.247965e-04
+1.033333e+00 +1.529565e-01 +9.057067e-02 +5.195771e-04
+1.050000e+00 +1.335141e-01 +7.351796e-02 +2.216187e-03
+1.066667e+00 +1.896429e-01 +1.004590e-01 +4.769281e-03
+1.083333e+00 +2.045631e-01 +1.013629e-01 +7.383908e-03
+1.100000e+00 +2.796793e-01 +1.266601e-01 +1.368930e-02
+1.116667e+00 +3.299571e-01 +1.587760e-01 +1.285897e-02
+1.133333e+00 +3.745388e-01 +1.915285e-01 +1.042489e-02
+1.150000e+00 +2.454218e-01 +1.328313e-01 +5.494055e-03
+1.166667e+00 +3.385424e-01 +1.748470e-01 +7.940201e-03
+1.183333e+00 +3.649376e-01 +1.703691e-01 +1.263262e-02
+1.200000e+00 +3.641918e-01 +1.778257e-01 +9.703717e-03
+1.216667e+00 +3.481683e-01 +1.534365e-01 +1.309472e-02
+1.233333e+00 +3.537294e-01 +1.788758e-01 +6.300888e-03
+1.250000e+00 +3.712946e-01 +1.886850e-01 +5.247863e-03
+1.266667e+00 +4.107760e-01 +2.114103e-01 +3.738804e-03
+1.283333e+00 +3.706592e-01 +1.776604e-01 +6.234957e-03
+1.300000e+00 +3.772654e-01 +1.846932e-01 +4.551750e-03
+1.316667e+00 +5.090658e-01 +2.304753e-01 +7.983336e-03
+1.333333e+00 +4.892928e-01 +2.232859e-01 +6.613652e-03
+1.350000e+00 +4.787284e-01 +2.181356e-01 +5.740161e-03
+1.366667e+00 +5.435187e-01 +2.251025e-01 +9.479177e-03
+1.383333e+00 +4.781906e-01 +2.062876e-01 +6.456754e-03
+1.400000e+00 +5.005812e-01 +2.184909e-01 +4.992336e-03
+1.416667e+00 +5.429423e-01 +2.268201e-01 +5.922011e-03
+1.433333e+00 +4.591512e-01 +1.932721e-01 +4.743913e-03
+1.450000e+00 +3.986074e-01 +1.772231e-01 +2.293937e-03
+1.466667e+00 +5.313839e-01 +2.286226e-01 +2.071381e-03
+1.483333e+00 +4.301060e-01 +1.834918e-01 +2.113472e-03
+1.500000e+00 +3.557341e-01 +1.444627e-01 +3.060519e-03
+1.516667e+00 +3.817963e-01 +1.497634e-01 +3.357217e-03
+1.533333e+00 +3.896730e-01 +1.836324e-01 -2.216270e-03
+1.550000e+00 +4.460890e-01 +2.034478e-01 -2.240317e-03
+1.566667e+00 +5.317649e-01 +2.328586e-01 -1.932356e-03
+1.583333e+00 +5.940226e-01 +2.456716e-01 -5.096113e-04
+1.600000e+00 +5.223366e-01 +2.281592e-01 -2.327316e-03
+1.616667e+00 +2.491316e-01 +1.455378e-01 -5.698111e-03
+1.633333e+00 +4.235753e-01 +2.105014e-01 -5.687940e-03
+1.650000e+00 +5.469877e-01 +2.302737e-01 -2.020884e-03
+1.666667e+00 +6.535063e-01 +2.846429e-01 -4.113312e-03
+1.683333e+00 +7.063029e-01 +2.831419e-01 -1.482160e-03
+1.700000e+00 +6.888748e-01 +2.805230e-01 -2.179555e-03
+1.716667e+00 +7.998620e-01 +2.684550e-01 +3.998582e-03
+1.733333e+00 +7.968352e-01 +2.609559e-01 +4.398242e-03
+1.750000e+00 +6.284821e-01 +2.109014e-01 +3.056023e-03
+1.766667e+00 +7.146656e-01 +2.098709e-01 +6.027569e-03
+1.783333e+00 +5.042231e-01 +1.421270e-01 +5.346115e-03
+1.800000e+00 +6.133819e-01 +1.663765e-01 +6.171792e-03
+1.816667e+00 +6.121585e-01 +1.418574e-01 +8.359870e-03
+1.833333e+00 +5.958836e-01 +1.239172e-01 +9.304092e-03
+1.850000e+00 +7.439184e-01 +1.646471e-01 +9.404242e-03
+1.866667e+00 +1.034881e+00 +2.619723e-01 +7.858903e-03
+1.883333e+00 +1.006160e+00 +2.785285e-01 +4.647115e-03
+1.900000e+00 +8.989379e-01 +2.432121e-01 +4.499426e-03
+1.916667e+00 +9.176802e-01 +2.609028e-01 +2.587530e-03
+1.933333e+00 +6.925341e-01 +1.966436e-01 +2.354535e-03
+1.950000e+00 +6.888728e-01 +2.196484e-01 -4.469526e-04
+1.966667e+00 +4.000163e-01 +1.529829e-01 -1.801806e-03
+1.983333e+00 +7.266478e-01 +2.138395e-01 +1.770267e-04
+2.000000e+00 +5.946073e-01 +1.963211e-01 -1.711150e-03
+2.016667e+00 +9.781930e-01 +2.726335e-01 +1.913485e-04
+2.033333e+00 +8.432979e-01 +2.867887e-01 -4.323454e-03
+2.050000e+00 +9.132607e-01 +2.977334e-01 -3.951553e-03
+2.066667e+00 +1.182530e+00 +3.688318e-01 -4.267033e-03
+2.083333e+00 +9.419418e-01 +3.130159e-01 -4.834458e-03
+2.100000e+00 +8.018052e-01 +2.810753e-01 -5.209357e-03
+2.116667e+00 +1.037629e+00 +3.284447e-01 -4.312276e-03
+2.133333e+00 +1.340312e+00 +3.598361e-01 -1.122774e-03
+2.150000e+00 +1.165021e+00 +3.073808e-01 -6.258206e-04
+2.166667e+00 +1.717436e+00 +4.135931e-01 +1.204345e-03
+2.183333e+00 +1.892892e+00 +4.561757e-01 +8.911873e-04
+2.200000e+00 +1.484633e+00 +3.954403e-01 -1.365716e-03
+2.216667e+00 +6.682794e-01 +2.428695e-01 -3.486186e-03
+2.233333e+00 +8.216895e-01 +2.741087e-01 -3.509579e-03
+2.250000e+00 +7.874572e-01 +2.404082e-01 -2.279419e-03
+2.266667e+00 +1.084872e+00 +3.304506e-01 -3.548243e-03
+2.283333e+00 +8.631803e-01 +3.174919e-01 -5.636420e-03
+2.300000e+00 +9.274262e-01 +3.313078e-01 -5.599566e-03
+2.316667e+00 +1.438117e+00 +3.865439e-01 -2.300629e-03
+2.333333e+00 +8.598992e-01 +3.249120e-01 -5.872104e-03
+2.350000e+00 +1.237240e+00 +3.817687e-01 -4.264969e-03
+2.366667e+00 +1.048823e+00 +3.210846e-01 -3.499905e-03
+2.383333e+00 +8.539522e-01 +2.763624e-01 -3.525228e-03
+2.400000e+00 +6.697309e-01 +1.851470e-01 -1.420499e-03
+2.416667e+00 +7.447269e-01 +2.251023e-01 -2.298049e-03
+2.433333e+00 +1.032056e+00 +2.607294e-01 -7.655019e-04
+2.450000e+00 +1.141871e+00 +2.958460e-01 -1.077673e-03
+2.466667e+00 +8.263123e-01 +1.578989e-01 +1.526776e-03
+2.483333e+00 +6.214071e-01 +1.241416e-01 +9.102276e-04
+2.500000e+00 +1.213270e+00 +2.751505e-01 +5.626001e-04
+2.516667e+00 +1.394153e+00 +3.606859e-01 -1.172313e-03
+2.533333e+00 +6.271963e-01 +2.561624e-01 -4.197813e-03
+2.550000e+00 +8.378854e-01 +2.810418e-01 -3.203517e-03
+2.566667e+00 +6.322498e-01 +2.931428e-01 -5.538762e-03
+2.583333e+00 +1.565106e-01 +1.670687e-01 -5.097416e-03
+2.600000e+00 +3.559808e-01 +2.427315e-01 -6.072045e-03
+2.616667e+00 +6.444018e-01 +2.828602e-01 -4.892905e-03
+2.633333e+00 +4.703795e-01 +2.698643e-01 -5.934548e-03
+2.650000e+00 +1.268715e-01 +1.350106e-01 -4.117050e-03
+2.666667e+00 +8.483742e-01 +2.939852e-01 -3.220507e-03
+2.683333e+00 +8.881925e-01 +2.612340e-01 -1.636691e-03
+2.700000e+00 +1.093313e+00 +2.700773e-01 -6.302862e-05
+2.716667e+00 +1.208176e+00 +2.757121e-01 +7.812572e-04
+2.733333e+00 +1.074609e+00 +2.439049e-01 +7.432577e-04
+2.750000e+00 +9.976669e-01 +2.061213e-01 +1.368654e-03
+2.766667e+00 +8.846871e-01 +1.497675e-01 +2.304416e-03
+2.783333e+00 +1.094447e+00 +1.656172e-01 +3.448220e-03
+2.800000e+00 +8.152496e-01 +1.078449e-01 +3.113348e-03
+2.816667e+00 +4.709361e-01 +3.497068e-02 +2.797402e-03
+2.833333e+00 +4.585234e-01 +5.726072e-02 +1.921067e-03
+2.850000e+00 +7.589287e-01 +1.592870e-01 +8.333587e-04
+2.866667e+00 +2.594351e-01 +1.269225e-01 -1.950417e-03
+2.883333e+00 +9.080949e-01 +2.330169e-01 -4.829337e-04
+2.900000e+00 +8.969959e-01 +2.249852e-01 -3.352240e-04
+2.916667e+00 +5.345500e-01 +1.752549e-01 -1.475133e-03
+2.933333e+00 +7.272706e-01 +2.836579e-01 -3.495326e-03
+2.950000e+00 +1.503208e-01 +2.138849e-01 -5.569220e-03
+2.966667e+00 +1.473425e-01 +1.971203e-01 -5.061044e-03
+2.983333e+00 +3.460400e-01 +2.355725e-01 -4.740949e-03
+3.000000e+00 +6.006527e-01 +2.882194e-01 -4.405216e-03
+3.016667e+00 +1.258641e+00 +4.187126e-01 -3.356677e-03
+3.033333e+00 +6.200368e-01 +2.517011e-01 -3.094514e-03
+3.050000e+00 +6.253613e-01 +2.609764e-01 -3.252042e-03
+3.066667e+00 +7.631436e-01 +2.673850e-01 -2.384090e-03
+3.083333e+00 +5.304041e-01 +1.863569e-01 -1.737435e-03
+3.100000e+00 +5.122418e-01 +2.088003e-01 -2.411213e-03
+3.116667e+00 +7.708563e-01 +2.564435e-01 -1.829414e-03
+3.133333e+00 +4.320987e-01 +1.575184e-01 -1.494280e-03
+3.150000e+00 +3.227450e-01 +1.593197e-01 -2.245550e-03
+3.166667e+00 +3.554581e-01 +1.824679e-01 -2.579811e-03
+3.183333e+00 +7.976766e-01 +2.269273e-01 -6.238899e-04
+3.200000e+00 +5.709015e-01 +2.061634e-01 -1.607425e-03
+3.216667e+00 -6.260445e-03 +4.852178e-02 -1.488279e-03
+3.233333e+00 -1.078629e-01 -1.225672e-03 -8.825837e-04
+3.250000e+00 -7.211212e-01 -2.004967e-01 +1.412170e-05
+3.266667e+00 -9.300116e-01 -2.358062e-01 -4.968627e-04
+3.283333e+00 -9.151083e-01 -2.363849e-01 -3.533140e-04
+3.300000e+00 -9.127412e-01 -2.534732e-01 +1.187810e-04
+3.316667e+00 -7.682916e-01 -1.686547e-01 -9.972581e-04
+3.333333e+00 -8.129712e-01 -1.933088e-01 -6.541189e-04
+3.350000e+00 -5.352500e-01 -1.363040e-01 -2.482109e-04
+3.366667e+00 -6.275880e-01 -1.553893e-01 -3.469277e-04
+3.383333e+00 -5.517530e-01 -1.845707e-01 +8.467122e-04
+3.400000e+00 -4.215518e-01 -1.587110e-01 +1.058005e-03
+3.416667e+00 -4.257527e-01 -1.414206e-01 +6.334093e-04
+3.433333e+00 -2.511714e-01 -1.165534e-01 +1.142154e-03
+3.450000e+00 -3.268567e-01 -1.804910e-01 +2.160023e-03
+3.466667e+00 -2.631040e-01 -2.062045e-01 +3.146444e-03
+3.483333e+00 -5.757212e-01 -2.440095e-01 +2.025563e-03
+3.500000e+00 -5.963114e-01 -2.387002e-01 +1.754625e-03
+3.516667e+00 -8.889897e-01 -3.176816e-01 +1.654179e-03
+3.533333e+00 -1.029765e+00 -3.560924e-01 +1.596463e-03
+3.550000e+00 -9.614280e-01 -3.506882e-01 +1.853925e-03
+3.566667e+00 -9.333110e-01 -3.198699e-01 +1.347832e-03
+3.583333e+00 -1.072808e+00 -3.007992e-01 +1.387487e-04
+3.600000e+00 -1.207874e+00 -3.309410e-01 -3.863558e-05
+3.616667e+00 -1.361080e+00 -3.821960e-01 +1.212156e-04
+3.633333e+00 -1.215729e+00 -3.554868e-01 +3.721882e-04
+3.650000e+00 -1.452397e+00 -3.932591e-01 -8.356087e-05
+3.666667e+00 -9.319535e-01 -2.630491e-01 +9.221751e-05
+3.683333e+00 -8.373763e-01 -2.083499e-01 -3.896051e-04
+3.700000e+00 -1.014750e+00 -2.215159e-01 -9.382817e-04
+3.716667e+00 -8.724735e-01 -2.031272e-01 -5.895652e-04
+3.733333e+00 -6.583527e-01 -1.507204e-01 -5.072519e-04
+3.750000e+00 -3.493570e-01 -6.467924e-02 -5.851524e-04
+3.766667e+00 -5.562781e-01 -9.761705e-02 -9.049394e-04
+3.783333e+00 -4.378956e-01 -9.748778e-02 -3.755782e-04
+3.800000e+00 -7.059915e-01 -1.349634e-01 -8.725659e-04
+3.816667e+00 -6.792203e-01 -1.871514e-01 +1.295771e-04
+3.833333e+00 -6.400005e-01 -2.037522e-01 +5.856736e-04
+3.850000e+00 -9.919161e-01 -2.499341e-01 -1.208251e-04
+3.866667e+00 -4.493670e-01 -1.221641e-01 +5.511666e-05
+3.883333e+00 -4.736701e-01 -1.233200e-01 -1.576777e-05
+3.900000e+00 -7.353881e-01 -1.584871e-01 -5.195491e-04
+3.916667e+00 -9.972765e-01 -2.054789e-01 -8.273919e-04
+3.933333e+00 -1.034206e+00 -1.599267e-01 -1.686805e-03
+3.950000e+00 -8.105258e-01 -1.069898e-01 -1.623885e-03
+3.966667e+00 -1.006667e+00 -1.712866e-01 -1.340463e-03
+3.983333e+00 -1.249528e+00 -2.159833e-01 -1.530770e-03
+4.000000e+00 -1.198613e+00 -2.234302e-01 -1.180770e-03
+4.016667e+00 -9.521785e-01 -1.776285e-01 -9.554260e-04
+4.033333e+00 -7.901699e-01 -1.555939e-01 -6.730076e-04
+4.050000e+00 -8.371911e-01 -1.670494e-01 -6.155547e-04
+4.066667e+00 -1.095740e+00 -2.084315e-01 -8.373602e-04
+4.083333e+00 -1.112819e+00 -1.468923e-01 -1.775211e-03
+4.100000e+00 -1.128584e+00 -1.648142e-01 -1.512917e-03
+4.116667e+00 -1.200384e+00 -1.399353e-01 -2.063350e-03
+4.133333e+00 -6.912232e-01 -7.205743e-02 -1.410890e-03
+4.150000e+00 -6.627129e-01 -2.666943e-02 -1.942620e-03
+4.166667e+00 -1.059273e+00 -1.075018e-01 -1.946703e-03
+4.183333e+00 -4.695292e-01 -2.909141e-02 -1.250560e-03
+4.200000e+00 -7.500129e-01 -4.683329e-02 -1.813630e-03
+4.216667e+00 -4.697177e-01 +7.105510e-03 -1.720758e-03
+4.233333e+00 -5.284765e-01 -2.869416e-02 -1.342273e-03
+4.250000e+00 -8.390971e-01 -7.970503e-02 -1.507512e-03
+4.266667e+00 -7.305364e-01 -7.909557e-02 -1.165116e-03
+4.283333e+00 -1.620067e-01 -9.519353e-03 -4.736236e-04
+4.300000e+00 +1.976999e-03 -1.206062e-02 +7.575392e-05
+4.316667e+00 +1.687688e-01 +9.054815e-03 +2.831724e-04
+4.333333e+00 +2.185019e-01 +3.249814e-02 +9.948367e-05
+4.350000e+00 +4.379676e-01 +6.638046e-02 +2.725457e-04
+4.366667e+00 +5.600425e-01 +6.406455e-02 +6.863204e-04
+4.383333e+00 +5.570933e-01 +6.128080e-02 +7.258500e-04
+4.400000e+00 +5.379171e-01 +2.445604e-02 +1.220494e-03
+4.416667e+00 +7.271554e-01 +6.332722e-02 +1.213735e-03
+4.433333e+00 +1.077237e+00 +1.073715e-01 +1.597796e-03
+4.450000e+00 +1.090876e+00 +1.035253e-01 +1.680537e-03
+4.466667e+00 +1.095002e+00 +1.125245e-01 +1.529198e-03
+4.483333e+00 +9.946790e-01 +1.325045e-01 +9.285333e-04
+4.500000e+00 +5.712811e-01 +8.928314e-02 +4.098997e-04
+4.516667e+00 +2.933556e-01 +8.013145e-02 -2.156755e-04
+4.533333e+00 +8.170306e-01 +1.463979e-01 +1.638533e-04
+4.550000e+00 +9.421903e-01 +1.919493e-01 -1.955071e-04
+4.566667e+00 +2.946042e-01 +1.327034e-01 -1.018120e-03
+4.583333e+00 +6.405615e-01 +2.051353e-01 -1.183176e-03
+4.600000e+00 +8.945589e-01 +2.290964e-01 -8.832915e-04
+4.616667e+00 +6.839955e-01 +1.876608e-01 -8.448822e-04
+4.633333e+00 +1.021611e+00 +2.390897e-01 -7.041371e-04
+4.650000e+00 +7.336315e-01 +2.206168e-01 -1.158572e-03
+4.666667e+00 +2.879908e-01 +1.982030e-01 -1.936427e-03
+4.683333e+00 +1.364538e-01 +1.700463e-01 -1.929253e-03
+4.700000e+00 +3.594049e-01 +2.205328e-01 -2.018717e-03
+4.716667e+00 +5.194184e-01 +2.233624e-01 -1.644322e-03
+4.733333e+00 +2.195570e-01 +1.536027e-01 -1.490002e-03
+4.750000e+00 +1.307712e-01 +1.460065e-01 -1.593608e-03
+4.766667e+00 +9.174887e-01 +2.256170e-01 -6.036347e-04
+4.783333e+00 +1.043356e+00 +2.222271e-01 -2.418314e-04
+4.800000e+00 +1.267224e+00 +2.347126e-01 +1.478812e-04
+4.816667e+00 +1.105548e+00 +1.874572e-01 +3.298417e-04
+4.833333e+00 +1.355812e+00 +2.346525e-01 +3.308251e-04
+4.850000e+00 +1.144947e+00 +2.049227e-01 +2.033296e-04
+4.866667e+00 +9.218313e-01 +1.810796e-01 -9.708470e-06
+4.883333e+00 +6.382653e-01 +1.409902e-01 -1.594051e-04
+4.900000e+00 +1.102917e+00 +2.090652e-01 +1.113898e-05
+4.916667e+00 +1.033377e+00 +1.982927e-01 -2.559812e-05
+4.933333e+00 +1.334323e+00 +2.595891e-01 -1.199542e-04
+4.950000e+00 +1.253549e+00 +2.716942e-01 -4.143058e-04
+4.966667e+00 +1.174911e+00 +2.427371e-01 -2.767009e-04
+4.983333e+00 +1.119657e+00 +2.274125e-01 -2.345600e-04
+5.000000e+00 +6.834587e-01 +1.996117e-01 -7.210281e-04
+5.016667e+00 +4.497809e-01 +1.557401e-01 -7.012601e-04
+5.033333e+00 +3.164598e-01 +1.132816e-01 -5.244921e-04
+5.050000e+00 +4.675057e-01 +1.234189e-01 -3.667491e-04
+5.066667e+00 +4.751074e-01 +1.161746e-01 -2.868941e-04
+5.083333e+00 +1.690351e-01 +9.041505e-02 -5.634482e-04
+5.100000e+00 +7.018340e-01 +1.758357e-01 -4.727675e-04
+5.116667e+00 +7.433247e-01 +1.620499e-01 -2.729920e-04
+5.133333e+00 +5.640602e-01 +1.267561e-01 -2.428010e-04
+5.150000e+00 +7.048783e-01 +1.953936e-01 -6.468290e-04
+5.166667e+00 +8.226743e-01 +2.247063e-01 -7.181049e-04
+5.183333e+00 +6.886949e-01 +1.672959e-01 -4.129448e-04
+5.200000e+00 +6.085441e-01 +1.130715e-01 -5.157122e-05
+5.216667e+00 +8.184015e-01 +1.357456e-01 +9.180065e-05
+5.233333e+00 +9.704142e-01 +1.548876e-01 +1.693206e-04
+5.250000e+00 +8.481009e-01 +1.414285e-01 +9.442294e-05
+5.266667e+00 +1.178350e+00 +1.884469e-01 +1.962743e-04
+5.283333e+00 +1.363708e+00 +2.047096e-01 +3.295540e-04
+5.300000e+00 +1.229493e+00 +1.614273e-01 +4.895277e-04
+5.316667e+00 +1.197568e+00 +1.248533e-01 +7.353599e-04
+5.333333e+00 +3.665733e-01 +1.677856e-02 +4.838467e-04
+5.350000e+00 +3.501370e-01 +3.136191e-02 +3.195863e-04
+5.366667e+00 +8.206203e-01 +1.163233e-01 +2.371742e-04
+5.383333e+00 +9.425561e-01 +1.030682e-01 +5.019198e-04
+5.400000e+00 +1.025437e+00 +1.098653e-01 +5.424264e-04
+5.416667e+00 +8.958499e-01 +9.284135e-02 +4.974271e-04
+5.433333e+00 +1.000669e+00 +1.281250e-01 +3.252065e-04
+5.450000e+00 +7.192844e-01 +1.115513e-01 +8.496934e-05
+5.466667e+00 +1.228699e+00 +1.784348e-01 +1.663421e-04
+5.483333e+00 +9.416133e-01 +1.691092e-01 -1.288056e-04
+5.500000e+00 +8.559615e-01 +1.812229e-01 -3.451835e-04
+5.516667e+00 +6.507456e-01 +1.572543e-01 -4.122098e-04
+5.533333e+00 +6.160887e-01 +1.657663e-01 -5.293060e-04
+5.550000e+00 +4.645339e-01 +1.302817e-01 -4.373771e-04
+5.566667e+00 +6.405896e-01 +1.683468e-01 -5.275109e-04
+5.583333e+00 +3.914322e-01 +1.165067e-01 -4.254480e-04
+5.600000e+00 +4.273010e-01 +1.001110e-01 -2.569537e-04
+5.616667e+00 +7.945084e-01 +1.429808e-01 -1.459255e-04
+5.633333e+00 +8.708798e-01 +1.623809e-01 -2.025804e-04
+5.650000e+00 +8.639263e-01 +1.660942e-01 -2.386064e-04
+5.666667e+00 +1.189099e+00 +2.014452e-01 -1.261051e-04
+5.683333e+00 +7.213779e-01 +1.196446e-01 -5.465915e-05
+5.700000e+00 +9.848299e-01 +1.938592e-01 -3.030990e-04
+5.716667e+00 +7.067015e-01 +1.610453e-01 -3.738158e-04
+5.733333e+00 +6.399691e-01 +1.492624e-01 -3.627980e-04
+5.750000e+00 +8.983148e-01 +2.000661e-01 -4.387025e-04
+5.766667e+00 +1.036237e+00 +2.032896e-01 -3.110980e-04
+5.783333e+00 +7.058222e-01 +1.773784e-01 -4.794432e-04
+5.800000e+00 +2.627223e-01 +1.376474e-01 -6.678184e-04
+5.816667e+00 +9.317510e-01 +2.196675e-01 -5.249953e-04
+5.833333e+00 +5.741946e-01 +1.714605e-01 -5.644811e-04
+5.850000e+00 +2.505538e-01 +1.250835e-01 -5.830007e-04
+5.866667e+00 +3.851389e-01 +1.614320e-01 -6.781132e-04
+5.883333e+00 +6.741460e-01 +2.062519e-01 -6.679167e-04
+5.900000e+00 +9.104106e-01 +2.424342e-01 -6.509245e-04
+5.916667e+00 +7.296946e-01 +2.108806e-01 -6.262373e-04
+5.933333e+00 +7.913838e-01 +2.283232e-01 -6.604405e-04
+5.950000e+00 +1.154870e+00 +2.709507e-01 -5.495948e-04
+5.966667e+00 +9.582031e-01 +2.542612e-01 -6.264245e-04
+5.983333e+00 +9.820721e-01 +2.085051e-01 -3.349597e-04
+6.000000e+00 +9.171688e-01 +2.020401e-01 -3.466331e-04
+6.016667e+00 +5.359536e-01 +1.199435e-01 -2.306937e-04
+6.033333e+00 +9.954200e-01 +1.534274e-01 +8.083025e-06
+6.050000e+00 +8.406109e-01 +1.315921e-01 -4.116722e-06
+6.066667e+00 +1.156399e+00 +1.684790e-01 +7.477047e-05
+6.083333e+00 +1.269654e+00 +1.841170e-01 +8.828202e-05
+6.100000e+00 +1.742260e+00 +2.402097e-01 +1.785421e-04
+6.116667e+00 +1.804011e+00 +2.500320e-01 +1.657011e-04
+6.133333e+00 +1.723688e+00 +2.273524e-01 +2.038926e-04
+6.150000e+00 +1.418337e+00 +2.025545e-01 +9.526896e-05
+6.166667e+00 +1.245336e+00 +1.627799e-01 +1.520656e-04
+6.183333e+00 +1.260376e+00 +1.884479e-01 +2.070701e-05
+6.200000e+00 +1.551473e+00 +2.466313e-01 -8.547380e-05
+6.216667e+00 +1.139480e+00 +2.156592e-01 -2.109896e-04
+6.233333e+00 +1.231808e+00 +2.369394e-01 -2.633673e-04
+6.250000e+00 +1.079226e+00 +2.003100e-01 -2.000149e-04
+6.266667e+00 +2.000966e-03 +1.069354e-01 -4.324968e-04
+6.283333e+00 +6.145157e-01 +1.643198e-01 -3.245632e-04
+6.300000e+00 +3.187555e-01 +1.330231e-01 -3.682930e-04
+6.316667e+00 -7.447345e-02 +1.195614e-01 -5.479052e-04
+6.333333e+00 -6.133994e-02 +1.484155e-01 -6.654873e-04
+6.350000e+00 -3.906397e-02 +1.678672e-01 -7.355342e-04
+6.366667e+00 +3.533155e-01 +1.969263e-01 -6.198458e-04
+6.383333e+00 +7.318149e-01 +2.269727e-01 -5.138356e-04
+6.400000e+00 +7.009293e-01 +2.232657e-01 -5.130220e-04
+6.416667e+00 +7.954254e-01 +2.235067e-01 -4.520030e-04
+6.433333e+00 +1.171912e+00 +2.534173e-01 -3.393578e-04
+6.450000e+00 +9.553087e-01 +1.930376e-01 -2.261096e-04
+6.466667e+00 +1.188712e+00 +1.918498e-01 -8.037969e-05
+6.483333e+00 +1.291877e+00 +1.845959e-01 +1.028106e-05
+6.500000e+00 +1.363756e+00 +1.926541e-01 +2.289728e-05
+6.516667e+00 +9.387071e-01 +1.386086e-01 -6.298320e-06
+6.533333e+00 +7.522853e-01 +1.060405e-01 +1.332267e-05
+6.550000e+00 +8.689320e-01 +1.254950e-01 +3.986855e-06
+6.566667e+00 +6.614402e-01 +1.156637e-01 -6.913388e-05
+6.583333e+00 +9.927498e-01 +1.627944e-01 -6.550664e-05
+6.600000e+00 +4.964460e-01 +1.438464e-01 -2.538396e-04
+6.616667e+00 +2.777891e-01 +1.279072e-01 -3.099739e-04
+6.633333e+00 +5.136913e-01 +1.533957e-01 -2.760408e-04
+6.650000e+00 +5.885957e-01 +1.465063e-01 -2.119836e-04
+6.666667e+00 +1.103632e+00 +1.680359e-01 -1.989048e-05
+6.683333e+00 +9.955045e-01 +1.598376e-01 -4.612930e-05
+6.700000e+00 +8.950657e-01 +1.596243e-01 -9.552592e-05
+6.716667e+00 +7.530854e-01 +1.269804e-01 -5.577759e-05
+6.733333e+00 +1.302305e+00 +1.579600e-01 +1.083883e-04
+6.750000e+00 +1.242872e+00 +1.455240e-01 +1.193394e-04
+6.766667e+00 +1.233523e+00 +1.369418e-01 +1.399387e-04
+6.783333e+00 +1.120804e+00 +1.336277e-01 +9.534633e-05
+6.800000e+00 +8.028501e-01 +9.015806e-02 +9.023977e-05
+6.816667e+00 +9.186261e-01 +9.555508e-02 +1.199223e-04
+6.833333e+00 +6.579584e-01 +6.858933e-02 +8.872113e-05
+6.850000e+00 +8.087648e-01 +7.968021e-02 +1.156988e-04
+6.866667e+00 +9.535944e-01 +1.438401e-01 -3.183202e-05
+6.883333e+00 +9.548347e-01 +1.563182e-01 -7.467777e-05
+6.900000e+00 +5.836243e-01 +1.235592e-01 -1.296007e-04
+6.916667e+00 +9.103850e-01 +1.397861e-01 -4.763894e-05
+6.933333e+00 +1.346084e+00 +1.896921e-01 -2.920326e-05
+6.950000e+00 +1.279223e+00 +1.858180e-01 -4.785331e-05
+6.966667e+00 +1.504051e+00 +2.273500e-01 -9.473909e-05
+6.983333e+00 +1.184318e+00 +2.135604e-01 -1.755929e-04
+7.000000e+00 +6.453516e-01 +1.619103e-01 -2.215895e-04
+7.016667e+00 +5.965678e-01 +1.562208e-01 -2.251517e-04
+7.033333e+00 +8.122803e-01 +1.640662e-01 -1.718388e-04
+7.050000e+00 +7.122775e-01 +1.434967e-01 -1.497661e-04
+7.066667e+00 +7.857601e-01 +1.420065e-01 -1.196548e-04
+7.083333e+00 +1.049527e+00 +1.486561e-01 -4.485194e-05
+7.100000e+00 +8.641784e-01 +1.204893e-01 -3.159006e-05
+7.116667e+00 +5.807172e-01 +1.030220e-01 -8.207758e-05
+7.133333e+00 +5.966850e-01 +1.186235e-01 -1.194243e-04
+7.150000e+00 +9.191809e-01 +1.740134e-01 -1.586537e-04
+7.166667e+00 +1.095391e+00 +2.021182e-01 -1.730951e-04
+7.183333e+00 +9.131434e-01 +1.675188e-01 -1.418225e-04
+7.200000e+00 +6.899549e-01 +1.207693e-01 -9.277818e-05
+7.216667e+00 +1.555084e+00 +1.986419e-01 -4.301051e-06
+7.233333e+00 +1.747972e+00 +1.793834e-01 +1.070833e-04
+7.250000e+00 +1.830084e+00 +1.818312e-01 +1.226616e-04
+7.266667e+00 +1.548919e+00 +1.397118e-01 +1.392745e-04
+7.283333e+00 +1.014310e+00 +8.318967e-02 +1.203052e-04
+7.300000e+00 +8.795684e-01 +1.045930e-01 +2.312366e-05
+7.316667e+00 +5.198619e-01 +1.152522e-01 -1.096156e-04
+7.333333e+00 +6.661742e-01 +1.201778e-01 -8.464783e-05
+7.350000e+00 +4.646684e-01 +1.166724e-01 -1.361234e-04
+7.366667e+00 +8.365557e-01 +1.592605e-01 -1.368242e-04
+7.383333e+00 +8.491744e-01 +1.458501e-01 -1.026734e-04
+7.400000e+00 +1.175104e+00 +1.897260e-01 -1.170625e-04
+7.416667e+00 +1.087123e+00 +1.943487e-01 -1.527362e-04
+7.433333e+00 +8.459750e-01 +1.570574e-01 -1.322984e-04
+7.450000e+00 +8.753809e-01 +1.360545e-01 -7.600092e-05
+7.466667e+00 +1.309394e+00 +1.707496e-01 -3.747960e-05
+7.483333e+00 +1.373049e+00 +1.634916e-01 -4.512588e-06
+7.500000e+00 +9.616187e-01 +1.252699e-01 -2.635238e-05
+7.516667e+00 +1.199065e+00 +1.082198e-01 +7.085222e-05
+7.533333e+00 +7.631133e-01 +5.825424e-02 +6.956791e-05
+7.550000e+00 +4.503104e-01 +2.636304e-02 +6.001168e-05
+7.566667e+00 +3.014060e-01 -6.071329e-03 +9.261766e-05
+7.583333e+00 +5.210106e-01 +3.424297e-02 +5.953958e-05
+7.600000e+00 +1.131413e+00 +1.044815e-01 +6.010411e-05
+7.616667e+00 +7.250247e-01 +7.673654e-02 +1.845888e-05
+7.633333e+00 +1.694413e+00 +1.822972e-01 +2.975799e-05
+7.650000e+00 +1.505194e+00 +1.632932e-01 +2.290621e-05
+7.666667e+00 +1.127162e+00 +1.377806e-01 -1.348410e-05
+7.683333e+00 +1.105925e+00 +1.339654e-01 -1.308461e-05
+7.700000e+00 +7.756915e-01 +1.393391e-01 -1.006239e-04
+7.716667e+00 +9.365978e-01 +1.670751e-01 -1.232392e-04
+7.733333e+00 +8.455203e-01 +1.730340e-01 -1.565403e-04
+7.750000e+00 +2.489973e-01 +1.281341e-01 -1.989038e-04
+7.766667e+00 +2.135370e-01 +1.371995e-01 -2.245758e-04
+7.783333e+00 +3.385131e-01 +1.492344e-01 -2.196247e-04
+7.800000e+00 +4.553873e-01 +1.619585e-01 -2.168063e-04
+7.816667e+00 +5.327008e-01 +1.574232e-01 -1.890728e-04
+7.833333e+00 +6.334311e-01 +1.601684e-01 -1.695032e-04
+7.850000e+00 +5.396682e-01 +1.003414e-01 -7.731197e-05
+7.866667e+00 +8.316456e-01 +1.286581e-01 -6.285583e-05
+7.883333e+00 +4.093718e-01 +9.147727e-02 -8.615316e-05
+7.900000e+00 +8.636976e-01 +1.297661e-01 -5.462574e-05
+7.916667e+00 +8.820196e-01 +1.196055e-01 -3.114417e-05
+7.933333e+00 +9.586533e-01 +1.149980e-01 -5.539140e-06
+7.950000e+00 +7.131544e-01 +9.170439e-02 -1.538518e-05
+7.966667e+00 +6.995349e-01 +1.025067e-01 -3.729148e-05
+7.983333e+00 +8.664052e-01 +1.020302e-01 -1.293757e-06
+8.000000e+00 +7.308782e-01 +8.686089e-02 -2.491785e-06
+8.016667e+00 +7.582938e-01 +5.225392e-02 +6.425762e-05
+8.033333e+00 +4.617530e-01 +3.154526e-02 +3.981636e-05
+8.050000e+00 +4.461221e-01 +3.151008e-02 +3.657882e-05
+8.066667e+00 +3.165782e-01 +4.228067e-02 -9.165712e-06
+8.083333e+00 +5.837654e-01 +6.488664e-02 +6.223836e-06
+8.100000e+00 +9.090440e-01 +1.077859e-01 -2.144959e-06
+8.116667e+00 +8.933343e-01 +1.019421e-01 +4.702988e-06
+8.133333e+00 +1.200385e+00 +1.209086e-01 +3.321010e-05
+8.150000e+00 +1.274036e+00 +1.397025e-01 +1.411202e-05
+8.166667e+00 +1.152539e+00 +1.186661e-01 +2.537215e-05
+8.183333e+00 +9.681469e-01 +1.022187e-01 +1.707700e-05
+8.200000e+00 +9.722947e-01 +1.049680e-01 +1.138541e-05
+8.216667e+00 +5.960727e-01 +6.787662e-02 +3.697565e-06
+8.233333e+00 +7.351318e-01 +9.377389e-02 -1.603948e-05
+8.250000e+00 +8.794166e-01 +1.125404e-01 -2.262092e-05
+8.266667e+00 +9.325659e-01 +1.084131e-01 -7.420270e-06
+8.283333e+00 +6.911885e-01 +7.874562e-02 -2.101091e-06
+8.300000e+00 +7.384762e-01 +8.372393e-02 -2.919021e-06
+8.316667e+00 +7.095215e-01 +7.224732e-02 +1.000899e-05
+8.333333e+00 +6.161040e-01 +4.432222e-02 +3.869202e-05
+8.350000e+00 +9.049911e-01 +5.007496e-02 +7.863686e-05
+8.366667e+00 +1.249362e+00 +9.850697e-02 +5.745949e-05
+8.383333e+00 +1.124300e+00 +7.830286e-02 +6.795255e-05
+8.400000e+00 +1.035113e+00 +5.028061e-02 +9.695296e-05
+8.416667e+00 +7.453224e-01 +3.325395e-02 +7.624194e-05
+8.433333e+00 +9.525197e-01 +6.923135e-02 +4.912708e-05
+8.450000e+00 +1.107780e+00 +9.561532e-02 +2.908893e-05
+8.466667e+00 +1.090631e+00 +8.470705e-02 +4.205961e-05
+8.483333e+00 +6.553604e-01 +5.731805e-02 +1.822807e-05
+8.500000e+00 +3.439208e-01 +1.874327e-02 +3.124458e-05
+8.516667e+00 +3.793156e-01 +2.078616e-02 +3.191279e-05
+8.533333e+00 +5.477028e-01 +5.262709e-02 +5.392364e-06
+8.550000e+00 +1.083966e-01 +3.880350e-02 -4.011893e-05
+8.566667e+00 +3.513103e-01 +6.637770e-02 -4.783847e-05
+8.583333e+00 +6.508394e-01 +7.908035e-02 -2.278179e-05
+8.600000e+00 +1.003608e+00 +1.173897e-01 -3.014712e-05
+8.616667e+00 +1.276693e+00 +1.460364e-01 -3.478088e-05
+8.633333e+00 +7.221784e-01 +1.058403e-01 -5.375890e-05
+8.650000e+00 +7.399073e-01 +9.438028e-02 -3.437947e-05
+8.666667e+00 +8.002784e-01 +8.944801e-02 -1.883579e-05
+8.683333e+00 +6.657128e-01 +8.363293e-02 -2.958471e-05
+8.700000e+00 +1.070726e+00 +1.282795e-01 -4.051581e-05
+8.716667e+00 +2.902911e-01 +8.315052e-02 -8.082406e-05
+8.733333e+00 +5.752744e-01 +1.012707e-01 -6.884568e-05
+8.750000e+00 +7.597177e-01 +9.975705e-02 -4.143514e-05
+8.766667e+00 +3.126863e-01 +7.987286e-02 -7.345410e-05
+8.783333e+00 +5.910239e-01 +9.581160e-02 -5.867765e-05
+8.800000e+00 +6.262783e-01 +1.084954e-01 -7.214071e-05
+8.816667e+00 +9.240167e-01 +1.458766e-01 -8.520332e-05
+8.833333e+00 +1.325470e+00 +1.764141e-01 -7.442821e-05
+8.850000e+00 +1.268483e+00 +1.598514e-01 -5.873584e-05
+8.866667e+00 +1.143373e+00 +1.383671e-01 -4.523148e-05
+8.883333e+00 +5.934698e-01 +7.825199e-02 -3.183228e-05
+8.900000e+00 +8.542874e-01 +7.896915e-02 -1.473854e-06
+8.916667e+00 +1.167198e+00 +1.075534e-01 -2.040845e-06
+8.933333e+00 +6.193998e-01 +6.301554e-02 -7.856685e-06
+8.950000e+00 +1.102625e+00 +1.081492e-01 -1.113402e-05
+8.966667e+00 +1.167831e+00 +1.246351e-01 -2.560202e-05
+8.983333e+00 +6.788290e-01 +1.023295e-01 -5.179469e-05
+9.000000e+00 +1.322698e+00 +1.458781e-01 -3.663192e-05
+9.016667e+00 +9.537899e-01 +1.300184e-01 -5.677357e-05
+9.033333e+00 +1.085702e+00 +1.292709e-01 -4.247204e-05
+9.050000e+00 +8.942838e-01 +1.183651e-01 -4.933185e-05
+9.066667e+00 +8.351963e-01 +9.102965e-02 -2.281503e-05
+9.083333e+00 +5.495973e-01 +6.799885e-02 -2.435601e-05
+9.100000e+00 +7.865267e-01 +6.704076e-02 +4.520988e-07
+9.116667e+00 +3.231330e-01 +4.712859e-02 -2.237310e-05
+9.133333e+00 +3.118308e-01 +4.326755e-02 -1.910945e-05
+9.150000e+00 +7.825422e-01 +7.813161e-02 -1.353393e-05
+9.166667e+00 +7.999750e-01 +8.922262e-02 -2.503164e-05
+9.183333e+00 +3.638311e-01 +5.587240e-02 -2.893479e-05
+9.200000e+00 +9.635160e-01 +1.032200e-01 -2.536125e-05
+9.216667e+00 +9.942788e-01 +9.577073e-02 -1.398689e-05
+9.233333e+00 +1.017471e+00 +9.586888e-02 -1.220277e-05
+9.250000e+00 +1.328631e+00 +1.069732e-01 +3.692635e-06
+9.266667e+00 +1.609385e+00 +1.099730e-01 +2.471563e-05
+9.283333e+00 +1.548243e+00 +1.114570e-01 +1.625083e-05
+9.300000e+00 +1.543056e+00 +1.072008e-01 +1.854752e-05
+9.316667e+00 +1.063324e+00 +9.116164e-02 -3.852251e-06
+9.333333e+00 +6.694574e-01 +4.924231e-02 +9.301077e-06
+9.350000e+00 +8.209261e-01 +5.358075e-02 +1.459711e-05
+9.366667e+00 +1.299686e+00 +7.819754e-02 +2.323467e-05
+9.383333e+00 +1.239379e+00 +7.590056e-02 +1.963917e-05
+9.400000e+00 +1.057814e+00 +6.629794e-02 +1.506655e-05
+9.416667e+00 +6.299117e-01 +4.064392e-02 +1.006643e-05
+9.433333e+00 +5.894020e-01 +2.731145e-02 +2.011291e-05
+9.450000e+00 +2.748632e-01 +1.044801e-02 +1.436681e-05
+9.466667e+00 +7.997678e-01 +4.341920e-02 +1.651504e-05
+9.483333e+00 +7.809431e-01 +4.583355e-02 +1.184794e-05
+9.500000e+00 +6.727750e-01 +5.055014e-02 -1.514411e-06
+9.516667e+00 +8.554953e-01 +5.777696e-02 +3.318936e-06
+9.533333e+00 +6.102383e-01 +5.421874e-02 -1.075364e-05
+9.550000e+00 +8.438666e-01 +6.832513e-02 -9.379598e-06
+9.566667e+00 +6.541333e-01 +5.642149e-02 -1.066490e-05
+9.583333e+00 +1.012590e+00 +8.100142e-02 -1.141810e-05
+9.600000e+00 +1.002101e+00 +8.088985e-02 -1.236064e-05
+9.616667e+00 +1.106210e+00 +7.878971e-02 -3.557112e-06
+9.633333e+00 +7.740792e-01 +5.236495e-02 +7.153199e-07
+9.650000e+00 +1.011281e+00 +6.469668e-02 +3.535494e-06
+9.666667e+00 +1.294388e+00 +8.460855e-02 +1.460597e-06
+9.683333e+00 +9.920570e-01 +7.217740e-02 -5.847569e-06
+9.700000e+00 +9.716220e-01 +5.378373e-02 +1.050298e-05
+9.716667e+00 +6.967681e-01 +4.770902e-02 -9.902573e-07
+9.733333e+00 +1.360992e+00 +7.547977e-02 +1.178588e-05
+9.750000e+00 +1.057841e+00 +7.076257e-02 -2.368704e-06
+9.766667e+00 +9.959632e-01 +7.189087e-02 -7.826868e-06
+9.783333e+00 +9.430721e-01 +8.183949e-02 -2.123736e-05
+9.800000e+00 +6.350409e-01 +8.005730e-02 -3.768981e-05
+9.816667e+00 +8.547265e-01 +8.343681e-02 -2.901415e-05
+9.833333e+00 +6.665250e-01 +6.734957e-02 -2.462459e-05
+9.850000e+00 +1.323416e+00 +1.053274e-01 -2.426192e-05
+9.866667e+00 +1.395133e+00 +1.031829e-01 -1.874525e-05
+9.883333e+00 +7.710425e-01 +7.471233e-02 -2.575983e-05
+9.900000e+00 +9.571364e-01 +8.798007e-02 -2.862654e-05
+9.916667e+00 +9.364760e-01 +8.279646e-02 -2.529350e-05
+9.933333e+00 +5.797734e-01 +4.863665e-02 -1.286680e-05
+9.950000e+00 +1.282354e+00 +8.522652e-02 -1.038606e-05
+9.966667e+00 +8.256302e-01 +6.688460e-02 -1.696225e-05
+9.983333e+00 +7.565762e-01 +5.033820e-02 -5.935788e-06
+1.000000e+01 +6.631959e-01 +4.959393e-02 -1.010513e-05
+1.001667e+01 +5.259190e-01 +5.315970e-02 -2.018626e-05
+1.003333e+01 +7.430549e-01 +6.785803e-02 -2.265036e-05
+1.005000e+01 +6.682095e-01 +7.462115e-02 -3.234610e-05
+1.006667e+01 +9.456361e-01 +8.079928e-02 -2.425397e-05
+1.008333e+01 +5.412650e-01 +4.904795e-02 -1.626836e-05
+1.010000e+01 +5.621079e-01 +4.857184e-02 -1.484711e-05
+1.011667e+01 +6.612861e-01 +4.022150e-02 -2.851826e-06
+1.013333e+01 +6.318441e-01 +3.360828e-02 +1.429736e-06
+1.015000e+01 +2.418683e-01 +2.325644e-02 -8.389893e-06
+1.016667e+01 +6.406435e-01 +4.107809e-02 -4.426137e-06
+1.018333e+01 +9.400612e-01 +5.619071e-02 -2.950533e-06
+1.020000e+01 +1.001009e+00 +6.125467e-02 -4.460727e-06
+1.021667e+01 +9.606723e-01 +5.537778e-02 -1.509960e-06
+1.023333e+01 +8.118379e-01 +4.116898e-02 +3.492121e-06
+1.025000e+01 +1.006070e+00 +4.853511e-02 +5.697573e-06
+1.026667e+01 +1.370731e+00 +5.801857e-02 +1.348097e-05
+1.028333e+01 +1.029060e+00 +3.451317e-02 +1.805451e-05
+1.030000e+01 +5.234134e-01 +1.832108e-02 +9.788588e-06
+1.031667e+01 +3.525366e-01 +1.309388e-02 +6.496407e-06
+1.033333e+01 +3.654003e-01 +1.624736e-02 +4.001739e-06
+1.035000e+01 +8.107670e-01 +3.768329e-02 +4.595965e-06
+1.036667e+01 +3.620772e-01 +1.464744e-02 +4.691542e-06
+1.038333e+01 +5.977304e-01 +2.680521e-02 +4.207708e-06
+1.040000e+01 +1.377107e+00 +5.370975e-02 +1.433778e-05
+1.041667e+01 +1.572172e+00 +6.882629e-02 +9.170122e-06
+1.043333e+01 +1.797876e+00 +8.063036e-02 +7.189484e-06
+1.045000e+01 +1.162617e+00 +6.118063e-02 -1.124224e-06
+1.046667e+01 +1.207701e+00 +6.637741e-02 -4.901907e-06
+1.048333e+01 +1.365446e+00 +6.707774e-02 -1.153599e-06
+1.050000e+01 +8.023174e-01 +4.489236e-02 -3.179130e-06
+1.051667e+01 +8.753461e-01 +3.943437e-02 +2.635012e-06
+1.053333e+01 +1.087086e+00 +4.935298e-02 +8.314014e-07
+1.055000e+01 +7.959324e-01 +3.289427e-02 +3.755629e-06
+1.056667e+01 +9.951208e-01 +4.373894e-02 +8.460707e-07
+1.058333e+01 +1.038942e+00 +2.526523e-02 +1.622315e-05
+1.060000e+01 +8.313622e-01 +1.017520e-02 +2.110733e-05
+1.061667e+01 +1.096399e+00 +2.439966e-02 +1.751810e-05
+1.063333e+01 +1.366478e+00 +3.151414e-02 +1.959846e-05
+1.065000e+01 +9.122317e-01 +2.283950e-02 +1.236497e-05
+1.066667e+01 +5.848150e-01 +1.556057e-02 +7.936532e-06
+1.068333e+01 +1.467468e+00 +3.437492e-02 +1.857326e-05
+1.070000e+01 +2.024898e+00 +5.847814e-02 +1.475134e-05
+1.071667e+01 +1.738495e+00 +4.961084e-02 +1.305289e-05
+1.073333e+01 +2.161808e+00 +5.642158e-02 +1.748213e-05
+1.075000e+01 +1.862848e+00 +5.276045e-02 +1.171254e-05
+1.076667e+01 +1.892223e+00 +5.379829e-02 +1.018174e-05
+1.078333e+01 +1.423360e+00 +4.756056e-02 +3.083660e-06
+1.080000e+01 +1.368065e+00 +4.375397e-02 +3.517063e-06
+1.081667e+01 +1.373208e+00 +4.514216e-02 +1.435551e-06
+1.083333e+01 +1.303647e+00 +3.545214e-02 +6.315978e-06
+1.085000e+01 +9.929816e-01 +2.532178e-02 +6.583813e-06
+1.086667e+01 +5.675735e-01 +1.943165e-02 +1.413506e-06
+1.088333e+01 +5.779689e-01 +1.739351e-02 +2.516790e-06
+1.090000e+01 +4.554106e-01 +1.173556e-02 +3.685007e-06
+1.091667e+01 +4.865552e-01 +1.339805e-02 +2.617182e-06
+1.093333e+01 +7.950880e-01 +2.875966e-02 -2.930795e-06
+1.095000e+01 -3.078696e-01 +8.000038e-03 -1.071565e-05
+1.096667e+01 -4.225707e-01 -3.526116e-03 -4.696538e-06
+1.098333e+01 +1.424052e-01 +7.720128e-03 -1.487816e-06
+1.100000e+01 +7.396638e-01 +2.041272e-02 +1.444097e-06
+1.101667e+01 +1.138602e+00 +3.218288e-02 +8.667055e-07
+1.103333e+01 +1.571766e+00 +3.686720e-02 +6.268429e-06
+1.105000e+01 +9.646116e-01 +2.840260e-02 -6.316378e-08
+1.106667e+01 +3.656339e-01 +1.135847e-02 +3.212960e-07
+1.108333e+01 +2.916525e-01 +1.394913e-02 -3.351692e-06
+1.110000e+01 +8.045668e-01 +2.455531e-02 -9.531151e-07
+1.111667e+01 +4.388522e-01 +1.793864e-02 -3.627989e-06
+1.113333e+01 +1.068563e+00 +2.985215e-02 +2.500818e-07
+1.115000e+01 +9.383169e-01 +3.103189e-02 -3.422037e-06
+1.116667e+01 +9.388983e-01 +3.399226e-02 -5.777210e-06
+1.118333e+01 +5.891736e-01 +2.266073e-02 -4.415642e-06
+1.120000e+01 +8.644938e-01 +2.428570e-02 -2.611699e-07
+1.121667e+01 +8.046691e-01 +2.305975e-02 -6.411011e-07
+1.123333e+01 +1.394142e+00 +2.982983e-02 +5.835535e-06
+1.125000e+01 +7.149510e-01 +1.217363e-02 +5.716143e-06
+1.126667e+01 +6.389947e-01 +1.424893e-02 +2.561365e-06
+1.128333e+01 +5.195510e-01 +1.319610e-02 +9.179426e-07
+1.130000e+01 +1.325833e+00 +2.783034e-02 +5.461958e-06
+1.131667e+01 +1.126013e+00 +3.257851e-02 -1.979761e-06
+1.133333e+01 +1.138496e+00 +3.382653e-02 -2.875339e-06
+1.135000e+01 +9.092842e-01 +2.757562e-02 -2.642591e-06
+1.136667e+01 +1.697225e+00 +4.233274e-02 +5.113351e-07
+1.138333e+01 +1.065318e+00 +2.841689e-02 -5.565507e-07
+1.140000e+01 +1.092596e+00 +2.668330e-02 +8.594164e-07
+1.141667e+01 +9.705505e-01 +2.415748e-02 +3.516534e-07
+1.143333e+01 +8.143606e-01 +2.197361e-02 -9.306108e-07
+1.145000e+01 +6.376570e-01 +2.247106e-02 -4.456870e-06
+1.146667e+01 +9.443560e-01 +2.967671e-02 -4.776713e-06
+1.148333e+01 +1.377762e+00 +3.579829e-02 -2.232629e-06
+1.150000e+01 +9.359033e-01 +2.552703e-02 -2.150670e-06
+1.151667e+01 +1.211433e+00 +2.849658e-02 -9.101200e-08
+1.153333e+01 +6.046738e-01 +1.709927e-02 -1.631821e-06
+1.155000e+01 +8.096105e-01 +2.297583e-02 -2.808245e-06
+1.156667e+01 +9.587108e-01 +2.260813e-02 -3.668315e-07
+1.158333e+01 +9.846255e-01 +2.077149e-02 +1.202569e-06
+1.160000e+01 +1.496587e+00 +2.193474e-02 +8.036021e-06
+1.161667e+01 +1.273890e+00 +1.774615e-02 +7.492592e-06
+1.163333e+01 +1.150813e+00 +1.301022e-02 +8.828018e-06
+1.165000e+01 +4.958333e-01 +2.125959e-03 +6.963483e-06
+1.166667e+01 +8.251886e-01 +2.004228e-03 +1.155996e-05
+1.168333e+01 +9.187860e-01 +2.135462e-03 +1.260755e-05
+1.170000e+01 +1.010168e+00 +3.192110e-03 +1.294169e-05
+1.171667e+01 +1.223927e+00 +9.957548e-03 +1.090454e-05
+1.173333e+01 +1.346928e+00 +1.204378e-02 +1.089341e-05
+1.175000e+01 +8.867456e-01 +5.295402e-03 +9.343809e-06
+1.176667e+01 +5.474567e-01 +1.085578e-03 +7.646623e-06
+1.178333e+01 +3.777928e-01 +7.201202e-04 +5.485638e-06
+1.180000e+01 +7.703762e-01 +8.517717e-03 +4.977889e-06
+1.181667e+01 +9.717892e-01 +1.358118e-02 +3.894981e-06
+1.183333e+01 +1.360507e+00 +2.654816e-02 -3.820493e-07
+1.185000e+01 +1.668386e+00 +3.401269e-02 -1.930635e-06
+1.186667e+01 +1.636478e+00 +3.370817e-02 -2.363734e-06
+1.188333e+01 +1.544048e+00 +3.112799e-02 -1.950860e-06
+1.190000e+01 +1.268271e+00 +2.914900e-02 -4.059435e-06
+1.191667e+01 +1.560449e+00 +3.180438e-02 -2.931460e-06
+1.193333e+01 +1.392095e+00 +3.147336e-02 -4.872637e-06
+1.195000e+01 +9.723205e-01 +2.504685e-02 -5.227828e-06
+1.196667e+01 +1.819719e+00 +3.592639e-02 -4.011712e-06
+1.198333e+01 +1.499904e+00 +2.935309e-02 -3.080946e-06
+1.200000e+01 +1.286629e+00 +2.453309e-02 -2.223511e-06
+1.201667e+01 +1.836213e+00 +3.062628e-02 -1.309324e-06
+1.203333e+01 +1.791497e+00 +2.654176e-02 +7.135627e-07
+1.205000e+01 +1.544355e+00 +1.989136e-02 +2.612322e-06
+1.206667e+01 +1.569241e+00 +2.260676e-02 +6.349875e-07
+1.208333e+01 +1.091045e+00 +1.705204e-02 -1.276876e-07
+1.210000e+01 +8.126992e-01 +1.089501e-02 +1.325836e-06
+1.211667e+01 +9.674774e-01 +1.614418e-02 -1.137208e-06
+1.213333e+01 +1.490948e+00 +2.114436e-02 -2.141522e-07
+1.215000e+01 +1.346355e+00 +1.598986e-02 +1.822568e-06
+1.216667e+01 +8.475470e-01 +7.214555e-03 +3.365879e-06
+1.218333e+01 +8.823729e-01 +5.905837e-03 +4.361141e-06
+1.220000e+01 +6.838746e-01 +4.037199e-03 +3.815048e-06
+1.221667e+01 +9.743963e-01 +9.707141e-03 +2.291759e-06
+1.223333e+01 +1.027811e+00 +9.213326e-03 +2.956839e-06
+1.225000e+01 +5.381241e-01 +1.083558e-03 +4.282940e-06
+1.226667e+01 +9.306337e-01 +3.954166e-03 +5.523874e-06
+1.228333e+01 +1.728384e-01 -2.877713e-03 +3.786211e-06
+1.230000e+01 +8.501791e-01 +3.705442e-03 +4.928268e-06
+1.231667e+01 +8.537435e-01 +6.636178e-03 +2.923280e-06
+1.233333e+01 +7.599434e-01 +3.787358e-03 +4.014984e-06
+1.235000e+01 +1.419179e+00 +1.116119e-02 +4.422223e-06
+1.236667e+01 +1.322206e+00 +1.120876e-02 +3.530499e-06
+1.238333e+01 +1.378240e+00 +1.095698e-02 +4.049569e-06
+1.240000e+01 +1.726516e+00 +1.432439e-02 +4.369095e-06
+1.241667e+01 +1.166243e+00 +7.868004e-03 +4.352809e-06
+1.243333e+01 +7.971460e-01 +5.978140e-03 +2.737251e-06
+1.245000e+01 +6.855775e-01 +6.190698e-03 +1.636939e-06
+1.246667e+01 +6.532232e-01 +6.225720e-03 +1.262418e-06
+1.248333e+01 +2.752328e-01 +4.870139e-03 -7.209066e-07
+1.250000e+01 +1.071647e+00 +1.362097e-02 -7.399803e-07
+1.251667e+01 +8.867086e-01 +1.107551e-02 -4.720531e-07
+1.253333e+01 +1.186364e+00 +1.559305e-02 -1.368713e-06
+1.255000e+01 +1.346843e+00 +1.594310e-02 -5.122958e-07
+1.256667e+01 +1.707140e+00 +1.839700e-02 +3.151741e-07
+1.258333e+01 +1.917481e+00 +2.208708e-02 -8.425577e-07
+1.260000e+01 +1.112488e+00 +1.639174e-02 -2.534315e-06
+1.261667e+01 +1.595718e+00 +2.166476e-02 -3.065074e-06
+1.263333e+01 +9.151536e-01 +1.437906e-02 -2.733525e-06
+1.265000e+01 +5.320815e-01 +9.428340e-03 -2.032180e-06
+1.266667e+01 +9.777291e-01 +1.285769e-02 -1.605909e-06
+1.268333e+01 +1.064030e+00 +1.332802e-02 -1.494664e-06
+1.270000e+01 +1.396196e+00 +1.581830e-02 -1.192802e-06
+1.271667e+01 +1.150030e+00 +1.419826e-02 -1.736258e-06
+1.273333e+01 +1.542560e+00 +1.482003e-02 +8.464991e-08
+1.275000e+01 +7.787771e-01 +9.288494e-03 -8.191540e-07
+1.276667e+01 +4.636434e-01 +5.871699e-03 -4.943990e-07
+1.278333e+01 +9.834472e-01 +8.470591e-03 +6.285905e-07
+1.280000e+01 +1.290869e+00 +1.137559e-02 +3.508503e-07
+1.281667e+01 +1.174767e+00 +1.150213e-02 -4.777015e-07
+1.283333e+01 +1.249027e+00 +1.072468e-02 +3.462013e-07
+1.285000e+01 +1.491666e+00 +9.856233e-03 +2.140446e-06
+1.286667e+01 +8.573657e-01 +4.971579e-03 +1.868815e-06
+1.288333e+01 +1.009331e+00 +6.378233e-03 +1.655960e-06
+1.290000e+01 +8.616378e-01 +7.204505e-03 +2.569765e-07
+1.291667e+01 +4.759496e-01 +4.385584e-03 +1.245818e-08
+1.293333e+01 +1.429822e+00 +1.105422e-02 +5.834127e-07
+1.295000e+01 +1.561378e+00 +1.107551e-02 +1.147597e-06
+1.296667e+01 +1.037188e+00 +6.870934e-03 +1.201655e-06
+1.298333e+01 +7.584992e-01 +4.899353e-03 +1.028835e-06
+1.300000e+01 +5.493541e-01 +5.014446e-03 -1.510279e-07
+1.301667e+01 +9.252319e-01 +7.356346e-03 +1.121620e-07
+1.303333e+01 +1.322568e+00 +1.101436e-02 -3.765373e-07
+1.305000e+01 +7.382157e-01 +7.467551e-03 -9.545404e-07
+1.306667e+01 +7.884167e-01 +8.745886e-03 -1.595940e-06
+1.308333e+01 +9.756625e-01 +1.060052e-02 -1.946695e-06
+1.310000e+01 +6.497218e-01 +9.021104e-03 -2.521168e-06
+1.311667e+01 +5.810510e-01 +8.020656e-03 -2.235941e-06
+1.313333e+01 +1.258613e+00 +1.373764e-02 -2.741375e-06
+1.315000e+01 +1.287620e+00 +1.441948e-02 -3.085788e-06
+1.316667e+01 +1.339905e+00 +1.396478e-02 -2.594411e-06
+1.318333e+01 +1.138135e+00 +1.352639e-02 -3.281087e-06
+1.320000e+01 +1.319717e+00 +1.329307e-02 -2.369317e-06
+1.321667e+01 +1.486392e+00 +1.397282e-02 -2.132751e-06
+1.323333e+01 +1.095778e+00 +1.161149e-02 -2.365199e-06
+1.325000e+01 +6.653205e-01 +1.027211e-02 -3.405606e-06
+1.326667e+01 +7.360849e-01 +1.036292e-02 -3.215663e-06
+1.328333e+01 +8.458343e-01 +1.147423e-02 -3.505052e-06
+1.330000e+01 +8.308686e-01 +1.073971e-02 -3.135991e-06
+1.331667e+01 +5.627226e-01 +7.943289e-03 -2.516818e-06
+1.333333e+01 +7.819469e-01 +7.732536e-03 -1.476241e-06
+1.335000e+01 +1.109539e+00 +7.478395e-03 +5.311662e-08
+1.336667e+01 +1.048373e+00 +5.780646e-03 +8.517663e-07
+1.338333e+01 +1.301102e+00 +7.656593e-03 +6.605424e-07
+1.340000e+01 +7.945359e-01 +4.351627e-03 +6.772380e-07
+1.341667e+01 +1.111055e+00 +6.402528e-03 +6.081125e-07
+1.343333e+01 +1.230624e+00 +8.554356e-03 -3.285817e-07
+1.345000e+01 +1.645616e+00 +1.083975e-02 -2.061234e-07
+1.346667e+01 +1.072716e+00 +6.452110e-03 +3.543788e-07
+1.348333e+01 +1.856760e+00 +8.685792e-03 +1.785282e-06
+1.350000e+01 +8.592848e-01 +3.472348e-03 +1.434878e-06
+1.351667e+01 +1.716264e+00 +7.293421e-03 +1.966802e-06
+1.353333e+01 +1.423809e+00 +4.887396e-03 +2.383722e-06
+1.355000e+01 +2.096468e+00 +7.682269e-03 +2.724758e-06
+1.356667e+01 +1.361550e+00 +5.942904e-03 +1.362879e-06
+1.358333e+01 +1.726968e+00 +8.566898e-03 +6.854420e-07
+1.360000e+01 +1.518335e+00 +9.158301e-03 -4.608869e-07
+1.361667e+01 +1.301795e+00 +8.774147e-03 -9.896605e-07
+1.363333e+01 +9.909507e-01 +8.173546e-03 -1.631983e-06
+1.365000e+01 +3.436381e-01 +5.372368e-03 -1.829065e-06
+1.366667e+01 +3.184123e-01 +4.509465e-03 -1.444262e-06
+1.368333e+01 +9.273925e-01 +5.664331e-03 -4.696993e-07
+1.370000e+01 +1.281598e+00 +5.452344e-03 +6.180694e-07
+1.371667e+01 +1.392146e+00 +6.354273e-03 +2.980030e-07
+1.373333e+01 +1.414382e+00 +7.079559e-03 -1.637830e-07
+1.375000e+01 +1.308787e+00 +7.067173e-03 -5.109746e-07
+1.376667e+01 +7.451754e-01 +4.033792e-03 -1.829749e-07
+1.378333e+01 +4.664497e-01 +2.378968e-03 +5.520335e-08
+1.380000e+01 +9.388476e-01 +4.260453e-03 +1.003596e-07
+1.381667e+01 +9.337255e-01 +4.672982e-03 -2.129879e-07
+1.383333e+01 +1.422056e+00 +5.307725e-03 +6.651213e-07
+1.385000e+01 +1.611265e+00 +6.674172e-03 +2.617448e-07
+1.386667e+01 +1.156415e+00 +5.903225e-03 -4.711382e-07
+1.388333e+01 +7.552355e-01 +5.107049e-03 -1.037953e-06
+1.390000e+01 +1.666422e+00 +9.510694e-03 -1.523766e-06
+1.391667e+01 +2.169834e+00 +1.000909e-02 -6.342636e-07
+1.393333e+01 +1.166173e+00 +6.551690e-03 -9.188023e-07
+1.395000e+01 +1.362345e+00 +7.377117e-03 -1.044888e-06
+1.396667e+01 +2.179118e+00 +8.790248e-03 -1.003698e-07
+1.398333e+01 +1.517887e+00 +6.514948e-03 -2.272418e-07
+1.400000e+01 +1.693739e+00 +6.812132e-03 -1.175095e-07
+1.401667e+01 +1.339156e+00 +6.310945e-03 -6.407384e-07
+1.403333e+01 +9.695785e-01 +6.884756e-03 -1.850474e-06
+1.405000e+01 +9.932034e-01 +7.357060e-03 -2.161908e-06
+1.406667e+01 +1.210422e+00 +7.608340e-03 -1.922291e-06
+1.408333e+01 +1.833748e+00 +8.574443e-03 -1.289908e-06
+1.410000e+01 +1.482712e+00 +6.885125e-03 -9.990656e-07
+1.411667e+01 +1.478080e+00 +6.180891e-03 -6.242948e-07
+1.413333e+01 +1.646296e+00 +6.836222e-03 -7.558097e-07
+1.415000e+01 +1.312731e+00 +5.478380e-03 -6.025736e-07
+1.416667e+01 +1.914846e+00 +6.777608e-03 -3.179224e-07
+1.418333e+01 +1.122589e+00 +4.962357e-03 -7.045861e-07
+1.420000e+01 +1.057509e+00 +5.726699e-03 -1.346951e-06
+1.421667e+01 +1.096821e+00 +6.252019e-03 -1.643221e-06
+1.423333e+01 +1.521397e+00 +7.734257e-03 -1.828538e-06
+1.425000e+01 +1.172565e+00 +6.823140e-03 -1.924739e-06
+1.426667e+01 +5.399664e-01 +5.405892e-03 -2.204588e-06
+1.428333e+01 +8.600453e-01 +6.309829e-03 -2.218080e-06
+1.430000e+01 +5.381494e-01 +5.688764e-03 -2.431436e-06
+1.431667e+01 +8.174067e-01 +5.688082e-03 -1.948031e-06
+1.433333e+01 +6.390756e-01 +5.632593e-03 -2.248422e-06
+1.435000e+01 +8.696840e-01 +5.730609e-03 -1.904908e-06
+1.436667e+01 +1.148330e+00 +6.129417e-03 -1.660898e-06
+1.438333e+01 +2.189328e-01 +5.291097e-03 -2.803859e-06
+1.440000e+01 +1.333664e-01 +4.741082e-03 -2.627496e-06
+1.441667e+01 +1.968553e-01 +4.873949e-03 -2.604102e-06
+1.443333e+01 +2.735936e-01 +4.406290e-03 -2.184769e-06
+1.445000e+01 +4.632077e-01 +4.500834e-03 -1.904940e-06
+1.446667e+01 +6.055489e-01 +4.343487e-03 -1.553321e-06
+1.448333e+01 +1.315054e+00 +6.076174e-03 -1.334255e-06
+1.450000e+01 +9.295257e-01 +4.961885e-03 -1.344798e-06
+1.451667e+01 +1.386189e+00 +5.700330e-03 -9.969459e-07
+1.453333e+01 +1.375527e+00 +5.670315e-03 -1.010636e-06
+1.455000e+01 +1.400828e+00 +6.425191e-03 -1.447753e-06
+1.456667e+01 +1.338263e+00 +5.750884e-03 -1.161035e-06
+1.458333e+01 +1.793298e+00 +6.173680e-03 -6.924653e-07
+1.460000e+01 +8.820447e-01 +4.782003e-03 -1.328116e-06
+1.461667e+01 +1.312209e+00 +5.542162e-03 -1.139010e-06
+1.463333e+01 +1.474418e+00 +4.902566e-03 -5.255005e-07
+1.465000e+01 +5.422792e-01 +2.619416e-03 -5.880539e-07
+1.466667e+01 +5.960040e-01 +2.755865e-03 -6.163885e-07
+1.468333e+01 +4.943059e-01 +2.263599e-03 -4.952358e-07
+1.470000e+01 +5.293857e-01 +2.394131e-03 -5.393818e-07
+1.471667e+01 +1.210328e+00 +3.630959e-03 -2.540815e-07
+1.473333e+01 +9.019096e-01 +2.009962e-03 +2.458998e-07
+1.475000e+01 +3.338674e-01 +1.663327e-03 -4.186407e-07
+1.476667e+01 +1.014654e+00 +3.144769e-03 -3.048782e-07
+1.478333e+01 +1.127884e+00 +3.417269e-03 -3.157093e-07
+1.480000e+01 +1.053956e+00 +3.341843e-03 -3.941850e-07
+1.481667e+01 +1.440181e+00 +3.946772e-03 -2.218773e-07
+1.483333e+01 +1.087966e+00 +3.104341e-03 -2.291132e-07
+1.485000e+01 +7.109980e-01 +2.448620e-03 -3.781272e-07
+1.486667e+01 +7.447126e-01 +2.391861e-03 -3.153159e-07
+1.488333e+01 +5.529382e-01 +2.285791e-03 -5.327642e-07
+1.490000e+01 +7.502704e-01 +2.516658e-03 -4.177517e-07
+1.491667e+01 +7.431776e-01 +1.920544e-03 -7.779764e-08
+1.493333e+01 +9.955384e-01 +2.685957e-03 -2.126582e-07
+1.495000e+01 +1.049990e+00 +1.753636e-03 +4.149409e-07
+1.496667e+01 +1.485104e+00 +2.808868e-03 +3.308650e-07
+1.498333e+01 +1.436933e+00 +2.317881e-03 +5.451888e-07
+1.500000e+01 +9.851291e-01 +1.242925e-03 +6.102964e-07
+1.501667e+01 +1.266146e+00 +1.671581e-03 +6.761568e-07
+1.503333e+01 +1.140256e+00 +1.700312e-03 +4.826674e-07
+1.505000e+01 +1.326200e+00 +1.932782e-03 +5.455943e-07
+1.506667e+01 +1.440767e+00 +2.011895e-03 +6.119896e-07
+1.508333e+01 +1.423944e+00 +1.638441e-03 +7.951299e-07
+1.510000e+01 +1.345600e+00 +1.041666e-03 +1.042925e-06
+1.511667e+01 +6.355911e-01 +2.099229e-04 +7.257088e-07
+1.513333e+01 +5.327796e-01 +8.096907e-05 +6.671711e-07
+1.515000e+01 +1.039179e-02 -7.789486e-04 +5.831542e-07
+1.516667e+01 +1.439660e-01 -2.070188e-04 +3.723306e-07
+1.518333e+01 +5.238460e-01 +3.579148e-05 +6.468171e-07
+1.520000e+01 +5.036943e-01 -6.932551e-05 +6.771920e-07
+1.521667e+01 +8.627927e-01 +1.172340e-03 +3.265884e-07
+1.523333e+01 +9.649500e-01 +1.241374e-03 +3.933127e-07
+1.525000e+01 +1.268619e-01 +4.076082e-04 -5.642450e-08
+1.526667e+01 +2.370982e-01 +9.036483e-05 +2.543000e-07
+1.528333e+01 +2.658913e-01 -3.455107e-04 +5.457822e-07
+1.530000e+01 +7.137714e-01 +6.111786e-04 +4.713573e-07
+1.531667e+01 +1.218082e+00 +1.781845e-03 +3.256910e-07
+1.533333e+01 +1.485826e+00 +2.240853e-03 +3.343662e-07
+1.535000e+01 +1.757257e+00 +2.963399e-03 +1.709881e-07
+1.536667e+01 +1.422415e+00 +2.238809e-03 +2.416007e-07
+1.538333e+01 +1.632651e+00 +2.659127e-03 +1.711482e-07
+1.540000e+01 +1.054351e+00 +1.960048e-03 +2.528574e-09
+1.541667e+01 +6.019550e-01 +7.086869e-04 +2.988622e-07
+1.543333e+01 +4.198431e-01 +2.337790e-04 +3.884534e-07
+1.545000e+01 +1.060061e+00 +1.196109e-03 +4.076212e-07
+1.546667e+01 +9.868972e-01 +1.340154e-03 +2.324148e-07
+1.548333e+01 +1.067135e+00 +1.406950e-03 +2.527324e-07
+1.550000e+01 +1.226035e+00 +1.816353e-03 +1.397170e-07
+1.551667e+01 +1.114373e+00 +1.742798e-03 +6.492071e-08
+1.553333e+01 +6.143459e-01 +1.253026e-03 -1.118477e-07
+1.555000e+01 +1.291341e+00 +2.166588e-03 -5.691312e-08
+1.556667e+01 +6.881693e-01 +1.500325e-03 -2.110512e-07
+1.558333e+01 +9.944021e-01 +1.950668e-03 -2.197736e-07
+1.560000e+01 +1.286690e+00 +2.347605e-03 -2.104567e-07
+1.561667e+01 +1.484808e+00 +2.762495e-03 -3.010497e-07
+1.563333e+01 +1.263585e+00 +2.891220e-03 -5.840395e-07
+1.565000e+01 +2.577895e-01 +1.537829e-03 -6.255634e-07
+1.566667e+01 +5.914423e-01 +2.036991e-03 -6.592162e-07
+1.568333e+01 +1.088176e+00 +2.590740e-03 -5.848365e-07
+1.570000e+01 +1.279717e+00 +2.785442e-03 -5.538673e-07
+1.571667e+01 +4.975137e-01 +1.841019e-03 -6.365239e-07
+1.573333e+01 +3.254036e-01 +1.750809e-03 -7.340309e-07
+1.575000e+01 +9.448302e-01 +2.350033e-03 -5.923498e-07
+1.576667e+01 +8.328938e-01 +1.980695e-03 -4.690253e-07
+1.578333e+01 +1.279223e+00 +2.521994e-03 -4.387417e-07
+1.580000e+01 +1.244668e+00 +2.448949e-03 -4.315815e-07
+1.581667e+01 +1.128206e+00 +2.702222e-03 -6.868282e-07
+1.583333e+01 +6.183217e-01 +1.685290e-03 -4.787526e-07
+1.585000e+01 +1.072995e+00 +2.040892e-03 -3.506285e-07
+1.586667e+01 +9.474593e-01 +1.812108e-03 -3.181031e-07
+1.588333e+01 +2.429750e-01 +1.008628e-03 -3.725576e-07
+1.590000e+01 +2.125662e-02 +5.943184e-04 -2.983397e-07
+1.591667e+01 +3.752334e-01 +6.540240e-04 -7.113914e-08
+1.593333e+01 +5.234425e-01 +6.497845e-04 +3.909780e-08
+1.595000e+01 +6.221390e-01 +6.511232e-04 +1.093296e-07
+1.596667e+01 +8.264483e-01 +9.653196e-04 +7.225723e-08
+1.598333e+01 +3.812467e-01 +7.960740e-04 -1.685333e-07
+1.600000e+01 +1.227473e+00 +1.719922e-03 -8.180763e-08
+1.601667e+01 +1.275741e+00 +1.766790e-03 -8.023938e-08
+1.603333e+01 +8.893241e-01 +1.138799e-03 +8.614787e-09
+1.605000e+01 +1.332798e+00 +1.321375e-03 +2.104860e-07
+1.606667e+01 +1.106559e+00 +1.138844e-03 +1.506963e-07
+1.608333e+01 +1.094812e+00 +1.020653e-03 +2.029575e-07
+1.610000e+01 +5.620738e-01 +7.941960e-04 -3.509142e-08
+1.611667e+01 +8.005625e-01 +1.128376e-03 -8.345751e-08
+1.613333e+01 +6.113552e-01 +9.946933e-04 -1.392862e-07
+1.615000e+01 +3.997847e-01 +5.857746e-04 -4.290405e-08
+1.616667e+01 +7.562074e-01 +6.620496e-04 +1.468644e-07
+1.618333e+01 +7.532256e-01 +7.031239e-04 +1.144473e-07
+1.620000e+01 +4.073362e-01 +3.461095e-04 +9.331332e-08
+1.621667e+01 +6.266723e-01 +7.454225e-04 -5.800467e-09
+1.623333e+01 +3.827420e-01 +8.677219e-04 -2.458369e-07
+1.625000e+01 +7.622255e-01 +1.354503e-03 -2.896672e-07
+1.626667e+01 +7.901514e-01 +1.448661e-03 -3.311519e-07
+1.628333e+01 +1.002997e+00 +1.587209e-03 -2.775828e-07
+1.630000e+01 +1.666327e+00 +2.180375e-03 -2.083900e-07
+1.631667e+01 +5.839024e-01 +1.453931e-03 -4.508483e-07
+1.633333e+01 +1.148658e+00 +1.858553e-03 -3.555930e-07
+1.635000e+01 +9.344490e-01 +1.454592e-03 -2.524834e-07
+1.636667e+01 +1.302731e+00 +1.778286e-03 -2.380085e-07
+1.638333e+01 +1.630019e+00 +1.838977e-03 -9.725128e-08
+1.640000e+01 +1.281028e+00 +1.457995e-03 -7.765818e-08
+1.641667e+01 +1.190025e+00 +1.265595e-03 -2.772799e-08
+1.643333e+01 +1.248719e+00 +1.129951e-03 +6.822586e-08
+1.645000e+01 +7.602013e-01 +7.185806e-04 +4.828354e-08
+1.646667e+01 +1.214773e+00 +1.018889e-03 +8.419757e-08
+1.648333e+01 +8.127408e-01 +5.822823e-04 +1.322935e-07
+1.650000e+01 +7.049767e-01 +3.601857e-04 +2.002506e-07
+1.651667e+01 +1.749032e-01 -1.145048e-04 +2.125972e-07
+1.653333e+01 +8.291269e-01 +3.768745e-04 +2.331958e-07
+1.655000e+01 +8.119600e-01 +4.192446e-04 +1.912128e-07
+1.656667e+01 +1.086669e+00 +7.003749e-04 +1.484542e-07
+1.658333e+01 +1.314104e+00 +1.000885e-03 +6.759579e-08
+1.660000e+01 +1.585514e+00 +1.106271e-03 +1.192319e-07
+1.661667e+01 +1.317327e+00 +8.935065e-04 +1.158466e-07
+1.663333e+01 +1.303263e+00 +6.540985e-04 +2.406349e-07
+1.665000e+01 +8.084083e-01 +4.177501e-04 +1.608981e-07
+1.666667e+01 +1.562091e+00 +8.131461e-04 +2.297120e-07
+1.668333e+01 +1.609882e+00 +8.299282e-04 +2.268230e-07
+1.670000e+01 +1.086523e+00 +6.486344e-04 +1.152803e-07
+1.671667e+01 +1.008657e+00 +7.290406e-04 +2.417967e-08
+1.673333e+01 +5.416693e-01 +5.652167e-04 -6.958801e-08
+1.675000e+01 +1.037582e+00 +7.519981e-04 +1.640577e-09
+1.676667e+01 +1.366492e+00 +9.798193e-04 -1.711767e-08
+1.678333e+01 +1.769887e+00 +1.149231e-03 +2.448331e-08
+1.680000e+01 +1.483979e+00 +1.139082e-03 -8.435869e-08
+1.681667e+01 +1.462052e+00 +1.167884e-03 -1.211170e-07
+1.683333e+01 +1.025506e+00 +9.672571e-04 -1.629014e-07
+1.685000e+01 +9.345649e-01 +8.248197e-04 -1.187508e-07
+1.686667e+01 +6.300335e-01 +6.951294e-04 -1.531827e-07
+1.688333e+01 +1.011473e+00 +9.276223e-04 -1.722114e-07
+1.690000e+01 +1.635089e+00 +1.153412e-03 -1.059478e-07
+1.691667e+01 +1.227920e+00 +8.449144e-04 -6.149034e-08
+1.693333e+01 +1.617598e+00 +1.006101e-03 -4.115026e-08
+1.695000e+01 +1.063542e+00 +8.013634e-04 -1.001861e-07
+1.696667e+01 +7.212122e-01 +7.084805e-04 -1.582571e-07
+1.698333e+01 +6.778983e-01 +6.461882e-04 -1.410378e-07
+1.700000e+01 +1.028750e+00 +7.312745e-04 -8.935318e-08
+1.701667e+01 +8.915263e-01 +6.402766e-04 -8.204060e-08
+1.703333e+01 +9.801584e-01 +6.252035e-04 -5.034988e-08
+1.705000e+01 +1.514171e+00 +8.190180e-04 -8.450338e-09
+1.706667e+01 +1.455423e+00 +7.798727e-04 -7.728041e-09
+1.708333e+01 +1.502394e+00 +7.826339e-04 -1.770729e-09
+1.710000e+01 +1.249484e+00 +8.684396e-04 -1.314113e-07
+1.711667e+01 +1.182791e+00 +7.346816e-04 -7.606351e-08
+1.713333e+01 +1.468235e+00 +7.452786e-04 -9.751264e-09
+1.715000e+01 +9.829204e-01 +5.171016e-04 -1.007049e-08
+1.716667e+01 +9.360621e-01 +4.761715e-04 -3.670989e-09
+1.718333e+01 +1.381192e+00 +6.218082e-04 +2.317488e-08
+1.720000e+01 +1.901183e+00 +8.840958e-04 -2.797958e-09
+1.721667e+01 +1.629510e+00 +7.515047e-04 +8.521204e-10
+1.723333e+01 +1.476505e+00 +8.030663e-04 -7.550695e-08
+1.725000e+01 +1.497956e+00 +7.954683e-04 -7.349324e-08
+1.726667e+01 +1.005103e+00 +5.921809e-04 -7.572489e-08
+1.728333e+01 +7.616194e-01 +4.977334e-04 -8.298321e-08
+1.730000e+01 +7.036685e-01 +4.266017e-04 -5.950751e-08
+1.731667e+01 +1.593940e+00 +7.864955e-04 -6.965944e-08
+1.733333e+01 +1.420993e+00 +6.490371e-04 -3.238401e-08
+1.735000e+01 +1.072826e+00 +4.731751e-04 -1.122452e-08
+1.736667e+01 +1.514625e+00 +5.757344e-04 +2.233106e-08
+1.738333e+01 +9.126970e-01 +4.572853e-04 -4.475465e-08
+1.740000e+01 +1.234584e+00 +5.988270e-04 -6.290019e-08
+1.741667e+01 +1.194984e+00 +6.800109e-04 -1.243006e-07
+1.743333e+01 +8.451046e-01 +6.077855e-04 -1.603649e-07
+1.745000e+01 +7.732367e-01 +5.882550e-04 -1.675104e-07
+1.746667e+01 +9.128355e-01 +5.785731e-04 -1.344743e-07
+1.748333e+01 +5.014681e-01 +5.230343e-04 -1.920625e-07
+1.750000e+01 +9.916719e-01 +5.993099e-04 -1.340906e-07
+1.751667e+01 +8.043928e-01 +5.549420e-04 -1.495307e-07
+1.753333e+01 +1.121955e+00 +5.326898e-04 -7.022974e-08
+1.755000e+01 +1.665631e+00 +6.568111e-04 -3.161959e-08
+1.756667e+01 +1.896005e+00 +6.279168e-04 +2.958309e-08
+1.758333e+01 +1.690426e+00 +5.347811e-04 +3.992098e-08
+1.760000e+01 +1.854173e+00 +5.981780e-04 +2.770010e-08
+1.761667e+01 +1.685837e+00 +4.999108e-04 +4.885705e-08
+1.763333e+01 +1.225063e+00 +4.450083e-04 -8.234890e-09
+1.765000e+01 +1.084320e+00 +3.924292e-04 -7.942212e-09
+1.766667e+01 +9.630625e-01 +3.436209e-04 -5.541748e-09
+1.768333e+01 +7.590660e-01 +1.780157e-04 +5.296626e-08
+1.770000e+01 +9.700538e-01 +2.962425e-04 +1.543806e-08
+1.771667e+01 +4.333682e-01 +2.618587e-04 -6.177177e-08
+1.773333e+01 +4.088476e-02 +1.034773e-04 -3.917244e-08
+1.775000e+01 +6.944712e-01 +2.365374e-04 -4.721923e-09
+1.776667e+01 +1.339732e+00 +3.826306e-04 +2.106053e-08
+1.778333e+01 +8.748146e-01 +3.292533e-04 -3.086959e-08
+1.780000e+01 +8.701350e-01 +3.662518e-04 -5.590484e-08
+1.781667e+01 +1.454703e+00 +4.715445e-04 -1.893317e-08
+1.783333e+01 +1.807596e+00 +5.412100e-04 -2.918843e-09
+1.785000e+01 +1.389671e+00 +4.109242e-04 +2.724957e-09
+1.786667e+01 +1.151198e+00 +4.354863e-04 -5.424329e-08
+1.788333e+01 +1.765696e-01 +1.859033e-04 -6.416659e-08
+1.790000e+01 +6.576628e-01 +2.560213e-04 -3.153758e-08
+1.791667e+01 +4.137006e-01 +2.324596e-04 -5.920679e-08
+1.793333e+01 +8.683325e-01 +3.606279e-04 -6.414149e-08
+1.795000e+01 +1.101578e+00 +4.212516e-04 -6.455663e-08
+1.796667e+01 +7.220741e-01 +3.488066e-04 -8.360363e-08
+1.798333e+01 +4.047411e-01 +3.022396e-04 -1.077752e-07
+1.800000e+01 +1.565722e+00 +5.282793e-04 -5.888877e-08
+1.801667e+01 +1.233751e+00 +4.162586e-04 -4.557893e-08
+1.803333e+01 +1.295564e+00 +3.205745e-04 +1.889780e-08
+1.805000e+01 +1.111327e+00 +2.986686e-04 +1.838573e-09
+1.806667e+01 +1.091282e+00 +2.805894e-04 +6.973547e-09
+1.808333e+01 +1.244992e+00 +3.004053e-04 +1.489681e-08
+1.810000e+01 +1.360069e+00 +3.554805e-04 -4.091613e-09
+1.811667e+01 +7.186152e-01 +1.695712e-04 +1.425553e-08
+1.813333e+01 +8.593692e-01 +1.818607e-04 +2.450693e-08
+1.815000e+01 +7.117722e-01 +9.450205e-05 +5.412243e-08
+1.816667e+01 +9.389010e-01 +1.232209e-04 +6.726049e-08
+1.818333e+01 +1.095667e+00 +1.372237e-04 +7.922692e-08
+1.820000e+01 +1.019226e+00 +1.838544e-04 +3.916830e-08
+1.821667e+01 +1.201838e+00 +2.478142e-04 +2.417443e-08
+1.823333e+01 +1.072060e+00 +2.105297e-04 +2.733476e-08
+1.825000e+01 +1.296125e+00 +1.946697e-04 +6.470006e-08
+1.826667e+01 +1.328176e+00 +1.628957e-04 +8.589508e-08
+1.828333e+01 +8.234270e-01 +9.405202e-05 +6.053356e-08
+1.830000e+01 +9.389479e-01 +7.783998e-05 +8.314168e-08
+1.831667e+01 +1.192134e+00 +1.239103e-04 +8.607036e-08
+1.833333e+01 +1.255841e+00 +1.801168e-04 +5.872975e-08
+1.835000e+01 +1.606345e+00 +2.109338e-04 +8.171932e-08
+1.836667e+01 +1.349350e+00 +1.904254e-04 +6.082315e-08
+1.838333e+01 +9.412096e-01 +1.882114e-04 +1.173469e-08
+1.840000e+01 +1.012698e+00 +2.134741e-04 +2.599032e-09
+1.841667e+01 +1.212137e+00 +1.950666e-04 +3.439384e-08
+1.843333e+01 +1.088092e+00 +1.300387e-04 +5.704505e-08
+1.845000e+01 +9.620988e-01 +1.141681e-04 +5.034897e-08
+1.846667e+01 +1.367147e+00 +1.675775e-04 +6.062956e-08
+1.848333e+01 +1.067408e+00 +1.273183e-04 +5.035943e-08
+1.850000e+01 +5.328906e-01 +4.039332e-05 +4.348087e-08
+1.851667e+01 +5.559073e-01 +8.617139e-05 +1.690904e-08
+1.853333e+01 +9.406469e-01 +1.571199e-04 +1.434456e-08
+1.855000e+01 +1.194080e+00 +2.607257e-04 -2.182141e-08
+1.856667e+01 +1.371927e+00 +2.381557e-04 +9.159069e-09
+1.858333e+01 +1.117308e+00 +2.125844e-04 -3.379845e-09
+1.860000e+01 +1.395334e+00 +2.602615e-04 -4.851314e-09
+1.861667e+01 +1.352099e+00 +2.316944e-04 +6.237263e-09
+1.863333e+01 +1.873992e+00 +2.899178e-04 +2.109923e-08
+1.865000e+01 +1.353277e+00 +2.264613e-04 +7.082036e-09
+1.866667e+01 +1.101328e+00 +1.914116e-04 +2.034021e-09
+1.868333e+01 +1.039256e+00 +1.477196e-04 +2.020254e-08
+1.870000e+01 +1.215104e+00 +1.972773e-04 +4.634793e-09
+1.871667e+01 +1.467341e+00 +2.323270e-04 +4.586485e-09
+1.873333e+01 +1.090520e+00 +2.357123e-04 -3.292941e-08
+1.875000e+01 +9.331817e-01 +2.168785e-04 -3.737058e-08
+1.876667e+01 +5.515444e-01 +1.766378e-04 -4.833998e-08
+1.878333e+01 +7.639373e-01 +2.341338e-04 -6.556352e-08
+1.880000e+01 +8.655154e-01 +2.497904e-04 -6.743553e-08
+1.881667e+01 +4.873963e-01 +1.821970e-04 -6.076277e-08
+1.883333e+01 +7.733891e-01 +2.133043e-04 -5.548096e-08
+1.885000e+01 +1.272623e+00 +2.984650e-04 -6.391124e-08
+1.886667e+01 +1.258310e+00 +3.081015e-04 -7.182119e-08
+1.888333e+01 +9.978577e-01 +2.961256e-04 -8.758564e-08
+1.890000e+01 +8.826166e-01 +2.579888e-04 -7.534926e-08
+1.891667e+01 +7.605073e-01 +2.515455e-04 -8.250539e-08
+1.893333e+01 +5.090436e-01 +1.915111e-04 -6.821956e-08
+1.895000e+01 +6.797219e-01 +1.961804e-04 -5.756137e-08
+1.896667e+01 +6.741398e-01 +2.086735e-04 -6.607323e-08
+1.898333e+01 +6.250209e-01 +1.897074e-04 -5.927058e-08
+1.900000e+01 +1.545624e+00 +2.945477e-04 -4.668513e-08
+1.901667e+01 +1.500908e+00 +2.527113e-04 -2.616160e-08
+1.903333e+01 +1.408616e+00 +2.470663e-04 -3.121863e-08
+1.905000e+01 +7.868218e-01 +1.832690e-04 -4.186415e-08
+1.906667e+01 +2.413508e-01 +1.034468e-04 -3.681973e-08
+1.908333e+01 +6.507393e-01 +1.667716e-04 -4.434990e-08
+1.910000e+01 +7.500547e-01 +1.845407e-04 -4.821420e-08
+1.911667e+01 +6.085592e-01 +2.068659e-04 -7.312622e-08
+1.913333e+01 +7.747387e-01 +2.110691e-04 -6.350493e-08
+1.915000e+01 +1.087347e+00 +2.420000e-04 -5.862316e-08
+1.916667e+01 +1.133412e+00 +2.275020e-04 -4.708522e-08
+1.918333e+01 +1.055919e+00 +2.011524e-04 -3.780293e-08
+1.920000e+01 +1.096043e+00 +1.910958e-04 -2.955897e-08
+1.921667e+01 +6.655360e-01 +1.574286e-04 -4.134977e-08
+1.923333e+01 +1.155603e+00 +2.300690e-04 -5.019152e-08
+1.925000e+01 +1.176254e+00 +2.347318e-04 -5.233549e-08
+1.926667e+01 +1.259490e+00 +2.415801e-04 -5.153581e-08
+1.928333e+01 +1.161442e+00 +2.252476e-04 -4.950548e-08
+1.930000e+01 +1.249628e+00 +2.195715e-04 -4.125763e-08
+1.931667e+01 +1.261055e+00 +1.861538e-04 -2.166780e-08
+1.933333e+01 +1.925532e-01 +1.019227e-04 -4.191333e-08
+1.935000e+01 +6.828828e-01 +1.305160e-04 -2.792087e-08
+1.936667e+01 +1.460041e+00 +1.968307e-04 -1.754245e-08
+1.938333e+01 +1.145890e+00 +1.779122e-04 -2.733514e-08
+1.940000e+01 +1.189211e+00 +1.984228e-04 -3.798113e-08
+1.941667e+01 +2.628309e-01 +1.082985e-04 -4.221327e-08
+1.943333e+01 +1.069047e+00 +1.750300e-04 -3.331583e-08
+1.945000e+01 +1.278926e+00 +1.860346e-04 -2.812708e-08
+1.946667e+01 +1.244372e+00 +1.837221e-04 -2.989641e-08
+1.948333e+01 +9.277766e-01 +1.594749e-04 -3.493778e-08
+1.950000e+01 +1.205640e+00 +1.862043e-04 -3.600663e-08
+1.951667e+01 +1.353701e+00 +1.961629e-04 -3.463228e-08
+1.953333e+01 +1.184999e+00 +1.802881e-04 -3.565313e-08
+1.955000e+01 +1.465461e+00 +1.976750e-04 -3.175707e-08
+1.956667e+01 +1.472152e+00 +1.800628e-04 -2.209322e-08
+1.958333e+01 +1.504310e+00 +1.589664e-04 -9.113838e-09
+1.960000e+01 +1.037688e+00 +1.327440e-04 -1.866113e-08
+1.961667e+01 +5.374176e-01 +8.959251e-05 -1.946569e-08
+1.963333e+01 +1.345653e+00 +1.355024e-04 -6.815124e-09
+1.965000e+01 +1.302572e+00 +1.569819e-04 -2.286859e-08
+1.966667e+01 +7.329841e-01 +1.041481e-04 -2.035908e-08
+1.968333e+01 +1.284655e+00 +1.499146e-04 -2.161190e-08
+1.970000e+01 +1.204708e+00 +1.351621e-04 -1.758743e-08
+1.971667e+01 +1.137379e+00 +1.134531e-04 -8.725504e-09
+1.973333e+01 +1.570407e+00 +1.525064e-04 -1.280709e-08
+1.975000e+01 +1.398436e+00 +1.547295e-04 -2.305358e-08
+1.976667e+01 +8.812937e-01 +1.114784e-04 -2.118004e-08
+1.978333e+01 +5.044339e-01 +1.018888e-04 -3.303985e-08
+1.980000e+01 +2.177699e-01 +1.000237e-04 -4.537693e-08
+1.981667e+01 +7.505326e-01 +1.169519e-04 -3.280897e-08
+1.983333e+01 +5.075171e-01 +8.523982e-05 -2.516179e-08
+1.985000e+01 +1.220314e+00 +1.225604e-04 -1.666198e-08
+1.986667e+01 +1.397845e+00 +1.331702e-04 -1.599315e-08
+1.988333e+01 +8.061992e-01 +9.611901e-05 -1.939360e-08
+1.990000e+01 +1.190039e+00 +1.091089e-04 -1.178338e-08
+1.991667e+01 +1.116889e+00 +9.238850e-05 -5.482022e-09
+1.993333e+01 +1.358841e+00 +1.128668e-04 -8.552026e-09
+1.995000e+01 +8.544863e-01 +6.541590e-05 -1.046080e-09
+1.996667e+01 +1.230808e+00 +8.907506e-05 -8.041519e-10
+1.998333e+01 +7.649800e-01 +4.617684e-05 +5.899332e-09
+2.000000e+01 +6.866939e-01 +4.755195e-05 +1.473605e-09
+2.001667e+01 +1.099705e+00 +5.800813e-05 +1.102274e-08
+2.003333e+01 +1.151906e+00 +5.442937e-05 +1.475347e-08
+2.005000e+01 +1.808397e+00 +8.956007e-05 +1.855174e-08
+2.006667e+01 +9.422429e-01 +4.447740e-05 +1.266356e-08
+2.008333e+01 +8.373970e-01 +3.725633e-05 +1.241931e-08
+2.010000e+01 +1.069211e+00 +6.235243e-05 +5.334560e-09
+2.011667e+01 +7.734591e-01 +5.365388e-05 -7.845389e-10
+2.013333e+01 +1.293698e+00 +7.348424e-05 +5.724822e-09
+2.015000e+01 +7.256833e-01 +4.946162e-05 -7.122701e-10
+2.016667e+01 +9.905486e-01 +7.134175e-05 -4.794203e-09
+2.018333e+01 +1.417362e+00 +8.353036e-05 +2.624945e-09
+2.020000e+01 +1.543474e+00 +1.069162e-04 -7.500538e-09
+2.021667e+01 +1.508110e+00 +1.101160e-04 -1.127435e-08
+2.023333e+01 +1.003358e+00 +7.522603e-05 -7.782563e-09
+2.025000e+01 +1.151354e+00 +9.128017e-05 -1.322993e-08
+2.026667e+01 +1.405576e+00 +8.979877e-05 -4.777203e-09
+2.028333e+01 +1.470959e+00 +9.390910e-05 -5.883976e-09
+2.030000e+01 +1.334065e+00 +7.844580e-05 -1.616882e-09
+2.031667e+01 +1.296693e+00 +6.400331e-05 +5.084650e-09
+2.033333e+01 +1.030745e+00 +4.592942e-05 +7.281559e-09
+2.035000e+01 +1.082983e+00 +4.004769e-05 +1.155266e-08
+2.036667e+01 +1.061808e+00 +5.186873e-05 +3.210409e-09
+2.038333e+01 +1.494364e-01 +1.178905e-05 +5.180881e-10
+2.040000e+01 +1.192812e+00 +6.429952e-05 -1.337714e-09
+2.041667e+01 +1.018025e+00 +4.988714e-05 +1.817993e-09
+2.043333e+01 +1.321846e+00 +5.743647e-05 +5.452342e-09
+2.045000e+01 +1.361394e+00 +5.865029e-05 +5.330941e-09
+2.046667e+01 +2.024468e+00 +8.577178e-05 +6.623135e-09
+2.048333e+01 +1.817018e+00 +7.120816e-05 +9.125846e-09
+2.050000e+01 +9.161798e-01 +2.597723e-05 +1.260227e-08
+2.051667e+01 +9.258436e-01 +2.834206e-05 +1.063828e-08
+2.053333e+01 +9.959965e-01 +2.164927e-05 +1.570761e-08
+2.055000e+01 +1.005510e+00 +3.580093e-05 +6.893864e-09
+2.056667e+01 +1.193204e+00 +4.978947e-05 +2.661586e-09
+2.058333e+01 +2.176246e+00 +8.727566e-05 +3.876048e-09
+2.060000e+01 +1.444803e+00 +6.906084e-05 -3.103885e-09
+2.061667e+01 +1.036486e+00 +6.309096e-05 -9.670870e-09
+2.063333e+01 +4.374712e-01 +3.651688e-05 -8.120461e-09
+2.065000e+01 +9.370287e-01 +4.938886e-05 -4.921671e-09
+2.066667e+01 +1.539581e+00 +7.160690e-05 -4.980789e-09
+2.068333e+01 +1.205692e+00 +6.123833e-05 -6.762962e-09
+2.070000e+01 +9.139931e-01 +4.594091e-05 -4.553156e-09
+2.071667e+01 +5.053200e-01 +3.336936e-05 -6.464092e-09
+2.073333e+01 +7.343635e-01 +3.987995e-05 -5.638653e-09
+2.075000e+01 +9.600213e-01 +5.221260e-05 -8.303529e-09
+2.076667e+01 +8.972770e-01 +4.432393e-05 -5.237582e-09
+2.078333e+01 +5.632339e-01 +3.634340e-05 -8.047607e-09
+2.080000e+01 +5.856214e-01 +3.219315e-05 -5.263504e-09
+2.081667e+01 +8.175159e-01 +3.637216e-05 -2.778814e-09
+2.083333e+01 +1.113736e+00 +4.342071e-05 -5.774152e-10
+2.085000e+01 +2.497647e-01 +4.195653e-06 +3.807942e-09
+2.086667e+01 +4.132629e-01 -7.033168e-06 +1.399259e-08
+2.088333e+01 +8.134718e-02 -1.059192e-05 +8.672758e-09
+2.090000e+01 +9.729048e-01 +1.854942e-05 +1.105847e-08
+2.091667e+01 +7.489561e-01 +1.287289e-05 +9.401059e-09
+2.093333e+01 +1.021389e+00 +2.710924e-05 +6.814940e-09
+2.095000e+01 +1.175667e+00 +2.869587e-05 +9.129647e-09
+2.096667e+01 +1.698566e+00 +4.972443e-05 +7.615197e-09
+2.098333e+01 +1.099163e+00 +2.927865e-05 +7.150594e-09
+2.100000e+01 +1.255112e+00 +3.751294e-05 +5.039200e-09
+2.101667e+01 +1.453578e+00 +4.429960e-05 +4.581086e-09
+2.103333e+01 +1.318686e+00 +3.488623e-05 +7.156351e-09
+2.105000e+01 +1.013687e+00 +2.466194e-05 +7.007482e-09
+2.106667e+01 +1.394759e+00 +3.286319e-05 +8.943198e-09
+2.108333e+01 +1.838926e+00 +4.679588e-05 +8.458925e-09
+2.110000e+01 +1.849291e+00 +5.498653e-05 +3.198900e-09
+2.111667e+01 +1.236587e+00 +4.100391e-05 +3.713183e-10
+2.113333e+01 +9.264028e-01 +4.248537e-05 -6.367381e-09
+2.115000e+01 +1.112459e+00 +5.008024e-05 -8.298138e-09
+2.116667e+01 +1.176280e+00 +5.219097e-05 -8.995676e-09
+2.118333e+01 +8.698865e-01 +4.178567e-05 -8.242995e-09
+2.120000e+01 +9.512752e-01 +4.005664e-05 -6.270925e-09
+2.121667e+01 +1.132789e+00 +3.976853e-05 -3.506212e-09
+2.123333e+01 +7.540194e-01 +2.489861e-05 -1.019142e-09
+2.125000e+01 +1.160981e+00 +3.164838e-05 +1.212518e-09
+2.126667e+01 +9.741273e-01 +1.805066e-05 +6.110287e-09
+2.128333e+01 +1.617534e+00 +3.359756e-05 +6.739126e-09
+2.130000e+01 +1.588127e+00 +3.137448e-05 +7.310641e-09
+2.131667e+01 +1.480464e+00 +2.800330e-05 +7.361244e-09
+2.133333e+01 +1.381300e+00 +2.772074e-05 +5.708621e-09
+2.135000e+01 +1.326519e+00 +2.505303e-05 +6.149461e-09
+2.136667e+01 +1.688430e+00 +3.183230e-05 +6.880968e-09
+2.138333e+01 +8.749996e-01 +1.495550e-05 +5.349329e-09
+2.140000e+01 +1.450315e+00 +2.900494e-05 +4.515540e-09
+2.141667e+01 +1.518415e+00 +3.533994e-05 +1.299925e-09
+2.143333e+01 +1.409005e+00 +3.295962e-05 +9.161229e-10
+2.145000e+01 +1.768475e+00 +4.068512e-05 +6.238184e-10
+2.146667e+01 +1.870867e+00 +4.034603e-05 +1.712404e-09
+2.148333e+01 +2.003799e+00 +4.691365e-05 -1.078781e-09
+2.150000e+01 +1.057355e+00 +3.069637e-05 -2.983297e-09
+2.151667e+01 +1.144125e+00 +3.197681e-05 -3.211980e-09
+2.153333e+01 +1.543811e+00 +3.757999e-05 -2.368745e-09
+2.155000e+01 +5.427948e-01 +2.652497e-05 -7.502411e-09
+2.156667e+01 +4.938509e-01 +2.988678e-05 -1.040025e-08
+2.158333e+01 +4.072106e-01 +3.305974e-05 -1.356324e-08
+2.160000e+01 +1.015807e-01 +2.413687e-05 -1.197092e-08
+2.161667e+01 +2.008249e-01 +1.719723e-05 -6.883384e-09
+2.163333e+01 -1.127868e-01 +1.049904e-05 -6.640088e-09
+2.165000e+01 -9.215044e-01 -4.961822e-06 -6.873233e-09
+2.166667e+01 -5.001337e-01 +3.089353e-06 -6.955833e-09
+2.168333e+01 -1.145651e+00 -1.059875e-05 -6.333695e-09
+2.170000e+01 -7.462678e-01 -6.464112e-06 -4.304086e-09
+2.171667e+01 -9.963313e-01 -1.245368e-05 -3.634681e-09
+2.173333e+01 -1.444558e+00 -1.924420e-05 -4.644386e-09
+2.175000e+01 -1.388915e+00 -1.500866e-05 -6.523486e-09
+2.176667e+01 -6.050306e-01 -6.841721e-06 -2.853266e-09
+2.178333e+01 -3.874710e-01 -9.057857e-07 -3.981344e-09
+2.180000e+01 -9.601971e-01 -9.431525e-06 -5.082203e-09
+2.181667e+01 -1.456330e+00 -1.550360e-05 -6.758278e-09
+2.183333e+01 -8.871585e-01 -9.298206e-06 -4.356527e-09
+2.185000e+01 -7.276428e-01 -8.496235e-06 -3.068535e-09
+2.186667e+01 -5.334822e-01 -9.624749e-06 -2.784138e-10
+2.188333e+01 -1.057155e+00 -1.708069e-05 -1.244170e-09
+2.190000e+01 -2.721060e-01 -8.759928e-06 +2.011802e-09
+2.191667e+01 -7.914543e-01 -1.521314e-05 +4.910276e-10
+2.193333e+01 -5.336687e-01 -1.103456e-05 +7.357367e-10
+2.195000e+01 -5.427104e-01 -1.022024e-05 +1.965191e-10
+2.196667e+01 -3.665255e-01 -7.829373e-06 +6.492180e-10
+2.198333e+01 -6.231608e-01 -1.468902e-05 +2.065689e-09
+2.200000e+01 -1.000810e+00 -2.061821e-05 +1.639651e-09
+2.201667e+01 -9.008978e-01 -2.375912e-05 +4.594099e-09
+2.203333e+01 -7.126667e-01 -2.487551e-05 +7.252103e-09
+2.205000e+01 -1.013938e+00 -3.060529e-05 +7.597618e-09
+2.206667e+01 -1.231481e+00 -3.572488e-05 +8.491938e-09
+2.208333e+01 -1.500610e+00 -3.380419e-05 +4.743421e-09
+2.210000e+01 -1.704138e+00 -3.495199e-05 +3.593003e-09
+2.211667e+01 -1.158021e+00 -2.428749e-05 +2.533154e-09
+2.213333e+01 -1.573428e+00 -2.722636e-05 +6.569126e-10
+2.215000e+01 -1.466355e+00 -2.520831e-05 +6.477797e-10
+2.216667e+01 -1.049943e+00 -2.103750e-05 +2.026021e-09
+2.218333e+01 -1.251478e+00 -2.330676e-05 +1.893778e-09
+2.220000e+01 -1.160386e+00 -1.794345e-05 -3.092404e-10
+2.221667e+01 -1.338703e+00 -2.316164e-05 +1.562245e-09
+2.223333e+01 -5.378775e-01 -1.413480e-05 +2.875613e-09
+2.225000e+01 -5.316552e-01 -1.332180e-05 +2.625394e-09
+2.226667e+01 -7.123275e-01 -1.409858e-05 +1.792166e-09
+2.228333e+01 -1.400260e+00 -1.751775e-05 -1.555090e-09
+2.230000e+01 -9.601151e-01 -8.194541e-06 -3.506811e-09
+2.231667e+01 -8.438522e-01 -5.289265e-06 -4.195167e-09
+2.233333e+01 -5.860658e-01 -1.366064e-06 -4.417430e-09
+2.235000e+01 -8.756935e-01 -6.096317e-06 -3.729612e-09
+2.236667e+01 -9.633194e-01 -1.215185e-05 -6.946779e-10
+2.238333e+01 -7.766863e-01 -1.210906e-05 +7.979908e-10
+2.240000e+01 -6.772660e-01 -8.049252e-06 -7.909926e-10
+2.241667e+01 -3.411639e-01 -8.312247e-06 +2.005665e-09
+2.243333e+01 -4.346269e-01 -9.679998e-06 +2.152368e-09
+2.245000e+01 -3.638469e-01 -1.329907e-05 +4.902844e-09
+2.246667e+01 -4.590891e-01 -1.667435e-05 +6.210975e-09
+2.248333e+01 -7.253542e-01 -1.756939e-05 +4.691897e-09
+2.250000e+01 -6.833071e-01 -1.551598e-05 +3.816062e-09
+2.251667e+01 -1.184813e+00 -1.855777e-05 +1.752829e-09
+2.253333e+01 -1.140176e+00 -1.137878e-05 -2.150199e-09
+2.255000e+01 -9.575346e-01 -7.906341e-06 -2.793751e-09
+2.256667e+01 -6.307535e-01 -3.789188e-06 -2.765505e-09
+2.258333e+01 -6.956368e-01 -3.623986e-06 -3.290859e-09
+2.260000e+01 -6.684793e-01 -5.183199e-06 -2.111450e-09
+2.261667e+01 -7.639026e-01 -4.366096e-06 -3.264860e-09
+2.263333e+01 -7.162347e-01 -7.134824e-06 -1.222446e-09
+2.265000e+01 -1.485040e+00 -1.515780e-05 -2.048264e-09
+2.266667e+01 -1.537435e+00 -1.404911e-05 -2.997710e-09
+2.268333e+01 -1.622360e+00 -1.611877e-05 -2.213373e-09
+2.270000e+01 -1.284058e+00 -1.235112e-05 -2.057144e-09
+2.271667e+01 -5.336331e-01 -4.930064e-06 -1.466419e-09
+2.273333e+01 -9.980039e-01 -1.280555e-05 +3.852582e-10
+2.275000e+01 -9.232394e-01 -1.430820e-05 +1.896951e-09
+2.276667e+01 -8.089663e-01 -1.572058e-05 +3.588258e-09
+2.278333e+01 -3.222355e-01 -1.351895e-05 +5.434306e-09
+2.280000e+01 -4.424522e-01 -1.655954e-05 +6.590420e-09
+2.281667e+01 -1.143544e+00 -2.083418e-05 +4.801218e-09
+2.283333e+01 -1.270876e+00 -2.043845e-05 +3.862847e-09
+2.285000e+01 -6.838154e-01 -1.393673e-05 +3.631986e-09
+2.286667e+01 -5.020203e-01 -1.230631e-05 +3.842920e-09
+2.288333e+01 -1.053867e+00 -1.666750e-05 +3.172845e-09
+2.290000e+01 -1.206959e+00 -1.793284e-05 +3.085163e-09
+2.291667e+01 -1.177529e+00 -1.750202e-05 +3.083236e-09
+2.293333e+01 -1.305422e+00 -1.903595e-05 +3.350577e-09
+2.295000e+01 -9.112402e-01 -1.501118e-05 +3.270434e-09
+2.296667e+01 -6.389208e-01 -1.449287e-05 +4.576298e-09
+2.298333e+01 -6.723743e-01 -1.382699e-05 +4.073852e-09
+2.300000e+01 -6.503518e-01 -1.116324e-05 +2.676132e-09
+2.301667e+01 -1.020255e+00 -1.300429e-05 +1.790695e-09
+2.303333e+01 -1.311113e+00 -1.426252e-05 +1.016152e-09
+2.305000e+01 -1.453253e+00 -1.549055e-05 +1.069860e-09
+2.306667e+01 -1.301712e+00 -1.382035e-05 +9.579364e-10
+2.308333e+01 -8.271142e-01 -9.327441e-06 +7.865285e-10
+2.310000e+01 -9.725958e-01 -9.407283e-06 +1.941804e-10
+2.311667e+01 -9.556625e-01 -9.739968e-06 +5.638107e-10
+2.313333e+01 -1.098327e+00 -1.176353e-05 +1.144557e-09
+2.315000e+01 -8.613709e-01 -9.511276e-06 +1.036206e-09
+2.316667e+01 -6.218407e-01 -6.232676e-06 +3.102602e-10
+2.318333e+01 -4.567321e-01 -3.996077e-06 -1.645038e-10
+2.320000e+01 -6.134046e-01 -4.714014e-06 -4.462730e-10
+2.321667e+01 -6.479245e-01 -4.991524e-06 -4.052371e-10
+2.323333e+01 -6.482421e-01 -5.911294e-06 +1.794363e-10
+2.325000e+01 -9.713311e-01 -9.002745e-06 +4.932242e-10
+2.326667e+01 -6.144152e-01 -6.598969e-06 +8.018340e-10
+2.328333e+01 -1.191594e+00 -9.292221e-06 -3.216628e-10
+2.330000e+01 -1.691584e+00 -1.099490e-05 -1.599157e-09
+2.331667e+01 -1.359325e+00 -1.069829e-05 -1.993541e-10
+2.333333e+01 -1.331794e+00 -9.137444e-06 -9.022363e-10
+2.335000e+01 -1.344183e+00 -8.393256e-06 -1.281035e-09
+2.336667e+01 -5.435219e-01 -3.073145e-06 -1.075420e-09
+2.338333e+01 -8.354209e-01 -5.474258e-06 -7.170720e-10
+2.340000e+01 -7.360687e-01 -4.011175e-06 -1.095692e-09
+2.341667e+01 -1.073729e+00 -6.758025e-06 -7.352421e-10
+2.343333e+01 -1.455974e+00 -9.189031e-06 -7.288573e-10
+2.345000e+01 -1.383496e+00 -6.336013e-06 -2.063092e-09
+2.346667e+01 -1.081088e+00 -4.676369e-06 -1.816474e-09
+2.348333e+01 -1.151471e+00 -5.449367e-06 -1.527934e-09
+2.350000e+01 -1.332777e+00 -6.740137e-06 -1.334786e-09
+2.351667e+01 -1.366306e+00 -6.141261e-06 -1.720194e-09
+2.353333e+01 -1.294723e+00 -5.046122e-06 -2.030305e-09
+2.355000e+01 -1.137257e+00 -5.391905e-06 -1.191239e-09
+2.356667e+01 -9.327207e-01 -4.787775e-06 -7.731351e-10
+2.358333e+01 -8.259241e-01 -3.332170e-06 -1.207534e-09
+2.360000e+01 -8.386408e-01 -4.055474e-06 -7.529918e-10
+2.361667e+01 -8.382422e-01 -4.178623e-06 -6.214667e-10
+2.363333e+01 -2.281899e-01 -1.001310e-06 -4.354347e-10
+2.365000e+01 -8.223943e-01 -3.943989e-06 -6.140278e-10
+2.366667e+01 -5.656115e-01 -3.404412e-06 -5.064576e-11
+2.368333e+01 -5.577109e-01 -4.243745e-06 +5.108606e-10
+2.370000e+01 -5.823720e-01 -3.582914e-06 +6.311773e-11
+2.371667e+01 -1.228551e+00 -6.040916e-06 -5.793513e-10
+2.373333e+01 -1.281070e+00 -5.236131e-06 -1.198901e-09
+2.375000e+01 -1.240747e+00 -5.540296e-06 -8.495777e-10
+2.376667e+01 -1.070569e+00 -6.220619e-06 +1.319380e-10
+2.378333e+01 -8.516261e-01 -5.084036e-06 +1.712797e-10
+2.380000e+01 -1.148935e+00 -7.067208e-06 +4.843809e-10
+2.381667e+01 -3.475652e-01 -3.257911e-06 +6.686195e-10
+2.383333e+01 -7.126078e-01 -5.536384e-06 +9.573607e-10
+2.385000e+01 -6.951010e-01 -6.215984e-06 +1.446211e-09
+2.386667e+01 -7.299621e-01 -6.510448e-06 +1.542519e-09
+2.388333e+01 -3.638680e-01 -3.100033e-06 +6.312954e-10
+2.390000e+01 -7.531495e-01 -4.524875e-06 +3.211080e-10
+2.391667e+01 -6.294390e-01 -4.507805e-06 +7.009561e-10
+2.393333e+01 -2.124124e-01 -2.317996e-06 +6.647195e-10
+2.395000e+01 -2.065523e-01 -1.317401e-06 +9.711152e-11
+2.396667e+01 -6.757362e-01 -4.098002e-06 +3.481543e-10
+2.398333e+01 -8.631770e-01 -4.492505e-06 +2.687373e-11
+2.400000e+01 -8.574619e-01 -2.613631e-06 -1.066867e-09
+2.401667e+01 -1.025060e+00 -3.163866e-06 -1.222103e-09
+2.403333e+01 -1.065966e+00 -4.370656e-06 -6.030312e-10
+2.405000e+01 -1.449128e+00 -6.071057e-06 -6.663938e-10
+2.406667e+01 -1.416371e+00 -5.215396e-06 -1.045005e-09
+2.408333e+01 -9.570072e-01 -4.273440e-06 -3.207110e-10
+2.410000e+01 -8.530517e-01 -2.796069e-06 -8.759136e-10
+2.411667e+01 -5.213682e-01 -1.243473e-06 -8.886785e-10
+2.413333e+01 -1.099562e+00 -2.508648e-06 -1.592659e-09
+2.415000e+01 -1.053981e+00 -2.457658e-06 -1.463099e-09
+2.416667e+01 -1.024677e+00 -2.076755e-06 -1.574196e-09
+2.418333e+01 -1.368442e+00 -3.926000e-06 -1.281139e-09
+2.420000e+01 -1.512758e+00 -4.355270e-06 -1.323153e-09
+2.421667e+01 -1.253228e+00 -3.810568e-06 -9.823156e-10
+2.423333e+01 -1.441929e+00 -3.544146e-06 -1.513082e-09
+2.425000e+01 -9.398040e-01 -2.232517e-06 -1.114495e-09
+2.426667e+01 -7.414347e-01 -2.629825e-06 -3.821523e-10
+2.428333e+01 -1.020008e+00 -3.792442e-06 -2.473650e-10
+2.430000e+01 -4.373630e-01 -2.876855e-06 +5.144101e-10
+2.431667e+01 -9.625307e-01 -4.897246e-06 +6.190505e-10
+2.433333e+01 -1.012445e+00 -5.053108e-06 +6.468376e-10
+2.435000e+01 -7.384581e-01 -4.540418e-06 +9.532211e-10
+2.436667e+01 -5.365442e-01 -4.698830e-06 +1.502738e-09
+2.438333e+01 -3.172914e-01 -2.646738e-06 +7.637220e-10
+2.440000e+01 -4.548567e-02 -1.844306e-06 +8.794449e-10
+2.441667e+01 -5.265374e-01 -3.135847e-06 +6.501451e-10
+2.443333e+01 -4.875592e-01 -3.718196e-06 +1.096846e-09
+2.445000e+01 -5.687802e-01 -4.574570e-06 +1.448684e-09
+2.446667e+01 -5.740653e-01 -4.503330e-06 +1.405969e-09
+2.448333e+01 -7.370863e-01 -4.950801e-06 +1.335294e-09
+2.450000e+01 -5.683036e-01 -3.642805e-06 +9.204796e-10
+2.451667e+01 -7.846850e-01 -4.258345e-06 +8.416444e-10
+2.453333e+01 -6.493693e-01 -3.353179e-06 +5.932526e-10
+2.455000e+01 -8.458120e-01 -3.732674e-06 +4.194609e-10
+2.456667e+01 -8.505724e-01 -3.743498e-06 +4.257040e-10
+2.458333e+01 -1.148271e+00 -4.784180e-06 +4.478604e-10
+2.460000e+01 -8.138801e-01 -5.126577e-06 +1.339348e-09
+2.461667e+01 -7.926813e-01 -4.804712e-06 +1.205045e-09
+2.463333e+01 -7.991681e-01 -4.828010e-06 +1.222486e-09
+2.465000e+01 -9.382085e-01 -4.491321e-06 +7.680359e-10
+2.466667e+01 -1.090841e+00 -5.002684e-06 +7.980079e-10
+2.468333e+01 -1.361575e+00 -5.080516e-06 +3.550061e-10
+2.470000e+01 -1.711541e+00 -5.944966e-06 +2.627291e-10
+2.471667e+01 -1.625531e+00 -5.676084e-06 +3.003765e-10
+2.473333e+01 -1.253769e+00 -4.801490e-06 +4.556311e-10
+2.475000e+01 -9.809103e-01 -4.025559e-06 +4.934384e-10
+2.476667e+01 -7.890260e-01 -4.133412e-06 +9.177778e-10
+2.478333e+01 -1.015397e+00 -4.808875e-06 +1.002848e-09
+2.480000e+01 -1.287553e+00 -4.839193e-06 +6.303095e-10
+2.481667e+01 -1.603761e+00 -5.811714e-06 +7.630719e-10
+2.483333e+01 -1.005872e+00 -3.918882e-06 +5.726770e-10
+2.485000e+01 -1.472648e+00 -4.439957e-06 +2.402423e-10
+2.486667e+01 -1.092643e+00 -3.604824e-06 +3.296970e-10
+2.488333e+01 -9.217092e-01 -3.462296e-06 +5.289415e-10
+2.490000e+01 -4.326645e-01 -2.361218e-06 +5.886987e-10
+2.491667e+01 -7.736016e-01 -3.064138e-06 +5.680098e-10
+2.493333e+01 -9.794481e-01 -3.549700e-06 +6.015491e-10
+2.495000e+01 -9.835141e-01 -3.953452e-06 +8.634927e-10
+2.496667e+01 -8.717766e-01 -4.026785e-06 +1.083804e-09
+2.498333e+01 -1.287331e+00 -4.806787e-06 +1.013025e-09
+2.500000e+01 -1.074236e+00 -4.163285e-06 +9.342556e-10
+2.501667e+01 -1.119510e+00 -4.148663e-06 +8.911370e-10
+2.503333e+01 -1.117590e+00 -3.984479e-06 +8.190657e-10
+2.505000e+01 -7.295264e-01 -3.203044e-06 +8.654171e-10
+2.506667e+01 -6.872204e-01 -2.770009e-06 +6.798821e-10
+2.508333e+01 -8.873610e-01 -2.925540e-06 +5.391265e-10
+2.510000e+01 -1.175282e+00 -2.965813e-06 +2.211118e-10
+2.511667e+01 -1.317902e+00 -3.168552e-06 +1.858854e-10
+2.513333e+01 -1.026622e+00 -2.581861e-06 +2.036481e-10
+2.515000e+01 -9.330046e-01 -2.407948e-06 +2.296991e-10
+2.516667e+01 -2.145330e-01 -1.251986e-06 +3.989223e-10
+2.518333e+01 -4.751105e-01 -1.548340e-06 +2.840273e-10
