# Supplementary material for: Visual motion perception as online hierarchical inference
Source: Nat Commun. 2022 Dec 1;13:7403. doi: 10.1038/s41467-022-34805-5 (PMC9715570; doi:10.1038/s41467-022-34805-5)
Supplement: Supplementary file 10 — Source Data [file 41467_2022_34805_MOESM10_ESM.zip › Figure_6i.txt]

# COLUMNS: | t | s_2_rot | s_3_rot | s_4_rot |
+0.000000e+00 +0.000000e+00 +0.000000e+00 +0.000000e+00
+1.666667e-02 +3.452553e-02 +3.412211e-02 +9.411549e-04
+3.333333e-02 +5.363415e-02 +4.853166e-02 +6.099192e-03
+5.000000e-02 +6.564616e-02 +5.532373e-02 +1.165494e-02
+6.666667e-02 +9.080246e-02 +7.056475e-02 +2.214035e-02
+8.333333e-02 +1.365161e-01 +1.088490e-01 +2.998697e-02
+1.000000e-01 +1.414296e-01 +1.114980e-01 +3.188325e-02
+1.166667e-01 +1.177475e-01 +9.217513e-02 +2.724369e-02
+1.333333e-01 +9.419665e-02 +6.182429e-02 +3.361228e-02
+1.500000e-01 +1.457153e-01 +1.020670e-01 +4.255650e-02
+1.666667e-01 +1.380409e-01 +9.934139e-02 +3.714557e-02
+1.833333e-01 +1.727095e-01 +1.183356e-01 +4.921289e-02
+2.000000e-01 +1.676657e-01 +1.247229e-01 +3.741208e-02
+2.166667e-01 +1.609326e-01 +1.233534e-01 +3.137221e-02
+2.333333e-01 +1.938218e-01 +1.458836e-01 +3.624475e-02
+2.500000e-01 +2.073932e-01 +1.606027e-01 +3.207977e-02
+2.666667e-01 +1.954765e-01 +1.512589e-01 +2.902788e-02
+2.833333e-01 +1.835374e-01 +1.340284e-01 +3.249493e-02
+3.000000e-01 +1.865323e-01 +1.386906e-01 +2.873118e-02
+3.166667e-01 +1.986673e-01 +1.399393e-01 +3.371866e-02
+3.333333e-01 +2.098045e-01 +1.425610e-01 +3.667749e-02
+3.500000e-01 +2.123014e-01 +1.419055e-01 +3.643661e-02
+3.666667e-01 +1.900091e-01 +1.274316e-01 +3.156287e-02
+3.833333e-01 +1.859948e-01 +1.239941e-01 +2.950115e-02
+4.000000e-01 +1.956676e-01 +1.268766e-01 +3.069564e-02
+4.166667e-01 +1.819217e-01 +1.133152e-01 +3.062154e-02
+4.333333e-01 +1.635878e-01 +9.778328e-02 +2.965235e-02
+4.500000e-01 +1.660580e-01 +1.084670e-01 +2.187057e-02
+4.666667e-01 +2.129649e-01 +1.249607e-01 +3.263729e-02
+4.833333e-01 +2.466171e-01 +1.401063e-01 +3.717534e-02
+5.000000e-01 +3.006308e-01 +1.606167e-01 +4.688958e-02
+5.166667e-01 +2.905680e-01 +1.484495e-01 +4.749337e-02
+5.333333e-01 +3.108008e-01 +1.559976e-01 +4.817626e-02
+5.500000e-01 +3.781912e-01 +1.989574e-01 +4.515093e-02
+5.666667e-01 +3.684626e-01 +1.977449e-01 +3.849109e-02
+5.833333e-01 +4.090519e-01 +2.165427e-01 +3.739104e-02
+6.000000e-01 +4.254290e-01 +2.225372e-01 +3.488415e-02
+6.166667e-01 +4.159611e-01 +2.344056e-01 +2.186423e-02
+6.333333e-01 +3.600081e-01 +2.047850e-01 +1.750176e-02
+6.500000e-01 +3.466830e-01 +1.887516e-01 +1.801628e-02
+6.666667e-01 +3.851512e-01 +2.180592e-01 +1.071166e-02
+6.833333e-01 +3.886616e-01 +2.083068e-01 +1.283316e-02
+7.000000e-01 +2.925840e-01 +1.589685e-01 +1.035641e-02
+7.166667e-01 +3.031633e-01 +1.549751e-01 +1.189148e-02
+7.333333e-01 +3.606968e-01 +1.753790e-01 +1.321887e-02
+7.500000e-01 +2.945942e-01 +1.434671e-01 +1.107664e-02
+7.666667e-01 +3.318046e-01 +1.576903e-01 +1.088370e-02
+7.833333e-01 +2.514804e-01 +1.450386e-01 -4.723159e-04
+8.000000e-01 +2.372709e-01 +1.286007e-01 +1.789315e-03
+8.166667e-01 +3.089104e-01 +1.663497e-01 -5.608347e-04
+8.333333e-01 +3.369925e-01 +1.792906e-01 -1.356274e-03
+8.500000e-01 +2.812256e-01 +1.700998e-01 -8.231445e-03
+8.666667e-01 +2.466382e-01 +1.685084e-01 -1.396767e-02
+8.833333e-01 +2.818875e-01 +1.715047e-01 -9.802435e-03
+9.000000e-01 +2.463753e-01 +1.764816e-01 -1.736209e-02
+9.166667e-01 +2.430517e-01 +1.659399e-01 -1.467668e-02
+9.333333e-01 +3.679758e-01 +2.297842e-01 -1.582117e-02
+9.500000e-01 +3.502655e-01 +2.072986e-01 -1.155646e-02
+9.666667e-01 +3.240503e-01 +1.918376e-01 -1.066772e-02
+9.833333e-01 +3.286483e-01 +1.727055e-01 -4.405626e-03
+1.000000e+00 +2.289579e-01 +1.316754e-01 -6.338853e-03
+1.016667e+00 +2.538224e-01 +1.350510e-01 -3.873345e-03
+1.033333e+00 +2.392674e-01 +1.210204e-01 -1.887728e-03
+1.050000e+00 +1.909988e-01 +9.093452e-02 +4.175488e-05
+1.066667e+00 +2.817692e-01 +1.150496e-01 +5.290699e-03
+1.083333e+00 +2.901142e-01 +1.159620e-01 +6.058501e-03
+1.100000e+00 +3.776094e-01 +1.436775e-01 +9.508031e-03
+1.116667e+00 +4.349762e-01 +1.757193e-01 +7.733843e-03
+1.133333e+00 +4.976306e-01 +2.137332e-01 +4.739161e-03
+1.150000e+00 +3.382196e-01 +1.477400e-01 +3.208781e-03
+1.166667e+00 +4.815696e-01 +1.957558e-01 +6.226805e-03
+1.183333e+00 +5.230539e-01 +1.883210e-01 +1.168249e-02
+1.200000e+00 +5.252154e-01 +1.964829e-01 +9.168005e-03
+1.216667e+00 +5.252718e-01 +1.903995e-01 +9.696669e-03
+1.233333e+00 +5.744454e-01 +2.176509e-01 +6.959927e-03
+1.250000e+00 +6.199729e-01 +2.241123e-01 +8.396983e-03
+1.266667e+00 +7.208311e-01 +2.453476e-01 +1.081910e-02
+1.283333e+00 +6.112072e-01 +2.004113e-01 +1.072999e-02
+1.300000e+00 +5.949705e-01 +2.068809e-01 +7.056387e-03
+1.316667e+00 +8.075223e-01 +2.587213e-01 +1.004905e-02
+1.333333e+00 +7.571555e-01 +2.455786e-01 +8.079108e-03
+1.350000e+00 +7.287015e-01 +2.365158e-01 +6.760600e-03
+1.366667e+00 +8.222308e-01 +2.410046e-01 +9.959868e-03
+1.383333e+00 +7.047210e-01 +2.167329e-01 +6.688847e-03
+1.400000e+00 +7.696741e-01 +2.560707e-01 +2.151194e-03
+1.416667e+00 +8.231874e-01 +2.566745e-01 +3.572174e-03
+1.433333e+00 +7.035375e-01 +2.271976e-01 +1.760939e-03
+1.450000e+00 +6.287110e-01 +2.220892e-01 -1.641712e-03
+1.466667e+00 +8.255188e-01 +2.685969e-01 -9.474795e-04
+1.483333e+00 +6.387324e-01 +2.115022e-01 -9.484942e-04
+1.500000e+00 +5.039969e-01 +1.649922e-01 -2.592518e-04
+1.516667e+00 +5.359565e-01 +1.782807e-01 -1.371654e-03
+1.533333e+00 +5.058800e-01 +1.983005e-01 -5.753708e-03
+1.550000e+00 +6.021561e-01 +2.252698e-01 -6.087392e-03
+1.566667e+00 +7.280264e-01 +2.594001e-01 -6.186103e-03
+1.583333e+00 +8.382333e-01 +2.768227e-01 -4.625715e-03
+1.600000e+00 +7.225930e-01 +2.574894e-01 -6.387947e-03
+1.616667e+00 +2.967738e-01 +1.648370e-01 -9.559483e-03
+1.633333e+00 +5.873194e-01 +2.431276e-01 -9.303920e-03
+1.650000e+00 +8.294657e-01 +2.942129e-01 -7.327609e-03
+1.666667e+00 +9.798142e-01 +3.506532e-01 -8.977345e-03
+1.683333e+00 +1.039364e+00 +3.397660e-01 -5.895534e-03
+1.700000e+00 +9.860123e-01 +3.262107e-01 -5.978195e-03
+1.716667e+00 +1.198396e+00 +3.440364e-01 -1.856089e-03
+1.733333e+00 +1.109984e+00 +2.821738e-01 +1.804517e-03
+1.750000e+00 +8.475086e-01 +2.208788e-01 +9.499471e-04
+1.766667e+00 +1.001428e+00 +2.236518e-01 +4.248766e-03
+1.783333e+00 +6.825007e-01 +1.438033e-01 +3.935086e-03
+1.800000e+00 +8.723877e-01 +1.760395e-01 +5.135508e-03
+1.816667e+00 +8.797630e-01 +1.471891e-01 +7.680795e-03
+1.833333e+00 +8.613352e-01 +1.262945e-01 +8.898187e-03
+1.850000e+00 +1.062022e+00 +1.707705e-01 +8.897386e-03
+1.866667e+00 +1.429183e+00 +2.730250e-01 +6.991616e-03
+1.883333e+00 +1.361407e+00 +2.889211e-01 +3.807546e-03
+1.900000e+00 +1.306054e+00 +2.354790e-01 +6.797615e-03
+1.916667e+00 +1.327926e+00 +2.463443e-01 +5.709594e-03
+1.933333e+00 +8.977478e-01 +1.682082e-01 +4.352410e-03
+1.950000e+00 +1.162979e+00 +1.954921e-01 +6.008460e-03
+1.966667e+00 +5.494261e-01 +1.214141e-01 +1.663513e-03
+1.983333e+00 +1.017366e+00 +1.981218e-01 +2.590520e-03
+2.000000e+00 +7.872091e-01 +1.834331e-01 -2.137361e-04
+2.016667e+00 +1.370891e+00 +2.702766e-01 +1.694175e-03
+2.033333e+00 +1.109632e+00 +2.816741e-01 -3.383474e-03
+2.050000e+00 +1.204990e+00 +2.960719e-01 -3.339283e-03
+2.066667e+00 +1.518974e+00 +3.711104e-01 -4.599152e-03
+2.083333e+00 +1.092959e+00 +3.056640e-01 -5.892698e-03
+2.100000e+00 +9.282711e-01 +2.778044e-01 -6.247933e-03
+2.116667e+00 +1.320613e+00 +3.344979e-01 -4.954466e-03
+2.133333e+00 +1.722880e+00 +3.626392e-01 -1.696260e-03
+2.150000e+00 +1.445570e+00 +3.002481e-01 -1.169552e-03
+2.166667e+00 +2.161507e+00 +4.032826e-01 +7.809528e-04
+2.183333e+00 +2.291014e+00 +4.408666e-01 -1.926075e-04
+2.200000e+00 +1.666912e+00 +3.697851e-01 -2.683210e-03
+2.216667e+00 +6.281916e-01 +2.207552e-01 -4.840208e-03
+2.233333e+00 +8.901398e-01 +2.624744e-01 -4.676258e-03
+2.250000e+00 +8.586072e-01 +2.012851e-01 -1.865853e-03
+2.266667e+00 +1.295387e+00 +3.303718e-01 -4.468002e-03
+2.283333e+00 +9.105858e-01 +3.151252e-01 -7.310101e-03
+2.300000e+00 +1.018617e+00 +3.327936e-01 -7.152405e-03
+2.316667e+00 +1.455258e+00 +3.828333e-01 -5.469556e-03
+2.333333e+00 +7.959066e-01 +3.238303e-01 -8.540166e-03
+2.350000e+00 +1.340437e+00 +3.787954e-01 -6.031910e-03
+2.366667e+00 +1.202324e+00 +3.580219e-01 -6.169907e-03
+2.383333e+00 +9.651273e-01 +3.086986e-01 -5.923110e-03
+2.400000e+00 +7.583295e-01 +2.137402e-01 -3.496486e-03
+2.416667e+00 +8.846027e-01 +2.548116e-01 -3.994962e-03
+2.433333e+00 +1.241603e+00 +2.844510e-01 -2.036764e-03
+2.450000e+00 +1.358128e+00 +3.116405e-01 -2.051982e-03
+2.466667e+00 +9.105335e-01 +1.318914e-01 +1.613107e-03
+2.483333e+00 +6.535345e-01 +7.350177e-02 +1.939735e-03
+2.500000e+00 +1.379797e+00 +2.255339e-01 +1.836220e-03
+2.516667e+00 +1.823610e+00 +2.840460e-01 +3.078671e-03
+2.533333e+00 +1.152486e+00 +1.594388e-01 +2.794846e-03
+2.550000e+00 +1.202710e+00 +1.797401e-01 +2.331817e-03
+2.566667e+00 +7.621451e-01 +1.485969e-01 +2.040374e-04
+2.583333e+00 +2.369783e-01 +7.523183e-02 -8.890241e-04
+2.600000e+00 +5.170414e-01 +1.919607e-01 -3.399355e-03
+2.616667e+00 +8.381101e-01 +2.438448e-01 -3.076788e-03
+2.633333e+00 +6.398522e-01 +2.881906e-01 -6.243737e-03
+2.650000e+00 +2.947756e-01 +2.346727e-01 -6.748014e-03
+2.666667e+00 +1.116871e+00 +3.677926e-01 -5.633889e-03
+2.683333e+00 +1.117316e+00 +3.174287e-01 -3.740591e-03
+2.700000e+00 +1.328953e+00 +3.041421e-01 -1.673741e-03
+2.716667e+00 +1.460024e+00 +2.979655e-01 -4.723626e-04
+2.733333e+00 +1.254780e+00 +2.553599e-01 -3.777927e-04
+2.750000e+00 +1.197912e+00 +2.211923e-01 +4.243958e-04
+2.766667e+00 +1.076538e+00 +1.629916e-01 +1.584134e-03
+2.783333e+00 +1.307161e+00 +1.658194e-01 +3.013744e-03
+2.800000e+00 +9.210369e-01 +1.071094e-01 +2.468225e-03
+2.816667e+00 +4.598176e-01 +3.021186e-02 +2.073330e-03
+2.833333e+00 +4.221010e-01 +4.426747e-02 +1.344407e-03
+2.850000e+00 +7.878213e-01 +1.477718e-01 +2.061630e-04
+2.866667e+00 +1.620477e-01 +1.166048e-01 -2.724434e-03
+2.883333e+00 +9.927168e-01 +2.310843e-01 -1.248880e-03
+2.900000e+00 +9.639059e-01 +2.218405e-01 -1.136613e-03
+2.916667e+00 +4.941172e-01 +1.652808e-01 -2.242209e-03
+2.933333e+00 +1.097323e+00 +2.599125e-01 -1.518337e-03
+2.950000e+00 +4.094906e-01 +1.699387e-01 -2.888067e-03
+2.966667e+00 +3.139008e-01 +1.409530e-01 -2.554936e-03
+2.983333e+00 +5.122625e-01 +1.896921e-01 -2.847028e-03
+3.000000e+00 +7.732008e-01 +2.473373e-01 -3.011864e-03
+3.016667e+00 +1.531233e+00 +3.788742e-01 -2.371651e-03
+3.033333e+00 +8.174586e-01 +2.126519e-01 -1.630923e-03
+3.050000e+00 +1.054354e+00 +2.141628e-01 -2.498980e-04
+3.066667e+00 +1.172633e+00 +2.117255e-01 +5.315617e-04
+3.083333e+00 +8.386683e-01 +1.661647e-01 -5.217864e-05
+3.100000e+00 +7.421125e-01 +1.550804e-01 -2.752927e-04
+3.116667e+00 +1.069338e+00 +2.217094e-01 -3.218043e-04
+3.133333e+00 +6.605401e-01 +1.636428e-01 -9.571973e-04
+3.150000e+00 +6.632047e-01 +1.363318e-01 -1.692371e-04
+3.166667e+00 +8.461864e-01 +1.464553e-01 +5.690740e-04
+3.183333e+00 +1.085721e+00 +1.836817e-01 +8.578032e-04
+3.200000e+00 +7.954097e-01 +1.621573e-01 -1.329205e-04
+3.216667e+00 -2.988102e-02 +2.251397e-02 -7.649864e-04
+3.233333e+00 -2.401674e-01 -1.430282e-02 -9.006380e-04
+3.250000e+00 -1.132782e+00 -1.807633e-01 -1.198956e-03
+3.266667e+00 -1.228657e+00 -1.887928e-01 -1.487574e-03
+3.283333e+00 -1.117788e+00 -1.486009e-01 -1.974865e-03
+3.300000e+00 -1.097738e+00 -1.501331e-01 -1.795937e-03
+3.316667e+00 -9.230502e-01 -6.793967e-02 -3.088899e-03
+3.333333e+00 -1.012937e+00 -1.024012e-01 -2.575249e-03
+3.350000e+00 -6.400725e-01 -3.274852e-02 -2.547258e-03
+3.366667e+00 -6.351995e-01 -3.639515e-02 -2.389375e-03
+3.383333e+00 -7.837288e-01 -7.157687e-02 -2.149973e-03
+3.400000e+00 -5.450951e-01 -4.700072e-02 -1.600019e-03
+3.416667e+00 -4.494915e-01 -5.944763e-02 -7.688250e-04
+3.433333e+00 -3.888541e-01 -4.481823e-02 -8.394912e-04
+3.450000e+00 -6.469532e-01 -1.029473e-01 -5.578767e-04
+3.466667e+00 -8.388017e-01 -1.474411e-01 -3.180271e-04
+3.483333e+00 -1.089253e+00 -1.685338e-01 -9.881876e-04
+3.500000e+00 -1.045259e+00 -1.819732e-01 -4.050891e-04
+3.516667e+00 -1.367167e+00 -2.440905e-01 -3.120363e-04
+3.533333e+00 -1.867470e+00 -2.517238e-01 -2.398677e-03
+3.550000e+00 -1.718209e+00 -2.435093e-01 -1.866933e-03
+3.566667e+00 -1.556821e+00 -2.211162e-01 -1.637432e-03
+3.583333e+00 -1.427518e+00 -1.762005e-01 -2.094845e-03
+3.600000e+00 -1.407271e+00 -1.976290e-01 -1.382863e-03
+3.616667e+00 -1.764567e+00 -2.545122e-01 -1.281583e-03
+3.633333e+00 -1.487784e+00 -2.007296e-01 -1.408798e-03
+3.650000e+00 -1.723606e+00 -2.009793e-01 -2.125764e-03
+3.666667e+00 -1.032994e+00 -1.330956e-01 -1.185078e-03
+3.683333e+00 -9.824085e-01 -1.410679e-01 -7.200669e-04
+3.700000e+00 -1.230683e+00 -1.565236e-01 -1.113309e-03
+3.716667e+00 -9.908829e-01 -1.465448e-01 -4.545031e-04
+3.733333e+00 -6.570961e-01 -1.158410e-01 +2.842164e-05
+3.750000e+00 -5.581682e-01 -7.312734e-02 -5.429468e-04
+3.766667e+00 -8.414289e-01 -1.058841e-01 -6.877393e-04
+3.783333e+00 -8.665398e-01 -8.648318e-02 -1.157814e-03
+3.800000e+00 -6.308450e-01 -9.844952e-02 -8.335414e-05
+3.816667e+00 -7.211562e-01 -1.488087e-01 +7.861686e-04
+3.833333e+00 -7.442037e-01 -1.652204e-01 +1.104512e-03
+3.850000e+00 -1.224888e+00 -1.979988e-01 +2.937756e-04
+3.866667e+00 -5.175787e-01 -9.909181e-02 +4.076267e-04
+3.883333e+00 -5.330903e-01 -9.981522e-02 +3.885016e-04
+3.900000e+00 -7.939095e-01 -1.542904e-01 +7.469879e-04
+3.916667e+00 -1.035333e+00 -1.825090e-01 +5.912785e-04
+3.933333e+00 -8.042002e-01 -1.504825e-01 +6.430866e-04
+3.950000e+00 -6.768099e-01 -1.176506e-01 +3.501848e-04
+3.966667e+00 -9.998117e-01 -1.671236e-01 +3.802809e-04
+3.983333e+00 -1.339744e+00 -1.963799e-01 -6.577604e-05
+4.000000e+00 -1.309558e+00 -1.955579e-01 +1.830791e-05
+4.016667e+00 -1.018419e+00 -1.527302e-01 +1.916755e-05
+4.033333e+00 -9.767700e-01 -1.295166e-01 -3.141786e-04
+4.050000e+00 -1.192456e+00 -1.254549e-01 -1.005810e-03
+4.066667e+00 -1.427299e+00 -1.499450e-01 -1.164491e-03
+4.083333e+00 -1.397226e+00 -9.832368e-02 -2.081402e-03
+4.100000e+00 -1.368904e+00 -1.094089e-01 -1.746298e-03
+4.116667e+00 -1.474785e+00 -9.230277e-02 -2.323599e-03
+4.133333e+00 -8.680658e-01 -4.101670e-02 -1.715762e-03
+4.150000e+00 -8.621079e-01 -7.424025e-03 -2.320019e-03
+4.166667e+00 -1.277737e+00 -6.395264e-02 -2.232084e-03
+4.183333e+00 -5.102205e-01 -2.233997e-03 -1.471665e-03
+4.200000e+00 -8.515702e-01 -1.799600e-02 -1.991236e-03
+4.216667e+00 -5.040055e-01 +2.080676e-02 -1.852197e-03
+4.233333e+00 -5.773218e-01 -6.797930e-03 -1.463728e-03
+4.250000e+00 -9.588745e-01 -5.891739e-02 -1.370499e-03
+4.266667e+00 -7.932912e-01 -5.973467e-02 -9.183935e-04
+4.283333e+00 -1.405455e-01 -2.269128e-02 -7.212029e-06
+4.300000e+00 -1.750117e-02 -4.563065e-02 +7.736491e-04
+4.316667e+00 +1.818470e-01 -2.085125e-02 +7.985837e-04
+4.333333e+00 +5.054456e-01 +5.932569e-03 +1.094513e-03
+4.350000e+00 +6.756337e-01 +1.981265e-02 +1.256832e-03
+4.366667e+00 +7.895162e-01 +1.859000e-02 +1.574038e-03
+4.383333e+00 +7.139220e-01 +1.152873e-02 +1.529853e-03
+4.400000e+00 +7.517807e-01 +1.868043e-02 +1.482375e-03
+4.416667e+00 +1.008090e+00 +6.972141e-02 +1.094041e-03
+4.433333e+00 +1.343338e+00 +8.876052e-02 +1.526325e-03
+4.450000e+00 +1.377037e+00 +9.276137e-02 +1.507733e-03
+4.466667e+00 +1.425471e+00 +1.232593e-01 +9.769895e-04
+4.483333e+00 +1.202946e+00 +1.188512e-01 +5.329172e-04
+4.500000e+00 +8.530685e-01 +7.636330e-02 +5.699799e-04
+4.516667e+00 +5.994250e-01 +6.186097e-02 +2.748675e-04
+4.533333e+00 +9.316155e-01 +1.085158e-01 +4.421000e-05
+4.550000e+00 +1.276553e+00 +1.420408e-01 +9.877452e-05
+4.566667e+00 +6.910181e-01 +9.023424e-02 -1.447358e-04
+4.583333e+00 +1.357954e+00 +1.473313e-01 +1.130322e-04
+4.600000e+00 +1.282526e+00 +1.563239e-01 -2.357493e-04
+4.616667e+00 +7.798940e-01 +1.255355e-01 -6.758735e-04
+4.633333e+00 +1.226740e+00 +1.684573e-01 -6.137180e-04
+4.650000e+00 +1.002454e+00 +1.561847e-01 -8.382922e-04
+4.666667e+00 +3.413516e-01 +1.422165e-01 -1.862355e-03
+4.683333e+00 +1.376576e-01 +1.271614e-01 -1.989452e-03
+4.700000e+00 +4.266829e-01 +1.691183e-01 -2.178543e-03
+4.716667e+00 +5.102898e-01 +1.720710e-01 -2.062229e-03
+4.733333e+00 +2.534272e-01 +1.353990e-01 -1.916056e-03
+4.750000e+00 +3.743118e-01 +1.177784e-01 -1.362689e-03
+4.766667e+00 +1.126347e+00 +1.755628e-01 -8.542922e-04
+4.783333e+00 +1.310178e+00 +1.788523e-01 -5.435896e-04
+4.800000e+00 +1.547140e+00 +1.746678e-01 -2.299106e-05
+4.816667e+00 +1.413536e+00 +1.600676e-01 -3.073620e-05
+4.833333e+00 +1.573941e+00 +1.389880e-01 +5.808444e-04
+4.850000e+00 +1.397476e+00 +1.375153e-01 +2.851691e-04
+4.866667e+00 +1.116053e+00 +1.225343e-01 +3.394515e-05
+4.883333e+00 +1.143871e+00 +8.906836e-02 +5.828379e-04
+4.900000e+00 +1.470702e+00 +1.285983e-01 +4.656465e-04
+4.916667e+00 +1.296186e+00 +1.235938e-01 +2.451704e-04
+4.933333e+00 +1.672070e+00 +1.714158e-01 +5.457945e-05
+4.950000e+00 +1.556054e+00 +1.833357e-01 -3.276832e-04
+4.966667e+00 +1.475154e+00 +1.679327e-01 -2.417691e-04
+4.983333e+00 +1.385643e+00 +1.568312e-01 -2.295283e-04
+5.000000e+00 +8.175355e-01 +1.296421e-01 -6.358851e-04
+5.016667e+00 +6.450649e-01 +1.275542e-01 -8.594701e-04
+5.033333e+00 +5.285230e-01 +1.155764e-01 -8.603878e-04
+5.050000e+00 +7.689236e-01 +1.412897e-01 -9.065582e-04
+5.066667e+00 +7.786935e-01 +1.539769e-01 -1.077662e-03
+5.083333e+00 +3.786154e-01 +1.449289e-01 -1.495862e-03
+5.100000e+00 +9.700770e-01 +1.889178e-01 -1.296482e-03
+5.116667e+00 +8.733635e-01 +1.574210e-01 -9.932691e-04
+5.133333e+00 +5.686838e-01 +1.193852e-01 -8.842641e-04
+5.150000e+00 +7.475886e-01 +1.652107e-01 -1.243420e-03
+5.166667e+00 +9.071536e-01 +1.834436e-01 -1.255911e-03
+5.183333e+00 +7.445957e-01 +1.395037e-01 -8.908076e-04
+5.200000e+00 +6.228450e-01 +9.507253e-02 -4.702229e-04
+5.216667e+00 +9.473296e-01 +1.101664e-01 -2.167284e-04
+5.233333e+00 +1.143065e+00 +1.202217e-01 -7.398429e-05
+5.250000e+00 +1.001464e+00 +1.100526e-01 -1.225683e-04
+5.266667e+00 +1.432885e+00 +1.443631e-01 +9.204646e-06
+5.283333e+00 +1.676956e+00 +1.574220e-01 +1.517596e-04
+5.300000e+00 +1.477742e+00 +1.312233e-01 +2.228501e-04
+5.316667e+00 +1.341528e+00 +9.009186e-02 +5.471392e-04
+5.333333e+00 +2.874926e-01 -2.301170e-03 +4.441163e-04
+5.350000e+00 +3.005556e-01 +7.462585e-03 +3.280295e-04
+5.366667e+00 +9.594584e-01 +5.889745e-02 +4.552380e-04
+5.383333e+00 +6.638044e-01 +5.986185e-02 +9.542253e-05
+5.400000e+00 +6.938979e-01 +6.432325e-02 +6.724553e-05
+5.416667e+00 +9.504776e-01 +7.539025e-02 +2.196813e-04
+5.433333e+00 +1.345106e+00 +1.126279e-01 +2.123222e-04
+5.450000e+00 +1.085606e+00 +8.885625e-02 +1.983656e-04
+5.466667e+00 +1.476907e+00 +1.097940e-01 +3.621776e-04
+5.483333e+00 +1.193935e+00 +1.071976e-01 +7.943301e-05
+5.500000e+00 +1.222091e+00 +1.175994e-01 -2.819580e-05
+5.516667e+00 +1.114226e+00 +9.846101e-02 +6.989936e-05
+5.533333e+00 +1.169687e+00 +9.578436e-02 +1.419656e-04
+5.550000e+00 +1.084773e+00 +6.115997e-02 +4.424211e-04
+5.566667e+00 +1.247850e+00 +7.731552e-02 +4.015157e-04
+5.583333e+00 +7.135373e-01 +3.858299e-02 +3.199235e-04
+5.600000e+00 +7.031955e-01 +3.023332e-02 +3.934571e-04
+5.616667e+00 +1.086173e+00 +6.246435e-02 +3.790320e-04
+5.633333e+00 +1.133530e+00 +7.948376e-02 +2.185669e-04
+5.650000e+00 +1.101703e+00 +8.761867e-02 +8.549566e-05
+5.666667e+00 +1.463781e+00 +1.136077e-01 +1.124513e-04
+5.683333e+00 +8.410929e-01 +6.135628e-02 +1.309638e-04
+5.700000e+00 +1.191115e+00 +1.148779e-01 -1.695370e-04
+5.716667e+00 +9.518347e-01 +9.747532e-02 -1.956020e-04
+5.733333e+00 +9.328944e-01 +8.597532e-02 -9.312231e-05
+5.750000e+00 +1.177927e+00 +1.127959e-01 -1.837350e-04
+5.766667e+00 +1.400007e+00 +1.347550e-01 -2.411774e-04
+5.783333e+00 +1.003672e+00 +1.164191e-01 -3.808504e-04
+5.800000e+00 +5.036756e-01 +9.095464e-02 -5.244916e-04
+5.816667e+00 +1.278476e+00 +1.428501e-01 -4.506788e-04
+5.833333e+00 +7.507552e-01 +1.130181e-01 -5.610927e-04
+5.850000e+00 +5.105544e-01 +8.240133e-02 -4.355630e-04
+5.866667e+00 +7.171880e-01 +1.037742e-01 -4.954033e-04
+5.883333e+00 +9.750512e-01 +1.295217e-01 -5.566770e-04
+5.900000e+00 +1.200230e+00 +1.513580e-01 -6.008075e-04
+5.916667e+00 +9.063168e-01 +1.310760e-01 -6.232069e-04
+5.933333e+00 +1.025615e+00 +1.418329e-01 -6.347006e-04
+5.950000e+00 +1.439966e+00 +1.653333e-01 -5.461296e-04
+5.966667e+00 +1.146873e+00 +1.528544e-01 -6.389488e-04
+5.983333e+00 +1.206108e+00 +1.245498e-01 -3.242454e-04
+6.000000e+00 +1.113643e+00 +1.207636e-01 -3.512901e-04
+6.016667e+00 +6.453527e-01 +7.628190e-02 -2.678210e-04
+6.033333e+00 +1.181162e+00 +7.952547e-02 +8.515279e-05
+6.050000e+00 +1.190050e+00 +7.697425e-02 +1.154443e-04
+6.066667e+00 +1.498311e+00 +9.518696e-02 +1.571732e-04
+6.083333e+00 +1.665988e+00 +1.015937e-01 +2.057012e-04
+6.100000e+00 +2.206087e+00 +1.301805e-01 +2.861951e-04
+6.116667e+00 +2.192306e+00 +1.299555e-01 +2.627358e-04
+6.133333e+00 +2.010245e+00 +1.155720e-01 +2.617194e-04
+6.150000e+00 +1.632975e+00 +1.050643e-01 +1.207885e-04
+6.166667e+00 +1.441236e+00 +8.581812e-02 +1.606211e-04
+6.183333e+00 +1.500382e+00 +1.044662e-01 +8.606523e-06
+6.200000e+00 +1.904963e+00 +1.397669e-01 -1.055892e-04
+6.216667e+00 +1.422761e+00 +1.250442e-01 -2.406808e-04
+6.233333e+00 +1.561147e+00 +1.376434e-01 -2.936003e-04
+6.250000e+00 +1.322563e+00 +1.146180e-01 -2.324138e-04
+6.266667e+00 +2.014573e-02 +6.495001e-02 -4.614622e-04
+6.283333e+00 +8.213406e-01 +9.710284e-02 -3.450815e-04
+6.300000e+00 +4.536799e-01 +7.952766e-02 -3.871781e-04
+6.316667e+00 -1.858676e-03 +7.345001e-02 -5.645252e-04
+6.333333e+00 +3.881184e-01 +1.004767e-01 -5.939521e-04
+6.350000e+00 +5.883618e-01 +1.089109e-01 -5.646937e-04
+6.366667e+00 +1.290766e-01 +8.361679e-02 -5.914623e-04
+6.383333e+00 +6.190924e-01 +9.227214e-02 -4.188439e-04
+6.400000e+00 +5.848215e-01 +9.359135e-02 -4.453359e-04
+6.416667e+00 +8.517809e-01 +8.856685e-02 -2.746140e-04
+6.433333e+00 +1.393729e+00 +1.123603e-01 -1.915441e-04
+6.450000e+00 +1.150569e+00 +8.590304e-02 -1.059368e-04
+6.466667e+00 +1.415602e+00 +8.699907e-02 +1.190241e-05
+6.483333e+00 +1.512709e+00 +8.381011e-02 +8.020047e-05
+6.500000e+00 +1.565224e+00 +8.908331e-02 +6.165962e-05
+6.516667e+00 +1.006000e+00 +6.120780e-02 +1.661405e-05
+6.533333e+00 +7.818702e-01 +4.572810e-02 +2.863571e-05
+6.550000e+00 +9.388640e-01 +5.648806e-02 +1.411510e-05
+6.566667e+00 +7.043539e-01 +5.317979e-02 -6.744215e-05
+6.583333e+00 +1.077189e+00 +7.589161e-02 -7.428852e-05
+6.600000e+00 +4.590435e-01 +6.275629e-02 -2.493254e-04
+6.616667e+00 +2.235735e-01 +5.552139e-02 -3.009431e-04
+6.633333e+00 +5.907673e-01 +7.374697e-02 -2.736660e-04
+6.650000e+00 +7.302230e-01 +7.797324e-02 -2.437145e-04
+6.666667e+00 +1.428137e+00 +1.116369e-01 -1.829537e-04
+6.683333e+00 +1.106025e+00 +8.132624e-02 -1.041516e-04
+6.700000e+00 +9.622492e-01 +7.684527e-02 -1.343760e-04
+6.716667e+00 +8.126861e-01 +6.328378e-02 -1.019769e-04
+6.733333e+00 +1.510752e+00 +8.139031e-02 +6.010274e-05
+6.750000e+00 +1.459866e+00 +7.644801e-02 +7.132626e-05
+6.766667e+00 +1.457116e+00 +7.111921e-02 +1.034328e-04
+6.783333e+00 +1.326070e+00 +6.741933e-02 +7.314678e-05
+6.800000e+00 +9.743581e-01 +4.732669e-02 +7.310463e-05
+6.816667e+00 +1.109115e+00 +4.612464e-02 +1.277148e-04
+6.833333e+00 +8.205886e-01 +3.399885e-02 +9.860311e-05
+6.850000e+00 +1.013666e+00 +3.977311e-02 +1.270736e-04
+6.866667e+00 +1.181757e+00 +6.506211e-02 +1.024861e-05
+6.883333e+00 +1.159897e+00 +6.640400e-02 -1.142414e-05
+6.900000e+00 +7.404183e-01 +5.208608e-02 -6.767785e-05
+6.916667e+00 +1.215719e+00 +7.539084e-02 -6.311055e-05
+6.933333e+00 +1.633250e+00 +8.720898e-02 -3.436508e-06
+6.950000e+00 +1.435963e+00 +6.540271e-02 +7.197135e-05
+6.966667e+00 +1.703847e+00 +8.782399e-02 -6.112502e-07
+6.983333e+00 +1.270251e+00 +8.205341e-02 -1.059878e-04
+7.000000e+00 +7.089093e-01 +6.245596e-02 -1.563958e-04
+7.016667e+00 +8.353244e-01 +7.487842e-02 -2.056582e-04
+7.033333e+00 +9.160155e-01 +8.055296e-02 -2.227653e-04
+7.050000e+00 +8.906491e-01 +6.550673e-02 -1.354889e-04
+7.066667e+00 +8.737669e-01 +6.537552e-02 -1.426666e-04
+7.083333e+00 +1.055522e+00 +7.752697e-02 -1.683440e-04
+7.100000e+00 +6.589092e-01 +6.330773e-02 -1.987810e-04
+7.116667e+00 +2.414011e-01 +5.485066e-02 -2.727133e-04
+7.133333e+00 +4.097237e-01 +7.533669e-02 -3.534017e-04
+7.150000e+00 +9.242907e-01 +1.016327e-01 -3.630533e-04
+7.166667e+00 +1.174090e+00 +1.117035e-01 -3.492582e-04
+7.183333e+00 +1.018096e+00 +9.603360e-02 -2.975011e-04
+7.200000e+00 +7.669159e-01 +6.978721e-02 -2.096223e-04
+7.216667e+00 +1.808265e+00 +1.017509e-01 -9.135017e-05
+7.233333e+00 +2.004046e+00 +8.920574e-02 +4.034064e-05
+7.250000e+00 +2.107891e+00 +8.803297e-02 +7.201266e-05
+7.266667e+00 +1.729463e+00 +6.626990e-02 +9.558497e-05
+7.283333e+00 +1.076935e+00 +4.055772e-02 +7.442992e-05
+7.300000e+00 +8.860723e-01 +5.010191e-02 -3.646227e-05
+7.316667e+00 +7.182561e-01 +5.290432e-02 -1.006234e-04
+7.333333e+00 +9.482449e-01 +5.110591e-02 -3.663095e-05
+7.350000e+00 +5.423590e-01 +4.930714e-02 -1.317103e-04
+7.366667e+00 +1.188467e+00 +6.710895e-02 -7.578189e-05
+7.383333e+00 +1.240885e+00 +5.859128e-02 -1.600959e-05
+7.400000e+00 +1.803305e+00 +7.305925e-02 +3.595775e-05
+7.416667e+00 +1.708959e+00 +6.904621e-02 +3.248000e-05
+7.433333e+00 +1.325828e+00 +4.995307e-02 +4.807576e-05
+7.450000e+00 +1.198849e+00 +4.066793e-02 +6.736236e-05
+7.466667e+00 +1.592875e+00 +5.757665e-02 +5.575912e-05
+7.483333e+00 +1.531689e+00 +5.811540e-02 +3.457171e-05
+7.500000e+00 +1.168820e+00 +4.578680e-02 +2.082041e-05
+7.516667e+00 +1.429564e+00 +3.965603e-02 +1.070622e-04
+7.533333e+00 +8.392717e-01 +1.866726e-02 +9.582287e-05
+7.550000e+00 +4.598260e-01 +6.440649e-03 +8.068888e-05
+7.566667e+00 +2.746882e-01 -6.504192e-03 +1.110515e-04
+7.583333e+00 +5.291898e-01 +9.957254e-03 +7.066724e-05
+7.600000e+00 +1.244080e+00 +3.940334e-02 +5.693237e-05
+7.616667e+00 +8.424019e-01 +2.904253e-02 +2.764554e-05
+7.633333e+00 +1.936865e+00 +6.900197e-02 +3.425718e-05
+7.650000e+00 +1.665790e+00 +6.063761e-02 +2.196548e-05
+7.666667e+00 +1.266088e+00 +5.191858e-02 -1.320105e-05
+7.683333e+00 +1.306263e+00 +5.356963e-02 -1.820131e-05
+7.700000e+00 +9.467096e-01 +5.768526e-02 -1.138452e-04
+7.716667e+00 +1.127445e+00 +6.858517e-02 -1.413219e-04
+7.733333e+00 +9.669937e-01 +6.984700e-02 -1.811536e-04
+7.750000e+00 +3.015373e-01 +6.586370e-02 -2.881070e-04
+7.766667e+00 +4.565882e-01 +7.802385e-02 -3.244180e-04
+7.783333e+00 +8.695520e-01 +8.805610e-02 -2.982668e-04
+7.800000e+00 +7.456483e-01 +8.996332e-02 -3.313888e-04
+7.816667e+00 +7.726672e-01 +9.166423e-02 -3.335800e-04
+7.833333e+00 +1.089578e+00 +9.157264e-02 -2.702693e-04
+7.850000e+00 +6.984729e-01 +6.154304e-02 -1.906001e-04
+7.866667e+00 +9.765085e-01 +8.265937e-02 -2.422142e-04
+7.883333e+00 +1.946868e-01 +5.010823e-02 -2.243271e-04
+7.900000e+00 +9.028139e-01 +7.364446e-02 -2.061504e-04
+7.916667e+00 +8.668864e-01 +7.609242e-02 -2.229256e-04
+7.933333e+00 +7.831396e-01 +7.011089e-02 -2.073032e-04
+7.950000e+00 +7.467108e-01 +6.758774e-02 -1.998521e-04
+7.966667e+00 +1.135075e+00 +7.141775e-02 -1.450873e-04
+7.983333e+00 +1.233003e+00 +6.884452e-02 -1.134659e-04
+8.000000e+00 +9.264551e-01 +5.676298e-02 -1.098006e-04
+8.016667e+00 +9.275331e-01 +4.716989e-02 -6.341060e-05
+8.033333e+00 +6.080200e-01 +3.282573e-02 -5.154700e-05
+8.050000e+00 +7.630104e-01 +2.333798e-02 +2.095208e-05
+8.066667e+00 +9.138987e-01 +2.625572e-02 +3.445571e-05
+8.083333e+00 +9.326110e-01 +2.661313e-02 +3.644901e-05
+8.100000e+00 +1.287786e+00 +3.968882e-02 +3.723071e-05
+8.116667e+00 +1.313195e+00 +4.190981e-02 +3.074283e-05
+8.133333e+00 +1.566185e+00 +4.669331e-02 +4.971932e-05
+8.150000e+00 +1.558985e+00 +5.264548e-02 +1.899058e-05
+8.166667e+00 +1.362831e+00 +4.458611e-02 +2.274863e-05
+8.183333e+00 +1.090994e+00 +3.750324e-02 +1.071526e-05
+8.200000e+00 +1.054103e+00 +3.784341e-02 +9.944721e-07
+8.216667e+00 +6.988255e-01 +3.652468e-02 -4.893594e-05
+8.233333e+00 +7.412174e-01 +3.786881e-02 -5.059147e-05
+8.250000e+00 +9.257706e-01 +4.522043e-02 -5.784426e-05
+8.266667e+00 +1.027790e+00 +4.395247e-02 -3.817977e-05
+8.283333e+00 +7.625650e-01 +3.319226e-02 -3.009684e-05
+8.300000e+00 +8.926402e-01 +3.540168e-02 -2.186157e-05
+8.316667e+00 +8.917377e-01 +3.072220e-02 -1.843210e-06
+8.333333e+00 +7.873573e-01 +1.959621e-02 +3.208805e-05
+8.350000e+00 +1.161823e+00 +2.296198e-02 +7.077514e-05
+8.366667e+00 +1.535278e+00 +3.889660e-02 +5.159274e-05
+8.383333e+00 +1.356403e+00 +2.996425e-02 +6.487387e-05
+8.400000e+00 +1.224006e+00 +1.876776e-02 +9.481526e-05
+8.416667e+00 +8.732177e-01 +1.227586e-02 +7.458689e-05
+8.433333e+00 +1.141106e+00 +2.574319e-02 +4.804727e-05
+8.450000e+00 +1.180058e+00 +2.924448e-02 +3.555604e-05
+8.466667e+00 +1.203189e+00 +2.922102e-02 +3.671235e-05
+8.483333e+00 +6.808085e-01 +1.966129e-02 +1.044499e-05
+8.500000e+00 +3.048785e-01 +3.362746e-03 +3.327826e-05
+8.516667e+00 +3.667139e-01 +5.189538e-03 +3.173078e-05
+8.533333e+00 +5.611947e-01 +1.623072e-02 +6.540913e-06
+8.550000e+00 +1.184372e-01 +1.844790e-02 -6.183359e-05
+8.566667e+00 +4.329810e-01 +2.827381e-02 -6.523265e-05
+8.583333e+00 +8.653308e-01 +3.906928e-02 -5.705968e-05
+8.600000e+00 +1.274844e+00 +5.467727e-02 -7.335591e-05
+8.616667e+00 +1.480318e+00 +6.082665e-02 -7.499374e-05
+8.633333e+00 +7.040881e-01 +4.419529e-02 -9.928403e-05
+8.650000e+00 +7.789307e-01 +3.877423e-02 -6.745026e-05
+8.666667e+00 +6.477105e-01 +3.673525e-02 -7.550269e-05
+8.683333e+00 +7.187749e-01 +3.402434e-02 -5.573011e-05
+8.700000e+00 +1.134303e+00 +4.820831e-02 -6.674285e-05
+8.716667e+00 +2.029191e-01 +3.139724e-02 -1.067644e-04
+8.733333e+00 +6.097794e-01 +3.907804e-02 -9.113883e-05
+8.750000e+00 +8.727996e-01 +3.987983e-02 -6.318605e-05
+8.766667e+00 +3.831629e-01 +3.381170e-02 -9.626658e-05
+8.783333e+00 +6.900829e-01 +3.878010e-02 -8.079705e-05
+8.800000e+00 +8.642535e-01 +4.278147e-02 -7.711121e-05
+8.816667e+00 +1.550774e+00 +5.239523e-02 -3.661278e-05
+8.833333e+00 +1.819327e+00 +5.933415e-02 -3.613446e-05
+8.850000e+00 +1.631695e+00 +5.181985e-02 -2.734774e-05
+8.866667e+00 +1.431216e+00 +4.374978e-02 -1.751439e-05
+8.883333e+00 +7.567191e-01 +2.368921e-02 -5.940337e-06
+8.900000e+00 +1.045115e+00 +2.402345e-02 +1.925160e-05
+8.916667e+00 +1.412462e+00 +3.362290e-02 +1.433504e-05
+8.933333e+00 +8.021210e-01 +2.250376e-02 -1.604683e-06
+8.950000e+00 +1.374662e+00 +3.544654e-02 -1.048653e-06
+8.966667e+00 +1.426387e+00 +4.086950e-02 -2.020535e-05
+8.983333e+00 +8.473662e-01 +3.412336e-02 -4.820488e-05
+9.000000e+00 +1.622470e+00 +4.737563e-02 -3.254722e-05
+9.016667e+00 +1.179921e+00 +4.107353e-02 -4.850871e-05
+9.033333e+00 +1.447259e+00 +4.277802e-02 -3.391992e-05
+9.050000e+00 +1.481381e+00 +4.170492e-02 -2.870973e-05
+9.066667e+00 +1.204936e+00 +2.990052e-02 -7.076271e-06
+9.083333e+00 +7.569348e-01 +2.228851e-02 -1.558414e-05
+9.100000e+00 +1.023781e+00 +2.156560e-02 +7.465069e-06
+9.116667e+00 +4.317531e-01 +1.529925e-02 -1.722272e-05
+9.133333e+00 +4.562900e-01 +1.383269e-02 -1.068077e-05
+9.150000e+00 +1.044446e+00 +2.380988e-02 -3.139847e-06
+9.166667e+00 +1.052442e+00 +2.670006e-02 -1.476325e-05
+9.183333e+00 +5.205641e-01 +1.618503e-02 -1.686689e-05
+9.200000e+00 +1.256143e+00 +3.023272e-02 -1.386644e-05
+9.216667e+00 +1.264776e+00 +2.764333e-02 -4.042746e-06
+9.233333e+00 +1.287209e+00 +2.760326e-02 -3.183364e-06
+9.250000e+00 +1.642044e+00 +3.031001e-02 +1.188081e-05
+9.266667e+00 +1.929459e+00 +3.020733e-02 +3.161325e-05
+9.283333e+00 +1.858592e+00 +3.111338e-02 +2.100340e-05
+9.300000e+00 +1.845229e+00 +2.946664e-02 +2.385746e-05
+9.316667e+00 +1.222834e+00 +2.194278e-02 +9.931988e-06
+9.333333e+00 +8.585859e-01 +1.403564e-02 +1.458126e-05
+9.350000e+00 +1.057663e+00 +1.513981e-02 +2.083352e-05
+9.366667e+00 +1.578330e+00 +2.125458e-02 +2.836572e-05
+9.383333e+00 +1.451786e+00 +1.992173e-02 +2.375825e-05
+9.400000e+00 +1.240443e+00 +1.724637e-02 +1.934601e-05
+9.416667e+00 +7.382387e-01 +9.922189e-03 +1.562218e-05
+9.433333e+00 +8.760052e-01 +1.152197e-02 +1.624661e-05
+9.450000e+00 +4.573584e-01 +4.967131e-03 +1.512314e-05
+9.466667e+00 +1.114847e+00 +1.559810e-02 +1.281443e-05
+9.483333e+00 +1.001513e+00 +1.496128e-02 +7.575937e-06
+9.500000e+00 +9.195118e-01 +1.538051e-02 +3.023859e-07
+9.516667e+00 +1.132356e+00 +1.648085e-02 +7.644463e-06
+9.533333e+00 +7.861721e-01 +1.482243e-02 -6.703117e-06
+9.550000e+00 +1.077720e+00 +1.861704e-02 -5.002785e-06
+9.566667e+00 +1.072981e+00 +1.445559e-02 +9.771031e-06
+9.583333e+00 +1.339049e+00 +2.033136e-02 +1.941647e-06
+9.600000e+00 +1.213652e+00 +2.016412e-02 -5.047593e-06
+9.616667e+00 +1.433671e+00 +2.224050e-02 -1.574535e-06
+9.633333e+00 +1.034405e+00 +1.543668e-02 +1.810185e-06
+9.650000e+00 +1.327709e+00 +1.859023e-02 +4.819266e-06
+9.666667e+00 +1.614084e+00 +2.264292e-02 +3.804046e-06
+9.683333e+00 +1.038994e+00 +1.443425e-02 +4.287567e-06
+9.700000e+00 +1.112164e+00 +1.111497e-02 +1.946814e-05
+9.716667e+00 +8.182289e-01 +1.067696e-02 +5.596925e-06
+9.733333e+00 +1.685233e+00 +1.941311e-02 +1.558532e-05
+9.750000e+00 +1.247672e+00 +1.826915e-02 -2.301433e-06
+9.766667e+00 +1.188817e+00 +1.907521e-02 -9.025801e-06
+9.783333e+00 +1.157634e+00 +2.343772e-02 -2.755940e-05
+9.800000e+00 +7.992873e-01 +2.314370e-02 -4.399445e-05
+9.816667e+00 +1.109745e+00 +2.418437e-02 -3.419986e-05
+9.833333e+00 +8.507753e-01 +1.913482e-02 -2.807049e-05
+9.850000e+00 +1.640909e+00 +2.826176e-02 -2.616613e-05
+9.866667e+00 +1.680930e+00 +2.655145e-02 -1.884061e-05
+9.883333e+00 +9.106541e-01 +1.864919e-02 -2.404612e-05
+9.900000e+00 +1.183939e+00 +2.266459e-02 -2.774395e-05
+9.916667e+00 +1.078239e+00 +2.055096e-02 -2.523108e-05
+9.933333e+00 +6.583930e-01 +1.341574e-02 -1.756074e-05
+9.950000e+00 +1.550264e+00 +2.432399e-02 -2.027232e-05
+9.966667e+00 +1.006954e+00 +2.199991e-02 -3.474637e-05
+9.983333e+00 +9.409320e-01 +1.850436e-02 -2.538802e-05
+1.000000e+01 +8.516267e-01 +1.992824e-02 -3.462028e-05
+1.001667e+01 +6.674797e-01 +1.993849e-02 -4.250121e-05
+1.003333e+01 +9.539341e-01 +2.337830e-02 -4.354186e-05
+1.005000e+01 +8.395606e-01 +2.462782e-02 -5.287959e-05
+1.006667e+01 +1.219146e+00 +2.795871e-02 -4.968849e-05
+1.008333e+01 +7.130953e-01 +2.055707e-02 -4.367206e-05
+1.010000e+01 +7.133437e-01 +2.005206e-02 -4.200347e-05
+1.011667e+01 +9.133282e-01 +2.127496e-02 -3.846363e-05
+1.013333e+01 +7.451815e-01 +1.559777e-02 -2.515968e-05
+1.015000e+01 +2.667979e-01 +1.112490e-02 -2.835855e-05
+1.016667e+01 +7.690244e-01 +1.527649e-02 -2.302931e-05
+1.018333e+01 +1.055525e+00 +1.706121e-02 -1.794818e-05
+1.020000e+01 +1.114355e+00 +1.751168e-02 -1.731226e-05
+1.021667e+01 +1.055652e+00 +1.540964e-02 -1.237442e-05
+1.023333e+01 +8.990137e-01 +1.159128e-02 -5.184515e-06
+1.025000e+01 +1.144095e+00 +1.304448e-02 -1.314023e-06
+1.026667e+01 +1.565144e+00 +1.484124e-02 +7.726847e-06
+1.028333e+01 +1.143312e+00 +8.819618e-03 +1.307414e-05
+1.030000e+01 +5.899323e-01 +5.580438e-03 +4.208305e-06
+1.031667e+01 +6.325045e-01 +4.072666e-03 +1.058080e-05
+1.033333e+01 +7.972736e-01 +5.872379e-03 +9.833608e-06
+1.035000e+01 +1.327944e+00 +1.051543e-02 +1.219940e-05
+1.036667e+01 +9.761063e-01 +7.850691e-03 +8.836613e-06
+1.038333e+01 +1.052327e+00 +9.330424e-03 +5.934444e-06
+1.040000e+01 +1.802514e+00 +1.355782e-02 +1.651118e-05
+1.041667e+01 +1.882717e+00 +1.659743e-02 +7.854766e-06
+1.043333e+01 +2.087651e+00 +1.906972e-02 +4.570727e-06
+1.045000e+01 +1.563000e+00 +1.379265e-02 +5.977428e-06
+1.046667e+01 +1.520433e+00 +1.475334e-02 +9.414947e-08
+1.048333e+01 +1.694873e+00 +1.583840e-02 -1.062507e-07
+1.050000e+01 +1.034705e+00 +1.239621e-02 -7.395696e-06
+1.051667e+01 +1.135203e+00 +1.220867e-02 -5.219723e-06
+1.053333e+01 +1.270476e+00 +1.288020e-02 -4.942382e-06
+1.055000e+01 +8.044760e-01 +6.542250e-03 +3.690301e-06
+1.056667e+01 +1.116265e+00 +8.684522e-03 +3.706110e-06
+1.058333e+01 +1.209262e+00 +4.359704e-03 +2.026614e-05
+1.060000e+01 +1.026909e+00 +1.828677e-03 +2.363610e-05
+1.061667e+01 +1.216199e+00 +2.183915e-03 +2.667090e-05
+1.063333e+01 +1.576835e+00 +4.395621e-03 +2.762735e-05
+1.065000e+01 +9.601003e-01 +1.308533e-03 +2.244335e-05
+1.066667e+01 +6.897628e-01 +1.770608e-03 +1.370829e-05
+1.068333e+01 +1.711830e+00 +6.034298e-03 +2.367000e-05
+1.070000e+01 +2.302090e+00 +1.138238e-02 +1.868883e-05
+1.071667e+01 +1.921915e+00 +9.190174e-03 +1.674557e-05
+1.073333e+01 +2.344689e+00 +1.110885e-02 +1.835087e-05
+1.075000e+01 +2.160098e+00 +1.034270e-02 +1.594512e-05
+1.076667e+01 +2.183129e+00 +1.064666e-02 +1.409318e-05
+1.078333e+01 +1.924472e+00 +8.818798e-03 +1.406104e-05
+1.080000e+01 +1.718814e+00 +7.715557e-03 +1.272847e-05
+1.081667e+01 +1.673088e+00 +8.132074e-03 +9.311828e-06
+1.083333e+01 +1.552111e+00 +6.139063e-03 +1.288547e-05
+1.085000e+01 +1.052787e+00 +4.379246e-03 +9.033818e-06
+1.086667e+01 +9.230543e-01 +3.206596e-03 +9.922623e-06
+1.088333e+01 +1.140911e+00 +2.332166e-03 +1.609935e-05
+1.090000e+01 +1.030923e+00 +8.321988e-06 +2.149828e-05
+1.091667e+01 +1.097080e+00 -4.233781e-04 +2.363025e-05
+1.093333e+01 +1.271858e+00 +2.663680e-03 +1.569527e-05
+1.095000e+01 +5.507141e-02 -2.039852e-03 +1.016003e-05
+1.096667e+01 +5.149798e-01 -5.643128e-04 +1.285285e-05
+1.098333e+01 +1.109545e+00 +3.115352e-03 +1.047070e-05
+1.100000e+01 +1.041664e+00 +2.411152e-03 +1.143327e-05
+1.101667e+01 +1.852947e+00 +3.736049e-03 +2.087777e-05
+1.103333e+01 +1.871168e+00 +3.470660e-03 +2.177706e-05
+1.105000e+01 +1.279610e+00 +9.625939e-04 +2.013127e-05
+1.106667e+01 +8.372180e-01 -2.182833e-03 +2.323018e-05
+1.108333e+01 +7.122246e-01 -9.120084e-04 +1.652531e-05
+1.110000e+01 +1.142502e+00 +1.224880e-03 +1.609665e-05
+1.111667e+01 +6.199125e-01 +1.024003e-04 +1.110934e-05
+1.113333e+01 +1.361253e+00 +3.069221e-03 +1.302329e-05
+1.115000e+01 +1.336065e+00 +4.134554e-03 +8.758572e-06
+1.116667e+01 +1.108497e+00 +3.030850e-03 +8.656352e-06
+1.118333e+01 +7.873631e-01 +2.315421e-03 +5.774681e-06
+1.120000e+01 +9.569677e-01 +1.831902e-03 +9.963612e-06
+1.121667e+01 +8.696022e-01 +1.888565e-03 +8.228039e-06
+1.123333e+01 +1.655861e+00 +4.399679e-03 +1.202855e-05
+1.125000e+01 +8.163999e-01 +1.148175e-03 +9.884536e-06
+1.126667e+01 +8.100453e-01 +2.516503e-03 +4.940982e-06
+1.128333e+01 +6.411965e-01 +2.282623e-03 +2.969127e-06
+1.130000e+01 +1.670513e+00 +5.763435e-03 +7.043295e-06
+1.131667e+01 +1.302289e+00 +5.286572e-03 +2.869421e-06
+1.133333e+01 +1.242854e+00 +4.450730e-03 +4.620645e-06
+1.135000e+01 +1.150641e+00 +4.596571e-03 +2.546915e-06
+1.136667e+01 +2.070920e+00 +8.350898e-03 +3.120990e-06
+1.138333e+01 +1.224922e+00 +5.310162e-03 +1.159035e-06
+1.140000e+01 +1.195127e+00 +4.632986e-03 +2.727428e-06
+1.141667e+01 +1.341651e+00 +4.381974e-03 +5.324642e-06
+1.143333e+01 +1.126905e+00 +2.381427e-03 +8.910633e-06
+1.145000e+01 +8.817148e-01 +2.027052e-03 +6.519228e-06
+1.146667e+01 +1.034736e+00 +2.917640e-03 +5.357180e-06
+1.148333e+01 +1.577440e+00 +4.729524e-03 +6.363903e-06
+1.150000e+01 +1.002243e+00 +2.422092e-03 +6.343124e-06
+1.151667e+01 +1.350484e+00 +2.997208e-03 +8.795486e-06
+1.153333e+01 +6.706957e-01 +1.043499e-03 +6.353548e-06
+1.155000e+01 +9.932161e-01 +2.828999e-03 +4.329236e-06
+1.156667e+01 +1.194472e+00 +3.000146e-03 +6.222355e-06
+1.158333e+01 +1.198201e+00 +2.700768e-03 +7.138727e-06
+1.160000e+01 +1.820501e+00 +3.466906e-03 +1.230489e-05
+1.161667e+01 +1.478124e+00 +2.253200e-03 +1.195811e-05
+1.163333e+01 +1.441480e+00 +2.376416e-03 +1.083756e-05
+1.165000e+01 +6.411882e-01 -1.077777e-04 +9.469149e-06
+1.166667e+01 +1.189327e+00 +1.416387e-03 +1.062424e-05
+1.168333e+01 +1.171259e+00 +5.597556e-04 +1.311330e-05
+1.170000e+01 +1.250396e+00 +5.654211e-04 +1.379551e-05
+1.171667e+01 +1.461498e+00 +1.408014e-03 +1.314961e-05
+1.173333e+01 +1.542134e+00 +1.747532e-03 +1.268951e-05
+1.175000e+01 +9.338900e-01 +3.325623e-04 +1.053474e-05
+1.176667e+01 +9.260103e-01 +7.550708e-04 +8.801051e-06
+1.178333e+01 +5.560120e-01 +3.236343e-04 +6.019507e-06
+1.180000e+01 +9.740115e-01 +1.841879e-03 +5.314361e-06
+1.181667e+01 +1.130737e+00 +2.627859e-03 +4.228870e-06
+1.183333e+01 +1.490733e+00 +4.441948e-03 +1.857965e-06
+1.185000e+01 +1.828044e+00 +5.770181e-03 +7.951061e-07
+1.186667e+01 +1.905774e+00 +6.786650e-03 -2.078063e-06
+1.188333e+01 +1.779995e+00 +6.400104e-03 -2.312604e-06
+1.190000e+01 +1.423970e+00 +5.886633e-03 -4.358303e-06
+1.191667e+01 +1.771948e+00 +6.524977e-03 -3.466318e-06
+1.193333e+01 +1.577677e+00 +6.584346e-03 -5.802719e-06
+1.195000e+01 +1.107360e+00 +5.390968e-03 -6.394630e-06
+1.196667e+01 +2.007595e+00 +7.386839e-03 -5.180710e-06
+1.198333e+01 +1.608671e+00 +5.978488e-03 -4.259904e-06
+1.200000e+01 +1.295817e+00 +4.076903e-03 -8.501941e-07
+1.201667e+01 +2.039313e+00 +5.180371e-03 +1.514279e-06
+1.203333e+01 +1.972101e+00 +4.419232e-03 +3.206397e-06
+1.205000e+01 +1.654488e+00 +3.058805e-03 +4.896886e-06
+1.206667e+01 +1.665702e+00 +3.694187e-03 +2.513789e-06
+1.208333e+01 +1.075984e+00 +2.326713e-03 +2.229462e-06
+1.210000e+01 +8.297775e-01 +1.203374e-03 +3.844627e-06
+1.211667e+01 +1.086540e+00 +2.442743e-03 +1.428721e-06
+1.213333e+01 +1.637401e+00 +3.469744e-03 +2.021786e-06
+1.215000e+01 +1.448610e+00 +2.477393e-03 +3.737448e-06
+1.216667e+01 +9.682379e-01 +1.505947e-03 +3.222752e-06
+1.218333e+01 +9.833622e-01 +1.304293e-03 +3.854918e-06
+1.220000e+01 +7.537130e-01 +1.007018e-03 +3.001706e-06
+1.221667e+01 +1.049347e+00 +2.088476e-03 +1.459071e-06
+1.223333e+01 +1.036980e+00 +1.962427e-03 +1.692265e-06
+1.225000e+01 +4.690295e-01 +3.533977e-04 +2.790337e-06
+1.226667e+01 +9.672608e-01 +1.009328e-03 +4.250070e-06
+1.228333e+01 +1.356140e-01 -2.829704e-04 +2.312762e-06
+1.230000e+01 +9.864220e-01 +1.190002e-03 +3.721620e-06
+1.231667e+01 +9.978002e-01 +1.683960e-03 +2.091232e-06
+1.233333e+01 +9.343383e-01 +1.235559e-03 +3.080113e-06
+1.235000e+01 +1.650494e+00 +2.562969e-03 +3.895127e-06
+1.236667e+01 +1.493340e+00 +2.045673e-03 +4.414873e-06
+1.238333e+01 +1.605913e+00 +2.235104e-03 +4.484157e-06
+1.240000e+01 +1.961732e+00 +2.901110e-03 +4.605335e-06
+1.241667e+01 +1.283778e+00 +1.571842e-03 +4.336125e-06
+1.243333e+01 +1.105103e+00 +1.466985e-03 +3.333425e-06
+1.245000e+01 +8.509998e-01 +1.408531e-03 +1.698945e-06
+1.246667e+01 +7.419428e-01 +1.402946e-03 +8.715928e-07
+1.248333e+01 +2.951829e-01 +1.183276e-03 -1.464010e-06
+1.250000e+01 +1.189707e+00 +3.012005e-03 -1.714230e-06
+1.251667e+01 +9.905812e-01 +2.545826e-03 -1.547869e-06
+1.253333e+01 +1.276533e+00 +3.401144e-03 -2.608935e-06
+1.255000e+01 +1.413899e+00 +3.457287e-03 -1.974332e-06
+1.256667e+01 +1.821019e+00 +3.864961e-03 -8.147922e-07
+1.258333e+01 +2.043789e+00 +4.528596e-03 -1.784821e-06
+1.260000e+01 +1.186994e+00 +3.501316e-03 -3.654028e-06
+1.261667e+01 +1.758265e+00 +4.572836e-03 -4.011240e-06
+1.263333e+01 +1.266651e+00 +2.974852e-03 -1.673695e-06
+1.265000e+01 +6.504893e-01 +1.913287e-03 -1.814293e-06
+1.266667e+01 +1.072736e+00 +2.644643e-03 -1.967157e-06
+1.268333e+01 +1.057203e+00 +2.829960e-03 -2.799486e-06
+1.270000e+01 +1.444147e+00 +3.352808e-03 -2.472309e-06
+1.271667e+01 +1.244089e+00 +3.114589e-03 -2.899896e-06
+1.273333e+01 +1.645057e+00 +3.009560e-03 -4.545690e-07
+1.275000e+01 +8.279349e-01 +1.863303e-03 -1.089413e-06
+1.276667e+01 +5.642579e-01 +1.337469e-03 -8.354540e-07
+1.278333e+01 +1.057381e+00 +1.546421e-03 +9.447329e-07
+1.280000e+01 +1.429701e+00 +2.212113e-03 +5.645831e-07
+1.281667e+01 +1.412583e+00 +2.821393e-03 -1.661771e-06
+1.283333e+01 +1.458880e+00 +2.658044e-03 -9.740900e-07
+1.285000e+01 +1.721534e+00 +2.572527e-03 +5.309885e-07
+1.286667e+01 +9.919895e-01 +1.507759e-03 +4.207038e-07
+1.288333e+01 +1.128826e+00 +1.695005e-03 +3.543515e-07
+1.290000e+01 +8.893357e-01 +1.721815e-03 -9.805166e-07
+1.291667e+01 +4.993596e-01 +1.132566e-03 -9.626297e-07
+1.293333e+01 +1.542959e+00 +2.404016e-03 -2.526136e-07
+1.295000e+01 +1.744949e+00 +2.447378e-03 +4.541914e-07
+1.296667e+01 +1.157662e+00 +1.567029e-03 +6.188105e-07
+1.298333e+01 +1.028673e+00 +1.452582e-03 +3.223611e-07
+1.300000e+01 +8.080733e-01 +9.631658e-04 +8.816616e-07
+1.301667e+01 +1.145253e+00 +1.121909e-03 +1.804777e-06
+1.303333e+01 +1.548378e+00 +1.759197e-03 +1.419128e-06
+1.305000e+01 +8.200962e-01 +1.042756e-03 +5.308441e-07
+1.306667e+01 +8.455748e-01 +1.337007e-03 -4.026316e-07
+1.308333e+01 +1.063615e+00 +1.779389e-03 -9.782323e-07
+1.310000e+01 +7.453557e-01 +1.532153e-03 -1.590980e-06
+1.311667e+01 +7.545072e-01 +1.547956e-03 -1.648754e-06
+1.313333e+01 +1.484475e+00 +2.733442e-03 -2.469654e-06
+1.315000e+01 +1.525123e+00 +2.948037e-03 -3.062711e-06
+1.316667e+01 +1.527137e+00 +2.800012e-03 -2.619526e-06
+1.318333e+01 +1.324615e+00 +2.768054e-03 -3.415470e-06
+1.320000e+01 +1.523875e+00 +2.699733e-03 -2.447705e-06
+1.321667e+01 +1.691251e+00 +2.811226e-03 -2.230221e-06
+1.323333e+01 +1.167150e+00 +2.310091e-03 -2.683954e-06
+1.325000e+01 +7.367316e-01 +2.133498e-03 -3.836319e-06
+1.326667e+01 +7.994332e-01 +2.182441e-03 -3.823586e-06
+1.328333e+01 +1.096169e+00 +2.342301e-03 -3.264104e-06
+1.330000e+01 +1.039838e+00 +2.062625e-03 -2.598680e-06
+1.331667e+01 +6.791067e-01 +1.447075e-03 -1.973185e-06
+1.333333e+01 +7.657612e-01 +1.548269e-03 -2.016277e-06
+1.335000e+01 +1.174531e+00 +1.505219e-03 -3.356997e-07
+1.336667e+01 +1.125044e+00 +1.197727e-03 +4.657309e-07
+1.338333e+01 +1.457370e+00 +1.574400e-03 +4.191985e-07
+1.340000e+01 +9.187314e-01 +9.242343e-04 +5.568597e-07
+1.341667e+01 +1.319496e+00 +1.334200e-03 +6.221198e-07
+1.343333e+01 +1.403321e+00 +1.682628e-03 -2.799481e-07
+1.345000e+01 +1.854523e+00 +2.101622e-03 -1.233606e-07
+1.346667e+01 +1.166638e+00 +1.129862e-03 +6.806729e-07
+1.348333e+01 +2.096589e+00 +1.690999e-03 +1.884755e-06
+1.350000e+01 +9.799428e-01 +7.244728e-04 +1.372415e-06
+1.351667e+01 +1.886793e+00 +1.376991e-03 +2.034635e-06
+1.353333e+01 +1.449714e+00 +8.561827e-04 +2.293467e-06
+1.355000e+01 +2.252059e+00 +1.428119e-03 +2.704994e-06
+1.356667e+01 +1.407111e+00 +1.116066e-03 +1.160499e-06
+1.358333e+01 +1.805508e+00 +1.683098e-03 +2.724529e-07
+1.360000e+01 +1.567062e+00 +1.842276e-03 -1.052233e-06
+1.361667e+01 +1.416803e+00 +2.045303e-03 -2.262304e-06
+1.363333e+01 +1.011877e+00 +1.828174e-03 -2.740553e-06
+1.365000e+01 +3.161546e-01 +1.278746e-03 -2.873095e-06
+1.366667e+01 +3.381826e-01 +1.195926e-03 -2.619042e-06
+1.368333e+01 +1.011929e+00 +1.369015e-03 -1.430944e-06
+1.370000e+01 +1.410155e+00 +1.326086e-03 -2.830133e-07
+1.371667e+01 +1.825223e+00 +1.422027e-03 +4.355260e-07
+1.373333e+01 +1.787934e+00 +1.377605e-03 +4.151822e-07
+1.375000e+01 +1.591386e+00 +1.337882e-03 -2.383289e-08
+1.376667e+01 +9.414102e-01 +7.502689e-04 +2.504909e-07
+1.378333e+01 +6.516075e-01 +4.454998e-04 +4.851558e-07
+1.380000e+01 +1.142609e+00 +7.953264e-04 +4.756570e-07
+1.381667e+01 +9.240188e-01 +9.072129e-04 -4.808074e-07
+1.383333e+01 +1.631975e+00 +1.024077e-03 +8.243728e-07
+1.385000e+01 +1.727102e+00 +1.272431e-03 +1.789249e-07
+1.386667e+01 +1.498599e+00 +1.080871e-03 +2.247802e-07
+1.388333e+01 +1.094695e+00 +8.501393e-04 +3.465847e-09
+1.390000e+01 +2.273147e+00 +1.569768e-03 +2.828356e-07
+1.391667e+01 +2.383415e+00 +1.586525e-03 +3.989186e-07
+1.393333e+01 +1.377697e+00 +9.179413e-04 +3.955064e-07
+1.395000e+01 +1.699676e+00 +1.088146e-03 +4.209177e-07
+1.396667e+01 +2.438261e+00 +1.306737e-03 +1.137829e-06
+1.398333e+01 +1.645957e+00 +7.199796e-04 +1.422085e-06
+1.400000e+01 +1.968958e+00 +8.074367e-04 +1.661590e-06
+1.401667e+01 +1.445897e+00 +6.956124e-04 +9.481217e-07
+1.403333e+01 +9.714992e-01 +8.802401e-04 -6.381943e-07
+1.405000e+01 +9.723978e-01 +9.041684e-04 -7.878474e-07
+1.406667e+01 +1.438250e+00 +8.987455e-04 +4.133475e-08
+1.408333e+01 +2.099551e+00 +1.185264e-03 +2.596249e-07
+1.410000e+01 +1.829654e+00 +9.817527e-04 +3.857239e-07
+1.411667e+01 +1.527252e+00 +9.600386e-04 -1.396564e-07
+1.413333e+01 +2.067156e+00 +9.403840e-04 +8.138476e-07
+1.415000e+01 +1.644218e+00 +6.351140e-04 +1.042762e-06
+1.416667e+01 +2.154991e+00 +8.642532e-04 +1.084170e-06
+1.418333e+01 +1.430941e+00 +5.344680e-04 +9.275517e-07
+1.420000e+01 +1.476475e+00 +7.115734e-04 +3.567318e-07
+1.421667e+01 +1.334103e+00 +8.070462e-04 -2.412904e-07
+1.423333e+01 +1.781094e+00 +1.139183e-03 -6.733246e-07
+1.425000e+01 +1.271774e+00 +9.507719e-04 -8.968901e-07
+1.426667e+01 +6.016575e-01 +7.251609e-04 -1.240807e-06
+1.428333e+01 +1.057103e+00 +9.168604e-04 -1.189624e-06
+1.430000e+01 +1.055293e+00 +7.499561e-04 -6.668822e-07
+1.431667e+01 +1.042535e+00 +7.199442e-04 -6.114730e-07
+1.433333e+01 +7.349825e-01 +7.234776e-04 -1.128328e-06
+1.435000e+01 +9.712518e-01 +8.105439e-04 -1.059634e-06
+1.436667e+01 +1.207086e+00 +9.165142e-04 -1.053215e-06
+1.438333e+01 +1.303011e-01 +8.110015e-04 -2.403115e-06
+1.440000e+01 +6.313401e-02 +7.622960e-04 -2.359828e-06
+1.441667e+01 +1.489523e-01 +8.293601e-04 -2.457123e-06
+1.443333e+01 +2.435664e-01 +7.816977e-04 -2.156984e-06
+1.445000e+01 +4.188967e-01 +8.009700e-04 -1.946552e-06
+1.446667e+01 +5.885962e-01 +7.791818e-04 -1.605838e-06
+1.448333e+01 +1.432415e+00 +1.107851e-03 -1.336446e-06
+1.450000e+01 +8.366176e-01 +7.383839e-04 -1.067927e-06
+1.451667e+01 +1.525764e+00 +1.014086e-03 -8.927423e-07
+1.453333e+01 +1.529984e+00 +1.017864e-03 -9.111877e-07
+1.455000e+01 +1.546192e+00 +1.157048e-03 -1.364188e-06
+1.456667e+01 +1.477365e+00 +1.038964e-03 -1.097398e-06
+1.458333e+01 +1.920746e+00 +1.101469e-03 -6.667270e-07
+1.460000e+01 +8.315371e-01 +7.798840e-04 -1.206486e-06
+1.461667e+01 +1.343070e+00 +9.346828e-04 -1.007445e-06
+1.463333e+01 +1.459197e+00 +7.514335e-04 -2.620948e-07
+1.465000e+01 +5.285838e-01 +4.691481e-04 -6.591281e-07
+1.466667e+01 +6.067009e-01 +5.005893e-04 -6.760766e-07
+1.468333e+01 +5.092622e-01 +4.204756e-04 -5.675610e-07
+1.470000e+01 +5.559790e-01 +4.541564e-04 -6.279760e-07
+1.471667e+01 +1.374133e+00 +7.072754e-04 -3.103328e-07
+1.473333e+01 +7.546699e-01 +4.421831e-04 -3.196529e-07
+1.475000e+01 +5.595549e-01 +3.942626e-04 -4.476373e-07
+1.476667e+01 +1.256827e+00 +6.533317e-04 -3.415165e-07
+1.478333e+01 +1.415225e+00 +6.599964e-04 -1.589385e-07
+1.480000e+01 +1.321133e+00 +6.618476e-04 -3.091244e-07
+1.481667e+01 +1.699651e+00 +7.779194e-04 -2.146212e-07
+1.483333e+01 +1.286087e+00 +6.281523e-04 -2.775622e-07
+1.485000e+01 +1.136984e+00 +4.923141e-04 -4.319739e-08
+1.486667e+01 +1.066279e+00 +4.648373e-04 -6.513550e-08
+1.488333e+01 +8.076069e-01 +4.457893e-04 -3.461785e-07
+1.490000e+01 +1.012810e+00 +4.938194e-04 -2.731285e-07
+1.491667e+01 +9.914364e-01 +3.860455e-04 +3.910942e-08
+1.493333e+01 +1.242417e+00 +5.215865e-04 -1.223857e-07
+1.495000e+01 +1.279597e+00 +3.401401e-04 +5.046915e-07
+1.496667e+01 +1.738500e+00 +5.164429e-04 +4.379088e-07
+1.498333e+01 +1.654590e+00 +4.071865e-04 +6.766057e-07
+1.500000e+01 +1.142098e+00 +1.992667e-04 +7.676486e-07
+1.501667e+01 +1.442929e+00 +2.687548e-04 +8.430217e-07
+1.503333e+01 +1.282073e+00 +2.744202e-04 +6.242352e-07
+1.505000e+01 +1.516242e+00 +3.770773e-04 +5.132251e-07
+1.506667e+01 +1.609071e+00 +3.657801e-04 +6.248705e-07
+1.508333e+01 +1.586083e+00 +3.132111e-04 +7.494110e-07
+1.510000e+01 +1.443324e+00 +2.155169e-04 +9.010827e-07
+1.511667e+01 +6.297746e-01 +8.360386e-05 +4.951274e-07
+1.513333e+01 +4.292144e-01 +7.207988e-06 +5.247258e-07
+1.515000e+01 -1.092878e-01 -1.420502e-04 +4.560501e-07
+1.516667e+01 -6.627881e-01 -2.336431e-04 +1.794913e-07
+1.518333e+01 -4.692254e-01 -2.143978e-04 +3.008609e-07
+1.520000e+01 -8.471092e-01 -3.403122e-04 +3.172043e-07
+1.521667e+01 -1.143726e+00 -5.108018e-04 +5.675881e-07
+1.523333e+01 -1.187816e+00 -4.772906e-04 +4.055044e-07
+1.525000e+01 -2.581167e-01 -3.149601e-04 +7.997531e-07
+1.526667e+01 -5.192596e-01 -3.660469e-04 +7.024191e-07
+1.528333e+01 -6.172986e-01 -3.516909e-04 +5.537860e-07
+1.530000e+01 -1.054400e+00 -4.721287e-04 +5.088279e-07
+1.531667e+01 -1.556981e+00 -6.402435e-04 +5.645370e-07
+1.533333e+01 -1.765684e+00 -6.569989e-04 +4.236709e-07
+1.535000e+01 -1.969517e+00 -7.182222e-04 +4.485116e-07
+1.536667e+01 -1.589876e+00 -5.542250e-04 +2.717861e-07
+1.538333e+01 -1.757358e+00 -5.829325e-04 +2.422103e-07
+1.540000e+01 -1.049117e+00 -3.943220e-04 +2.550433e-07
+1.541667e+01 -3.317968e-01 -1.830378e-04 +1.941620e-07
+1.543333e+01 -3.367318e-01 -1.138625e-04 -1.964634e-08
+1.545000e+01 -1.342874e+00 -2.818036e-04 -3.231054e-07
+1.546667e+01 -1.350972e+00 -3.244688e-04 -1.731887e-07
+1.548333e+01 -1.299743e+00 -3.292354e-04 -9.830984e-08
+1.550000e+01 -1.512072e+00 -3.636612e-04 -1.466414e-07
+1.551667e+01 -9.810899e-01 -3.283233e-04 +1.883939e-07
+1.553333e+01 -5.365564e-01 -2.391183e-04 +2.705607e-07
+1.555000e+01 -1.397804e+00 -4.189284e-04 +1.726328e-07
+1.556667e+01 -8.950290e-01 -2.856748e-04 +1.504062e-07
+1.558333e+01 -1.187981e+00 -3.595490e-04 +1.703379e-07
+1.560000e+01 -1.506406e+00 -4.342028e-04 +1.748417e-07
+1.561667e+01 -1.832227e+00 -4.975722e-04 +1.433125e-07
+1.563333e+01 -1.877021e+00 -4.722205e-04 +4.368182e-08
+1.565000e+01 -5.392102e-01 -1.853954e-04 +9.631689e-08
+1.566667e+01 -8.884170e-01 -2.697210e-04 +1.368609e-07
+1.568333e+01 -1.323802e+00 -3.784405e-04 +1.923100e-07
+1.570000e+01 -1.482185e+00 -4.245680e-04 +2.456986e-07
+1.571667e+01 -5.769506e-01 -2.697785e-04 +3.930434e-07
+1.573333e+01 -4.239752e-01 -2.754505e-04 +5.342202e-07
+1.575000e+01 -1.136505e+00 -3.952402e-04 +4.301558e-07
+1.576667e+01 -9.987421e-01 -3.352464e-04 +3.402543e-07
+1.578333e+01 -1.519886e+00 -4.438964e-04 +3.397169e-07
+1.580000e+01 -1.463354e+00 -4.346283e-04 +3.595213e-07
+1.581667e+01 -1.325215e+00 -4.880607e-04 +6.423949e-07
+1.583333e+01 -7.366785e-01 -3.049356e-04 +4.447028e-07
+1.585000e+01 -1.275767e+00 -3.760176e-04 +3.287154e-07
+1.586667e+01 -1.270118e+00 -3.067665e-04 +1.153137e-07
+1.588333e+01 -5.723513e-01 -1.319580e-04 +1.622985e-09
+1.590000e+01 -1.995350e-02 -5.048373e-05 +1.015138e-07
+1.591667e+01 -3.720415e-01 -6.135859e-05 -8.563168e-08
+1.593333e+01 -4.611377e-01 -6.821849e-05 -1.150082e-07
+1.595000e+01 -6.033259e-01 -1.300680e-04 +5.079811e-10
+1.596667e+01 -9.168605e-01 -1.841499e-04 -2.444190e-08
+1.598333e+01 -7.760838e-01 -1.301699e-04 -1.055931e-07
+1.600000e+01 -1.552779e+00 -2.897719e-04 -8.765742e-08
+1.601667e+01 -1.535355e+00 -2.933715e-04 -5.701521e-08
+1.603333e+01 -1.117112e+00 -1.850535e-04 -1.432457e-07
+1.605000e+01 -1.393008e+00 -1.824368e-04 -3.129010e-07
+1.606667e+01 -1.293788e+00 -1.709635e-04 -2.798755e-07
+1.608333e+01 -1.272242e+00 -1.735683e-04 -2.475863e-07
+1.610000e+01 -5.095400e-01 -6.849099e-05 -1.337634e-07
+1.611667e+01 -7.656429e-01 -1.121293e-04 -1.319285e-07
+1.613333e+01 -6.145833e-01 -1.059853e-04 -5.539816e-08
+1.615000e+01 -4.048315e-01 -4.006740e-05 -1.428380e-07
+1.616667e+01 -8.218166e-01 -6.440494e-05 -3.042241e-07
+1.618333e+01 -8.068734e-01 -7.892669e-05 -2.424741e-07
+1.620000e+01 -4.013994e-01 -2.408192e-05 -1.814593e-07
+1.621667e+01 -8.303540e-01 -1.091061e-04 -1.479919e-07
+1.623333e+01 -7.996540e-01 -1.297082e-04 -5.828385e-08
+1.625000e+01 -1.091963e+00 -2.015004e-04 +1.248109e-08
+1.626667e+01 -1.114099e+00 -2.059045e-04 +1.826862e-08
+1.628333e+01 -1.173451e+00 -2.233487e-04 +4.672915e-08
+1.630000e+01 -1.890360e+00 -3.428288e-04 +4.558546e-08
+1.631667e+01 -6.808620e-01 -2.682720e-04 +4.567590e-07
+1.633333e+01 -1.320740e+00 -3.400587e-04 +3.621471e-07
+1.635000e+01 -1.040621e+00 -2.684757e-04 +2.830960e-07
+1.636667e+01 -1.431961e+00 -2.996099e-04 +1.938647e-07
+1.638333e+01 -1.886780e+00 -3.448113e-04 +1.258158e-07
+1.640000e+01 -1.527240e+00 -3.148191e-04 +2.159356e-07
+1.641667e+01 -1.376448e+00 -2.819460e-04 +1.946837e-07
+1.643333e+01 -1.470788e+00 -2.722109e-04 +1.360038e-07
+1.645000e+01 -8.656579e-01 -1.905530e-04 +1.527672e-07
+1.646667e+01 -1.344170e+00 -2.256178e-04 +7.149301e-08
+1.648333e+01 -8.659982e-01 -1.365244e-04 -1.123829e-09
+1.650000e+01 -7.414301e-01 -8.963609e-05 -9.017866e-08
+1.651667e+01 -2.083679e-01 -1.776941e-05 -8.635242e-08
+1.653333e+01 -9.296456e-01 -9.767416e-05 -1.277010e-07
+1.655000e+01 -9.463965e-01 -1.116315e-04 -8.117391e-08
+1.656667e+01 -1.227226e+00 -1.480174e-04 -7.394941e-08
+1.658333e+01 -1.476113e+00 -1.967540e-04 -9.167946e-09
+1.660000e+01 -1.717437e+00 -2.074628e-04 -6.226546e-08
+1.661667e+01 -1.401308e+00 -1.655708e-04 -6.543585e-08
+1.663333e+01 -1.449265e+00 -1.290984e-04 -1.926486e-07
+1.665000e+01 -9.408308e-01 -9.044773e-05 -1.176352e-07
+1.666667e+01 -1.688936e+00 -1.365433e-04 -2.363543e-07
+1.668333e+01 -1.752394e+00 -1.393282e-04 -2.395566e-07
+1.670000e+01 -1.163123e+00 -1.011283e-04 -1.448165e-07
+1.671667e+01 -1.045824e+00 -9.582466e-05 -1.103938e-07
+1.673333e+01 -8.396135e-01 -9.454701e-05 -3.311986e-08
+1.675000e+01 -1.416073e+00 -1.225658e-04 -1.338127e-07
+1.676667e+01 -1.710760e+00 -1.588085e-04 -1.073039e-07
+1.678333e+01 -1.965244e+00 -1.821235e-04 -1.063861e-07
+1.680000e+01 -1.538638e+00 -1.759783e-04 +2.220794e-08
+1.681667e+01 -1.509473e+00 -1.825463e-04 +6.428708e-08
+1.683333e+01 -1.290137e+00 -1.439046e-04 +1.552776e-08
+1.685000e+01 -1.020911e+00 -1.190560e-04 +2.589522e-08
+1.686667e+01 -9.225908e-01 -1.106383e-04 +3.673120e-08
+1.688333e+01 -1.328610e+00 -1.500276e-04 +5.204312e-08
+1.690000e+01 -1.964654e+00 -1.920523e-04 +8.180753e-09
+1.691667e+01 -1.408747e+00 -1.212031e-04 -5.629223e-08
+1.693333e+01 -1.825721e+00 -1.449029e-04 -8.838846e-08
+1.695000e+01 -1.356116e+00 -1.532430e-04 +7.868754e-08
+1.696667e+01 -9.017681e-01 -1.257640e-04 +1.208944e-07
+1.698333e+01 -8.471369e-01 -1.137710e-04 +1.035817e-07
+1.700000e+01 -1.210446e+00 -1.269859e-04 +5.415070e-08
+1.701667e+01 -1.066591e+00 -1.195500e-04 +7.424583e-08
+1.703333e+01 -1.133013e+00 -1.123247e-04 +3.737132e-08
+1.705000e+01 -1.747437e+00 -1.458240e-04 -1.255491e-08
+1.706667e+01 -1.663768e+00 -1.357063e-04 -1.838010e-08
+1.708333e+01 -1.609631e+00 -1.369353e-04 +5.737953e-09
+1.710000e+01 -1.439661e+00 -1.508565e-04 +1.007836e-07
+1.711667e+01 -1.124516e+00 -1.408778e-04 +1.521093e-07
+1.713333e+01 -1.534516e+00 -1.448417e-04 +6.996439e-08
+1.715000e+01 -1.083101e+00 -1.131719e-04 +8.026172e-08
+1.716667e+01 -1.061071e+00 -1.064551e-04 +6.836395e-08
+1.718333e+01 -1.586566e+00 -1.284400e-04 +1.905412e-08
+1.720000e+01 -2.060644e+00 -1.697459e-04 +4.848017e-08
+1.721667e+01 -1.669727e+00 -1.423597e-04 +5.361741e-08
+1.723333e+01 -1.559193e+00 -1.458646e-04 +9.657319e-08
+1.725000e+01 -1.614834e+00 -1.358012e-04 +5.780130e-08
+1.726667e+01 -1.216351e+00 -1.152246e-04 +8.227927e-08
+1.728333e+01 -9.196647e-01 -9.527816e-05 +8.576849e-08
+1.730000e+01 -9.280739e-01 -9.355150e-05 +8.311193e-08
+1.731667e+01 -1.807032e+00 -1.562205e-04 +1.055973e-07
+1.733333e+01 -1.444049e+00 -1.139989e-04 +4.711697e-08
+1.735000e+01 -1.157997e+00 -8.820348e-05 +2.583035e-08
+1.736667e+01 -1.678717e+00 -1.152362e-04 +1.190216e-08
+1.738333e+01 -1.010490e+00 -9.441876e-05 +8.264871e-08
+1.740000e+01 -1.217794e+00 -1.175920e-04 +1.212139e-07
+1.741667e+01 -9.565250e-01 -1.492063e-04 +2.813505e-07
+1.743333e+01 -1.073247e+00 -1.359257e-04 +2.173413e-07
+1.745000e+01 -1.295335e+00 -1.119439e-04 +9.679402e-08
+1.746667e+01 -1.334722e+00 -1.082550e-04 +7.951542e-08
+1.748333e+01 -9.017831e-01 -8.230962e-05 +8.102033e-08
+1.750000e+01 -1.207037e+00 -8.992455e-05 +4.893450e-08
+1.751667e+01 -9.057449e-01 -8.062107e-05 +7.860015e-08
+1.753333e+01 -1.247993e+00 -7.961320e-05 +1.141693e-08
+1.755000e+01 -1.843174e+00 -1.035382e-04 -2.115681e-08
+1.756667e+01 -2.120394e+00 -9.881352e-05 -8.472587e-08
+1.758333e+01 -1.896585e+00 -8.187125e-05 -9.569188e-08
+1.760000e+01 -2.090490e+00 -9.498896e-05 -8.038440e-08
+1.761667e+01 -1.886275e+00 -7.665328e-05 -1.000044e-07
+1.763333e+01 -1.401857e+00 -6.864901e-05 -4.033837e-08
+1.765000e+01 -1.280631e+00 -6.183866e-05 -3.705101e-08
+1.766667e+01 -1.166788e+00 -5.493781e-05 -3.611162e-08
+1.768333e+01 -9.560879e-01 -2.595439e-05 -9.330768e-08
+1.770000e+01 -1.174912e+00 -5.145953e-05 -3.991408e-08
+1.771667e+01 -9.074455e-01 -4.014211e-05 -3.125585e-08
+1.773333e+01 -2.966532e-01 -6.921279e-06 -4.093404e-08
+1.775000e+01 -1.075405e+00 -3.143967e-05 -8.194179e-08
+1.776667e+01 -1.612794e+00 -5.761773e-05 -7.894914e-08
+1.778333e+01 -1.167346e+00 -4.904099e-05 -3.507665e-08
+1.780000e+01 -1.147276e+00 -5.581955e-05 -7.145607e-09
+1.781667e+01 -1.712766e+00 -7.352324e-05 -3.353328e-08
+1.783333e+01 -2.017136e+00 -8.396968e-05 -4.199249e-08
+1.785000e+01 -1.477267e+00 -6.115783e-05 -3.480837e-08
+1.786667e+01 -1.198429e+00 -5.170093e-05 -2.221688e-08
+1.788333e+01 -7.830827e-02 -9.052231e-06 +1.357075e-10
+1.790000e+01 -5.735322e-01 -1.627258e-05 -4.432641e-08
+1.791667e+01 -3.658057e-01 -1.594808e-05 -1.307745e-08
+1.793333e+01 -9.233216e-01 -4.070626e-05 -1.048218e-08
+1.795000e+01 -1.180409e+00 -5.535864e-05 +2.312679e-09
+1.796667e+01 -8.193768e-01 -5.399762e-05 +5.133208e-08
+1.798333e+01 -4.510040e-01 -4.831516e-05 +8.674339e-08
+1.800000e+01 -1.725328e+00 -8.868402e-05 +3.785630e-08
+1.801667e+01 -1.284547e+00 -6.279685e-05 +1.621655e-08
+1.803333e+01 -1.359690e+00 -4.446544e-05 -5.263684e-08
+1.805000e+01 -1.244428e+00 -3.716619e-05 -5.879400e-08
+1.806667e+01 -1.365592e+00 -3.873511e-05 -6.731914e-08
+1.808333e+01 -1.442674e+00 -4.851632e-05 -4.280769e-08
+1.810000e+01 -1.753048e+00 -6.776204e-05 -1.709949e-08
+1.811667e+01 -9.801129e-01 -3.489845e-05 -2.492794e-08
+1.813333e+01 -1.356774e+00 -3.568199e-05 -6.731384e-08
+1.815000e+01 -9.527707e-01 -1.746803e-05 -7.458915e-08
+1.816667e+01 -1.174093e+00 -2.941503e-05 -6.063518e-08
+1.818333e+01 -1.261182e+00 -2.918453e-05 -7.012322e-08
+1.820000e+01 -1.192356e+00 -3.782551e-05 -3.123294e-08
+1.821667e+01 -1.412819e+00 -5.003084e-05 -1.555005e-08
+1.823333e+01 -1.254444e+00 -4.176796e-05 -2.199518e-08
+1.825000e+01 -1.509853e+00 -3.800394e-05 -6.218021e-08
+1.826667e+01 -1.513563e+00 -3.114927e-05 -8.298383e-08
+1.828333e+01 -8.886891e-01 -1.293047e-05 -7.030405e-08
+1.830000e+01 -1.148671e+00 -2.188035e-05 -6.813041e-08
+1.831667e+01 -1.401434e+00 -2.978305e-05 -6.861534e-08
+1.833333e+01 -1.416985e+00 -3.888918e-05 -3.846186e-08
+1.835000e+01 -1.855093e+00 -4.386295e-05 -6.789092e-08
+1.836667e+01 -1.539071e+00 -3.797350e-05 -5.138209e-08
+1.838333e+01 -1.090660e+00 -3.741843e-05 -4.100403e-09
+1.840000e+01 -1.225633e+00 -4.305656e-05 +3.028044e-09
+1.841667e+01 -1.454621e+00 -3.960984e-05 -2.935361e-08
+1.843333e+01 -1.300693e+00 -2.759422e-05 -5.126645e-08
+1.845000e+01 -1.159900e+00 -2.503023e-05 -4.359075e-08
+1.846667e+01 -1.489453e+00 -3.307019e-05 -4.668178e-08
+1.848333e+01 -1.085069e+00 -2.540525e-05 -3.134843e-08
+1.850000e+01 -5.194102e-01 -9.984179e-06 -2.681434e-08
+1.851667e+01 -5.732393e-01 -1.818416e-05 -3.293773e-09
+1.853333e+01 -1.043561e+00 -3.182798e-05 -1.845966e-09
+1.855000e+01 -1.259055e+00 -4.399178e-05 +1.894651e-08
+1.856667e+01 -1.509167e+00 -4.372823e-05 -4.324085e-09
+1.858333e+01 -1.181991e+00 -3.673453e-05 +4.264234e-09
+1.860000e+01 -1.521432e+00 -4.109849e-05 -1.130403e-08
+1.861667e+01 -1.441214e+00 -3.553400e-05 -2.095354e-08
+1.863333e+01 -2.063529e+00 -4.694927e-05 -3.714857e-08
+1.865000e+01 -1.492029e+00 -3.552236e-05 -2.350648e-08
+1.866667e+01 -1.231066e+00 -2.910547e-05 -2.037678e-08
+1.868333e+01 -1.195471e+00 -2.486079e-05 -2.938880e-08
+1.870000e+01 -1.388048e+00 -3.514786e-05 -9.582117e-09
+1.871667e+01 -1.625087e+00 -4.122500e-05 -7.178108e-09
+1.873333e+01 -1.657863e+00 -3.755100e-05 -1.999669e-08
+1.875000e+01 -1.258273e+00 -3.107436e-05 -7.848145e-09
+1.876667e+01 -6.952878e-01 -2.416853e-05 +1.515610e-08
+1.878333e+01 -1.023700e+00 -3.541329e-05 +2.825100e-08
+1.880000e+01 -9.895260e-01 -3.917365e-05 +4.479202e-08
+1.881667e+01 -5.880474e-01 -2.875402e-05 +4.254700e-08
+1.883333e+01 -9.666764e-01 -3.737040e-05 +4.282741e-08
+1.885000e+01 -1.452485e+00 -4.945597e-05 +4.619052e-08
+1.886667e+01 -1.757648e+00 -4.906720e-05 +2.279840e-08
+1.888333e+01 -1.186137e+00 -3.673176e-05 +2.575785e-08
+1.890000e+01 -9.019453e-01 -2.971397e-05 +2.475296e-08
+1.891667e+01 -9.082926e-01 -3.251127e-05 +3.459928e-08
+1.893333e+01 -8.279785e-01 -2.397019e-05 +1.325218e-08
+1.895000e+01 -8.147860e-01 -1.903913e-05 -1.177703e-09
+1.896667e+01 -7.091850e-01 -2.101071e-05 +1.373628e-08
+1.898333e+01 -6.842357e-01 -2.008628e-05 +1.313730e-08
+1.900000e+01 -1.702665e+00 -4.183382e-05 +1.159454e-08
+1.901667e+01 -1.626716e+00 -3.623641e-05 -5.592522e-10
+1.903333e+01 -1.546222e+00 -3.802557e-05 +1.208185e-08
+1.905000e+01 -8.695843e-01 -2.884145e-05 +2.897694e-08
+1.906667e+01 -2.980968e-01 -1.660801e-05 +2.844776e-08
+1.908333e+01 -7.714479e-01 -2.952422e-05 +3.967242e-08
+1.910000e+01 -1.008425e+00 -3.227433e-05 +3.333905e-08
+1.911667e+01 -7.673974e-01 -3.648529e-05 +6.431490e-08
+1.913333e+01 -8.968417e-01 -3.788355e-05 +6.070744e-08
+1.915000e+01 -1.287323e+00 -4.381508e-05 +5.427779e-08
+1.916667e+01 -1.637963e+00 -4.474947e-05 +3.450153e-08
+1.918333e+01 -1.162009e+00 -4.032487e-05 +5.191657e-08
+1.920000e+01 -1.151603e+00 -3.490710e-05 +3.563433e-08
+1.921667e+01 -9.776062e-01 -2.735809e-05 +2.276253e-08
+1.923333e+01 -1.468584e+00 -4.001996e-05 +3.432676e-08
+1.925000e+01 -1.559522e+00 -3.927323e-05 +2.722836e-08
+1.926667e+01 -1.398842e+00 -3.823716e-05 +3.474435e-08
+1.928333e+01 -1.265518e+00 -3.475705e-05 +3.243608e-08
+1.930000e+01 -1.307758e+00 -3.395855e-05 +2.852124e-08
+1.931667e+01 -1.282224e+00 -2.812170e-05 +1.192240e-08
+1.933333e+01 -7.030597e-02 -1.364099e-05 +3.481031e-08
+1.935000e+01 -6.267934e-01 -1.969062e-05 +2.352781e-08
+1.936667e+01 -1.510959e+00 -3.327000e-05 +1.778821e-08
+1.938333e+01 -1.125801e+00 -3.061715e-05 +3.185637e-08
+1.940000e+01 -1.170099e+00 -3.537280e-05 +4.593329e-08
+1.941667e+01 -1.706005e-01 -1.975233e-05 +5.077548e-08
+1.943333e+01 -1.101386e+00 -3.274552e-05 +4.243435e-08
+1.945000e+01 -1.319775e+00 -3.487184e-05 +3.815557e-08
+1.946667e+01 -1.291603e+00 -3.485496e-05 +4.045842e-08
+1.948333e+01 -1.161829e+00 -3.022396e-05 +3.299244e-08
+1.950000e+01 -1.360808e+00 -3.445700e-05 +3.737433e-08
+1.951667e+01 -1.480760e+00 -3.582105e-05 +3.656478e-08
+1.953333e+01 -1.298444e+00 -3.293501e-05 +3.728359e-08
+1.955000e+01 -1.613324e+00 -3.610599e-05 +3.289914e-08
+1.956667e+01 -1.619486e+00 -3.287155e-05 +2.302467e-08
+1.958333e+01 -1.629542e+00 -2.925120e-05 +1.179999e-08
+1.960000e+01 -1.126941e+00 -2.449816e-05 +2.095024e-08
+1.961667e+01 -6.020767e-01 -1.677048e-05 +2.103110e-08
+1.963333e+01 -1.445640e+00 -2.454103e-05 +8.165411e-09
+1.965000e+01 -1.348100e+00 -2.871770e-05 +2.738963e-08
+1.966667e+01 -7.112128e-01 -1.945212e-05 +2.668451e-08
+1.968333e+01 -1.388620e+00 -2.868079e-05 +2.723937e-08
+1.970000e+01 -1.399711e+00 -2.581936e-05 +1.814743e-08
+1.971667e+01 -1.102841e+00 -2.384955e-05 +2.553642e-08
+1.973333e+01 -1.669403e+00 -3.150958e-05 +2.714584e-08
+1.975000e+01 -2.010140e+00 -3.011426e-05 +9.388781e-09
+1.976667e+01 -1.018326e+00 -2.094974e-05 +2.042834e-08
+1.978333e+01 -8.652833e-01 -1.861629e-05 +2.007146e-08
+1.980000e+01 -8.679772e-01 -1.600326e-05 +1.240246e-08
+1.981667e+01 -1.194132e+00 -1.823641e-05 +7.764994e-09
+1.983333e+01 -8.490263e-01 -1.114195e-05 -1.235296e-09
+1.985000e+01 -1.672150e+00 -1.689467e-05 -1.379942e-08
+1.986667e+01 -1.814329e+00 -1.801954e-05 -1.458379e-08
+1.988333e+01 -1.405337e+00 -9.952122e-06 -2.503186e-08
+1.990000e+01 -1.600042e+00 -1.205177e-05 -2.412877e-08
+1.991667e+01 -1.355290e+00 -9.284857e-06 -2.347929e-08
+1.993333e+01 -1.570979e+00 -1.377464e-05 -1.524290e-08
+1.995000e+01 -9.320368e-01 -5.791159e-06 -1.852369e-08
+1.996667e+01 -1.244024e+00 -1.122041e-05 -1.055044e-08
+1.998333e+01 -5.972525e-01 -4.829113e-06 -8.715725e-09
+2.000000e+01 -7.163203e-01 -6.199082e-06 -7.666438e-09
+2.001667e+01 -1.086908e+00 -8.906969e-06 -1.100199e-08
+2.003333e+01 -1.147215e+00 -8.829025e-06 -1.286076e-08
+2.005000e+01 -2.082561e+00 -1.524757e-05 -2.313181e-08
+2.006667e+01 -1.106671e+00 -6.502887e-06 -1.920545e-08
+2.008333e+01 -1.219759e+00 -4.949964e-06 -2.730986e-08
+2.010000e+01 -1.467405e+00 -8.327519e-06 -2.353922e-08
+2.011667e+01 -1.020397e+00 -7.932664e-06 -9.966028e-09
+2.013333e+01 -1.529642e+00 -1.104377e-05 -1.524208e-08
+2.015000e+01 -9.933929e-01 -6.071459e-06 -1.432665e-08
+2.016667e+01 -1.156265e+00 -9.745860e-06 -6.730605e-09
+2.018333e+01 -1.504966e+00 -1.176347e-05 -1.034954e-08
+2.020000e+01 -1.686768e+00 -1.592326e-05 -1.617193e-09
+2.021667e+01 -1.674829e+00 -1.707192e-05 +3.163593e-09
+2.023333e+01 -1.148256e+00 -1.142314e-05 +5.007282e-10
+2.025000e+01 -1.366273e+00 -1.496410e-05 +6.546032e-09
+2.026667e+01 -1.629706e+00 -1.481138e-05 -8.403484e-10
+2.028333e+01 -1.648244e+00 -1.557023e-05 +1.835293e-09
+2.030000e+01 -1.451476e+00 -1.270273e-05 -1.549780e-09
+2.031667e+01 -1.376130e+00 -1.024102e-05 -6.914826e-09
+2.033333e+01 -1.033404e+00 -6.900738e-06 -8.273639e-09
+2.035000e+01 -1.062016e+00 -5.999445e-06 -1.131927e-08
+2.036667e+01 -1.105143e+00 -8.436711e-06 -3.817943e-09
+2.038333e+01 -6.349707e-02 -1.294291e-06 -1.363417e-10
+2.040000e+01 -1.344910e+00 -1.152676e-05 +8.589961e-10
+2.041667e+01 -1.198007e+00 -9.126732e-06 -2.877109e-09
+2.043333e+01 -1.494504e+00 -1.007646e-05 -6.887884e-09
+2.045000e+01 -1.500427e+00 -1.019191e-05 -6.203941e-09
+2.046667e+01 -2.259474e+00 -1.524293e-05 -7.643141e-09
+2.048333e+01 -2.013279e+00 -1.242391e-05 -1.040798e-08
+2.050000e+01 -1.101092e+00 -5.355406e-06 -1.215513e-08
+2.051667e+01 -1.094991e+00 -5.604644e-06 -1.043811e-08
+2.053333e+01 -1.168879e+00 -4.119703e-06 -1.634458e-08
+2.055000e+01 -1.174153e+00 -6.488336e-06 -8.076705e-09
+2.056667e+01 -1.388204e+00 -9.086834e-06 -3.772154e-09
+2.058333e+01 -2.465426e+00 -1.581933e-05 -4.849250e-09
+2.060000e+01 -1.619245e+00 -1.236681e-05 +2.325199e-09
+2.061667e+01 -1.185119e+00 -1.140253e-05 +8.878015e-09
+2.063333e+01 -5.509768e-01 -6.689500e-06 +7.021292e-09
+2.065000e+01 -1.117907e+00 -9.338449e-06 +4.622422e-09
+2.066667e+01 -1.726454e+00 -1.312909e-05 +5.168688e-09
+2.068333e+01 -1.363231e+00 -1.215478e-05 +9.778183e-09
+2.070000e+01 -1.052741e+00 -1.075722e-05 +1.183083e-08
+2.071667e+01 -6.376254e-01 -8.456882e-06 +1.289685e-08
+2.073333e+01 -8.406930e-01 -8.289623e-06 +8.656631e-09
+2.075000e+01 -1.158440e+00 -1.123712e-05 +1.233890e-08
+2.076667e+01 -1.034411e+00 -8.679155e-06 +6.631340e-09
+2.078333e+01 -6.070767e-01 -5.549495e-06 +4.992628e-09
+2.080000e+01 -6.192609e-01 -4.553713e-06 +1.660328e-09
+2.081667e+01 -8.346168e-01 -4.090516e-06 -4.004618e-09
+2.083333e+01 -1.220691e+00 -6.163523e-06 -4.736296e-09
+2.085000e+01 -4.739377e-01 -2.891463e-06 -6.295721e-10
+2.086667e+01 -7.130197e-01 -1.373786e-06 -1.027050e-08
+2.088333e+01 -2.685595e-01 -8.409039e-07 -3.083340e-09
+2.090000e+01 -1.172502e+00 -5.441380e-06 -5.944139e-09
+2.091667e+01 -9.510106e-01 -5.841739e-06 -1.340858e-10
+2.093333e+01 -1.233716e+00 -8.386711e-06 +2.784957e-09
+2.095000e+01 -1.385974e+00 -8.925926e-06 +1.721715e-09
+2.096667e+01 -1.944724e+00 -1.215479e-05 +1.880976e-09
+2.098333e+01 -1.284888e+00 -8.396790e-06 +1.960325e-09
+2.100000e+01 -1.360963e+00 -8.324760e-06 +7.337522e-10
+2.101667e+01 -1.587490e+00 -9.320248e-06 +3.586693e-10
+2.103333e+01 -1.576569e+00 -9.980160e-06 +3.144673e-09
+2.105000e+01 -1.110979e+00 -6.338809e-06 -4.807917e-10
+2.106667e+01 -1.512090e+00 -6.981807e-06 -4.762857e-09
+2.108333e+01 -1.925664e+00 -9.194868e-06 -3.947806e-09
+2.110000e+01 -2.006614e+00 -1.046603e-05 -5.607824e-10
+2.111667e+01 -1.269597e+00 -7.764334e-06 +2.585759e-09
+2.113333e+01 -1.205217e+00 -7.675810e-06 +3.821364e-09
+2.115000e+01 -1.666177e+00 -8.236853e-06 -8.724867e-10
+2.116667e+01 -1.683332e+00 -7.828888e-06 -1.954583e-09
+2.118333e+01 -1.192857e+00 -5.395394e-06 -2.353640e-09
+2.120000e+01 -1.152265e+00 -4.275069e-06 -5.007415e-09
+2.121667e+01 -1.426052e+00 -5.846035e-06 -3.328900e-09
+2.123333e+01 -9.717624e-01 -3.400929e-06 -4.601429e-09
+2.125000e+01 -1.414220e+00 -4.624009e-06 -6.477433e-09
+2.126667e+01 -1.195677e+00 -2.350146e-06 -1.062062e-08
+2.128333e+01 -1.851286e+00 -4.897473e-06 -1.099162e-08
+2.130000e+01 -1.775707e+00 -4.852864e-06 -9.777813e-09
+2.131667e+01 -1.551963e+00 -3.405460e-06 -1.123503e-08
+2.133333e+01 -1.441186e+00 -3.408484e-06 -9.425454e-09
+2.135000e+01 -1.494481e+00 -2.844219e-06 -1.162283e-08
+2.136667e+01 -1.782703e+00 -4.141691e-06 -1.064261e-08
+2.138333e+01 -1.240721e+00 -2.088771e-06 -1.037921e-08
+2.140000e+01 -1.581272e+00 -4.383683e-06 -6.647127e-09
+2.141667e+01 -1.677711e+00 -5.811830e-06 -2.775354e-09
+2.143333e+01 -1.513614e+00 -4.978243e-06 -3.258891e-09
+2.145000e+01 -1.926311e+00 -6.492298e-06 -2.755934e-09
+2.146667e+01 -2.062733e+00 -6.579058e-06 -3.652790e-09
+2.148333e+01 -2.166772e+00 -7.731876e-06 -5.520696e-10
+2.150000e+01 -1.495830e+00 -5.466787e-06 -4.547513e-10
+2.151667e+01 -1.925537e+00 -6.121953e-06 -2.334072e-09
+2.153333e+01 -2.046459e+00 -6.477255e-06 -1.946648e-09
+2.155000e+01 -1.210501e+00 -5.139805e-06 +2.402653e-09
+2.156667e+01 -1.232579e+00 -6.152567e-06 +5.919173e-09
+2.158333e+01 -9.238727e-01 -6.969638e-06 +1.199265e-08
+2.160000e+01 -4.438905e-01 -5.095059e-06 +1.082482e-08
+2.161667e+01 -7.011970e-01 -4.558190e-06 +6.767070e-09
+2.163333e+01 +4.787750e-02 -1.792865e-06 +5.221312e-09
+2.165000e+01 +8.863620e-01 -3.348589e-07 +8.902711e-09
+2.166667e+01 +4.945050e-01 -1.603930e-06 +9.351488e-09
+2.168333e+01 +1.285896e+00 +1.203265e-06 +8.136832e-09
+2.170000e+01 +8.483332e-01 +6.519988e-07 +5.718441e-09
+2.171667e+01 +1.157918e+00 +1.910120e-06 +4.710001e-09
+2.173333e+01 +1.681036e+00 +3.166741e-06 +5.706285e-09
+2.175000e+01 +1.675780e+00 +3.161557e-06 +5.652956e-09
+2.176667e+01 +7.689919e-01 +1.614088e-06 +2.209275e-09
+2.178333e+01 +7.712744e-01 +2.682428e-06 -1.340872e-09
+2.180000e+01 +1.469544e+00 +5.143586e-06 -2.941520e-09
+2.181667e+01 +2.001834e+00 +6.935755e-06 -4.011456e-09
+2.183333e+01 +1.235356e+00 +5.952431e-06 -7.768803e-09
+2.185000e+01 +9.024527e-01 +4.962490e-06 -7.598006e-09
+2.186667e+01 +6.701521e-01 +5.188375e-06 -1.051980e-08
+2.188333e+01 +1.236593e+00 +6.015804e-06 -8.339031e-09
+2.190000e+01 +2.220347e-01 +3.531757e-06 -9.155872e-09
+2.191667e+01 +9.726626e-01 +4.965827e-06 -7.318588e-09
+2.193333e+01 +7.099800e-01 +4.288977e-06 -7.477685e-09
+2.195000e+01 +7.825581e-01 +4.278297e-06 -6.858253e-09
+2.196667e+01 +5.607483e-01 +3.579279e-06 -6.566888e-09
+2.198333e+01 +7.963853e-01 +4.471079e-06 -7.447304e-09
+2.200000e+01 +1.208368e+00 +5.269467e-06 -6.438473e-09
+2.201667e+01 +9.427841e-01 +5.035115e-06 -8.050449e-09
+2.203333e+01 +7.698853e-01 +5.422615e-06 -1.088875e-08
+2.205000e+01 +1.079315e+00 +6.079265e-06 -1.037482e-08
+2.206667e+01 +1.315739e+00 +6.885135e-06 -1.102281e-08
+2.208333e+01 +1.676323e+00 +6.448928e-06 -6.564752e-09
+2.210000e+01 +1.984541e+00 +7.054569e-06 -6.099332e-09
+2.211667e+01 +1.282156e+00 +4.791163e-06 -4.469863e-09
+2.213333e+01 +1.850492e+00 +6.058292e-06 -4.294039e-09
+2.215000e+01 +1.631664e+00 +4.937082e-06 -2.501472e-09
+2.216667e+01 +1.171878e+00 +4.025729e-06 -3.184398e-09
+2.218333e+01 +1.440576e+00 +4.428023e-06 -2.722715e-09
+2.220000e+01 +1.347314e+00 +3.607232e-06 -9.086772e-10
+2.221667e+01 +1.525455e+00 +4.871268e-06 -4.001509e-09
+2.223333e+01 +5.654211e-01 +3.104010e-06 -5.150264e-09
+2.225000e+01 +5.767711e-01 +2.854638e-06 -4.413607e-09
+2.226667e+01 +8.545501e-01 +3.103923e-06 -3.419628e-09
+2.228333e+01 +1.603343e+00 +3.536895e-06 +2.899695e-10
+2.230000e+01 +1.063381e+00 +1.675832e-06 +2.567651e-09
+2.231667e+01 +9.565567e-01 +1.102151e-06 +3.602653e-09
+2.233333e+01 +7.712709e-01 +2.798594e-07 +4.942128e-09
+2.235000e+01 +1.061616e+00 +9.245460e-07 +4.694451e-09
+2.236667e+01 +1.251978e+00 +1.475716e-06 +4.079581e-09
+2.238333e+01 +1.336897e+00 +2.042521e-06 +2.695467e-09
+2.240000e+01 +7.561513e-01 +1.611482e-06 +1.800310e-10
+2.241667e+01 +6.391818e-01 +2.386413e-06 -3.224707e-09
+2.243333e+01 +8.031381e-01 +3.134142e-06 -4.657399e-09
+2.245000e+01 +7.182444e-01 +2.980920e-06 -4.767900e-09
+2.246667e+01 +7.612811e-01 +3.364520e-06 -5.788057e-09
+2.248333e+01 +9.730647e-01 +3.527457e-06 -4.946757e-09
+2.250000e+01 +9.000123e-01 +3.377392e-06 -4.970916e-09
+2.251667e+01 +1.494435e+00 +4.243073e-06 -3.919466e-09
+2.253333e+01 +1.416502e+00 +3.152545e-06 -8.877201e-10
+2.255000e+01 +1.069916e+00 +2.270382e-06 -2.603234e-10
+2.256667e+01 +6.849253e-01 +1.651300e-06 -7.186721e-10
+2.258333e+01 +8.022266e-01 +1.459680e-06 +5.901096e-10
+2.260000e+01 +7.816926e-01 +1.570690e-06 +4.134102e-11
+2.261667e+01 +8.979444e-01 +1.254769e-06 +1.770640e-09
+2.263333e+01 +8.427998e-01 +1.645168e-06 +9.605142e-11
+2.265000e+01 +1.742663e+00 +3.037308e-06 +1.114169e-09
+2.266667e+01 +1.783987e+00 +2.761690e-06 +2.188113e-09
+2.268333e+01 +1.811474e+00 +2.859355e-06 +1.899783e-09
+2.270000e+01 +1.435174e+00 +2.269800e-06 +1.547517e-09
+2.271667e+01 +6.660302e-01 +1.190272e-06 +6.615401e-10
+2.273333e+01 +1.232005e+00 +2.654822e-06 -1.147539e-09
+2.275000e+01 +1.067650e+00 +2.943874e-06 -3.132152e-09
+2.276667e+01 +1.198292e+00 +3.136790e-06 -3.174575e-09
+2.278333e+01 +6.223434e-01 +2.633365e-06 -4.721943e-09
+2.280000e+01 +7.639097e-01 +3.134616e-06 -5.707390e-09
+2.281667e+01 +1.472075e+00 +3.787528e-06 -4.127500e-09
+2.283333e+01 +1.516357e+00 +3.592869e-06 -3.345531e-09
+2.285000e+01 +7.866969e-01 +2.369324e-06 -3.175247e-09
+2.286667e+01 +5.877756e-01 +2.100441e-06 -3.403065e-09
+2.288333e+01 +1.221035e+00 +2.900441e-06 -2.841628e-09
+2.290000e+01 +1.364275e+00 +3.113823e-06 -2.887707e-09
+2.291667e+01 +1.327366e+00 +3.040126e-06 -2.910521e-09
+2.293333e+01 +1.427884e+00 +3.291364e-06 -3.325155e-09
+2.295000e+01 +9.495275e-01 +2.556865e-06 -3.318327e-09
+2.296667e+01 +6.718606e-01 +2.521844e-06 -4.626191e-09
+2.298333e+01 +8.165513e-01 +2.617494e-06 -4.314363e-09
+2.300000e+01 +8.199112e-01 +2.115987e-06 -2.706567e-09
+2.301667e+01 +1.265111e+00 +2.428741e-06 -1.659717e-09
+2.303333e+01 +1.563531e+00 +2.605686e-06 -8.942160e-10
+2.305000e+01 +1.682062e+00 +2.808786e-06 -1.095341e-09
+2.306667e+01 +1.519341e+00 +2.538422e-06 -1.030325e-09
+2.308333e+01 +1.005343e+00 +1.770252e-06 -8.535177e-10
+2.310000e+01 +1.202127e+00 +1.803678e-06 -1.983929e-10
+2.311667e+01 +1.164192e+00 +1.847566e-06 -5.932990e-10
+2.313333e+01 +1.497550e+00 +2.150079e-06 -2.467672e-10
+2.315000e+01 +1.042565e+00 +1.557457e-06 -2.848220e-10
+2.316667e+01 +6.992595e-01 +8.878840e-07 +4.190736e-10
+2.318333e+01 +4.929437e-01 +4.593932e-07 +9.073616e-10
+2.320000e+01 +6.915182e-01 +6.749847e-07 +9.687625e-10
+2.321667e+01 +4.768233e-01 +8.609129e-07 -5.881631e-10
+2.323333e+01 +7.631676e-01 +1.112641e-06 -2.547042e-10
+2.325000e+01 +1.274909e+00 +1.632072e-06 +1.409704e-10
+2.326667e+01 +8.359907e-01 +1.124205e-06 -3.357287e-11
+2.328333e+01 +1.453045e+00 +1.610835e-06 +8.610834e-10
+2.330000e+01 +1.914370e+00 +1.827705e-06 +1.943182e-09
+2.331667e+01 +1.483067e+00 +1.676649e-06 +6.909598e-10
+2.333333e+01 +1.499883e+00 +1.425349e-06 +1.477544e-09
+2.335000e+01 +1.532163e+00 +1.291873e-06 +1.925218e-09
+2.336667e+01 +6.447173e-01 +3.758629e-07 +1.691521e-09
+2.338333e+01 +1.004031e+00 +8.753969e-07 +1.211509e-09
+2.340000e+01 +8.895091e-01 +6.399659e-07 +1.497907e-09
+2.341667e+01 +1.276199e+00 +1.169769e-06 +1.029508e-09
+2.343333e+01 +1.693764e+00 +1.618551e-06 +9.209956e-10
+2.345000e+01 +1.584373e+00 +1.089904e-06 +2.210096e-09
+2.346667e+01 +1.239448e+00 +8.232298e-07 +1.864026e-09
+2.348333e+01 +1.282870e+00 +9.177755e-07 +1.607655e-09
+2.350000e+01 +1.467649e+00 +1.130358e-06 +1.415254e-09
+2.351667e+01 +1.491372e+00 +1.010251e-06 +1.800083e-09
+2.353333e+01 +1.389012e+00 +7.979014e-07 +2.101217e-09
+2.355000e+01 +1.179042e+00 +8.513443e-07 +1.208381e-09
+2.356667e+01 +9.983520e-01 +7.614417e-07 +8.892948e-10
+2.358333e+01 +9.093585e-01 +5.008801e-07 +1.418631e-09
+2.360000e+01 +9.185111e-01 +6.085054e-07 +1.035840e-09
+2.361667e+01 +9.092051e-01 +5.901449e-07 +1.021178e-09
+2.363333e+01 +2.929611e-01 +1.491993e-07 +6.044478e-10
+2.365000e+01 +8.382557e-01 +4.021593e-07 +1.349729e-09
+2.366667e+01 +5.310265e-01 +2.341770e-07 +9.685989e-10
+2.368333e+01 +5.508122e-01 +4.561450e-07 +2.675587e-10
+2.370000e+01 +6.423685e-01 +4.138813e-07 +6.551257e-10
+2.371667e+01 +1.395557e+00 +1.002431e-06 +9.258424e-10
+2.373333e+01 +1.471765e+00 +1.037035e-06 +1.006133e-09
+2.375000e+01 +1.454711e+00 +1.340299e-06 -7.911228e-11
+2.376667e+01 +1.158741e+00 +1.351508e-06 -9.850139e-10
+2.378333e+01 +9.554849e-01 +1.289297e-06 -1.382810e-09
+2.380000e+01 +1.216149e+00 +1.574567e-06 -1.645068e-09
+2.381667e+01 +2.980185e-01 +8.277027e-07 -1.711697e-09
+2.383333e+01 +7.127169e-01 +1.249428e-06 -2.001601e-09
+2.385000e+01 +6.878001e-01 +1.359429e-06 -2.459057e-09
+2.386667e+01 +7.571911e-01 +1.384525e-06 -2.374506e-09
+2.388333e+01 +4.337270e-01 +9.280128e-07 -1.771432e-09
+2.390000e+01 +8.634387e-01 +1.140149e-06 -1.306224e-09
+2.391667e+01 +7.139339e-01 +1.092352e-06 -1.571651e-09
+2.393333e+01 +2.531287e-01 +6.596677e-07 -1.416326e-09
+2.395000e+01 +2.791421e-01 +4.532301e-07 -6.751202e-10
+2.396667e+01 +7.495810e-01 +8.008177e-07 -5.380072e-10
+2.398333e+01 +9.737475e-01 +8.438005e-07 -7.300563e-11
+2.400000e+01 +6.481325e-01 +5.217777e-07 +9.466694e-11
+2.401667e+01 +1.007710e+00 +6.860202e-07 +5.210618e-10
+2.403333e+01 +1.141933e+00 +9.369473e-07 +4.343023e-11
+2.405000e+01 +1.561172e+00 +1.233964e-06 +1.587129e-10
+2.406667e+01 +1.581652e+00 +1.228679e-06 +1.939003e-10
+2.408333e+01 +1.003994e+00 +9.138341e-07 -2.476815e-10
+2.410000e+01 +9.268001e-01 +8.112466e-07 -1.454369e-10
+2.411667e+01 +4.455408e-01 +4.052160e-07 -1.346795e-11
+2.413333e+01 +1.181890e+00 +6.992190e-07 +7.534920e-10
+2.415000e+01 +1.037263e+00 +7.101899e-07 +3.349688e-10
+2.416667e+01 +1.157476e+00 +8.241936e-07 +2.045639e-10
+2.418333e+01 +1.491900e+00 +1.063579e-06 +1.513742e-10
+2.420000e+01 +1.672948e+00 +1.093756e-06 +4.129134e-10
+2.421667e+01 +1.405916e+00 +9.746152e-07 +1.665127e-10
+2.423333e+01 +1.622686e+00 +9.056815e-07 +7.957241e-10
+2.425000e+01 +1.085217e+00 +6.359517e-07 +5.086115e-10
+2.426667e+01 +8.673748e-01 +6.874505e-07 -1.659868e-10
+2.428333e+01 +1.128291e+00 +8.483129e-07 -2.189958e-10
+2.430000e+01 +4.571461e-01 +6.473930e-07 -9.521709e-10
+2.431667e+01 +1.156748e+00 +9.816066e-07 -6.839739e-10
+2.433333e+01 +1.328202e+00 +9.805377e-07 -3.870848e-10
+2.435000e+01 +1.007150e+00 +7.861069e-07 -4.086960e-10
+2.436667e+01 +8.394881e-01 +7.269353e-07 -5.737297e-10
+2.438333e+01 +4.473798e-01 +3.042797e-07 +3.803464e-11
+2.440000e+01 +2.568178e-01 +8.498016e-08 +3.677936e-10
+2.441667e+01 +8.172618e-01 +4.288460e-07 +2.914035e-10
+2.443333e+01 +9.030443e-01 +5.148208e-07 +1.521330e-10
+2.445000e+01 +9.865091e-01 +5.565635e-07 +1.552602e-10
+2.446667e+01 +1.220715e+00 +6.039386e-07 +4.250671e-10
+2.448333e+01 +1.401857e+00 +8.172999e-07 +3.881360e-11
+2.450000e+01 +7.787694e-01 +5.746117e-07 -3.218855e-10
+2.451667e+01 +1.048240e+00 +7.035006e-07 -2.847691e-10
+2.453333e+01 +1.043644e+00 +6.512134e-07 -1.453745e-10
+2.455000e+01 +1.067869e+00 +6.693266e-07 -1.857773e-10
+2.456667e+01 +8.531586e-01 +6.408729e-07 -4.913156e-10
+2.458333e+01 +1.091602e+00 +8.545928e-07 -7.994099e-10
+2.460000e+01 +7.977281e-01 +9.762476e-07 -1.728769e-09
+2.461667e+01 +9.191348e-01 +9.346751e-07 -1.400069e-09
+2.463333e+01 +8.561455e-01 +9.710847e-07 -1.645325e-09
+2.465000e+01 +1.119801e+00 +9.346016e-07 -1.097784e-09
+2.466667e+01 +1.298289e+00 +1.038701e-06 -1.162114e-09
+2.468333e+01 +1.544731e+00 +1.043049e-06 -7.956290e-10
+2.470000e+01 +1.978242e+00 +1.277757e-06 -9.122676e-10
+2.471667e+01 +1.895036e+00 +1.307595e-06 -1.184932e-09
+2.473333e+01 +1.289068e+00 +9.256812e-07 -8.611731e-10
+2.475000e+01 +9.734994e-01 +7.735273e-07 -8.635485e-10
+2.476667e+01 +7.743607e-01 +8.023792e-07 -1.288088e-09
+2.478333e+01 +1.085234e+00 +9.487680e-07 -1.372358e-09
+2.480000e+01 +1.421025e+00 +9.682127e-07 -1.002692e-09
+2.481667e+01 +1.688827e+00 +1.088309e-06 -1.068451e-09
+2.483333e+01 +1.004949e+00 +7.520175e-07 -9.114551e-10
+2.485000e+01 +1.634185e+00 +9.179341e-07 -6.639086e-10
+2.486667e+01 +1.181490e+00 +7.554935e-07 -7.480626e-10
+2.488333e+01 +1.029058e+00 +7.526655e-07 -9.700198e-10
+2.490000e+01 +4.920909e-01 +5.631810e-07 -1.050504e-09
+2.491667e+01 +9.256411e-01 +6.110800e-07 -6.933347e-10
+2.493333e+01 +1.142712e+00 +6.747088e-07 -6.569400e-10
+2.495000e+01 +1.502754e+00 +7.111917e-07 -3.546790e-10
+2.496667e+01 +1.410086e+00 +6.668308e-07 -3.468884e-10
+2.498333e+01 +1.783583e+00 +7.581812e-07 -2.349515e-10
+2.500000e+01 +1.335555e+00 +6.042134e-07 -2.740151e-10
+2.501667e+01 +1.269650e+00 +6.010787e-07 -3.710405e-10
+2.503333e+01 +1.128665e+00 +5.900400e-07 -5.220322e-10
+2.505000e+01 +6.096756e-01 +4.611196e-07 -6.966080e-10
+2.506667e+01 +4.549642e-01 +4.041619e-07 -7.027431e-10
+2.508333e+01 +7.958642e-01 +4.893683e-07 -6.261587e-10
+2.510000e+01 +1.331483e+00 +5.858378e-07 -3.701056e-10
+2.511667e+01 +1.445762e+00 +6.117321e-07 -3.498473e-10
+2.513333e+01 +1.138697e+00 +5.349394e-07 -4.430409e-10
+2.515000e+01 +9.978699e-01 +4.921126e-07 -4.688517e-10
+2.516667e+01 +1.680134e-01 +2.578054e-07 -5.815027e-10
+2.518333e+01 +4.096026e-01 +2.456678e-07 -3.014407e-10
