# Supplementary material for: Visual motion perception as online hierarchical inference
Source: Nat Commun. 2022 Dec 1;13:7403. doi: 10.1038/s41467-022-34805-5 (PMC9715570; doi:10.1038/s41467-022-34805-5)
Supplement: Supplementary file 10 — Source Data [file 41467_2022_34805_MOESM10_ESM.zip › Figure_6j.txt]

# COLUMNS: | t | s_2_rot | s_3_rot | s_4_rot |
+0.000000e+00 +0.000000e+00 +0.000000e+00 +0.000000e+00
+1.666667e-02 +6.045691e-02 +5.758757e-02 +3.889822e-03
+3.333333e-02 +9.281973e-02 +8.432441e-02 +1.016840e-02
+5.000000e-02 +1.125725e-01 +9.679271e-02 +1.781049e-02
+6.666667e-02 +1.436132e-01 +1.153548e-01 +3.047634e-02
+8.333333e-02 +1.886045e-01 +1.556929e-01 +3.455810e-02
+1.000000e-01 +2.009648e-01 +1.653301e-01 +3.604381e-02
+1.166667e-01 +1.809625e-01 +1.514721e-01 +2.956951e-02
+1.333333e-01 +1.703914e-01 +1.324025e-01 +3.602563e-02
+1.500000e-01 +2.037567e-01 +1.519509e-01 +4.481475e-02
+1.666667e-01 +2.112890e-01 +1.646357e-01 +3.789411e-02
+1.833333e-01 +2.364854e-01 +1.684446e-01 +5.143767e-02
+2.000000e-01 +2.269638e-01 +1.724206e-01 +3.873852e-02
+2.166667e-01 +2.304624e-01 +1.758060e-01 +3.564373e-02
+2.333333e-01 +2.756136e-01 +2.083737e-01 +3.751954e-02
+2.500000e-01 +3.038053e-01 +2.380099e-01 +3.027301e-02
+2.666667e-01 +3.047918e-01 +2.494597e-01 +1.997115e-02
+2.833333e-01 +2.994551e-01 +2.367940e-01 +2.221165e-02
+3.000000e-01 +3.112029e-01 +2.467836e-01 +1.914879e-02
+3.166667e-01 +3.342833e-01 +2.506594e-01 +2.477179e-02
+3.333333e-01 +3.706801e-01 +2.746705e-01 +2.462982e-02
+3.500000e-01 +3.570663e-01 +2.543750e-01 +2.671047e-02
+3.666667e-01 +3.238797e-01 +2.264475e-01 +2.515459e-02
+3.833333e-01 +3.054103e-01 +2.113349e-01 +2.303552e-02
+4.000000e-01 +2.997316e-01 +2.125724e-01 +1.811300e-02
+4.166667e-01 +3.221805e-01 +2.021858e-01 +2.737113e-02
+4.333333e-01 +3.166174e-01 +1.689219e-01 +3.732708e-02
+4.500000e-01 +3.187554e-01 +1.777090e-01 +3.202530e-02
+4.666667e-01 +3.509154e-01 +1.929116e-01 +3.255027e-02
+4.833333e-01 +3.779247e-01 +2.052291e-01 +3.251442e-02
+5.000000e-01 +4.776655e-01 +2.390331e-01 +4.223427e-02
+5.166667e-01 +4.760777e-01 +2.158928e-01 +4.745345e-02
+5.333333e-01 +5.367034e-01 +2.395026e-01 +4.874858e-02
+5.500000e-01 +6.612893e-01 +3.011777e-01 +4.829518e-02
+5.666667e-01 +6.752111e-01 +3.296448e-01 +3.668192e-02
+5.833333e-01 +7.551719e-01 +3.657906e-01 +3.352966e-02
+6.000000e-01 +7.670292e-01 +3.687206e-01 +2.954446e-02
+6.166667e-01 +7.021586e-01 +3.612289e-01 +1.842018e-02
+6.333333e-01 +5.293422e-01 +2.964727e-01 +1.010067e-02
+6.500000e-01 +4.907226e-01 +2.831836e-01 +5.493376e-03
+6.666667e-01 +5.919288e-01 +3.352491e-01 +1.606979e-03
+6.833333e-01 +6.071225e-01 +3.251400e-01 +3.317797e-03
+7.000000e-01 +4.276484e-01 +2.444138e-01 +6.983742e-04
+7.166667e-01 +4.685316e-01 +2.509439e-01 +1.850564e-03
+7.333333e-01 +6.582173e-01 +3.218749e-01 +4.229775e-03
+7.500000e-01 +4.757591e-01 +2.579717e-01 -1.092728e-03
+7.666667e-01 +5.273357e-01 +2.849931e-01 -2.748180e-03
+7.833333e-01 +3.565077e-01 +2.438528e-01 -1.082139e-02
+8.000000e-01 +3.447670e-01 +2.133513e-01 -6.688290e-03
+8.166667e-01 +4.704579e-01 +3.111913e-01 -1.444241e-02
+8.333333e-01 +5.204561e-01 +3.408220e-01 -1.577207e-02
+8.500000e-01 +4.235260e-01 +3.306222e-01 -2.208315e-02
+8.666667e-01 +3.653022e-01 +3.315472e-01 -2.681447e-02
+8.833333e-01 +4.535613e-01 +3.680455e-01 -2.521602e-02
+9.000000e-01 +4.552431e-01 +3.762934e-01 -2.579194e-02
+9.166667e-01 +3.914930e-01 +3.544935e-01 -2.676351e-02
+9.333333e-01 +6.901340e-01 +4.833376e-01 -2.151291e-02
+9.500000e-01 +6.032735e-01 +4.243645e-01 -1.887899e-02
+9.666667e-01 +4.996510e-01 +3.929638e-01 -2.119418e-02
+9.833333e-01 +5.057557e-01 +3.493241e-01 -1.420243e-02
+1.000000e+00 +3.197278e-01 +2.618339e-01 -1.535983e-02
+1.016667e+00 +3.717462e-01 +2.698259e-01 -1.189257e-02
+1.033333e+00 +3.814865e-01 +2.323891e-01 -5.993034e-03
+1.050000e+00 +4.418148e-01 +2.062883e-01 +1.809001e-03
+1.066667e+00 +7.062165e-01 +3.018594e-01 +8.635682e-03
+1.083333e+00 +7.082370e-01 +2.870052e-01 +1.070693e-02
+1.100000e+00 +9.014637e-01 +3.422905e-01 +1.627057e-02
+1.116667e+00 +1.002515e+00 +4.118411e-01 +1.401203e-02
+1.133333e+00 +1.059597e+00 +4.649142e-01 +1.071457e-02
+1.150000e+00 +6.151966e-01 +2.774038e-01 +6.952052e-03
+1.166667e+00 +8.950412e-01 +3.910226e-01 +8.364331e-03
+1.183333e+00 +9.326403e-01 +3.584162e-01 +1.249891e-02
+1.200000e+00 +9.053870e-01 +3.765063e-01 +8.756524e-03
+1.216667e+00 +8.088215e-01 +2.927243e-01 +1.159566e-02
+1.233333e+00 +9.069099e-01 +3.568836e-01 +8.998360e-03
+1.250000e+00 +1.040866e+00 +3.775444e-01 +1.168148e-02
+1.266667e+00 +1.099495e+00 +4.431101e-01 +7.415011e-03
+1.283333e+00 +8.220326e-01 +3.536426e-01 +4.200622e-03
+1.300000e+00 +9.214401e-01 +3.889355e-01 +4.084730e-03
+1.316667e+00 +1.309261e+00 +5.143663e-01 +6.535047e-03
+1.333333e+00 +1.146070e+00 +4.663021e-01 +4.376920e-03
+1.350000e+00 +1.060600e+00 +4.403579e-01 +3.085049e-03
+1.366667e+00 +1.243965e+00 +4.675044e-01 +5.948416e-03
+1.383333e+00 +9.344946e-01 +3.936210e-01 +1.891858e-03
+1.400000e+00 +1.092577e+00 +4.685886e-01 +6.881457e-04
+1.416667e+00 +1.091470e+00 +4.740822e-01 -7.261215e-05
+1.433333e+00 +8.965462e-01 +3.859999e-01 +2.052061e-04
+1.450000e+00 +8.583595e-01 +3.824420e-01 -7.787037e-04
+1.466667e+00 +1.178314e+00 +5.229116e-01 -1.626792e-03
+1.483333e+00 +8.254237e-01 +3.764205e-01 -1.585272e-03
+1.500000e+00 +6.045922e-01 +2.619294e-01 -2.906471e-04
+1.516667e+00 +7.270784e-01 +3.380125e-01 -1.857503e-03
+1.533333e+00 +9.560549e-01 +4.374990e-01 -2.216759e-03
+1.550000e+00 +9.789135e-01 +4.824398e-01 -4.178014e-03
+1.566667e+00 +1.104784e+00 +5.563628e-01 -5.279235e-03
+1.583333e+00 +1.104701e+00 +5.409686e-01 -4.394820e-03
+1.600000e+00 +7.756725e-01 +4.478304e-01 -6.553392e-03
+1.616667e+00 +3.327319e-01 +3.067526e-01 -8.788182e-03
+1.633333e+00 +9.612873e-01 +4.826740e-01 -3.907518e-03
+1.650000e+00 +1.166474e+00 +5.100894e-01 -8.522701e-04
+1.666667e+00 +1.319731e+00 +6.401453e-01 -3.564440e-03
+1.683333e+00 +1.311349e+00 +5.876386e-01 -1.310630e-03
+1.700000e+00 +1.208263e+00 +5.618321e-01 -2.002928e-03
+1.716667e+00 +1.403081e+00 +4.918836e-01 +4.402089e-03
+1.733333e+00 +1.370355e+00 +4.911388e-01 +3.885242e-03
+1.750000e+00 +1.016953e+00 +4.003009e-01 +1.526245e-03
+1.766667e+00 +1.261499e+00 +4.514784e-01 +3.487368e-03
+1.783333e+00 +8.184059e-01 +2.967683e-01 +2.222132e-03
+1.800000e+00 +1.106162e+00 +3.828627e-01 +3.443895e-03
+1.816667e+00 +1.165212e+00 +3.609278e-01 +5.073551e-03
+1.833333e+00 +1.154299e+00 +3.386967e-01 +5.611153e-03
+1.850000e+00 +1.358987e+00 +3.901366e-01 +6.644294e-03
+1.866667e+00 +1.667463e+00 +4.993810e-01 +6.993796e-03
+1.883333e+00 +1.491425e+00 +5.410077e-01 +2.869102e-03
+1.900000e+00 +1.182879e+00 +4.283261e-01 +2.393352e-03
+1.916667e+00 +1.275099e+00 +5.593425e-01 -1.055503e-03
+1.933333e+00 +1.110229e+00 +4.635020e-01 -1.741798e-04
+1.950000e+00 +1.087929e+00 +5.522686e-01 -3.447461e-03
+1.966667e+00 +6.574454e-01 +3.505422e-01 -2.503090e-03
+1.983333e+00 +1.243372e+00 +5.160005e-01 -4.560872e-04
+2.000000e+00 +9.799400e-01 +4.448927e-01 -1.515536e-03
+2.016667e+00 +1.642402e+00 +6.099452e-01 +1.467238e-03
+2.033333e+00 +1.624162e+00 +5.802314e-01 +2.081918e-03
+2.050000e+00 +1.707778e+00 +5.239322e-01 +4.551011e-03
+2.066667e+00 +2.200917e+00 +6.899075e-01 +5.115935e-03
+2.083333e+00 +1.534773e+00 +5.511112e-01 +1.886677e-03
+2.100000e+00 +1.236811e+00 +4.943997e-01 +2.442606e-04
+2.116667e+00 +1.640183e+00 +6.506528e-01 -1.667555e-05
+2.133333e+00 +2.027513e+00 +6.860741e-01 +2.654306e-03
+2.150000e+00 +1.640294e+00 +5.422567e-01 +2.494205e-03
+2.166667e+00 +2.454640e+00 +7.868281e-01 +3.739265e-03
+2.183333e+00 +2.528709e+00 +8.653101e-01 +2.378578e-03
+2.200000e+00 +1.735421e+00 +6.985474e-01 -4.436688e-04
+2.216667e+00 +5.915972e-01 +3.761589e-01 -2.608112e-03
+2.233333e+00 +1.001075e+00 +5.268540e-01 -2.694858e-03
+2.250000e+00 +9.936590e-01 +4.772804e-01 -1.797382e-03
+2.266667e+00 +1.375389e+00 +7.117594e-01 -3.662040e-03
+2.283333e+00 +9.554525e-01 +6.680611e-01 -5.980410e-03
+2.300000e+00 +1.006300e+00 +6.872122e-01 -5.903918e-03
+2.316667e+00 +1.748664e+00 +7.905518e-01 -2.122213e-03
+2.333333e+00 +8.928191e-01 +6.458012e-01 -5.711947e-03
+2.350000e+00 +1.391562e+00 +7.801677e-01 -4.287011e-03
+2.366667e+00 +1.073998e+00 +6.169042e-01 -3.637802e-03
+2.383333e+00 +8.648888e-01 +5.530462e-01 -3.922457e-03
+2.400000e+00 +7.412440e-01 +4.682819e-01 -3.256352e-03
+2.416667e+00 +9.273900e-01 +5.937141e-01 -3.860285e-03
+2.433333e+00 +1.344405e+00 +6.543309e-01 -1.704400e-03
+2.450000e+00 +1.453343e+00 +7.020877e-01 -1.569516e-03
+2.466667e+00 +1.086511e+00 +4.048721e-01 +6.334844e-04
+2.483333e+00 +9.265079e-01 +4.664057e-01 -1.347648e-03
+2.500000e+00 +1.539559e+00 +7.303381e-01 -1.076871e-03
+2.516667e+00 +1.701383e+00 +9.408247e-01 -3.059375e-03
+2.533333e+00 +6.243340e-01 +6.648691e-01 -6.112909e-03
+2.550000e+00 +8.714122e-01 +7.090917e-01 -4.962174e-03
+2.566667e+00 +5.635488e-01 +7.319591e-01 -7.188465e-03
+2.583333e+00 -1.999583e-02 +3.932033e-01 -6.323484e-03
+2.600000e+00 +2.364492e-01 +6.089060e-01 -7.397613e-03
+2.616667e+00 +5.774494e-01 +7.143506e-01 -6.401956e-03
+2.633333e+00 +3.885478e-01 +7.022849e-01 -7.369033e-03
+2.650000e+00 -7.992341e-03 +3.536992e-01 -5.410690e-03
+2.666667e+00 +5.401327e-01 +8.263102e-01 -7.648008e-03
+2.683333e+00 +5.315963e-01 +8.289462e-01 -7.586300e-03
+2.700000e+00 +9.346518e-01 +8.588393e-01 -5.030556e-03
+2.716667e+00 +9.804937e-01 +8.344146e-01 -4.242118e-03
+2.733333e+00 +9.333780e-01 +7.323416e-01 -3.195317e-03
+2.750000e+00 +8.171839e-01 +6.106523e-01 -2.419728e-03
+2.766667e+00 +8.786348e-01 +4.704752e-01 -2.906650e-04
+2.783333e+00 +1.252225e+00 +6.340352e-01 +5.228769e-04
+2.800000e+00 +1.122015e+00 +5.065093e-01 +1.169382e-03
+2.816667e+00 +1.257336e+00 +6.190037e-01 +8.932287e-04
+2.833333e+00 +1.174286e+00 +6.192094e-01 +4.308622e-04
+2.850000e+00 +1.232147e+00 +7.743828e-01 -7.987247e-04
+2.866667e+00 +1.028467e-01 +4.630363e-01 -4.367264e-03
+2.883333e+00 +8.619806e-01 +8.656434e-01 -3.834479e-03
+2.900000e+00 +9.146939e-01 +7.678923e-01 -2.477545e-03
+2.916667e+00 +5.578798e-01 +6.900313e-01 -3.788001e-03
+2.933333e+00 +6.936619e-01 +9.964936e-01 -5.806475e-03
+2.950000e+00 +5.753390e-01 +8.271017e-01 -4.835664e-03
+2.966667e+00 +5.483403e-01 +7.340698e-01 -4.030129e-03
+2.983333e+00 +5.790512e-01 +7.427345e-01 -3.794881e-03
+3.000000e+00 +8.200069e-01 +8.893366e-01 -3.501709e-03
+3.016667e+00 +1.471342e+00 +1.232322e+00 -2.409740e-03
+3.033333e+00 +6.574545e-01 +6.375363e-01 -2.152621e-03
+3.050000e+00 +7.142773e-01 +7.072453e-01 -2.252953e-03
+3.066667e+00 +8.114149e-01 +7.263266e-01 -1.724615e-03
+3.083333e+00 +4.696650e-01 +5.591957e-01 -2.268753e-03
+3.100000e+00 +5.399431e-01 +5.442096e-01 -1.651200e-03
+3.116667e+00 +9.251530e-01 +7.478183e-01 -9.076807e-04
+3.133333e+00 +4.223307e-01 +4.267992e-01 -1.270668e-03
+3.150000e+00 +4.391405e-01 +2.897920e-01 -7.491892e-05
+3.166667e+00 +7.609977e-01 +4.010853e-01 +9.885567e-04
+3.183333e+00 +8.488197e-01 +6.024094e-01 +3.026897e-05
+3.200000e+00 +6.678283e-01 +4.300256e-01 +3.332084e-04
+3.216667e+00 +6.347347e-01 +4.466694e-01 +6.067145e-05
+3.233333e+00 +3.792232e-01 +3.301326e-01 -4.850219e-04
+3.250000e+00 +1.015762e+00 +8.970060e-01 -1.049691e-03
+3.266667e+00 +7.892168e-01 +6.846512e-01 -7.440108e-04
+3.283333e+00 +8.388124e-01 +7.568518e-01 -9.419097e-04
+3.300000e+00 +8.646906e-01 +8.067651e-01 -1.105957e-03
+3.316667e+00 +6.259812e-01 +6.863299e-01 -1.537816e-03
+3.333333e+00 +6.680887e-01 +6.975138e-01 -1.335370e-03
+3.350000e+00 +8.065004e-01 +7.437164e-01 -8.425696e-04
+3.366667e+00 +7.975596e-01 +6.587637e-01 -2.847464e-04
+3.383333e+00 +7.629998e-01 +7.351532e-01 -9.165769e-04
+3.400000e+00 +3.294304e-01 +4.779497e-01 -1.540585e-03
+3.416667e+00 +4.943798e-01 +4.534352e-01 -4.629951e-04
+3.433333e+00 +6.716181e-01 +5.559790e-01 -1.131491e-04
+3.450000e+00 +7.383516e-01 +7.157798e-01 -7.042165e-04
+3.466667e+00 +5.138285e-01 +6.120817e-01 -1.220574e-03
+3.483333e+00 +7.773623e-01 +7.331213e-01 -5.020519e-04
+3.500000e+00 +7.064305e-01 +6.598035e-01 -4.008865e-04
+3.516667e+00 +1.000352e+00 +9.068437e-01 -2.541437e-04
+3.533333e+00 +1.135450e+00 +1.067577e+00 -4.326160e-04
+3.550000e+00 +9.266027e-01 +8.652994e-01 -3.288571e-04
+3.566667e+00 +9.514266e-01 +7.920512e-01 +2.244481e-04
+3.583333e+00 +1.141875e+00 +7.204657e-01 +1.558130e-03
+3.600000e+00 +1.243225e+00 +8.290557e-01 +1.487490e-03
+3.616667e+00 +1.408884e+00 +1.012016e+00 +1.312492e-03
+3.633333e+00 +1.237318e+00 +9.011491e-01 +1.087903e-03
+3.650000e+00 +1.497049e+00 +9.111798e-01 +2.140260e-03
+3.666667e+00 +9.929556e-01 +5.996793e-01 +1.490958e-03
+3.683333e+00 +9.986341e-01 +6.473884e-01 +1.247750e-03
+3.700000e+00 +1.117959e+00 +6.698087e-01 +1.587753e-03
+3.716667e+00 +8.879099e-01 +6.266330e-01 +8.344828e-04
+3.733333e+00 +7.923492e-01 +5.297794e-01 +8.693476e-04
+3.750000e+00 +3.746753e-01 +4.313211e-01 -3.387365e-04
+3.766667e+00 +5.495262e-01 +4.270709e-01 +3.384770e-04
+3.783333e+00 +3.280228e-01 +4.147320e-01 -4.916214e-04
+3.800000e+00 +6.413796e-01 +8.852210e-01 -1.436248e-03
+3.816667e+00 +1.039878e+00 +1.087348e+00 -8.012589e-04
+3.833333e+00 +7.385437e-01 +9.221477e-01 -1.225862e-03
+3.850000e+00 +9.598900e-01 +9.284610e-01 -3.934373e-04
+3.866667e+00 +3.794732e-01 +4.340233e-01 -4.964472e-04
+3.883333e+00 +4.452377e-01 +4.700766e-01 -3.792324e-04
+3.900000e+00 +7.293492e-01 +5.347881e-01 +4.434282e-04
+3.916667e+00 +1.007560e+00 +6.855368e-01 +8.816011e-04
+3.933333e+00 +1.099373e+00 +6.196961e-01 +1.497709e-03
+3.950000e+00 +9.815103e-01 +5.170711e-01 +1.483036e-03
+3.966667e+00 +9.877157e-01 +5.209649e-01 +1.480799e-03
+3.983333e+00 +1.323947e+00 +7.882465e-01 +1.582035e-03
+4.000000e+00 +1.226776e+00 +7.929785e-01 +1.204623e-03
+4.016667e+00 +9.335939e-01 +4.548202e-01 +1.516136e-03
+4.033333e+00 +8.606756e-01 +3.918774e-01 +1.486751e-03
+4.050000e+00 +1.031251e+00 +5.395767e-01 +1.445503e-03
+4.066667e+00 +1.296688e+00 +7.046918e-01 +1.640087e-03
+4.083333e+00 +1.325595e+00 +5.279480e-01 +2.353477e-03
+4.100000e+00 +1.427547e+00 +7.787806e-01 +1.692172e-03
+4.116667e+00 +1.425740e+00 +6.396291e-01 +2.142704e-03
+4.133333e+00 +8.272466e-01 +4.263041e-01 +1.143305e-03
+4.150000e+00 +7.560177e-01 +2.574253e-01 +1.496567e-03
+4.166667e+00 +1.178876e+00 +4.552196e-01 +1.942070e-03
+4.183333e+00 +6.183223e-01 +7.328772e-02 +1.704900e-03
+4.200000e+00 +8.268131e-01 +1.451753e-01 +1.990603e-03
+4.216667e+00 +6.520536e-01 -9.634364e-02 +2.339911e-03
+4.233333e+00 +8.435681e-01 +4.957096e-02 +2.312500e-03
+4.250000e+00 +1.080322e+00 +2.366956e-01 +2.255848e-03
+4.266667e+00 +7.391939e-01 +2.462933e-01 +1.270641e-03
+4.283333e+00 +1.573440e-01 +2.890783e-02 +4.717154e-04
+4.300000e+00 +1.494289e-01 +2.238570e-01 -2.862316e-04
+4.316667e+00 +1.044465e-01 +2.636330e-01 -5.741394e-04
+4.333333e+00 +1.110510e-01 +2.788673e-01 -6.282248e-04
+4.350000e+00 +6.828233e-01 +6.459070e-01 -4.166196e-04
+4.366667e+00 +7.732735e-01 +5.312760e-01 +2.370934e-04
+4.383333e+00 +6.834817e-01 +4.031509e-01 +4.450891e-04
+4.400000e+00 +7.287920e-01 +3.874661e-01 +6.181011e-04
+4.416667e+00 +8.966280e-01 +5.674737e-01 +4.249825e-04
+4.433333e+00 +1.251151e+00 +7.715073e-01 +6.423827e-04
+4.450000e+00 +1.157978e+00 +6.722346e-01 +7.319593e-04
+4.466667e+00 +1.151964e+00 +6.620006e-01 +7.302622e-04
+4.483333e+00 +1.004397e+00 +6.914926e-01 +2.519483e-04
+4.500000e+00 +5.230182e-01 +4.817687e-01 -2.238156e-04
+4.516667e+00 +2.439247e-01 +4.544995e-01 -8.123151e-04
+4.533333e+00 +8.286124e-01 +7.619783e-01 -4.304646e-04
+4.550000e+00 +8.884763e-01 +9.273782e-01 -8.209784e-04
+4.566667e+00 +1.601654e-01 +6.509236e-01 -1.661243e-03
+4.583333e+00 +5.228791e-01 +9.863973e-01 -1.825098e-03
+4.600000e+00 +7.703589e-01 +1.048330e+00 -1.403895e-03
+4.616667e+00 +5.531461e-01 +8.567358e-01 -1.332298e-03
+4.633333e+00 +8.821840e-01 +1.069395e+00 -1.116371e-03
+4.650000e+00 +5.354241e-01 +9.399708e-01 -1.525592e-03
+4.666667e+00 +3.502134e-01 +1.018708e+00 -2.108747e-03
+4.683333e+00 +1.359681e-01 +8.957610e-01 -2.241480e-03
+4.700000e+00 +2.646407e-01 +1.078323e+00 -2.338143e-03
+4.716667e+00 +4.088392e-01 +1.140861e+00 -2.090521e-03
+4.733333e+00 +1.382834e-01 +1.001257e+00 -2.339763e-03
+4.750000e+00 +1.988829e-02 +9.453047e-01 -2.430294e-03
+4.766667e+00 +8.282957e-01 +1.413080e+00 -1.476662e-03
+4.783333e+00 +8.628889e-01 +1.297430e+00 -1.082942e-03
+4.800000e+00 +1.092384e+00 +1.417899e+00 -7.240198e-04
+4.816667e+00 +9.405458e-01 +1.036173e+00 -2.618798e-04
+4.833333e+00 +1.200507e+00 +1.216056e+00 +3.466056e-05
+4.850000e+00 +1.016639e+00 +1.086427e+00 -7.404359e-05
+4.866667e+00 +7.430081e-01 +6.695486e-01 +1.375673e-04
+4.883333e+00 +8.827071e-01 +8.630610e-01 +1.179949e-04
+4.900000e+00 +1.107268e+00 +1.117869e+00 +1.601437e-04
+4.916667e+00 +8.806937e-01 +9.420267e-01 +2.943310e-05
+4.933333e+00 +1.098111e+00 +1.256125e+00 -5.217422e-05
+4.950000e+00 +9.968879e-01 +1.250968e+00 -2.215582e-04
+4.966667e+00 +9.489032e-01 +1.028129e+00 +6.100412e-05
+4.983333e+00 +9.082835e-01 +8.737641e-01 +2.428148e-04
+5.000000e+00 +5.204462e-01 +7.627754e-01 -2.894090e-04
+5.016667e+00 +3.316722e-01 +5.934816e-01 -3.654307e-04
+5.033333e+00 +2.498024e-01 +3.742025e-01 -1.694933e-04
+5.050000e+00 +4.448721e-01 +7.039257e-01 -3.068753e-04
+5.066667e+00 +5.446685e-01 +7.963301e-01 -2.554345e-04
+5.083333e+00 +1.531223e-01 +4.956089e-01 -5.115235e-04
+5.100000e+00 +5.855068e-01 +9.753138e-01 -4.385562e-04
+5.116667e+00 +5.826070e-01 +1.000820e+00 -4.742342e-04
+5.133333e+00 +3.828453e-01 +8.032509e-01 -5.386947e-04
+5.150000e+00 +4.758074e-01 +1.164179e+00 -8.832410e-04
+5.166667e+00 +6.220249e-01 +1.259022e+00 -7.352220e-04
+5.183333e+00 +3.308918e-01 +9.121804e-01 -7.661173e-04
+5.200000e+00 +3.322484e-01 +8.747555e-01 -6.930109e-04
+5.216667e+00 +6.074209e-01 +1.113251e+00 -4.920808e-04
+5.233333e+00 +7.625148e-01 +1.152706e+00 -2.416449e-04
+5.250000e+00 +6.560025e-01 +8.657479e-01 -4.411713e-05
+5.266667e+00 +9.467101e-01 +1.156756e+00 +1.207687e-04
+5.283333e+00 +1.101901e+00 +1.171178e+00 +3.867846e-04
+5.300000e+00 +9.876918e-01 +7.605507e-01 +7.014223e-04
+5.316667e+00 +1.046865e+00 +5.525635e-01 +1.051260e-03
+5.333333e+00 +4.528299e-01 -5.423544e-02 +8.271839e-04
+5.350000e+00 +5.421611e-01 +2.033903e-01 +6.524507e-04
+5.366667e+00 +9.365478e-01 +8.195927e-01 +5.286360e-04
+5.383333e+00 +9.961463e-01 +7.269379e-01 +7.268760e-04
+5.400000e+00 +1.054539e+00 +7.544503e-01 +7.728225e-04
+5.416667e+00 +9.589481e-01 +6.961986e-01 +6.850432e-04
+5.433333e+00 +9.993170e-01 +8.787342e-01 +5.139234e-04
+5.450000e+00 +7.094108e-01 +7.256381e-01 +2.598558e-04
+5.466667e+00 +1.060152e+00 +1.137261e+00 +2.648451e-04
+5.483333e+00 +8.190199e-01 +1.003151e+00 +6.980481e-05
+5.500000e+00 +8.009557e-01 +8.710621e-01 +1.819300e-04
+5.516667e+00 +7.873911e-01 +8.230510e-01 +2.075781e-04
+5.533333e+00 +8.316783e-01 +8.580702e-01 +2.203936e-04
+5.550000e+00 +8.089271e-01 +6.545971e-01 +4.023491e-04
+5.566667e+00 +9.119173e-01 +7.542556e-01 +4.214614e-04
+5.583333e+00 +5.340211e-01 +3.277392e-01 +3.833597e-04
+5.600000e+00 +5.826225e-01 +3.014991e-01 +4.662726e-04
+5.616667e+00 +8.646769e-01 +6.473720e-01 +4.500074e-04
+5.633333e+00 +8.852979e-01 +8.252692e-01 +2.800784e-04
+5.650000e+00 +8.252060e-01 +8.485086e-01 +1.742567e-04
+5.666667e+00 +1.105454e+00 +1.109642e+00 +2.436556e-04
+5.683333e+00 +6.897711e-01 +6.082514e-01 +2.453963e-04
+5.700000e+00 +8.938443e-01 +1.152240e+00 -6.343320e-05
+5.716667e+00 +8.244968e-01 +8.403655e-01 +1.583313e-04
+5.733333e+00 +8.351299e-01 +9.255337e-01 +8.612977e-05
+5.750000e+00 +1.151011e+00 +1.103979e+00 +2.772394e-04
+5.766667e+00 +1.061046e+00 +9.709752e-01 +2.976311e-04
+5.783333e+00 +8.605406e-01 +8.115431e-01 +2.202868e-04
+5.800000e+00 +6.051430e-01 +6.775307e-01 +6.278485e-05
+5.816667e+00 +8.834459e-01 +1.125820e+00 -5.384528e-05
+5.833333e+00 +6.860710e-01 +7.865050e-01 +3.800095e-05
+5.850000e+00 +4.632039e-01 +4.413653e-01 +1.086707e-04
+5.866667e+00 +4.895385e-01 +7.209329e-01 -1.132454e-04
+5.883333e+00 +4.746724e-01 +9.548775e-01 -3.351032e-04
+5.900000e+00 +8.630393e-01 +1.094754e+00 -5.535297e-05
+5.916667e+00 +4.532717e-01 +8.714218e-01 -2.823245e-04
+5.933333e+00 +6.137901e-01 +1.053725e+00 -2.685194e-04
+5.950000e+00 +9.327897e-01 +1.308907e+00 -1.510854e-04
+5.966667e+00 +7.047284e-01 +1.132253e+00 -2.312056e-04
+5.983333e+00 +7.600545e-01 +8.484369e-01 +5.063814e-05
+6.000000e+00 +6.921065e-01 +7.947767e-01 +3.147016e-05
+6.016667e+00 +3.782596e-01 +3.009548e-01 +1.093171e-04
+6.033333e+00 +9.256628e-01 +6.885653e-01 +3.484810e-04
+6.050000e+00 +8.027012e-01 +5.947487e-01 +3.041777e-04
+6.066667e+00 +1.092665e+00 +8.750879e-01 +3.635775e-04
+6.083333e+00 +1.215459e+00 +9.372583e-01 +4.265100e-04
+6.100000e+00 +1.603881e+00 +1.292238e+00 +5.028778e-04
+6.116667e+00 +1.676723e+00 +1.261673e+00 +5.732485e-04
+6.133333e+00 +1.671374e+00 +1.047188e+00 +6.988848e-04
+6.150000e+00 +1.521273e+00 +9.586736e-01 +6.218823e-04
+6.166667e+00 +1.198605e+00 +5.590579e-01 +6.330114e-04
+6.183333e+00 +1.205315e+00 +7.584359e-01 +4.776613e-04
+6.200000e+00 +1.670013e+00 +1.113698e+00 +5.352530e-04
+6.216667e+00 +9.462493e-01 +8.277590e-01 +2.207625e-04
+6.233333e+00 +1.117297e+00 +9.673002e-01 +2.199872e-04
+6.250000e+00 +1.006349e+00 +6.858126e-01 +3.105511e-04
+6.266667e+00 +3.951679e-01 +2.364243e-01 +1.914210e-04
+6.283333e+00 +9.107319e-01 +5.683552e-01 +2.958467e-04
+6.300000e+00 +8.070079e-01 +4.310668e-01 +3.052647e-04
+6.316667e+00 +8.386549e-01 +1.606290e-01 +4.873056e-04
+6.333333e+00 +9.877491e-01 +3.836151e-01 +4.283163e-04
+6.350000e+00 +8.849511e-01 +4.269944e-01 +3.272247e-04
+6.366667e+00 +6.353517e-01 +1.635032e-01 +3.342397e-04
+6.383333e+00 +9.301653e-01 +5.379792e-01 +2.647595e-04
+6.400000e+00 +7.188111e-01 +5.538584e-01 +1.193533e-04
+6.416667e+00 +8.278829e-01 +4.618032e-01 +2.368935e-04
+6.433333e+00 +1.252782e+00 +7.743315e-01 +2.842147e-04
+6.450000e+00 +1.095178e+00 +5.382536e-01 +3.347994e-04
+6.466667e+00 +1.396683e+00 +6.532106e-01 +4.288857e-04
+6.483333e+00 +1.652236e+00 +8.407264e-01 +4.465956e-04
+6.500000e+00 +1.616987e+00 +9.049873e-01 +3.763798e-04
+6.516667e+00 +1.333572e+00 +8.541523e-01 +2.474267e-04
+6.533333e+00 +1.036715e+00 +7.133280e-01 +1.691162e-04
+6.550000e+00 +9.403999e-01 +6.997942e-01 +1.177166e-04
+6.566667e+00 +6.621444e-01 +5.665569e-01 +4.883952e-05
+6.583333e+00 +8.826047e-01 +7.236386e-01 +5.767636e-05
+6.600000e+00 +2.875391e-01 +4.557875e-01 -8.569532e-05
+6.616667e+00 +1.632097e-01 +4.799070e-01 -1.662290e-04
+6.633333e+00 +5.044504e-01 +7.304835e-01 -1.456056e-04
+6.650000e+00 +5.832496e-01 +6.286643e-01 -5.172294e-05
+6.666667e+00 +1.157185e+00 +8.917826e-01 +8.064535e-05
+6.683333e+00 +1.003645e+00 +7.949979e-01 +5.763122e-05
+6.700000e+00 +8.597594e-01 +7.462133e-01 +1.342934e-05
+6.716667e+00 +7.227931e-01 +5.406241e-01 +5.845746e-05
+6.733333e+00 +1.365373e+00 +8.734184e-01 +1.804345e-04
+6.750000e+00 +1.315760e+00 +9.462192e-01 +1.163001e-04
+6.766667e+00 +1.171057e+00 +7.558876e-01 +1.477098e-04
+6.783333e+00 +1.022946e+00 +7.048615e-01 +1.055749e-04
+6.800000e+00 +6.821866e-01 +4.079154e-01 +1.052759e-04
+6.816667e+00 +9.053086e-01 +4.085598e-01 +2.002594e-04
+6.833333e+00 +5.246891e-01 +2.434012e-01 +1.168582e-04
+6.850000e+00 +6.127864e-01 +3.958731e-01 +7.489350e-05
+6.866667e+00 +1.245194e+00 +7.483062e-01 +1.658705e-04
+6.883333e+00 +1.010419e+00 +7.499663e-01 +6.283812e-05
+6.900000e+00 +8.066609e-01 +5.417650e-01 +7.987698e-05
+6.916667e+00 +1.048423e+00 +6.588002e-01 +1.164107e-04
+6.933333e+00 +1.435406e+00 +8.538843e-01 +1.694718e-04
+6.950000e+00 +1.423709e+00 +8.794384e-01 +1.467348e-04
+6.966667e+00 +1.505999e+00 +1.067166e+00 +7.996989e-05
+6.983333e+00 +1.259177e+00 +9.256418e-01 +5.177646e-05
+7.000000e+00 +7.781416e-01 +6.109417e-01 +2.226583e-05
+7.016667e+00 +1.152169e+00 +7.695918e-01 +7.560130e-05
+7.033333e+00 +1.447180e+00 +8.566610e-01 +1.338953e-04
+7.050000e+00 +7.857076e-01 +4.432778e-01 +9.048930e-05
+7.066667e+00 +9.069395e-01 +6.073093e-01 +5.491710e-05
+7.083333e+00 +1.248405e+00 +8.863958e-01 +4.249432e-05
+7.100000e+00 +9.471753e-01 +7.083501e-01 +1.828369e-05
+7.116667e+00 +4.734176e-01 +6.451954e-01 -1.106689e-04
+7.133333e+00 +6.732358e-01 +9.345580e-01 -1.670884e-04
+7.150000e+00 +7.589380e-01 +1.116638e+00 -2.126092e-04
+7.166667e+00 +9.162674e-01 +1.222590e+00 -1.999783e-04
+7.183333e+00 +7.340133e-01 +9.001787e-01 -1.316992e-04
+7.200000e+00 +6.575167e-01 +5.896177e-01 -3.554088e-05
+7.216667e+00 +1.278702e+00 +1.022847e+00 +8.565338e-06
+7.233333e+00 +1.622238e+00 +1.123299e+00 +8.456690e-05
+7.250000e+00 +1.735057e+00 +1.088725e+00 +1.331303e-04
+7.266667e+00 +1.514301e+00 +8.374530e-01 +1.551755e-04
+7.283333e+00 +1.011695e+00 +4.791168e-01 +1.328167e-04
+7.300000e+00 +8.427296e-01 +6.919619e-01 +1.070070e-05
+7.316667e+00 +7.815467e-01 +7.148777e-01 -1.552408e-05
+7.333333e+00 +6.871679e-01 +6.778690e-01 -3.046568e-05
+7.350000e+00 +7.198467e-01 +5.983834e-01 +4.886419e-06
+7.366667e+00 +1.078122e+00 +8.198032e-01 +3.177488e-05
+7.383333e+00 +9.875514e-01 +6.663600e-01 +5.675306e-05
+7.400000e+00 +1.250585e+00 +9.739565e-01 +2.890929e-05
+7.416667e+00 +1.114957e+00 +1.055744e+00 -3.378385e-05
+7.433333e+00 +8.919989e-01 +9.580418e-01 -6.239902e-05
+7.450000e+00 +1.000599e+00 +9.574329e-01 -3.191900e-05
+7.466667e+00 +1.142588e+00 +9.576963e-01 +7.273046e-06
+7.483333e+00 +1.234434e+00 +9.569115e-01 +3.326162e-05
+7.500000e+00 +8.121914e-01 +5.757628e-01 +3.508570e-05
+7.516667e+00 +1.148193e+00 +6.491858e-01 +1.016038e-04
+7.533333e+00 +7.595544e-01 +2.550098e-01 +1.151092e-04
+7.550000e+00 +4.643066e-01 +7.028589e-02 +9.344275e-05
+7.566667e+00 +4.070404e-01 +1.874814e-02 +9.409689e-05
+7.583333e+00 +6.099125e-01 +3.333189e-01 +5.740233e-05
+7.600000e+00 +1.151358e+00 +7.906423e-01 +6.672352e-05
+7.616667e+00 +7.272273e-01 +6.154174e-01 +9.611370e-06
+7.633333e+00 +1.645819e+00 +1.376206e+00 +2.946328e-05
+7.650000e+00 +1.382314e+00 +1.121471e+00 +3.378872e-05
+7.666667e+00 +1.026003e+00 +9.627270e-01 -8.529002e-06
+7.683333e+00 +9.472862e-01 +8.059894e-01 +1.326480e-05
+7.700000e+00 +3.258967e-01 +6.282270e-01 -8.453627e-05
+7.716667e+00 +9.252725e-01 +9.236257e-01 -1.921449e-05
+7.733333e+00 +1.238795e+00 +9.162411e-01 +5.516374e-05
+7.750000e+00 +1.197420e+00 +8.107588e-01 +7.166067e-05
+7.766667e+00 +9.302684e-01 +6.571934e-01 +4.915862e-05
+7.783333e+00 +8.273320e-01 +8.207998e-01 -1.164303e-05
+7.800000e+00 +8.764242e-01 +8.633314e-01 -9.886609e-06
+7.816667e+00 +9.391051e-01 +8.859160e-01 -3.118205e-07
+7.833333e+00 +5.126143e-01 +4.777297e-01 -8.043642e-07
+7.850000e+00 +7.278078e-01 +4.744064e-01 +4.683405e-05
+7.866667e+00 +1.030803e+00 +1.019393e+00 -9.011352e-06
+7.883333e+00 +8.115549e-01 +6.863407e-01 +1.790245e-05
+7.900000e+00 +8.856376e-01 +1.079155e+00 -5.120687e-05
+7.916667e+00 +8.732867e-01 +1.139234e+00 -6.570032e-05
+7.933333e+00 +1.072032e+00 +1.013745e+00 +1.759342e-06
+7.950000e+00 +7.329737e-01 +7.978121e-01 -2.122491e-05
+7.966667e+00 +6.144629e-01 +7.163498e-01 -2.731757e-05
+7.983333e+00 +8.154514e-01 +7.714451e-01 +3.101557e-06
+8.000000e+00 +6.401525e-01 +6.396528e-01 -4.692574e-06
+8.016667e+00 +7.915614e-01 +5.406520e-01 +4.556196e-05
+8.033333e+00 +4.812673e-01 +3.867924e-01 +1.536899e-05
+8.050000e+00 +7.659639e-01 +4.242844e-01 +6.438839e-05
+8.066667e+00 +7.360915e-01 +5.184051e-01 +4.093213e-05
+8.083333e+00 +8.664567e-01 +7.911989e-01 +1.421044e-05
+8.100000e+00 +1.039595e+00 +1.063309e+00 -3.876728e-06
+8.116667e+00 +9.002831e-01 +9.739766e-01 -1.314022e-05
+8.133333e+00 +1.101148e+00 +9.064642e-01 +3.697321e-05
+8.150000e+00 +1.113741e+00 +9.046152e-01 +3.992281e-05
+8.166667e+00 +1.044739e+00 +7.606698e-01 +5.300590e-05
+8.183333e+00 +8.434113e-01 +5.810547e-01 +4.862169e-05
+8.200000e+00 +9.488806e-01 +8.150295e-01 +2.596172e-05
+8.216667e+00 +6.325822e-01 +7.225721e-01 -1.335674e-05
+8.233333e+00 +7.167098e-01 +8.914780e-01 -2.764132e-05
+8.250000e+00 +8.350336e-01 +1.003658e+00 -2.581351e-05
+8.266667e+00 +8.562822e-01 +9.151488e-01 -6.965662e-06
+8.283333e+00 +6.620968e-01 +7.625141e-01 -1.463306e-05
+8.300000e+00 +6.851809e-01 +7.701276e-01 -1.130821e-05
+8.316667e+00 +6.454675e-01 +5.586566e-01 +1.649655e-05
+8.333333e+00 +5.867930e-01 +2.362630e-01 +5.860872e-05
+8.350000e+00 +8.947054e-01 +2.651992e-01 +1.067372e-04
+8.366667e+00 +1.262446e+00 +6.003068e-01 +1.151340e-04
+8.383333e+00 +1.256693e+00 +5.692778e-01 +1.184611e-04
+8.400000e+00 +9.884466e-01 +3.093046e-01 +1.156659e-04
+8.416667e+00 +6.027017e-01 +2.552571e-01 +6.217156e-05
+8.433333e+00 +1.007139e+00 +6.024094e-01 +6.901074e-05
+8.450000e+00 +1.051570e+00 +7.651473e-01 +4.872398e-05
+8.466667e+00 +1.279998e+00 +8.353729e-01 +7.119009e-05
+8.483333e+00 +6.339986e-01 +4.498955e-01 +3.343879e-05
+8.500000e+00 +5.516332e-01 +1.436219e-01 +6.734835e-05
+8.516667e+00 +6.166809e-01 +2.422337e-01 +6.043958e-05
+8.533333e+00 +8.871154e-01 +4.225396e-01 +7.130734e-05
+8.550000e+00 +4.754468e-01 +3.225675e-01 +2.537986e-05
+8.566667e+00 +5.364103e-01 +4.323441e-01 +1.627859e-05
+8.583333e+00 +7.630434e-01 +5.538420e-01 +2.992249e-05
+8.600000e+00 +1.030602e+00 +8.515521e-01 +2.208600e-05
+8.616667e+00 +1.153010e+00 +1.050061e+00 +8.661697e-06
+8.633333e+00 +5.494342e-01 +6.196939e-01 -1.235791e-05
+8.650000e+00 +6.434798e-01 +5.913942e-01 +4.660408e-06
+8.666667e+00 +7.332042e-01 +5.458395e-01 +2.365964e-05
+8.683333e+00 +6.271387e-01 +5.294738e-01 +1.104242e-05
+8.700000e+00 +9.180014e-01 +9.436729e-01 -9.464879e-06
+8.716667e+00 +8.694868e-02 +5.249150e-01 -6.279512e-05
+8.733333e+00 +3.568400e-01 +6.934844e-01 -4.987282e-05
+8.750000e+00 +5.661327e-01 +6.397106e-01 -1.332658e-05
+8.766667e+00 +4.317452e-01 +4.249909e-01 -1.535694e-06
+8.783333e+00 +6.860154e-01 +6.452112e-01 +2.747784e-06
+8.800000e+00 +5.419691e-01 +8.084856e-01 -3.919969e-05
+8.816667e+00 +1.020173e+00 +1.152533e+00 -2.079648e-05
+8.833333e+00 +1.211516e+00 +1.320328e+00 -1.664669e-05
+8.850000e+00 +1.124788e+00 +1.074725e+00 +4.088208e-06
+8.866667e+00 +9.864142e-01 +8.552422e-01 +1.443097e-05
+8.883333e+00 +3.681651e-01 +3.271187e-01 +2.148794e-06
+8.900000e+00 +5.119885e-01 +4.906498e-01 +8.822893e-07
+8.916667e+00 +1.056254e+00 +9.096946e-01 +1.849817e-05
+8.933333e+00 +4.866585e-01 +2.996574e-01 +2.173154e-05
+8.950000e+00 +1.087997e+00 +8.151242e-01 +3.414756e-05
+8.966667e+00 +1.242783e+00 +8.255772e-01 +5.133103e-05
+8.983333e+00 +8.707655e-01 +5.054005e-01 +4.482445e-05
+9.000000e+00 +1.364185e+00 +1.019039e+00 +4.146590e-05
+9.016667e+00 +8.969414e-01 +8.669041e-01 +6.299701e-06
+9.033333e+00 +9.767469e-01 +9.108802e-01 +9.426723e-06
+9.050000e+00 +7.647246e-01 +8.479736e-01 -6.979901e-06
+9.066667e+00 +7.068054e-01 +6.115168e-01 +1.174128e-05
+9.083333e+00 +4.521669e-01 +5.483399e-01 -8.732419e-06
+9.100000e+00 +4.685752e-01 +7.798797e-01 -3.173270e-05
+9.116667e+00 +1.105282e-01 +5.863000e-01 -4.939137e-05
+9.133333e+00 +1.127294e-01 +4.900106e-01 -3.911955e-05
+9.150000e+00 +5.637726e-01 +8.434524e-01 -2.762045e-05
+9.166667e+00 +5.510496e-01 +9.118262e-01 -3.571475e-05
+9.183333e+00 +1.836106e-01 +5.286813e-01 -3.592276e-05
+9.200000e+00 +7.694458e-01 +1.094204e+00 -2.946604e-05
+9.216667e+00 +7.811411e-01 +9.626620e-01 -1.481478e-05
+9.233333e+00 +8.275944e-01 +9.298157e-01 -6.111004e-06
+9.250000e+00 +1.107605e+00 +1.004606e+00 +1.648390e-05
+9.266667e+00 +1.405701e+00 +1.075673e+00 +4.033807e-05
+9.283333e+00 +1.349374e+00 +1.114550e+00 +3.129985e-05
+9.300000e+00 +1.315781e+00 +1.001779e+00 +3.747435e-05
+9.316667e+00 +1.013980e+00 +1.151699e+00 -2.956746e-06
+9.333333e+00 +6.538516e-01 +6.898447e-01 +3.067544e-06
+9.350000e+00 +8.411724e-01 +9.552802e-01 -2.675075e-06
+9.366667e+00 +1.170617e+00 +1.166471e+00 +8.636059e-06
+9.383333e+00 +1.085205e+00 +1.123380e+00 +4.613406e-06
+9.400000e+00 +8.989416e-01 +9.998798e-01 -1.455369e-06
+9.416667e+00 +5.806912e-01 +6.774029e-01 -3.286404e-06
+9.433333e+00 +6.018963e-01 +5.331419e-01 +9.226033e-06
+9.450000e+00 +3.437970e-01 +2.596422e-01 +8.602924e-06
+9.466667e+00 +7.424204e-01 +7.590470e-01 +3.908582e-06
+9.483333e+00 +6.382427e-01 +6.718316e-01 +1.942591e-06
+9.500000e+00 +5.520004e-01 +7.853269e-01 -1.317411e-05
+9.516667e+00 +7.327463e-01 +1.083447e+00 -1.962451e-05
+9.533333e+00 +4.855278e-01 +1.073152e+00 -3.822197e-05
+9.550000e+00 +6.262254e-01 +1.139808e+00 -3.083778e-05
+9.566667e+00 +4.295578e-01 +8.785325e-01 -2.838055e-05
+9.583333e+00 +7.030942e-01 +1.168353e+00 -2.481699e-05
+9.600000e+00 +6.636675e-01 +1.085250e+00 -2.174083e-05
+9.616667e+00 +8.001360e-01 +1.011691e+00 -5.438704e-06
+9.633333e+00 +5.728501e-01 +5.716233e-01 +4.779917e-06
+9.650000e+00 +7.470851e-01 +6.797848e-01 +1.244965e-05
+9.666667e+00 +9.701430e-01 +1.094839e+00 +4.820102e-06
+9.683333e+00 +6.436684e-01 +6.496331e-01 +7.271473e-06
+9.700000e+00 +7.341701e-01 +5.626499e-01 +1.958167e-05
+9.716667e+00 +5.713240e-01 +6.088802e-01 +4.969401e-06
+9.733333e+00 +1.075503e+00 +1.012522e+00 +1.864022e-05
+9.750000e+00 +7.323284e-01 +8.866597e-01 +1.167831e-06
+9.766667e+00 +6.601305e-01 +9.361557e-01 -6.804618e-06
+9.783333e+00 +5.687622e-01 +1.089379e+00 -2.188997e-05
+9.800000e+00 +2.677539e-01 +1.022356e+00 -3.930124e-05
+9.816667e+00 +4.460671e-01 +1.053418e+00 -2.792368e-05
+9.833333e+00 +4.402364e-01 +9.986884e-01 -2.489528e-05
+9.850000e+00 +8.918563e-01 +1.733226e+00 -3.080753e-05
+9.866667e+00 +8.916270e-01 +1.557799e+00 -2.105138e-05
+9.883333e+00 +4.550349e-01 +1.169711e+00 -3.127502e-05
+9.900000e+00 +5.770252e-01 +1.325175e+00 -2.897079e-05
+9.916667e+00 +5.565407e-01 +1.129154e+00 -2.021567e-05
+9.933333e+00 +3.654646e-01 +4.888518e-01 -3.495407e-06
+9.950000e+00 +9.209415e-01 +1.219824e+00 +2.701707e-06
+9.966667e+00 +5.686824e-01 +8.108203e-01 -2.069723e-06
+9.983333e+00 +5.165105e-01 +5.837534e-01 +5.024363e-06
+1.000000e+01 +3.743989e-01 +5.325963e-01 -1.566947e-06
+1.001667e+01 +2.304050e-01 +5.708100e-01 -1.226331e-05
+1.003333e+01 +3.543538e-01 +7.221513e-01 -1.014196e-05
+1.005000e+01 +3.551755e-01 +1.005332e+00 -2.193931e-05
+1.006667e+01 +4.989157e-01 +1.077471e+00 -1.495440e-05
+1.008333e+01 +3.164975e-01 +6.347813e-01 -8.154394e-06
+1.010000e+01 +4.269861e-01 +8.028264e-01 -7.224989e-06
+1.011667e+01 +5.024376e-01 +5.887837e-01 +6.986132e-06
+1.013333e+01 +5.438079e-01 +4.672265e-01 +1.506410e-05
+1.015000e+01 +2.395825e-01 +2.907177e-01 +2.398822e-06
+1.016667e+01 +5.113936e-01 +7.175054e-01 +3.269508e-06
+1.018333e+01 +7.111462e-01 +1.016493e+00 +4.534564e-06
+1.020000e+01 +7.239102e-01 +1.041633e+00 +4.534348e-06
+1.021667e+01 +6.911714e-01 +8.798040e-01 +8.932947e-06
+1.023333e+01 +6.196143e-01 +6.177990e-01 +1.467762e-05
+1.025000e+01 +7.919872e-01 +8.358216e-01 +1.682616e-05
+1.026667e+01 +1.056895e+00 +9.758770e-01 +2.744383e-05
+1.028333e+01 +8.611487e-01 +5.370438e-01 +3.223017e-05
+1.030000e+01 +5.211851e-01 +3.169916e-01 +2.051010e-05
+1.031667e+01 +4.008791e-01 +1.455601e-01 +1.971905e-05
+1.033333e+01 +4.500437e-01 +1.210260e-01 +2.314104e-05
+1.035000e+01 +7.921582e-01 +6.190478e-01 +2.342061e-05
+1.036667e+01 +5.425764e-01 +1.668173e-01 +2.620335e-05
+1.038333e+01 +6.740737e-01 +4.453917e-01 +2.263270e-05
+1.040000e+01 +1.223092e+00 +1.042447e+00 +3.001571e-05
+1.041667e+01 +1.238155e+00 +1.259405e+00 +2.206481e-05
+1.043333e+01 +1.348577e+00 +1.472442e+00 +1.922758e-05
+1.045000e+01 +8.365714e-01 +1.005108e+00 +9.962476e-06
+1.046667e+01 +8.150072e-01 +1.095243e+00 +5.250036e-06
+1.048333e+01 +8.815308e-01 +1.133055e+00 +6.587583e-06
+1.050000e+01 +4.941827e-01 +7.711495e-01 +1.503553e-07
+1.051667e+01 +5.772006e-01 +8.010442e-01 +2.607239e-06
+1.053333e+01 +6.668690e-01 +9.019850e-01 +3.191801e-06
+1.055000e+01 +4.856555e-01 +4.551718e-01 +8.786531e-06
+1.056667e+01 +6.414165e-01 +7.263166e-01 +7.050632e-06
+1.058333e+01 +7.778117e-01 +3.974123e-01 +2.303631e-05
+1.060000e+01 +7.913068e-01 +4.504459e-01 +2.172239e-05
+1.061667e+01 +9.623050e-01 +8.775708e-01 +1.547311e-05
+1.063333e+01 +1.096930e+00 +9.621361e-01 +1.818549e-05
+1.065000e+01 +7.515993e-01 +6.935059e-01 +1.186331e-05
+1.066667e+01 +6.343846e-01 +6.504555e-01 +8.054320e-06
+1.068333e+01 +1.260000e+00 +1.209697e+00 +1.592517e-05
+1.070000e+01 +1.569058e+00 +1.842572e+00 +8.825493e-06
+1.071667e+01 +1.255433e+00 +1.324076e+00 +1.130740e-05
+1.073333e+01 +1.508687e+00 +1.490560e+00 +1.525391e-05
+1.075000e+01 +1.421056e+00 +1.342482e+00 +1.561940e-05
+1.076667e+01 +1.448991e+00 +1.376388e+00 +1.508175e-05
+1.078333e+01 +1.093396e+00 +1.070830e+00 +1.096875e-05
+1.080000e+01 +1.090791e+00 +9.731516e-01 +1.267230e-05
+1.081667e+01 +1.077030e+00 +9.647753e-01 +1.192582e-05
+1.083333e+01 +1.056090e+00 +6.766981e-01 +1.760033e-05
+1.085000e+01 +7.959903e-01 +4.514794e-01 +1.494280e-05
+1.086667e+01 +7.558180e-01 +3.225590e-01 +1.638237e-05
+1.088333e+01 +8.838682e-01 +1.441282e-01 +2.381572e-05
+1.090000e+01 +1.244465e+00 +3.559049e-01 +2.850513e-05
+1.091667e+01 +1.207075e+00 +1.916935e-01 +3.093521e-05
+1.093333e+01 +1.244606e+00 +5.207959e-01 +2.351647e-05
+1.095000e+01 +3.940984e-01 -2.134930e-01 +1.846153e-05
+1.096667e+01 +6.498338e-01 -2.347227e-01 +2.517903e-05
+1.098333e+01 +1.124998e+00 +3.488753e-01 +2.301631e-05
+1.100000e+01 +1.292647e+00 +6.431262e-01 +1.972853e-05
+1.101667e+01 +1.502213e+00 +7.224135e-01 +2.254788e-05
+1.103333e+01 +1.495721e+00 +6.281136e-01 +2.407248e-05
+1.105000e+01 +7.496597e-01 +1.891307e-01 +1.655474e-05
+1.106667e+01 +3.078550e-01 +3.671693e-02 +9.382428e-06
+1.108333e+01 +1.865041e-01 -5.460898e-03 +7.087172e-06
+1.110000e+01 +7.035574e-01 +4.752167e-01 +7.306353e-06
+1.111667e+01 +4.189292e-01 +3.081637e-01 +4.305398e-06
+1.113333e+01 +1.018632e+00 +7.387681e-01 +7.752634e-06
+1.115000e+01 +8.641934e-01 +7.295133e-01 +4.124532e-06
+1.116667e+01 +7.703282e-01 +7.474107e-01 +1.306163e-06
+1.118333e+01 +4.906666e-01 +4.233962e-01 +2.338088e-06
+1.120000e+01 +6.562454e-01 +4.286043e-01 +5.830714e-06
+1.121667e+01 +7.872292e-01 +5.419227e-01 +6.031367e-06
+1.123333e+01 +1.316597e+00 +8.232346e-01 +1.133842e-05
+1.125000e+01 +8.336831e-01 +4.411594e-01 +9.276567e-06
+1.126667e+01 +8.794698e-01 +5.133255e-01 +8.450412e-06
+1.128333e+01 +6.659081e-01 +4.020113e-01 +6.196049e-06
+1.130000e+01 +1.334648e+00 +8.362407e-01 +1.058887e-05
+1.131667e+01 +1.041805e+00 +8.935627e-01 +2.976457e-06
+1.133333e+01 +9.787848e-01 +8.410920e-01 +2.641051e-06
+1.135000e+01 +8.637492e-01 +8.325811e-01 +3.387732e-07
+1.136667e+01 +1.435802e+00 +1.122958e+00 +5.566133e-06
+1.138333e+01 +8.572669e-01 +5.702322e-01 +5.576223e-06
+1.140000e+01 +8.998512e-01 +5.557672e-01 +6.578420e-06
+1.141667e+01 +9.404200e-01 +7.014870e-01 +4.267285e-06
+1.143333e+01 +1.065525e+00 +6.369868e-01 +7.827187e-06
+1.145000e+01 +8.480604e-01 +6.049256e-01 +4.300855e-06
+1.146667e+01 +1.032512e+00 +7.259626e-01 +5.170907e-06
+1.148333e+01 +1.310918e+00 +9.532257e-01 +5.618182e-06
+1.150000e+01 +8.760814e-01 +6.925824e-01 +2.834662e-06
+1.151667e+01 +1.288915e+00 +1.071303e+00 +2.710892e-06
+1.153333e+01 +6.962306e-01 +6.508187e-01 +2.910642e-07
+1.155000e+01 +8.479222e-01 +9.616940e-01 -2.904276e-06
+1.156667e+01 +8.830653e-01 +8.376780e-01 -7.046882e-08
+1.158333e+01 +8.465211e-01 +6.604910e-01 +2.478822e-06
+1.160000e+01 +1.389778e+00 +1.036388e+00 +4.870392e-06
+1.161667e+01 +1.099299e+00 +8.069886e-01 +4.089924e-06
+1.163333e+01 +1.058387e+00 +9.405521e-01 +1.127020e-06
+1.165000e+01 +4.342285e-01 +4.512905e-01 -5.729044e-07
+1.166667e+01 +8.754384e-01 +9.258199e-01 -1.413682e-06
+1.168333e+01 +7.566883e-01 +5.444847e-01 +2.866503e-06
+1.170000e+01 +8.907966e-01 +4.914412e-01 +5.833716e-06
+1.171667e+01 +1.143160e+00 +7.637222e-01 +5.500522e-06
+1.173333e+01 +1.130325e+00 +6.260841e-01 +7.428810e-06
+1.175000e+01 +7.127357e-01 +2.804091e-01 +6.491555e-06
+1.176667e+01 +3.134724e-01 +6.514437e-02 +3.849292e-06
+1.178333e+01 +3.265580e-01 +2.295662e-01 +1.481646e-06
+1.180000e+01 +6.662295e-01 +5.243125e-01 +1.975174e-06
+1.181667e+01 +7.776215e-01 +6.856253e-01 +1.132864e-06
+1.183333e+01 +1.304709e+00 +1.208186e+00 +9.519144e-07
+1.185000e+01 +1.520911e+00 +1.417702e+00 +9.603547e-07
+1.186667e+01 +1.321488e+00 +1.474575e+00 -2.594572e-06
+1.188333e+01 +1.187372e+00 +1.323221e+00 -2.282569e-06
+1.190000e+01 +8.250808e-01 +1.122133e+00 -4.337568e-06
+1.191667e+01 +1.010807e+00 +1.211278e+00 -2.904019e-06
+1.193333e+01 +8.312550e-01 +1.152071e+00 -4.350852e-06
+1.195000e+01 +5.022956e-01 +8.421411e-01 -4.659815e-06
+1.196667e+01 +1.241750e+00 +1.429314e+00 -2.031592e-06
+1.198333e+01 +1.045751e+00 +1.063362e+00 -8.544481e-08
+1.200000e+01 +9.719396e-01 +8.904159e-01 +1.114746e-06
+1.201667e+01 +1.450533e+00 +1.300127e+00 +2.505010e-06
+1.203333e+01 +1.407609e+00 +1.060245e+00 +4.699482e-06
+1.205000e+01 +1.230718e+00 +7.292306e-01 +6.242753e-06
+1.206667e+01 +1.220200e+00 +9.618330e-01 +3.615463e-06
+1.208333e+01 +8.416488e-01 +6.337985e-01 +2.843467e-06
+1.210000e+01 +4.699648e-01 +3.796861e-01 +1.382882e-06
+1.211667e+01 +6.754921e-01 +7.795844e-01 -6.036410e-07
+1.213333e+01 +1.116820e+00 +1.085688e+00 +1.034150e-06
+1.215000e+01 +9.588542e-01 +7.308877e-01 +2.965242e-06
+1.216667e+01 +6.923162e-01 +5.297962e-01 +2.129844e-06
+1.218333e+01 +7.650445e-01 +5.382050e-01 +2.819567e-06
+1.220000e+01 +6.740209e-01 +6.975535e-01 +2.296728e-07
+1.221667e+01 +8.412008e-01 +9.842282e-01 -8.470254e-07
+1.223333e+01 +8.577027e-01 +9.397606e-01 -2.179904e-07
+1.225000e+01 +5.567638e-01 +6.680546e-01 -7.317503e-07
+1.226667e+01 +8.537405e-01 +1.020487e+00 -9.911109e-07
+1.228333e+01 +2.482024e-01 +7.775403e-01 -4.999390e-06
+1.230000e+01 +7.014272e-01 +1.060947e+00 -2.872577e-06
+1.231667e+01 +9.085935e-01 +9.812776e-01 +8.793229e-08
+1.233333e+01 +8.655647e-01 +5.171374e-01 +3.957659e-06
+1.235000e+01 +1.305395e+00 +9.081610e-01 +4.868570e-06
+1.236667e+01 +1.190646e+00 +7.878313e-01 +4.798584e-06
+1.238333e+01 +1.225087e+00 +6.900173e-01 +5.967159e-06
+1.240000e+01 +1.440170e+00 +8.037070e-01 +6.905593e-06
+1.241667e+01 +1.037268e+00 +3.758749e-01 +6.895041e-06
+1.243333e+01 +8.111742e-01 +4.192202e-01 +4.326590e-06
+1.245000e+01 +6.941205e-01 +3.913538e-01 +3.402756e-06
+1.246667e+01 +6.635903e-01 +3.825922e-01 +3.103772e-06
+1.248333e+01 +3.489110e-01 +2.806390e-01 +1.102672e-06
+1.250000e+01 +9.596998e-01 +9.153227e-01 +8.075955e-07
+1.251667e+01 +7.919978e-01 +7.225500e-01 +9.673392e-07
+1.253333e+01 +9.998441e-01 +9.883359e-01 +4.118067e-07
+1.255000e+01 +1.102164e+00 +9.426764e-01 +1.672096e-06
+1.256667e+01 +1.444374e+00 +1.179181e+00 +2.585845e-06
+1.258333e+01 +1.609992e+00 +1.553152e+00 +8.319703e-07
+1.260000e+01 +8.866315e-01 +1.091263e+00 -1.343035e-06
+1.261667e+01 +1.048293e+00 +1.140311e+00 -4.360410e-07
+1.263333e+01 +5.849446e-01 +6.361478e-01 -2.821009e-07
+1.265000e+01 +3.726769e-01 +3.376352e-01 +2.801253e-07
+1.266667e+01 +7.423387e-01 +6.545307e-01 +8.632150e-07
+1.268333e+01 +8.082521e-01 +7.151797e-01 +9.380467e-07
+1.270000e+01 +1.120755e+00 +1.013152e+00 +1.152968e-06
+1.271667e+01 +9.201574e-01 +8.744350e-01 +6.401831e-07
+1.273333e+01 +1.335324e+00 +1.305117e+00 +6.270055e-07
+1.275000e+01 +6.591273e-01 +6.917690e-01 +4.027019e-08
+1.276667e+01 +4.496680e-01 +4.533055e-01 +1.876661e-07
+1.278333e+01 +8.548785e-01 +5.845010e-01 +2.084138e-06
+1.280000e+01 +1.090192e+00 +8.359106e-01 +1.953539e-06
+1.281667e+01 +1.150986e+00 +7.923851e-01 +2.630833e-06
+1.283333e+01 +1.050773e+00 +6.272904e-01 +3.033891e-06
+1.285000e+01 +1.214526e+00 +7.455508e-01 +3.274146e-06
+1.286667e+01 +8.339258e-01 +2.832471e-01 +3.821733e-06
+1.288333e+01 +1.030826e+00 +3.302203e-01 +4.735300e-06
+1.290000e+01 +9.092063e-01 +5.561317e-01 +2.419606e-06
+1.291667e+01 +6.633090e-01 +5.759915e-01 +6.857287e-07
+1.293333e+01 +1.314007e+00 +1.106007e+00 +1.318633e-06
+1.295000e+01 +1.304916e+00 +9.686623e-01 +2.090564e-06
+1.296667e+01 +8.826184e-01 +5.131863e-01 +2.310718e-06
+1.298333e+01 +7.124866e-01 +3.609500e-01 +2.193424e-06
+1.300000e+01 +5.347779e-01 +4.170512e-01 +7.815380e-07
+1.301667e+01 +8.347591e-01 +6.721817e-01 +1.012777e-06
+1.303333e+01 +1.071160e+00 +9.962205e-01 +4.584781e-07
+1.305000e+01 +6.193613e-01 +5.657788e-01 +3.289897e-07
+1.306667e+01 +6.515462e-01 +6.829682e-01 -1.544629e-07
+1.308333e+01 +9.710834e-01 +9.659155e-01 +7.402279e-08
+1.310000e+01 +8.270643e-01 +6.316922e-01 +1.132276e-06
+1.311667e+01 +6.814884e-01 +5.329656e-01 +8.642050e-07
+1.313333e+01 +1.357892e+00 +1.072149e+00 +1.629280e-06
+1.315000e+01 +1.151238e+00 +9.977208e-01 +8.967391e-07
+1.316667e+01 +1.043989e+00 +8.354526e-01 +1.178093e-06
+1.318333e+01 +8.377156e-01 +8.415921e-01 +4.054728e-08
+1.320000e+01 +9.781088e-01 +9.573785e-01 +1.480781e-07
+1.321667e+01 +1.109011e+00 +1.073595e+00 +2.102411e-07
+1.323333e+01 +7.561125e-01 +8.235663e-01 -3.172744e-07
+1.325000e+01 +3.912139e-01 +7.189277e-01 -1.640469e-06
+1.326667e+01 +4.390916e-01 +7.695708e-01 -1.645850e-06
+1.328333e+01 +5.403506e-01 +9.873289e-01 -2.202051e-06
+1.330000e+01 +5.124933e-01 +8.938886e-01 -1.866619e-06
+1.331667e+01 +3.847129e-01 +8.590028e-01 -2.326183e-06
+1.333333e+01 +5.309940e-01 +8.392255e-01 -1.450194e-06
+1.335000e+01 +7.517468e-01 +7.207761e-01 +2.770750e-07
+1.336667e+01 +7.514841e-01 +5.012964e-01 +1.331908e-06
+1.338333e+01 +9.912973e-01 +7.673631e-01 +1.316191e-06
+1.340000e+01 +6.163452e-01 +3.367466e-01 +1.455843e-06
+1.341667e+01 +8.912237e-01 +6.056437e-01 +1.579479e-06
+1.343333e+01 +1.204018e+00 +8.067104e-01 +2.187374e-06
+1.345000e+01 +1.417980e+00 +1.009459e+00 +2.266804e-06
+1.346667e+01 +9.407454e-01 +3.883205e-01 +2.822856e-06
+1.348333e+01 +1.587073e+00 +7.365683e-01 +4.156347e-06
+1.350000e+01 +8.466750e-01 +1.178889e-01 +3.615533e-06
+1.351667e+01 +1.574329e+00 +7.135434e-01 +4.018645e-06
+1.353333e+01 +1.335288e+00 +3.956657e-01 +4.344111e-06
+1.355000e+01 +1.925884e+00 +8.666934e-01 +4.498586e-06
+1.356667e+01 +1.292957e+00 +6.439551e-01 +2.929943e-06
+1.358333e+01 +1.534404e+00 +1.020107e+00 +2.027687e-06
+1.360000e+01 +1.270589e+00 +1.212533e+00 +1.223601e-07
+1.361667e+01 +1.051088e+00 +1.246005e+00 -8.895981e-07
+1.363333e+01 +6.765609e-01 +1.040060e+00 -1.432644e-06
+1.365000e+01 +1.961543e-01 +5.126157e-01 -1.076610e-06
+1.366667e+01 +2.013864e-01 +5.630258e-01 -1.291904e-06
+1.368333e+01 +6.887767e-01 +6.947609e-01 -1.202922e-07
+1.370000e+01 +1.090715e+00 +8.682609e-01 +5.965550e-07
+1.371667e+01 +1.165386e+00 +1.105353e+00 -5.944412e-08
+1.373333e+01 +1.061457e+00 +1.042084e+00 -1.898659e-07
+1.375000e+01 +9.323464e-01 +9.011236e-01 -1.169180e-07
+1.376667e+01 +5.472055e-01 +3.982535e-01 +4.058700e-07
+1.378333e+01 +4.560650e-01 +2.960782e-01 +4.669454e-07
+1.380000e+01 +9.063674e-01 +6.753693e-01 +5.792038e-07
+1.381667e+01 +6.716898e-01 +7.348386e-01 -4.038477e-07
+1.383333e+01 +1.124390e+00 +8.061603e-01 +8.178941e-07
+1.385000e+01 +1.242433e+00 +1.003719e+00 +5.005246e-07
+1.386667e+01 +1.017648e+00 +7.280691e-01 +7.339220e-07
+1.388333e+01 +7.803711e-01 +5.061579e-01 +7.440514e-07
+1.390000e+01 +1.376331e+00 +1.247050e+00 +6.551480e-08
+1.391667e+01 +1.665263e+00 +1.337773e+00 +6.416887e-07
+1.393333e+01 +8.678528e-01 +8.111189e-01 -1.483118e-08
+1.395000e+01 +1.070212e+00 +1.008311e+00 -5.389240e-08
+1.396667e+01 +1.726003e+00 +1.524456e+00 +2.325051e-07
+1.398333e+01 +1.153174e+00 +9.591675e-01 +3.315122e-07
+1.400000e+01 +1.330980e+00 +1.025509e+00 +6.172080e-07
+1.401667e+01 +1.152941e+00 +7.807605e-01 +8.436830e-07
+1.403333e+01 +1.028311e+00 +9.265339e-01 +9.266647e-08
+1.405000e+01 +8.916306e-01 +1.008082e+00 -4.982058e-07
+1.406667e+01 +1.110939e+00 +9.838400e-01 +1.351775e-07
+1.408333e+01 +1.547833e+00 +1.163293e+00 +7.594066e-07
+1.410000e+01 +1.295256e+00 +9.130219e-01 +7.974408e-07
+1.411667e+01 +1.258365e+00 +6.210088e-01 +1.470980e-06
+1.413333e+01 +1.466628e+00 +9.513451e-01 +1.087971e-06
+1.415000e+01 +1.190509e+00 +7.570589e-01 +9.268023e-07
+1.416667e+01 +1.581089e+00 +1.082858e+00 +9.747706e-07
+1.418333e+01 +8.991046e-01 +6.997976e-01 +3.828772e-07
+1.420000e+01 +8.086017e-01 +9.256963e-01 -4.072357e-07
+1.421667e+01 +7.899597e-01 +1.069994e+00 -8.149163e-07
+1.423333e+01 +1.067043e+00 +1.361138e+00 -8.929926e-07
+1.425000e+01 +7.401978e-01 +1.025073e+00 -8.215501e-07
+1.426667e+01 +3.613495e-01 +9.468055e-01 -1.464128e-06
+1.428333e+01 +6.182998e-01 +1.242034e+00 -1.532121e-06
+1.430000e+01 +4.335989e-01 +1.003480e+00 -1.392103e-06
+1.431667e+01 +7.297064e-01 +1.182650e+00 -1.090715e-06
+1.433333e+01 +4.114449e-01 +9.753145e-01 -1.329125e-06
+1.435000e+01 +4.803712e-01 +9.471457e-01 -1.083415e-06
+1.436667e+01 +7.106794e-01 +1.111646e+00 -8.782177e-07
+1.438333e+01 -5.258021e-02 +8.975108e-01 -2.108383e-06
+1.440000e+01 -1.151872e-01 +7.866619e-01 -1.997014e-06
+1.441667e+01 -6.284607e-02 +8.754470e-01 -2.034580e-06
+1.443333e+01 -3.478171e-04 +8.062123e-01 -1.733632e-06
+1.445000e+01 +1.069047e-01 +8.964481e-01 -1.649780e-06
+1.446667e+01 +5.176232e-01 +9.804176e-01 -8.621878e-07
+1.448333e+01 +8.302316e-01 +1.383853e+00 -9.162633e-07
+1.450000e+01 +6.609240e-01 +1.140753e+00 -8.119478e-07
+1.451667e+01 +8.086538e-01 +1.159174e+00 -4.866132e-07
+1.453333e+01 +8.575621e-01 +1.241408e+00 -4.997042e-07
+1.455000e+01 +9.549137e-01 +1.443727e+00 -6.169877e-07
+1.456667e+01 +8.103373e-01 +1.165647e+00 -4.202419e-07
+1.458333e+01 +1.172924e+00 +1.359627e+00 +6.899985e-08
+1.460000e+01 +5.052760e-01 +8.999046e-01 -5.631516e-07
+1.461667e+01 +9.697848e-01 +1.178223e+00 -4.868984e-09
+1.463333e+01 +9.963472e-01 +9.167395e-01 +4.931398e-07
+1.465000e+01 +5.734236e-01 +6.826045e-01 +5.469449e-09
+1.466667e+01 +4.501007e-01 +6.311079e-01 -1.522437e-07
+1.468333e+01 +3.248836e-01 +5.981228e-01 -3.454604e-07
+1.470000e+01 +3.993051e-01 +9.084804e-01 -6.606969e-07
+1.471667e+01 +8.152582e-01 +1.319819e+00 -4.106599e-07
+1.473333e+01 +6.382916e-01 +4.432118e-01 +5.616258e-07
+1.475000e+01 +3.699117e-01 +1.923184e-01 +3.985140e-07
+1.476667e+01 +5.630556e-01 +7.002943e-01 +4.178896e-08
+1.478333e+01 +7.099719e-01 +8.414733e-01 +1.417790e-07
+1.480000e+01 +7.703298e-01 +9.875427e-01 +5.494474e-08
+1.481667e+01 +9.923734e-01 +1.025091e+00 +4.536393e-07
+1.483333e+01 +8.331796e-01 +1.104216e+00 +2.752066e-08
+1.485000e+01 +7.482119e-01 +9.537842e-01 +7.999748e-08
+1.486667e+01 +6.574114e-01 +5.243188e-01 +5.114380e-07
+1.488333e+01 +5.330183e-01 +3.728592e-01 +4.862073e-07
+1.490000e+01 +7.164757e-01 +5.765305e-01 +5.610285e-07
+1.491667e+01 +7.410161e-01 +3.331089e-01 +9.411400e-07
+1.493333e+01 +9.103730e-01 +6.636209e-01 +8.155372e-07
+1.495000e+01 +9.791711e-01 +2.465354e-01 +1.493382e-06
+1.496667e+01 +1.317750e+00 +8.267648e-01 +1.345044e-06
+1.498333e+01 +1.274331e+00 +5.900897e-01 +1.554683e-06
+1.500000e+01 +1.008502e+00 +2.548988e-01 +1.507638e-06
+1.501667e+01 +1.147145e+00 +5.543794e-01 +1.332542e-06
+1.503333e+01 +1.039482e+00 +6.725472e-01 +9.810190e-07
+1.505000e+01 +1.101283e+00 +6.241201e-01 +1.114843e-06
+1.506667e+01 +1.315487e+00 +8.093789e-01 +1.188532e-06
+1.508333e+01 +1.283086e+00 +6.848543e-01 +1.264562e-06
+1.510000e+01 +1.273158e+00 +6.341781e-01 +1.279324e-06
+1.511667e+01 +6.827897e-01 +1.479836e-01 +9.999333e-07
+1.513333e+01 +6.834747e-01 +2.553402e-01 +8.346372e-07
+1.515000e+01 +2.992968e-01 -5.970923e-02 +6.530903e-07
+1.516667e+01 +5.996967e-01 +1.822550e-01 +7.580385e-07
+1.518333e+01 +9.051864e-01 +3.584066e-01 +9.563659e-07
+1.520000e+01 +7.710688e-01 +4.258738e-01 +6.610939e-07
+1.521667e+01 +8.534273e-01 +8.190661e-01 +2.684225e-07
+1.523333e+01 +7.761729e-01 +7.778488e-01 +1.979384e-07
+1.525000e+01 +6.842360e-02 +4.423063e-01 -3.898126e-07
+1.526667e+01 +2.370283e-01 +6.559098e-01 -4.245154e-07
+1.528333e+01 +2.676793e-01 +7.140644e-01 -4.597697e-07
+1.530000e+01 +5.587708e-01 +9.024566e-01 -2.851860e-07
+1.531667e+01 +9.598823e-01 +1.431927e+00 -3.647616e-07
+1.533333e+01 +1.026488e+00 +1.245985e+00 -5.485637e-08
+1.535000e+01 +1.181087e+00 +1.483440e+00 -1.104508e-07
+1.536667e+01 +9.537867e-01 +1.077136e+00 +4.007841e-08
+1.538333e+01 +1.204583e+00 +1.276614e+00 +1.571062e-07
+1.540000e+01 +7.682258e-01 +6.462809e-01 +2.679410e-07
+1.541667e+01 +5.866983e-01 +4.106448e-01 +2.883087e-07
+1.543333e+01 +5.396421e-01 +1.811046e-01 +4.703612e-07
+1.545000e+01 +1.010338e+00 +7.053639e-01 +5.143140e-07
+1.546667e+01 +8.565116e-01 +6.553499e-01 +3.764644e-07
+1.548333e+01 +9.385507e-01 +7.408720e-01 +3.862611e-07
+1.550000e+01 +1.029553e+00 +9.536513e-01 +2.737517e-07
+1.551667e+01 +8.634405e-01 +8.324427e-01 +1.966472e-07
+1.553333e+01 +4.885484e-01 +6.855646e-01 -9.651509e-08
+1.555000e+01 +8.607428e-01 +1.124983e+00 -1.045676e-07
+1.556667e+01 +4.368893e-01 +7.655926e-01 -2.430041e-07
+1.558333e+01 +7.948414e-01 +9.482087e-01 -4.969458e-09
+1.560000e+01 +1.043327e+00 +1.118385e+00 +1.183054e-07
+1.561667e+01 +1.270662e+00 +1.315455e+00 +1.905990e-07
+1.563333e+01 +1.234200e+00 +1.154993e+00 +2.969184e-07
+1.565000e+01 +2.543162e-01 +2.138037e-01 +9.112619e-08
+1.566667e+01 +5.709046e-01 +6.313823e-01 +5.433410e-08
+1.568333e+01 +8.247820e-01 +9.788626e-01 +1.415324e-08
+1.570000e+01 +9.093053e-01 +1.099216e+00 -2.377172e-09
+1.571667e+01 +2.814021e-01 +4.777763e-01 -1.225740e-07
+1.573333e+01 +2.552986e-01 +5.292875e-01 -1.933411e-07
+1.575000e+01 +8.192283e-01 +9.797128e-01 +1.682295e-08
+1.576667e+01 +6.925462e-01 +7.311382e-01 +9.605599e-08
+1.578333e+01 +9.635798e-01 +1.142257e+00 +3.876112e-08
+1.580000e+01 +8.235610e-01 +9.321559e-01 +6.906506e-08
+1.581667e+01 +8.724525e-01 +1.088716e+00 -4.193331e-09
+1.583333e+01 +6.176432e-01 +3.914443e-01 +2.916562e-07
+1.585000e+01 +9.006032e-01 +6.309508e-01 +3.884510e-07
+1.586667e+01 +9.502526e-01 +5.343594e-01 +5.124024e-07
+1.588333e+01 +5.404498e-01 -2.825648e-02 +5.506868e-07
+1.590000e+01 +2.970402e-01 -6.892911e-02 +3.466905e-07
+1.591667e+01 +5.346129e-01 +1.250310e-01 +4.244607e-07
+1.593333e+01 +6.773396e-01 +3.897861e-01 +3.536595e-07
+1.595000e+01 +7.581898e-01 +5.943757e-01 +2.700059e-07
+1.596667e+01 +8.145742e-01 +7.275548e-01 +2.180871e-07
+1.598333e+01 +3.589147e-01 +5.005789e-01 -3.796761e-08
+1.600000e+01 +9.865066e-01 +1.146011e+00 +6.247307e-08
+1.601667e+01 +9.366410e-01 +1.039589e+00 +9.559216e-08
+1.603333e+01 +7.191450e-01 +4.506848e-01 +3.228464e-07
+1.605000e+01 +1.256216e+00 +5.884159e-01 +7.090079e-07
+1.606667e+01 +8.637608e-01 +3.620082e-01 +5.233680e-07
+1.608333e+01 +7.381030e-01 +4.147062e-01 +3.714621e-07
+1.610000e+01 +3.495679e-01 +3.298046e-01 +9.445354e-08
+1.611667e+01 +6.938895e-01 +6.011685e-01 +1.890078e-07
+1.613333e+01 +4.898330e-01 +3.995741e-01 +1.554014e-07
+1.615000e+01 +4.302366e-01 +5.189754e-01 +1.539774e-08
+1.616667e+01 +6.152350e-01 +5.868910e-01 +1.207796e-07
+1.618333e+01 +5.372492e-01 +4.969185e-01 +1.160539e-07
+1.620000e+01 +2.127372e-01 +2.618857e-01 +7.679842e-09
+1.621667e+01 +5.602519e-01 +6.394471e-01 +2.847732e-08
+1.623333e+01 +5.197700e-01 +6.698544e-01 -2.898590e-08
+1.625000e+01 +8.491720e-01 +9.499843e-01 +4.738814e-08
+1.626667e+01 +8.763068e-01 +8.472309e-01 +1.399513e-07
+1.628333e+01 +8.915197e-01 +8.157197e-01 +1.724522e-07
+1.630000e+01 +1.295699e+00 +1.300955e+00 +1.649733e-07
+1.631667e+01 +3.738479e-01 +8.585907e-01 -2.552107e-07
+1.633333e+01 +7.487308e-01 +1.183437e+00 -1.759865e-07
+1.635000e+01 +5.887348e-01 +8.411868e-01 -8.385058e-08
+1.636667e+01 +7.983775e-01 +1.055368e+00 -5.435201e-08
+1.638333e+01 +1.081861e+00 +1.386512e+00 -3.846785e-08
+1.640000e+01 +8.306723e-01 +9.777794e-01 +1.824778e-08
+1.641667e+01 +8.139788e-01 +8.082141e-01 +1.051453e-07
+1.643333e+01 +9.723506e-01 +8.068061e-01 +2.183711e-07
+1.645000e+01 +6.610189e-01 +4.429142e-01 +2.069371e-07
+1.646667e+01 +1.032788e+00 +8.186433e-01 +2.486379e-07
+1.648333e+01 +7.425876e-01 +3.707122e-01 +2.998307e-07
+1.650000e+01 +6.367052e-01 +3.751967e-01 +2.255523e-07
+1.651667e+01 +5.232387e-01 +2.525045e-01 +2.163309e-07
+1.653333e+01 +9.875227e-01 +8.897201e-01 +1.665119e-07
+1.655000e+01 +8.106082e-01 +7.309180e-01 +1.368049e-07
+1.656667e+01 +9.767332e-01 +1.000334e+00 +9.566298e-08
+1.658333e+01 +9.378846e-01 +1.056906e+00 +4.057180e-08
+1.660000e+01 +1.133311e+00 +1.092191e+00 +1.387809e-07
+1.661667e+01 +1.206718e+00 +7.871815e-01 +3.271204e-07
+1.663333e+01 +1.194948e+00 +5.273408e-01 +4.409566e-07
+1.665000e+01 +8.716813e-01 +3.141620e-01 +3.595986e-07
+1.666667e+01 +1.436927e+00 +8.089243e-01 +4.235708e-07
+1.668333e+01 +1.433185e+00 +7.884466e-01 +4.221723e-07
+1.670000e+01 +9.783270e-01 +5.124871e-01 +3.128920e-07
+1.671667e+01 +9.248668e-01 +6.526749e-01 +2.097454e-07
+1.673333e+01 +6.959754e-01 +4.445569e-01 +1.856475e-07
+1.675000e+01 +1.121948e+00 +6.701551e-01 +2.775496e-07
+1.676667e+01 +1.328376e+00 +9.117123e-01 +2.544001e-07
+1.678333e+01 +1.557800e+00 +1.061222e+00 +2.822722e-07
+1.680000e+01 +1.169339e+00 +8.044509e-01 +2.151354e-07
+1.681667e+01 +1.141254e+00 +6.105135e-01 +2.787508e-07
+1.683333e+01 +1.104124e+00 +4.671308e-01 +3.164650e-07
+1.685000e+01 +9.812574e-01 +4.139539e-01 +2.791730e-07
+1.686667e+01 +9.161112e-01 +3.363756e-01 +2.776006e-07
+1.688333e+01 +1.165495e+00 +6.483772e-01 +2.317664e-07
+1.690000e+01 +1.566627e+00 +9.468585e-01 +2.515725e-07
+1.691667e+01 +1.207239e+00 +6.738841e-01 +2.226629e-07
+1.693333e+01 +1.424211e+00 +9.043412e-01 +1.962689e-07
+1.695000e+01 +8.920294e-01 +6.530890e-01 +9.876358e-08
+1.696667e+01 +5.228891e-01 +5.623577e-01 -4.792265e-09
+1.698333e+01 +4.973774e-01 +5.317309e-01 -7.417440e-09
+1.700000e+01 +6.939376e-01 +6.197478e-01 +2.251517e-08
+1.701667e+01 +5.886883e-01 +5.854199e-01 -5.743008e-09
+1.703333e+01 +5.066965e-01 +5.860092e-01 -3.922278e-08
+1.705000e+01 +1.227040e+00 +9.179847e-01 +8.490266e-08
+1.706667e+01 +1.245161e+00 +8.343835e-01 +1.224747e-07
+1.708333e+01 +1.067073e+00 +8.599258e-01 +4.717924e-08
+1.710000e+01 +1.011640e+00 +1.002983e+00 -3.008877e-08
+1.711667e+01 +7.609077e-01 +8.482233e-01 -5.764845e-08
+1.713333e+01 +1.044455e+00 +8.652363e-01 +3.113469e-08
+1.715000e+01 +7.345929e-01 +5.761124e-01 +3.461172e-08
+1.716667e+01 +6.214091e-01 +5.421047e-01 +8.973959e-09
+1.718333e+01 +1.003418e+00 +8.208624e-01 +3.288385e-08
+1.720000e+01 +1.509293e+00 +1.399598e+00 -1.108338e-08
+1.721667e+01 +1.222481e+00 +1.112731e+00 -1.931158e-09
+1.723333e+01 +1.301605e+00 +1.041572e+00 +4.797021e-08
+1.725000e+01 +1.357756e+00 +1.055970e+00 +6.112316e-08
+1.726667e+01 +1.223418e+00 +8.824139e-01 +7.746875e-08
+1.728333e+01 +5.364667e-01 +4.805651e-01 +4.618906e-09
+1.730000e+01 +8.238421e-01 +6.288156e-01 +4.143458e-08
+1.731667e+01 +1.450651e+00 +1.165808e+00 +5.402668e-08
+1.733333e+01 +1.285202e+00 +8.247828e-01 +1.118891e-07
+1.735000e+01 +1.179639e+00 +5.963913e-01 +1.512307e-07
+1.736667e+01 +1.561032e+00 +8.171379e-01 +1.868319e-07
+1.738333e+01 +1.252588e+00 +8.197355e-01 +1.013787e-07
+1.740000e+01 +1.278236e+00 +9.882954e-01 +5.477988e-08
+1.741667e+01 +1.059582e+00 +1.060166e+00 -2.480475e-08
+1.743333e+01 +6.774103e-01 +8.852978e-01 -7.280240e-08
+1.745000e+01 +5.593698e-01 +8.477896e-01 -9.295552e-08
+1.746667e+01 +6.436111e-01 +8.208019e-01 -6.453967e-08
+1.748333e+01 +3.058343e-01 +7.266226e-01 -1.238516e-07
+1.750000e+01 +7.418540e-01 +8.911280e-01 -5.784068e-08
+1.751667e+01 +5.598658e-01 +7.796447e-01 -7.297817e-08
+1.753333e+01 +8.796655e-01 +8.561650e-01 -1.152200e-08
+1.755000e+01 +1.337890e+00 +1.092390e+00 +4.261519e-08
+1.756667e+01 +1.571748e+00 +1.039176e+00 +1.143610e-07
+1.758333e+01 +1.453566e+00 +8.598518e-01 +1.309442e-07
+1.760000e+01 +1.495573e+00 +9.709353e-01 +1.114963e-07
+1.761667e+01 +1.544259e+00 +8.443605e-01 +1.512360e-07
+1.763333e+01 +1.162055e+00 +6.462692e-01 +1.130393e-07
+1.765000e+01 +7.872583e-01 +5.993846e-01 +4.097652e-08
+1.766667e+01 +6.533942e-01 +4.148167e-01 +5.419689e-08
+1.768333e+01 +8.873152e-01 +3.379649e-01 +1.205076e-07
+1.770000e+01 +1.193262e+00 +5.205866e-01 +1.387414e-07
+1.771667e+01 +7.523070e-01 +3.288294e-01 +9.078952e-08
+1.773333e+01 +2.730222e-01 -5.589778e-02 +8.153240e-08
+1.775000e+01 +8.718908e-01 +3.451662e-01 +1.093723e-07
+1.776667e+01 +1.325540e+00 +8.480274e-01 +8.192990e-08
+1.778333e+01 +9.286092e-01 +6.186641e-01 +5.326230e-08
+1.780000e+01 +8.851566e-01 +6.723861e-01 +3.031232e-08
+1.781667e+01 +1.245999e+00 +8.593145e-01 +5.775650e-08
+1.783333e+01 +1.601679e+00 +1.205202e+00 +4.774097e-08
+1.785000e+01 +1.207664e+00 +9.347347e-01 +3.101188e-08
+1.786667e+01 +8.358124e-01 +9.011215e-01 -3.223258e-08
+1.788333e+01 +1.024482e-01 +2.206030e-01 -2.559005e-08
+1.790000e+01 +7.135345e-01 +3.480869e-01 +6.159360e-08
+1.791667e+01 +4.294547e-01 +3.076105e-01 +1.674314e-08
+1.793333e+01 +7.341539e-01 +6.570503e-01 +7.343237e-10
+1.795000e+01 +8.077403e-01 +7.750555e-01 -9.983982e-09
+1.796667e+01 +3.939510e-01 +5.677077e-01 -4.438379e-08
+1.798333e+01 +1.220575e-01 +4.979990e-01 -8.068568e-08
+1.800000e+01 +1.138334e+00 +1.129274e+00 -1.735037e-08
+1.801667e+01 +7.611302e-01 +9.193311e-01 -4.491703e-08
+1.803333e+01 +8.574051e-01 +9.056993e-01 -2.330881e-08
+1.805000e+01 +1.028735e+00 +9.002088e-01 +1.028522e-08
+1.806667e+01 +8.209524e-01 +8.293983e-01 -1.259325e-08
+1.808333e+01 +9.621772e-01 +8.631180e-01 +7.571852e-09
+1.810000e+01 +1.037662e+00 +1.146988e+00 -2.915915e-08
+1.811667e+01 +5.336204e-01 +6.636909e-01 -3.065616e-08
+1.813333e+01 +7.206541e-01 +9.120525e-01 -4.028115e-08
+1.815000e+01 +6.966348e-01 +7.524503e-01 -1.570385e-08
+1.816667e+01 +8.847069e-01 +7.103075e-01 +2.520824e-08
+1.818333e+01 +8.493734e-01 +5.911597e-01 +4.022460e-08
+1.820000e+01 +1.018770e+00 +8.326424e-01 +2.912739e-08
+1.821667e+01 +1.054941e+00 +8.996072e-01 +2.472535e-08
+1.823333e+01 +1.053416e+00 +8.865292e-01 +2.702855e-08
+1.825000e+01 +1.383807e+00 +7.829484e-01 +9.695912e-08
+1.826667e+01 +1.227212e+00 +5.403647e-01 +1.099931e-07
+1.828333e+01 +7.561774e-01 +2.610569e-01 +8.060354e-08
+1.830000e+01 +8.882474e-01 +2.565953e-01 +1.004738e-07
+1.831667e+01 +1.105115e+00 +4.456165e-01 +1.025114e-07
+1.833333e+01 +1.104776e+00 +5.830247e-01 +7.958760e-08
+1.835000e+01 +1.402013e+00 +6.645679e-01 +1.090219e-07
+1.836667e+01 +1.134423e+00 +5.415205e-01 +8.810351e-08
+1.838333e+01 +7.851151e-01 +5.208799e-01 +4.031485e-08
+1.840000e+01 +8.544625e-01 +5.897892e-01 +3.739668e-08
+1.841667e+01 +1.016462e+00 +4.666394e-01 +7.707469e-08
+1.843333e+01 +9.876460e-01 +2.363424e-01 +1.066367e-07
+1.845000e+01 +9.441089e-01 +2.066432e-01 +1.035641e-07
+1.846667e+01 +1.314767e+00 +4.477564e-01 +1.136923e-07
+1.848333e+01 +1.118141e+00 +2.948695e-01 +1.097538e-07
+1.850000e+01 +6.482570e-01 +3.379660e-03 +9.291801e-08
+1.851667e+01 +7.735619e-01 +2.423229e-01 +7.021491e-08
+1.853333e+01 +1.123018e+00 +5.047493e-01 +7.221292e-08
+1.855000e+01 +1.366111e+00 +9.986748e-01 +2.493163e-08
+1.856667e+01 +1.159412e+00 +6.370031e-01 +5.266716e-08
+1.858333e+01 +1.040133e+00 +6.231161e-01 +3.908870e-08
+1.860000e+01 +1.410108e+00 +8.429764e-01 +4.880454e-08
+1.861667e+01 +1.122149e+00 +6.695595e-01 +3.951772e-08
+1.863333e+01 +1.465666e+00 +9.115489e-01 +4.207693e-08
+1.865000e+01 +1.071610e+00 +6.458748e-01 +3.478541e-08
+1.866667e+01 +9.354786e-01 +5.758923e-01 +2.844296e-08
+1.868333e+01 +9.184228e-01 +4.563007e-01 +4.209413e-08
+1.870000e+01 +1.105615e+00 +7.034878e-01 +2.650200e-08
+1.871667e+01 +1.295560e+00 +8.170209e-01 +2.982256e-08
+1.873333e+01 +1.214680e+00 +7.928590e-01 +2.369873e-08
+1.875000e+01 +8.747669e-01 +6.478446e-01 +7.584704e-09
+1.876667e+01 +7.418600e-01 +4.263789e-01 +2.262432e-08
+1.878333e+01 +8.818568e-01 +6.670213e-01 +4.667052e-09
+1.880000e+01 +1.097685e+00 +6.763073e-01 +2.439045e-08
+1.881667e+01 +6.672642e-01 +3.528489e-01 +2.299742e-08
+1.883333e+01 +9.796087e-01 +5.314195e-01 +3.038060e-08
+1.885000e+01 +1.427743e+00 +9.069759e-01 +2.569459e-08
+1.886667e+01 +1.203266e+00 +9.349003e-01 +4.069970e-10
+1.888333e+01 +9.220595e-01 +8.962984e-01 -2.143870e-08
+1.890000e+01 +7.044836e-01 +7.272933e-01 -2.143084e-08
+1.891667e+01 +5.524501e-01 +7.462155e-01 -3.765992e-08
+1.893333e+01 +4.629284e-01 +7.848968e-01 -5.024276e-08
+1.895000e+01 +5.438835e-01 +8.298732e-01 -4.755473e-08
+1.896667e+01 +4.575372e-01 +8.606558e-01 -5.846378e-08
+1.898333e+01 +4.348039e-01 +9.104363e-01 -6.537663e-08
+1.900000e+01 +1.156992e+00 +1.349985e+00 -4.537775e-08
+1.901667e+01 +1.124648e+00 +1.113968e+00 -2.212531e-08
+1.903333e+01 +1.041454e+00 +1.107378e+00 -2.736850e-08
+1.905000e+01 +4.884588e-01 +6.995312e-01 -3.462008e-08
+1.906667e+01 +2.370624e-01 +4.567440e-01 -3.174637e-08
+1.908333e+01 +7.752940e-01 +9.283933e-01 -2.846724e-08
+1.910000e+01 +8.262830e-01 +8.680549e-01 -1.682601e-08
+1.911667e+01 +8.550785e-01 +8.526973e-01 -1.161801e-08
+1.913333e+01 +7.719167e-01 +7.864550e-01 -1.163534e-08
+1.915000e+01 +9.170805e-01 +9.397454e-01 -1.192464e-08
+1.916667e+01 +9.559997e-01 +7.651694e-01 +8.265166e-09
+1.918333e+01 +5.939084e-01 +6.959216e-01 -1.575490e-08
+1.920000e+01 +9.789067e-01 +9.757589e-01 -6.243553e-09
+1.921667e+01 +9.086647e-01 +7.609272e-01 +6.977722e-09
+1.923333e+01 +1.300141e+00 +1.184091e+00 +4.156971e-09
+1.925000e+01 +1.197076e+00 +1.037199e+00 +8.402588e-09
+1.926667e+01 +1.192143e+00 +1.073319e+00 +5.383798e-09
+1.928333e+01 +1.012646e+00 +7.100211e-01 +2.045778e-08
+1.930000e+01 +1.097553e+00 +7.696791e-01 +2.242527e-08
+1.931667e+01 +1.125457e+00 +6.460489e-01 +3.407519e-08
+1.933333e+01 +2.074746e-01 +6.280795e-02 +1.114354e-08
+1.935000e+01 +6.419088e-01 +4.419452e-01 +1.394122e-08
+1.936667e+01 +1.288219e+00 +1.022652e+00 +1.680935e-08
+1.938333e+01 +9.674668e-01 +8.991596e-01 +2.826432e-09
+1.940000e+01 +9.641389e-01 +1.084202e+00 -1.128243e-08
+1.941667e+01 +2.203686e-01 +4.476560e-01 -1.748634e-08
+1.943333e+01 +9.438157e-01 +1.042912e+00 -9.136913e-09
+1.945000e+01 +1.076400e+00 +1.102593e+00 -3.817084e-09
+1.946667e+01 +1.016696e+00 +1.072304e+00 -5.509590e-09
+1.948333e+01 +8.761125e-01 +8.420371e-01 +7.644362e-10
+1.950000e+01 +9.862610e-01 +1.048196e+00 -5.247405e-09
+1.951667e+01 +9.605801e-01 +1.073632e+00 -8.262101e-09
+1.953333e+01 +8.119506e-01 +1.145936e+00 -2.217419e-08
+1.955000e+01 +1.015592e+00 +1.357034e+00 -2.151765e-08
+1.956667e+01 +1.036443e+00 +1.193312e+00 -9.556112e-09
+1.958333e+01 +1.161792e+00 +1.333338e+00 -9.003896e-09
+1.960000e+01 +7.116325e-01 +1.001232e+00 -1.726695e-08
+1.961667e+01 +3.380132e-01 +6.042973e-01 -1.742107e-08
+1.963333e+01 +1.004536e+00 +1.114086e+00 -3.622912e-09
+1.965000e+01 +9.091853e-01 +1.274334e+00 -1.758411e-08
+1.966667e+01 +4.758872e-01 +6.593383e-01 -1.042977e-08
+1.968333e+01 +1.011836e+00 +1.124054e+00 -1.714888e-09
+1.970000e+01 +9.013567e-01 +9.820717e-01 -3.489908e-10
+1.971667e+01 +9.038890e-01 +9.274031e-01 +3.154651e-09
+1.973333e+01 +1.162037e+00 +1.319530e+00 -1.203292e-09
+1.975000e+01 +1.135587e+00 +1.071574e+00 +9.861714e-09
+1.976667e+01 +7.237042e-01 +7.484935e-01 +2.773806e-09
+1.978333e+01 +4.981893e-01 +6.706139e-01 -5.806059e-09
+1.980000e+01 +3.913882e-01 +5.242367e-01 -4.510225e-09
+1.981667e+01 +5.790150e-01 +7.781130e-01 -6.089831e-09
+1.983333e+01 +3.465433e-01 +4.802793e-01 -4.619788e-09
+1.985000e+01 +9.315315e-01 +1.011026e+00 +2.714584e-09
+1.986667e+01 +1.053971e+00 +1.100571e+00 +5.281794e-09
+1.988333e+01 +6.166139e-01 +6.434638e-01 +3.031041e-09
+1.990000e+01 +9.094872e-01 +7.762032e-01 +1.259927e-08
+1.991667e+01 +8.316595e-01 +5.206690e-01 +2.015568e-08
+1.993333e+01 +1.038561e+00 +7.204519e-01 +2.182428e-08
+1.995000e+01 +9.384760e-01 +6.623569e-01 +1.915533e-08
+1.996667e+01 +1.156523e+00 +9.022312e-01 +1.925424e-08
+1.998333e+01 +8.311058e-01 +7.311763e-01 +1.037387e-08
+2.000000e+01 +6.738505e-01 +6.264956e-01 +6.978912e-09
+2.001667e+01 +9.526298e-01 +6.007191e-01 +2.168835e-08
+2.003333e+01 +1.029252e+00 +8.096921e-01 +1.599887e-08
+2.005000e+01 +1.574628e+00 +1.150844e+00 +2.703205e-08
+2.006667e+01 +8.953005e-01 +7.112700e-01 +1.397147e-08
+2.008333e+01 +9.602794e-01 +7.064576e-01 +1.664439e-08
+2.010000e+01 +1.151407e+00 +9.184757e-01 +1.591742e-08
+2.011667e+01 +8.141854e-01 +8.325561e-01 +4.100649e-09
+2.013333e+01 +1.168640e+00 +1.069692e+00 +9.563291e-09
+2.015000e+01 +6.544881e-01 +7.623902e-01 -5.651017e-10
+2.016667e+01 +8.214345e-01 +1.046687e+00 -5.029612e-09
+2.018333e+01 +1.121107e+00 +1.167467e+00 +2.887532e-09
+2.020000e+01 +1.150040e+00 +1.447894e+00 -6.790296e-09
+2.021667e+01 +1.042760e+00 +1.345187e+00 -7.329518e-09
+2.023333e+01 +6.950236e-01 +8.310166e-01 -2.746390e-09
+2.025000e+01 +8.502167e-01 +1.067467e+00 -4.710862e-09
+2.026667e+01 +1.037413e+00 +9.758891e-01 +6.252659e-09
+2.028333e+01 +1.084134e+00 +1.118013e+00 +3.303285e-09
+2.030000e+01 +1.047103e+00 +1.103517e+00 +2.469721e-09
+2.031667e+01 +9.799226e-01 +9.104776e-01 +6.435144e-09
+2.033333e+01 +8.731501e-01 +1.040143e+00 -1.748194e-09
+2.035000e+01 +9.016453e-01 +1.139566e+00 -3.835613e-09
+2.036667e+01 +6.627450e-01 +9.427678e-01 -6.233918e-09
+2.038333e+01 +3.125420e-02 +5.091632e-01 -1.558197e-08
+2.040000e+01 +7.529657e-01 +1.191825e+00 -1.035755e-08
+2.041667e+01 +7.064506e-01 +9.923074e-01 -5.723099e-09
+2.043333e+01 +8.777892e-01 +8.487161e-01 +5.114919e-09
+2.045000e+01 +9.545787e-01 +9.834650e-01 +3.957340e-09
+2.046667e+01 +1.484610e+00 +1.476312e+00 +8.221921e-09
+2.048333e+01 +1.330155e+00 +1.145471e+00 +1.249490e-08
+2.050000e+01 +7.476455e-01 +2.118992e-01 +1.948970e-08
+2.051667e+01 +8.483704e-01 +4.029547e-01 +1.727447e-08
+2.053333e+01 +9.925905e-01 +5.360431e-01 +1.809516e-08
+2.055000e+01 +9.334215e-01 +7.449604e-01 +9.999788e-09
+2.056667e+01 +9.769233e-01 +8.805498e-01 +7.361811e-09
+2.058333e+01 +1.594766e+00 +1.475318e+00 +1.010229e-08
+2.060000e+01 +9.745647e-01 +9.740363e-01 +4.546516e-09
+2.061667e+01 +6.859974e-01 +8.579180e-01 -1.271755e-09
+2.063333e+01 +2.949514e-01 +3.431303e-01 +5.506875e-10
+2.065000e+01 +7.376004e-01 +6.615420e-01 +5.329735e-09
+2.066667e+01 +1.152964e+00 +1.148352e+00 +4.710371e-09
+2.068333e+01 +9.087230e-01 +9.585072e-01 +2.348946e-09
+2.070000e+01 +6.662022e-01 +5.240321e-01 +6.432246e-09
+2.071667e+01 +3.899813e-01 +3.328490e-01 +3.220544e-09
+2.073333e+01 +5.696656e-01 +5.092756e-01 +3.842840e-09
+2.075000e+01 +7.299621e-01 +7.742660e-01 +1.598896e-09
+2.076667e+01 +8.715945e-01 +8.272567e-01 +4.363986e-09
+2.078333e+01 +5.223193e-01 +5.635404e-01 +9.296049e-10
+2.080000e+01 +5.270708e-01 +4.908549e-01 +2.907700e-09
+2.081667e+01 +7.121376e-01 +6.040062e-01 +5.382304e-09
+2.083333e+01 +9.073532e-01 +7.271135e-01 +7.873192e-09
+2.085000e+01 +5.765797e-01 +1.776361e-01 +1.232366e-08
+2.086667e+01 +1.071939e+00 +3.857112e-01 +2.116547e-08
+2.088333e+01 +5.776824e-01 +1.787620e-01 +1.242671e-08
+2.090000e+01 +1.092687e+00 +6.963216e-01 +1.346242e-08
+2.091667e+01 +7.807097e-01 +3.690221e-01 +1.305470e-08
+2.093333e+01 +9.768110e-01 +6.386882e-01 +1.134048e-08
+2.095000e+01 +1.076333e+00 +6.298430e-01 +1.404789e-08
+2.096667e+01 +1.366263e+00 +9.595181e-01 +1.308719e-08
+2.098333e+01 +8.979617e-01 +3.689540e-01 +1.555046e-08
+2.100000e+01 +9.889555e-01 +5.606310e-01 +1.272038e-08
+2.101667e+01 +1.202171e+00 +7.667905e-01 +1.253661e-08
+2.103333e+01 +1.102212e+00 +5.387487e-01 +1.536477e-08
+2.105000e+01 +9.001332e-01 +3.359580e-01 +1.516908e-08
+2.106667e+01 +1.230766e+00 +5.612897e-01 +1.704877e-08
+2.108333e+01 +1.554778e+00 +8.645149e-01 +1.666507e-08
+2.110000e+01 +1.494174e+00 +7.507770e-01 +1.757173e-08
+2.111667e+01 +1.020388e+00 +5.212705e-01 +1.240153e-08
+2.113333e+01 +1.068309e+00 +7.901173e-01 +6.467543e-09
+2.115000e+01 +1.388800e+00 +9.430693e-01 +9.008080e-09
+2.116667e+01 +1.275600e+00 +8.773103e-01 +7.795448e-09
+2.118333e+01 +8.547673e-01 +5.982871e-01 +5.491049e-09
+2.120000e+01 +1.004956e+00 +6.536636e-01 +6.773124e-09
+2.121667e+01 +1.111750e+00 +7.104860e-01 +7.199408e-09
+2.123333e+01 +8.134492e-01 +4.857189e-01 +6.260572e-09
+2.125000e+01 +1.152926e+00 +6.932084e-01 +7.766043e-09
+2.126667e+01 +1.027968e+00 +3.892758e-01 +1.187431e-08
+2.128333e+01 +1.591820e+00 +8.302188e-01 +1.226604e-08
+2.130000e+01 +1.529307e+00 +7.249913e-01 +1.311582e-08
+2.131667e+01 +1.443459e+00 +6.265002e-01 +1.338017e-08
+2.133333e+01 +1.360422e+00 +6.055957e-01 +1.203899e-08
+2.135000e+01 +1.422568e+00 +5.137627e-01 +1.459607e-08
+2.136667e+01 +1.662517e+00 +7.295025e-01 +1.344612e-08
+2.138333e+01 +1.269940e+00 +5.737415e-01 +1.017969e-08
+2.140000e+01 +1.432446e+00 +8.450976e-01 +6.575125e-09
+2.141667e+01 +1.526734e+00 +1.059318e+00 +3.197871e-09
+2.143333e+01 +1.288414e+00 +8.406455e-01 +3.764045e-09
+2.145000e+01 +1.523410e+00 +9.904868e-01 +3.894981e-09
+2.146667e+01 +1.612455e+00 +9.328386e-01 +5.976537e-09
+2.148333e+01 +1.581719e+00 +8.492323e-01 +6.853321e-09
+2.150000e+01 +1.023377e+00 +5.776422e-01 +4.290599e-09
+2.151667e+01 +1.332356e+00 +7.741750e-01 +4.422675e-09
+2.153333e+01 +1.658768e+00 +9.435819e-01 +5.265512e-09
+2.155000e+01 +8.432887e-01 +6.255806e-01 +5.690254e-10
+2.156667e+01 +7.504522e-01 +7.256481e-01 -2.548558e-09
+2.158333e+01 +7.121342e-01 +8.275342e-01 -4.957751e-09
+2.160000e+01 +5.803350e-01 +6.541808e-01 -3.671746e-09
+2.161667e+01 +3.828985e-01 +5.107076e-01 -3.711395e-09
+2.163333e+01 +1.495657e-01 +1.531115e-01 -5.321354e-10
+2.165000e+01 +1.119287e+00 +7.175622e-01 +1.848043e-09
+2.166667e+01 +7.591188e-01 +6.217488e-01 -1.011111e-09
+2.168333e+01 +9.793264e-01 +6.749931e-01 +7.949102e-10
+2.170000e+01 +6.636858e-01 +4.654811e-01 +4.164055e-10
+2.171667e+01 +1.013319e+00 +6.152669e-01 +2.205909e-09
+2.173333e+01 +1.328428e+00 +7.174564e-01 +4.345889e-09
+2.175000e+01 +1.237523e+00 +6.630502e-01 +4.120593e-09
+2.176667e+01 +8.048351e-01 +5.495883e-01 +8.220912e-10
+2.178333e+01 +9.284550e-01 +6.896813e-01 -3.192945e-12
+2.180000e+01 +1.378780e+00 +9.341257e-01 +1.335522e-09
+2.181667e+01 +1.657682e+00 +1.053302e+00 +2.621085e-09
+2.183333e+01 +1.036243e+00 +7.472766e-01 +3.657166e-10
+2.185000e+01 +8.378726e-01 +6.676919e-01 -6.452227e-10
+2.186667e+01 +5.080862e-01 +6.944342e-01 -4.646621e-09
+2.188333e+01 +7.660484e-01 +8.300854e-01 -3.830948e-09
+2.190000e+01 -1.106492e-01 +2.459014e-01 -4.886895e-09
+2.191667e+01 +3.471064e-01 +6.789744e-01 -6.128663e-09
+2.193333e+01 +2.551262e-01 +7.454269e-01 -8.055497e-09
+2.195000e+01 +3.222260e-01 +7.653964e-01 -7.545503e-09
+2.196667e+01 +1.070690e-01 +6.135291e-01 -7.745554e-09
+2.198333e+01 +3.698556e-01 +8.860944e-01 -8.526687e-09
+2.200000e+01 +7.627669e-01 +1.082559e+00 -6.698313e-09
+2.201667e+01 +6.014461e-01 +1.120354e+00 -8.866478e-09
+2.203333e+01 +4.424268e-01 +1.132186e+00 -1.061396e-08
+2.205000e+01 +6.976008e-01 +1.374458e+00 -1.055779e-08
+2.206667e+01 +7.274295e-01 +1.418899e+00 -1.046160e-08
+2.208333e+01 +1.011528e+00 +1.329668e+00 -5.940972e-09
+2.210000e+01 +1.177230e+00 +1.303140e+00 -3.472134e-09
+2.211667e+01 +8.063746e-01 +8.249489e-01 -2.017254e-09
+2.213333e+01 +1.175228e+00 +9.861115e-01 +5.215185e-10
+2.215000e+01 +1.094316e+00 +8.661648e-01 +1.154599e-09
+2.216667e+01 +7.477880e-01 +6.306423e-01 +2.043661e-10
+2.218333e+01 +8.668854e-01 +7.794810e-01 +3.570597e-11
+2.220000e+01 +3.994224e-01 +6.300441e-01 -3.016720e-09
+2.221667e+01 +7.550734e-01 +1.162835e+00 -4.751030e-09
+2.223333e+01 +2.165208e-01 +6.060507e-01 -4.498081e-09
+2.225000e+01 +2.708680e-01 +5.812172e-01 -3.603027e-09
+2.226667e+01 +5.382104e-01 +6.496709e-01 -1.525559e-09
+2.228333e+01 +1.163281e+00 +9.273389e-01 +2.027803e-09
+2.230000e+01 +9.323661e-01 +5.741179e-01 +3.240974e-09
+2.231667e+01 +7.392911e-01 +2.477487e-01 +4.557489e-09
+2.233333e+01 +5.659438e-01 +5.803346e-02 +4.754986e-09
+2.235000e+01 +8.051184e-01 +3.475532e-01 +4.203289e-09
+2.236667e+01 +7.993529e-01 +5.764712e-01 +1.920679e-09
+2.238333e+01 +7.044258e-01 +8.555513e-01 -1.671596e-09
+2.240000e+01 +6.033943e-01 +6.835324e-01 -9.607376e-10
+2.241667e+01 +3.273601e-01 +9.019760e-01 -5.579966e-09
+2.243333e+01 +3.513401e-01 +1.103307e+00 -7.203783e-09
+2.245000e+01 +1.172071e-01 +9.728412e-01 -8.137662e-09
+2.246667e+01 +1.197042e-01 +1.053294e+00 -8.748935e-09
+2.248333e+01 +4.120741e-01 +1.304644e+00 -8.074441e-09
+2.250000e+01 +3.731064e-01 +1.309960e+00 -8.339320e-09
+2.251667e+01 +7.233363e-01 +1.304724e+00 -4.774156e-09
+2.253333e+01 +7.860736e-01 +9.549538e-01 -1.219397e-09
+2.255000e+01 +7.157979e-01 +7.791779e-01 -3.331645e-10
+2.256667e+01 +5.611320e-01 +5.915078e-01 -1.725513e-10
+2.258333e+01 +6.038194e-01 +6.470733e-01 -8.026164e-11
+2.260000e+01 +5.866777e-01 +5.515329e-01 +6.005063e-10
+2.261667e+01 +6.039874e-01 +3.775763e-01 +2.181482e-09
+2.263333e+01 +6.780383e-01 +4.463457e-01 +2.404792e-09
+2.265000e+01 +1.196347e+00 +1.021001e+00 +2.775999e-09
+2.266667e+01 +1.258233e+00 +9.938694e-01 +3.545832e-09
+2.268333e+01 +1.306521e+00 +1.132343e+00 +2.912377e-09
+2.270000e+01 +1.057052e+00 +1.074439e+00 +1.223365e-09
+2.271667e+01 +5.521975e-01 +6.290369e-01 +2.530859e-10
+2.273333e+01 +1.112098e+00 +1.076459e+00 +1.563278e-09
+2.275000e+01 +1.193738e+00 +1.063028e+00 +2.253621e-09
+2.276667e+01 +1.068185e+00 +8.303271e-01 +2.817491e-09
+2.278333e+01 +1.155162e+00 +5.458641e-01 +5.301730e-09
+2.280000e+01 +1.285164e+00 +6.137777e-01 +5.693421e-09
+2.281667e+01 +1.412901e+00 +8.605237e-01 +4.830831e-09
+2.283333e+01 +1.333861e+00 +1.016460e+00 +3.124644e-09
+2.285000e+01 +7.484418e-01 +7.462160e-01 +8.800313e-10
+2.286667e+01 +5.861912e-01 +3.925574e-01 +1.972787e-09
+2.288333e+01 +1.001217e+00 +6.789459e-01 +2.744769e-09
+2.290000e+01 +1.079253e+00 +8.945323e-01 +1.771779e-09
+2.291667e+01 +1.181436e+00 +7.880895e-01 +3.009828e-09
+2.293333e+01 +1.338757e+00 +9.682003e-01 +2.772514e-09
+2.295000e+01 +9.598539e-01 +7.717123e-01 +1.589705e-09
+2.296667e+01 +9.087491e-01 +7.072571e-01 +1.593187e-09
+2.298333e+01 +9.445210e-01 +6.145137e-01 +2.289866e-09
+2.300000e+01 +8.580347e-01 +4.126989e-01 +2.924012e-09
+2.301667e+01 +1.015625e+00 +5.000235e-01 +3.250365e-09
+2.303333e+01 +1.327064e+00 +6.501146e-01 +4.065562e-09
+2.305000e+01 +1.435268e+00 +6.622925e-01 +4.513661e-09
+2.306667e+01 +1.178079e+00 +4.684385e-01 +4.167623e-09
+2.308333e+01 +1.108103e+00 +3.309408e-01 +4.506219e-09
+2.310000e+01 +1.060949e+00 +2.957264e-01 +4.366652e-09
+2.311667e+01 +1.123445e+00 +4.851535e-01 +3.470263e-09
+2.313333e+01 +1.341143e+00 +6.610537e-01 +3.447630e-09
+2.315000e+01 +9.927771e-01 +4.298470e-01 +2.967033e-09
+2.316667e+01 +6.198163e-01 +2.599040e-01 +2.030501e-09
+2.318333e+01 +3.652389e-01 +1.010041e-01 +1.627590e-09
+2.320000e+01 +5.447662e-01 +2.125605e-01 +1.799468e-09
+2.321667e+01 +6.205222e-01 +3.250251e-01 +1.460143e-09
+2.323333e+01 +6.359866e-01 +5.675968e-01 +6.057946e-11
+2.325000e+01 +9.365531e-01 +1.020078e+00 -1.140926e-09
+2.326667e+01 +5.146485e-01 +7.063648e-01 -1.432959e-09
+2.328333e+01 +1.081544e+00 +1.043471e+00 -5.562785e-10
+2.330000e+01 +1.452933e+00 +1.095804e+00 +9.549093e-10
+2.331667e+01 +1.000054e+00 +9.112903e-01 -1.745363e-10
+2.333333e+01 +9.989437e-01 +8.327533e-01 +2.303626e-10
+2.335000e+01 +1.104125e+00 +7.936910e-01 +9.051459e-10
+2.336667e+01 +4.953190e-01 +2.094152e-01 +1.172547e-09
+2.338333e+01 +8.726178e-01 +6.062859e-01 +8.100968e-10
+2.340000e+01 +8.408139e-01 +5.267439e-01 +1.063856e-09
+2.341667e+01 +9.887103e-01 +4.763736e-01 +1.947885e-09
+2.343333e+01 +1.292234e+00 +5.474385e-01 +2.876608e-09
+2.345000e+01 +1.448147e+00 +6.930012e-01 +2.769698e-09
+2.346667e+01 +1.073837e+00 +4.425325e-01 +2.441872e-09
+2.348333e+01 +1.115166e+00 +5.200608e-01 +2.169360e-09
+2.350000e+01 +1.256320e+00 +6.190530e-01 +2.183784e-09
+2.351667e+01 +1.294625e+00 +6.331301e-01 +2.204480e-09
+2.353333e+01 +1.104983e+00 +6.839328e-01 +1.183414e-09
+2.355000e+01 +9.382135e-01 +6.499746e-01 +6.715000e-10
+2.356667e+01 +8.029657e-01 +5.695929e-01 +5.084697e-10
+2.358333e+01 +8.726184e-01 +5.659218e-01 +7.418052e-10
+2.360000e+01 +8.196576e-01 +5.614875e-01 +5.350156e-10
+2.361667e+01 +8.010863e-01 +5.383518e-01 +5.471157e-10
+2.363333e+01 +3.020105e-01 +1.550896e-01 +5.044513e-10
+2.365000e+01 +9.454865e-01 +6.356184e-01 +5.609858e-10
+2.366667e+01 +6.139631e-01 +4.827442e-01 +6.761797e-11
+2.368333e+01 +5.526933e-01 +5.721129e-01 -5.785271e-10
+2.370000e+01 +5.499555e-01 +4.615611e-01 -9.375347e-11
+2.371667e+01 +1.093276e+00 +7.374204e-01 +5.729012e-10
+2.373333e+01 +1.195114e+00 +5.837974e-01 +1.612195e-09
+2.375000e+01 +1.192100e+00 +6.211845e-01 +1.419567e-09
+2.376667e+01 +1.004062e+00 +7.133208e-01 +3.563263e-10
+2.378333e+01 +7.309167e-01 +5.097490e-01 +3.142322e-10
+2.380000e+01 +9.113538e-01 +7.421021e-01 -1.078109e-10
+2.381667e+01 +4.322627e-01 +4.318854e-01 -3.700095e-10
+2.383333e+01 +6.310193e-01 +6.910120e-01 -8.267764e-10
+2.385000e+01 +6.700393e-01 +7.035415e-01 -7.514293e-10
+2.386667e+01 +9.109489e-01 +7.512823e-01 -1.521730e-10
+2.388333e+01 +4.971913e-01 +4.627961e-01 -3.131140e-10
+2.390000e+01 +8.998158e-01 +7.347481e-01 -9.940953e-11
+2.391667e+01 +7.387412e-01 +5.332484e-01 +1.977918e-10
+2.393333e+01 +6.926142e-01 +3.371356e-01 +8.387302e-10
+2.395000e+01 +5.771200e-01 +2.057326e-01 +9.943927e-10
+2.396667e+01 +8.031345e-01 +4.450663e-01 +7.852538e-10
+2.398333e+01 +9.494780e-01 +5.993927e-01 +6.505253e-10
+2.400000e+01 +9.512344e-01 +5.909074e-01 +6.892149e-10
+2.401667e+01 +1.135622e+00 +8.145039e-01 +3.993937e-10
+2.403333e+01 +1.070361e+00 +8.837661e-01 -6.191774e-11
+2.405000e+01 +1.395785e+00 +1.129530e+00 +4.430847e-12
+2.406667e+01 +1.322382e+00 +8.883325e-01 +6.483349e-10
+2.408333e+01 +9.017688e-01 +7.219059e-01 +4.574526e-11
+2.410000e+01 +9.404309e-01 +6.972289e-01 +2.339766e-10
+2.411667e+01 +6.938266e-01 +5.052303e-01 +2.082388e-10
+2.413333e+01 +1.202320e+00 +6.619571e-01 +1.033083e-09
+2.415000e+01 +1.019818e+00 +4.082936e-01 +1.385657e-09
+2.416667e+01 +1.120818e+00 +4.613891e-01 +1.453000e-09
+2.418333e+01 +1.413710e+00 +7.427309e-01 +1.241199e-09
+2.420000e+01 +1.467066e+00 +7.149619e-01 +1.433097e-09
+2.421667e+01 +1.109284e+00 +4.429763e-01 +1.418494e-09
+2.423333e+01 +1.330814e+00 +5.448284e-01 +1.577646e-09
+2.425000e+01 +8.855015e-01 +3.436008e-01 +1.155570e-09
+2.426667e+01 +7.658174e-01 +5.798011e-01 +9.952376e-11
+2.428333e+01 +9.520116e-01 +7.470712e-01 -3.839065e-11
+2.430000e+01 +4.376514e-01 +4.994749e-01 -4.408236e-10
+2.431667e+01 +8.767926e-01 +8.585059e-01 -5.830499e-10
+2.433333e+01 +9.639643e-01 +8.132968e-01 -2.720835e-10
+2.435000e+01 +7.411696e-01 +6.495630e-01 -2.764147e-10
+2.436667e+01 +6.091253e-01 +6.204092e-01 -4.785711e-10
+2.438333e+01 +3.266885e-01 +2.053304e-01 +1.113085e-10
+2.440000e+01 +2.924726e-01 +1.142207e-01 +2.995968e-10
+2.441667e+01 +7.189421e-01 +4.362030e-01 +3.058360e-10
+2.443333e+01 +7.409626e-01 +4.279103e-01 +3.801497e-10
+2.445000e+01 +7.066082e-01 +5.561603e-01 -4.484146e-11
+2.446667e+01 +8.078932e-01 +4.961145e-01 +3.420944e-10
+2.448333e+01 +9.951983e-01 +7.241602e-01 +1.240267e-10
+2.450000e+01 +1.005741e+00 +6.952259e-01 +2.250673e-10
+2.451667e+01 +1.028206e+00 +7.873802e-01 +2.546867e-11
+2.453333e+01 +8.042135e-01 +6.042272e-01 +5.081352e-11
+2.455000e+01 +8.906010e-01 +6.363903e-01 +1.407807e-10
+2.456667e+01 +8.472415e-01 +5.482068e-01 +2.801952e-10
+2.458333e+01 +1.184649e+00 +9.588366e-01 -9.618327e-11
+2.460000e+01 +1.201239e+00 +8.730613e-01 +1.508117e-10
+2.461667e+01 +1.155555e+00 +6.735032e-01 +5.484207e-10
+2.463333e+01 +1.009987e+00 +6.011569e-01 +4.494775e-10
+2.465000e+01 +1.181125e+00 +4.872713e-01 +1.026853e-09
+2.466667e+01 +1.419405e+00 +5.801240e-01 +1.227459e-09
+2.468333e+01 +1.519064e+00 +5.928553e-01 +1.354605e-09
+2.470000e+01 +1.952753e+00 +9.168810e-01 +1.307972e-09
+2.471667e+01 +1.772280e+00 +8.951077e-01 +1.028298e-09
+2.473333e+01 +1.370369e+00 +5.320355e-01 +1.170578e-09
+2.475000e+01 +1.019541e+00 +4.261092e-01 +8.335004e-10
+2.476667e+01 +9.012497e-01 +5.538004e-01 +3.380576e-10
+2.478333e+01 +1.099059e+00 +8.272498e-01 -2.714318e-13
+2.480000e+01 +1.287443e+00 +7.787007e-01 +3.537725e-10
+2.481667e+01 +1.552067e+00 +1.071100e+00 +9.419047e-11
+2.483333e+01 +9.473920e-01 +6.520938e-01 +8.578172e-11
+2.485000e+01 +1.389581e+00 +7.808471e-01 +4.256126e-10
+2.486667e+01 +1.009351e+00 +6.635816e-01 +1.308359e-10
+2.488333e+01 +8.420957e-01 +6.860665e-01 -1.501779e-10
+2.490000e+01 +4.110121e-01 +4.531173e-01 -2.790821e-10
+2.491667e+01 +7.869946e-01 +7.295960e-01 -3.198950e-10
+2.493333e+01 +8.871873e-01 +7.997089e-01 -3.231448e-10
+2.495000e+01 +8.712381e-01 +9.614474e-01 -6.440026e-10
+2.496667e+01 +1.206039e+00 +1.006245e+00 -2.765165e-10
+2.498333e+01 +1.479817e+00 +1.126202e+00 -1.267806e-10
+2.500000e+01 +1.007326e+00 +8.320640e-01 -2.079500e-10
+2.501667e+01 +9.215499e-01 +9.198868e-01 -4.527180e-10
+2.503333e+01 +9.402506e-01 +8.260148e-01 -2.632416e-10
+2.505000e+01 +7.442498e-01 +5.568749e-01 -5.533415e-11
+2.506667e+01 +9.482826e-01 +4.765962e-01 +3.341762e-10
+2.508333e+01 +1.016421e+00 +5.227488e-01 +3.490535e-10
+2.510000e+01 +1.291105e+00 +6.229445e-01 +5.211890e-10
+2.511667e+01 +1.299619e+00 +6.718509e-01 +4.528838e-10
+2.513333e+01 +9.983883e-01 +5.622462e-01 +2.766119e-10
+2.515000e+01 +9.684482e-01 +7.714996e-01 -9.027151e-11
+2.516667e+01 +1.015727e-01 +3.402174e-01 -4.040485e-10
+2.518333e+01 +4.771636e-01 +5.134300e-01 -2.472944e-10
+2.520000e+01 +4.963401e-01 +5.083325e-01 -2.181421e-10
+2.521667e+01 +4.229435e-01 +4.699339e-01 -2.425674e-10
+2.523333e+01 +7.763416e-01 +6.434550e-01 -1.056759e-10
+2.525000e+01 +8.738656e-01 +8.535494e-01 -3.117755e-10
+2.526667e+01 +1.122270e+00 +9.382593e-01 -1.529750e-10
+2.528333e+01 +1.086072e+00 +9.070390e-01 -1.391027e-10
+2.530000e+01 +1.185428e+00 +8.432927e-01 +6.772628e-11
+2.531667e+01 +1.234576e+00 +9.143162e-01 +3.495165e-11
+2.533333e+01 +8.515120e-01 +7.806125e-01 -1.821334e-10
+2.535000e+01 +1.207929e+00 +9.306756e-01 +3.068236e-12
+2.536667e+01 +1.302820e+00 +6.469756e-01 +4.669354e-10
+2.538333e+01 +1.143643e+00 +3.513644e-01 +6.838207e-10
+2.540000e+01 +1.534049e+00 +7.317484e-01 +5.851374e-10
+2.541667e+01 +1.086374e+00 +5.047431e-01 +4.356905e-10
+2.543333e+01 +5.086468e-01 +2.343773e-02 +4.838243e-10
+2.545000e+01 +1.122041e+00 +4.661795e-01 +5.038824e-10
+2.546667e+01 +9.988759e-01 +2.577500e-01 +6.432322e-10
+2.548333e+01 +1.302247e+00 +5.999459e-01 +4.902700e-10
+2.550000e+01 +7.393697e-01 +1.258990e-01 +5.580332e-10
+2.551667e+01 +7.004032e-01 +1.553509e-01 +4.797614e-10
+2.553333e+01 +1.154234e+00 +6.772309e-01 +2.463063e-10
+2.555000e+01 +9.734455e-01 +4.029601e-01 +4.089531e-10
+2.556667e+01 +8.184635e-01 +3.310057e-01 +3.533361e-10
+2.558333e+01 +5.775179e-01 +3.015395e-01 +1.724582e-10
+2.560000e+01 +2.388695e-01 +1.158145e-02 +2.183514e-10
+2.561667e+01 +8.339627e-01 +5.648276e-01 +7.177890e-11
+2.563333e+01 +9.134052e-01 +7.166902e-01 -4.429815e-11
+2.565000e+01 +1.178913e+00 +9.991803e-01 -1.522453e-10
+2.566667e+01 +1.225015e+00 +1.121849e+00 -2.541648e-10
+2.568333e+01 +1.166729e+00 +1.012479e+00 -1.787120e-10
+2.570000e+01 +1.452459e+00 +1.198221e+00 -1.441742e-10
+2.571667e+01 +1.222582e+00 +1.078413e+00 -1.932624e-10
+2.573333e+01 +1.658832e+00 +1.438826e+00 -2.127674e-10
+2.575000e+01 +8.685997e-01 +7.850195e-01 -1.652433e-10
+2.576667e+01 +6.744937e-01 +7.495682e-01 -2.641942e-10
+2.578333e+01 +7.600522e-01 +8.326999e-01 -2.688621e-10
+2.580000e+01 +8.215373e-01 +8.882841e-01 -2.651431e-10
+2.581667e+01 +8.276449e-01 +8.737377e-01 -2.370428e-10
+2.583333e+01 +5.561853e-01 +4.569631e-01 -5.683687e-11
+2.585000e+01 +1.164173e+00 +9.537981e-01 -4.323676e-11
+2.586667e+01 +5.992008e-01 +6.606712e-01 -1.868163e-10
+2.588333e+01 +1.039085e+00 +1.074046e+00 -2.158353e-10
+2.590000e+01 +9.733146e-01 +1.187562e+00 -3.471811e-10
+2.591667e+01 +1.097984e+00 +1.321666e+00 -3.559878e-10
+2.593333e+01 +7.058146e-01 +1.096548e+00 -4.393975e-10
+2.595000e+01 +3.938286e-01 +8.594713e-01 -4.609534e-10
+2.596667e+01 +5.947716e-01 +1.177561e+00 -5.453722e-10
+2.598333e+01 +5.738590e-01 +1.170838e+00 -5.395386e-10
+2.600000e+01 +6.244991e-02 +7.714599e-01 -5.949487e-10
+2.601667e+01 +4.725114e-01 +9.073185e-01 -3.935153e-10
+2.603333e+01 +5.905902e-01 +9.650167e-01 -3.385221e-10
+2.605000e+01 +8.528642e-01 +1.262882e+00 -3.483455e-10
+2.606667e+01 +6.421222e-01 +1.117050e+00 -3.816093e-10
+2.608333e+01 +6.368184e-01 +8.489756e-01 -1.961640e-10
+2.610000e+01 +6.637817e-01 +7.725418e-01 -1.154646e-10
+2.611667e+01 +5.192192e-01 +5.324164e-01 -4.903353e-11
+2.613333e+01 +4.610425e-01 +3.783922e-01 +1.955599e-11
+2.615000e+01 +9.185599e-01 +5.118452e-01 +2.564095e-10
+2.616667e+01 +1.360889e+00 +1.085031e+00 +1.949782e-10
+2.618333e+01 +7.356411e-01 +5.555913e-01 +1.185898e-10
+2.620000e+01 +6.610552e-01 +6.502004e-01 +1.304945e-11
+2.621667e+01 +6.016356e-01 +5.971037e-01 +9.494737e-12
+2.623333e+01 +7.023766e-01 +5.958604e-01 +7.791548e-11
+2.625000e+01 +9.113475e-01 +5.710726e-01 +2.305343e-10
+2.626667e+01 +7.241324e-01 +2.787272e-01 +2.906421e-10
+2.628333e+01 +7.862931e-01 +3.017594e-01 +3.162217e-10
+2.630000e+01 +7.494713e-01 +2.601424e-01 +3.180778e-10
+2.631667e+01 +1.061586e+00 +4.806535e-01 +3.774172e-10
+2.633333e+01 +6.071539e-01 +3.229482e-01 +1.906886e-10
+2.635000e+01 +4.568683e-01 +4.444469e-01 +2.064393e-11
+2.636667e+01 +4.211098e-01 +6.092362e-01 -1.039501e-10
+2.638333e+01 +4.303856e-01 +1.001940e+00 -3.378209e-10
+2.640000e+01 +3.986870e-01 +1.075413e+00 -3.993793e-10
+2.641667e+01 +3.926145e-01 +9.097577e-01 -3.032993e-10
+2.643333e+01 +2.161418e-01 +7.298869e-01 -3.066255e-10
+2.645000e+01 +5.352653e-01 +7.989504e-01 -1.400016e-10
+2.646667e+01 +4.236711e-01 +5.796766e-01 -8.318942e-11
+2.648333e+01 +5.488699e-01 +9.306927e-01 -1.949283e-10
+2.650000e+01 +6.302386e-01 +9.403989e-01 -1.443442e-10
+2.651667e+01 +8.210223e-01 +1.176793e+00 -1.469153e-10
+2.653333e+01 +1.048637e+00 +1.478568e+00 -1.578077e-10
+2.655000e+01 +1.133092e+00 +1.544615e+00 -1.316250e-10
+2.656667e+01 +4.244016e-01 +9.239316e-01 -2.429881e-10
+2.658333e+01 +4.407471e-01 +7.900243e-01 -1.615999e-10
+2.660000e+01 +4.515705e-01 +6.663490e-01 -8.962685e-11
+2.661667e+01 +7.801016e-01 +9.409032e-01 -1.645308e-11
+2.663333e+01 +8.219477e-01 +9.824437e-01 -4.837194e-12
+2.665000e+01 +1.135629e+00 +1.333555e+00 +2.374013e-11
+2.666667e+01 +6.147709e-01 +7.392569e-01 -6.026161e-12
+2.668333e+01 +7.569866e-01 +8.148139e-01 +4.619236e-11
+2.670000e+01 +8.148506e-01 +6.893386e-01 +1.347557e-10
+2.671667e+01 +6.490729e-01 +7.064812e-01 +4.084690e-11
+2.673333e+01 +6.826222e-01 +8.490348e-01 +2.570602e-12
+2.675000e+01 +7.601304e-01 +9.374175e-01 +1.028834e-11
+2.676667e+01 +3.957569e-01 +4.137431e-01 +3.056323e-11
+2.678333e+01 +6.034281e-01 +4.045068e-01 +1.459374e-10
+2.680000e+01 +6.034207e-01 +3.133378e-01 +1.838628e-10
+2.681667e+01 +8.576654e-01 +5.577130e-01 +2.207960e-10
+2.683333e+01 +1.056915e+00 +7.600374e-01 +2.429039e-10
+2.685000e+01 +1.056549e+00 +8.824644e-01 +1.929528e-10
+2.686667e+01 +7.836241e-01 +7.171282e-01 +1.208595e-10
+2.688333e+01 +9.093255e-01 +9.407911e-01 +9.363226e-11
+2.690000e+01 +1.130886e+00 +1.106891e+00 +1.328567e-10
+2.691667e+01 +1.219029e+00 +1.291117e+00 +1.016088e-10
+2.693333e+01 +1.104117e+00 +1.041551e+00 +1.362605e-10
+2.695000e+01 +1.121151e+00 +7.821099e-01 +2.308420e-10
+2.696667e+01 +1.004930e+00 +5.057149e-01 +2.733269e-10
+2.698333e+01 +9.991564e-01 +6.345450e-01 +2.211014e-10
+2.700000e+01 +8.734079e-01 +3.449150e-01 +2.649628e-10
+2.701667e+01 +1.086213e+00 +6.918787e-01 +2.246704e-10
+2.703333e+01 +1.094783e+00 +6.886541e-01 +2.235526e-10
+2.705000e+01 +1.195752e+00 +8.568055e-01 +1.987688e-10
+2.706667e+01 +1.065294e+00 +5.631224e-01 +2.433732e-10
+2.708333e+01 +1.094941e+00 +5.915230e-01 +2.384334e-10
+2.710000e+01 +9.225229e-01 +7.773245e-01 +1.069410e-10
+2.711667e+01 -3.776409e-02 +2.951962e-01 -8.198691e-11
+2.713333e+01 +3.941774e-01 +7.182765e-01 -7.257457e-11
+2.715000e+01 +9.358721e-01 +1.304834e+00 -7.623163e-11
+2.716667e+01 +1.065047e+00 +1.388992e+00 -5.917022e-11
+2.718333e+01 +6.585567e-01 +8.456055e-01 -3.236768e-11
+2.720000e+01 +1.051872e+00 +1.324697e+00 -4.263796e-11
+2.721667e+01 +9.729243e-01 +1.304160e+00 -6.216266e-11
+2.723333e+01 +6.207475e-01 +1.047804e+00 -1.041573e-10
+2.725000e+01 +7.372366e-01 +1.281594e+00 -1.290428e-10
+2.726667e+01 +1.335804e+00 +1.728122e+00 -5.024823e-11
+2.728333e+01 +7.292382e-01 +1.057844e+00 -6.554559e-11
+2.730000e+01 +5.968711e-01 +6.549113e-01 -9.234611e-14
+2.731667e+01 +4.970478e-01 +5.544337e-02 +1.255211e-10
+2.733333e+01 +8.273010e-01 +1.934598e-01 +1.981388e-10
+2.735000e+01 +7.188590e-01 +1.259850e-01 +1.834043e-10
+2.736667e+01 +4.357055e-01 +5.335514e-03 +1.274583e-10
+2.738333e+01 +7.998446e-01 +1.431247e-01 +2.069767e-10
+2.740000e+01 +1.215819e+00 +7.511152e-01 +1.770311e-10
+2.741667e+01 +1.236643e+00 +5.125839e-01 +2.438289e-10
+2.743333e+01 +1.360285e+00 +6.979565e-01 +2.296874e-10
+2.745000e+01 +1.538779e+00 +9.210532e-01 +2.191821e-10
+2.746667e+01 +1.324775e+00 +5.952211e-01 +2.376576e-10
+2.748333e+01 +1.141856e+00 +5.411874e-01 +1.972125e-10
+2.750000e+01 +1.601548e+00 +9.039595e-01 +2.189474e-10
+2.751667e+01 +1.169063e+00 +6.603656e-01 +1.651331e-10
+2.753333e+01 +1.510646e+00 +9.160042e-01 +1.783983e-10
+2.755000e+01 +1.233065e+00 +9.530489e-01 +9.726061e-11
+2.756667e+01 +1.648545e+00 +1.176232e+00 +1.332196e-10
+2.758333e+01 +1.331367e+00 +9.476619e-01 +1.097572e-10
+2.760000e+01 +1.308344e+00 +8.749550e-01 +1.154855e-10
+2.761667e+01 +1.126750e+00 +8.066912e-01 +8.683445e-11
+2.763333e+01 +1.072293e+00 +8.143175e-01 +6.859631e-11
+2.765000e+01 +1.178240e+00 +8.385908e-01 +8.021606e-11
+2.766667e+01 +1.246754e+00 +8.753731e-01 +8.147460e-11
+2.768333e+01 +9.062021e-01 +6.693954e-01 +5.511422e-11
+2.770000e+01 +7.611244e-01 +4.117117e-01 +7.916864e-11
+2.771667e+01 +5.719473e-01 +3.219331e-01 +5.861010e-11
+2.773333e+01 +8.907123e-01 +5.247164e-01 +7.455948e-11
+2.775000e+01 +6.986514e-01 +3.105133e-01 +8.140405e-11
+2.776667e+01 +8.910410e-01 +4.246344e-01 +9.209719e-11
+2.778333e+01 +8.808793e-01 +7.054945e-01 +2.699632e-11
+2.780000e+01 +9.928552e-01 +6.069999e-01 +6.849076e-11
+2.781667e+01 +7.436352e-01 +3.942751e-01 +6.511550e-11
+2.783333e+01 +8.892615e-01 +5.645385e-01 +5.496798e-11
+2.785000e+01 +9.130581e-01 +4.842121e-01 +7.541058e-11
+2.786667e+01 +7.350453e-01 +4.446522e-01 +4.938906e-11
+2.788333e+01 +7.263902e-01 +4.354964e-01 +4.885276e-11
+2.790000e+01 +9.705903e-01 +4.352040e-01 +9.342328e-11
+2.791667e+01 +1.036768e+00 +2.163232e-01 +1.504645e-10
+2.793333e+01 +9.562946e-01 +1.870199e-01 +1.408289e-10
+2.795000e+01 +1.035807e+00 +2.993692e-01 +1.301268e-10
+2.796667e+01 +7.712337e-01 +2.300651e-01 +9.638673e-11
+2.798333e+01 +1.080528e+00 +5.561834e-01 +8.018717e-11
+2.800000e+01 +1.481206e+00 +7.515690e-01 +1.069037e-10
+2.801667e+01 +1.358721e+00 +8.594074e-01 +6.144842e-11
+2.803333e+01 +1.317011e+00 +8.973839e-01 +4.438169e-11
+2.805000e+01 +1.373249e+00 +7.934108e-01 +7.207791e-11
+2.806667e+01 +1.437527e+00 +7.028214e-01 +9.779396e-11
+2.808333e+01 +1.405566e+00 +5.241532e-01 +1.254741e-10
+2.810000e+01 +1.654521e+00 +5.850006e-01 +1.476019e-10
+2.811667e+01 +1.130360e+00 +2.738842e-01 +1.293399e-10
+2.813333e+01 +1.370726e+00 +6.413891e-01 +8.815545e-11
+2.815000e+01 +1.025571e+00 +5.733722e-01 +4.999562e-11
+2.816667e+01 +9.525027e-01 +5.710677e-01 +3.747077e-11
+2.818333e+01 +8.105638e-01 +5.868896e-01 +1.263968e-11
+2.820000e+01 +1.109456e+00 +8.676909e-01 -1.651426e-12
+2.821667e+01 +1.321437e+00 +9.544735e-01 +9.315653e-12
+2.823333e+01 +1.132143e+00 +8.832677e-01 -3.905196e-12
+2.825000e+01 +9.022591e-01 +5.768649e-01 +1.961557e-11
+2.826667e+01 +1.402283e+00 +7.811371e-01 +4.794790e-11
+2.828333e+01 +2.157434e+00 +1.086841e+00 +8.972648e-11
+2.830000e+01 +2.136351e+00 +1.112573e+00 +8.058965e-11
+2.831667e+01 +1.527259e+00 +6.669949e-01 +8.110104e-11
+2.833333e+01 +1.592954e+00 +7.091769e-01 +7.866417e-11
+2.835000e+01 +1.459151e+00 +5.086032e-01 +9.331199e-11
+2.836667e+01 +9.653023e-01 +3.230276e-02 +1.136943e-10
+2.838333e+01 +1.595087e+00 +3.063946e-01 +1.344079e-10
+2.840000e+01 +1.028030e+00 +1.173318e-01 +1.030281e-10
+2.841667e+01 +9.140992e-01 +4.922429e-02 +9.982870e-11
+2.843333e+01 +1.635899e+00 +6.227125e-01 +7.970933e-11
+2.845000e+01 +1.641640e+00 +6.058223e-01 +8.077965e-11
+2.846667e+01 +1.388039e+00 +6.083499e-01 +5.297435e-11
+2.848333e+01 +1.799358e+00 +8.572761e-01 +5.133791e-11
+2.850000e+01 +1.605677e+00 +6.961457e-01 +5.585947e-11
+2.851667e+01 +1.315295e+00 +5.820894e-01 +4.432429e-11
+2.853333e+01 +7.663570e-01 +6.398321e-01 -1.681438e-11
+2.855000e+01 +1.074075e+00 +8.266362e-01 -1.844221e-11
+2.856667e+01 +1.125301e+00 +7.993647e-01 -1.073135e-11
+2.858333e+01 +1.787232e+00 +9.959452e-01 +1.980910e-11
+2.860000e+01 +9.864276e-01 +7.356075e-01 -1.433829e-11
+2.861667e+01 +5.135951e-01 +4.421768e-01 -1.491743e-11
+2.863333e+01 +7.870938e-01 +7.905906e-01 -4.027734e-11
+2.865000e+01 +2.211194e-01 +3.627545e-01 -3.092947e-11
+2.866667e+01 +6.269818e-01 +6.461622e-01 -3.397967e-11
+2.868333e+01 +5.606441e-01 +6.780344e-01 -4.401496e-11
+2.870000e+01 +1.340268e+00 +1.112214e+00 -3.216231e-11
+2.871667e+01 +1.031832e+00 +9.816112e-01 -4.149957e-11
+2.873333e+01 +7.854955e-01 +8.273663e-01 -4.237877e-11
+2.875000e+01 +1.046282e+00 +1.044196e+00 -4.544981e-11
+2.876667e+01 +8.469439e-01 +9.702156e-01 -5.234429e-11
+2.878333e+01 +9.296899e-01 +9.848421e-01 -4.530777e-11
+2.880000e+01 +1.048572e+00 +1.065675e+00 -4.280014e-11
+2.881667e+01 +1.080181e+00 +1.043009e+00 -3.573553e-11
+2.883333e+01 +1.077986e+00 +9.372945e-01 -2.238869e-11
+2.885000e+01 +9.393811e-01 +8.746842e-01 -2.552809e-11
+2.886667e+01 +8.732866e-01 +8.575306e-01 -2.763410e-11
+2.888333e+01 +4.750496e-01 +5.512692e-01 -2.696808e-11
+2.890000e+01 +2.189490e-01 +4.167090e-01 -3.288384e-11
+2.891667e+01 +5.304807e-01 +6.896490e-01 -3.407430e-11
+2.893333e+01 +1.254442e-01 +5.372716e-01 -5.123352e-11
+2.895000e+01 +6.051975e-01 +8.665870e-01 -4.385315e-11
+2.896667e+01 +1.009162e+00 +1.198889e+00 -4.260570e-11
+2.898333e+01 +8.859004e-01 +9.751317e-01 -2.949932e-11
+2.900000e+01 +2.783307e-01 +5.915522e-01 -4.154620e-11
+2.901667e+01 -1.501376e-01 +2.325006e-01 -4.159527e-11
+2.903333e+01 -4.794359e-01 +3.607322e-01 -8.067996e-11
+2.905000e+01 -1.879608e-01 +4.844644e-01 -6.687283e-11
+2.906667e+01 +3.267787e-02 +9.098155e-01 -8.720558e-11
+2.908333e+01 -3.735928e-02 +9.479653e-01 -9.571862e-11
+2.910000e+01 +2.312111e-01 +1.004445e+00 -7.667424e-11
+2.911667e+01 +2.942910e-01 +7.794636e-01 -5.013200e-11
+2.913333e+01 +6.880320e-01 +1.251209e+00 -5.599699e-11
+2.915000e+01 +6.995044e-01 +1.275003e+00 -5.549083e-11
+2.916667e+01 +1.029838e+00 +1.433849e+00 -3.814508e-11
+2.918333e+01 +8.482436e-01 +1.165752e+00 -3.053290e-11
+2.920000e+01 +3.530812e-01 +9.260242e-01 -5.188238e-11
+2.921667e+01 +6.428649e-01 +1.010537e+00 -3.195244e-11
+2.923333e+01 +2.505091e-01 +3.848827e-01 -1.700835e-11
+2.925000e+01 +4.720706e-01 +7.654232e-01 -2.488860e-11
+2.926667e+01 +4.353234e-01 +5.215087e-01 -8.817784e-12
+2.928333e+01 +2.778359e-01 +2.726654e-01 -2.931567e-12
+2.930000e+01 +3.979221e-01 +2.727268e-01 +8.380114e-12
+2.931667e+01 +7.475925e-01 +5.880971e-01 +1.644032e-11
+2.933333e+01 +1.298773e+00 +1.022219e+00 +3.280764e-11
+2.935000e+01 +1.375946e+00 +1.231858e+00 +2.472613e-11
+2.936667e+01 +1.090442e+00 +9.957996e-01 +1.830326e-11
+2.938333e+01 +1.229054e+00 +1.153120e+00 +1.831400e-11
+2.940000e+01 +5.720535e-01 +3.791214e-01 +1.948070e-11
+2.941667e+01 +1.053833e+00 +7.147526e-01 +3.284061e-11
+2.943333e+01 +1.174824e+00 +7.617661e-01 +3.797507e-11
+2.945000e+01 +1.245266e+00 +6.405304e-01 +4.988997e-11
+2.946667e+01 +9.667216e-01 +3.396339e-01 +4.920859e-11
+2.948333e+01 +1.246318e+00 +4.993095e-01 +5.681238e-11
+2.950000e+01 +1.083568e+00 +3.039309e-01 +5.755118e-11
+2.951667e+01 +9.561283e-01 +4.106455e-02 +6.508925e-11
+2.953333e+01 +1.655685e+00 +6.620467e-01 +6.839010e-11
+2.955000e+01 +1.224244e+00 +2.776358e-01 +6.528350e-11
+2.956667e+01 +1.245813e+00 +2.865105e-01 +6.436389e-11
+2.958333e+01 +1.031911e+00 +6.734846e-02 +6.446635e-11
+2.960000e+01 +1.273375e+00 +2.105703e-01 +6.736737e-11
+2.961667e+01 +1.439627e+00 +4.444837e-01 +5.986231e-11
+2.963333e+01 +1.415178e+00 +6.240448e-01 +4.519761e-11
+2.965000e+01 +1.498083e+00 +8.039520e-01 +3.618059e-11
+2.966667e+01 +1.077119e+00 +7.812801e-01 +1.450900e-11
+2.968333e+01 +7.982559e-01 +8.407952e-01 -4.724008e-12
+2.970000e+01 +5.239090e-01 +8.988099e-01 -2.322039e-11
+2.971667e+01 +9.425509e-01 +1.153058e+00 -1.848032e-11
+2.973333e+01 +1.070640e+00 +1.253035e+00 -1.840237e-11
+2.975000e+01 +7.884782e-01 +1.151081e+00 -2.654568e-11
+2.976667e+01 +8.058856e-01 +1.055956e+00 -2.018372e-11
+2.978333e+01 +3.885822e-01 +1.028438e+00 -3.876070e-11
+2.980000e+01 +3.472295e-01 +1.139294e+00 -4.608412e-11
+2.981667e+01 +6.157278e-01 +1.190029e+00 -3.462590e-11
+2.983333e+01 +5.661545e-01 +1.135527e+00 -3.344272e-11
+2.985000e+01 +6.760609e-01 +1.383983e+00 -3.905494e-11
+2.986667e+01 +4.647777e-01 +1.323565e+00 -4.547026e-11
+2.988333e+01 +6.674099e-01 +1.511370e+00 -4.264589e-11
+2.990000e+01 +2.850504e-01 +9.686153e-01 -3.641599e-11
+2.991667e+01 +4.964077e-01 +1.244478e+00 -3.636992e-11
+2.993333e+01 +1.983094e-01 +9.546522e-01 -3.765002e-11
+2.995000e+01 +7.417139e-01 +1.314117e+00 -2.412822e-11
+2.996667e+01 +5.498868e-01 +9.583568e-01 -1.821877e-11
+2.998333e+01 +6.040469e-01 +1.134945e+00 -2.112432e-11
+3.000000e+01 +5.119873e-01 +1.018371e+00 -2.003325e-11
+3.001667e+01 +8.318139e-01 +1.704284e+00 -2.899354e-11
+3.003333e+01 +8.887526e-01 +1.557455e+00 -1.971209e-11
+3.005000e+01 +8.931719e-01 +1.596608e+00 -1.958777e-11
+3.006667e+01 +7.337218e-01 +1.255251e+00 -1.441418e-11
+3.008333e+01 +8.034374e-01 +9.460851e-01 +2.332743e-13
+3.010000e+01 +9.491571e-01 +1.224013e+00 -1.024603e-12
+3.011667e+01 +8.896037e-01 +1.176856e+00 -1.398856e-12
+3.013333e+01 +1.046453e+00 +1.452388e+00 -2.163513e-12
+3.015000e+01 +4.822038e-01 +7.940794e-01 -6.536973e-12
+3.016667e+01 +7.291769e-01 +9.129129e-01 +1.502293e-12
+3.018333e+01 +7.771575e-01 +9.466451e-01 +3.129520e-12
+3.020000e+01 +3.057537e-01 +6.891883e-01 -9.484017e-12
+3.021667e+01 +5.441427e-01 +9.789512e-01 -7.306070e-12
+3.023333e+01 +6.563921e-01 +1.104875e+00 -5.798634e-12
+3.025000e+01 +9.550078e-01 +1.298380e+00 +1.864430e-12
+3.026667e+01 +7.434256e-01 +6.778873e-01 +1.095252e-11
+3.028333e+01 +1.019407e+00 +1.091823e+00 +1.097779e-11
+3.030000e+01 +6.121779e-01 +4.024508e-01 +1.351445e-11
+3.031667e+01 +6.667002e-01 +5.114323e-01 +1.283599e-11
+3.033333e+01 +6.510745e-01 +6.450692e-01 +8.498317e-12
+3.035000e+01 +4.777705e-01 +4.664299e-01 +6.402339e-12
+3.036667e+01 +9.831387e-01 +1.123783e+00 +8.775542e-12
+3.038333e+01 +8.652828e-01 +8.922838e-01 +1.040672e-11
+3.040000e+01 +9.925423e-01 +1.389045e+00 +1.664594e-12
+3.041667e+01 +7.796544e-01 +9.521834e-01 +5.070479e-12
+3.043333e+01 +8.094580e-01 +9.805084e-01 +5.421254e-12
+3.045000e+01 +8.734080e-01 +1.078359e+00 +5.231001e-12
+3.046667e+01 +8.626571e-01 +1.051454e+00 +5.472934e-12
+3.048333e+01 +1.012582e+00 +1.066750e+00 +1.062387e-11
+3.050000e+01 +9.675213e-01 +1.027450e+00 +9.863273e-12
+3.051667e+01 +8.916982e-01 +1.208689e+00 +2.414311e-12
+3.053333e+01 +3.834068e-01 +7.722087e-01 -4.938416e-12
+3.055000e+01 +6.748529e-01 +1.123575e+00 -3.327036e-12
+3.056667e+01 +3.848577e-01 +8.562138e-01 -7.113725e-12
+3.058333e+01 +7.658918e-01 +1.247045e+00 -3.019998e-12
+3.060000e+01 +9.069602e-01 +1.588259e+00 -6.103602e-12
+3.061667e+01 +9.810036e-01 +1.600074e+00 -3.640697e-12
+3.063333e+01 +7.851897e-01 +1.521787e+00 -8.343785e-12
+3.065000e+01 +6.120491e-01 +1.279556e+00 -8.652190e-12
+3.066667e+01 +7.984030e-01 +1.250681e+00 -1.456147e-12
+3.068333e+01 +1.111435e+00 +1.606430e+00 +1.816952e-12
+3.070000e+01 +1.235752e+00 +1.677541e+00 +4.653503e-12
+3.071667e+01 +1.128917e+00 +1.349479e+00 +7.908178e-12
+3.073333e+01 +1.076773e+00 +1.197031e+00 +9.335957e-12
+3.075000e+01 +9.607585e-01 +8.697148e-01 +1.210360e-11
+3.076667e+01 +1.292670e+00 +1.340094e+00 +1.292652e-11
+3.078333e+01 +1.330188e+00 +1.192851e+00 +1.658200e-11
+3.080000e+01 +1.132449e+00 +1.057251e+00 +1.333975e-11
+3.081667e+01 +7.739873e-01 +8.264388e-01 +7.559029e-12
+3.083333e+01 +5.409531e-01 +6.192123e-01 +4.797917e-12
+3.085000e+01 +5.675768e-01 +9.221473e-01 -2.439074e-13
+3.086667e+01 +8.702870e-01 +8.546827e-01 +8.912842e-12
+3.088333e+01 +7.551962e-01 +7.702664e-01 +7.190804e-12
+3.090000e+01 +1.032926e+00 +1.235551e+00 +5.952423e-12
+3.091667e+01 +3.998877e-01 +9.237134e-01 -5.105146e-12
+3.093333e+01 +8.341404e-01 +1.278100e+00 -1.809798e-13
+3.095000e+01 +8.717124e-01 +1.272012e+00 +8.152894e-13
+3.096667e+01 +7.209807e-01 +9.050344e-01 +3.185709e-12
+3.098333e+01 +6.743605e-01 +8.734118e-01 +2.483802e-12
+3.100000e+01 +8.313941e-01 +1.019336e+00 +3.875335e-12
+3.101667e+01 +6.424979e-01 +8.968872e-01 +1.196870e-12
+3.103333e+01 +7.477797e-01 +1.093867e+00 +4.503442e-13
+3.105000e+01 +8.828828e-01 +1.303916e+00 +2.503728e-13
+3.106667e+01 +4.871484e-01 +1.022336e+00 -4.742789e-12
+3.108333e+01 +5.510123e-01 +8.604211e-01 -5.925486e-13
+3.110000e+01 +3.356270e-01 +5.552897e-01 -8.869821e-13
+3.111667e+01 +3.888310e-01 +8.131948e-01 -3.711329e-12
+3.113333e+01 +2.714797e-01 +5.557682e-01 -2.424820e-12
+3.115000e+01 +6.990579e-01 +8.980496e-01 +2.555411e-12
+3.116667e+01 +7.258162e-01 +7.033037e-01 +6.312905e-12
+3.118333e+01 +8.088185e-01 +8.541438e-01 +5.901796e-12
+3.120000e+01 +9.779264e-01 +9.195445e-01 +8.834182e-12
+3.121667e+01 +1.134507e+00 +1.075369e+00 +9.907283e-12
+3.123333e+01 +1.238410e+00 +1.156402e+00 +1.080305e-11
+3.125000e+01 +1.419664e+00 +1.364728e+00 +1.126166e-11
+3.126667e+01 +1.080845e+00 +9.579540e-01 +1.000243e-11
+3.128333e+01 +8.963156e-01 +4.556862e-01 +1.333540e-11
+3.130000e+01 +1.052900e+00 +8.557893e-01 +1.010338e-11
+3.131667e+01 +8.109830e-01 +5.248200e-01 +9.941245e-12
+3.133333e+01 +9.833120e-01 +8.192135e-01 +8.568989e-12
+3.135000e+01 +8.702901e-01 +7.505450e-01 +7.133984e-12
+3.136667e+01 +8.783111e-01 +7.919286e-01 +6.411960e-12
+3.138333e+01 +7.555611e-01 +5.478786e-01 +7.419216e-12
+3.140000e+01 +6.578294e-01 +4.597511e-01 +6.671946e-12
+3.141667e+01 +6.392296e-01 +6.289420e-01 +3.695385e-12
+3.143333e+01 +1.041535e+00 +1.219399e+00 +2.376029e-12
+3.145000e+01 +1.130878e+00 +1.003750e+00 +6.830136e-12
+3.146667e+01 +1.439553e+00 +1.280187e+00 +8.310594e-12
+3.148333e+01 +1.273578e+00 +1.091559e+00 +7.851828e-12
+3.150000e+01 +1.011376e+00 +5.905667e-01 +9.915883e-12
+3.151667e+01 +1.470079e+00 +8.080282e-01 +1.419313e-11
+3.153333e+01 +1.135110e+00 +3.579084e-01 +1.456663e-11
+3.155000e+01 +9.366581e-01 +3.507626e-01 +1.135407e-11
+3.156667e+01 +1.252217e+00 +7.465684e-01 +1.037845e-11
+3.158333e+01 +1.056943e+00 +5.580604e-01 +9.701889e-12
+3.160000e+01 +9.840924e-01 +7.464101e-01 +5.896125e-12
+3.161667e+01 +7.224337e-01 +5.914418e-01 +3.988776e-12
+3.163333e+01 +1.160186e+00 +1.008559e+00 +4.369414e-12
+3.165000e+01 +5.503722e-01 +8.508363e-01 -2.098669e-12
+3.166667e+01 +7.620950e-01 +9.712251e-01 -9.182096e-13
+3.168333e+01 +4.185542e-01 +8.968185e-01 -4.751133e-12
+3.170000e+01 +5.973228e-01 +9.615984e-01 -3.235257e-12
+3.171667e+01 +8.656990e-01 +1.049326e+00 -7.333120e-13
+3.173333e+01 +8.297049e-01 +1.068445e+00 -1.472535e-12
+3.175000e+01 +1.106043e+00 +1.472062e+00 -2.533528e-12
+3.176667e+01 +8.029485e-01 +8.858703e-01 +1.971061e-13
+3.178333e+01 +1.008311e+00 +1.140996e+00 +5.427515e-14
+3.180000e+01 +8.507492e-01 +1.225274e+00 -2.844081e-12
+3.181667e+01 +7.973853e-01 +1.405683e+00 -5.388909e-12
+3.183333e+01 +6.204538e-01 +9.455095e-01 -2.700597e-12
+3.185000e+01 +7.166130e-01 +1.141716e+00 -3.392004e-12
+3.186667e+01 +6.641752e-01 +9.546729e-01 -2.023058e-12
+3.188333e+01 +9.549231e-01 +1.074983e+00 +5.512153e-13
+3.190000e+01 +1.251012e+00 +1.285693e+00 +2.256917e-12
+3.191667e+01 +1.147610e+00 +1.008711e+00 +3.759656e-12
+3.193333e+01 +7.427642e-01 +6.639901e-01 +2.277123e-12
+3.195000e+01 +3.948854e-01 +3.870180e-01 +8.326326e-13
+3.196667e+01 +5.328421e-01 +5.250497e-01 +1.173916e-12
+3.198333e+01 +7.150389e-01 +9.916375e-01 -1.096080e-12
+3.200000e+01 +2.799068e-01 +6.453656e-01 -2.940628e-12
+3.201667e+01 +7.495076e-02 +4.967351e-01 -3.946032e-12
+3.203333e+01 +6.189658e-01 +9.993882e-01 -2.167718e-12
+3.205000e+01 +5.273608e-01 +1.169854e+00 -4.808975e-12
+3.206667e+01 +8.245179e-01 +1.319024e+00 -2.579840e-12
+3.208333e+01 +1.068455e+00 +1.327945e+00 +2.895561e-13
+3.210000e+01 +9.325527e-01 +1.264800e+00 -6.557354e-13
+3.211667e+01 +7.660765e-01 +1.315387e+00 -2.903084e-12
+3.213333e+01 +4.591992e-01 +7.566540e-01 -1.619703e-12
+3.215000e+01 +6.404590e-01 +6.073619e-01 +1.733600e-12
+3.216667e+01 +8.315250e-01 +5.428213e-01 +4.475064e-12
+3.218333e+01 +7.354690e-01 +5.033387e-01 +3.778772e-12
+3.220000e+01 +6.269916e-01 +4.482963e-01 +3.065095e-12
+3.221667e+01 +9.196071e-01 +6.794301e-01 +4.399285e-12
+3.223333e+01 +8.602487e-01 +5.179376e-01 +5.077742e-12
+3.225000e+01 +8.600470e-01 +5.854609e-01 +4.505018e-12
+3.226667e+01 +1.003999e+00 +7.050146e-01 +5.027320e-12
+3.228333e+01 +4.960260e-01 +2.513154e-01 +3.365244e-12
+3.230000e+01 +7.630872e-01 +6.564164e-01 +2.822076e-12
+3.231667e+01 +9.989604e-01 +1.147681e+00 +1.240725e-12
+3.233333e+01 +8.369132e-01 +1.227739e+00 -1.070654e-12
+3.235000e+01 +7.810842e-01 +1.304929e+00 -2.237012e-12
+3.236667e+01 +1.091403e+00 +1.764987e+00 -2.605842e-12
+3.238333e+01 +1.123796e+00 +1.644698e+00 -1.345696e-12
+3.240000e+01 +1.337581e+00 +1.735932e+00 +1.536954e-13
+3.241667e+01 +9.762220e-01 +9.762279e-01 +1.970071e-12
+3.243333e+01 +1.113190e+00 +9.293863e-01 +3.580862e-12
+3.245000e+01 +7.404293e-01 +5.643070e-01 +2.696289e-12
+3.246667e+01 +9.449028e-01 +7.963838e-01 +3.001602e-12
+3.248333e+01 +6.800937e-01 +5.569414e-01 +2.262661e-12
+3.250000e+01 +7.372236e-01 +5.506460e-01 +2.794541e-12
+3.251667e+01 +9.491068e-01 +7.484887e-01 +3.319016e-12
+3.253333e+01 +7.679419e-01 +4.416732e-01 +3.753369e-12
+3.255000e+01 +1.088562e+00 +9.690646e-01 +2.990599e-12
+3.256667e+01 +1.124400e+00 +1.024215e+00 +2.890976e-12
+3.258333e+01 +8.471872e-01 +9.215745e-01 +1.260993e-12
+3.260000e+01 +9.725846e-01 +1.084855e+00 +1.190811e-12
+3.261667e+01 +1.227821e+00 +1.471090e+00 +7.712924e-13
+3.263333e+01 +1.145304e+00 +1.155431e+00 +1.993584e-12
+3.265000e+01 +7.175355e-01 +7.660381e-01 +1.062980e-12
+3.266667e+01 +2.357724e-01 +7.769648e-01 -2.579575e-12
+3.268333e+01 +8.244719e-01 +1.152414e+00 -4.482444e-13
+3.270000e+01 +8.084931e-01 +1.151315e+00 -5.704828e-13
+3.271667e+01 +5.801793e-01 +7.518557e-01 +5.936988e-15
+3.273333e+01 +5.125805e-01 +6.929318e-01 -1.540247e-13
+3.275000e+01 +5.968590e-01 +8.796365e-01 -5.779429e-13
+3.276667e+01 +7.400350e-01 +8.963887e-01 +3.682383e-13
+3.278333e+01 +6.287899e-01 +9.933647e-01 -9.531569e-13
+3.280000e+01 +8.859532e-01 +1.077007e+00 +4.473962e-13
+3.281667e+01 +5.446096e-01 +8.452817e-01 -7.202332e-13
+3.283333e+01 +6.951226e-01 +1.154047e+00 -1.276016e-12
+3.285000e+01 +6.227794e-01 +1.197978e+00 -1.989622e-12
+3.286667e+01 +8.354315e-01 +1.465039e+00 -1.823385e-12
+3.288333e+01 +9.409802e-01 +1.508167e+00 -1.242895e-12
+3.290000e+01 +8.760967e-01 +1.415237e+00 -1.173459e-12
+3.291667e+01 +1.237985e+00 +1.363528e+00 +1.573967e-12
+3.293333e+01 +9.074920e-01 +1.115304e+00 +5.964608e-13
+3.295000e+01 +1.017709e+00 +1.098350e+00 +1.407018e-12
+3.296667e+01 +1.042401e+00 +1.128159e+00 +1.446306e-12
+3.298333e+01 +8.308134e-01 +8.886139e-01 +1.196889e-12
+3.300000e+01 +1.106276e+00 +1.320927e+00 +9.976803e-13
+3.301667e+01 +9.970863e-01 +1.266506e+00 +5.738696e-13
+3.303333e+01 +5.455563e-01 +1.105513e+00 -1.421328e-12
+3.305000e+01 +6.942630e-01 +1.404005e+00 -1.769594e-12
+3.306667e+01 +3.727212e-01 +1.072056e+00 -2.292553e-12
+3.308333e+01 +2.654676e-01 +8.868207e-01 -2.152821e-12
+3.310000e+01 +3.708129e-01 +9.936535e-01 -1.919101e-12
+3.311667e+01 +3.058830e-01 +9.544581e-01 -2.116540e-12
+3.313333e+01 +4.298118e-01 +1.082899e+00 -1.842367e-12
+3.315000e+01 +2.205283e-01 +1.353211e+00 -4.096061e-12
+3.316667e+01 +8.812537e-02 +1.376300e+00 -4.926813e-12
+3.318333e+01 -4.619088e-02 +1.040106e+00 -4.441052e-12
+3.320000e+01 +1.317756e-01 +1.683657e+00 -5.669101e-12
+3.321667e+01 +3.287855e-02 +1.748007e+00 -6.409012e-12
+3.323333e+01 +2.761402e-01 +1.704539e+00 -4.696312e-12
+3.325000e+01 +2.093308e-01 +1.428475e+00 -4.075104e-12
+3.326667e+01 +3.203455e-01 +1.522371e+00 -3.597176e-12
+3.328333e+01 +1.860134e-01 +1.259514e+00 -3.468108e-12
+3.330000e+01 +4.740242e-01 +1.623974e+00 -2.762229e-12
+3.331667e+01 +3.368840e-01 +1.180729e+00 -2.135683e-12
+3.333333e+01 +4.601198e-01 +1.310076e+00 -1.685580e-12
+3.335000e+01 +7.289074e-02 +6.890216e-01 -2.094043e-12
+3.336667e+01 -5.446409e-02 +7.172013e-01 -2.881043e-12
+3.338333e+01 +4.153312e-02 +6.485903e-01 -2.025015e-12
+3.340000e+01 +1.228086e-01 +6.019572e-01 -1.329817e-12
+3.341667e+01 +1.078528e-01 +8.174634e-01 -2.000045e-12
+3.343333e+01 +7.365623e-02 +7.652614e-01 -2.008947e-12
+3.345000e+01 +2.662387e-01 +1.285434e+00 -2.189833e-12
+3.346667e+01 +5.479805e-03 +9.565267e-01 -2.880236e-12
+3.348333e+01 +3.686895e-01 +1.487785e+00 -1.946134e-12
+3.350000e+01 +4.051002e-01 +1.445785e+00 -1.548285e-12
+3.351667e+01 +1.949419e-01 +7.525875e-01 -1.029275e-12
+3.353333e+01 +2.281468e-02 +4.982574e-01 -1.413783e-12
+3.355000e+01 -1.187028e-01 +3.658241e-01 -1.929966e-12
+3.356667e+01 -3.258323e-02 +9.412134e-01 -2.844947e-12
+3.358333e+01 -9.257746e-02 +1.087280e+00 -3.579880e-12
+3.360000e+01 -3.287756e-01 +7.150200e-01 -4.115385e-12
+3.361667e+01 -3.730294e-01 +7.454642e-01 -4.449701e-12
+3.363333e+01 -3.561016e-01 +1.146267e+00 -5.334493e-12
+3.365000e+01 -3.749659e-01 +1.118169e+00 -5.350214e-12
+3.366667e+01 -2.723943e-01 +9.407788e-01 -4.232238e-12
+3.368333e+01 -2.688560e-01 +1.071272e+00 -4.497467e-12
+3.370000e+01 -4.934177e-01 +7.321429e-01 -5.052879e-12
+3.371667e+01 -3.339774e-01 +9.121980e-01 -4.466091e-12
+3.373333e+01 -9.289863e-02 +1.512673e+00 -4.390418e-12
+3.375000e+01 -2.175151e-01 +1.331979e+00 -4.707427e-12
+3.376667e+01 -1.282007e-01 +1.419773e+00 -4.313177e-12
+3.378333e+01 -9.370058e-02 +1.457627e+00 -4.141010e-12
+3.380000e+01 -8.795919e-02 +1.110122e+00 -3.283360e-12
+3.381667e+01 -2.540368e-01 +7.130267e-01 -3.414734e-12
+3.383333e+01 -2.775049e-01 +4.922044e-01 -3.038245e-12
+3.385000e+01 -8.978732e-02 +1.114810e+00 -3.211593e-12
+3.386667e+01 -7.252270e-02 +1.074231e+00 -2.984157e-12
+3.388333e+01 -7.216994e-02 +1.054256e+00 -2.909501e-12
+3.390000e+01 -1.556834e-01 +5.926758e-01 -2.412614e-12
+3.391667e+01 -8.010685e-02 +6.429938e-01 -2.020578e-12
+3.393333e+01 -1.541189e-02 +9.825710e-01 -2.320286e-12
+3.395000e+01 +8.983065e-02 +1.071831e+00 -1.825310e-12
+3.396667e+01 +1.530602e-01 +1.532814e+00 -2.376955e-12
+3.398333e+01 +3.593738e-01 +1.985075e+00 -1.967681e-12
+3.400000e+01 +2.652746e-01 +1.605429e+00 -1.763975e-12
+3.401667e+01 +2.223552e-01 +1.588546e+00 -1.946982e-12
+3.403333e+01 +4.192447e-01 +1.644884e+00 -7.506817e-13
+3.405000e+01 +3.865947e-01 +9.632384e-01 +3.421930e-13
+3.406667e+01 +5.042034e-01 +1.196372e+00 +7.003726e-13
+3.408333e+01 +4.823746e-01 +1.154432e+00 +6.790013e-13
+3.410000e+01 +5.736569e-01 +1.217585e+00 +1.144520e-12
+3.411667e+01 +2.856221e-01 +3.693319e-01 +9.458835e-13
+3.413333e+01 +2.343193e-01 +3.844312e-01 +6.306995e-13
+3.415000e+01 +3.058103e-01 +8.883123e-01 +1.706261e-13
+3.416667e+01 +3.814750e-01 +1.026263e+00 +3.757105e-13
+3.418333e+01 +4.492905e-01 +1.207491e+00 +4.556287e-13
+3.420000e+01 +3.608444e-01 +1.181323e+00 +3.629796e-16
+3.421667e+01 +3.185688e-01 +1.031112e+00 +2.155214e-14
+3.423333e+01 +2.464848e-01 +8.149617e-01 -1.482038e-14
+3.425000e+01 +2.871495e-01 +9.745402e-01 -4.835626e-14
+3.426667e+01 +3.467995e-01 +1.152966e+00 -6.201637e-15
+3.428333e+01 +2.732699e-01 +9.811412e-01 -1.264789e-13
+3.430000e+01 +1.571692e-01 +6.218436e-01 -1.791982e-13
+3.431667e+01 +4.105011e-01 +1.320791e+00 +9.823650e-14
+3.433333e+01 +3.286961e-01 +9.881577e-01 +1.879872e-13
+3.435000e+01 +5.369812e-01 +1.452954e+00 +5.866136e-13
+3.436667e+01 +6.016680e-01 +1.205329e+00 +1.314058e-12
+3.438333e+01 +3.972875e-01 +6.295685e-01 +1.131026e-12
+3.440000e+01 +4.055643e-01 +5.854833e-01 +1.229428e-12
+3.441667e+01 +5.335692e-01 +1.193488e+00 +9.354368e-13
+3.443333e+01 +5.626180e-01 +1.401103e+00 +7.534071e-13
+3.445000e+01 +5.567682e-01 +1.442936e+00 +6.491889e-13
+3.446667e+01 +4.402722e-01 +1.071529e+00 +6.185442e-13
+3.448333e+01 +6.211713e-01 +1.440433e+00 +9.260353e-13
+3.450000e+01 +5.934441e-01 +1.188768e+00 +1.135447e-12
+3.451667e+01 +7.138582e-01 +1.618368e+00 +1.058437e-12
+3.453333e+01 +6.435931e-01 +1.594062e+00 +7.637039e-13
+3.455000e+01 +5.114190e-01 +1.446422e+00 +3.784509e-13
+3.456667e+01 +5.539438e-01 +1.511620e+00 +4.518834e-13
+3.458333e+01 +6.824408e-01 +1.653813e+00 +7.806738e-13
+3.460000e+01 +5.850352e-01 +1.297213e+00 +8.157130e-13
+3.461667e+01 +4.458761e-01 +9.794632e-01 +6.427333e-13
+3.463333e+01 +7.376995e-01 +1.541820e+00 +1.067847e-12
+3.465000e+01 +6.701194e-01 +1.165046e+00 +1.238085e-12
+3.466667e+01 +7.795843e-01 +1.494389e+00 +1.222890e-12
+3.468333e+01 +5.535799e-01 +1.142608e+00 +8.039035e-13
+3.470000e+01 +6.334208e-01 +1.383540e+00 +7.752196e-13
+3.471667e+01 +6.934036e-01 +1.840612e+00 +4.421852e-13
+3.473333e+01 +4.435842e-01 +1.267757e+00 +2.140798e-13
+3.475000e+01 +3.462917e-01 +1.223661e+00 -7.376918e-14
+3.476667e+01 +3.043130e-01 +9.398424e-01 +7.485449e-14
+3.478333e+01 +4.313737e-01 +1.136818e+00 +2.717080e-13
+3.480000e+01 +8.332366e-02 +5.760690e-01 -2.797938e-13
+3.481667e+01 +3.896094e-01 +1.596074e+00 -3.579688e-13
+3.483333e+01 +2.080852e-01 +1.147567e+00 -4.875643e-13
+3.485000e+01 +3.019131e-01 +1.289125e+00 -3.290471e-13
+3.486667e+01 +2.400882e-01 +1.151426e+00 -3.883621e-13
+3.488333e+01 +3.500913e-01 +9.991698e-01 +1.193236e-13
+3.490000e+01 +1.784863e-01 +7.854520e-02 +4.795859e-13
+3.491667e+01 +2.667061e-01 +5.167555e-01 +3.295934e-13
+3.493333e+01 +3.641126e-01 +8.019309e-01 +3.589483e-13
+3.495000e+01 +2.995243e-01 +2.200664e-01 +7.313911e-13
+3.496667e+01 +4.836258e-01 +8.975318e-01 +6.421829e-13
+3.498333e+01 +6.537154e-01 +1.108086e+00 +9.627580e-13
+3.500000e+01 +8.186276e-01 +1.653865e+00 +9.267795e-13
+3.501667e+01 +6.524898e-01 +1.222501e+00 +8.333160e-13
+3.503333e+01 +4.438159e-01 +1.290675e+00 +1.633127e-13
+3.505000e+01 +6.105438e-01 +1.721609e+00 +2.351883e-13
+3.506667e+01 +5.726886e-01 +1.501327e+00 +3.151450e-13
+3.508333e+01 +4.623929e-01 +7.572895e-01 +6.420655e-13
+3.510000e+01 +6.824366e-01 +1.206946e+00 +8.460173e-13
+3.511667e+01 +5.836198e-01 +8.525462e-01 +8.737749e-13
+3.513333e+01 +5.148977e-01 +9.279499e-01 +6.206204e-13
+3.515000e+01 +4.875224e-01 +7.043541e-01 +7.244449e-13
+3.516667e+01 +5.728816e-01 +8.822159e-01 +7.791912e-13
+3.518333e+01 +6.649751e-01 +9.714571e-01 +9.214166e-13
+3.520000e+01 +6.062055e-01 +1.015017e+00 +7.281505e-13
+3.521667e+01 +5.395722e-01 +9.156507e-01 +6.339948e-13
+3.523333e+01 +4.702566e-01 +6.709100e-01 +6.506178e-13
+3.525000e+01 +7.560162e-01 +1.393683e+00 +7.323130e-13
+3.526667e+01 +6.288699e-01 +1.204272e+00 +5.758666e-13
+3.528333e+01 +2.774792e-01 +2.436665e-01 +5.181025e-13
+3.530000e+01 +4.682545e-01 +5.444740e-01 +6.941854e-13
+3.531667e+01 +5.024695e-01 +8.191990e-01 +5.441397e-13
+3.533333e+01 +6.573023e-01 +7.047925e-01 +9.551077e-13
+3.535000e+01 +7.339231e-01 +1.155509e+00 +7.567551e-13
+3.536667e+01 +8.985083e-01 +1.708268e+00 +6.593532e-13
+3.538333e+01 +7.259066e-01 +1.127444e+00 +7.240619e-13
+3.540000e+01 +5.597892e-01 +1.021694e+00 +4.580585e-13
+3.541667e+01 +5.891642e-01 +1.463232e+00 +1.753699e-13
+3.543333e+01 +7.506139e-01 +1.410196e+00 +5.018754e-13
+3.545000e+01 +7.212720e-01 +1.481934e+00 +3.824020e-13
+3.546667e+01 +7.251540e-01 +1.312600e+00 +4.897076e-13
+3.548333e+01 +7.106293e-01 +1.199648e+00 +5.251189e-13
+3.550000e+01 +1.007816e+00 +1.663108e+00 +7.140827e-13
+3.551667e+01 +1.045599e+00 +1.678982e+00 +7.460928e-13
+3.553333e+01 +7.343677e-01 +1.173425e+00 +5.505693e-13
+3.555000e+01 +6.574965e-01 +9.432836e-01 +5.525136e-13
+3.556667e+01 +7.538396e-01 +9.621981e-01 +6.655522e-13
+3.558333e+01 +5.137430e-01 +3.827696e-01 +6.458926e-13
+3.560000e+01 +3.544013e-01 +1.250463e-01 +5.517772e-13
+3.561667e+01 +5.800991e-01 +9.612429e-01 +3.437753e-13
+3.563333e+01 +3.510622e-01 +6.460007e-01 +1.915744e-13
+3.565000e+01 +4.925156e-01 +1.087197e+00 +1.087178e-13
+3.566667e+01 +6.274781e-01 +1.225753e+00 +2.069307e-13
+3.568333e+01 +5.569075e-01 +1.174775e+00 +1.279412e-13
+3.570000e+01 +7.306339e-01 +1.377213e+00 +2.435000e-13
+3.571667e+01 +7.575223e-01 +1.289769e+00 +3.257386e-13
+3.573333e+01 +6.729433e-01 +1.323027e+00 +1.845089e-13
+3.575000e+01 +4.867022e-01 +1.029455e+00 +9.673505e-14
+3.576667e+01 +4.097642e-01 +7.805063e-01 +1.302770e-13
+3.578333e+01 +4.305445e-01 +6.418502e-01 +2.318440e-13
+3.580000e+01 +4.579549e-01 +9.418223e-01 +9.454745e-14
+3.581667e+01 +3.292896e-01 +5.305810e-01 +1.533198e-13
+3.583333e+01 +1.871122e-01 +4.784066e-01 -7.002310e-15
+3.585000e+01 +1.656368e-01 +1.870280e-01 +1.269142e-13
+3.586667e+01 +1.572407e-01 +7.094226e-03 +2.159818e-13
+3.588333e+01 +1.468435e-01 +3.975146e-01 -2.308411e-14
+3.590000e+01 +3.594969e-01 +6.214765e-01 +1.308645e-13
+3.591667e+01 +2.934689e-01 +2.919606e-01 +2.305176e-13
+3.593333e+01 +6.505433e-01 +6.758834e-01 +4.760465e-13
+3.595000e+01 +6.018002e-01 +5.316089e-01 +4.919139e-13
+3.596667e+01 +6.872929e-01 +8.505074e-01 +4.119209e-13
+3.598333e+01 +6.678449e-01 +6.455365e-01 +4.973105e-13
+3.600000e+01 +5.867146e-01 +2.482156e-01 +6.164940e-13
+3.601667e+01 +5.739280e-01 +2.306618e-02 +7.213039e-13
+3.603333e+01 +4.604919e-01 -9.570573e-02 +6.469779e-13
+3.605000e+01 +5.100758e-01 +3.046967e-03 +6.397381e-13
+3.606667e+01 +4.977023e-01 +8.793677e-02 +5.682335e-13
+3.608333e+01 +3.325396e-01 +5.478905e-02 +3.904961e-13
+3.610000e+01 +4.641689e-01 +3.491962e-01 +3.620602e-13
+3.611667e+01 +6.171609e-01 +7.268075e-01 +3.069884e-13
+3.613333e+01 +5.907763e-01 +5.639615e-01 +3.665183e-13
+3.615000e+01 +5.670614e-01 +4.516629e-01 +3.992977e-13
+3.616667e+01 +8.389739e-01 +1.056548e+00 +3.347878e-13
+3.618333e+01 +6.373497e-01 +7.555597e-01 +2.861010e-13
+3.620000e+01 +5.973869e-01 +6.938618e-01 +2.715240e-13
+3.621667e+01 +9.232075e-01 +1.266560e+00 +2.733864e-13
+3.623333e+01 +6.643237e-01 +1.103629e+00 +9.742916e-14
+3.625000e+01 +6.431731e-01 +1.253007e+00 -1.157187e-14
+3.626667e+01 +6.159851e-01 +1.135483e+00 +1.966808e-14
+3.628333e+01 +6.357852e-01 +1.095150e+00 +5.614625e-14
+3.630000e+01 +7.207440e-01 +1.343996e+00 +6.713379e-15
+3.631667e+01 +5.172891e-01 +9.179581e-01 +2.851308e-14
+3.633333e+01 +6.721571e-01 +1.085964e+00 +8.770225e-14
+3.635000e+01 +5.701866e-01 +9.253556e-01 +7.241501e-14
+3.636667e+01 +7.524032e-01 +1.136578e+00 +1.355122e-13
+3.638333e+01 +5.142829e-01 +9.043030e-01 +3.411218e-14
+3.640000e+01 +4.582620e-01 +9.834011e-01 -5.049473e-14
+3.641667e+01 +2.819937e-01 +7.376336e-01 -9.167255e-14
+3.643333e+01 +4.927576e-01 +1.204288e+00 -1.172753e-13
+3.645000e+01 +4.061016e-01 +1.154779e+00 -1.679617e-13
+3.646667e+01 +3.472420e-01 +8.853361e-01 -9.957824e-14
+3.648333e+01 +1.310514e-01 +4.570777e-01 -9.953403e-14
+3.650000e+01 +1.916276e-01 +2.682456e-01 +3.606539e-14
+3.651667e+01 +4.027604e-01 +6.857594e-01 +4.186600e-14
+3.653333e+01 +6.582648e-01 +8.246528e-01 +2.045190e-13
+3.655000e+01 +6.894213e-01 +1.035285e+00 +1.425466e-13
+3.656667e+01 +7.234746e-01 +1.279792e+00 +6.914825e-14
+3.658333e+01 +7.288545e-01 +9.379924e-01 +2.115358e-13
+3.660000e+01 +8.692057e-01 +9.210336e-01 +3.284075e-13
+3.661667e+01 +6.263130e-01 +4.623513e-01 +3.193732e-13
+3.663333e+01 +4.594587e-01 +3.526853e-01 +2.320898e-13
+3.665000e+01 +5.373251e-01 +7.018743e-01 +1.480774e-13
+3.666667e+01 +6.285404e-01 +8.493818e-01 +1.544074e-13
+3.668333e+01 +6.506062e-01 +6.469582e-01 +2.463409e-13
+3.670000e+01 +5.788624e-01 +3.227401e-01 +3.166448e-13
+3.671667e+01 +6.879930e-01 +5.225600e-01 +3.129195e-13
+3.673333e+01 +5.623807e-01 +6.642166e-01 +1.642379e-13
+3.675000e+01 +4.823346e-01 +4.415991e-01 +1.901070e-13
+3.676667e+01 +3.978479e-01 +5.171056e-01 +9.839046e-14
+3.678333e+01 +7.204761e-01 +8.103535e-01 +2.078059e-13
+3.680000e+01 +3.547509e-01 +3.143757e-01 +1.403722e-13
+3.681667e+01 +5.637877e-01 +6.068265e-01 +1.718015e-13
+3.683333e+01 +6.952009e-01 +5.595650e-01 +2.740027e-13
+3.685000e+01 +7.465599e-01 +5.649433e-01 +3.023963e-13
+3.686667e+01 +8.032964e-01 +7.711136e-01 +2.596291e-13
+3.688333e+01 +3.395752e-01 +7.598728e-02 +2.143965e-13
+3.690000e+01 +7.640870e-01 +8.851187e-01 +1.828424e-13
+3.691667e+01 +5.541216e-01 +6.909685e-01 +1.189043e-13
+3.693333e+01 +8.336471e-01 +1.053145e+00 +1.553446e-13
+3.695000e+01 +6.616406e-01 +6.391654e-01 +1.933400e-13
+3.696667e+01 +7.773376e-01 +1.031529e+00 +1.195392e-13
+3.698333e+01 +8.129013e-01 +1.049465e+00 +1.290687e-13
+3.700000e+01 +6.998423e-01 +9.946178e-01 +8.029832e-14
+3.701667e+01 +8.584434e-01 +8.720074e-01 +2.029424e-13
+3.703333e+01 +9.609007e-01 +7.521521e-01 +2.914806e-13
+3.705000e+01 +1.003469e+00 +8.719326e-01 +2.686815e-13
+3.706667e+01 +1.049130e+00 +8.554054e-01 +2.891415e-13
+3.708333e+01 +1.210181e+00 +9.282114e-01 +3.339433e-13
+3.710000e+01 +1.025082e+00 +7.447341e-01 +2.956457e-13
+3.711667e+01 +1.111103e+00 +7.111194e-01 +3.320189e-13
+3.713333e+01 +1.337782e+00 +9.385880e-01 +3.456352e-13
+3.715000e+01 +1.075307e+00 +2.360452e-01 +4.374355e-13
+3.716667e+01 +1.139161e+00 +2.031810e-01 +4.580671e-13
+3.718333e+01 +1.205439e+00 +4.547081e-01 +3.928679e-13
+3.720000e+01 +1.394868e+00 +6.192934e-01 +3.977185e-13
+3.721667e+01 +1.322972e+00 +5.769553e-01 +3.701339e-13
+3.723333e+01 +1.544251e+00 +7.755129e-01 +3.688411e-13
+3.725000e+01 +1.392289e+00 +8.616993e-01 +2.781786e-13
+3.726667e+01 +1.024905e+00 +8.208537e-01 +1.616076e-13
+3.728333e+01 +6.498075e-01 +3.959542e-01 +1.585362e-13
+3.730000e+01 +9.258068e-01 +4.561265e-01 +2.109044e-13
+3.731667e+01 +1.075069e+00 +4.286003e-01 +2.516002e-13
+3.733333e+01 +8.010125e-01 +2.734533e-01 +2.077105e-13
+3.735000e+01 +7.498735e-01 +3.429695e-01 +1.637904e-13
+3.736667e+01 +5.982975e-01 +2.726513e-01 +1.334950e-13
+3.738333e+01 +1.105462e+00 +9.252154e-01 +7.915057e-14
+3.740000e+01 +1.546610e+00 +1.207258e+00 +1.140646e-13
+3.741667e+01 +1.219238e+00 +9.425984e-01 +9.482768e-14
+3.743333e+01 +1.025900e+00 +6.618018e-01 +1.157199e-13
+3.745000e+01 +1.361301e+00 +1.051145e+00 +9.073968e-14
+3.746667e+01 +7.747396e-01 +5.125796e-01 +8.299769e-14
+3.748333e+01 +6.318766e-01 +5.196422e-01 +4.173780e-14
+3.750000e+01 +5.994007e-01 +3.295049e-01 +8.017528e-14
+3.751667e+01 +7.196492e-01 +5.963600e-01 +3.652186e-14
+3.753333e+01 +7.507864e-01 +7.332963e-01 +6.085314e-15
+3.755000e+01 +8.654933e-01 +8.182402e-01 +9.984046e-15
+3.756667e+01 +7.899556e-01 +7.246038e-01 +1.395786e-14
+3.758333e+01 +1.177269e+00 +9.316870e-01 +5.151999e-14
+3.760000e+01 +9.549263e-01 +6.490503e-01 +6.811482e-14
+3.761667e+01 +8.680689e-01 +5.803551e-01 +6.363602e-14
+3.763333e+01 +8.917127e-01 +5.383979e-01 +7.759942e-14
+3.765000e+01 +5.953591e-01 +3.172080e-01 +6.359198e-14
+3.766667e+01 +5.981359e-01 +4.806794e-01 +2.369425e-14
+3.768333e+01 +7.698288e-01 +6.843110e-01 +1.175920e-14
+3.770000e+01 +9.728695e-01 +8.791207e-01 +9.163545e-15
+3.771667e+01 +1.338488e+00 +1.132250e+00 +2.871015e-14
+3.773333e+01 +1.500587e+00 +1.140866e+00 +6.027351e-14
+3.775000e+01 +1.510010e+00 +1.062390e+00 +7.838077e-14
+3.776667e+01 +1.125861e+00 +8.262371e-01 +5.220614e-14
+3.778333e+01 +1.487333e+00 +1.261213e+00 +2.796570e-14
+3.780000e+01 +1.234642e+00 +9.472836e-01 +4.371229e-14
+3.781667e+01 +1.351177e+00 +1.035588e+00 +4.573753e-14
+3.783333e+01 +1.144998e+00 +7.764158e-01 +5.865523e-14
+3.785000e+01 +1.037463e+00 +8.447338e-01 +2.501889e-14
+3.786667e+01 +1.276364e+00 +9.600001e-01 +4.242410e-14
+3.788333e+01 +1.253312e+00 +8.130142e-01 +6.501731e-14
+3.790000e+01 +1.182437e+00 +9.734849e-01 +2.168574e-14
+3.791667e+01 +1.259624e+00 +1.185172e+00 -5.900446e-15
+3.793333e+01 +8.815070e-01 +8.355274e-01 -4.947128e-15
+3.795000e+01 +1.068704e+00 +9.522664e-01 +4.477040e-15
+3.796667e+01 +1.234035e+00 +1.171199e+00 -6.685434e-15
+3.798333e+01 +1.247071e+00 +1.141151e+00 +6.584970e-16
+3.800000e+01 +7.819340e-01 +6.668113e-01 +7.902164e-15
+3.801667e+01 +8.385617e-01 +6.032204e-01 +2.683274e-14
+3.803333e+01 +1.391123e+00 +1.026891e+00 +4.040071e-14
+3.805000e+01 +1.270415e+00 +8.302184e-01 +5.388400e-14
+3.806667e+01 +1.054092e+00 +8.875055e-01 +1.352138e-14
+3.808333e+01 +1.193536e+00 +1.069327e+00 +4.633136e-15
+3.810000e+01 +1.032485e+00 +1.010706e+00 -9.085040e-15
+3.811667e+01 +9.492236e-01 +8.945573e-01 -3.186362e-15
+3.813333e+01 +1.296959e+00 +8.124897e-01 +5.663555e-14
+3.815000e+01 +1.116829e+00 +5.024532e-01 +7.772877e-14
+3.816667e+01 +1.807179e+00 +9.465638e-01 +1.035148e-13
+3.818333e+01 +1.238981e+00 +6.395155e-01 +7.404408e-14
+3.820000e+01 +1.062140e+00 +5.656843e-01 +6.084057e-14
+3.821667e+01 +7.212659e-01 +5.463672e-01 +1.974700e-14
+3.823333e+01 +4.512682e-01 +5.110403e-01 -1.003019e-14
+3.825000e+01 +3.632544e-01 +5.686760e-01 -3.038220e-14
+3.826667e+01 +6.084783e-02 +2.168811e-01 -1.869587e-14
+3.828333e+01 +2.442862e-01 +3.107814e-01 -9.820099e-15
+3.830000e+01 +5.353378e-01 +6.686426e-01 -2.514658e-14
+3.831667e+01 +8.239200e-01 +8.343729e-01 -1.274954e-14
+3.833333e+01 +8.561942e-01 +7.755396e-01 -5.815330e-16
+3.835000e+01 +1.422051e+00 +1.503814e+00 -3.215989e-14
+3.836667e+01 +1.160486e+00 +1.127760e+00 -1.312218e-14
+3.838333e+01 +4.735684e-01 +7.880103e-01 -5.034503e-14
+3.840000e+01 +2.005117e-02 +7.586561e-01 -1.001330e-13
+3.841667e+01 +6.257741e-01 +1.074596e+00 -6.622272e-14
+3.843333e+01 +1.672953e-01 +7.317316e-01 -7.775977e-14
+3.845000e+01 +4.678863e-01 +7.999711e-01 -4.851045e-14
+3.846667e+01 +6.844179e-01 +1.018398e+00 -4.781714e-14
+3.848333e+01 +8.403868e-01 +8.390467e-01 -6.145265e-15
+3.850000e+01 +9.602406e-01 +8.213687e-01 +1.153479e-14
+3.851667e+01 +7.812838e-01 +6.603736e-01 +1.011845e-14
+3.853333e+01 +8.707975e-01 +5.857797e-01 +3.023121e-14
+3.855000e+01 +9.788340e-01 +5.394527e-01 +4.892128e-14
+3.856667e+01 +1.201172e+00 +6.742033e-01 +5.939264e-14
+3.858333e+01 +1.215642e+00 +6.249895e-01 +6.663195e-14
+3.860000e+01 +1.359494e+00 +6.023947e-01 +8.480424e-14
+3.861667e+01 +1.495574e+00 +5.529497e-01 +1.042766e-13
+3.863333e+01 +9.489993e-01 +2.038013e-01 +8.531938e-14
+3.865000e+01 +7.032342e-01 +4.393682e-01 +3.118514e-14
+3.866667e+01 +7.429836e-01 +5.563584e-01 +2.048188e-14
+3.868333e+01 +7.180521e-01 +4.978323e-01 +2.344363e-14
+3.870000e+01 +1.957255e-01 +1.613050e-01 +7.274032e-15
+3.871667e+01 +1.320086e+00 +8.508798e-01 +4.288274e-14
+3.873333e+01 +1.235909e+00 +9.322115e-01 +2.413595e-14
+3.875000e+01 +1.102828e+00 +8.790752e-01 +1.596375e-14
+3.876667e+01 +1.134514e+00 +8.725171e-01 +1.872388e-14
+3.878333e+01 +1.428479e+00 +9.821892e-01 +3.379191e-14
+3.880000e+01 +1.310790e+00 +6.711106e-01 +5.477897e-14
+3.881667e+01 +7.686052e-01 +8.964358e-02 +6.591626e-14
+3.883333e+01 +1.012850e+00 +1.925014e-01 +7.534874e-14
+3.885000e+01 +1.188976e+00 +4.617271e-01 +6.118419e-14
+3.886667e+01 +1.462305e+00 +6.892637e-01 +5.938657e-14
+3.888333e+01 +1.170285e+00 +4.317392e-01 +6.047219e-14
+3.890000e+01 +6.999279e-01 +1.649942e-01 +4.830431e-14
+3.891667e+01 +7.746571e-01 +2.483461e-01 +4.441559e-14
+3.893333e+01 +1.052632e+00 +3.543619e-01 +5.487760e-14
+3.895000e+01 +1.511299e+00 +8.554326e-01 +3.851990e-14
+3.896667e+01 +1.615220e+00 +1.110712e+00 +1.933295e-14
+3.898333e+01 +1.070875e+00 +7.966056e-01 +8.228665e-15
+3.900000e+01 +7.528177e-01 +6.625649e-01 -3.366522e-15
+3.901667e+01 +4.929358e-01 +5.174730e-01 -9.399764e-15
+3.903333e+01 +1.040430e+00 +1.041210e+00 -1.978046e-14
+3.905000e+01 +7.434632e-01 +7.240455e-01 -1.208333e-14
+3.906667e+01 +8.385876e-01 +8.216738e-01 -1.419744e-14
+3.908333e+01 +8.456564e-01 +8.408806e-01 -1.536593e-14
+3.910000e+01 +1.164805e+00 +1.122773e+00 -1.731463e-14
+3.911667e+01 +1.317636e+00 +1.015740e+00 +3.346567e-15
+3.913333e+01 +1.268586e+00 +8.957465e-01 +1.048325e-14
+3.915000e+01 +1.306257e+00 +9.246584e-01 +1.092837e-14
+3.916667e+01 +7.028754e-01 +6.986465e-01 -1.100643e-14
+3.918333e+01 +1.237238e+00 +1.113749e+00 -8.646548e-15
+3.920000e+01 +1.197099e+00 +1.117499e+00 -1.125295e-14
+3.921667e+01 +8.555034e-01 +6.738575e-01 +1.222287e-15
+3.923333e+01 +1.273809e+00 +9.766521e-01 +5.402672e-15
+3.925000e+01 +6.692539e-01 +4.932092e-01 +3.690225e-15
+3.926667e+01 +8.594620e-01 +5.318295e-01 +1.312589e-14
+3.928333e+01 +5.848312e-01 +3.265082e-01 +1.137992e-14
+3.930000e+01 +7.820400e-01 +4.630821e-01 +1.371399e-14
+3.931667e+01 +1.290738e+00 +9.161408e-01 +1.182086e-14
+3.933333e+01 +8.117823e-01 +6.641742e-01 +8.999512e-16
+3.935000e+01 +1.954123e+00 +1.522119e+00 +7.845131e-15
+3.936667e+01 +1.398617e+00 +9.881536e-01 +1.264462e-14
+3.938333e+01 +7.913633e-01 +5.221912e-01 +9.770368e-15
+3.940000e+01 +1.466234e+00 +9.485044e-01 +1.902683e-14
+3.941667e+01 +1.577182e+00 +9.323110e-01 +2.603705e-14
+3.943333e+01 +1.674721e+00 +8.999855e-01 +3.299432e-14
+3.945000e+01 +1.160823e+00 +7.864814e-01 +1.315183e-14
+3.946667e+01 +1.233594e+00 +9.056340e-01 +8.748677e-15
+3.948333e+01 +9.741321e-01 +4.326711e-01 +2.468067e-14
+3.950000e+01 +6.368459e-01 -7.240014e-02 +3.872278e-14
+3.951667e+01 +8.446379e-01 +2.824462e-01 +2.667445e-14
+3.953333e+01 +8.616825e-01 +5.935701e-02 +4.104642e-14
+3.955000e+01 +1.409063e+00 +3.552573e-01 +4.943919e-14
+3.956667e+01 +1.705952e+00 +5.958603e-01 +4.825040e-14
+3.958333e+01 +1.191276e+00 +3.679226e-01 +3.746049e-14
+3.960000e+01 +6.615344e-01 +1.063067e-01 +2.830731e-14
+3.961667e+01 +4.479409e-01 +9.145154e-02 +1.870192e-14
+3.963333e+01 +1.266090e+00 +4.422125e-01 +3.443466e-14
+3.965000e+01 +1.559342e+00 +7.455296e-01 +2.852155e-14
+3.966667e+01 +9.913964e-01 +5.038875e-01 +1.729928e-14
+3.968333e+01 +1.099702e+00 +6.707062e-01 +1.130091e-14
+3.970000e+01 +9.848569e-01 +5.915933e-01 +1.048846e-14
+3.971667e+01 +5.860140e-01 +2.714940e-01 +1.185011e-14
+3.973333e+01 +1.049237e+00 +3.752672e-01 +2.534469e-14
+3.975000e+01 +1.008274e+00 +3.235233e-01 +2.630349e-14
+3.976667e+01 +7.355260e-01 +1.417396e-01 +2.516143e-14
+3.978333e+01 +3.260719e-01 +6.485583e-02 +1.192683e-14
+3.980000e+01 +4.567922e-01 +7.200502e-02 +1.682568e-14
+3.981667e+01 +7.280066e-01 +2.294149e-01 +1.870270e-14
+3.983333e+01 +6.576368e-01 +2.845846e-01 +1.209964e-14
+3.985000e+01 +1.034296e+00 +4.597269e-01 +1.745642e-14
+3.986667e+01 +1.114819e+00 +3.018460e-01 +3.024292e-14
+3.988333e+01 +1.490999e+00 +5.506090e-01 +3.060935e-14
+3.990000e+01 +1.326810e+00 +3.788691e-01 +3.383191e-14
+3.991667e+01 +1.581753e+00 +4.927224e-01 +3.652732e-14
+3.993333e+01 +8.756345e-01 +1.510836e-01 +2.900651e-14
+3.995000e+01 +7.196275e-01 +2.289142e-01 +1.761910e-14
+3.996667e+01 +1.045034e+00 +4.324779e-01 +1.722405e-14
+3.998333e+01 +1.520680e+00 +7.753576e-01 +1.412334e-14
+4.000000e+01 +1.400913e+00 +6.446883e-01 +1.683747e-14
+4.001667e+01 +1.336176e+00 +6.478992e-01 +1.372159e-14
+4.003333e+01 +1.339035e+00 +7.333643e-01 +8.336102e-15
+4.005000e+01 +8.771787e-01 +5.375715e-01 +2.860311e-15
+4.006667e+01 +1.754518e-01 +3.124543e-01 -9.163448e-15
+4.008333e+01 +9.351938e-01 +6.679595e-01 -3.030884e-15
+4.010000e+01 +1.382360e+00 +9.399733e-01 -2.885819e-15
+4.011667e+01 +1.135900e+00 +8.923549e-01 -8.809815e-15
+4.013333e+01 +1.192896e+00 +9.218313e-01 -8.433879e-15
+4.015000e+01 +3.522781e-01 +4.283478e-01 -1.091645e-14
+4.016667e+01 +4.044878e-01 +3.881683e-01 -7.011110e-15
+4.018333e+01 +8.361102e-01 +6.411735e-01 -5.298433e-15
+4.020000e+01 +1.046162e+00 +8.109698e-01 -6.661831e-15
+4.021667e+01 +1.208781e+00 +8.886827e-01 -4.949907e-15
+4.023333e+01 +1.077203e+00 +8.546279e-01 -7.324356e-15
+4.025000e+01 +8.337325e-01 +6.591773e-01 -5.690287e-15
+4.026667e+01 +8.522537e-01 +4.846476e-01 +3.229546e-15
+4.028333e+01 +1.152390e+00 +6.704947e-01 +4.409970e-15
+4.030000e+01 +8.960621e-01 +5.155272e-01 +3.622228e-15
+4.031667e+01 +9.588672e-01 +5.697264e-01 +3.213265e-15
+4.033333e+01 +9.766514e-01 +5.372630e-01 +5.247020e-15
+4.035000e+01 +1.228256e+00 +7.026579e-01 +5.422277e-15
+4.036667e+01 +3.628294e-01 +3.593389e-01 -4.890624e-15
+4.038333e+01 +4.223893e-01 +6.535658e-01 -1.599285e-14
+4.040000e+01 +2.826861e-01 +5.222121e-01 -1.440276e-14
+4.041667e+01 +6.406045e-01 +6.626537e-01 -9.749789e-15
+4.043333e+01 +1.282316e+00 +9.360437e-01 -2.184564e-15
+4.045000e+01 +7.602039e-01 +4.976549e-01 +8.241806e-16
+4.046667e+01 +8.538168e-01 +3.609392e-01 +9.060547e-15
+4.048333e+01 +1.239068e+00 +6.086014e-01 +1.004260e-14
+4.050000e+01 +1.331468e+00 +8.200684e-01 +4.233595e-15
+4.051667e+01 +9.083409e-01 +7.350674e-01 -3.899037e-15
+4.053333e+01 +1.117486e+00 +6.927208e-01 +3.359003e-15
+4.055000e+01 +7.614272e-01 +6.608150e-01 -4.840768e-15
+4.056667e+01 +1.211475e+00 +8.356408e-01 +5.536622e-16
+4.058333e+01 +1.214252e+00 +8.258347e-01 +1.035683e-15
+4.060000e+01 +1.018579e+00 +3.931788e-01 +1.158106e-14
+4.061667e+01 +1.599977e+00 +7.743235e-01 +1.274113e-14
+4.063333e+01 +1.506258e+00 +8.801299e-01 +6.670459e-15
+4.065000e+01 +1.207364e+00 +7.763102e-01 +2.991187e-15
+4.066667e+01 +8.055954e-01 +6.687674e-01 -2.884787e-15
+4.068333e+01 +1.131139e+00 +9.236187e-01 -3.769296e-15
+4.070000e+01 +9.185008e-01 +9.693598e-01 -1.008864e-14
+4.071667e+01 +1.061621e+00 +1.091048e+00 -1.053243e-14
+4.073333e+01 +8.157829e-01 +9.575461e-01 -1.179144e-14
+4.075000e+01 +9.900597e-01 +1.138707e+00 -1.298724e-14
+4.076667e+01 +9.791995e-01 +1.185781e+00 -1.418062e-14
+4.078333e+01 +1.015733e+00 +1.201067e+00 -1.328693e-14
+4.080000e+01 +6.696481e-01 +9.249413e-01 -1.295858e-14
+4.081667e+01 +6.222504e-01 +7.909002e-01 -9.975727e-15
+4.083333e+01 +1.180809e+00 +8.759806e-01 +4.250047e-16
+4.085000e+01 +1.025441e+00 +8.195263e-01 -1.049424e-15
+4.086667e+01 +1.096030e+00 +8.675354e-01 -4.076476e-16
+4.088333e+01 +1.483471e+00 +1.203076e+00 -2.623373e-16
+4.090000e+01 +5.547194e-01 +6.779160e-01 -6.264507e-15
+4.091667e+01 +1.322207e+00 +1.019288e+00 +1.512085e-15
+4.093333e+01 +1.367022e+00 +1.022777e+00 +2.510572e-15
+4.095000e+01 +1.476626e+00 +1.052581e+00 +4.099927e-15
+4.096667e+01 +1.112858e+00 +8.775104e-01 +1.196275e-15
+4.098333e+01 +1.135825e+00 +1.084755e+00 -2.753945e-15
+4.100000e+01 +1.358380e+00 +1.122405e+00 +6.542669e-16
+4.101667e+01 +1.179070e+00 +1.031703e+00 -6.065768e-16
+4.103333e+01 +1.107618e+00 +6.983274e-01 +4.951247e-15
+4.105000e+01 +8.348249e-01 +6.452347e-01 +1.324237e-15
+4.106667e+01 +6.781073e-01 +3.629278e-01 +4.301895e-15
+4.108333e+01 +1.413717e+00 +6.610907e-01 +1.125671e-14
+4.110000e+01 +1.334533e+00 +5.647088e-01 +1.176971e-14
+4.111667e+01 +1.230155e+00 +5.547701e-01 +1.012878e-14
+4.113333e+01 +1.409644e+00 +8.126196e-01 +7.862177e-15
+4.115000e+01 +1.261888e+00 +6.263127e-01 +8.945243e-15
+4.116667e+01 +1.224219e+00 +7.010158e-01 +6.727732e-15
+4.118333e+01 +1.771765e+00 +1.240335e+00 +4.657054e-15
+4.120000e+01 +1.853518e+00 +1.135339e+00 +7.626569e-15
+4.121667e+01 +1.507177e+00 +8.054766e-01 +8.369724e-15
+4.123333e+01 +1.589406e+00 +8.591874e-01 +8.306558e-15
+4.125000e+01 +1.661043e+00 +8.934503e-01 +8.402362e-15
+4.126667e+01 +1.238744e+00 +7.091776e-01 +5.718957e-15
+4.128333e+01 +1.154453e+00 +7.032551e-01 +4.457831e-15
+4.130000e+01 +1.402279e+00 +8.600223e-01 +4.782104e-15
+4.131667e+01 +1.222401e+00 +8.206968e-01 +2.925749e-15
+4.133333e+01 +1.052849e+00 +8.118943e-01 +7.472907e-16
+4.135000e+01 +1.695725e+00 +1.214599e+00 +2.046977e-15
+4.136667e+01 +1.050056e+00 +8.988106e-01 -9.353134e-16
+4.138333e+01 +1.247790e+00 +1.039357e+00 -7.934287e-16
+4.140000e+01 +9.592780e-01 +8.119800e-01 -7.979583e-16
+4.141667e+01 +4.444275e-02 +4.537008e-01 -6.271260e-15
+4.143333e+01 +1.016275e+00 +1.031277e+00 -3.566086e-15
+4.145000e+01 +8.108074e-01 +9.047957e-01 -4.079427e-15
+4.146667e+01 +8.360182e-01 +7.655853e-01 -1.701437e-15
+4.148333e+01 +1.282414e+00 +1.263146e+00 -3.706189e-15
+4.150000e+01 +1.352444e+00 +1.253043e+00 -2.657031e-15
+4.151667e+01 +1.123729e+00 +9.486800e-01 -9.368344e-16
+4.153333e+01 +1.121763e+00 +1.022973e+00 -1.850413e-15
+4.155000e+01 +7.800176e-01 +6.815386e-01 -9.984268e-16
+4.156667e+01 +1.274482e+00 +9.766886e-01 +7.007012e-16
+4.158333e+01 +5.093772e-01 +3.749429e-01 +2.285469e-16
+4.160000e+01 +2.292073e-01 +2.895517e-01 -1.660558e-15
+4.161667e+01 +8.392639e-01 +8.791143e-01 -2.623594e-15
+4.163333e+01 +1.138072e+00 +1.054804e+00 -1.564824e-15
+4.165000e+01 +8.754871e-01 +9.118044e-01 -2.529561e-15
+4.166667e+01 +1.085800e+00 +1.024365e+00 -1.561023e-15
+4.168333e+01 +8.109888e-01 +5.972639e-01 +8.007283e-16
+4.170000e+01 +4.605964e-01 +3.991049e-01 -4.572098e-16
+4.171667e+01 +9.517953e-01 +6.550026e-01 +1.869863e-15
+4.173333e+01 +1.114483e+00 +9.466872e-01 +2.341553e-16
+4.175000e+01 +2.698353e-01 +3.827001e-01 -2.039978e-15
+4.176667e+01 +2.876381e-01 +4.072682e-01 -2.063470e-15
+4.178333e+01 +6.934894e-01 +8.786499e-01 -3.108375e-15
+4.180000e+01 +1.006392e+00 +1.070778e+00 -1.883410e-15
+4.181667e+01 +8.512117e-01 +7.154599e-01 +4.822159e-16
+4.183333e+01 +6.929143e-01 +4.351438e-01 +1.978120e-15
+4.185000e+01 +6.834719e-01 +3.979583e-01 +2.359238e-15
+4.186667e+01 +7.338893e-01 +4.745579e-01 +2.124280e-15
+4.188333e+01 +9.421422e-01 +6.426250e-01 +2.518225e-15
+4.190000e+01 +7.628851e-01 +3.806921e-01 +3.536118e-15
+4.191667e+01 +7.700113e-01 +5.181827e-01 +2.164068e-15
+4.193333e+01 +1.411001e+00 +1.058183e+00 +2.891446e-15
+4.195000e+01 +6.626292e-01 +7.069370e-01 -8.598186e-16
+4.196667e+01 +9.035761e-01 +8.669439e-01 -1.473270e-16
+4.198333e+01 +1.018569e+00 +8.104077e-01 +1.581280e-15
+4.200000e+01 +5.468668e-01 +4.869723e-01 +3.324779e-16
+4.201667e+01 +9.510518e-01 +5.908649e-01 +3.168691e-15
+4.203333e+01 +1.261389e+00 +8.768429e-01 +3.230008e-15
+4.205000e+01 +1.057012e+00 +8.365046e-01 +1.707233e-15
+4.206667e+01 +1.268103e+00 +9.610617e-01 +2.390015e-15
+4.208333e+01 +7.521542e-01 +6.584569e-01 +6.134353e-16
+4.210000e+01 +1.384745e+00 +1.083929e+00 +2.156780e-15
+4.211667e+01 +1.306741e+00 +1.065366e+00 +1.616286e-15
+4.213333e+01 +1.286552e+00 +1.096735e+00 +1.123207e-15
+4.215000e+01 +8.311528e-01 +5.120650e-01 +2.512302e-15
+4.216667e+01 +1.169027e+00 +6.496268e-01 +4.049513e-15
+4.218333e+01 +9.889765e-01 +6.790986e-01 +2.261222e-15
+4.220000e+01 +9.875561e-01 +6.710391e-01 +2.278334e-15
+4.221667e+01 +9.964343e-01 +7.081558e-01 +1.987107e-15
+4.223333e+01 +4.819925e-01 +5.476205e-01 -7.615261e-16
+4.225000e+01 +5.442038e-01 +6.061105e-01 -7.909514e-16
+4.226667e+01 +6.949323e-01 +6.188657e-01 +2.820937e-16
+4.228333e+01 +9.638305e-01 +5.809966e-01 +2.749279e-15
+4.230000e+01 +9.452619e-01 +2.612425e-01 +5.238257e-15
+4.231667e+01 +9.779697e-01 +1.812539e-01 +6.138892e-15
+4.233333e+01 +1.163379e+00 +4.830264e-01 +4.952736e-15
+4.235000e+01 +1.341571e+00 +4.814128e-01 +6.209781e-15
+4.236667e+01 +1.638647e+00 +5.660537e-01 +7.572554e-15
+4.238333e+01 +1.542386e+00 +4.735001e-01 +7.555288e-15
+4.240000e+01 +1.769833e+00 +4.329023e-01 +9.212737e-15
+4.241667e+01 +2.009076e+00 +8.883048e-01 +6.758706e-15
+4.243333e+01 +1.620819e+00 +6.117576e-01 +6.383834e-15
+4.245000e+01 +1.679065e+00 +5.423529e-01 +7.063931e-15
+4.246667e+01 +1.571222e+00 +5.549491e-01 +6.064474e-15
+4.248333e+01 +1.013570e+00 +4.330610e-01 +3.653586e-15
+4.250000e+01 +1.386004e+00 +5.459076e-01 +4.613667e-15
+4.251667e+01 +1.726567e+00 +8.775362e-01 +3.609601e-15
+4.253333e+01 +1.591211e+00 +8.545779e-01 +2.870156e-15
+4.255000e+01 +1.740295e+00 +7.449785e-01 +4.304971e-15
+4.256667e+01 +1.774066e+00 +8.583920e-01 +3.422374e-15
+4.258333e+01 +1.307151e+00 +5.843090e-01 +3.016827e-15
+4.260000e+01 +9.155466e-01 +3.348963e-01 +2.822221e-15
+4.261667e+01 +1.167172e+00 +4.746619e-01 +2.845342e-15
+4.263333e+01 +9.109106e-01 +6.272973e-01 +3.421562e-16
+4.265000e+01 +1.328451e+00 +9.253261e-01 +3.261175e-17
+4.266667e+01 +5.004188e-01 +7.074381e-01 -2.309453e-15
+4.268333e+01 +6.200720e-01 +7.837273e-01 -2.342558e-15
+4.270000e+01 +9.076250e-01 +8.888474e-01 -1.753335e-15
+4.271667e+01 +8.197691e-01 +9.838331e-01 -2.859418e-15
+4.273333e+01 +8.256511e-01 +1.121874e+00 -3.711677e-15
+4.275000e+01 +5.932349e-01 +1.053919e+00 -4.304468e-15
+4.276667e+01 +7.367043e-01 +1.049707e+00 -3.539467e-15
+4.278333e+01 +9.219166e-01 +1.103348e+00 -2.921832e-15
+4.280000e+01 +3.864911e-01 +1.001321e+00 -4.651278e-15
+4.281667e+01 +1.552725e-01 +9.029336e-01 -5.049067e-15
+4.283333e+01 +4.377551e-01 +1.212332e+00 -5.415934e-15
+4.285000e+01 +5.755401e-01 +1.519372e+00 -6.386641e-15
+4.286667e+01 +5.330226e-01 +1.284116e+00 -5.173779e-15
+4.288333e+01 +3.531303e-01 +1.199823e+00 -5.396848e-15
+4.290000e+01 +3.566734e-02 +8.450060e-01 -4.960984e-15
+4.291667e+01 +5.119501e-01 +8.682101e-01 -2.652102e-15
+4.293333e+01 +6.443413e-01 +9.442976e-01 -2.258431e-15
+4.295000e+01 +8.248052e-01 +1.012302e+00 -1.593254e-15
+4.296667e+01 +7.583100e-01 +9.519903e-01 -1.506921e-15
+4.298333e+01 +8.198394e-01 +8.670496e-01 -7.270857e-16
+4.300000e+01 +9.943771e-01 +1.206822e+00 -1.381188e-15
+4.301667e+01 +1.249009e+00 +1.277388e+00 -4.375394e-16
+4.303333e+01 +1.031991e+00 +1.328150e+00 -1.584541e-15
+4.305000e+01 +1.155785e+00 +1.259041e+00 -6.952229e-16
+4.306667e+01 +1.111101e+00 +1.204542e+00 -5.912998e-16
+4.308333e+01 +9.439775e-01 +1.161167e+00 -1.050320e-15
+4.310000e+01 +6.319093e-01 +8.624375e-01 -1.106026e-15
+4.311667e+01 +1.152854e+00 +9.936915e-01 +5.893449e-16
+4.313333e+01 +9.478751e-01 +1.036299e+00 -3.245982e-16
+4.315000e+01 +7.077169e-01 +6.561047e-01 +1.689036e-16
+4.316667e+01 +7.326253e-01 +1.072793e+00 -1.247392e-15
+4.318333e+01 +8.318273e-01 +1.150813e+00 -1.114588e-15
+4.320000e+01 +7.117391e-01 +1.011781e+00 -1.050855e-15
+4.321667e+01 +1.088485e+00 +1.171165e+00 -8.823640e-17
+4.323333e+01 +1.465050e+00 +1.618267e+00 -1.619302e-16
+4.325000e+01 +6.163802e-01 +7.967931e-01 -5.381798e-16
+4.326667e+01 +1.125470e+00 +1.249640e+00 -1.082934e-16
+4.328333e+01 +1.272216e+00 +9.904694e-01 +1.293001e-15
+4.330000e+01 +1.662924e+00 +1.203514e+00 +2.044896e-15
+4.331667e+01 +1.379912e+00 +7.483664e-01 +2.492693e-15
+4.333333e+01 +4.638764e-01 +8.294459e-02 +1.420486e-15
+4.335000e+01 +1.002942e+00 +3.447312e-01 +2.361427e-15
+4.336667e+01 +1.524976e+00 +8.795082e-01 +2.432006e-15
+4.338333e+01 +1.063188e+00 +7.912528e-01 +1.200240e-15
+4.340000e+01 +4.721689e-01 +6.318643e-01 -2.244615e-16
+4.341667e+01 +1.088567e+00 +1.470749e+00 -7.958746e-16
+4.343333e+01 +2.025622e-01 +6.533224e-01 -1.246774e-15
+4.345000e+01 +8.402331e-01 +9.840332e-01 -1.415429e-16
+4.346667e+01 +1.216972e+00 +1.297011e+00 +1.497741e-16
+4.348333e+01 +1.192214e+00 +9.830977e-01 +9.095509e-16
+4.350000e+01 +1.289932e+00 +1.166430e+00 +7.128871e-16
+4.351667e+01 +1.201272e+00 +1.194754e+00 +3.777292e-16
+4.353333e+01 +1.003741e+00 +7.861522e-01 +8.694088e-16
+4.355000e+01 +1.247505e+00 +8.944161e-01 +1.292283e-15
+4.356667e+01 +1.126118e+00 +5.266023e-01 +1.906320e-15
+4.358333e+01 +1.317411e+00 +7.942875e-01 +1.720156e-15
+4.360000e+01 +9.927386e-01 +4.352296e-01 +1.716179e-15
+4.361667e+01 +3.277717e-01 +1.665172e-01 +6.316881e-16
+4.363333e+01 +1.430352e+00 +1.150058e+00 +1.023096e-15
+4.365000e+01 +1.177324e+00 +1.156244e+00 +3.283072e-16
+4.366667e+01 +1.087558e+00 +1.130359e+00 +1.397302e-16
+4.368333e+01 +1.456591e+00 +1.459388e+00 +2.698969e-16
+4.370000e+01 +1.071226e+00 +1.206952e+00 -1.132582e-16
+4.371667e+01 +3.227485e-01 +4.810427e-01 -2.730439e-16
+4.373333e+01 +7.291619e-01 +3.721397e-01 +8.898434e-16
+4.375000e+01 +1.058502e+00 +6.183460e-01 +1.118009e-15
+4.376667e+01 +1.001529e+00 +7.088765e-01 +7.844552e-16
+4.378333e+01 +1.319108e+00 +8.497670e-01 +1.203461e-15
+4.380000e+01 +1.130550e+00 +8.016642e-01 +8.682964e-16
+4.381667e+01 +1.583622e+00 +9.539326e-01 +1.560291e-15
+4.383333e+01 +1.306576e+00 +6.049985e-01 +1.695734e-15
+4.385000e+01 +1.311972e+00 +6.925614e-01 +1.489328e-15
+4.386667e+01 +1.433801e+00 +8.580918e-01 +1.358912e-15
+4.388333e+01 +7.665126e-01 +4.539374e-01 +8.360798e-16
+4.390000e+01 +1.280664e+00 +6.469406e-01 +1.397523e-15
+4.391667e+01 +1.051238e+00 +3.071961e-01 +1.606567e-15
+4.393333e+01 +1.474471e+00 +8.470460e-01 +1.276681e-15
+4.395000e+01 +1.516807e+00 +7.844398e-01 +1.451539e-15
+4.396667e+01 +1.442552e+00 +6.595429e-01 +1.534998e-15
+4.398333e+01 +1.217935e+00 +3.868991e-01 +1.651695e-15
+4.400000e+01 +1.569094e+00 +6.037588e-01 +1.809643e-15
+4.401667e+01 +1.389972e+00 +2.725067e-01 +2.155250e-15
+4.403333e+01 +8.387527e-01 -2.485393e-01 +2.253460e-15
+4.405000e+01 +1.075130e+00 -4.885036e-02 +2.176684e-15
+4.406667e+01 +9.865912e-01 -3.067174e-02 +1.942139e-15
+4.408333e+01 +1.277964e+00 +2.070578e-01 +1.893738e-15
+4.410000e+01 +1.388212e+00 +2.452112e-01 +1.948389e-15
+4.411667e+01 +1.543910e+00 +3.990105e-01 +1.845298e-15
+4.413333e+01 +1.710760e+00 +5.257734e-01 +1.802719e-15
+4.415000e+01 +1.166165e+00 +1.878632e-01 +1.621671e-15
+4.416667e+01 +1.171233e+00 +1.759348e-01 +1.615562e-15
+4.418333e+01 +1.114825e+00 +2.633035e-01 +1.315049e-15
+4.420000e+01 +8.638993e-01 -7.443937e-03 +1.480551e-15
+4.421667e+01 +8.415052e-01 +1.477668e-02 +1.376409e-15
+4.423333e+01 +1.192604e+00 +2.604366e-01 +1.363960e-15
+4.425000e+01 +1.141902e+00 +9.054749e-02 +1.647517e-15
+4.426667e+01 +1.114414e+00 +2.155606e-01 +1.323801e-15
+4.428333e+01 +1.306557e+00 +2.445779e-01 +1.472058e-15
+4.430000e+01 +1.115738e+00 +4.074318e-01 +8.733581e-16
+4.431667e+01 +1.441143e+00 +6.339935e-01 +8.199857e-16
+4.433333e+01 +9.534977e-01 +4.544782e-01 +5.126320e-16
+4.435000e+01 +1.185431e+00 +4.722752e-01 +7.507554e-16
+4.436667e+01 +1.167795e+00 +5.878460e-01 +4.755673e-16
+4.438333e+01 +1.000037e+00 +5.486606e-01 +3.161765e-16
+4.440000e+01 +1.228574e+00 +6.877173e-01 +3.192613e-16
+4.441667e+01 +4.312087e-01 +2.418031e-01 +1.611988e-16
+4.443333e+01 +5.433436e-01 +3.130761e-01 +1.487559e-16
+4.445000e+01 +9.716518e-01 +6.354506e-01 +3.696178e-17
+4.446667e+01 +6.572563e-01 +5.150274e-01 -1.035079e-16
+4.448333e+01 +1.066224e+00 +8.894819e-01 -2.943220e-16
+4.450000e+01 +1.062816e+00 +9.913271e-01 -4.667306e-16
+4.451667e+01 +3.000968e-01 +6.330865e-01 -7.022824e-16
+4.453333e+01 +4.135831e-01 +5.567655e-01 -4.555238e-16
+4.455000e+01 +6.169218e-01 +7.610567e-01 -5.578337e-16
+4.456667e+01 +9.781191e-01 +1.090431e+00 -6.787718e-16
+4.458333e+01 +1.112910e+00 +1.040477e+00 -4.395965e-16
+4.460000e+01 +1.271499e+00 +1.078351e+00 -3.064954e-16
+4.461667e+01 +1.146992e+00 +8.550562e-01 -9.599411e-17
+4.463333e+01 +1.271849e+00 +9.748650e-01 -1.207180e-16
+4.465000e+01 +1.714959e+00 +1.344335e+00 -1.595481e-16
+4.466667e+01 +7.648170e-01 +6.990599e-01 -2.521708e-16
+4.468333e+01 +2.653927e-01 +3.407126e-01 -2.734430e-16
+4.470000e+01 +8.747312e-01 +7.926912e-01 -2.338240e-16
+4.471667e+01 +8.892685e-01 +8.110473e-01 -2.316911e-16
+4.473333e+01 +1.128381e+00 +7.265325e-01 +1.660236e-16
+4.475000e+01 +1.389786e+00 +7.062347e-01 +4.955509e-16
+4.476667e+01 +1.509131e+00 +9.679751e-01 +2.599257e-16
+4.478333e+01 +1.145590e+00 +6.571448e-01 +3.051703e-16
+4.480000e+01 +9.803616e-01 +6.016114e-01 +2.188688e-16
+4.481667e+01 +9.049807e-01 +6.361726e-01 +1.111355e-16
+4.483333e+01 +1.068736e+00 +8.018858e-01 +5.996891e-17
+4.485000e+01 +3.913830e-01 +6.269571e-01 -3.141304e-16
+4.486667e+01 +4.297194e-01 +7.963314e-01 -4.692069e-16
+4.488333e+01 +4.749891e-01 +9.533267e-01 -6.023346e-16
+4.490000e+01 +2.475633e-01 +8.751252e-01 -7.153411e-16
+4.491667e+01 +7.997727e-01 +1.361139e+00 -7.450829e-16
+4.493333e+01 +1.014217e+00 +1.523332e+00 -7.126960e-16
+4.495000e+01 +4.229242e-01 +1.104019e+00 -8.065104e-16
+4.496667e+01 +3.888442e-01 +1.058944e+00 -7.758620e-16
+4.498333e+01 +7.724471e-01 +1.215700e+00 -5.589600e-16
+4.500000e+01 +1.825060e-01 +7.846849e-01 -6.763340e-16
+4.501667e+01 +1.661333e-01 +6.502415e-01 -5.482878e-16
+4.503333e+01 +6.063866e-01 +8.863212e-01 -3.411326e-16
+4.505000e+01 +6.043559e-01 +9.098631e-01 -3.536530e-16
+4.506667e+01 +9.608685e-01 +1.097697e+00 -1.737329e-16
+4.508333e+01 +5.121551e-01 +9.009509e-01 -3.254027e-16
+4.510000e+01 +4.173293e-01 +8.668942e-01 -3.516504e-16
+4.511667e+01 +2.812305e-01 +6.869632e-01 -3.156674e-16
+4.513333e+01 +3.610337e-01 +7.082546e-01 -2.654392e-16
+4.515000e+01 +1.065895e+00 +1.238494e+00 -1.167618e-16
+4.516667e+01 +1.111115e+00 +1.278531e+00 -1.020960e-16
+4.518333e+01 +7.027974e-01 +1.120996e+00 -2.686781e-16
+4.520000e+01 +7.281156e-01 +1.415255e+00 -4.203164e-16
+4.521667e+01 +4.514525e-01 +1.211600e+00 -4.751144e-16
+4.523333e+01 +4.855936e-01 +1.159180e+00 -4.092595e-16
+4.525000e+01 +5.453801e-01 +1.086662e+00 -3.141109e-16
+4.526667e+01 +2.969985e-01 +7.464785e-01 -2.818684e-16
+4.528333e+01 +2.133616e-01 +5.836188e-01 -2.378145e-16
+4.530000e+01 +8.099506e-01 +1.229039e+00 -1.743954e-16
+4.531667e+01 +4.301375e-01 +8.105175e-01 -2.004342e-16
+4.533333e+01 +6.244104e-01 +9.648165e-01 -1.407761e-16
+4.535000e+01 +7.475016e-01 +1.027912e+00 -8.020729e-17
+4.536667e+01 +8.579832e-01 +1.154041e+00 -6.524595e-17
+4.538333e+01 +9.314625e-01 +1.257927e+00 -6.435709e-17
+4.540000e+01 +1.125328e+00 +1.403549e+00 +2.348356e-18
+4.541667e+01 +7.113371e-01 +1.011302e+00 -7.544461e-17
+4.543333e+01 +7.087348e-01 +8.461137e-01 +1.978946e-17
+4.545000e+01 +1.162749e+00 +1.189328e+00 +1.684157e-16
+4.546667e+01 +1.159154e+00 +1.146801e+00 +1.923488e-16
+4.548333e+01 +7.828365e-01 +7.431189e-01 +1.455081e-16
+4.550000e+01 +7.591508e-01 +8.420007e-01 +7.479954e-17
+4.551667e+01 +1.005203e+00 +9.978529e-01 +1.656329e-16
+4.553333e+01 +7.145805e-01 +4.414817e-01 +2.661012e-16
+4.555000e+01 +1.196045e+00 +1.138383e+00 +2.208780e-16
+4.556667e+01 +3.669948e-01 +4.865961e-01 -3.902392e-18
+4.558333e+01 +8.652796e-01 +1.136447e+00 -1.433005e-17
+4.560000e+01 +1.105380e+00 +1.192225e+00 +1.270201e-16
+4.561667e+01 +1.053600e+00 +9.523751e-01 +2.232370e-16
+4.563333e+01 +9.142265e-01 +7.665419e-01 +2.269013e-16
+4.565000e+01 +1.003895e+00 +1.014513e+00 +1.489518e-16
+4.566667e+01 +6.907699e-01 +9.473302e-01 -3.539752e-17
+4.568333e+01 +7.943740e-01 +1.154307e+00 -7.948530e-17
+4.570000e+01 +6.940769e-01 +1.189440e+00 -1.694524e-16
+4.571667e+01 +9.251051e-01 +1.402155e+00 -1.315084e-16
+4.573333e+01 +3.796328e-02 +3.562528e-01 -1.526695e-16
+4.575000e+01 +1.096542e-01 +1.185189e-01 -5.124152e-17
+4.576667e+01 +3.748424e-01 +2.322823e-01 +2.422303e-17
+4.578333e+01 +5.403162e-01 +4.520339e-01 +3.242605e-17
+4.580000e+01 +1.046730e+00 +8.875151e-01 +1.070360e-16
+4.581667e+01 +7.996219e-01 +5.737351e-01 +1.087994e-16
+4.583333e+01 +4.849893e-01 +2.690978e-01 +8.248429e-17
+4.585000e+01 +3.643361e-01 +1.373350e-01 +7.876603e-17
+4.586667e+01 +7.972604e-01 +8.290670e-01 +4.270621e-17
+4.588333e+01 +9.507701e-01 +1.058823e+00 +3.604998e-17
+4.590000e+01 +4.546306e-01 +6.128326e-01 -1.960598e-17
+4.591667e+01 +5.360942e-01 +7.132333e-01 -1.611828e-17
+4.593333e+01 +8.495342e-01 +8.992076e-01 +5.249561e-17
+4.595000e+01 +6.890701e-01 +4.865736e-01 +1.153868e-16
+4.596667e+01 +9.088418e-01 +8.744880e-01 +8.502031e-17
+4.598333e+01 +9.570472e-01 +8.880501e-01 +1.003744e-16
+4.600000e+01 +6.332882e-01 +5.514117e-01 +7.675752e-17
+4.601667e+01 +7.715138e-01 +5.640463e-01 +1.266563e-16
+4.603333e+01 +8.248853e-01 +6.445441e-01 +1.231457e-16
+4.605000e+01 +9.294939e-01 +6.704476e-01 +1.554121e-16
+4.606667e+01 +4.001440e-01 +3.220326e-01 +5.841442e-17
+4.608333e+01 +3.541673e-01 +1.753447e-01 +8.566679e-17
+4.610000e+01 +7.314850e-01 +5.895515e-01 +1.030305e-16
+4.611667e+01 +5.217184e-01 +5.866151e-01 +2.094819e-17
+4.613333e+01 +6.901924e-01 +6.112821e-01 +7.939289e-17
+4.615000e+01 +8.767108e-01 +8.591545e-01 +7.256550e-17
+4.616667e+01 +3.843723e-01 +2.321448e-01 +8.082862e-17
+4.618333e+01 +5.335804e-01 +2.975311e-01 +1.181760e-16
+4.620000e+01 +4.277092e-01 +2.941985e-01 +7.623917e-17
+4.621667e+01 +1.798449e-01 +3.584141e-02 +6.274879e-17
+4.623333e+01 +5.802538e-01 +3.633933e-01 +5.311570e-17
+4.625000e+01 +6.347155e-01 +3.538009e-01 +4.496147e-17
+4.626667e+01 +6.829836e-01 +3.938436e-01 +3.805906e-17
+4.628333e+01 +4.018377e-01 +1.308274e-01 +3.221630e-17
+4.630000e+01 +7.855734e-01 +5.581889e-01 +2.727051e-17
+4.631667e+01 +5.791219e-01 +1.286890e-01 +2.308399e-17
+4.633333e+01 +7.685632e-01 +4.424104e-01 +1.954017e-17
+4.635000e+01 +9.170445e-01 +6.291819e-01 +1.654040e-17
+4.636667e+01 +1.278192e+00 +8.563376e-01 +1.400115e-17
+4.638333e+01 +1.414374e+00 +9.892818e-01 +1.185172e-17
+4.640000e+01 +9.385742e-01 +4.721680e-01 +1.003226e-17
+4.641667e+01 +1.305479e+00 +6.813637e-01 +8.492125e-18
+4.643333e+01 +1.704565e+00 +1.076048e+00 +7.188429e-18
+4.645000e+01 +1.036780e+00 +5.911370e-01 +6.084874e-18
+4.646667e+01 +1.358415e+00 +9.763968e-01 +5.150734e-18
+4.648333e+01 +1.366470e+00 +9.748295e-01 +4.360003e-18
+4.650000e+01 +1.127197e+00 +1.033818e+00 +3.690662e-18
+4.651667e+01 +1.138203e+00 +1.182330e+00 +3.124078e-18
+4.653333e+01 +1.502513e+00 +1.504354e+00 +2.644475e-18
+4.655000e+01 +1.103562e+00 +1.384112e+00 +2.238500e-18
+4.656667e+01 +9.544755e-01 +1.016029e+00 +1.894849e-18
+4.658333e+01 +7.365169e-01 +9.276021e-01 +1.603955e-18
+4.660000e+01 +6.281277e-01 +1.007335e+00 +1.357719e-18
+4.661667e+01 +4.547657e-01 +1.058282e+00 +1.149284e-18
+4.663333e+01 +6.594007e-01 +1.082956e+00 +9.728481e-19
+4.665000e+01 +1.094645e+00 +1.368429e+00 +8.234981e-19
+4.666667e+01 +9.382933e-01 +9.756841e-01 +6.970761e-19
+4.668333e+01 +8.401377e-01 +7.754622e-01 +5.900622e-19
+4.670000e+01 +6.448722e-01 +3.989547e-01 +4.994769e-19
+4.671667e+01 +6.812538e-01 +4.820491e-01 +4.227981e-19
+4.673333e+01 +6.797173e-01 +4.396923e-01 +3.578908e-19
+4.675000e+01 +1.276857e+00 +1.040882e+00 +3.029480e-19
+4.676667e+01 +8.695110e-01 +4.766170e-01 +2.564400e-19
+4.678333e+01 +4.847589e-01 +3.260983e-01 +2.170718e-19
+4.680000e+01 +1.068377e+00 +7.591239e-01 +1.837473e-19
+4.681667e+01 +7.526237e-01 +5.335894e-01 +1.555387e-19
+4.683333e+01 +1.211723e+00 +9.472234e-01 +1.316607e-19
+4.685000e+01 +1.612769e+00 +1.071406e+00 +1.114484e-19
+4.686667e+01 +1.105157e+00 +6.216676e-01 +9.433900e-20
+4.688333e+01 +1.023630e+00 +4.396783e-01 +7.985624e-20
+4.690000e+01 +1.329023e+00 +7.551536e-01 +6.759685e-20
+4.691667e+01 +1.055684e+00 +6.722238e-01 +5.721950e-20
+4.693333e+01 +1.035640e+00 +6.065928e-01 +4.843526e-20
+4.695000e+01 +5.730795e-01 +2.177005e-01 +4.099956e-20
+4.696667e+01 +1.052108e+00 +5.278495e-01 +3.470538e-20
+4.698333e+01 +1.382336e+00 +6.185346e-01 +2.937747e-20
+4.700000e+01 +1.514238e+00 +7.964040e-01 +2.486749e-20
+4.701667e+01 +1.445548e+00 +9.367005e-01 +2.104988e-20
+4.703333e+01 +1.167103e+00 +6.880242e-01 +1.781834e-20
+4.705000e+01 +1.923758e+00 +8.652223e-01 +1.508290e-20
+4.706667e+01 +1.475352e+00 +5.738829e-01 +1.276740e-20
+4.708333e+01 +1.535301e+00 +6.297262e-01 +1.080737e-20
+4.710000e+01 +1.009927e+00 +4.877124e-01 +9.148239e-21
+4.711667e+01 +1.098465e+00 +6.052475e-01 +7.743817e-21
+4.713333e+01 +1.365249e+00 +8.716649e-01 +6.555000e-21
+4.715000e+01 +1.099092e+00 +8.124563e-01 +5.548688e-21
+4.716667e+01 +9.880092e-01 +6.301023e-01 +4.696863e-21
+4.718333e+01 +1.272096e+00 +7.668278e-01 +3.975808e-21
+4.720000e+01 +1.078499e+00 +5.722253e-01 +3.365449e-21
+4.721667e+01 +3.548104e-01 +2.733481e-01 +2.848791e-21
+4.723333e+01 +7.857395e-01 +3.741222e-01 +2.411450e-21
+4.725000e+01 +1.204549e+00 +5.059778e-01 +2.041248e-21
+4.726667e+01 +1.190675e+00 +6.648114e-01 +1.727879e-21
+4.728333e+01 +1.090580e+00 +5.878722e-01 +1.462618e-21
+4.730000e+01 +1.217168e+00 +8.179434e-01 +1.238080e-21
+4.731667e+01 +1.736747e-01 +3.177358e-01 +1.048012e-21
+4.733333e+01 +2.072372e-01 +2.056396e-01 +8.871228e-22
+4.735000e+01 +3.666884e-01 +3.062502e-01 +7.509332e-22
+4.736667e+01 +9.364566e-01 +4.684936e-01 +6.356513e-22
+4.738333e+01 +8.215553e-01 +4.940560e-01 +5.380672e-22
+4.740000e+01 +8.484518e-01 +2.612775e-01 +4.554640e-22
+4.741667e+01 +1.023089e+00 +3.890289e-01 +3.855420e-22
+4.743333e+01 +1.185198e+00 +5.996375e-01 +3.263542e-22
+4.745000e+01 +1.396621e+00 +8.240291e-01 +2.762529e-22
+4.746667e+01 +1.387859e+00 +6.554667e-01 +2.338430e-22
+4.748333e+01 +1.409624e+00 +4.628971e-01 +1.979439e-22
+4.750000e+01 +1.392353e+00 +4.126384e-01 +1.675559e-22
+4.751667e+01 +1.370844e+00 +4.983899e-01 +1.418330e-22
+4.753333e+01 +1.177433e+00 +5.131637e-01 +1.200590e-22
+4.755000e+01 +1.613166e+00 +7.343518e-01 +1.016278e-22
+4.756667e+01 +7.670890e-01 +2.507700e-01 +8.602605e-23
+4.758333e+01 +1.272724e+00 +5.586833e-01 +7.281948e-23
+4.760000e+01 +1.416085e+00 +6.270041e-01 +6.164036e-23
+4.761667e+01 +1.267191e+00 +5.547180e-01 +5.217744e-23
+4.763333e+01 +1.165108e+00 +5.020506e-01 +4.416725e-23
+4.765000e+01 +1.627993e+00 +8.156775e-01 +3.738677e-23
+4.766667e+01 +1.412124e+00 +8.252764e-01 +3.164722e-23
+4.768333e+01 +1.176784e+00 +5.916127e-01 +2.678879e-23
+4.770000e+01 +7.559004e-01 +5.763863e-01 +2.267622e-23
+4.771667e+01 +1.002282e+00 +6.743034e-01 +1.919501e-23
+4.773333e+01 +4.868929e-01 +2.995030e-01 +1.624822e-23
+4.775000e+01 +1.140422e+00 +6.329824e-01 +1.375382e-23
+4.776667e+01 +9.476926e-01 +2.243335e-01 +1.164236e-23
+4.778333e+01 +9.521889e-01 +1.748808e-01 +9.855045e-24
+4.780000e+01 +9.500557e-01 +2.249241e-01 +8.342116e-24
+4.781667e+01 +1.420758e+00 +4.155260e-01 +7.061448e-24
+4.783333e+01 +1.428355e+00 +5.197148e-01 +5.977387e-24
+4.785000e+01 +1.386607e+00 +3.521145e-01 +5.059749e-24
+4.786667e+01 +9.104867e-01 +1.844415e-01 +4.282985e-24
+4.788333e+01 +6.666640e-01 +8.746198e-02 +3.625469e-24
+4.790000e+01 +1.037613e+00 +3.127411e-01 +3.068893e-24
+4.791667e+01 +2.381973e-01 -1.285359e-02 +2.597762e-24
+4.793333e+01 +7.350736e-01 +2.394214e-01 +2.198958e-24
+4.795000e+01 +8.224243e-01 +3.216927e-01 +1.861378e-24
+4.796667e+01 +1.048235e+00 +3.797970e-01 +1.575622e-24
+4.798333e+01 +1.435811e+00 +4.936421e-01 +1.333735e-24
+4.800000e+01 +9.197347e-01 +2.031247e-01 +1.128983e-24
+4.801667e+01 +1.181255e+00 +3.810744e-01 +9.556632e-25
+4.803333e+01 +1.341653e+00 +5.104658e-01 +8.089514e-25
+4.805000e+01 +1.546115e+00 +4.726613e-01 +6.847626e-25
+4.806667e+01 +1.607931e+00 +5.891106e-01 +5.796390e-25
+4.808333e+01 +7.730198e-01 +2.322116e-01 +4.906538e-25
+4.810000e+01 +5.086698e-01 -3.291716e-02 +4.153295e-25
+4.811667e+01 +3.923517e-01 -4.614187e-02 +3.515688e-25
+4.813333e+01 +4.990104e-01 -1.437970e-01 +2.975966e-25
+4.815000e+01 +2.836490e-01 -1.578503e-01 +2.519101e-25
+4.816667e+01 +5.929014e-01 -2.306588e-02 +2.132373e-25
+4.818333e+01 +7.137172e-01 +9.978896e-02 +1.805015e-25
+4.820000e+01 +1.211571e+00 +3.511033e-01 +1.527912e-25
+4.821667e+01 +8.152602e-01 +1.406759e-01 +1.293349e-25
+4.823333e+01 +8.141588e-01 -4.647628e-03 +1.094797e-25
+4.825000e+01 +1.025764e+00 +2.132976e-01 +9.267254e-26
+4.826667e+01 +1.013485e+00 +2.720340e-01 +7.844561e-26
+4.828333e+01 +7.048769e-01 +1.458862e-01 +6.640278e-26
+4.830000e+01 +8.916739e-01 +3.361911e-01 +5.620874e-26
+4.831667e+01 +1.305225e+00 +7.891791e-01 +4.757967e-26
+4.833333e+01 +1.060503e+00 +7.132146e-01 +4.027532e-26
+4.835000e+01 +7.973008e-01 +6.773700e-01 +3.409232e-26
+4.836667e+01 +5.448123e-01 +4.928845e-01 +2.885853e-26
+4.838333e+01 +7.498472e-01 +5.395380e-01 +2.442822e-26
+4.840000e+01 +8.017349e-01 +5.914583e-01 +2.067804e-26
+4.841667e+01 +7.819946e-01 +5.575248e-01 +1.750358e-26
+4.843333e+01 +8.547125e-01 +5.995135e-01 +1.481646e-26
+4.845000e+01 +1.224728e+00 +8.741621e-01 +1.254187e-26
+4.846667e+01 +1.271665e+00 +8.814305e-01 +1.061646e-26
+4.848333e+01 +5.977207e-01 +5.988268e-01 +8.986639e-27
+4.850000e+01 +4.038154e-01 +4.562079e-01 +7.607026e-27
+4.851667e+01 +7.914537e-01 +6.599980e-01 +6.439208e-27
+4.853333e+01 +1.362856e+00 +9.212760e-01 +5.450672e-27
+4.855000e+01 +1.651339e+00 +9.200429e-01 +4.613894e-27
+4.856667e+01 +1.098666e+00 +6.136959e-01 +3.905577e-27
+4.858333e+01 +6.541456e-01 +4.019151e-01 +3.306000e-27
+4.860000e+01 +1.286684e+00 +5.196545e-01 +2.798468e-27
+4.861667e+01 +7.409033e-01 +2.760087e-01 +2.368852e-27
+4.863333e+01 +1.212563e+00 +5.291732e-01 +2.005190e-27
+4.865000e+01 +1.198768e+00 +6.683208e-01 +1.697357e-27
+4.866667e+01 +9.363809e-01 +7.107231e-01 +1.436782e-27
+4.868333e+01 +1.147750e+00 +7.301374e-01 +1.216209e-27
+4.870000e+01 +6.531588e-01 +3.823840e-01 +1.029499e-27
+4.871667e+01 +4.104665e-01 +4.177503e-01 +8.714521e-28
+4.873333e+01 +9.731963e-01 +7.707334e-01 +7.376683e-28
+4.875000e+01 +9.611184e-01 +7.233091e-01 +6.244227e-28
+4.876667e+01 +3.227028e-01 +5.072223e-01 +5.285624e-28
+4.878333e+01 +4.780308e-01 +5.698315e-01 +4.474184e-28
+4.880000e+01 +7.926535e-01 +7.941009e-01 +3.787315e-28
+4.881667e+01 +7.747235e-01 +7.857880e-01 +3.205893e-28
+4.883333e+01 +1.475466e-01 +4.443779e-01 +2.713730e-28
+4.885000e+01 +5.453612e-01 +4.896687e-01 +2.297123e-28
+4.886667e+01 -1.039143e-02 +6.098889e-02 +1.944473e-28
+4.888333e+01 -2.093181e-02 +2.233693e-01 +1.645961e-28
+4.890000e+01 -2.989710e-02 +3.050214e-01 +1.393276e-28
+4.891667e+01 -3.373681e-02 +2.730744e-01 +1.179382e-28
+4.893333e+01 +2.535024e-01 +3.793997e-01 +9.983255e-29
+4.895000e+01 +6.487554e-01 +5.567551e-01 +8.450643e-29
+4.896667e+01 +1.008705e+00 +7.713203e-01 +7.153315e-29
+4.898333e+01 +8.783969e-01 +8.015041e-01 +6.055151e-29
+4.900000e+01 +1.120575e+00 +9.109358e-01 +5.125574e-29
+4.901667e+01 +1.111864e+00 +8.442532e-01 +4.338705e-29
+4.903333e+01 +1.491213e+00 +1.108844e+00 +3.672634e-29
+4.905000e+01 +1.243468e+00 +7.945371e-01 +3.108818e-29
+4.906667e+01 +1.067516e+00 +5.383981e-01 +2.631558e-29
+4.908333e+01 +1.003691e+00 +3.945263e-01 +2.227565e-29
+4.910000e+01 +1.031110e+00 +2.771299e-01 +1.885593e-29
+4.911667e+01 +8.208923e-01 +1.754435e-01 +1.596120e-29
+4.913333e+01 +8.958832e-01 +3.086186e-01 +1.351087e-29
+4.915000e+01 +1.066665e+00 +4.528834e-01 +1.143670e-29
+4.916667e+01 +9.399386e-01 +1.982140e-01 +9.680960e-30
+4.918333e+01 +9.854262e-01 +1.101900e-01 +8.194756e-30
+4.920000e+01 +1.062317e+00 +1.608770e-01 +6.936711e-30
+4.921667e+01 +1.372222e+00 +2.313825e-01 +5.871799e-30
+4.923333e+01 +1.430475e+00 +4.036316e-01 +4.970371e-30
+4.925000e+01 +1.709587e+00 +6.884296e-01 +4.207328e-30
+4.926667e+01 +1.040150e+00 +2.815498e-01 +3.561426e-30
+4.928333e+01 +1.371765e+00 +5.066534e-01 +3.014682e-30
+4.930000e+01 +1.146897e+00 +4.910367e-01 +2.551873e-30
+4.931667e+01 +7.818834e-01 +2.782402e-01 +2.160114e-30
+4.933333e+01 +1.446371e+00 +6.516018e-01 +1.828497e-30
+4.935000e+01 +9.239360e-01 +4.577224e-01 +1.547789e-30
+4.936667e+01 +9.469919e-01 +3.752764e-01 +1.310175e-30
+4.938333e+01 +2.723597e-01 +1.192861e-01 +1.109040e-30
+4.940000e+01 +6.686184e-01 +3.155950e-01 +9.387818e-31
+4.941667e+01 +1.280816e+00 +6.924532e-01 +7.946616e-31
+4.943333e+01 +8.133858e-01 +5.521107e-01 +6.726665e-31
+4.945000e+01 +1.049060e+00 +7.252992e-01 +5.693999e-31
+4.946667e+01 +1.155995e+00 +5.693520e-01 +4.819866e-31
+4.948333e+01 +1.031511e+00 +4.766397e-01 +4.079929e-31
+4.950000e+01 +1.204839e+00 +6.911854e-01 +3.453585e-31
+4.951667e+01 +1.545712e+00 +8.320687e-01 +2.923397e-31
+4.953333e+01 +1.029083e+00 +6.833451e-01 +2.474602e-31
+4.955000e+01 +1.048584e+00 +5.874392e-01 +2.094705e-31
+4.956667e+01 +1.065167e+00 +6.142756e-01 +1.773130e-31
+4.958333e+01 +1.387709e+00 +6.791177e-01 +1.500922e-31
+4.960000e+01 +1.476462e+00 +7.404248e-01 +1.270503e-31
+4.961667e+01 +1.121650e+00 +6.262049e-01 +1.075458e-31
+4.963333e+01 +1.041286e+00 +5.479256e-01 +9.103552e-32
+4.965000e+01 +6.801281e-01 +3.455421e-01 +7.705990e-32
+4.966667e+01 +7.295911e-01 +4.552062e-01 +6.522980e-32
+4.968333e+01 +1.056769e+00 +6.816101e-01 +5.521583e-32
+4.970000e+01 +1.311153e+00 +7.449385e-01 +4.673919e-32
+4.971667e+01 +1.179874e+00 +5.607893e-01 +3.956387e-32
+4.973333e+01 +1.282211e+00 +6.448800e-01 +3.349010e-32
+4.975000e+01 +1.129677e+00 +6.225833e-01 +2.834875e-32
+4.976667e+01 +1.084598e+00 +6.330103e-01 +2.399670e-32
+4.978333e+01 +1.340863e+00 +7.590034e-01 +2.031277e-32
+4.980000e+01 +1.172871e+00 +6.136450e-01 +1.719439e-32
+4.981667e+01 +1.196985e+00 +6.213291e-01 +1.455474e-32
+4.983333e+01 +1.398404e+00 +6.736799e-01 +1.232032e-32
+4.985000e+01 +1.166817e+00 +4.994148e-01 +1.042892e-32
+4.986667e+01 +1.094917e+00 +5.055095e-01 +8.827894e-33
+4.988333e+01 +1.168967e+00 +4.982480e-01 +7.472651e-33
+4.990000e+01 +8.040469e-01 +3.167342e-01 +6.325462e-33
+4.991667e+01 +1.308944e+00 +5.455546e-01 +5.354388e-33
+4.993333e+01 +1.078162e+00 +4.967351e-01 +4.532392e-33
+4.995000e+01 +9.970548e-01 +5.266679e-01 +3.836587e-33
+4.996667e+01 +1.116165e+00 +6.249593e-01 +3.247601e-33
+4.998333e+01 +9.597754e-01 +5.660333e-01 +2.749035e-33
+5.000000e+01 +1.187090e+00 +8.121801e-01 +2.327008e-33
+5.001667e+01 +1.182750e+00 +7.919695e-01 +1.969769e-33
+5.003333e+01 +1.189707e+00 +8.042647e-01 +1.667374e-33
+5.005000e+01 +1.350377e+00 +7.731502e-01 +1.411401e-33
+5.006667e+01 +1.741323e+00 +7.878044e-01 +1.194726e-33
+5.008333e+01 +1.475242e+00 +6.383975e-01 +1.011313e-33
+5.010000e+01 +1.261454e+00 +6.437451e-01 +8.560583e-34
+5.011667e+01 +1.247523e+00 +5.834853e-01 +7.246377e-34
+5.013333e+01 +1.387625e+00 +6.217038e-01 +6.133926e-34
+5.015000e+01 +1.888560e+00 +7.093753e-01 +5.192256e-34
+5.016667e+01 +1.240057e+00 +5.271811e-01 +4.395150e-34
+5.018333e+01 +1.419259e+00 +5.247185e-01 +3.720414e-34
+5.020000e+01 +8.547168e-01 +2.604555e-01 +3.149263e-34
+5.021667e+01 +1.326507e+00 +4.399783e-01 +2.665793e-34
+5.023333e+01 +1.245288e+00 +3.817207e-01 +2.256545e-34
+5.025000e+01 +1.423648e+00 +2.987751e-01 +1.910124e-34
+5.026667e+01 +1.673361e+00 +3.732376e-01 +1.616885e-34
+5.028333e+01 +1.603222e+00 +5.857722e-01 +1.368664e-34
+5.030000e+01 +1.010001e+00 +2.948578e-01 +1.158549e-34
+5.031667e+01 +9.687020e-01 +2.613361e-01 +9.806905e-35
+5.033333e+01 +1.483617e+00 +3.612853e-01 +8.301366e-35
+5.035000e+01 +1.533554e+00 +4.274749e-01 +7.026955e-35
+5.036667e+01 +1.178390e+00 +1.242217e-01 +5.948189e-35
+5.038333e+01 +1.999429e+00 +4.767514e-01 +5.035033e-35
+5.040000e+01 +1.851211e+00 +2.845165e-01 +4.262064e-35
+5.041667e+01 +1.668654e+00 +3.515614e-01 +3.607759e-35
+5.043333e+01 +8.803085e-01 +2.031171e-01 +3.053902e-35
+5.045000e+01 +9.679411e-01 +2.028379e-01 +2.585072e-35
+5.046667e+01 +1.254082e+00 +2.747653e-01 +2.188216e-35
+5.048333e+01 +1.685099e+00 +3.785211e-01 +1.852285e-35
+5.050000e+01 +1.887820e+00 +4.030403e-01 +1.567926e-35
+5.051667e+01 +1.601035e+00 +2.045824e-01 +1.327220e-35
+5.053333e+01 +1.427813e+00 +1.029485e-01 +1.123468e-35
+5.055000e+01 +1.458145e+00 +9.480506e-02 +9.509950e-36
+5.056667e+01 +1.929353e+00 +4.886914e-01 +8.049999e-36
+5.058333e+01 +1.375025e+00 +3.815273e-01 +6.814177e-36
+5.060000e+01 +1.650155e+00 +4.915557e-01 +5.768076e-36
+5.061667e+01 +1.554203e+00 +5.435098e-01 +4.882571e-36
+5.063333e+01 +1.670840e+00 +7.050033e-01 +4.133007e-36
+5.065000e+01 +1.194534e+00 +6.342505e-01 +3.498515e-36
+5.066667e+01 +9.564931e-01 +6.124503e-01 +2.961429e-36
+5.068333e+01 +6.696346e-01 +5.022796e-01 +2.506796e-36
+5.070000e+01 +8.956181e-01 +6.608840e-01 +2.121957e-36
+5.071667e+01 +9.698873e-01 +5.329467e-01 +1.796198e-36
+5.073333e+01 +8.715572e-01 +4.779769e-01 +1.520448e-36
+5.075000e+01 +1.243252e+00 +6.453571e-01 +1.287032e-36
+5.076667e+01 +1.019738e+00 +6.740402e-01 +1.089449e-36
+5.078333e+01 +1.161006e+00 +6.578534e-01 +9.221986e-37
+5.080000e+01 +1.108430e+00 +6.284474e-01 +7.806243e-37
+5.081667e+01 +6.694652e-01 +6.619013e-01 +6.607842e-37
+5.083333e+01 +1.063835e+00 +5.910396e-01 +5.593417e-37
+5.085000e+01 +3.514759e-01 +4.668948e-01 +4.734726e-37
+5.086667e+01 +6.700401e-01 +6.099986e-01 +4.007859e-37
+5.088333e+01 +8.577662e-01 +8.263144e-01 +3.392579e-37
+5.090000e+01 +9.586988e-01 +8.200186e-01 +2.871756e-37
+5.091667e+01 +1.398642e+00 +8.461657e-01 +2.430889e-37
+5.093333e+01 +8.908794e-01 +7.905733e-01 +2.057703e-37
+5.095000e+01 +6.300381e-01 +8.881165e-01 +1.741808e-37
+5.096667e+01 +1.259623e+00 +1.055915e+00 +1.474409e-37
+5.098333e+01 +1.553345e+00 +1.229373e+00 +1.248060e-37
+5.100000e+01 +1.733225e+00 +1.413153e+00 +1.056460e-37
+5.101667e+01 +1.615450e+00 +1.108712e+00 +8.942742e-38
+5.103333e+01 +2.105344e+00 +1.325736e+00 +7.569867e-38
+5.105000e+01 +1.534118e+00 +1.065299e+00 +6.407754e-38
+5.106667e+01 +1.437669e+00 +1.067952e+00 +5.424047e-38
+5.108333e+01 +1.568887e+00 +1.068402e+00 +4.591357e-38
+5.110000e+01 +1.521312e+00 +1.087489e+00 +3.886500e-38
+5.111667e+01 +1.161996e+00 +9.671381e-01 +3.289851e-38
+5.113333e+01 +1.726655e+00 +1.128895e+00 +2.784799e-38
+5.115000e+01 +1.145141e+00 +8.141200e-01 +2.357281e-38
+5.116667e+01 +9.030899e-01 +7.413844e-01 +1.995395e-38
+5.118333e+01 +6.017050e-01 +5.244604e-01 +1.689066e-38
+5.120000e+01 +8.343559e-01 +5.977055e-01 +1.429763e-38
+5.121667e+01 +6.852046e-01 +5.535890e-01 +1.210269e-38
+5.123333e+01 +9.432066e-01 +7.297212e-01 +1.024470e-38
+5.125000e+01 +7.482365e-01 +5.100307e-01 +8.671953e-39
+5.126667e+01 +3.253185e-01 +2.588140e-01 +7.340650e-39
+5.128333e+01 +5.547786e-01 +3.221685e-01 +6.213726e-39
+5.130000e+01 +8.366318e-01 +5.832039e-01 +5.259805e-39
+5.131667e+01 +6.466811e-01 +5.341330e-01 +4.452329e-39
+5.133333e+01 +5.761136e-01 +6.457988e-01 +3.768815e-39
+5.135000e+01 +4.916196e-01 +8.483772e-01 +3.190233e-39
+5.136667e+01 +7.799764e-01 +1.136918e+00 +2.700474e-39
+5.138333e+01 +8.881454e-01 +1.188954e+00 +2.285902e-39
+5.140000e+01 +1.146390e+00 +1.142704e+00 +1.934974e-39
+5.141667e+01 +6.400705e-01 +6.739695e-01 +1.637920e-39
+5.143333e+01 +1.119133e+00 +1.090308e+00 +1.386470e-39
+5.145000e+01 +8.980377e-01 +1.000948e+00 +1.173621e-39
+5.146667e+01 +1.177701e+00 +1.296274e+00 +9.934490e-40
+5.148333e+01 +8.675913e-01 +1.140880e+00 +8.409364e-40
+5.150000e+01 +7.563476e-01 +1.131703e+00 +7.118373e-40
+5.151667e+01 +6.254716e-01 +9.910990e-01 +6.025573e-40
+5.153333e+01 +3.377693e-01 +9.463681e-01 +5.100537e-40
+5.155000e+01 +4.172066e-01 +9.905149e-01 +4.317511e-40
+5.156667e+01 +8.769534e-01 +1.511817e+00 +3.654695e-40
+5.158333e+01 +9.837512e-01 +1.580550e+00 +3.093632e-40
+5.160000e+01 +4.335139e-01 +1.230238e+00 +2.618703e-40
+5.161667e+01 +2.208468e-01 +1.107393e+00 +2.216684e-40
+5.163333e+01 +3.284210e-01 +1.084197e+00 +1.876383e-40
+5.165000e+01 +4.204845e-01 +1.102055e+00 +1.588324e-40
+5.166667e+01 +9.983757e-01 +1.574856e+00 +1.344487e-40
+5.168333e+01 +7.578823e-01 +1.130951e+00 +1.138084e-40
+5.170000e+01 +1.063915e+00 +1.471206e+00 +9.633671e-41
+5.171667e+01 +4.185053e-01 +1.003191e+00 +8.154726e-41
+5.173333e+01 +8.522823e-01 +1.298262e+00 +6.902827e-41
+5.175000e+01 +3.129826e-01 +7.418196e-01 +5.843117e-41
+5.176667e+01 +2.100521e-01 +6.041366e-01 +4.946091e-41
+5.178333e+01 +3.599499e-01 +5.864442e-01 +4.186776e-41
+5.180000e+01 +4.218242e-01 +5.273142e-01 +3.544029e-41
+5.181667e+01 +8.934058e-01 +9.449123e-01 +2.999956e-41
+5.183333e+01 +5.213522e-01 +6.392864e-01 +2.539408e-41
+5.185000e+01 +9.182874e-01 +7.667213e-01 +2.149563e-41
+5.186667e+01 +7.379208e-01 +6.915040e-01 +1.819565e-41
+5.188333e+01 +1.180147e+00 +1.163973e+00 +1.540229e-41
+5.190000e+01 +8.088587e-01 +9.478764e-01 +1.303776e-41
+5.191667e+01 +7.650644e-01 +8.961243e-01 +1.103622e-41
+5.193333e+01 +1.364751e+00 +1.280333e+00 +9.341960e-42
+5.195000e+01 +1.087135e+00 +8.994885e-01 +7.907799e-42
+5.196667e+01 +7.865552e-01 +7.259508e-01 +6.693807e-42
+5.198333e+01 +8.856514e-01 +7.059149e-01 +5.666186e-42
+5.200000e+01 +9.306433e-01 +7.438729e-01 +4.796323e-42
+5.201667e+01 +1.405645e+00 +1.160300e+00 +4.059999e-42
+5.203333e+01 +9.692831e-01 +6.886219e-01 +3.436715e-42
+5.205000e+01 +1.112728e+00 +7.252710e-01 +2.909117e-42
+5.206667e+01 +8.299721e-01 +4.788052e-01 +2.462514e-42
+5.208333e+01 +8.220716e-01 +5.329715e-01 +2.084473e-42
+5.210000e+01 +7.451427e-01 +5.400290e-01 +1.764469e-42
+5.211667e+01 +1.001678e+00 +9.024198e-01 +1.493590e-42
+5.213333e+01 +5.871083e-01 +7.592401e-01 +1.264297e-42
+5.215000e+01 +7.932209e-01 +8.555716e-01 +1.070204e-42
+5.216667e+01 +1.082614e+00 +1.126026e+00 +9.059083e-43
+5.218333e+01 +8.645988e-01 +9.277049e-01 +7.668349e-43
+5.220000e+01 +5.798779e-01 +4.597271e-01 +6.491117e-43
+5.221667e+01 +2.085263e-01 +2.461449e-02 +5.494612e-43
+5.223333e+01 -4.945729e-03 -3.252347e-01 +4.651089e-43
+5.225000e+01 -2.713111e-01 -5.673132e-01 +3.937061e-43
+5.226667e+01 -5.661769e-01 -8.459642e-01 +3.332651e-43
+5.228333e+01 -7.874989e-01 -9.428540e-01 +2.821028e-43
+5.230000e+01 -8.490915e-01 -1.083545e+00 +2.387949e-43
+5.231667e+01 -7.354556e-01 -1.085014e+00 +2.021355e-43
+5.233333e+01 -7.813711e-01 -1.163972e+00 +1.711040e-43
+5.235000e+01 -5.749970e-01 -1.106747e+00 +1.448364e-43
+5.236667e+01 -6.400762e-01 -1.077018e+00 +1.226014e-43
+5.238333e+01 -7.973438e-01 -1.154069e+00 +1.037798e-43
+5.240000e+01 -7.431091e-01 -1.018328e+00 +8.784772e-44
+5.241667e+01 -7.552928e-01 -8.771612e-01 +7.436149e-44
+5.243333e+01 -3.956455e-01 -3.681083e-01 +6.294564e-44
+5.245000e+01 -8.291896e-01 -7.377666e-01 +5.328234e-44
+5.246667e+01 -1.065439e+00 -1.043451e+00 +4.510252e-44
+5.248333e+01 -1.156014e+00 -1.273561e+00 +3.817846e-44
+5.250000e+01 -1.044950e+00 -1.150063e+00 +3.231737e-44
+5.251667e+01 -1.145279e+00 -9.927988e-01 +2.735606e-44
+5.253333e+01 -9.424236e-01 -6.894466e-01 +2.315641e-44
+5.255000e+01 -1.020236e+00 -7.547626e-01 +1.960148e-44
+5.256667e+01 -7.041864e-01 -3.757376e-01 +1.659229e-44
+5.258333e+01 -7.797699e-01 -2.814934e-01 +1.404507e-44
+5.260000e+01 -1.022820e+00 -4.744360e-01 +1.188890e-44
+5.261667e+01 -8.743805e-01 -3.608751e-01 +1.006373e-44
+5.263333e+01 -8.132068e-01 -2.292009e-01 +8.518767e-45
+5.265000e+01 -1.046648e+00 -1.270903e-01 +7.210980e-45
+5.266667e+01 -7.408888e-01 +1.888510e-01 +6.103963e-45
+5.268333e+01 -4.627647e-01 +2.785711e-01 +5.166893e-45
+5.270000e+01 -8.082207e-01 +1.739693e-03 +4.373681e-45
+5.271667e+01 -9.896656e-01 -2.362080e-01 +3.702241e-45
+5.273333e+01 -1.335282e+00 -7.415187e-01 +3.133879e-45
+5.275000e+01 -1.030727e+00 -6.417252e-01 +2.652772e-45
+5.276667e+01 -5.670935e-01 -4.282932e-01 +2.245523e-45
+5.278333e+01 -4.305304e-01 -6.885550e-01 +1.900794e-45
+5.280000e+01 -6.929335e-01 -9.124206e-01 +1.608987e-45
+5.281667e+01 -7.793907e-01 -1.006554e+00 +1.361978e-45
+5.283333e+01 -4.827817e-01 -7.170816e-01 +1.152890e-45
+5.285000e+01 -8.941271e-01 -1.012371e+00 +9.759001e-46
+5.286667e+01 -7.939332e-01 -6.475583e-01 +8.260816e-46
+5.288333e+01 -8.705522e-01 -6.204096e-01 +6.992630e-46
+5.290000e+01 -1.080965e+00 -7.139464e-01 +5.919134e-46
+5.291667e+01 -7.811412e-01 -4.152663e-01 +5.010438e-46
+5.293333e+01 -1.413605e+00 -8.968912e-01 +4.241245e-46
+5.295000e+01 -1.102658e+00 -8.364594e-01 +3.590136e-46
+5.296667e+01 -1.285632e+00 -1.060298e+00 +3.038985e-46
+5.298333e+01 -1.121978e+00 -8.075624e-01 +2.572445e-46
+5.300000e+01 -7.366162e-01 -7.325351e-01 +2.177528e-46
+5.301667e+01 -2.411989e-01 -4.614594e-01 +1.843237e-46
+5.303333e+01 -4.566365e-01 -3.995697e-01 +1.560267e-46
+5.305000e+01 -2.131686e-01 +8.184004e-02 +1.320737e-46
+5.306667e+01 -6.912783e-01 -2.010596e-01 +1.117980e-46
+5.308333e+01 -9.466269e-01 -4.920442e-01 +9.463496e-47
+5.310000e+01 -9.031184e-01 -5.862150e-01 +8.010676e-47
+5.311667e+01 -1.189044e+00 -8.868563e-01 +6.780891e-47
+5.313333e+01 -1.564666e+00 -1.107426e+00 +5.739901e-47
+5.315000e+01 -1.098360e+00 -7.228523e-01 +4.858721e-47
+5.316667e+01 -6.745388e-01 -6.369050e-01 +4.112819e-47
+5.318333e+01 -3.846876e-01 -3.448547e-01 +3.481426e-47
+5.320000e+01 -3.694958e-01 -3.727113e-01 +2.946963e-47
+5.321667e+01 -7.302828e-01 -5.226424e-01 +2.494551e-47
+5.323333e+01 -9.118606e-01 -7.121802e-01 +2.111591e-47
+5.325000e+01 -1.387112e-01 +4.040463e-02 +1.787424e-47
+5.326667e+01 -3.793142e-01 -1.814626e-01 +1.513021e-47
+5.328333e+01 -6.473930e-01 -4.117547e-01 +1.280745e-47
+5.330000e+01 -5.600307e-01 -4.984976e-01 +1.084127e-47
+5.331667e+01 -4.877893e-01 -5.934309e-01 +9.176939e-48
+5.333333e+01 -2.081311e-01 -4.592797e-01 +7.768111e-48
+5.335000e+01 -3.031940e-01 -4.186236e-01 +6.575564e-48
+5.336667e+01 -3.215272e-01 -4.755604e-01 +5.566095e-48
+5.338333e+01 -2.578065e-01 -4.865655e-01 +4.711598e-48
+5.340000e+01 -3.943091e-01 -5.861431e-01 +3.988281e-48
+5.341667e+01 -5.891579e-01 -7.811886e-01 +3.376007e-48
+5.343333e+01 -7.774850e-01 -8.520449e-01 +2.857728e-48
+5.345000e+01 -6.656527e-01 -6.879645e-01 +2.419015e-48
+5.346667e+01 -7.148945e-01 -6.528352e-01 +2.047652e-48
+5.348333e+01 -5.818859e-01 -7.039905e-01 +1.733300e-48
+5.350000e+01 -5.935226e-01 -5.107615e-01 +1.467207e-48
+5.351667e+01 -9.262516e-01 -8.301399e-01 +1.241964e-48
+5.353333e+01 -1.077334e+00 -9.155899e-01 +1.051300e-48
+5.355000e+01 -1.093398e+00 -9.171442e-01 +8.899059e-49
+5.356667e+01 -1.226387e+00 -9.087210e-01 +7.532891e-49
+5.358333e+01 -9.820514e-01 -7.385351e-01 +6.376454e-49
+5.360000e+01 -1.267618e+00 -1.174424e+00 +5.397552e-49
+5.361667e+01 -1.210533e+00 -1.074480e+00 +4.568929e-49
+5.363333e+01 -1.189549e+00 -9.464033e-01 +3.867515e-49
+5.365000e+01 -9.896171e-01 -7.918284e-01 +3.273781e-49
+5.366667e+01 -1.062394e+00 -7.992918e-01 +2.771196e-49
+5.368333e+01 -6.871165e-01 -4.563293e-01 +2.345766e-49
+5.370000e+01 -1.119497e+00 -1.055118e+00 +1.985648e-49
+5.371667e+01 -1.140350e+00 -1.066493e+00 +1.680815e-49
+5.373333e+01 -1.187995e+00 -1.131892e+00 +1.422779e-49
+5.375000e+01 -1.109834e+00 -9.531735e-01 +1.204357e-49
+5.376667e+01 -1.176093e+00 -1.054050e+00 +1.019466e-49
+5.378333e+01 -1.383649e+00 -1.121807e+00 +8.629593e-50
+5.380000e+01 -1.399706e+00 -1.084184e+00 +7.304793e-50
+5.381667e+01 -1.591984e+00 -1.121839e+00 +6.183373e-50
+5.383333e+01 -1.169375e+00 -6.115083e-01 +5.234113e-50
+5.385000e+01 -9.956855e-01 -4.347872e-01 +4.430581e-50
+5.386667e+01 -1.060100e+00 -3.499896e-01 +3.750406e-50
+5.388333e+01 -1.146098e+00 -5.402469e-01 +3.174650e-50
+5.390000e+01 -1.506287e+00 -5.793596e-01 +2.687283e-50
+5.391667e+01 -1.176321e+00 -7.173163e-01 +2.274736e-50
+5.393333e+01 -1.210663e+00 -8.439291e-01 +1.925522e-50
+5.395000e+01 -1.372188e+00 -8.825757e-01 +1.629920e-50
+5.396667e+01 -1.427330e+00 -1.089126e+00 +1.379697e-50
+5.398333e+01 -8.860365e-01 -7.792979e-01 +1.167888e-50
+5.400000e+01 -8.498748e-01 -8.018267e-01 +9.885962e-51
+5.401667e+01 -6.659514e-01 -5.115365e-01 +8.368286e-51
+5.403333e+01 -1.333563e+00 -9.514763e-01 +7.083601e-51
+5.405000e+01 -1.341141e+00 -1.016962e+00 +5.996139e-51
+5.406667e+01 -1.214835e+00 -9.497761e-01 +5.075622e-51
+5.408333e+01 -9.990676e-01 -6.739626e-01 +4.296421e-51
+5.410000e+01 -1.291651e+00 -8.867641e-01 +3.636842e-51
+5.411667e+01 -8.928034e-01 -7.491799e-01 +3.078521e-51
+5.413333e+01 -1.042231e+00 -8.789240e-01 +2.605911e-51
+5.415000e+01 -1.458116e+00 -1.168337e+00 +2.205856e-51
+5.416667e+01 -9.752561e-01 -4.944109e-01 +1.867217e-51
+5.418333e+01 -9.561571e-01 -4.545140e-01 +1.580565e-51
+5.420000e+01 -1.151688e+00 -6.523688e-01 +1.337920e-51
+5.421667e+01 -6.669820e-01 -6.264356e-01 +1.132524e-51
+5.423333e+01 -1.064761e+00 -9.149484e-01 +9.586612e-52
+5.425000e+01 -8.695540e-01 -7.000741e-01 +8.114892e-52
+5.426667e+01 -7.781344e-01 -5.633769e-01 +6.869108e-52
+5.428333e+01 -8.859518e-02 +3.732185e-02 +5.814574e-52
+5.430000e+01 -6.683436e-01 -4.082837e-01 +4.921931e-52
+5.431667e+01 -9.054548e-01 -7.332707e-01 +4.166325e-52
+5.433333e+01 -1.051739e+00 -8.560057e-01 +3.526718e-52
+5.435000e+01 -1.218658e+00 -9.059093e-01 +2.985302e-52
+5.436667e+01 -8.547275e-01 -8.434366e-01 +2.527004e-52
+5.438333e+01 -7.120174e-01 -8.132008e-01 +2.139062e-52
+5.440000e+01 -1.049846e+00 -1.093731e+00 +1.810677e-52
+5.441667e+01 -8.224105e-01 -6.739625e-01 +1.532705e-52
+5.443333e+01 -7.419690e-01 -5.219968e-01 +1.297407e-52
+5.445000e+01 -1.526262e+00 -1.030842e+00 +1.098231e-52
+5.446667e+01 -9.556045e-01 -6.431464e-01 +9.296327e-53
+5.448333e+01 -1.051444e+00 -5.291741e-01 +7.869171e-53
+5.450000e+01 -8.578345e-01 -6.700014e-01 +6.661110e-53
+5.451667e+01 -9.075201e-01 -8.430507e-01 +5.638508e-53
+5.453333e+01 -5.728326e-01 -6.829984e-01 +4.772894e-53
+5.455000e+01 -5.840666e-01 -8.290785e-01 +4.040167e-53
+5.456667e+01 -2.371057e-01 -5.890715e-01 +3.419928e-53
+5.458333e+01 +1.228838e-01 -2.861678e-01 +2.894906e-53
+5.460000e+01 +2.024200e-01 -2.155915e-01 +2.450485e-53
+5.461667e+01 +3.596147e-01 -6.299034e-01 +2.074291e-53
+5.463333e+01 +2.245059e-01 -9.751507e-01 +1.755849e-53
+5.465000e+01 +2.512370e-01 -6.369239e-01 +1.486294e-53
+5.466667e+01 +2.781456e-02 -7.272776e-01 +1.258121e-53
+5.468333e+01 +1.267029e-01 -8.041557e-01 +1.064977e-53
+5.470000e+01 -4.526443e-01 -1.277533e+00 +9.014832e-54
+5.471667e+01 -3.800244e-01 -1.106054e+00 +7.630891e-54
+5.473333e+01 +8.183900e-02 -6.479215e-01 +6.459409e-54
+5.475000e+01 -2.020171e-01 -1.051600e+00 +5.467772e-54
+5.476667e+01 -5.256004e-01 -1.309800e+00 +4.628369e-54
+5.478333e+01 -7.547066e-01 -1.426043e+00 +3.917830e-54
+5.480000e+01 -9.321435e-01 -1.376271e+00 +3.316371e-54
+5.481667e+01 -6.693663e-01 -9.420311e-01 +2.807248e-54
+5.483333e+01 -6.618259e-01 -6.048273e-01 +2.376284e-54
+5.485000e+01 -9.577174e-01 -9.657503e-01 +2.011481e-54
+5.486667e+01 -6.191802e-01 -8.146256e-01 +1.702682e-54
+5.488333e+01 -7.040409e-01 -8.721795e-01 +1.441289e-54
+5.490000e+01 -1.063244e+00 -1.177802e+00 +1.220025e-54
+5.491667e+01 -8.867399e-01 -9.460079e-01 +1.032729e-54
+5.493333e+01 -7.872949e-01 -7.743738e-01 +8.741860e-55
+5.495000e+01 -9.033048e-01 -9.675431e-01 +7.399825e-55
+5.496667e+01 -8.491736e-01 -1.160620e+00 +6.263817e-55
+5.498333e+01 -8.429592e-01 -1.130046e+00 +5.302207e-55
+5.500000e+01 -6.243028e-01 -8.783763e-01 +4.488221e-55
+5.501667e+01 -1.018957e+00 -1.330309e+00 +3.799197e-55
+5.503333e+01 -8.644855e-01 -9.533304e-01 +3.215951e-55
+5.505000e+01 -3.007536e-01 -5.237716e-01 +2.722244e-55
+5.506667e+01 -4.598616e-01 -7.416145e-01 +2.304330e-55
+5.508333e+01 -4.542276e-01 -7.239332e-01 +1.950573e-55
+5.510000e+01 -7.575139e-01 -1.009048e+00 +1.651124e-55
+5.511667e+01 -3.597912e-01 -5.043532e-01 +1.397647e-55
+5.513333e+01 -2.320363e-01 -3.874991e-01 +1.183082e-55
+5.515000e+01 -3.703656e-01 -5.264087e-01 +1.001458e-55
+5.516667e+01 -6.310532e-01 -6.457299e-01 +8.477155e-56
+5.518333e+01 -9.218560e-01 -8.135795e-01 +7.175757e-56
+5.520000e+01 -1.072257e+00 -1.148671e+00 +6.074147e-56
+5.521667e+01 -8.461380e-01 -1.149510e+00 +5.141654e-56
+5.523333e+01 -8.034245e-01 -9.364709e-01 +4.352317e-56
+5.525000e+01 -1.895700e-01 -4.426441e-01 +3.684156e-56
+5.526667e+01 -6.789524e-01 -7.671538e-01 +3.118571e-56
+5.528333e+01 -9.422959e-01 -1.090654e+00 +2.639813e-56
+5.530000e+01 -8.916548e-01 -1.050431e+00 +2.234554e-56
+5.531667e+01 -8.207188e-01 -8.402546e-01 +1.891509e-56
+5.533333e+01 -8.967686e-01 -8.666227e-01 +1.601128e-56
+5.535000e+01 -7.985386e-01 -6.765822e-01 +1.355325e-56
+5.536667e+01 -1.126702e+00 -9.991299e-01 +1.147258e-56
+5.538333e+01 -1.363485e+00 -1.161317e+00 +9.711331e-57
+5.540000e+01 -1.468591e+00 -1.265822e+00 +8.220464e-57
+5.541667e+01 -1.225964e+00 -1.006968e+00 +6.958473e-57
+5.543333e+01 -6.536842e-01 -3.195042e-01 +5.890220e-57
+5.545000e+01 -8.362284e-01 -5.080999e-01 +4.985964e-57
+5.546667e+01 -9.094524e-01 -7.020531e-01 +4.220527e-57
+5.548333e+01 -6.264943e-01 -8.405764e-01 +3.572599e-57
+5.550000e+01 -1.098574e+00 -1.216134e+00 +3.024140e-57
+5.551667e+01 -1.211325e+00 -1.201789e+00 +2.559879e-57
+5.553333e+01 -9.195350e-01 -1.116874e+00 +2.166891e-57
+5.555000e+01 -1.077823e+00 -1.110076e+00 +1.834234e-57
+5.556667e+01 -8.113400e-01 -7.315426e-01 +1.552645e-57
+5.558333e+01 -6.726979e-01 -6.612306e-01 +1.314286e-57
+5.560000e+01 -7.202044e-01 -7.504741e-01 +1.112519e-57
+5.561667e+01 -1.727348e-01 -4.274140e-02 +9.417270e-58
+5.563333e+01 -6.921940e-01 -7.562408e-01 +7.971547e-58
+5.565000e+01 -5.206682e-01 -5.130904e-01 +6.747769e-58
+5.566667e+01 -1.045592e+00 -8.466957e-01 +5.711863e-58
+5.568333e+01 -5.534911e-01 -4.921786e-01 +4.834987e-58
+5.570000e+01 -9.061955e-01 -9.654445e-01 +4.092729e-58
+5.571667e+01 -6.362065e-01 -6.058576e-01 +3.464420e-58
+5.573333e+01 -2.494079e-01 -3.895639e-01 +2.932568e-58
+5.575000e+01 -4.866815e-01 -6.971366e-01 +2.482365e-58
+5.576667e+01 -6.191593e-01 -1.083398e+00 +2.101277e-58
+5.578333e+01 -5.875496e-01 -1.033861e+00 +1.778693e-58
+5.580000e+01 -7.230446e-01 -1.016337e+00 +1.505631e-58
+5.581667e+01 -6.943737e-01 -1.076319e+00 +1.274489e-58
+5.583333e+01 -8.109241e-01 -9.798643e-01 +1.078832e-58
+5.585000e+01 -1.002594e+00 -1.027891e+00 +9.132112e-59
+5.586667e+01 -1.200903e+00 -1.205365e+00 +7.730166e-59
+5.588333e+01 -1.145053e+00 -1.096122e+00 +6.543444e-59
+5.590000e+01 -1.061333e+00 -1.083692e+00 +5.538906e-59
+5.591667e+01 -1.456067e+00 -1.205656e+00 +4.688583e-59
+5.593333e+01 -1.588800e+00 -1.056591e+00 +3.968800e-59
+5.595000e+01 -1.330655e+00 -7.441643e-01 +3.359516e-59
+5.596667e+01 -1.165731e+00 -4.186662e-01 +2.843769e-59
+5.598333e+01 -1.259622e+00 -5.418769e-01 +2.407199e-59
+5.600000e+01 -1.298372e+00 -5.678474e-01 +2.037650e-59
+5.601667e+01 -6.930742e-01 -2.792479e-01 +1.724833e-59
+5.603333e+01 -6.840796e-01 -1.065114e-01 +1.460040e-59
+5.605000e+01 -1.009155e+00 -6.106443e-01 +1.235897e-59
+5.606667e+01 -7.182722e-01 -6.366498e-02 +1.046164e-59
+5.608333e+01 -1.093278e+00 -3.910450e-01 +8.855589e-60
+5.610000e+01 -1.269797e+00 -8.022586e-01 +7.496094e-60
+5.611667e+01 -1.468470e+00 -1.026266e+00 +6.345307e-60
+5.613333e+01 -1.204340e+00 -9.740891e-01 +5.371186e-60
+5.615000e+01 -9.722579e-01 -9.693069e-01 +4.546611e-60
+5.616667e+01 -4.484501e-01 -4.688365e-01 +3.848623e-60
+5.618333e+01 -4.556807e-01 -6.460224e-01 +3.257789e-60
+5.620000e+01 -6.406095e-01 -6.636538e-01 +2.757659e-60
+5.621667e+01 -6.167184e-01 -9.181487e-01 +2.334308e-60
+5.623333e+01 -5.343683e-01 -9.234345e-01 +1.975949e-60
+5.625000e+01 -1.143241e+00 -1.317071e+00 +1.672605e-60
+5.626667e+01 -7.918025e-01 -1.071158e+00 +1.415829e-60
+5.628333e+01 -6.624255e-01 -6.573927e-01 +1.198474e-60
+5.630000e+01 -8.314062e-01 -7.831322e-01 +1.014486e-60
+5.631667e+01 -1.026118e+00 -9.489081e-01 +8.587439e-61
+5.633333e+01 -1.025463e+00 -1.037188e+00 +7.269111e-61
+5.635000e+01 -5.829389e-01 -6.284974e-01 +6.153169e-61
+5.636667e+01 -5.837230e-01 -7.728692e-01 +5.208545e-61
+5.638333e+01 -1.201864e+00 -1.247885e+00 +4.408939e-61
+5.640000e+01 -9.613367e-01 -1.060473e+00 +3.732086e-61
+5.641667e+01 -1.197698e+00 -1.065249e+00 +3.159143e-61
+5.643333e+01 -7.690336e-01 -7.557700e-01 +2.674156e-61
+5.645000e+01 -1.408040e+00 -1.125970e+00 +2.263625e-61
+5.646667e+01 -1.133370e+00 -7.015305e-01 +1.916117e-61
+5.648333e+01 -1.259979e+00 -8.578217e-01 +1.621958e-61
+5.650000e+01 -1.315232e+00 -9.606205e-01 +1.372958e-61
+5.651667e+01 -1.796574e+00 -1.524818e+00 +1.162184e-61
+5.653333e+01 -1.099673e+00 -9.735153e-01 +9.837672e-62
+5.655000e+01 -9.887703e-01 -8.765476e-01 +8.327410e-62
+5.656667e+01 -8.523377e-01 -8.651231e-01 +7.049000e-62
+5.658333e+01 -9.203416e-01 -8.270170e-01 +5.966850e-62
+5.660000e+01 -8.948671e-01 -7.829150e-01 +5.050829e-62
+5.661667e+01 -8.006948e-01 -8.700236e-01 +4.275435e-62
+5.663333e+01 -5.908206e-01 -6.982499e-01 +3.619077e-62
+5.665000e+01 -6.435750e-01 -7.352119e-01 +3.063483e-62
+5.666667e+01 -8.343700e-01 -9.570410e-01 +2.593182e-62
+5.668333e+01 -2.166792e-01 -3.863643e-01 +2.195081e-62
+5.670000e+01 -3.210516e-01 -2.885821e-01 +1.858096e-62
+5.671667e+01 -3.758594e-01 -5.623327e-01 +1.572845e-62
+5.673333e+01 -1.075666e-01 -2.151143e-01 +1.331384e-62
+5.675000e+01 -5.275804e-01 -3.862172e-01 +1.126992e-62
+5.676667e+01 -8.957202e-01 -7.345362e-01 +9.539784e-63
+5.678333e+01 -6.064723e-01 -6.341730e-01 +8.075253e-63
+5.680000e+01 -1.145594e+00 -1.206297e+00 +6.835554e-63
+5.681667e+01 -7.136394e-01 -8.700703e-01 +5.786172e-63
+5.683333e+01 -5.113348e-01 -9.144892e-01 +4.897889e-63
+5.685000e+01 -1.183096e+00 -1.505637e+00 +4.145973e-63
+5.686667e+01 -8.152096e-01 -1.281788e+00 +3.509491e-63
+5.688333e+01 -4.129416e-01 -6.748635e-01 +2.970720e-63
+5.690000e+01 -4.286620e-01 -8.309086e-01 +2.514660e-63
+5.691667e+01 -3.070187e-01 -8.178184e-01 +2.128614e-63
+5.693333e+01 -4.351669e-01 -1.021002e+00 +1.801833e-63
+5.695000e+01 -5.212944e-01 -1.029448e+00 +1.525218e-63
+5.696667e+01 -5.231881e-01 -1.028681e+00 +1.291069e-63
+5.698333e+01 -8.362880e-01 -1.512855e+00 +1.092867e-63
+5.700000e+01 -6.728381e-01 -1.411793e+00 +9.250917e-64
+5.701667e+01 -6.564154e-01 -1.270617e+00 +7.830732e-64
+5.703333e+01 -2.230852e-01 -7.717049e-01 +6.628572e-64
+5.705000e+01 -6.343709e-01 -9.558215e-01 +5.610965e-64
+5.706667e+01 -8.098979e-01 -1.070411e+00 +4.749579e-64
+5.708333e+01 -6.975728e-01 -1.057691e+00 +4.020432e-64
+5.710000e+01 -8.359855e-01 -1.315000e+00 +3.403222e-64
+5.711667e+01 -9.854838e-01 -1.494201e+00 +2.880765e-64
+5.713333e+01 -5.590041e-01 -9.470100e-01 +2.438515e-64
+5.715000e+01 -7.728551e-01 -1.326253e+00 +2.064159e-64
+5.716667e+01 -3.334170e-01 -6.966117e-01 +1.747273e-64
+5.718333e+01 -6.786374e-01 -9.774773e-01 +1.479034e-64
+5.720000e+01 -7.299145e-01 -1.173029e+00 +1.251976e-64
+5.721667e+01 -2.934005e-01 -7.663780e-01 +1.059774e-64
+5.723333e+01 -2.709722e-01 -7.417226e-01 +8.970797e-65
+5.725000e+01 -1.904091e-01 -6.214261e-01 +7.593616e-65
+5.726667e+01 -5.906946e-01 -9.386398e-01 +6.427857e-65
+5.728333e+01 -6.140591e-01 -5.893988e-01 +5.441063e-65
+5.730000e+01 -7.534475e-01 -8.097761e-01 +4.605761e-65
+5.731667e+01 -7.721345e-01 -7.751631e-01 +3.898692e-65
+5.733333e+01 -9.254994e-01 -1.072817e+00 +3.300172e-65
+5.735000e+01 -6.520322e-01 -1.025444e+00 +2.793535e-65
+5.736667e+01 -7.931959e-01 -1.186210e+00 +2.364676e-65
+5.738333e+01 -6.844644e-01 -1.190815e+00 +2.001655e-65
+5.740000e+01 -5.801553e-01 -1.266349e+00 +1.694365e-65
+5.741667e+01 -5.828220e-01 -1.302106e+00 +1.434249e-65
+5.743333e+01 -4.265746e-01 -1.259617e+00 +1.214065e-65
+5.745000e+01 -4.169310e-01 -1.290750e+00 +1.027684e-65
+5.746667e+01 -3.801157e-01 -1.123790e+00 +8.699159e-66
+5.748333e+01 -6.070321e-01 -1.532676e+00 +7.363679e-66
+5.750000e+01 -6.255050e-01 -1.450928e+00 +6.233220e-66
+5.751667e+01 -3.837820e-01 -7.695879e-01 +5.276307e-66
+5.753333e+01 -6.815274e-01 -9.285599e-01 +4.466297e-66
+5.755000e+01 -5.960296e-01 -2.277900e-01 +3.780639e-66
+5.756667e+01 -4.808941e-01 -9.804792e-02 +3.200242e-66
+5.758333e+01 -5.452193e-01 -5.286791e-02 +2.708946e-66
+5.760000e+01 -6.627007e-01 -2.688634e-01 +2.293073e-66
+5.761667e+01 -1.302953e+00 -1.328043e+00 +1.941045e-66
+5.763333e+01 -1.258496e+00 -1.253201e+00 +1.643059e-66
+5.765000e+01 -1.070387e+00 -9.533453e-01 +1.390819e-66
+5.766667e+01 -1.239297e+00 -1.089037e+00 +1.177303e-66
+5.768333e+01 -7.540250e-01 -5.260108e-01 +9.965656e-67
+5.770000e+01 -1.015022e+00 -7.660221e-01 +8.435746e-67
+5.771667e+01 -7.875991e-01 -4.687187e-01 +7.140705e-67
+5.773333e+01 -6.249221e-01 -3.330242e-01 +6.044476e-67
+5.775000e+01 -8.393125e-01 -5.186058e-01 +5.116539e-67
+5.776667e+01 -9.841100e-01 -7.916105e-01 +4.331056e-67
+5.778333e+01 -8.256407e-01 -6.496061e-01 +3.666160e-67
+5.780000e+01 -1.155976e+00 -7.267741e-01 +3.103338e-67
+5.781667e+01 -8.776400e-01 -3.973122e-01 +2.626919e-67
+5.783333e+01 -5.870013e-01 -2.528296e-01 +2.223639e-67
+5.785000e+01 -1.178784e+00 -6.134232e-01 +1.882269e-67
+5.786667e+01 -1.215594e+00 -6.734842e-01 +1.593307e-67
+5.788333e+01 -1.598822e+00 -1.021393e+00 +1.348705e-67
+5.790000e+01 -1.733242e+00 -1.231454e+00 +1.141654e-67
+5.791667e+01 -1.436460e+00 -1.122499e+00 +9.663893e-68
+5.793333e+01 -1.586780e+00 -1.176412e+00 +8.180309e-68
+5.795000e+01 -1.141192e+00 -1.008209e+00 +6.924482e-68
+5.796667e+01 -1.142318e+00 -9.390947e-01 +5.861448e-68
+5.798333e+01 -8.639073e-01 -6.421646e-01 +4.961608e-68
+5.800000e+01 -7.098346e-01 -2.793743e-01 +4.199911e-68
+5.801667e+01 -8.295304e-01 -6.121903e-01 +3.555148e-68
+5.803333e+01 -1.075095e+00 -1.076555e+00 +3.009368e-68
+5.805000e+01 -7.437436e-01 -7.680567e-01 +2.547375e-68
+5.806667e+01 -3.942996e-01 -6.007189e-01 +2.156306e-68
+5.808333e+01 -5.621125e-01 -1.065582e+00 +1.825274e-68
+5.810000e+01 -7.022778e-01 -1.219686e+00 +1.545061e-68
+5.811667e+01 -4.009406e-01 -9.454740e-01 +1.307866e-68
+5.813333e+01 -5.305509e-01 -1.270377e+00 +1.107085e-68
+5.815000e+01 -2.811538e-02 -1.000927e+00 +9.371268e-69
+5.816667e+01 -6.779597e-02 -1.069017e+00 +7.932607e-69
+5.818333e+01 -2.936227e-01 -1.316515e+00 +6.714807e-69
+5.820000e+01 -1.971465e-01 -9.744192e-01 +5.683961e-69
+5.821667e+01 -4.556550e-01 -1.261124e+00 +4.811369e-69
+5.823333e+01 -6.646274e-01 -1.415447e+00 +4.072736e-69
+5.825000e+01 -5.818641e-01 -1.365423e+00 +3.447497e-69
+5.826667e+01 -7.310662e-01 -1.599353e+00 +2.918243e-69
+5.828333e+01 -8.242186e-01 -1.599985e+00 +2.470240e-69
+5.830000e+01 -6.396837e-01 -1.289348e+00 +2.091013e-69
+5.831667e+01 -7.190837e-01 -1.617396e+00 +1.770004e-69
+5.833333e+01 -3.319700e-01 -1.423568e+00 +1.498276e-69
+5.835000e+01 -7.524513e-01 -1.611442e+00 +1.268263e-69
+5.836667e+01 -8.278910e-01 -1.721064e+00 +1.073562e-69
+5.838333e+01 -3.258322e-01 -1.028639e+00 +9.087504e-70
+5.840000e+01 -2.066330e-01 -7.594291e-01 +7.692406e-70
+5.841667e+01 -5.360146e-01 -1.055988e+00 +6.511481e-70
+5.843333e+01 -5.313501e-01 -1.001849e+00 +5.511850e-70
+5.845000e+01 -6.166005e-01 -8.689680e-01 +4.665680e-70
+5.846667e+01 -9.647422e-01 -8.149612e-01 +3.949413e-70
+5.848333e+01 -9.749495e-01 -8.110516e-01 +3.343106e-70
+5.850000e+01 -8.049959e-01 -7.630944e-01 +2.829878e-70
+5.851667e+01 -6.731493e-01 -5.369282e-01 +2.395440e-70
+5.853333e+01 -6.498449e-01 -5.704100e-01 +2.027696e-70
+5.855000e+01 -9.184883e-01 -6.336483e-01 +1.716408e-70
+5.856667e+01 -8.090465e-01 -4.598193e-01 +1.452908e-70
+5.858333e+01 -8.278113e-01 -5.698429e-01 +1.229860e-70
+5.860000e+01 -1.175565e+00 -1.205019e+00 +1.041054e-70
+5.861667e+01 -9.427317e-01 -8.242865e-01 +8.812332e-71
+5.863333e+01 -1.268854e+00 -1.144763e+00 +7.459478e-71
+5.865000e+01 -1.171925e+00 -1.205463e+00 +6.314312e-71
+5.866667e+01 -1.084416e+00 -1.436993e+00 +5.344949e-71
+5.868333e+01 -7.790123e-01 -9.593790e-01 +4.524402e-71
+5.870000e+01 -8.866677e-01 -1.001962e+00 +3.829824e-71
+5.871667e+01 -9.749525e-01 -8.945022e-01 +3.241876e-71
+5.873333e+01 -1.151824e+00 -1.165109e+00 +2.744189e-71
+5.875000e+01 -1.439246e+00 -1.503766e+00 +2.322905e-71
+5.876667e+01 -9.246109e-01 -9.958470e-01 +1.966297e-71
+5.878333e+01 -1.119337e+00 -1.200087e+00 +1.664434e-71
+5.880000e+01 -1.189286e+00 -1.226137e+00 +1.408913e-71
+5.881667e+01 -9.427161e-01 -1.011499e+00 +1.192619e-71
+5.883333e+01 -7.478033e-01 -9.111665e-01 +1.009531e-71
+5.885000e+01 -8.454947e-01 -9.614491e-01 +8.545492e-72
+5.886667e+01 -9.033604e-01 -9.559146e-01 +7.233603e-72
+5.888333e+01 -9.310009e-01 -9.707693e-01 +6.123112e-72
+5.890000e+01 -1.127410e+00 -1.075681e+00 +5.183103e-72
+5.891667e+01 -1.028221e+00 -1.002600e+00 +4.387402e-72
+5.893333e+01 -8.857201e-01 -9.383100e-01 +3.713855e-72
+5.895000e+01 -4.802835e-01 -3.532559e-01 +3.143711e-72
+5.896667e+01 -3.227645e-01 -4.521123e-01 +2.661094e-72
+5.898333e+01 -6.205627e-01 -6.562796e-01 +2.252567e-72
+5.900000e+01 -1.284715e+00 -1.361051e+00 +1.906757e-72
+5.901667e+01 -1.159295e+00 -1.199523e+00 +1.614035e-72
+5.903333e+01 -1.266290e+00 -1.239795e+00 +1.366251e-72
+5.905000e+01 -7.153807e-01 -8.259970e-01 +1.156507e-72
+5.906667e+01 -5.935584e-01 -6.666589e-01 +9.789617e-73
+5.908333e+01 -1.116273e+00 -1.070776e+00 +8.286732e-73
+5.910000e+01 -1.025253e+00 -1.039298e+00 +7.014567e-73
+5.911667e+01 -7.891849e-01 -8.580692e-01 +5.937703e-73
+5.913333e+01 -4.601891e-01 -5.845588e-01 +5.026157e-73
+5.915000e+01 -9.479533e-01 -1.168970e+00 +4.254550e-73
+5.916667e+01 -6.810917e-01 -1.033476e+00 +3.601399e-73
+5.918333e+01 -7.543457e-01 -8.511785e-01 +3.048518e-73
+5.920000e+01 -7.493950e-01 -5.499405e-01 +2.580515e-73
+5.921667e+01 -6.778070e-01 -6.816080e-01 +2.184359e-73
+5.923333e+01 -7.471272e-01 -7.795865e-01 +1.849020e-73
+5.925000e+01 -6.606411e-01 -5.734404e-01 +1.565162e-73
+5.926667e+01 -7.916044e-01 -7.622486e-01 +1.324881e-73
+5.928333e+01 -8.917587e-01 -4.941553e-01 +1.121487e-73
+5.930000e+01 -6.186371e-01 -5.288212e-03 +9.493185e-74
+5.931667e+01 -5.027562e-01 -7.724035e-02 +8.035807e-74
+5.933333e+01 -8.938802e-01 -5.128294e-01 +6.802164e-74
+5.935000e+01 -7.006528e-01 -3.775233e-01 +5.757908e-74
+5.936667e+01 -9.187085e-01 -7.855542e-01 +4.873964e-74
+5.938333e+01 -9.126546e-01 -1.039827e+00 +4.125721e-74
+5.940000e+01 -1.121685e+00 -1.336377e+00 +3.492348e-74
+5.941667e+01 -7.501224e-01 -1.011665e+00 +2.956208e-74
+5.943333e+01 -2.099510e-01 -5.610242e-01 +2.502376e-74
+5.945000e+01 +2.097788e-02 -6.734666e-01 +2.118216e-74
+5.946667e+01 -1.888669e-01 -1.054266e+00 +1.793031e-74
+5.948333e+01 -6.350324e-01 -1.419786e+00 +1.517768e-74
+5.950000e+01 -7.062560e-01 -1.251180e+00 +1.284763e-74
+5.951667e+01 -8.798463e-01 -1.243884e+00 +1.087528e-74
+5.953333e+01 -1.017686e+00 -1.131779e+00 +9.205729e-75
+5.955000e+01 -5.026245e-01 -4.797747e-01 +7.792481e-75
+5.956667e+01 -4.708727e-01 -6.825570e-01 +6.596193e-75
+5.958333e+01 -5.838819e-01 -3.783722e-01 +5.583557e-75
+5.960000e+01 -6.294786e-01 -5.877089e-01 +4.726379e-75
+5.961667e+01 -7.089280e-01 -5.776309e-01 +4.000793e-75
+5.963333e+01 -1.169330e+00 -9.427234e-01 +3.386598e-75
+5.965000e+01 -1.016777e+00 -9.129538e-01 +2.866694e-75
+5.966667e+01 -1.003183e+00 -9.283315e-01 +2.426604e-75
+5.968333e+01 -7.788794e-01 -7.548103e-01 +2.054076e-75
+5.970000e+01 -7.267744e-01 -7.739469e-01 +1.738738e-75
+5.971667e+01 -7.641946e-01 -8.319484e-01 +1.471810e-75
+5.973333e+01 -6.554430e-01 -9.015622e-01 +1.245860e-75
+5.975000e+01 -9.297812e-01 -1.068922e+00 +1.054598e-75
+5.976667e+01 -7.158559e-01 -7.580466e-01 +8.926977e-76
+5.978333e+01 -6.964914e-01 -7.991242e-01 +7.556523e-76
+5.980000e+01 -6.268653e-01 -4.614084e-01 +6.396458e-76
+5.981667e+01 -1.470654e+00 -1.366617e+00 +5.414485e-76
+5.983333e+01 -1.104297e+00 -1.102721e+00 +4.583263e-76
+5.985000e+01 -6.968733e-01 -7.463727e-01 +3.879648e-76
+5.986667e+01 -8.564322e-01 -9.197170e-01 +3.284051e-76
+5.988333e+01 -8.466044e-01 -1.135569e+00 +2.779889e-76
+5.990000e+01 -3.647939e-01 -6.378230e-01 +2.353126e-76
+5.991667e+01 -4.904959e-01 -9.367225e-01 +1.991878e-76
+5.993333e+01 -1.137396e+00 -1.404611e+00 +1.686088e-76
+5.995000e+01 -1.012482e+00 -1.264161e+00 +1.427243e-76
+5.996667e+01 -9.186176e-01 -1.001679e+00 +1.208135e-76
+5.998333e+01 -8.113446e-01 -6.762838e-01 +1.022664e-76
+6.000000e+01 -9.014956e-01 -7.050675e-01 +8.656665e-77
+6.001667e+01 -9.642105e-01 -7.161287e-01 +7.327709e-77
+6.003333e+01 -8.896415e-01 -5.084763e-01 +6.202772e-77
+6.005000e+01 -8.276955e-01 -5.157340e-01 +5.250533e-77
+6.006667e+01 -9.213256e-01 -6.523274e-01 +4.444480e-77
+6.008333e+01 -1.139857e+00 -9.136350e-01 +3.762171e-77
+6.010000e+01 -1.141935e+00 -7.207831e-01 +3.184609e-77
+6.011667e+01 -9.709678e-01 -4.202079e-01 +2.695714e-77
+6.013333e+01 -1.327633e+00 -7.479750e-01 +2.281872e-77
+6.015000e+01 -1.512511e+00 -1.095223e+00 +1.931563e-77
+6.016667e+01 -1.197612e+00 -9.156997e-01 +1.635033e-77
+6.018333e+01 -9.597085e-01 -5.405155e-01 +1.384026e-77
+6.020000e+01 -1.023141e+00 -5.040345e-01 +1.171552e-77
+6.021667e+01 -1.175089e+00 -6.210024e-01 +9.916976e-78
+6.023333e+01 -1.563442e+00 -1.038208e+00 +8.394539e-78
+6.025000e+01 -1.246007e+00 -8.351930e-01 +7.105824e-78
+6.026667e+01 -9.994621e-01 -5.971986e-01 +6.014950e-78
+6.028333e+01 -8.216005e-01 -4.823027e-01 +5.091546e-78
+6.030000e+01 -8.567223e-01 -6.439440e-01 +4.309900e-78
+6.031667e+01 -3.993587e-01 -2.300496e-01 +3.648252e-78
+6.033333e+01 -9.782610e-01 -6.459934e-01 +3.088178e-78
+6.035000e+01 -1.084772e+00 -6.704274e-01 +2.614087e-78
+6.036667e+01 -1.082915e+00 -9.388826e-01 +2.212777e-78
+6.038333e+01 -1.130740e+00 -7.621225e-01 +1.873075e-78
+6.040000e+01 -1.121713e+00 -7.194792e-01 +1.585524e-78
+6.041667e+01 -8.846151e-01 -6.623029e-01 +1.342117e-78
+6.043333e+01 -1.489195e+00 -1.386491e+00 +1.136077e-78
+6.045000e+01 -5.536769e-01 -6.689178e-01 +9.616688e-79
+6.046667e+01 -6.546092e-01 -6.055815e-01 +8.140350e-79
+6.048333e+01 -9.494604e-01 -7.181754e-01 +6.890658e-79
+6.050000e+01 -7.249691e-01 -7.442407e-01 +5.832816e-79
+6.051667e+01 -1.113162e+00 -1.219143e+00 +4.937372e-79
+6.053333e+01 -6.833568e-01 -6.855500e-01 +4.179395e-79
+6.055000e+01 -7.002624e-01 -8.605028e-01 +3.537782e-79
+6.056667e+01 -7.968631e-01 -8.719733e-01 +2.994668e-79
+6.058333e+01 -9.350533e-01 -9.857212e-01 +2.534931e-79
+6.060000e+01 -1.333918e+00 -1.371454e+00 +2.145773e-79
+6.061667e+01 -1.204051e+00 -1.214496e+00 +1.816358e-79
+6.063333e+01 -4.969590e-01 -4.997827e-01 +1.537514e-79
+6.065000e+01 -6.938034e-01 -7.934696e-01 +1.301477e-79
+6.066667e+01 -1.239393e+00 -1.345879e+00 +1.101677e-79
+6.068333e+01 -1.208614e+00 -1.343775e+00 +9.325492e-80
+6.070000e+01 -1.089205e+00 -1.195937e+00 +7.893859e-80
+6.071667e+01 -5.357391e-01 -9.942885e-01 +6.682007e-80
+6.073333e+01 -7.847697e-01 -1.064116e+00 +5.656197e-80
+6.075000e+01 -5.038739e-01 -7.175167e-01 +4.787867e-80
+6.076667e+01 -3.063815e-01 -4.374175e-01 +4.052842e-80
+6.078333e+01 -5.882639e-01 -6.110210e-01 +3.430657e-80
+6.080000e+01 -6.871826e-01 -6.345978e-01 +2.903988e-80
+6.081667e+01 -3.115291e-01 -1.748342e-01 +2.458173e-80
+6.083333e+01 -5.800484e-01 -3.287527e-01 +2.080799e-80
+6.085000e+01 -1.097264e+00 -7.971929e-01 +1.761358e-80
+6.086667e+01 -1.163700e+00 -1.072987e+00 +1.490957e-80
+6.088333e+01 -1.039725e+00 -9.791147e-01 +1.262068e-80
+6.090000e+01 -9.608124e-01 -9.868035e-01 +1.068318e-80
+6.091667e+01 -7.869622e-01 -9.543024e-01 +9.043114e-81
+6.093333e+01 -1.036681e+00 -1.175953e+00 +7.654830e-81
+6.095000e+01 -8.946280e-01 -1.221035e+00 +6.479674e-81
+6.096667e+01 -8.528287e-01 -1.233893e+00 +5.484926e-81
+6.098333e+01 -7.481638e-01 -8.854435e-01 +4.642889e-81
+6.100000e+01 -7.769781e-01 -1.106733e+00 +3.930121e-81
+6.101667e+01 -1.185456e+00 -1.331388e+00 +3.326776e-81
+6.103333e+01 -9.312802e-01 -9.381580e-01 +2.816055e-81
+6.105000e+01 -1.225098e+00 -1.347679e+00 +2.383739e-81
+6.106667e+01 -1.147579e+00 -1.144072e+00 +2.017791e-81
+6.108333e+01 -1.125644e+00 -1.029280e+00 +1.708024e-81
+6.110000e+01 -1.694671e+00 -1.247374e+00 +1.445811e-81
+6.111667e+01 -1.575442e+00 -9.669224e-01 +1.223852e-81
+6.113333e+01 -1.676317e+00 -1.370769e+00 +1.035969e-81
+6.115000e+01 -9.592816e-01 -8.086178e-01 +8.769286e-82
+6.116667e+01 -9.745224e-01 -9.989565e-01 +7.423040e-82
+6.118333e+01 -7.496597e-01 -9.071383e-01 +6.283468e-82
+6.120000e+01 -9.082175e-01 -1.197937e+00 +5.318841e-82
+6.121667e+01 -1.028373e+00 -1.259272e+00 +4.502302e-82
+6.123333e+01 -1.124399e+00 -1.137264e+00 +3.811116e-82
+6.125000e+01 -1.147892e+00 -1.164515e+00 +3.226040e-82
+6.126667e+01 -9.332827e-01 -1.092859e+00 +2.730784e-82
+6.128333e+01 -1.320105e+00 -1.424541e+00 +2.311559e-82
+6.130000e+01 -1.064971e+00 -1.337944e+00 +1.956692e-82
+6.131667e+01 -1.016800e+00 -1.091555e+00 +1.656304e-82
+6.133333e+01 -7.023113e-01 -6.930107e-01 +1.402031e-82
+6.135000e+01 -8.326246e-01 -7.105207e-01 +1.186794e-82
+6.136667e+01 -5.846368e-01 -6.622159e-01 +1.004599e-82
+6.138333e+01 -8.126509e-01 -1.062900e+00 +8.503750e-83
+6.140000e+01 -7.965530e-01 -8.883017e-01 +7.198269e-83
+6.141667e+01 -8.561897e-01 -6.069769e-01 +6.093203e-83
+6.143333e+01 -8.630350e-01 -7.567467e-01 +5.157785e-83
+6.145000e+01 -1.037735e+00 -8.500132e-01 +4.365971e-83
+6.146667e+01 -8.851166e-01 -4.506178e-01 +3.695714e-83
+6.148333e+01 -7.344668e-01 -6.840371e-01 +3.128355e-83
+6.150000e+01 -9.537273e-01 -1.019427e+00 +2.648095e-83
+6.151667e+01 -3.639010e-01 -4.392235e-01 +2.241564e-83
+6.153333e+01 -6.102768e-01 -7.304688e-01 +1.897443e-83
+6.155000e+01 -6.570272e-01 -6.625998e-01 +1.606151e-83
+6.156667e+01 -1.076678e+00 -1.027515e+00 +1.359577e-83
+6.158333e+01 -1.215729e+00 -9.105258e-01 +1.150857e-83
+6.160000e+01 -1.195075e+00 -1.179824e+00 +9.741798e-84
+6.161667e+01 -1.011432e+00 -1.109897e+00 +8.246254e-84
+6.163333e+01 -1.334491e+00 -1.383828e+00 +6.980303e-84
+6.165000e+01 -1.149179e+00 -1.283862e+00 +5.908699e-84
+6.166667e+01 -1.244226e+00 -1.446525e+00 +5.001606e-84
+6.168333e+01 -8.864821e-01 -9.058517e-01 +4.233768e-84
+6.170000e+01 -1.242571e+00 -9.670263e-01 +3.583807e-84
+6.171667e+01 -6.743047e-01 -1.563774e-01 +3.033627e-84
+6.173333e+01 -1.116376e+00 -3.091396e-01 +2.567910e-84
+6.175000e+01 -1.067082e+00 -4.763510e-01 +2.173689e-84
+6.176667e+01 -1.136725e+00 -7.028856e-01 +1.839988e-84
+6.178333e+01 -7.063242e-01 -2.946175e-01 +1.557516e-84
+6.180000e+01 -9.338853e-01 -6.705279e-01 +1.318409e-84
+6.181667e+01 -6.291266e-01 -4.967556e-01 +1.116009e-84
+6.183333e+01 -5.878434e-01 -2.911159e-01 +9.446813e-85
+6.185000e+01 -4.675168e-01 -3.444521e-01 +7.996555e-85
+6.186667e+01 -6.220977e-01 -2.153639e-01 +6.768938e-85
+6.188333e+01 -6.701076e-01 -4.095620e-01 +5.729782e-85
+6.190000e+01 -2.357600e-01 -2.719638e-01 +4.850156e-85
+6.191667e+01 -3.543463e-01 -5.275605e-01 +4.105568e-85
+6.193333e+01 -2.272789e-01 -3.843758e-01 +3.475289e-85
+6.195000e+01 -8.689612e-01 -9.030933e-01 +2.941768e-85
+6.196667e+01 -7.447110e-01 -4.680410e-01 +2.490153e-85
+6.198333e+01 -5.814331e-01 -4.274643e-01 +2.107869e-85
+6.200000e+01 -7.179164e-01 -5.521940e-01 +1.784273e-85
+6.201667e+01 -8.185013e-01 -4.953023e-01 +1.510354e-85
+6.203333e+01 -9.689861e-01 -5.388055e-01 +1.278487e-85
+6.205000e+01 -1.158060e+00 -8.766570e-01 +1.082216e-85
+6.206667e+01 -1.152767e+00 -7.790996e-01 +9.160761e-86
+6.208333e+01 -1.132699e+00 -8.351953e-01 +7.754417e-86
+6.210000e+01 -8.948235e-01 -4.180018e-01 +6.563972e-86
+6.211667e+01 -1.135795e+00 -5.363342e-01 +5.556283e-86
+6.213333e+01 -6.155192e-01 -1.815022e-01 +4.703292e-86
+6.215000e+01 -1.099395e+00 -6.336467e-01 +3.981251e-86
+6.216667e+01 -1.415565e+00 -7.198203e-01 +3.370056e-86
+6.218333e+01 -1.045711e+00 -4.283610e-01 +2.852691e-86
+6.220000e+01 -9.621749e-01 -5.612774e-01 +2.414751e-86
+6.221667e+01 -1.005577e+00 -4.190358e-01 +2.044042e-86
+6.223333e+01 -1.046949e+00 -3.973001e-01 +1.730244e-86
+6.225000e+01 -1.087579e+00 -3.751588e-01 +1.464620e-86
+6.226667e+01 -8.567387e-01 -4.273790e-01 +1.239774e-86
+6.228333e+01 -1.100455e+00 -8.072706e-01 +1.049446e-86
+6.230000e+01 -1.239701e+00 -9.067566e-01 +8.883371e-87
+6.231667e+01 -1.056220e+00 -8.994523e-01 +7.519611e-87
+6.233333e+01 -1.384294e+00 -1.179253e+00 +6.365214e-87
+6.235000e+01 -7.595927e-01 -9.048477e-01 +5.388037e-87
+6.236667e+01 -1.020672e+00 -1.180529e+00 +4.560875e-87
+6.238333e+01 -3.607413e-01 -7.862196e-01 +3.860697e-87
+6.240000e+01 -3.791039e-01 -7.780517e-01 +3.268010e-87
+6.241667e+01 +1.295258e-01 -3.087832e-01 +2.766311e-87
+6.243333e+01 +2.127060e-01 -2.659823e-01 +2.341631e-87
+6.245000e+01 -3.240354e-01 -1.049628e+00 +1.982148e-87
+6.246667e+01 -4.822647e-01 -1.214454e+00 +1.677852e-87
+6.248333e+01 -4.926340e-01 -1.189972e+00 +1.420271e-87
+6.250000e+01 -5.091879e-01 -1.096828e+00 +1.202234e-87
+6.251667e+01 -6.749879e-01 -1.001866e+00 +1.017669e-87
+6.253333e+01 -7.548234e-01 -1.081460e+00 +8.614380e-88
+6.255000e+01 -5.821386e-01 -8.414646e-01 +7.291916e-88
+6.256667e+01 -4.191055e-01 -7.428204e-01 +6.172473e-88
+6.258333e+01 -6.347764e-01 -1.012138e+00 +5.224886e-88
+6.260000e+01 -4.922917e-01 -8.188386e-01 +4.422771e-88
+6.261667e+01 -7.802614e-01 -1.089945e+00 +3.743794e-88
+6.263333e+01 -5.981604e-01 -8.764991e-01 +3.169054e-88
+6.265000e+01 -8.774427e-01 -1.141461e+00 +2.682546e-88
+6.266667e+01 -9.103872e-01 -1.024402e+00 +2.270726e-88
+6.268333e+01 -7.820429e-01 -8.616226e-01 +1.922128e-88
+6.270000e+01 -1.383654e+00 -1.527745e+00 +1.627046e-88
+6.271667e+01 -9.031065e-01 -9.516819e-01 +1.377265e-88
+6.273333e+01 -8.816272e-01 -7.159973e-01 +1.165830e-88
+6.275000e+01 -1.490306e+00 -1.163429e+00 +9.868535e-89
+6.276667e+01 -1.518927e+00 -1.148157e+00 +8.353535e-89
+6.278333e+01 -1.590870e+00 -9.489723e-01 +7.071115e-89
+6.280000e+01 -1.312595e+00 -4.648691e-01 +5.985569e-89
+6.281667e+01 -1.431459e+00 -5.875799e-01 +5.066675e-89
+6.283333e+01 -1.457747e+00 -6.665299e-01 +4.288848e-89
+6.285000e+01 -1.459689e+00 -8.350208e-01 +3.630431e-89
+6.286667e+01 -9.426228e-01 -4.854466e-01 +3.073094e-89
+6.288333e+01 -1.458672e+00 -7.166969e-01 +2.601318e-89
+6.290000e+01 -1.196144e+00 -5.864154e-01 +2.201968e-89
+6.291667e+01 -9.012264e-01 -2.611318e-01 +1.863926e-89
+6.293333e+01 -8.887994e-01 -3.698949e-01 +1.577779e-89
+6.295000e+01 -1.027429e+00 -4.396796e-01 +1.335561e-89
+6.296667e+01 -9.832835e-01 -3.376189e-01 +1.130528e-89
+6.298333e+01 -1.074743e+00 -5.007606e-01 +9.569713e-90
+6.300000e+01 -9.222374e-01 -3.328404e-01 +8.100588e-90
+6.301667e+01 -5.959078e-01 -6.923565e-02 +6.856999e-90
+6.303333e+01 -8.410893e-01 -1.363439e-01 +5.804325e-90
+6.305000e+01 -1.058022e+00 -1.931511e-01 +4.913255e-90
+6.306667e+01 -1.308461e+00 -5.312376e-01 +4.158980e-90
+6.308333e+01 -9.941370e-01 -4.243119e-01 +3.520501e-90
+6.310000e+01 -1.193504e+00 -4.336547e-01 +2.980040e-90
+6.311667e+01 -1.281345e+00 -5.887304e-01 +2.522549e-90
+6.313333e+01 -8.054403e-01 -5.032473e-01 +2.135292e-90
+6.315000e+01 -7.248738e-01 -4.603148e-01 +1.807485e-90
+6.316667e+01 -7.837047e-01 -4.840851e-01 +1.530003e-90
+6.318333e+01 -9.493615e-01 -6.589455e-01 +1.295120e-90
+6.320000e+01 -7.635445e-01 -6.889276e-01 +1.096295e-90
+6.321667e+01 -6.333182e-01 -8.060173e-01 +9.279940e-91
+6.323333e+01 -4.210375e-01 -5.146765e-01 +7.855300e-91
+6.325000e+01 -4.151770e-01 -5.227258e-01 +6.649368e-91
+6.326667e+01 -4.372860e-01 -6.642424e-01 +5.628568e-91
+6.328333e+01 -2.599761e-01 -8.160996e-01 +4.764480e-91
+6.330000e+01 -3.604398e-01 -6.075509e-01 +4.033045e-91
+6.331667e+01 -3.576389e-01 -7.148689e-01 +3.413899e-91
+6.333333e+01 -8.258532e-01 -7.831723e-01 +2.889803e-91
+6.335000e+01 -7.993353e-01 -8.746044e-01 +2.446166e-91
+6.336667e+01 -5.972194e-01 -7.000736e-01 +2.070635e-91
+6.338333e+01 -7.785396e-01 -6.253853e-01 +1.752754e-91
+6.340000e+01 -8.660619e-01 -7.223769e-01 +1.483675e-91
+6.341667e+01 -1.109253e+00 -9.332907e-01 +1.255903e-91
+6.343333e+01 -1.131381e+00 -6.759817e-01 +1.063099e-91
+6.345000e+01 -1.054227e+00 -9.098209e-01 +8.998941e-92
+6.346667e+01 -8.395364e-01 -7.478075e-01 +7.617439e-92
+6.348333e+01 -1.003914e+00 -7.624229e-01 +6.448023e-92
+6.350000e+01 -9.315453e-01 -8.437490e-01 +5.458134e-92
+6.351667e+01 -7.676854e-01 -7.218770e-01 +4.620210e-92
+6.353333e+01 -4.670724e-01 -7.642996e-01 +3.910924e-92
+6.355000e+01 -8.136094e-01 -1.100756e+00 +3.310525e-92
+6.356667e+01 -7.495300e-01 -1.014263e+00 +2.802299e-92
+6.358333e+01 -9.237946e-01 -8.820835e-01 +2.372095e-92
+6.360000e+01 -6.465667e-01 -5.472431e-01 +2.007935e-92
+6.361667e+01 -7.458772e-01 -5.269156e-01 +1.699680e-92
+6.363333e+01 -8.060439e-01 -5.396237e-01 +1.438748e-92
+6.365000e+01 -4.853400e-01 -3.413482e-01 +1.217874e-92
+6.366667e+01 -3.505859e-01 -4.005407e-01 +1.030908e-92
+6.368333e+01 -5.552506e-01 -6.333857e-01 +8.726451e-93
+6.370000e+01 -9.437540e-01 -6.275804e-01 +7.386781e-93
+6.371667e+01 -1.107862e+00 -5.669655e-01 +6.252775e-93
+6.373333e+01 -1.215343e+00 -6.907866e-01 +5.292860e-93
+6.375000e+01 -1.044447e+00 -5.230094e-01 +4.480309e-93
+6.376667e+01 -1.217659e+00 -6.099548e-01 +3.792500e-93
+6.378333e+01 -1.268460e+00 -6.032152e-01 +3.210282e-93
+6.380000e+01 -8.433136e-01 -3.782648e-01 +2.717445e-93
+6.381667e+01 -9.433852e-01 -6.326124e-01 +2.300267e-93
+6.383333e+01 -8.489827e-01 -3.932720e-01 +1.947134e-93
+6.385000e+01 -9.339766e-01 -3.159073e-01 +1.648214e-93
+6.386667e+01 -1.396031e+00 -6.625855e-01 +1.395183e-93
+6.388333e+01 -1.187729e+00 -7.537957e-01 +1.180997e-93
+6.390000e+01 -6.605212e-01 -4.925586e-01 +9.996921e-94
+6.391667e+01 -1.057651e+00 -5.831367e-01 +8.462211e-94
+6.393333e+01 -1.386613e+00 -8.324000e-01 +7.163107e-94
+6.395000e+01 -1.546184e+00 -1.027246e+00 +6.063439e-94
+6.396667e+01 -1.019852e+00 -7.497435e-01 +5.132591e-94
+6.398333e+01 -9.043741e-01 -5.187110e-01 +4.344644e-94
+6.400000e+01 -9.088141e-01 -7.490995e-01 +3.677662e-94
+6.401667e+01 -7.411333e-01 -5.895111e-01 +3.113074e-94
+6.403333e+01 -1.563818e+00 -9.892147e-01 +2.635160e-94
+6.405000e+01 -9.867281e-01 -6.425691e-01 +2.230615e-94
+6.406667e+01 -5.472170e-01 -4.644535e-01 +1.888175e-94
+6.408333e+01 -3.848034e-01 -3.933580e-01 +1.598305e-94
+6.410000e+01 -1.127753e+00 -9.293182e-01 +1.352936e-94
+6.411667e+01 -1.385246e+00 -1.260604e+00 +1.145236e-94
+6.413333e+01 -1.082276e+00 -1.126192e+00 +9.694212e-95
+6.415000e+01 -5.563240e-01 -7.044963e-01 +8.205973e-95
+6.416667e+01 -6.279531e-01 -6.608703e-01 +6.946206e-95
+6.418333e+01 -7.426886e-01 -6.187892e-01 +5.879837e-95
+6.420000e+01 -4.122388e-01 -1.837895e-01 +4.977174e-95
+6.421667e+01 -5.643987e-01 -3.362531e-01 +4.213087e-95
+6.423333e+01 -8.316094e-01 -5.583223e-01 +3.566301e-95
+6.425000e+01 -7.258789e-01 -6.634059e-01 +3.018809e-95
+6.426667e+01 -5.225586e-01 -4.828083e-01 +2.555367e-95
+6.428333e+01 -3.125245e-01 -1.351774e-01 +2.163071e-95
+6.430000e+01 -6.202142e-01 -3.896759e-01 +1.831000e-95
+6.431667e+01 -7.130836e-01 -5.082240e-01 +1.549908e-95
+6.433333e+01 -7.793085e-01 -2.921349e-01 +1.311969e-95
+6.435000e+01 -8.996235e-01 -4.605470e-01 +1.110558e-95
+6.436667e+01 -9.256217e-01 -4.408421e-01 +9.400669e-96
+6.438333e+01 -1.146862e+00 -6.643057e-01 +7.957494e-96
+6.440000e+01 -7.752058e-01 -5.517089e-01 +6.735873e-96
+6.441667e+01 -1.065695e+00 -5.342745e-01 +5.701794e-96
+6.443333e+01 -1.676818e+00 -9.258067e-01 +4.826464e-96
+6.445000e+01 -1.529497e+00 -7.696911e-01 +4.085514e-96
+6.446667e+01 -1.680145e+00 -1.028499e+00 +3.458313e-96
+6.448333e+01 -1.347085e+00 -8.427378e-01 +2.927399e-96
+6.450000e+01 -9.122870e-01 -3.578047e-01 +2.477989e-96
+6.451667e+01 -1.090962e+00 -3.340479e-01 +2.097573e-96
+6.453333e+01 -1.241969e+00 -3.748590e-01 +1.775557e-96
+6.455000e+01 -1.255260e+00 -5.056626e-01 +1.502977e-96
+6.456667e+01 -1.027939e+00 -4.249169e-01 +1.272242e-96
+6.458333e+01 -1.058400e+00 -4.721077e-01 +1.076930e-96
+6.460000e+01 -1.063632e+00 -5.965043e-01 +9.116014e-97
+6.461667e+01 -1.416686e+00 -7.474606e-01 +7.716539e-97
+6.463333e+01 -1.631509e+00 -8.203406e-01 +6.531909e-97
+6.465000e+01 -1.656442e+00 -6.945928e-01 +5.529142e-97
+6.466667e+01 -1.247506e+00 -5.123065e-01 +4.680318e-97
+6.468333e+01 -1.240312e+00 -4.755262e-01 +3.961803e-97
+6.470000e+01 -1.349573e+00 -3.907063e-01 +3.353594e-97
+6.471667e+01 -1.283406e+00 -3.063109e-01 +2.838756e-97
+6.473333e+01 -1.296908e+00 -1.272066e-01 +2.402955e-97
+6.475000e+01 -1.458814e+00 -3.066305e-01 +2.034058e-97
+6.476667e+01 -1.161342e+00 -1.356893e-01 +1.721793e-97
+6.478333e+01 -1.492453e+00 -1.803835e-01 +1.457466e-97
+6.480000e+01 -1.794016e+00 -3.458385e-01 +1.233718e-97
+6.481667e+01 -1.578041e+00 -2.855208e-01 +1.044320e-97
+6.483333e+01 -1.821065e+00 -5.502419e-01 +8.839979e-98
+6.485000e+01 -1.002539e+00 -1.159495e-01 +7.482880e-98
+6.486667e+01 -1.451274e+00 -4.775502e-01 +6.334121e-98
+6.488333e+01 -1.375137e+00 -3.895333e-01 +5.361718e-98
+6.490000e+01 -1.617444e+00 -5.938725e-01 +4.538596e-98
+6.491667e+01 -1.837844e+00 -5.822116e-01 +3.841839e-98
+6.493333e+01 -1.497582e+00 -4.744437e-01 +3.252046e-98
+6.495000e+01 -1.152857e+00 -4.016904e-01 +2.752798e-98
+6.496667e+01 -1.636762e+00 -5.761324e-01 +2.330193e-98
+6.498333e+01 -1.217295e+00 -2.430896e-01 +1.972466e-98
+6.500000e+01 -1.408396e+00 -5.575873e-01 +1.669656e-98
+6.501667e+01 -1.180646e+00 -4.806450e-01 +1.413334e-98
+6.503333e+01 -1.163816e+00 -6.079657e-01 +1.196361e-98
+6.505000e+01 -1.238912e+00 -6.566608e-01 +1.012698e-98
+6.506667e+01 -1.060961e+00 -5.427544e-01 +8.572302e-99
+6.508333e+01 -5.455402e-01 -3.208430e-01 +7.256297e-99
+6.510000e+01 -4.203847e-01 -3.739236e-01 +6.142323e-99
+6.511667e+01 -6.041263e-01 -3.719919e-01 +5.199364e-99
+6.513333e+01 -5.825202e-01 -3.999653e-01 +4.401167e-99
+6.515000e+01 -6.731290e-01 -4.810741e-01 +3.725507e-99
+6.516667e+01 -1.014164e+00 -6.864588e-01 +3.153574e-99
+6.518333e+01 -3.927415e-01 -3.191786e-01 +2.669442e-99
+6.520000e+01 -6.741818e-01 -5.325844e-01 +2.259634e-99
+6.521667e+01 -1.182886e+00 -7.973243e-01 +1.912739e-99
+6.523333e+01 -8.038099e-01 -4.324500e-01 +1.619099e-99
+6.525000e+01 -9.739592e-01 -4.406002e-01 +1.370537e-99
+6.526667e+01 -1.224720e+00 -6.634502e-01 +1.160135e-99
+6.528333e+01 -1.070644e+00 -5.432386e-01 +9.820330e-100
+6.530000e+01 -1.274734e+00 -6.476622e-01 +8.312730e-100
+6.531667e+01 -1.081673e+00 -5.834224e-01 +7.036574e-100
+6.533333e+01 -3.445860e-01 -3.632181e-01 +5.956331e-100
+6.535000e+01 -5.939477e-01 -5.955314e-01 +5.041926e-100
+6.536667e+01 -6.992765e-01 -6.409484e-01 +4.267898e-100
+6.538333e+01 +2.699778e-01 -3.383996e-01 +3.612698e-100
+6.540000e+01 +8.513529e-02 -6.401038e-01 +3.058083e-100
+6.541667e+01 +2.740488e-01 -4.784737e-01 +2.588611e-100
+6.543333e+01 +5.799657e-01 -5.278173e-01 +2.191212e-100
+6.545000e+01 +5.779563e-01 -5.719919e-01 +1.854821e-100
+6.546667e+01 +1.052707e+00 -2.365204e-01 +1.570072e-100
+6.548333e+01 +1.104041e+00 -2.105910e-02 +1.329037e-100
+6.550000e+01 +1.002265e+00 +2.858157e-02 +1.125006e-100
+6.551667e+01 +6.539846e-01 -8.483274e-02 +9.522968e-101
+6.553333e+01 +8.139645e-01 -3.519548e-02 +8.061018e-101
+6.555000e+01 +1.267142e+00 +1.038910e-01 +6.823505e-101
+6.556667e+01 +1.393505e+00 +1.806799e-01 +5.775972e-101
+6.558333e+01 +8.125924e-01 -6.555740e-02 +4.889255e-101
+6.560000e+01 +1.113802e+00 -6.643201e-03 +4.138665e-101
+6.561667e+01 +1.581473e+00 +3.218108e-01 +3.503304e-101
+6.563333e+01 +1.360971e+00 +3.509340e-01 +2.965483e-101
+6.565000e+01 +1.420172e+00 +3.357585e-01 +2.510227e-101
+6.566667e+01 +1.474000e+00 +4.356777e-01 +2.124861e-101
+6.568333e+01 +9.706318e-01 +5.158999e-01 +1.798656e-101
+6.570000e+01 +1.085946e+00 +5.237960e-01 +1.522530e-101
+6.571667e+01 +1.017875e+00 +4.946974e-01 +1.288794e-101
+6.573333e+01 +5.422519e-01 +3.839054e-01 +1.090940e-101
+6.575000e+01 +7.798276e-01 +4.111193e-01 +9.234610e-102
+6.576667e+01 +1.173067e+00 +5.861383e-01 +7.816928e-102
+6.578333e+01 +6.727867e-01 +4.478035e-01 +6.616887e-102
+6.580000e+01 +1.221349e+00 +6.270581e-01 +5.601074e-102
+6.581667e+01 +1.238361e+00 +7.859514e-01 +4.741207e-102
+6.583333e+01 +1.225355e+00 +7.984684e-01 +4.013345e-102
+6.585000e+01 +1.414094e+00 +8.422054e-01 +3.397223e-102
+6.586667e+01 +1.075189e+00 +6.171062e-01 +2.875687e-102
+6.588333e+01 +1.638493e+00 +8.028955e-01 +2.434217e-102
+6.590000e+01 +1.694500e+00 +8.602071e-01 +2.060520e-102
+6.591667e+01 +1.758744e+00 +7.347474e-01 +1.744193e-102
+6.593333e+01 +1.483331e+00 +6.039558e-01 +1.476427e-102
+6.595000e+01 +1.153536e+00 +6.938293e-01 +1.249769e-102
+6.596667e+01 +4.738531e-01 +5.494016e-01 +1.057906e-102
+6.598333e+01 +7.813102e-01 +6.288297e-01 +8.954983e-103
+6.600000e+01 +1.202774e+00 +8.127901e-01 +7.580230e-103
+6.601667e+01 +6.448698e-01 +5.188129e-01 +6.416526e-103
+6.603333e+01 +3.737996e-01 +6.056116e-01 +5.431472e-103
+6.605000e+01 +2.188449e-01 +7.310730e-01 +4.597642e-103
+6.606667e+01 +8.727150e-01 +1.106103e+00 +3.891820e-103
+6.608333e+01 +1.050214e+00 +1.061001e+00 +3.294354e-103
+6.610000e+01 +1.134328e+00 +9.910562e-01 +2.788611e-103
+6.611667e+01 +1.050518e+00 +7.450598e-01 +2.360508e-103
+6.613333e+01 +7.111719e-01 +4.511288e-01 +1.998127e-103
+6.615000e+01 +3.174455e-01 +3.273193e-01 +1.691378e-103
+6.616667e+01 +9.239981e-01 +7.659485e-01 +1.431721e-103
+6.618333e+01 +1.051793e+00 +7.119864e-01 +1.211925e-103
+6.620000e+01 +5.968799e-01 +6.189767e-01 +1.025873e-103
+6.621667e+01 +5.493169e-01 +5.862328e-01 +8.683824e-104
+6.623333e+01 +5.080915e-01 +4.932505e-01 +7.350698e-104
+6.625000e+01 +4.141358e-01 +4.178278e-01 +6.222232e-104
+6.626667e+01 +9.619363e-01 +7.226281e-01 +5.267005e-104
+6.628333e+01 +1.048306e+00 +7.857919e-01 +4.458424e-104
+6.630000e+01 +8.250882e-01 +6.704933e-01 +3.773974e-104
+6.631667e+01 +7.333349e-01 +8.384472e-01 +3.194600e-104
+6.633333e+01 +1.192231e+00 +1.038556e+00 +2.704171e-104
+6.635000e+01 +1.050510e+00 +1.034362e+00 +2.289031e-104
+6.636667e+01 +1.670653e+00 +1.483093e+00 +1.937623e-104
+6.638333e+01 +1.126076e+00 +1.024106e+00 +1.640163e-104
+6.640000e+01 +1.440268e+00 +1.166560e+00 +1.388368e-104
+6.641667e+01 +1.454473e+00 +1.206736e+00 +1.175228e-104
+6.643333e+01 +1.387361e+00 +1.372785e+00 +9.948089e-105
+6.645000e+01 +8.053673e-01 +9.411335e-01 +8.420875e-105
+6.646667e+01 +7.824496e-01 +9.500898e-01 +7.128117e-105
+6.648333e+01 +7.655163e-01 +8.691868e-01 +6.033821e-105
+6.650000e+01 +5.120241e-01 +7.611794e-01 +5.107519e-105
+6.651667e+01 +4.741334e-01 +8.243315e-01 +4.323422e-105
+6.653333e+01 +1.315435e+00 +1.426332e+00 +3.659697e-105
+6.655000e+01 +1.328167e+00 +1.296125e+00 +3.097867e-105
+6.656667e+01 +1.292450e+00 +1.235862e+00 +2.622288e-105
+6.658333e+01 +1.573792e+00 +1.519782e+00 +2.219719e-105
+6.660000e+01 +1.304094e+00 +1.357878e+00 +1.878951e-105
+6.661667e+01 +5.056538e-01 +8.684772e-01 +1.590498e-105
+6.663333e+01 +2.315050e-01 +7.206824e-01 +1.346327e-105
+6.665000e+01 +6.930451e-01 +1.003636e+00 +1.139642e-105
+6.666667e+01 +2.769333e-01 +6.646020e-01 +9.646858e-106
+6.668333e+01 +6.155907e-01 +9.536358e-01 +8.165889e-106
+6.670000e+01 +7.596952e-01 +9.670750e-01 +6.912276e-106
+6.671667e+01 +1.111517e+00 +1.338805e+00 +5.851115e-106
+6.673333e+01 +4.618833e-01 +7.995835e-01 +4.952862e-106
+6.675000e+01 +2.938502e-01 +6.887295e-01 +4.192507e-106
+6.676667e+01 +3.657332e-01 +7.934625e-01 +3.548881e-106
+6.678333e+01 +9.940982e-01 +1.153271e+00 +3.004063e-106
+6.680000e+01 +7.638093e-01 +8.615778e-01 +2.542884e-106
+6.681667e+01 +1.061811e+00 +9.037707e-01 +2.152505e-106
+6.683333e+01 +1.266935e+00 +1.134351e+00 +1.822056e-106
+6.685000e+01 +8.110591e-01 +8.121981e-01 +1.542337e-106
+6.686667e+01 +1.161887e+00 +9.316846e-01 +1.305560e-106
+6.688333e+01 +1.227415e+00 +8.128838e-01 +1.105133e-106
+6.690000e+01 +8.699999e-01 +3.386010e-01 +9.354748e-107
+6.691667e+01 +1.423268e+00 +7.961181e-01 +7.918624e-107
+6.693333e+01 +1.206656e+00 +8.337019e-01 +6.702970e-107
+6.695000e+01 +8.567066e-01 +7.489514e-01 +5.673942e-107
+6.696667e+01 +1.041662e+00 +9.590137e-01 +4.802888e-107
+6.698333e+01 +6.541036e-01 +5.053973e-01 +4.065557e-107
+6.700000e+01 +9.741019e-01 +8.468052e-01 +3.441420e-107
+6.701667e+01 +1.129353e+00 +1.077023e+00 +2.913099e-107
+6.703333e+01 +1.301275e+00 +1.329023e+00 +2.465885e-107
+6.705000e+01 +1.191674e+00 +1.381426e+00 +2.087327e-107
+6.706667e+01 +6.031121e-01 +9.418067e-01 +1.766884e-107
+6.708333e+01 +3.354541e-01 +4.600768e-01 +1.495635e-107
+6.710000e+01 +7.593565e-01 +1.022664e+00 +1.266028e-107
+6.711667e+01 +4.756739e-01 +6.779677e-01 +1.071669e-107
+6.713333e+01 +6.759924e-01 +1.004243e+00 +9.071484e-108
+6.715000e+01 +5.920905e-01 +9.160328e-01 +7.678845e-108
+6.716667e+01 +1.117177e+00 +1.298822e+00 +6.500002e-108
+6.718333e+01 +1.050441e+00 +1.157414e+00 +5.502133e-108
+6.720000e+01 +6.389560e-01 +9.148114e-01 +4.657455e-108
+6.721667e+01 +8.985688e-01 +1.114178e+00 +3.942451e-108
+6.723333e+01 +2.746650e-01 +6.453099e-01 +3.337213e-108
+6.725000e+01 +6.173555e-01 +9.727764e-01 +2.824889e-108
+6.726667e+01 +9.351737e-01 +1.488326e+00 +2.391217e-108
+6.728333e+01 +1.008173e+00 +1.324509e+00 +2.024122e-108
+6.730000e+01 +7.409622e-01 +1.041883e+00 +1.713382e-108
+6.731667e+01 +3.720970e-01 +8.493951e-01 +1.450347e-108
+6.733333e+01 +8.582970e-01 +1.277204e+00 +1.227692e-108
+6.735000e+01 +6.326265e-01 +9.660786e-01 +1.039219e-108
+6.736667e+01 +2.933122e-01 +6.462469e-01 +8.796797e-109
+6.738333e+01 +2.749772e-03 +5.857333e-01 +7.446328e-109
+6.740000e+01 -2.965224e-01 +2.784196e-02 +6.303181e-109
+6.741667e+01 -6.916492e-02 +2.639385e-01 +5.335527e-109
+6.743333e+01 +1.454250e-01 +4.921627e-01 +4.516426e-109
+6.745000e+01 +2.257432e-01 +3.502133e-01 +3.823072e-109
+6.746667e+01 +6.929518e-01 +7.710962e-01 +3.236161e-109
+6.748333e+01 +8.957316e-01 +8.222949e-01 +2.739351e-109
+6.750000e+01 +9.507551e-01 +7.686504e-01 +2.318811e-109
+6.751667e+01 +7.648573e-01 +7.255883e-01 +1.962831e-109
+6.753333e+01 +9.826488e-01 +8.292494e-01 +1.661500e-109
+6.755000e+01 +1.004647e+00 +1.017917e+00 +1.406430e-109
+6.756667e+01 +8.458248e-01 +8.615822e-01 +1.190517e-109
+6.758333e+01 +4.884681e-01 +4.183889e-01 +1.007751e-109
+6.760000e+01 +7.050073e-01 +7.705195e-01 +8.530428e-110
+6.761667e+01 +1.033395e+00 +9.921916e-01 +7.220851e-110
+6.763333e+01 +1.249367e+00 +1.201612e+00 +6.112319e-110
+6.765000e+01 +1.222104e+00 +1.185005e+00 +5.173966e-110
+6.766667e+01 +1.313454e+00 +1.245267e+00 +4.379668e-110
+6.768333e+01 +9.334157e-01 +8.679440e-01 +3.707309e-110
+6.770000e+01 +7.084407e-01 +8.019322e-01 +3.138169e-110
+6.771667e+01 +8.422167e-01 +8.499387e-01 +2.656403e-110
+6.773333e+01 +7.130905e-01 +6.684975e-01 +2.248596e-110
+6.775000e+01 +6.500309e-01 +7.641052e-01 +1.903396e-110
+6.776667e+01 +1.473655e-01 -5.675064e-02 +1.611190e-110
+6.778333e+01 +5.555985e-01 +6.547897e-01 +1.363843e-110
+6.780000e+01 +8.826454e-01 +8.779637e-01 +1.154468e-110
+6.781667e+01 +7.324340e-01 +7.073677e-01 +9.772360e-111
+6.783333e+01 +9.407067e-01 +8.768576e-01 +8.272124e-111
+6.785000e+01 +1.033677e+00 +9.645130e-01 +7.002202e-111
+6.786667e+01 +8.746597e-01 +8.301759e-01 +5.927236e-111
+6.788333e+01 +7.248411e-01 +6.420589e-01 +5.017297e-111
+6.790000e+01 +1.160205e+00 +1.102104e+00 +4.247050e-111
+6.791667e+01 +8.119398e-01 +9.857747e-01 +3.595050e-111
+6.793333e+01 +7.541209e-01 +7.138044e-01 +3.043144e-111
+6.795000e+01 +1.305856e+00 +1.151459e+00 +2.575966e-111
+6.796667e+01 +1.198905e+00 +1.179628e+00 +2.180508e-111
+6.798333e+01 +8.830876e-01 +8.475195e-01 +1.845760e-111
+6.800000e+01 +9.561961e-01 +9.675469e-01 +1.562402e-111
+6.801667e+01 +7.970323e-01 +6.790801e-01 +1.322545e-111
+6.803333e+01 +9.185130e-01 +9.105523e-01 +1.119510e-111
+6.805000e+01 +1.246184e+00 +1.030394e+00 +9.476450e-112
+6.806667e+01 +1.191720e+00 +1.330040e+00 +8.021642e-112
+6.808333e+01 +7.639290e-01 +1.065615e+00 +6.790173e-112
+6.810000e+01 +5.488624e-01 +9.244509e-01 +5.747758e-112
+6.811667e+01 +6.715154e-01 +1.127911e+00 +4.865372e-112
+6.813333e+01 +6.725942e-01 +1.082020e+00 +4.118448e-112
+6.815000e+01 +6.358124e-01 +7.502250e-01 +3.486191e-112
+6.816667e+01 +6.547042e-01 +6.718826e-01 +2.950997e-112
+6.818333e+01 +6.970437e-01 +6.393826e-01 +2.497965e-112
+6.820000e+01 +6.088501e-01 +4.555310e-01 +2.114482e-112
+6.821667e+01 +8.192710e-01 +5.781283e-01 +1.789870e-112
+6.823333e+01 +9.281675e-01 +8.696649e-01 +1.515093e-112
+6.825000e+01 +9.207352e-01 +8.140500e-01 +1.282498e-112
+6.826667e+01 +6.557060e-01 +6.426500e-01 +1.085611e-112
+6.828333e+01 +6.469474e-01 +7.157520e-01 +9.189501e-113
+6.830000e+01 +1.267507e-01 +2.261276e-01 +7.778744e-113
+6.831667e+01 -4.905260e-02 +8.033420e-02 +6.584565e-113
+6.833333e+01 -1.995124e-01 +5.391253e-02 +5.573714e-113
+6.835000e+01 -8.414127e-01 -4.276838e-01 +4.718047e-113
+6.836667e+01 -8.239886e-01 -6.415686e-01 +3.993741e-113
+6.838333e+01 -4.944490e-01 -2.533657e-01 +3.380628e-113
+6.840000e+01 -6.270555e-01 -4.358374e-01 +2.861640e-113
+6.841667e+01 -5.996268e-01 -2.600213e-01 +2.422326e-113
+6.843333e+01 -5.940459e-01 -1.681747e-01 +2.050455e-113
+6.845000e+01 -4.918370e-01 -3.011971e-02 +1.735673e-113
+6.846667e+01 -1.036030e+00 -5.350104e-01 +1.469215e-113
+6.848333e+01 -9.908789e-01 -4.857813e-01 +1.243664e-113
+6.850000e+01 -1.273629e+00 -6.583656e-01 +1.052739e-113
+6.851667e+01 -1.238150e+00 -7.544799e-01 +8.911240e-114
+6.853333e+01 -7.726419e-01 -3.188808e-01 +7.543202e-114
+6.855000e+01 -8.882634e-01 -5.522849e-01 +6.385183e-114
+6.856667e+01 -7.800860e-01 -5.351489e-01 +5.404940e-114
+6.858333e+01 -1.217087e+00 -9.104668e-01 +4.575183e-114
+6.860000e+01 -1.240229e+00 -1.093003e+00 +3.872809e-114
+6.861667e+01 -9.513404e-01 -1.022626e+00 +3.278262e-114
+6.863333e+01 -1.096236e+00 -1.073207e+00 +2.774989e-114
+6.865000e+01 -1.192716e+00 -9.586764e-01 +2.348977e-114
+6.866667e+01 -1.103018e+00 -8.511250e-01 +1.988367e-114
+6.868333e+01 -9.522045e-01 -7.399568e-01 +1.683116e-114
+6.870000e+01 -1.188727e+00 -1.118817e+00 +1.424727e-114
+6.871667e+01 -8.433110e-01 -7.908047e-01 +1.206005e-114
+6.873333e+01 -8.375031e-01 -8.910648e-01 +1.020861e-114
+6.875000e+01 -1.002934e+00 -1.224224e+00 +8.641405e-115
+6.876667e+01 -1.188460e+00 -1.316080e+00 +7.314792e-115
+6.878333e+01 -1.185948e+00 -1.142421e+00 +6.191838e-115
+6.880000e+01 -1.273593e+00 -1.093360e+00 +5.241277e-115
+6.881667e+01 -6.756115e-01 -6.021288e-01 +4.436646e-115
+6.883333e+01 -1.312064e+00 -1.318069e+00 +3.755539e-115
+6.885000e+01 -1.086599e+00 -9.492886e-01 +3.178995e-115
+6.886667e+01 -6.313676e-01 -7.455897e-01 +2.690962e-115
+6.888333e+01 -6.821991e-01 -8.649609e-01 +2.277850e-115
+6.890000e+01 -6.907291e-02 -6.211577e-01 +1.928158e-115
+6.891667e+01 -1.213922e-04 -3.434254e-01 +1.632151e-115
+6.893333e+01 -3.934802e-02 -3.202428e-01 +1.381586e-115
+6.895000e+01 -2.400873e-01 -6.053071e-01 +1.169487e-115
+6.896667e+01 -5.320984e-01 -8.873297e-01 +9.899494e-116
+6.898333e+01 -5.582028e-01 -9.003436e-01 +8.379741e-116
+6.900000e+01 -6.759347e-02 -4.078993e-01 +7.093298e-116
+6.901667e+01 -4.805982e-01 -8.977699e-01 +6.004347e-116
+6.903333e+01 -5.475021e-01 -7.055209e-01 +5.082570e-116
+6.905000e+01 -7.476473e-01 -9.076463e-01 +4.302303e-116
+6.906667e+01 -4.508523e-01 -5.408898e-01 +3.641821e-116
+6.908333e+01 -7.564229e-01 -8.402229e-01 +3.082735e-116
+6.910000e+01 -3.161708e-01 -3.977147e-01 +2.609478e-116
+6.911667e+01 -8.195411e-01 -6.726592e-01 +2.208876e-116
+6.913333e+01 -1.411739e+00 -1.310818e+00 +1.869773e-116
+6.915000e+01 -1.156874e+00 -1.195272e+00 +1.582729e-116
+6.916667e+01 -8.166172e-01 -8.749428e-01 +1.339751e-116
+6.918333e+01 -6.038679e-01 -3.327996e-01 +1.134075e-116
+6.920000e+01 -8.642810e-01 -4.539801e-01 +9.599735e-117
+6.921667e+01 -6.109869e-01 -3.881531e-01 +8.126000e-117
+6.923333e+01 -1.070685e-02 +1.901335e-01 +6.878511e-117
+6.925000e+01 +3.577030e-01 +7.435932e-01 +5.822534e-117
+6.926667e+01 +5.379504e-01 +1.012566e+00 +4.928668e-117
+6.928333e+01 +1.076067e+00 +1.320562e+00 +4.172028e-117
+6.930000e+01 +9.818741e-01 +8.914623e-01 +3.531545e-117
+6.931667e+01 +1.157984e+00 +7.526201e-01 +2.989389e-117
+6.933333e+01 +1.306754e+00 +9.642521e-01 +2.530463e-117
+6.935000e+01 +1.587468e+00 +1.061965e+00 +2.141990e-117
+6.936667e+01 +9.318041e-01 +2.571462e-01 +1.813156e-117
+6.938333e+01 +1.509526e+00 +6.744432e-01 +1.534803e-117
+6.940000e+01 +8.610925e-01 +1.792948e-01 +1.299183e-117
+6.941667e+01 +9.458083e-01 +2.441129e-01 +1.099735e-117
+6.943333e+01 +8.701409e-01 +1.387326e-01 +9.309052e-118
+6.945000e+01 +1.127769e+00 +3.658824e-01 +7.879943e-118
+6.946667e+01 +1.105727e+00 +4.602740e-01 +6.670228e-118
+6.948333e+01 +7.736503e-01 +3.818513e-01 +5.646226e-118
+6.950000e+01 +6.507400e-01 +3.970995e-01 +4.779427e-118
+6.951667e+01 +9.582006e-01 +7.542009e-01 +4.045698e-118
+6.953333e+01 +7.646229e-01 +6.488222e-01 +3.424609e-118
+6.955000e+01 +7.393542e-01 +7.350649e-01 +2.898869e-118
+6.956667e+01 +8.802399e-01 +7.477154e-01 +2.453840e-118
+6.958333e+01 +9.414533e-01 +7.983682e-01 +2.077130e-118
+6.960000e+01 +9.397003e-01 +9.401582e-01 +1.758253e-118
+6.961667e+01 +1.242852e+00 +1.286171e+00 +1.488329e-118
+6.963333e+01 +8.558918e-01 +7.980909e-01 +1.259843e-118
+6.965000e+01 +9.569104e-01 +7.196007e-01 +1.066434e-118
+6.966667e+01 +1.131142e+00 +8.362603e-01 +9.027172e-119
+6.968333e+01 +1.150818e+00 +8.791744e-01 +7.641336e-119
+6.970000e+01 +1.592153e+00 +1.108708e+00 +6.468251e-119
+6.971667e+01 +1.127143e+00 +8.375821e-01 +5.475257e-119
+6.973333e+01 +1.286193e+00 +9.302833e-01 +4.634705e-119
+6.975000e+01 +1.154855e+00 +8.020101e-01 +3.923193e-119
+6.976667e+01 +8.170854e-01 +7.472855e-01 +3.320911e-119
+6.978333e+01 +5.014037e-01 +5.876265e-01 +2.811091e-119
+6.980000e+01 +1.069723e+00 +9.783816e-01 +2.379537e-119
+6.981667e+01 +1.066468e+00 +1.020670e+00 +2.014234e-119
+6.983333e+01 +8.289038e-01 +8.441264e-01 +1.705013e-119
+6.985000e+01 +4.279175e-02 +7.435540e-02 +1.443262e-119
+6.986667e+01 +9.199974e-01 +7.128196e-01 +1.221695e-119
+6.988333e+01 +1.098348e+00 +7.824146e-01 +1.034142e-119
+6.990000e+01 +6.722659e-01 +5.957295e-01 +8.753827e-120
+6.991667e+01 +8.649556e-01 +4.021151e-01 +7.409954e-120
+6.993333e+01 +7.293404e-01 +3.074312e-01 +6.272391e-120
+6.995000e+01 +8.457245e-01 +1.460031e-01 +5.309464e-120
+6.996667e+01 +9.950337e-01 +5.607322e-02 +4.494365e-120
+6.998333e+01 +6.962815e-01 +4.421325e-02 +3.804398e-120
+7.000000e+01 +1.209717e+00 +3.555584e-01 +3.220353e-120
+7.001667e+01 +1.359949e+00 +5.187064e-01 +2.725970e-120
+7.003333e+01 +1.342287e+00 +4.015313e-01 +2.307484e-120
+7.005000e+01 +1.003961e+00 +2.973015e-01 +1.953243e-120
+7.006667e+01 +8.418228e-01 +4.507967e-01 +1.653384e-120
+7.008333e+01 +4.799379e-01 +3.686578e-01 +1.399560e-120
+7.010000e+01 +1.132270e+00 +9.409147e-01 +1.184702e-120
+7.011667e+01 +1.553264e+00 +1.104548e+00 +1.002828e-120
+7.013333e+01 +1.371525e+00 +9.524562e-01 +8.488759e-121
+7.015000e+01 +8.952272e-01 +5.547908e-01 +7.185579e-121
+7.016667e+01 +6.631632e-01 +5.675482e-01 +6.082461e-121
+7.018333e+01 +9.826161e-01 +8.210541e-01 +5.148692e-121
+7.020000e+01 +1.271051e+00 +1.102298e+00 +4.358274e-121
+7.021667e+01 +1.113589e+00 +7.272667e-01 +3.689199e-121
+7.023333e+01 +1.369455e+00 +1.060606e+00 +3.122840e-121
+7.025000e+01 +1.714889e+00 +1.368847e+00 +2.643427e-121
+7.026667e+01 +1.595085e+00 +1.264810e+00 +2.237613e-121
+7.028333e+01 +1.155286e+00 +8.205569e-01 +1.894098e-121
+7.030000e+01 +1.452610e+00 +9.911744e-01 +1.603319e-121
+7.031667e+01 +1.298314e+00 +8.587231e-01 +1.357181e-121
+7.033333e+01 +1.293158e+00 +9.634970e-01 +1.148829e-121
+7.035000e+01 +7.214590e-01 +7.397852e-01 +9.724624e-122
+7.036667e+01 +1.026151e+00 +9.480416e-01 +8.231717e-122
+7.038333e+01 +5.096672e-01 +4.348919e-01 +6.967998e-122
+7.040000e+01 +8.819127e-01 +6.870081e-01 +5.898283e-122
+7.041667e+01 +7.406195e-01 +5.730446e-01 +4.992789e-122
+7.043333e+01 +1.364658e+00 +8.250791e-01 +4.226304e-122
+7.045000e+01 +1.336103e+00 +8.780372e-01 +3.577489e-122
+7.046667e+01 +1.189431e+00 +8.548121e-01 +3.028279e-122
+7.048333e+01 +1.357228e+00 +8.238155e-01 +2.563383e-122
+7.050000e+01 +8.442054e-01 +4.247984e-01 +2.169857e-122
+7.051667e+01 +1.212854e+00 +6.810234e-01 +1.836744e-122
+7.053333e+01 +1.137475e+00 +5.090222e-01 +1.554771e-122
+7.055000e+01 +1.592128e+00 +6.558258e-01 +1.316085e-122
+7.056667e+01 +1.718770e+00 +6.905447e-01 +1.114042e-122
+7.058333e+01 +1.777405e+00 +9.540680e-01 +9.430160e-123
+7.060000e+01 +1.942765e+00 +8.769010e-01 +7.982458e-123
+7.061667e+01 +1.780237e+00 +6.884864e-01 +6.757005e-123
+7.063333e+01 +1.778650e+00 +5.834699e-01 +5.719681e-123
+7.065000e+01 +1.508264e+00 +4.552627e-01 +4.841606e-123
+7.066667e+01 +1.144500e+00 +1.369880e-01 +4.098331e-123
+7.068333e+01 +9.131279e-01 +4.652992e-02 +3.469162e-123
+7.070000e+01 +1.060293e+00 +2.156809e-01 +2.936582e-123
+7.071667e+01 +1.463224e+00 +3.985321e-01 +2.485763e-123
+7.073333e+01 +1.134120e+00 +2.215726e-01 +2.104153e-123
+7.075000e+01 +1.108419e+00 +2.156158e-01 +1.781127e-123
+7.076667e+01 +1.447436e+00 +2.736465e-01 +1.507692e-123
+7.078333e+01 +1.510590e+00 +1.667501e-01 +1.276233e-123
+7.080000e+01 +1.303270e+00 -2.339870e-01 +1.080308e-123
+7.081667e+01 +1.879509e+00 +8.154453e-03 +9.144612e-124
+7.083333e+01 +2.210067e+00 +3.863975e-01 +7.740747e-124
+7.085000e+01 +1.826002e+00 +1.927681e-01 +6.552401e-124
+7.086667e+01 +1.853913e+00 +4.553769e-01 +5.546488e-124
+7.088333e+01 +1.945644e+00 +6.671068e-01 +4.695001e-124
+7.090000e+01 +1.675922e+00 +5.310928e-01 +3.974232e-124
+7.091667e+01 +1.546705e+00 +5.768740e-01 +3.364115e-124
+7.093333e+01 +2.073421e+00 +6.771027e-01 +2.847662e-124
+7.095000e+01 +2.130801e+00 +5.921121e-01 +2.410494e-124
+7.096667e+01 +2.100179e+00 +6.157791e-01 +2.040439e-124
+7.098333e+01 +1.976272e+00 +6.488191e-01 +1.727194e-124
+7.100000e+01 +1.651732e+00 +4.796255e-01 +1.462038e-124
+7.101667e+01 +8.332697e-01 +1.743091e-01 +1.237589e-124
+7.103333e+01 +9.082501e-01 +4.575241e-01 +1.047596e-124
+7.105000e+01 +4.099302e-01 +3.739156e-01 +8.867711e-125
+7.106667e+01 +1.101552e+00 +5.851900e-01 +7.506355e-125
+7.108333e+01 +1.682220e+00 +7.095200e-01 +6.353993e-125
+7.110000e+01 +1.260419e+00 +5.539205e-01 +5.378539e-125
+7.111667e+01 +1.210008e+00 +5.681546e-01 +4.552835e-125
+7.113333e+01 +7.480069e-01 +5.456672e-01 +3.853891e-125
+7.115000e+01 +1.178078e+00 +6.788873e-01 +3.262249e-125
+7.116667e+01 +7.984379e-01 +5.031795e-01 +2.761434e-125
+7.118333e+01 +4.809538e-01 +3.948776e-01 +2.337503e-125
+7.120000e+01 +1.463341e+00 +7.437026e-01 +1.978654e-125
+7.121667e+01 +1.236097e+00 +7.250732e-01 +1.674894e-125
+7.123333e+01 +1.287502e+00 +7.290134e-01 +1.417767e-125
+7.125000e+01 +7.236450e-01 +5.939084e-01 +1.200114e-125
+7.126667e+01 +9.770519e-01 +6.688921e-01 +1.015875e-125
+7.128333e+01 +9.473827e-01 +7.381538e-01 +8.599194e-126
+7.130000e+01 +6.157773e-01 +4.779934e-01 +7.279061e-126
+7.131667e+01 +7.994276e-01 +6.192771e-01 +6.161592e-126
+7.133333e+01 +6.518563e-01 +6.775697e-01 +5.215675e-126
+7.135000e+01 +1.192983e+00 +8.612694e-01 +4.414974e-126
+7.136667e+01 +1.347255e+00 +8.766676e-01 +3.737195e-126
+7.138333e+01 +1.151584e+00 +8.491896e-01 +3.163467e-126
+7.140000e+01 +9.278869e-01 +6.433785e-01 +2.677817e-126
+7.141667e+01 +6.260800e-01 +4.835224e-01 +2.266723e-126
+7.143333e+01 +1.293174e+00 +7.156418e-01 +1.918740e-126
+7.145000e+01 +1.152181e+00 +5.292414e-01 +1.624178e-126
+7.146667e+01 +1.038103e+00 +4.494738e-01 +1.374837e-126
+7.148333e+01 +1.600868e+00 +7.186232e-01 +1.163774e-126
+7.150000e+01 +1.603456e+00 +7.268955e-01 +9.851138e-127
+7.151667e+01 +1.867293e+00 +8.158485e-01 +8.338809e-127
+7.153333e+01 +1.309267e+00 +5.655963e-01 +7.058649e-127
+7.155000e+01 +4.944587e-01 +3.489102e-01 +5.975017e-127
+7.156667e+01 +7.206162e-01 +4.540707e-01 +5.057743e-127
+7.158333e+01 +1.604613e+00 +9.621250e-01 +4.281287e-127
+7.160000e+01 +6.535781e-01 +6.255915e-01 +3.624031e-127
+7.161667e+01 +9.125907e-01 +7.999971e-01 +3.067676e-127
+7.163333e+01 +7.328293e-01 +7.597656e-01 +2.596732e-127
+7.165000e+01 +7.846038e-01 +6.184086e-01 +2.198086e-127
+7.166667e+01 +7.161628e-01 +6.377015e-01 +1.860640e-127
+7.168333e+01 +8.961577e-01 +8.985950e-01 +1.574998e-127
+7.170000e+01 +7.519763e-01 +7.863255e-01 +1.333207e-127
+7.171667e+01 +1.090988e+00 +1.012373e+00 +1.128535e-127
+7.173333e+01 +7.798638e-01 +8.135248e-01 +9.552843e-128
+7.175000e+01 +1.106790e+00 +1.028222e+00 +8.086307e-128
+7.176667e+01 +1.131301e+00 +1.050964e+00 +6.844911e-128
+7.178333e+01 +5.027243e-01 +7.171210e-01 +5.794092e-128
+7.180000e+01 +7.634282e-01 +8.930931e-01 +4.904593e-128
+7.181667e+01 +5.832379e-01 +7.801101e-01 +4.151649e-128
+7.183333e+01 +3.223031e-02 +7.174594e-01 +3.514295e-128
+7.185000e+01 +4.043040e-01 +9.007953e-01 +2.974786e-128
+7.186667e+01 +7.557720e-01 +9.337725e-01 +2.518102e-128
+7.188333e+01 +6.566831e-01 +9.022399e-01 +2.131527e-128
+7.190000e+01 +9.019036e-01 +8.907318e-01 +1.804299e-128
+7.191667e+01 +1.704734e-01 +3.307578e-01 +1.527306e-128
+7.193333e+01 +2.158764e-01 +2.801045e-01 +1.292837e-128
+7.195000e+01 +5.402462e-01 +3.459656e-01 +1.094363e-128
+7.196667e+01 +7.145852e-01 +5.037504e-01 +9.263580e-129
+7.198333e+01 +7.337780e-01 +4.263412e-01 +7.841451e-129
+7.200000e+01 +8.402293e-01 +5.031334e-01 +6.637645e-129
+7.201667e+01 +4.829416e-01 +3.708093e-01 +5.618646e-129
+7.203333e+01 +1.047302e+00 +6.914091e-01 +4.756081e-129
+7.205000e+01 +9.439788e-01 +7.634672e-01 +4.025935e-129
+7.206667e+01 +1.141032e+00 +1.048492e+00 +3.407881e-129
+7.208333e+01 +5.465398e-01 +7.392793e-01 +2.884709e-129
+7.210000e+01 +9.055826e-01 +1.073382e+00 +2.441853e-129
+7.211667e+01 +7.482117e-01 +1.037306e+00 +2.066984e-129
+7.213333e+01 +9.353524e-01 +1.079840e+00 +1.749664e-129
+7.215000e+01 +6.932875e-01 +6.942098e-01 +1.481059e-129
+7.216667e+01 +6.939156e-01 +4.345530e-01 +1.253689e-129
+7.218333e+01 +9.447236e-01 +6.229526e-01 +1.061225e-129
+7.220000e+01 +1.133557e+00 +4.707261e-01 +8.983076e-130
+7.221667e+01 +9.487950e-01 +2.652962e-01 +7.604010e-130
+7.223333e+01 +1.029215e+00 +4.368844e-01 +6.436656e-130
+7.225000e+01 +8.851569e-01 +5.196942e-01 +5.448511e-130
+7.226667e+01 +9.141340e-01 +4.558607e-01 +4.612065e-130
+7.228333e+01 +9.096225e-01 +6.755456e-01 +3.904029e-130
+7.230000e+01 +8.233019e-01 +5.558718e-01 +3.304689e-130
+7.231667e+01 +1.043832e+00 +7.385930e-01 +2.797359e-130
+7.233333e+01 +5.278470e-01 +5.153449e-01 +2.367913e-130
+7.235000e+01 +6.830671e-01 +6.350933e-01 +2.004395e-130
+7.236667e+01 +6.810744e-01 +5.894363e-01 +1.696684e-130
+7.238333e+01 +9.769559e-01 +6.183107e-01 +1.436212e-130
+7.240000e+01 +1.031665e+00 +6.982482e-01 +1.215727e-130
+7.241667e+01 +7.528097e-01 +3.233458e-01 +1.029091e-130
+7.243333e+01 +5.205630e-01 +1.319799e-01 +8.711067e-131
+7.245000e+01 +7.520524e-01 +1.861229e-01 +7.373759e-131
+7.246667e+01 +1.007791e+00 +2.656059e-01 +6.241752e-131
+7.248333e+01 +1.131988e+00 +3.198257e-01 +5.283529e-131
+7.250000e+01 +1.027819e+00 +3.868717e-01 +4.472411e-131
+7.251667e+01 +8.914424e-01 +4.258168e-01 +3.785814e-131
+7.253333e+01 +9.341650e-01 +3.753583e-01 +3.204622e-131
+7.255000e+01 +1.010758e+00 +4.455429e-01 +2.712654e-131
+7.256667e+01 +1.198218e+00 +5.538438e-01 +2.296212e-131
+7.258333e+01 +1.492984e+00 +7.715905e-01 +1.943702e-131
+7.260000e+01 +1.599787e+00 +8.232095e-01 +1.645308e-131
+7.261667e+01 +8.038198e-01 +5.494132e-01 +1.392723e-131
+7.263333e+01 +7.516854e-01 +6.178641e-01 +1.178915e-131
+7.265000e+01 +1.112122e+00 +6.927964e-01 +9.979298e-132
+7.266667e+01 +8.708030e-01 +5.218349e-01 +8.447293e-132
+7.268333e+01 +3.466769e-01 +1.640532e-01 +7.150479e-132
+7.270000e+01 +2.734865e-01 +2.344507e-01 +6.052750e-132
+7.271667e+01 +8.792609e-01 +5.661441e-01 +5.123542e-132
+7.273333e+01 +1.055358e+00 +7.814601e-01 +4.336985e-132
+7.275000e+01 +6.790256e-01 +5.150378e-01 +3.671179e-132
+7.276667e+01 +6.542717e-01 +7.129638e-01 +3.107586e-132
+7.278333e+01 +9.565975e-01 +8.392218e-01 +2.630514e-132
+7.280000e+01 +7.832541e-01 +7.116667e-01 +2.226682e-132
+7.281667e+01 +4.254760e-01 +3.776068e-01 +1.884846e-132
+7.283333e+01 +8.257442e-01 +7.549979e-01 +1.595488e-132
+7.285000e+01 +1.079125e+00 +6.601684e-01 +1.350551e-132
+7.286667e+01 +1.256570e+00 +6.677347e-01 +1.143217e-132
+7.288333e+01 +8.429313e-01 +4.623706e-01 +9.677122e-133
+7.290000e+01 +7.279220e-01 +3.151125e-01 +8.191507e-133
+7.291667e+01 +7.374492e-01 +4.058662e-01 +6.933961e-133
+7.293333e+01 +3.890777e-01 +3.542264e-01 +5.869471e-133
+7.295000e+01 +5.588649e-01 +4.438675e-01 +4.968400e-133
+7.296667e+01 +4.995049e-01 +4.457364e-01 +4.205660e-133
+7.298333e+01 +5.689635e-01 +5.269297e-01 +3.560014e-133
+7.300000e+01 +6.664140e-01 +5.996412e-01 +3.013487e-133
+7.301667e+01 +5.180592e-01 +4.460132e-01 +2.550862e-133
+7.303333e+01 +3.659870e-01 +4.446977e-01 +2.159258e-133
+7.305000e+01 +2.129406e-01 +3.192958e-01 +1.827772e-133
+7.306667e+01 +4.485562e-01 +6.547869e-01 +1.547176e-133
+7.308333e+01 +4.310707e-02 +4.311927e-01 +1.309656e-133
+7.310000e+01 +5.094463e-01 +7.581669e-01 +1.108600e-133
+7.311667e+01 +4.588996e-01 +8.010997e-01 +9.384096e-134
+7.313333e+01 +2.946981e-01 +7.712187e-01 +7.943466e-134
+7.315000e+01 +5.416976e-01 +8.751407e-01 +6.723999e-134
+7.316667e+01 +7.870455e-01 +1.069828e+00 +5.691742e-134
+7.318333e+01 +5.185848e-01 +9.129129e-01 +4.817956e-134
+7.320000e+01 +4.400227e-01 +7.716077e-01 +4.078312e-134
+7.321667e+01 +2.485169e-01 +5.968846e-01 +3.452216e-134
+7.323333e+01 -5.872649e-02 +2.690231e-01 +2.922238e-134
+7.325000e+01 +3.935933e-01 +7.769078e-01 +2.473621e-134
+7.326667e+01 +1.403157e-01 +5.332565e-01 +2.093875e-134
+7.328333e+01 +3.969908e-01 +8.319437e-01 +1.772427e-134
+7.330000e+01 +4.778227e-01 +6.709941e-01 +1.500327e-134
+7.331667e+01 +5.341396e-01 +5.829633e-01 +1.269999e-134
+7.333333e+01 +5.782616e-01 +6.080919e-01 +1.075031e-134
+7.335000e+01 +2.911813e-01 +8.026562e-02 +9.099943e-135
+7.336667e+01 +9.053416e-01 +6.952057e-01 +7.702936e-135
+7.338333e+01 +7.453789e-01 +4.484425e-01 +6.520394e-135
+7.340000e+01 +4.344652e-01 +1.887756e-01 +5.519395e-135
+7.341667e+01 +6.305144e-01 +3.284030e-01 +4.672067e-135
+7.343333e+01 +5.062274e-01 +1.086684e-01 +3.954819e-135
+7.345000e+01 +6.672493e-01 +2.216350e-01 +3.347682e-135
+7.346667e+01 +7.552831e-01 +4.477348e-01 +2.833752e-135
+7.348333e+01 +1.045695e+00 +8.001130e-01 +2.398719e-135
+7.350000e+01 +1.286297e+00 +8.394704e-01 +2.030472e-135
+7.351667e+01 +1.248278e+00 +7.786966e-01 +1.718757e-135
+7.353333e+01 +1.032885e+00 +6.108390e-01 +1.454897e-135
+7.355000e+01 +1.210448e+00 +8.616990e-01 +1.231543e-135
+7.356667e+01 +1.148636e+00 +8.925254e-01 +1.042479e-135
+7.358333e+01 +1.078100e+00 +8.230789e-01 +8.824395e-136
+7.360000e+01 +9.872633e-01 +8.779731e-01 +7.469689e-136
+7.361667e+01 +9.266231e-01 +8.549593e-01 +6.322955e-136
+7.363333e+01 +2.631672e-01 +4.217132e-01 +5.352266e-136
+7.365000e+01 +3.611596e-01 +4.689495e-01 +4.530595e-136
+7.366667e+01 +1.085350e+00 +9.633167e-01 +3.835066e-136
+7.368333e+01 +1.358657e+00 +1.195250e+00 +3.246313e-136
+7.370000e+01 +7.811500e-01 +7.029504e-01 +2.747945e-136
+7.371667e+01 +6.240947e-01 +6.131742e-01 +2.326085e-136
+7.373333e+01 +1.054990e+00 +1.014275e+00 +1.968989e-136
+7.375000e+01 +1.287958e+00 +1.135016e+00 +1.666713e-136
+7.376667e+01 +9.448169e-01 +8.858130e-01 +1.410842e-136
+7.378333e+01 +9.884481e-01 +9.830282e-01 +1.194252e-136
+7.380000e+01 +9.815587e-01 +9.993833e-01 +1.010913e-136
+7.381667e+01 +1.113979e+00 +1.039191e+00 +8.557190e-137
+7.383333e+01 +1.063740e+00 +1.021886e+00 +7.243505e-137
+7.385000e+01 +9.893343e-01 +9.640366e-01 +6.131494e-137
+7.386667e+01 +6.190260e-01 +8.634732e-01 +5.190198e-137
+7.388333e+01 +6.054719e-01 +8.355708e-01 +4.393408e-137
+7.390000e+01 +5.560508e-02 +4.777848e-01 +3.718939e-137
+7.391667e+01 +6.505039e-01 +7.070435e-01 +3.148014e-137
+7.393333e+01 +6.247754e-01 +7.772833e-01 +2.664737e-137
+7.395000e+01 +6.030472e-01 +8.573498e-01 +2.255651e-137
+7.396667e+01 +4.611098e-02 +4.577330e-01 +1.909367e-137
+7.398333e+01 +2.489347e-01 +4.622377e-01 +1.616244e-137
+7.400000e+01 +7.415479e-01 +8.188165e-01 +1.368121e-137
+7.401667e+01 +7.786615e-01 +9.054015e-01 +1.158090e-137
+7.403333e+01 +7.169111e-01 +1.015074e+00 +9.803018e-138
+7.405000e+01 +7.718112e-01 +9.677734e-01 +8.298076e-138
+7.406667e+01 +5.222783e-01 +9.083352e-01 +7.024169e-138
+7.408333e+01 +6.613541e-01 +1.075922e+00 +5.945831e-138
+7.410000e+01 +6.737019e-01 +7.707274e-01 +5.033037e-138
+7.411667e+01 +8.491795e-01 +9.002830e-01 +4.260374e-138
+7.413333e+01 +8.685848e-01 +1.019296e+00 +3.606329e-138
+7.415000e+01 +8.425263e-01 +9.579079e-01 +3.052692e-138
+7.416667e+01 +7.048624e-01 +9.795153e-01 +2.584048e-138
+7.418333e+01 +7.846052e-01 +1.099856e+00 +2.187349e-138
+7.420000e+01 +7.369835e-01 +1.120379e+00 +1.851551e-138
+7.421667e+01 +9.322678e-01 +1.134937e+00 +1.567304e-138
+7.423333e+01 +1.116329e+00 +1.151362e+00 +1.326694e-138
+7.425000e+01 +9.666516e-01 +8.877682e-01 +1.123022e-138
+7.426667e+01 +1.046339e+00 +1.134701e+00 +9.506180e-139
+7.428333e+01 +8.465334e-01 +9.599075e-01 +8.046808e-139
+7.430000e+01 +8.138574e-01 +9.175110e-01 +6.811476e-139
+7.431667e+01 +1.187085e+00 +9.870610e-01 +5.765790e-139
+7.433333e+01 +1.437930e+00 +1.189729e+00 +4.880636e-139
+7.435000e+01 +1.386146e+00 +1.018043e+00 +4.131369e-139
+7.436667e+01 +1.651162e+00 +1.097254e+00 +3.497128e-139
+7.438333e+01 +1.314417e+00 +9.728237e-01 +2.960255e-139
+7.440000e+01 +1.518391e+00 +1.323273e+00 +2.505802e-139
+7.441667e+01 +9.933063e-01 +8.646281e-01 +2.121115e-139
+7.443333e+01 +5.531096e-01 +7.268258e-01 +1.795486e-139
+7.445000e+01 +1.150377e+00 +1.242232e+00 +1.519846e-139
+7.446667e+01 +2.942278e-01 +6.189463e-01 +1.286522e-139
+7.448333e+01 +8.835242e-01 +1.217949e+00 +1.089017e-139
+7.450000e+01 +1.100026e+00 +1.343591e+00 +9.218330e-140
+7.451667e+01 +6.983040e-01 +1.040512e+00 +7.803148e-140
+7.453333e+01 +5.347936e-01 +7.758098e-01 +6.605222e-140
+7.455000e+01 +4.349598e-01 +1.002450e+00 +5.591200e-140
+7.456667e+01 +7.115938e-01 +1.478985e+00 +4.732849e-140
+7.458333e+01 +7.193887e-01 +1.287753e+00 +4.006270e-140
+7.460000e+01 +4.262317e-01 +1.065746e+00 +3.391234e-140
+7.461667e+01 +6.646989e-01 +1.161149e+00 +2.870618e-140
+7.463333e+01 +5.364985e-01 +1.031248e+00 +2.429925e-140
+7.465000e+01 +4.521780e-01 +8.983263e-01 +2.056888e-140
+7.466667e+01 +3.369839e-01 +6.942889e-01 +1.741118e-140
+7.468333e+01 +5.268832e-01 +8.666718e-01 +1.473824e-140
+7.470000e+01 +6.956315e-01 +7.427807e-01 +1.247565e-140
+7.471667e+01 +2.575626e-01 +3.240373e-01 +1.056041e-140
+7.473333e+01 +3.585199e-01 +4.918257e-01 +8.939196e-141
+7.475000e+01 +2.179803e-01 +2.967947e-01 +7.566866e-141
+7.476667e+01 +1.903626e-01 +5.417459e-01 +6.405214e-141
+7.478333e+01 -1.808549e-02 +3.679769e-01 +5.421897e-141
+7.480000e+01 +2.590971e-01 +7.218478e-01 +4.589536e-141
+7.481667e+01 +7.064082e-01 +9.806345e-01 +3.884959e-141
+7.483333e+01 +8.448079e-01 +1.087027e+00 +3.288547e-141
+7.485000e+01 +6.693091e-01 +7.397533e-01 +2.783695e-141
+7.486667e+01 +6.377053e-01 +7.531180e-01 +2.356347e-141
+7.488333e+01 +7.489582e-01 +8.516513e-01 +1.994604e-141
+7.490000e+01 +9.586244e-01 +8.861911e-01 +1.688396e-141
+7.491667e+01 +8.891981e-01 +7.939933e-01 +1.429196e-141
+7.493333e+01 +1.019222e+00 +9.624201e-01 +1.209789e-141
+7.495000e+01 +1.317668e+00 +1.222443e+00 +1.024064e-141
+7.496667e+01 +1.095111e+00 +1.151273e+00 +8.668515e-142
+7.498333e+01 +4.203548e-01 +3.946578e-01 +7.337740e-142
+7.500000e+01 +7.929959e-01 +6.105615e-01 +6.211262e-142
+7.501667e+01 +9.317950e-01 +8.011892e-01 +5.257720e-142
+7.503333e+01 +6.168530e-01 +6.610771e-01 +4.450564e-142
+7.505000e+01 +4.727842e-01 +8.711035e-01 +3.767321e-142
+7.506667e+01 +5.837433e-01 +8.734244e-01 +3.188969e-142
+7.508333e+01 +9.482403e-01 +1.431716e+00 +2.699404e-142
+7.510000e+01 +6.323804e-01 +9.384664e-01 +2.284996e-142
+7.511667e+01 +5.669825e-01 +7.465344e-01 +1.934207e-142
+7.513333e+01 +6.232884e-01 +9.912441e-01 +1.637271e-142
+7.515000e+01 +6.420790e-01 +7.719998e-01 +1.385920e-142
+7.516667e+01 +6.443142e-01 +9.514110e-01 +1.173156e-142
+7.518333e+01 +5.453499e-01 +9.638970e-01 +9.930551e-143
+7.520000e+01 +8.552580e-01 +1.132317e+00 +8.406030e-143
+7.521667e+01 +9.857316e-01 +1.141905e+00 +7.115551e-143
+7.523333e+01 +9.868074e-01 +9.378196e-01 +6.023184e-143
+7.525000e+01 +1.672735e+00 +1.461904e+00 +5.098515e-143
+7.526667e+01 +1.472096e+00 +1.087230e+00 +4.315800e-143
+7.528333e+01 +1.364551e+00 +1.066415e+00 +3.653246e-143
+7.530000e+01 +8.068680e-01 +7.180846e-01 +3.092406e-143
+7.531667e+01 +5.457883e-01 +3.507104e-01 +2.617665e-143
+7.533333e+01 +5.309326e-01 +5.243560e-01 +2.215806e-143
+7.535000e+01 +5.426176e-01 +8.356779e-01 +1.875639e-143
+7.536667e+01 +3.955818e-01 +8.647262e-01 +1.587694e-143
+7.538333e+01 +2.931826e-01 +7.095434e-01 +1.343954e-143
+7.540000e+01 -8.670278e-02 +3.778898e-01 +1.137633e-143
+7.541667e+01 +1.383764e-01 +6.807484e-01 +9.629851e-144
+7.543333e+01 +1.580196e-01 +9.670901e-01 +8.151493e-144
+7.545000e+01 +3.855033e-01 +9.238128e-01 +6.900090e-144
+7.546667e+01 +4.267886e-01 +9.504292e-01 +5.840800e-144
+7.548333e+01 +4.894004e-01 +8.612954e-01 +4.944131e-144
+7.550000e+01 +8.975042e-01 +1.250923e+00 +4.185116e-144
+7.551667e+01 +9.035543e-01 +1.195523e+00 +3.542624e-144
+7.553333e+01 +6.757345e-01 +1.022918e+00 +2.998767e-144
+7.555000e+01 +5.315547e-01 +9.799059e-01 +2.538401e-144
+7.556667e+01 +6.207543e-01 +9.571074e-01 +2.148710e-144
+7.558333e+01 +8.342628e-01 +1.070656e+00 +1.818844e-144
+7.560000e+01 +8.047781e-01 +1.080968e+00 +1.539618e-144
+7.561667e+01 +1.234681e+00 +1.071142e+00 +1.303259e-144
+7.563333e+01 +1.288214e+00 +1.107783e+00 +1.103185e-144
+7.565000e+01 +1.097317e+00 +8.476016e-01 +9.338257e-145
+7.566667e+01 +9.478526e-01 +8.693069e-01 +7.904664e-145
+7.568333e+01 +1.013144e+00 +9.980186e-01 +6.691154e-145
+7.570000e+01 +1.164087e+00 +1.085800e+00 +5.663939e-145
+7.571667e+01 +1.024879e+00 +5.786174e-01 +4.794421e-145
+7.573333e+01 +1.154953e+00 +6.680402e-01 +4.058390e-145
+7.575000e+01 +6.955892e-01 +4.446050e-01 +3.435353e-145
+7.576667e+01 +8.458954e-01 +7.897015e-01 +2.907963e-145
+7.578333e+01 +1.098567e+00 +1.027709e+00 +2.461538e-145
+7.580000e+01 +1.393265e+00 +1.387310e+00 +2.083647e-145
+7.581667e+01 +1.549507e+00 +1.521455e+00 +1.763769e-145
+7.583333e+01 +1.501196e+00 +1.562571e+00 +1.492998e-145
+7.585000e+01 +1.090104e+00 +1.190433e+00 +1.263796e-145
+7.586667e+01 +4.805604e-01 +6.181927e-01 +1.069780e-145
+7.588333e+01 +3.438892e-01 +6.418422e-01 +9.055492e-146
+7.590000e+01 +2.592096e-01 +3.648886e-01 +7.665309e-146
+7.591667e+01 +7.649868e-01 +8.858257e-01 +6.488544e-146
+7.593333e+01 +6.844526e-01 +9.291024e-01 +5.492434e-146
+7.595000e+01 +3.084863e-01 +5.680761e-01 +4.649245e-146
+7.596667e+01 +5.188489e-01 +7.946886e-01 +3.935501e-146
+7.598333e+01 +8.387523e-01 +1.148859e+00 +3.331330e-146
+7.600000e+01 +1.208701e+00 +1.455553e+00 +2.819910e-146
+7.601667e+01 +1.181072e+00 +1.322882e+00 +2.387002e-146
+7.603333e+01 +1.366251e+00 +1.478349e+00 +2.020554e-146
+7.605000e+01 +8.841772e-01 +9.800356e-01 +1.710362e-146
+7.606667e+01 +1.013458e+00 +1.127000e+00 +1.447790e-146
+7.608333e+01 +5.127793e-01 +6.161416e-01 +1.225528e-146
+7.610000e+01 +6.372206e-01 +6.687660e-01 +1.037387e-146
+7.611667e+01 +9.605422e-01 +8.867066e-01 +8.781290e-147
+7.613333e+01 +8.062553e-01 +6.581165e-01 +7.433201e-147
+7.615000e+01 +7.706689e-01 +3.039836e-01 +6.292069e-147
+7.616667e+01 +6.794663e-01 +2.408544e-01 +5.326121e-147
+7.618333e+01 +1.109946e+00 +6.445009e-01 +4.508464e-147
+7.620000e+01 +9.004392e-01 +5.246766e-01 +3.816333e-147
+7.621667e+01 +1.013703e+00 +8.133297e-01 +3.230456e-147
+7.623333e+01 +1.266938e+00 +1.142305e+00 +2.734522e-147
+7.625000e+01 +5.858356e-01 +7.566984e-01 +2.314723e-147
+7.626667e+01 +4.841308e-01 +8.521694e-01 +1.959371e-147
+7.628333e+01 +6.334625e-01 +9.890208e-01 +1.658571e-147
+7.630000e+01 +3.759915e-01 +8.865388e-01 +1.403950e-147
+7.631667e+01 +5.592161e-01 +1.145407e+00 +1.188418e-147
+7.633333e+01 +5.544915e-01 +1.223879e+00 +1.005974e-147
+7.635000e+01 +7.875464e-01 +1.467740e+00 +8.515390e-148
+7.636667e+01 +6.748312e-01 +1.242562e+00 +7.208122e-148
+7.638333e+01 +5.902474e-01 +1.033125e+00 +6.101543e-148
+7.640000e+01 +9.668316e-01 +9.983933e-01 +5.164845e-148
+7.641667e+01 +1.228874e+00 +1.152874e+00 +4.371947e-148
+7.643333e+01 +1.347248e+00 +1.186370e+00 +3.700773e-148
+7.645000e+01 +1.007189e+00 +1.093455e+00 +3.132637e-148
+7.646667e+01 +9.732232e-01 +1.253052e+00 +2.651720e-148
+7.648333e+01 +1.024408e+00 +1.222257e+00 +2.244632e-148
+7.650000e+01 +9.739003e-01 +1.161734e+00 +1.900040e-148
+7.651667e+01 +7.590206e-01 +8.365629e-01 +1.608349e-148
+7.653333e+01 +8.693362e-01 +1.059202e+00 +1.361438e-148
+7.655000e+01 +4.529413e-01 +6.738194e-01 +1.152433e-148
+7.656667e+01 +8.671733e-01 +1.058378e+00 +9.755133e-149
+7.658333e+01 +8.349248e-01 +1.218064e+00 +8.257542e-149
+7.660000e+01 +8.916327e-01 +1.444104e+00 +6.989858e-149
+7.661667e+01 +9.202915e-01 +1.585684e+00 +5.916787e-149
+7.663333e+01 +1.008420e+00 +1.578989e+00 +5.008452e-149
+7.665000e+01 +1.186385e+00 +1.603846e+00 +4.239563e-149
+7.666667e+01 +6.933770e-01 +9.996387e-01 +3.588713e-149
+7.668333e+01 +7.063021e-01 +9.516038e-01 +3.037780e-149
+7.670000e+01 +8.568441e-01 +8.156169e-01 +2.571425e-149
+7.671667e+01 +8.225109e-01 +8.705231e-01 +2.176664e-149
+7.673333e+01 +7.959244e-01 +6.176159e-01 +1.842507e-149
+7.675000e+01 +1.008465e+00 +6.218864e-01 +1.559648e-149
+7.676667e+01 +9.033831e-01 +2.915322e-01 +1.320214e-149
+7.678333e+01 +1.044373e+00 +6.005163e-01 +1.117537e-149
+7.680000e+01 +1.259416e+00 +8.942913e-01 +9.459745e-150
+7.681667e+01 +1.231439e+00 +9.279669e-01 +8.007501e-150
+7.683333e+01 +1.175516e+00 +8.281091e-01 +6.778203e-150
+7.685000e+01 +1.301907e+00 +1.182059e+00 +5.737625e-150
+7.686667e+01 +1.260710e+00 +9.524598e-01 +4.856795e-150
+7.688333e+01 +7.983842e-01 +6.143448e-01 +4.111188e-150
+7.690000e+01 +9.550178e-01 +5.237251e-01 +3.480046e-150
+7.691667e+01 +1.511299e+00 +9.035558e-01 +2.945795e-150
+7.693333e+01 +1.445088e+00 +1.082349e+00 +2.493562e-150
+7.695000e+01 +7.884089e-01 +2.872358e-01 +2.110754e-150
+7.696667e+01 +8.172124e-01 +4.565398e-01 +1.786715e-150
+7.698333e+01 +8.205945e-01 +6.792762e-01 +1.512422e-150
+7.700000e+01 +7.418885e-01 +4.742972e-01 +1.280237e-150
+7.701667e+01 +7.001913e-01 +7.881058e-01 +1.083697e-150
+7.703333e+01 +4.231795e-01 +8.043450e-01 +9.173301e-151
+7.705000e+01 +6.690877e-01 +6.901314e-01 +7.765032e-151
+7.706667e+01 +7.533986e-01 +7.018769e-01 +6.572958e-151
+7.708333e+01 +9.221434e-01 +7.914009e-01 +5.563888e-151
+7.710000e+01 +9.811459e-01 +7.997933e-01 +4.709730e-151
+7.711667e+01 +8.105938e-01 +6.918379e-01 +3.986700e-151
+7.713333e+01 +6.657283e-01 +4.305929e-01 +3.374669e-151
+7.715000e+01 +9.105982e-01 +6.806163e-01 +2.856596e-151
+7.716667e+01 +8.470080e-01 +3.966304e-01 +2.418056e-151
+7.718333e+01 +7.566204e-01 +3.734459e-01 +2.046840e-151
+7.720000e+01 +8.846442e-01 +4.916522e-01 +1.732613e-151
+7.721667e+01 +5.408647e-01 -8.651228e-02 +1.466625e-151
+7.723333e+01 +7.878516e-01 +3.012628e-01 +1.241471e-151
+7.725000e+01 +1.008539e+00 +4.856573e-01 +1.050883e-151
+7.726667e+01 +1.290445e+00 +7.995361e-01 +8.895531e-152
+7.728333e+01 +1.233414e+00 +6.532736e-01 +7.529905e-152
+7.730000e+01 +1.300892e+00 +8.830986e-01 +6.373927e-152
+7.731667e+01 +1.386004e+00 +1.086628e+00 +5.395412e-152
+7.733333e+01 +7.914709e-01 +4.393684e-01 +4.567118e-152
+7.735000e+01 +9.631277e-01 +5.027456e-01 +3.865982e-152
+7.736667e+01 +6.642510e-01 +2.902511e-01 +3.272483e-152
+7.738333e+01 +5.582579e-01 +1.492005e-01 +2.770097e-152
+7.740000e+01 +1.111047e+00 +8.040182e-01 +2.344837e-152
+7.741667e+01 +1.082499e+00 +6.741788e-01 +1.984861e-152
+7.743333e+01 +8.654354e-01 +5.742732e-01 +1.680149e-152
+7.745000e+01 +1.108214e+00 +6.159158e-01 +1.422215e-152
+7.746667e+01 +1.355681e+00 +6.977165e-01 +1.203879e-152
+7.748333e+01 +1.517016e+00 +1.115424e+00 +1.019062e-152
+7.750000e+01 +1.024611e+00 +5.109124e-01 +8.626172e-153
+7.751667e+01 +1.327678e+00 +4.518153e-01 +7.301897e-153
+7.753333e+01 +1.614266e+00 +7.718181e-01 +6.180922e-153
+7.755000e+01 +1.549789e+00 +7.919246e-01 +5.232038e-153
+7.756667e+01 +1.193650e+00 +6.517718e-01 +4.428824e-153
+7.758333e+01 +9.557341e-01 +5.135817e-01 +3.748919e-153
+7.760000e+01 +5.277743e-01 +1.736157e-01 +3.173391e-153
+7.761667e+01 +3.845898e-01 +4.612304e-02 +2.686218e-153
+7.763333e+01 +8.998309e-01 +8.467247e-01 +2.273834e-153
+7.765000e+01 +1.056779e+00 +8.685542e-01 +1.924759e-153
+7.766667e+01 +1.186107e+00 +1.071137e+00 +1.629274e-153
+7.768333e+01 +1.084437e+00 +1.080961e+00 +1.379150e-153
+7.770000e+01 +9.743206e-01 +8.963078e-01 +1.167425e-153
+7.771667e+01 +9.718682e-01 +9.314819e-01 +9.882043e-154
+7.773333e+01 +6.155085e-01 +3.819927e-01 +8.364969e-154
+7.775000e+01 +7.032980e-01 +4.663271e-01 +7.080794e-154
+7.776667e+01 +8.174434e-01 +3.329047e-01 +5.993762e-154
+7.778333e+01 +7.118693e-01 +2.199034e-01 +5.073610e-154
+7.780000e+01 +8.025516e-01 +3.082189e-01 +4.294718e-154
+7.781667e+01 +7.057803e-01 +4.143185e-01 +3.635401e-154
+7.783333e+01 +6.565448e-01 +3.000238e-01 +3.077300e-154
+7.785000e+01 +7.222051e-01 +3.004263e-01 +2.604878e-154
+7.786667e+01 +1.035402e+00 +4.773073e-01 +2.204982e-154
+7.788333e+01 +1.333653e+00 +6.872989e-01 +1.866477e-154
+7.790000e+01 +1.156848e+00 +3.392401e-01 +1.579939e-154
+7.791667e+01 +1.189148e+00 +7.636265e-02 +1.337389e-154
+7.793333e+01 +1.203311e+00 +2.090206e-01 +1.132076e-154
+7.795000e+01 +8.104813e-01 -1.177156e-01 +9.582813e-155
+7.796667e+01 +1.054120e+00 -4.483257e-02 +8.111676e-155
+7.798333e+01 +1.215962e+00 +6.199445e-02 +6.866385e-155
+7.800000e+01 +8.606831e-01 -5.302462e-02 +5.812270e-155
+7.801667e+01 +7.768612e-01 +1.421219e-02 +4.919980e-155
+7.803333e+01 +1.416637e+00 +5.794976e-01 +4.164673e-155
+7.805000e+01 +1.170826e+00 +5.200094e-01 +3.525320e-155
+7.806667e+01 +1.206417e+00 +5.170814e-01 +2.984119e-155
+7.808333e+01 +1.246917e+00 +6.422976e-01 +2.526002e-155
+7.810000e+01 +9.596400e-01 +5.314099e-01 +2.138215e-155
+7.811667e+01 +7.450429e-01 +5.347942e-01 +1.809960e-155
+7.813333e+01 +1.244190e+00 +6.671964e-01 +1.532098e-155
+7.815000e+01 +1.195727e+00 +5.591842e-01 +1.296893e-155
+7.816667e+01 +1.997498e+00 +8.261528e-01 +1.097796e-155
+7.818333e+01 +1.294506e+00 +5.542409e-01 +9.292642e-156
+7.820000e+01 +7.550410e-01 +2.737715e-01 +7.866052e-156
+7.821667e+01 +1.022954e+00 +4.387654e-01 +6.658469e-156
+7.823333e+01 +6.957927e-01 +3.598629e-01 +5.636273e-156
+7.825000e+01 +1.194509e+00 +5.961444e-01 +4.771002e-156
+7.826667e+01 +1.225530e+00 +7.566301e-01 +4.038566e-156
+7.828333e+01 +1.045907e+00 +6.193315e-01 +3.418572e-156
+7.830000e+01 +7.366285e-01 +3.870697e-01 +2.893759e-156
+7.831667e+01 +8.326547e-01 +4.938944e-01 +2.449514e-156
+7.833333e+01 +7.360127e-01 +3.571295e-01 +2.073469e-156
+7.835000e+01 +1.017211e+00 +4.087266e-01 +1.755154e-156
+7.836667e+01 +1.381102e+00 +6.279757e-01 +1.485705e-156
+7.838333e+01 +1.394352e+00 +5.989461e-01 +1.257622e-156
+7.840000e+01 +1.027653e+00 +5.037535e-01 +1.064554e-156
+7.841667e+01 +9.490897e-01 +5.731202e-01 +9.011259e-157
+7.843333e+01 +1.696281e+00 +8.227224e-01 +7.627866e-157
+7.845000e+01 +1.462631e+00 +8.236995e-01 +6.456849e-157
+7.846667e+01 +1.358290e+00 +8.567053e-01 +5.465605e-157
+7.848333e+01 +9.706048e-01 +4.739236e-01 +4.626535e-157
+7.850000e+01 +1.170266e+00 +5.443666e-01 +3.916277e-157
+7.851667e+01 +1.885342e+00 +9.078430e-01 +3.315057e-157
+7.853333e+01 +1.143731e+00 +5.009779e-01 +2.806135e-157
+7.855000e+01 +1.436270e+00 +7.427495e-01 +2.375342e-157
+7.856667e+01 +1.133672e+00 +7.124556e-01 +2.010684e-157
+7.858333e+01 +9.016976e-01 +3.560323e-01 +1.702007e-157
+7.860000e+01 +8.974480e-01 +3.004311e-01 +1.440718e-157
+7.861667e+01 +7.973379e-01 +2.982702e-01 +1.219541e-157
+7.863333e+01 +7.176706e-01 +1.691827e-01 +1.032319e-157
+7.865000e+01 +9.050282e-01 +7.451223e-02 +8.738395e-158
+7.866667e+01 +9.471969e-01 +2.358758e-01 +7.396892e-158
+7.868333e+01 +1.100749e+00 +4.782170e-01 +6.261334e-158
+7.870000e+01 +1.317754e+00 +7.817338e-01 +5.300105e-158
+7.871667e+01 +1.331961e+00 +6.627834e-01 +4.486442e-158
+7.873333e+01 +7.992675e-01 +3.237530e-01 +3.797691e-158
+7.875000e+01 +1.350041e+00 +6.236168e-01 +3.214676e-158
+7.876667e+01 +1.584990e+00 +7.660140e-01 +2.721165e-158
+7.878333e+01 +1.705501e+00 +6.595897e-01 +2.303416e-158
+7.880000e+01 +1.773061e+00 +7.192490e-01 +1.949800e-158
+7.881667e+01 +9.714877e-01 +3.971342e-01 +1.650470e-158
+7.883333e+01 +1.289297e+00 +7.172349e-01 +1.397092e-158
+7.885000e+01 +1.161586e+00 +4.728366e-01 +1.182613e-158
+7.886667e+01 +1.002539e+00 +6.176733e-01 +1.001061e-158
+7.888333e+01 +9.897659e-01 +4.887129e-01 +8.473794e-159
+7.890000e+01 +9.136151e-01 +3.039741e-01 +7.172912e-159
+7.891667e+01 +1.143501e+00 +3.853994e-01 +6.071739e-159
+7.893333e+01 +1.573695e+00 +4.867956e-01 +5.139616e-159
+7.895000e+01 +1.236391e+00 +4.508291e-01 +4.350591e-159
+7.896667e+01 +7.498873e-01 +1.429347e-01 +3.682696e-159
+7.898333e+01 +1.127711e+00 +3.744168e-01 +3.117335e-159
+7.900000e+01 +6.885011e-01 +1.203435e-01 +2.638767e-159
+7.901667e+01 +7.583116e-01 +2.933993e-01 +2.233668e-159
+7.903333e+01 +9.573205e-01 +3.985768e-01 +1.890759e-159
+7.905000e+01 +1.272938e+00 +5.421912e-01 +1.600493e-159
+7.906667e+01 +1.255319e+00 +5.181185e-01 +1.354788e-159
+7.908333e+01 +1.439130e+00 +5.614422e-01 +1.146803e-159
+7.910000e+01 +1.927512e+00 +7.459437e-01 +9.707482e-160
+7.911667e+01 +1.514518e+00 +5.767009e-01 +8.217206e-160
+7.913333e+01 +1.530186e+00 +6.107456e-01 +6.955715e-160
+7.915000e+01 +1.588446e+00 +5.414903e-01 +5.887885e-160
+7.916667e+01 +1.532243e+00 +5.415362e-01 +4.983987e-160
+7.918333e+01 +1.116229e+00 +5.688230e-01 +4.218854e-160
+7.920000e+01 +8.885390e-01 +3.552592e-01 +3.571183e-160
+7.921667e+01 +1.226468e+00 +5.680376e-01 +3.022941e-160
+7.923333e+01 +8.547500e-01 +2.802187e-01 +2.558864e-160
+7.925000e+01 +8.100836e-01 +4.024190e-01 +2.166032e-160
+7.926667e+01 +1.447119e+00 +7.811943e-01 +1.833507e-160
+7.928333e+01 +1.781045e+00 +8.488696e-01 +1.552030e-160
+7.930000e+01 +1.098403e+00 +8.262250e-01 +1.313765e-160
+7.931667e+01 +4.655012e-01 +6.377292e-01 +1.112078e-160
+7.933333e+01 +5.188172e-01 +7.302326e-01 +9.413537e-161
+7.935000e+01 +5.546156e-01 +7.959431e-01 +7.968387e-161
+7.936667e+01 +9.903555e-01 +9.302793e-01 +6.745094e-161
+7.938333e+01 +6.385481e-01 +6.673668e-01 +5.709599e-161
+7.940000e+01 +7.082674e-01 +6.151314e-01 +4.833071e-161
+7.941667e+01 +3.850049e-01 +3.992712e-01 +4.091106e-161
+7.943333e+01 +9.495879e-01 +6.205320e-01 +3.463047e-161
+7.945000e+01 +1.382636e+00 +6.009592e-01 +2.931406e-161
+7.946667e+01 +1.356850e+00 +5.756030e-01 +2.481381e-161
+7.948333e+01 +1.164766e+00 +4.619613e-01 +2.100444e-161
+7.950000e+01 +1.321109e+00 +4.410525e-01 +1.777988e-161
+7.951667e+01 +7.099499e-01 +6.348558e-02 +1.505034e-161
+7.953333e+01 +1.435080e+00 +4.490911e-01 +1.273984e-161
+7.955000e+01 +9.179866e-01 +5.678259e-01 +1.078404e-161
+7.956667e+01 +1.285720e+00 +8.194284e-01 +9.128492e-162
+7.958333e+01 +8.149420e-01 +5.529454e-01 +7.727102e-162
+7.960000e+01 +5.090589e-01 +4.034224e-01 +6.540851e-162
+7.961667e+01 +1.423471e-01 +1.829973e-01 +5.536711e-162
+7.963333e+01 +9.599367e-01 +6.102716e-01 +4.686724e-162
+7.965000e+01 +8.491102e-01 +5.141844e-01 +3.967226e-162
+7.966667e+01 +1.195892e+00 +6.610554e-01 +3.358185e-162
+7.968333e+01 +1.032102e+00 +6.361862e-01 +2.842642e-162
+7.970000e+01 +1.196908e+00 +7.079191e-01 +2.406245e-162
+7.971667e+01 +1.051648e+00 +7.106346e-01 +2.036842e-162
+7.973333e+01 +1.029001e+00 +4.536305e-01 +1.724150e-162
+7.975000e+01 +9.268252e-01 +3.996820e-01 +1.459461e-162
+7.976667e+01 +7.936665e-01 +4.207270e-01 +1.235407e-162
+7.978333e+01 +1.192778e+00 +6.133152e-01 +1.045750e-162
+7.980000e+01 +5.118719e-01 +4.194362e-01 +8.852079e-163
+7.981667e+01 +3.652886e-01 +3.447663e-01 +7.493123e-163
+7.983333e+01 +1.322480e+00 +7.403538e-01 +6.342792e-163
+7.985000e+01 +1.073069e+00 +5.009225e-01 +5.369057e-163
+7.986667e+01 +7.804662e-01 +4.646874e-01 +4.544809e-163
+7.988333e+01 +5.586381e-01 +4.784359e-01 +3.847098e-163
+7.990000e+01 +3.068987e-01 +4.935607e-01 +3.256498e-163
+7.991667e+01 +8.067804e-01 +7.873156e-01 +2.756566e-163
+7.993333e+01 +7.182964e-01 +7.282431e-01 +2.333383e-163
+7.995000e+01 +4.737002e-01 +6.441954e-01 +1.975166e-163
+7.996667e+01 +4.706982e-01 +7.238366e-01 +1.671942e-163
+7.998333e+01 +7.717350e-01 +6.711069e-01 +1.415268e-163
+8.000000e+01 +9.971313e-01 +9.205352e-01 +1.197999e-163
+8.001667e+01 +7.474634e-01 +8.790129e-01 +1.014084e-163
+8.003333e+01 +3.203216e-01 +7.755313e-01 +8.584036e-164
+8.005000e+01 +3.994188e-01 +9.540718e-01 +7.266229e-164
+8.006667e+01 +4.423868e-01 +1.018117e+00 +6.150730e-164
+8.008333e+01 +7.696995e-01 +1.113978e+00 +5.206481e-164
+8.010000e+01 +9.157555e-01 +1.264411e+00 +4.407191e-164
+8.011667e+01 +1.186957e+00 +1.324561e+00 +3.730607e-164
+8.013333e+01 +8.200795e-01 +9.171522e-01 +3.157890e-164
+8.015000e+01 +7.354779e-01 +9.404760e-01 +2.673096e-164
+8.016667e+01 +1.036851e+00 +1.126711e+00 +2.262727e-164
+8.018333e+01 +8.036596e-01 +7.613488e-01 +1.915357e-164
+8.020000e+01 +5.775760e-01 +6.456006e-01 +1.621315e-164
+8.021667e+01 +3.643769e-01 +7.562013e-01 +1.372413e-164
+8.023333e+01 +8.493850e-01 +1.163408e+00 +1.161723e-164
+8.025000e+01 +9.914067e-01 +1.256880e+00 +9.833772e-165
+8.026667e+01 +9.846240e-01 +1.220043e+00 +8.324109e-165
+8.028333e+01 +7.775849e-01 +9.105530e-01 +7.046206e-165
+8.030000e+01 +8.288989e-01 +9.589537e-01 +5.964485e-165
+8.031667e+01 +8.427547e-01 +1.063029e+00 +5.048827e-165
+8.033333e+01 +2.130184e-01 +6.588663e-01 +4.273740e-165
+8.035000e+01 +5.072129e-01 +9.264486e-01 +3.617643e-165
+8.036667e+01 +7.567770e-01 +1.072044e+00 +3.062269e-165
+8.038333e+01 +4.469390e-01 +8.448115e-01 +2.592154e-165
+8.040000e+01 +9.837663e-02 +5.433772e-01 +2.194211e-165
+8.041667e+01 +5.403111e-01 +8.325156e-01 +1.857360e-165
+8.043333e+01 +5.142082e-01 +8.682359e-01 +1.572221e-165
+8.045000e+01 +6.459433e-01 +8.720467e-01 +1.330856e-165
+8.046667e+01 +7.414344e-01 +7.515743e-01 +1.126546e-165
+8.048333e+01 +1.033454e+00 +1.083877e+00 +9.536003e-166
+8.050000e+01 +1.063918e+00 +1.108550e+00 +8.072052e-166
+8.051667e+01 +1.205162e+00 +1.219123e+00 +6.832845e-166
+8.053333e+01 +9.452630e-01 +8.448653e-01 +5.783878e-166
+8.055000e+01 +1.398571e+00 +1.047388e+00 +4.895947e-166
+8.056667e+01 +1.253508e+00 +8.205524e-01 +4.144330e-166
+8.058333e+01 +1.169893e+00 +8.515389e-01 +3.508100e-166
+8.060000e+01 +4.912825e-01 +1.870812e-01 +2.969542e-166
+8.061667e+01 +8.128233e-01 +7.199656e-01 +2.513663e-166
+8.063333e+01 +8.311143e-01 +8.054211e-01 +2.127770e-166
+8.065000e+01 +5.984226e-01 +6.005862e-01 +1.801118e-166
+8.066667e+01 +8.163561e-01 +8.027090e-01 +1.524614e-166
+8.068333e+01 +9.436876e-01 +7.313677e-01 +1.290558e-166
+8.070000e+01 +9.207782e-01 +6.150194e-01 +1.092434e-166
+8.071667e+01 +8.424849e-01 +5.554490e-01 +9.247250e-167
+8.073333e+01 +8.525940e-01 +6.736980e-01 +7.827629e-167
+8.075000e+01 +9.154626e-01 +8.694705e-01 +6.625945e-167
+8.076667e+01 +9.625178e-01 +7.161829e-01 +5.608741e-167
+8.078333e+01 +7.488556e-01 +4.954689e-01 +4.747697e-167
+8.080000e+01 +5.478218e-01 +4.466087e-01 +4.018839e-167
+8.081667e+01 +6.420647e-01 +2.811919e-01 +3.401873e-167
+8.083333e+01 +7.502923e-01 +2.335012e-01 +2.879624e-167
+8.085000e+01 +7.512349e-01 +5.153843e-01 +2.437549e-167
+8.086667e+01 +8.513022e-01 +5.986225e-01 +2.063341e-167
+8.088333e+01 +9.360720e-01 +6.034865e-01 +1.746580e-167
+8.090000e+01 +9.954628e-01 +6.837616e-01 +1.478448e-167
+8.091667e+01 +1.346931e+00 +9.112809e-01 +1.251479e-167
+8.093333e+01 +1.106604e+00 +8.474653e-01 +1.059354e-167
+8.095000e+01 +1.087037e+00 +7.627479e-01 +8.967241e-168
+8.096667e+01 +1.238278e+00 +7.234658e-01 +7.590606e-168
+8.098333e+01 +1.004137e+00 +4.792921e-01 +6.425309e-168
+8.100000e+01 +8.742401e-01 +2.693654e-01 +5.438907e-168
+8.101667e+01 +9.502551e-01 +3.322318e-01 +4.603935e-168
+8.103333e+01 +1.071624e+00 +5.252219e-01 +3.897147e-168
+8.105000e+01 +1.201974e+00 +6.108925e-01 +3.298864e-168
+8.106667e+01 +9.587764e-01 +4.509602e-01 +2.792428e-168
+8.108333e+01 +1.049271e+00 +3.495218e-01 +2.363739e-168
+8.110000e+01 +1.183985e+00 +4.532924e-01 +2.000862e-168
+8.111667e+01 +1.238337e+00 +5.909635e-01 +1.693693e-168
+8.113333e+01 +1.265465e+00 +4.990214e-01 +1.433680e-168
+8.115000e+01 +8.861595e-01 +4.073435e-01 +1.213584e-168
+8.116667e+01 +1.067341e+00 +5.365196e-01 +1.027277e-168
+8.118333e+01 +7.998594e-01 +3.869396e-01 +8.695711e-169
+8.120000e+01 +1.023021e+00 +5.555220e-01 +7.360761e-169
+8.121667e+01 +1.121060e+00 +7.623590e-01 +6.230749e-169
+8.123333e+01 +1.146418e+00 +8.407260e-01 +5.274215e-169
+8.125000e+01 +8.745564e-01 +6.145077e-01 +4.464527e-169
+8.126667e+01 +6.939805e-01 +4.416996e-01 +3.779141e-169
+8.128333e+01 +1.148023e+00 +6.911270e-01 +3.198973e-169
+8.130000e+01 +9.920025e-01 +1.787784e-01 +2.707873e-169
+8.131667e+01 +8.139817e-01 +5.530787e-02 +2.292165e-169
+8.133333e+01 +9.688098e-01 +1.544864e-01 +1.940275e-169
+8.135000e+01 +9.517808e-01 +1.106685e-01 +1.642408e-169
+8.136667e+01 +1.302032e+00 +2.637418e-01 +1.390268e-169
+8.138333e+01 +1.009912e+00 +8.241214e-03 +1.176837e-169
+8.140000e+01 +1.405150e+00 +4.052493e-01 +9.961707e-170
+8.141667e+01 +1.544512e+00 +4.492458e-01 +8.432403e-170
+8.143333e+01 +1.402971e+00 +6.195996e-01 +7.137875e-170
+8.145000e+01 +1.301015e+00 +6.717237e-01 +6.042081e-170
+8.146667e+01 +1.116534e+00 +5.307177e-01 +5.114511e-170
+8.148333e+01 +1.015487e+00 +3.811818e-01 +4.329340e-170
+8.150000e+01 +6.850431e-01 +3.545266e-01 +3.664707e-170
+8.151667e+01 +8.938574e-01 +4.245552e-01 +3.102108e-170
+8.153333e+01 +1.250745e+00 +6.370156e-01 +2.625877e-170
+8.155000e+01 +1.453472e+00 +8.039176e-01 +2.222757e-170
+8.156667e+01 +5.668270e-01 +3.853154e-01 +1.881523e-170
+8.158333e+01 +3.309116e-01 +3.627092e-01 +1.592675e-170
+8.160000e+01 +7.270163e-01 +4.976133e-01 +1.348170e-170
+8.161667e+01 +1.014464e+00 +6.896247e-01 +1.141202e-170
+8.163333e+01 +9.568471e-01 +8.060616e-01 +9.660064e-171
+8.165000e+01 +1.043379e+00 +8.442649e-01 +8.177067e-171
+8.166667e+01 +9.350118e-01 +8.296970e-01 +6.921738e-171
+8.168333e+01 +1.044333e+00 +9.258968e-01 +5.859125e-171
+8.170000e+01 +7.741965e-01 +6.060809e-01 +4.959642e-171
+8.171667e+01 +1.072222e+00 +3.727398e-01 +4.198246e-171
+8.173333e+01 +1.507270e+00 +5.619088e-01 +3.553739e-171
+8.175000e+01 +9.584165e-01 +3.434044e-01 +3.008175e-171
+8.176667e+01 +1.331632e+00 +4.236582e-01 +2.546365e-171
+8.178333e+01 +1.558153e+00 +6.747954e-01 +2.155452e-171
+8.180000e+01 +1.580500e+00 +6.953578e-01 +1.824550e-171
+8.181667e+01 +7.061390e-01 +2.721251e-01 +1.544449e-171
+8.183333e+01 +1.257610e+00 +3.854986e-01 +1.307348e-171
+8.185000e+01 +1.372235e+00 +3.480465e-01 +1.106646e-171
+8.186667e+01 +1.421515e+00 +4.432966e-01 +9.367554e-172
+8.188333e+01 +1.216809e+00 +4.008140e-01 +7.929464e-172
+8.190000e+01 +1.077568e+00 +2.476554e-01 +6.712146e-172
+8.191667e+01 +1.456427e+00 +3.626018e-01 +5.681709e-172
+8.193333e+01 +1.259216e+00 +3.099724e-01 +4.809463e-172
+8.195000e+01 +1.474841e+00 +5.330505e-01 +4.071123e-172
+8.196667e+01 +1.325732e+00 +3.923339e-01 +3.446131e-172
+8.198333e+01 +1.204819e+00 +2.689186e-01 +2.917087e-172
+8.200000e+01 +7.837833e-01 +6.410598e-03 +2.469261e-172
+8.201667e+01 +1.485733e+00 +4.494642e-01 +2.090184e-172
+8.203333e+01 +1.489299e+00 +5.440914e-01 +1.769303e-172
+8.205000e+01 +1.511925e+00 +5.624770e-01 +1.497682e-172
+8.206667e+01 +1.513577e+00 +6.830880e-01 +1.267761e-172
+8.208333e+01 +1.455602e+00 +9.184826e-01 +1.073136e-172
+8.210000e+01 +1.118308e+00 +6.928818e-01 +9.083903e-173
+8.211667e+01 +1.186935e+00 +7.788361e-01 +7.689358e-173
+8.213333e+01 +1.177238e+00 +9.053748e-01 +6.508901e-173
+8.215000e+01 +1.156819e+00 +9.397818e-01 +5.509665e-173
+8.216667e+01 +1.450532e+00 +1.094803e+00 +4.663831e-173
+8.218333e+01 +1.327523e+00 +1.110902e+00 +3.947848e-173
+8.220000e+01 +1.120470e+00 +9.353266e-01 +3.341781e-173
+8.221667e+01 +7.774293e-01 +6.756479e-01 +2.828757e-173
+8.223333e+01 +1.204115e+00 +8.006843e-01 +2.394491e-173
+8.225000e+01 +6.693806e-01 +4.002081e-01 +2.026893e-173
+8.226667e+01 +7.964791e-01 +4.739729e-01 +1.715728e-173
+8.228333e+01 +2.120017e-01 +3.076678e-01 +1.452332e-173
+8.230000e+01 +7.204249e-01 +5.704211e-01 +1.229373e-173
+8.231667e+01 +1.006304e+00 +8.159934e-01 +1.040641e-173
+8.233333e+01 +8.515221e-01 +7.920614e-01 +8.808839e-174
+8.235000e+01 +1.170293e+00 +7.684168e-01 +7.456522e-174
+8.236667e+01 +1.394624e+00 +8.036673e-01 +6.311809e-174
+8.238333e+01 +1.402305e+00 +6.531680e-01 +5.342831e-174
+8.240000e+01 +1.396753e+00 +5.227563e-01 +4.522609e-174
+8.241667e+01 +1.572979e+00 +5.977918e-01 +3.828306e-174
+8.243333e+01 +8.694915e-01 +4.727313e-01 +3.240591e-174
+8.245000e+01 +5.735679e-01 +3.236088e-01 +2.743101e-174
+8.246667e+01 +4.890028e-01 +9.234266e-02 +2.321985e-174
+8.248333e+01 +5.229635e-01 +6.542573e-02 +1.965518e-174
+8.250000e+01 +5.827840e-01 +2.146841e-01 +1.663775e-174
+8.251667e+01 +5.253738e-01 +1.809083e-01 +1.408355e-174
+8.253333e+01 +9.742543e-02 -7.568147e-02 +1.192147e-174
+8.255000e+01 +6.663709e-01 +4.873898e-02 +1.009130e-174
+8.256667e+01 +9.300079e-01 +1.887317e-01 +8.542105e-175
+8.258333e+01 +1.225594e+00 +3.934534e-01 +7.230736e-175
+8.260000e+01 +8.602651e-01 +2.534079e-01 +6.120686e-175
+8.261667e+01 +6.102109e-01 +1.979264e-01 +5.181049e-175
+8.263333e+01 +6.260563e-01 +1.542080e-01 +4.385663e-175
+8.265000e+01 +5.791126e-01 +2.577204e-01 +3.712384e-175
+8.266667e+01 +1.232926e+00 +5.864891e-01 +3.142465e-175
+8.268333e+01 +1.141519e+00 +7.474425e-01 +2.660039e-175
+8.270000e+01 +1.160623e+00 +8.833721e-01 +2.251675e-175
+8.271667e+01 +9.337933e-01 +6.918085e-01 +1.906001e-175
+8.273333e+01 +7.207637e-01 +6.391126e-01 +1.613395e-175
+8.275000e+01 +1.243591e+00 +6.686598e-01 +1.365710e-175
+8.276667e+01 +1.421619e+00 +8.040848e-01 +1.156048e-175
+8.278333e+01 +1.286808e+00 +7.480344e-01 +9.785738e-176
+8.280000e+01 +1.471298e+00 +8.130922e-01 +8.283448e-176
+8.281667e+01 +8.759337e-01 +4.227288e-01 +7.011787e-176
+8.283333e+01 +6.986987e-01 +3.829967e-01 +5.935350e-176
+8.285000e+01 +1.400238e+00 +8.726755e-01 +5.024165e-176
+8.286667e+01 +1.084392e+00 +7.626199e-01 +4.252864e-176
+8.288333e+01 +1.036150e+00 +5.717779e-01 +3.599972e-176
+8.290000e+01 +1.344895e+00 +8.278386e-01 +3.047310e-176
+8.291667e+01 +8.043486e-01 +6.514262e-01 +2.579493e-176
+8.293333e+01 +8.272600e-01 +7.898366e-01 +2.183493e-176
+8.295000e+01 +9.583800e-01 +7.235943e-01 +1.848287e-176
+8.296667e+01 +1.158702e+00 +7.279589e-01 +1.564541e-176
+8.298333e+01 +8.627152e-01 +6.185020e-01 +1.324356e-176
+8.300000e+01 +8.143081e-01 +5.408831e-01 +1.121043e-176
+8.301667e+01 +9.296402e-01 +5.861577e-01 +9.489423e-177
+8.303333e+01 +1.362639e+00 +8.304494e-01 +8.032623e-177
+8.305000e+01 +1.504417e+00 +7.215387e-01 +6.799469e-177
+8.306667e+01 +1.289652e+00 +6.009248e-01 +5.755626e-177
+8.308333e+01 +1.230834e+00 +4.948209e-01 +4.872032e-177
+8.310000e+01 +1.151251e+00 +4.365606e-01 +4.124086e-177
+8.311667e+01 +1.059133e+00 +3.959331e-01 +3.490964e-177
+8.313333e+01 +4.162241e-01 -2.130798e-02 +2.955037e-177
+8.315000e+01 +5.987324e-01 +1.650247e-01 +2.501385e-177
+8.316667e+01 +1.271117e+00 +3.481009e-01 +2.117377e-177
+8.318333e+01 +7.523313e-01 +3.159610e-01 +1.792321e-177
+8.320000e+01 +9.371626e-01 +3.578866e-01 +1.517167e-177
+8.321667e+01 +1.057320e+00 +4.624649e-01 +1.284254e-177
+8.323333e+01 +1.258088e+00 +5.353183e-01 +1.087097e-177
+8.325000e+01 +1.199088e+00 +6.324757e-01 +9.202081e-178
+8.326667e+01 +1.245337e+00 +8.954804e-01 +7.789393e-178
+8.328333e+01 +9.519812e-01 +8.948940e-01 +6.593579e-178
+8.330000e+01 +1.039966e+00 +9.029065e-01 +5.581344e-178
+8.331667e+01 +8.878114e-01 +6.429383e-01 +4.724506e-178
+8.333333e+01 +7.962646e-01 +5.305030e-01 +3.999208e-178
+8.335000e+01 +7.027101e-01 +4.198327e-01 +3.385256e-178
+8.336667e+01 +5.585633e-01 +3.430467e-01 +2.865558e-178
+8.338333e+01 +1.087555e+00 +5.655423e-01 +2.425642e-178
+8.340000e+01 +1.343394e+00 +7.095528e-01 +2.053262e-178
+8.341667e+01 +1.278092e+00 +6.255786e-01 +1.738049e-178
+8.343333e+01 +1.078290e+00 +4.207737e-01 +1.471226e-178
+8.345000e+01 +9.555164e-01 +1.931070e-01 +1.245366e-178
+8.346667e+01 +1.207221e+00 +2.472326e-01 +1.054180e-178
+8.348333e+01 +1.297490e+00 +2.329311e-01 +8.923439e-179
+8.350000e+01 +1.299123e+00 +3.017339e-01 +7.553528e-179
+8.351667e+01 +1.083626e+00 +2.801111e-01 +6.393924e-179
+8.353333e+01 +1.422061e+00 +4.647895e-01 +5.412340e-179
+8.355000e+01 +1.600294e+00 +5.234473e-01 +4.581447e-179
+8.356667e+01 +2.049455e+00 +7.042562e-01 +3.878111e-179
+8.358333e+01 +1.556909e+00 +6.063424e-01 +3.282750e-179
+8.360000e+01 +1.402581e+00 +5.035729e-01 +2.778788e-179
+8.361667e+01 +1.230765e+00 +4.637190e-01 +2.352193e-179
+8.363333e+01 +9.014742e-01 +2.285905e-01 +1.991089e-179
+8.365000e+01 +9.298055e-01 +3.425519e-01 +1.685420e-179
+8.366667e+01 +1.211006e+00 +4.751412e-01 +1.426677e-179
+8.368333e+01 +1.181802e+00 +3.630936e-01 +1.207656e-179
+8.370000e+01 +1.413309e+00 +4.178731e-01 +1.022259e-179
+8.371667e+01 +9.151351e-01 +3.370787e-01 +8.653235e-180
+8.373333e+01 +9.436145e-01 +3.811223e-01 +7.324806e-180
+8.375000e+01 +9.780827e-01 +4.366078e-01 +6.200314e-180
+8.376667e+01 +9.545428e-01 +4.379028e-01 +5.248453e-180
+8.378333e+01 +8.765102e-01 +5.412895e-01 +4.442719e-180
+8.380000e+01 +8.995576e-01 +4.747563e-01 +3.760681e-180
+8.381667e+01 +8.386727e-01 +3.151513e-01 +3.183347e-180
+8.383333e+01 +8.638079e-01 +4.867707e-01 +2.694645e-180
+8.385000e+01 -2.959654e-02 +1.956989e-01 +2.280968e-180
+8.386667e+01 +2.321484e-02 +2.856220e-01 +1.930798e-180
+8.388333e+01 +6.175544e-01 +4.124078e-01 +1.634385e-180
+8.390000e+01 +8.637555e-01 +4.488431e-01 +1.383477e-180
+8.391667e+01 +2.746823e-01 +3.249225e-01 +1.171088e-180
+8.393333e+01 +3.166079e-01 +4.326644e-01 +9.913047e-181
+8.395000e+01 +2.374689e-01 +2.831717e-01 +8.391213e-181
+8.396667e+01 +1.085239e-01 +1.441311e-01 +7.103009e-181
+8.398333e+01 +6.195554e-01 +2.852516e-01 +6.012567e-181
+8.400000e+01 +5.780817e-01 +1.834850e-01 +5.089528e-181
+8.401667e+01 +5.431165e-01 +5.793229e-02 +4.308193e-181
+8.403333e+01 +2.602905e-01 +1.616765e-02 +3.646806e-181
+8.405000e+01 +5.309518e-03 -1.080128e-01 +3.086955e-181
+8.406667e+01 -2.291249e-01 -2.842509e-01 +2.613051e-181
+8.408333e+01 -7.267340e-01 -5.067064e-01 +2.211900e-181
+8.410000e+01 -1.053398e+00 -5.178866e-01 +1.872333e-181
+8.411667e+01 -1.001233e+00 -4.538645e-01 +1.584895e-181
+8.413333e+01 -1.401009e+00 -6.326537e-01 +1.341585e-181
+8.415000e+01 -9.383459e-01 -4.220635e-01 +1.135627e-181
+8.416667e+01 -8.090757e-01 -4.006578e-01 +9.612877e-182
+8.418333e+01 -1.394588e+00 -6.140670e-01 +8.137125e-182
+8.420000e+01 -1.416310e+00 -5.821297e-01 +6.887928e-182
+8.421667e+01 -1.267774e+00 -4.141861e-01 +5.830505e-182
+8.423333e+01 -1.472774e+00 -6.053868e-01 +4.935416e-182
+8.425000e+01 -1.447342e+00 -5.398096e-01 +4.177739e-182
+8.426667e+01 -1.104577e+00 -4.350027e-01 +3.536380e-182
+8.428333e+01 -8.949248e-01 -3.674350e-01 +2.993481e-182
+8.430000e+01 -9.814135e-01 -4.635145e-01 +2.533927e-182
+8.431667e+01 -6.727700e-01 -2.783460e-01 +2.144923e-182
+8.433333e+01 -9.359378e-01 -3.592245e-01 +1.815638e-182
+8.435000e+01 -8.468166e-01 -3.584422e-01 +1.536904e-182
+8.436667e+01 -1.132684e+00 -4.523156e-01 +1.300962e-182
+8.438333e+01 -1.450321e+00 -6.166537e-01 +1.101240e-182
+8.440000e+01 -1.261844e+00 -5.499888e-01 +9.321797e-183
+8.441667e+01 -1.138876e+00 -5.203501e-01 +7.890730e-183
+8.443333e+01 -9.695993e-01 -3.714088e-01 +6.679359e-183
+8.445000e+01 -1.142679e+00 -5.220167e-01 +5.653956e-183
+8.446667e+01 -9.479799e-01 -4.856798e-01 +4.785970e-183
+8.448333e+01 -1.499256e+00 -6.211541e-01 +4.051236e-183
+8.450000e+01 -1.402326e+00 -5.120763e-01 +3.429297e-183
+8.451667e+01 -1.097544e+00 -4.920516e-01 +2.902838e-183
+8.453333e+01 -1.279695e+00 -5.258893e-01 +2.457199e-183
+8.455000e+01 -1.463903e+00 -5.975566e-01 +2.079974e-183
+8.456667e+01 -1.370079e+00 -4.378192e-01 +1.760660e-183
+8.458333e+01 -1.592263e+00 -5.620278e-01 +1.490367e-183
+8.460000e+01 -1.136907e+00 -2.424910e-01 +1.261568e-183
+8.461667e+01 -1.477958e+00 -3.782215e-01 +1.067894e-183
+8.463333e+01 -8.768717e-01 -2.720609e-01 +9.039530e-184
+8.465000e+01 -7.288906e-01 -2.356705e-01 +7.651797e-184
+8.466667e+01 -7.642528e-01 -2.180552e-01 +6.477106e-184
+8.468333e+01 -1.278704e+00 -4.528776e-01 +5.482752e-184
+8.470000e+01 -9.667470e-01 -4.213310e-01 +4.641050e-184
+8.471667e+01 -1.186449e+00 -4.360113e-01 +3.928564e-184
+8.473333e+01 -1.356984e+00 -6.173157e-01 +3.325457e-184
+8.475000e+01 -1.132276e+00 -5.934839e-01 +2.814939e-184
+8.476667e+01 -9.243544e-01 -6.222350e-01 +2.382794e-184
+8.478333e+01 -3.318044e-01 -5.400345e-01 +2.016992e-184
+8.480000e+01 -7.321150e-01 -6.553446e-01 +1.707347e-184
+8.481667e+01 -5.687159e-01 -7.151737e-01 +1.445238e-184
+8.483333e+01 -1.184676e+00 -1.074647e+00 +1.223367e-184
+8.485000e+01 -1.189815e+00 -1.040895e+00 +1.035558e-184
+8.486667e+01 -1.051494e+00 -1.079716e+00 +8.765811e-185
+8.488333e+01 -5.795992e-01 -8.177834e-01 +7.420099e-185
+8.490000e+01 -4.626945e-01 -6.559622e-01 +6.280978e-185
+8.491667e+01 -3.561512e-01 -7.633417e-01 +5.316733e-185
+8.493333e+01 +4.250782e-02 -6.119630e-01 +4.500517e-185
+8.495000e+01 -6.412061e-01 -1.286902e+00 +3.809606e-185
+8.496667e+01 -7.492411e-01 -1.289483e+00 +3.224762e-185
+8.498333e+01 -4.864220e-01 -1.101579e+00 +2.729702e-185
+8.500000e+01 -5.404305e-01 -9.990817e-01 +2.310643e-185
+8.501667e+01 -6.725476e-01 -9.491803e-01 +1.955917e-185
+8.503333e+01 -7.020945e-01 -9.559220e-01 +1.655648e-185
+8.505000e+01 -6.876384e-01 -1.059252e+00 +1.401476e-185
+8.506667e+01 -9.430260e-01 -1.147660e+00 +1.186324e-185
+8.508333e+01 -1.053153e+00 -1.128456e+00 +1.004201e-185
+8.510000e+01 -4.877799e-01 -7.833562e-01 +8.500380e-186
+8.511667e+01 -5.037694e-01 -6.685991e-01 +7.195416e-186
+8.513333e+01 -1.089820e+00 -1.045023e+00 +6.090788e-186
+8.515000e+01 -9.871222e-01 -1.032381e+00 +5.155741e-186
+8.516667e+01 -5.628259e-01 -5.432820e-01 +4.364241e-186
+8.518333e+01 -8.751834e-01 -6.677630e-01 +3.694250e-186
+8.520000e+01 -9.020942e-01 -5.947208e-01 +3.127115e-186
+8.521667e+01 -7.013427e-01 -5.268652e-01 +2.647046e-186
+8.523333e+01 -7.984471e-01 -5.589254e-01 +2.240676e-186
+8.525000e+01 -1.362223e+00 -1.100602e+00 +1.896691e-186
+8.526667e+01 -1.342869e+00 -1.050418e+00 +1.605514e-186
+8.528333e+01 -1.026619e+00 -7.150893e-01 +1.359039e-186
+8.530000e+01 -1.020872e+00 -6.762379e-01 +1.150401e-186
+8.531667e+01 -1.266667e+00 -6.831578e-01 +9.737938e-187
+8.533333e+01 -1.186176e+00 -4.094337e-01 +8.242986e-187
+8.535000e+01 -1.272881e+00 -3.872625e-01 +6.977537e-187
+8.536667e+01 -8.804550e-01 -2.727953e-01 +5.906358e-187
+8.538333e+01 -7.620677e-01 -3.243939e-01 +4.999624e-187
+8.540000e+01 -1.441500e+00 -6.982437e-01 +4.232090e-187
+8.541667e+01 -1.618112e+00 -8.426138e-01 +3.582387e-187
+8.543333e+01 -1.016398e+00 -4.624076e-01 +3.032425e-187
+8.545000e+01 -6.749136e-01 -2.703765e-01 +2.566893e-187
+8.546667e+01 -9.954061e-01 -4.719799e-01 +2.172828e-187
+8.548333e+01 -1.623846e+00 -9.642448e-01 +1.839259e-187
+8.550000e+01 -1.539193e+00 -8.226834e-01 +1.556899e-187
+8.551667e+01 -1.490544e+00 -7.957646e-01 +1.317887e-187
+8.553333e+01 -1.725414e+00 -8.361215e-01 +1.115567e-187
+8.555000e+01 -1.555794e+00 -5.397683e-01 +9.443070e-188
+8.556667e+01 -1.440185e+00 -4.933637e-01 +7.993386e-188
+8.558333e+01 -1.302091e+00 -7.008306e-01 +6.766256e-188
+8.560000e+01 -1.170580e+00 -7.387021e-01 +5.727512e-188
+8.561667e+01 -1.352490e+00 -8.139005e-01 +4.848234e-188
+8.563333e+01 -1.250423e+00 -7.475619e-01 +4.103941e-188
+8.565000e+01 -1.011085e+00 -7.546127e-01 +3.473912e-188
+8.566667e+01 -9.512176e-01 -7.781043e-01 +2.940603e-188
+8.568333e+01 -1.303986e+00 -9.320153e-01 +2.489166e-188
+8.570000e+01 -8.969173e-01 -5.723426e-01 +2.107034e-188
+8.571667e+01 -4.272396e-01 -6.405739e-01 +1.783566e-188
+8.573333e+01 -5.212426e-01 -8.794452e-01 +1.509756e-188
+8.575000e+01 -6.642101e-01 -7.778536e-01 +1.277981e-188
+8.576667e+01 -1.147550e+00 -9.843927e-01 +1.081787e-188
+8.578333e+01 -1.284350e+00 -1.095499e+00 +9.157132e-189
+8.580000e+01 -8.851220e-01 -8.135513e-01 +7.751344e-189
+8.581667e+01 -1.107471e+00 -9.474236e-01 +6.561372e-189
+8.583333e+01 -8.482427e-01 -6.823240e-01 +5.554081e-189
+8.585000e+01 -5.000743e-01 -6.936593e-01 +4.701428e-189
+8.586667e+01 +1.136007e-01 -3.436995e-01 +3.979673e-189
+8.588333e+01 -2.511747e-01 -5.118974e-01 +3.368720e-189
+8.590000e+01 -4.233291e-01 -6.776804e-01 +2.851560e-189
+8.591667e+01 -6.224446e-01 -5.672988e-01 +2.413794e-189
+8.593333e+01 -8.531963e-01 -5.919719e-01 +2.043232e-189
+8.595000e+01 -7.847804e-01 -2.998447e-01 +1.729559e-189
+8.596667e+01 -7.963030e-01 -2.681393e-01 +1.464040e-189
+8.598333e+01 -1.279355e+00 -3.320258e-01 +1.239283e-189
+8.600000e+01 -1.096996e+00 -2.487982e-01 +1.049030e-189
+8.601667e+01 -4.591307e-01 +2.892410e-02 +8.879851e-190
+8.603333e+01 -7.471817e-01 -1.541311e-01 +7.516632e-190
+8.605000e+01 -8.669850e-01 -2.839388e-01 +6.362691e-190
+8.606667e+01 -1.018049e+00 -5.270192e-01 +5.385902e-190
+8.608333e+01 -6.999446e-01 -4.145085e-01 +4.559068e-190
+8.610000e+01 -9.481922e-01 -5.656504e-01 +3.859167e-190
+8.611667e+01 -1.102338e+00 -6.188609e-01 +3.266715e-190
+8.613333e+01 -9.766732e-01 -4.685937e-01 +2.765214e-190
+8.615000e+01 -1.156244e+00 -5.447401e-01 +2.340703e-190
+8.616667e+01 -1.124677e+00 -3.880459e-01 +1.981363e-190
+8.618333e+01 -1.263295e+00 -6.557340e-01 +1.677187e-190
+8.620000e+01 -9.013945e-01 -5.013664e-01 +1.419708e-190
+8.621667e+01 -1.007485e+00 -5.358443e-01 +1.201757e-190
+8.623333e+01 -4.366976e-01 -2.240420e-01 +1.017266e-190
+8.625000e+01 -1.991732e-01 -3.217048e-01 +8.610967e-191
+8.626667e+01 -9.532523e-01 -7.431458e-01 +7.289026e-191
+8.628333e+01 -9.145625e-01 -7.248367e-01 +6.170027e-191
+8.630000e+01 -5.593703e-01 -5.240954e-01 +5.222815e-191
+8.631667e+01 -9.445609e-01 -1.067342e+00 +4.421018e-191
+8.633333e+01 -3.015187e-01 -5.728518e-01 +3.742311e-191
+8.635000e+01 -8.502687e-01 -1.037300e+00 +3.167798e-191
+8.636667e+01 -9.444320e-01 -1.005453e+00 +2.681483e-191
+8.638333e+01 -1.282809e+00 -1.104296e+00 +2.269826e-191
+8.640000e+01 -1.268454e+00 -1.070251e+00 +1.921366e-191
+8.641667e+01 -1.600063e+00 -1.193011e+00 +1.626402e-191
+8.643333e+01 -1.596981e+00 -1.029659e+00 +1.376719e-191
+8.645000e+01 -1.219554e+00 -8.179486e-01 +1.165368e-191
+8.646667e+01 -1.151412e+00 -8.237534e-01 +9.864624e-192
+8.648333e+01 -9.100916e-01 -6.437356e-01 +8.350224e-192
+8.650000e+01 -9.242180e-01 -6.013656e-01 +7.068312e-192
+8.651667e+01 -9.540027e-01 -7.016485e-01 +5.983197e-192
+8.653333e+01 -1.382790e+00 -8.611019e-01 +5.064667e-192
+8.655000e+01 -1.443109e+00 -8.885287e-01 +4.287148e-192
+8.656667e+01 -1.594086e+00 -9.253398e-01 +3.628993e-192
+8.658333e+01 -1.795257e+00 -8.731080e-01 +3.071876e-192
+8.660000e+01 -1.489301e+00 -7.846537e-01 +2.600287e-192
+8.661667e+01 -1.212504e+00 -8.395477e-01 +2.201095e-192
+8.663333e+01 -9.005722e-01 -6.369439e-01 +1.863187e-192
+8.665000e+01 -1.148957e+00 -7.470259e-01 +1.577154e-192
+8.666667e+01 -1.124668e+00 -6.308033e-01 +1.335032e-192
+8.668333e+01 -1.309024e+00 -7.219272e-01 +1.130080e-192
+8.670000e+01 -1.149634e+00 -4.803215e-01 +9.565921e-193
+8.671667e+01 -1.578746e+00 -5.736301e-01 +8.097377e-193
+8.673333e+01 -1.028510e+00 -1.638797e-01 +6.854282e-193
+8.675000e+01 -1.429421e+00 -3.951100e-01 +5.802024e-193
+8.676667e+01 -9.314030e-01 -2.389233e-01 +4.911308e-193
+8.678333e+01 -9.416468e-01 -2.634394e-01 +4.157332e-193
+8.680000e+01 -1.203588e+00 -4.238358e-01 +3.519106e-193
+8.681667e+01 -1.194464e+00 -3.131267e-01 +2.978859e-193
+8.683333e+01 -1.282909e+00 -3.949834e-01 +2.521549e-193
+8.685000e+01 -1.109593e+00 -3.128682e-01 +2.134446e-193
+8.686667e+01 -9.317888e-01 -1.536539e-01 +1.806769e-193
+8.688333e+01 -1.419241e+00 -1.843087e-01 +1.529397e-193
+8.690000e+01 -1.214737e+00 -9.995462e-02 +1.294607e-193
+8.691667e+01 -1.943366e+00 -5.412920e-01 +1.095861e-193
+8.693333e+01 -1.083072e+00 -1.369187e-01 +9.276262e-194
+8.695000e+01 -6.615099e-01 +1.016038e-01 +7.852187e-194
+8.696667e+01 -4.604188e-01 +1.241478e-01 +6.646732e-194
+8.698333e+01 -5.760059e-01 +9.508025e-02 +5.626338e-194
+8.700000e+01 -1.034845e+00 -1.671770e-01 +4.762592e-194
+8.701667e+01 -1.315280e+00 -3.687137e-01 +4.031447e-194
+8.703333e+01 -1.782568e+00 -6.059148e-01 +3.412546e-194
+8.705000e+01 -1.268095e+00 -2.881549e-01 +2.888658e-194
+8.706667e+01 -9.735957e-01 -1.373104e-01 +2.445196e-194
+8.708333e+01 -1.165222e+00 -2.747593e-01 +2.069814e-194
+8.710000e+01 -7.484530e-01 -3.639424e-02 +1.752060e-194
+8.711667e+01 -1.156440e+00 -1.584118e-01 +1.483087e-194
+8.713333e+01 -9.098851e-01 -1.517918e-01 +1.255406e-194
+8.715000e+01 -1.110952e+00 -3.431070e-01 +1.062678e-194
+8.716667e+01 -8.749205e-01 -2.241610e-01 +8.995375e-195
+8.718333e+01 -6.738855e-01 -2.114376e-01 +7.614420e-195
+8.720000e+01 -8.509645e-01 -2.305578e-01 +6.445468e-195
+8.721667e+01 -1.268434e+00 -3.984207e-01 +5.455971e-195
+8.723333e+01 -7.771895e-01 -3.025087e-01 +4.618379e-195
+8.725000e+01 -4.505865e-01 -1.798781e-01 +3.909374e-195
+8.726667e+01 -8.907538e-01 -4.887532e-01 +3.309213e-195
+8.728333e+01 -1.024649e+00 -4.187325e-01 +2.801189e-195
+8.730000e+01 -1.320440e+00 -3.590017e-01 +2.371155e-195
+8.731667e+01 -6.814679e-01 -1.276163e-01 +2.007139e-195
+8.733333e+01 -1.083631e+00 -3.571984e-01 +1.699007e-195
+8.735000e+01 -1.017577e+00 -2.449719e-01 +1.438178e-195
+8.736667e+01 -9.747619e-01 -3.378775e-01 +1.217392e-195
+8.738333e+01 -9.470532e-01 -3.657948e-01 +1.030500e-195
+8.740000e+01 -7.367481e-01 -1.582865e-01 +8.722992e-196
+8.741667e+01 -1.530852e+00 -2.856239e-01 +7.383853e-196
+8.743333e+01 -1.385323e+00 -2.596184e-01 +6.250297e-196
+8.745000e+01 -1.505749e+00 -1.460038e-01 +5.290762e-196
+8.746667e+01 -1.947520e+00 -2.832058e-01 +4.478534e-196
+8.748333e+01 -1.754399e+00 -3.329132e-01 +3.790997e-196
+8.750000e+01 -1.522742e+00 -3.336422e-01 +3.209010e-196
+8.751667e+01 -9.960079e-01 -3.347316e-01 +2.716368e-196
+8.753333e+01 -8.936096e-01 -3.401809e-01 +2.299356e-196
+8.755000e+01 -1.236067e+00 -5.134004e-01 +1.946363e-196
+8.756667e+01 -1.176692e+00 -4.552379e-01 +1.647560e-196
+8.758333e+01 -1.435066e+00 -4.261402e-01 +1.394630e-196
+8.760000e+01 -1.327372e+00 -4.114408e-01 +1.180529e-196
+8.761667e+01 -1.425489e+00 -4.067514e-01 +9.992959e-197
+8.763333e+01 -1.385887e+00 -4.224640e-01 +8.458858e-197
+8.765000e+01 -1.830395e+00 -5.677975e-01 +7.160268e-197
+8.766667e+01 -1.271911e+00 -4.146975e-01 +6.061036e-197
+8.768333e+01 -3.173684e-01 -9.080896e-02 +5.130557e-197
+8.770000e+01 -1.177178e+00 -4.194175e-01 +4.342922e-197
+8.771667e+01 -8.442648e-01 -3.979769e-01 +3.676204e-197
+8.773333e+01 -1.439374e+00 -4.747101e-01 +3.111840e-197
+8.775000e+01 -1.407067e+00 -5.350196e-01 +2.634116e-197
+8.776667e+01 -1.422325e+00 -6.252723e-01 +2.229731e-197
+8.778333e+01 -1.127681e+00 -4.622232e-01 +1.887426e-197
+8.780000e+01 -1.046165e+00 -4.653630e-01 +1.597672e-197
+8.781667e+01 -1.219333e+00 -5.086947e-01 +1.352400e-197
+8.783333e+01 -7.447320e-01 -3.188452e-01 +1.144782e-197
+8.785000e+01 -1.228354e+00 -4.485250e-01 +9.690370e-198
+8.786667e+01 -1.509263e+00 -5.652126e-01 +8.202721e-198
+8.788333e+01 -1.256169e+00 -4.277664e-01 +6.943453e-198
+8.790000e+01 -1.688324e+00 -5.491337e-01 +5.877506e-198
+8.791667e+01 -1.745251e+00 -6.121026e-01 +4.975202e-198
+8.793333e+01 -1.402237e+00 -4.533263e-01 +4.211417e-198
+8.795000e+01 -1.700518e+00 -5.337743e-01 +3.564888e-198
+8.796667e+01 -1.363171e+00 -4.385545e-01 +3.017612e-198
+8.798333e+01 -2.070456e+00 -6.271602e-01 +2.554354e-198
+8.800000e+01 -1.643973e+00 -5.297237e-01 +2.162214e-198
+8.801667e+01 -1.137718e+00 -4.420592e-01 +1.830275e-198
+8.803333e+01 -1.042046e+00 -3.228486e-01 +1.549294e-198
+8.805000e+01 -6.503734e-01 -2.739609e-01 +1.311449e-198
+8.806667e+01 -6.227565e-01 -2.531000e-01 +1.110118e-198
+8.808333e+01 -3.595404e-01 -6.878957e-02 +9.396943e-199
+8.810000e+01 -2.472638e-01 -2.698364e-02 +7.954340e-199
+8.811667e+01 -7.191685e-01 -2.153169e-01 +6.733204e-199
+8.813333e+01 -6.855376e-01 -1.792055e-01 +5.699534e-199
+8.815000e+01 -1.639047e+00 -3.908209e-01 +4.824551e-199
+8.816667e+01 -9.098101e-01 -1.848116e-01 +4.083895e-199
+8.818333e+01 -3.636139e-01 -2.091173e-03 +3.456942e-199
+8.820000e+01 -8.893989e-01 +3.857755e-03 +2.926238e-199
+8.821667e+01 -1.364815e+00 -1.459209e-01 +2.477007e-199
+8.823333e+01 -1.189189e+00 -1.754384e-01 +2.096741e-199
+8.825000e+01 -1.310887e+00 -1.983962e-01 +1.774853e-199
+8.826667e+01 -1.752554e+00 -2.840572e-01 +1.502381e-199
+8.828333e+01 -1.588957e+00 -3.425779e-01 +1.271738e-199
+8.830000e+01 -1.192638e+00 -3.503442e-01 +1.076503e-199
+8.831667e+01 -1.086426e+00 -3.976495e-01 +9.112401e-200
+8.833333e+01 -1.172132e+00 -3.766589e-01 +7.713481e-200
+8.835000e+01 -3.083237e-01 -1.366453e-01 +6.529321e-200
+8.836667e+01 -8.922313e-01 -2.588629e-01 +5.526950e-200
+8.838333e+01 -1.407110e+00 -3.817980e-01 +4.678463e-200
+8.840000e+01 -1.705188e+00 -3.901328e-01 +3.960233e-200
+8.841667e+01 -1.629098e+00 -2.951368e-01 +3.352265e-200
+8.843333e+01 -1.472337e+00 -3.475594e-01 +2.837631e-200
+8.845000e+01 -1.321407e+00 -3.761430e-01 +2.402003e-200
+8.846667e+01 -2.184396e+00 -5.840231e-01 +2.033252e-200
+8.848333e+01 -2.084269e+00 -6.556364e-01 +1.721110e-200
+8.850000e+01 -1.127204e+00 -4.775127e-01 +1.456888e-200
+8.851667e+01 -1.779579e+00 -6.232798e-01 +1.233229e-200
+8.853333e+01 -1.262576e+00 -5.644755e-01 +1.043906e-200
+8.855000e+01 -1.297762e+00 -6.022936e-01 +8.836475e-201
+8.856667e+01 -8.457914e-01 -4.968173e-01 +7.479915e-201
+8.858333e+01 -2.890569e-01 -3.760127e-01 +6.331611e-201
+8.860000e+01 -1.106446e+00 -5.976798e-01 +5.359593e-201
+8.861667e+01 -8.831693e-01 -4.681780e-01 +4.536798e-201
+8.863333e+01 -1.274300e+00 -4.947475e-01 +3.840316e-201
+8.865000e+01 -1.090029e+00 -4.915503e-01 +3.250757e-201
+8.866667e+01 -1.606099e+00 -6.949059e-01 +2.751707e-201
+8.868333e+01 -6.482432e-01 -5.061978e-01 +2.329270e-201
+8.870000e+01 -1.083921e+00 -4.983508e-01 +1.971684e-201
+8.871667e+01 -1.227710e+00 -4.323519e-01 +1.668995e-201
+8.873333e+01 -1.064957e+00 -3.253951e-01 +1.412773e-201
+8.875000e+01 -4.499431e-01 -8.529854e-02 +1.195887e-201
+8.876667e+01 -4.957945e-01 -7.460925e-03 +1.012296e-201
+8.878333e+01 -8.634865e-01 -1.543870e-01 +8.568904e-202
+8.880000e+01 -1.533260e+00 -3.055700e-01 +7.253421e-202
+8.881667e+01 -1.898398e+00 -4.086260e-01 +6.139888e-202
+8.883333e+01 -1.399169e+00 -2.909657e-01 +5.197303e-202
+8.885000e+01 -1.184232e+00 -2.764684e-01 +4.399422e-202
+8.886667e+01 -1.028071e+00 -1.960210e-01 +3.724030e-202
+8.888333e+01 -1.327603e+00 -2.688473e-01 +3.152324e-202
+8.890000e+01 -1.196077e+00 -2.016208e-01 +2.668384e-202
+8.891667e+01 -7.068002e-01 -2.287396e-01 +2.258739e-202
+8.893333e+01 -1.017499e+00 -3.299235e-01 +1.911981e-202
+8.895000e+01 -9.081061e-01 -2.877181e-01 +1.618457e-202
+8.896667e+01 -5.874208e-01 -2.735309e-01 +1.369994e-202
+8.898333e+01 -7.084650e-01 -3.614883e-01 +1.159675e-202
+8.900000e+01 -8.961276e-01 -4.234224e-01 +9.816438e-203
+8.901667e+01 -9.740514e-01 -4.108885e-01 +8.309435e-203
+8.903333e+01 -1.336291e+00 -5.205894e-01 +7.033785e-203
+8.905000e+01 -6.719131e-01 -3.114191e-01 +5.953971e-203
+8.906667e+01 -4.915881e-01 -3.050643e-01 +5.039927e-203
+8.908333e+01 -8.579959e-01 -5.031979e-01 +4.266206e-203
+8.910000e+01 -1.033391e+00 -5.481977e-01 +3.611266e-203
+8.911667e+01 -7.637896e-01 -4.913694e-01 +3.056870e-203
+8.913333e+01 -4.071710e-01 -3.023690e-01 +2.587585e-203
+8.915000e+01 -4.834641e-01 -3.715492e-01 +2.190343e-203
+8.916667e+01 -4.231693e-01 -3.747311e-01 +1.854086e-203
+8.918333e+01 -7.792284e-01 -4.408487e-01 +1.569450e-203
+8.920000e+01 -1.118267e+00 -5.773116e-01 +1.328510e-203
+8.921667e+01 -1.050484e+00 -5.861074e-01 +1.124560e-203
+8.923333e+01 -1.183102e+00 -5.990706e-01 +9.519193e-204
+8.925000e+01 -8.978612e-01 -5.307743e-01 +8.057823e-204
+8.926667e+01 -9.033620e-01 -4.726017e-01 +6.820800e-204
+8.928333e+01 -7.222988e-01 -5.618435e-01 +5.773683e-204
+8.930000e+01 -1.006969e+00 -7.609472e-01 +4.887317e-204
+8.931667e+01 -3.102560e-01 -5.156781e-01 +4.137024e-204
+8.933333e+01 -6.347884e-01 -7.389402e-01 +3.501916e-204
+8.935000e+01 -1.223787e+00 -8.812493e-01 +2.964308e-204
+8.936667e+01 -1.037400e+00 -8.005152e-01 +2.509232e-204
+8.938333e+01 -1.505280e+00 -1.058579e+00 +2.124019e-204
+8.940000e+01 -8.674409e-01 -7.465885e-01 +1.797943e-204
+8.941667e+01 -7.525633e-01 -5.978388e-01 +1.521926e-204
+8.943333e+01 -8.379579e-01 -5.243206e-01 +1.288283e-204
+8.945000e+01 -1.016100e+00 -7.140583e-01 +1.090508e-204
+8.946667e+01 -7.814319e-01 -6.305310e-01 +9.230950e-205
+8.948333e+01 -1.083071e+00 -7.013707e-01 +7.813830e-205
+8.950000e+01 -1.184033e+00 -7.535832e-01 +6.614264e-205
+8.951667e+01 -9.866572e-01 -7.006201e-01 +5.598854e-205
+8.953333e+01 -1.571352e+00 -1.000972e+00 +4.739328e-205
+8.955000e+01 -9.798364e-01 -6.554956e-01 +4.011754e-205
+8.956667e+01 -8.838933e-01 -6.721185e-01 +3.395877e-205
+8.958333e+01 -8.651446e-01 -5.285423e-01 +2.874548e-205
+8.960000e+01 -9.583928e-01 -6.016556e-01 +2.433252e-205
+8.961667e+01 -1.132093e+00 -7.186183e-01 +2.059703e-205
+8.963333e+01 -6.294923e-01 -2.509216e-01 +1.743501e-205
+8.965000e+01 -3.451026e-01 -3.151408e-01 +1.475842e-205
+8.966667e+01 -1.190212e+00 -7.907420e-01 +1.249273e-205
+8.968333e+01 -1.320735e+00 -7.630646e-01 +1.057487e-205
+8.970000e+01 -1.154372e+00 -6.984788e-01 +8.951434e-206
+8.971667e+01 -7.606745e-01 -3.776411e-01 +7.577225e-206
+8.973333e+01 -1.445075e+00 -7.330615e-01 +6.413983e-206
+8.975000e+01 -1.647461e+00 -9.312380e-01 +5.429319e-206
+8.976667e+01 -1.635971e+00 -9.355368e-01 +4.595820e-206
+8.978333e+01 -1.353127e+00 -6.239885e-01 +3.890277e-206
+8.980000e+01 -1.528321e+00 -8.103159e-01 +3.293049e-206
+8.981667e+01 -1.649503e+00 -9.060621e-01 +2.787505e-206
+8.983333e+01 -1.152053e+00 -6.883287e-01 +2.359572e-206
+8.985000e+01 -6.629198e-01 -5.334278e-01 +1.997335e-206
+8.986667e+01 -6.664485e-01 -4.758588e-01 +1.690708e-206
+8.988333e+01 -1.400144e+00 -7.005442e-01 +1.431153e-206
+8.990000e+01 -1.199781e+00 -3.202396e-01 +1.211445e-206
+8.991667e+01 -1.063656e+00 -2.205387e-01 +1.025466e-206
+8.993333e+01 -1.163678e+00 -3.758872e-01 +8.680382e-207
+8.995000e+01 -1.524166e+00 -6.323407e-01 +7.347785e-207
+8.996667e+01 -1.236147e+00 -4.502983e-01 +6.219766e-207
+8.998333e+01 -1.400082e+00 -6.407818e-01 +5.264918e-207
+9.000000e+01 -8.782808e-01 -3.754860e-01 +4.456657e-207
+9.001667e+01 -9.437601e-01 -5.902916e-01 +3.772479e-207
+9.003333e+01 -7.839036e-01 -5.848946e-01 +3.193334e-207
+9.005000e+01 -8.559178e-01 -6.123579e-01 +2.703099e-207
+9.006667e+01 -4.679806e-01 -4.893809e-01 +2.288124e-207
+9.008333e+01 -1.227467e-01 -4.546420e-01 +1.936855e-207
+9.010000e+01 -5.903829e-01 -5.508790e-01 +1.639512e-207
+9.011667e+01 -6.525394e-01 -6.770241e-01 +1.387817e-207
+9.013333e+01 -5.641736e-01 -5.951666e-01 +1.174762e-207
+9.015000e+01 -6.371869e-01 -5.675415e-01 +9.944146e-208
+9.016667e+01 -1.022329e+00 -8.379225e-01 +8.417538e-208
+9.018333e+01 -1.218519e+00 -9.565743e-01 +7.125292e-208
+9.020000e+01 -1.503501e+00 -1.060285e+00 +6.031430e-208
+9.021667e+01 -1.339315e+00 -9.837945e-01 +5.105495e-208
+9.023333e+01 -1.181663e+00 -8.348438e-01 +4.321708e-208
+9.025000e+01 -9.217771e-01 -7.470859e-01 +3.658247e-208
+9.026667e+01 -1.424746e+00 -9.139292e-01 +3.096639e-208
+9.028333e+01 -9.660813e-01 -5.774948e-01 +2.621249e-208
+9.030000e+01 -8.075058e-01 -4.251482e-01 +2.218839e-208
+9.031667e+01 -7.863566e-01 -4.564202e-01 +1.878207e-208
+9.033333e+01 -1.247069e+00 -6.243251e-01 +1.589868e-208
+9.035000e+01 -1.414839e+00 -7.394238e-01 +1.345794e-208
+9.036667e+01 -1.313391e+00 -4.531568e-01 +1.139190e-208
+9.038333e+01 -8.748432e-01 -1.643998e-01 +9.643035e-209
+9.040000e+01 -1.143637e+00 -2.381502e-01 +8.162653e-209
+9.041667e+01 -1.100137e+00 -3.680792e-02 +6.909536e-209
+9.043333e+01 -1.473824e+00 -4.223331e-01 +5.848796e-209
+9.045000e+01 -1.464628e+00 -5.222498e-01 +4.950899e-209
+9.046667e+01 -1.391216e+00 -5.319318e-01 +4.190846e-209
+9.048333e+01 -1.215650e+00 -5.283001e-01 +3.547474e-209
+9.050000e+01 -8.589518e-01 -6.450812e-01 +3.002872e-209
+9.051667e+01 -3.811423e-01 -5.467947e-01 +2.541876e-209
+9.053333e+01 -7.799788e-01 -8.536591e-01 +2.151652e-209
+9.055000e+01 -8.975789e-01 -9.318809e-01 +1.821334e-209
+9.056667e+01 -5.010343e-02 -5.541406e-01 +1.541726e-209
+9.058333e+01 -7.033838e-01 -9.207365e-01 +1.305043e-209
+9.060000e+01 -8.184730e-01 -9.393782e-01 +1.104695e-209
+9.061667e+01 -1.425593e+00 -1.250079e+00 +9.351041e-210
+9.063333e+01 -7.635361e-01 -8.589721e-01 +7.915485e-210
+9.065000e+01 -1.411692e+00 -1.122832e+00 +6.700314e-210
+9.066667e+01 -1.331203e+00 -9.631888e-01 +5.671693e-210
+9.068333e+01 -6.350971e-01 -6.589007e-01 +4.800985e-210
+9.070000e+01 -8.041643e-01 -7.206801e-01 +4.063946e-210
+9.071667e+01 -8.330657e-01 -6.970315e-01 +3.440056e-210
+9.073333e+01 -1.059841e+00 -7.875558e-01 +2.911944e-210
+9.075000e+01 -7.192739e-01 -7.366285e-01 +2.464908e-210
+9.076667e+01 -9.695083e-01 -9.194843e-01 +2.086499e-210
+9.078333e+01 -5.738279e-01 -6.852788e-01 +1.766184e-210
+9.080000e+01 -9.255227e-01 -9.121165e-01 +1.495042e-210
+9.081667e+01 -9.404120e-01 -9.305255e-01 +1.265526e-210
+9.083333e+01 -1.010114e+00 -1.058923e+00 +1.071245e-210
+9.085000e+01 -7.756019e-01 -7.683117e-01 +9.067889e-211
+9.086667e+01 -4.947957e-01 -6.441605e-01 +7.675802e-211
+9.088333e+01 -6.805764e-01 -5.977273e-01 +6.497426e-211
+9.090000e+01 -8.947843e-01 -8.306032e-01 +5.499953e-211
+9.091667e+01 -8.030480e-01 -5.219262e-01 +4.655609e-211
+9.093333e+01 -1.215799e+00 -6.817815e-01 +3.940888e-211
+9.095000e+01 -1.398175e+00 -9.477202e-01 +3.335890e-211
+9.096667e+01 -1.047605e+00 -6.736637e-01 +2.823770e-211
+9.098333e+01 -8.493482e-01 -7.669171e-01 +2.390270e-211
+9.100000e+01 -1.154424e+00 -8.875634e-01 +2.023320e-211
+9.101667e+01 -1.050770e+00 -7.832768e-01 +1.712703e-211
+9.103333e+01 -7.204947e-01 -7.097220e-01 +1.449772e-211
+9.105000e+01 -7.836351e-01 -8.002677e-01 +1.227205e-211
+9.106667e+01 -8.003440e-01 -8.644323e-01 +1.038807e-211
+9.108333e+01 -7.109722e-01 -8.032067e-01 +8.793311e-212
+9.110000e+01 -6.556456e-01 -7.892110e-01 +7.443377e-212
+9.111667e+01 -1.037015e+00 -1.059316e+00 +6.300683e-212
+9.113333e+01 -1.044726e+00 -1.006855e+00 +5.333413e-212
+9.115000e+01 -1.135488e+00 -9.908635e-01 +4.514636e-212
+9.116667e+01 -1.375378e+00 -1.173301e+00 +3.821557e-212
+9.118333e+01 -1.352389e+00 -1.161276e+00 +3.234878e-212
+9.120000e+01 -8.575764e-01 -7.543572e-01 +2.738265e-212
+9.121667e+01 -9.090605e-01 -1.026044e+00 +2.317892e-212
+9.123333e+01 -6.674169e-01 -9.530232e-01 +1.962053e-212
+9.125000e+01 -3.869635e-01 -6.915649e-01 +1.660842e-212
+9.126667e+01 -5.595187e-01 -7.741117e-01 +1.405872e-212
+9.128333e+01 -1.076728e+00 -9.653596e-01 +1.190045e-212
+9.130000e+01 -1.153462e+00 -9.560779e-01 +1.007352e-212
+9.131667e+01 -1.381029e+00 -1.046752e+00 +8.527047e-213
+9.133333e+01 -1.426952e+00 -1.168930e+00 +7.217989e-213
+9.135000e+01 -1.544640e+00 -1.135944e+00 +6.109896e-213
+9.136667e+01 -1.634321e+00 -1.219360e+00 +5.171915e-213
+9.138333e+01 -1.001046e+00 -8.952062e-01 +4.377932e-213
+9.140000e+01 -4.576833e-01 -4.919030e-01 +3.705839e-213
+9.141667e+01 -5.474405e-01 -4.119351e-01 +3.136925e-213
+9.143333e+01 -1.220869e+00 -1.092910e+00 +2.655350e-213
+9.145000e+01 -1.407966e+00 -1.178945e+00 +2.247705e-213
+9.146667e+01 -9.158201e-01 -7.038999e-01 +1.902641e-213
+9.148333e+01 -9.564416e-01 -7.569776e-01 +1.610551e-213
+9.150000e+01 -1.072610e+00 -1.044502e+00 +1.363302e-213
+9.151667e+01 -9.266054e-01 -8.832172e-01 +1.154010e-213
+9.153333e+01 -7.761400e-01 -8.102031e-01 +9.768487e-214
+9.155000e+01 -6.017604e-01 -5.452955e-01 +8.268846e-214
+9.156667e+01 -1.033709e+00 -9.493961e-01 +6.999427e-214
+9.158333e+01 -1.085661e+00 -1.162171e+00 +5.924887e-214
+9.160000e+01 -1.158217e+00 -1.181134e+00 +5.015308e-214
+9.161667e+01 -9.976953e-01 -1.063509e+00 +4.245367e-214
+9.163333e+01 -1.296743e+00 -1.026340e+00 +3.593626e-214
+9.165000e+01 -9.418090e-01 -5.799578e-01 +3.041938e-214
+9.166667e+01 -7.110681e-01 -4.511407e-01 +2.574945e-214
+9.168333e+01 -1.258262e+00 -8.552901e-01 +2.179644e-214
+9.170000e+01 -1.707109e+00 -1.133659e+00 +1.845029e-214
+9.171667e+01 -1.390824e+00 -8.461579e-01 +1.561783e-214
+9.173333e+01 -1.214404e+00 -7.477852e-01 +1.322021e-214
+9.175000e+01 -7.151006e-01 -2.900224e-01 +1.119067e-214
+9.176667e+01 -1.447464e+00 -6.964131e-01 +9.472694e-215
+9.178333e+01 -1.534926e+00 -7.558972e-01 +8.018463e-215
+9.180000e+01 -1.440364e+00 -5.593274e-01 +6.787482e-215
+9.181667e+01 -1.277896e+00 -6.566197e-01 +5.745480e-215
+9.183333e+01 -1.014012e+00 -7.368130e-01 +4.863444e-215
+9.185000e+01 -7.712551e-01 -4.456278e-01 +4.116816e-215
+9.186667e+01 -1.236650e+00 -8.984506e-01 +3.484810e-215
+9.188333e+01 -1.092402e+00 -5.864912e-01 +2.949828e-215
+9.190000e+01 -9.679065e-01 -6.328046e-01 +2.496975e-215
+9.191667e+01 -1.327928e+00 -7.695990e-01 +2.113644e-215
+9.193333e+01 -1.314062e+00 -7.586859e-01 +1.789161e-215
+9.195000e+01 -1.276183e+00 -8.414624e-01 +1.514492e-215
+9.196667e+01 -1.227147e+00 -8.341745e-01 +1.281990e-215
+9.198333e+01 -1.269479e+00 -8.970902e-01 +1.085181e-215
+9.200000e+01 -1.519422e+00 -1.043217e+00 +9.185859e-216
+9.201667e+01 -1.699061e+00 -1.251726e+00 +7.775662e-216
+9.203333e+01 -8.657482e-01 -8.892324e-01 +6.581956e-216
+9.205000e+01 -6.091746e-01 -6.762392e-01 +5.571505e-216
+9.206667e+01 -9.461307e-01 -1.059045e+00 +4.716177e-216
+9.208333e+01 -1.046844e+00 -1.315391e+00 +3.992158e-216
+9.210000e+01 -1.010928e+00 -1.259689e+00 +3.379289e-216
+9.211667e+01 -6.495061e-01 -1.121056e+00 +2.860506e-216
+9.213333e+01 -7.819978e-01 -1.112360e+00 +2.421366e-216
+9.215000e+01 -1.055379e+00 -1.372003e+00 +2.049642e-216
+9.216667e+01 -1.105290e+00 -1.262429e+00 +1.734985e-216
+9.218333e+01 -1.381324e+00 -1.653127e+00 +1.468633e-216
+9.220000e+01 -5.345129e-01 -1.163909e+00 +1.243171e-216
+9.221667e+01 -1.051323e+00 -1.698755e+00 +1.052321e-216
+9.223333e+01 -3.003247e-01 -1.286297e+00 +8.907709e-217
+9.225000e+01 -2.026726e-01 -8.524326e-01 +7.540213e-217
+9.226667e+01 -2.053458e-01 -6.302799e-01 +6.382652e-217
+9.228333e+01 -9.364720e-01 -9.278095e-01 +5.402798e-217
+9.230000e+01 -8.226999e-01 -8.857017e-01 +4.573370e-217
+9.231667e+01 -5.778477e-01 -4.761445e-01 +3.871274e-217
+9.233333e+01 -5.811504e-01 -3.794129e-01 +3.276963e-217
+9.235000e+01 -9.140896e-01 -7.138333e-01 +2.773889e-217
+9.236667e+01 -1.210495e+00 -1.072297e+00 +2.348047e-217
+9.238333e+01 -1.025678e+00 -9.888358e-01 +1.987579e-217
+9.240000e+01 -1.009907e+00 -1.060661e+00 +1.682449e-217
+9.241667e+01 -9.806872e-01 -1.196135e+00 +1.424162e-217
+9.243333e+01 -8.318682e-01 -1.046525e+00 +1.205527e-217
+9.245000e+01 -1.102912e+00 -1.241427e+00 +1.020457e-217
+9.246667e+01 -6.246788e-01 -6.554679e-01 +8.637981e-218
+9.248333e+01 -8.038025e-01 -6.739625e-01 +7.311893e-218
+9.250000e+01 -8.522623e-01 -7.895366e-01 +6.189384e-218
+9.251667e+01 -1.125110e+00 -9.353138e-01 +5.239200e-218
+9.253333e+01 -8.495232e-01 -6.828529e-01 +4.434887e-218
+9.255000e+01 -4.988984e-01 -2.810524e-01 +3.754051e-218
+9.256667e+01 -9.602823e-01 -6.871745e-01 +3.177736e-218
+9.258333e+01 -1.188682e+00 -8.166556e-01 +2.689895e-218
+9.260000e+01 -9.561712e-01 -6.439091e-01 +2.276947e-218
+9.261667e+01 -1.430790e+00 -9.635194e-01 +1.927394e-218
+9.263333e+01 -1.540796e+00 -1.221253e+00 +1.631504e-218
+9.265000e+01 -1.030225e+00 -8.019466e-01 +1.381038e-218
+9.266667e+01 -8.825207e-01 -3.438911e-01 +1.169024e-218
+9.268333e+01 -1.119793e+00 -6.772637e-01 +9.895571e-219
+9.270000e+01 -9.007635e-01 -5.802082e-01 +8.376420e-219
+9.271667e+01 -1.151047e+00 -9.143181e-01 +7.090487e-219
+9.273333e+01 -9.692355e-01 -8.902448e-01 +6.001968e-219
+9.275000e+01 -1.401822e+00 -1.056246e+00 +5.080556e-219
+9.276667e+01 -1.152911e+00 -9.137797e-01 +4.300598e-219
+9.278333e+01 -1.370197e+00 -9.073214e-01 +3.640377e-219
+9.280000e+01 -1.298055e+00 -8.955066e-01 +3.081513e-219
+9.281667e+01 -9.766547e-01 -9.615557e-01 +2.608444e-219
+9.283333e+01 -1.436555e+00 -1.280776e+00 +2.208001e-219
+9.285000e+01 -8.991747e-01 -9.333316e-01 +1.869032e-219
+9.286667e+01 -9.188019e-01 -1.044409e+00 +1.582102e-219
+9.288333e+01 -1.190532e+00 -1.125293e+00 +1.339220e-219
+9.290000e+01 -1.338541e+00 -1.125070e+00 +1.133625e-219
+9.291667e+01 -8.585144e-01 -7.699431e-01 +9.595931e-220
+9.293333e+01 -9.045468e-01 -7.200170e-01 +8.122780e-220
+9.295000e+01 -1.354809e+00 -1.067252e+00 +6.875785e-220
+9.296667e+01 -1.517592e+00 -9.225675e-01 +5.820226e-220
+9.298333e+01 -9.837032e-01 -4.193296e-01 +4.926715e-220
+9.300000e+01 -1.074057e+00 -3.680628e-01 +4.170375e-220
+9.301667e+01 -8.367954e-01 -2.036071e-01 +3.530146e-220
+9.303333e+01 -3.967146e-01 -7.199155e-02 +2.988204e-220
+9.305000e+01 -4.472500e-01 -2.609477e-01 +2.529460e-220
+9.306667e+01 -7.285866e-01 -6.200707e-01 +2.141142e-220
+9.308333e+01 -6.840804e-01 -8.437923e-01 +1.812437e-220
+9.310000e+01 -9.069838e-01 -1.087760e+00 +1.534195e-220
+9.311667e+01 -3.661690e-01 -5.259596e-01 +1.298668e-220
+9.313333e+01 -2.646511e-01 -7.363724e-01 +1.099299e-220
+9.315000e+01 -5.139571e-01 -8.032699e-01 +9.305364e-221
+9.316667e+01 -4.264524e-01 -7.407909e-01 +7.876820e-221
+9.318333e+01 -2.894076e-01 -4.101848e-01 +6.667584e-221
+9.320000e+01 -2.534418e-01 -2.938435e-01 +5.643988e-221
+9.321667e+01 -3.252190e-01 -3.921254e-01 +4.777533e-221
+9.323333e+01 -8.776516e-01 -6.934069e-01 +4.044094e-221
+9.325000e+01 -7.075950e-01 -2.996069e-01 +3.423252e-221
+9.326667e+01 -1.142321e+00 -6.030705e-01 +2.897720e-221
+9.328333e+01 -1.139962e+00 -5.815207e-01 +2.452867e-221
+9.330000e+01 -1.123306e+00 -7.664661e-01 +2.076307e-221
+9.331667e+01 -7.699643e-01 -8.544703e-01 +1.757556e-221
+9.333333e+01 -1.055277e+00 -9.598823e-01 +1.487739e-221
+9.335000e+01 -1.101273e+00 -7.753218e-01 +1.259344e-221
+9.336667e+01 -1.228892e+00 -8.192234e-01 +1.066012e-221
+9.338333e+01 -9.592297e-01 -5.242865e-01 +9.023595e-222
+9.340000e+01 -9.689469e-01 -6.796512e-01 +7.638308e-222
+9.341667e+01 -1.031728e+00 -6.528398e-01 +6.465688e-222
+9.343333e+01 -7.825943e-01 -3.860721e-01 +5.473087e-222
+9.345000e+01 -1.035416e+00 -5.605853e-01 +4.632868e-222
+9.346667e+01 -8.910487e-01 -6.780046e-01 +3.921638e-222
+9.348333e+01 -5.108655e-01 -4.998828e-01 +3.319595e-222
+9.350000e+01 -5.814741e-01 -6.408788e-01 +2.809977e-222
+9.351667e+01 -6.176287e-01 -7.683702e-01 +2.378594e-222
+9.353333e+01 -8.210096e-01 -9.521526e-01 +2.013436e-222
+9.355000e+01 -9.092164e-01 -1.004392e+00 +1.704337e-222
+9.356667e+01 -1.226981e+00 -1.227253e+00 +1.442690e-222
+9.358333e+01 -1.077271e+00 -1.069895e+00 +1.221211e-222
+9.360000e+01 -1.072884e+00 -9.363871e-01 +1.033733e-222
+9.361667e+01 -1.368896e+00 -1.168370e+00 +8.750358e-223
+9.363333e+01 -1.227961e+00 -1.095828e+00 +7.407018e-223
+9.365000e+01 -9.167369e-01 -5.651024e-01 +6.269906e-223
+9.366667e+01 -1.008549e+00 -6.239642e-01 +5.307360e-223
+9.368333e+01 -1.182682e+00 -7.983352e-01 +4.492584e-223
+9.370000e+01 -9.416541e-01 -7.860237e-01 +3.802890e-223
+9.371667e+01 -5.700899e-01 -5.940663e-01 +3.219077e-223
+9.373333e+01 -5.451617e-01 -6.873104e-01 +2.724890e-223
+9.375000e+01 -1.088314e+00 -1.040310e+00 +2.306569e-223
+9.376667e+01 -7.200156e-01 -7.715947e-01 +1.952469e-223
+9.378333e+01 -7.339302e-01 -6.566368e-01 +1.652729e-223
+9.380000e+01 -5.648757e-01 -6.095209e-01 +1.399005e-223
+9.381667e+01 -5.158495e-01 -5.452032e-01 +1.184232e-223
+9.383333e+01 -3.067679e-01 -4.765171e-01 +1.002431e-223
+9.385000e+01 -5.776097e-01 -6.853464e-01 +8.485395e-224
+9.386667e+01 -1.051212e+00 -1.048682e+00 +7.182732e-224
+9.388333e+01 -1.520677e+00 -1.579226e+00 +6.080051e-224
+9.390000e+01 -1.517579e+00 -1.431846e+00 +5.146652e-224
+9.391667e+01 -1.257079e+00 -1.158782e+00 +4.356547e-224
+9.393333e+01 -1.356323e+00 -1.165046e+00 +3.687737e-224
+9.395000e+01 -1.633110e+00 -1.088054e+00 +3.121602e-224
+9.396667e+01 -1.267505e+00 -8.938202e-01 +2.642379e-224
+9.398333e+01 -1.292747e+00 -7.138858e-01 +2.236726e-224
+9.400000e+01 -1.068686e+00 -4.415007e-01 +1.893348e-224
+9.401667e+01 -1.026001e+00 -4.634996e-01 +1.602684e-224
+9.403333e+01 -1.433245e+00 -7.214186e-01 +1.356643e-224
+9.405000e+01 -1.021183e+00 -4.288406e-01 +1.148373e-224
+9.406667e+01 -1.209274e+00 -7.951766e-01 +9.720771e-225
+9.408333e+01 -1.033291e+00 -6.163130e-01 +8.228455e-225
+9.410000e+01 -7.795216e-01 -4.071908e-01 +6.965237e-225
+9.411667e+01 -8.855725e-01 -5.203358e-01 +5.895946e-225
+9.413333e+01 -1.114243e+00 -7.906626e-01 +4.990810e-225
+9.415000e+01 -5.766045e-01 -2.316882e-01 +4.224630e-225
+9.416667e+01 -6.747271e-01 -2.924026e-01 +3.576072e-225
+9.418333e+01 -5.164466e-01 -1.482397e-01 +3.027080e-225
+9.420000e+01 -6.697283e-01 -1.429127e-01 +2.562367e-225
+9.421667e+01 -1.147847e+00 -3.696984e-01 +2.168997e-225
+9.423333e+01 -1.037115e+00 -2.712179e-01 +1.836017e-225
+9.425000e+01 -8.740292e-01 -4.297899e-01 +1.554154e-225
+9.426667e+01 -1.242391e+00 -6.176076e-01 +1.315563e-225
+9.428333e+01 -7.352415e-01 -2.574628e-01 +1.113600e-225
+9.430000e+01 -1.349213e+00 -8.705950e-01 +9.426423e-226
+9.431667e+01 -1.112710e+00 -7.696422e-01 +7.979295e-226
+9.433333e+01 -1.357380e+00 -8.688021e-01 +6.754328e-226
+9.435000e+01 -1.201269e+00 -8.408814e-01 +5.717415e-226
+9.436667e+01 -1.196975e+00 -6.864371e-01 +4.839687e-226
+9.438333e+01 -1.101819e+00 -7.714639e-01 +4.096707e-226
+9.440000e+01 -8.241632e-01 -4.511000e-01 +3.467787e-226
+9.441667e+01 -1.134163e+00 -9.391512e-01 +2.935419e-226
+9.443333e+01 -1.139724e+00 -9.552340e-01 +2.484778e-226
+9.445000e+01 -1.324865e+00 -1.199076e+00 +2.103319e-226
+9.446667e+01 -1.426670e+00 -1.177867e+00 +1.780421e-226
+9.448333e+01 -9.722364e-01 -1.008789e+00 +1.507094e-226
+9.450000e+01 -1.248361e+00 -1.000968e+00 +1.275728e-226
+9.451667e+01 -7.562209e-01 -8.378965e-01 +1.079880e-226
+9.453333e+01 -8.388675e-01 -1.037484e+00 +9.140989e-227
+9.455000e+01 -6.235264e-01 -9.089191e-01 +7.737680e-227
+9.456667e+01 -8.632033e-01 -1.128139e+00 +6.549805e-227
+9.458333e+01 -4.427205e-01 -8.917020e-01 +5.544290e-227
+9.460000e+01 -2.533005e-01 -6.978530e-01 +4.693140e-227
+9.461667e+01 -4.264244e-01 -7.255662e-01 +3.972657e-227
+9.463333e+01 -7.313725e-01 -8.870825e-01 +3.362782e-227
+9.465000e+01 -1.221017e+00 -1.183742e+00 +2.846533e-227
+9.466667e+01 -5.689320e-01 -5.727589e-01 +2.409539e-227
+9.468333e+01 -2.797634e-01 -3.146503e-01 +2.039630e-227
+9.470000e+01 -3.658765e-02 +1.634917e-01 +1.726510e-227
+9.471667e+01 -1.126630e-01 +3.343428e-01 +1.461459e-227
+9.473333e+01 -4.617681e-01 +1.517645e-01 +1.237098e-227
+9.475000e+01 -8.864861e-01 -3.118723e-01 +1.047181e-227
+9.476667e+01 -7.191885e-01 -2.022666e-01 +8.864197e-228
+9.478333e+01 -8.299465e-01 -2.216956e-01 +7.503381e-228
+9.480000e+01 -1.018174e+00 -5.408875e-01 +6.351475e-228
+9.481667e+01 -8.843148e-01 -3.398143e-01 +5.376407e-228
+9.483333e+01 -1.104760e+00 -4.208237e-01 +4.551031e-228
+9.485000e+01 -1.099886e+00 -5.544250e-01 +3.852364e-228
+9.486667e+01 -1.010058e+00 -6.779400e-01 +3.260956e-228
+9.488333e+01 -6.897030e-01 -8.398083e-01 +2.760340e-228
+9.490000e+01 -4.429499e-01 -6.674400e-01 +2.336577e-228
+9.491667e+01 -4.488037e-01 -6.681420e-01 +1.977870e-228
+9.493333e+01 -3.090915e-01 -5.286850e-01 +1.674231e-228
+9.495000e+01 -5.196628e-01 -6.313347e-01 +1.417206e-228
+9.496667e+01 -5.179116e-01 -8.150143e-01 +1.199639e-228
+9.498333e+01 -5.026308e-01 -7.193235e-01 +1.015472e-228
+9.500000e+01 -4.962505e-01 -8.205538e-01 +8.595787e-229
+9.501667e+01 -9.407270e-01 -1.123528e+00 +7.276177e-229
+9.503333e+01 -8.949735e-01 -9.707679e-01 +6.159150e-229
+9.505000e+01 -1.416976e+00 -1.327808e+00 +5.213608e-229
+9.506667e+01 -1.049084e+00 -9.813995e-01 +4.413224e-229
+9.508333e+01 -1.066184e+00 -9.068969e-01 +3.735714e-229
+9.510000e+01 -7.590863e-01 -8.802117e-01 +3.162213e-229
+9.511667e+01 -6.346413e-01 -7.008763e-01 +2.676756e-229
+9.513333e+01 -7.340692e-01 -8.625417e-01 +2.265825e-229
+9.515000e+01 -6.842251e-01 -8.301424e-01 +1.917979e-229
+9.516667e+01 -9.170711e-01 -9.365976e-01 +1.623534e-229
+9.518333e+01 -7.751324e-01 -8.852251e-01 +1.374292e-229
+9.520000e+01 -8.888269e-01 -8.738404e-01 +1.163313e-229
+9.521667e+01 -7.072956e-01 -6.821733e-01 +9.847235e-230
+9.523333e+01 -7.212395e-01 -6.717854e-01 +8.335504e-230
+9.525000e+01 -4.719532e-01 -6.278619e-01 +7.055852e-230
+9.526667e+01 -5.131860e-01 -6.125103e-01 +5.972650e-230
+9.528333e+01 -1.117650e+00 -1.178305e+00 +5.055739e-230
+9.530000e+01 -1.188800e+00 -1.114196e+00 +4.279591e-230
+9.531667e+01 -9.432506e-01 -9.082116e-01 +3.622595e-230
+9.533333e+01 -1.112412e+00 -1.044412e+00 +3.066461e-230
+9.535000e+01 -9.235921e-01 -1.004799e+00 +2.595703e-230
+9.536667e+01 -7.300257e-01 -8.440474e-01 +2.197215e-230
+9.538333e+01 -7.240705e-01 -7.254881e-01 +1.859902e-230
+9.540000e+01 -8.424112e-01 -8.373747e-01 +1.574373e-230
+9.541667e+01 -1.148600e+00 -9.812025e-01 +1.332678e-230
+9.543333e+01 -8.168074e-01 -4.441133e-01 +1.128088e-230
+9.545000e+01 -1.133127e+00 -8.509027e-01 +9.549058e-231
+9.546667e+01 -1.067403e+00 -6.170118e-01 +8.083103e-231
+9.548333e+01 -1.119922e+00 -6.473239e-01 +6.842199e-231
+9.550000e+01 -1.390865e+00 -9.581872e-01 +5.791796e-231
+9.551667e+01 -1.100335e+00 -6.311148e-01 +4.902650e-231
+9.553333e+01 -9.647938e-01 -6.897211e-01 +4.150003e-231
+9.555000e+01 -7.964071e-01 -3.763456e-01 +3.512902e-231
+9.556667e+01 -1.073546e+00 -4.989159e-01 +2.973607e-231
+9.558333e+01 -9.082938e-01 -3.568363e-01 +2.517104e-231
+9.560000e+01 -3.876029e-01 -1.930369e-01 +2.130683e-231
+9.561667e+01 -7.290378e-01 -6.405246e-01 +1.803584e-231
+9.563333e+01 -7.810162e-01 -5.496371e-01 +1.526701e-231
+9.565000e+01 -7.793299e-01 -5.006600e-01 +1.292324e-231
+9.566667e+01 -1.077007e+00 -8.923436e-01 +1.093929e-231
+9.568333e+01 -8.902217e-01 -8.552152e-01 +9.259909e-232
+9.570000e+01 -1.229713e+00 -1.164455e+00 +7.838344e-232
+9.571667e+01 -1.302235e+00 -1.251746e+00 +6.635015e-232
+9.573333e+01 -8.604161e-01 -7.961786e-01 +5.616419e-232
+9.575000e+01 -6.299741e-01 -8.295556e-01 +4.754196e-232
+9.576667e+01 -2.942283e-01 -5.698090e-01 +4.024340e-232
+9.578333e+01 -8.058235e-01 -1.039835e+00 +3.406530e-232
+9.580000e+01 -1.983630e-01 -6.571911e-01 +2.883566e-232
+9.581667e+01 -4.626759e-01 -9.197772e-01 +2.440886e-232
+9.583333e+01 -5.925738e-01 -1.098853e+00 +2.066165e-232
+9.585000e+01 -7.927351e-01 -1.224562e+00 +1.748971e-232
+9.586667e+01 -7.996134e-01 -1.207361e+00 +1.480472e-232
+9.588333e+01 -7.459361e-01 -9.648793e-01 +1.253193e-232
+9.590000e+01 -6.037094e-01 -7.183737e-01 +1.060805e-232
+9.591667e+01 -6.572804e-01 -9.744739e-01 +8.979517e-233
+9.593333e+01 -6.318529e-01 -1.183280e+00 +7.600997e-233
+9.595000e+01 -4.906036e-01 -1.124362e+00 +6.434105e-233
+9.596667e+01 -3.552169e-01 -8.558831e-01 +5.446352e-233
+9.598333e+01 -6.239230e-01 -1.091976e+00 +4.610238e-233
+9.600000e+01 -7.492428e-01 -1.007692e+00 +3.902482e-233
+9.601667e+01 -7.958212e-01 -1.052619e+00 +3.303380e-233
+9.603333e+01 -6.273738e-01 -1.000252e+00 +2.796251e-233
+9.605000e+01 -4.253309e-01 -6.740923e-01 +2.366975e-233
+9.606667e+01 -2.028170e-01 -4.621370e-01 +2.003601e-233
+9.608333e+01 -3.497259e-01 -7.740274e-01 +1.696012e-233
+9.610000e+01 -3.960091e-01 -5.393805e-01 +1.435643e-233
+9.611667e+01 -3.882059e-01 -5.972531e-01 +1.215246e-233
+9.613333e+01 -4.815983e-01 -8.107391e-01 +1.028683e-233
+9.615000e+01 -4.917397e-01 -1.087497e+00 +8.707615e-234
+9.616667e+01 -6.012491e-01 -1.058146e+00 +7.370837e-234
+9.618333e+01 -7.983959e-01 -1.341161e+00 +6.239279e-234
+9.620000e+01 -7.955175e-01 -1.281594e+00 +5.281435e-234
+9.621667e+01 -5.766996e-01 -1.099236e+00 +4.470638e-234
+9.623333e+01 -9.930875e-01 -1.501352e+00 +3.784314e-234
+9.625000e+01 -5.994945e-01 -7.191745e-01 +3.203352e-234
+9.626667e+01 -8.199745e-01 -1.068401e+00 +2.711579e-234
+9.628333e+01 -6.904065e-01 -7.538853e-01 +2.295302e-234
+9.630000e+01 -8.472400e-01 -9.328952e-01 +1.942931e-234
+9.631667e+01 -6.396098e-01 -3.240902e-01 +1.644656e-234
+9.633333e+01 -4.749819e-01 -1.975795e-01 +1.392171e-234
+9.635000e+01 -9.033817e-01 -5.441505e-01 +1.178448e-234
+9.636667e+01 -8.997224e-01 -5.780638e-01 +9.975343e-235
+9.638333e+01 -6.772620e-01 -5.000689e-01 +8.443946e-235
+9.640000e+01 -5.062775e-01 -4.049397e-01 +7.147646e-235
+9.641667e+01 -4.998432e-01 -5.183196e-01 +6.050351e-235
+9.643333e+01 -5.753730e-01 -5.059036e-01 +5.121512e-235
+9.645000e+01 -1.240901e+00 -9.635450e-01 +4.335266e-235
+9.646667e+01 -1.292988e+00 -1.121685e+00 +3.669724e-235
+9.648333e+01 -1.379980e+00 -1.302017e+00 +3.106354e-235
+9.650000e+01 -1.423808e+00 -1.389621e+00 +2.629472e-235
+9.651667e+01 -1.159457e+00 -9.255172e-01 +2.225800e-235
+9.653333e+01 -8.249485e-01 -4.733392e-01 +1.884099e-235
+9.655000e+01 -5.498902e-01 -2.635788e-01 +1.594855e-235
+9.656667e+01 -7.622280e-01 -5.785906e-01 +1.350016e-235
+9.658333e+01 -1.078729e+00 -7.981778e-01 +1.142764e-235
+9.660000e+01 -1.142670e+00 -1.007162e+00 +9.673287e-236
+9.661667e+01 -7.546540e-01 -8.116569e-01 +8.188261e-236
+9.663333e+01 -1.130853e+00 -1.309877e+00 +6.931213e-236
+9.665000e+01 -1.124262e+00 -1.268843e+00 +5.867145e-236
+9.666667e+01 -8.780958e-01 -9.679194e-01 +4.966431e-236
+9.668333e+01 -1.174863e+00 -1.064313e+00 +4.203993e-236
+9.670000e+01 -1.103243e+00 -9.908642e-01 +3.558604e-236
+9.671667e+01 -1.275999e+00 -1.057744e+00 +3.012293e-236
+9.673333e+01 -1.207848e+00 -1.236439e+00 +2.549851e-236
+9.675000e+01 -8.435767e-01 -8.373226e-01 +2.158402e-236
+9.676667e+01 -5.921371e-01 -6.336400e-01 +1.827048e-236
+9.678333e+01 -5.890426e-01 -7.211606e-01 +1.546563e-236
+9.680000e+01 -6.782188e-01 -8.156200e-01 +1.309137e-236
+9.681667e+01 -1.200280e+00 -1.302863e+00 +1.108161e-236
+9.683333e+01 -8.990100e-01 -1.103923e+00 +9.380377e-237
+9.685000e+01 -5.781683e-01 -6.348126e-01 +7.940318e-237
+9.686667e+01 -6.548105e-01 -6.496455e-01 +6.721334e-237
+9.688333e+01 -5.598481e-01 -6.317032e-01 +5.689486e-237
+9.690000e+01 -6.620517e-01 -5.861071e-01 +4.816046e-237
+9.691667e+01 -8.754107e-01 -4.991273e-01 +4.076695e-237
+9.693333e+01 -1.003675e+00 -6.770494e-01 +3.450848e-237
+9.695000e+01 -9.413323e-01 -4.431036e-01 +2.921080e-237
+9.696667e+01 -9.231001e-01 -3.212231e-01 +2.472641e-237
+9.698333e+01 -9.264697e-01 -5.003317e-01 +2.093045e-237
+9.700000e+01 -7.302760e-01 -3.267391e-01 +1.771724e-237
+9.701667e+01 -1.018606e+00 -6.410412e-01 +1.499732e-237
+9.703333e+01 -1.557161e+00 -9.733706e-01 +1.269496e-237
+9.705000e+01 -1.040371e+00 -5.130905e-01 +1.074605e-237
+9.706667e+01 -1.292123e+00 -9.496262e-01 +9.096337e-238
+9.708333e+01 -1.240531e+00 -8.214933e-01 +7.699883e-238
+9.710000e+01 -1.379840e+00 -1.117601e+00 +6.517810e-238
+9.711667e+01 -1.474476e+00 -1.216521e+00 +5.517207e-238
+9.713333e+01 -8.590811e-01 -9.920923e-01 +4.670215e-238
+9.715000e+01 -1.059055e+00 -1.092813e+00 +3.953252e-238
+9.716667e+01 -8.269279e-01 -8.148789e-01 +3.346355e-238
+9.718333e+01 -6.649907e-01 -5.874593e-01 +2.832629e-238
+9.720000e+01 -7.914164e-01 -8.747043e-01 +2.397768e-238
+9.721667e+01 -6.949871e-01 -8.044747e-01 +2.029667e-238
+9.723333e+01 -5.839101e-01 -8.148379e-01 +1.718076e-238
+9.725000e+01 -9.470800e-01 -9.341271e-01 +1.454320e-238
+9.726667e+01 -5.505633e-01 -5.987618e-01 +1.231055e-238
+9.728333e+01 -5.972251e-01 -4.514915e-01 +1.042066e-238
+9.730000e+01 -9.657028e-01 -7.368050e-01 +8.820897e-239
+9.731667e+01 -5.321818e-01 -7.565819e-01 +7.466729e-239
+9.733333e+01 -6.140112e-01 -8.100819e-01 +6.320449e-239
+9.735000e+01 -4.478022e-01 -7.411816e-01 +5.350145e-239
+9.736667e+01 -5.173609e-01 -8.471589e-01 +4.528800e-239
+9.738333e+01 -6.390694e-01 -7.660759e-01 +3.833546e-239
+9.740000e+01 -3.028527e-01 -7.529130e-01 +3.245027e-239
+9.741667e+01 -4.411347e-01 -7.115920e-01 +2.746856e-239
+9.743333e+01 -8.445446e-01 -1.000481e+00 +2.325163e-239
+9.745000e+01 -1.165999e+00 -1.221778e+00 +1.968208e-239
+9.746667e+01 -8.024366e-01 -9.611469e-01 +1.666052e-239
+9.748333e+01 -7.037160e-01 -1.042485e+00 +1.410283e-239
+9.750000e+01 -1.016976e+00 -1.312227e+00 +1.193779e-239
+9.751667e+01 -8.990795e-01 -1.264621e+00 +1.010512e-239
+9.753333e+01 -7.952496e-01 -1.120726e+00 +8.553798e-240
+9.755000e+01 -9.424318e-01 -1.218147e+00 +7.240634e-240
+9.756667e+01 -8.838953e-01 -8.497363e-01 +6.129064e-240
+9.758333e+01 -6.315435e-01 -7.472598e-01 +5.188141e-240
+9.760000e+01 -4.927506e-01 -6.900002e-01 +4.391667e-240
+9.761667e+01 -4.942115e-01 -6.625521e-01 +3.717466e-240
+9.763333e+01 -6.489240e-01 -5.849089e-01 +3.146767e-240
+9.765000e+01 -4.171490e-01 -3.945744e-01 +2.663680e-240
+9.766667e+01 -5.096586e-02 -2.322517e-02 +2.254757e-240
+9.768333e+01 -9.891026e-03 -2.362610e-01 +1.908610e-240
+9.770000e+01 -6.272831e-01 -7.281558e-01 +1.615604e-240
+9.771667e+01 -6.728267e-01 -8.778102e-01 +1.367579e-240
+9.773333e+01 -8.778204e-01 -1.093346e+00 +1.157631e-240
+9.775000e+01 -1.011334e+00 -8.776545e-01 +9.799133e-241
+9.776667e+01 -8.729800e-01 -6.367496e-01 +8.294787e-241
+9.778333e+01 -1.116966e+00 -1.119491e+00 +7.021386e-241
+9.780000e+01 -5.414292e-01 -8.637305e-01 +5.943475e-241
+9.781667e+01 -5.374708e-01 -9.751008e-01 +5.031043e-241
+9.783333e+01 -6.498455e-01 -9.983152e-01 +4.258686e-241
+9.785000e+01 -7.003479e-01 -1.031358e+00 +3.604900e-241
+9.786667e+01 -5.792373e-01 -1.076521e+00 +3.051482e-241
+9.788333e+01 -9.140389e-01 -1.640697e+00 +2.583024e-241
+9.790000e+01 -7.017033e-01 -1.594972e+00 +2.186482e-241
+9.791667e+01 -7.823127e-02 -8.949244e-01 +1.850817e-241
+9.793333e+01 -1.619671e-01 -9.517622e-01 +1.566683e-241
+9.795000e+01 -5.461055e-01 -1.469984e+00 +1.326169e-241
+9.796667e+01 -8.503254e-01 -1.708778e+00 +1.122577e-241
+9.798333e+01 -4.643919e-01 -1.337919e+00 +9.502413e-242
+9.800000e+01 -4.525356e-01 -1.387082e+00 +8.043619e-242
+9.801667e+01 -5.460298e-01 -1.424944e+00 +6.808776e-242
+9.803333e+01 -4.686544e-01 -1.137043e+00 +5.763505e-242
+9.805000e+01 -5.928923e-01 -1.308191e+00 +4.878701e-242
+9.806667e+01 -4.952126e-01 -1.146112e+00 +4.129732e-242
+9.808333e+01 -7.061071e-01 -1.237780e+00 +3.495742e-242
+9.810000e+01 -1.020650e+00 -1.455163e+00 +2.959082e-242
+9.811667e+01 -8.317491e-01 -1.082311e+00 +2.504809e-242
+9.813333e+01 -8.981228e-01 -1.435706e+00 +2.120275e-242
+9.815000e+01 -6.819297e-01 -8.940263e-01 +1.794774e-242
+9.816667e+01 -8.522430e-01 -1.107595e+00 +1.519243e-242
+9.818333e+01 -8.266098e-01 -8.954932e-01 +1.286012e-242
+9.820000e+01 -9.218684e-01 -1.130617e+00 +1.088585e-242
+9.821667e+01 -1.534328e+00 -1.751597e+00 +9.214677e-243
+9.823333e+01 -1.017182e+00 -8.752443e-01 +7.800056e-243
+9.825000e+01 -1.058773e+00 -1.143421e+00 +6.602605e-243
+9.826667e+01 -8.637809e-01 -9.114468e-01 +5.588984e-243
+9.828333e+01 -8.537860e-01 -8.024527e-01 +4.730973e-243
+9.830000e+01 -1.064091e+00 -1.055451e+00 +4.004682e-243
+9.831667e+01 -1.164756e+00 -1.250720e+00 +3.389890e-243
+9.833333e+01 -8.845409e-01 -8.905147e-01 +2.869480e-243
+9.835000e+01 -9.358356e-01 -1.199229e+00 +2.428963e-243
+9.836667e+01 -1.092279e+00 -1.419176e+00 +2.056072e-243
+9.838333e+01 -6.024186e-01 -1.038931e+00 +1.740428e-243
+9.840000e+01 -5.564353e-01 -9.679998e-01 +1.473240e-243
+9.841667e+01 -4.763110e-01 -8.405626e-01 +1.247071e-243
+9.843333e+01 -3.786949e-01 -6.520239e-01 +1.055623e-243
+9.845000e+01 -7.779973e-01 -1.238070e+00 +8.935654e-244
+9.846667e+01 -2.501753e-01 -7.614200e-01 +7.563868e-244
+9.848333e+01 -3.928320e-01 -9.111514e-01 +6.402676e-244
+9.850000e+01 -4.550773e-01 -9.655963e-01 +5.419748e-244
+9.851667e+01 -9.293010e-03 -3.119591e-01 +4.587718e-244
+9.853333e+01 -1.883973e-01 -3.838586e-01 +3.883420e-244
+9.855000e+01 -3.749646e-02 -3.049192e-01 +3.287244e-244
+9.856667e+01 -2.752729e-01 -4.086547e-01 +2.782592e-244
+9.858333e+01 -7.124374e-01 -9.929084e-01 +2.355413e-244
+9.860000e+01 -1.110031e+00 -1.511857e+00 +1.993814e-244
+9.861667e+01 -1.021575e+00 -1.339017e+00 +1.687727e-244
+9.863333e+01 -1.085162e+00 -1.393646e+00 +1.428630e-244
+9.865000e+01 -8.802269e-01 -1.434962e+00 +1.209309e-244
+9.866667e+01 -9.528185e-01 -1.377940e+00 +1.023658e-244
+9.868333e+01 -5.325939e-01 -7.664166e-01 +8.665081e-245
+9.870000e+01 -2.818289e-01 -5.267304e-01 +7.334832e-245
+9.871667e+01 -8.919116e-01 -1.225995e+00 +6.208802e-245
+9.873333e+01 -4.725612e-01 -4.918226e-01 +5.255637e-245
+9.875000e+01 -4.888512e-01 -3.900270e-01 +4.448801e-245
+9.876667e+01 -7.372684e-01 -3.444036e-01 +3.765829e-245
+9.878333e+01 -7.425227e-01 -2.162146e-01 +3.187705e-245
+9.880000e+01 -1.043298e+00 -8.037896e-01 +2.698334e-245
+9.881667e+01 -9.362635e-01 -5.817200e-01 +2.284090e-245
+9.883333e+01 -1.097800e+00 -8.397686e-01 +1.933441e-245
+9.885000e+01 -6.646271e-01 -2.472057e-01 +1.636622e-245
+9.886667e+01 -7.574813e-01 -6.294068e-01 +1.385371e-245
+9.888333e+01 -5.493168e-01 -5.367982e-01 +1.172691e-245
+9.890000e+01 -7.540881e-01 -8.343521e-01 +9.926617e-246
+9.891667e+01 -1.038406e+00 -1.347398e+00 +8.402700e-246
+9.893333e+01 -8.152678e-01 -1.180350e+00 +7.112732e-246
+9.895000e+01 -5.862949e-01 -1.067383e+00 +6.020797e-246
+9.896667e+01 -1.114904e+00 -1.548859e+00 +5.096495e-246
+9.898333e+01 -1.172372e+00 -1.398424e+00 +4.314090e-246
+9.900000e+01 -9.141727e-01 -1.136574e+00 +3.651798e-246
+9.901667e+01 -9.707654e-01 -1.054712e+00 +3.091181e-246
+9.903333e+01 -6.527712e-01 -8.941812e-01 +2.616628e-246
+9.905000e+01 -8.315549e-01 -1.121815e+00 +2.214928e-246
+9.906667e+01 -9.893808e-01 -1.038893e+00 +1.874896e-246
+9.908333e+01 -6.944271e-01 -5.992058e-01 +1.587065e-246
+9.910000e+01 -4.316806e-01 -3.721033e-01 +1.343422e-246
+9.911667e+01 -7.332876e-01 -4.795916e-01 +1.137182e-246
+9.913333e+01 -1.124289e+00 -9.419990e-01 +9.626036e-247
+9.915000e+01 -1.142867e+00 -1.018339e+00 +8.148264e-247
+9.916667e+01 -1.052139e+00 -1.052954e+00 +6.897356e-247
+9.918333e+01 -9.513735e-01 -8.146669e-01 +5.838486e-247
+9.920000e+01 -6.677310e-01 -6.637342e-01 +4.942172e-247
+9.921667e+01 -9.941439e-01 -9.656459e-01 +4.183458e-247
+9.923333e+01 -6.762885e-01 -7.643714e-01 +3.541221e-247
+9.925000e+01 -9.655087e-01 -9.796830e-01 +2.997579e-247
+9.926667e+01 -4.468519e-01 -4.226651e-01 +2.537396e-247
+9.928333e+01 -5.095404e-01 -5.722357e-01 +2.147859e-247
+9.930000e+01 -3.832789e-01 -5.897780e-01 +1.818123e-247
+9.931667e+01 -9.994395e-01 -1.409666e+00 +1.539008e-247
+9.933333e+01 -1.050919e+00 -1.562762e+00 +1.302742e-247
+9.935000e+01 -1.139996e+00 -1.655396e+00 +1.102748e-247
+9.936667e+01 -1.071884e+00 -1.547013e+00 +9.334557e-248
+9.938333e+01 -1.261011e+00 -1.305705e+00 +7.901532e-248
+9.940000e+01 -1.336450e+00 -1.459690e+00 +6.688502e-248
+9.941667e+01 -1.185014e+00 -1.306206e+00 +5.661695e-248
+9.943333e+01 -9.135760e-01 -1.024338e+00 +4.792521e-248
+9.945000e+01 -9.470701e-01 -7.792475e-01 +4.056782e-248
+9.946667e+01 -9.528270e-01 -5.106361e-01 +3.433992e-248
+9.948333e+01 -9.456523e-01 -5.303210e-01 +2.906811e-248
+9.950000e+01 -1.178549e+00 -6.051716e-01 +2.460563e-248
+9.951667e+01 -1.076195e+00 -8.065812e-01 +2.082821e-248
+9.953333e+01 -7.534722e-01 -6.893424e-01 +1.763070e-248
+9.955000e+01 -8.067513e-01 -1.039852e+00 +1.492407e-248
+9.956667e+01 -4.936237e-01 -6.602297e-01 +1.263295e-248
+9.958333e+01 -7.058293e-01 -9.812255e-01 +1.069356e-248
+9.960000e+01 -8.842192e-01 -1.187780e+00 +9.051904e-249
+9.961667e+01 -1.146354e+00 -1.279224e+00 +7.662271e-249
+9.963333e+01 -7.986412e-01 -1.239274e+00 +6.485973e-249
+9.965000e+01 -5.477455e-01 -8.432467e-01 +5.490257e-249
+9.966667e+01 -8.009816e-01 -1.254266e+00 +4.647403e-249
+9.968333e+01 -1.072161e+00 -1.644109e+00 +3.933941e-249
+9.970000e+01 -9.213353e-01 -1.291972e+00 +3.330010e-249
+9.971667e+01 -1.225972e+00 -1.240851e+00 +2.818792e-249
+9.973333e+01 -1.055424e+00 -6.509009e-01 +2.386056e-249
+9.975000e+01 -1.220643e+00 -9.119665e-01 +2.019753e-249
+9.976667e+01 -1.225563e+00 -1.091776e+00 +1.709684e-249
+9.978333e+01 -1.284476e+00 -1.089825e+00 +1.447216e-249
+9.980000e+01 -9.171749e-01 -6.128836e-01 +1.225042e-249
+9.981667e+01 -1.192361e+00 -1.091464e+00 +1.036976e-249
+9.983333e+01 -1.131158e+00 -1.118423e+00 +8.777810e-250
+9.985000e+01 -1.146378e+00 -1.228919e+00 +7.430256e-250
+9.986667e+01 -9.938292e-01 -8.842574e-01 +6.289576e-250
+9.988333e+01 -8.265500e-01 -7.927660e-01 +5.324011e-250
+9.990000e+01 -8.337057e-01 -7.631665e-01 +4.506678e-250
+9.991667e+01 -1.074534e+00 -1.090458e+00 +3.814821e-250
+9.993333e+01 -7.284588e-01 -5.198975e-01 +3.229176e-250
+9.995000e+01 -7.470794e-01 -8.165788e-01 +2.733438e-250
+9.996667e+01 -8.885847e-01 -9.274921e-01 +2.313806e-250
+9.998333e+01 -9.357881e-01 -1.190937e+00 +1.958594e-250
+1.000000e+02 -4.615774e-01 -4.025998e-01 +1.657914e-250
+1.000167e+02 -9.167317e-01 -1.020457e+00 +1.403394e-250
+1.000333e+02 -7.625233e-01 -9.146476e-01 +1.187947e-250
+1.000500e+02 -5.884769e-01 -5.474033e-01 +1.005576e-250
+1.000667e+02 -8.247160e-01 -8.747728e-01 +8.512016e-251
+1.000833e+02 -1.019307e+00 -1.145518e+00 +7.205266e-251
+1.001000e+02 -8.456803e-01 -1.039486e+00 +6.099126e-251
+1.001167e+02 -8.484204e-01 -1.261447e+00 +5.162799e-251
+1.001333e+02 -1.075067e+00 -1.256244e+00 +4.370215e-251
+1.001500e+02 -7.305405e-01 -8.424684e-01 +3.699307e-251
+1.001667e+02 -9.012375e-01 -8.167492e-01 +3.131396e-251
+1.001833e+02 -8.816864e-01 -8.931683e-01 +2.650669e-251
+1.002000e+02 -6.214601e-01 -8.396236e-01 +2.243743e-251
+1.002167e+02 -4.416908e-01 -8.508955e-01 +1.899287e-251
+1.002333e+02 -7.729208e-01 -9.579958e-01 +1.607712e-251
+1.002500e+02 -8.237521e-01 -1.058612e+00 +1.360899e-251
+1.002667e+02 -6.869838e-01 -1.002434e+00 +1.151976e-251
+1.002833e+02 -8.042996e-01 -1.171211e+00 +9.751267e-252
+1.003000e+02 -6.032972e-01 -1.158358e+00 +8.254269e-252
+1.003167e+02 -8.088188e-01 -1.452781e+00 +6.987088e-252
+1.003333e+02 -7.089514e-01 -1.303936e+00 +5.914443e-252
+1.003500e+02 -1.099323e-01 -4.305986e-01 +5.006468e-252
+1.003667e+02 -4.122146e-01 -4.633464e-01 +4.237883e-252
+1.003833e+02 -6.767239e-01 -7.792817e-01 +3.587291e-252
+1.004000e+02 -8.582203e-01 -9.969537e-01 +3.036576e-252
+1.004167e+02 -6.119192e-01 -8.535102e-01 +2.570406e-252
+1.004333e+02 -8.166582e-01 -1.115206e+00 +2.175802e-252
+1.004500e+02 -1.837288e-01 -6.401691e-01 +1.841777e-252
+1.004667e+02 -8.005381e-01 -1.154696e+00 +1.559030e-252
+1.004833e+02 -9.378343e-01 -1.276559e+00 +1.319691e-252
+1.005000e+02 -1.100818e+00 -1.634439e+00 +1.117094e-252
+1.005167e+02 -7.484654e-01 -1.185563e+00 +9.455996e-253
+1.005333e+02 -4.413399e-01 -8.578789e-01 +8.004328e-253
+1.005500e+02 -8.782726e-01 -1.255929e+00 +6.775517e-253
+1.005667e+02 -5.492756e-01 -6.424249e-01 +5.735352e-253
+1.005833e+02 -8.210272e-01 -6.333685e-01 +4.854870e-253
+1.006000e+02 -1.145525e+00 -1.132917e+00 +4.109559e-253
+1.006167e+02 -1.250692e+00 -8.828127e-01 +3.478667e-253
+1.006333e+02 -1.013503e+00 -6.619583e-01 +2.944628e-253
+1.006500e+02 -1.106400e+00 -7.850818e-01 +2.492574e-253
+1.006667e+02 -1.526983e+00 -1.177098e+00 +2.109918e-253
+1.006833e+02 -1.307128e+00 -9.589915e-01 +1.786007e-253
+1.007000e+02 -9.293181e-01 -4.820239e-01 +1.511822e-253
+1.007167e+02 -1.051649e+00 -5.766568e-01 +1.279730e-253
+1.007333e+02 -1.134584e+00 -8.028163e-01 +1.083268e-253
+1.007500e+02 -8.248777e-01 -3.998608e-01 +9.169666e-254
+1.007667e+02 -9.924313e-01 -6.481398e-01 +7.761954e-254
+1.007833e+02 -1.146429e+00 -9.402283e-01 +6.570353e-254
+1.008000e+02 -7.734596e-01 -7.921496e-01 +5.561683e-254
