# Supplementary material for: Visual motion perception as online hierarchical inference
Source: Nat Commun. 2022 Dec 1;13:7403. doi: 10.1038/s41467-022-34805-5 (PMC9715570; doi:10.1038/s41467-022-34805-5)
Supplement: Supplementary file 10 — Source Data [file 41467_2022_34805_MOESM10_ESM.zip › Figure_7d.txt]

# COLUMNS: | theta [rad] | speed [deg/sec] | Neuron response [spikes/sec] |
+0.000000e+00 +1.000000e-02 +9.329046e-69
+0.000000e+00 +2.909375e-01 +1.238063e-14
+0.000000e+00 +5.718750e-01 +1.251328e-08
+0.000000e+00 +8.528125e-01 +7.694858e-06
+0.000000e+00 +1.133750e+00 +3.372333e-04
+0.000000e+00 +1.414688e+00 +4.033580e-03
+0.000000e+00 +1.695625e+00 +2.282023e-02
+0.000000e+00 +1.976562e+00 +8.024325e-02
+0.000000e+00 +2.257500e+00 +2.043499e-01
+0.000000e+00 +2.538437e+00 +4.136613e-01
+0.000000e+00 +2.819375e+00 +7.069350e-01
+0.000000e+00 +3.100312e+00 +1.062480e+00
+0.000000e+00 +3.381250e+00 +1.445307e+00
+0.000000e+00 +3.662187e+00 +1.817028e+00
+0.000000e+00 +3.943125e+00 +2.144228e+00
+0.000000e+00 +4.224062e+00 +2.403341e+00
+0.000000e+00 +4.505000e+00 +2.582043e+00
+0.000000e+00 +4.785938e+00 +2.678148e+00
+0.000000e+00 +5.066875e+00 +2.697215e+00
+0.000000e+00 +5.347812e+00 +2.649792e+00
+0.000000e+00 +5.628750e+00 +2.548930e+00
+0.000000e+00 +5.909687e+00 +2.408240e+00
+0.000000e+00 +6.190625e+00 +2.240545e+00
+0.000000e+00 +6.471563e+00 +2.057092e+00
+0.000000e+00 +6.752500e+00 +1.867180e+00
+0.000000e+00 +7.033437e+00 +1.678100e+00
+0.000000e+00 +7.314375e+00 +1.495259e+00
+0.000000e+00 +7.595313e+00 +1.322419e+00
+0.000000e+00 +7.876250e+00 +1.161968e+00
+0.000000e+00 +8.157187e+00 +1.015207e+00
+0.000000e+00 +8.438125e+00 +8.826021e-01
+0.000000e+00 +8.719062e+00 +7.640100e-01
+0.000000e+00 +9.000000e+00 +6.588654e-01
+4.908739e-02 +1.000000e-02 +1.229771e-68
+4.908739e-02 +2.909375e-01 +1.632036e-14
+4.908739e-02 +5.718750e-01 +1.649523e-08
+4.908739e-02 +8.528125e-01 +1.014350e-05
+4.908739e-02 +1.133750e+00 +4.445468e-04
+4.908739e-02 +1.414688e+00 +5.317135e-03
+4.908739e-02 +1.695625e+00 +3.008202e-02
+4.908739e-02 +1.976562e+00 +1.057780e-01
+4.908739e-02 +2.257500e+00 +2.693777e-01
+4.908739e-02 +2.538437e+00 +5.452956e-01
+4.908739e-02 +2.819375e+00 +9.318940e-01
+4.908739e-02 +3.100312e+00 +1.400580e+00
+4.908739e-02 +3.381250e+00 +1.905229e+00
+4.908739e-02 +3.662187e+00 +2.395238e+00
+4.908739e-02 +3.943125e+00 +2.826559e+00
+4.908739e-02 +4.224062e+00 +3.168127e+00
+4.908739e-02 +4.505000e+00 +3.403693e+00
+4.908739e-02 +4.785938e+00 +3.530382e+00
+4.908739e-02 +5.066875e+00 +3.555516e+00
+4.908739e-02 +5.347812e+00 +3.493001e+00
+4.908739e-02 +5.628750e+00 +3.360044e+00
+4.908739e-02 +5.909687e+00 +3.174584e+00
+4.908739e-02 +6.190625e+00 +2.953525e+00
+4.908739e-02 +6.471563e+00 +2.711694e+00
+4.908739e-02 +6.752500e+00 +2.461349e+00
+4.908739e-02 +7.033437e+00 +2.212100e+00
+4.908739e-02 +7.314375e+00 +1.971077e+00
+4.908739e-02 +7.595313e+00 +1.743235e+00
+4.908739e-02 +7.876250e+00 +1.531727e+00
+4.908739e-02 +8.157187e+00 +1.338264e+00
+4.908739e-02 +8.438125e+00 +1.163461e+00
+4.908739e-02 +8.719062e+00 +1.007131e+00
+4.908739e-02 +9.000000e+00 +8.685279e-01
+9.817477e-02 +1.000000e-02 +1.597655e-68
+9.817477e-02 +2.909375e-01 +2.120257e-14
+9.817477e-02 +5.718750e-01 +2.142975e-08
+9.817477e-02 +8.528125e-01 +1.317790e-05
+9.817477e-02 +1.133750e+00 +5.775322e-04
+9.817477e-02 +1.414688e+00 +6.907746e-03
+9.817477e-02 +1.695625e+00 +3.908101e-02
+9.817477e-02 +1.976562e+00 +1.374214e-01
+9.817477e-02 +2.257500e+00 +3.499615e-01
+9.817477e-02 +2.538437e+00 +7.084197e-01
+9.817477e-02 +2.819375e+00 +1.210668e+00
+9.817477e-02 +3.100312e+00 +1.819561e+00
+9.817477e-02 +3.381250e+00 +2.475174e+00
+9.817477e-02 +3.662187e+00 +3.111769e+00
+9.817477e-02 +3.943125e+00 +3.672119e+00
+9.817477e-02 +4.224062e+00 +4.115866e+00
+9.817477e-02 +4.505000e+00 +4.421902e+00
+9.817477e-02 +4.785938e+00 +4.586489e+00
+9.817477e-02 +5.066875e+00 +4.619142e+00
+9.817477e-02 +5.347812e+00 +4.537926e+00
+9.817477e-02 +5.628750e+00 +4.365195e+00
+9.817477e-02 +5.909687e+00 +4.124254e+00
+9.817477e-02 +6.190625e+00 +3.837067e+00
+9.817477e-02 +6.471563e+00 +3.522893e+00
+9.817477e-02 +6.752500e+00 +3.197658e+00
+9.817477e-02 +7.033437e+00 +2.873846e+00
+9.817477e-02 +7.314375e+00 +2.560721e+00
+9.817477e-02 +7.595313e+00 +2.264721e+00
+9.817477e-02 +7.876250e+00 +1.989940e+00
+9.817477e-02 +8.157187e+00 +1.738603e+00
+9.817477e-02 +8.438125e+00 +1.511509e+00
+9.817477e-02 +8.719062e+00 +1.308413e+00
+9.817477e-02 +9.000000e+00 +1.128346e+00
+1.472622e-01 +1.000000e-02 +2.044276e-68
+1.472622e-01 +2.909375e-01 +2.712970e-14
+1.472622e-01 +5.718750e-01 +2.742038e-08
+1.472622e-01 +8.528125e-01 +1.686176e-05
+1.472622e-01 +1.133750e+00 +7.389801e-04
+1.472622e-01 +1.414688e+00 +8.838791e-03
+1.472622e-01 +1.695625e+00 +5.000602e-02
+1.472622e-01 +1.976562e+00 +1.758372e-01
+1.472622e-01 +2.257500e+00 +4.477925e-01
+1.472622e-01 +2.538437e+00 +9.064569e-01
+1.472622e-01 +2.819375e+00 +1.549108e+00
+1.472622e-01 +3.100312e+00 +2.328215e+00
+1.472622e-01 +3.381250e+00 +3.167104e+00
+1.472622e-01 +3.662187e+00 +3.981657e+00
+1.472622e-01 +3.943125e+00 +4.698652e+00
+1.472622e-01 +4.224062e+00 +5.266447e+00
+1.472622e-01 +4.505000e+00 +5.658035e+00
+1.472622e-01 +4.785938e+00 +5.868632e+00
+1.472622e-01 +5.066875e+00 +5.910413e+00
+1.472622e-01 +5.347812e+00 +5.806494e+00
+1.472622e-01 +5.628750e+00 +5.585476e+00
+1.472622e-01 +5.909687e+00 +5.277181e+00
+1.472622e-01 +6.190625e+00 +4.909711e+00
+1.472622e-01 +6.471563e+00 +4.507710e+00
+1.472622e-01 +6.752500e+00 +4.091556e+00
+1.472622e-01 +7.033437e+00 +3.677224e+00
+1.472622e-01 +7.314375e+00 +3.276565e+00
+1.472622e-01 +7.595313e+00 +2.897819e+00
+1.472622e-01 +7.876250e+00 +2.546224e+00
+1.472622e-01 +8.157187e+00 +2.224626e+00
+1.472622e-01 +8.438125e+00 +1.934048e+00
+1.472622e-01 +8.719062e+00 +1.674177e+00
+1.472622e-01 +9.000000e+00 +1.443773e+00
+1.963495e-01 +1.000000e-02 +2.574755e-68
+1.963495e-01 +2.909375e-01 +3.416973e-14
+1.963495e-01 +5.718750e-01 +3.453584e-08
+1.963495e-01 +8.528125e-01 +2.123730e-05
+1.963495e-01 +1.133750e+00 +9.307418e-04
+1.963495e-01 +1.414688e+00 +1.113241e-02
+1.963495e-01 +1.695625e+00 +6.298233e-02
+1.963495e-01 +1.976562e+00 +2.214661e-01
+1.963495e-01 +2.257500e+00 +5.639924e-01
+1.963495e-01 +2.538437e+00 +1.141678e+00
+1.963495e-01 +2.819375e+00 +1.951094e+00
+1.963495e-01 +3.100312e+00 +2.932376e+00
+1.963495e-01 +3.381250e+00 +3.988952e+00
+1.963495e-01 +3.662187e+00 +5.014878e+00
+1.963495e-01 +3.943125e+00 +5.917929e+00
+1.963495e-01 +4.224062e+00 +6.633064e+00
+1.963495e-01 +4.505000e+00 +7.126267e+00
+1.963495e-01 +4.785938e+00 +7.391512e+00
+1.963495e-01 +5.066875e+00 +7.444135e+00
+1.963495e-01 +5.347812e+00 +7.313250e+00
+1.963495e-01 +5.628750e+00 +7.034880e+00
+1.963495e-01 +5.909687e+00 +6.646583e+00
+1.963495e-01 +6.190625e+00 +6.183756e+00
+1.963495e-01 +6.471563e+00 +5.677438e+00
+1.963495e-01 +6.752500e+00 +5.153294e+00
+1.963495e-01 +7.033437e+00 +4.631445e+00
+1.963495e-01 +7.314375e+00 +4.126817e+00
+1.963495e-01 +7.595313e+00 +3.649788e+00
+1.963495e-01 +7.876250e+00 +3.206956e+00
+1.963495e-01 +8.157187e+00 +2.801905e+00
+1.963495e-01 +8.438125e+00 +2.435924e+00
+1.963495e-01 +8.719062e+00 +2.108617e+00
+1.963495e-01 +9.000000e+00 +1.818425e+00
+2.454369e-01 +1.000000e-02 +3.190296e-68
+2.454369e-01 +2.909375e-01 +4.233860e-14
+2.454369e-01 +5.718750e-01 +4.279224e-08
+2.454369e-01 +8.528125e-01 +2.631445e-05
+2.454369e-01 +1.133750e+00 +1.153252e-03
+2.454369e-01 +1.414688e+00 +1.379381e-02
+2.454369e-01 +1.695625e+00 +7.803936e-02
+2.454369e-01 +1.976562e+00 +2.744114e-01
+2.454369e-01 +2.257500e+00 +6.988247e-01
+2.454369e-01 +2.538437e+00 +1.414616e+00
+2.454369e-01 +2.819375e+00 +2.417537e+00
+2.454369e-01 +3.100312e+00 +3.633412e+00
+2.454369e-01 +3.381250e+00 +4.942581e+00
+2.454369e-01 +3.662187e+00 +6.213773e+00
+2.454369e-01 +3.943125e+00 +7.332714e+00
+2.454369e-01 +4.224062e+00 +8.218815e+00
+2.454369e-01 +4.505000e+00 +8.829927e+00
+2.454369e-01 +4.785938e+00 +9.158584e+00
+2.454369e-01 +5.066875e+00 +9.223787e+00
+2.454369e-01 +5.347812e+00 +9.061611e+00
+2.454369e-01 +5.628750e+00 +8.716691e+00
+2.454369e-01 +5.909687e+00 +8.235566e+00
+2.454369e-01 +6.190625e+00 +7.662092e+00
+2.454369e-01 +6.471563e+00 +7.034729e+00
+2.454369e-01 +6.752500e+00 +6.385280e+00
+2.454369e-01 +7.033437e+00 +5.738673e+00
+2.454369e-01 +7.314375e+00 +5.113405e+00
+2.454369e-01 +7.595313e+00 +4.522335e+00
+2.454369e-01 +7.876250e+00 +3.973635e+00
+2.454369e-01 +8.157187e+00 +3.471750e+00
+2.454369e-01 +8.438125e+00 +3.018274e+00
+2.454369e-01 +8.719062e+00 +2.612719e+00
+2.454369e-01 +9.000000e+00 +2.253152e+00
+2.945243e-01 +1.000000e-02 +3.886872e-68
+2.945243e-01 +2.909375e-01 +5.158290e-14
+2.945243e-01 +5.718750e-01 +5.213559e-08
+2.945243e-01 +8.528125e-01 +3.206000e-05
+2.945243e-01 +1.133750e+00 +1.405055e-03
+2.945243e-01 +1.414688e+00 +1.680558e-02
+2.945243e-01 +1.695625e+00 +9.507865e-02
+2.945243e-01 +1.976562e+00 +3.343270e-01
+2.945243e-01 +2.257500e+00 +8.514076e-01
+2.945243e-01 +2.538437e+00 +1.723487e+00
+2.945243e-01 +2.819375e+00 +2.945388e+00
+2.945243e-01 +3.100312e+00 +4.426739e+00
+2.945243e-01 +3.381250e+00 +6.021755e+00
+2.945243e-01 +3.662187e+00 +7.570501e+00
+2.945243e-01 +3.943125e+00 +8.933754e+00
+2.945243e-01 +4.224062e+00 +1.001333e+01
+2.945243e-01 +4.505000e+00 +1.075787e+01
+2.945243e-01 +4.785938e+00 +1.115829e+01
+2.945243e-01 +5.066875e+00 +1.123773e+01
+2.945243e-01 +5.347812e+00 +1.104014e+01
+2.945243e-01 +5.628750e+00 +1.061991e+01
+2.945243e-01 +5.909687e+00 +1.003374e+01
+2.945243e-01 +6.190625e+00 +9.335050e+00
+2.945243e-01 +6.471563e+00 +8.570707e+00
+2.945243e-01 +6.752500e+00 +7.779456e+00
+2.945243e-01 +7.033437e+00 +6.991668e+00
+2.945243e-01 +7.314375e+00 +6.229877e+00
+2.945243e-01 +7.595313e+00 +5.509751e+00
+2.945243e-01 +7.876250e+00 +4.841248e+00
+2.945243e-01 +8.157187e+00 +4.229780e+00
+2.945243e-01 +8.438125e+00 +3.677291e+00
+2.945243e-01 +8.719062e+00 +3.183186e+00
+2.945243e-01 +9.000000e+00 +2.745110e+00
+3.436117e-01 +1.000000e-02 +4.654116e-68
+3.436117e-01 +2.909375e-01 +6.176504e-14
+3.436117e-01 +5.718750e-01 +6.242682e-08
+3.436117e-01 +8.528125e-01 +3.838844e-05
+3.436117e-01 +1.133750e+00 +1.682404e-03
+3.436117e-01 +1.414688e+00 +2.012290e-02
+3.436117e-01 +1.695625e+00 +1.138466e-01
+3.436117e-01 +1.976562e+00 +4.003210e-01
+3.436117e-01 +2.257500e+00 +1.019470e+00
+3.436117e-01 +2.538437e+00 +2.063692e+00
+3.436117e-01 +2.819375e+00 +3.526788e+00
+3.436117e-01 +3.100312e+00 +5.300548e+00
+3.436117e-01 +3.381250e+00 +7.210411e+00
+3.436117e-01 +3.662187e+00 +9.064869e+00
+3.436117e-01 +3.943125e+00 +1.069722e+01
+3.436117e-01 +4.224062e+00 +1.198990e+01
+3.436117e-01 +4.505000e+00 +1.288141e+01
+3.436117e-01 +4.785938e+00 +1.336086e+01
+3.436117e-01 +5.066875e+00 +1.345598e+01
+3.436117e-01 +5.347812e+00 +1.321940e+01
+3.436117e-01 +5.628750e+00 +1.271622e+01
+3.436117e-01 +5.909687e+00 +1.201433e+01
+3.436117e-01 +6.190625e+00 +1.117773e+01
+3.436117e-01 +6.471563e+00 +1.026251e+01
+3.436117e-01 +6.752500e+00 +9.315070e+00
+3.436117e-01 +7.033437e+00 +8.371778e+00
+3.436117e-01 +7.314375e+00 +7.459615e+00
+3.436117e-01 +7.595313e+00 +6.597340e+00
+3.436117e-01 +7.876250e+00 +5.796879e+00
+3.436117e-01 +8.157187e+00 +5.064711e+00
+3.436117e-01 +8.438125e+00 +4.403164e+00
+3.436117e-01 +8.719062e+00 +3.811527e+00
+3.436117e-01 +9.000000e+00 +3.286977e+00
+3.926991e-01 +1.000000e-02 +5.474611e-68
+3.926991e-01 +2.909375e-01 +7.265388e-14
+3.926991e-01 +5.718750e-01 +7.343233e-08
+3.926991e-01 +8.528125e-01 +4.515612e-05
+3.926991e-01 +1.133750e+00 +1.979003e-03
+3.926991e-01 +1.414688e+00 +2.367046e-02
+3.926991e-01 +1.695625e+00 +1.339171e-01
+3.926991e-01 +1.976562e+00 +4.708955e-01
+3.926991e-01 +2.257500e+00 +1.199197e+00
+3.926991e-01 +2.538437e+00 +2.427509e+00
+3.926991e-01 +2.819375e+00 +4.148542e+00
+3.926991e-01 +3.100312e+00 +6.235006e+00
+3.926991e-01 +3.381250e+00 +8.481567e+00
+3.926991e-01 +3.662187e+00 +1.066296e+01
+3.926991e-01 +3.943125e+00 +1.258308e+01
+3.926991e-01 +4.224062e+00 +1.410365e+01
+3.926991e-01 +4.505000e+00 +1.515233e+01
+3.926991e-01 +4.785938e+00 +1.571631e+01
+3.926991e-01 +5.066875e+00 +1.582820e+01
+3.926991e-01 +5.347812e+00 +1.554990e+01
+3.926991e-01 +5.628750e+00 +1.495801e+01
+3.926991e-01 +5.909687e+00 +1.413239e+01
+3.926991e-01 +6.190625e+00 +1.314830e+01
+3.926991e-01 +6.471563e+00 +1.207173e+01
+3.926991e-01 +6.752500e+00 +1.095727e+01
+3.926991e-01 +7.033437e+00 +9.847677e+00
+3.926991e-01 +7.314375e+00 +8.774704e+00
+3.926991e-01 +7.595313e+00 +7.760416e+00
+3.926991e-01 +7.876250e+00 +6.818837e+00
+3.926991e-01 +8.157187e+00 +5.957592e+00
+3.926991e-01 +8.438125e+00 +5.179418e+00
+3.926991e-01 +8.719062e+00 +4.483478e+00
+3.926991e-01 +9.000000e+00 +3.866453e+00
+4.417865e-01 +1.000000e-02 +6.323807e-68
+4.417865e-01 +2.909375e-01 +8.392361e-14
+4.417865e-01 +5.718750e-01 +8.482281e-08
+4.417865e-01 +8.528125e-01 +5.216053e-05
+4.417865e-01 +1.133750e+00 +2.285977e-03
+4.417865e-01 +1.414688e+00 +2.734211e-02
+4.417865e-01 +1.695625e+00 +1.546897e-01
+4.417865e-01 +1.976562e+00 +5.439386e-01
+4.417865e-01 +2.257500e+00 +1.385211e+00
+4.417865e-01 +2.538437e+00 +2.804054e+00
+4.417865e-01 +2.819375e+00 +4.792045e+00
+4.417865e-01 +3.100312e+00 +7.202152e+00
+4.417865e-01 +3.381250e+00 +9.797189e+00
+4.417865e-01 +3.662187e+00 +1.231695e+01
+4.417865e-01 +3.943125e+00 +1.453491e+01
+4.417865e-01 +4.224062e+00 +1.629134e+01
+4.417865e-01 +4.505000e+00 +1.750269e+01
+4.417865e-01 +4.785938e+00 +1.815415e+01
+4.417865e-01 +5.066875e+00 +1.828340e+01
+4.417865e-01 +5.347812e+00 +1.796193e+01
+4.417865e-01 +5.628750e+00 +1.727823e+01
+4.417865e-01 +5.909687e+00 +1.632455e+01
+4.417865e-01 +6.190625e+00 +1.518781e+01
+4.417865e-01 +6.471563e+00 +1.394425e+01
+4.417865e-01 +6.752500e+00 +1.265691e+01
+4.417865e-01 +7.033437e+00 +1.137520e+01
+4.417865e-01 +7.314375e+00 +1.013580e+01
+4.417865e-01 +7.595313e+00 +8.964176e+00
+4.417865e-01 +7.876250e+00 +7.876544e+00
+4.417865e-01 +8.157187e+00 +6.881707e+00
+4.417865e-01 +8.438125e+00 +5.982826e+00
+4.417865e-01 +8.719062e+00 +5.178935e+00
+4.417865e-01 +9.000000e+00 +4.466199e+00
+4.908739e-01 +1.000000e-02 +7.170714e-68
+4.908739e-01 +2.909375e-01 +9.516297e-14
+4.908739e-01 +5.718750e-01 +9.618259e-08
+4.908739e-01 +8.528125e-01 +5.914605e-05
+4.908739e-01 +1.133750e+00 +2.592123e-03
+4.908739e-01 +1.414688e+00 +3.100386e-02
+4.908739e-01 +1.695625e+00 +1.754063e-01
+4.908739e-01 +1.976562e+00 +6.167848e-01
+4.908739e-01 +2.257500e+00 +1.570723e+00
+4.908739e-01 +2.538437e+00 +3.179583e+00
+4.908739e-01 +2.819375e+00 +5.433813e+00
+4.908739e-01 +3.100312e+00 +8.166690e+00
+4.908739e-01 +3.381250e+00 +1.110926e+01
+4.908739e-01 +3.662187e+00 +1.396648e+01
+4.908739e-01 +3.943125e+00 +1.648148e+01
+4.908739e-01 +4.224062e+00 +1.847314e+01
+4.908739e-01 +4.505000e+00 +1.984671e+01
+4.908739e-01 +4.785938e+00 +2.058542e+01
+4.908739e-01 +5.066875e+00 +2.073198e+01
+4.908739e-01 +5.347812e+00 +2.036746e+01
+4.908739e-01 +5.628750e+00 +1.959220e+01
+4.908739e-01 +5.909687e+00 +1.851079e+01
+4.908739e-01 +6.190625e+00 +1.722181e+01
+4.908739e-01 +6.471563e+00 +1.581171e+01
+4.908739e-01 +6.752500e+00 +1.435197e+01
+4.908739e-01 +7.033437e+00 +1.289861e+01
+4.908739e-01 +7.314375e+00 +1.149322e+01
+4.908739e-01 +7.595313e+00 +1.016469e+01
+4.908739e-01 +7.876250e+00 +8.931399e+00
+4.908739e-01 +8.157187e+00 +7.803330e+00
+4.908739e-01 +8.438125e+00 +6.784067e+00
+4.908739e-01 +8.719062e+00 +5.872516e+00
+4.908739e-01 +9.000000e+00 +5.064329e+00
+5.399612e-01 +1.000000e-02 +7.979454e-68
+5.399612e-01 +2.909375e-01 +1.058958e-13
+5.399612e-01 +5.718750e-01 +1.070304e-07
+5.399612e-01 +8.528125e-01 +6.581676e-05
+5.399612e-01 +1.133750e+00 +2.884472e-03
+5.399612e-01 +1.414688e+00 +3.450059e-02
+5.399612e-01 +1.695625e+00 +1.951893e-01
+5.399612e-01 +1.976562e+00 +6.863481e-01
+5.399612e-01 +2.257500e+00 +1.747875e+00
+5.399612e-01 +2.538437e+00 +3.538187e+00
+5.399612e-01 +2.819375e+00 +6.046658e+00
+5.399612e-01 +3.100312e+00 +9.087759e+00
+5.399612e-01 +3.381250e+00 +1.236221e+01
+5.399612e-01 +3.662187e+00 +1.554166e+01
+5.399612e-01 +3.943125e+00 +1.834032e+01
+5.399612e-01 +4.224062e+00 +2.055660e+01
+5.399612e-01 +4.505000e+00 +2.208510e+01
+5.399612e-01 +4.785938e+00 +2.290712e+01
+5.399612e-01 +5.066875e+00 +2.307020e+01
+5.399612e-01 +5.347812e+00 +2.266458e+01
+5.399612e-01 +5.628750e+00 +2.180188e+01
+5.399612e-01 +5.909687e+00 +2.059850e+01
+5.399612e-01 +6.190625e+00 +1.916415e+01
+5.399612e-01 +6.471563e+00 +1.759501e+01
+5.399612e-01 +6.752500e+00 +1.597063e+01
+5.399612e-01 +7.033437e+00 +1.435336e+01
+5.399612e-01 +7.314375e+00 +1.278947e+01
+5.399612e-01 +7.595313e+00 +1.131110e+01
+5.399612e-01 +7.876250e+00 +9.938714e+00
+5.399612e-01 +8.157187e+00 +8.683417e+00
+5.399612e-01 +8.438125e+00 +7.549199e+00
+5.399612e-01 +8.719062e+00 +6.534840e+00
+5.399612e-01 +9.000000e+00 +5.635502e+00
+5.890486e-01 +1.000000e-02 +8.711621e-68
+5.890486e-01 +2.909375e-01 +1.156124e-13
+5.890486e-01 +5.718750e-01 +1.168512e-07
+5.890486e-01 +8.528125e-01 +7.185588e-05
+5.890486e-01 +1.133750e+00 +3.149142e-03
+5.890486e-01 +1.414688e+00 +3.766625e-02
+5.890486e-01 +1.695625e+00 +2.130992e-01
+5.890486e-01 +1.976562e+00 +7.493250e-01
+5.890486e-01 +2.257500e+00 +1.908254e+00
+5.890486e-01 +2.538437e+00 +3.862839e+00
+5.890486e-01 +2.819375e+00 +6.601479e+00
+5.890486e-01 +3.100312e+00 +9.921621e+00
+5.890486e-01 +3.381250e+00 +1.349652e+01
+5.890486e-01 +3.662187e+00 +1.696772e+01
+5.890486e-01 +3.943125e+00 +2.002317e+01
+5.890486e-01 +4.224062e+00 +2.244281e+01
+5.890486e-01 +4.505000e+00 +2.411155e+01
+5.890486e-01 +4.785938e+00 +2.500900e+01
+5.890486e-01 +5.066875e+00 +2.518705e+01
+5.890486e-01 +5.347812e+00 +2.474420e+01
+5.890486e-01 +5.628750e+00 +2.380234e+01
+5.890486e-01 +5.909687e+00 +2.248855e+01
+5.890486e-01 +6.190625e+00 +2.092259e+01
+5.890486e-01 +6.471563e+00 +1.920947e+01
+5.890486e-01 +6.752500e+00 +1.743604e+01
+5.890486e-01 +7.033437e+00 +1.567038e+01
+5.890486e-01 +7.314375e+00 +1.396298e+01
+5.890486e-01 +7.595313e+00 +1.234897e+01
+5.890486e-01 +7.876250e+00 +1.085066e+01
+5.890486e-01 +8.157187e+00 +9.480178e+00
+5.890486e-01 +8.438125e+00 +8.241888e+00
+5.890486e-01 +8.719062e+00 +7.134455e+00
+5.890486e-01 +9.000000e+00 +6.152597e+00
+6.381360e-01 +1.000000e-02 +9.329279e-68
+6.381360e-01 +2.909375e-01 +1.238094e-13
+6.381360e-01 +5.718750e-01 +1.251360e-07
+6.381360e-01 +8.528125e-01 +7.695050e-05
+6.381360e-01 +1.133750e+00 +3.372417e-03
+6.381360e-01 +1.414688e+00 +4.033680e-02
+6.381360e-01 +1.695625e+00 +2.282080e-01
+6.381360e-01 +1.976562e+00 +8.024525e-01
+6.381360e-01 +2.257500e+00 +2.043550e+00
+6.381360e-01 +2.538437e+00 +4.136716e+00
+6.381360e-01 +2.819375e+00 +7.069527e+00
+6.381360e-01 +3.100312e+00 +1.062507e+01
+6.381360e-01 +3.381250e+00 +1.445343e+01
+6.381360e-01 +3.662187e+00 +1.817073e+01
+6.381360e-01 +3.943125e+00 +2.144282e+01
+6.381360e-01 +4.224062e+00 +2.403401e+01
+6.381360e-01 +4.505000e+00 +2.582107e+01
+6.381360e-01 +4.785938e+00 +2.678215e+01
+6.381360e-01 +5.066875e+00 +2.697282e+01
+6.381360e-01 +5.347812e+00 +2.649858e+01
+6.381360e-01 +5.628750e+00 +2.548994e+01
+6.381360e-01 +5.909687e+00 +2.408300e+01
+6.381360e-01 +6.190625e+00 +2.240601e+01
+6.381360e-01 +6.471563e+00 +2.057143e+01
+6.381360e-01 +6.752500e+00 +1.867227e+01
+6.381360e-01 +7.033437e+00 +1.678142e+01
+6.381360e-01 +7.314375e+00 +1.495297e+01
+6.381360e-01 +7.595313e+00 +1.322452e+01
+6.381360e-01 +7.876250e+00 +1.161997e+01
+6.381360e-01 +8.157187e+00 +1.015233e+01
+6.381360e-01 +8.438125e+00 +8.826242e+00
+6.381360e-01 +8.719062e+00 +7.640291e+00
+6.381360e-01 +9.000000e+00 +6.588819e+00
+6.872234e-01 +1.000000e-02 +9.798256e-68
+6.872234e-01 +2.909375e-01 +1.300332e-13
+6.872234e-01 +5.718750e-01 +1.314265e-07
+6.872234e-01 +8.528125e-01 +8.081875e-05
+6.872234e-01 +1.133750e+00 +3.541947e-03
+6.872234e-01 +1.414688e+00 +4.236451e-02
+6.872234e-01 +1.695625e+00 +2.396799e-01
+6.872234e-01 +1.976562e+00 +8.427913e-01
+6.872234e-01 +2.257500e+00 +2.146278e+00
+6.872234e-01 +2.538437e+00 +4.344667e+00
+6.872234e-01 +2.819375e+00 +7.424907e+00
+6.872234e-01 +3.100312e+00 +1.115918e+01
+6.872234e-01 +3.381250e+00 +1.517999e+01
+6.872234e-01 +3.662187e+00 +1.908417e+01
+6.872234e-01 +3.943125e+00 +2.252073e+01
+6.872234e-01 +4.224062e+00 +2.524219e+01
+6.872234e-01 +4.505000e+00 +2.711908e+01
+6.872234e-01 +4.785938e+00 +2.812847e+01
+6.872234e-01 +5.066875e+00 +2.832873e+01
+6.872234e-01 +5.347812e+00 +2.783064e+01
+6.872234e-01 +5.628750e+00 +2.677130e+01
+6.872234e-01 +5.909687e+00 +2.529364e+01
+6.872234e-01 +6.190625e+00 +2.353234e+01
+6.872234e-01 +6.471563e+00 +2.160554e+01
+6.872234e-01 +6.752500e+00 +1.961091e+01
+6.872234e-01 +7.033437e+00 +1.762501e+01
+6.872234e-01 +7.314375e+00 +1.570464e+01
+6.872234e-01 +7.595313e+00 +1.388930e+01
+6.872234e-01 +7.876250e+00 +1.220410e+01
+6.872234e-01 +8.157187e+00 +1.066268e+01
+6.872234e-01 +8.438125e+00 +9.269931e+00
+6.872234e-01 +8.719062e+00 +8.024363e+00
+6.872234e-01 +9.000000e+00 +6.920034e+00
+7.363108e-01 +1.000000e-02 +1.009136e-67
+7.363108e-01 +2.909375e-01 +1.339230e-13
+7.363108e-01 +5.718750e-01 +1.353580e-07
+7.363108e-01 +8.528125e-01 +8.323636e-05
+7.363108e-01 +1.133750e+00 +3.647901e-03
+7.363108e-01 +1.414688e+00 +4.363180e-02
+7.363108e-01 +1.695625e+00 +2.468497e-01
+7.363108e-01 +1.976562e+00 +8.680026e-01
+7.363108e-01 +2.257500e+00 +2.210482e+00
+7.363108e-01 +2.538437e+00 +4.474633e+00
+7.363108e-01 +2.819375e+00 +7.647016e+00
+7.363108e-01 +3.100312e+00 +1.149300e+01
+7.363108e-01 +3.381250e+00 +1.563409e+01
+7.363108e-01 +3.662187e+00 +1.965505e+01
+7.363108e-01 +3.943125e+00 +2.319442e+01
+7.363108e-01 +4.224062e+00 +2.599728e+01
+7.363108e-01 +4.505000e+00 +2.793032e+01
+7.363108e-01 +4.785938e+00 +2.896991e+01
+7.363108e-01 +5.066875e+00 +2.917615e+01
+7.363108e-01 +5.347812e+00 +2.866317e+01
+7.363108e-01 +5.628750e+00 +2.757214e+01
+7.363108e-01 +5.909687e+00 +2.605027e+01
+7.363108e-01 +6.190625e+00 +2.423629e+01
+7.363108e-01 +6.471563e+00 +2.225185e+01
+7.363108e-01 +6.752500e+00 +2.019755e+01
+7.363108e-01 +7.033437e+00 +1.815224e+01
+7.363108e-01 +7.314375e+00 +1.617443e+01
+7.363108e-01 +7.595313e+00 +1.430479e+01
+7.363108e-01 +7.876250e+00 +1.256918e+01
+7.363108e-01 +8.157187e+00 +1.098164e+01
+7.363108e-01 +8.438125e+00 +9.547232e+00
+7.363108e-01 +8.719062e+00 +8.264404e+00
+7.363108e-01 +9.000000e+00 +7.127041e+00
+7.853982e-01 +1.000000e-02 +1.019108e-67
+7.853982e-01 +2.909375e-01 +1.352464e-13
+7.853982e-01 +5.718750e-01 +1.366955e-07
+7.853982e-01 +8.528125e-01 +8.405887e-05
+7.853982e-01 +1.133750e+00 +3.683947e-03
+7.853982e-01 +1.414688e+00 +4.406295e-02
+7.853982e-01 +1.695625e+00 +2.492889e-01
+7.853982e-01 +1.976562e+00 +8.765798e-01
+7.853982e-01 +2.257500e+00 +2.232325e+00
+7.853982e-01 +2.538437e+00 +4.518849e+00
+7.853982e-01 +2.819375e+00 +7.722580e+00
+7.853982e-01 +3.100312e+00 +1.160657e+01
+7.853982e-01 +3.381250e+00 +1.578858e+01
+7.853982e-01 +3.662187e+00 +1.984927e+01
+7.853982e-01 +3.943125e+00 +2.342362e+01
+7.853982e-01 +4.224062e+00 +2.625418e+01
+7.853982e-01 +4.505000e+00 +2.820631e+01
+7.853982e-01 +4.785938e+00 +2.925617e+01
+7.853982e-01 +5.066875e+00 +2.946446e+01
+7.853982e-01 +5.347812e+00 +2.894640e+01
+7.853982e-01 +5.628750e+00 +2.784459e+01
+7.853982e-01 +5.909687e+00 +2.630769e+01
+7.853982e-01 +6.190625e+00 +2.447578e+01
+7.853982e-01 +6.471563e+00 +2.247174e+01
+7.853982e-01 +6.752500e+00 +2.039713e+01
+7.853982e-01 +7.033437e+00 +1.833162e+01
+7.853982e-01 +7.314375e+00 +1.633426e+01
+7.853982e-01 +7.595313e+00 +1.444614e+01
+7.853982e-01 +7.876250e+00 +1.269338e+01
+7.853982e-01 +8.157187e+00 +1.109016e+01
+7.853982e-01 +8.438125e+00 +9.641573e+00
+7.853982e-01 +8.719062e+00 +8.346069e+00
+7.853982e-01 +9.000000e+00 +7.197467e+00
+8.344855e-01 +1.000000e-02 +1.009136e-67
+8.344855e-01 +2.909375e-01 +1.339230e-13
+8.344855e-01 +5.718750e-01 +1.353580e-07
+8.344855e-01 +8.528125e-01 +8.323636e-05
+8.344855e-01 +1.133750e+00 +3.647901e-03
+8.344855e-01 +1.414688e+00 +4.363180e-02
+8.344855e-01 +1.695625e+00 +2.468497e-01
+8.344855e-01 +1.976562e+00 +8.680026e-01
+8.344855e-01 +2.257500e+00 +2.210482e+00
+8.344855e-01 +2.538437e+00 +4.474633e+00
+8.344855e-01 +2.819375e+00 +7.647016e+00
+8.344855e-01 +3.100312e+00 +1.149300e+01
+8.344855e-01 +3.381250e+00 +1.563409e+01
+8.344855e-01 +3.662187e+00 +1.965505e+01
+8.344855e-01 +3.943125e+00 +2.319442e+01
+8.344855e-01 +4.224062e+00 +2.599728e+01
+8.344855e-01 +4.505000e+00 +2.793032e+01
+8.344855e-01 +4.785938e+00 +2.896991e+01
+8.344855e-01 +5.066875e+00 +2.917615e+01
+8.344855e-01 +5.347812e+00 +2.866317e+01
+8.344855e-01 +5.628750e+00 +2.757214e+01
+8.344855e-01 +5.909687e+00 +2.605027e+01
+8.344855e-01 +6.190625e+00 +2.423629e+01
+8.344855e-01 +6.471563e+00 +2.225185e+01
+8.344855e-01 +6.752500e+00 +2.019755e+01
+8.344855e-01 +7.033437e+00 +1.815224e+01
+8.344855e-01 +7.314375e+00 +1.617443e+01
+8.344855e-01 +7.595313e+00 +1.430479e+01
+8.344855e-01 +7.876250e+00 +1.256918e+01
+8.344855e-01 +8.157187e+00 +1.098164e+01
+8.344855e-01 +8.438125e+00 +9.547232e+00
+8.344855e-01 +8.719062e+00 +8.264404e+00
+8.344855e-01 +9.000000e+00 +7.127041e+00
+8.835729e-01 +1.000000e-02 +9.798256e-68
+8.835729e-01 +2.909375e-01 +1.300332e-13
+8.835729e-01 +5.718750e-01 +1.314265e-07
+8.835729e-01 +8.528125e-01 +8.081875e-05
+8.835729e-01 +1.133750e+00 +3.541947e-03
+8.835729e-01 +1.414688e+00 +4.236451e-02
+8.835729e-01 +1.695625e+00 +2.396799e-01
+8.835729e-01 +1.976562e+00 +8.427913e-01
+8.835729e-01 +2.257500e+00 +2.146278e+00
+8.835729e-01 +2.538437e+00 +4.344667e+00
+8.835729e-01 +2.819375e+00 +7.424907e+00
+8.835729e-01 +3.100312e+00 +1.115918e+01
+8.835729e-01 +3.381250e+00 +1.517999e+01
+8.835729e-01 +3.662187e+00 +1.908417e+01
+8.835729e-01 +3.943125e+00 +2.252073e+01
+8.835729e-01 +4.224062e+00 +2.524219e+01
+8.835729e-01 +4.505000e+00 +2.711908e+01
+8.835729e-01 +4.785938e+00 +2.812847e+01
+8.835729e-01 +5.066875e+00 +2.832873e+01
+8.835729e-01 +5.347812e+00 +2.783064e+01
+8.835729e-01 +5.628750e+00 +2.677130e+01
+8.835729e-01 +5.909687e+00 +2.529364e+01
+8.835729e-01 +6.190625e+00 +2.353234e+01
+8.835729e-01 +6.471563e+00 +2.160554e+01
+8.835729e-01 +6.752500e+00 +1.961091e+01
+8.835729e-01 +7.033437e+00 +1.762501e+01
+8.835729e-01 +7.314375e+00 +1.570464e+01
+8.835729e-01 +7.595313e+00 +1.388930e+01
+8.835729e-01 +7.876250e+00 +1.220410e+01
+8.835729e-01 +8.157187e+00 +1.066268e+01
+8.835729e-01 +8.438125e+00 +9.269931e+00
+8.835729e-01 +8.719062e+00 +8.024363e+00
+8.835729e-01 +9.000000e+00 +6.920034e+00
+9.326603e-01 +1.000000e-02 +9.329279e-68
+9.326603e-01 +2.909375e-01 +1.238094e-13
+9.326603e-01 +5.718750e-01 +1.251360e-07
+9.326603e-01 +8.528125e-01 +7.695050e-05
+9.326603e-01 +1.133750e+00 +3.372417e-03
+9.326603e-01 +1.414688e+00 +4.033680e-02
+9.326603e-01 +1.695625e+00 +2.282080e-01
+9.326603e-01 +1.976562e+00 +8.024525e-01
+9.326603e-01 +2.257500e+00 +2.043550e+00
+9.326603e-01 +2.538437e+00 +4.136716e+00
+9.326603e-01 +2.819375e+00 +7.069527e+00
+9.326603e-01 +3.100312e+00 +1.062507e+01
+9.326603e-01 +3.381250e+00 +1.445343e+01
+9.326603e-01 +3.662187e+00 +1.817073e+01
+9.326603e-01 +3.943125e+00 +2.144282e+01
+9.326603e-01 +4.224062e+00 +2.403401e+01
+9.326603e-01 +4.505000e+00 +2.582107e+01
+9.326603e-01 +4.785938e+00 +2.678215e+01
+9.326603e-01 +5.066875e+00 +2.697282e+01
+9.326603e-01 +5.347812e+00 +2.649858e+01
+9.326603e-01 +5.628750e+00 +2.548994e+01
+9.326603e-01 +5.909687e+00 +2.408300e+01
+9.326603e-01 +6.190625e+00 +2.240601e+01
+9.326603e-01 +6.471563e+00 +2.057143e+01
+9.326603e-01 +6.752500e+00 +1.867227e+01
+9.326603e-01 +7.033437e+00 +1.678142e+01
+9.326603e-01 +7.314375e+00 +1.495297e+01
+9.326603e-01 +7.595313e+00 +1.322452e+01
+9.326603e-01 +7.876250e+00 +1.161997e+01
+9.326603e-01 +8.157187e+00 +1.015233e+01
+9.326603e-01 +8.438125e+00 +8.826242e+00
+9.326603e-01 +8.719062e+00 +7.640291e+00
+9.326603e-01 +9.000000e+00 +6.588819e+00
+9.817477e-01 +1.000000e-02 +8.711621e-68
+9.817477e-01 +2.909375e-01 +1.156124e-13
+9.817477e-01 +5.718750e-01 +1.168512e-07
+9.817477e-01 +8.528125e-01 +7.185588e-05
+9.817477e-01 +1.133750e+00 +3.149142e-03
+9.817477e-01 +1.414688e+00 +3.766625e-02
+9.817477e-01 +1.695625e+00 +2.130992e-01
+9.817477e-01 +1.976562e+00 +7.493250e-01
+9.817477e-01 +2.257500e+00 +1.908254e+00
+9.817477e-01 +2.538437e+00 +3.862839e+00
+9.817477e-01 +2.819375e+00 +6.601479e+00
+9.817477e-01 +3.100312e+00 +9.921621e+00
+9.817477e-01 +3.381250e+00 +1.349652e+01
+9.817477e-01 +3.662187e+00 +1.696772e+01
+9.817477e-01 +3.943125e+00 +2.002317e+01
+9.817477e-01 +4.224062e+00 +2.244281e+01
+9.817477e-01 +4.505000e+00 +2.411155e+01
+9.817477e-01 +4.785938e+00 +2.500900e+01
+9.817477e-01 +5.066875e+00 +2.518705e+01
+9.817477e-01 +5.347812e+00 +2.474420e+01
+9.817477e-01 +5.628750e+00 +2.380234e+01
+9.817477e-01 +5.909687e+00 +2.248855e+01
+9.817477e-01 +6.190625e+00 +2.092259e+01
+9.817477e-01 +6.471563e+00 +1.920947e+01
+9.817477e-01 +6.752500e+00 +1.743604e+01
+9.817477e-01 +7.033437e+00 +1.567038e+01
+9.817477e-01 +7.314375e+00 +1.396298e+01
+9.817477e-01 +7.595313e+00 +1.234897e+01
+9.817477e-01 +7.876250e+00 +1.085066e+01
+9.817477e-01 +8.157187e+00 +9.480178e+00
+9.817477e-01 +8.438125e+00 +8.241888e+00
+9.817477e-01 +8.719062e+00 +7.134455e+00
+9.817477e-01 +9.000000e+00 +6.152597e+00
+1.030835e+00 +1.000000e-02 +7.979454e-68
+1.030835e+00 +2.909375e-01 +1.058958e-13
+1.030835e+00 +5.718750e-01 +1.070304e-07
+1.030835e+00 +8.528125e-01 +6.581676e-05
+1.030835e+00 +1.133750e+00 +2.884472e-03
+1.030835e+00 +1.414688e+00 +3.450059e-02
+1.030835e+00 +1.695625e+00 +1.951893e-01
+1.030835e+00 +1.976562e+00 +6.863481e-01
+1.030835e+00 +2.257500e+00 +1.747875e+00
+1.030835e+00 +2.538437e+00 +3.538187e+00
+1.030835e+00 +2.819375e+00 +6.046658e+00
+1.030835e+00 +3.100312e+00 +9.087759e+00
+1.030835e+00 +3.381250e+00 +1.236221e+01
+1.030835e+00 +3.662187e+00 +1.554166e+01
+1.030835e+00 +3.943125e+00 +1.834032e+01
+1.030835e+00 +4.224062e+00 +2.055660e+01
+1.030835e+00 +4.505000e+00 +2.208510e+01
+1.030835e+00 +4.785938e+00 +2.290712e+01
+1.030835e+00 +5.066875e+00 +2.307020e+01
+1.030835e+00 +5.347812e+00 +2.266458e+01
+1.030835e+00 +5.628750e+00 +2.180188e+01
+1.030835e+00 +5.909687e+00 +2.059850e+01
+1.030835e+00 +6.190625e+00 +1.916415e+01
+1.030835e+00 +6.471563e+00 +1.759501e+01
+1.030835e+00 +6.752500e+00 +1.597063e+01
+1.030835e+00 +7.033437e+00 +1.435336e+01
+1.030835e+00 +7.314375e+00 +1.278947e+01
+1.030835e+00 +7.595313e+00 +1.131110e+01
+1.030835e+00 +7.876250e+00 +9.938714e+00
+1.030835e+00 +8.157187e+00 +8.683417e+00
+1.030835e+00 +8.438125e+00 +7.549199e+00
+1.030835e+00 +8.719062e+00 +6.534840e+00
+1.030835e+00 +9.000000e+00 +5.635502e+00
+1.079922e+00 +1.000000e-02 +7.170714e-68
+1.079922e+00 +2.909375e-01 +9.516297e-14
+1.079922e+00 +5.718750e-01 +9.618259e-08
+1.079922e+00 +8.528125e-01 +5.914605e-05
+1.079922e+00 +1.133750e+00 +2.592123e-03
+1.079922e+00 +1.414688e+00 +3.100386e-02
+1.079922e+00 +1.695625e+00 +1.754063e-01
+1.079922e+00 +1.976562e+00 +6.167848e-01
+1.079922e+00 +2.257500e+00 +1.570723e+00
+1.079922e+00 +2.538437e+00 +3.179583e+00
+1.079922e+00 +2.819375e+00 +5.433813e+00
+1.079922e+00 +3.100312e+00 +8.166690e+00
+1.079922e+00 +3.381250e+00 +1.110926e+01
+1.079922e+00 +3.662187e+00 +1.396648e+01
+1.079922e+00 +3.943125e+00 +1.648148e+01
+1.079922e+00 +4.224062e+00 +1.847314e+01
+1.079922e+00 +4.505000e+00 +1.984671e+01
+1.079922e+00 +4.785938e+00 +2.058542e+01
+1.079922e+00 +5.066875e+00 +2.073198e+01
+1.079922e+00 +5.347812e+00 +2.036746e+01
+1.079922e+00 +5.628750e+00 +1.959220e+01
+1.079922e+00 +5.909687e+00 +1.851079e+01
+1.079922e+00 +6.190625e+00 +1.722181e+01
+1.079922e+00 +6.471563e+00 +1.581171e+01
+1.079922e+00 +6.752500e+00 +1.435197e+01
+1.079922e+00 +7.033437e+00 +1.289861e+01
+1.079922e+00 +7.314375e+00 +1.149322e+01
+1.079922e+00 +7.595313e+00 +1.016469e+01
+1.079922e+00 +7.876250e+00 +8.931399e+00
+1.079922e+00 +8.157187e+00 +7.803330e+00
+1.079922e+00 +8.438125e+00 +6.784067e+00
+1.079922e+00 +8.719062e+00 +5.872516e+00
+1.079922e+00 +9.000000e+00 +5.064329e+00
+1.129010e+00 +1.000000e-02 +6.323807e-68
+1.129010e+00 +2.909375e-01 +8.392361e-14
+1.129010e+00 +5.718750e-01 +8.482281e-08
+1.129010e+00 +8.528125e-01 +5.216053e-05
+1.129010e+00 +1.133750e+00 +2.285977e-03
+1.129010e+00 +1.414688e+00 +2.734211e-02
+1.129010e+00 +1.695625e+00 +1.546897e-01
+1.129010e+00 +1.976562e+00 +5.439386e-01
+1.129010e+00 +2.257500e+00 +1.385211e+00
+1.129010e+00 +2.538437e+00 +2.804054e+00
+1.129010e+00 +2.819375e+00 +4.792045e+00
+1.129010e+00 +3.100312e+00 +7.202152e+00
+1.129010e+00 +3.381250e+00 +9.797189e+00
+1.129010e+00 +3.662187e+00 +1.231695e+01
+1.129010e+00 +3.943125e+00 +1.453491e+01
+1.129010e+00 +4.224062e+00 +1.629134e+01
+1.129010e+00 +4.505000e+00 +1.750269e+01
+1.129010e+00 +4.785938e+00 +1.815415e+01
+1.129010e+00 +5.066875e+00 +1.828340e+01
+1.129010e+00 +5.347812e+00 +1.796193e+01
+1.129010e+00 +5.628750e+00 +1.727823e+01
+1.129010e+00 +5.909687e+00 +1.632455e+01
+1.129010e+00 +6.190625e+00 +1.518781e+01
+1.129010e+00 +6.471563e+00 +1.394425e+01
+1.129010e+00 +6.752500e+00 +1.265691e+01
+1.129010e+00 +7.033437e+00 +1.137520e+01
+1.129010e+00 +7.314375e+00 +1.013580e+01
+1.129010e+00 +7.595313e+00 +8.964176e+00
+1.129010e+00 +7.876250e+00 +7.876544e+00
+1.129010e+00 +8.157187e+00 +6.881707e+00
+1.129010e+00 +8.438125e+00 +5.982826e+00
+1.129010e+00 +8.719062e+00 +5.178935e+00
+1.129010e+00 +9.000000e+00 +4.466199e+00
+1.178097e+00 +1.000000e-02 +5.474611e-68
+1.178097e+00 +2.909375e-01 +7.265388e-14
+1.178097e+00 +5.718750e-01 +7.343233e-08
+1.178097e+00 +8.528125e-01 +4.515612e-05
+1.178097e+00 +1.133750e+00 +1.979003e-03
+1.178097e+00 +1.414688e+00 +2.367046e-02
+1.178097e+00 +1.695625e+00 +1.339171e-01
+1.178097e+00 +1.976562e+00 +4.708955e-01
+1.178097e+00 +2.257500e+00 +1.199197e+00
+1.178097e+00 +2.538437e+00 +2.427509e+00
+1.178097e+00 +2.819375e+00 +4.148542e+00
+1.178097e+00 +3.100312e+00 +6.235006e+00
+1.178097e+00 +3.381250e+00 +8.481567e+00
+1.178097e+00 +3.662187e+00 +1.066296e+01
+1.178097e+00 +3.943125e+00 +1.258308e+01
+1.178097e+00 +4.224062e+00 +1.410365e+01
+1.178097e+00 +4.505000e+00 +1.515233e+01
+1.178097e+00 +4.785938e+00 +1.571631e+01
+1.178097e+00 +5.066875e+00 +1.582820e+01
+1.178097e+00 +5.347812e+00 +1.554990e+01
+1.178097e+00 +5.628750e+00 +1.495801e+01
+1.178097e+00 +5.909687e+00 +1.413239e+01
+1.178097e+00 +6.190625e+00 +1.314830e+01
+1.178097e+00 +6.471563e+00 +1.207173e+01
+1.178097e+00 +6.752500e+00 +1.095727e+01
+1.178097e+00 +7.033437e+00 +9.847677e+00
+1.178097e+00 +7.314375e+00 +8.774704e+00
+1.178097e+00 +7.595313e+00 +7.760416e+00
+1.178097e+00 +7.876250e+00 +6.818837e+00
+1.178097e+00 +8.157187e+00 +5.957592e+00
+1.178097e+00 +8.438125e+00 +5.179418e+00
+1.178097e+00 +8.719062e+00 +4.483478e+00
+1.178097e+00 +9.000000e+00 +3.866453e+00
+1.227185e+00 +1.000000e-02 +4.654116e-68
+1.227185e+00 +2.909375e-01 +6.176504e-14
+1.227185e+00 +5.718750e-01 +6.242682e-08
+1.227185e+00 +8.528125e-01 +3.838844e-05
+1.227185e+00 +1.133750e+00 +1.682404e-03
+1.227185e+00 +1.414688e+00 +2.012290e-02
+1.227185e+00 +1.695625e+00 +1.138466e-01
+1.227185e+00 +1.976562e+00 +4.003210e-01
+1.227185e+00 +2.257500e+00 +1.019470e+00
+1.227185e+00 +2.538437e+00 +2.063692e+00
+1.227185e+00 +2.819375e+00 +3.526788e+00
+1.227185e+00 +3.100312e+00 +5.300548e+00
+1.227185e+00 +3.381250e+00 +7.210411e+00
+1.227185e+00 +3.662187e+00 +9.064869e+00
+1.227185e+00 +3.943125e+00 +1.069722e+01
+1.227185e+00 +4.224062e+00 +1.198990e+01
+1.227185e+00 +4.505000e+00 +1.288141e+01
+1.227185e+00 +4.785938e+00 +1.336086e+01
+1.227185e+00 +5.066875e+00 +1.345598e+01
+1.227185e+00 +5.347812e+00 +1.321940e+01
+1.227185e+00 +5.628750e+00 +1.271622e+01
+1.227185e+00 +5.909687e+00 +1.201433e+01
+1.227185e+00 +6.190625e+00 +1.117773e+01
+1.227185e+00 +6.471563e+00 +1.026251e+01
+1.227185e+00 +6.752500e+00 +9.315070e+00
+1.227185e+00 +7.033437e+00 +8.371778e+00
+1.227185e+00 +7.314375e+00 +7.459615e+00
+1.227185e+00 +7.595313e+00 +6.597340e+00
+1.227185e+00 +7.876250e+00 +5.796879e+00
+1.227185e+00 +8.157187e+00 +5.064711e+00
+1.227185e+00 +8.438125e+00 +4.403164e+00
+1.227185e+00 +8.719062e+00 +3.811527e+00
+1.227185e+00 +9.000000e+00 +3.286977e+00
+1.276272e+00 +1.000000e-02 +3.886872e-68
+1.276272e+00 +2.909375e-01 +5.158290e-14
+1.276272e+00 +5.718750e-01 +5.213559e-08
+1.276272e+00 +8.528125e-01 +3.206000e-05
+1.276272e+00 +1.133750e+00 +1.405055e-03
+1.276272e+00 +1.414688e+00 +1.680558e-02
+1.276272e+00 +1.695625e+00 +9.507865e-02
+1.276272e+00 +1.976562e+00 +3.343270e-01
+1.276272e+00 +2.257500e+00 +8.514076e-01
+1.276272e+00 +2.538437e+00 +1.723487e+00
+1.276272e+00 +2.819375e+00 +2.945388e+00
+1.276272e+00 +3.100312e+00 +4.426739e+00
+1.276272e+00 +3.381250e+00 +6.021755e+00
+1.276272e+00 +3.662187e+00 +7.570501e+00
+1.276272e+00 +3.943125e+00 +8.933754e+00
+1.276272e+00 +4.224062e+00 +1.001333e+01
+1.276272e+00 +4.505000e+00 +1.075787e+01
+1.276272e+00 +4.785938e+00 +1.115829e+01
+1.276272e+00 +5.066875e+00 +1.123773e+01
+1.276272e+00 +5.347812e+00 +1.104014e+01
+1.276272e+00 +5.628750e+00 +1.061991e+01
+1.276272e+00 +5.909687e+00 +1.003374e+01
+1.276272e+00 +6.190625e+00 +9.335050e+00
+1.276272e+00 +6.471563e+00 +8.570707e+00
+1.276272e+00 +6.752500e+00 +7.779456e+00
+1.276272e+00 +7.033437e+00 +6.991668e+00
+1.276272e+00 +7.314375e+00 +6.229877e+00
+1.276272e+00 +7.595313e+00 +5.509751e+00
+1.276272e+00 +7.876250e+00 +4.841248e+00
+1.276272e+00 +8.157187e+00 +4.229780e+00
+1.276272e+00 +8.438125e+00 +3.677291e+00
+1.276272e+00 +8.719062e+00 +3.183186e+00
+1.276272e+00 +9.000000e+00 +2.745110e+00
+1.325359e+00 +1.000000e-02 +3.190296e-68
+1.325359e+00 +2.909375e-01 +4.233860e-14
+1.325359e+00 +5.718750e-01 +4.279224e-08
+1.325359e+00 +8.528125e-01 +2.631445e-05
+1.325359e+00 +1.133750e+00 +1.153252e-03
+1.325359e+00 +1.414688e+00 +1.379381e-02
+1.325359e+00 +1.695625e+00 +7.803936e-02
+1.325359e+00 +1.976562e+00 +2.744114e-01
+1.325359e+00 +2.257500e+00 +6.988247e-01
+1.325359e+00 +2.538437e+00 +1.414616e+00
+1.325359e+00 +2.819375e+00 +2.417537e+00
+1.325359e+00 +3.100312e+00 +3.633412e+00
+1.325359e+00 +3.381250e+00 +4.942581e+00
+1.325359e+00 +3.662187e+00 +6.213773e+00
+1.325359e+00 +3.943125e+00 +7.332714e+00
+1.325359e+00 +4.224062e+00 +8.218815e+00
+1.325359e+00 +4.505000e+00 +8.829927e+00
+1.325359e+00 +4.785938e+00 +9.158584e+00
+1.325359e+00 +5.066875e+00 +9.223787e+00
+1.325359e+00 +5.347812e+00 +9.061611e+00
+1.325359e+00 +5.628750e+00 +8.716691e+00
+1.325359e+00 +5.909687e+00 +8.235566e+00
+1.325359e+00 +6.190625e+00 +7.662092e+00
+1.325359e+00 +6.471563e+00 +7.034729e+00
+1.325359e+00 +6.752500e+00 +6.385280e+00
+1.325359e+00 +7.033437e+00 +5.738673e+00
+1.325359e+00 +7.314375e+00 +5.113405e+00
+1.325359e+00 +7.595313e+00 +4.522335e+00
+1.325359e+00 +7.876250e+00 +3.973635e+00
+1.325359e+00 +8.157187e+00 +3.471750e+00
+1.325359e+00 +8.438125e+00 +3.018274e+00
+1.325359e+00 +8.719062e+00 +2.612719e+00
+1.325359e+00 +9.000000e+00 +2.253152e+00
+1.374447e+00 +1.000000e-02 +2.574755e-68
+1.374447e+00 +2.909375e-01 +3.416973e-14
+1.374447e+00 +5.718750e-01 +3.453584e-08
+1.374447e+00 +8.528125e-01 +2.123730e-05
+1.374447e+00 +1.133750e+00 +9.307418e-04
+1.374447e+00 +1.414688e+00 +1.113241e-02
+1.374447e+00 +1.695625e+00 +6.298233e-02
+1.374447e+00 +1.976562e+00 +2.214661e-01
+1.374447e+00 +2.257500e+00 +5.639924e-01
+1.374447e+00 +2.538437e+00 +1.141678e+00
+1.374447e+00 +2.819375e+00 +1.951094e+00
+1.374447e+00 +3.100312e+00 +2.932376e+00
+1.374447e+00 +3.381250e+00 +3.988952e+00
+1.374447e+00 +3.662187e+00 +5.014878e+00
+1.374447e+00 +3.943125e+00 +5.917929e+00
+1.374447e+00 +4.224062e+00 +6.633064e+00
+1.374447e+00 +4.505000e+00 +7.126267e+00
+1.374447e+00 +4.785938e+00 +7.391512e+00
+1.374447e+00 +5.066875e+00 +7.444135e+00
+1.374447e+00 +5.347812e+00 +7.313250e+00
+1.374447e+00 +5.628750e+00 +7.034880e+00
+1.374447e+00 +5.909687e+00 +6.646583e+00
+1.374447e+00 +6.190625e+00 +6.183756e+00
+1.374447e+00 +6.471563e+00 +5.677438e+00
+1.374447e+00 +6.752500e+00 +5.153294e+00
+1.374447e+00 +7.033437e+00 +4.631445e+00
+1.374447e+00 +7.314375e+00 +4.126817e+00
+1.374447e+00 +7.595313e+00 +3.649788e+00
+1.374447e+00 +7.876250e+00 +3.206956e+00
+1.374447e+00 +8.157187e+00 +2.801905e+00
+1.374447e+00 +8.438125e+00 +2.435924e+00
+1.374447e+00 +8.719062e+00 +2.108617e+00
+1.374447e+00 +9.000000e+00 +1.818425e+00
+1.423534e+00 +1.000000e-02 +2.044276e-68
+1.423534e+00 +2.909375e-01 +2.712970e-14
+1.423534e+00 +5.718750e-01 +2.742038e-08
+1.423534e+00 +8.528125e-01 +1.686176e-05
+1.423534e+00 +1.133750e+00 +7.389801e-04
+1.423534e+00 +1.414688e+00 +8.838791e-03
+1.423534e+00 +1.695625e+00 +5.000602e-02
+1.423534e+00 +1.976562e+00 +1.758372e-01
+1.423534e+00 +2.257500e+00 +4.477925e-01
+1.423534e+00 +2.538437e+00 +9.064569e-01
+1.423534e+00 +2.819375e+00 +1.549108e+00
+1.423534e+00 +3.100312e+00 +2.328215e+00
+1.423534e+00 +3.381250e+00 +3.167104e+00
+1.423534e+00 +3.662187e+00 +3.981657e+00
+1.423534e+00 +3.943125e+00 +4.698652e+00
+1.423534e+00 +4.224062e+00 +5.266447e+00
+1.423534e+00 +4.505000e+00 +5.658035e+00
+1.423534e+00 +4.785938e+00 +5.868632e+00
+1.423534e+00 +5.066875e+00 +5.910413e+00
+1.423534e+00 +5.347812e+00 +5.806494e+00
+1.423534e+00 +5.628750e+00 +5.585476e+00
+1.423534e+00 +5.909687e+00 +5.277181e+00
+1.423534e+00 +6.190625e+00 +4.909711e+00
+1.423534e+00 +6.471563e+00 +4.507710e+00
+1.423534e+00 +6.752500e+00 +4.091556e+00
+1.423534e+00 +7.033437e+00 +3.677224e+00
+1.423534e+00 +7.314375e+00 +3.276565e+00
+1.423534e+00 +7.595313e+00 +2.897819e+00
+1.423534e+00 +7.876250e+00 +2.546224e+00
+1.423534e+00 +8.157187e+00 +2.224626e+00
+1.423534e+00 +8.438125e+00 +1.934048e+00
+1.423534e+00 +8.719062e+00 +1.674177e+00
+1.423534e+00 +9.000000e+00 +1.443773e+00
+1.472622e+00 +1.000000e-02 +1.597655e-68
+1.472622e+00 +2.909375e-01 +2.120257e-14
+1.472622e+00 +5.718750e-01 +2.142975e-08
+1.472622e+00 +8.528125e-01 +1.317790e-05
+1.472622e+00 +1.133750e+00 +5.775322e-04
+1.472622e+00 +1.414688e+00 +6.907746e-03
+1.472622e+00 +1.695625e+00 +3.908101e-02
+1.472622e+00 +1.976562e+00 +1.374214e-01
+1.472622e+00 +2.257500e+00 +3.499615e-01
+1.472622e+00 +2.538437e+00 +7.084197e-01
+1.472622e+00 +2.819375e+00 +1.210668e+00
+1.472622e+00 +3.100312e+00 +1.819561e+00
+1.472622e+00 +3.381250e+00 +2.475174e+00
+1.472622e+00 +3.662187e+00 +3.111769e+00
+1.472622e+00 +3.943125e+00 +3.672119e+00
+1.472622e+00 +4.224062e+00 +4.115866e+00
+1.472622e+00 +4.505000e+00 +4.421902e+00
+1.472622e+00 +4.785938e+00 +4.586489e+00
+1.472622e+00 +5.066875e+00 +4.619142e+00
+1.472622e+00 +5.347812e+00 +4.537926e+00
+1.472622e+00 +5.628750e+00 +4.365195e+00
+1.472622e+00 +5.909687e+00 +4.124254e+00
+1.472622e+00 +6.190625e+00 +3.837067e+00
+1.472622e+00 +6.471563e+00 +3.522893e+00
+1.472622e+00 +6.752500e+00 +3.197658e+00
+1.472622e+00 +7.033437e+00 +2.873846e+00
+1.472622e+00 +7.314375e+00 +2.560721e+00
+1.472622e+00 +7.595313e+00 +2.264721e+00
+1.472622e+00 +7.876250e+00 +1.989940e+00
+1.472622e+00 +8.157187e+00 +1.738603e+00
+1.472622e+00 +8.438125e+00 +1.511509e+00
+1.472622e+00 +8.719062e+00 +1.308413e+00
+1.472622e+00 +9.000000e+00 +1.128346e+00
+1.521709e+00 +1.000000e-02 +1.229771e-68
+1.521709e+00 +2.909375e-01 +1.632036e-14
+1.521709e+00 +5.718750e-01 +1.649523e-08
+1.521709e+00 +8.528125e-01 +1.014350e-05
+1.521709e+00 +1.133750e+00 +4.445468e-04
+1.521709e+00 +1.414688e+00 +5.317135e-03
+1.521709e+00 +1.695625e+00 +3.008202e-02
+1.521709e+00 +1.976562e+00 +1.057780e-01
+1.521709e+00 +2.257500e+00 +2.693777e-01
+1.521709e+00 +2.538437e+00 +5.452956e-01
+1.521709e+00 +2.819375e+00 +9.318940e-01
+1.521709e+00 +3.100312e+00 +1.400580e+00
+1.521709e+00 +3.381250e+00 +1.905229e+00
+1.521709e+00 +3.662187e+00 +2.395238e+00
+1.521709e+00 +3.943125e+00 +2.826559e+00
+1.521709e+00 +4.224062e+00 +3.168127e+00
+1.521709e+00 +4.505000e+00 +3.403693e+00
+1.521709e+00 +4.785938e+00 +3.530382e+00
+1.521709e+00 +5.066875e+00 +3.555516e+00
+1.521709e+00 +5.347812e+00 +3.493001e+00
+1.521709e+00 +5.628750e+00 +3.360044e+00
+1.521709e+00 +5.909687e+00 +3.174584e+00
+1.521709e+00 +6.190625e+00 +2.953525e+00
+1.521709e+00 +6.471563e+00 +2.711694e+00
+1.521709e+00 +6.752500e+00 +2.461349e+00
+1.521709e+00 +7.033437e+00 +2.212100e+00
+1.521709e+00 +7.314375e+00 +1.971077e+00
+1.521709e+00 +7.595313e+00 +1.743235e+00
+1.521709e+00 +7.876250e+00 +1.531727e+00
+1.521709e+00 +8.157187e+00 +1.338264e+00
+1.521709e+00 +8.438125e+00 +1.163461e+00
+1.521709e+00 +8.719062e+00 +1.007131e+00
+1.521709e+00 +9.000000e+00 +8.685279e-01
+1.570796e+00 +1.000000e-02 +9.329046e-69
+1.570796e+00 +2.909375e-01 +1.238063e-14
+1.570796e+00 +5.718750e-01 +1.251328e-08
+1.570796e+00 +8.528125e-01 +7.694858e-06
+1.570796e+00 +1.133750e+00 +3.372333e-04
+1.570796e+00 +1.414688e+00 +4.033580e-03
+1.570796e+00 +1.695625e+00 +2.282023e-02
+1.570796e+00 +1.976562e+00 +8.024325e-02
+1.570796e+00 +2.257500e+00 +2.043499e-01
+1.570796e+00 +2.538437e+00 +4.136613e-01
+1.570796e+00 +2.819375e+00 +7.069350e-01
+1.570796e+00 +3.100312e+00 +1.062480e+00
+1.570796e+00 +3.381250e+00 +1.445307e+00
+1.570796e+00 +3.662187e+00 +1.817028e+00
+1.570796e+00 +3.943125e+00 +2.144228e+00
+1.570796e+00 +4.224062e+00 +2.403341e+00
+1.570796e+00 +4.505000e+00 +2.582043e+00
+1.570796e+00 +4.785938e+00 +2.678148e+00
+1.570796e+00 +5.066875e+00 +2.697215e+00
+1.570796e+00 +5.347812e+00 +2.649792e+00
+1.570796e+00 +5.628750e+00 +2.548930e+00
+1.570796e+00 +5.909687e+00 +2.408240e+00
+1.570796e+00 +6.190625e+00 +2.240545e+00
+1.570796e+00 +6.471563e+00 +2.057092e+00
+1.570796e+00 +6.752500e+00 +1.867180e+00
+1.570796e+00 +7.033437e+00 +1.678100e+00
+1.570796e+00 +7.314375e+00 +1.495259e+00
+1.570796e+00 +7.595313e+00 +1.322419e+00
+1.570796e+00 +7.876250e+00 +1.161968e+00
+1.570796e+00 +8.157187e+00 +1.015207e+00
+1.570796e+00 +8.438125e+00 +8.826021e-01
+1.570796e+00 +8.719062e+00 +7.640100e-01
+1.570796e+00 +9.000000e+00 +6.588654e-01
+1.619884e+00 +1.000000e-02 +6.979285e-69
+1.619884e+00 +2.909375e-01 +9.262250e-15
+1.619884e+00 +5.718750e-01 +9.361490e-09
+1.619884e+00 +8.528125e-01 +5.756709e-06
+1.619884e+00 +1.133750e+00 +2.522924e-04
+1.619884e+00 +1.414688e+00 +3.017618e-03
+1.619884e+00 +1.695625e+00 +1.707237e-02
+1.619884e+00 +1.976562e+00 +6.003191e-02
+1.619884e+00 +2.257500e+00 +1.528791e-01
+1.619884e+00 +2.538437e+00 +3.094700e-01
+1.619884e+00 +2.819375e+00 +5.288752e-01
+1.619884e+00 +3.100312e+00 +7.948672e-01
+1.619884e+00 +3.381250e+00 +1.081269e+00
+1.619884e+00 +3.662187e+00 +1.359363e+00
+1.619884e+00 +3.943125e+00 +1.604149e+00
+1.619884e+00 +4.224062e+00 +1.797998e+00
+1.619884e+00 +4.505000e+00 +1.931688e+00
+1.619884e+00 +4.785938e+00 +2.003587e+00
+1.619884e+00 +5.066875e+00 +2.017852e+00
+1.619884e+00 +5.347812e+00 +1.982373e+00
+1.619884e+00 +5.628750e+00 +1.906916e+00
+1.619884e+00 +5.909687e+00 +1.801662e+00
+1.619884e+00 +6.190625e+00 +1.676206e+00
+1.619884e+00 +6.471563e+00 +1.538960e+00
+1.619884e+00 +6.752500e+00 +1.396883e+00
+1.619884e+00 +7.033437e+00 +1.255427e+00
+1.619884e+00 +7.314375e+00 +1.118640e+00
+1.619884e+00 +7.595313e+00 +9.893334e-01
+1.619884e+00 +7.876250e+00 +8.692966e-01
+1.619884e+00 +8.157187e+00 +7.595012e-01
+1.619884e+00 +8.438125e+00 +6.602960e-01
+1.619884e+00 +8.719062e+00 +5.715743e-01
+1.619884e+00 +9.000000e+00 +4.929131e-01
+1.668971e+00 +1.000000e-02 +5.152867e-69
+1.668971e+00 +2.909375e-01 +6.838400e-15
+1.668971e+00 +5.718750e-01 +6.911670e-09
+1.668971e+00 +8.528125e-01 +4.250228e-06
+1.668971e+00 +1.133750e+00 +1.862697e-04
+1.668971e+00 +1.414688e+00 +2.227934e-03
+1.668971e+00 +1.695625e+00 +1.260468e-02
+1.668971e+00 +1.976562e+00 +4.432208e-02
+1.668971e+00 +2.257500e+00 +1.128720e-01
+1.668971e+00 +2.538437e+00 +2.284844e-01
+1.668971e+00 +2.819375e+00 +3.904731e-01
+1.668971e+00 +3.100312e+00 +5.868574e-01
+1.668971e+00 +3.381250e+00 +7.983104e-01
+1.668971e+00 +3.662187e+00 +1.003629e+00
+1.668971e+00 +3.943125e+00 +1.184357e+00
+1.668971e+00 +4.224062e+00 +1.327477e+00
+1.668971e+00 +4.505000e+00 +1.426182e+00
+1.668971e+00 +4.785938e+00 +1.479266e+00
+1.668971e+00 +5.066875e+00 +1.489797e+00
+1.668971e+00 +5.347812e+00 +1.463603e+00
+1.668971e+00 +5.628750e+00 +1.407893e+00
+1.668971e+00 +5.909687e+00 +1.330183e+00
+1.668971e+00 +6.190625e+00 +1.237557e+00
+1.668971e+00 +6.471563e+00 +1.136228e+00
+1.668971e+00 +6.752500e+00 +1.031331e+00
+1.668971e+00 +7.033437e+00 +9.268927e-01
+1.668971e+00 +7.314375e+00 +8.259013e-01
+1.668971e+00 +7.595313e+00 +7.304334e-01
+1.668971e+00 +7.876250e+00 +6.418093e-01
+1.668971e+00 +8.157187e+00 +5.607463e-01
+1.668971e+00 +8.438125e+00 +4.875023e-01
+1.668971e+00 +8.719062e+00 +4.219983e-01
+1.668971e+00 +9.000000e+00 +3.639221e-01
+1.718058e+00 +1.000000e-02 +3.757238e-69
+1.718058e+00 +2.909375e-01 +4.986252e-15
+1.718058e+00 +5.718750e-01 +5.039677e-09
+1.718058e+00 +8.528125e-01 +3.099074e-06
+1.718058e+00 +1.133750e+00 +1.358194e-04
+1.718058e+00 +1.414688e+00 +1.624509e-03
+1.718058e+00 +1.695625e+00 +9.190760e-03
+1.718058e+00 +1.976562e+00 +3.231766e-02
+1.718058e+00 +2.257500e+00 +8.230116e-02
+1.718058e+00 +2.538437e+00 +1.666005e-01
+1.718058e+00 +2.819375e+00 +2.847154e-01
+1.718058e+00 +3.100312e+00 +4.279099e-01
+1.718058e+00 +3.381250e+00 +5.820918e-01
+1.718058e+00 +3.662187e+00 +7.318011e-01
+1.718058e+00 +3.943125e+00 +8.635797e-01
+1.718058e+00 +4.224062e+00 +9.679366e-01
+1.718058e+00 +4.505000e+00 +1.039908e+00
+1.718058e+00 +4.785938e+00 +1.078614e+00
+1.718058e+00 +5.066875e+00 +1.086293e+00
+1.718058e+00 +5.347812e+00 +1.067193e+00
+1.718058e+00 +5.628750e+00 +1.026572e+00
+1.718058e+00 +5.909687e+00 +9.699093e-01
+1.718058e+00 +6.190625e+00 +9.023709e-01
+1.718058e+00 +6.471563e+00 +8.284858e-01
+1.718058e+00 +6.752500e+00 +7.519996e-01
+1.718058e+00 +7.033437e+00 +6.758483e-01
+1.718058e+00 +7.314375e+00 +6.022099e-01
+1.718058e+00 +7.595313e+00 +5.325991e-01
+1.718058e+00 +7.876250e+00 +4.679783e-01
+1.718058e+00 +8.157187e+00 +4.088709e-01
+1.718058e+00 +8.438125e+00 +3.554646e-01
+1.718058e+00 +8.719062e+00 +3.077021e-01
+1.718058e+00 +9.000000e+00 +2.653555e-01
+1.767146e+00 +1.000000e-02 +2.707701e-69
+1.767146e+00 +2.909375e-01 +3.593405e-15
+1.767146e+00 +5.718750e-01 +3.631907e-09
+1.767146e+00 +8.528125e-01 +2.233387e-06
+1.767146e+00 +1.133750e+00 +9.787998e-05
+1.767146e+00 +1.414688e+00 +1.170723e-03
+1.767146e+00 +1.695625e+00 +6.623437e-03
+1.767146e+00 +1.976562e+00 +2.329013e-02
+1.767146e+00 +2.257500e+00 +5.931136e-02
+1.767146e+00 +2.538437e+00 +1.200628e-01
+1.767146e+00 +2.819375e+00 +2.051837e-01
+1.767146e+00 +3.100312e+00 +3.083786e-01
+1.767146e+00 +3.381250e+00 +4.194918e-01
+1.767146e+00 +3.662187e+00 +5.273817e-01
+1.767146e+00 +3.943125e+00 +6.223496e-01
+1.767146e+00 +4.224062e+00 +6.975556e-01
+1.767146e+00 +4.505000e+00 +7.494226e-01
+1.767146e+00 +4.785938e+00 +7.773167e-01
+1.767146e+00 +5.066875e+00 +7.828507e-01
+1.767146e+00 +5.347812e+00 +7.690863e-01
+1.767146e+00 +5.628750e+00 +7.398119e-01
+1.767146e+00 +5.909687e+00 +6.989774e-01
+1.767146e+00 +6.190625e+00 +6.503049e-01
+1.767146e+00 +6.471563e+00 +5.970587e-01
+1.767146e+00 +6.752500e+00 +5.419380e-01
+1.767146e+00 +7.033437e+00 +4.870586e-01
+1.767146e+00 +7.314375e+00 +4.339901e-01
+1.767146e+00 +7.595313e+00 +3.838242e-01
+1.767146e+00 +7.876250e+00 +3.372544e-01
+1.767146e+00 +8.157187e+00 +2.946579e-01
+1.767146e+00 +8.438125e+00 +2.561700e-01
+1.767146e+00 +8.719062e+00 +2.217494e-01
+1.767146e+00 +9.000000e+00 +1.912318e-01
+1.816233e+00 +1.000000e-02 +1.930134e-69
+1.816233e+00 +2.909375e-01 +2.561493e-15
+1.816233e+00 +5.718750e-01 +2.588938e-09
+1.816233e+00 +8.528125e-01 +1.592029e-06
+1.816233e+00 +1.133750e+00 +6.977194e-05
+1.816233e+00 +1.414688e+00 +8.345280e-04
+1.816233e+00 +1.695625e+00 +4.721395e-03
+1.816233e+00 +1.976562e+00 +1.660194e-02
+1.816233e+00 +2.257500e+00 +4.227901e-02
+1.816233e+00 +2.538437e+00 +8.558452e-02
+1.816233e+00 +2.819375e+00 +1.462614e-01
+1.816233e+00 +3.100312e+00 +2.198220e-01
+1.816233e+00 +3.381250e+00 +2.990270e-01
+1.816233e+00 +3.662187e+00 +3.759343e-01
+1.816233e+00 +3.943125e+00 +4.436304e-01
+1.816233e+00 +4.224062e+00 +4.972397e-01
+1.816233e+00 +4.505000e+00 +5.342121e-01
+1.816233e+00 +4.785938e+00 +5.540959e-01
+1.816233e+00 +5.066875e+00 +5.580407e-01
+1.816233e+00 +5.347812e+00 +5.482290e-01
+1.816233e+00 +5.628750e+00 +5.273613e-01
+1.816233e+00 +5.909687e+00 +4.982531e-01
+1.816233e+00 +6.190625e+00 +4.635579e-01
+1.816233e+00 +6.471563e+00 +4.256023e-01
+1.816233e+00 +6.752500e+00 +3.863105e-01
+1.816233e+00 +7.033437e+00 +3.471907e-01
+1.816233e+00 +7.314375e+00 +3.093619e-01
+1.816233e+00 +7.595313e+00 +2.736020e-01
+1.816233e+00 +7.876250e+00 +2.404056e-01
+1.816233e+00 +8.157187e+00 +2.100415e-01
+1.816233e+00 +8.438125e+00 +1.826061e-01
+1.816233e+00 +8.719062e+00 +1.580700e-01
+1.816233e+00 +9.000000e+00 +1.363161e-01
+1.865321e+00 +1.000000e-02 +1.362020e-69
+1.865321e+00 +2.909375e-01 +1.807545e-15
+1.865321e+00 +5.718750e-01 +1.826912e-09
+1.865321e+00 +8.528125e-01 +1.123432e-06
+1.865321e+00 +1.133750e+00 +4.923533e-05
+1.865321e+00 +1.414688e+00 +5.888938e-04
+1.865321e+00 +1.695625e+00 +3.331704e-03
+1.865321e+00 +1.976562e+00 +1.171534e-02
+1.865321e+00 +2.257500e+00 +2.983465e-02
+1.865321e+00 +2.538437e+00 +6.039365e-02
+1.865321e+00 +2.819375e+00 +1.032110e-01
+1.865321e+00 +3.100312e+00 +1.551198e-01
+1.865321e+00 +3.381250e+00 +2.110117e-01
+1.865321e+00 +3.662187e+00 +2.652821e-01
+1.865321e+00 +3.943125e+00 +3.130526e-01
+1.865321e+00 +4.224062e+00 +3.508826e-01
+1.865321e+00 +4.505000e+00 +3.769726e-01
+1.865321e+00 +4.785938e+00 +3.910038e-01
+1.865321e+00 +5.066875e+00 +3.937875e-01
+1.865321e+00 +5.347812e+00 +3.868638e-01
+1.865321e+00 +5.628750e+00 +3.721383e-01
+1.865321e+00 +5.909687e+00 +3.515977e-01
+1.865321e+00 +6.190625e+00 +3.271147e-01
+1.865321e+00 +6.471563e+00 +3.003309e-01
+1.865321e+00 +6.752500e+00 +2.726042e-01
+1.865321e+00 +7.033437e+00 +2.449989e-01
+1.865321e+00 +7.314375e+00 +2.183046e-01
+1.865321e+00 +7.595313e+00 +1.930702e-01
+1.865321e+00 +7.876250e+00 +1.696448e-01
+1.865321e+00 +8.157187e+00 +1.482181e-01
+1.865321e+00 +8.438125e+00 +1.288580e-01
+1.865321e+00 +8.719062e+00 +1.115438e-01
+1.865321e+00 +9.000000e+00 +9.619291e-02
+1.914408e+00 +1.000000e-02 +9.522556e-70
+1.914408e+00 +2.909375e-01 +1.263744e-15
+1.914408e+00 +5.718750e-01 +1.277284e-09
+1.914408e+00 +8.528125e-01 +7.854470e-07
+1.914408e+00 +1.133750e+00 +3.442285e-05
+1.914408e+00 +1.414688e+00 +4.117247e-04
+1.914408e+00 +1.695625e+00 +2.329358e-03
+1.914408e+00 +1.976562e+00 +8.190771e-03
+1.914408e+00 +2.257500e+00 +2.085887e-02
+1.914408e+00 +2.538437e+00 +4.222418e-02
+1.914408e+00 +2.819375e+00 +7.215988e-02
+1.914408e+00 +3.100312e+00 +1.084519e-01
+1.914408e+00 +3.381250e+00 +1.475287e-01
+1.914408e+00 +3.662187e+00 +1.854718e-01
+1.914408e+00 +3.943125e+00 +2.188705e-01
+1.914408e+00 +4.224062e+00 +2.453193e-01
+1.914408e+00 +4.505000e+00 +2.635601e-01
+1.914408e+00 +4.785938e+00 +2.733700e-01
+1.914408e+00 +5.066875e+00 +2.753162e-01
+1.914408e+00 +5.347812e+00 +2.704755e-01
+1.914408e+00 +5.628750e+00 +2.601802e-01
+1.914408e+00 +5.909687e+00 +2.458193e-01
+1.914408e+00 +6.190625e+00 +2.287020e-01
+1.914408e+00 +6.471563e+00 +2.099761e-01
+1.914408e+00 +6.752500e+00 +1.905911e-01
+1.914408e+00 +7.033437e+00 +1.712908e-01
+1.914408e+00 +7.314375e+00 +1.526275e-01
+1.914408e+00 +7.595313e+00 +1.349849e-01
+1.914408e+00 +7.876250e+00 +1.186071e-01
+1.914408e+00 +8.157187e+00 +1.036266e-01
+1.914408e+00 +8.438125e+00 +9.009097e-02
+1.914408e+00 +8.719062e+00 +7.798576e-02
+1.914408e+00 +9.000000e+00 +6.725321e-02
+1.963495e+00 +1.000000e-02 +6.601943e-70
+1.963495e+00 +2.909375e-01 +8.761477e-16
+1.963495e+00 +5.718750e-01 +8.855352e-10
+1.963495e+00 +8.528125e-01 +5.445467e-07
+1.963495e+00 +1.133750e+00 +2.386520e-05
+1.963495e+00 +1.414688e+00 +2.854468e-04
+1.963495e+00 +1.695625e+00 +1.614933e-03
+1.963495e+00 +1.976562e+00 +5.678623e-03
+1.963495e+00 +2.257500e+00 +1.446136e-02
+1.963495e+00 +2.538437e+00 +2.927382e-02
+1.963495e+00 +2.819375e+00 +5.002810e-02
+1.963495e+00 +3.100312e+00 +7.518919e-02
+1.963495e+00 +3.381250e+00 +1.022809e-01
+1.963495e+00 +3.662187e+00 +1.285867e-01
+1.963495e+00 +3.943125e+00 +1.517419e-01
+1.963495e+00 +4.224062e+00 +1.700787e-01
+1.963495e+00 +4.505000e+00 +1.827250e-01
+1.963495e+00 +4.785938e+00 +1.895261e-01
+1.963495e+00 +5.066875e+00 +1.908754e-01
+1.963495e+00 +5.347812e+00 +1.875194e-01
+1.963495e+00 +5.628750e+00 +1.803817e-01
+1.963495e+00 +5.909687e+00 +1.704254e-01
+1.963495e+00 +6.190625e+00 +1.585580e-01
+1.963495e+00 +6.471563e+00 +1.455755e-01
+1.963495e+00 +6.752500e+00 +1.321359e-01
+1.963495e+00 +7.033437e+00 +1.187551e-01
+1.963495e+00 +7.314375e+00 +1.058159e-01
+1.963495e+00 +7.595313e+00 +9.358441e-02
+1.963495e+00 +7.876250e+00 +8.222972e-02
+1.963495e+00 +8.157187e+00 +7.184380e-02
+1.963495e+00 +8.438125e+00 +6.245964e-02
+1.963495e+00 +8.719062e+00 +5.406716e-02
+1.963495e+00 +9.000000e+00 +4.662633e-02
+2.012583e+00 +1.000000e-02 +4.542779e-70
+2.012583e+00 +2.909375e-01 +6.028748e-16
+2.012583e+00 +5.718750e-01 +6.093343e-10
+2.012583e+00 +8.528125e-01 +3.747011e-07
+2.012583e+00 +1.133750e+00 +1.642158e-05
+2.012583e+00 +1.414688e+00 +1.964151e-04
+2.012583e+00 +1.695625e+00 +1.111231e-03
+2.012583e+00 +1.976562e+00 +3.907445e-03
+2.012583e+00 +2.257500e+00 +9.950820e-03
+2.012583e+00 +2.538437e+00 +2.014324e-02
+2.012583e+00 +2.819375e+00 +3.442420e-02
+2.012583e+00 +3.100312e+00 +5.173747e-02
+2.012583e+00 +3.381250e+00 +7.037922e-02
+2.012583e+00 +3.662187e+00 +8.848018e-02
+2.012583e+00 +3.943125e+00 +1.044132e-01
+2.012583e+00 +4.224062e+00 +1.170307e-01
+2.012583e+00 +4.505000e+00 +1.257326e-01
+2.012583e+00 +4.785938e+00 +1.304124e-01
+2.012583e+00 +5.066875e+00 +1.313409e-01
+2.012583e+00 +5.347812e+00 +1.290316e-01
+2.012583e+00 +5.628750e+00 +1.241202e-01
+2.012583e+00 +5.909687e+00 +1.172692e-01
+2.012583e+00 +6.190625e+00 +1.091033e-01
+2.012583e+00 +6.471563e+00 +1.001701e-01
+2.012583e+00 +6.752500e+00 +9.092233e-02
+2.012583e+00 +7.033437e+00 +8.171507e-02
+2.012583e+00 +7.314375e+00 +7.281164e-02
+2.012583e+00 +7.595313e+00 +6.439517e-02
+2.012583e+00 +7.876250e+00 +5.658205e-02
+2.012583e+00 +8.157187e+00 +4.943552e-02
+2.012583e+00 +8.438125e+00 +4.297831e-02
+2.012583e+00 +8.719062e+00 +3.720346e-02
+2.012583e+00 +9.000000e+00 +3.208345e-02
+2.061670e+00 +1.000000e-02 +3.105232e-70
+2.061670e+00 +2.909375e-01 +4.120972e-16
+2.061670e+00 +5.718750e-01 +4.165126e-10
+2.061670e+00 +8.528125e-01 +2.561282e-07
+2.061670e+00 +1.133750e+00 +1.122502e-05
+2.061670e+00 +1.414688e+00 +1.342602e-04
+2.061670e+00 +1.695625e+00 +7.595858e-04
+2.061670e+00 +1.976562e+00 +2.670947e-03
+2.061670e+00 +2.257500e+00 +6.801917e-03
+2.061670e+00 +2.538437e+00 +1.376898e-02
+2.061670e+00 +2.819375e+00 +2.353078e-02
+2.061670e+00 +3.100312e+00 +3.536533e-02
+2.061670e+00 +3.381250e+00 +4.810796e-02
+2.061670e+00 +3.662187e+00 +6.048093e-02
+2.061670e+00 +3.943125e+00 +7.137200e-02
+2.061670e+00 +4.224062e+00 +7.999674e-02
+2.061670e+00 +4.505000e+00 +8.594492e-02
+2.061670e+00 +4.785938e+00 +8.914386e-02
+2.061670e+00 +5.066875e+00 +8.977850e-02
+2.061670e+00 +5.347812e+00 +8.819999e-02
+2.061670e+00 +5.628750e+00 +8.484276e-02
+2.061670e+00 +5.909687e+00 +8.015979e-02
+2.061670e+00 +6.190625e+00 +7.457796e-02
+2.061670e+00 +6.471563e+00 +6.847160e-02
+2.061670e+00 +6.752500e+00 +6.215027e-02
+2.061670e+00 +7.033437e+00 +5.585662e-02
+2.061670e+00 +7.314375e+00 +4.977065e-02
+2.061670e+00 +7.595313e+00 +4.401754e-02
+2.061670e+00 +7.876250e+00 +3.867685e-02
+2.061670e+00 +8.157187e+00 +3.379182e-02
+2.061670e+00 +8.438125e+00 +2.937797e-02
+2.061670e+00 +8.719062e+00 +2.543056e-02
+2.061670e+00 +9.000000e+00 +2.193075e-02
+2.110758e+00 +1.000000e-02 +2.110509e-70
+2.110758e+00 +2.909375e-01 +2.800869e-16
+2.110758e+00 +5.718750e-01 +2.830879e-10
+2.110758e+00 +8.528125e-01 +1.740807e-07
+2.110758e+00 +1.133750e+00 +7.629227e-06
+2.110758e+00 +1.414688e+00 +9.125164e-05
+2.110758e+00 +1.695625e+00 +5.162619e-04
+2.110758e+00 +1.976562e+00 +1.815342e-03
+2.110758e+00 +2.257500e+00 +4.623007e-03
+2.110758e+00 +2.538437e+00 +9.358257e-03
+2.110758e+00 +2.819375e+00 +1.599298e-02
+2.110758e+00 +3.100312e+00 +2.403648e-02
+2.110758e+00 +3.381250e+00 +3.269717e-02
+2.110758e+00 +3.662187e+00 +4.110661e-02
+2.110758e+00 +3.943125e+00 +4.850886e-02
+2.110758e+00 +4.224062e+00 +5.437077e-02
+2.110758e+00 +4.505000e+00 +5.841353e-02
+2.110758e+00 +4.785938e+00 +6.058772e-02
+2.110758e+00 +5.066875e+00 +6.101907e-02
+2.110758e+00 +5.347812e+00 +5.994621e-02
+2.110758e+00 +5.628750e+00 +5.766443e-02
+2.110758e+00 +5.909687e+00 +5.448159e-02
+2.110758e+00 +6.190625e+00 +5.068783e-02
+2.110758e+00 +6.471563e+00 +4.653757e-02
+2.110758e+00 +6.752500e+00 +4.224120e-02
+2.110758e+00 +7.033437e+00 +3.796364e-02
+2.110758e+00 +7.314375e+00 +3.382724e-02
+2.110758e+00 +7.595313e+00 +2.991707e-02
+2.110758e+00 +7.876250e+00 +2.628720e-02
+2.110758e+00 +8.157187e+00 +2.296703e-02
+2.110758e+00 +8.438125e+00 +1.996710e-02
+2.110758e+00 +8.719062e+00 +1.728419e-02
+2.110758e+00 +9.000000e+00 +1.490551e-02
+2.159845e+00 +1.000000e-02 +1.427596e-70
+2.159845e+00 +2.909375e-01 +1.894571e-16
+2.159845e+00 +5.718750e-01 +1.914870e-10
+2.159845e+00 +8.528125e-01 +1.177521e-07
+2.159845e+00 +1.133750e+00 +5.160580e-06
+2.159845e+00 +1.414688e+00 +6.172465e-05
+2.159845e+00 +1.695625e+00 +3.492111e-04
+2.159845e+00 +1.976562e+00 +1.227938e-03
+2.159845e+00 +2.257500e+00 +3.127105e-03
+2.159845e+00 +2.538437e+00 +6.330134e-03
+2.159845e+00 +2.819375e+00 +1.081801e-02
+2.159845e+00 +3.100312e+00 +1.625881e-02
+2.159845e+00 +3.381250e+00 +2.211709e-02
+2.159845e+00 +3.662187e+00 +2.780543e-02
+2.159845e+00 +3.943125e+00 +3.281248e-02
+2.159845e+00 +4.224062e+00 +3.677761e-02
+2.159845e+00 +4.505000e+00 +3.951221e-02
+2.159845e+00 +4.785938e+00 +4.098289e-02
+2.159845e+00 +5.066875e+00 +4.127466e-02
+2.159845e+00 +5.347812e+00 +4.054896e-02
+2.159845e+00 +5.628750e+00 +3.900551e-02
+2.159845e+00 +5.909687e+00 +3.685256e-02
+2.159845e+00 +6.190625e+00 +3.428638e-02
+2.159845e+00 +6.471563e+00 +3.147905e-02
+2.159845e+00 +6.752500e+00 +2.857289e-02
+2.159845e+00 +7.033437e+00 +2.567945e-02
+2.159845e+00 +7.314375e+00 +2.288150e-02
+2.159845e+00 +7.595313e+00 +2.023657e-02
+2.159845e+00 +7.876250e+00 +1.778125e-02
+2.159845e+00 +8.157187e+00 +1.553541e-02
+2.159845e+00 +8.438125e+00 +1.350619e-02
+2.159845e+00 +8.719062e+00 +1.169141e-02
+2.159845e+00 +9.000000e+00 +1.008242e-02
+2.208932e+00 +1.000000e-02 +9.619598e-71
+2.208932e+00 +2.909375e-01 +1.276622e-16
+2.208932e+00 +5.718750e-01 +1.290301e-10
+2.208932e+00 +8.528125e-01 +7.934513e-08
+2.208932e+00 +1.133750e+00 +3.477364e-06
+2.208932e+00 +1.414688e+00 +4.159205e-05
+2.208932e+00 +1.695625e+00 +2.353096e-04
+2.208932e+00 +1.976562e+00 +8.274242e-04
+2.208932e+00 +2.257500e+00 +2.107144e-03
+2.208932e+00 +2.538437e+00 +4.265448e-03
+2.208932e+00 +2.819375e+00 +7.289524e-03
+2.208932e+00 +3.100312e+00 +1.095571e-02
+2.208932e+00 +3.381250e+00 +1.490321e-02
+2.208932e+00 +3.662187e+00 +1.873619e-02
+2.208932e+00 +3.943125e+00 +2.211010e-02
+2.208932e+00 +4.224062e+00 +2.478193e-02
+2.208932e+00 +4.505000e+00 +2.662460e-02
+2.208932e+00 +4.785938e+00 +2.761559e-02
+2.208932e+00 +5.066875e+00 +2.781219e-02
+2.208932e+00 +5.347812e+00 +2.732319e-02
+2.208932e+00 +5.628750e+00 +2.628316e-02
+2.208932e+00 +5.909687e+00 +2.483244e-02
+2.208932e+00 +6.190625e+00 +2.310327e-02
+2.208932e+00 +6.471563e+00 +2.121160e-02
+2.208932e+00 +6.752500e+00 +1.925333e-02
+2.208932e+00 +7.033437e+00 +1.730364e-02
+2.208932e+00 +7.314375e+00 +1.541829e-02
+2.208932e+00 +7.595313e+00 +1.363605e-02
+2.208932e+00 +7.876250e+00 +1.198158e-02
+2.208932e+00 +8.157187e+00 +1.046826e-02
+2.208932e+00 +8.438125e+00 +9.100907e-03
+2.208932e+00 +8.719062e+00 +7.878050e-03
+2.208932e+00 +9.000000e+00 +6.793857e-03
+2.258020e+00 +1.000000e-02 +6.463317e-71
+2.258020e+00 +2.909375e-01 +8.577506e-17
+2.258020e+00 +5.718750e-01 +8.669409e-11
+2.258020e+00 +8.528125e-01 +5.331124e-08
+2.258020e+00 +1.133750e+00 +2.336408e-06
+2.258020e+00 +1.414688e+00 +2.794530e-05
+2.258020e+00 +1.695625e+00 +1.581023e-04
+2.258020e+00 +1.976562e+00 +5.559385e-04
+2.258020e+00 +2.257500e+00 +1.415770e-03
+2.258020e+00 +2.538437e+00 +2.865914e-03
+2.258020e+00 +2.819375e+00 +4.897762e-03
+2.258020e+00 +3.100312e+00 +7.361039e-03
+2.258020e+00 +3.381250e+00 +1.001332e-02
+2.258020e+00 +3.662187e+00 +1.258867e-02
+2.258020e+00 +3.943125e+00 +1.485557e-02
+2.258020e+00 +4.224062e+00 +1.665075e-02
+2.258020e+00 +4.505000e+00 +1.788882e-02
+2.258020e+00 +4.785938e+00 +1.855465e-02
+2.258020e+00 +5.066875e+00 +1.868675e-02
+2.258020e+00 +5.347812e+00 +1.835819e-02
+2.258020e+00 +5.628750e+00 +1.765941e-02
+2.258020e+00 +5.909687e+00 +1.668468e-02
+2.258020e+00 +6.190625e+00 +1.552286e-02
+2.258020e+00 +6.471563e+00 +1.425187e-02
+2.258020e+00 +6.752500e+00 +1.293613e-02
+2.258020e+00 +7.033437e+00 +1.162615e-02
+2.258020e+00 +7.314375e+00 +1.035940e-02
+2.258020e+00 +7.595313e+00 +9.161935e-03
+2.258020e+00 +7.876250e+00 +8.050308e-03
+2.258020e+00 +8.157187e+00 +7.033524e-03
+2.258020e+00 +8.438125e+00 +6.114813e-03
+2.258020e+00 +8.719062e+00 +5.293187e-03
+2.258020e+00 +9.000000e+00 +4.564728e-03
+2.307107e+00 +1.000000e-02 +4.334279e-71
+2.307107e+00 +2.909375e-01 +5.752046e-17
+2.307107e+00 +5.718750e-01 +5.813677e-11
+2.307107e+00 +8.528125e-01 +3.575034e-08
+2.307107e+00 +1.133750e+00 +1.566787e-06
+2.307107e+00 +1.414688e+00 +1.874003e-05
+2.307107e+00 +1.695625e+00 +1.060229e-04
+2.307107e+00 +1.976562e+00 +3.728105e-04
+2.307107e+00 +2.257500e+00 +9.494106e-04
+2.307107e+00 +2.538437e+00 +1.921872e-03
+2.307107e+00 +2.819375e+00 +3.284423e-03
+2.307107e+00 +3.100312e+00 +4.936288e-03
+2.307107e+00 +3.381250e+00 +6.714902e-03
+2.307107e+00 +3.662187e+00 +8.441920e-03
+2.307107e+00 +3.943125e+00 +9.962093e-03
+2.307107e+00 +4.224062e+00 +1.116593e-02
+2.307107e+00 +4.505000e+00 +1.199618e-02
+2.307107e+00 +4.785938e+00 +1.244269e-02
+2.307107e+00 +5.066875e+00 +1.253127e-02
+2.307107e+00 +5.347812e+00 +1.231094e-02
+2.307107e+00 +5.628750e+00 +1.184234e-02
+2.307107e+00 +5.909687e+00 +1.118869e-02
+2.307107e+00 +6.190625e+00 +1.040958e-02
+2.307107e+00 +6.471563e+00 +9.557257e-03
+2.307107e+00 +6.752500e+00 +8.674926e-03
+2.307107e+00 +7.033437e+00 +7.796459e-03
+2.307107e+00 +7.314375e+00 +6.946980e-03
+2.307107e+00 +7.595313e+00 +6.143962e-03
+2.307107e+00 +7.876250e+00 +5.398510e-03
+2.307107e+00 +8.157187e+00 +4.716658e-03
+2.307107e+00 +8.438125e+00 +4.100573e-03
+2.307107e+00 +8.719062e+00 +3.549593e-03
+2.307107e+00 +9.000000e+00 +3.061091e-03
+2.356194e+00 +1.000000e-02 +2.903749e-71
+2.356194e+00 +2.909375e-01 +3.853582e-17
+2.356194e+00 +5.718750e-01 +3.894872e-11
+2.356194e+00 +8.528125e-01 +2.395093e-08
+2.356194e+00 +1.133750e+00 +1.049669e-06
+2.356194e+00 +1.414688e+00 +1.255488e-05
+2.356194e+00 +1.695625e+00 +7.103001e-05
+2.356194e+00 +1.976562e+00 +2.497643e-04
+2.356194e+00 +2.257500e+00 +6.360575e-04
+2.356194e+00 +2.538437e+00 +1.287558e-03
+2.356194e+00 +2.819375e+00 +2.200399e-03
+2.356194e+00 +3.100312e+00 +3.307065e-03
+2.356194e+00 +3.381250e+00 +4.498647e-03
+2.356194e+00 +3.662187e+00 +5.655663e-03
+2.356194e+00 +3.943125e+00 +6.674103e-03
+2.356194e+00 +4.224062e+00 +7.480616e-03
+2.356194e+00 +4.505000e+00 +8.036839e-03
+2.356194e+00 +4.785938e+00 +8.335976e-03
+2.356194e+00 +5.066875e+00 +8.395323e-03
+2.356194e+00 +5.347812e+00 +8.247713e-03
+2.356194e+00 +5.628750e+00 +7.933774e-03
+2.356194e+00 +5.909687e+00 +7.495862e-03
+2.356194e+00 +6.190625e+00 +6.973897e-03
+2.356194e+00 +6.471563e+00 +6.402882e-03
+2.356194e+00 +6.752500e+00 +5.811765e-03
+2.356194e+00 +7.033437e+00 +5.223236e-03
+2.356194e+00 +7.314375e+00 +4.654128e-03
+2.356194e+00 +7.595313e+00 +4.116147e-03
+2.356194e+00 +7.876250e+00 +3.616731e-03
+2.356194e+00 +8.157187e+00 +3.159924e-03
+2.356194e+00 +8.438125e+00 +2.747178e-03
+2.356194e+00 +8.719062e+00 +2.378050e-03
+2.356194e+00 +9.000000e+00 +2.050778e-03
+2.405282e+00 +1.000000e-02 +1.945366e-71
+2.405282e+00 +2.909375e-01 +2.581707e-17
+2.405282e+00 +5.718750e-01 +2.609369e-11
+2.405282e+00 +8.528125e-01 +1.604592e-08
+2.405282e+00 +1.133750e+00 +7.032255e-07
+2.405282e+00 +1.414688e+00 +8.411138e-06
+2.405282e+00 +1.695625e+00 +4.758654e-05
+2.405282e+00 +1.976562e+00 +1.673296e-04
+2.405282e+00 +2.257500e+00 +4.261266e-04
+2.405282e+00 +2.538437e+00 +8.625992e-04
+2.405282e+00 +2.819375e+00 +1.474157e-03
+2.405282e+00 +3.100312e+00 +2.215568e-03
+2.405282e+00 +3.381250e+00 +3.013868e-03
+2.405282e+00 +3.662187e+00 +3.789010e-03
+2.405282e+00 +3.943125e+00 +4.471314e-03
+2.405282e+00 +4.224062e+00 +5.011637e-03
+2.405282e+00 +4.505000e+00 +5.384279e-03
+2.405282e+00 +4.785938e+00 +5.584686e-03
+2.405282e+00 +5.066875e+00 +5.624445e-03
+2.405282e+00 +5.347812e+00 +5.525554e-03
+2.405282e+00 +5.628750e+00 +5.315230e-03
+2.405282e+00 +5.909687e+00 +5.021852e-03
+2.405282e+00 +6.190625e+00 +4.672161e-03
+2.405282e+00 +6.471563e+00 +4.289610e-03
+2.405282e+00 +6.752500e+00 +3.893591e-03
+2.405282e+00 +7.033437e+00 +3.499306e-03
+2.405282e+00 +7.314375e+00 +3.118032e-03
+2.405282e+00 +7.595313e+00 +2.757612e-03
+2.405282e+00 +7.876250e+00 +2.423028e-03
+2.405282e+00 +8.157187e+00 +2.116991e-03
+2.405282e+00 +8.438125e+00 +1.840472e-03
+2.405282e+00 +8.719062e+00 +1.593174e-03
+2.405282e+00 +9.000000e+00 +1.373918e-03
+2.454369e+00 +1.000000e-02 +1.304556e-71
+2.454369e+00 +2.909375e-01 +1.731284e-17
+2.454369e+00 +5.718750e-01 +1.749834e-11
+2.454369e+00 +8.528125e-01 +1.076034e-08
+2.454369e+00 +1.133750e+00 +4.715807e-07
+2.454369e+00 +1.414688e+00 +5.640481e-06
+2.454369e+00 +1.695625e+00 +3.191137e-05
+2.454369e+00 +1.976562e+00 +1.122106e-04
+2.454369e+00 +2.257500e+00 +2.857591e-04
+2.454369e+00 +2.538437e+00 +5.784561e-04
+2.454369e+00 +2.819375e+00 +9.885645e-04
+2.454369e+00 +3.100312e+00 +1.485752e-03
+2.454369e+00 +3.381250e+00 +2.021090e-03
+2.454369e+00 +3.662187e+00 +2.540897e-03
+2.454369e+00 +3.943125e+00 +2.998448e-03
+2.454369e+00 +4.224062e+00 +3.360787e-03
+2.454369e+00 +4.505000e+00 +3.610679e-03
+2.454369e+00 +4.785938e+00 +3.745071e-03
+2.454369e+00 +5.066875e+00 +3.771734e-03
+2.454369e+00 +5.347812e+00 +3.705418e-03
+2.454369e+00 +5.628750e+00 +3.564376e-03
+2.454369e+00 +5.909687e+00 +3.367637e-03
+2.454369e+00 +6.190625e+00 +3.133135e-03
+2.454369e+00 +6.471563e+00 +2.876598e-03
+2.454369e+00 +6.752500e+00 +2.611029e-03
+2.454369e+00 +7.033437e+00 +2.346623e-03
+2.454369e+00 +7.314375e+00 +2.090942e-03
+2.454369e+00 +7.595313e+00 +1.849245e-03
+2.454369e+00 +7.876250e+00 +1.624874e-03
+2.454369e+00 +8.157187e+00 +1.419647e-03
+2.454369e+00 +8.438125e+00 +1.234214e-03
+2.454369e+00 +8.719062e+00 +1.068377e-03
+2.454369e+00 +9.000000e+00 +9.213449e-04
+2.503457e+00 +1.000000e-02 +8.765189e-72
+2.503457e+00 +2.909375e-01 +1.163233e-17
+2.503457e+00 +5.718750e-01 +1.175697e-11
+2.503457e+00 +8.528125e-01 +7.229772e-09
+2.503457e+00 +1.133750e+00 +3.168506e-07
+2.503457e+00 +1.414688e+00 +3.789786e-06
+2.503457e+00 +1.695625e+00 +2.144095e-05
+2.503457e+00 +1.976562e+00 +7.539326e-05
+2.503457e+00 +2.257500e+00 +1.919988e-04
+2.503457e+00 +2.538437e+00 +3.886592e-04
+2.503457e+00 +2.819375e+00 +6.642071e-04
+2.503457e+00 +3.100312e+00 +9.982628e-04
+2.503457e+00 +3.381250e+00 +1.357951e-03
+2.503457e+00 +3.662187e+00 +1.707205e-03
+2.503457e+00 +3.943125e+00 +2.014629e-03
+2.503457e+00 +4.224062e+00 +2.258081e-03
+2.503457e+00 +4.505000e+00 +2.425981e-03
+2.503457e+00 +4.785938e+00 +2.516278e-03
+2.503457e+00 +5.066875e+00 +2.534192e-03
+2.503457e+00 +5.347812e+00 +2.489635e-03
+2.503457e+00 +5.628750e+00 +2.394870e-03
+2.503457e+00 +5.909687e+00 +2.262683e-03
+2.503457e+00 +6.190625e+00 +2.105124e-03
+2.503457e+00 +6.471563e+00 +1.932759e-03
+2.503457e+00 +6.752500e+00 +1.754326e-03
+2.503457e+00 +7.033437e+00 +1.576674e-03
+2.503457e+00 +7.314375e+00 +1.404884e-03
+2.503457e+00 +7.595313e+00 +1.242490e-03
+2.503457e+00 +7.876250e+00 +1.091738e-03
+2.503457e+00 +8.157187e+00 +9.538472e-04
+2.503457e+00 +8.438125e+00 +8.292567e-04
+2.503457e+00 +8.719062e+00 +7.178324e-04
+2.503457e+00 +9.000000e+00 +6.190429e-04
+2.552544e+00 +1.000000e-02 +5.906266e-72
+2.552544e+00 +2.909375e-01 +7.838239e-18
+2.552544e+00 +5.718750e-01 +7.922222e-12
+2.552544e+00 +8.528125e-01 +4.871653e-09
+2.552544e+00 +1.133750e+00 +2.135041e-07
+2.552544e+00 +1.414688e+00 +2.553679e-06
+2.552544e+00 +1.695625e+00 +1.444760e-05
+2.552544e+00 +1.976562e+00 +5.080240e-05
+2.552544e+00 +2.257500e+00 +1.293750e-04
+2.552544e+00 +2.538437e+00 +2.618910e-04
+2.552544e+00 +2.819375e+00 +4.475641e-04
+2.552544e+00 +3.100312e+00 +6.726616e-04
+2.552544e+00 +3.381250e+00 +9.150310e-04
+2.552544e+00 +3.662187e+00 +1.150370e-03
+2.552544e+00 +3.943125e+00 +1.357522e-03
+2.552544e+00 +4.224062e+00 +1.521567e-03
+2.552544e+00 +4.505000e+00 +1.634704e-03
+2.552544e+00 +4.785938e+00 +1.695549e-03
+2.552544e+00 +5.066875e+00 +1.707620e-03
+2.552544e+00 +5.347812e+00 +1.677596e-03
+2.552544e+00 +5.628750e+00 +1.613740e-03
+2.552544e+00 +5.909687e+00 +1.524669e-03
+2.552544e+00 +6.190625e+00 +1.418500e-03
+2.552544e+00 +6.471563e+00 +1.302355e-03
+2.552544e+00 +6.752500e+00 +1.182121e-03
+2.552544e+00 +7.033437e+00 +1.062413e-03
+2.552544e+00 +7.314375e+00 +9.466561e-04
+2.552544e+00 +7.595313e+00 +8.372299e-04
+2.552544e+00 +7.876250e+00 +7.356480e-04
+2.552544e+00 +8.157187e+00 +6.427329e-04
+2.552544e+00 +8.438125e+00 +5.587798e-04
+2.552544e+00 +8.719062e+00 +4.836985e-04
+2.552544e+00 +9.000000e+00 +4.171310e-04
+2.601631e+00 +1.000000e-02 +3.995130e-72
+2.601631e+00 +2.909375e-01 +5.301960e-18
+2.601631e+00 +5.718750e-01 +5.358768e-12
+2.601631e+00 +8.528125e-01 +3.295295e-09
+2.601631e+00 +1.133750e+00 +1.444189e-07
+2.601631e+00 +1.414688e+00 +1.727366e-06
+2.601631e+00 +1.695625e+00 +9.772680e-06
+2.601631e+00 +1.976562e+00 +3.436388e-05
+2.601631e+00 +2.257500e+00 +8.751212e-05
+2.601631e+00 +2.538437e+00 +1.771490e-04
+2.601631e+00 +2.819375e+00 +3.027424e-04
+2.601631e+00 +3.100312e+00 +4.550033e-04
+2.601631e+00 +3.381250e+00 +6.189474e-04
+2.601631e+00 +3.662187e+00 +7.781357e-04
+2.601631e+00 +3.943125e+00 +9.182580e-04
+2.601631e+00 +4.224062e+00 +1.029222e-03
+2.601631e+00 +4.505000e+00 +1.105750e-03
+2.601631e+00 +4.785938e+00 +1.146907e-03
+2.601631e+00 +5.066875e+00 +1.155072e-03
+2.601631e+00 +5.347812e+00 +1.134764e-03
+2.601631e+00 +5.628750e+00 +1.091570e-03
+2.601631e+00 +5.909687e+00 +1.031320e-03
+2.601631e+00 +6.190625e+00 +9.595052e-04
+2.601631e+00 +6.471563e+00 +8.809421e-04
+2.601631e+00 +6.752500e+00 +7.996131e-04
+2.601631e+00 +7.033437e+00 +7.186402e-04
+2.601631e+00 +7.314375e+00 +6.403393e-04
+2.601631e+00 +7.595313e+00 +5.663210e-04
+2.601631e+00 +7.876250e+00 +4.976087e-04
+2.601631e+00 +8.157187e+00 +4.347589e-04
+2.601631e+00 +8.438125e+00 +3.779712e-04
+2.601631e+00 +8.719062e+00 +3.271845e-04
+2.601631e+00 +9.000000e+00 +2.821567e-04
+2.650719e+00 +1.000000e-02 +2.715339e-72
+2.650719e+00 +2.909375e-01 +3.603543e-18
+2.650719e+00 +5.718750e-01 +3.642153e-12
+2.650719e+00 +8.528125e-01 +2.239688e-09
+2.650719e+00 +1.133750e+00 +9.815612e-08
+2.650719e+00 +1.414688e+00 +1.174025e-06
+2.650719e+00 +1.695625e+00 +6.642123e-06
+2.650719e+00 +1.976562e+00 +2.335583e-05
+2.650719e+00 +2.257500e+00 +5.947869e-05
+2.650719e+00 +2.538437e+00 +1.204015e-04
+2.650719e+00 +2.819375e+00 +2.057626e-04
+2.650719e+00 +3.100312e+00 +3.092486e-04
+2.650719e+00 +3.381250e+00 +4.206753e-04
+2.650719e+00 +3.662187e+00 +5.288695e-04
+2.650719e+00 +3.943125e+00 +6.241054e-04
+2.650719e+00 +4.224062e+00 +6.995236e-04
+2.650719e+00 +4.505000e+00 +7.515368e-04
+2.650719e+00 +4.785938e+00 +7.795096e-04
+2.650719e+00 +5.066875e+00 +7.850592e-04
+2.650719e+00 +5.347812e+00 +7.712561e-04
+2.650719e+00 +5.628750e+00 +7.418991e-04
+2.650719e+00 +5.909687e+00 +7.009493e-04
+2.650719e+00 +6.190625e+00 +6.521396e-04
+2.650719e+00 +6.471563e+00 +5.987432e-04
+2.650719e+00 +6.752500e+00 +5.434669e-04
+2.650719e+00 +7.033437e+00 +4.884327e-04
+2.650719e+00 +7.314375e+00 +4.352145e-04
+2.650719e+00 +7.595313e+00 +3.849071e-04
+2.650719e+00 +7.876250e+00 +3.382059e-04
+2.650719e+00 +8.157187e+00 +2.954892e-04
+2.650719e+00 +8.438125e+00 +2.568928e-04
+2.650719e+00 +8.719062e+00 +2.223750e-04
+2.650719e+00 +9.000000e+00 +1.917713e-04
+2.699806e+00 +1.000000e-02 +1.856080e-72
+2.699806e+00 +2.909375e-01 +2.463214e-18
+2.699806e+00 +5.718750e-01 +2.489606e-12
+2.699806e+00 +8.528125e-01 +1.530946e-09
+2.699806e+00 +1.133750e+00 +6.709495e-08
+2.699806e+00 +1.414688e+00 +8.025092e-07
+2.699806e+00 +1.695625e+00 +4.540246e-06
+2.699806e+00 +1.976562e+00 +1.596496e-05
+2.699806e+00 +2.257500e+00 +4.065687e-05
+2.699806e+00 +2.538437e+00 +8.230084e-05
+2.699806e+00 +2.819375e+00 +1.406497e-04
+2.699806e+00 +3.100312e+00 +2.113880e-04
+2.699806e+00 +3.381250e+00 +2.875540e-04
+2.699806e+00 +3.662187e+00 +3.615106e-04
+2.699806e+00 +3.943125e+00 +4.266094e-04
+2.699806e+00 +4.224062e+00 +4.781618e-04
+2.699806e+00 +4.505000e+00 +5.137156e-04
+2.699806e+00 +4.785938e+00 +5.328365e-04
+2.699806e+00 +5.066875e+00 +5.366300e-04
+2.699806e+00 +5.347812e+00 +5.271947e-04
+2.699806e+00 +5.628750e+00 +5.071277e-04
+2.699806e+00 +5.909687e+00 +4.791363e-04
+2.699806e+00 +6.190625e+00 +4.457723e-04
+2.699806e+00 +6.471563e+00 +4.092730e-04
+2.699806e+00 +6.752500e+00 +3.714887e-04
+2.699806e+00 +7.033437e+00 +3.338698e-04
+2.699806e+00 +7.314375e+00 +2.974924e-04
+2.699806e+00 +7.595313e+00 +2.631045e-04
+2.699806e+00 +7.876250e+00 +2.311818e-04
+2.699806e+00 +8.157187e+00 +2.019827e-04
+2.699806e+00 +8.438125e+00 +1.755999e-04
+2.699806e+00 +8.719062e+00 +1.520052e-04
+2.699806e+00 +9.000000e+00 +1.310859e-04
+2.748894e+00 +1.000000e-02 +1.277163e-72
+2.748894e+00 +2.909375e-01 +1.694931e-18
+2.748894e+00 +5.718750e-01 +1.713091e-12
+2.748894e+00 +8.528125e-01 +1.053440e-09
+2.748894e+00 +1.133750e+00 +4.616785e-08
+2.748894e+00 +1.414688e+00 +5.522043e-07
+2.748894e+00 +1.695625e+00 +3.124131e-06
+2.748894e+00 +1.976562e+00 +1.098545e-05
+2.748894e+00 +2.257500e+00 +2.797588e-05
+2.748894e+00 +2.538437e+00 +5.663098e-05
+2.748894e+00 +2.819375e+00 +9.678068e-05
+2.748894e+00 +3.100312e+00 +1.454555e-04
+2.748894e+00 +3.381250e+00 +1.978651e-04
+2.748894e+00 +3.662187e+00 +2.487544e-04
+2.748894e+00 +3.943125e+00 +2.935487e-04
+2.748894e+00 +4.224062e+00 +3.290218e-04
+2.748894e+00 +4.505000e+00 +3.534863e-04
+2.748894e+00 +4.785938e+00 +3.666433e-04
+2.748894e+00 +5.066875e+00 +3.692536e-04
+2.748894e+00 +5.347812e+00 +3.627612e-04
+2.748894e+00 +5.628750e+00 +3.489532e-04
+2.748894e+00 +5.909687e+00 +3.296924e-04
+2.748894e+00 +6.190625e+00 +3.067347e-04
+2.748894e+00 +6.471563e+00 +2.816196e-04
+2.748894e+00 +6.752500e+00 +2.556203e-04
+2.748894e+00 +7.033437e+00 +2.297349e-04
+2.748894e+00 +7.314375e+00 +2.047037e-04
+2.748894e+00 +7.595313e+00 +1.810415e-04
+2.748894e+00 +7.876250e+00 +1.590756e-04
+2.748894e+00 +8.157187e+00 +1.389837e-04
+2.748894e+00 +8.438125e+00 +1.208298e-04
+2.748894e+00 +8.719062e+00 +1.045943e-04
+2.748894e+00 +9.000000e+00 +9.019987e-05
+2.797981e+00 +1.000000e-02 +8.854513e-73
+2.797981e+00 +2.909375e-01 +1.175088e-18
+2.797981e+00 +5.718750e-01 +1.187678e-12
+2.797981e+00 +8.528125e-01 +7.303449e-10
+2.797981e+00 +1.133750e+00 +3.200795e-08
+2.797981e+00 +1.414688e+00 +3.828407e-07
+2.797981e+00 +1.695625e+00 +2.165945e-06
+2.797981e+00 +1.976562e+00 +7.616158e-06
+2.797981e+00 +2.257500e+00 +1.939554e-05
+2.797981e+00 +2.538437e+00 +3.926199e-05
+2.797981e+00 +2.819375e+00 +6.709759e-05
+2.797981e+00 +3.100312e+00 +1.008436e-04
+2.797981e+00 +3.381250e+00 +1.371790e-04
+2.797981e+00 +3.662187e+00 +1.724603e-04
+2.797981e+00 +3.943125e+00 +2.035159e-04
+2.797981e+00 +4.224062e+00 +2.281093e-04
+2.797981e+00 +4.505000e+00 +2.450704e-04
+2.797981e+00 +4.785938e+00 +2.541921e-04
+2.797981e+00 +5.066875e+00 +2.560018e-04
+2.797981e+00 +5.347812e+00 +2.515007e-04
+2.797981e+00 +5.628750e+00 +2.419276e-04
+2.797981e+00 +5.909687e+00 +2.285742e-04
+2.797981e+00 +6.190625e+00 +2.126577e-04
+2.797981e+00 +6.471563e+00 +1.952455e-04
+2.797981e+00 +6.752500e+00 +1.772204e-04
+2.797981e+00 +7.033437e+00 +1.592741e-04
+2.797981e+00 +7.314375e+00 +1.419201e-04
+2.797981e+00 +7.595313e+00 +1.255152e-04
+2.797981e+00 +7.876250e+00 +1.102863e-04
+2.797981e+00 +8.157187e+00 +9.635676e-05
+2.797981e+00 +8.438125e+00 +8.377075e-05
+2.797981e+00 +8.719062e+00 +7.251477e-05
+2.797981e+00 +9.000000e+00 +6.253514e-05
+2.847068e+00 +1.000000e-02 +6.190626e-73
+2.847068e+00 +2.909375e-01 +8.215616e-19
+2.847068e+00 +5.718750e-01 +8.303643e-13
+2.847068e+00 +8.528125e-01 +5.106201e-10
+2.847068e+00 +1.133750e+00 +2.237834e-08
+2.847068e+00 +1.414688e+00 +2.676628e-07
+2.847068e+00 +1.695625e+00 +1.514319e-06
+2.847068e+00 +1.976562e+00 +5.324831e-06
+2.847068e+00 +2.257500e+00 +1.356038e-05
+2.847068e+00 +2.538437e+00 +2.745000e-05
+2.847068e+00 +2.819375e+00 +4.691123e-05
+2.847068e+00 +3.100312e+00 +7.050473e-05
+2.847068e+00 +3.381250e+00 +9.590858e-05
+2.847068e+00 +3.662187e+00 +1.205755e-04
+2.847068e+00 +3.943125e+00 +1.422880e-04
+2.847068e+00 +4.224062e+00 +1.594824e-04
+2.847068e+00 +4.505000e+00 +1.713408e-04
+2.847068e+00 +4.785938e+00 +1.777182e-04
+2.847068e+00 +5.066875e+00 +1.789835e-04
+2.847068e+00 +5.347812e+00 +1.758365e-04
+2.847068e+00 +5.628750e+00 +1.691435e-04
+2.847068e+00 +5.909687e+00 +1.598075e-04
+2.847068e+00 +6.190625e+00 +1.486795e-04
+2.847068e+00 +6.471563e+00 +1.365058e-04
+2.847068e+00 +6.752500e+00 +1.239035e-04
+2.847068e+00 +7.033437e+00 +1.113564e-04
+2.847068e+00 +7.314375e+00 +9.922334e-05
+2.847068e+00 +7.595313e+00 +8.775388e-05
+2.847068e+00 +7.876250e+00 +7.710662e-05
+2.847068e+00 +8.157187e+00 +6.736776e-05
+2.847068e+00 +8.438125e+00 +5.856826e-05
+2.847068e+00 +8.719062e+00 +5.069865e-05
+2.847068e+00 +9.000000e+00 +4.372140e-05
+2.896156e+00 +1.000000e-02 +4.368483e-73
+2.896156e+00 +2.909375e-01 +5.797439e-19
+2.896156e+00 +5.718750e-01 +5.859556e-13
+2.896156e+00 +8.528125e-01 +3.603247e-10
+2.896156e+00 +1.133750e+00 +1.579152e-08
+2.896156e+00 +1.414688e+00 +1.888792e-07
+2.896156e+00 +1.695625e+00 +1.068596e-06
+2.896156e+00 +1.976562e+00 +3.757525e-06
+2.896156e+00 +2.257500e+00 +9.569030e-06
+2.896156e+00 +2.538437e+00 +1.937039e-05
+2.896156e+00 +2.819375e+00 +3.310342e-05
+2.896156e+00 +3.100312e+00 +4.975243e-05
+2.896156e+00 +3.381250e+00 +6.767893e-05
+2.896156e+00 +3.662187e+00 +8.508540e-05
+2.896156e+00 +3.943125e+00 +1.004071e-04
+2.896156e+00 +4.224062e+00 +1.125405e-04
+2.896156e+00 +4.505000e+00 +1.209085e-04
+2.896156e+00 +4.785938e+00 +1.254088e-04
+2.896156e+00 +5.066875e+00 +1.263016e-04
+2.896156e+00 +5.347812e+00 +1.240809e-04
+2.896156e+00 +5.628750e+00 +1.193580e-04
+2.896156e+00 +5.909687e+00 +1.127699e-04
+2.896156e+00 +6.190625e+00 +1.049173e-04
+2.896156e+00 +6.471563e+00 +9.632679e-05
+2.896156e+00 +6.752500e+00 +8.743386e-05
+2.896156e+00 +7.033437e+00 +7.857985e-05
+2.896156e+00 +7.314375e+00 +7.001803e-05
+2.896156e+00 +7.595313e+00 +6.192448e-05
+2.896156e+00 +7.876250e+00 +5.441113e-05
+2.896156e+00 +8.157187e+00 +4.753880e-05
+2.896156e+00 +8.438125e+00 +4.132933e-05
+2.896156e+00 +8.719062e+00 +3.577606e-05
+2.896156e+00 +9.000000e+00 +3.085248e-05
+2.945243e+00 +1.000000e-02 +3.113993e-73
+2.945243e+00 +2.909375e-01 +4.132598e-19
+2.945243e+00 +5.718750e-01 +4.176876e-13
+2.945243e+00 +8.528125e-01 +2.568508e-10
+2.945243e+00 +1.133750e+00 +1.125669e-08
+2.945243e+00 +1.414688e+00 +1.346390e-07
+2.945243e+00 +1.695625e+00 +7.617287e-07
+2.945243e+00 +1.976562e+00 +2.678483e-06
+2.945243e+00 +2.257500e+00 +6.821107e-06
+2.945243e+00 +2.538437e+00 +1.380782e-05
+2.945243e+00 +2.819375e+00 +2.359717e-05
+2.945243e+00 +3.100312e+00 +3.546510e-05
+2.945243e+00 +3.381250e+00 +4.824368e-05
+2.945243e+00 +3.662187e+00 +6.065156e-05
+2.945243e+00 +3.943125e+00 +7.157335e-05
+2.945243e+00 +4.224062e+00 +8.022243e-05
+2.945243e+00 +4.505000e+00 +8.618739e-05
+2.945243e+00 +4.785938e+00 +8.939535e-05
+2.945243e+00 +5.066875e+00 +9.003179e-05
+2.945243e+00 +5.347812e+00 +8.844882e-05
+2.945243e+00 +5.628750e+00 +8.508212e-05
+2.945243e+00 +5.909687e+00 +8.038593e-05
+2.945243e+00 +6.190625e+00 +7.478836e-05
+2.945243e+00 +6.471563e+00 +6.866478e-05
+2.945243e+00 +6.752500e+00 +6.232561e-05
+2.945243e+00 +7.033437e+00 +5.601420e-05
+2.945243e+00 +7.314375e+00 +4.991106e-05
+2.945243e+00 +7.595313e+00 +4.414173e-05
+2.945243e+00 +7.876250e+00 +3.878597e-05
+2.945243e+00 +8.157187e+00 +3.388715e-05
+2.945243e+00 +8.438125e+00 +2.946085e-05
+2.945243e+00 +8.719062e+00 +2.550230e-05
+2.945243e+00 +9.000000e+00 +2.199262e-05
+2.994330e+00 +1.000000e-02 +2.244138e-73
+2.994330e+00 +2.909375e-01 +2.978208e-19
+2.994330e+00 +5.718750e-01 +3.010118e-13
+2.994330e+00 +8.528125e-01 +1.851028e-10
+2.994330e+00 +1.133750e+00 +8.112277e-09
+2.994330e+00 +1.414688e+00 +9.702931e-08
+2.994330e+00 +1.695625e+00 +5.489494e-07
+2.994330e+00 +1.976562e+00 +1.930282e-06
+2.994330e+00 +2.257500e+00 +4.915716e-06
+2.994330e+00 +2.538437e+00 +9.950782e-06
+2.994330e+00 +2.819375e+00 +1.700559e-05
+2.994330e+00 +3.100312e+00 +2.555837e-05
+2.994330e+00 +3.381250e+00 +3.476741e-05
+2.994330e+00 +3.662187e+00 +4.370931e-05
+2.994330e+00 +3.943125e+00 +5.158024e-05
+2.994330e+00 +4.224062e+00 +5.781330e-05
+2.994330e+00 +4.505000e+00 +6.211202e-05
+2.994330e+00 +4.785938e+00 +6.442388e-05
+2.994330e+00 +5.066875e+00 +6.488254e-05
+2.994330e+00 +5.347812e+00 +6.374175e-05
+2.994330e+00 +5.628750e+00 +6.131550e-05
+2.994330e+00 +5.909687e+00 +5.793113e-05
+2.994330e+00 +6.190625e+00 +5.389717e-05
+2.994330e+00 +6.471563e+00 +4.948413e-05
+2.994330e+00 +6.752500e+00 +4.491574e-05
+2.994330e+00 +7.033437e+00 +4.036734e-05
+2.994330e+00 +7.314375e+00 +3.596903e-05
+2.994330e+00 +7.595313e+00 +3.181129e-05
+2.994330e+00 +7.876250e+00 +2.795160e-05
+2.994330e+00 +8.157187e+00 +2.442120e-05
+2.994330e+00 +8.438125e+00 +2.123133e-05
+2.994330e+00 +8.719062e+00 +1.837855e-05
+2.994330e+00 +9.000000e+00 +1.584926e-05
+3.043418e+00 +1.000000e-02 +1.636324e-73
+3.043418e+00 +2.909375e-01 +2.171575e-19
+3.043418e+00 +5.718750e-01 +2.194842e-13
+3.043418e+00 +8.528125e-01 +1.349686e-10
+3.043418e+00 +1.133750e+00 +5.915106e-09
+3.043418e+00 +1.414688e+00 +7.074938e-08
+3.043418e+00 +1.695625e+00 +4.002691e-07
+3.043418e+00 +1.976562e+00 +1.407475e-06
+3.043418e+00 +2.257500e+00 +3.584318e-06
+3.043418e+00 +2.538437e+00 +7.255661e-06
+3.043418e+00 +2.819375e+00 +1.239971e-05
+3.043418e+00 +3.100312e+00 +1.863601e-05
+3.043418e+00 +3.381250e+00 +2.535083e-05
+3.043418e+00 +3.662187e+00 +3.187085e-05
+3.043418e+00 +3.943125e+00 +3.760998e-05
+3.043418e+00 +4.224062e+00 +4.215485e-05
+3.043418e+00 +4.505000e+00 +4.528928e-05
+3.043418e+00 +4.785938e+00 +4.697498e-05
+3.043418e+00 +5.066875e+00 +4.730942e-05
+3.043418e+00 +5.347812e+00 +4.647760e-05
+3.043418e+00 +5.628750e+00 +4.470849e-05
+3.043418e+00 +5.909687e+00 +4.224076e-05
+3.043418e+00 +6.190625e+00 +3.929938e-05
+3.043418e+00 +6.471563e+00 +3.608159e-05
+3.043418e+00 +6.752500e+00 +3.275052e-05
+3.043418e+00 +7.033437e+00 +2.943404e-05
+3.043418e+00 +7.314375e+00 +2.622699e-05
+3.043418e+00 +7.595313e+00 +2.319535e-05
+3.043418e+00 +7.876250e+00 +2.038104e-05
+3.043418e+00 +8.157187e+00 +1.780684e-05
+3.043418e+00 +8.438125e+00 +1.548093e-05
+3.043418e+00 +8.719062e+00 +1.340081e-05
+3.043418e+00 +9.000000e+00 +1.155656e-05
+3.092505e+00 +1.000000e-02 +1.208112e-73
+3.092505e+00 +2.909375e-01 +1.603293e-19
+3.092505e+00 +5.718750e-01 +1.620471e-13
+3.092505e+00 +8.528125e-01 +9.964847e-11
+3.092505e+00 +1.133750e+00 +4.367174e-09
+3.092505e+00 +1.414688e+00 +5.223489e-08
+3.092505e+00 +1.695625e+00 +2.955222e-07
+3.092505e+00 +1.976562e+00 +1.039151e-06
+3.092505e+00 +2.257500e+00 +2.646333e-06
+3.092505e+00 +2.538437e+00 +5.356917e-06
+3.092505e+00 +2.819375e+00 +9.154814e-06
+3.092505e+00 +3.100312e+00 +1.375913e-05
+3.092505e+00 +3.381250e+00 +1.871674e-05
+3.092505e+00 +3.662187e+00 +2.353053e-05
+3.092505e+00 +3.943125e+00 +2.776777e-05
+3.092505e+00 +4.224062e+00 +3.112329e-05
+3.092505e+00 +4.505000e+00 +3.343747e-05
+3.092505e+00 +4.785938e+00 +3.468204e-05
+3.092505e+00 +5.066875e+00 +3.492895e-05
+3.092505e+00 +5.347812e+00 +3.431482e-05
+3.092505e+00 +5.628750e+00 +3.300867e-05
+3.092505e+00 +5.909687e+00 +3.118672e-05
+3.092505e+00 +6.190625e+00 +2.901508e-05
+3.092505e+00 +6.471563e+00 +2.663936e-05
+3.092505e+00 +6.752500e+00 +2.418000e-05
+3.092505e+00 +7.033437e+00 +2.173141e-05
+3.092505e+00 +7.314375e+00 +1.936362e-05
+3.092505e+00 +7.595313e+00 +1.712533e-05
+3.092505e+00 +7.876250e+00 +1.504750e-05
+3.092505e+00 +8.157187e+00 +1.314694e-05
+3.092505e+00 +8.438125e+00 +1.142970e-05
+3.092505e+00 +8.719062e+00 +9.893936e-06
+3.092505e+00 +9.000000e+00 +8.532313e-06
+3.141593e+00 +1.000000e-02 +9.038179e-74
+3.141593e+00 +2.909375e-01 +1.199462e-19
+3.141593e+00 +5.718750e-01 +1.212314e-13
+3.141593e+00 +8.528125e-01 +7.454942e-11
+3.141593e+00 +1.133750e+00 +3.267189e-09
+3.141593e+00 +1.414688e+00 +3.907818e-08
+3.141593e+00 +1.695625e+00 +2.210873e-07
+3.141593e+00 +1.976562e+00 +7.774137e-07
+3.141593e+00 +2.257500e+00 +1.979786e-06
+3.141593e+00 +2.538437e+00 +4.007639e-06
+3.141593e+00 +2.819375e+00 +6.848938e-06
+3.141593e+00 +3.100312e+00 +1.029354e-05
+3.141593e+00 +3.381250e+00 +1.400244e-05
+3.141593e+00 +3.662187e+00 +1.760376e-05
+3.141593e+00 +3.943125e+00 +2.077374e-05
+3.141593e+00 +4.224062e+00 +2.328409e-05
+3.141593e+00 +4.505000e+00 +2.501538e-05
+3.141593e+00 +4.785938e+00 +2.594647e-05
+3.141593e+00 +5.066875e+00 +2.613119e-05
+3.141593e+00 +5.347812e+00 +2.567175e-05
+3.141593e+00 +5.628750e+00 +2.469458e-05
+3.141593e+00 +5.909687e+00 +2.333154e-05
+3.141593e+00 +6.190625e+00 +2.170688e-05
+3.141593e+00 +6.471563e+00 +1.992954e-05
+3.141593e+00 +6.752500e+00 +1.808964e-05
+3.141593e+00 +7.033437e+00 +1.625779e-05
+3.141593e+00 +7.314375e+00 +1.448639e-05
+3.141593e+00 +7.595313e+00 +1.281187e-05
+3.141593e+00 +7.876250e+00 +1.125740e-05
+3.141593e+00 +8.157187e+00 +9.835546e-06
+3.141593e+00 +8.438125e+00 +8.550838e-06
+3.141593e+00 +8.719062e+00 +7.401892e-06
+3.141593e+00 +9.000000e+00 +6.383229e-06
+3.190680e+00 +1.000000e-02 +6.856365e-74
+3.190680e+00 +2.909375e-01 +9.099122e-20
+3.190680e+00 +5.718750e-01 +9.196614e-14
+3.190680e+00 +8.528125e-01 +5.655321e-11
+3.190680e+00 +1.133750e+00 +2.478490e-09
+3.190680e+00 +1.414688e+00 +2.964472e-08
+3.190680e+00 +1.695625e+00 +1.677168e-07
+3.190680e+00 +1.976562e+00 +5.897462e-07
+3.190680e+00 +2.257500e+00 +1.501866e-06
+3.190680e+00 +2.538437e+00 +3.040196e-06
+3.190680e+00 +2.819375e+00 +5.195606e-06
+3.190680e+00 +3.100312e+00 +7.808679e-06
+3.190680e+00 +3.381250e+00 +1.062226e-05
+3.190680e+00 +3.662187e+00 +1.335421e-05
+3.190680e+00 +3.943125e+00 +1.575897e-05
+3.190680e+00 +4.224062e+00 +1.766331e-05
+3.190680e+00 +4.505000e+00 +1.897667e-05
+3.190680e+00 +4.785938e+00 +1.968300e-05
+3.190680e+00 +5.066875e+00 +1.982313e-05
+3.190680e+00 +5.347812e+00 +1.947459e-05
+3.190680e+00 +5.628750e+00 +1.873331e-05
+3.190680e+00 +5.909687e+00 +1.769931e-05
+3.190680e+00 +6.190625e+00 +1.646684e-05
+3.190680e+00 +6.471563e+00 +1.511856e-05
+3.190680e+00 +6.752500e+00 +1.372281e-05
+3.190680e+00 +7.033437e+00 +1.233316e-05
+3.190680e+00 +7.314375e+00 +1.098938e-05
+3.190680e+00 +7.595313e+00 +9.719091e-06
+3.190680e+00 +7.876250e+00 +8.539864e-06
+3.190680e+00 +8.157187e+00 +7.461247e-06
+3.190680e+00 +8.438125e+00 +6.486668e-06
+3.190680e+00 +8.719062e+00 +5.615077e-06
+3.190680e+00 +9.000000e+00 +4.842319e-06
+3.239767e+00 +1.000000e-02 +5.277585e-74
+3.239767e+00 +2.909375e-01 +7.003914e-20
+3.239767e+00 +5.718750e-01 +7.078957e-14
+3.239767e+00 +8.528125e-01 +4.353099e-11
+3.239767e+00 +1.133750e+00 +1.907781e-09
+3.239767e+00 +1.414688e+00 +2.281858e-08
+3.239767e+00 +1.695625e+00 +1.290975e-07
+3.239767e+00 +1.976562e+00 +4.539484e-07
+3.239767e+00 +2.257500e+00 +1.156039e-06
+3.239767e+00 +2.538437e+00 +2.340146e-06
+3.239767e+00 +2.819375e+00 +3.999240e-06
+3.239767e+00 +3.100312e+00 +6.010614e-06
+3.239767e+00 +3.381250e+00 +8.176324e-06
+3.239767e+00 +3.662187e+00 +1.027921e-05
+3.239767e+00 +3.943125e+00 +1.213023e-05
+3.239767e+00 +4.224062e+00 +1.359607e-05
+3.239767e+00 +4.505000e+00 +1.460701e-05
+3.239767e+00 +4.785938e+00 +1.515070e-05
+3.239767e+00 +5.066875e+00 +1.525856e-05
+3.239767e+00 +5.347812e+00 +1.499028e-05
+3.239767e+00 +5.628750e+00 +1.441969e-05
+3.239767e+00 +5.909687e+00 +1.362378e-05
+3.239767e+00 +6.190625e+00 +1.267511e-05
+3.239767e+00 +6.471563e+00 +1.163728e-05
+3.239767e+00 +6.752500e+00 +1.056293e-05
+3.239767e+00 +7.033437e+00 +9.493269e-06
+3.239767e+00 +7.314375e+00 +8.458911e-06
+3.239767e+00 +7.595313e+00 +7.481126e-06
+3.239767e+00 +7.876250e+00 +6.573434e-06
+3.239767e+00 +8.157187e+00 +5.743184e-06
+3.239767e+00 +8.438125e+00 +4.993016e-06
+3.239767e+00 +8.719062e+00 +4.322122e-06
+3.239767e+00 +9.000000e+00 +3.727303e-06
+3.288855e+00 +1.000000e-02 +4.124570e-74
+3.288855e+00 +2.909375e-01 +5.473741e-20
+3.288855e+00 +5.718750e-01 +5.532390e-14
+3.288855e+00 +8.528125e-01 +3.402061e-11
+3.288855e+00 +1.133750e+00 +1.490980e-09
+3.288855e+00 +1.414688e+00 +1.783332e-08
+3.288855e+00 +1.695625e+00 +1.008931e-07
+3.288855e+00 +1.976562e+00 +3.547725e-07
+3.288855e+00 +2.257500e+00 +9.034747e-07
+3.288855e+00 +2.538437e+00 +1.828885e-06
+3.288855e+00 +2.819375e+00 +3.125510e-06
+3.288855e+00 +3.100312e+00 +4.697452e-06
+3.288855e+00 +3.381250e+00 +6.390010e-06
+3.288855e+00 +3.662187e+00 +8.033469e-06
+3.288855e+00 +3.943125e+00 +9.480091e-06
+3.288855e+00 +4.224062e+00 +1.062569e-05
+3.288855e+00 +4.505000e+00 +1.141576e-05
+3.288855e+00 +4.785938e+00 +1.184066e-05
+3.288855e+00 +5.066875e+00 +1.192496e-05
+3.288855e+00 +5.347812e+00 +1.171529e-05
+3.288855e+00 +5.628750e+00 +1.126936e-05
+3.288855e+00 +5.909687e+00 +1.064734e-05
+3.288855e+00 +6.190625e+00 +9.905927e-06
+3.288855e+00 +6.471563e+00 +9.094841e-06
+3.288855e+00 +6.752500e+00 +8.255202e-06
+3.288855e+00 +7.033437e+00 +7.419237e-06
+3.288855e+00 +7.314375e+00 +6.610860e-06
+3.288855e+00 +7.595313e+00 +5.846695e-06
+3.288855e+00 +7.876250e+00 +5.137310e-06
+3.288855e+00 +8.157187e+00 +4.488448e-06
+3.288855e+00 +8.438125e+00 +3.902172e-06
+3.288855e+00 +8.719062e+00 +3.377851e-06
+3.288855e+00 +9.000000e+00 +2.912985e-06
+3.337942e+00 +1.000000e-02 +3.274781e-74
+3.337942e+00 +2.909375e-01 +4.345981e-20
+3.337942e+00 +5.718750e-01 +4.392546e-14
+3.337942e+00 +8.528125e-01 +2.701131e-11
+3.337942e+00 +1.133750e+00 +1.183792e-09
+3.337942e+00 +1.414688e+00 +1.415910e-08
+3.337942e+00 +1.695625e+00 +8.010599e-08
+3.337942e+00 +1.976562e+00 +2.816784e-07
+3.337942e+00 +2.257500e+00 +7.173309e-07
+3.337942e+00 +2.538437e+00 +1.452078e-06
+3.337942e+00 +2.819375e+00 +2.481558e-06
+3.337942e+00 +3.100312e+00 +3.729631e-06
+3.337942e+00 +3.381250e+00 +5.073470e-06
+3.337942e+00 +3.662187e+00 +6.378325e-06
+3.337942e+00 +3.943125e+00 +7.526898e-06
+3.337942e+00 +4.224062e+00 +8.436464e-06
+3.337942e+00 +4.505000e+00 +9.063760e-06
+3.337942e+00 +4.785938e+00 +9.401120e-06
+3.337942e+00 +5.066875e+00 +9.468050e-06
+3.337942e+00 +5.347812e+00 +9.301580e-06
+3.337942e+00 +5.628750e+00 +8.947526e-06
+3.337942e+00 +5.909687e+00 +8.453659e-06
+3.337942e+00 +6.190625e+00 +7.864999e-06
+3.337942e+00 +6.471563e+00 +7.221022e-06
+3.337942e+00 +6.752500e+00 +6.554374e-06
+3.337942e+00 +7.033437e+00 +5.890644e-06
+3.337942e+00 +7.314375e+00 +5.248818e-06
+3.337942e+00 +7.595313e+00 +4.642095e-06
+3.337942e+00 +7.876250e+00 +4.078865e-06
+3.337942e+00 +8.157187e+00 +3.563689e-06
+3.337942e+00 +8.438125e+00 +3.098204e-06
+3.337942e+00 +8.719062e+00 +2.681909e-06
+3.337942e+00 +9.000000e+00 +2.312819e-06
+3.387030e+00 +1.000000e-02 +2.642940e-74
+3.387030e+00 +2.909375e-01 +3.507461e-20
+3.387030e+00 +5.718750e-01 +3.545041e-14
+3.387030e+00 +8.528125e-01 +2.179970e-11
+3.387030e+00 +1.133750e+00 +9.553896e-10
+3.387030e+00 +1.414688e+00 +1.142722e-08
+3.387030e+00 +1.695625e+00 +6.465022e-08
+3.387030e+00 +1.976562e+00 +2.273309e-07
+3.387030e+00 +2.257500e+00 +5.789280e-07
+3.387030e+00 +2.538437e+00 +1.171912e-06
+3.387030e+00 +2.819375e+00 +2.002763e-06
+3.387030e+00 +3.100312e+00 +3.010030e-06
+3.387030e+00 +3.381250e+00 +4.094587e-06
+3.387030e+00 +3.662187e+00 +5.147681e-06
+3.387030e+00 +3.943125e+00 +6.074647e-06
+3.387030e+00 +4.224062e+00 +6.808720e-06
+3.387030e+00 +4.505000e+00 +7.314984e-06
+3.387030e+00 +4.785938e+00 +7.587254e-06
+3.387030e+00 +5.066875e+00 +7.641270e-06
+3.387030e+00 +5.347812e+00 +7.506918e-06
+3.387030e+00 +5.628750e+00 +7.221176e-06
+3.387030e+00 +5.909687e+00 +6.822597e-06
+3.387030e+00 +6.190625e+00 +6.347514e-06
+3.387030e+00 +6.471563e+00 +5.827787e-06
+3.387030e+00 +6.752500e+00 +5.289763e-06
+3.387030e+00 +7.033437e+00 +4.754094e-06
+3.387030e+00 +7.314375e+00 +4.236103e-06
+3.387030e+00 +7.595313e+00 +3.746442e-06
+3.387030e+00 +7.876250e+00 +3.291882e-06
+3.387030e+00 +8.157187e+00 +2.876105e-06
+3.387030e+00 +8.438125e+00 +2.500432e-06
+3.387030e+00 +8.719062e+00 +2.164457e-06
+3.387030e+00 +9.000000e+00 +1.866581e-06
+3.436117e+00 +1.000000e-02 +2.169292e-74
+3.436117e+00 +2.909375e-01 +2.878880e-20
+3.436117e+00 +5.718750e-01 +2.909725e-14
+3.436117e+00 +8.528125e-01 +1.789292e-11
+3.436117e+00 +1.133750e+00 +7.841718e-10
+3.436117e+00 +1.414688e+00 +9.379320e-09
+3.436117e+00 +1.695625e+00 +5.306409e-08
+3.436117e+00 +1.976562e+00 +1.865904e-07
+3.436117e+00 +2.257500e+00 +4.751768e-07
+3.436117e+00 +2.538437e+00 +9.618905e-07
+3.436117e+00 +2.819375e+00 +1.643843e-06
+3.436117e+00 +3.100312e+00 +2.470595e-06
+3.436117e+00 +3.381250e+00 +3.360786e-06
+3.436117e+00 +3.662187e+00 +4.225152e-06
+3.436117e+00 +3.943125e+00 +4.985994e-06
+3.436117e+00 +4.224062e+00 +5.588512e-06
+3.436117e+00 +4.505000e+00 +6.004047e-06
+3.436117e+00 +4.785938e+00 +6.227523e-06
+3.436117e+00 +5.066875e+00 +6.271859e-06
+3.436117e+00 +5.347812e+00 +6.161585e-06
+3.436117e+00 +5.628750e+00 +5.927051e-06
+3.436117e+00 +5.909687e+00 +5.599902e-06
+3.436117e+00 +6.190625e+00 +5.209960e-06
+3.436117e+00 +6.471563e+00 +4.783375e-06
+3.436117e+00 +6.752500e+00 +4.341771e-06
+3.436117e+00 +7.033437e+00 +3.902101e-06
+3.436117e+00 +7.314375e+00 +3.476940e-06
+3.436117e+00 +7.595313e+00 +3.075032e-06
+3.436117e+00 +7.876250e+00 +2.701936e-06
+3.436117e+00 +8.157187e+00 +2.360671e-06
+3.436117e+00 +8.438125e+00 +2.052323e-06
+3.436117e+00 +8.719062e+00 +1.776560e-06
+3.436117e+00 +9.000000e+00 +1.532066e-06
+3.485204e+00 +1.000000e-02 +1.811678e-74
+3.485204e+00 +2.909375e-01 +2.404289e-20
+3.485204e+00 +5.718750e-01 +2.430049e-14
+3.485204e+00 +8.528125e-01 +1.494323e-11
+3.485204e+00 +1.133750e+00 +6.548989e-10
+3.485204e+00 +1.414688e+00 +7.833114e-09
+3.485204e+00 +1.695625e+00 +4.431633e-08
+3.485204e+00 +1.976562e+00 +1.558304e-07
+3.485204e+00 +2.257500e+00 +3.968426e-07
+3.485204e+00 +2.538437e+00 +8.033203e-07
+3.485204e+00 +2.819375e+00 +1.372851e-06
+3.485204e+00 +3.100312e+00 +2.063311e-06
+3.485204e+00 +3.381250e+00 +2.806751e-06
+3.485204e+00 +3.662187e+00 +3.528624e-06
+3.485204e+00 +3.943125e+00 +4.164039e-06
+3.485204e+00 +4.224062e+00 +4.667231e-06
+3.485204e+00 +4.505000e+00 +5.014264e-06
+3.485204e+00 +4.785938e+00 +5.200899e-06
+3.485204e+00 +5.066875e+00 +5.237926e-06
+3.485204e+00 +5.347812e+00 +5.145831e-06
+3.485204e+00 +5.628750e+00 +4.949961e-06
+3.485204e+00 +5.909687e+00 +4.676743e-06
+3.485204e+00 +6.190625e+00 +4.351084e-06
+3.485204e+00 +6.471563e+00 +3.994822e-06
+3.485204e+00 +6.752500e+00 +3.626019e-06
+3.485204e+00 +7.033437e+00 +3.258829e-06
+3.485204e+00 +7.314375e+00 +2.903757e-06
+3.485204e+00 +7.595313e+00 +2.568105e-06
+3.485204e+00 +7.876250e+00 +2.256514e-06
+3.485204e+00 +8.157187e+00 +1.971508e-06
+3.485204e+00 +8.438125e+00 +1.713992e-06
+3.485204e+00 +8.719062e+00 +1.483689e-06
+3.485204e+00 +9.000000e+00 +1.279501e-06
+3.534292e+00 +1.000000e-02 +1.540157e-74
+3.534292e+00 +2.909375e-01 +2.043951e-20
+3.534292e+00 +5.718750e-01 +2.065851e-14
+3.534292e+00 +8.528125e-01 +1.270364e-11
+3.534292e+00 +1.133750e+00 +5.567474e-10
+3.534292e+00 +1.414688e+00 +6.659143e-09
+3.534292e+00 +1.695625e+00 +3.767452e-08
+3.534292e+00 +1.976562e+00 +1.324757e-07
+3.534292e+00 +2.257500e+00 +3.373667e-07
+3.534292e+00 +2.538437e+00 +6.829244e-07
+3.534292e+00 +2.819375e+00 +1.167098e-06
+3.534292e+00 +3.100312e+00 +1.754077e-06
+3.534292e+00 +3.381250e+00 +2.386095e-06
+3.534292e+00 +3.662187e+00 +2.999780e-06
+3.534292e+00 +3.943125e+00 +3.539963e-06
+3.534292e+00 +4.224062e+00 +3.967740e-06
+3.534292e+00 +4.505000e+00 +4.262762e-06
+3.534292e+00 +4.785938e+00 +4.421426e-06
+3.534292e+00 +5.066875e+00 +4.452903e-06
+3.534292e+00 +5.347812e+00 +4.374611e-06
+3.534292e+00 +5.628750e+00 +4.208096e-06
+3.534292e+00 +5.909687e+00 +3.975827e-06
+3.534292e+00 +6.190625e+00 +3.698975e-06
+3.534292e+00 +6.471563e+00 +3.396107e-06
+3.534292e+00 +6.752500e+00 +3.082577e-06
+3.534292e+00 +7.033437e+00 +2.770419e-06
+3.534292e+00 +7.314375e+00 +2.468563e-06
+3.534292e+00 +7.595313e+00 +2.183216e-06
+3.534292e+00 +7.876250e+00 +1.918324e-06
+3.534292e+00 +8.157187e+00 +1.676033e-06
+3.534292e+00 +8.438125e+00 +1.457111e-06
+3.534292e+00 +8.719062e+00 +1.261324e-06
+3.534292e+00 +9.000000e+00 +1.087738e-06
+3.583379e+00 +1.000000e-02 +1.333336e-74
+3.583379e+00 +2.909375e-01 +1.769478e-20
+3.583379e+00 +5.718750e-01 +1.788437e-14
+3.583379e+00 +8.528125e-01 +1.099773e-11
+3.583379e+00 +1.133750e+00 +4.819842e-10
+3.583379e+00 +1.414688e+00 +5.764916e-09
+3.583379e+00 +1.695625e+00 +3.261537e-08
+3.583379e+00 +1.976562e+00 +1.146861e-07
+3.583379e+00 +2.257500e+00 +2.920632e-07
+3.583379e+00 +2.538437e+00 +5.912175e-07
+3.583379e+00 +2.819375e+00 +1.010373e-06
+3.583379e+00 +3.100312e+00 +1.518529e-06
+3.583379e+00 +3.381250e+00 +2.065677e-06
+3.583379e+00 +3.662187e+00 +2.596952e-06
+3.583379e+00 +3.943125e+00 +3.064597e-06
+3.583379e+00 +4.224062e+00 +3.434929e-06
+3.583379e+00 +4.505000e+00 +3.690334e-06
+3.583379e+00 +4.785938e+00 +3.827692e-06
+3.583379e+00 +5.066875e+00 +3.854942e-06
+3.583379e+00 +5.347812e+00 +3.787163e-06
+3.583379e+00 +5.628750e+00 +3.643009e-06
+3.583379e+00 +5.909687e+00 +3.441930e-06
+3.583379e+00 +6.190625e+00 +3.202256e-06
+3.583379e+00 +6.471563e+00 +2.940059e-06
+3.583379e+00 +6.752500e+00 +2.668631e-06
+3.583379e+00 +7.033437e+00 +2.398392e-06
+3.583379e+00 +7.314375e+00 +2.137070e-06
+3.583379e+00 +7.595313e+00 +1.890041e-06
+3.583379e+00 +7.876250e+00 +1.660721e-06
+3.583379e+00 +8.157187e+00 +1.450966e-06
+3.583379e+00 +8.438125e+00 +1.261442e-06
+3.583379e+00 +8.719062e+00 +1.091947e-06
+3.583379e+00 +9.000000e+00 +9.416707e-07
+3.632467e+00 +1.000000e-02 +1.175860e-74
+3.632467e+00 +2.909375e-01 +1.560491e-20
+3.632467e+00 +5.718750e-01 +1.577211e-14
+3.632467e+00 +8.528125e-01 +9.698825e-12
+3.632467e+00 +1.133750e+00 +4.250588e-10
+3.632467e+00 +1.414688e+00 +5.084042e-09
+3.632467e+00 +1.695625e+00 +2.876329e-08
+3.632467e+00 +1.976562e+00 +1.011410e-07
+3.632467e+00 +2.257500e+00 +2.575687e-07
+3.632467e+00 +2.538437e+00 +5.213909e-07
+3.632467e+00 +2.819375e+00 +8.910417e-07
+3.632467e+00 +3.100312e+00 +1.339181e-06
+3.632467e+00 +3.381250e+00 +1.821707e-06
+3.632467e+00 +3.662187e+00 +2.290236e-06
+3.632467e+00 +3.943125e+00 +2.702648e-06
+3.632467e+00 +4.224062e+00 +3.029242e-06
+3.632467e+00 +4.505000e+00 +3.254482e-06
+3.632467e+00 +4.785938e+00 +3.375617e-06
+3.632467e+00 +5.066875e+00 +3.399649e-06
+3.632467e+00 +5.347812e+00 +3.339875e-06
+3.632467e+00 +5.628750e+00 +3.212747e-06
+3.632467e+00 +5.909687e+00 +3.035416e-06
+3.632467e+00 +6.190625e+00 +2.824049e-06
+3.632467e+00 +6.471563e+00 +2.592819e-06
+3.632467e+00 +6.752500e+00 +2.353449e-06
+3.632467e+00 +7.033437e+00 +2.115126e-06
+3.632467e+00 +7.314375e+00 +1.884669e-06
+3.632467e+00 +7.595313e+00 +1.666815e-06
+3.632467e+00 +7.876250e+00 +1.464579e-06
+3.632467e+00 +8.157187e+00 +1.279597e-06
+3.632467e+00 +8.438125e+00 +1.112458e-06
+3.632467e+00 +8.719062e+00 +9.629807e-07
+3.632467e+00 +9.000000e+00 +8.304534e-07
+3.681554e+00 +1.000000e-02 +1.056684e-74
+3.681554e+00 +2.909375e-01 +1.402331e-20
+3.681554e+00 +5.718750e-01 +1.417357e-14
+3.681554e+00 +8.528125e-01 +8.715823e-12
+3.681554e+00 +1.133750e+00 +3.819780e-10
+3.681554e+00 +1.414688e+00 +4.568761e-09
+3.681554e+00 +1.695625e+00 +2.584805e-08
+3.681554e+00 +1.976562e+00 +9.089004e-08
+3.681554e+00 +2.257500e+00 +2.314634e-07
+3.681554e+00 +2.538437e+00 +4.685465e-07
+3.681554e+00 +2.819375e+00 +8.007322e-07
+3.681554e+00 +3.100312e+00 +1.203452e-06
+3.681554e+00 +3.381250e+00 +1.637072e-06
+3.681554e+00 +3.662187e+00 +2.058114e-06
+3.681554e+00 +3.943125e+00 +2.428728e-06
+3.681554e+00 +4.224062e+00 +2.722220e-06
+3.681554e+00 +4.505000e+00 +2.924632e-06
+3.681554e+00 +4.785938e+00 +3.033489e-06
+3.681554e+00 +5.066875e+00 +3.055085e-06
+3.681554e+00 +5.347812e+00 +3.001370e-06
+3.681554e+00 +5.628750e+00 +2.887126e-06
+3.681554e+00 +5.909687e+00 +2.727769e-06
+3.681554e+00 +6.190625e+00 +2.537824e-06
+3.681554e+00 +6.471563e+00 +2.330030e-06
+3.681554e+00 +6.752500e+00 +2.114920e-06
+3.681554e+00 +7.033437e+00 +1.900753e-06
+3.681554e+00 +7.314375e+00 +1.693652e-06
+3.681554e+00 +7.595313e+00 +1.497879e-06
+3.681554e+00 +7.876250e+00 +1.316140e-06
+3.681554e+00 +8.157187e+00 +1.149907e-06
+3.681554e+00 +8.438125e+00 +9.997071e-07
+3.681554e+00 +8.719062e+00 +8.653800e-07
+3.681554e+00 +9.000000e+00 +7.462847e-07
+3.730641e+00 +1.000000e-02 +9.678749e-75
+3.730641e+00 +2.909375e-01 +1.284472e-20
+3.730641e+00 +5.718750e-01 +1.298235e-14
+3.730641e+00 +8.528125e-01 +7.983302e-12
+3.730641e+00 +1.133750e+00 +3.498746e-10
+3.730641e+00 +1.414688e+00 +4.184780e-09
+3.730641e+00 +1.695625e+00 +2.367565e-08
+3.730641e+00 +1.976562e+00 +8.325120e-08
+3.730641e+00 +2.257500e+00 +2.120101e-07
+3.730641e+00 +2.538437e+00 +4.291676e-07
+3.730641e+00 +2.819375e+00 +7.334347e-07
+3.730641e+00 +3.100312e+00 +1.102308e-06
+3.730641e+00 +3.381250e+00 +1.499485e-06
+3.730641e+00 +3.662187e+00 +1.885140e-06
+3.730641e+00 +3.943125e+00 +2.224605e-06
+3.730641e+00 +4.224062e+00 +2.493432e-06
+3.730641e+00 +4.505000e+00 +2.678831e-06
+3.730641e+00 +4.785938e+00 +2.778540e-06
+3.730641e+00 +5.066875e+00 +2.798321e-06
+3.730641e+00 +5.347812e+00 +2.749120e-06
+3.730641e+00 +5.628750e+00 +2.644478e-06
+3.730641e+00 +5.909687e+00 +2.498514e-06
+3.730641e+00 +6.190625e+00 +2.324533e-06
+3.730641e+00 +6.471563e+00 +2.134203e-06
+3.730641e+00 +6.752500e+00 +1.937172e-06
+3.730641e+00 +7.033437e+00 +1.741004e-06
+3.730641e+00 +7.314375e+00 +1.551310e-06
+3.730641e+00 +7.595313e+00 +1.371990e-06
+3.730641e+00 +7.876250e+00 +1.205525e-06
+3.730641e+00 +8.157187e+00 +1.053263e-06
+3.730641e+00 +8.438125e+00 +9.156868e-07
+3.730641e+00 +8.719062e+00 +7.926492e-07
+3.730641e+00 +9.000000e+00 +6.835632e-07
+3.779729e+00 +1.000000e-02 +9.037954e-75
+3.779729e+00 +2.909375e-01 +1.199432e-20
+3.779729e+00 +5.718750e-01 +1.212283e-14
+3.779729e+00 +8.528125e-01 +7.454757e-12
+3.779729e+00 +1.133750e+00 +3.267107e-10
+3.779729e+00 +1.414688e+00 +3.907721e-09
+3.779729e+00 +1.695625e+00 +2.210817e-08
+3.779729e+00 +1.976562e+00 +7.773944e-08
+3.779729e+00 +2.257500e+00 +1.979737e-07
+3.779729e+00 +2.538437e+00 +4.007539e-07
+3.779729e+00 +2.819375e+00 +6.848767e-07
+3.779729e+00 +3.100312e+00 +1.029328e-06
+3.779729e+00 +3.381250e+00 +1.400209e-06
+3.779729e+00 +3.662187e+00 +1.760332e-06
+3.779729e+00 +3.943125e+00 +2.077322e-06
+3.779729e+00 +4.224062e+00 +2.328350e-06
+3.779729e+00 +4.505000e+00 +2.501476e-06
+3.779729e+00 +4.785938e+00 +2.594582e-06
+3.779729e+00 +5.066875e+00 +2.613054e-06
+3.779729e+00 +5.347812e+00 +2.567111e-06
+3.779729e+00 +5.628750e+00 +2.469397e-06
+3.779729e+00 +5.909687e+00 +2.333096e-06
+3.779729e+00 +6.190625e+00 +2.170634e-06
+3.779729e+00 +6.471563e+00 +1.992905e-06
+3.779729e+00 +6.752500e+00 +1.808919e-06
+3.779729e+00 +7.033437e+00 +1.625738e-06
+3.779729e+00 +7.314375e+00 +1.448603e-06
+3.779729e+00 +7.595313e+00 +1.281156e-06
+3.779729e+00 +7.876250e+00 +1.125712e-06
+3.779729e+00 +8.157187e+00 +9.835301e-07
+3.779729e+00 +8.438125e+00 +8.550625e-07
+3.779729e+00 +8.719062e+00 +7.401708e-07
+3.779729e+00 +9.000000e+00 +6.383070e-07
+3.828816e+00 +1.000000e-02 +8.605368e-75
+3.828816e+00 +2.909375e-01 +1.142023e-20
+3.828816e+00 +5.718750e-01 +1.154260e-14
+3.828816e+00 +8.528125e-01 +7.097947e-12
+3.828816e+00 +1.133750e+00 +3.110733e-10
+3.828816e+00 +1.414688e+00 +3.720684e-09
+3.828816e+00 +1.695625e+00 +2.105000e-08
+3.828816e+00 +1.976562e+00 +7.401857e-08
+3.828816e+00 +2.257500e+00 +1.884980e-07
+3.828816e+00 +2.538437e+00 +3.815725e-07
+3.828816e+00 +2.819375e+00 +6.520962e-07
+3.828816e+00 +3.100312e+00 +9.800609e-07
+3.828816e+00 +3.381250e+00 +1.333191e-06
+3.828816e+00 +3.662187e+00 +1.676076e-06
+3.828816e+00 +3.943125e+00 +1.977895e-06
+3.828816e+00 +4.224062e+00 +2.216908e-06
+3.828816e+00 +4.505000e+00 +2.381747e-06
+3.828816e+00 +4.785938e+00 +2.470397e-06
+3.828816e+00 +5.066875e+00 +2.487985e-06
+3.828816e+00 +5.347812e+00 +2.444240e-06
+3.828816e+00 +5.628750e+00 +2.351203e-06
+3.828816e+00 +5.909687e+00 +2.221426e-06
+3.828816e+00 +6.190625e+00 +2.066740e-06
+3.828816e+00 +6.471563e+00 +1.897518e-06
+3.828816e+00 +6.752500e+00 +1.722338e-06
+3.828816e+00 +7.033437e+00 +1.547925e-06
+3.828816e+00 +7.314375e+00 +1.379268e-06
+3.828816e+00 +7.595313e+00 +1.219835e-06
+3.828816e+00 +7.876250e+00 +1.071831e-06
+3.828816e+00 +8.157187e+00 +9.364551e-07
+3.828816e+00 +8.438125e+00 +8.141364e-07
+3.828816e+00 +8.719062e+00 +7.047437e-07
+3.828816e+00 +9.000000e+00 +6.077555e-07
+3.877903e+00 +1.000000e-02 +8.355423e-75
+3.877903e+00 +2.909375e-01 +1.108853e-20
+3.877903e+00 +5.718750e-01 +1.120734e-14
+3.877903e+00 +8.528125e-01 +6.891786e-12
+3.877903e+00 +1.133750e+00 +3.020381e-10
+3.877903e+00 +1.414688e+00 +3.612616e-09
+3.877903e+00 +1.695625e+00 +2.043860e-08
+3.877903e+00 +1.976562e+00 +7.186869e-08
+3.877903e+00 +2.257500e+00 +1.830230e-07
+3.877903e+00 +2.538437e+00 +3.704897e-07
+3.877903e+00 +2.819375e+00 +6.331560e-07
+3.877903e+00 +3.100312e+00 +9.515949e-07
+3.877903e+00 +3.381250e+00 +1.294468e-06
+3.877903e+00 +3.662187e+00 +1.627394e-06
+3.877903e+00 +3.943125e+00 +1.920447e-06
+3.877903e+00 +4.224062e+00 +2.152517e-06
+3.877903e+00 +4.505000e+00 +2.312568e-06
+3.877903e+00 +4.785938e+00 +2.398644e-06
+3.877903e+00 +5.066875e+00 +2.415721e-06
+3.877903e+00 +5.347812e+00 +2.373247e-06
+3.877903e+00 +5.628750e+00 +2.282912e-06
+3.877903e+00 +5.909687e+00 +2.156905e-06
+3.877903e+00 +6.190625e+00 +2.006711e-06
+3.877903e+00 +6.471563e+00 +1.842404e-06
+3.877903e+00 +6.752500e+00 +1.672312e-06
+3.877903e+00 +7.033437e+00 +1.502965e-06
+3.877903e+00 +7.314375e+00 +1.339207e-06
+3.877903e+00 +7.595313e+00 +1.184405e-06
+3.877903e+00 +7.876250e+00 +1.040700e-06
+3.877903e+00 +8.157187e+00 +9.092556e-07
+3.877903e+00 +8.438125e+00 +7.904896e-07
+3.877903e+00 +8.719062e+00 +6.842743e-07
+3.877903e+00 +9.000000e+00 +5.901031e-07
+3.926991e+00 +1.000000e-02 +8.273667e-75
+3.926991e+00 +2.909375e-01 +1.098003e-20
+3.926991e+00 +5.718750e-01 +1.109768e-14
+3.926991e+00 +8.528125e-01 +6.824351e-12
+3.926991e+00 +1.133750e+00 +2.990827e-10
+3.926991e+00 +1.414688e+00 +3.577267e-09
+3.926991e+00 +1.695625e+00 +2.023862e-08
+3.926991e+00 +1.976562e+00 +7.116546e-08
+3.926991e+00 +2.257500e+00 +1.812322e-07
+3.926991e+00 +2.538437e+00 +3.668645e-07
+3.926991e+00 +2.819375e+00 +6.269606e-07
+3.926991e+00 +3.100312e+00 +9.422837e-07
+3.926991e+00 +3.381250e+00 +1.281802e-06
+3.926991e+00 +3.662187e+00 +1.611471e-06
+3.926991e+00 +3.943125e+00 +1.901655e-06
+3.926991e+00 +4.224062e+00 +2.131455e-06
+3.926991e+00 +4.505000e+00 +2.289940e-06
+3.926991e+00 +4.785938e+00 +2.375174e-06
+3.926991e+00 +5.066875e+00 +2.392083e-06
+3.926991e+00 +5.347812e+00 +2.350025e-06
+3.926991e+00 +5.628750e+00 +2.260574e-06
+3.926991e+00 +5.909687e+00 +2.135800e-06
+3.926991e+00 +6.190625e+00 +1.987076e-06
+3.926991e+00 +6.471563e+00 +1.824376e-06
+3.926991e+00 +6.752500e+00 +1.655949e-06
+3.926991e+00 +7.033437e+00 +1.488259e-06
+3.926991e+00 +7.314375e+00 +1.326103e-06
+3.926991e+00 +7.595313e+00 +1.172816e-06
+3.926991e+00 +7.876250e+00 +1.030517e-06
+3.926991e+00 +8.157187e+00 +9.003587e-07
+3.926991e+00 +8.438125e+00 +7.827548e-07
+3.926991e+00 +8.719062e+00 +6.775788e-07
+3.926991e+00 +9.000000e+00 +5.843291e-07
+3.976078e+00 +1.000000e-02 +8.355423e-75
+3.976078e+00 +2.909375e-01 +1.108853e-20
+3.976078e+00 +5.718750e-01 +1.120734e-14
+3.976078e+00 +8.528125e-01 +6.891786e-12
+3.976078e+00 +1.133750e+00 +3.020381e-10
+3.976078e+00 +1.414688e+00 +3.612616e-09
+3.976078e+00 +1.695625e+00 +2.043860e-08
+3.976078e+00 +1.976562e+00 +7.186869e-08
+3.976078e+00 +2.257500e+00 +1.830230e-07
+3.976078e+00 +2.538437e+00 +3.704897e-07
+3.976078e+00 +2.819375e+00 +6.331560e-07
+3.976078e+00 +3.100312e+00 +9.515949e-07
+3.976078e+00 +3.381250e+00 +1.294468e-06
+3.976078e+00 +3.662187e+00 +1.627394e-06
+3.976078e+00 +3.943125e+00 +1.920447e-06
+3.976078e+00 +4.224062e+00 +2.152517e-06
+3.976078e+00 +4.505000e+00 +2.312568e-06
+3.976078e+00 +4.785938e+00 +2.398644e-06
+3.976078e+00 +5.066875e+00 +2.415721e-06
+3.976078e+00 +5.347812e+00 +2.373247e-06
+3.976078e+00 +5.628750e+00 +2.282912e-06
+3.976078e+00 +5.909687e+00 +2.156905e-06
+3.976078e+00 +6.190625e+00 +2.006711e-06
+3.976078e+00 +6.471563e+00 +1.842404e-06
+3.976078e+00 +6.752500e+00 +1.672312e-06
+3.976078e+00 +7.033437e+00 +1.502965e-06
+3.976078e+00 +7.314375e+00 +1.339207e-06
+3.976078e+00 +7.595313e+00 +1.184405e-06
+3.976078e+00 +7.876250e+00 +1.040700e-06
+3.976078e+00 +8.157187e+00 +9.092556e-07
+3.976078e+00 +8.438125e+00 +7.904896e-07
+3.976078e+00 +8.719062e+00 +6.842743e-07
+3.976078e+00 +9.000000e+00 +5.901031e-07
+4.025166e+00 +1.000000e-02 +8.605368e-75
+4.025166e+00 +2.909375e-01 +1.142023e-20
+4.025166e+00 +5.718750e-01 +1.154260e-14
+4.025166e+00 +8.528125e-01 +7.097947e-12
+4.025166e+00 +1.133750e+00 +3.110733e-10
+4.025166e+00 +1.414688e+00 +3.720684e-09
+4.025166e+00 +1.695625e+00 +2.105000e-08
+4.025166e+00 +1.976562e+00 +7.401857e-08
+4.025166e+00 +2.257500e+00 +1.884980e-07
+4.025166e+00 +2.538437e+00 +3.815725e-07
+4.025166e+00 +2.819375e+00 +6.520962e-07
+4.025166e+00 +3.100312e+00 +9.800609e-07
+4.025166e+00 +3.381250e+00 +1.333191e-06
+4.025166e+00 +3.662187e+00 +1.676076e-06
+4.025166e+00 +3.943125e+00 +1.977895e-06
+4.025166e+00 +4.224062e+00 +2.216908e-06
+4.025166e+00 +4.505000e+00 +2.381747e-06
+4.025166e+00 +4.785938e+00 +2.470397e-06
+4.025166e+00 +5.066875e+00 +2.487985e-06
+4.025166e+00 +5.347812e+00 +2.444240e-06
+4.025166e+00 +5.628750e+00 +2.351203e-06
+4.025166e+00 +5.909687e+00 +2.221426e-06
+4.025166e+00 +6.190625e+00 +2.066740e-06
+4.025166e+00 +6.471563e+00 +1.897518e-06
+4.025166e+00 +6.752500e+00 +1.722338e-06
+4.025166e+00 +7.033437e+00 +1.547925e-06
+4.025166e+00 +7.314375e+00 +1.379268e-06
+4.025166e+00 +7.595313e+00 +1.219835e-06
+4.025166e+00 +7.876250e+00 +1.071831e-06
+4.025166e+00 +8.157187e+00 +9.364551e-07
+4.025166e+00 +8.438125e+00 +8.141364e-07
+4.025166e+00 +8.719062e+00 +7.047437e-07
+4.025166e+00 +9.000000e+00 +6.077555e-07
+4.074253e+00 +1.000000e-02 +9.037954e-75
+4.074253e+00 +2.909375e-01 +1.199432e-20
+4.074253e+00 +5.718750e-01 +1.212283e-14
+4.074253e+00 +8.528125e-01 +7.454757e-12
+4.074253e+00 +1.133750e+00 +3.267107e-10
+4.074253e+00 +1.414688e+00 +3.907721e-09
+4.074253e+00 +1.695625e+00 +2.210817e-08
+4.074253e+00 +1.976562e+00 +7.773944e-08
+4.074253e+00 +2.257500e+00 +1.979737e-07
+4.074253e+00 +2.538437e+00 +4.007539e-07
+4.074253e+00 +2.819375e+00 +6.848767e-07
+4.074253e+00 +3.100312e+00 +1.029328e-06
+4.074253e+00 +3.381250e+00 +1.400209e-06
+4.074253e+00 +3.662187e+00 +1.760332e-06
+4.074253e+00 +3.943125e+00 +2.077322e-06
+4.074253e+00 +4.224062e+00 +2.328350e-06
+4.074253e+00 +4.505000e+00 +2.501476e-06
+4.074253e+00 +4.785938e+00 +2.594582e-06
+4.074253e+00 +5.066875e+00 +2.613054e-06
+4.074253e+00 +5.347812e+00 +2.567111e-06
+4.074253e+00 +5.628750e+00 +2.469397e-06
+4.074253e+00 +5.909687e+00 +2.333096e-06
+4.074253e+00 +6.190625e+00 +2.170634e-06
+4.074253e+00 +6.471563e+00 +1.992905e-06
+4.074253e+00 +6.752500e+00 +1.808919e-06
+4.074253e+00 +7.033437e+00 +1.625738e-06
+4.074253e+00 +7.314375e+00 +1.448603e-06
+4.074253e+00 +7.595313e+00 +1.281156e-06
+4.074253e+00 +7.876250e+00 +1.125712e-06
+4.074253e+00 +8.157187e+00 +9.835301e-07
+4.074253e+00 +8.438125e+00 +8.550625e-07
+4.074253e+00 +8.719062e+00 +7.401708e-07
+4.074253e+00 +9.000000e+00 +6.383070e-07
+4.123340e+00 +1.000000e-02 +9.678749e-75
+4.123340e+00 +2.909375e-01 +1.284472e-20
+4.123340e+00 +5.718750e-01 +1.298235e-14
+4.123340e+00 +8.528125e-01 +7.983302e-12
+4.123340e+00 +1.133750e+00 +3.498746e-10
+4.123340e+00 +1.414688e+00 +4.184780e-09
+4.123340e+00 +1.695625e+00 +2.367565e-08
+4.123340e+00 +1.976562e+00 +8.325120e-08
+4.123340e+00 +2.257500e+00 +2.120101e-07
+4.123340e+00 +2.538437e+00 +4.291676e-07
+4.123340e+00 +2.819375e+00 +7.334347e-07
+4.123340e+00 +3.100312e+00 +1.102308e-06
+4.123340e+00 +3.381250e+00 +1.499485e-06
+4.123340e+00 +3.662187e+00 +1.885140e-06
+4.123340e+00 +3.943125e+00 +2.224605e-06
+4.123340e+00 +4.224062e+00 +2.493432e-06
+4.123340e+00 +4.505000e+00 +2.678831e-06
+4.123340e+00 +4.785938e+00 +2.778540e-06
+4.123340e+00 +5.066875e+00 +2.798321e-06
+4.123340e+00 +5.347812e+00 +2.749120e-06
+4.123340e+00 +5.628750e+00 +2.644478e-06
+4.123340e+00 +5.909687e+00 +2.498514e-06
+4.123340e+00 +6.190625e+00 +2.324533e-06
+4.123340e+00 +6.471563e+00 +2.134203e-06
+4.123340e+00 +6.752500e+00 +1.937172e-06
+4.123340e+00 +7.033437e+00 +1.741004e-06
+4.123340e+00 +7.314375e+00 +1.551310e-06
+4.123340e+00 +7.595313e+00 +1.371990e-06
+4.123340e+00 +7.876250e+00 +1.205525e-06
+4.123340e+00 +8.157187e+00 +1.053263e-06
+4.123340e+00 +8.438125e+00 +9.156868e-07
+4.123340e+00 +8.719062e+00 +7.926492e-07
+4.123340e+00 +9.000000e+00 +6.835632e-07
+4.172428e+00 +1.000000e-02 +1.056684e-74
+4.172428e+00 +2.909375e-01 +1.402331e-20
+4.172428e+00 +5.718750e-01 +1.417357e-14
+4.172428e+00 +8.528125e-01 +8.715823e-12
+4.172428e+00 +1.133750e+00 +3.819780e-10
+4.172428e+00 +1.414688e+00 +4.568761e-09
+4.172428e+00 +1.695625e+00 +2.584805e-08
+4.172428e+00 +1.976562e+00 +9.089004e-08
+4.172428e+00 +2.257500e+00 +2.314634e-07
+4.172428e+00 +2.538437e+00 +4.685465e-07
+4.172428e+00 +2.819375e+00 +8.007322e-07
+4.172428e+00 +3.100312e+00 +1.203452e-06
+4.172428e+00 +3.381250e+00 +1.637072e-06
+4.172428e+00 +3.662187e+00 +2.058114e-06
+4.172428e+00 +3.943125e+00 +2.428728e-06
+4.172428e+00 +4.224062e+00 +2.722220e-06
+4.172428e+00 +4.505000e+00 +2.924632e-06
+4.172428e+00 +4.785938e+00 +3.033489e-06
+4.172428e+00 +5.066875e+00 +3.055085e-06
+4.172428e+00 +5.347812e+00 +3.001370e-06
+4.172428e+00 +5.628750e+00 +2.887126e-06
+4.172428e+00 +5.909687e+00 +2.727769e-06
+4.172428e+00 +6.190625e+00 +2.537824e-06
+4.172428e+00 +6.471563e+00 +2.330030e-06
+4.172428e+00 +6.752500e+00 +2.114920e-06
+4.172428e+00 +7.033437e+00 +1.900753e-06
+4.172428e+00 +7.314375e+00 +1.693652e-06
+4.172428e+00 +7.595313e+00 +1.497879e-06
+4.172428e+00 +7.876250e+00 +1.316140e-06
+4.172428e+00 +8.157187e+00 +1.149907e-06
+4.172428e+00 +8.438125e+00 +9.997071e-07
+4.172428e+00 +8.719062e+00 +8.653800e-07
+4.172428e+00 +9.000000e+00 +7.462847e-07
+4.221515e+00 +1.000000e-02 +1.175860e-74
+4.221515e+00 +2.909375e-01 +1.560491e-20
+4.221515e+00 +5.718750e-01 +1.577211e-14
+4.221515e+00 +8.528125e-01 +9.698825e-12
+4.221515e+00 +1.133750e+00 +4.250588e-10
+4.221515e+00 +1.414688e+00 +5.084042e-09
+4.221515e+00 +1.695625e+00 +2.876329e-08
+4.221515e+00 +1.976562e+00 +1.011410e-07
+4.221515e+00 +2.257500e+00 +2.575687e-07
+4.221515e+00 +2.538437e+00 +5.213909e-07
+4.221515e+00 +2.819375e+00 +8.910417e-07
+4.221515e+00 +3.100312e+00 +1.339181e-06
+4.221515e+00 +3.381250e+00 +1.821707e-06
+4.221515e+00 +3.662187e+00 +2.290236e-06
+4.221515e+00 +3.943125e+00 +2.702648e-06
+4.221515e+00 +4.224062e+00 +3.029242e-06
+4.221515e+00 +4.505000e+00 +3.254482e-06
+4.221515e+00 +4.785938e+00 +3.375617e-06
+4.221515e+00 +5.066875e+00 +3.399649e-06
+4.221515e+00 +5.347812e+00 +3.339875e-06
+4.221515e+00 +5.628750e+00 +3.212747e-06
+4.221515e+00 +5.909687e+00 +3.035416e-06
+4.221515e+00 +6.190625e+00 +2.824049e-06
+4.221515e+00 +6.471563e+00 +2.592819e-06
+4.221515e+00 +6.752500e+00 +2.353449e-06
+4.221515e+00 +7.033437e+00 +2.115126e-06
+4.221515e+00 +7.314375e+00 +1.884669e-06
+4.221515e+00 +7.595313e+00 +1.666815e-06
+4.221515e+00 +7.876250e+00 +1.464579e-06
+4.221515e+00 +8.157187e+00 +1.279597e-06
+4.221515e+00 +8.438125e+00 +1.112458e-06
+4.221515e+00 +8.719062e+00 +9.629807e-07
+4.221515e+00 +9.000000e+00 +8.304534e-07
+4.270603e+00 +1.000000e-02 +1.333336e-74
+4.270603e+00 +2.909375e-01 +1.769478e-20
+4.270603e+00 +5.718750e-01 +1.788437e-14
+4.270603e+00 +8.528125e-01 +1.099773e-11
+4.270603e+00 +1.133750e+00 +4.819842e-10
+4.270603e+00 +1.414688e+00 +5.764916e-09
+4.270603e+00 +1.695625e+00 +3.261537e-08
+4.270603e+00 +1.976562e+00 +1.146861e-07
+4.270603e+00 +2.257500e+00 +2.920632e-07
+4.270603e+00 +2.538437e+00 +5.912175e-07
+4.270603e+00 +2.819375e+00 +1.010373e-06
+4.270603e+00 +3.100312e+00 +1.518529e-06
+4.270603e+00 +3.381250e+00 +2.065677e-06
+4.270603e+00 +3.662187e+00 +2.596952e-06
+4.270603e+00 +3.943125e+00 +3.064597e-06
+4.270603e+00 +4.224062e+00 +3.434929e-06
+4.270603e+00 +4.505000e+00 +3.690334e-06
+4.270603e+00 +4.785938e+00 +3.827692e-06
+4.270603e+00 +5.066875e+00 +3.854942e-06
+4.270603e+00 +5.347812e+00 +3.787163e-06
+4.270603e+00 +5.628750e+00 +3.643009e-06
+4.270603e+00 +5.909687e+00 +3.441930e-06
+4.270603e+00 +6.190625e+00 +3.202256e-06
+4.270603e+00 +6.471563e+00 +2.940059e-06
+4.270603e+00 +6.752500e+00 +2.668631e-06
+4.270603e+00 +7.033437e+00 +2.398392e-06
+4.270603e+00 +7.314375e+00 +2.137070e-06
+4.270603e+00 +7.595313e+00 +1.890041e-06
+4.270603e+00 +7.876250e+00 +1.660721e-06
+4.270603e+00 +8.157187e+00 +1.450966e-06
+4.270603e+00 +8.438125e+00 +1.261442e-06
+4.270603e+00 +8.719062e+00 +1.091947e-06
+4.270603e+00 +9.000000e+00 +9.416707e-07
+4.319690e+00 +1.000000e-02 +1.540157e-74
+4.319690e+00 +2.909375e-01 +2.043951e-20
+4.319690e+00 +5.718750e-01 +2.065851e-14
+4.319690e+00 +8.528125e-01 +1.270364e-11
+4.319690e+00 +1.133750e+00 +5.567474e-10
+4.319690e+00 +1.414688e+00 +6.659143e-09
+4.319690e+00 +1.695625e+00 +3.767452e-08
+4.319690e+00 +1.976562e+00 +1.324757e-07
+4.319690e+00 +2.257500e+00 +3.373667e-07
+4.319690e+00 +2.538437e+00 +6.829244e-07
+4.319690e+00 +2.819375e+00 +1.167098e-06
+4.319690e+00 +3.100312e+00 +1.754077e-06
+4.319690e+00 +3.381250e+00 +2.386095e-06
+4.319690e+00 +3.662187e+00 +2.999780e-06
+4.319690e+00 +3.943125e+00 +3.539963e-06
+4.319690e+00 +4.224062e+00 +3.967740e-06
+4.319690e+00 +4.505000e+00 +4.262762e-06
+4.319690e+00 +4.785938e+00 +4.421426e-06
+4.319690e+00 +5.066875e+00 +4.452903e-06
+4.319690e+00 +5.347812e+00 +4.374611e-06
+4.319690e+00 +5.628750e+00 +4.208096e-06
+4.319690e+00 +5.909687e+00 +3.975827e-06
+4.319690e+00 +6.190625e+00 +3.698975e-06
+4.319690e+00 +6.471563e+00 +3.396107e-06
+4.319690e+00 +6.752500e+00 +3.082577e-06
+4.319690e+00 +7.033437e+00 +2.770419e-06
+4.319690e+00 +7.314375e+00 +2.468563e-06
+4.319690e+00 +7.595313e+00 +2.183216e-06
+4.319690e+00 +7.876250e+00 +1.918324e-06
+4.319690e+00 +8.157187e+00 +1.676033e-06
+4.319690e+00 +8.438125e+00 +1.457111e-06
+4.319690e+00 +8.719062e+00 +1.261324e-06
+4.319690e+00 +9.000000e+00 +1.087738e-06
+4.368777e+00 +1.000000e-02 +1.811678e-74
+4.368777e+00 +2.909375e-01 +2.404289e-20
+4.368777e+00 +5.718750e-01 +2.430049e-14
+4.368777e+00 +8.528125e-01 +1.494323e-11
+4.368777e+00 +1.133750e+00 +6.548989e-10
+4.368777e+00 +1.414688e+00 +7.833114e-09
+4.368777e+00 +1.695625e+00 +4.431633e-08
+4.368777e+00 +1.976562e+00 +1.558304e-07
+4.368777e+00 +2.257500e+00 +3.968426e-07
+4.368777e+00 +2.538437e+00 +8.033203e-07
+4.368777e+00 +2.819375e+00 +1.372851e-06
+4.368777e+00 +3.100312e+00 +2.063311e-06
+4.368777e+00 +3.381250e+00 +2.806751e-06
+4.368777e+00 +3.662187e+00 +3.528624e-06
+4.368777e+00 +3.943125e+00 +4.164039e-06
+4.368777e+00 +4.224062e+00 +4.667231e-06
+4.368777e+00 +4.505000e+00 +5.014264e-06
+4.368777e+00 +4.785938e+00 +5.200899e-06
+4.368777e+00 +5.066875e+00 +5.237926e-06
+4.368777e+00 +5.347812e+00 +5.145831e-06
+4.368777e+00 +5.628750e+00 +4.949961e-06
+4.368777e+00 +5.909687e+00 +4.676743e-06
+4.368777e+00 +6.190625e+00 +4.351084e-06
+4.368777e+00 +6.471563e+00 +3.994822e-06
+4.368777e+00 +6.752500e+00 +3.626019e-06
+4.368777e+00 +7.033437e+00 +3.258829e-06
+4.368777e+00 +7.314375e+00 +2.903757e-06
+4.368777e+00 +7.595313e+00 +2.568105e-06
+4.368777e+00 +7.876250e+00 +2.256514e-06
+4.368777e+00 +8.157187e+00 +1.971508e-06
+4.368777e+00 +8.438125e+00 +1.713992e-06
+4.368777e+00 +8.719062e+00 +1.483689e-06
+4.368777e+00 +9.000000e+00 +1.279501e-06
+4.417865e+00 +1.000000e-02 +2.169292e-74
+4.417865e+00 +2.909375e-01 +2.878880e-20
+4.417865e+00 +5.718750e-01 +2.909725e-14
+4.417865e+00 +8.528125e-01 +1.789292e-11
+4.417865e+00 +1.133750e+00 +7.841718e-10
+4.417865e+00 +1.414688e+00 +9.379320e-09
+4.417865e+00 +1.695625e+00 +5.306409e-08
+4.417865e+00 +1.976562e+00 +1.865904e-07
+4.417865e+00 +2.257500e+00 +4.751768e-07
+4.417865e+00 +2.538437e+00 +9.618905e-07
+4.417865e+00 +2.819375e+00 +1.643843e-06
+4.417865e+00 +3.100312e+00 +2.470595e-06
+4.417865e+00 +3.381250e+00 +3.360786e-06
+4.417865e+00 +3.662187e+00 +4.225152e-06
+4.417865e+00 +3.943125e+00 +4.985994e-06
+4.417865e+00 +4.224062e+00 +5.588512e-06
+4.417865e+00 +4.505000e+00 +6.004047e-06
+4.417865e+00 +4.785938e+00 +6.227523e-06
+4.417865e+00 +5.066875e+00 +6.271859e-06
+4.417865e+00 +5.347812e+00 +6.161585e-06
+4.417865e+00 +5.628750e+00 +5.927051e-06
+4.417865e+00 +5.909687e+00 +5.599902e-06
+4.417865e+00 +6.190625e+00 +5.209960e-06
+4.417865e+00 +6.471563e+00 +4.783375e-06
+4.417865e+00 +6.752500e+00 +4.341771e-06
+4.417865e+00 +7.033437e+00 +3.902101e-06
+4.417865e+00 +7.314375e+00 +3.476940e-06
+4.417865e+00 +7.595313e+00 +3.075032e-06
+4.417865e+00 +7.876250e+00 +2.701936e-06
+4.417865e+00 +8.157187e+00 +2.360671e-06
+4.417865e+00 +8.438125e+00 +2.052323e-06
+4.417865e+00 +8.719062e+00 +1.776560e-06
+4.417865e+00 +9.000000e+00 +1.532066e-06
+4.466952e+00 +1.000000e-02 +2.642940e-74
+4.466952e+00 +2.909375e-01 +3.507461e-20
+4.466952e+00 +5.718750e-01 +3.545041e-14
+4.466952e+00 +8.528125e-01 +2.179970e-11
+4.466952e+00 +1.133750e+00 +9.553896e-10
+4.466952e+00 +1.414688e+00 +1.142722e-08
+4.466952e+00 +1.695625e+00 +6.465022e-08
+4.466952e+00 +1.976562e+00 +2.273309e-07
+4.466952e+00 +2.257500e+00 +5.789280e-07
+4.466952e+00 +2.538437e+00 +1.171912e-06
+4.466952e+00 +2.819375e+00 +2.002763e-06
+4.466952e+00 +3.100312e+00 +3.010030e-06
+4.466952e+00 +3.381250e+00 +4.094587e-06
+4.466952e+00 +3.662187e+00 +5.147681e-06
+4.466952e+00 +3.943125e+00 +6.074647e-06
+4.466952e+00 +4.224062e+00 +6.808720e-06
+4.466952e+00 +4.505000e+00 +7.314984e-06
+4.466952e+00 +4.785938e+00 +7.587254e-06
+4.466952e+00 +5.066875e+00 +7.641270e-06
+4.466952e+00 +5.347812e+00 +7.506918e-06
+4.466952e+00 +5.628750e+00 +7.221176e-06
+4.466952e+00 +5.909687e+00 +6.822597e-06
+4.466952e+00 +6.190625e+00 +6.347514e-06
+4.466952e+00 +6.471563e+00 +5.827787e-06
+4.466952e+00 +6.752500e+00 +5.289763e-06
+4.466952e+00 +7.033437e+00 +4.754094e-06
+4.466952e+00 +7.314375e+00 +4.236103e-06
+4.466952e+00 +7.595313e+00 +3.746442e-06
+4.466952e+00 +7.876250e+00 +3.291882e-06
+4.466952e+00 +8.157187e+00 +2.876105e-06
+4.466952e+00 +8.438125e+00 +2.500432e-06
+4.466952e+00 +8.719062e+00 +2.164457e-06
+4.466952e+00 +9.000000e+00 +1.866581e-06
+4.516039e+00 +1.000000e-02 +3.274781e-74
+4.516039e+00 +2.909375e-01 +4.345981e-20
+4.516039e+00 +5.718750e-01 +4.392546e-14
+4.516039e+00 +8.528125e-01 +2.701131e-11
+4.516039e+00 +1.133750e+00 +1.183792e-09
+4.516039e+00 +1.414688e+00 +1.415910e-08
+4.516039e+00 +1.695625e+00 +8.010599e-08
+4.516039e+00 +1.976562e+00 +2.816784e-07
+4.516039e+00 +2.257500e+00 +7.173309e-07
+4.516039e+00 +2.538437e+00 +1.452078e-06
+4.516039e+00 +2.819375e+00 +2.481558e-06
+4.516039e+00 +3.100312e+00 +3.729631e-06
+4.516039e+00 +3.381250e+00 +5.073470e-06
+4.516039e+00 +3.662187e+00 +6.378325e-06
+4.516039e+00 +3.943125e+00 +7.526898e-06
+4.516039e+00 +4.224062e+00 +8.436464e-06
+4.516039e+00 +4.505000e+00 +9.063760e-06
+4.516039e+00 +4.785938e+00 +9.401120e-06
+4.516039e+00 +5.066875e+00 +9.468050e-06
+4.516039e+00 +5.347812e+00 +9.301580e-06
+4.516039e+00 +5.628750e+00 +8.947526e-06
+4.516039e+00 +5.909687e+00 +8.453659e-06
+4.516039e+00 +6.190625e+00 +7.864999e-06
+4.516039e+00 +6.471563e+00 +7.221022e-06
+4.516039e+00 +6.752500e+00 +6.554374e-06
+4.516039e+00 +7.033437e+00 +5.890644e-06
+4.516039e+00 +7.314375e+00 +5.248818e-06
+4.516039e+00 +7.595313e+00 +4.642095e-06
+4.516039e+00 +7.876250e+00 +4.078865e-06
+4.516039e+00 +8.157187e+00 +3.563689e-06
+4.516039e+00 +8.438125e+00 +3.098204e-06
+4.516039e+00 +8.719062e+00 +2.681909e-06
+4.516039e+00 +9.000000e+00 +2.312819e-06
+4.565127e+00 +1.000000e-02 +4.124570e-74
+4.565127e+00 +2.909375e-01 +5.473741e-20
+4.565127e+00 +5.718750e-01 +5.532390e-14
+4.565127e+00 +8.528125e-01 +3.402061e-11
+4.565127e+00 +1.133750e+00 +1.490980e-09
+4.565127e+00 +1.414688e+00 +1.783332e-08
+4.565127e+00 +1.695625e+00 +1.008931e-07
+4.565127e+00 +1.976562e+00 +3.547725e-07
+4.565127e+00 +2.257500e+00 +9.034747e-07
+4.565127e+00 +2.538437e+00 +1.828885e-06
+4.565127e+00 +2.819375e+00 +3.125510e-06
+4.565127e+00 +3.100312e+00 +4.697452e-06
+4.565127e+00 +3.381250e+00 +6.390010e-06
+4.565127e+00 +3.662187e+00 +8.033469e-06
+4.565127e+00 +3.943125e+00 +9.480091e-06
+4.565127e+00 +4.224062e+00 +1.062569e-05
+4.565127e+00 +4.505000e+00 +1.141576e-05
+4.565127e+00 +4.785938e+00 +1.184066e-05
+4.565127e+00 +5.066875e+00 +1.192496e-05
+4.565127e+00 +5.347812e+00 +1.171529e-05
+4.565127e+00 +5.628750e+00 +1.126936e-05
+4.565127e+00 +5.909687e+00 +1.064734e-05
+4.565127e+00 +6.190625e+00 +9.905927e-06
+4.565127e+00 +6.471563e+00 +9.094841e-06
+4.565127e+00 +6.752500e+00 +8.255202e-06
+4.565127e+00 +7.033437e+00 +7.419237e-06
+4.565127e+00 +7.314375e+00 +6.610860e-06
+4.565127e+00 +7.595313e+00 +5.846695e-06
+4.565127e+00 +7.876250e+00 +5.137310e-06
+4.565127e+00 +8.157187e+00 +4.488448e-06
+4.565127e+00 +8.438125e+00 +3.902172e-06
+4.565127e+00 +8.719062e+00 +3.377851e-06
+4.565127e+00 +9.000000e+00 +2.912985e-06
+4.614214e+00 +1.000000e-02 +5.277585e-74
+4.614214e+00 +2.909375e-01 +7.003914e-20
+4.614214e+00 +5.718750e-01 +7.078957e-14
+4.614214e+00 +8.528125e-01 +4.353099e-11
+4.614214e+00 +1.133750e+00 +1.907781e-09
+4.614214e+00 +1.414688e+00 +2.281858e-08
+4.614214e+00 +1.695625e+00 +1.290975e-07
+4.614214e+00 +1.976562e+00 +4.539484e-07
+4.614214e+00 +2.257500e+00 +1.156039e-06
+4.614214e+00 +2.538437e+00 +2.340146e-06
+4.614214e+00 +2.819375e+00 +3.999240e-06
+4.614214e+00 +3.100312e+00 +6.010614e-06
+4.614214e+00 +3.381250e+00 +8.176324e-06
+4.614214e+00 +3.662187e+00 +1.027921e-05
+4.614214e+00 +3.943125e+00 +1.213023e-05
+4.614214e+00 +4.224062e+00 +1.359607e-05
+4.614214e+00 +4.505000e+00 +1.460701e-05
+4.614214e+00 +4.785938e+00 +1.515070e-05
+4.614214e+00 +5.066875e+00 +1.525856e-05
+4.614214e+00 +5.347812e+00 +1.499028e-05
+4.614214e+00 +5.628750e+00 +1.441969e-05
+4.614214e+00 +5.909687e+00 +1.362378e-05
+4.614214e+00 +6.190625e+00 +1.267511e-05
+4.614214e+00 +6.471563e+00 +1.163728e-05
+4.614214e+00 +6.752500e+00 +1.056293e-05
+4.614214e+00 +7.033437e+00 +9.493269e-06
+4.614214e+00 +7.314375e+00 +8.458911e-06
+4.614214e+00 +7.595313e+00 +7.481126e-06
+4.614214e+00 +7.876250e+00 +6.573434e-06
+4.614214e+00 +8.157187e+00 +5.743184e-06
+4.614214e+00 +8.438125e+00 +4.993016e-06
+4.614214e+00 +8.719062e+00 +4.322122e-06
+4.614214e+00 +9.000000e+00 +3.727303e-06
+4.663302e+00 +1.000000e-02 +6.856365e-74
+4.663302e+00 +2.909375e-01 +9.099122e-20
+4.663302e+00 +5.718750e-01 +9.196614e-14
+4.663302e+00 +8.528125e-01 +5.655321e-11
+4.663302e+00 +1.133750e+00 +2.478490e-09
+4.663302e+00 +1.414688e+00 +2.964472e-08
+4.663302e+00 +1.695625e+00 +1.677168e-07
+4.663302e+00 +1.976562e+00 +5.897462e-07
+4.663302e+00 +2.257500e+00 +1.501866e-06
+4.663302e+00 +2.538437e+00 +3.040196e-06
+4.663302e+00 +2.819375e+00 +5.195606e-06
+4.663302e+00 +3.100312e+00 +7.808679e-06
+4.663302e+00 +3.381250e+00 +1.062226e-05
+4.663302e+00 +3.662187e+00 +1.335421e-05
+4.663302e+00 +3.943125e+00 +1.575897e-05
+4.663302e+00 +4.224062e+00 +1.766331e-05
+4.663302e+00 +4.505000e+00 +1.897667e-05
+4.663302e+00 +4.785938e+00 +1.968300e-05
+4.663302e+00 +5.066875e+00 +1.982313e-05
+4.663302e+00 +5.347812e+00 +1.947459e-05
+4.663302e+00 +5.628750e+00 +1.873331e-05
+4.663302e+00 +5.909687e+00 +1.769931e-05
+4.663302e+00 +6.190625e+00 +1.646684e-05
+4.663302e+00 +6.471563e+00 +1.511856e-05
+4.663302e+00 +6.752500e+00 +1.372281e-05
+4.663302e+00 +7.033437e+00 +1.233316e-05
+4.663302e+00 +7.314375e+00 +1.098938e-05
+4.663302e+00 +7.595313e+00 +9.719091e-06
+4.663302e+00 +7.876250e+00 +8.539864e-06
+4.663302e+00 +8.157187e+00 +7.461247e-06
+4.663302e+00 +8.438125e+00 +6.486668e-06
+4.663302e+00 +8.719062e+00 +5.615077e-06
+4.663302e+00 +9.000000e+00 +4.842319e-06
+4.712389e+00 +1.000000e-02 +9.038179e-74
+4.712389e+00 +2.909375e-01 +1.199462e-19
+4.712389e+00 +5.718750e-01 +1.212314e-13
+4.712389e+00 +8.528125e-01 +7.454942e-11
+4.712389e+00 +1.133750e+00 +3.267189e-09
+4.712389e+00 +1.414688e+00 +3.907818e-08
+4.712389e+00 +1.695625e+00 +2.210873e-07
+4.712389e+00 +1.976562e+00 +7.774137e-07
+4.712389e+00 +2.257500e+00 +1.979786e-06
+4.712389e+00 +2.538437e+00 +4.007639e-06
+4.712389e+00 +2.819375e+00 +6.848938e-06
+4.712389e+00 +3.100312e+00 +1.029354e-05
+4.712389e+00 +3.381250e+00 +1.400244e-05
+4.712389e+00 +3.662187e+00 +1.760376e-05
+4.712389e+00 +3.943125e+00 +2.077374e-05
+4.712389e+00 +4.224062e+00 +2.328409e-05
+4.712389e+00 +4.505000e+00 +2.501538e-05
+4.712389e+00 +4.785938e+00 +2.594647e-05
+4.712389e+00 +5.066875e+00 +2.613119e-05
+4.712389e+00 +5.347812e+00 +2.567175e-05
+4.712389e+00 +5.628750e+00 +2.469458e-05
+4.712389e+00 +5.909687e+00 +2.333154e-05
+4.712389e+00 +6.190625e+00 +2.170688e-05
+4.712389e+00 +6.471563e+00 +1.992954e-05
+4.712389e+00 +6.752500e+00 +1.808964e-05
+4.712389e+00 +7.033437e+00 +1.625779e-05
+4.712389e+00 +7.314375e+00 +1.448639e-05
+4.712389e+00 +7.595313e+00 +1.281187e-05
+4.712389e+00 +7.876250e+00 +1.125740e-05
+4.712389e+00 +8.157187e+00 +9.835546e-06
+4.712389e+00 +8.438125e+00 +8.550838e-06
+4.712389e+00 +8.719062e+00 +7.401892e-06
+4.712389e+00 +9.000000e+00 +6.383229e-06
+4.761476e+00 +1.000000e-02 +1.208112e-73
+4.761476e+00 +2.909375e-01 +1.603293e-19
+4.761476e+00 +5.718750e-01 +1.620471e-13
+4.761476e+00 +8.528125e-01 +9.964847e-11
+4.761476e+00 +1.133750e+00 +4.367174e-09
+4.761476e+00 +1.414688e+00 +5.223489e-08
+4.761476e+00 +1.695625e+00 +2.955222e-07
+4.761476e+00 +1.976562e+00 +1.039151e-06
+4.761476e+00 +2.257500e+00 +2.646333e-06
+4.761476e+00 +2.538437e+00 +5.356917e-06
+4.761476e+00 +2.819375e+00 +9.154814e-06
+4.761476e+00 +3.100312e+00 +1.375913e-05
+4.761476e+00 +3.381250e+00 +1.871674e-05
+4.761476e+00 +3.662187e+00 +2.353053e-05
+4.761476e+00 +3.943125e+00 +2.776777e-05
+4.761476e+00 +4.224062e+00 +3.112329e-05
+4.761476e+00 +4.505000e+00 +3.343747e-05
+4.761476e+00 +4.785938e+00 +3.468204e-05
+4.761476e+00 +5.066875e+00 +3.492895e-05
+4.761476e+00 +5.347812e+00 +3.431482e-05
+4.761476e+00 +5.628750e+00 +3.300867e-05
+4.761476e+00 +5.909687e+00 +3.118672e-05
+4.761476e+00 +6.190625e+00 +2.901508e-05
+4.761476e+00 +6.471563e+00 +2.663936e-05
+4.761476e+00 +6.752500e+00 +2.418000e-05
+4.761476e+00 +7.033437e+00 +2.173141e-05
+4.761476e+00 +7.314375e+00 +1.936362e-05
+4.761476e+00 +7.595313e+00 +1.712533e-05
+4.761476e+00 +7.876250e+00 +1.504750e-05
+4.761476e+00 +8.157187e+00 +1.314694e-05
+4.761476e+00 +8.438125e+00 +1.142970e-05
+4.761476e+00 +8.719062e+00 +9.893936e-06
+4.761476e+00 +9.000000e+00 +8.532313e-06
+4.810564e+00 +1.000000e-02 +1.636324e-73
+4.810564e+00 +2.909375e-01 +2.171575e-19
+4.810564e+00 +5.718750e-01 +2.194842e-13
+4.810564e+00 +8.528125e-01 +1.349686e-10
+4.810564e+00 +1.133750e+00 +5.915106e-09
+4.810564e+00 +1.414688e+00 +7.074938e-08
+4.810564e+00 +1.695625e+00 +4.002691e-07
+4.810564e+00 +1.976562e+00 +1.407475e-06
+4.810564e+00 +2.257500e+00 +3.584318e-06
+4.810564e+00 +2.538437e+00 +7.255661e-06
+4.810564e+00 +2.819375e+00 +1.239971e-05
+4.810564e+00 +3.100312e+00 +1.863601e-05
+4.810564e+00 +3.381250e+00 +2.535083e-05
+4.810564e+00 +3.662187e+00 +3.187085e-05
+4.810564e+00 +3.943125e+00 +3.760998e-05
+4.810564e+00 +4.224062e+00 +4.215485e-05
+4.810564e+00 +4.505000e+00 +4.528928e-05
+4.810564e+00 +4.785938e+00 +4.697498e-05
+4.810564e+00 +5.066875e+00 +4.730942e-05
+4.810564e+00 +5.347812e+00 +4.647760e-05
+4.810564e+00 +5.628750e+00 +4.470849e-05
+4.810564e+00 +5.909687e+00 +4.224076e-05
+4.810564e+00 +6.190625e+00 +3.929938e-05
+4.810564e+00 +6.471563e+00 +3.608159e-05
+4.810564e+00 +6.752500e+00 +3.275052e-05
+4.810564e+00 +7.033437e+00 +2.943404e-05
+4.810564e+00 +7.314375e+00 +2.622699e-05
+4.810564e+00 +7.595313e+00 +2.319535e-05
+4.810564e+00 +7.876250e+00 +2.038104e-05
+4.810564e+00 +8.157187e+00 +1.780684e-05
+4.810564e+00 +8.438125e+00 +1.548093e-05
+4.810564e+00 +8.719062e+00 +1.340081e-05
+4.810564e+00 +9.000000e+00 +1.155656e-05
+4.859651e+00 +1.000000e-02 +2.244138e-73
+4.859651e+00 +2.909375e-01 +2.978208e-19
+4.859651e+00 +5.718750e-01 +3.010118e-13
+4.859651e+00 +8.528125e-01 +1.851028e-10
+4.859651e+00 +1.133750e+00 +8.112277e-09
+4.859651e+00 +1.414688e+00 +9.702931e-08
+4.859651e+00 +1.695625e+00 +5.489494e-07
+4.859651e+00 +1.976562e+00 +1.930282e-06
+4.859651e+00 +2.257500e+00 +4.915716e-06
+4.859651e+00 +2.538437e+00 +9.950782e-06
+4.859651e+00 +2.819375e+00 +1.700559e-05
+4.859651e+00 +3.100312e+00 +2.555837e-05
+4.859651e+00 +3.381250e+00 +3.476741e-05
+4.859651e+00 +3.662187e+00 +4.370931e-05
+4.859651e+00 +3.943125e+00 +5.158024e-05
+4.859651e+00 +4.224062e+00 +5.781330e-05
+4.859651e+00 +4.505000e+00 +6.211202e-05
+4.859651e+00 +4.785938e+00 +6.442388e-05
+4.859651e+00 +5.066875e+00 +6.488254e-05
+4.859651e+00 +5.347812e+00 +6.374175e-05
+4.859651e+00 +5.628750e+00 +6.131550e-05
+4.859651e+00 +5.909687e+00 +5.793113e-05
+4.859651e+00 +6.190625e+00 +5.389717e-05
+4.859651e+00 +6.471563e+00 +4.948413e-05
+4.859651e+00 +6.752500e+00 +4.491574e-05
+4.859651e+00 +7.033437e+00 +4.036734e-05
+4.859651e+00 +7.314375e+00 +3.596903e-05
+4.859651e+00 +7.595313e+00 +3.181129e-05
+4.859651e+00 +7.876250e+00 +2.795160e-05
+4.859651e+00 +8.157187e+00 +2.442120e-05
+4.859651e+00 +8.438125e+00 +2.123133e-05
+4.859651e+00 +8.719062e+00 +1.837855e-05
+4.859651e+00 +9.000000e+00 +1.584926e-05
+4.908739e+00 +1.000000e-02 +3.113993e-73
+4.908739e+00 +2.909375e-01 +4.132598e-19
+4.908739e+00 +5.718750e-01 +4.176876e-13
+4.908739e+00 +8.528125e-01 +2.568508e-10
+4.908739e+00 +1.133750e+00 +1.125669e-08
+4.908739e+00 +1.414688e+00 +1.346390e-07
+4.908739e+00 +1.695625e+00 +7.617287e-07
+4.908739e+00 +1.976562e+00 +2.678483e-06
+4.908739e+00 +2.257500e+00 +6.821107e-06
+4.908739e+00 +2.538437e+00 +1.380782e-05
+4.908739e+00 +2.819375e+00 +2.359717e-05
+4.908739e+00 +3.100312e+00 +3.546510e-05
+4.908739e+00 +3.381250e+00 +4.824368e-05
+4.908739e+00 +3.662187e+00 +6.065156e-05
+4.908739e+00 +3.943125e+00 +7.157335e-05
+4.908739e+00 +4.224062e+00 +8.022243e-05
+4.908739e+00 +4.505000e+00 +8.618739e-05
+4.908739e+00 +4.785938e+00 +8.939535e-05
+4.908739e+00 +5.066875e+00 +9.003179e-05
+4.908739e+00 +5.347812e+00 +8.844882e-05
+4.908739e+00 +5.628750e+00 +8.508212e-05
+4.908739e+00 +5.909687e+00 +8.038593e-05
+4.908739e+00 +6.190625e+00 +7.478836e-05
+4.908739e+00 +6.471563e+00 +6.866478e-05
+4.908739e+00 +6.752500e+00 +6.232561e-05
+4.908739e+00 +7.033437e+00 +5.601420e-05
+4.908739e+00 +7.314375e+00 +4.991106e-05
+4.908739e+00 +7.595313e+00 +4.414173e-05
+4.908739e+00 +7.876250e+00 +3.878597e-05
+4.908739e+00 +8.157187e+00 +3.388715e-05
+4.908739e+00 +8.438125e+00 +2.946085e-05
+4.908739e+00 +8.719062e+00 +2.550230e-05
+4.908739e+00 +9.000000e+00 +2.199262e-05
+4.957826e+00 +1.000000e-02 +4.368483e-73
+4.957826e+00 +2.909375e-01 +5.797439e-19
+4.957826e+00 +5.718750e-01 +5.859556e-13
+4.957826e+00 +8.528125e-01 +3.603247e-10
+4.957826e+00 +1.133750e+00 +1.579152e-08
+4.957826e+00 +1.414688e+00 +1.888792e-07
+4.957826e+00 +1.695625e+00 +1.068596e-06
+4.957826e+00 +1.976562e+00 +3.757525e-06
+4.957826e+00 +2.257500e+00 +9.569030e-06
+4.957826e+00 +2.538437e+00 +1.937039e-05
+4.957826e+00 +2.819375e+00 +3.310342e-05
+4.957826e+00 +3.100312e+00 +4.975243e-05
+4.957826e+00 +3.381250e+00 +6.767893e-05
+4.957826e+00 +3.662187e+00 +8.508540e-05
+4.957826e+00 +3.943125e+00 +1.004071e-04
+4.957826e+00 +4.224062e+00 +1.125405e-04
+4.957826e+00 +4.505000e+00 +1.209085e-04
+4.957826e+00 +4.785938e+00 +1.254088e-04
+4.957826e+00 +5.066875e+00 +1.263016e-04
+4.957826e+00 +5.347812e+00 +1.240809e-04
+4.957826e+00 +5.628750e+00 +1.193580e-04
+4.957826e+00 +5.909687e+00 +1.127699e-04
+4.957826e+00 +6.190625e+00 +1.049173e-04
+4.957826e+00 +6.471563e+00 +9.632679e-05
+4.957826e+00 +6.752500e+00 +8.743386e-05
+4.957826e+00 +7.033437e+00 +7.857985e-05
+4.957826e+00 +7.314375e+00 +7.001803e-05
+4.957826e+00 +7.595313e+00 +6.192448e-05
+4.957826e+00 +7.876250e+00 +5.441113e-05
+4.957826e+00 +8.157187e+00 +4.753880e-05
+4.957826e+00 +8.438125e+00 +4.132933e-05
+4.957826e+00 +8.719062e+00 +3.577606e-05
+4.957826e+00 +9.000000e+00 +3.085248e-05
+5.006913e+00 +1.000000e-02 +6.190626e-73
+5.006913e+00 +2.909375e-01 +8.215616e-19
+5.006913e+00 +5.718750e-01 +8.303643e-13
+5.006913e+00 +8.528125e-01 +5.106201e-10
+5.006913e+00 +1.133750e+00 +2.237834e-08
+5.006913e+00 +1.414688e+00 +2.676628e-07
+5.006913e+00 +1.695625e+00 +1.514319e-06
+5.006913e+00 +1.976562e+00 +5.324831e-06
+5.006913e+00 +2.257500e+00 +1.356038e-05
+5.006913e+00 +2.538437e+00 +2.745000e-05
+5.006913e+00 +2.819375e+00 +4.691123e-05
+5.006913e+00 +3.100312e+00 +7.050473e-05
+5.006913e+00 +3.381250e+00 +9.590858e-05
+5.006913e+00 +3.662187e+00 +1.205755e-04
+5.006913e+00 +3.943125e+00 +1.422880e-04
+5.006913e+00 +4.224062e+00 +1.594824e-04
+5.006913e+00 +4.505000e+00 +1.713408e-04
+5.006913e+00 +4.785938e+00 +1.777182e-04
+5.006913e+00 +5.066875e+00 +1.789835e-04
+5.006913e+00 +5.347812e+00 +1.758365e-04
+5.006913e+00 +5.628750e+00 +1.691435e-04
+5.006913e+00 +5.909687e+00 +1.598075e-04
+5.006913e+00 +6.190625e+00 +1.486795e-04
+5.006913e+00 +6.471563e+00 +1.365058e-04
+5.006913e+00 +6.752500e+00 +1.239035e-04
+5.006913e+00 +7.033437e+00 +1.113564e-04
+5.006913e+00 +7.314375e+00 +9.922334e-05
+5.006913e+00 +7.595313e+00 +8.775388e-05
+5.006913e+00 +7.876250e+00 +7.710662e-05
+5.006913e+00 +8.157187e+00 +6.736776e-05
+5.006913e+00 +8.438125e+00 +5.856826e-05
+5.006913e+00 +8.719062e+00 +5.069865e-05
+5.006913e+00 +9.000000e+00 +4.372140e-05
+5.056001e+00 +1.000000e-02 +8.854513e-73
+5.056001e+00 +2.909375e-01 +1.175088e-18
+5.056001e+00 +5.718750e-01 +1.187678e-12
+5.056001e+00 +8.528125e-01 +7.303449e-10
+5.056001e+00 +1.133750e+00 +3.200795e-08
+5.056001e+00 +1.414688e+00 +3.828407e-07
+5.056001e+00 +1.695625e+00 +2.165945e-06
+5.056001e+00 +1.976562e+00 +7.616158e-06
+5.056001e+00 +2.257500e+00 +1.939554e-05
+5.056001e+00 +2.538437e+00 +3.926199e-05
+5.056001e+00 +2.819375e+00 +6.709759e-05
+5.056001e+00 +3.100312e+00 +1.008436e-04
+5.056001e+00 +3.381250e+00 +1.371790e-04
+5.056001e+00 +3.662187e+00 +1.724603e-04
+5.056001e+00 +3.943125e+00 +2.035159e-04
+5.056001e+00 +4.224062e+00 +2.281093e-04
+5.056001e+00 +4.505000e+00 +2.450704e-04
+5.056001e+00 +4.785938e+00 +2.541921e-04
+5.056001e+00 +5.066875e+00 +2.560018e-04
+5.056001e+00 +5.347812e+00 +2.515007e-04
+5.056001e+00 +5.628750e+00 +2.419276e-04
+5.056001e+00 +5.909687e+00 +2.285742e-04
+5.056001e+00 +6.190625e+00 +2.126577e-04
+5.056001e+00 +6.471563e+00 +1.952455e-04
+5.056001e+00 +6.752500e+00 +1.772204e-04
+5.056001e+00 +7.033437e+00 +1.592741e-04
+5.056001e+00 +7.314375e+00 +1.419201e-04
+5.056001e+00 +7.595313e+00 +1.255152e-04
+5.056001e+00 +7.876250e+00 +1.102863e-04
+5.056001e+00 +8.157187e+00 +9.635676e-05
+5.056001e+00 +8.438125e+00 +8.377075e-05
+5.056001e+00 +8.719062e+00 +7.251477e-05
+5.056001e+00 +9.000000e+00 +6.253514e-05
+5.105088e+00 +1.000000e-02 +1.277163e-72
+5.105088e+00 +2.909375e-01 +1.694931e-18
+5.105088e+00 +5.718750e-01 +1.713091e-12
+5.105088e+00 +8.528125e-01 +1.053440e-09
+5.105088e+00 +1.133750e+00 +4.616785e-08
+5.105088e+00 +1.414688e+00 +5.522043e-07
+5.105088e+00 +1.695625e+00 +3.124131e-06
+5.105088e+00 +1.976562e+00 +1.098545e-05
+5.105088e+00 +2.257500e+00 +2.797588e-05
+5.105088e+00 +2.538437e+00 +5.663098e-05
+5.105088e+00 +2.819375e+00 +9.678068e-05
+5.105088e+00 +3.100312e+00 +1.454555e-04
+5.105088e+00 +3.381250e+00 +1.978651e-04
+5.105088e+00 +3.662187e+00 +2.487544e-04
+5.105088e+00 +3.943125e+00 +2.935487e-04
+5.105088e+00 +4.224062e+00 +3.290218e-04
+5.105088e+00 +4.505000e+00 +3.534863e-04
+5.105088e+00 +4.785938e+00 +3.666433e-04
+5.105088e+00 +5.066875e+00 +3.692536e-04
+5.105088e+00 +5.347812e+00 +3.627612e-04
+5.105088e+00 +5.628750e+00 +3.489532e-04
+5.105088e+00 +5.909687e+00 +3.296924e-04
+5.105088e+00 +6.190625e+00 +3.067347e-04
+5.105088e+00 +6.471563e+00 +2.816196e-04
+5.105088e+00 +6.752500e+00 +2.556203e-04
+5.105088e+00 +7.033437e+00 +2.297349e-04
+5.105088e+00 +7.314375e+00 +2.047037e-04
+5.105088e+00 +7.595313e+00 +1.810415e-04
+5.105088e+00 +7.876250e+00 +1.590756e-04
+5.105088e+00 +8.157187e+00 +1.389837e-04
+5.105088e+00 +8.438125e+00 +1.208298e-04
+5.105088e+00 +8.719062e+00 +1.045943e-04
+5.105088e+00 +9.000000e+00 +9.019987e-05
+5.154175e+00 +1.000000e-02 +1.856080e-72
+5.154175e+00 +2.909375e-01 +2.463214e-18
+5.154175e+00 +5.718750e-01 +2.489606e-12
+5.154175e+00 +8.528125e-01 +1.530946e-09
+5.154175e+00 +1.133750e+00 +6.709495e-08
+5.154175e+00 +1.414688e+00 +8.025092e-07
+5.154175e+00 +1.695625e+00 +4.540246e-06
+5.154175e+00 +1.976562e+00 +1.596496e-05
+5.154175e+00 +2.257500e+00 +4.065687e-05
+5.154175e+00 +2.538437e+00 +8.230084e-05
+5.154175e+00 +2.819375e+00 +1.406497e-04
+5.154175e+00 +3.100312e+00 +2.113880e-04
+5.154175e+00 +3.381250e+00 +2.875540e-04
+5.154175e+00 +3.662187e+00 +3.615106e-04
+5.154175e+00 +3.943125e+00 +4.266094e-04
+5.154175e+00 +4.224062e+00 +4.781618e-04
+5.154175e+00 +4.505000e+00 +5.137156e-04
+5.154175e+00 +4.785938e+00 +5.328365e-04
+5.154175e+00 +5.066875e+00 +5.366300e-04
+5.154175e+00 +5.347812e+00 +5.271947e-04
+5.154175e+00 +5.628750e+00 +5.071277e-04
+5.154175e+00 +5.909687e+00 +4.791363e-04
+5.154175e+00 +6.190625e+00 +4.457723e-04
+5.154175e+00 +6.471563e+00 +4.092730e-04
+5.154175e+00 +6.752500e+00 +3.714887e-04
+5.154175e+00 +7.033437e+00 +3.338698e-04
+5.154175e+00 +7.314375e+00 +2.974924e-04
+5.154175e+00 +7.595313e+00 +2.631045e-04
+5.154175e+00 +7.876250e+00 +2.311818e-04
+5.154175e+00 +8.157187e+00 +2.019827e-04
+5.154175e+00 +8.438125e+00 +1.755999e-04
+5.154175e+00 +8.719062e+00 +1.520052e-04
+5.154175e+00 +9.000000e+00 +1.310859e-04
+5.203263e+00 +1.000000e-02 +2.715339e-72
+5.203263e+00 +2.909375e-01 +3.603543e-18
+5.203263e+00 +5.718750e-01 +3.642153e-12
+5.203263e+00 +8.528125e-01 +2.239688e-09
+5.203263e+00 +1.133750e+00 +9.815612e-08
+5.203263e+00 +1.414688e+00 +1.174025e-06
+5.203263e+00 +1.695625e+00 +6.642123e-06
+5.203263e+00 +1.976562e+00 +2.335583e-05
+5.203263e+00 +2.257500e+00 +5.947869e-05
+5.203263e+00 +2.538437e+00 +1.204015e-04
+5.203263e+00 +2.819375e+00 +2.057626e-04
+5.203263e+00 +3.100312e+00 +3.092486e-04
+5.203263e+00 +3.381250e+00 +4.206753e-04
+5.203263e+00 +3.662187e+00 +5.288695e-04
+5.203263e+00 +3.943125e+00 +6.241054e-04
+5.203263e+00 +4.224062e+00 +6.995236e-04
+5.203263e+00 +4.505000e+00 +7.515368e-04
+5.203263e+00 +4.785938e+00 +7.795096e-04
+5.203263e+00 +5.066875e+00 +7.850592e-04
+5.203263e+00 +5.347812e+00 +7.712561e-04
+5.203263e+00 +5.628750e+00 +7.418991e-04
+5.203263e+00 +5.909687e+00 +7.009493e-04
+5.203263e+00 +6.190625e+00 +6.521396e-04
+5.203263e+00 +6.471563e+00 +5.987432e-04
+5.203263e+00 +6.752500e+00 +5.434669e-04
+5.203263e+00 +7.033437e+00 +4.884327e-04
+5.203263e+00 +7.314375e+00 +4.352145e-04
+5.203263e+00 +7.595313e+00 +3.849071e-04
+5.203263e+00 +7.876250e+00 +3.382059e-04
+5.203263e+00 +8.157187e+00 +2.954892e-04
+5.203263e+00 +8.438125e+00 +2.568928e-04
+5.203263e+00 +8.719062e+00 +2.223750e-04
+5.203263e+00 +9.000000e+00 +1.917713e-04
+5.252350e+00 +1.000000e-02 +3.995130e-72
+5.252350e+00 +2.909375e-01 +5.301960e-18
+5.252350e+00 +5.718750e-01 +5.358768e-12
+5.252350e+00 +8.528125e-01 +3.295295e-09
+5.252350e+00 +1.133750e+00 +1.444189e-07
+5.252350e+00 +1.414688e+00 +1.727366e-06
+5.252350e+00 +1.695625e+00 +9.772680e-06
+5.252350e+00 +1.976562e+00 +3.436388e-05
+5.252350e+00 +2.257500e+00 +8.751212e-05
+5.252350e+00 +2.538437e+00 +1.771490e-04
+5.252350e+00 +2.819375e+00 +3.027424e-04
+5.252350e+00 +3.100312e+00 +4.550033e-04
+5.252350e+00 +3.381250e+00 +6.189474e-04
+5.252350e+00 +3.662187e+00 +7.781357e-04
+5.252350e+00 +3.943125e+00 +9.182580e-04
+5.252350e+00 +4.224062e+00 +1.029222e-03
+5.252350e+00 +4.505000e+00 +1.105750e-03
+5.252350e+00 +4.785938e+00 +1.146907e-03
+5.252350e+00 +5.066875e+00 +1.155072e-03
+5.252350e+00 +5.347812e+00 +1.134764e-03
+5.252350e+00 +5.628750e+00 +1.091570e-03
+5.252350e+00 +5.909687e+00 +1.031320e-03
+5.252350e+00 +6.190625e+00 +9.595052e-04
+5.252350e+00 +6.471563e+00 +8.809421e-04
+5.252350e+00 +6.752500e+00 +7.996131e-04
+5.252350e+00 +7.033437e+00 +7.186402e-04
+5.252350e+00 +7.314375e+00 +6.403393e-04
+5.252350e+00 +7.595313e+00 +5.663210e-04
+5.252350e+00 +7.876250e+00 +4.976087e-04
+5.252350e+00 +8.157187e+00 +4.347589e-04
+5.252350e+00 +8.438125e+00 +3.779712e-04
+5.252350e+00 +8.719062e+00 +3.271845e-04
+5.252350e+00 +9.000000e+00 +2.821567e-04
+5.301438e+00 +1.000000e-02 +5.906266e-72
+5.301438e+00 +2.909375e-01 +7.838239e-18
+5.301438e+00 +5.718750e-01 +7.922222e-12
+5.301438e+00 +8.528125e-01 +4.871653e-09
+5.301438e+00 +1.133750e+00 +2.135041e-07
+5.301438e+00 +1.414688e+00 +2.553679e-06
+5.301438e+00 +1.695625e+00 +1.444760e-05
+5.301438e+00 +1.976562e+00 +5.080240e-05
+5.301438e+00 +2.257500e+00 +1.293750e-04
+5.301438e+00 +2.538437e+00 +2.618910e-04
+5.301438e+00 +2.819375e+00 +4.475641e-04
+5.301438e+00 +3.100312e+00 +6.726616e-04
+5.301438e+00 +3.381250e+00 +9.150310e-04
+5.301438e+00 +3.662187e+00 +1.150370e-03
+5.301438e+00 +3.943125e+00 +1.357522e-03
+5.301438e+00 +4.224062e+00 +1.521567e-03
+5.301438e+00 +4.505000e+00 +1.634704e-03
+5.301438e+00 +4.785938e+00 +1.695549e-03
+5.301438e+00 +5.066875e+00 +1.707620e-03
+5.301438e+00 +5.347812e+00 +1.677596e-03
+5.301438e+00 +5.628750e+00 +1.613740e-03
+5.301438e+00 +5.909687e+00 +1.524669e-03
+5.301438e+00 +6.190625e+00 +1.418500e-03
+5.301438e+00 +6.471563e+00 +1.302355e-03
+5.301438e+00 +6.752500e+00 +1.182121e-03
+5.301438e+00 +7.033437e+00 +1.062413e-03
+5.301438e+00 +7.314375e+00 +9.466561e-04
+5.301438e+00 +7.595313e+00 +8.372299e-04
+5.301438e+00 +7.876250e+00 +7.356480e-04
+5.301438e+00 +8.157187e+00 +6.427329e-04
+5.301438e+00 +8.438125e+00 +5.587798e-04
+5.301438e+00 +8.719062e+00 +4.836985e-04
+5.301438e+00 +9.000000e+00 +4.171310e-04
+5.350525e+00 +1.000000e-02 +8.765189e-72
+5.350525e+00 +2.909375e-01 +1.163233e-17
+5.350525e+00 +5.718750e-01 +1.175697e-11
+5.350525e+00 +8.528125e-01 +7.229772e-09
+5.350525e+00 +1.133750e+00 +3.168506e-07
+5.350525e+00 +1.414688e+00 +3.789786e-06
+5.350525e+00 +1.695625e+00 +2.144095e-05
+5.350525e+00 +1.976562e+00 +7.539326e-05
+5.350525e+00 +2.257500e+00 +1.919988e-04
+5.350525e+00 +2.538437e+00 +3.886592e-04
+5.350525e+00 +2.819375e+00 +6.642071e-04
+5.350525e+00 +3.100312e+00 +9.982628e-04
+5.350525e+00 +3.381250e+00 +1.357951e-03
+5.350525e+00 +3.662187e+00 +1.707205e-03
+5.350525e+00 +3.943125e+00 +2.014629e-03
+5.350525e+00 +4.224062e+00 +2.258081e-03
+5.350525e+00 +4.505000e+00 +2.425981e-03
+5.350525e+00 +4.785938e+00 +2.516278e-03
+5.350525e+00 +5.066875e+00 +2.534192e-03
+5.350525e+00 +5.347812e+00 +2.489635e-03
+5.350525e+00 +5.628750e+00 +2.394870e-03
+5.350525e+00 +5.909687e+00 +2.262683e-03
+5.350525e+00 +6.190625e+00 +2.105124e-03
+5.350525e+00 +6.471563e+00 +1.932759e-03
+5.350525e+00 +6.752500e+00 +1.754326e-03
+5.350525e+00 +7.033437e+00 +1.576674e-03
+5.350525e+00 +7.314375e+00 +1.404884e-03
+5.350525e+00 +7.595313e+00 +1.242490e-03
+5.350525e+00 +7.876250e+00 +1.091738e-03
+5.350525e+00 +8.157187e+00 +9.538472e-04
+5.350525e+00 +8.438125e+00 +8.292567e-04
+5.350525e+00 +8.719062e+00 +7.178324e-04
+5.350525e+00 +9.000000e+00 +6.190429e-04
+5.399612e+00 +1.000000e-02 +1.304556e-71
+5.399612e+00 +2.909375e-01 +1.731284e-17
+5.399612e+00 +5.718750e-01 +1.749834e-11
+5.399612e+00 +8.528125e-01 +1.076034e-08
+5.399612e+00 +1.133750e+00 +4.715807e-07
+5.399612e+00 +1.414688e+00 +5.640481e-06
+5.399612e+00 +1.695625e+00 +3.191137e-05
+5.399612e+00 +1.976562e+00 +1.122106e-04
+5.399612e+00 +2.257500e+00 +2.857591e-04
+5.399612e+00 +2.538437e+00 +5.784561e-04
+5.399612e+00 +2.819375e+00 +9.885645e-04
+5.399612e+00 +3.100312e+00 +1.485752e-03
+5.399612e+00 +3.381250e+00 +2.021090e-03
+5.399612e+00 +3.662187e+00 +2.540897e-03
+5.399612e+00 +3.943125e+00 +2.998448e-03
+5.399612e+00 +4.224062e+00 +3.360787e-03
+5.399612e+00 +4.505000e+00 +3.610679e-03
+5.399612e+00 +4.785938e+00 +3.745071e-03
+5.399612e+00 +5.066875e+00 +3.771734e-03
+5.399612e+00 +5.347812e+00 +3.705418e-03
+5.399612e+00 +5.628750e+00 +3.564376e-03
+5.399612e+00 +5.909687e+00 +3.367637e-03
+5.399612e+00 +6.190625e+00 +3.133135e-03
+5.399612e+00 +6.471563e+00 +2.876598e-03
+5.399612e+00 +6.752500e+00 +2.611029e-03
+5.399612e+00 +7.033437e+00 +2.346623e-03
+5.399612e+00 +7.314375e+00 +2.090942e-03
+5.399612e+00 +7.595313e+00 +1.849245e-03
+5.399612e+00 +7.876250e+00 +1.624874e-03
+5.399612e+00 +8.157187e+00 +1.419647e-03
+5.399612e+00 +8.438125e+00 +1.234214e-03
+5.399612e+00 +8.719062e+00 +1.068377e-03
+5.399612e+00 +9.000000e+00 +9.213449e-04
+5.448700e+00 +1.000000e-02 +1.945366e-71
+5.448700e+00 +2.909375e-01 +2.581707e-17
+5.448700e+00 +5.718750e-01 +2.609369e-11
+5.448700e+00 +8.528125e-01 +1.604592e-08
+5.448700e+00 +1.133750e+00 +7.032255e-07
+5.448700e+00 +1.414688e+00 +8.411138e-06
+5.448700e+00 +1.695625e+00 +4.758654e-05
+5.448700e+00 +1.976562e+00 +1.673296e-04
+5.448700e+00 +2.257500e+00 +4.261266e-04
+5.448700e+00 +2.538437e+00 +8.625992e-04
+5.448700e+00 +2.819375e+00 +1.474157e-03
+5.448700e+00 +3.100312e+00 +2.215568e-03
+5.448700e+00 +3.381250e+00 +3.013868e-03
+5.448700e+00 +3.662187e+00 +3.789010e-03
+5.448700e+00 +3.943125e+00 +4.471314e-03
+5.448700e+00 +4.224062e+00 +5.011637e-03
+5.448700e+00 +4.505000e+00 +5.384279e-03
+5.448700e+00 +4.785938e+00 +5.584686e-03
+5.448700e+00 +5.066875e+00 +5.624445e-03
+5.448700e+00 +5.347812e+00 +5.525554e-03
+5.448700e+00 +5.628750e+00 +5.315230e-03
+5.448700e+00 +5.909687e+00 +5.021852e-03
+5.448700e+00 +6.190625e+00 +4.672161e-03
+5.448700e+00 +6.471563e+00 +4.289610e-03
+5.448700e+00 +6.752500e+00 +3.893591e-03
+5.448700e+00 +7.033437e+00 +3.499306e-03
+5.448700e+00 +7.314375e+00 +3.118032e-03
+5.448700e+00 +7.595313e+00 +2.757612e-03
+5.448700e+00 +7.876250e+00 +2.423028e-03
+5.448700e+00 +8.157187e+00 +2.116991e-03
+5.448700e+00 +8.438125e+00 +1.840472e-03
+5.448700e+00 +8.719062e+00 +1.593174e-03
+5.448700e+00 +9.000000e+00 +1.373918e-03
+5.497787e+00 +1.000000e-02 +2.903749e-71
+5.497787e+00 +2.909375e-01 +3.853582e-17
+5.497787e+00 +5.718750e-01 +3.894872e-11
+5.497787e+00 +8.528125e-01 +2.395093e-08
+5.497787e+00 +1.133750e+00 +1.049669e-06
+5.497787e+00 +1.414688e+00 +1.255488e-05
+5.497787e+00 +1.695625e+00 +7.103001e-05
+5.497787e+00 +1.976562e+00 +2.497643e-04
+5.497787e+00 +2.257500e+00 +6.360575e-04
+5.497787e+00 +2.538437e+00 +1.287558e-03
+5.497787e+00 +2.819375e+00 +2.200399e-03
+5.497787e+00 +3.100312e+00 +3.307065e-03
+5.497787e+00 +3.381250e+00 +4.498647e-03
+5.497787e+00 +3.662187e+00 +5.655663e-03
+5.497787e+00 +3.943125e+00 +6.674103e-03
+5.497787e+00 +4.224062e+00 +7.480616e-03
+5.497787e+00 +4.505000e+00 +8.036839e-03
+5.497787e+00 +4.785938e+00 +8.335976e-03
+5.497787e+00 +5.066875e+00 +8.395323e-03
+5.497787e+00 +5.347812e+00 +8.247713e-03
+5.497787e+00 +5.628750e+00 +7.933774e-03
+5.497787e+00 +5.909687e+00 +7.495862e-03
+5.497787e+00 +6.190625e+00 +6.973897e-03
+5.497787e+00 +6.471563e+00 +6.402882e-03
+5.497787e+00 +6.752500e+00 +5.811765e-03
+5.497787e+00 +7.033437e+00 +5.223236e-03
+5.497787e+00 +7.314375e+00 +4.654128e-03
+5.497787e+00 +7.595313e+00 +4.116147e-03
+5.497787e+00 +7.876250e+00 +3.616731e-03
+5.497787e+00 +8.157187e+00 +3.159924e-03
+5.497787e+00 +8.438125e+00 +2.747178e-03
+5.497787e+00 +8.719062e+00 +2.378050e-03
+5.497787e+00 +9.000000e+00 +2.050778e-03
+5.546875e+00 +1.000000e-02 +4.334279e-71
+5.546875e+00 +2.909375e-01 +5.752046e-17
+5.546875e+00 +5.718750e-01 +5.813677e-11
+5.546875e+00 +8.528125e-01 +3.575034e-08
+5.546875e+00 +1.133750e+00 +1.566787e-06
+5.546875e+00 +1.414688e+00 +1.874003e-05
+5.546875e+00 +1.695625e+00 +1.060229e-04
+5.546875e+00 +1.976562e+00 +3.728105e-04
+5.546875e+00 +2.257500e+00 +9.494106e-04
+5.546875e+00 +2.538437e+00 +1.921872e-03
+5.546875e+00 +2.819375e+00 +3.284423e-03
+5.546875e+00 +3.100312e+00 +4.936288e-03
+5.546875e+00 +3.381250e+00 +6.714902e-03
+5.546875e+00 +3.662187e+00 +8.441920e-03
+5.546875e+00 +3.943125e+00 +9.962093e-03
+5.546875e+00 +4.224062e+00 +1.116593e-02
+5.546875e+00 +4.505000e+00 +1.199618e-02
+5.546875e+00 +4.785938e+00 +1.244269e-02
+5.546875e+00 +5.066875e+00 +1.253127e-02
+5.546875e+00 +5.347812e+00 +1.231094e-02
+5.546875e+00 +5.628750e+00 +1.184234e-02
+5.546875e+00 +5.909687e+00 +1.118869e-02
+5.546875e+00 +6.190625e+00 +1.040958e-02
+5.546875e+00 +6.471563e+00 +9.557257e-03
+5.546875e+00 +6.752500e+00 +8.674926e-03
+5.546875e+00 +7.033437e+00 +7.796459e-03
+5.546875e+00 +7.314375e+00 +6.946980e-03
+5.546875e+00 +7.595313e+00 +6.143962e-03
+5.546875e+00 +7.876250e+00 +5.398510e-03
+5.546875e+00 +8.157187e+00 +4.716658e-03
+5.546875e+00 +8.438125e+00 +4.100573e-03
+5.546875e+00 +8.719062e+00 +3.549593e-03
+5.546875e+00 +9.000000e+00 +3.061091e-03
+5.595962e+00 +1.000000e-02 +6.463317e-71
+5.595962e+00 +2.909375e-01 +8.577506e-17
+5.595962e+00 +5.718750e-01 +8.669409e-11
+5.595962e+00 +8.528125e-01 +5.331124e-08
+5.595962e+00 +1.133750e+00 +2.336408e-06
+5.595962e+00 +1.414688e+00 +2.794530e-05
+5.595962e+00 +1.695625e+00 +1.581023e-04
+5.595962e+00 +1.976562e+00 +5.559385e-04
+5.595962e+00 +2.257500e+00 +1.415770e-03
+5.595962e+00 +2.538437e+00 +2.865914e-03
+5.595962e+00 +2.819375e+00 +4.897762e-03
+5.595962e+00 +3.100312e+00 +7.361039e-03
+5.595962e+00 +3.381250e+00 +1.001332e-02
+5.595962e+00 +3.662187e+00 +1.258867e-02
+5.595962e+00 +3.943125e+00 +1.485557e-02
+5.595962e+00 +4.224062e+00 +1.665075e-02
+5.595962e+00 +4.505000e+00 +1.788882e-02
+5.595962e+00 +4.785938e+00 +1.855465e-02
+5.595962e+00 +5.066875e+00 +1.868675e-02
+5.595962e+00 +5.347812e+00 +1.835819e-02
+5.595962e+00 +5.628750e+00 +1.765941e-02
+5.595962e+00 +5.909687e+00 +1.668468e-02
+5.595962e+00 +6.190625e+00 +1.552286e-02
+5.595962e+00 +6.471563e+00 +1.425187e-02
+5.595962e+00 +6.752500e+00 +1.293613e-02
+5.595962e+00 +7.033437e+00 +1.162615e-02
+5.595962e+00 +7.314375e+00 +1.035940e-02
+5.595962e+00 +7.595313e+00 +9.161935e-03
+5.595962e+00 +7.876250e+00 +8.050308e-03
+5.595962e+00 +8.157187e+00 +7.033524e-03
+5.595962e+00 +8.438125e+00 +6.114813e-03
+5.595962e+00 +8.719062e+00 +5.293187e-03
+5.595962e+00 +9.000000e+00 +4.564728e-03
+5.645049e+00 +1.000000e-02 +9.619598e-71
+5.645049e+00 +2.909375e-01 +1.276622e-16
+5.645049e+00 +5.718750e-01 +1.290301e-10
+5.645049e+00 +8.528125e-01 +7.934513e-08
+5.645049e+00 +1.133750e+00 +3.477364e-06
+5.645049e+00 +1.414688e+00 +4.159205e-05
+5.645049e+00 +1.695625e+00 +2.353096e-04
+5.645049e+00 +1.976562e+00 +8.274242e-04
+5.645049e+00 +2.257500e+00 +2.107144e-03
+5.645049e+00 +2.538437e+00 +4.265448e-03
+5.645049e+00 +2.819375e+00 +7.289524e-03
+5.645049e+00 +3.100312e+00 +1.095571e-02
+5.645049e+00 +3.381250e+00 +1.490321e-02
+5.645049e+00 +3.662187e+00 +1.873619e-02
+5.645049e+00 +3.943125e+00 +2.211010e-02
+5.645049e+00 +4.224062e+00 +2.478193e-02
+5.645049e+00 +4.505000e+00 +2.662460e-02
+5.645049e+00 +4.785938e+00 +2.761559e-02
+5.645049e+00 +5.066875e+00 +2.781219e-02
+5.645049e+00 +5.347812e+00 +2.732319e-02
+5.645049e+00 +5.628750e+00 +2.628316e-02
+5.645049e+00 +5.909687e+00 +2.483244e-02
+5.645049e+00 +6.190625e+00 +2.310327e-02
+5.645049e+00 +6.471563e+00 +2.121160e-02
+5.645049e+00 +6.752500e+00 +1.925333e-02
+5.645049e+00 +7.033437e+00 +1.730364e-02
+5.645049e+00 +7.314375e+00 +1.541829e-02
+5.645049e+00 +7.595313e+00 +1.363605e-02
+5.645049e+00 +7.876250e+00 +1.198158e-02
+5.645049e+00 +8.157187e+00 +1.046826e-02
+5.645049e+00 +8.438125e+00 +9.100907e-03
+5.645049e+00 +8.719062e+00 +7.878050e-03
+5.645049e+00 +9.000000e+00 +6.793857e-03
+5.694137e+00 +1.000000e-02 +1.427596e-70
+5.694137e+00 +2.909375e-01 +1.894571e-16
+5.694137e+00 +5.718750e-01 +1.914870e-10
+5.694137e+00 +8.528125e-01 +1.177521e-07
+5.694137e+00 +1.133750e+00 +5.160580e-06
+5.694137e+00 +1.414688e+00 +6.172465e-05
+5.694137e+00 +1.695625e+00 +3.492111e-04
+5.694137e+00 +1.976562e+00 +1.227938e-03
+5.694137e+00 +2.257500e+00 +3.127105e-03
+5.694137e+00 +2.538437e+00 +6.330134e-03
+5.694137e+00 +2.819375e+00 +1.081801e-02
+5.694137e+00 +3.100312e+00 +1.625881e-02
+5.694137e+00 +3.381250e+00 +2.211709e-02
+5.694137e+00 +3.662187e+00 +2.780543e-02
+5.694137e+00 +3.943125e+00 +3.281248e-02
+5.694137e+00 +4.224062e+00 +3.677761e-02
+5.694137e+00 +4.505000e+00 +3.951221e-02
+5.694137e+00 +4.785938e+00 +4.098289e-02
+5.694137e+00 +5.066875e+00 +4.127466e-02
+5.694137e+00 +5.347812e+00 +4.054896e-02
+5.694137e+00 +5.628750e+00 +3.900551e-02
+5.694137e+00 +5.909687e+00 +3.685256e-02
+5.694137e+00 +6.190625e+00 +3.428638e-02
+5.694137e+00 +6.471563e+00 +3.147905e-02
+5.694137e+00 +6.752500e+00 +2.857289e-02
+5.694137e+00 +7.033437e+00 +2.567945e-02
+5.694137e+00 +7.314375e+00 +2.288150e-02
+5.694137e+00 +7.595313e+00 +2.023657e-02
+5.694137e+00 +7.876250e+00 +1.778125e-02
+5.694137e+00 +8.157187e+00 +1.553541e-02
+5.694137e+00 +8.438125e+00 +1.350619e-02
+5.694137e+00 +8.719062e+00 +1.169141e-02
+5.694137e+00 +9.000000e+00 +1.008242e-02
+5.743224e+00 +1.000000e-02 +2.110509e-70
+5.743224e+00 +2.909375e-01 +2.800869e-16
+5.743224e+00 +5.718750e-01 +2.830879e-10
+5.743224e+00 +8.528125e-01 +1.740807e-07
+5.743224e+00 +1.133750e+00 +7.629227e-06
+5.743224e+00 +1.414688e+00 +9.125164e-05
+5.743224e+00 +1.695625e+00 +5.162619e-04
+5.743224e+00 +1.976562e+00 +1.815342e-03
+5.743224e+00 +2.257500e+00 +4.623007e-03
+5.743224e+00 +2.538437e+00 +9.358257e-03
+5.743224e+00 +2.819375e+00 +1.599298e-02
+5.743224e+00 +3.100312e+00 +2.403648e-02
+5.743224e+00 +3.381250e+00 +3.269717e-02
+5.743224e+00 +3.662187e+00 +4.110661e-02
+5.743224e+00 +3.943125e+00 +4.850886e-02
+5.743224e+00 +4.224062e+00 +5.437077e-02
+5.743224e+00 +4.505000e+00 +5.841353e-02
+5.743224e+00 +4.785938e+00 +6.058772e-02
+5.743224e+00 +5.066875e+00 +6.101907e-02
+5.743224e+00 +5.347812e+00 +5.994621e-02
+5.743224e+00 +5.628750e+00 +5.766443e-02
+5.743224e+00 +5.909687e+00 +5.448159e-02
+5.743224e+00 +6.190625e+00 +5.068783e-02
+5.743224e+00 +6.471563e+00 +4.653757e-02
+5.743224e+00 +6.752500e+00 +4.224120e-02
+5.743224e+00 +7.033437e+00 +3.796364e-02
+5.743224e+00 +7.314375e+00 +3.382724e-02
+5.743224e+00 +7.595313e+00 +2.991707e-02
+5.743224e+00 +7.876250e+00 +2.628720e-02
+5.743224e+00 +8.157187e+00 +2.296703e-02
+5.743224e+00 +8.438125e+00 +1.996710e-02
+5.743224e+00 +8.719062e+00 +1.728419e-02
+5.743224e+00 +9.000000e+00 +1.490551e-02
+5.792311e+00 +1.000000e-02 +3.105232e-70
+5.792311e+00 +2.909375e-01 +4.120972e-16
+5.792311e+00 +5.718750e-01 +4.165126e-10
+5.792311e+00 +8.528125e-01 +2.561282e-07
+5.792311e+00 +1.133750e+00 +1.122502e-05
+5.792311e+00 +1.414688e+00 +1.342602e-04
+5.792311e+00 +1.695625e+00 +7.595858e-04
+5.792311e+00 +1.976562e+00 +2.670947e-03
+5.792311e+00 +2.257500e+00 +6.801917e-03
+5.792311e+00 +2.538437e+00 +1.376898e-02
+5.792311e+00 +2.819375e+00 +2.353078e-02
+5.792311e+00 +3.100312e+00 +3.536533e-02
+5.792311e+00 +3.381250e+00 +4.810796e-02
+5.792311e+00 +3.662187e+00 +6.048093e-02
+5.792311e+00 +3.943125e+00 +7.137200e-02
+5.792311e+00 +4.224062e+00 +7.999674e-02
+5.792311e+00 +4.505000e+00 +8.594492e-02
+5.792311e+00 +4.785938e+00 +8.914386e-02
+5.792311e+00 +5.066875e+00 +8.977850e-02
+5.792311e+00 +5.347812e+00 +8.819999e-02
+5.792311e+00 +5.628750e+00 +8.484276e-02
+5.792311e+00 +5.909687e+00 +8.015979e-02
+5.792311e+00 +6.190625e+00 +7.457796e-02
+5.792311e+00 +6.471563e+00 +6.847160e-02
+5.792311e+00 +6.752500e+00 +6.215027e-02
+5.792311e+00 +7.033437e+00 +5.585662e-02
+5.792311e+00 +7.314375e+00 +4.977065e-02
+5.792311e+00 +7.595313e+00 +4.401754e-02
+5.792311e+00 +7.876250e+00 +3.867685e-02
+5.792311e+00 +8.157187e+00 +3.379182e-02
+5.792311e+00 +8.438125e+00 +2.937797e-02
+5.792311e+00 +8.719062e+00 +2.543056e-02
+5.792311e+00 +9.000000e+00 +2.193075e-02
+5.841399e+00 +1.000000e-02 +4.542779e-70
+5.841399e+00 +2.909375e-01 +6.028748e-16
+5.841399e+00 +5.718750e-01 +6.093343e-10
+5.841399e+00 +8.528125e-01 +3.747011e-07
+5.841399e+00 +1.133750e+00 +1.642158e-05
+5.841399e+00 +1.414688e+00 +1.964151e-04
+5.841399e+00 +1.695625e+00 +1.111231e-03
+5.841399e+00 +1.976562e+00 +3.907445e-03
+5.841399e+00 +2.257500e+00 +9.950820e-03
+5.841399e+00 +2.538437e+00 +2.014324e-02
+5.841399e+00 +2.819375e+00 +3.442420e-02
+5.841399e+00 +3.100312e+00 +5.173747e-02
+5.841399e+00 +3.381250e+00 +7.037922e-02
+5.841399e+00 +3.662187e+00 +8.848018e-02
+5.841399e+00 +3.943125e+00 +1.044132e-01
+5.841399e+00 +4.224062e+00 +1.170307e-01
+5.841399e+00 +4.505000e+00 +1.257326e-01
+5.841399e+00 +4.785938e+00 +1.304124e-01
+5.841399e+00 +5.066875e+00 +1.313409e-01
+5.841399e+00 +5.347812e+00 +1.290316e-01
+5.841399e+00 +5.628750e+00 +1.241202e-01
+5.841399e+00 +5.909687e+00 +1.172692e-01
+5.841399e+00 +6.190625e+00 +1.091033e-01
+5.841399e+00 +6.471563e+00 +1.001701e-01
+5.841399e+00 +6.752500e+00 +9.092233e-02
+5.841399e+00 +7.033437e+00 +8.171507e-02
+5.841399e+00 +7.314375e+00 +7.281164e-02
+5.841399e+00 +7.595313e+00 +6.439517e-02
+5.841399e+00 +7.876250e+00 +5.658205e-02
+5.841399e+00 +8.157187e+00 +4.943552e-02
+5.841399e+00 +8.438125e+00 +4.297831e-02
+5.841399e+00 +8.719062e+00 +3.720346e-02
+5.841399e+00 +9.000000e+00 +3.208345e-02
+5.890486e+00 +1.000000e-02 +6.601943e-70
+5.890486e+00 +2.909375e-01 +8.761477e-16
+5.890486e+00 +5.718750e-01 +8.855352e-10
+5.890486e+00 +8.528125e-01 +5.445467e-07
+5.890486e+00 +1.133750e+00 +2.386520e-05
+5.890486e+00 +1.414688e+00 +2.854468e-04
+5.890486e+00 +1.695625e+00 +1.614933e-03
+5.890486e+00 +1.976562e+00 +5.678623e-03
+5.890486e+00 +2.257500e+00 +1.446136e-02
+5.890486e+00 +2.538437e+00 +2.927382e-02
+5.890486e+00 +2.819375e+00 +5.002810e-02
+5.890486e+00 +3.100312e+00 +7.518919e-02
+5.890486e+00 +3.381250e+00 +1.022809e-01
+5.890486e+00 +3.662187e+00 +1.285867e-01
+5.890486e+00 +3.943125e+00 +1.517419e-01
+5.890486e+00 +4.224062e+00 +1.700787e-01
+5.890486e+00 +4.505000e+00 +1.827250e-01
+5.890486e+00 +4.785938e+00 +1.895261e-01
+5.890486e+00 +5.066875e+00 +1.908754e-01
+5.890486e+00 +5.347812e+00 +1.875194e-01
+5.890486e+00 +5.628750e+00 +1.803817e-01
+5.890486e+00 +5.909687e+00 +1.704254e-01
+5.890486e+00 +6.190625e+00 +1.585580e-01
+5.890486e+00 +6.471563e+00 +1.455755e-01
+5.890486e+00 +6.752500e+00 +1.321359e-01
+5.890486e+00 +7.033437e+00 +1.187551e-01
+5.890486e+00 +7.314375e+00 +1.058159e-01
+5.890486e+00 +7.595313e+00 +9.358441e-02
+5.890486e+00 +7.876250e+00 +8.222972e-02
+5.890486e+00 +8.157187e+00 +7.184380e-02
+5.890486e+00 +8.438125e+00 +6.245964e-02
+5.890486e+00 +8.719062e+00 +5.406716e-02
+5.890486e+00 +9.000000e+00 +4.662633e-02
+5.939574e+00 +1.000000e-02 +9.522556e-70
+5.939574e+00 +2.909375e-01 +1.263744e-15
+5.939574e+00 +5.718750e-01 +1.277284e-09
+5.939574e+00 +8.528125e-01 +7.854470e-07
+5.939574e+00 +1.133750e+00 +3.442285e-05
+5.939574e+00 +1.414688e+00 +4.117247e-04
+5.939574e+00 +1.695625e+00 +2.329358e-03
+5.939574e+00 +1.976562e+00 +8.190771e-03
+5.939574e+00 +2.257500e+00 +2.085887e-02
+5.939574e+00 +2.538437e+00 +4.222418e-02
+5.939574e+00 +2.819375e+00 +7.215988e-02
+5.939574e+00 +3.100312e+00 +1.084519e-01
+5.939574e+00 +3.381250e+00 +1.475287e-01
+5.939574e+00 +3.662187e+00 +1.854718e-01
+5.939574e+00 +3.943125e+00 +2.188705e-01
+5.939574e+00 +4.224062e+00 +2.453193e-01
+5.939574e+00 +4.505000e+00 +2.635601e-01
+5.939574e+00 +4.785938e+00 +2.733700e-01
+5.939574e+00 +5.066875e+00 +2.753162e-01
+5.939574e+00 +5.347812e+00 +2.704755e-01
+5.939574e+00 +5.628750e+00 +2.601802e-01
+5.939574e+00 +5.909687e+00 +2.458193e-01
+5.939574e+00 +6.190625e+00 +2.287020e-01
+5.939574e+00 +6.471563e+00 +2.099761e-01
+5.939574e+00 +6.752500e+00 +1.905911e-01
+5.939574e+00 +7.033437e+00 +1.712908e-01
+5.939574e+00 +7.314375e+00 +1.526275e-01
+5.939574e+00 +7.595313e+00 +1.349849e-01
+5.939574e+00 +7.876250e+00 +1.186071e-01
+5.939574e+00 +8.157187e+00 +1.036266e-01
+5.939574e+00 +8.438125e+00 +9.009097e-02
+5.939574e+00 +8.719062e+00 +7.798576e-02
+5.939574e+00 +9.000000e+00 +6.725321e-02
+5.988661e+00 +1.000000e-02 +1.362020e-69
+5.988661e+00 +2.909375e-01 +1.807545e-15
+5.988661e+00 +5.718750e-01 +1.826912e-09
+5.988661e+00 +8.528125e-01 +1.123432e-06
+5.988661e+00 +1.133750e+00 +4.923533e-05
+5.988661e+00 +1.414688e+00 +5.888938e-04
+5.988661e+00 +1.695625e+00 +3.331704e-03
+5.988661e+00 +1.976562e+00 +1.171534e-02
+5.988661e+00 +2.257500e+00 +2.983465e-02
+5.988661e+00 +2.538437e+00 +6.039365e-02
+5.988661e+00 +2.819375e+00 +1.032110e-01
+5.988661e+00 +3.100312e+00 +1.551198e-01
+5.988661e+00 +3.381250e+00 +2.110117e-01
+5.988661e+00 +3.662187e+00 +2.652821e-01
+5.988661e+00 +3.943125e+00 +3.130526e-01
+5.988661e+00 +4.224062e+00 +3.508826e-01
+5.988661e+00 +4.505000e+00 +3.769726e-01
+5.988661e+00 +4.785938e+00 +3.910038e-01
+5.988661e+00 +5.066875e+00 +3.937875e-01
+5.988661e+00 +5.347812e+00 +3.868638e-01
+5.988661e+00 +5.628750e+00 +3.721383e-01
+5.988661e+00 +5.909687e+00 +3.515977e-01
+5.988661e+00 +6.190625e+00 +3.271147e-01
+5.988661e+00 +6.471563e+00 +3.003309e-01
+5.988661e+00 +6.752500e+00 +2.726042e-01
+5.988661e+00 +7.033437e+00 +2.449989e-01
+5.988661e+00 +7.314375e+00 +2.183046e-01
+5.988661e+00 +7.595313e+00 +1.930702e-01
+5.988661e+00 +7.876250e+00 +1.696448e-01
+5.988661e+00 +8.157187e+00 +1.482181e-01
+5.988661e+00 +8.438125e+00 +1.288580e-01
+5.988661e+00 +8.719062e+00 +1.115438e-01
+5.988661e+00 +9.000000e+00 +9.619291e-02
+6.037748e+00 +1.000000e-02 +1.930134e-69
+6.037748e+00 +2.909375e-01 +2.561493e-15
+6.037748e+00 +5.718750e-01 +2.588938e-09
+6.037748e+00 +8.528125e-01 +1.592029e-06
+6.037748e+00 +1.133750e+00 +6.977194e-05
+6.037748e+00 +1.414688e+00 +8.345280e-04
+6.037748e+00 +1.695625e+00 +4.721395e-03
+6.037748e+00 +1.976562e+00 +1.660194e-02
+6.037748e+00 +2.257500e+00 +4.227901e-02
+6.037748e+00 +2.538437e+00 +8.558452e-02
+6.037748e+00 +2.819375e+00 +1.462614e-01
+6.037748e+00 +3.100312e+00 +2.198220e-01
+6.037748e+00 +3.381250e+00 +2.990270e-01
+6.037748e+00 +3.662187e+00 +3.759343e-01
+6.037748e+00 +3.943125e+00 +4.436304e-01
+6.037748e+00 +4.224062e+00 +4.972397e-01
+6.037748e+00 +4.505000e+00 +5.342121e-01
+6.037748e+00 +4.785938e+00 +5.540959e-01
+6.037748e+00 +5.066875e+00 +5.580407e-01
+6.037748e+00 +5.347812e+00 +5.482290e-01
+6.037748e+00 +5.628750e+00 +5.273613e-01
+6.037748e+00 +5.909687e+00 +4.982531e-01
+6.037748e+00 +6.190625e+00 +4.635579e-01
+6.037748e+00 +6.471563e+00 +4.256023e-01
+6.037748e+00 +6.752500e+00 +3.863105e-01
+6.037748e+00 +7.033437e+00 +3.471907e-01
+6.037748e+00 +7.314375e+00 +3.093619e-01
+6.037748e+00 +7.595313e+00 +2.736020e-01
+6.037748e+00 +7.876250e+00 +2.404056e-01
+6.037748e+00 +8.157187e+00 +2.100415e-01
+6.037748e+00 +8.438125e+00 +1.826061e-01
+6.037748e+00 +8.719062e+00 +1.580700e-01
+6.037748e+00 +9.000000e+00 +1.363161e-01
+6.086836e+00 +1.000000e-02 +2.707701e-69
+6.086836e+00 +2.909375e-01 +3.593405e-15
+6.086836e+00 +5.718750e-01 +3.631907e-09
+6.086836e+00 +8.528125e-01 +2.233387e-06
+6.086836e+00 +1.133750e+00 +9.787998e-05
+6.086836e+00 +1.414688e+00 +1.170723e-03
+6.086836e+00 +1.695625e+00 +6.623437e-03
+6.086836e+00 +1.976562e+00 +2.329013e-02
+6.086836e+00 +2.257500e+00 +5.931136e-02
+6.086836e+00 +2.538437e+00 +1.200628e-01
+6.086836e+00 +2.819375e+00 +2.051837e-01
+6.086836e+00 +3.100312e+00 +3.083786e-01
+6.086836e+00 +3.381250e+00 +4.194918e-01
+6.086836e+00 +3.662187e+00 +5.273817e-01
+6.086836e+00 +3.943125e+00 +6.223496e-01
+6.086836e+00 +4.224062e+00 +6.975556e-01
+6.086836e+00 +4.505000e+00 +7.494226e-01
+6.086836e+00 +4.785938e+00 +7.773167e-01
+6.086836e+00 +5.066875e+00 +7.828507e-01
+6.086836e+00 +5.347812e+00 +7.690863e-01
+6.086836e+00 +5.628750e+00 +7.398119e-01
+6.086836e+00 +5.909687e+00 +6.989774e-01
+6.086836e+00 +6.190625e+00 +6.503049e-01
+6.086836e+00 +6.471563e+00 +5.970587e-01
+6.086836e+00 +6.752500e+00 +5.419380e-01
+6.086836e+00 +7.033437e+00 +4.870586e-01
+6.086836e+00 +7.314375e+00 +4.339901e-01
+6.086836e+00 +7.595313e+00 +3.838242e-01
+6.086836e+00 +7.876250e+00 +3.372544e-01
+6.086836e+00 +8.157187e+00 +2.946579e-01
+6.086836e+00 +8.438125e+00 +2.561700e-01
+6.086836e+00 +8.719062e+00 +2.217494e-01
+6.086836e+00 +9.000000e+00 +1.912318e-01
+6.135923e+00 +1.000000e-02 +3.757238e-69
+6.135923e+00 +2.909375e-01 +4.986252e-15
+6.135923e+00 +5.718750e-01 +5.039677e-09
+6.135923e+00 +8.528125e-01 +3.099074e-06
+6.135923e+00 +1.133750e+00 +1.358194e-04
+6.135923e+00 +1.414688e+00 +1.624509e-03
+6.135923e+00 +1.695625e+00 +9.190760e-03
+6.135923e+00 +1.976562e+00 +3.231766e-02
+6.135923e+00 +2.257500e+00 +8.230116e-02
+6.135923e+00 +2.538437e+00 +1.666005e-01
+6.135923e+00 +2.819375e+00 +2.847154e-01
+6.135923e+00 +3.100312e+00 +4.279099e-01
+6.135923e+00 +3.381250e+00 +5.820918e-01
+6.135923e+00 +3.662187e+00 +7.318011e-01
+6.135923e+00 +3.943125e+00 +8.635797e-01
+6.135923e+00 +4.224062e+00 +9.679366e-01
+6.135923e+00 +4.505000e+00 +1.039908e+00
+6.135923e+00 +4.785938e+00 +1.078614e+00
+6.135923e+00 +5.066875e+00 +1.086293e+00
+6.135923e+00 +5.347812e+00 +1.067193e+00
+6.135923e+00 +5.628750e+00 +1.026572e+00
+6.135923e+00 +5.909687e+00 +9.699093e-01
+6.135923e+00 +6.190625e+00 +9.023709e-01
+6.135923e+00 +6.471563e+00 +8.284858e-01
+6.135923e+00 +6.752500e+00 +7.519996e-01
+6.135923e+00 +7.033437e+00 +6.758483e-01
+6.135923e+00 +7.314375e+00 +6.022099e-01
+6.135923e+00 +7.595313e+00 +5.325991e-01
+6.135923e+00 +7.876250e+00 +4.679783e-01
+6.135923e+00 +8.157187e+00 +4.088709e-01
+6.135923e+00 +8.438125e+00 +3.554646e-01
+6.135923e+00 +8.719062e+00 +3.077021e-01
+6.135923e+00 +9.000000e+00 +2.653555e-01
+6.185011e+00 +1.000000e-02 +5.152867e-69
+6.185011e+00 +2.909375e-01 +6.838400e-15
+6.185011e+00 +5.718750e-01 +6.911670e-09
+6.185011e+00 +8.528125e-01 +4.250228e-06
+6.185011e+00 +1.133750e+00 +1.862697e-04
+6.185011e+00 +1.414688e+00 +2.227934e-03
+6.185011e+00 +1.695625e+00 +1.260468e-02
+6.185011e+00 +1.976562e+00 +4.432208e-02
+6.185011e+00 +2.257500e+00 +1.128720e-01
+6.185011e+00 +2.538437e+00 +2.284844e-01
+6.185011e+00 +2.819375e+00 +3.904731e-01
+6.185011e+00 +3.100312e+00 +5.868574e-01
+6.185011e+00 +3.381250e+00 +7.983104e-01
+6.185011e+00 +3.662187e+00 +1.003629e+00
+6.185011e+00 +3.943125e+00 +1.184357e+00
+6.185011e+00 +4.224062e+00 +1.327477e+00
+6.185011e+00 +4.505000e+00 +1.426182e+00
+6.185011e+00 +4.785938e+00 +1.479266e+00
+6.185011e+00 +5.066875e+00 +1.489797e+00
+6.185011e+00 +5.347812e+00 +1.463603e+00
+6.185011e+00 +5.628750e+00 +1.407893e+00
+6.185011e+00 +5.909687e+00 +1.330183e+00
+6.185011e+00 +6.190625e+00 +1.237557e+00
+6.185011e+00 +6.471563e+00 +1.136228e+00
+6.185011e+00 +6.752500e+00 +1.031331e+00
+6.185011e+00 +7.033437e+00 +9.268927e-01
+6.185011e+00 +7.314375e+00 +8.259013e-01
+6.185011e+00 +7.595313e+00 +7.304334e-01
+6.185011e+00 +7.876250e+00 +6.418093e-01
+6.185011e+00 +8.157187e+00 +5.607463e-01
+6.185011e+00 +8.438125e+00 +4.875023e-01
+6.185011e+00 +8.719062e+00 +4.219983e-01
+6.185011e+00 +9.000000e+00 +3.639221e-01
+6.234098e+00 +1.000000e-02 +6.979285e-69
+6.234098e+00 +2.909375e-01 +9.262250e-15
+6.234098e+00 +5.718750e-01 +9.361490e-09
+6.234098e+00 +8.528125e-01 +5.756709e-06
+6.234098e+00 +1.133750e+00 +2.522924e-04
+6.234098e+00 +1.414688e+00 +3.017618e-03
+6.234098e+00 +1.695625e+00 +1.707237e-02
+6.234098e+00 +1.976562e+00 +6.003191e-02
+6.234098e+00 +2.257500e+00 +1.528791e-01
+6.234098e+00 +2.538437e+00 +3.094700e-01
+6.234098e+00 +2.819375e+00 +5.288752e-01
+6.234098e+00 +3.100312e+00 +7.948672e-01
+6.234098e+00 +3.381250e+00 +1.081269e+00
+6.234098e+00 +3.662187e+00 +1.359363e+00
+6.234098e+00 +3.943125e+00 +1.604149e+00
+6.234098e+00 +4.224062e+00 +1.797998e+00
+6.234098e+00 +4.505000e+00 +1.931688e+00
+6.234098e+00 +4.785938e+00 +2.003587e+00
+6.234098e+00 +5.066875e+00 +2.017852e+00
+6.234098e+00 +5.347812e+00 +1.982373e+00
+6.234098e+00 +5.628750e+00 +1.906916e+00
+6.234098e+00 +5.909687e+00 +1.801662e+00
+6.234098e+00 +6.190625e+00 +1.676206e+00
+6.234098e+00 +6.471563e+00 +1.538960e+00
+6.234098e+00 +6.752500e+00 +1.396883e+00
+6.234098e+00 +7.033437e+00 +1.255427e+00
+6.234098e+00 +7.314375e+00 +1.118640e+00
+6.234098e+00 +7.595313e+00 +9.893334e-01
+6.234098e+00 +7.876250e+00 +8.692966e-01
+6.234098e+00 +8.157187e+00 +7.595012e-01
+6.234098e+00 +8.438125e+00 +6.602960e-01
+6.234098e+00 +8.719062e+00 +5.715743e-01
+6.234098e+00 +9.000000e+00 +4.929131e-01
+6.283185e+00 +1.000000e-02 +9.329046e-69
+6.283185e+00 +2.909375e-01 +1.238063e-14
+6.283185e+00 +5.718750e-01 +1.251328e-08
+6.283185e+00 +8.528125e-01 +7.694858e-06
+6.283185e+00 +1.133750e+00 +3.372333e-04
+6.283185e+00 +1.414688e+00 +4.033580e-03
+6.283185e+00 +1.695625e+00 +2.282023e-02
+6.283185e+00 +1.976562e+00 +8.024325e-02
+6.283185e+00 +2.257500e+00 +2.043499e-01
+6.283185e+00 +2.538437e+00 +4.136613e-01
+6.283185e+00 +2.819375e+00 +7.069350e-01
+6.283185e+00 +3.100312e+00 +1.062480e+00
+6.283185e+00 +3.381250e+00 +1.445307e+00
+6.283185e+00 +3.662187e+00 +1.817028e+00
+6.283185e+00 +3.943125e+00 +2.144228e+00
+6.283185e+00 +4.224062e+00 +2.403341e+00
+6.283185e+00 +4.505000e+00 +2.582043e+00
+6.283185e+00 +4.785938e+00 +2.678148e+00
+6.283185e+00 +5.066875e+00 +2.697215e+00
+6.283185e+00 +5.347812e+00 +2.649792e+00
+6.283185e+00 +5.628750e+00 +2.548930e+00
+6.283185e+00 +5.909687e+00 +2.408240e+00
+6.283185e+00 +6.190625e+00 +2.240545e+00
+6.283185e+00 +6.471563e+00 +2.057092e+00
+6.283185e+00 +6.752500e+00 +1.867180e+00
+6.283185e+00 +7.033437e+00 +1.678100e+00
+6.283185e+00 +7.314375e+00 +1.495259e+00
+6.283185e+00 +7.595313e+00 +1.322419e+00
+6.283185e+00 +7.876250e+00 +1.161968e+00
+6.283185e+00 +8.157187e+00 +1.015207e+00
+6.283185e+00 +8.438125e+00 +8.826021e-01
+6.283185e+00 +8.719062e+00 +7.640100e-01
+6.283185e+00 +9.000000e+00 +6.588654e-01
