# Supplementary material for: Visual motion perception as online hierarchical inference
Source: Nat Commun. 2022 Dec 1;13:7403. doi: 10.1038/s41467-022-34805-5 (PMC9715570; doi:10.1038/s41467-022-34805-5)
Supplement: Supplementary file 10 — Source Data [file 41467_2022_34805_MOESM10_ESM.zip › Figure_7g.txt]

# COLUMNS: | time [s] | net:lam_1 | net:lam_2 | net:lam_3 | net:lam_4 | net:lam_5 | net:lam_6 | net:lam_7 | net:lam_8 | net:mu_1_x/r | net:mu_1_y/phi | net:mu_2_x/r | net:mu_2_y/phi | net:mu_3_x/r | net:mu_3_y/phi | net:mu_4_x/r | net:mu_4_y/phi | net:mu_5_x/r | net:mu_5_y/phi | net:mu_6_x/r | net:mu_6_y/phi | net:mu_7_x/r | net:mu_7_y/phi | net:mu_8_x/r | net:mu_8_y/phi | model:lam_1 | model:lam_2 | model:lam_3 | model:lam_4 | model:lam_5 | model:lam_6 | model:lam_7 | model:lam_8 | model:mu_1_x/r | model:mu_1_y/phi | model:mu_2_x/r | model:mu_2_y/phi | model:mu_3_x/r | model:mu_3_y/phi | model:mu_4_x/r | model:mu_4_y/phi | model:mu_5_x/r | model:mu_5_y/phi | model:mu_6_x/r | model:mu_6_y/phi | model:mu_7_x/r | model:mu_7_y/phi | model:mu_8_x/r | model:mu_8_y/phi |
+0.000000e+00 +5.000000e-01 +5.000000e-01 +5.000000e-01 +5.000000e-01 +5.000000e-01 +5.000000e-01 +5.000000e-01 +5.000000e-01 +1.214306e-16 -5.828671e-16 -1.249001e-16 +5.195497e-16 -1.674008e-16 -3.538836e-16 -4.163336e-17 +1.873501e-16 -5.204170e-17 -2.775558e-17 +7.112366e-17 +1.457168e-16 -2.983724e-16 +1.491862e-16 +1.006140e-16 +1.804112e-16 +4.948661e-01 +4.948661e-01 +4.960445e-01 +4.960445e-01 +4.960445e-01 +4.960445e-01 +4.960445e-01 +4.960445e-01 +0.000000e+00 +0.000000e+00 +0.000000e+00 +0.000000e+00 +0.000000e+00 +0.000000e+00 +0.000000e+00 +0.000000e+00 +0.000000e+00 +0.000000e+00 +0.000000e+00 +0.000000e+00 +0.000000e+00 +0.000000e+00 +0.000000e+00 +0.000000e+00
+8.333333e-03 +4.949244e-01 +4.951789e-01 +4.961067e-01 +4.961075e-01 +4.961080e-01 +4.961103e-01 +4.961195e-01 +4.961141e-01 +3.665189e-03 -3.063792e-03 +9.229237e-04 +7.987429e-02 +1.657692e-04 +2.499146e-02 -2.238761e-02 +1.197134e-02 -2.157855e-02 -1.383142e-02 -1.989714e-03 -2.662966e-02 +2.721657e-02 -1.428830e-02 +2.599115e-02 +1.158624e-02 +4.901670e-01 +5.844494e-01 +5.019633e-01 +5.024826e-01 +5.025020e-01 +5.033213e-01 +5.078068e-01 +5.053109e-01 +3.339419e-02 -2.791497e-02 +8.403496e-03 +7.271000e-01 -1.809708e-03 +2.254181e-01 -2.049901e-01 +1.072770e-01 -1.949390e-01 -1.250164e-01 -2.512525e-02 -2.393420e-01 +2.546728e-01 -1.290021e-01 +2.397998e-01 +1.041499e-01
+1.666667e-02 +4.899281e-01 +4.966333e-01 +4.928691e-01 +4.928982e-01 +4.929016e-01 +4.929472e-01 +4.931737e-01 +4.930733e-01 +1.253498e-02 -6.752947e-03 -5.517262e-04 +2.824845e-01 -1.552801e-03 +8.855523e-02 -8.000948e-02 +4.296157e-02 -7.733326e-02 -4.729892e-02 -2.533794e-03 -9.304163e-02 +9.462541e-02 -4.748068e-02 +9.223707e-02 +4.261664e-02 +4.855335e-01 +7.491759e-01 +5.169521e-01 +5.200701e-01 +5.188333e-01 +5.193427e-01 +5.308824e-01 +5.289622e-01 +4.370848e-02 -2.626875e-03 -2.751348e-02 +1.085781e+00 -2.766867e-02 +3.151694e-01 -2.993926e-01 +1.568883e-01 -2.876257e-01 -1.572905e-01 +5.659749e-03 -3.255501e-01 +3.502201e-01 -1.524618e-01 +3.506814e-01 +1.588631e-01
+2.500000e-02 +4.850362e-01 +5.255576e-01 +4.924875e-01 +4.927450e-01 +4.926068e-01 +4.928464e-01 +4.941071e-01 +4.935974e-01 +1.807974e-02 -8.338464e-03 +1.514878e-03 +5.643474e-01 -6.618018e-03 +1.762345e-01 -1.597131e-01 +8.932938e-02 -1.534408e-01 -8.795750e-02 -4.001293e-03 -1.822261e-01 +1.837864e-01 -9.221758e-02 +1.770507e-01 +7.981361e-02 +4.805887e-01 +9.309360e-01 +5.383449e-01 +5.468519e-01 +5.366408e-01 +5.404541e-01 +5.615990e-01 +5.475672e-01 -4.728781e-03 -6.031254e-03 +6.388723e-02 +1.283563e+00 -4.989813e-02 +3.702640e-01 -3.518629e-01 +2.174641e-01 -3.161328e-01 -1.420600e-01 -3.538829e-02 -3.708491e-01 +4.003441e-01 -1.945995e-01 +3.414374e-01 +1.049449e-01
+3.333333e-02 +4.802144e-01 +6.120560e-01 +4.983990e-01 +4.997707e-01 +4.986871e-01 +4.995700e-01 +5.033130e-01 +5.011383e-01 +1.352059e-02 -1.117586e-02 +6.672272e-03 +9.110362e-01 -1.804328e-02 +2.674428e-01 -2.483600e-01 +1.469626e-01 -2.409806e-01 -1.313422e-01 -6.881575e-03 -2.831235e-01 +2.783444e-01 -1.398583e-01 +2.646706e-01 +1.166245e-01 +4.761307e-01 +1.096566e+00 +5.515677e-01 +5.758094e-01 +5.604408e-01 +5.658313e-01 +5.855266e-01 +5.659927e-01 -4.119688e-02 -2.169466e-02 -1.424668e-02 +1.359015e+00 -1.064434e-01 +2.967440e-01 -3.525876e-01 +2.647764e-01 -3.644246e-01 -1.650216e-01 +1.798398e-03 -4.131086e-01 +3.832805e-01 -1.511792e-01 +3.432886e-01 +1.195859e-01
+4.166667e-02 +4.754333e-01 +7.785315e-01 +5.129425e-01 +5.177785e-01 +5.147149e-01 +5.167206e-01 +5.241071e-01 +5.185715e-01 +9.632020e-03 -1.401771e-02 +6.763485e-03 +1.331330e+00 -3.387090e-02 +3.522754e-01 -3.326215e-01 +2.019995e-01 -3.286653e-01 -1.717858e-01 -4.501019e-03 -3.810913e-01 +3.716607e-01 -1.847783e-01 +3.508953e-01 +1.529267e-01 +4.714583e-01 +1.255405e+00 +5.680224e-01 +5.954685e-01 +5.796129e-01 +5.856700e-01 +6.158816e-01 +5.879029e-01 +2.694792e-02 -1.014041e-02 -1.732297e-02 +1.443828e+00 -9.704624e-02 +3.350783e-01 -3.225722e-01 +2.106189e-01 -3.537382e-01 -1.241971e-01 +3.821342e-02 -3.805845e-01 +4.323158e-01 -1.804794e-01 +3.818186e-01 +1.149543e-01
+5.000000e-02 +4.707202e-01 +1.032519e+00 +5.370202e-01 +5.474225e-01 +5.416930e-01 +5.451621e-01 +5.578089e-01 +5.472573e-01 +1.049718e-02 -1.599254e-02 +1.283625e-02 +1.816476e+00 -4.566460e-02 +4.246254e-01 -4.031579e-01 +2.485675e-01 -4.040354e-01 -2.053221e-01 -1.519445e-03 -4.647592e-01 +4.517177e-01 -2.244497e-01 +4.311195e-01 +1.841537e-01 +4.667781e-01 +1.405414e+00 +5.802000e-01 +6.153678e-01 +5.990104e-01 +6.058685e-01 +6.340309e-01 +6.131760e-01 +1.481698e-02 -1.689933e-02 +7.032319e-02 +1.503104e+00 -5.956224e-02 +3.113350e-01 -3.202596e-01 +2.318757e-01 -3.499020e-01 -1.599330e-01 +6.803277e-03 -3.936407e-01 +3.528589e-01 -1.644724e-01 +4.124422e-01 +1.336249e-01
+5.833333e-02 +4.660719e-01 +1.361130e+00 +5.681823e-01 +5.864125e-01 +5.777165e-01 +5.826038e-01 +6.007438e-01 +5.857048e-01 +7.413510e-03 -1.636220e-02 +3.401072e-02 +2.289455e+00 -5.060166e-02 +4.701524e-01 -4.550650e-01 +2.832680e-01 -4.619920e-01 -2.260131e-01 +2.022799e-04 -5.222782e-01 +5.008821e-01 -2.548428e-01 +4.908461e-01 +2.086384e-01 +4.621253e-01 +1.551308e+00 +5.905039e-01 +6.363668e-01 +6.204962e-01 +6.212698e-01 +6.497390e-01 +6.355419e-01 -1.870875e-02 -2.613739e-03 +6.417266e-02 +1.574021e+00 -3.087064e-02 +3.016115e-01 -3.600977e-01 +2.013575e-01 -3.881524e-01 -1.306299e-01 +3.074177e-02 -3.600866e-01 +3.153530e-01 -2.034114e-01 +3.792236e-01 +1.862043e-01
+6.666667e-02 +4.614592e-01 +1.720574e+00 +6.014896e-01 +6.293362e-01 +6.182251e-01 +6.229902e-01 +6.459570e-01 +6.282351e-01 -1.812817e-03 -1.459225e-02 +6.922633e-02 +2.576405e+00 -5.009467e-02 +4.830318e-01 -4.729493e-01 +2.954197e-01 -4.934663e-01 -2.289132e-01 -4.213296e-05 -5.378469e-01 +5.069518e-01 -2.683763e-01 +5.102616e-01 +2.176551e-01 +4.577723e-01 +1.676153e+00 +6.052163e-01 +6.488907e-01 +6.440582e-01 +6.340508e-01 +6.598341e-01 +6.496098e-01 -3.863307e-02 -4.158492e-03 +8.730130e-02 +1.542814e+00 -9.272284e-03 +3.490346e-01 -2.993410e-01 +1.742678e-01 -3.976766e-01 -1.760150e-01 +3.209968e-03 -3.430901e-01 +2.688343e-01 -1.858778e-01 +3.198489e-01 +1.669512e-01
+7.500000e-02 +4.569062e-01 +2.035857e+00 +6.317183e-01 +6.679127e-01 +6.567468e-01 +6.589675e-01 +6.849303e-01 +6.662054e-01 -1.498188e-02 -1.365704e-02 +9.323302e-02 +2.484955e+00 -5.194397e-02 +4.594204e-01 -4.463720e-01 +2.784013e-01 -4.821115e-01 -2.143716e-01 -4.886232e-03 -5.070250e-01 +4.669540e-01 -2.544646e-01 +4.785037e-01 +2.004256e-01 +4.536621e-01 +1.784013e+00 +6.217177e-01 +6.586894e-01 +6.594334e-01 +6.474824e-01 +6.700103e-01 +6.573449e-01 -4.554871e-02 -1.776011e-02 +6.964227e-03 +1.511287e+00 -4.824023e-02 +3.676970e-01 -2.870238e-01 +1.490109e-01 -3.340903e-01 -1.729284e-01 -2.328311e-02 -3.534561e-01 +2.846164e-01 -1.698055e-01 +2.763798e-01 +1.193439e-01
+8.333333e-02 +4.524788e-01 +2.244305e+00 +6.546862e-01 +6.961641e-01 +6.869020e-01 +6.855339e-01 +7.122597e-01 +6.931576e-01 -2.325887e-02 -1.501056e-02 +5.341207e-02 +2.026391e+00 -4.962053e-02 +4.035521e-01 -3.908223e-01 +2.328684e-01 -4.305033e-01 -1.935207e-01 -5.249922e-03 -4.411596e-01 +3.978288e-01 -2.095892e-01 +4.091949e-01 +1.667162e-01 +4.492467e-01 +1.897023e+00 +6.357260e-01 +6.684945e-01 +6.769993e-01 +6.596013e-01 +6.776113e-01 +6.664091e-01 +6.674089e-03 -2.575038e-02 -9.332382e-02 +1.595258e+00 +6.635924e-02 +3.486279e-01 -3.046886e-01 +1.189295e-01 -3.217370e-01 -2.407748e-01 +4.689808e-03 -3.465797e-01 +2.915367e-01 -9.576827e-02 +2.905461e-01 +1.307694e-01
+9.166667e-02 +4.481382e-01 +2.343836e+00 +6.691278e-01 +7.132356e-01 +7.073969e-01 +7.018185e-01 +7.276257e-01 +7.088130e-01 -2.166127e-02 -1.388502e-02 +1.739356e-03 +1.444089e+00 -3.051781e-02 +3.380392e-01 -3.253493e-01 +1.794176e-01 -3.712725e-01 -1.698455e-01 +3.871671e-03 -3.620599e-01 +3.251104e-01 -1.534625e-01 +3.311834e-01 +1.327588e-01 +4.448941e-01 +1.999860e+00 +6.493060e-01 +6.758440e-01 +6.945707e-01 +6.672659e-01 +6.860071e-01 +6.733682e-01 +2.561903e-02 +9.266686e-03 +1.008499e-01 +1.586385e+00 +1.238195e-01 +3.340666e-01 -2.720934e-01 +1.342655e-01 -3.752361e-01 -1.625351e-01 +4.441496e-02 -3.005803e-01 +2.981815e-01 -1.122764e-01 +2.645304e-01 +1.374660e-01
+1.000000e-01 +4.437879e-01 +2.376109e+00 +6.771158e-01 +7.219486e-01 +7.208976e-01 +7.100604e-01 +7.350246e-01 +7.164838e-01 -1.436414e-02 -7.780012e-03 -2.565729e-02 +1.031609e+00 -5.826708e-03 +2.880236e-01 -2.715542e-01 +1.381291e-01 -3.363647e-01 -1.434131e-01 +2.294349e-02 -2.929045e-01 +2.763557e-01 -1.152595e-01 +2.706515e-01 +1.130035e-01 +4.406237e-01 +2.099542e+00 +6.573465e-01 +6.818792e-01 +7.146053e-01 +6.714602e-01 +6.980637e-01 +6.806202e-01 +2.272987e-02 +1.875407e-02 -3.108601e-02 +1.617888e+00 +7.640027e-02 +2.946410e-01 -2.681430e-01 +1.115390e-01 -4.206511e-01 -1.196770e-01 +1.090971e-01 -2.404323e-01 +3.255313e-01 -1.549358e-01 +2.510654e-01 +1.714757e-01
+1.083333e-01 +4.394214e-01 +2.385616e+00 +6.819185e-01 +7.263524e-01 +7.316212e-01 +7.137255e-01 +7.391174e-01 +7.203480e-01 -7.983496e-03 -2.158469e-03 -6.476915e-02 +9.686236e-01 +1.500824e-02 +2.700125e-01 -2.506483e-01 +1.143534e-01 -3.368707e-01 -1.369981e-01 +4.694365e-02 -2.526157e-01 +2.607474e-01 -1.031445e-01 +2.418927e-01 +1.147440e-01 +4.362320e-01 +2.201311e+00 +6.650960e-01 +6.886885e-01 +7.373749e-01 +6.735092e-01 +7.062472e-01 +6.861483e-01 -7.867896e-03 -3.406802e-03 -8.020563e-02 +1.677784e+00 +6.786641e-02 +2.963264e-01 -2.850791e-01 +9.930582e-02 -4.272549e-01 -1.919687e-01 +9.683154e-02 -2.146161e-01 +2.755192e-01 -1.697915e-01 +2.368978e-01 +1.599634e-01
+1.166667e-01 +4.350850e-01 +2.402858e+00 +6.865289e-01 +7.298742e-01 +7.432815e-01 +7.158055e-01 +7.428878e-01 +7.234950e-01 -2.440300e-03 +5.880006e-03 -6.896550e-02 +1.189316e+00 +3.665128e-02 +2.811429e-01 -2.551678e-01 +1.171107e-01 -3.576091e-01 -1.467695e-01 +6.213984e-02 -2.396560e-01 +2.693110e-01 -1.114798e-01 +2.396758e-01 +1.320229e-01 +4.323039e-01 +2.277869e+00 +6.716645e-01 +6.955487e-01 +7.479708e-01 +6.729295e-01 +7.137534e-01 +6.908487e-01 +1.100279e-02 +4.236595e-02 +5.932861e-02 +1.542908e+00 +7.768050e-02 +2.825423e-01 -2.481975e-01 +1.771227e-01 -3.310240e-01 -1.526569e-01 +5.248473e-02 -1.859694e-01 +2.769917e-01 -1.578327e-01 +2.105925e-01 +1.803618e-01
+1.250000e-01 +4.308268e-01 +2.448128e+00 +6.928782e-01 +7.344686e-01 +7.570597e-01 +7.177808e-01 +7.481001e-01 +7.276201e-01 +3.213217e-03 +1.786940e-02 -3.471059e-02 +1.554401e+00 +5.942486e-02 +3.108765e-01 -2.720076e-01 +1.376647e-01 -3.851873e-01 -1.565552e-01 +6.855596e-02 -2.461756e-01 +2.924217e-01 -1.268085e-01 +2.500152e-01 +1.541287e-01 +4.283487e-01 +2.375664e+00 +6.815627e-01 +7.025071e-01 +7.581453e-01 +6.754716e-01 +7.203815e-01 +6.929392e-01 +2.255148e-03 +3.949015e-02 -2.947846e-02 +1.734953e+00 +7.560991e-02 +3.241447e-01 -2.701233e-01 +1.490866e-01 -3.371527e-01 -1.369477e-01 +5.829375e-02 -2.360965e-01 +2.883496e-01 -1.167685e-01 +1.895707e-01 +1.517151e-01
+1.333333e-01 +4.267233e-01 +2.534048e+00 +7.021039e-01 +7.410689e-01 +7.730609e-01 +7.203195e-01 +7.551859e-01 +7.330102e-01 +1.314369e-03 +3.121254e-02 -2.869031e-03 +1.872215e+00 +7.134930e-02 +3.418436e-01 -2.898523e-01 +1.615896e-01 -4.022746e-01 -1.658893e-01 +6.461008e-02 -2.501421e-01 +3.061510e-01 -1.390664e-01 +2.528888e-01 +1.721738e-01 +4.253790e-01 +2.444689e+00 +6.900920e-01 +7.117983e-01 +7.637624e-01 +6.739340e-01 +7.226365e-01 +6.935106e-01 -4.948291e-02 +5.695824e-02 -1.514890e-02 +1.559549e+00 -8.324830e-04 +3.215458e-01 -2.702614e-01 +2.023249e-01 -2.601482e-01 -1.765737e-01 -1.696919e-02 -1.749318e-01 +2.158836e-01 -1.367000e-01 +1.542026e-01 +1.567203e-01
+1.416667e-01 +4.228430e-01 +2.643024e+00 +7.129205e-01 +7.491826e-01 +7.891655e-01 +7.221622e-01 +7.625586e-01 +7.384832e-01 -4.206519e-03 +4.146517e-02 +4.100451e-02 +1.971175e+00 +7.298155e-02 +3.470772e-01 -2.911487e-01 +1.808126e-01 -3.969258e-01 -1.685798e-01 +5.306696e-02 -2.315582e-01 +2.989038e-01 -1.462139e-01 +2.424554e-01 +1.770771e-01 +4.213258e-01 +2.514804e+00 +6.919231e-01 +7.185253e-01 +7.707475e-01 +6.715383e-01 +7.279497e-01 +6.959214e-01 -1.168863e-02 +2.458840e-02 +7.802398e-02 +1.595852e+00 +8.967556e-03 +2.384937e-01 -2.441092e-01 +1.936418e-01 -2.845796e-01 -1.734433e-01 +1.196980e-02 -1.566973e-01 +2.525889e-01 -1.581106e-01 +2.128871e-01 +1.280690e-01
+1.500000e-01 +4.191344e-01 +2.745525e+00 +7.226653e-01 +7.570127e-01 +8.032502e-01 +7.222926e-01 +7.688394e-01 +7.429104e-01 -5.545299e-03 +4.465217e-02 +6.177830e-02 +1.900148e+00 +7.301182e-02 +3.314082e-01 -2.775288e-01 +1.828810e-01 -3.725869e-01 -1.678922e-01 +4.382640e-02 -2.036959e-01 +2.802477e-01 -1.446927e-01 +2.265930e-01 +1.723055e-01 +4.172177e-01 +2.604194e+00 +6.968007e-01 +7.225227e-01 +7.764917e-01 +6.711932e-01 +7.314115e-01 +7.004411e-01 +6.600227e-03 +1.545151e-02 -4.420611e-02 +1.779416e+00 +3.846231e-02 +2.789505e-01 -2.434294e-01 +1.370440e-01 -2.519707e-01 -1.980492e-01 +8.294110e-03 -1.965682e-01 +2.403166e-01 -1.344212e-01 +2.352411e-01 +1.488013e-01
+1.583333e-01 +4.154883e-01 +2.825983e+00 +7.304089e-01 +7.631367e-01 +8.140380e-01 +7.208190e-01 +7.729938e-01 +7.457995e-01 -9.194613e-03 +4.273835e-02 +6.893593e-02 +1.709807e+00 +6.807696e-02 +3.082162e-01 -2.556664e-01 +1.722968e-01 -3.349647e-01 -1.670933e-01 +3.044618e-02 -1.752410e-01 +2.463082e-01 -1.333539e-01 +2.052093e-01 +1.569757e-01 +4.134662e-01 +2.663859e+00 +7.011075e-01 +7.256940e-01 +7.816552e-01 +6.705671e-01 +7.294070e-01 +7.014951e-01 -3.796614e-02 +1.250234e-02 +1.253288e-01 +1.570306e+00 -1.088338e-03 +2.758602e-01 -2.266982e-01 +1.455822e-01 -2.517408e-01 -1.895471e-01 -4.067120e-02 -1.872039e-01 +1.585486e-01 -9.864707e-02 +2.152861e-01 +8.168135e-02
+1.666667e-01 +4.117997e-01 +2.878862e+00 +7.358139e-01 +7.671972e-01 +8.212635e-01 +7.181719e-01 +7.743742e-01 +7.465309e-01 -1.482200e-02 +3.019022e-02 +5.587969e-02 +1.527122e+00 +5.749970e-02 +2.850129e-01 -2.399972e-01 +1.569987e-01 -2.866951e-01 -1.741698e-01 +1.563708e-02 -1.650501e-01 +2.107690e-01 -1.251082e-01 +1.810154e-01 +1.308752e-01 +4.101255e-01 +2.744898e+00 +7.056559e-01 +7.308852e-01 +7.829402e-01 +6.778646e-01 +7.300973e-01 +6.995562e-01 -1.577179e-02 -5.377376e-02 -4.513989e-02 +1.778874e+00 +1.292692e-02 +2.802510e-01 -2.695530e-01 +1.259324e-01 -1.272325e-01 -2.293671e-01 -2.136624e-02 -3.028065e-01 +1.839609e-01 -1.455237e-01 +1.719926e-01 +4.226558e-02
+1.750000e-01 +4.079604e-01 +2.917529e+00 +7.394728e-01 +7.699992e-01 +8.256790e-01 +7.155455e-01 +7.742267e-01 +7.453417e-01 -1.949323e-02 +1.170756e-02 +2.880135e-02 +1.467720e+00 +4.218331e-02 +2.696101e-01 -2.364048e-01 +1.392672e-01 -2.530881e-01 -1.837503e-01 +8.234306e-03 -1.689172e-01 +1.928203e-01 -1.271687e-01 +1.657602e-01 +1.005154e-01 +4.063521e-01 +2.806939e+00 +7.087731e-01 +7.329199e-01 +7.872414e-01 +6.763642e-01 +7.320172e-01 +6.982241e-01 -2.794238e-02 -1.826300e-02 +9.299208e-02 +1.650904e+00 -2.875143e-02 +2.611903e-01 -2.369754e-01 +9.665537e-02 -2.778310e-01 -1.284181e-01 +2.217858e-02 -1.759667e-01 +2.155392e-01 -1.342678e-01 +1.884458e-01 -3.090567e-03
+1.833333e-01 +4.040974e-01 +2.954968e+00 +7.421467e-01 +7.721090e-01 +8.290813e-01 +7.129585e-01 +7.737996e-01 +7.432890e-01 -1.843653e-02 +2.965760e-03 -3.314359e-03 +1.539747e+00 +2.767352e-02 +2.658364e-01 -2.376011e-01 +1.266234e-01 -2.404763e-01 -1.907599e-01 +7.656960e-03 -1.654780e-01 +1.926025e-01 -1.339547e-01 +1.729922e-01 +8.876906e-02 +4.031145e-01 +2.879576e+00 +7.122434e-01 +7.336340e-01 +7.884380e-01 +6.715266e-01 +7.342724e-01 +7.055679e-01 +2.828556e-02 +4.855068e-02 -6.693220e-02 +1.769285e+00 +1.450342e-02 +2.683748e-01 -2.072170e-01 +1.133156e-01 -2.172979e-01 -1.479410e-01 +2.867015e-02 -8.413001e-02 +2.218355e-01 -1.348161e-01 +2.710105e-01 +1.586368e-01
+1.916667e-01 +4.002338e-01 +3.004334e+00 +7.447223e-01 +7.742456e-01 +8.321059e-01 +7.101728e-01 +7.739995e-01 +7.421471e-01 -1.224259e-02 +2.571996e-03 -7.298496e-02 +1.718704e+00 +1.405042e-02 +2.683035e-01 -2.503060e-01 +1.210398e-01 -2.277188e-01 -1.996780e-01 +9.638164e-03 -1.590733e-01 +2.052800e-01 -1.448300e-01 +1.971664e-01 +1.018296e-01 +3.994071e-01 +2.952224e+00 +7.118960e-01 +7.389672e-01 +7.870992e-01 +6.663927e-01 +7.380833e-01 +7.127928e-01 +5.460438e-03 +3.141236e-02 -9.567782e-02 +1.798229e+00 -1.769348e-02 +2.103204e-01 -2.795013e-01 +1.147372e-01 -1.751069e-01 -1.336975e-01 +2.579754e-03 -7.342287e-02 +2.204971e-01 -1.763680e-01 +2.702047e-01 +1.624298e-01
+2.000000e-01 +3.963798e-01 +3.071681e+00 +7.472762e-01 +7.771917e-01 +8.344678e-01 +7.072391e-01 +7.753451e-01 +7.426681e-01 -4.425686e-03 +1.887147e-03 -1.407271e-01 +1.886182e+00 +2.326793e-03 +2.687984e-01 -2.664906e-01 +1.134372e-01 -2.072474e-01 -1.986306e-01 +1.264206e-02 -1.576897e-01 +2.193060e-01 -1.556376e-01 +2.210247e-01 +1.140532e-01 +3.956496e-01 +3.019137e+00 +7.125822e-01 +7.419560e-01 +7.826813e-01 +6.639197e-01 +7.406654e-01 +7.165626e-01 +2.434146e-02 +4.855123e-03 -9.523598e-02 +1.778320e+00 +5.755412e-03 +2.282927e-01 -2.644531e-01 +6.614252e-02 -1.212488e-01 -9.225432e-02 +1.918614e-02 -1.513715e-01 +2.134623e-01 -1.595046e-01 +2.491216e-01 +1.147268e-01
+2.083333e-01 +3.925524e-01 +3.149711e+00 +7.496404e-01 +7.806336e-01 +8.351405e-01 +7.043471e-01 +7.775283e-01 +7.444801e-01 +1.709658e-03 +6.949438e-04 -1.259009e-01 +1.951161e+00 -1.759960e-03 +2.633427e-01 -2.774813e-01 +1.036398e-01 -1.801023e-01 -1.769112e-01 +9.694207e-03 -1.554122e-01 +2.216475e-01 -1.667445e-01 +2.371124e-01 +1.134207e-01 +3.918345e-01 +3.085057e+00 +7.127613e-01 +7.495938e-01 +7.775680e-01 +6.608868e-01 +7.429260e-01 +7.184627e-01 -1.245863e-02 +5.926425e-03 +4.427517e-02 +1.798680e+00 -8.947874e-03 +2.200440e-01 -3.267818e-01 +6.499899e-02 -1.221154e-01 -4.604381e-02 -1.473196e-02 -1.375864e-01 +1.889927e-01 -1.824477e-01 +2.300114e-01 +9.516396e-02
+2.166667e-01 +3.887719e-01 +3.224910e+00 +7.513544e-01 +7.843957e-01 +8.334648e-01 +7.012294e-01 +7.798770e-01 +7.467662e-01 +4.022554e-03 +1.520555e-03 -5.346165e-03 +1.917992e+00 +1.248586e-03 +2.523538e-01 -2.824744e-01 +1.004356e-01 -1.533608e-01 -1.399253e-01 -2.297948e-03 -1.465169e-01 +2.115751e-01 -1.763554e-01 +2.458857e-01 +9.912953e-02 +3.880805e-01 +3.153921e+00 +7.139605e-01 +7.562165e-01 +7.725953e-01 +6.580794e-01 +7.435556e-01 +7.192990e-01 -4.453666e-03 +1.513105e-02 +7.140857e-02 +1.850742e+00 -7.721164e-04 +2.368468e-01 -3.086351e-01 +9.801183e-02 -1.178048e-01 -6.070958e-02 -1.170107e-02 -1.422151e-01 +1.944963e-01 -1.377168e-01 +2.245061e-01 +6.265174e-02
+2.250000e-01 +3.850415e-01 +3.288847e+00 +7.523069e-01 +7.880042e-01 +8.297470e-01 +6.977271e-01 +7.817709e-01 +7.486707e-01 +4.174172e-03 +5.090199e-03 +1.085334e-01 +1.809839e+00 +8.031407e-03 +2.408244e-01 -2.766485e-01 +9.795708e-02 -1.328657e-01 -1.036742e-01 -1.342920e-02 -1.326325e-01 +2.006134e-01 -1.753780e-01 +2.366727e-01 +8.214227e-02 +3.844976e-01 +3.209275e+00 +7.159942e-01 +7.582150e-01 +7.701834e-01 +6.545386e-01 +7.454736e-01 +7.153940e-01 -1.361367e-02 +2.374163e-02 -1.714252e-02 +1.755691e+00 +3.078907e-02 +2.481062e-01 -2.504800e-01 +8.416549e-02 -1.781425e-01 -7.565216e-02 -7.490625e-03 -1.224804e-01 +2.291505e-01 -1.198746e-01 +1.144644e-01 +7.726233e-02
+2.333333e-01 +3.813650e-01 +3.337440e+00 +7.525107e-01 +7.907253e-01 +8.247853e-01 +6.937800e-01 +7.829636e-01 +7.492319e-01 +5.538479e-03 +7.954699e-03 +1.276156e-01 +1.683666e+00 +1.014234e-02 +2.273946e-01 -2.638393e-01 +8.903516e-02 -1.157679e-01 -7.922700e-02 -1.798068e-02 -1.201891e-01 +1.982345e-01 -1.618152e-01 +2.190055e-01 +6.988242e-02 +3.808790e-01 +3.263872e+00 +7.152508e-01 +7.574834e-01 +7.666789e-01 +6.519942e-01 +7.477175e-01 +7.141286e-01 +2.063815e-02 +1.838340e-03 -9.316363e-04 +1.770288e+00 +1.429142e-02 +2.048384e-01 -2.063556e-01 +7.788042e-02 -1.417230e-01 -9.116035e-02 -1.226685e-02 -1.459426e-01 +2.482720e-01 -9.012429e-02 +1.900877e-01 +4.541816e-02
+2.416667e-01 +3.777567e-01 +3.374171e+00 +7.519717e-01 +7.921887e-01 +8.191228e-01 +6.896173e-01 +7.834396e-01 +7.488356e-01 +1.111750e-02 +1.247803e-02 +3.132776e-02 +1.608262e+00 +1.958650e-03 +2.178307e-01 -2.439553e-01 +8.079650e-02 -1.020337e-01 -6.837074e-02 -1.030872e-02 -1.166449e-01 +2.040207e-01 -1.326155e-01 +2.065062e-01 +6.796080e-02 +3.778587e-01 +3.311461e+00 +7.157131e-01 +7.541610e-01 +7.638883e-01 +6.503281e-01 +7.470593e-01 +7.130290e-01 +3.324484e-02 +3.870558e-02 -1.037547e-01 +1.719809e+00 -1.060266e-02 +2.256283e-01 -1.104826e-01 +1.263767e-01 -1.663399e-01 -7.705203e-02 +3.192691e-02 -1.615032e-01 +2.173236e-01 -1.883638e-02 +1.818842e-01 +7.852879e-02
+2.500000e-01 +3.742576e-01 +3.406513e+00 +7.511257e-01 +7.923210e-01 +8.132291e-01 +6.855274e-01 +7.832218e-01 +7.479647e-01 +1.515991e-02 +1.710573e-02 -6.652971e-02 +1.628905e+00 -8.303745e-03 +2.146167e-01 -2.286607e-01 +7.575430e-02 -1.038574e-01 -5.824385e-02 +2.963736e-03 -1.229588e-01 +2.098922e-01 -1.059380e-01 +2.012386e-01 +7.133306e-02 +3.742268e-01 +3.364541e+00 +7.140220e-01 +7.525903e-01 +7.618308e-01 +6.491674e-01 +7.449951e-01 +7.124313e-01 +4.086104e-03 +6.460085e-03 +8.234834e-02 +1.793690e+00 -1.212378e-02 +1.869026e-01 -1.929243e-01 +6.498520e-02 -1.968905e-01 -1.618122e-02 +3.343607e-02 -1.708704e-01 +1.720991e-01 -8.342725e-02 +2.007768e-01 +4.999284e-02
+2.583333e-01 +3.708204e-01 +3.445724e+00 +7.502648e-01 +7.921054e-01 +8.075011e-01 +6.819118e-01 +7.828000e-01 +7.470768e-01 +1.111984e-02 +1.693738e-02 -7.685265e-02 +1.779614e+00 -2.328799e-02 +2.166531e-01 -2.322607e-01 +8.232790e-02 -1.187592e-01 -4.770889e-02 +7.926437e-03 -1.402572e-01 +2.140308e-01 -9.919117e-02 +2.031912e-01 +6.699216e-02 +3.709939e-01 +3.429356e+00 +7.142435e-01 +7.564052e-01 +7.577185e-01 +6.486856e-01 +7.435815e-01 +7.096433e-01 -3.757191e-02 -4.057687e-03 -1.120201e-03 +1.927831e+00 -1.144724e-01 +1.895617e-01 -2.543677e-01 +1.368358e-01 -1.445759e-01 -4.018327e-02 +4.431502e-03 -1.863544e-01 +1.683599e-01 -1.139033e-01 +1.628555e-01 +3.251380e-03
+2.666667e-01 +3.673805e-01 +3.500060e+00 +7.498524e-01 +7.923400e-01 +8.021696e-01 +6.790631e-01 +7.826091e-01 +7.461174e-01 +4.590977e-03 +1.592447e-02 -6.470864e-02 +1.929365e+00 -4.583250e-02 +2.252617e-01 -2.280153e-01 +9.331427e-02 -1.295585e-01 -4.392526e-02 +3.720674e-03 -1.550803e-01 +2.183982e-01 -1.038333e-01 +1.999147e-01 +6.221084e-02 +3.674799e-01 +3.476013e+00 +7.184119e-01 +7.519026e-01 +7.528465e-01 +6.459321e-01 +7.453590e-01 +7.065600e-01 -2.133686e-03 +1.367549e-02 -8.423479e-02 +1.775215e+00 -1.160370e-01 +2.549819e-01 -1.019771e-01 +9.166498e-02 -1.037365e-01 -7.281711e-02 -2.815092e-02 -1.363995e-01 +2.098153e-01 -1.475572e-01 +1.399518e-01 +6.656877e-02
+2.750000e-01 +3.639618e-01 +3.561317e+00 +7.500620e-01 +7.919553e-01 +7.970633e-01 +6.767322e-01 +7.825625e-01 +7.447745e-01 -1.212446e-04 +1.458915e-02 +3.747321e-03 +1.962975e+00 -6.271250e-02 +2.258600e-01 -2.065065e-01 +1.050912e-01 -1.330291e-01 -3.631459e-02 -3.933099e-03 -1.658096e-01 +2.105176e-01 -1.079072e-01 +1.922982e-01 +5.447601e-02 +3.639791e-01 +3.528869e+00 +7.177014e-01 +7.507181e-01 +7.479197e-01 +6.470601e-01 +7.423877e-01 +7.043851e-01 -8.256047e-03 +3.459263e-03 +1.270458e-01 +1.852970e+00 -9.215443e-02 +1.851205e-01 -1.426387e-01 +1.542056e-01 -1.163015e-01 -3.948321e-02 +1.553965e-04 -2.124686e-01 +1.417510e-01 -9.611991e-02 +1.697114e-01 +3.870197e-02
+2.833333e-01 +3.605660e-01 +3.617413e+00 +7.499004e-01 +7.907918e-01 +7.920549e-01 +6.749072e-01 +7.816061e-01 +7.429124e-01 -4.710094e-03 +1.090548e-02 +9.281719e-02 +1.870616e+00 -6.613732e-02 +2.068306e-01 -1.853727e-01 +1.119537e-01 -1.377023e-01 -2.691513e-02 -6.040578e-03 -1.715021e-01 +1.852284e-01 -9.940357e-02 +1.834860e-01 +4.013188e-02 +3.605184e-01 +3.569050e+00 +7.134955e-01 +7.492202e-01 +7.465530e-01 +6.459660e-01 +7.373007e-01 +7.031520e-01 -6.235323e-03 -5.736141e-03 -7.420607e-03 +1.747794e+00 -5.473245e-03 +1.289422e-01 -1.843053e-01 +8.680700e-02 -1.916351e-01 -7.340546e-02 +4.026879e-02 -1.695127e-01 +1.086061e-01 -3.008351e-02 +1.883853e-01 +3.760172e-02
+2.916667e-01 +3.571991e-01 +3.657876e+00 +7.483847e-01 +7.887749e-01 +7.872619e-01 +6.731648e-01 +7.790414e-01 +7.404151e-01 -1.029984e-02 +6.562798e-03 +6.593358e-02 +1.700705e+00 -7.021044e-02 +1.742210e-01 -1.699919e-01 +1.038801e-01 -1.429683e-01 -2.191573e-02 -2.699927e-04 -1.708195e-01 +1.587556e-01 -7.657371e-02 +1.684490e-01 +3.303361e-02 +3.572396e-01 +3.606848e+00 +7.084775e-01 +7.479275e-01 +7.451116e-01 +6.457097e-01 +7.328741e-01 +7.012116e-01 -2.431721e-02 +9.389329e-04 -9.866284e-02 +1.734647e+00 -5.325297e-02 +8.586013e-02 -1.863879e-01 +9.021929e-02 -2.022825e-01 -2.034079e-02 +2.194285e-02 -1.880427e-01 +1.299020e-01 -1.770099e-02 +1.642013e-01 +6.790375e-02
+3.000000e-01 +3.538937e-01 +3.682479e+00 +7.456234e-01 +7.860294e-01 +7.826875e-01 +6.713905e-01 +7.751400e-01 +7.372038e-01 -1.606031e-02 +5.000754e-03 -3.817401e-02 +1.559873e+00 -8.009510e-02 +1.476913e-01 -1.596013e-01 +9.458016e-02 -1.480690e-01 -2.111446e-02 +1.189321e-02 -1.672506e-01 +1.369619e-01 -5.323095e-02 +1.511095e-01 +3.467173e-02 +3.540231e-01 +3.638373e+00 +7.055135e-01 +7.459529e-01 +7.433151e-01 +6.432221e-01 +7.277585e-01 +6.985381e-01 -1.575093e-02 +2.057227e-02 -2.610800e-02 +1.682279e+00 -4.560233e-02 +1.505792e-01 -1.568208e-01 +1.131522e-01 -1.925643e-01 -3.597238e-02 +5.868515e-02 -1.319555e-01 +9.506925e-02 -4.933058e-02 +1.510807e-01 +5.626761e-02
+3.083333e-01 +3.506736e-01 +3.699956e+00 +7.424908e-01 +7.828895e-01 +7.784862e-01 +6.694703e-01 +7.703939e-01 +7.335298e-01 -2.090997e-02 +7.452744e-03 -9.000573e-02 +1.563819e+00 -8.923019e-02 +1.444443e-01 -1.521122e-01 +9.786272e-02 -1.602229e-01 -2.599493e-02 +2.072118e-02 -1.640879e-01 +1.226270e-01 -4.034881e-02 +1.434063e-01 +3.698601e-02 +3.510884e-01 +3.680479e+00 +7.063375e-01 +7.435219e-01 +7.412050e-01 +6.399994e-01 +7.230721e-01 +6.956352e-01 -2.382868e-02 +3.138479e-02 +3.362222e-02 +1.809330e+00 -9.689433e-02 +2.067844e-01 -1.207936e-01 +1.378237e-01 -1.810213e-01 -5.415959e-02 +1.571297e-02 -1.242620e-01 +1.112029e-01 -4.241663e-02 +1.518800e-01 +3.064090e-02
+3.166667e-01 +3.475491e-01 +3.724173e+00 +7.398164e-01 +7.797958e-01 +7.749585e-01 +6.676033e-01 +7.654038e-01 +7.298973e-01 -2.397870e-02 +7.706270e-03 -8.876149e-02 +1.715188e+00 -9.386959e-02 +1.560295e-01 -1.536450e-01 +1.003861e-01 -1.735413e-01 -3.413260e-02 +2.101993e-02 -1.668213e-01 +1.198337e-01 -4.467932e-02 +1.481165e-01 +4.025284e-02 +3.478401e-01 +3.720016e+00 +7.052086e-01 +7.405409e-01 +7.366415e-01 +6.368519e-01 +7.205993e-01 +6.933673e-01 -1.192022e-02 -1.166086e-02 -8.261629e-02 +1.796230e+00 -6.412422e-02 +1.839160e-01 -1.694038e-01 +1.791265e-02 -1.174962e-01 -5.269133e-02 +2.365072e-03 -1.259153e-01 +1.237673e-01 -1.220966e-01 +1.628776e-01 +4.135518e-02
+3.250000e-01 +3.444639e-01 +3.762155e+00 +7.377409e-01 +7.768078e-01 +7.718749e-01 +6.658784e-01 +7.607110e-01 +7.267137e-01 -2.162600e-02 +5.447776e-03 -7.711947e-02 +1.874188e+00 -9.894220e-02 +1.665213e-01 -1.529765e-01 +9.687305e-02 -1.744350e-01 -3.944708e-02 +1.884235e-02 -1.667258e-01 +1.270213e-01 -6.477596e-02 +1.599745e-01 +4.670725e-02 +3.446152e-01 +3.757331e+00 +7.054343e-01 +7.355945e-01 +7.306906e-01 +6.327048e-01 +7.223455e-01 +6.931898e-01 +1.417298e-02 +4.315623e-03 -6.274594e-02 +1.787811e+00 -1.361866e-01 +1.707669e-01 -9.727496e-02 +6.414946e-02 -7.024691e-02 -2.414016e-02 -1.674982e-03 -9.464076e-02 +1.804570e-01 -1.701277e-01 +1.945399e-01 +7.181840e-02
+3.333333e-01 +3.413648e-01 +3.811467e+00 +7.362052e-01 +7.737114e-01 +7.687258e-01 +6.639338e-01 +7.567480e-01 +7.242817e-01 -1.634779e-02 +8.967286e-03 +1.934747e-02 +1.998269e+00 -9.880332e-02 +1.749502e-01 -1.482581e-01 +1.035992e-01 -1.724710e-01 -3.153404e-02 +1.252556e-02 -1.570472e-01 +1.363981e-01 -8.489210e-02 +1.775752e-01 +5.178992e-02 +3.420573e-01 +3.812099e+00 +7.045075e-01 +7.344922e-01 +7.263857e-01 +6.278292e-01 +7.207299e-01 +6.941573e-01 -9.967401e-04 +4.949730e-02 +1.557816e-01 +1.979014e+00 -8.122517e-02 +1.808146e-01 -1.733885e-01 +1.107574e-01 -1.292994e-01 +2.541524e-02 -7.873156e-03 -6.137122e-02 +1.677374e-01 -9.174701e-02 +2.136200e-01 +7.485541e-02
+3.416667e-01 +3.382807e-01 +3.866219e+00 +7.348278e-01 +7.706308e-01 +7.653622e-01 +6.613332e-01 +7.535055e-01 +7.226845e-01 -8.121847e-03 +1.499241e-02 +1.369892e-01 +1.980667e+00 -9.428540e-02 +1.744444e-01 -1.353924e-01 +1.058265e-01 -1.612514e-01 -9.003372e-03 +7.232450e-03 -1.365850e-01 +1.459612e-01 -1.008407e-01 +1.885491e-01 +5.299587e-02 +3.392304e-01 +3.840568e+00 +7.031761e-01 +7.294580e-01 +7.211667e-01 +6.230884e-01 +7.254035e-01 +6.933960e-01 +2.930915e-02 +2.273112e-02 +1.134001e-02 +1.723655e+00 -1.156452e-01 +1.510854e-01 -9.944413e-02 +4.868211e-02 -7.737846e-02 +6.351362e-02 +1.249836e-02 -6.443220e-02 +2.377733e-01 -1.644209e-01 +1.836055e-01 +7.208575e-02
+3.500000e-01 +3.352363e-01 +3.907063e+00 +7.331341e-01 +7.667377e-01 +7.612852e-01 +6.577935e-01 +7.509987e-01 +7.211291e-01 -6.318613e-05 +2.062125e-02 +1.431085e-01 +1.758501e+00 -9.700230e-02 +1.624081e-01 -1.095460e-01 +9.138898e-02 -1.421700e-01 +2.017622e-02 +1.043646e-02 -1.078287e-01 +1.559293e-01 -1.043793e-01 +1.768293e-01 +5.179533e-02 +3.364728e-01 +3.863829e+00 +7.022348e-01 +7.242474e-01 +7.204779e-01 +6.185813e-01 +7.271088e-01 +6.889874e-01 -4.829950e-03 +3.827534e-02 +1.409538e-02 +1.672683e+00 -1.087029e-01 +1.644723e-01 -9.010315e-02 +4.776175e-02 -1.861728e-01 +9.311075e-02 +2.343496e-02 -6.983295e-02 +2.303912e-01 -9.461911e-02 +1.016789e-01 +4.752816e-02
+3.583333e-01 +3.322885e-01 +3.926535e+00 +7.309583e-01 +7.618814e-01 +7.569076e-01 +6.534597e-01 +7.488269e-01 +7.186886e-01 +2.829845e-03 +2.476040e-02 +1.277180e-01 +1.569050e+00 -9.349456e-02 +1.497507e-01 -9.271547e-02 +7.602543e-02 -1.346171e-01 +4.380401e-02 +1.276753e-02 -8.650923e-02 +1.643858e-01 -1.018882e-01 +1.543179e-01 +5.223893e-02 +3.334545e-01 +3.900590e+00 +6.982878e-01 +7.206403e-01 +7.188883e-01 +6.151163e-01 +7.275378e-01 +6.842934e-01 -1.657374e-02 +1.351718e-02 +2.063607e-01 +1.825042e+00 -2.658221e-02 +1.270967e-01 -1.386640e-01 +5.141274e-02 -1.840249e-01 +5.123236e-02 -9.373976e-03 -1.078331e-01 +1.978649e-01 -1.162501e-01 +7.638573e-02 +6.544393e-02
+3.666667e-01 +3.294034e-01 +3.938561e+00 +7.282331e-01 +7.566398e-01 +7.526906e-01 +6.488691e-01 +7.471911e-01 +7.155629e-01 +4.296195e-03 +2.437748e-02 +1.075478e-01 +1.584526e+00 -8.228903e-02 +1.446072e-01 -9.300588e-02 +6.054835e-02 -1.355120e-01 +5.582894e-02 +1.094176e-02 -8.453128e-02 +1.786075e-01 -1.073791e-01 +1.401416e-01 +6.233388e-02 +3.303414e-01 +3.934090e+00 +6.941765e-01 +7.162720e-01 +7.155799e-01 +6.128212e-01 +7.280996e-01 +6.810628e-01 -8.546772e-05 +2.076579e-03 +3.625914e-02 +1.813616e+00 -1.867339e-02 +1.220504e-01 -1.248029e-01 -1.400080e-02 -1.380790e-01 +6.630705e-02 -1.347290e-02 -1.366150e-01 +1.966113e-01 -1.228140e-01 +9.800948e-02 +1.020297e-01
+3.750000e-01 +3.265500e-01 +3.958081e+00 +7.254166e-01 +7.513532e-01 +7.487029e-01 +6.444218e-01 +7.466128e-01 +7.123899e-01 +8.130939e-03 +2.469098e-02 +4.198011e-02 +1.758491e+00 -6.970968e-02 +1.576181e-01 -1.031860e-01 +4.456649e-02 -1.387864e-01 +5.626856e-02 +1.023225e-02 -8.928609e-02 +2.028377e-01 -1.088930e-01 +1.379169e-01 +7.347134e-02 +3.277742e-01 +3.969611e+00 +6.948950e-01 +7.117302e-01 +7.111436e-01 +6.083259e-01 +7.285681e-01 +6.774777e-01 +2.237964e-02 +3.515765e-02 +4.140408e-02 +1.848668e+00 +3.430692e-03 +2.226691e-01 -1.182975e-01 +4.233157e-03 -1.165588e-01 +3.366314e-02 -9.788896e-03 -6.757562e-02 +2.261654e-01 -4.441466e-02 +1.279782e-01 +2.789707e-02
+3.833333e-01 +3.237687e-01 +3.993133e+00 +7.231687e-01 +7.463598e-01 +7.447872e-01 +6.401351e-01 +7.472405e-01 +7.093597e-01 +1.144089e-02 +2.527924e-02 -3.957806e-02 +1.940770e+00 -5.767082e-02 +1.745116e-01 -1.206283e-01 +3.684324e-02 -1.381751e-01 +4.794910e-02 +1.111757e-02 -9.388577e-02 +2.258682e-01 -9.994910e-02 +1.363550e-01 +7.274187e-02 +3.247868e-01 +4.002432e+00 +6.924675e-01 +7.103322e-01 +7.059608e-01 +6.050188e-01 +7.274350e-01 +6.728946e-01 +1.955940e-03 +1.399599e-02 -3.537891e-02 +1.831595e+00 -1.649360e-02 +1.634762e-01 -1.809958e-01 +6.281061e-02 -9.338331e-02 +6.372448e-03 -1.712498e-04 -1.085044e-01 +2.015847e-01 -2.079743e-02 +9.659422e-02 -2.131437e-02
+3.916667e-01 +3.210171e-01 +4.037059e+00 +7.212139e-01 +7.419451e-01 +7.406676e-01 +6.360069e-01 +7.483374e-01 +7.060401e-01 +1.062785e-02 +2.349321e-02 -6.965046e-02 +1.956890e+00 -4.905618e-02 +1.759736e-01 -1.349850e-01 +3.731172e-02 -1.302111e-01 +4.114817e-02 +1.393655e-02 -9.305220e-02 +2.254497e-01 -9.175175e-02 +1.268254e-01 +6.009173e-02 +3.218687e-01 +4.025569e+00 +6.899955e-01 +7.095995e-01 +7.010426e-01 +6.012257e-01 +7.234406e-01 +6.684934e-01 -1.156928e-02 +1.331923e-02 +4.914931e-02 +1.729864e+00 -5.041743e-02 +1.543963e-01 -1.789733e-01 +9.689105e-02 -1.008414e-01 -3.605715e-03 +4.214371e-02 -8.157797e-02 +1.111836e-01 -8.350317e-02 +1.023847e-01 -1.132495e-02
+4.000000e-01 +3.182583e-01 +4.073361e+00 +7.190628e-01 +7.379478e-01 +7.362299e-01 +6.318016e-01 +7.483611e-01 +7.021595e-01 +6.775890e-03 +2.184605e-02 -2.767570e-02 +1.838507e+00 -3.903063e-02 +1.727330e-01 -1.415241e-01 +4.009225e-02 -1.197459e-01 +3.641337e-02 +1.932571e-02 -8.526878e-02 +1.932758e-01 -8.818177e-02 +1.168791e-01 +4.501674e-02 +3.190868e-01 +4.057831e+00 +6.896517e-01 +7.084459e-01 +6.964467e-01 +5.982630e-01 +7.177908e-01 +6.655241e-01 -1.417263e-02 +2.107426e-02 -5.893610e-03 +1.846310e+00 -2.006647e-02 +2.022804e-01 -1.809265e-01 +7.400504e-02 -1.051200e-01 -3.126729e-02 +7.199532e-02 -8.993210e-02 -4.383576e-03 -8.053130e-02 +1.371643e-01 +3.568149e-02
+4.083333e-01 +3.154932e-01 +4.098564e+00 +7.168240e-01 +7.342947e-01 +7.314849e-01 +6.274914e-01 +7.463134e-01 +6.979181e-01 +1.868284e-03 +1.948076e-02 +1.955179e-02 +1.744018e+00 -2.044777e-02 +1.769467e-01 -1.516079e-01 +3.876677e-02 -1.115877e-01 +2.220173e-02 +2.550547e-02 -7.784341e-02 +1.475290e-01 -8.589119e-02 +1.100509e-01 +3.326588e-02 +3.161967e-01 +4.090081e+00 +6.914635e-01 +7.080949e-01 +6.927428e-01 +5.945420e-01 +7.122742e-01 +6.617598e-01 -1.034770e-02 +8.224937e-03 -1.259262e-02 +1.858107e+00 +6.215174e-02 +2.299677e-01 -2.078466e-01 +2.750770e-02 -9.868914e-02 -9.080146e-02 +6.183556e-02 -6.693258e-02 -1.512070e-02 -8.197787e-02 +1.176345e-01 +2.117052e-02
+4.166667e-01 +3.127201e-01 +4.119875e+00 +7.149089e-01 +7.311472e-01 +7.265757e-01 +6.231327e-01 +7.427011e-01 +6.935258e-01 +1.023856e-03 +1.629602e-02 +1.001463e-01 +1.772945e+00 +5.832986e-03 +1.888442e-01 -1.621413e-01 +3.998508e-02 -1.127708e-01 +1.763378e-03 +3.258499e-02 -7.290237e-02 +1.152646e-01 -8.697796e-02 +1.130048e-01 +1.918361e-02 +3.135954e-01 +4.129202e+00 +6.926685e-01 +7.048745e-01 +6.895631e-01 +5.911710e-01 +7.072986e-01 +6.596599e-01 +2.918490e-02 +1.229261e-02 +1.614626e-01 +1.940611e+00 +7.021683e-02 +2.185070e-01 -1.439559e-01 +4.587367e-02 -1.287370e-01 -6.900691e-02 +8.992107e-02 -4.533587e-02 +7.895950e-02 -6.451201e-02 +1.571273e-01 -2.490435e-02
+4.250000e-01 +3.099514e-01 +4.147224e+00 +7.137629e-01 +7.284368e-01 +7.218631e-01 +6.188329e-01 +7.385296e-01 +6.893359e-01 +3.798118e-03 +1.314580e-02 +1.725732e-01 +1.866349e+00 +2.904900e-02 +2.037174e-01 -1.698946e-01 +4.215525e-02 -1.176203e-01 -1.602601e-02 +4.467038e-02 -6.831815e-02 +9.789782e-02 -9.492199e-02 +1.195936e-01 +5.784838e-03 +3.108485e-01 +4.157152e+00 +6.940480e-01 +7.022094e-01 +6.853782e-01 +5.882167e-01 +7.042495e-01 +6.556374e-01 +1.889931e-02 +8.181546e-03 +6.628771e-02 +1.833355e+00 +4.822163e-02 +2.276014e-01 -1.612556e-01 +2.232371e-02 -1.101713e-01 -4.080376e-02 +1.079553e-01 -2.723703e-02 +7.452302e-02 -1.357723e-01 +1.084437e-01 -1.315384e-02
+4.333333e-01 +3.071964e-01 +4.180300e+00 +7.135619e-01 +7.260574e-01 +7.173348e-01 +6.147004e-01 +7.342540e-01 +6.853349e-01 +8.047501e-03 +9.369437e-03 +9.093232e-02 +1.925893e+00 +3.787652e-02 +2.185846e-01 -1.754948e-01 +3.054696e-02 -1.148776e-01 -3.616401e-02 +6.551191e-02 -6.118033e-02 +8.503257e-02 -1.014794e-01 +1.245708e-01 +2.304459e-05 +3.083164e-01 +4.189039e+00 +6.965040e-01 +6.983267e-01 +6.812440e-01 +5.857973e-01 +7.007277e-01 +6.542942e-01 +3.159762e-02 +2.508666e-03 -9.295479e-02 +1.888455e+00 +1.221363e-02 +2.489850e-01 -1.288753e-01 -2.674880e-02 -1.049263e-01 -5.216637e-02 +1.218543e-01 -2.319408e-02 +5.589761e-02 -1.305880e-01 +1.719031e-01 -1.371041e-02
+4.416667e-01 +3.044831e-01 +4.212510e+00 +7.139158e-01 +7.236645e-01 +7.127936e-01 +6.109742e-01 +7.298461e-01 +6.816306e-01 +1.647673e-02 +2.809586e-03 -6.660997e-02 +1.854671e+00 +3.842093e-02 +2.168614e-01 -1.725019e-01 +1.056321e-02 -9.760487e-02 -5.370225e-02 +9.132544e-02 -5.276522e-02 +7.230162e-02 -1.024544e-01 +1.323584e-01 -6.139404e-03 +3.066427e-01 +4.203110e+00 +6.930354e-01 +6.946574e-01 +6.756484e-01 +5.844362e-01 +6.978777e-01 +6.549172e-01 +5.558182e-02 -2.335604e-02 +1.452398e-02 +1.684936e+00 +2.127966e-02 +1.386842e-01 -1.357923e-01 +1.237258e-03 -4.193502e-02 -3.562748e-02 +1.355871e-01 -5.654971e-02 +6.732789e-02 -1.418417e-01 +2.045470e-01 -3.322689e-02
+4.500000e-01 +3.018969e-01 +4.233573e+00 +7.135428e-01 +7.208760e-01 +7.079813e-01 +6.078674e-01 +7.252919e-01 +6.783839e-01 +2.650343e-02 -8.189996e-03 -1.172722e-01 +1.721842e+00 +3.793224e-02 +1.974189e-01 -1.585033e-01 -3.132251e-03 -8.128703e-02 -6.515736e-02 +1.122117e-01 -4.956081e-02 +5.984867e-02 -1.047867e-01 +1.459753e-01 -2.399784e-02 +3.051166e-01 +4.229585e+00 +6.887790e-01 +6.897197e-01 +6.722117e-01 +5.837141e-01 +6.939329e-01 +6.578447e-01 +4.430779e-02 -4.535988e-02 +4.479184e-02 +1.843693e+00 -3.289008e-02 +1.121116e-01 -9.409286e-02 +8.732683e-03 -1.118928e-01 -7.139091e-02 +1.317078e-01 -8.926350e-02 +7.295156e-02 -1.052642e-01 +2.261357e-01 -8.738098e-02
+4.583333e-01 +2.995263e-01 +4.248837e+00 +7.120040e-01 +7.174937e-01 +7.033218e-01 +6.053963e-01 +7.207423e-01 +6.760433e-01 +3.037912e-02 -1.966692e-02 -7.124021e-02 +1.745952e+00 +2.890547e-02 +1.736362e-01 -1.459232e-01 -5.557327e-04 -9.043449e-02 -7.515979e-02 +1.227409e-01 -5.831274e-02 +5.473967e-02 -1.084213e-01 +1.652240e-01 -4.223907e-02 +3.026531e-01 +4.266218e+00 +6.842844e-01 +6.861296e-01 +6.726284e-01 +5.823938e-01 +6.890857e-01 +6.572788e-01 -3.339162e-03 -3.126570e-02 -4.485285e-02 +1.971136e+00 -1.012410e-01 +3.559256e-02 -1.121599e-01 +7.402969e-02 -2.025831e-01 -5.556469e-02 +1.023745e-01 -1.054911e-01 +7.641729e-02 -6.056771e-02 +1.832400e-01 -4.178698e-02
+4.666667e-01 +2.973068e-01 +4.271674e+00 +7.093240e-01 +7.138988e-01 +6.993369e-01 +6.034328e-01 +7.163234e-01 +6.747628e-01 +2.951146e-02 -2.606921e-02 +7.163836e-03 +1.897964e+00 +2.021155e-02 +1.536765e-01 -1.441566e-01 +1.589746e-02 -1.098281e-01 -8.130015e-02 +1.254322e-01 -7.230058e-02 +5.371090e-02 -1.114470e-01 +1.836635e-01 -4.796464e-02 +2.999657e-01 +4.296532e+00 +6.791106e-01 +6.840244e-01 +6.693372e-01 +5.803846e-01 +6.837863e-01 +6.560288e-01 +1.305835e-02 -4.539329e-03 +1.486780e-02 +1.912716e+00 -1.700669e-02 +7.733704e-02 -1.438914e-01 +8.669726e-02 -1.285567e-01 -4.217259e-02 +1.003172e-01 -8.511528e-02 +4.922598e-02 -5.828843e-02 +1.747406e-01 +6.651075e-03
+4.750000e-01 +2.951627e-01 +4.305650e+00 +7.059360e-01 +7.105043e-01 +6.958849e-01 +6.018164e-01 +7.120311e-01 +6.742557e-01 +2.675171e-02 -3.011498e-02 +6.525751e-02 +2.005173e+00 +1.364968e-02 +1.365295e-01 -1.491165e-01 +2.955685e-02 -1.183268e-01 -7.951451e-02 +1.228771e-01 -8.596449e-02 +5.407088e-02 -1.135907e-01 +1.904775e-01 -4.991497e-02 +2.975299e-01 +4.323583e+00 +6.740425e-01 +6.828001e-01 +6.646090e-01 +5.790006e-01 +6.801540e-01 +6.524385e-01 +2.464927e-05 -2.948765e-02 -5.803824e-03 +1.885416e+00 -3.556122e-02 +7.263660e-02 -1.790528e-01 +4.639082e-02 -8.930018e-02 -5.763689e-03 +7.036624e-02 -1.261839e-01 +9.077252e-02 -9.421628e-02 +1.157307e-01 -3.346414e-02
+4.833333e-01 +2.930611e-01 +4.343397e+00 +7.018527e-01 +7.074550e-01 +6.925194e-01 +6.004578e-01 +7.078677e-01 +6.736179e-01 +2.087758e-02 -3.468041e-02 +4.116446e-02 +2.016789e+00 -7.083646e-04 +1.145932e-01 -1.529939e-01 +3.893503e-02 -1.196784e-01 -7.504944e-02 +1.188506e-01 -1.001194e-01 +5.905659e-02 -1.125103e-01 +1.770105e-01 -5.145120e-02 +2.952295e-01 +4.356357e+00 +6.688884e-01 +6.810054e-01 +6.607755e-01 +5.788206e-01 +6.776866e-01 +6.472777e-01 -6.431543e-03 -3.389038e-02 -4.239739e-02 +1.962067e+00 -4.873375e-02 +5.573887e-02 -1.437554e-01 +9.665513e-02 -1.133819e-01 -2.934703e-02 +7.536700e-02 -1.492971e-01 +1.191556e-01 -1.035975e-01 +5.256223e-02 -2.836643e-02
+4.916667e-01 +2.909865e-01 +4.377677e+00 +6.971337e-01 +7.046065e-01 +6.891112e-01 +5.993839e-01 +7.037742e-01 +6.720177e-01 +1.548840e-02 -3.702415e-02 -5.651861e-02 +1.955804e+00 -1.813069e-02 +9.351851e-02 -1.528191e-01 +4.517427e-02 -1.153233e-01 -7.230548e-02 +1.177636e-01 -1.069079e-01 +6.489476e-02 -1.085586e-01 +1.555597e-01 -4.826744e-02 +2.927861e-01 +4.384567e+00 +6.643152e-01 +6.784741e-01 +6.561901e-01 +5.768572e-01 +6.755062e-01 +6.431735e-01 +1.268936e-02 -2.240521e-02 -7.792329e-02 +1.919615e+00 -3.366927e-02 +8.890055e-02 -1.407107e-01 +6.914601e-02 -8.394252e-02 -3.395192e-02 +9.089522e-02 -9.471421e-02 +1.077646e-01 -1.226418e-01 +9.998998e-02 -1.425825e-02
+5.000000e-01 +2.889023e-01 +4.402709e+00 +6.920641e-01 +7.017704e-01 +6.854413e-01 +5.982525e-01 +6.996668e-01 +6.695199e-01 +1.144694e-02 -3.525727e-02 -9.770387e-02 +1.815585e+00 -2.995939e-02 +7.657213e-02 -1.475595e-01 +5.113331e-02 -1.064865e-01 -6.608393e-02 +1.118007e-01 -1.009075e-01 +6.559662e-02 -1.027415e-01 +1.375453e-01 -4.581464e-02 +2.901847e-01 +4.400976e+00 +6.599215e-01 +6.760456e-01 +6.518648e-01 +5.730407e-01 +6.719618e-01 +6.395574e-01 +6.809754e-03 -6.859467e-03 +5.315491e-02 +1.785280e+00 -2.912912e-02 +9.482791e-02 -1.335927e-01 +8.460244e-02 -8.511790e-02 -4.795037e-02 +5.402301e-02 -5.532475e-02 +9.628345e-02 -8.704918e-02 +1.129371e-01 -1.762679e-02
+5.083333e-01 +2.867224e-01 +4.415650e+00 +6.868433e-01 +6.988499e-01 +6.814318e-01 +5.963985e-01 +6.954206e-01 +6.664714e-01 +8.354104e-03 -2.859603e-02 -3.718629e-02 +1.700689e+00 -3.418575e-02 +7.095946e-02 -1.411923e-01 +6.505986e-02 -9.707090e-02 -6.057820e-02 +9.576261e-02 -8.569938e-02 +6.587629e-02 -9.561233e-02 +1.278686e-01 -4.546212e-02 +2.876935e-01 +4.422371e+00 +6.573676e-01 +6.744760e-01 +6.477507e-01 +5.683580e-01 +6.682735e-01 +6.370971e-01 +1.359625e-02 +1.207763e-02 -1.961307e-03 +1.854880e+00 -2.534453e-02 +1.461033e-01 -1.433624e-01 +1.009237e-01 -4.531853e-02 -9.225637e-02 +2.356476e-02 -1.773685e-03 +1.066899e-01 -6.395596e-02 +1.409749e-01 -2.218779e-02
+5.166667e-01 +2.843988e-01 +4.424664e+00 +6.817744e-01 +6.961058e-01 +6.771542e-01 +5.935957e-01 +6.910612e-01 +6.632587e-01 +6.262430e-03 -1.903513e-02 +2.871339e-03 +1.725399e+00 -3.598471e-02 +8.120294e-02 -1.400361e-01 +7.948011e-02 -8.574026e-02 -5.982618e-02 +7.346139e-02 -7.690958e-02 +7.071908e-02 -8.388807e-02 +1.273034e-01 -3.680940e-02 +2.851763e-01 +4.444407e+00 +6.551872e-01 +6.714366e-01 +6.428991e-01 +5.647477e-01 +6.632960e-01 +6.346029e-01 +7.750246e-03 +1.020366e-02 -8.195824e-02 +1.868815e+00 -2.002399e-02 +1.544153e-01 -1.277767e-01 +6.274728e-02 -9.198052e-03 -7.183637e-02 -2.538621e-02 -7.674514e-02 +7.705941e-02 -1.583953e-02 +1.399441e-01 +1.710669e-02
+5.250000e-01 +2.819716e-01 +4.439820e+00 +6.771244e-01 +6.935892e-01 +6.726539e-01 +5.902475e-01 +6.865696e-01 +6.600755e-01 +7.253171e-03 -8.376363e-03 -2.125976e-02 +1.857487e+00 -3.684221e-02 +9.810993e-02 -1.366278e-01 +8.584680e-02 -7.645526e-02 -5.785612e-02 +5.439132e-02 -7.826348e-02 +7.879887e-02 -6.991186e-02 +1.362641e-01 -1.231465e-02 +2.831435e-01 +4.468445e+00 +6.521481e-01 +6.661300e-01 +6.376485e-01 +5.610831e-01 +6.584663e-01 +6.360971e-01 +3.438452e-02 +1.785818e-02 -5.220541e-02 +1.902547e+00 -6.001020e-03 +1.346439e-01 -5.953721e-02 +2.546069e-02 -3.739977e-02 -2.805361e-02 +1.196599e-02 -7.611325e-02 +7.214472e-02 -3.941510e-02 +1.942100e-01 +9.052048e-02
+5.333333e-01 +2.795153e-01 +4.464912e+00 +6.730624e-01 +6.909596e-01 +6.680007e-01 +5.866719e-01 +6.820161e-01 +6.572369e-01 +5.122370e-03 +3.335644e-03 -1.738748e-02 +1.958452e+00 -4.042178e-02 +1.183735e-01 -1.303373e-01 +8.617677e-02 -7.529177e-02 -4.725322e-02 +3.613875e-02 -7.798810e-02 +7.857155e-02 -5.838115e-02 +1.422870e-01 +1.282637e-02 +2.812089e-01 +4.486836e+00 +6.526169e-01 +6.620900e-01 +6.336078e-01 +5.574134e-01 +6.529290e-01 +6.328141e-01 -3.199454e-02 +2.615707e-02 +6.684218e-02 +1.840593e+00 -7.141986e-02 +1.910173e-01 -1.104895e-01 +1.551647e-02 -9.838958e-02 +7.238591e-03 -2.526967e-02 -7.062890e-02 +1.139349e-02 -3.727185e-02 +1.112842e-01 +4.680256e-02
+5.416667e-01 +2.770889e-01 +4.493170e+00 +6.697658e-01 +6.881376e-01 +6.632917e-01 +5.828547e-01 +6.772374e-01 +6.544596e-01 -1.638217e-03 +1.092381e-02 +1.173873e-02 +1.961334e+00 -4.818908e-02 +1.327421e-01 -1.248678e-01 +8.257894e-02 -7.972256e-02 -3.693256e-02 +1.764821e-02 -7.409147e-02 +7.357707e-02 -4.773003e-02 +1.369799e-01 +2.101816e-02 +2.788747e-01 +4.510018e+00 +6.502233e-01 +6.581830e-01 +6.307038e-01 +5.537022e-01 +6.485047e-01 +6.293477e-01 -1.819079e-02 -1.182128e-02 -2.660040e-02 +1.908087e+00 -7.047359e-02 +1.314882e-01 -1.115943e-01 +2.254379e-02 -1.175775e-01 -5.468342e-02 +3.546662e-04 -7.149758e-02 +8.227052e-02 -4.248334e-02 +1.073258e-01 -3.914191e-02
+5.500000e-01 +2.747228e-01 +4.518988e+00 +6.668605e-01 +6.850925e-01 +6.586903e-01 +5.789100e-01 +6.723305e-01 +6.514666e-01 -7.927452e-03 +1.190104e-02 +2.117270e-02 +1.933484e+00 -5.696578e-02 +1.305008e-01 -1.199795e-01 +8.136759e-02 -8.323531e-02 -3.708629e-02 +2.721348e-03 -7.305772e-02 +6.992335e-02 -4.158237e-02 +1.294365e-01 +2.326336e-02 +2.767372e-01 +4.537207e+00 +6.458095e-01 +6.554750e-01 +6.277676e-01 +5.509533e-01 +6.439984e-01 +6.259348e-01 -2.209951e-02 -2.158668e-02 +1.652854e-02 +1.965357e+00 -7.587375e-02 +5.137976e-02 -1.145616e-01 +8.727700e-02 -9.322435e-02 -8.727584e-02 -1.254612e-02 -1.009432e-01 +5.358067e-02 -6.892972e-02 +1.130599e-01 +1.685347e-02
+5.583333e-01 +2.724209e-01 +4.541792e+00 +6.639238e-01 +6.819353e-01 +6.542210e-01 +5.750602e-01 +6.673528e-01 +6.482315e-01 -1.571897e-02 +1.094412e-02 +2.156254e-02 +1.901178e+00 -7.145587e-02 +1.223072e-01 -1.137954e-01 +8.046354e-02 -8.544535e-02 -3.518669e-02 -1.383513e-02 -7.827965e-02 +6.552328e-02 -3.972274e-02 +1.187107e-01 +2.925635e-02 +2.748171e-01 +4.558974e+00 +6.441118e-01 +6.512542e-01 +6.237766e-01 +5.495696e-01 +6.397515e-01 +6.216734e-01 -3.838359e-02 -4.843393e-03 +1.080576e-02 +1.909153e+00 -1.336766e-01 +9.102441e-02 -8.273553e-02 +5.779094e-02 -9.560600e-02 -4.822629e-03 -4.783111e-02 -1.249930e-01 +7.186250e-02 -6.150178e-02 +7.670131e-02 +3.699179e-02
+5.666667e-01 +2.702382e-01 +4.560975e+00 +6.610835e-01 +6.785924e-01 +6.498306e-01 +5.715205e-01 +6.623562e-01 +6.445971e-01 -2.560344e-02 +8.533601e-03 -4.972469e-02 +1.862411e+00 -8.729070e-02 +1.115747e-01 -1.160682e-01 +7.156208e-02 -8.878642e-02 -3.071788e-02 -2.807937e-02 -8.665966e-02 +6.453732e-02 -3.491024e-02 +1.000289e-01 +3.507261e-02 +2.734071e-01 +4.579146e+00 +6.396543e-01 +6.502179e-01 +6.203906e-01 +5.481387e-01 +6.353260e-01 +6.165950e-01 -5.094719e-02 -1.661246e-02 -1.394229e-01 +1.892068e+00 -7.394305e-02 +4.569893e-02 -1.727566e-01 +3.776993e-02 -1.121494e-01 -1.149350e-02 -3.906229e-02 -1.264233e-01 +7.857289e-02 -3.476738e-02 +3.618936e-02 +1.826825e-02
+5.750000e-01 +2.682260e-01 +4.577390e+00 +6.581544e-01 +6.753272e-01 +6.455611e-01 +5.683676e-01 +6.574345e-01 +6.404589e-01 -3.307604e-02 +3.180086e-03 -1.330753e-01 +1.842749e+00 -9.653541e-02 +9.578383e-02 -1.255836e-01 +5.743288e-02 -9.238274e-02 -2.477008e-02 -3.613346e-02 -9.437290e-02 +7.182195e-02 -3.707163e-02 +8.059021e-02 +3.803721e-02 +2.713939e-01 +4.598240e+00 +6.350299e-01 +6.477349e-01 +6.165924e-01 +5.456024e-01 +6.349546e-01 +6.117393e-01 -2.244871e-02 -2.454547e-02 -3.386534e-02 +1.890664e+00 -7.050819e-02 +3.299842e-02 -1.459608e-01 +8.901852e-03 -9.310197e-02 +3.284267e-02 -1.274317e-02 -1.045481e-01 +1.457624e-01 -1.115092e-01 +4.795689e-02 +1.934817e-02
+5.833333e-01 +2.663497e-01 +4.593408e+00 +6.550262e-01 +6.721199e-01 +6.414186e-01 +5.655562e-01 +6.528938e-01 +6.359776e-01 -3.723180e-02 -2.535239e-03 -1.479362e-01 +1.859237e+00 -9.879694e-02 +8.474253e-02 -1.297591e-01 +4.297897e-02 -9.927571e-02 -1.725924e-02 -4.276944e-02 -1.005463e-01 +8.400521e-02 -4.613696e-02 +6.539661e-02 +3.785077e-02 +2.694099e-01 +4.618005e+00 +6.310339e-01 +6.441196e-01 +6.137863e-01 +5.428919e-01 +6.325909e-01 +6.067343e-01 -3.075531e-02 -1.296441e-02 -1.038364e-01 +1.903540e+00 -5.775025e-02 +8.032777e-02 -1.162427e-01 -2.318620e-03 -1.254245e-01 +2.139556e-03 -2.825005e-02 -9.538113e-02 +1.283311e-01 -6.353757e-02 +2.992952e-02 +2.150683e-02
+5.916667e-01 +2.645999e-01 +4.612522e+00 +6.517550e-01 +6.688713e-01 +6.375583e-01 +5.631918e-01 +6.487800e-01 +6.312658e-01 -3.964109e-02 -8.486400e-03 -6.498556e-02 +1.946660e+00 -9.202454e-02 +8.577151e-02 -1.299874e-01 +3.271794e-02 -1.075568e-01 -1.404637e-02 -5.377823e-02 -1.127253e-01 +9.330315e-02 -5.265225e-02 +5.710359e-02 +2.940326e-02 +2.675234e-01 +4.646981e+00 +6.283946e-01 +6.402727e-01 +6.096382e-01 +5.431470e-01 +6.288582e-01 +6.021215e-01 -2.520398e-02 -2.603683e-02 +3.862448e-02 +2.026073e+00 -4.178891e-02 +1.285879e-01 -1.075899e-01 -6.743850e-03 -7.855682e-02 -2.774222e-02 -5.708587e-02 -1.520615e-01 +1.038745e-01 -2.229808e-02 +4.704181e-02 -3.505670e-02
+6.000000e-01 +2.629464e-01 +4.637181e+00 +6.483266e-01 +6.655114e-01 +6.339285e-01 +5.616804e-01 +6.449905e-01 +6.263756e-01 -3.976421e-02 -1.458470e-02 +1.395007e-01 +1.969412e+00 -7.396621e-02 +9.096940e-02 -1.244293e-01 +2.418378e-02 -1.114511e-01 -4.265564e-03 -6.721109e-02 -1.277800e-01 +9.834623e-02 -5.450862e-02 +4.836280e-02 +6.734649e-03 +2.655481e-01 +4.657446e+00 +6.260499e-01 +6.366974e-01 +6.058278e-01 +5.438377e-01 +6.259451e-01 +5.980013e-01 -2.389224e-02 -2.066803e-02 +1.750086e-01 +1.794610e+00 -2.388696e-03 +1.411355e-01 -1.114537e-01 -2.514615e-02 -8.888615e-02 +2.864370e-02 -4.666006e-02 -1.633878e-01 +1.267267e-01 +1.456773e-02 -2.976185e-03 -7.836087e-02
+6.083333e-01 +2.613505e-01 +4.658091e+00 +6.445692e-01 +6.618775e-01 +6.303963e-01 +5.609612e-01 +6.413381e-01 +6.212989e-01 -3.852815e-02 -1.865413e-02 +3.052389e-01 +1.872068e+00 -4.936309e-02 +9.309021e-02 -1.177968e-01 +1.461765e-02 -1.113761e-01 +9.144884e-03 -7.371061e-02 -1.372807e-01 +1.024840e-01 -4.824911e-02 +2.917615e-02 -1.815009e-02 +2.635291e-01 +4.674025e+00 +6.236991e-01 +6.341004e-01 +6.024713e-01 +5.435917e-01 +6.233617e-01 +5.938291e-01 -2.540771e-02 -1.274112e-02 +1.218360e-01 +1.883376e+00 +4.159356e-02 +1.338091e-01 -1.382259e-01 +7.029591e-03 -1.048222e-01 +1.572063e-02 -2.511028e-02 -1.517310e-01 +1.336355e-01 +1.604219e-02 -4.312903e-02 -6.027971e-02
+6.166667e-01 +2.597333e-01 +4.670929e+00 +6.406046e-01 +6.581176e-01 +6.267906e-01 +5.604827e-01 +6.377715e-01 +6.161907e-01 -3.276754e-02 -2.011621e-02 +2.215558e-01 +1.765552e+00 -2.793856e-02 +9.955836e-02 -1.157970e-01 +3.072446e-03 -1.009471e-01 +8.211091e-03 -6.112307e-02 -1.388755e-01 +1.100418e-01 -3.349230e-02 +8.309366e-03 -3.344420e-02 +2.613102e-01 +4.684649e+00 +6.240854e-01 +6.308685e-01 +5.979313e-01 +5.413649e-01 +6.201127e-01 +5.898396e-01 +1.277102e-02 -5.609738e-03 -3.448076e-02 +1.814725e+00 +7.042443e-02 +1.793131e-01 -1.178535e-01 +2.869031e-02 -4.947817e-02 -3.343627e-02 +4.574445e-02 -1.017918e-01 +1.164002e-01 +2.245572e-03 -3.005264e-04 -7.926608e-02
+6.250000e-01 +2.579583e-01 +4.675971e+00 +6.368666e-01 +6.544207e-01 +6.227931e-01 +5.594985e-01 +6.343637e-01 +6.111990e-01 -2.464423e-02 -1.963193e-02 -2.420883e-02 +1.718775e+00 -1.237152e-02 +1.143203e-01 -1.197181e-01 -1.090010e-02 -8.770903e-02 -2.620192e-03 -3.436568e-02 -1.346545e-01 +1.176803e-01 -1.721146e-02 -6.562718e-03 -4.155567e-02 +2.590775e-01 +4.696144e+00 +6.247134e-01 +6.286174e-01 +5.942733e-01 +5.386751e-01 +6.157589e-01 +5.859747e-01 -7.353286e-03 -5.678967e-03 +2.421065e-02 +1.830371e+00 +5.499951e-02 +1.889696e-01 -1.442193e-01 +1.447380e-03 -9.142495e-02 -1.750990e-02 +5.430319e-02 -8.196976e-02 +7.630445e-02 -1.843654e-02 -1.293252e-03 -8.197795e-02
+6.333333e-01 +2.560560e-01 +4.680441e+00 +6.336658e-01 +6.510286e-01 +6.185830e-01 +5.579713e-01 +6.311378e-01 +6.063485e-01 -1.736064e-02 -1.838534e-02 -1.765820e-01 +1.742345e+00 +4.239052e-03 +1.288044e-01 -1.264106e-01 -1.922333e-02 -7.934050e-02 -1.077338e-02 -1.053099e-02 -1.279521e-01 +1.214268e-01 -1.342430e-02 -1.276123e-02 -4.366423e-02 +2.568668e-01 +4.703757e+00 +6.229701e-01 +6.264108e-01 +5.898994e-01 +5.353596e-01 +6.123221e-01 +5.811596e-01 -6.874924e-04 -8.654718e-03 +1.984722e-02 +1.782063e+00 +5.532901e-02 +1.427106e-01 -1.442523e-01 +6.255719e-03 -5.901748e-02 -2.183573e-02 +4.504874e-02 -6.273683e-02 +7.480795e-02 -7.770793e-02 +1.450066e-02 -2.126579e-02
+6.416667e-01 +2.540685e-01 +4.688187e+00 +6.310051e-01 +6.478001e-01 +6.143100e-01 +5.560931e-01 +6.280522e-01 +6.015667e-01 -1.050785e-02 -1.796049e-02 -1.118744e-01 +1.808203e+00 +2.470709e-02 +1.390293e-01 -1.225199e-01 -1.776281e-02 -7.978674e-02 -1.335835e-02 +3.317867e-03 -1.228641e-01 +1.215336e-01 -2.548287e-02 -1.140824e-02 -4.396550e-02 +2.548249e-01 +4.715787e+00 +6.203963e-01 +6.216760e-01 +5.872472e-01 +5.327687e-01 +6.095588e-01 +5.763021e-01 -5.341187e-03 -2.063210e-02 +7.386832e-02 +1.843093e+00 +2.663811e-02 +1.310010e-01 -6.441621e-02 -9.004781e-03 -1.147958e-01 -3.078524e-02 +3.737386e-02 -9.130849e-02 +8.479203e-02 -9.163607e-02 -3.159128e-03 -7.943290e-03
+6.500000e-01 +2.520588e-01 +4.703389e+00 +6.289894e-01 +6.442829e-01 +6.102611e-01 +5.541138e-01 +6.251437e-01 +5.968223e-01 -6.217083e-03 -1.827975e-02 +9.389294e-02 +1.978490e+00 +4.211902e-02 +1.520188e-01 -1.124207e-01 -1.168323e-02 -8.938234e-02 -1.720107e-02 +1.976166e-03 -1.208741e-01 +1.211615e-01 -4.773957e-02 -1.251118e-03 -4.103147e-02 +2.528876e-01 +4.746580e+00 +6.187602e-01 +6.172101e-01 +5.844679e-01 +5.297606e-01 +6.074352e-01 +5.718666e-01 -1.762067e-02 -1.879716e-02 +8.398399e-02 +2.082277e+00 -6.127287e-03 +1.536166e-01 -6.770439e-02 -3.146224e-02 -9.134213e-02 -6.900470e-02 -4.932070e-02 -6.924499e-02 +8.558322e-02 -1.096852e-01 +3.538936e-02 +3.162609e-02
+6.583333e-01 +2.500628e-01 +4.732812e+00 +6.276644e-01 +6.404531e-01 +6.065101e-01 +5.520772e-01 +6.226181e-01 +5.920664e-01 -3.139074e-03 -1.906757e-02 +2.146802e-01 +2.104500e+00 +4.343638e-02 +1.581267e-01 -9.962658e-02 -6.310015e-03 -9.251948e-02 -2.385916e-02 -4.270829e-03 -1.186212e-01 +1.236727e-01 -6.445668e-02 +1.104730e-02 -3.649066e-02 +2.509677e-01 +4.761065e+00 +6.158582e-01 +6.120959e-01 +5.806488e-01 +5.275652e-01 +6.058284e-01 +5.675808e-01 -4.721168e-03 -2.496864e-02 +1.104396e-02 +1.892413e+00 -7.582912e-02 +9.791106e-02 -2.823779e-02 +1.669776e-02 -6.774373e-02 -4.446515e-02 -3.332359e-02 -1.017162e-01 +1.305030e-01 -7.320092e-02 +5.036108e-02 -1.686482e-02
+6.666667e-01 +2.480826e-01 +4.762733e+00 +6.261640e-01 +6.361753e-01 +6.026737e-01 +5.499207e-01 +6.203769e-01 +5.873312e-01 +1.480021e-03 -1.698335e-02 +1.705949e-01 +2.012501e+00 +2.730309e-02 +1.495203e-01 -7.938263e-02 +3.427807e-04 -7.513329e-02 -2.534033e-02 -5.964538e-03 -1.122267e-01 +1.224154e-01 -6.809658e-02 +2.033558e-02 -2.477131e-02 +2.489252e-01 +4.774300e+00 +6.134126e-01 +6.081077e-01 +5.759030e-01 +5.256039e-01 +6.032455e-01 +5.658885e-01 +1.248977e-02 +1.049372e-02 +7.937418e-02 +1.879597e+00 -9.573547e-02 +9.379352e-02 -1.676260e-02 +8.677204e-02 +2.660157e-02 -3.549732e-04 -4.735967e-02 -1.015466e-01 +9.672909e-02 -8.202942e-02 +1.060787e-01 +8.055593e-02
+6.750000e-01 +2.460777e-01 +4.778346e+00 +6.240470e-01 +6.314175e-01 +5.983003e-01 +5.474536e-01 +6.179979e-01 +5.825754e-01 +6.029989e-03 -1.141025e-02 +1.533086e-02 +1.806949e+00 +1.513130e-03 +1.396629e-01 -5.413973e-02 +6.112441e-03 -4.563277e-02 -2.645745e-02 -8.948452e-03 -1.013924e-01 +1.172027e-01 -6.298797e-02 +2.693581e-02 -4.397444e-03 +2.468520e-01 +4.784825e+00 +6.132658e-01 +6.036798e-01 +5.713312e-01 +5.242041e-01 +6.005055e-01 +5.631149e-01 +4.567464e-03 +1.018922e-02 -2.418860e-02 +1.849793e+00 -1.154432e-01 +1.379098e-01 +2.167918e-02 +6.511257e-02 +1.519418e-02 -3.439318e-02 -8.052645e-02 -9.467699e-02 +1.062427e-01 -5.969353e-02 +8.449135e-02 +6.402347e-02
+6.833333e-01 +2.440644e-01 +4.780082e+00 +6.216260e-01 +6.263182e-01 +5.935972e-01 +5.446901e-01 +6.153648e-01 +5.778973e-01 +8.947598e-03 -7.169599e-03 -9.946431e-02 +1.675871e+00 -2.264885e-02 +1.333589e-01 -3.313735e-02 +1.207939e-02 -2.322906e-02 -2.936782e-02 -1.468025e-02 -9.459863e-02 +1.128808e-01 -5.767277e-02 +3.540511e-02 +1.081746e-02 +2.447831e-01 +4.796113e+00 +6.109983e-01 +5.989825e-01 +5.667400e-01 +5.229531e-01 +5.973016e-01 +5.601269e-01 +3.863057e-03 -7.686114e-03 +6.977174e-02 +1.862692e+00 -9.051019e-02 +1.031365e-01 -1.611557e-02 +4.918956e-02 +2.410081e-03 -3.122886e-02 -5.882152e-02 -1.125649e-01 +9.155318e-02 -5.764596e-02 +9.510726e-02 +2.656217e-02
+6.916667e-01 +2.420742e-01 +4.778563e+00 +6.190852e-01 +6.211488e-01 +5.888372e-01 +5.419652e-01 +6.126084e-01 +5.734346e-01 +1.030541e-02 -6.985086e-03 -4.394249e-02 +1.708416e+00 -3.178166e-02 +1.267037e-01 -2.281580e-02 +2.443016e-02 -1.355470e-02 -3.254093e-02 -2.435218e-02 -9.962164e-02 +1.095223e-01 -6.075542e-02 +4.642356e-02 +1.801922e-02 +2.430633e-01 +4.805930e+00 +6.065315e-01 +5.944780e-01 +5.626875e-01 +5.236868e-01 +5.941726e-01 +5.557708e-01 -8.485637e-04 -2.990516e-02 +8.555444e-02 +1.846307e+00 -2.339218e-02 +6.441224e-02 -3.860641e-02 +4.502565e-02 -5.941486e-03 -6.151235e-02 -5.887493e-02 -1.527716e-01 +9.310947e-02 -5.664693e-02 +3.656865e-02 +1.573240e-02
+7.000000e-01 +2.401235e-01 +4.784089e+00 +6.163076e-01 +6.161090e-01 +5.841680e-01 +5.397111e-01 +6.099424e-01 +5.692146e-01 +1.127372e-02 -9.482831e-03 +5.921437e-02 +1.873706e+00 -2.978229e-02 +1.177958e-01 -1.986431e-02 +4.109709e-02 -1.647437e-02 -3.926377e-02 -2.911740e-02 -1.128114e-01 +1.088866e-01 -6.878658e-02 +5.612306e-02 +2.460658e-02 +2.413518e-01 +4.822172e+00 +6.015056e-01 +5.903437e-01 +5.591758e-01 +5.234507e-01 +5.910259e-01 +5.516797e-01 +9.814293e-03 -2.764174e-02 -2.312170e-02 +1.936687e+00 +1.687587e-03 +2.895180e-02 -3.002589e-02 +6.741492e-02 -5.298002e-02 -6.213928e-02 +1.342086e-02 -1.463655e-01 +8.791628e-02 -6.130588e-02 +3.775604e-02 +3.720646e-02
+7.083333e-01 +2.382174e-01 +4.803251e+00 +6.131413e-01 +6.113573e-01 +5.796697e-01 +5.380232e-01 +6.074976e-01 +5.652869e-01 +1.149993e-02 -1.012662e-02 +8.208007e-02 +2.046388e+00 -2.885083e-02 +1.033068e-01 -2.275104e-02 +5.987804e-02 -2.225220e-02 -4.373154e-02 -2.768767e-02 -1.250206e-01 +1.111358e-01 -7.360284e-02 +6.129608e-02 +3.865719e-02 +2.393180e-01 +4.838602e+00 +5.964321e-01 +5.881733e-01 +5.548020e-01 +5.228274e-01 +5.884214e-01 +5.487436e-01 -5.513875e-05 -1.647091e-03 -9.086762e-04 +1.945152e+00 -1.326376e-02 +2.198760e-03 -5.779399e-02 +1.173579e-01 -3.527314e-02 -1.317404e-02 -1.698417e-02 -1.385086e-01 +1.083268e-01 -5.280489e-02 +1.881326e-02 +9.357324e-02
+7.166667e-01 +2.363201e-01 +4.829561e+00 +6.094868e-01 +6.070307e-01 +5.752707e-01 +5.367897e-01 +6.051599e-01 +5.616016e-01 +9.229507e-03 -9.098864e-03 +8.260314e-02 +2.042693e+00 -3.323696e-02 +8.441277e-02 -2.057796e-02 +7.785419e-02 -2.080432e-02 -4.510377e-02 -3.289066e-02 -1.314616e-01 +1.096052e-01 -7.069425e-02 +5.581101e-02 +5.070248e-02 +2.373746e-01 +4.847289e+00 +5.920861e-01 +5.859294e-01 +5.508378e-01 +5.238534e-01 +5.854602e-01 +5.448133e-01 -1.110390e-02 -6.698750e-03 +1.181565e-01 +1.844508e+00 -5.128491e-02 +4.084704e-02 -9.016929e-03 +1.279450e-01 -2.072671e-02 -5.512981e-02 -7.637840e-02 -1.501672e-01 +1.049028e-01 -3.318131e-02 -5.605537e-04 +5.687471e-02
+7.250000e-01 +2.344205e-01 +4.849186e+00 +6.054422e-01 +6.030998e-01 +5.709062e-01 +5.357990e-01 +6.027072e-01 +5.579848e-01 +8.207992e-03 -8.016759e-03 +6.272915e-02 +1.947808e+00 -3.913398e-02 +6.592976e-02 -1.544285e-02 +9.037246e-02 -1.037868e-02 -4.515279e-02 -3.925160e-02 -1.306688e-01 +1.089302e-01 -7.238615e-02 +4.792423e-02 +6.277969e-02 +2.355235e-01 +4.870280e+00 +5.874354e-01 +5.830665e-01 +5.466708e-01 +5.219963e-01 +5.872441e-01 +5.431679e-01 +1.815244e-02 -3.021807e-03 +4.221217e-03 +2.037447e+00 -3.260499e-02 +3.221449e-02 -3.639426e-02 +1.056096e-01 +3.811454e-02 -2.414705e-02 -4.443358e-02 -1.040778e-01 +1.485082e-01 -1.365567e-01 +3.756764e-02 +1.201294e-01
+7.333333e-01 +2.325345e-01 +4.860524e+00 +6.011244e-01 +5.994632e-01 +5.665199e-01 +5.346730e-01 +6.004468e-01 +5.546302e-01 +7.879403e-03 -6.824567e-03 -6.516799e-03 +1.808706e+00 -4.435404e-02 +4.519992e-02 -1.583057e-02 +9.588993e-02 +2.764346e-03 -4.061909e-02 -3.825555e-02 -1.240042e-01 +1.062494e-01 -7.977868e-02 +3.981094e-02 +7.835744e-02 +2.335657e-01 +4.870565e+00 +5.827207e-01 +5.802889e-01 +5.421971e-01 +5.197270e-01 +5.862629e-01 +5.410681e-01 -5.444048e-04 -5.031740e-03 -7.679910e-03 +1.741431e+00 -3.667853e-02 +5.342392e-03 -6.345950e-02 +9.330996e-02 +4.336129e-03 -2.472415e-03 -1.388596e-02 -1.011276e-01 +8.581683e-02 -1.291779e-01 +2.024154e-02 +1.127930e-01
+7.416667e-01 +2.306580e-01 +4.860491e+00 +5.965792e-01 +5.960265e-01 +5.620948e-01 +5.332720e-01 +5.981942e-01 +5.515798e-01 +7.174259e-03 -5.815232e-03 -5.643207e-02 +1.680419e+00 -4.331080e-02 +2.025454e-02 -2.177727e-02 +1.011491e-01 +1.126725e-02 -3.052074e-02 -3.448576e-02 -1.220185e-01 +1.035960e-01 -8.272168e-02 +3.047001e-02 +9.238028e-02 +2.316827e-01 +4.878562e+00 +5.783309e-01 +5.787542e-01 +5.379761e-01 +5.198362e-01 +5.853999e-01 +5.394707e-01 +1.164523e-02 -4.017891e-03 +2.978793e-03 +1.850396e+00 +1.633073e-02 -5.221132e-02 -8.502611e-02 +1.128142e-01 +8.055516e-03 +3.303474e-02 -1.148530e-02 -1.514471e-01 +1.354707e-01 -7.943639e-02 +8.873695e-03 +1.252506e-01
+7.500000e-01 +2.287944e-01 +4.856934e+00 +5.918641e-01 +5.929254e-01 +5.576081e-01 +5.320000e-01 +5.960859e-01 +5.489372e-01 +5.352325e-03 -5.268612e-03 -1.001066e-01 +1.698764e+00 -3.810068e-02 -3.757726e-03 -3.700491e-02 +1.069889e-01 +9.229489e-03 -1.625936e-02 -2.935846e-02 -1.300823e-01 +1.090912e-01 -8.356565e-02 +2.077381e-02 +1.068851e-01 +2.298435e-01 +4.884604e+00 +5.744449e-01 +5.773807e-01 +5.348629e-01 +5.209155e-01 +5.842109e-01 +5.379674e-01 -1.174890e-02 -8.110633e-03 -1.224856e-01 +1.822169e+00 -7.251376e-04 -7.535839e-02 -1.135301e-01 +8.875714e-02 -4.730844e-02 +6.928452e-02 +3.403602e-03 -1.682791e-01 +1.305540e-01 -7.444047e-02 -3.651292e-02 +1.217065e-01
+7.583333e-01 +2.269402e-01 +4.858872e+00 +5.871585e-01 +5.901449e-01 +5.530763e-01 +5.311580e-01 +5.942431e-01 +5.467822e-01 +1.504938e-03 -6.547407e-03 -1.072944e-01 +1.826897e+00 -3.356741e-02 -1.852040e-02 -4.898339e-02 +1.054963e-01 -9.432595e-03 -6.261772e-03 -2.301945e-02 -1.405490e-01 +1.104488e-01 -8.885675e-02 +1.566938e-02 +1.196058e-01 +2.281887e-01 +4.894022e+00 +5.697849e-01 +5.726713e-01 +5.332806e-01 +5.205691e-01 +5.815270e-01 +5.363547e-01 -1.155969e-02 -2.137167e-02 -1.822996e-02 +1.874770e+00 -8.953778e-03 -2.662148e-02 -1.950929e-02 +1.782193e-02 -1.233935e-01 +7.555611e-03 +1.786265e-02 -1.428478e-01 +6.052869e-02 -9.869497e-02 +1.092323e-02 +1.236014e-01
+7.666667e-01 +2.251184e-01 +4.871487e+00 +5.825237e-01 +5.873181e-01 +5.486729e-01 +5.308020e-01 +5.925213e-01 +5.450597e-01 -1.915586e-03 -1.069948e-02 -5.700171e-02 +1.986281e+00 -3.220382e-02 -2.681587e-02 -5.231938e-02 +9.706557e-02 -3.573186e-02 -1.550285e-03 -1.471963e-02 -1.519840e-01 +1.024437e-01 -9.740198e-02 +2.207200e-02 +1.248341e-01 +2.268777e-01 +4.908760e+00 +5.658158e-01 +5.679743e-01 +5.314642e-01 +5.222732e-01 +5.781799e-01 +5.341116e-01 -6.704660e-03 -3.615986e-02 -6.072193e-02 +1.948216e+00 -5.562513e-02 -3.794792e-02 -2.009855e-02 +6.672491e-03 -1.172380e-01 +1.003828e-02 +4.891725e-02 -1.715008e-01 +2.847860e-02 -9.142116e-02 +7.271276e-02 +8.036483e-02
+7.750000e-01 +2.233660e-01 +4.892155e+00 +5.780246e-01 +5.842565e-01 +5.445954e-01 +5.310085e-01 +5.906065e-01 +5.434321e-01 -4.676814e-03 -1.532768e-02 -1.920890e-02 +2.017678e+00 -3.053884e-02 -3.760388e-02 -5.707754e-02 +8.368568e-02 -5.461734e-02 +5.203269e-03 -5.267201e-03 -1.608515e-01 +8.816635e-02 -9.555060e-02 +3.053787e-02 +1.198181e-01 +2.252783e-01 +4.914777e+00 +5.613147e-01 +5.645297e-01 +5.288607e-01 +5.233477e-01 +5.735404e-01 +5.312487e-01 -6.998890e-03 -2.417865e-02 -5.610937e-02 +1.835977e+00 -4.278131e-03 -3.337025e-02 -8.622432e-02 +6.525542e-03 -9.265269e-02 +2.772948e-02 +3.377370e-02 -1.656609e-01 +3.029414e-02 -1.590949e-02 +7.375894e-02 +5.186936e-02
+7.833333e-01 +2.216963e-01 +4.906752e+00 +5.737024e-01 +5.809402e-01 +5.408087e-01 +5.314486e-01 +5.879953e-01 +5.414708e-01 -7.639856e-03 -1.886709e-02 +1.562214e-02 +1.855595e+00 -2.985653e-02 -4.955684e-02 -6.258735e-02 +6.852885e-02 -6.067493e-02 +1.353866e-02 -5.129424e-04 -1.608406e-01 +6.904808e-02 -8.308125e-02 +3.582995e-02 +1.035190e-01 +2.237690e-01 +4.916935e+00 +5.572547e-01 +5.617997e-01 +5.250678e-01 +5.230646e-01 +5.689463e-01 +5.285368e-01 -1.378171e-02 -2.463429e-02 +2.912233e-02 +1.784292e+00 -5.748045e-02 -8.819267e-03 -1.026757e-01 +2.886480e-02 -4.990306e-02 +1.246125e-02 -1.650983e-03 -1.459789e-01 +2.975173e-02 -1.521664e-02 +9.348924e-02 -3.506348e-04
+7.916667e-01 +2.201054e-01 +4.908381e+00 +5.695541e-01 +5.774326e-01 +5.371576e-01 +5.317105e-01 +5.846081e-01 +5.389111e-01 -8.808470e-03 -2.028338e-02 +8.340514e-02 +1.722319e+00 -2.991918e-02 -4.866223e-02 -6.304162e-02 +5.757325e-02 -6.339121e-02 +1.674782e-02 +1.856861e-03 -1.563599e-01 +4.987361e-02 -6.776078e-02 +4.708809e-02 +8.202998e-02 +2.219743e-01 +4.929807e+00 +5.536374e-01 +5.576204e-01 +5.216237e-01 +5.215522e-01 +5.643155e-01 +5.273560e-01 +6.454727e-03 -7.146886e-03 +9.894426e-02 +1.930332e+00 -2.683424e-02 +7.015122e-02 -4.029244e-02 +3.318786e-02 -6.107622e-02 -2.360454e-02 +1.934705e-02 -1.193085e-01 +1.116219e-02 +2.146235e-02 +1.300262e-01 -2.796463e-03
+8.000000e-01 +2.185225e-01 +4.906630e+00 +5.652934e-01 +5.737446e-01 +5.336384e-01 +5.316911e-01 +5.806520e-01 +5.360943e-01 -6.170799e-03 -1.831146e-02 +1.156140e-01 +1.736055e+00 -2.950417e-02 -3.152727e-02 -5.701662e-02 +5.050148e-02 -6.698467e-02 +1.395875e-02 +7.528664e-03 -1.504456e-01 +3.876876e-02 -5.299684e-02 +6.510009e-02 +6.719931e-02 +2.203666e-01 +4.934419e+00 +5.508451e-01 +5.532849e-01 +5.178224e-01 +5.190064e-01 +5.598494e-01 +5.264276e-01 +2.122544e-02 +4.831060e-03 +2.442646e-02 +1.824607e+00 -4.241344e-02 +9.106863e-02 +1.267077e-02 +3.704622e-02 -4.328613e-02 -1.593788e-02 +2.805212e-02 -9.002616e-02 +3.496598e-02 -3.290689e-03 +1.320321e-01 +2.745424e-02
+8.083333e-01 +2.168861e-01 +4.909216e+00 +5.608926e-01 +5.698895e-01 +5.301957e-01 +5.312819e-01 +5.764206e-01 +5.334847e-01 -3.201366e-03 -1.310202e-02 +4.985893e-02 +1.850118e+00 -3.547938e-02 -3.815641e-03 -5.236019e-02 +4.774791e-02 -6.836694e-02 +6.293087e-03 +1.465044e-02 -1.406880e-01 +3.501824e-02 -4.070707e-02 +8.209984e-02 +6.124756e-02 +2.187383e-01 +4.945416e+00 +5.501644e-01 +5.496095e-01 +5.141658e-01 +5.153429e-01 +5.553135e-01 +5.246234e-01 +2.578732e-03 +1.938587e-02 -7.096467e-03 +1.914162e+00 -7.079983e-02 +1.300310e-01 -1.340369e-02 +6.951636e-02 -3.969189e-02 -3.291109e-02 +7.645136e-03 -5.137700e-02 +1.566710e-02 -1.680398e-02 +1.101025e-01 +3.453688e-02
+8.166667e-01 +2.151937e-01 +4.921959e+00 +5.565929e-01 +5.660216e-01 +5.267785e-01 +5.303807e-01 +5.720621e-01 +5.312797e-01 -5.486854e-04 -7.399417e-03 -4.619884e-02 +2.006709e+00 -4.013627e-02 +2.737754e-02 -5.079845e-02 +4.637242e-02 -6.637374e-02 -4.641528e-03 +1.905883e-02 -1.311822e-01 +3.434206e-02 -3.128599e-02 +9.546017e-02 +5.991825e-02 +2.170417e-01 +4.960122e+00 +5.481713e-01 +5.454023e-01 +5.104519e-01 +5.125696e-01 +5.510687e-01 +5.226458e-01 +1.270807e-02 +4.756777e-03 -3.542297e-05 +1.967375e+00 -2.317399e-02 +1.175677e-01 -1.330524e-02 +3.933217e-02 -1.491718e-02 -4.354399e-02 -6.429250e-03 -8.462719e-02 +3.026226e-02 -3.131813e-02 +9.997676e-02 +4.713737e-02
+8.250000e-01 +2.134856e-01 +4.943284e+00 +5.526101e-01 +5.620970e-01 +5.233094e-01 +5.291036e-01 +5.676645e-01 +5.294657e-01 +3.096254e-03 -2.832548e-03 -5.627819e-02 +2.054833e+00 -3.832549e-02 +5.246440e-02 -4.240928e-02 +4.368976e-02 -5.958435e-02 -1.104244e-02 +1.816802e-02 -1.222383e-01 +3.196546e-02 -2.521281e-02 +1.045680e-01 +5.775703e-02 +2.153881e-01 +4.969134e+00 +5.461874e-01 +5.411661e-01 +5.065843e-01 +5.101897e-01 +5.469205e-01 +5.208338e-01 +1.425351e-02 +5.737885e-03 +5.884297e-02 +1.895685e+00 -2.977779e-02 +1.155190e-01 +9.491154e-03 +3.450701e-02 -1.172712e-02 -3.061744e-02 -1.564640e-02 -9.403139e-02 +3.214351e-02 -3.354536e-02 +9.830752e-02 +5.730070e-02
+8.333333e-01 +2.117936e-01 +4.961841e+00 +5.490224e-01 +5.579876e-01 +5.197284e-01 +5.273940e-01 +5.632153e-01 +5.278820e-01 +5.872577e-03 +4.549538e-04 -4.379739e-02 +1.972521e+00 -3.599017e-02 +7.113038e-02 -2.968656e-02 +3.458415e-02 -5.206393e-02 -1.294066e-02 +1.660366e-02 -1.117671e-01 +2.279839e-02 -2.003982e-02 +1.101044e-01 +5.463295e-02 +2.136645e-01 +4.982203e+00 +5.444627e-01 +5.368654e-01 +5.030356e-01 +5.081155e-01 +5.427011e-01 +5.197118e-01 +4.941429e-03 -3.632378e-03 -1.159147e-01 +1.950928e+00 -3.226247e-02 +1.203320e-01 -7.617019e-03 -2.420212e-02 -4.223742e-02 -2.694318e-02 +3.625004e-03 -1.025013e-01 -9.317782e-03 -3.727130e-02 +1.129569e-01 +6.133441e-02
+8.416667e-01 +2.101300e-01 +4.972053e+00 +5.458237e-01 +5.536732e-01 +5.160964e-01 +5.252631e-01 +5.586956e-01 +5.264772e-01 +6.823326e-03 +2.625844e-03 -4.292624e-02 +1.856519e+00 -3.312865e-02 +8.201826e-02 -2.098070e-02 +2.327842e-02 -4.998435e-02 -1.480463e-02 +1.910621e-02 -9.893853e-02 +7.522273e-03 -1.684180e-02 +1.148618e-01 +5.364334e-02 +2.119448e-01 +4.990778e+00 +5.409985e-01 +5.326987e-01 +5.005475e-01 +5.051133e-01 +5.389403e-01 +5.194799e-01 -1.630581e-03 +7.794332e-04 +1.356750e-03 +1.898615e+00 -1.808580e-02 +7.233736e-02 -3.236700e-02 +8.073288e-03 -8.160949e-02 -3.380520e-02 +3.507209e-02 -6.516444e-02 -4.047737e-02 -4.613606e-02 +1.226810e-01 +7.856343e-02
+8.500000e-01 +2.084912e-01 +4.974824e+00 +5.427916e-01 +5.492835e-01 +5.125482e-01 +5.226953e-01 +5.541783e-01 +5.252837e-01 +7.475381e-03 +2.665017e-03 +6.207114e-03 +1.785586e+00 -2.425636e-02 +8.518714e-02 -1.800463e-02 +1.273282e-02 -5.436626e-02 -1.755300e-02 +2.153054e-02 -8.603243e-02 -3.309821e-03 -1.794416e-02 +1.200988e-01 +5.106389e-02 +2.104115e-01 +4.998200e+00 +5.370756e-01 +5.291115e-01 +4.984932e-01 +5.019775e-01 +5.349650e-01 +5.182025e-01 +7.386257e-03 -1.773218e-02 +2.512225e-02 +1.885704e+00 +2.775698e-02 +4.440471e-02 -4.831726e-02 -4.122067e-02 -9.119688e-02 -3.939797e-02 +2.565548e-02 -6.255817e-02 +1.438741e-02 -4.587171e-02 +1.166190e-01 +4.426442e-02
+8.583333e-01 +2.068744e-01 +4.974940e+00 +5.397282e-01 +5.448931e-01 +5.091888e-01 +5.198269e-01 +5.497194e-01 +5.242219e-01 +8.422074e-03 +6.575492e-04 +3.497693e-02 +1.771996e+00 -1.247810e-02 +8.339609e-02 -2.031525e-02 +4.702994e-03 -5.997436e-02 -2.494453e-02 +2.250859e-02 -7.698585e-02 -4.477422e-03 -1.681854e-02 +1.231754e-01 +4.479654e-02 +2.088431e-01 +5.000162e+00 +5.329679e-01 +5.254694e-01 +4.967149e-01 +4.988522e-01 +5.307935e-01 +5.159109e-01 +7.041577e-03 -1.425201e-02 -3.315491e-02 +1.811496e+00 +3.063327e-02 +2.268757e-02 -5.641553e-02 +1.741404e-02 -7.920479e-02 -6.973537e-02 +1.884519e-02 -6.373658e-02 +3.105338e-02 +5.971009e-04 +9.848069e-02 +1.728596e-02
+8.666667e-01 +2.052803e-01 +4.977228e+00 +5.365862e-01 +5.405828e-01 +5.060882e-01 +5.168572e-01 +5.452822e-01 +5.232490e-01 +9.000025e-03 -1.232108e-03 -3.069503e-02 +1.873549e+00 -4.410183e-03 +8.197911e-02 -2.905019e-02 -1.501722e-04 -6.558161e-02 -3.632277e-02 +2.441761e-02 -7.747297e-02 -2.429978e-03 -7.129033e-03 +1.297605e-01 +4.164091e-02 +2.072381e-01 +5.017073e+00 +5.289654e-01 +5.219910e-01 +4.943768e-01 +4.973640e-01 +5.270903e-01 +5.163194e-01 +6.687673e-03 -9.472264e-03 -1.020920e-01 +2.013332e+00 +2.552899e-02 +3.338966e-02 -6.411822e-02 -4.257361e-03 -7.623317e-02 -4.800338e-02 +1.216221e-02 -1.118809e-01 -1.029069e-02 +5.621349e-02 +1.527339e-01 +3.081365e-02
+8.750000e-01 +2.037079e-01 +4.988462e+00 +5.335026e-01 +5.364064e-01 +5.032806e-01 +5.140399e-01 +5.408664e-01 +5.226320e-01 +9.172986e-03 -1.109347e-03 -1.861430e-02 +1.962917e+00 +3.936928e-03 +8.517838e-02 -3.403594e-02 -1.689080e-04 -6.955991e-02 -4.144303e-02 +2.441333e-02 -7.992052e-02 -4.938408e-03 -1.172377e-05 +1.345690e-01 +4.000977e-02 +2.056538e-01 +5.017830e+00 +5.263654e-01 +5.181827e-01 +4.912626e-01 +4.947660e-01 +5.228962e-01 +5.141050e-01 +5.707007e-03 +1.032165e-02 +1.772917e-01 +1.792484e+00 +2.285060e-02 +9.302423e-02 -2.619759e-02 +3.777468e-02 -5.701270e-02 -2.694814e-02 +2.255024e-02 -7.947935e-02 -1.839240e-02 +2.718386e-03 +8.893373e-02 +4.850134e-02
+8.833333e-01 +2.021531e-01 +5.000162e+00 +5.305751e-01 +5.322683e-01 +5.006045e-01 +5.111868e-01 +5.365035e-01 +5.218907e-01 +9.338008e-03 +4.075778e-04 +8.842441e-02 +1.913505e+00 +1.215052e-02 +8.690362e-02 -2.774997e-02 +8.366049e-03 -7.147610e-02 -4.277531e-02 +2.328547e-02 -7.338873e-02 -5.690325e-03 -2.410658e-03 +1.258999e-01 +3.640315e-02 +2.040791e-01 +5.023687e+00 +5.231769e-01 +5.151056e-01 +4.893938e-01 +4.915235e-01 +5.195799e-01 +5.106477e-01 +9.190345e-03 +6.062037e-03 +2.158317e-02 +1.873822e+00 +5.003038e-03 +7.577884e-02 +8.661407e-03 +7.556280e-02 -7.821031e-02 -6.317375e-02 +3.375560e-02 -4.697290e-02 +5.532568e-02 -4.205083e-02 +3.220417e-02 +4.939844e-02
+8.916667e-01 +2.006205e-01 +5.008502e+00 +5.276882e-01 +5.281414e-01 +4.980811e-01 +5.081451e-01 +5.321919e-01 +5.205164e-01 +1.029570e-02 +1.591905e-03 +8.061814e-02 +1.914462e+00 +1.275683e-02 +8.483626e-02 -2.181021e-02 +2.183368e-02 -7.387591e-02 -4.795493e-02 +2.659210e-02 -6.446697e-02 +1.051226e-02 -8.630132e-03 +1.096505e-01 +3.489030e-02 +2.026040e-01 +5.043478e+00 +5.193966e-01 +5.133183e-01 +4.872626e-01 +4.882390e-01 +5.198663e-01 +5.067727e-01 +1.644850e-02 +4.771058e-03 -5.594998e-02 +2.060659e+00 -1.822863e-02 +4.481971e-02 -7.161760e-04 +1.115502e-01 -7.671813e-02 -5.243226e-02 +4.258316e-02 -3.340010e-02 +1.420333e-01 -6.194288e-02 +1.348095e-02 +2.943626e-02
+9.000000e-01 +1.991187e-01 +5.019254e+00 +5.247195e-01 +5.241337e-01 +4.957470e-01 +5.050433e-01 +5.280396e-01 +5.184648e-01 +1.168546e-02 +1.236554e-03 -7.436739e-02 +1.948552e+00 +1.062933e-02 +7.875150e-02 -2.293407e-02 +2.993465e-02 -7.402707e-02 -5.352478e-02 +3.681807e-02 -6.027159e-02 +3.255064e-02 -1.383612e-02 +9.051861e-02 +3.695240e-02 +2.011676e-01 +5.049241e+00 +5.154787e-01 +5.100104e-01 +4.846445e-01 +4.864442e-01 +5.180154e-01 +5.030049e-01 +1.524067e-02 -1.028439e-02 -1.296742e-01 +1.877418e+00 +2.924463e-02 +2.246559e-02 -3.452689e-02 +5.500824e-02 -7.087852e-02 -3.161014e-02 +6.854939e-02 -7.451448e-02 +9.221330e-02 -6.323871e-02 +8.472471e-03 +3.610397e-02
+9.083333e-01 +1.976348e-01 +5.029560e+00 +5.215674e-01 +5.202356e-01 +4.934990e-01 +5.020516e-01 +5.241728e-01 +5.157401e-01 +9.709219e-03 -1.934553e-04 -2.068006e-01 +1.902883e+00 +7.342812e-03 +7.135053e-02 -2.696262e-02 +3.140009e-02 -7.471147e-02 -5.336901e-02 +4.235106e-02 -5.746196e-02 +4.917129e-02 -2.003518e-02 +6.409891e-02 +3.620525e-02 +1.997808e-01 +5.054328e+00 +5.120468e-01 +5.068881e-01 +4.828343e-01 +4.833764e-01 +5.173024e-01 +4.997335e-01 -1.925999e-02 -5.871133e-03 -5.020863e-02 +1.873837e+00 -2.461500e-02 +5.565651e-02 -5.396243e-02 +4.541253e-02 -9.906125e-02 -9.311125e-03 +7.950453e-03 -6.035361e-02 +1.127010e-01 -7.590149e-02 -5.934446e-02 +1.428757e-02
+9.166667e-01 +1.961311e-01 +5.036220e+00 +5.183057e-01 +5.164539e-01 +4.912871e-01 +4.990200e-01 +5.206744e-01 +5.123196e-01 +3.695534e-03 -1.932733e-03 -1.541562e-01 +1.871091e+00 +1.691935e-03 +6.875825e-02 -3.111310e-02 +3.579079e-02 -7.822825e-02 -4.762182e-02 +3.361663e-02 -5.764266e-02 +6.052273e-02 -3.151055e-02 +3.663169e-02 +2.814752e-02 +1.986509e-01 +5.065479e+00 +5.095669e-01 +5.038240e-01 +4.801858e-01 +4.814552e-01 +5.154736e-01 +4.962939e-01 -2.778589e-02 -1.138048e-02 -8.818551e-04 +1.959576e+00 -4.985838e-02 +7.765682e-02 -5.708875e-02 +4.252161e-02 -7.234583e-02 -1.842121e-02 -2.503099e-02 -9.285198e-02 +8.541655e-02 -7.148436e-02 -5.143605e-02 +8.141075e-04
+9.250000e-01 +1.946260e-01 +5.041805e+00 +5.150460e-01 +5.128473e-01 +4.891155e-01 +4.959139e-01 +5.175627e-01 +5.084927e-01 -2.876782e-03 -4.648642e-03 +7.121522e-03 +1.879817e+00 -4.010086e-04 +6.687741e-02 -3.798838e-02 +4.041443e-02 -8.298477e-02 -4.197924e-02 +1.857953e-02 -5.927191e-02 +6.800292e-02 -4.469238e-02 +1.622356e-02 +1.605639e-02 +1.974789e-01 +5.071024e+00 +5.060459e-01 +5.012998e-01 +4.780127e-01 +4.784771e-01 +5.138490e-01 +4.925799e-01 -2.247497e-02 -1.671053e-02 -2.500913e-02 +1.886622e+00 -1.428201e-02 +5.139329e-02 -8.557494e-02 +1.868664e-02 -8.084176e-02 -3.499102e-02 -2.294801e-02 -5.756983e-02 +9.757473e-02 -6.183398e-02 -2.964143e-02 -1.217086e-02
+9.333333e-01 +1.931637e-01 +5.048671e+00 +5.117401e-01 +5.094664e-01 +4.870600e-01 +4.927273e-01 +5.149136e-01 +5.045231e-01 -7.778614e-03 -6.911740e-03 +1.109502e-01 +1.923124e+00 -2.503746e-03 +6.199457e-02 -4.783254e-02 +4.448838e-02 -8.660776e-02 -4.001456e-02 +4.459979e-03 -5.694861e-02 +7.978664e-02 -5.475573e-02 +3.247447e-03 +7.142845e-03 +1.960208e-01 +5.082986e+00 +5.023152e-01 +4.990039e-01 +4.754382e-01 +4.752039e-01 +5.138148e-01 +4.887149e-01 -1.076324e-02 -7.344689e-03 -1.153181e-02 +1.976453e+00 -2.622706e-02 +2.893108e-02 -7.635014e-02 +5.332687e-02 -6.353117e-02 -3.981426e-02 -3.581204e-02 -3.023064e-02 +1.358623e-01 -5.685994e-02 +4.355255e-03 +4.829531e-03
+9.416667e-01 +1.917561e-01 +5.058072e+00 +5.083217e-01 +5.063796e-01 +4.850636e-01 +4.894777e-01 +5.128117e-01 +5.005620e-01 -1.063091e-02 -8.258026e-03 +7.207385e-02 +1.918033e+00 -6.551869e-03 +5.206849e-02 -5.872502e-02 +4.686313e-02 -8.454852e-02 -4.082961e-02 -3.327718e-03 -5.285025e-02 +9.137531e-02 -5.625873e-02 -5.725937e-03 +3.573667e-03 +1.945469e-01 +5.082688e+00 +4.983397e-01 +4.974301e-01 +4.726540e-01 +4.719421e-01 +5.118317e-01 +4.849650e-01 -5.816671e-03 -8.368585e-03 -4.351501e-02 +1.809116e+00 +5.200018e-03 +1.624604e-03 -9.569431e-02 +5.547695e-02 -5.616765e-02 -3.558614e-02 -9.771088e-03 -4.433639e-02 +1.029827e-01 -2.623725e-02 +1.976332e-02 +4.063970e-03
+9.500000e-01 +1.904027e-01 +5.063511e+00 +5.047290e-01 +5.035743e-01 +4.830252e-01 +4.861677e-01 +5.109644e-01 +4.966577e-01 -1.352694e-02 -9.497067e-03 -4.363451e-02 +1.853008e+00 -1.160646e-02 +4.076494e-02 -6.912049e-02 +4.495641e-02 -8.292789e-02 -4.413382e-02 -5.463452e-03 -4.634278e-02 +9.594506e-02 -5.308239e-02 -1.306655e-02 +1.835445e-03 +1.932858e-01 +5.089034e+00 +4.945353e-01 +4.953913e-01 +4.717292e-01 +4.683734e-01 +5.091285e-01 +4.812679e-01 -1.989771e-02 -1.011659e-02 -1.202178e-02 +1.904104e+00 -1.622165e-02 +2.046910e-02 -8.972030e-02 +4.073848e-02 -1.006342e-01 -5.677336e-02 -8.250097e-03 -1.758110e-02 +7.241208e-02 -4.554455e-02 +2.143578e-02 +1.293414e-03
+9.583333e-01 +1.891212e-01 +5.065386e+00 +5.010563e-01 +5.010254e-01 +4.811319e-01 +4.827705e-01 +5.091433e-01 +4.928233e-01 -1.732834e-02 -9.827076e-03 -2.484022e-02 +1.819588e+00 -1.357485e-02 +3.457220e-02 -7.643857e-02 +4.718670e-02 -8.787603e-02 -4.525958e-02 -7.597801e-03 -3.970266e-02 +9.222077e-02 -5.397796e-02 -1.759659e-02 -1.511420e-03 +1.920994e-01 +5.093123e+00 +4.909478e-01 +4.937799e-01 +4.710110e-01 +4.649681e-01 +5.056831e-01 +4.775218e-01 -2.474570e-02 -2.063145e-03 +1.702824e-01 +1.867075e+00 -6.178891e-03 +3.913454e-02 -8.613160e-02 +6.580077e-02 -1.115685e-01 -4.288084e-02 +1.596146e-02 -2.684851e-02 +3.407543e-02 -4.531615e-02 +5.437119e-04 +3.402799e-03
+9.666667e-01 +1.878966e-01 +5.065597e+00 +4.973758e-01 +4.987472e-01 +4.793936e-01 +4.793227e-01 +5.071929e-01 +4.890505e-01 -1.802194e-02 -8.476249e-03 +6.318312e-02 +1.800608e+00 -9.943782e-03 +3.455572e-02 -7.836159e-02 +5.358910e-02 -8.790750e-02 -4.395239e-02 -6.165868e-03 -3.379419e-02 +8.515963e-02 -5.896460e-02 -1.824285e-02 -1.879017e-03 +1.906587e-01 +5.092934e+00 +4.881291e-01 +4.912904e-01 +4.681448e-01 +4.618642e-01 +5.032233e-01 +4.742468e-01 +7.335808e-03 +5.353922e-03 -4.103155e-02 +1.814409e+00 +1.671273e-02 +7.054838e-02 -5.091981e-02 +6.734544e-02 -3.635658e-02 -4.922203e-02 +4.493225e-02 -1.475742e-02 +4.689900e-02 -7.710917e-02 +2.273744e-02 +4.017765e-02
+9.750000e-01 +1.866524e-01 +5.065994e+00 +4.937647e-01 +4.966471e-01 +4.775783e-01 +4.758262e-01 +5.051782e-01 +4.853058e-01 -1.668694e-02 -6.172868e-03 +6.372844e-02 +1.841931e+00 -9.956472e-03 +3.964431e-02 -7.772316e-02 +6.233255e-02 -8.397185e-02 -4.908298e-02 -2.002029e-03 -2.858607e-02 +8.060209e-02 -6.025485e-02 -1.395603e-02 +4.874131e-04 +1.892423e-01 +5.101270e+00 +4.854449e-01 +4.900897e-01 +4.672075e-01 +4.584111e-01 +4.996582e-01 +4.708095e-01 -8.365318e-03 +5.358965e-03 +5.739200e-03 +1.935307e+00 -2.878919e-02 +7.013922e-02 -4.411418e-02 +1.075470e-01 -6.629861e-02 -9.234721e-02 +1.583222e-02 -1.202719e-02 +3.694891e-02 -2.913473e-02 +3.382979e-02 -1.297606e-03
+9.833333e-01 +1.853901e-01 +5.072479e+00 +4.903108e-01 +4.948727e-01 +4.758222e-01 +4.723194e-01 +5.030572e-01 +4.815716e-01 -1.561786e-02 -3.017758e-03 -4.522244e-02 +1.965946e+00 -1.700387e-02 +4.652617e-02 -8.229665e-02 +7.355352e-02 -7.811026e-02 -5.724083e-02 +3.496338e-03 -2.571961e-02 +7.982045e-02 -5.632956e-02 -6.430839e-03 +4.792942e-03 +1.878827e-01 +5.113190e+00 +4.827102e-01 +4.906115e-01 +4.643191e-01 +4.550422e-01 +4.965304e-01 +4.675970e-01 -4.242408e-03 +1.267105e-02 -1.281968e-01 +1.982728e+00 -3.990582e-02 +6.101033e-02 -8.627205e-02 +1.214222e-01 -1.854519e-02 -5.533740e-02 +2.089721e-02 -1.327880e-02 +5.108013e-02 -4.051822e-02 +4.324006e-02 +1.333297e-02
+9.916667e-01 +1.841074e-01 +5.085560e+00 +4.870371e-01 +4.936075e-01 +4.739367e-01 +4.688191e-01 +5.008457e-01 +4.778722e-01 -1.371022e-02 +1.772473e-03 -1.412157e-01 +1.975137e+00 -2.381971e-02 +4.805459e-02 -8.447962e-02 +8.521885e-02 -6.742746e-02 -5.931093e-02 +8.457009e-03 -1.846555e-02 +7.689933e-02 -5.072360e-02 +1.629994e-03 +1.229592e-02 +1.867419e-01 +5.110011e+00 +4.794946e-01 +4.910573e-01 +4.614466e-01 +4.516408e-01 +4.931673e-01 +4.652153e-01 -2.478205e-03 +2.381496e-02 +4.834786e-03 +1.777960e+00 -3.735421e-02 +3.660789e-02 -6.081430e-02 +1.347288e-01 -3.258653e-02 -4.741691e-02 +1.162924e-02 +1.217555e-02 +4.329046e-02 -3.107829e-02 +5.868913e-02 +4.934878e-02
+1.000000e+00 +1.828238e-01 +5.092753e+00 +4.838366e-01 +4.927056e-01 +4.717519e-01 +4.652939e-01 +4.983227e-01 +4.742457e-01 -1.203847e-02 +7.865239e-03 -1.136743e-01 +1.849319e+00 -2.807376e-02 +4.775599e-02 -8.049371e-02 +9.785579e-02 -5.676972e-02 -5.502689e-02 +8.790403e-03 -8.464433e-03 +6.675077e-02 -3.931962e-02 +1.127496e-02 +1.453569e-02 +1.857981e-01 +5.114173e+00 +4.774977e-01 +4.917602e-01 +4.584572e-01 +4.482461e-01 +4.896116e-01 +4.628960e-01 -8.719460e-03 +2.916318e-02 -4.827550e-02 +1.882786e+00 -5.464029e-02 +7.483633e-02 -7.651201e-02 +1.317432e-01 -3.039165e-02 -4.072993e-02 +3.460593e-03 -1.132759e-02 +2.212027e-02 +3.406564e-02 +7.741758e-02 +5.666909e-03
+1.008333e+00 +1.815810e-01 +5.063095e+00 +4.805030e-01 +4.914377e-01 +4.688767e-01 +4.618326e-01 +4.950076e-01 +4.706420e-01 -9.545422e-03 +1.336110e-02 +5.212029e-02 +4.798369e-02 -2.817866e-02 +3.315250e-03 -2.926399e-02 +8.625328e-02 -7.439895e-03 -2.510370e-02 +3.140920e-03 +4.163327e-02 +1.269807e-02 -2.330839e-03 -1.419527e-02 -1.189810e-02 +1.846379e-01 +5.124377e+00 +4.743219e-01 +4.894846e-01 +4.560881e-01 +4.459132e-01 +4.876004e-01 +4.596451e-01 +6.206000e-03 +2.115797e-02 +1.483562e-01 -1.962827e+00 -3.843949e-02 -3.378424e-02 +6.810331e-02 +5.861640e-02 +7.315915e-02 -6.446420e-04 -1.875533e-02 +6.735033e-02 -5.440528e-02 +7.936633e-02 +9.268934e-03 -3.646737e-02
+1.016667e+00 +1.803848e-01 +5.062611e+00 +4.773678e-01 +4.887054e-01 +4.656820e-01 +4.599057e-01 +4.916094e-01 +4.677407e-01 -6.361903e-03 +1.718508e-02 +1.844887e-01 -3.063284e+00 -2.721646e-02 -7.961044e-02 +5.647485e-02 +4.862924e-02 +7.300498e-02 +2.225080e-02 -4.376852e-03 +1.236551e-01 -7.034132e-02 +5.212005e-02 -7.090175e-02 -5.367871e-02 +1.833862e-01 +5.133653e+00 +4.714438e-01 +4.861549e-01 +4.536832e-01 +4.436637e-01 +4.851448e-01 +4.562414e-01 +8.118302e-04 +1.684521e-02 -2.550125e-02 -1.959351e+00 -3.828216e-02 -4.924374e-02 +4.525691e-02 +2.293259e-02 +6.913765e-02 +1.593771e-02 -3.079382e-02 +6.467107e-02 -4.030292e-02 +7.239825e-02 +5.338390e-04 -2.265015e-02
+1.025000e+00 +1.792411e-01 +5.302156e+00 +4.761214e-01 +4.864687e-01 +4.644788e-01 +4.610054e-01 +4.904928e-01 +4.665331e-01 -3.316322e-03 +2.010185e-02 +9.477677e-02 -4.524980e+00 -3.009820e-02 -1.202210e-01 +9.387243e-02 +2.654578e-02 +1.147448e-01 +4.655596e-02 -2.869914e-03 +1.608007e-01 -1.059444e-01 +8.046292e-02 -9.386313e-02 -6.329441e-02 +1.822242e-01 +5.137439e+00 +4.692679e-01 +4.827231e-01 +4.516538e-01 +4.414835e-01 +4.816797e-01 +4.529042e-01 +5.807482e-03 +1.982970e-02 -4.803604e-02 -1.886013e+00 -2.426252e-02 -8.092506e-02 +2.762019e-02 +3.311793e-02 +6.098161e-02 +5.412788e-02 +1.787568e-02 +7.065723e-02 -3.627473e-02 +1.781764e-02 -1.218759e-02 +2.234985e-02
+1.033333e+00 +1.781391e-01 +5.537702e+00 +4.752120e-01 +4.842398e-01 +4.638387e-01 +4.621750e-01 +4.895813e-01 +4.648744e-01 -4.661995e-04 +2.017680e-02 -1.050240e-01 -3.317858e+00 -3.516206e-02 -9.500298e-02 +6.476147e-02 +3.092904e-02 +9.744628e-02 +3.463670e-02 -8.038494e-04 +1.291033e-01 -7.339238e-02 +6.711253e-02 -5.798080e-02 -3.488285e-02 +1.808668e-01 +5.142978e+00 +4.681014e-01 +4.795379e-01 +4.495226e-01 +4.395981e-01 +4.779759e-01 +4.495450e-01 +2.108536e-03 -5.339299e-03 -4.037649e-02 -1.912220e+00 -3.572089e-02 -1.030628e-01 +2.603302e-02 -4.701032e-02 +7.093844e-02 +3.174710e-02 -5.020765e-02 +6.328086e-02 -1.502126e-02 +4.367079e-03 +1.840007e-02 +5.674593e-03
+1.041667e+00 +1.770181e-01 +5.558619e+00 +4.728184e-01 +4.810965e-01 +4.616523e-01 +4.607688e-01 +4.867824e-01 +4.616335e-01 +1.235202e-03 +1.826082e-02 -1.795411e-01 -1.064900e+00 -3.531505e-02 -4.180203e-02 +1.295220e-02 +4.169803e-02 +5.419756e-02 +1.284957e-02 -1.353142e-03 +7.039187e-02 -2.556320e-02 +3.484354e-02 +1.546002e-03 +1.919737e-03 +1.795251e-01 +5.151153e+00 +4.650725e-01 +4.768540e-01 +4.474281e-01 +4.370446e-01 +4.766012e-01 +4.462782e-01 -3.050961e-03 +5.012052e-03 +1.059900e-02 -1.951140e+00 -7.079585e-03 -5.224963e-02 +1.399120e-02 -7.059643e-02 +4.397231e-02 +6.435282e-02 +1.529964e-02 +5.596795e-02 -1.074937e-01 +1.889168e-03 +1.530772e-02 +1.984631e-02
+1.050000e+00 +1.758773e-01 +5.495885e+00 +4.695595e-01 +4.777325e-01 +4.585086e-01 +4.578520e-01 +4.831760e-01 +4.582680e-01 +2.240743e-03 +1.646344e-02 -1.573733e-01 -1.477839e-01 -2.838998e-02 -2.107604e-02 -5.764057e-03 +3.700613e-02 +3.150494e-02 +1.026941e-02 +3.918744e-04 +4.103053e-02 -1.136055e-02 +1.741456e-02 +2.677046e-02 +2.298964e-02 +1.781894e-01 +5.162574e+00 +4.631513e-01 +4.743908e-01 +4.447765e-01 +4.341127e-01 +4.734339e-01 +4.439650e-01 -6.034257e-04 +4.274137e-03 -1.885494e-01 -1.989288e+00 +1.644127e-02 -8.753540e-02 +5.352503e-02 -5.682819e-02 +1.473082e-02 +5.608788e-02 +8.984201e-03 +3.784876e-02 -4.923240e-02 +1.355498e-02 -4.594841e-02 +5.242191e-02
+1.058333e+00 +1.747053e-01 +5.434770e+00 +4.663246e-01 +4.742186e-01 +4.553612e-01 +4.548054e-01 +4.795860e-01 +4.549964e-01 +3.804086e-03 +1.211599e-02 -9.704194e-02 -1.053610e+00 -1.859709e-02 -5.056968e-02 +2.298160e-02 +1.109788e-02 +4.250475e-02 +2.437342e-02 -1.100423e-03 +5.228633e-02 -2.881080e-02 +2.293362e-02 +7.017167e-03 +1.737111e-02 +1.771110e-01 +5.162841e+00 +4.619787e-01 +4.732715e-01 +4.414376e-01 +4.309554e-01 +4.698007e-01 +4.412194e-01 +8.349855e-03 -1.989467e-02 -3.850483e-02 -1.846163e+00 +1.924110e-02 -1.049895e-01 +9.460463e-02 -5.987382e-02 +2.446090e-03 +6.911649e-03 -8.993547e-03 +1.645396e-02 +7.178542e-03 +9.577689e-03 -5.225346e-02 -1.848949e-03
+1.066667e+00 +1.734880e-01 +5.427985e+00 +4.639178e-01 +4.710474e-01 +4.527748e-01 +4.522869e-01 +4.764302e-01 +4.516191e-01 +6.178045e-03 +7.709963e-03 +2.328355e-02 -2.468125e+00 -7.010892e-03 -9.197080e-02 +6.602118e-02 -1.836412e-02 +6.260016e-02 +4.275544e-02 -5.148678e-03 +7.771163e-02 -5.290860e-02 +3.730236e-02 -2.300939e-02 -4.485455e-04 +1.758875e-01 +5.163146e+00 +4.599178e-01 +4.716010e-01 +4.383251e-01 +4.283355e-01 +4.667680e-01 +4.381897e-01 +1.275364e-02 +3.669758e-03 +4.408866e-03 -1.847208e+00 +2.985510e-02 -7.847909e-02 +8.866255e-02 -4.335932e-02 +7.073834e-04 +3.034057e-02 -1.008892e-02 +4.989106e-02 +1.616095e-02 +5.100163e-02 -3.520959e-02 +6.869652e-03
+1.075000e+00 +1.722684e-01 +5.506803e+00 +4.625808e-01 +4.688906e-01 +4.507962e-01 +4.504040e-01 +4.738771e-01 +4.484460e-01 +6.698443e-03 +5.750212e-03 +7.944505e-02 -3.087187e+00 +1.807712e-04 -1.078614e-01 +8.676157e-02 -3.506427e-02 +6.647012e-02 +5.057589e-02 -8.421084e-03 +8.603481e-02 -6.448110e-02 +4.877083e-02 -3.597213e-02 -8.755807e-03 +1.746583e-01 +5.177186e+00 +4.569734e-01 +4.690619e-01 +4.351477e-01 +4.255897e-01 +4.655065e-01 +4.352042e-01 -8.880897e-03 +7.858000e-03 -3.744125e-02 -2.037089e+00 -3.453428e-03 -5.193536e-02 +6.540289e-02 -3.313483e-02 +2.809750e-03 +2.146424e-02 -1.802372e-02 +3.961176e-02 -6.563397e-02 +8.327235e-02 -3.454320e-02 -1.172529e-02
+1.083333e+00 +1.710461e-01 +5.584009e+00 +4.612259e-01 +4.670338e-01 +4.486217e-01 +4.483301e-01 +4.715359e-01 +4.453222e-01 +5.631645e-03 +3.924132e-03 +6.270906e-02 -2.513951e+00 +2.589132e-03 -9.183094e-02 +7.752167e-02 -3.596237e-02 +4.794040e-02 +4.089688e-02 -9.648294e-03 +6.484332e-02 -5.648590e-02 +4.924595e-02 -2.436422e-02 -4.829851e-03 +1.733680e-01 +5.179332e+00 +4.540844e-01 +4.664608e-01 +4.319580e-01 +4.225911e-01 +4.643466e-01 +4.321679e-01 -2.305387e-03 +5.558610e-04 +6.186020e-02 -1.877930e+00 +5.270509e-03 -5.267394e-02 +6.229671e-02 -3.210345e-02 +1.129485e-02 +1.138701e-02 -7.909924e-03 +2.405467e-02 -7.191379e-02 +8.040526e-02 -1.271233e-02 -2.805893e-02
+1.091667e+00 +1.698239e-01 +5.586637e+00 +4.590232e-01 +4.646307e-01 +4.457913e-01 +4.455324e-01 +4.688164e-01 +4.420518e-01 +5.327208e-03 +2.224359e-03 +1.301951e-02 -1.574782e+00 +3.416437e-03 -6.625873e-02 +5.787933e-02 -2.847045e-02 +2.648724e-02 +2.713714e-02 -6.299412e-03 +3.674049e-02 -3.751362e-02 +4.284141e-02 -8.350601e-03 +1.940133e-04 +1.721072e-01 +5.198660e+00 +4.511305e-01 +4.633970e-01 +4.293723e-01 +4.200361e-01 +4.615634e-01 +4.302414e-01 +4.321357e-03 +3.913110e-03 -1.059995e-02 -2.112036e+00 -2.082276e-03 -4.825155e-02 +5.011110e-02 +2.229680e-03 +4.364961e-02 +2.986719e-02 +2.374321e-02 +4.324809e-02 -3.414693e-02 +5.073615e-02 -5.344885e-02 -5.384901e-02
+1.100000e+00 +1.686108e-01 +5.550512e+00 +4.562652e-01 +4.617949e-01 +4.427000e-01 +4.423896e-01 +4.657995e-01 +4.387770e-01 +5.391185e-03 +1.051391e-03 -7.019640e-02 -1.290362e+00 +2.317783e-03 -5.288112e-02 +4.878096e-02 -2.413037e-02 +2.374414e-02 +2.230504e-02 +6.849838e-05 +2.366227e-02 -2.735792e-02 +4.321385e-02 -1.131846e-02 -6.752070e-03 +1.708540e-01 +5.210464e+00 +4.477840e-01 +4.601696e-01 +4.275868e-01 +4.171224e-01 +4.589050e-01 +4.303804e-01 +4.241779e-03 +2.260300e-03 -5.684766e-02 -2.019706e+00 -4.355211e-03 -1.789241e-02 +3.637252e-02 +1.527118e-02 +7.113717e-02 +3.394997e-02 +2.229596e-02 +1.571401e-02 -1.642939e-02 +6.244242e-02 -8.160266e-02 -9.056879e-02
+1.108333e+00 +1.674097e-01 +5.520241e+00 +4.534098e-01 +4.589608e-01 +4.397194e-01 +4.392127e-01 +4.628776e-01 +4.356680e-01 +5.577194e-03 -5.410040e-04 -7.045076e-02 -1.715679e+00 +6.121336e-03 -5.468580e-02 +5.497774e-02 -2.723223e-02 +3.641276e-02 +2.693942e-02 +4.779822e-03 +2.397310e-02 -3.426658e-02 +4.938151e-02 -3.025635e-02 -2.302236e-02 +1.696419e-01 +5.218901e+00 +4.448091e-01 +4.570829e-01 +4.255640e-01 +4.142403e-01 +4.560889e-01 +4.298439e-01 +6.646742e-03 -5.284679e-03 +4.995829e-02 -1.978502e+00 +3.790996e-02 -2.121989e-02 +4.396845e-02 -1.068317e-02 +6.578391e-02 +2.691945e-02 +2.686374e-02 -4.537856e-03 -4.153154e-02 +3.917404e-02 -9.003678e-02 -6.119168e-02
+1.116667e+00 +1.662243e-01 +5.522478e+00 +4.507422e-01 +4.564327e-01 +4.370579e-01 +4.361099e-01 +4.602437e-01 +4.330233e-01 +5.663223e-03 -2.909991e-03 +5.061487e-02 -2.231109e+00 +1.500744e-02 -6.151753e-02 +6.376033e-02 -3.284974e-02 +4.696070e-02 +3.409486e-02 +7.209934e-03 +2.814315e-02 -4.647763e-02 +5.062157e-02 -4.782777e-02 -3.903514e-02 +1.684752e-01 +5.220115e+00 +4.420918e-01 +4.540353e-01 +4.229097e-01 +4.114853e-01 +4.530243e-01 +4.283804e-01 +4.005008e-03 -1.060207e-02 +6.981625e-02 -1.879284e+00 +3.359472e-02 -4.222218e-02 +2.895527e-02 -3.494133e-02 +3.876482e-02 +2.551438e-02 +2.857210e-02 +1.825101e-02 -3.867090e-02 +2.070089e-02 -6.586569e-02 -5.777676e-02
+1.125000e+00 +1.650567e-01 +5.547450e+00 +4.482449e-01 +4.540516e-01 +4.345956e-01 +4.330645e-01 +4.577488e-01 +4.309046e-01 +3.939631e-03 -5.594183e-03 +8.950653e-02 -2.301161e+00 +1.834120e-02 -6.094476e-02 +5.729573e-02 -3.516669e-02 +4.714472e-02 +3.516608e-02 +9.100309e-03 +2.513648e-02 -4.762085e-02 +4.794134e-02 -5.719852e-02 -5.051831e-02 +1.674360e-01 +5.221930e+00 +4.393109e-01 +4.507706e-01 +4.203083e-01 +4.085682e-01 +4.500824e-01 +4.288899e-01 -1.321354e-02 -1.238699e-02 -8.130095e-02 -1.887929e+00 +2.079732e-03 -4.964473e-02 -1.668216e-02 -2.437652e-02 +3.627972e-02 +3.052063e-02 +1.004773e-02 +1.512316e-02 -2.803645e-02 +3.928831e-02 -9.009939e-02 -9.079164e-02
+1.133333e+00 +1.639076e-01 +5.562273e+00 +4.456894e-01 +4.513874e-01 +4.320642e-01 +4.299892e-01 +4.551661e-01 +4.291831e-01 +1.058769e-03 -8.179147e-03 +1.831218e-02 -2.065977e+00 +1.581269e-02 -5.737238e-02 +4.020871e-02 -3.261196e-02 +4.097620e-02 +3.151136e-02 +1.345563e-02 +1.524207e-02 -4.187982e-02 +4.578545e-02 -6.125641e-02 -5.776543e-02 +1.663708e-01 +5.239277e+00 +4.377787e-01 +4.473669e-01 +4.176969e-01 +4.059178e-01 +4.476483e-01 +4.286670e-01 -9.384006e-03 -1.319154e-02 +3.731573e-02 -2.101674e+00 +1.631149e-03 -8.939599e-02 -7.066360e-03 -2.114973e-03 +2.593786e-02 +3.738564e-02 +3.467654e-02 +1.093503e-02 -4.723325e-02 +4.793639e-02 -7.212451e-02 -8.907870e-02
+1.141667e+00 +1.627851e-01 +5.560093e+00 +4.430704e-01 +4.484204e-01 +4.293922e-01 +4.269275e-01 +4.525074e-01 +4.276909e-01 -1.142563e-03 -9.124459e-03 -1.026052e-01 -1.856361e+00 +1.032322e-02 -5.344817e-02 +2.299793e-02 -3.054044e-02 +3.458497e-02 +2.860170e-02 +2.136053e-02 +1.157663e-02 -3.728300e-02 +4.680060e-02 -6.023233e-02 -6.404585e-02 +1.651834e-01 +5.248707e+00 +4.349616e-01 +4.441913e-01 +4.152428e-01 +4.045672e-01 +4.454949e-01 +4.280682e-01 -5.224370e-03 +1.908238e-03 -1.335930e-01 -1.998645e+00 -1.494318e-02 -4.298532e-02 -2.307994e-02 -2.012730e-02 +2.298548e-02 +4.569448e-02 +4.687111e-02 +6.678137e-02 -4.204800e-02 +6.256823e-02 -2.935403e-02 -1.028757e-01
+1.150000e+00 +1.616789e-01 +5.548228e+00 +4.403546e-01 +4.453182e-01 +4.266576e-01 +4.239660e-01 +4.498467e-01 +4.263255e-01 -2.300875e-03 -9.382080e-03 -1.893023e-01 -1.751462e+00 +8.663122e-04 -5.102717e-02 +1.176980e-02 -2.972256e-02 +3.258259e-02 +2.819613e-02 +2.559998e-02 +1.341074e-02 -3.266635e-02 +4.762612e-02 -5.487643e-02 -7.105701e-02 +1.640370e-01 +5.248292e+00 +4.334884e-01 +4.409340e-01 +4.131661e-01 +4.020183e-01 +4.424902e-01 +4.268113e-01 +6.727500e-04 -8.888991e-03 -5.890616e-02 -1.866740e+00 -5.528900e-02 -7.010108e-02 +1.310190e-02 -1.506955e-02 +4.943003e-02 +4.082958e-02 +1.174536e-02 +3.768151e-02 -1.221423e-02 +3.843869e-02 -4.152598e-03 -9.197873e-02
+1.158333e+00 +1.606028e-01 +5.534416e+00 +4.376913e-01 +4.421987e-01 +4.239625e-01 +4.210410e-01 +4.471292e-01 +4.250980e-01 -4.248260e-03 -1.185521e-02 -1.774830e-01 -1.788489e+00 -1.036132e-02 -5.490105e-02 +7.103476e-03 -2.992901e-02 +3.566467e-02 +2.687793e-02 +2.047061e-02 +1.520052e-02 -3.129306e-02 +4.284917e-02 -5.188751e-02 -7.969670e-02 +1.634864e-01 +5.251235e+00 +4.326190e-01 +4.379111e-01 +4.110168e-01 +3.995163e-01 +4.393409e-01 +4.261093e-01 -1.679793e-02 -2.806105e-02 -1.452930e-01 -1.910464e+00 -6.826772e-02 -7.698947e-02 -4.512550e-03 -3.581410e-02 +6.065466e-02 -2.567283e-03 -3.064654e-02 +2.630406e-02 -2.840736e-02 +3.223663e-04 -3.898479e-02 -9.659585e-02
+1.166667e+00 +1.596007e-01 +5.527494e+00 +4.352346e-01 +4.391251e-01 +4.213399e-01 +4.181016e-01 +4.443437e-01 +4.242115e-01 -6.891971e-03 -1.551468e-02 -1.284647e-01 -1.953605e+00 -1.949121e-02 -6.067364e-02 +5.903004e-03 -3.249314e-02 +4.167191e-02 +2.243325e-02 +1.211577e-02 +2.004711e-02 -3.580557e-02 +3.436046e-02 -5.303893e-02 -8.878152e-02 +1.627995e-01 +5.258723e+00 +4.307866e-01 +4.349555e-01 +4.091093e-01 +3.971518e-01 +4.365554e-01 +4.249625e-01 -1.136690e-02 -2.638384e-02 -1.250434e-01 -1.976831e+00 -5.050398e-02 -6.045377e-02 +8.508773e-03 -3.713448e-02 +6.485568e-02 -1.979421e-02 -1.714308e-02 +4.226343e-02 -4.597437e-02 -1.356797e-02 -3.596360e-02 -8.683068e-02
+1.175000e+00 +1.586787e-01 +5.531435e+00 +4.329533e-01 +4.361154e-01 +4.188172e-01 +4.152076e-01 +4.415563e-01 +4.236579e-01 -8.483177e-03 -1.713371e-02 -3.973412e-02 -2.080733e+00 -2.655430e-02 -5.917949e-02 +8.570254e-03 -3.296928e-02 +4.674073e-02 +1.994775e-02 +7.370781e-03 +2.578166e-02 -4.376325e-02 +2.421381e-02 -5.233235e-02 -9.459062e-02 +1.616980e-01 +5.263621e+00 +4.284167e-01 +4.321460e-01 +4.071654e-01 +3.948731e-01 +4.345841e-01 +4.231715e-01 -7.237033e-03 -7.690770e-03 -2.817836e-02 -1.947209e+00 -6.068148e-02 -3.678490e-03 +3.636920e-02 -2.515763e-02 +6.455057e-02 +1.306850e-02 +1.304697e-02 +4.635061e-02 -7.497410e-02 -1.428132e-02 -3.096623e-02 -7.042091e-02
+1.183333e+00 +1.577783e-01 +5.538079e+00 +4.306122e-01 +4.331254e-01 +4.164155e-01 +4.123919e-01 +4.388114e-01 +4.232002e-01 -7.913923e-03 -1.627940e-02 +2.110226e-02 -2.031302e+00 -3.124567e-02 -4.954203e-02 +8.254771e-03 -2.971781e-02 +5.259177e-02 +1.843415e-02 +5.646354e-03 +3.023596e-02 -4.553467e-02 +1.613611e-02 -4.620542e-02 -9.687523e-02 +1.606002e-01 +5.266192e+00 +4.254460e-01 +4.289840e-01 +4.069397e-01 +3.931400e-01 +4.315251e-01 +4.218258e-01 +9.786835e-03 -1.447004e-03 -6.876395e-02 -1.914961e+00 -2.932685e-02 -6.515231e-03 +9.101775e-03 -1.232788e-02 +1.063127e-01 +1.358047e-02 +6.252129e-03 +6.631958e-02 -2.562531e-02 +1.262209e-02 -7.751552e-03 -8.775914e-02
+1.191667e+00 +1.568383e-01 +5.537018e+00 +4.281314e-01 +4.300838e-01 +4.142374e-01 +4.096581e-01 +4.359851e-01 +4.226235e-01 -5.333957e-03 -1.343863e-02 +3.108527e-02 -1.895732e+00 -3.491716e-02 -4.079767e-02 +4.147427e-03 -1.947078e-02 +6.353895e-02 +1.860073e-02 +4.262794e-03 +3.328189e-02 -3.760757e-02 +1.205310e-02 -3.848782e-02 -9.566288e-02 +1.596260e-01 +5.271611e+00 +4.230763e-01 +4.264657e-01 +4.091317e-01 +3.909929e-01 +4.284045e-01 +4.199349e-01 +1.304427e-02 +1.063329e-02 +2.537787e-02 -1.957242e+00 -4.698707e-02 -3.451847e-02 +6.391170e-03 +5.380918e-02 +1.399988e-01 +4.612361e-02 -2.162858e-03 +5.152842e-02 +7.155670e-03 +1.839210e-02 -2.412451e-02 -6.862850e-02
+1.200000e+00 +1.558347e-01 +5.527884e+00 +4.256281e-01 +4.269575e-01 +4.124521e-01 +4.069846e-01 +4.330166e-01 +4.218341e-01 -2.803975e-03 -9.818625e-03 +9.232351e-02 -1.783226e+00 -3.783516e-02 -3.811469e-02 -4.571896e-04 -4.976509e-03 +7.341652e-02 +2.488791e-02 +2.567723e-03 +3.481364e-02 -2.739498e-02 +9.092250e-03 -3.206604e-02 -9.311618e-02 +1.585341e-01 +5.269475e+00 +4.214805e-01 +4.237486e-01 +4.098446e-01 +3.886621e-01 +4.253354e-01 +4.181368e-01 +6.565501e-03 +5.225430e-03 +1.470292e-01 -1.844769e+00 -4.370079e-02 -6.891443e-02 -1.733872e-02 +4.029079e-02 +1.030790e-01 +7.071911e-02 +4.191552e-03 +4.236274e-02 +1.296173e-02 +1.728410e-02 -2.135297e-02 -7.161462e-02
+1.208333e+00 +1.547927e-01 +5.513790e+00 +4.231881e-01 +4.238311e-01 +4.110838e-01 +4.043545e-01 +4.299513e-01 +4.208592e-01 -8.030052e-04 -6.560169e-03 +7.643538e-02 -1.735245e+00 -4.135749e-02 -3.800459e-02 -5.084752e-03 +5.186814e-03 +8.348014e-02 +3.289594e-02 +2.435767e-03 +3.493506e-02 -1.764800e-02 +8.387552e-03 -2.997610e-02 -8.870675e-02 +1.574499e-01 +5.266018e+00 +4.194208e-01 +4.209205e-01 +4.120083e-01 +3.860120e-01 +4.222770e-01 +4.163877e-01 +5.971556e-03 +5.342264e-03 -8.904378e-02 -1.828009e+00 -4.827715e-02 -4.695324e-02 -1.224748e-02 +3.389018e-02 +1.286229e-01 +7.312236e-02 -2.211758e-03 +2.040007e-02 +1.522117e-02 +1.158795e-02 -4.699366e-02 -5.900401e-02
+1.216667e+00 +1.537315e-01 +5.501373e+00 +4.208489e-01 +4.207557e-01 +4.103234e-01 +4.017617e-01 +4.268544e-01 +4.196573e-01 +1.170905e-03 -2.152036e-03 -4.565713e-02 -1.851174e+00 -4.487947e-02 -3.766450e-02 -3.056364e-03 +1.133089e-02 +9.560209e-02 +4.209936e-02 +5.206336e-03 +3.660840e-02 -1.124422e-02 +1.164857e-02 -3.653503e-02 -7.921459e-02 +1.566205e-01 +5.273529e+00 +4.167016e-01 +4.184806e-01 +4.133210e-01 +3.834846e-01 +4.192286e-01 +4.147738e-01 +7.494997e-03 +2.009618e-02 +1.664308e-05 -1.986446e+00 -2.935350e-02 -2.638311e-02 +3.260673e-02 +4.224434e-02 +1.006795e-01 +9.113686e-02 +1.283450e-02 +2.516645e-02 +3.885878e-03 +1.580992e-02 -7.670091e-02 -1.692393e-02
+1.225000e+00 +1.526714e-01 +5.499999e+00 +4.185632e-01 +4.177346e-01 +4.101694e-01 +3.992709e-01 +4.237884e-01 +4.182422e-01 +3.028686e-03 +2.615882e-03 -7.967506e-02 -2.015605e+00 -4.354885e-02 -3.812702e-02 +3.836191e-03 +1.571975e-02 +9.985876e-02 +5.233203e-02 +8.197594e-03 +4.189522e-02 -7.293361e-03 +1.598779e-02 -4.323269e-02 -7.047968e-02 +1.556633e-01 +5.274673e+00 +4.141187e-01 +4.156131e-01 +4.121064e-01 +3.815351e-01 +4.164136e-01 +4.127544e-01 +6.931703e-03 +1.372996e-02 +3.876312e-02 -1.898867e+00 -1.609481e-02 -4.184249e-02 +2.613254e-02 +1.366557e-02 +4.902442e-02 +7.274442e-02 +1.833646e-02 +5.141918e-02 +1.433715e-02 +3.045627e-02 -5.141729e-02 -4.106461e-02
+1.233333e+00 +1.516408e-01 +5.505092e+00 +4.162238e-01 +4.147805e-01 +4.102585e-01 +3.969120e-01 +4.207619e-01 +4.166955e-01 +4.603341e-03 +6.308268e-03 +2.738890e-03 -2.031118e+00 -3.642096e-02 -3.677482e-02 +6.677630e-03 +1.958672e-02 +9.854017e-02 +6.119330e-02 +6.958831e-03 +4.518420e-02 -1.004328e-03 +1.727927e-02 -4.564292e-02 -6.386731e-02 +1.546886e-01 +5.276258e+00 +4.114473e-01 +4.125781e-01 +4.122220e-01 +3.792719e-01 +4.136327e-01 +4.111214e-01 +6.894188e-03 +1.198852e-02 +3.833365e-02 -1.905649e+00 +8.145252e-03 -3.788984e-02 +1.963005e-03 +3.267582e-03 +8.562630e-02 +7.732853e-02 -7.188101e-03 +3.995070e-02 +2.501564e-02 +2.275824e-02 -7.028270e-02 -3.049695e-02
+1.241667e+00 +1.506572e-01 +5.507073e+00 +4.137227e-01 +4.118967e-01 +4.105789e-01 +3.945854e-01 +4.177627e-01 +4.149760e-01 +6.551212e-03 +9.455425e-03 +1.229099e-01 -1.955649e+00 -2.511076e-02 -3.505089e-02 +6.041540e-03 +2.377890e-02 +9.924550e-02 +7.034528e-02 +3.465209e-03 +4.364284e-02 +5.639966e-03 +1.617460e-02 -4.606214e-02 -5.438424e-02 +1.538476e-01 +5.283189e+00 +4.093779e-01 +4.095867e-01 +4.140118e-01 +3.767552e-01 +4.107790e-01 +4.088949e-01 +1.418622e-02 +1.364908e-02 +8.691206e-02 -1.980212e+00 +2.729148e-02 -5.646114e-02 +5.616527e-04 +7.915160e-03 +1.086743e-01 +9.329734e-02 -1.285599e-03 +2.346721e-02 +1.361559e-02 +2.266170e-02 -5.691568e-02 -2.680744e-03
+1.250000e+00 +1.497374e-01 +5.504382e+00 +4.111243e-01 +4.090660e-01 +4.112662e-01 +3.922180e-01 +4.148053e-01 +4.129795e-01 +9.692526e-03 +1.145072e-02 +9.201211e-02 -1.894503e+00 -1.441772e-02 -3.828435e-02 +5.008416e-03 +2.268373e-02 +1.013559e-01 +7.889625e-02 +6.941382e-03 +3.903674e-02 +1.208405e-02 +1.583193e-02 -4.565216e-02 -3.939137e-02 +1.531607e-01 +5.287389e+00 +4.086966e-01 +4.067111e-01 +4.159471e-01 +3.745263e-01 +4.078662e-01 +4.065020e-01 +2.421949e-02 +5.533472e-03 -1.036073e-01 -1.943632e+00 +4.062777e-02 -8.977855e-02 +9.796727e-03 -1.795251e-02 +9.208750e-02 +1.132863e-01 +3.917671e-02 +5.785735e-03 +1.742547e-02 +3.380136e-03 -4.438721e-02 +2.135547e-02
+1.258333e+00 +1.488869e-01 +5.498236e+00 +4.085839e-01 +4.062161e-01 +4.122855e-01 +3.898125e-01 +4.119163e-01 +4.106918e-01 +1.197643e-02 +1.292232e-02 -8.771101e-02 -1.850882e+00 -9.561519e-03 -4.333212e-02 +3.037132e-03 +1.563454e-02 +1.012782e-01 +8.608836e-02 +1.404096e-02 +3.535643e-02 +1.700303e-02 +1.709777e-02 -4.458867e-02 -2.128636e-02 +1.522525e-01 +5.286468e+00 +4.069904e-01 +4.039153e-01 +4.172994e-01 +3.721684e-01 +4.049369e-01 +4.039371e-01 +8.257676e-03 +1.357287e-02 -5.412682e-02 -1.873433e+00 +2.433840e-03 -7.290006e-02 +6.073350e-04 -2.495679e-02 +6.571838e-02 +1.210427e-01 +1.452026e-02 +2.756664e-02 -4.866235e-03 +9.506975e-03 -2.850613e-02 +2.776803e-02
+1.266667e+00 +1.480820e-01 +5.489669e+00 +4.061374e-01 +4.033358e-01 +4.133998e-01 +3.874315e-01 +4.090787e-01 +4.082120e-01 +1.287471e-02 +1.264613e-02 -1.172840e-01 -1.806067e+00 -3.780892e-03 -4.672725e-02 +1.608162e-03 +6.518729e-03 +9.589310e-02 +8.989187e-02 +1.627832e-02 +3.521923e-02 +1.755233e-02 +1.417673e-02 -3.993351e-02 -1.123592e-02 +1.513125e-01 +5.282441e+00 +4.053113e-01 +4.020191e-01 +4.156827e-01 +3.702065e-01 +4.020873e-01 +4.011741e-01 +1.108359e-02 -7.957162e-03 +1.105039e-01 -1.824420e+00 +2.767142e-02 -6.760796e-02 -1.077170e-03 -6.520500e-02 +4.768693e-02 +6.275494e-02 +1.586822e-02 +4.630061e-02 -7.617789e-03 -1.609464e-02 -1.384488e-02 -2.102624e-02
+1.275000e+00 +1.472716e-01 +5.481430e+00 +4.037844e-01 +4.004575e-01 +4.142448e-01 +3.851089e-01 +4.062154e-01 +4.056321e-01 +1.250836e-02 +1.094662e-02 -1.647014e-02 -1.902988e+00 +3.616724e-03 -5.067217e-02 +5.302836e-03 -3.352898e-03 +8.864799e-02 +8.963738e-02 +1.543646e-02 +3.870162e-02 +8.248438e-03 +9.576224e-03 -3.610577e-02 -8.049989e-03 +1.502658e-01 +5.296651e+00 +4.029707e-01 +3.998539e-01 +4.133396e-01 +3.682739e-01 +4.003699e-01 +3.984154e-01 -1.633599e-03 +7.577003e-04 -6.787953e-02 -2.081756e+00 +3.916881e-03 -4.950161e-02 +2.151249e-02 -5.067871e-02 +3.618332e-02 +4.099132e-02 +1.347203e-02 +4.729278e-02 -6.995992e-02 +1.996622e-03 -2.188530e-02 +6.929615e-03
+1.283333e+00 +1.464302e-01 +5.484288e+00 +4.015581e-01 +3.976273e-01 +4.147481e-01 +3.828977e-01 +4.033279e-01 +4.030391e-01 +9.432441e-03 +1.090960e-02 +7.405056e-02 -2.076501e+00 +6.447473e-03 -5.376041e-02 +7.489410e-03 -7.938472e-03 +8.163383e-02 +8.802644e-02 +1.257236e-02 +4.476784e-02 -8.655061e-03 +9.300527e-03 -3.578638e-02 -5.059971e-03 +1.495847e-01 +5.301637e+00 +4.005200e-01 +3.971275e-01 +4.111440e-01 +3.668250e-01 +3.993657e-01 +3.958146e-01 -1.744028e-02 +1.582483e-02 +5.613849e-02 -1.961509e+00 -1.264406e-02 -4.160189e-02 -2.450725e-02 +9.780430e-04 +3.580207e-02 +4.706380e-02 -2.538097e-03 +6.455620e-02 -8.470662e-02 +2.422490e-02 -3.240713e-02 +1.914342e-03
+1.291667e+00 +1.455556e-01 +5.494738e+00 +3.994073e-01 +3.948309e-01 +4.147970e-01 +3.807915e-01 +4.005374e-01 +4.004691e-01 +4.834548e-03 +1.109483e-02 +1.217090e-01 -2.104505e+00 +5.668788e-03 -5.468238e-02 +7.503557e-03 -7.958991e-03 +7.161832e-02 +8.133326e-02 +6.898713e-03 +4.661677e-02 -2.387050e-02 +9.873687e-03 -3.619501e-02 +1.246713e-03 +1.487841e-01 +5.307448e+00 +3.985098e-01 +3.945135e-01 +4.083250e-01 +3.647647e-01 +3.984754e-01 +3.937278e-01 -1.782094e-02 +6.227747e-03 +4.391411e-02 -1.975196e+00 -1.603535e-02 -5.779049e-02 +3.038399e-02 -4.258933e-03 +2.343683e-02 +1.344969e-02 -2.548480e-02 +3.362117e-02 -8.873965e-02 +1.721176e-02 -4.459989e-02 +3.240214e-02
+1.300000e+00 +1.446561e-01 +5.502652e+00 +3.972911e-01 +3.920706e-01 +4.140823e-01 +3.786600e-01 +3.979427e-01 +3.979585e-01 -7.388785e-04 +1.061750e-02 +6.422442e-02 -2.041036e+00 +1.191812e-03 -5.497976e-02 +9.142788e-03 -9.183261e-03 +5.632539e-02 +7.005514e-02 +2.404703e-03 +4.352163e-02 -3.827788e-02 +1.147074e-02 -3.856457e-02 +1.209205e-02 +1.483393e-01 +5.319366e+00 +3.967020e-01 +3.920129e-01 +4.056011e-01 +3.625268e-01 +3.990445e-01 +3.921688e-01 -2.859594e-02 +8.503689e-03 -2.860655e-03 -2.061362e+00 -2.493752e-02 -6.086794e-02 +3.478116e-02 -8.707231e-03 -2.099020e-02 +2.366364e-02 -1.123288e-02 +2.991506e-02 -1.159432e-01 +2.677874e-02 -5.880800e-02 +4.034200e-02
+1.308333e+00 +1.437654e-01 +5.505322e+00 +3.951721e-01 +3.893545e-01 +4.125820e-01 +3.764551e-01 +3.956748e-01 +3.956028e-01 -6.461227e-03 +1.000856e-02 -4.099331e-02 -1.964444e+00 -4.737474e-03 -5.150886e-02 +1.157346e-02 -1.078444e-02 +4.226707e-02 +5.699330e-02 -7.949374e-04 +3.735880e-02 -5.391319e-02 +1.510981e-02 -4.276807e-02 +2.150135e-02 +1.476860e-01 +5.325156e+00 +3.940433e-01 +3.899235e-01 +4.027676e-01 +3.601562e-01 +4.003925e-01 +3.904637e-01 -2.295995e-02 +5.737366e-03 +9.369021e-04 -1.981783e+00 -1.954468e-02 -1.888985e-02 +5.305901e-02 -4.813167e-03 +2.035704e-02 -1.044974e-04 -2.073630e-02 +1.519700e-03 -1.272461e-01 +3.540351e-02 -6.231368e-02 +2.286661e-02
+1.316667e+00 +1.429176e-01 +5.503262e+00 +3.929677e-01 +3.866902e-01 +4.105346e-01 +3.741340e-01 +3.938652e-01 +3.934321e-01 -1.112030e-02 +9.380504e-03 -1.310718e-01 -1.912325e+00 -1.200937e-02 -4.656178e-02 +1.561511e-02 -1.008815e-02 +3.480252e-02 +4.456865e-02 -4.761427e-03 +2.919364e-02 -6.869877e-02 +1.959698e-02 -4.611007e-02 +2.762068e-02 +1.470024e-01 +5.330763e+00 +3.920081e-01 +3.878800e-01 +4.002638e-01 +3.578102e-01 +4.012709e-01 +3.883958e-01 -2.078581e-02 +8.299255e-03 -9.533000e-02 -1.979019e+00 -4.586843e-02 -3.250074e-02 +5.188851e-02 +1.511353e-02 +3.897106e-02 +1.187621e-02 -2.024661e-02 -4.593856e-03 -1.180532e-01 +4.080871e-02 -4.774666e-02 +2.385772e-02
+1.325000e+00 +1.421327e-01 +5.499513e+00 +3.907692e-01 +3.840787e-01 +4.082016e-01 +3.717262e-01 +3.925421e-01 +3.914145e-01 -1.520915e-02 +8.066950e-03 -1.171636e-01 -1.899179e+00 -2.058609e-02 -4.558800e-02 +2.106670e-02 -5.354837e-03 +3.000034e-02 +3.676951e-02 -1.034664e-02 +2.017477e-02 -7.960583e-02 +2.049848e-02 -5.029666e-02 +2.886062e-02 +1.463531e-01 +5.332103e+00 +3.909793e-01 +3.861097e-01 +3.978632e-01 +3.556939e-01 +4.000611e-01 +3.871586e-01 -2.314065e-02 -2.238381e-03 +1.215272e-02 -1.922694e+00 -6.515086e-02 -5.385721e-02 +5.512176e-02 +2.963567e-02 +4.087313e-02 +1.722120e-02 -2.509239e-02 -2.367222e-02 -8.257470e-02 +1.202552e-02 -7.792106e-02 +4.115519e-03
+1.333333e+00 +1.414104e-01 +5.496369e+00 +3.886953e-01 +3.815665e-01 +4.057373e-01 +3.692767e-01 +3.915480e-01 +3.895369e-01 -1.782378e-02 +6.772514e-03 -9.678244e-03 -1.948243e+00 -2.867771e-02 -4.740874e-02 +3.208217e-02 +7.012288e-04 +2.351480e-02 +3.561630e-02 -1.364745e-02 +1.259924e-02 -8.602214e-02 +1.799773e-02 -5.568139e-02 +2.723547e-02 +1.454745e-01 +5.340041e+00 +3.901536e-01 +3.861619e-01 +3.957053e-01 +3.533620e-01 +3.981292e-01 +3.857601e-01 -1.137249e-02 +7.173362e-03 -3.418739e-02 -2.015880e+00 -7.177014e-02 -5.249465e-02 +1.026314e-01 +2.437692e-02 +4.504336e-03 +5.319966e-02 +1.402232e-02 -1.071157e-02 -6.138555e-02 +1.135238e-02 -6.970648e-02 +2.261330e-02
+1.341667e+00 +1.407229e-01 +5.498891e+00 +3.868116e-01 +3.792926e-01 +4.032427e-01 +3.668187e-01 +3.907536e-01 +3.877697e-01 -1.826816e-02 +6.119131e-03 +1.031084e-01 -2.049719e+00 -3.505567e-02 -5.085032e-02 +4.454171e-02 +5.696825e-03 +1.655931e-02 +3.763904e-02 -1.064061e-02 +1.148513e-02 -9.016143e-02 +1.357505e-02 -5.760468e-02 +2.477702e-02 +1.445150e-01 +5.349130e+00 +3.892590e-01 +3.850219e-01 +3.933493e-01 +3.516929e-01 +3.963552e-01 +3.834196e-01 -4.425517e-03 +5.016839e-03 +7.206343e-02 -2.033554e+00 -5.931609e-02 -6.370177e-02 +7.551640e-02 +2.544027e-02 +6.961425e-03 +4.339995e-02 +4.127709e-02 +3.068698e-02 -6.460795e-02 -1.646915e-02 -3.840209e-02 +7.562605e-03
+1.350000e+00 +1.400213e-01 +5.506816e+00 +3.851295e-01 +3.772734e-01 +4.007484e-01 +3.643619e-01 +3.900483e-01 +3.859456e-01 -1.639972e-02 +5.034141e-03 +1.472157e-01 -2.072299e+00 -3.885540e-02 -5.420898e-02 +5.218492e-02 +8.724768e-03 +1.156532e-02 +3.774862e-02 -2.193387e-03 +1.176907e-02 -9.010145e-02 +1.023835e-02 -5.273129e-02 +2.039358e-02 +1.435935e-01 +5.352803e+00 +3.881184e-01 +3.836696e-01 +3.911621e-01 +3.503703e-01 +3.942372e-01 +3.808090e-01 +9.295328e-03 +4.962903e-04 +3.821048e-02 -1.962337e+00 -3.903605e-02 -7.074074e-02 +7.285721e-02 +1.134389e-02 +1.426073e-02 +4.799708e-02 +5.962896e-02 +1.667197e-02 -5.256329e-02 +1.326221e-02 -2.738271e-03 -1.869170e-02
+1.358333e+00 +1.392576e-01 +5.511702e+00 +3.835782e-01 +3.754519e-01 +3.982368e-01 +3.619114e-01 +3.892178e-01 +3.839329e-01 -1.317569e-02 +3.423858e-03 +8.141916e-02 -1.985408e+00 -4.071517e-02 -5.468258e-02 +5.820360e-02 +8.641795e-03 +6.346873e-03 +3.546215e-02 +9.468222e-03 +7.477448e-03 -8.471835e-02 +1.058741e-02 -4.708749e-02 +1.617569e-02 +1.426651e-01 +5.356952e+00 +3.862919e-01 +3.831952e-01 +3.888880e-01 +3.490050e-01 +3.920651e-01 +3.786485e-01 +7.315310e-03 -2.914691e-03 +3.644394e-02 -1.970445e+00 -2.452668e-02 -5.569440e-02 +9.410994e-02 +5.753320e-05 -4.098695e-03 +4.508421e-02 +5.992996e-02 -4.951476e-03 -4.754414e-02 +1.874544e-02 -3.860269e-02 -2.299934e-02
+1.366667e+00 +1.384389e-01 +5.510473e+00 +3.820492e-01 +3.737962e-01 +3.956882e-01 +3.595205e-01 +3.881607e-01 +3.818163e-01 -1.058954e-02 +1.570618e-03 -3.071862e-02 -1.934381e+00 -4.197028e-02 -5.271228e-02 +6.114442e-02 +4.595351e-03 +4.198185e-03 +3.230356e-02 +1.921449e-02 +4.481119e-03 -7.960158e-02 +1.192460e-02 -4.400601e-02 +1.030941e-02 +1.417178e-01 +5.366619e+00 +3.841157e-01 +3.811636e-01 +3.866460e-01 +3.471219e-01 +3.903041e-01 +3.766822e-01 -1.132551e-03 -4.336248e-03 -5.632693e-03 -2.048817e+00 -3.058916e-02 -3.572963e-02 +4.555064e-02 -2.378047e-02 +2.272361e-02 +3.942709e-02 +3.643974e-02 +1.880789e-02 -6.317120e-02 +1.352664e-02 -2.624620e-02 -4.463200e-02
+1.375000e+00 +1.375958e-01 +5.508247e+00 +3.805105e-01 +3.721569e-01 +3.931303e-01 +3.572129e-01 +3.869486e-01 +3.796210e-01 -9.377820e-03 -2.616198e-04 -1.018926e-01 -1.927460e+00 -4.359837e-02 -5.038952e-02 +5.934495e-02 -2.236657e-03 +5.533377e-03 +3.115090e-02 +2.190953e-02 +4.729690e-03 -7.443158e-02 +1.250455e-02 -4.113379e-02 +2.383945e-03 +1.408495e-01 +5.366425e+00 +3.822827e-01 +3.790749e-01 +3.846686e-01 +3.449035e-01 +3.879068e-01 +3.747486e-01 -9.874728e-03 -4.924910e-03 -2.025685e-02 -1.913298e+00 -4.464047e-02 -3.849129e-02 +2.743857e-02 -3.957201e-02 +2.385444e-02 +4.955329e-02 -4.655448e-03 +1.948565e-02 -3.680955e-02 +1.252080e-02 -3.361629e-02 -3.982034e-02
+1.383333e+00 +1.367523e-01 +5.507369e+00 +3.789605e-01 +3.704807e-01 +3.906073e-01 +3.549307e-01 +3.855680e-01 +3.773986e-01 -8.980318e-03 -1.595241e-03 -9.823329e-02 -2.004242e+00 -4.476983e-02 -4.709299e-02 +5.781815e-02 -8.915250e-03 +8.862534e-03 +3.192635e-02 +2.036620e-02 +7.930939e-03 -7.128798e-02 +1.275152e-02 -4.011219e-02 -7.887023e-03 +1.399822e-01 +5.381779e+00 +3.801620e-01 +3.769599e-01 +3.825881e-01 +3.429485e-01 +3.861226e-01 +3.733544e-01 -1.041707e-02 -1.086362e-03 -5.309225e-02 -2.127688e+00 -4.692771e-02 -6.504156e-03 +3.065977e-02 -3.432440e-02 +3.536992e-02 +3.557777e-02 +5.441039e-03 +3.505999e-02 -6.018179e-02 +1.550516e-02 -3.835636e-02 -5.697568e-02
+1.391667e+00 +1.359119e-01 +5.514011e+00 +3.773414e-01 +3.687931e-01 +3.881436e-01 +3.526911e-01 +3.841496e-01 +3.752485e-01 -7.996065e-03 -1.601883e-03 -6.162811e-02 -2.093805e+00 -4.337477e-02 -4.324367e-02 +5.471017e-02 -8.315392e-03 +1.381054e-02 +3.235007e-02 +2.237996e-02 +1.340196e-02 -6.897434e-02 +1.412929e-02 -4.048023e-02 -1.999860e-02 +1.390953e-01 +5.385213e+00 +3.778161e-01 +3.746746e-01 +3.806431e-01 +3.417886e-01 +3.840244e-01 +3.725233e-01 -1.570817e-03 +8.107133e-03 -6.977687e-02 -1.969849e+00 -2.554829e-02 -2.466384e-02 +6.522594e-03 +3.626342e-02 +4.358894e-02 +3.247218e-02 +4.623905e-02 +4.321236e-02 -4.004924e-02 +3.019754e-02 -4.862947e-02 -6.677708e-02
+1.400000e+00 +1.350619e-01 +5.522741e+00 +3.755885e-01 +3.669702e-01 +3.857338e-01 +3.505661e-01 +3.826058e-01 +3.732621e-01 -5.959369e-03 -7.877358e-04 -9.874957e-04 -2.086833e+00 -3.725673e-02 -3.993490e-02 +4.900122e-02 -2.830761e-04 +1.712622e-02 +3.174092e-02 +2.805574e-02 +1.813435e-02 -6.218523e-02 +1.593668e-02 -4.215429e-02 -3.197893e-02 +1.382125e-01 +5.395278e+00 +3.754309e-01 +3.726347e-01 +3.784681e-01 +3.410599e-01 +3.816954e-01 +3.728636e-01 +4.107657e-03 +6.641907e-03 +1.126938e-02 -2.064414e+00 +4.935838e-03 -3.131599e-02 +1.169082e-02 +4.552278e-02 +3.618988e-02 +2.539200e-02 +5.859515e-02 +4.523187e-02 -1.883961e-02 +3.382945e-02 -7.203984e-02 -7.824226e-02
+1.408333e+00 +1.342009e-01 +5.526069e+00 +3.736083e-01 +3.650019e-01 +3.833502e-01 +3.485744e-01 +3.808516e-01 +3.714956e-01 -3.808716e-03 +1.795374e-04 +6.916361e-02 -1.910594e+00 -2.771148e-02 -3.184033e-02 +4.052836e-02 +8.285663e-03 +2.034028e-02 +2.868969e-02 +3.202625e-02 +1.913931e-02 -5.480547e-02 +1.512088e-02 -4.218076e-02 -3.922014e-02 +1.373414e-01 +5.384964e+00 +3.729091e-01 +3.702879e-01 +3.771601e-01 +3.394318e-01 +3.798307e-01 +3.717383e-01 +1.865758e-03 +7.822646e-03 +3.442172e-02 -1.769846e+00 +1.928220e-02 +1.361406e-03 -2.904159e-03 +3.041480e-02 +7.088717e-02 +1.507881e-02 +3.565736e-02 +3.148264e-02 -5.443908e-02 +1.626726e-02 -6.056318e-02 -4.461487e-02
+1.416667e+00 +1.333392e-01 +5.515296e+00 +3.713637e-01 +3.628671e-01 +3.809906e-01 +3.466631e-01 +3.789548e-01 +3.698042e-01 -2.587137e-03 +2.095532e-03 +1.426618e-02 -1.746206e+00 -2.110734e-02 -2.267888e-02 +2.897305e-02 +1.325801e-02 +2.585960e-02 +2.647314e-02 +3.590071e-02 +2.013229e-02 -5.083350e-02 +1.747010e-02 -4.156974e-02 -4.089113e-02 +1.366503e-01 +5.390678e+00 +3.703348e-01 +3.680518e-01 +3.759007e-01 +3.382170e-01 +3.787917e-01 +3.703247e-01 -4.690588e-03 +1.690129e-02 -1.276450e-01 -2.000299e+00 +2.282857e-03 -7.975921e-03 -2.313024e-02 +2.692166e-02 +5.532453e-02 +4.806984e-02 +4.224018e-02 +4.317183e-02 -6.504191e-02 +4.642511e-02 -5.062049e-02 -4.385587e-02
+1.425000e+00 +1.324911e-01 +5.503484e+00 +3.690172e-01 +3.606100e-01 +3.787327e-01 +3.449022e-01 +3.771000e-01 +3.681747e-01 -2.326924e-03 +4.789917e-03 -1.331281e-01 -1.869021e+00 -1.811652e-02 -1.900975e-02 +2.202923e-02 +1.309166e-02 +3.321557e-02 +2.589560e-02 +3.861177e-02 +2.756277e-02 -5.211184e-02 +2.585342e-02 -4.440846e-02 -4.068579e-02 +1.360097e-01 +5.399809e+00 +3.677710e-01 +3.655687e-01 +3.738051e-01 +3.370411e-01 +3.779969e-01 +3.683718e-01 -7.258496e-03 +1.775369e-02 -7.461337e-02 -2.052341e+00 +1.942840e-03 -1.879512e-03 +4.209607e-03 +1.439813e-02 +4.062806e-02 +1.994775e-02 +1.431865e-02 +5.936374e-02 -7.168737e-02 +4.633585e-02 -4.306045e-02 -2.216304e-02
+1.433333e+00 +1.316694e-01 +5.505942e+00 +3.666489e-01 +3.583296e-01 +3.766157e-01 +3.433116e-01 +3.754981e-01 +3.666084e-01 -2.343272e-03 +7.368030e-03 -2.144429e-01 -2.105930e+00 -1.623155e-02 -1.752027e-02 +2.177170e-02 +1.236742e-02 +4.078958e-02 +2.495991e-02 +3.816224e-02 +3.566264e-02 -5.943389e-02 +3.405546e-02 -4.592998e-02 -3.874381e-02 +1.353376e-01 +5.405987e+00 +3.653004e-01 +3.633489e-01 +3.719053e-01 +3.353116e-01 +3.787864e-01 +3.659335e-01 -5.670961e-03 +1.675266e-02 -1.176852e-01 -2.012771e+00 -1.601033e-02 -2.363570e-03 +2.511863e-02 +2.217886e-02 +5.010870e-02 +1.415231e-02 +2.079560e-02 +3.620331e-02 -1.055476e-01 +4.823225e-02 -1.922008e-02 -6.266609e-03
+1.441667e+00 +1.308826e-01 +5.520737e+00 +3.642816e-01 +3.561045e-01 +3.746527e-01 +3.417935e-01 +3.742716e-01 +3.649842e-01 -2.398960e-03 +9.802700e-03 -6.113818e-02 -2.189409e+00 -1.583561e-02 -1.599076e-02 +2.462382e-02 +1.759602e-02 +4.357874e-02 +2.918296e-02 +3.332572e-02 +3.751159e-02 -6.649514e-02 +3.812308e-02 -4.031475e-02 -3.808457e-02 +1.347098e-01 +5.410933e+00 +3.637590e-01 +3.617197e-01 +3.705255e-01 +3.332096e-01 +3.785437e-01 +3.634886e-01 -5.678920e-03 +1.821720e-02 +1.484949e-01 -1.995677e+00 -5.528854e-02 -2.487508e-02 +4.347136e-02 +3.689006e-02 +4.324942e-02 +5.248006e-02 +6.399274e-03 +1.849627e-02 -7.675876e-02 +5.971378e-02 -2.948204e-03 -1.667391e-02
+1.450000e+00 +1.301354e-01 +5.533363e+00 +3.619303e-01 +3.540012e-01 +3.728124e-01 +3.401470e-01 +3.732311e-01 +3.632328e-01 -2.727203e-03 +1.156104e-02 +1.707039e-01 -2.086884e+00 -1.694198e-02 -1.465088e-02 +2.459631e-02 +2.473281e-02 +4.138939e-02 +3.678097e-02 +2.606559e-02 +3.419095e-02 -6.618490e-02 +4.060532e-02 -3.185817e-02 -4.011125e-02 +1.339680e-01 +5.418023e+00 +3.623191e-01 +3.594212e-01 +3.694355e-01 +3.310721e-01 +3.777204e-01 +3.616691e-01 -7.517318e-03 +1.176392e-02 -1.898156e-02 -2.032813e+00 -4.984751e-02 -3.871198e-02 +1.590423e-02 +2.042336e-02 +3.997394e-02 +6.378298e-02 +5.192570e-03 +1.264757e-02 -4.452079e-02 +7.195313e-02 -1.931415e-02 -4.656435e-02
+1.458333e+00 +1.294091e-01 +5.535558e+00 +3.596140e-01 +3.519454e-01 +3.710335e-01 +3.383489e-01 +3.721315e-01 +3.614180e-01 -2.646722e-03 +1.098364e-02 +1.865440e-01 -1.904389e+00 -1.919102e-02 -1.495846e-02 +2.079971e-02 +2.618022e-02 +3.962897e-02 +3.741674e-02 +2.292145e-02 +2.864056e-02 -6.001373e-02 +4.159651e-02 -2.595406e-02 -4.088395e-02 +1.331266e-01 +5.418297e+00 +3.608591e-01 +3.571584e-01 +3.675366e-01 +3.289815e-01 +3.756190e-01 +3.599378e-01 -3.958405e-05 -6.764794e-03 +2.595895e-03 -1.938750e+00 -2.796223e-02 -5.527427e-02 +2.658135e-02 +2.255678e-03 +4.464623e-02 +2.276212e-02 +1.453150e-02 +7.916088e-03 -3.941482e-02 +2.357364e-02 -2.039935e-02 -4.871801e-02
+1.466667e+00 +1.286646e-01 +5.527360e+00 +3.573655e-01 +3.498562e-01 +3.692275e-01 +3.364741e-01 +3.708236e-01 +3.595770e-01 -1.879605e-03 +9.197036e-03 +3.659764e-02 -1.828363e+00 -2.259382e-02 -1.822449e-02 +1.711194e-02 +2.394939e-02 +4.229367e-02 +3.331931e-02 +2.282363e-02 +2.561226e-02 -5.103245e-02 +4.313958e-02 -2.430310e-02 -4.235123e-02 +1.322639e-01 +5.424750e+00 +3.592875e-01 +3.548801e-01 +3.661300e-01 +3.270137e-01 +3.734541e-01 +3.591913e-01 +1.860460e-03 -1.115312e-03 +1.839711e-02 -2.026629e+00 -2.914553e-02 -4.999637e-02 +1.249312e-02 +2.023500e-02 +5.845426e-02 +2.968710e-02 +8.014041e-03 +2.356846e-02 -6.374858e-03 +4.154463e-02 -2.906709e-02 -7.442707e-02
+1.475000e+00 +1.279056e-01 +5.519915e+00 +3.552107e-01 +3.477271e-01 +3.674647e-01 +3.346111e-01 +3.693659e-01 +3.578311e-01 -9.069223e-04 +8.224954e-03 -6.203269e-02 -1.904061e+00 -2.373330e-02 -2.138778e-02 +1.702613e-02 +1.955561e-02 +4.405158e-02 +3.197903e-02 +2.193375e-02 +2.782722e-02 -4.266851e-02 +4.728354e-02 -2.482415e-02 -4.666837e-02 +1.314332e-01 +5.425446e+00 +3.570043e-01 +3.528227e-01 +3.639782e-01 +3.254622e-01 +3.716387e-01 +3.579960e-01 +3.169376e-03 +5.192848e-03 +9.156688e-02 -1.945155e+00 -1.135624e-02 -2.239543e-02 +3.406513e-02 -1.125416e-02 +1.598719e-02 +3.387953e-02 +9.776645e-03 +4.316687e-02 -5.547203e-03 +5.468276e-02 -2.128158e-02 -6.494902e-02
+1.483333e+00 +1.271441e-01 +5.518855e+00 +3.530887e-01 +3.455915e-01 +3.657204e-01 +3.327943e-01 +3.678799e-01 +3.561972e-01 +1.024284e-03 +7.598842e-03 -4.662277e-02 -2.000699e+00 -2.011296e-02 -2.358282e-02 +2.231747e-02 +1.407227e-02 +4.280997e-02 +3.403061e-02 +2.207627e-02 +2.828532e-02 -3.843139e-02 +5.110731e-02 -2.306509e-02 -4.933033e-02 +1.307461e-01 +5.427206e+00 +3.548399e-01 +3.514745e-01 +3.622708e-01 +3.237604e-01 +3.703545e-01 +3.559345e-01 +1.428960e-02 +4.084482e-03 -1.089105e-02 -1.962879e+00 +5.074805e-03 -3.088352e-02 +6.016273e-02 -1.321627e-02 +2.806098e-02 +4.688653e-02 +3.721415e-02 +2.690414e-03 -3.051444e-02 +6.362194e-02 -6.378131e-03 -3.687152e-02
+1.491667e+00 +1.263852e-01 +5.522316e+00 +3.509571e-01 +3.435136e-01 +3.640238e-01 +3.309830e-01 +3.664084e-01 +3.545954e-01 +3.467546e-03 +6.526722e-03 -7.743328e-03 -2.024100e+00 -1.476765e-02 -2.340309e-02 +2.802309e-02 +8.870766e-03 +4.207899e-02 +3.642081e-02 +2.390085e-02 +2.514825e-02 -3.456704e-02 +5.096710e-02 -2.172415e-02 -5.051315e-02 +1.300031e-01 +5.427641e+00 +3.524640e-01 +3.499782e-01 +3.606415e-01 +3.220777e-01 +3.680620e-01 +3.546008e-01 +1.161324e-02 -3.057033e-04 -2.441823e-02 -1.944252e+00 +6.003432e-03 -9.044276e-03 +5.114418e-02 -2.398033e-02 +3.741084e-02 +4.242982e-02 +3.554253e-02 +1.139349e-02 -1.590558e-02 +2.817013e-02 -3.794551e-02 -5.056689e-02
+1.500000e+00 +1.256335e-01 +5.523674e+00 +3.487821e-01 +3.415011e-01 +3.623600e-01 +3.291663e-01 +3.647868e-01 +3.530368e-01 +5.383325e-03 +5.600093e-03 -1.708078e-03 -1.947391e+00 -1.092388e-02 -2.003225e-02 +3.152317e-02 +5.301479e-03 +4.161717e-02 +3.679781e-02 +2.476745e-02 +2.211288e-02 -2.695628e-02 +4.691621e-02 -2.315899e-02 -5.002206e-02 +1.292590e-01 +5.426182e+00 +3.501030e-01 +3.484630e-01 +3.591651e-01 +3.202395e-01 +3.656512e-01 +3.533138e-01 +9.921792e-03 +4.961113e-03 -4.398404e-02 -1.916380e+00 -2.620650e-03 -8.778370e-03 +5.516471e-02 -3.359994e-03 +4.539410e-02 +4.042226e-02 +2.165365e-02 +1.855521e-02 +1.095396e-03 +2.234247e-02 -5.324876e-02 -3.561363e-02
+1.508333e+00 +1.248978e-01 +5.519050e+00 +3.465758e-01 +3.395437e-01 +3.607178e-01 +3.273425e-01 +3.629574e-01 +3.514803e-01 +7.223600e-03 +4.852099e-03 -2.292040e-02 -1.872239e+00 -7.399861e-03 -1.811398e-02 +3.234894e-02 +3.119547e-03 +4.368630e-02 +3.542037e-02 +2.434967e-02 +2.141861e-02 -1.783734e-02 +4.245715e-02 -2.445037e-02 -4.872198e-02 +1.285644e-01 +5.427786e+00 +3.479391e-01 +3.463130e-01 +3.580957e-01 +3.186519e-01 +3.632410e-01 +3.518579e-01 +1.330042e-02 +1.458615e-03 -1.733173e-02 -1.960851e+00 +1.166193e-02 -2.396064e-02 +2.580961e-02 -5.609535e-03 +6.599341e-02 +2.798509e-02 +1.519289e-02 +3.672155e-02 +9.929657e-03 +1.756018e-02 -3.518925e-02 -4.674305e-02
+1.516667e+00 +1.241815e-01 +5.511095e+00 +3.443687e-01 +3.375905e-01 +3.591614e-01 +3.255163e-01 +3.609757e-01 +3.499320e-01 +8.793651e-03 +3.427397e-03 -5.429234e-02 -1.824211e+00 -3.888218e-03 -1.783856e-02 +3.062398e-02 -1.089103e-03 +4.874735e-02 +3.515884e-02 +2.290801e-02 +1.862770e-02 -1.096294e-02 +3.884583e-02 -2.461427e-02 -4.815610e-02 +1.278326e-01 +5.420558e+00 +3.457360e-01 +3.443062e-01 +3.580304e-01 +3.166496e-01 +3.609316e-01 +3.503089e-01 +9.953865e-03 -4.508907e-03 -5.931517e-02 -1.829129e+00 +5.708709e-03 -2.131608e-02 +1.926024e-02 -2.753063e-02 +7.878189e-02 +5.108987e-02 +7.109652e-03 -1.017696e-02 -7.956314e-03 +2.503350e-02 -3.212616e-02 -4.454661e-02
+1.525000e+00 +1.234783e-01 +5.501074e+00 +3.421886e-01 +3.356349e-01 +3.577630e-01 +3.236287e-01 +3.589138e-01 +3.484027e-01 +9.400639e-03 +1.496597e-03 -9.697803e-04 -1.820429e+00 -7.644990e-04 -2.162478e-02 +3.027231e-02 -3.972000e-03 +5.084892e-02 +3.815531e-02 +2.015429e-02 +1.299617e-02 -6.542756e-03 +3.525234e-02 -2.623978e-02 -4.855952e-02 +1.270659e-01 +5.418738e+00 +3.445103e-01 +3.422318e-01 +3.567277e-01 +3.146867e-01 +3.586358e-01 +3.491334e-01 +4.613853e-03 -6.490844e-03 +1.125659e-01 -1.905681e+00 -9.634109e-04 -6.245762e-02 +2.819660e-02 -3.912756e-03 +3.800632e-02 +5.262451e-02 +1.061007e-02 -1.028061e-02 +6.535437e-03 +2.461394e-02 -5.061048e-02 -4.171798e-02
+1.533333e+00 +1.227830e-01 +5.493926e+00 +3.401164e-01 +3.337191e-01 +3.564607e-01 +3.216833e-01 +3.567974e-01 +3.469611e-01 +9.837463e-03 -1.991444e-04 +1.599261e-01 -1.895820e+00 +2.900319e-03 -3.041051e-02 +3.234562e-02 -1.721129e-03 +5.096011e-02 +4.120112e-02 +1.617811e-02 +9.373104e-03 -3.707592e-03 +3.298789e-02 -2.742271e-02 -5.107010e-02 +1.263516e-01 +5.418227e+00 +3.437466e-01 +3.403815e-01 +3.553666e-01 +3.127010e-01 +3.568130e-01 +3.475838e-01 +1.038778e-02 -3.773044e-03 +1.455378e-01 -1.922065e+00 -1.429254e-04 -7.412591e-02 +3.057247e-02 +2.429469e-02 +5.412933e-02 +3.168355e-02 +7.407780e-03 -5.116562e-03 +7.279397e-03 +4.753333e-02 -2.560828e-02 -4.729020e-02
+1.541667e+00 +1.221028e-01 +5.492754e+00 +3.382222e-01 +3.318578e-01 +3.552197e-01 +3.197058e-01 +3.546615e-01 +3.456000e-01 +1.013247e-02 -2.003644e-03 +2.614424e-01 -1.954760e+00 +5.186801e-03 -3.855006e-02 +3.370525e-02 +5.668090e-04 +5.171568e-02 +3.973630e-02 +1.327755e-02 +7.958997e-03 -2.690371e-03 +2.911949e-02 -2.754344e-02 -5.167694e-02 +1.256525e-01 +5.415360e+00 +3.426818e-01 +3.383734e-01 +3.535874e-01 +3.107933e-01 +3.544327e-01 +3.458279e-01 +5.863695e-03 -9.895259e-03 +1.248359e-01 -1.888528e+00 -1.404844e-03 -6.617966e-02 +2.930710e-02 +6.143172e-03 +4.707274e-02 +1.068288e-02 +1.095092e-02 +1.227814e-02 -1.295158e-02 -2.839559e-03 -3.296455e-02 -3.152971e-02
+1.550000e+00 +1.214340e-01 +5.493555e+00 +3.365108e-01 +3.300077e-01 +3.539441e-01 +3.177270e-01 +3.524753e-01 +3.442137e-01 +9.582298e-03 -4.107705e-03 +1.640096e-01 -1.960354e+00 +4.165454e-03 -4.592981e-02 +3.091227e-02 -2.889767e-04 +5.384877e-02 +3.431391e-02 +1.254555e-02 +5.186283e-03 -3.069186e-03 +2.617704e-02 -2.850275e-02 -4.753602e-02 +1.249457e-01 +5.416301e+00 +3.423587e-01 +3.361737e-01 +3.524298e-01 +3.088773e-01 +3.524456e-01 +3.438902e-01 +1.912682e-03 -1.045472e-02 +1.822960e-02 -1.947377e+00 -1.995753e-04 -8.347852e-02 +7.832296e-03 +9.483964e-03 +6.442625e-02 +1.943948e-02 -1.531789e-04 -1.353311e-02 -3.096772e-02 +2.383019e-02 -2.656733e-02 -2.551659e-02
+1.558333e+00 +1.207674e-01 +5.492515e+00 +3.349987e-01 +3.280884e-01 +3.526525e-01 +3.157541e-01 +3.503149e-01 +3.427182e-01 +7.998949e-03 -5.261303e-03 -2.050629e-02 -1.919401e+00 +1.211590e-03 -5.186529e-02 +2.378572e-02 -2.420817e-03 +5.423575e-02 +3.084649e-02 +1.262989e-02 +1.205299e-03 -4.677762e-03 +2.850621e-02 -2.857588e-02 -4.210621e-02 +1.241831e-01 +5.413598e+00 +3.414270e-01 +3.339849e-01 +3.510077e-01 +3.069284e-01 +3.511129e-01 +3.419937e-01 -5.397288e-03 -1.524505e-03 +7.077326e-02 -1.893076e+00 -4.891320e-03 -6.901783e-02 -1.050043e-02 -1.426324e-03 +3.218011e-02 +4.969994e-02 +4.187155e-03 -9.964740e-04 -3.988521e-02 +4.734696e-02 -2.020246e-02 -3.191954e-02
+1.566667e+00 +1.200894e-01 +5.489431e+00 +3.336265e-01 +3.260904e-01 +3.513070e-01 +3.138032e-01 +3.482353e-01 +3.411321e-01 +6.327021e-03 -5.593981e-03 -1.583098e-01 -1.930878e+00 -2.766303e-04 -5.472241e-02 +1.759745e-02 -5.102421e-03 +5.291940e-02 +2.918474e-02 +1.448480e-02 +1.218895e-05 -9.763154e-03 +3.164727e-02 -2.880488e-02 -3.884321e-02 +1.234106e-01 +5.421992e+00 +3.398181e-01 +3.317957e-01 +3.493378e-01 +3.052537e-01 +3.500829e-01 +3.402588e-01 +7.873864e-04 -2.915603e-03 -9.277650e-02 -2.049754e+00 +9.834141e-03 -4.742896e-02 +1.735679e-03 -5.664242e-03 +4.259413e-02 +2.691292e-02 +2.813909e-02 +6.098712e-03 -5.833472e-02 +3.831566e-02 -2.390300e-02 -3.678096e-02
+1.575000e+00 +1.194064e-01 +5.490379e+00 +3.323181e-01 +3.240759e-01 +3.499367e-01 +3.118876e-01 +3.462396e-01 +3.395303e-01 +5.478821e-03 -5.349651e-03 -1.251812e-01 -1.997554e+00 +2.689775e-03 -5.467894e-02 +1.646962e-02 -5.046219e-03 +5.235333e-02 +2.859562e-02 +1.499792e-02 +1.163370e-03 -1.643332e-02 +3.066686e-02 -3.055403e-02 -3.688357e-02 +1.226608e-01 +5.423657e+00 +3.379519e-01 +3.297876e-01 +3.478256e-01 +3.034947e-01 +3.482227e-01 +3.386296e-01 +4.618475e-03 +2.711097e-03 +7.469842e-02 -1.958885e+00 +2.149869e-02 -3.019323e-02 +2.326416e-02 +6.397831e-03 +4.947607e-02 +2.425915e-02 +1.795032e-02 +1.362960e-02 -3.790683e-02 +1.929007e-02 -4.489950e-02 -1.446797e-02
+1.583333e+00 +1.187199e-01 +5.493394e+00 +3.310029e-01 +3.220797e-01 +3.485384e-01 +3.099780e-01 +3.442576e-01 +3.379427e-01 +4.817533e-03 -4.908727e-03 +7.600327e-02 -1.995304e+00 +7.180006e-03 -5.359586e-02 +1.726871e-02 -1.038080e-03 +4.933278e-02 +2.822177e-02 +1.165560e-02 +3.553309e-03 -2.005937e-02 +2.605628e-02 -3.077831e-02 -3.685082e-02 +1.219033e-01 +5.423713e+00 +3.363935e-01 +3.277719e-01 +3.459164e-01 +3.018606e-01 +3.461234e-01 +3.370631e-01 +2.462898e-03 -1.907458e-03 +5.886368e-02 -1.936719e+00 +3.582860e-03 -4.863298e-02 +1.853366e-02 +1.189980e-02 +3.891260e-02 +5.025616e-03 +7.911951e-03 +2.795396e-02 -1.952376e-02 +2.212999e-02 -3.314459e-02 -3.576604e-02
+1.591667e+00 +1.180284e-01 +5.494051e+00 +3.296798e-01 +3.200996e-01 +3.470176e-01 +3.080673e-01 +3.422654e-01 +3.363701e-01 +3.654087e-03 -3.535740e-03 +2.122546e-01 -1.929341e+00 +1.096521e-02 -5.128236e-02 +1.592480e-02 +3.671090e-03 +4.354377e-02 +2.648011e-02 +8.147577e-03 +7.383260e-03 -2.112592e-02 +2.457608e-02 -3.138497e-02 -3.524570e-02 +1.212714e-01 +5.423459e+00 +3.346549e-01 +3.257718e-01 +3.437876e-01 +3.005177e-01 +3.446134e-01 +3.357127e-01 -2.619184e-03 +1.233076e-02 +4.953801e-02 -1.932488e+00 +2.622947e-02 -3.158463e-02 +9.609551e-03 +1.936930e-02 +1.897750e-02 +1.780835e-02 +3.603096e-03 +4.108355e-02 -2.422426e-02 +4.810326e-02 -5.419341e-02 -1.140312e-02
+1.600000e+00 +1.173246e-01 +5.490906e+00 +3.282849e-01 +3.181214e-01 +3.453600e-01 +3.061780e-01 +3.403262e-01 +3.347976e-01 +2.081505e-03 -1.704816e-03 +7.273335e-02 -1.901039e+00 +1.070892e-02 -4.718806e-02 +1.271869e-02 +4.189850e-03 +4.126632e-02 +2.270303e-02 +6.732332e-03 +1.006175e-02 -2.038325e-02 +2.990931e-02 -3.640421e-02 -3.093177e-02 +1.205493e-01 +5.427732e+00 +3.326036e-01 +3.236900e-01 +3.421300e-01 +2.987410e-01 +3.433445e-01 +3.349528e-01 -4.214007e-03 +4.442580e-03 -1.523248e-01 -1.992191e+00 +7.735282e-03 -2.180538e-02 +1.007182e-02 +4.723657e-03 +4.485972e-02 +1.613402e-02 -1.155725e-02 +1.309042e-02 -1.830909e-02 +5.796243e-02 -6.044436e-02 -3.754901e-02
+1.608333e+00 +1.166180e-01 +5.488491e+00 +3.267732e-01 +3.161351e-01 +3.436845e-01 +3.043134e-01 +3.385207e-01 +3.333016e-01 +7.631931e-04 -8.363620e-04 -2.193229e-01 -1.950056e+00 +5.470318e-03 -4.289124e-02 +1.033896e-02 +1.000533e-03 +4.462070e-02 +1.718620e-02 +6.976557e-03 +1.092199e-02 -2.048325e-02 +3.736913e-02 -4.174716e-02 -2.839740e-02 +1.198061e-01 +5.431014e+00 +3.304835e-01 +3.216862e-01 +3.408485e-01 +2.969131e-01 +3.420218e-01 +3.338249e-01 -1.489446e-03 +5.838400e-04 -1.053392e-01 -1.982707e+00 -6.855264e-03 -1.337268e-02 +1.766116e-02 +1.983274e-03 +5.871677e-02 +9.378970e-03 -4.692676e-03 +8.415255e-03 -3.615580e-02 +4.623500e-02 -3.838992e-02 -4.768044e-02
+1.616667e+00 +1.159155e-01 +5.491107e+00 +3.251542e-01 +3.141550e-01 +3.420605e-01 +3.024723e-01 +3.368539e-01 +3.319111e-01 -8.054322e-04 -2.575773e-04 -2.266734e-01 -2.006409e+00 +4.065476e-03 -3.861139e-02 +8.830682e-03 -9.997448e-05 +4.519698e-02 +1.700808e-02 +4.411383e-03 +1.258274e-02 -2.331745e-02 +3.844704e-02 -4.534513e-02 -3.005888e-02 +1.191356e-01 +5.433777e+00 +3.283971e-01 +3.196346e-01 +3.392326e-01 +2.952362e-01 +3.401587e-01 +3.334102e-01 -9.027810e-03 +1.516427e-03 +1.374336e-01 -1.974509e+00 +5.983789e-03 -1.524123e-02 -5.218776e-03 -7.914117e-03 +3.626119e-02 +3.133884e-02 -7.341826e-03 +2.118648e-02 -2.864102e-02 +2.551267e-02 -6.430189e-02 -4.507349e-02
+1.625000e+00 +1.152216e-01 +5.494620e+00 +3.234586e-01 +3.121881e-01 +3.404228e-01 +3.006479e-01 +3.352076e-01 +3.306688e-01 -2.477190e-03 -4.756086e-05 +1.989393e-02 -1.995021e+00 +8.394960e-03 -3.372798e-02 +8.958992e-03 -1.452714e-04 +4.065745e-02 +2.058980e-02 -1.298495e-03 +1.227217e-02 -2.753846e-02 +3.456447e-02 -4.757093e-02 -3.275653e-02 +1.184355e-01 +5.433523e+00 +3.263998e-01 +3.179584e-01 +3.373395e-01 +2.934273e-01 +3.387078e-01 +3.324979e-01 -5.617065e-03 -2.762428e-03 -3.193778e-02 -1.936476e+00 +1.890918e-02 -1.188942e-02 +2.040026e-02 -2.911234e-02 +2.976323e-02 +1.925997e-02 -6.767058e-03 -1.714934e-03 -4.186415e-02 +3.311751e-02 -6.143649e-02 -2.546236e-02
+1.633333e+00 +1.145390e-01 +5.494211e+00 +3.216976e-01 +3.102472e-01 +3.387055e-01 +2.988343e-01 +3.335493e-01 +3.294895e-01 -3.413978e-03 -3.647987e-04 +1.592666e-01 -1.900285e+00 +1.204283e-02 -2.819641e-02 +1.052942e-02 -2.092230e-03 +3.586886e-02 +1.898731e-02 -5.807516e-03 +1.154980e-02 -2.969468e-02 +2.895233e-02 -4.828020e-02 -3.091796e-02 +1.177299e-01 +5.429917e+00 +3.244199e-01 +3.164463e-01 +3.354403e-01 +2.919110e-01 +3.367194e-01 +3.312282e-01 -2.399666e-03 -4.283885e-03 -4.312140e-02 -1.886647e+00 +1.710652e-02 -1.398954e-02 +3.108357e-02 -2.788350e-02 +3.298183e-02 -8.649702e-03 -1.240771e-02 +2.703594e-02 -2.996383e-02 -2.253917e-03 -5.544385e-02 -8.604522e-03
+1.641667e+00 +1.138662e-01 +5.488353e+00 +3.198871e-01 +3.083388e-01 +3.368996e-01 +2.970548e-01 +3.318304e-01 +3.282737e-01 -3.731949e-03 -5.128312e-04 +7.554038e-02 -1.865059e+00 +1.188422e-02 -2.518657e-02 +1.184697e-02 -5.928151e-03 +3.479959e-02 +1.393988e-02 -7.286760e-03 +1.357702e-02 -2.975318e-02 +2.548475e-02 -4.921354e-02 -2.508268e-02 +1.170113e-01 +5.435050e+00 +3.225788e-01 +3.147838e-01 +3.336996e-01 +2.903822e-01 +3.348390e-01 +3.295440e-01 -3.320077e-04 -2.370820e-04 -5.813545e-02 -2.011607e+00 +1.357343e-02 -2.649565e-02 +2.892013e-02 -1.892899e-02 +4.031029e-02 +3.996745e-03 -1.125231e-02 +2.593769e-02 -3.212834e-02 +1.312744e-02 -4.084585e-02 -1.661606e-03
+1.650000e+00 +1.131994e-01 +5.484336e+00 +3.180623e-01 +3.064767e-01 +3.351116e-01 +2.953187e-01 +3.301129e-01 +3.270041e-01 -3.277242e-03 -5.536004e-05 -6.492622e-02 -1.941227e+00 +1.047005e-02 -2.404236e-02 +1.335429e-02 -1.092933e-02 +3.855476e-02 +1.240487e-02 -8.193128e-03 +1.649292e-02 -2.917817e-02 +2.589175e-02 -4.909184e-02 -1.962063e-02 +1.163316e-01 +5.436786e+00 +3.206066e-01 +3.131678e-01 +3.329351e-01 +2.889462e-01 +3.328312e-01 +3.275627e-01 +5.016040e-03 +3.750176e-03 +4.035856e-02 -1.965619e+00 +1.338393e-02 -1.430089e-02 +2.329461e-02 -2.729313e-02 +6.385907e-02 +2.950159e-02 -2.100848e-02 +2.427942e-02 -1.512776e-02 +2.153025e-02 -2.327624e-02 -7.200113e-03
+1.658333e+00 +1.125345e-01 +5.485153e+00 +3.162313e-01 +3.046760e-01 +3.334309e-01 +2.936339e-01 +3.283941e-01 +3.256956e-01 -2.352472e-03 +2.368661e-04 -1.241337e-01 -1.975141e+00 +1.372120e-02 -2.094340e-02 +1.335380e-02 -1.602319e-02 +4.110543e-02 +1.255617e-02 -8.525634e-03 +1.878427e-02 -2.674923e-02 +2.549634e-02 -4.990513e-02 -1.745627e-02 +1.156437e-01 +5.432940e+00 +3.194826e-01 +3.116857e-01 +3.312603e-01 +2.874056e-01 +3.307496e-01 +3.268486e-01 +4.400262e-03 -1.442826e-03 -5.649069e-02 -1.883883e+00 +5.588307e-02 -3.063694e-03 +7.157728e-03 -4.016136e-02 +3.972575e-02 +1.386605e-02 +1.068777e-03 +2.592295e-02 -8.054575e-03 +1.735750e-02 -6.440198e-02 -2.599720e-02
+1.666667e+00 +1.118721e-01 +5.485178e+00 +3.144045e-01 +3.029304e-01 +3.317897e-01 +2.919763e-01 +3.266331e-01 +3.244538e-01 -1.671742e-03 +2.191426e-04 -1.287184e-01 -1.929658e+00 +1.794094e-02 -1.511200e-02 +1.342250e-02 -1.876945e-02 +4.209107e-02 +1.175690e-02 -7.821432e-03 +1.836870e-02 -2.531659e-02 +2.274580e-02 -5.239523e-02 -1.671019e-02 +1.149460e-01 +5.432101e+00 +3.176106e-01 +3.100726e-01 +3.302367e-01 +2.856723e-01 +3.289083e-01 +3.261554e-01 +1.413507e-03 +5.584084e-05 -1.000817e-01 -1.925286e+00 +2.133631e-02 +1.249632e-02 +2.722765e-02 -2.113330e-02 +6.142219e-02 +1.289935e-02 -9.919825e-04 +7.296518e-03 -3.246985e-02 +7.817112e-03 -6.719862e-02 -1.855534e-02
+1.675000e+00 +1.112140e-01 +5.481279e+00 +3.125664e-01 +3.012157e-01 +3.302032e-01 +2.903191e-01 +3.248352e-01 +3.232675e-01 -8.451953e-04 +5.710080e-04 -3.557192e-02 -1.866635e+00 +1.939062e-02 -1.017617e-02 +1.586350e-02 -1.582750e-02 +4.375059e-02 +1.146798e-02 -7.996362e-03 +1.744797e-02 -2.464538e-02 +1.850470e-02 -5.235791e-02 -1.689570e-02 +1.142918e-01 +5.428921e+00 +3.156148e-01 +3.085122e-01 +3.291720e-01 +2.841051e-01 +3.268541e-01 +3.249147e-01 +5.776888e-03 +3.554539e-03 +4.745291e-02 -1.892388e+00 +8.895892e-03 -7.910771e-03 +3.359908e-02 +1.312001e-02 +6.095579e-02 +5.995334e-03 +2.296311e-03 +2.216674e-02 -1.458508e-02 +1.051245e-02 -4.984702e-02 -2.213990e-02
+1.683333e+00 +1.105607e-01 +5.474668e+00 +3.107413e-01 +2.995054e-01 +3.286661e-01 +2.886830e-01 +3.229965e-01 +3.220767e-01 +2.745198e-04 +4.286447e-04 +1.080324e-01 -1.864986e+00 +2.117803e-02 -7.458225e-03 +1.883669e-02 -1.234814e-02 +4.503836e-02 +1.014184e-02 -7.367960e-03 +1.918210e-02 -2.485777e-02 +1.347333e-02 -5.069649e-02 -2.050569e-02 +1.136544e-01 +5.430404e+00 +3.137039e-01 +3.068037e-01 +3.279241e-01 +2.827897e-01 +3.249869e-01 +3.240303e-01 +5.654242e-03 -5.143731e-03 +3.727685e-02 -1.959829e+00 +1.881148e-02 +9.276089e-04 +2.494380e-02 -1.231229e-02 +5.382281e-02 -1.349323e-02 +1.381360e-02 +3.163340e-02 -2.941043e-02 -4.500049e-03 -4.417420e-02 -4.660145e-02
+1.691667e+00 +1.099134e-01 +5.471795e+00 +3.089437e-01 +2.978367e-01 +3.271530e-01 +2.870887e-01 +3.211638e-01 +3.209236e-01 +1.211680e-03 -3.803886e-05 +1.943952e-01 -1.956453e+00 +2.172545e-02 -6.089165e-03 +2.307338e-02 -1.083812e-02 +4.440299e-02 +8.061353e-03 -3.558781e-03 +2.246430e-02 -2.754948e-02 +1.020211e-02 -4.995084e-02 -2.588004e-02 +1.129904e-01 +5.434225e+00 +3.117178e-01 +3.054827e-01 +3.259189e-01 +2.817861e-01 +3.233312e-01 +3.231520e-01 +4.413942e-03 -7.592366e-04 +1.183771e-01 -1.990601e+00 +6.374065e-03 -2.825453e-03 +4.395597e-02 +3.989632e-03 +2.052854e-02 -5.869426e-03 +3.264590e-02 +3.158992e-02 -3.818287e-02 +8.451913e-03 -4.269062e-02 -4.775741e-02
+1.700000e+00 +1.092736e-01 +5.474050e+00 +3.071454e-01 +2.962381e-01 +3.255787e-01 +2.855552e-01 +3.193722e-01 +3.198259e-01 +2.013023e-03 +1.684684e-04 +9.924145e-02 -1.970305e+00 +1.896408e-02 -4.780678e-03 +2.653855e-02 -9.496644e-03 +3.982325e-02 +3.926519e-03 +4.682364e-03 +2.659091e-02 -2.800380e-02 +8.866860e-03 -4.952836e-02 -2.669993e-02 +1.123480e-01 +5.426547e+00 +3.097599e-01 +3.041854e-01 +3.238264e-01 +2.818777e-01 +3.215101e-01 +3.218161e-01 +5.078816e-03 +3.493820e-03 -7.960710e-02 -1.823733e+00 +6.813744e-03 -5.564829e-03 +4.392033e-02 +6.745933e-03 -1.862467e-03 -9.444307e-03 +4.754444e-02 +5.452564e-02 -2.977227e-02 -5.294775e-03 -4.268134e-02 -2.662608e-02
+1.708333e+00 +1.086431e-01 +5.473459e+00 +3.053244e-01 +2.946983e-01 +3.238879e-01 +2.841362e-01 +3.175713e-01 +3.187038e-01 +3.221536e-03 +2.665739e-04 -3.591320e-02 -1.937542e+00 +1.686704e-02 -3.604870e-03 +2.955877e-02 -9.904210e-03 +3.506000e-02 +3.023153e-04 +1.302870e-02 +2.972382e-02 -2.598595e-02 +7.412075e-03 -4.854043e-02 -2.547792e-02 +1.117795e-01 +5.433497e+00 +3.079570e-01 +3.032693e-01 +3.218061e-01 +2.810584e-01 +3.195607e-01 +3.205567e-01 +1.069578e-02 -1.538928e-03 +1.326676e-01 -2.032273e+00 +2.074999e-02 -9.080946e-03 +5.425404e-02 -1.361853e-02 +1.503140e-02 +6.252440e-03 +3.716176e-02 +3.449558e-02 -2.056015e-02 -1.069443e-03 -3.942843e-02 -3.431126e-02
+1.716667e+00 +1.080252e-01 +5.471481e+00 +3.035032e-01 +2.932457e-01 +3.221355e-01 +2.828191e-01 +3.157459e-01 +3.175401e-01 +4.174384e-03 -5.991220e-05 -8.582696e-02 -1.892917e+00 +1.420430e-02 -3.768155e-03 +3.232075e-02 -1.101792e-02 +3.173332e-02 +4.284866e-04 +1.756647e-02 +3.040996e-02 -2.331065e-02 +4.063009e-03 -4.620027e-02 -2.422606e-02 +1.111321e-01 +5.426149e+00 +3.061999e-01 +3.020106e-01 +3.199711e-01 +2.798710e-01 +3.176751e-01 +3.189143e-01 +3.893778e-03 -1.979721e-03 -7.584115e-02 -1.828724e+00 -1.339095e-02 -2.052831e-02 +4.198487e-02 -1.588735e-02 +1.961209e-02 +2.073015e-02 +2.269340e-02 +3.089399e-02 -1.480699e-02 -1.869900e-02 -3.425037e-02 -1.536353e-02
+1.725000e+00 +1.074156e-01 +5.465153e+00 +3.016695e-01 +2.918617e-01 +3.203304e-01 +2.815401e-01 +3.138953e-01 +3.162843e-01 +4.048262e-03 -4.844807e-04 -2.642646e-03 -1.834350e+00 +1.146897e-02 -4.228674e-03 +3.459772e-02 -1.272590e-02 +2.674459e-02 +4.539178e-03 +1.752179e-02 +2.956034e-02 -2.226065e-02 -9.652239e-04 -4.301817e-02 -2.314488e-02 +1.104837e-01 +5.425350e+00 +3.043358e-01 +3.012629e-01 +3.182943e-01 +2.783429e-01 +3.158807e-01 +3.173770e-01 -1.544398e-03 -2.926947e-03 +1.609500e-01 -1.919308e+00 -5.807022e-03 -1.310340e-02 +4.378925e-02 -4.063992e-02 +3.902408e-03 +3.547766e-02 +6.776043e-03 +1.997024e-02 -2.703863e-02 -8.608341e-03 -3.828761e-02 -1.518443e-02
+1.733333e+00 +1.068077e-01 +5.457773e+00 +2.998397e-01 +2.905638e-01 +3.184740e-01 +2.802455e-01 +3.120703e-01 +3.149682e-01 +3.049765e-03 -3.052747e-04 +7.444057e-02 -1.854769e+00 +8.594991e-03 -5.178634e-03 +3.600289e-02 -1.538952e-02 +2.163165e-02 +1.099522e-02 +1.633660e-02 +2.973400e-02 -2.340616e-02 -3.888867e-03 -4.189332e-02 -2.133077e-02 +1.098860e-01 +5.423946e+00 +3.025821e-01 +2.998639e-01 +3.168942e-01 +2.770984e-01 +3.141238e-01 +3.159542e-01 -6.159490e-03 +4.914907e-03 -1.274938e-01 -1.912609e+00 -1.743130e-02 -1.384220e-02 +2.700315e-02 -2.785302e-02 +1.793096e-03 +4.606574e-02 +1.178017e-02 +3.286014e-02 -2.903351e-02 -4.848071e-03 -4.486486e-02 +1.476227e-03
+1.741667e+00 +1.061982e-01 +5.453111e+00 +2.980088e-01 +2.892976e-01 +3.166342e-01 +2.789698e-01 +3.102848e-01 +3.136397e-01 +1.463282e-03 +5.958768e-04 +4.975272e-02 -1.897199e+00 +4.575492e-03 -5.014205e-03 +3.368410e-02 -1.802806e-02 +2.003203e-02 +1.841619e-02 +1.541256e-02 +2.981396e-02 -2.492672e-02 -4.223206e-03 -4.338776e-02 -1.848201e-02 +1.093431e-01 +5.419863e+00 +3.007155e-01 +2.982706e-01 +3.163866e-01 +2.755415e-01 +3.124897e-01 +3.148991e-01 -8.823068e-03 +6.340201e-03 +8.037260e-02 -1.874809e+00 -8.330280e-03 +4.225023e-03 +4.006357e-03 -2.893963e-02 +2.819427e-02 +6.487518e-02 -8.864790e-04 +1.684683e-02 -3.469912e-02 +1.118444e-03 -5.516726e-02 -1.101636e-02
+1.750000e+00 +1.055905e-01 +5.450723e+00 +2.961819e-01 +2.880159e-01 +3.148864e-01 +2.776809e-01 +3.085384e-01 +3.123449e-01 +9.176981e-05 +1.170562e-03 +3.598447e-02 -1.924841e+00 +1.100736e-03 -4.479621e-03 +3.165277e-02 -2.141537e-02 +1.801807e-02 +2.557814e-02 +1.437271e-02 +2.920771e-02 -2.565859e-02 -4.224138e-03 -4.434292e-02 -1.704664e-02 +1.087197e-01 +5.419067e+00 +2.989283e-01 +2.973147e-01 +3.152485e-01 +2.741668e-01 +3.106556e-01 +3.134627e-01 -4.338285e-03 +1.397997e-03 +3.293255e-02 -1.923533e+00 -1.380443e-02 -9.351226e-03 +3.088489e-02 -4.263117e-02 -1.785168e-03 +5.392059e-02 +1.025668e-02 +2.562157e-02 -2.220966e-02 -2.871348e-03 -4.055982e-02 -1.521882e-02
+1.758333e+00 +1.049881e-01 +5.449739e+00 +2.943685e-01 +2.867991e-01 +3.132103e-01 +2.763983e-01 +3.068110e-01 +3.110588e-01 -7.725294e-05 +1.146023e-03 +7.292065e-02 -1.932599e+00 -5.775932e-04 -3.859800e-03 +3.371859e-02 -2.443906e-02 +1.342822e-02 +3.070384e-02 +1.570960e-02 +2.861748e-02 -2.519356e-02 -5.684017e-03 -4.378234e-02 -1.741422e-02 +1.081085e-01 +5.417977e+00 +2.970706e-01 +2.969697e-01 +3.138263e-01 +2.731109e-01 +3.088326e-01 +3.122419e-01 +5.226131e-03 -8.594238e-04 +1.389239e-01 -1.914177e+00 +1.040754e-03 +2.299676e-03 +5.624430e-02 -3.816107e-02 -2.354574e-03 +4.394047e-02 +3.464175e-02 +2.067573e-02 -1.906175e-02 -1.069182e-02 -4.300102e-02 -2.596724e-02
+1.766667e+00 +1.043904e-01 +5.448750e+00 +2.925696e-01 +2.856890e-01 +3.115803e-01 +2.751291e-01 +3.051054e-01 +3.097880e-01 +1.873271e-04 +6.036731e-04 +7.479197e-02 -1.927885e+00 -3.170828e-04 -3.142748e-03 +3.551090e-02 -2.594039e-02 +1.177652e-02 +3.123255e-02 +1.784151e-02 +2.689697e-02 -2.566359e-02 -7.763981e-03 -4.444490e-02 -1.721912e-02 +1.074993e-01 +5.418593e+00 +2.952864e-01 +2.957507e-01 +3.120649e-01 +2.717060e-01 +3.074050e-01 +3.112550e-01 +1.080467e-03 -4.773103e-03 -4.468553e-02 -1.943187e+00 +1.117840e-02 -7.288368e-03 +3.587999e-02 -2.498969e-02 +2.583137e-02 +1.069572e-02 +2.027817e-02 +1.399406e-02 -3.760680e-02 -1.636010e-02 -5.535008e-02 -1.298453e-02
+1.775000e+00 +1.037974e-01 +5.449538e+00 +2.907882e-01 +2.846482e-01 +3.099507e-01 +2.738723e-01 +3.034395e-01 +3.085400e-01 +7.295848e-04 -6.136909e-07 -1.698608e-02 -2.009792e+00 -5.829624e-04 -4.502389e-03 +3.638487e-02 -2.956249e-02 +1.414978e-02 +3.021752e-02 +1.942120e-02 +2.720245e-02 -2.662684e-02 -8.190609e-03 -4.408135e-02 -1.545777e-02 +1.069329e-01 +5.431273e+00 +2.935121e-01 +2.953177e-01 +3.106180e-01 +2.706144e-01 +3.057004e-01 +3.093891e-01 +7.841825e-03 -1.971302e-03 -1.287540e-02 -2.111721e+00 +6.432707e-03 -1.070443e-02 +4.203600e-02 -5.012335e-02 +2.635606e-02 +3.229701e-02 +1.820304e-02 +3.343488e-02 -2.463952e-02 -1.195521e-02 -1.583268e-02 -1.041005e-02
+1.783333e+00 +1.032105e-01 +5.457612e+00 +2.890296e-01 +2.837541e-01 +3.083591e-01 +2.726795e-01 +3.017902e-01 +3.072346e-01 +1.321455e-03 -2.245050e-04 -4.627451e-02 -2.089031e+00 -1.908559e-03 -6.443034e-03 +3.854075e-02 -3.418560e-02 +1.347734e-02 +3.144299e-02 +1.901493e-02 +3.033045e-02 -2.506053e-02 -8.798347e-03 -4.078047e-02 -1.429947e-02 +1.063169e-01 +5.433291e+00 +2.918181e-01 +2.951576e-01 +3.090266e-01 +2.698979e-01 +3.038387e-01 +3.075882e-01 +2.132816e-03 -1.056830e-04 +6.846223e-02 -1.967529e+00 -1.158671e-02 -1.461409e-02 +4.977916e-02 -5.119075e-02 -7.868412e-03 +3.403817e-02 +4.873578e-03 +4.943747e-02 -3.215912e-03 -1.367512e-02 -2.007187e-02 -1.022204e-02
+1.791667e+00 +1.026295e-01 +5.465418e+00 +2.872929e-01 +2.830120e-01 +3.067780e-01 +2.715285e-01 +3.001248e-01 +3.058436e-01 +1.376957e-03 -6.579584e-04 +6.799200e-03 -2.006289e+00 -3.154951e-03 -6.006778e-03 +4.081193e-02 -3.697858e-02 +8.453440e-03 +3.174280e-02 +1.682199e-02 +3.088807e-02 -2.190120e-02 -1.150301e-02 -3.716106e-02 -1.336296e-02 +1.057221e-01 +5.431491e+00 +2.900611e-01 +2.955014e-01 +3.072703e-01 +2.685903e-01 +3.021007e-01 +3.060762e-01 +9.566616e-04 -4.566619e-03 +9.173624e-03 -1.913865e+00 -9.119095e-03 -4.974136e-03 +5.987736e-02 -5.525196e-02 -4.937400e-03 +2.477455e-02 +6.713071e-03 +2.730097e-02 -1.528013e-02 -1.718924e-02 -3.530706e-02 -1.104769e-02
+1.800000e+00 +1.020541e-01 +5.463310e+00 +2.855667e-01 +2.823904e-01 +3.051743e-01 +2.703464e-01 +2.984569e-01 +3.043755e-01 +1.546388e-03 -7.849752e-04 +5.574440e-02 -1.830524e+00 -2.796230e-03 -3.108306e-03 +4.262104e-02 -3.852008e-02 +2.985548e-03 +3.060531e-02 +1.512258e-02 +2.988518e-02 -1.889690e-02 -1.450834e-02 -3.382607e-02 -1.046992e-02 +1.051315e-01 +5.427074e+00 +2.882971e-01 +2.956277e-01 +3.055396e-01 +2.677029e-01 +3.003464e-01 +3.045264e-01 +3.521009e-03 +2.852615e-03 +2.129147e-02 -1.874113e+00 +5.259861e-03 +3.041354e-03 +6.039134e-02 -4.836736e-02 -6.640651e-03 +2.486608e-02 +9.554012e-03 +4.279244e-02 -1.492850e-02 -1.416796e-02 -3.360100e-02 +8.207982e-03
+1.808333e+00 +1.014836e-01 +5.452100e+00 +2.838509e-01 +2.818263e-01 +3.035464e-01 +2.691729e-01 +2.967885e-01 +3.028342e-01 +1.332208e-03 -2.291857e-04 +3.079117e-02 -1.757942e+00 -2.611183e-03 -4.605926e-03 +4.260470e-02 -3.816899e-02 -1.529744e-03 +2.828072e-02 +1.377866e-02 +3.221811e-02 -1.691839e-02 -1.448351e-02 -3.165824e-02 -5.265798e-03 +1.045529e-01 +5.427616e+00 +2.871365e-01 +2.942843e-01 +3.037790e-01 +2.672555e-01 +2.985650e-01 +3.029701e-01 -3.328019e-03 +4.081502e-03 -4.486061e-02 -1.945393e+00 -6.528794e-04 -4.227108e-02 +3.339844e-02 -1.918990e-02 -1.903437e-02 +1.222864e-02 +8.857843e-04 +5.581210e-02 -1.682696e-02 -1.300460e-03 -2.695084e-02 +1.992772e-02
+1.816667e+00 +1.009166e-01 +5.441597e+00 +2.821690e-01 +2.812332e-01 +3.018905e-01 +2.680696e-01 +2.951094e-01 +3.012627e-01 +6.275179e-04 -7.515301e-05 -1.002304e-02 -1.822838e+00 -1.103104e-03 -1.105120e-02 +4.138267e-02 -3.884432e-02 -5.368473e-03 +2.566386e-02 +1.129452e-02 +3.529697e-02 -1.708340e-02 -1.106219e-02 -3.067153e-02 -8.219491e-04 +1.039659e-01 +5.422560e+00 +2.862222e-01 +2.934845e-01 +3.021350e-01 +2.662337e-01 +2.969042e-01 +3.013038e-01 -3.086885e-03 -1.862379e-03 +5.629809e-02 -1.862337e+00 +2.416461e-02 -4.355713e-02 +2.807988e-02 -4.803657e-02 -2.675564e-02 +1.032622e-02 -8.779701e-03 +3.782155e-02 -2.086903e-02 +1.296446e-02 -2.275261e-02 +1.443420e-02
+1.825000e+00 +1.003536e-01 +5.437143e+00 +2.805540e-01 +2.806769e-01 +3.002360e-01 +2.670074e-01 +2.934297e-01 +2.996907e-01 +6.060694e-05 -3.842221e-04 -9.341663e-03 -1.933114e+00 +2.400990e-03 -1.842276e-02 +4.079316e-02 -4.168046e-02 -8.895883e-03 +2.526081e-02 +8.444679e-03 +3.669495e-02 -1.826856e-02 -7.871303e-03 -3.029020e-02 +3.317803e-03 +1.033800e-01 +5.422209e+00 +2.856299e-01 +2.929117e-01 +3.007094e-01 +2.650426e-01 +2.951775e-01 +2.999736e-01 -2.068500e-03 -2.038495e-03 -6.353775e-04 -1.931280e+00 +2.250740e-02 -5.382646e-02 +3.148530e-02 -5.258047e-02 -2.647360e-02 +2.740757e-02 -2.220403e-03 +3.169313e-02 -1.868611e-02 +8.021131e-04 -2.686725e-02 +3.161015e-02
+1.833333e+00 +9.979590e-02 +5.438872e+00 +2.790541e-01 +2.802002e-01 +2.986131e-01 +2.659561e-01 +2.917654e-01 +2.981287e-01 +1.186061e-04 -1.223121e-03 -3.676901e-03 -1.977249e+00 +6.310366e-03 -2.552268e-02 +4.076712e-02 -4.434465e-02 -1.205915e-02 +2.386242e-02 +6.647326e-03 +3.605199e-02 -1.882944e-02 -6.125940e-03 -2.816015e-02 +7.560021e-03 +1.028761e-01 +5.417320e+00 +2.853982e-01 +2.927438e-01 +2.989663e-01 +2.636950e-01 +2.934996e-01 +2.982736e-01 +4.101268e-03 -8.592872e-03 -5.311493e-03 -1.863754e+00 +3.161727e-02 -5.874081e-02 +4.246340e-02 -5.622585e-02 -2.013162e-02 +3.134956e-03 +1.971362e-03 +2.329153e-02 -2.080016e-02 +3.749625e-03 -9.206422e-03 +2.100420e-02
+1.841667e+00 +9.924606e-02 +5.441484e+00 +2.777013e-01 +2.798103e-01 +2.969801e-01 +2.648648e-01 +2.901145e-01 +2.965414e-01 +9.100962e-04 -2.440202e-03 -1.628893e-02 -1.997864e+00 +1.026614e-02 -3.183233e-02 +4.142975e-02 -4.651884e-02 -1.221800e-02 +2.065133e-02 +5.267845e-03 +3.362055e-02 -1.925151e-02 -4.199682e-03 -2.449798e-02 +1.103097e-02 +1.023990e-01 +5.426850e+00 +2.851395e-01 +2.925106e-01 +2.971382e-01 +2.622378e-01 +2.918861e-01 +2.966323e-01 +7.191282e-03 -7.899351e-03 -3.727852e-02 -2.068428e+00 +3.046307e-02 -5.858578e-02 +4.649285e-02 -5.095427e-02 +6.856023e-03 +7.198944e-03 -2.081268e-03 +1.439586e-02 -2.345979e-02 +6.438679e-03 -7.246998e-03 +2.453977e-02
+1.850000e+00 +9.870726e-02 +5.446215e+00 +2.765061e-01 +2.795144e-01 +2.953105e-01 +2.636931e-01 +2.884864e-01 +2.949398e-01 +1.639386e-03 -3.312514e-03 -4.476599e-02 -2.009180e+00 +1.399223e-02 -3.568095e-02 +4.234508e-02 -4.836002e-02 -9.436707e-03 +1.763443e-02 +2.382331e-03 +2.816863e-02 -2.116814e-02 +6.194637e-04 -2.093992e-02 +1.457529e-02 +1.018605e-01 +5.426924e+00 +2.843583e-01 +2.924811e-01 +2.953759e-01 +2.609541e-01 +2.912700e-01 +2.950294e-01 +3.828722e-03 -5.418610e-03 -3.529320e-02 -1.938707e+00 +3.569030e-02 -3.909711e-02 +4.932097e-02 -5.416878e-02 +1.475675e-02 +5.443618e-03 -2.132573e-02 -1.381341e-02 -4.301930e-02 +4.133397e-02 -6.149197e-03 +2.614220e-02
+1.858333e+00 +9.818100e-02 +5.449107e+00 +2.754160e-01 +2.792946e-01 +2.936033e-01 +2.623832e-01 +2.869073e-01 +2.933295e-01 +2.341658e-03 -4.470053e-03 -4.442846e-02 -1.961205e+00 +1.742205e-02 -3.725091e-02 +4.284650e-02 -4.953316e-02 -5.651833e-03 +1.472456e-02 -1.009646e-03 +1.992176e-02 -2.292037e-02 +5.429885e-03 -1.736783e-02 +1.572815e-02 +1.014784e-01 +5.429026e+00 +2.835410e-01 +2.923566e-01 +2.938355e-01 +2.596527e-01 +2.899706e-01 +2.932449e-01 +7.023220e-03 -1.242469e-02 -4.502023e-03 -1.968350e+00 +2.880347e-02 -4.286489e-02 +4.743571e-02 -5.316394e-02 +2.904075e-02 +5.429495e-03 -1.141628e-02 -2.082317e-02 -3.076405e-02 +2.290523e-02 -1.067094e-02 +1.855400e-03
+1.866667e+00 +9.767613e-02 +5.448740e+00 +2.744143e-01 +2.791194e-01 +2.918738e-01 +2.609729e-01 +2.853629e-01 +2.916951e-01 +2.795288e-03 -6.232153e-03 -2.247075e-02 -1.925742e+00 +1.950913e-02 -3.908376e-02 +4.198955e-02 -5.134279e-02 -2.123577e-03 +1.279805e-02 -3.693099e-03 +1.351122e-02 -2.270427e-02 +6.324050e-03 -1.547471e-02 +1.378272e-02 +1.011235e-01 +5.431415e+00 +2.826820e-01 +2.923449e-01 +2.921507e-01 +2.582368e-01 +2.883048e-01 +2.916107e-01 +1.670863e-03 -1.501162e-02 -3.419683e-02 -1.972932e+00 +2.027016e-02 -4.586604e-02 +3.012898e-02 -6.712902e-02 +1.658361e-02 +1.050475e-02 -1.454696e-02 -3.273494e-03 -1.805771e-02 +1.549217e-03 -2.212905e-02 -5.617012e-03
+1.875000e+00 +9.719644e-02 +5.446803e+00 +2.734902e-01 +2.789811e-01 +2.901510e-01 +2.595284e-01 +2.838323e-01 +2.900387e-01 +2.342989e-03 -7.727023e-03 +4.008054e-02 -1.907720e+00 +1.889921e-02 -4.111595e-02 +4.034375e-02 -5.328277e-02 -8.824178e-04 +1.413619e-02 -6.523179e-03 +8.166689e-03 -2.367310e-02 +6.212613e-03 -1.345257e-02 +1.084138e-02 +1.006941e-01 +5.430056e+00 +2.817458e-01 +2.921359e-01 +2.908082e-01 +2.569306e-01 +2.871283e-01 +2.898378e-01 -4.006657e-03 -1.140377e-02 +8.520377e-02 -1.917809e+00 -6.750806e-03 -4.703083e-02 +3.062686e-02 -6.225301e-02 +4.229350e-03 +3.677451e-02 -1.313222e-02 -1.755731e-02 -3.895583e-02 +1.492612e-02 -5.896604e-03 -4.354397e-03
+1.883333e+00 +9.673543e-02 +5.444262e+00 +2.726105e-01 +2.788383e-01 +2.884725e-01 +2.580725e-01 +2.823454e-01 +2.883492e-01 +2.466188e-03 -8.403919e-03 +8.791024e-02 -1.910863e+00 +1.753687e-02 -4.264501e-02 +3.826541e-02 -5.358777e-02 +1.360225e-03 +1.777471e-02 -6.394833e-03 +4.085654e-03 -2.475993e-02 +7.527498e-03 -9.859557e-03 +6.958196e-03 +1.002423e-01 +5.430821e+00 +2.806774e-01 +2.912046e-01 +2.898034e-01 +2.555440e-01 +2.856326e-01 +2.881962e-01 +8.503374e-03 -6.769414e-03 -3.150647e-03 -1.950225e+00 +1.124650e-02 -4.137781e-02 +2.151795e-02 -4.638136e-02 +2.567114e-02 +4.103641e-02 +1.527698e-02 -3.771597e-04 -2.044511e-02 +1.827295e-02 +6.393295e-03 -1.888384e-02
+1.891667e+00 +9.629025e-02 +5.442529e+00 +2.717733e-01 +2.786161e-01 +2.868442e-01 +2.566104e-01 +2.808817e-01 +2.866339e-01 +3.209574e-03 -8.973483e-03 -6.144359e-03 -1.919606e+00 +1.544080e-02 -4.480335e-02 +3.459033e-02 -5.310294e-02 +5.295191e-03 +1.864619e-02 -2.476582e-03 +2.049905e-03 -2.403421e-02 +9.601515e-03 -6.828264e-03 +3.336990e-03 +9.983439e-02 +5.428624e+00 +2.801450e-01 +2.899305e-01 +2.883135e-01 +2.542048e-01 +2.841492e-01 +2.866087e-01 +5.166956e-03 -1.150991e-02 -1.078879e-01 -1.904074e+00 +2.676748e-03 -5.793151e-02 +1.530744e-02 -3.620370e-02 +1.879125e-02 +2.232038e-02 +1.804412e-02 +4.097161e-05 -2.522985e-02 +1.033281e-02 +4.419064e-03 -2.216464e-02
+1.900000e+00 +9.586138e-02 +5.441129e+00 +2.710078e-01 +2.782418e-01 +2.852462e-01 +2.551505e-01 +2.794374e-01 +2.849155e-01 +3.602530e-03 -9.068254e-03 -1.264841e-01 -1.926036e+00 +1.184394e-02 -4.841410e-02 +3.042533e-02 -4.938723e-02 +8.166886e-03 +1.995265e-02 +2.091940e-03 -7.664835e-04 -2.263279e-02 +1.447219e-02 -4.942731e-03 -6.354380e-04 +9.930610e-02 +5.429353e+00 +2.799984e-01 +2.882118e-01 +2.874548e-01 +2.530303e-01 +2.833790e-01 +2.852259e-01 +4.700853e-03 -2.891630e-03 -1.451878e-02 -1.949119e+00 -5.380188e-03 -6.660688e-02 +1.296185e-02 -1.052582e-03 +1.443372e-02 +4.981826e-02 +2.270078e-02 -1.450656e-02 -1.501127e-02 +5.072130e-02 +7.704840e-05 -3.272301e-02
+1.908333e+00 +9.543597e-02 +5.441158e+00 +2.703705e-01 +2.776315e-01 +2.837157e-01 +2.537100e-01 +2.780419e-01 +2.832108e-01 +4.337760e-03 -8.890969e-03 -5.601995e-02 -1.958639e+00 +1.139510e-02 -5.303040e-02 +2.978967e-02 -4.375389e-02 +7.902847e-03 +2.416198e-02 +4.611754e-03 -4.119550e-03 -2.057868e-02 +2.049031e-02 -2.491166e-03 -6.754112e-03 +9.892510e-02 +5.432410e+00 +2.803499e-01 +2.871977e-01 +2.862104e-01 +2.518327e-01 +2.826379e-01 +2.838610e-01 +1.013401e-02 -8.622565e-03 +1.173634e-01 -1.979415e+00 +1.446535e-02 -7.550293e-02 +3.942246e-02 -2.584363e-02 -6.547004e-03 +3.829579e-02 +1.913934e-02 -1.639716e-02 -3.497967e-04 +5.343469e-02 +5.635912e-03 -3.238807e-02
+1.916667e+00 +9.502619e-02 +5.444211e+00 +2.699257e-01 +2.769061e-01 +2.822551e-01 +2.522934e-01 +2.766998e-01 +2.815527e-01 +5.379389e-03 -9.350540e-03 +1.496116e-01 -2.016672e+00 +1.293761e-02 -5.730271e-02 +3.175075e-02 -3.935031e-02 +6.964833e-03 +2.697864e-02 +4.703128e-03 -5.955835e-03 -1.942469e-02 +2.406151e-02 +2.075211e-03 -1.499724e-02 +9.861573e-02 +5.438522e+00 +2.802449e-01 +2.860899e-01 +2.846235e-01 +2.504758e-01 +2.816407e-01 +2.831343e-01 +9.932861e-03 -1.215717e-02 +1.041788e-01 -2.024374e+00 +1.418499e-03 -6.777518e-02 +3.317603e-02 -2.839983e-02 +1.163043e-02 +1.785784e-02 +1.247833e-02 -5.821888e-03 -1.037175e-02 +4.437825e-02 +2.384259e-02 -4.844704e-02
+1.925000e+00 +9.464313e-02 +5.451265e+00 +2.696103e-01 +2.761223e-01 +2.808264e-01 +2.508943e-01 +2.754010e-01 +2.799991e-01 +6.341928e-03 -1.010476e-02 +2.830643e-01 -2.032681e+00 +1.300281e-02 -5.840637e-02 +3.402908e-02 -3.572779e-02 +8.076222e-03 +2.575529e-02 +4.550810e-03 -7.349200e-03 -1.854788e-02 +2.532946e-02 +5.781432e-03 -2.231588e-02 +9.835561e-02 +5.440294e+00 +2.793245e-01 +2.855099e-01 +2.830303e-01 +2.491287e-01 +2.802251e-01 +2.820673e-01 +1.037377e-02 -1.362776e-02 +1.352019e-01 -1.963136e+00 +3.972443e-03 -4.693426e-02 +5.270215e-02 -2.564522e-02 +1.972206e-02 +8.485419e-04 +8.978798e-03 -1.012578e-02 -1.193405e-02 +2.608124e-02 +3.330819e-03 -4.334216e-02
+1.933333e+00 +9.428361e-02 +5.454970e+00 +2.692596e-01 +2.752908e-01 +2.793710e-01 +2.495174e-01 +2.740980e-01 +2.785332e-01 +6.927516e-03 -9.952305e-03 +2.178911e-01 -1.903469e+00 +1.069198e-02 -5.620382e-02 +3.394513e-02 -3.085007e-02 +1.006432e-02 +2.181589e-02 +5.003081e-03 -8.801442e-03 -1.390536e-02 +2.592848e-02 +5.916628e-03 -2.365345e-02 +9.785777e-02 +5.431774e+00 +2.783858e-01 +2.842547e-01 +2.816515e-01 +2.477338e-01 +2.787687e-01 +2.805865e-01 +6.594678e-03 -2.138284e-03 +6.201513e-02 -1.813557e+00 -2.327443e-03 -4.613253e-02 +3.699039e-02 +6.762393e-03 +2.751038e-02 +1.467570e-02 -2.720389e-03 +4.624564e-03 +8.401220e-03 +2.432831e-02 -1.774020e-02 -1.817839e-02
+1.941667e+00 +9.392107e-02 +5.446966e+00 +2.688152e-01 +2.743179e-01 +2.778797e-01 +2.481662e-01 +2.727662e-01 +2.770473e-01 +7.176271e-03 -9.423759e-03 -7.467469e-02 -1.763895e+00 +7.349688e-03 -5.592365e-02 +3.136979e-02 -2.695193e-02 +1.165006e-02 +1.715392e-02 +8.074107e-03 -9.856290e-03 -6.197697e-03 +2.732301e-02 +1.099720e-03 -1.950185e-02 +9.743793e-02 +5.430895e+00 +2.787343e-01 +2.830194e-01 +2.800537e-01 +2.464428e-01 +2.772549e-01 +2.795712e-01 +7.044920e-03 -8.537271e-03 -1.505697e-01 -1.920994e+00 +1.786979e-02 -7.419792e-02 +3.766475e-02 -3.655383e-03 +5.813216e-03 +1.607481e-02 +1.516646e-02 -5.804515e-03 +1.673863e-02 +1.322199e-02 -4.375967e-02 -6.278812e-03
+1.950000e+00 +9.356258e-02 +5.435651e+00 +2.684417e-01 +2.732604e-01 +2.763646e-01 +2.468606e-01 +2.714295e-01 +2.755158e-01 +7.289703e-03 -9.619729e-03 -2.762964e-01 -1.774857e+00 +7.869637e-03 -5.930904e-02 +2.970138e-02 -2.504973e-02 +1.224210e-02 +1.535864e-02 +1.180739e-02 -1.082714e-02 -5.278607e-04 +2.672367e-02 -7.495385e-03 -1.619543e-02 +9.707504e-02 +5.427585e+00 +2.795811e-01 +2.815517e-01 +2.786162e-01 +2.452766e-01 +2.756822e-01 +2.790785e-01 +5.937977e-03 -1.185739e-02 +4.903096e-02 -1.889972e+00 +3.548688e-02 -7.764854e-02 +2.380594e-02 -1.202847e-02 +4.535077e-03 +2.629811e-02 +1.878345e-02 -1.411535e-02 +1.560127e-02 +2.630682e-04 -5.816238e-02 -7.270252e-03
+1.958333e+00 +9.321223e-02 +5.428648e+00 +2.682613e-01 +2.721473e-01 +2.748648e-01 +2.455963e-01 +2.700704e-01 +2.740219e-01 +7.046480e-03 -9.807728e-03 -2.332760e-01 -1.855365e+00 +1.288544e-02 -6.359741e-02 +2.848055e-02 -2.229862e-02 +1.062103e-02 +1.683513e-02 +1.373416e-02 -1.134780e-02 +8.871280e-04 +2.498281e-02 -1.536747e-02 -1.538623e-02 +9.663566e-02 +5.421339e+00 +2.808214e-01 +2.799769e-01 +2.771485e-01 +2.442433e-01 +2.741986e-01 +2.783455e-01 +3.349977e-03 -9.163957e-03 -1.520512e-01 -1.838807e+00 +4.484212e-02 -8.044278e-02 +1.383625e-02 -1.284094e-02 -1.255586e-02 +2.063437e-02 +2.637651e-02 -1.286851e-02 -1.460665e-03 +2.128952e-02 -5.215644e-02 -5.679282e-04
+1.966667e+00 +9.286057e-02 +5.427069e+00 +2.683531e-01 +2.709584e-01 +2.733737e-01 +2.443539e-01 +2.687044e-01 +2.726192e-01 +6.491316e-03 -9.847633e-03 -2.190679e-02 -1.972482e+00 +1.987534e-02 -6.889961e-02 +2.713672e-02 -1.613484e-02 +7.118573e-03 +1.730120e-02 +1.404300e-02 -9.652588e-03 -3.415617e-04 +2.416117e-02 -2.110500e-02 -1.839416e-02 +9.621517e-02 +5.426146e+00 +2.827394e-01 +2.784035e-01 +2.755739e-01 +2.431177e-01 +2.729001e-01 +2.778212e-01 +2.328735e-03 -1.022282e-02 +6.871043e-02 -2.003603e+00 +4.377523e-02 -9.288005e-02 +3.670449e-03 +1.740727e-02 -1.272079e-02 -8.577397e-03 +2.362240e-02 +6.622806e-03 +1.727164e-03 +3.060327e-02 -4.847373e-02 -3.077706e-02
+1.975000e+00 +9.250939e-02 +5.433576e+00 +2.687901e-01 +2.696794e-01 +2.718716e-01 +2.431008e-01 +2.673372e-01 +2.713608e-01 +6.339304e-03 -1.014713e-02 +1.445385e-01 -2.069039e+00 +2.517679e-02 -7.316511e-02 +2.600023e-02 -1.088892e-02 +4.765356e-03 +1.552626e-02 +1.411850e-02 -6.474619e-03 +3.775173e-04 +2.319751e-02 -2.492128e-02 -2.303742e-02 +9.592135e-02 +5.428755e+00 +2.836051e-01 +2.768881e-01 +2.739386e-01 +2.419888e-01 +2.715271e-01 +2.769899e-01 +8.304057e-03 -1.277595e-02 -1.022739e-01 -1.972674e+00 +3.640794e-02 -7.894075e-02 +1.841456e-02 -1.004513e-02 -1.750851e-03 -4.090435e-03 +2.157671e-02 +1.003126e-02 +1.911085e-02 +1.805876e-02 -3.603489e-02 -3.306884e-02
+1.983333e+00 +9.216739e-02 +5.443208e+00 +2.693975e-01 +2.683695e-01 +2.703500e-01 +2.418473e-01 +2.659682e-01 +2.702128e-01 +6.217288e-03 -1.018868e-02 +1.204451e-01 -2.060995e+00 +2.643985e-02 -7.368611e-02 +2.496695e-02 -9.307084e-03 +3.504013e-03 +1.214838e-02 +1.407147e-02 -3.847499e-03 +3.286841e-03 +2.232142e-02 -2.765115e-02 -2.362466e-02 +9.546592e-02 +5.432883e+00 +2.834869e-01 +2.755379e-01 +2.723146e-01 +2.407332e-01 +2.700395e-01 +2.759588e-01 +3.210266e-03 -7.623146e-03 +4.421195e-02 -1.997378e+00 +2.389508e-02 -6.424218e-02 +2.853632e-02 -7.524759e-03 -2.045798e-03 -2.349583e-03 +2.531843e-03 +1.468769e-02 +9.210027e-03 +1.568620e-02 -3.937277e-02 -1.546395e-02
+1.991667e+00 +9.182519e-02 +5.449769e+00 +2.699775e-01 +2.670526e-01 +2.688024e-01 +2.405939e-01 +2.645988e-01 +2.691026e-01 +6.081073e-03 -1.045723e-02 +3.067471e-02 -2.016094e+00 +2.597602e-02 -7.336037e-02 +2.468900e-02 -9.453905e-03 +1.700985e-03 +6.042915e-03 +1.429995e-02 -2.527743e-04 +5.371369e-03 +2.023685e-02 -2.845390e-02 -2.233208e-02 +9.524545e-02 +5.441009e+00 +2.839923e-01 +2.745443e-01 +2.710546e-01 +2.398572e-01 +2.684564e-01 +2.745949e-01 +7.679783e-03 -1.541953e-02 +4.044942e-02 -2.054739e+00 +2.747990e-02 -7.600972e-02 +3.764295e-02 -2.078655e-02 -1.037862e-02 -2.975474e-02 +1.484202e-02 +3.033307e-02 +2.682989e-03 -4.173643e-03 -1.706162e-02 -2.266100e-02
+2.000000e+00 +9.149682e-02 +5.453666e+00 +2.705601e-01 +2.657540e-01 +2.672374e-01 +2.393504e-01 +2.632040e-01 +2.679915e-01 +5.431096e-03 -1.110255e-02 +3.522938e-03 -1.992831e+00 +2.523528e-02 -7.437274e-02 +2.467675e-02 -9.836559e-03 -8.305481e-04 +8.557588e-05 +1.274278e-02 +3.382283e-03 +6.250470e-03 +1.667627e-02 -2.923485e-02 -2.115782e-02 +9.491619e-02 +5.446831e+00 +2.845893e-01 +2.732264e-01 +2.696296e-01 +2.387392e-01 +2.668844e-01 +2.735890e-01 -2.948401e-03 -1.334465e-02 +1.136897e-01 -2.022917e+00 +1.436780e-02 -8.138016e-02 +2.628009e-02 -1.428060e-02 -1.267295e-02 -1.825320e-02 -1.153225e-02 +1.957976e-02 +3.494503e-03 -1.807785e-03 -4.115473e-02 -9.455622e-03
+2.008333e+00 +9.121148e-02 +5.455770e+00 +2.712446e-01 +2.645381e-01 +2.656872e-01 +2.381308e-01 +2.618138e-01 +2.668209e-01 +1.287584e-02 -1.104575e-02 -2.158336e-02 -1.957647e+00 +3.659715e-02 -7.453023e-02 +3.507198e-02 -1.055338e-02 +7.593224e-03 -3.435334e-03 +1.923264e-02 +5.964162e-03 +1.771507e-02 +1.460312e-02 -1.975269e-02 -1.765178e-02 +1.059936e-01 +5.449736e+00 +2.950384e-01 +2.819664e-01 +2.734754e-01 +2.423115e-01 +2.720115e-01 +2.757383e-01 +1.096460e-01 -7.646974e-03 -1.047979e-01 -1.984253e+00 +1.792813e-01 -6.666006e-02 +1.707039e-01 -2.616700e-02 +1.233801e-01 -8.883503e-03 +1.084661e-01 +2.075490e-02 +1.363338e-01 +1.035483e-02 +1.033256e-01 +8.428796e-03
+2.016667e+00 +9.143842e-02 +5.454212e+00 +2.724951e-01 +2.639219e-01 +2.643107e-01 +2.372238e-01 +2.607689e-01 +2.653960e-01 +3.475259e-02 -1.027039e-02 -9.158533e-02 -1.886216e+00 +6.693924e-02 -7.259567e-02 +6.399309e-02 -1.240281e-02 +3.354520e-02 -5.364101e-03 +4.245962e-02 +7.952496e-03 +4.689312e-02 +1.549433e-02 +1.030679e-02 -1.330997e-02 +1.407085e-01 +5.447620e+00 +3.197720e-01 +3.094750e-01 +2.889119e-01 +2.567077e-01 +2.904508e-01 +2.925420e-01 +2.125794e-01 -4.060103e-03 -5.866004e-02 -1.914248e+00 +2.855321e-01 -5.587021e-02 +2.978715e-01 -2.912642e-02 +2.230274e-01 +2.111886e-03 +2.011566e-01 +1.667480e-02 +2.401009e-01 +2.869753e-02 +2.331427e-01 +2.490103e-04
+2.025000e+00 +9.377773e-02 +5.448264e+00 +2.754169e-01 +2.651006e-01 +2.638368e-01 +2.373876e-01 +2.610663e-01 +2.643433e-01 +6.781562e-02 -9.228263e-03 -9.822640e-02 -1.835031e+00 +1.116648e-01 -6.848259e-02 +1.067424e-01 -1.485630e-02 +7.351720e-02 -5.463586e-03 +7.605865e-02 +1.003286e-02 +8.848802e-02 +1.792123e-02 +5.551069e-02 -1.193268e-02 +2.072414e-01 +5.447057e+00 +3.631547e-01 +3.538586e-01 +3.238299e-01 +2.818945e-01 +3.254173e-01 +3.265431e-01 +3.489198e-01 -2.889021e-03 -4.484744e-02 -1.936708e+00 +4.001044e-01 -2.840369e-02 +3.968331e-01 -4.366936e-02 +3.413541e-01 +4.867669e-03 +2.720942e-01 +2.064858e-02 +3.408791e-01 +3.380055e-02 +3.385486e-01 -1.735054e-02
+2.033333e+00 +1.012477e-01 +5.442508e+00 +2.821101e-01 +2.700494e-01 +2.658993e-01 +2.398502e-01 +2.644046e-01 +2.653766e-01 +1.116253e-01 -7.930327e-03 -1.871540e-02 -1.906220e+00 +1.705298e-01 -6.345038e-02 +1.601982e-01 -1.882721e-02 +1.245453e-01 -4.218709e-03 +1.153635e-01 +1.312869e-02 +1.374628e-01 +2.210726e-02 +1.089236e-01 -1.262410e-02 +3.067768e-01 +5.453738e+00 +4.283575e-01 +4.134238e-01 +3.707745e-01 +3.136066e-01 +3.707724e-01 +3.724193e-01 +5.192067e-01 +3.637375e-03 +2.446655e-03 -2.040261e+00 +5.267882e-01 -1.551949e-02 +4.924395e-01 -6.289634e-02 +4.202479e-01 +1.033368e-03 +3.207016e-01 +1.789574e-02 +4.097504e-01 +5.859503e-02 +4.169996e-01 -7.072521e-03
+2.041667e+00 +1.180117e-01 +5.443245e+00 +2.957345e-01 +2.813812e-01 +2.727498e-01 +2.461452e-01 +2.728411e-01 +2.707598e-01 +1.709887e-01 -6.613336e-03 +7.347789e-02 -1.976729e+00 +2.417319e-01 -5.695439e-02 +2.227040e-01 -2.358213e-02 +1.814595e-01 -4.104800e-03 +1.611117e-01 +1.676064e-02 +1.932913e-01 +2.557413e-02 +1.668649e-01 -1.315638e-02 +4.457111e-01 +5.447408e+00 +5.062416e-01 +4.863673e-01 +4.217386e-01 +3.571134e-01 +4.255047e-01 +4.219840e-01 +7.432833e-01 -7.452436e-03 -1.158207e-02 -1.853203e+00 +6.265522e-01 +5.534411e-03 +5.913956e-01 -6.681626e-02 +4.685625e-01 -1.877373e-02 +3.963854e-01 +3.349611e-02 +4.857917e-01 +2.257464e-02 +4.632505e-01 -1.145042e-02
+2.050000e+00 +1.498238e-01 +5.444473e+00 +3.196737e-01 +3.017448e-01 +2.866700e-01 +2.583613e-01 +2.888638e-01 +2.829556e-01 +2.586554e-01 -6.319509e-03 +7.126174e-02 -1.932151e+00 +3.235385e-01 -4.952286e-02 +2.921286e-01 -3.050826e-02 +2.440171e-01 -5.614411e-03 +2.155366e-01 +1.936041e-02 +2.583732e-01 +2.721098e-02 +2.310748e-01 -1.369557e-02 +6.120929e-01 +5.444805e+00 +5.854892e-01 +5.549188e-01 +4.771240e-01 +4.045480e-01 +4.823077e-01 +4.787575e-01 +9.664115e-01 -4.313597e-02 -5.850169e-02 -1.906197e+00 +6.859502e-01 -2.161846e-02 +6.160329e-01 -1.042003e-01 +5.219158e-01 +6.458549e-03 +4.429914e-01 +2.506438e-02 +5.306802e-01 +1.959699e-02 +5.274323e-01 -3.626686e-02
+2.058333e+00 +2.055744e-01 +5.442923e+00 +3.571964e-01 +3.333600e-01 +3.099624e-01 +2.788003e-01 +3.150483e-01 +3.044802e-01 +3.964807e-01 -5.956686e-03 +2.499183e-02 -1.933487e+00 +4.195337e-01 -4.435736e-02 +3.715679e-01 -3.825805e-02 +3.140374e-01 -6.244361e-03 +2.786605e-01 +2.299066e-02 +3.324219e-01 +2.991353e-02 +3.009680e-01 -1.475602e-02 +7.810755e-01 +5.453082e+00 +6.639861e-01 +6.198555e-01 +5.244792e-01 +4.534940e-01 +5.365368e-01 +5.255222e-01 +1.124706e+00 +2.187554e-02 +4.382219e-02 -2.061052e+00 +7.340631e-01 -3.153317e-02 +6.482306e-01 -5.251579e-02 +5.144816e-01 +1.593237e-02 +4.770604e-01 +5.521270e-02 +5.525641e-01 +2.765708e-02 +5.118328e-01 -2.644052e-02
+2.066667e+00 +2.996172e-01 +5.444729e+00 +4.114617e-01 +3.786778e-01 +3.446352e-01 +3.096043e-01 +3.533963e-01 +3.369838e-01 +6.179153e-01 -3.593566e-03 -2.086568e-02 -2.004858e+00 +5.308804e-01 -3.810380e-02 +4.656982e-01 -4.456190e-02 +3.941521e-01 -7.227161e-03 +3.509292e-01 +3.078046e-02 +4.157244e-01 +3.217976e-02 +3.775210e-01 -1.683200e-02 +9.428309e-01 +5.456979e+00 +7.198526e-01 +6.800346e-01 +5.737791e-01 +4.979582e-01 +5.822524e-01 +5.713669e-01 +1.232550e+00 +2.033935e-02 -6.286880e-02 -2.002381e+00 +6.641796e-01 +3.047645e-02 +6.623560e-01 -4.657846e-02 +5.517011e-01 -1.210924e-02 +4.776942e-01 +8.934555e-02 +5.385023e-01 -1.503948e-02 +5.310809e-01 -5.023924e-02
+2.075000e+00 +4.539882e-01 +5.449969e+00 +4.840302e-01 +4.397770e-01 +3.924810e-01 +3.524403e-01 +4.054015e-01 +3.819836e-01 +9.679437e-01 -3.988453e-03 -9.393925e-02 -2.017492e+00 +6.567524e-01 -3.126084e-02 +5.743546e-01 -5.231309e-02 +4.839806e-01 -1.036606e-02 +4.332380e-01 +3.930319e-02 +5.114783e-01 +3.128232e-02 +4.639709e-01 -2.007382e-02 +1.100687e+00 +5.457444e+00 +7.685028e-01 +7.366569e-01 +6.136587e-01 +5.381021e-01 +6.266520e-01 +6.113710e-01 +1.332426e+00 -7.544700e-02 -9.772585e-02 -1.953124e+00 +6.507855e-01 -3.597395e-02 +6.736957e-01 -7.479402e-02 +5.240599e-01 -6.545694e-03 +4.812618e-01 +7.035582e-02 +5.541951e-01 -3.765045e-02 +5.209981e-01 -5.245831e-02
+2.083333e+00 +6.972187e-01 +5.453755e+00 +5.760790e-01 +5.175137e-01 +4.536997e-01 +4.080699e-01 +4.720704e-01 +4.401090e-01 +1.485600e+00 -9.532810e-03 -7.355131e-02 -1.980651e+00 +7.997102e-01 -2.762416e-02 +6.933495e-01 -5.491021e-02 +5.787097e-01 -1.508861e-02 +5.219445e-01 +4.674258e-02 +6.151264e-01 +2.711542e-02 +5.556775e-01 -2.658798e-02 +1.247993e+00 +5.461906e+00 +8.185587e-01 +7.828369e-01 +6.533806e-01 +5.744491e-01 +6.619503e-01 +6.407261e-01 +1.393611e+00 -1.803254e-02 +5.423290e-02 -2.012207e+00 +6.838464e-01 -3.965672e-02 +6.440982e-01 +3.079275e-02 +5.418490e-01 -3.775770e-02 +4.786239e-01 +7.494311e-02 +5.208039e-01 -1.668042e-02 +4.691836e-01 -6.339404e-02
+2.091667e+00 +1.049981e+00 +5.455512e+00 +6.862782e-01 +6.097068e-01 +5.263853e-01 +4.751014e-01 +5.512456e-01 +5.091400e-01 +2.134676e+00 -1.562548e-02 -6.145951e-02 -1.973289e+00 +9.336189e-01 -3.210377e-02 +8.043863e-01 -5.104926e-02 +6.651995e-01 -1.864511e-02 +6.075572e-01 +5.443175e-02 +7.109661e-01 +2.404154e-02 +6.357641e-01 -3.373223e-02 +1.360791e+00 +5.468292e+00 +8.538622e-01 +8.198374e-01 +6.810218e-01 +6.071907e-01 +6.935904e-01 +6.614353e-01 +1.310157e+00 -8.228596e-03 -1.971242e-01 -2.031963e+00 +5.976156e-01 -1.212040e-01 +6.049669e-01 +3.031065e-02 +4.796085e-01 +1.874946e-02 +4.761454e-01 +5.462508e-02 +5.126142e-01 -4.117687e-03 +4.193492e-01 -3.505641e-02
+2.100000e+00 +1.493326e+00 +5.456566e+00 +8.040860e-01 +7.084594e-01 +6.041682e-01 +5.493162e-01 +6.368227e-01 +5.824934e-01 +2.748756e+00 -3.430482e-02 -1.403096e-01 -1.930814e+00 +1.019792e+00 -4.322090e-02 +8.754851e-01 -4.968263e-02 +7.188470e-01 -2.160221e-02 +6.731031e-01 +5.818019e-02 +7.765441e-01 +2.215778e-02 +6.847588e-01 -4.038070e-02 +1.495994e+00 +5.463586e+00 +8.940199e-01 +8.545789e-01 +7.075302e-01 +6.394758e-01 +7.208506e-01 +6.825938e-01 +1.491053e+00 -9.137874e-02 -1.031438e-01 -1.880341e+00 +6.540865e-01 -9.219819e-02 +6.059564e-01 -1.886471e-02 +4.834290e-01 +1.331688e-02 +4.909862e-01 +2.686598e-02 +4.947716e-01 -4.335291e-03 +4.286560e-01 -6.183180e-02
+2.108333e+00 +1.950265e+00 +5.453815e+00 +9.147474e-01 +8.011164e-01 +6.772364e-01 +6.219370e-01 +7.178606e-01 +6.513221e-01 +3.001883e+00 -6.001894e-02 -1.018253e-01 -1.892380e+00 +1.020486e+00 -4.763470e-02 +8.762840e-01 -4.387995e-02 +7.178354e-01 -2.097104e-02 +6.834429e-01 +6.189127e-02 +7.739752e-01 +1.442001e-02 +6.796625e-01 -5.592431e-02 +1.604222e+00 +5.468251e+00 +9.188139e-01 +8.845313e-01 +7.397536e-01 +6.612357e-01 +7.396399e-01 +7.007847e-01 +1.419878e+00 -1.374641e-02 +7.051222e-02 -2.016776e+00 +5.592966e-01 +7.823382e-03 +5.850877e-01 +3.924180e-03 +5.373541e-01 +1.277048e-02 +4.249916e-01 +5.698732e-02 +4.366134e-01 -2.259097e-02 +4.059904e-01 -9.345869e-02
+2.116667e+00 +2.296116e+00 +5.450299e+00 +1.000186e+00 +8.739022e-01 +7.359036e-01 +6.812223e-01 +7.808011e-01 +7.056500e-01 +2.610264e+00 -7.052448e-02 -6.243209e-02 -1.889898e+00 +8.979810e-01 -4.297530e-02 +7.797537e-01 -3.840391e-02 +6.533865e-01 -1.234563e-02 +6.281214e-01 +7.409330e-02 +6.881569e-01 -3.758606e-04 +6.078726e-01 -7.580651e-02 +1.706961e+00 +5.465246e+00 +9.348833e-01 +9.004436e-01 +7.714632e-01 +6.872898e-01 +7.568910e-01 +7.201835e-01 +1.442718e+00 -3.420826e-02 -1.952981e-01 -1.898617e+00 +4.887887e-01 +1.261603e-02 +4.703773e-01 -6.087138e-02 +5.449288e-01 +6.047425e-02 +4.601406e-01 +1.031333e-01 +4.221642e-01 -8.617198e-02 +4.229682e-01 -9.911418e-02
+2.125000e+00 +2.462837e+00 +5.446636e+00 +1.049894e+00 +9.179233e-01 +7.748789e-01 +7.225045e-01 +8.196858e-01 +7.409360e-01 +1.704506e+00 -5.584749e-02 -1.159895e-01 -1.897038e+00 +6.847248e-01 -4.669872e-02 +6.088182e-01 -3.672006e-02 +5.398809e-01 +3.289166e-03 +5.326040e-01 +9.283467e-02 +5.439846e-01 -1.088622e-02 +4.971790e-01 -8.863326e-02 +1.792570e+00 +5.465115e+00 +9.482857e-01 +9.124128e-01 +7.925703e-01 +7.098296e-01 +7.662290e-01 +7.431162e-01 +1.383597e+00 +2.345807e-03 -8.358170e-02 -1.948092e+00 +4.540438e-01 -1.122907e-01 +4.381872e-01 -3.546927e-02 +4.712686e-01 +7.865326e-02 +4.423123e-01 +1.072454e-01 +3.563990e-01 -3.369221e-02 +4.676285e-01 -6.452811e-02
+2.133333e+00 +2.494322e+00 +5.443629e+00 +1.069999e+00 +9.374579e-01 +7.960688e-01 +7.478734e-01 +8.376491e-01 +7.605523e-01 +8.070570e-01 +3.303993e-03 -1.077358e-01 -1.882072e+00 +4.753229e-01 -5.885030e-02 +4.399069e-01 -1.654947e-02 +4.269554e-01 +2.612887e-02 +4.382655e-01 +1.146611e-01 +4.001704e-01 -2.080488e-02 +3.966979e-01 -9.319994e-02 +1.885291e+00 +5.457337e+00 +9.582038e-01 +9.222924e-01 +8.160793e-01 +7.340944e-01 +7.767734e-01 +7.610770e-01 +1.470259e+00 +7.651466e-02 -3.193789e-02 -1.834804e+00 +4.148873e-01 -1.286745e-01 +4.151685e-01 +6.895039e-02 +5.001706e-01 +8.186744e-02 +4.602159e-01 +1.309342e-01 +3.648132e-01 -8.518672e-02 +4.360761e-01 -4.776834e-02
+2.141667e+00 +2.476945e+00 +5.438185e+00 +1.074442e+00 +9.433623e-01 +8.074253e-01 +7.641517e-01 +8.440767e-01 +7.714403e-01 +3.995864e-01 +9.489118e-02 -3.753823e-02 -1.844961e+00 +3.504980e-01 -6.960273e-02 +3.377479e-01 +1.974914e-02 +3.725165e-01 +5.575189e-02 +3.867883e-01 +1.306755e-01 +3.164017e-01 -2.926933e-02 +3.440926e-01 -9.183833e-02 +1.980768e+00 +5.454194e+00 +9.678948e-01 +9.308331e-01 +8.469509e-01 +7.497224e-01 +7.859896e-01 +7.747101e-01 +1.531057e+00 +1.122343e-01 -5.349731e-02 -1.901902e+00 +4.148579e-01 -1.321027e-01 +4.016780e-01 +7.648917e-02 +5.618170e-01 +1.253047e-01 +4.091505e-01 +6.081126e-02 +3.627631e-01 -2.847165e-02 +4.025219e-01 -4.168069e-02
+2.150000e+00 +2.455926e+00 +5.431338e+00 +1.074025e+00 +9.451025e-01 +8.171220e-01 +7.777975e-01 +8.468487e-01 +7.798077e-01 +5.738332e-01 +1.608655e-01 +7.992223e-03 -1.833871e+00 +3.223901e-01 -8.368697e-02 +3.254483e-01 +4.835035e-02 +3.866439e-01 +8.160902e-02 +3.913939e-01 +1.370178e-01 +3.047164e-01 -3.421364e-02 +3.478395e-01 -8.698336e-02 +2.065489e+00 +5.447732e+00 +9.723867e-01 +9.439938e-01 +8.684079e-01 +7.628893e-01 +7.939670e-01 +7.856388e-01 +1.504515e+00 +5.502029e-02 -5.234786e-02 -1.850649e+00 +3.550510e-01 -1.177452e-01 +4.615308e-01 +4.436011e-02 +5.016974e-01 +9.862853e-02 +3.887137e-01 +7.411657e-02 +3.477932e-01 -6.053578e-02 +3.807689e-01 -2.919210e-02
+2.158333e+00 +2.455603e+00 +5.424088e+00 +1.074564e+00 +9.485361e-01 +8.303082e-01 +7.935911e-01 +8.505788e-01 +7.899022e-01 +1.124858e+00 +1.485225e-01 +6.916008e-02 -1.822733e+00 +3.740774e-01 -9.457744e-02 +3.747909e-01 +5.839446e-02 +4.438271e-01 +9.428820e-02 +4.360952e-01 +1.306458e-01 +3.359090e-01 -4.756568e-02 +3.862669e-01 -8.680783e-02 +2.151007e+00 +5.440408e+00 +9.855120e-01 +9.538586e-01 +8.899668e-01 +7.751679e-01 +7.968376e-01 +7.905306e-01 +1.549987e+00 +1.493161e-03 +1.006952e-01 -1.833041e+00 +4.780106e-01 -2.693186e-02 +4.321676e-01 -5.826376e-03 +5.143188e-01 +8.196758e-02 +3.899231e-01 +3.673022e-02 +2.841075e-01 -5.909402e-02 +3.112803e-01 -4.714616e-02
+2.166667e+00 +2.507369e+00 +5.417686e+00 +1.079926e+00 +9.563144e-01 +8.497851e-01 +8.136090e-01 +8.569335e-01 +8.035753e-01 +1.720952e+00 +8.939688e-02 +7.827014e-02 -1.872931e+00 +4.431745e-01 -1.100348e-01 +4.352669e-01 +4.876691e-02 +5.119608e-01 +9.991928e-02 +4.873458e-01 +1.153545e-01 +3.679395e-01 -5.352268e-02 +4.274568e-01 -8.937825e-02 +2.226083e+00 +5.442274e+00 +9.912179e-01 +9.623311e-01 +9.096480e-01 +7.843003e-01 +7.971569e-01 +7.990704e-01 +1.508393e+00 +8.160325e-02 -5.158250e-02 -1.969154e+00 +3.857639e-01 -9.130492e-02 +4.191439e-01 -1.726826e-02 +4.967250e-01 +1.256222e-01 +3.608228e-01 +3.323574e-02 +2.518460e-01 +1.353925e-02 +3.597289e-01 -3.243163e-02
+2.175000e+00 +2.615410e+00 +5.417636e+00 +1.089087e+00 +9.676175e-01 +8.749574e-01 +8.367455e-01 +8.647070e-01 +8.195454e-01 +2.054453e+00 +3.139241e-02 -5.963427e-02 -1.995694e+00 +4.640866e-01 -1.364970e-01 +4.613948e-01 +1.897655e-02 +5.545059e-01 +1.039488e-01 +5.103347e-01 +1.050779e-01 +3.743052e-01 -4.752043e-02 +4.386023e-01 -8.080749e-02 +2.289664e+00 +5.446148e+00 +9.978333e-01 +9.679240e-01 +9.263443e-01 +7.899105e-01 +7.989099e-01 +8.044690e-01 +1.451228e+00 +4.217260e-02 -9.112328e-02 -1.997071e+00 +3.894581e-01 -1.285423e-01 +3.756198e-01 -9.186339e-02 +4.695352e-01 +1.457310e-01 +3.135933e-01 +7.986856e-02 +2.727291e-01 -3.445125e-02 +3.259171e-01 +1.214267e-02
+2.183333e+00 +2.738107e+00 +5.422727e+00 +1.098601e+00 +9.785300e-01 +9.009142e-01 +8.585996e-01 +8.714005e-01 +8.340823e-01 +2.052332e+00 +2.291130e-02 -9.450081e-02 -1.969148e+00 +4.552630e-01 -1.470079e-01 +4.402305e-01 -6.894619e-04 +5.423841e-01 +1.073995e-01 +4.870617e-01 +9.910672e-02 +3.483057e-01 -4.330457e-02 +4.231978e-01 -6.144218e-02 +2.375177e+00 +5.435777e+00 +1.011773e+00 +9.745107e-01 +9.365320e-01 +7.972603e-01 +7.984836e-01 +8.124694e-01 +1.644039e+00 +1.507284e-01 +1.340554e-01 -1.782664e+00 +4.837225e-01 -1.138033e-01 +3.999356e-01 -3.452025e-02 +4.227012e-01 +7.581550e-02 +3.293284e-01 +1.093722e-01 +2.403804e-01 -1.171504e-03 +3.586953e-01 +3.013771e-02
+2.191667e+00 +2.835140e+00 +5.418888e+00 +1.106519e+00 +9.858497e-01 +9.216908e-01 +8.748051e-01 +8.750828e-01 +8.459113e-01 +1.803721e+00 +4.141719e-02 +4.400954e-02 -1.782988e+00 +4.219637e-01 -1.504504e-01 +3.858740e-01 +3.133608e-03 +4.882871e-01 +1.152827e-01 +4.265596e-01 +8.918400e-02 +3.032635e-01 -4.519047e-02 +3.977110e-01 -4.385692e-02 +2.448063e+00 +5.428840e+00 +1.017757e+00 +9.772859e-01 +9.513244e-01 +8.017358e-01 +8.006184e-01 +8.197726e-01 +1.590606e+00 -1.715497e-03 +4.442651e-02 -1.836903e+00 +3.406873e-01 -2.270213e-01 +3.523755e-01 -7.477646e-03 +4.635700e-01 +1.348582e-01 +3.036307e-01 +7.783258e-02 +2.796402e-01 -2.835402e-02 +3.545564e-01 -1.514402e-05
+2.200000e+00 +2.890621e+00 +5.404910e+00 +1.111341e+00 +9.884844e-01 +9.358906e-01 +8.838904e-01 +8.755491e-01 +8.544745e-01 +1.469439e+00 +2.858306e-02 +1.877269e-01 -1.665307e+00 +3.810621e-01 -1.582145e-01 +3.250605e-01 -2.892678e-04 +4.262860e-01 +1.221950e-01 +3.539725e-01 +7.615875e-02 +2.543271e-01 -3.450803e-02 +3.613265e-01 -4.471603e-02 +2.517430e+00 +5.421470e+00 +1.027976e+00 +9.797700e-01 +9.590516e-01 +8.036482e-01 +8.028645e-01 +8.259479e-01 +1.592978e+00 -1.388480e-02 +1.241409e-01 -1.824075e+00 +4.493470e-01 -1.123914e-01 +3.397812e-01 -8.061414e-02 +3.994207e-01 +9.077180e-02 +2.744687e-01 +4.953230e-02 +2.595965e-01 +1.138540e-01 +3.228839e-01 -1.167323e-01
+2.208333e+00 +2.916271e+00 +5.389660e+00 +1.114166e+00 +9.878861e-01 +9.450745e-01 +8.876830e-01 +8.733543e-01 +8.597392e-01 +1.274127e+00 +9.116490e-03 +1.261492e-01 -1.725615e+00 +3.570527e-01 -1.657776e-01 +2.899472e-01 -2.696152e-02 +3.901715e-01 +1.197084e-01 +3.093096e-01 +6.606931e-02 +2.178889e-01 +3.364724e-03 +3.211472e-01 -5.112239e-02 +2.592684e+00 +5.417592e+00 +1.035626e+00 +9.849891e-01 +9.677645e-01 +8.072194e-01 +8.039615e-01 +8.283875e-01 +1.670184e+00 +2.658605e-02 -1.121988e-01 -1.875356e+00 +4.232093e-01 -1.058241e-01 +3.778953e-01 -8.796771e-02 +4.088053e-01 +1.133824e-01 +3.030819e-01 +1.460748e-02 +2.401704e-01 +1.162059e-01 +2.861458e-01 -7.253522e-02
+2.216667e+00 +2.933357e+00 +5.381517e+00 +1.116252e+00 +9.863926e-01 +9.523015e-01 +8.895892e-01 +8.701216e-01 +8.619894e-01 +1.274402e+00 -1.544364e-02 -1.235169e-01 -1.866679e+00 +3.542847e-01 -1.756090e-01 +2.843289e-01 -6.056467e-02 +3.835415e-01 +1.052017e-01 +3.003199e-01 +5.685159e-02 +2.091270e-01 +4.974725e-02 +2.780124e-01 -5.182486e-02 +2.646434e+00 +5.410205e+00 +1.046369e+00 +9.884020e-01 +9.712542e-01 +8.091397e-01 +8.063690e-01 +8.239803e-01 +1.517169e+00 -4.501274e-02 -8.118823e-02 -1.822146e+00 +4.617154e-01 -1.146539e-01 +3.635078e-01 -3.557890e-02 +3.555606e-01 +5.778138e-02 +2.807773e-01 +9.665740e-03 +2.695345e-01 +9.861133e-02 +1.467069e-01 -8.489664e-02
+2.225000e+00 +2.956751e+00 +5.381345e+00 +1.119334e+00 +9.854385e-01 +9.590182e-01 +8.913347e-01 +8.674869e-01 +8.617358e-01 +1.436902e+00 -2.101978e-02 -2.800314e-01 -1.924533e+00 +3.857071e-01 -1.745872e-01 +2.986882e-01 -6.927585e-02 +3.932009e-01 +8.546783e-02 +3.084766e-01 +4.464434e-02 +2.186545e-01 +8.519020e-02 +2.474140e-01 -5.230282e-02 +2.716344e+00 +5.404109e+00 +1.055890e+00 +9.913161e-01 +9.818807e-01 +8.130855e-01 +8.048384e-01 +8.198383e-01 +1.680079e+00 +4.753684e-02 -9.424955e-02 -1.838678e+00 +4.521382e-01 -1.106046e-01 +3.552862e-01 +5.401358e-02 +4.498831e-01 +2.952689e-02 +3.104290e-01 +6.957356e-03 +2.085380e-01 +7.953917e-02 +1.656391e-01 -5.435806e-02
+2.233333e+00 +2.999693e+00 +5.382757e+00 +1.124970e+00 +9.856231e-01 +9.665229e-01 +8.936030e-01 +8.658755e-01 +8.606576e-01 +1.686423e+00 +1.473106e-02 -2.158139e-01 -1.925352e+00 +4.339198e-01 -1.653587e-01 +3.224506e-01 -5.347368e-02 +4.120716e-01 +7.949974e-02 +3.169275e-01 +3.446605e-02 +2.242640e-01 +1.106883e-01 +2.481367e-01 -5.951815e-02 +2.785559e+00 +5.406815e+00 +1.059366e+00 +9.907520e-01 +9.954176e-01 +8.155331e-01 +8.022220e-01 +8.227968e-01 +1.703354e+00 +4.425753e-02 -7.270028e-02 -1.967444e+00 +3.650272e-01 -1.408553e-01 +3.065649e-01 -1.924083e-03 +4.788616e-01 +8.698774e-02 +2.903185e-01 +1.663203e-02 +1.544925e-01 +1.289771e-01 +2.850723e-01 -9.513318e-02
+2.241667e+00 +3.063980e+00 +5.383579e+00 +1.133177e+00 +9.870230e-01 +9.750710e-01 +8.960163e-01 +8.646141e-01 +8.601695e-01 +1.850991e+00 +4.087097e-02 -1.800869e-02 -1.934073e+00 +4.649569e-01 -1.488884e-01 +3.432888e-01 -3.114577e-02 +4.210786e-01 +8.421042e-02 +3.178357e-01 +2.367460e-02 +2.099039e-01 +1.235753e-01 +2.515123e-01 -7.994058e-02 +2.843878e+00 +5.409292e+00 +1.058147e+00 +9.942589e-01 +1.006188e+00 +8.222818e-01 +7.965311e-01 +8.214880e-01 +1.636514e+00 -2.704953e-02 -3.777857e-02 -1.966104e+00 +3.172857e-01 -4.018785e-02 +3.683911e-01 +1.260569e-02 +4.542045e-01 +8.078245e-02 +3.485139e-01 -1.692286e-02 +1.002043e-01 +6.748719e-02 +1.988587e-01 -1.218448e-01
+2.250000e+00 +3.134499e+00 +5.384347e+00 +1.141678e+00 +9.892073e-01 +9.834148e-01 +8.982577e-01 +8.624777e-01 +8.596550e-01 +1.855828e+00 +4.698106e-02 +1.160960e-01 -1.924945e+00 +4.626875e-01 -1.203063e-01 +3.487997e-01 -1.450517e-02 +4.128953e-01 +8.414194e-02 +3.151317e-01 +1.404663e-02 +1.820174e-01 +1.243875e-01 +2.335050e-01 -1.012249e-01 +2.906611e+00 +5.409458e+00 +1.058079e+00 +9.973687e-01 +1.014965e+00 +8.285676e-01 +7.912406e-01 +8.189199e-01 +1.699389e+00 +3.931769e-02 -3.233212e-02 -1.933767e+00 +3.385719e-01 -5.453171e-03 +3.638444e-01 -1.695286e-02 +4.334689e-01 +8.672781e-02 +3.441063e-01 +3.222327e-02 +1.236633e-01 +4.400696e-02 +1.748554e-01 -1.134166e-01
+2.258333e+00 +3.195252e+00 +5.383215e+00 +1.147816e+00 +9.910934e-01 +9.901962e-01 +9.000723e-01 +8.591743e-01 +8.583225e-01 +1.738781e+00 +1.761448e-02 +1.108784e-01 -1.870935e+00 +4.238299e-01 -9.120538e-02 +3.396651e-01 -1.299732e-02 +3.902932e-01 +7.058963e-02 +3.064479e-01 +9.305700e-03 +1.539107e-01 +1.178785e-01 +2.069525e-01 -1.158548e-01 +2.963849e+00 +5.405765e+00 +1.054002e+00 +1.004658e+00 +1.019313e+00 +8.313944e-01 +7.860722e-01 +8.176210e-01 +1.673998e+00 -6.835164e-02 +3.482088e-02 -1.876830e+00 +2.642041e-01 -2.840234e-02 +4.183698e-01 -4.491399e-02 +3.855072e-01 +5.065841e-02 +2.959074e-01 +5.891510e-02 +1.313986e-01 +1.824757e-02 +2.057457e-01 -1.072192e-01
+2.266667e+00 +3.238240e+00 +5.378019e+00 +1.149777e+00 +9.921570e-01 +9.945901e-01 +9.012118e-01 +8.547841e-01 +8.560796e-01 +1.569839e+00 -3.552214e-02 -2.950893e-02 -1.824571e+00 +3.639057e-01 -6.732051e-02 +3.241087e-01 -2.574297e-02 +3.640058e-01 +4.487639e-02 +2.985267e-01 +8.998981e-03 +1.252415e-01 +1.141919e-01 +1.793110e-01 -1.244699e-01 +3.012762e+00 +5.404210e+00 +1.051661e+00 +1.008471e+00 +1.022220e+00 +8.343340e-01 +7.804393e-01 +8.160658e-01 +1.619458e+00 -4.785152e-03 -9.471564e-02 -1.905226e+00 +2.975710e-01 -1.511150e-02 +3.728619e-01 -6.093148e-02 +3.690149e-01 +2.987968e-02 +2.980877e-01 +6.127882e-02 +9.046822e-02 +7.092011e-02 +1.986438e-01 -1.094303e-01
+2.275000e+00 +3.266094e+00 +5.371195e+00 +1.148121e+00 +9.923780e-01 +9.969711e-01 +9.020252e-01 +8.496876e-01 +8.530610e-01 +1.465268e+00 -4.998369e-02 -1.313314e-01 -1.802042e+00 +3.210962e-01 -4.696695e-02 +3.156056e-01 -3.228393e-02 +3.415436e-01 +2.354229e-02 +2.955377e-01 +1.646727e-02 +1.007753e-01 +1.153385e-01 +1.607228e-01 -1.304597e-01 +3.065057e+00 +5.396852e+00 +1.050757e+00 +1.012015e+00 +1.022562e+00 +8.371759e-01 +7.751279e-01 +8.143370e-01 +1.671010e+00 +1.964988e-02 +4.742417e-02 -1.818948e+00 +3.184754e-01 -5.029765e-02 +3.751728e-01 -1.332997e-02 +3.321596e-01 +1.331770e-02 +2.960642e-01 +6.882460e-02 +9.626330e-02 +7.684548e-02 +1.955383e-01 -1.071243e-01
+2.283333e+00 +3.290571e+00 +5.363863e+00 +1.145154e+00 +9.926262e-01 +9.980122e-01 +9.027655e-01 +8.442390e-01 +8.498338e-01 +1.521145e+00 -2.129121e-02 -1.035403e-01 -1.814980e+00 +3.206588e-01 -4.649575e-02 +3.240715e-01 -3.365009e-02 +3.292045e-01 +2.116151e-02 +2.957750e-01 +3.221047e-02 +9.035942e-02 +1.140077e-01 +1.620299e-01 -1.246680e-01 +3.125729e+00 +5.394527e+00 +1.057833e+00 +1.013332e+00 +1.022814e+00 +8.377741e-01 +7.703184e-01 +8.122458e-01 +1.770209e+00 +5.652666e-03 -6.692280e-02 -1.891810e+00 +3.968232e-01 -1.836715e-01 +3.264952e-01 -1.085600e-01 +3.210664e-01 +8.088701e-02 +2.609439e-01 +7.302667e-02 +1.148451e-01 +7.344747e-02 +2.152460e-01 +6.191327e-03
+2.291667e+00 +3.324606e+00 +5.357207e+00 +1.143256e+00 +9.936315e-01 +9.986032e-01 +9.035626e-01 +8.387538e-01 +8.466195e-01 +1.670904e+00 +6.404882e-02 +7.986664e-03 -1.789388e+00 +3.507788e-01 -5.213360e-02 +3.363250e-01 -3.372891e-02 +3.235902e-01 +3.960457e-02 +2.917040e-01 +4.468130e-02 +8.962383e-02 +1.142857e-01 +1.794185e-01 -1.017857e-01 +3.175311e+00 +5.380337e+00 +1.063160e+00 +1.013475e+00 +1.025084e+00 +8.350666e-01 +7.656089e-01 +8.103132e-01 +1.682595e+00 +1.480900e-01 +5.279016e-02 -1.706677e+00 +3.970054e-01 -1.283372e-01 +3.081465e-01 -1.066017e-01 +3.383717e-01 +1.292003e-01 +2.113352e-01 +1.049552e-02 +8.324753e-02 +1.089967e-01 +2.161474e-01 +2.564671e-02
+2.300000e+00 +3.371416e+00 +5.347143e+00 +1.143268e+00 +9.951822e-01 +9.989607e-01 +9.038693e-01 +8.334160e-01 +8.437214e-01 +1.799718e+00 +1.709603e-01 +1.716918e-01 -1.733006e+00 +3.785316e-01 -5.942748e-02 +3.429165e-01 -2.458917e-02 +3.159122e-01 +6.655823e-02 +2.786139e-01 +5.468690e-02 +9.354986e-02 +1.164430e-01 +1.987548e-01 -8.148197e-02 +3.229162e+00 +5.373851e+00 +1.065543e+00 +1.012857e+00 +1.026694e+00 +8.327617e-01 +7.624767e-01 +8.081154e-01 +1.745912e+00 +1.168333e-01 +1.267543e-01 -1.819942e+00 +3.330978e-01 -1.790410e-01 +3.112410e-01 -3.822933e-02 +3.330555e-01 +1.174521e-01 +2.108226e-01 +5.821338e-02 +1.368456e-01 +1.096489e-01 +2.071439e-01 -4.397447e-02
+2.308333e+00 +3.426596e+00 +5.337023e+00 +1.144626e+00 +9.968570e-01 +9.990813e-01 +9.034428e-01 +8.283232e-01 +8.412626e-01 +1.856221e+00 +1.978180e-01 +2.440835e-01 -1.760054e+00 +3.883442e-01 -8.720997e-02 +3.409656e-01 -3.195786e-02 +3.059379e-01 +8.454584e-02 +2.636710e-01 +6.363131e-02 +9.342636e-02 +1.220199e-01 +2.092325e-01 -7.030694e-02 +3.282346e+00 +5.368721e+00 +1.069862e+00 +1.013800e+00 +1.026126e+00 +8.302205e-01 +7.589690e-01 +8.073431e-01 +1.763702e+00 +5.224930e-02 +1.020063e-01 -1.839837e+00 +3.710258e-01 -1.658389e-01 +3.142904e-01 -1.259359e-01 +2.954701e-01 +1.206061e-01 +2.095646e-01 +3.883605e-02 +8.953082e-02 +1.391069e-01 +2.350826e-01 -3.458667e-02
+2.316667e+00 +3.479761e+00 +5.329376e+00 +1.146500e+00 +9.979585e-01 +9.984345e-01 +9.023577e-01 +8.234470e-01 +8.389808e-01 +1.807124e+00 +9.116400e-02 +1.497764e-01 -1.778218e+00 +3.779126e-01 -1.299198e-01 +3.177962e-01 -6.985447e-02 +2.806903e-01 +8.540606e-02 +2.546328e-01 +6.078217e-02 +9.045588e-02 +1.299691e-01 +2.094176e-01 -6.863251e-02 +3.327824e+00 +5.355808e+00 +1.074865e+00 +1.012480e+00 +1.021374e+00 +8.304842e-01 +7.570398e-01 +8.070080e-01 +1.708091e+00 -4.969295e-02 +6.516406e-02 -1.717699e+00 +3.740518e-01 -1.847637e-01 +2.554100e-01 -1.605646e-01 +1.876084e-01 +1.483324e-01 +2.571921e-01 +5.534867e-02 +1.198526e-01 +1.580029e-01 +2.222250e-01 -1.030229e-01
+2.325000e+00 +3.521341e+00 +5.321389e+00 +1.148029e+00 +9.976837e-01 +9.961821e-01 +9.009023e-01 +8.187773e-01 +8.364936e-01 +1.684695e+00 -7.903905e-02 -7.943212e-02 -1.794037e+00 +3.479517e-01 -1.749125e-01 +2.744128e-01 -1.311021e-01 +2.551900e-01 +8.379986e-02 +2.491947e-01 +5.928092e-02 +9.190030e-02 +1.289991e-01 +1.978812e-01 -6.727680e-02 +3.371441e+00 +5.353853e+00 +1.076209e+00 +1.012601e+00 +1.025114e+00 +8.296300e-01 +7.528771e-01 +8.041517e-01 +1.706921e+00 -3.415940e-02 -9.712612e-02 -1.881148e+00 +3.331829e-01 -1.533541e-01 +1.979608e-01 -2.582757e-01 +3.085723e-01 +2.264076e-01 +2.171415e-01 +1.116166e-01 +1.382787e-01 +4.915921e-02 +1.930954e-01 -3.919180e-02
+2.333333e+00 +3.551633e+00 +5.316971e+00 +1.148757e+00 +9.965388e-01 +9.933635e-01 +8.992874e-01 +8.140209e-01 +8.333993e-01 +1.604702e+00 -1.500108e-01 -2.298351e-01 -1.856491e+00 +3.166574e-01 -2.066010e-01 +2.343217e-01 -1.761854e-01 +2.488970e-01 +1.057482e-01 +2.456238e-01 +7.422883e-02 +9.547911e-02 +1.173320e-01 +1.879147e-01 -6.270442e-02 +3.420761e+00 +5.351229e+00 +1.073266e+00 +1.007560e+00 +1.033298e+00 +8.317809e-01 +7.483984e-01 +8.020688e-01 +1.780625e+00 +6.349868e-02 -4.970645e-03 -1.873034e+00 +2.415952e-01 -1.689913e-01 +1.798770e-01 -1.390299e-01 +3.599546e-01 +2.560668e-01 +2.631472e-01 +1.271267e-01 +1.357137e-01 +1.253644e-02 +2.001286e-01 -6.926625e-02
+2.341667e+00 +3.577293e+00 +5.316075e+00 +1.148864e+00 +9.946481e-01 +9.911771e-01 +8.979478e-01 +8.090462e-01 +8.301602e-01 +1.584938e+00 -7.180862e-02 -1.577825e-01 -1.876279e+00 +3.042412e-01 -2.096937e-01 +2.014283e-01 -1.877496e-01 +2.422625e-01 +1.526583e-01 +2.417998e-01 +1.056439e-01 +1.007702e-01 +1.005752e-01 +1.887953e-01 -6.336177e-02 +3.453646e+00 +5.345576e+00 +1.070618e+00 +1.003722e+00 +1.035929e+00 +8.362507e-01 +7.438677e-01 +7.995258e-01 +1.627787e+00 +3.784984e-02 -3.806689e-02 -1.826165e+00 +2.746173e-01 -1.190132e-01 +1.262712e-01 -2.177299e-01 +2.814130e-01 +2.420506e-01 +2.657049e-01 +1.881252e-01 +1.328025e-01 +4.106603e-03 +1.776187e-01 -9.566779e-02
+2.350000e+00 +3.603521e+00 +5.312592e+00 +1.148713e+00 +9.917953e-01 +9.899612e-01 +8.973371e-01 +8.038740e-01 +8.272372e-01 +1.674248e+00 +3.915267e-02 +3.634847e-02 -1.794569e+00 +3.206629e-01 -1.919376e-01 +1.822349e-01 -1.826774e-01 +2.311132e-01 +1.964102e-01 +2.470779e-01 +1.393936e-01 +1.145194e-01 +7.459725e-02 +1.986734e-01 -6.644674e-02 +3.512479e+00 +5.336043e+00 +1.071230e+00 +1.000743e+00 +1.033909e+00 +8.444277e-01 +7.398050e-01 +7.953280e-01 +1.906349e+00 -3.881259e-02 +2.158424e-02 -1.764364e+00 +3.283829e-01 -1.320079e-01 +2.133508e-01 -1.613674e-01 +2.453614e-01 +1.677744e-01 +3.208378e-01 +1.912313e-01 +1.403480e-01 -3.220940e-02 +1.454531e-01 -7.391499e-02
+2.358333e+00 +3.641312e+00 +5.303015e+00 +1.149077e+00 +9.882876e-01 +9.896373e-01 +8.982084e-01 +7.986187e-01 +8.250310e-01 +1.819438e+00 +9.941889e-02 +2.066276e-01 -1.709128e+00 +3.368188e-01 -1.717577e-01 +1.799249e-01 -1.675423e-01 +2.316128e-01 +2.145379e-01 +2.619250e-01 +1.623784e-01 +1.191277e-01 +4.763993e-02 +2.135753e-01 -7.176212e-02 +3.551926e+00 +5.331533e+00 +1.066248e+00 +9.969743e-01 +1.034204e+00 +8.484433e-01 +7.330983e-01 +7.940050e-01 +1.733645e+00 +2.288223e-02 +9.715793e-02 -1.835812e+00 +2.362124e-01 -8.619426e-02 +2.367945e-01 -8.190474e-02 +3.236587e-01 +8.961990e-02 +2.890309e-01 +1.461947e-01 +5.913755e-03 +5.121589e-03 +2.084757e-01 -7.939862e-02
+2.366667e+00 +3.687638e+00 +5.292957e+00 +1.148903e+00 +9.845157e-01 +9.898556e-01 +9.005010e-01 +7.930047e-01 +8.235883e-01 +1.882716e+00 +8.059728e-02 +2.134356e-01 -1.766851e+00 +3.130831e-01 -1.697050e-01 +1.868945e-01 -1.629714e-01 +2.420200e-01 +2.104542e-01 +2.765863e-01 +1.787307e-01 +1.061683e-01 +3.217193e-02 +2.211348e-01 -8.072821e-02 +3.597202e+00 +5.332903e+00 +1.059193e+00 +9.978129e-01 +1.032523e+00 +8.516495e-01 +7.266982e-01 +7.948288e-01 +1.809706e+00 -2.896347e-02 +6.142851e-02 -1.922469e+00 +1.358332e-01 -1.447548e-01 +3.130050e-01 -1.086435e-01 +2.723879e-01 +1.319858e-01 +2.786973e-01 +1.448699e-01 +3.789645e-02 +1.850325e-02 +2.450271e-01 -8.507077e-02
+2.375000e+00 +3.734010e+00 +5.290281e+00 +1.146914e+00 +9.810852e-01 +9.901097e-01 +9.040713e-01 +7.870815e-01 +8.224245e-01 +1.860864e+00 -1.445618e-03 +5.777327e-02 -1.920520e+00 +2.508626e-01 -2.002013e-01 +1.940250e-01 -1.567079e-01 +2.524260e-01 +1.915775e-01 +2.890040e-01 +1.881919e-01 +9.744935e-02 +3.321537e-02 +2.143695e-01 -9.658272e-02 +3.640935e+00 +5.333713e+00 +1.056736e+00 +9.955921e-01 +1.030890e+00 +8.525563e-01 +7.234537e-01 +7.959228e-01 +1.811085e+00 -1.176055e-02 +2.772513e-02 -1.915639e+00 +8.057437e-02 -2.865997e-01 +2.726463e-01 +6.252845e-02 +2.791056e-01 +1.177527e-01 +2.562523e-01 +1.152775e-01 +1.248301e-01 +9.647147e-02 +2.131440e-01 -1.556680e-01
+2.383333e+00 +3.773486e+00 +5.295308e+00 +1.143344e+00 +9.774245e-01 +9.896676e-01 +9.080755e-01 +7.812240e-01 +8.210596e-01 +1.776691e+00 -8.635914e-02 -1.020010e-01 -1.967432e+00 +1.876586e-01 -2.303935e-01 +1.973328e-01 -1.369927e-01 +2.468809e-01 +1.616083e-01 +2.884942e-01 +1.835753e-01 +9.936060e-02 +4.226666e-02 +1.979052e-01 -1.112479e-01 +3.680016e+00 +5.328656e+00 +1.053508e+00 +9.970282e-01 +1.025188e+00 +8.505072e-01 +7.209089e-01 +7.922223e-01 +1.777680e+00 -4.848419e-02 +2.851521e-03 -1.829267e+00 +1.780976e-01 -2.188978e-01 +3.385208e-01 -3.237494e-02 +2.034485e-01 +8.089710e-02 +2.066392e-01 +1.012104e-01 +1.434539e-01 +9.568955e-02 +1.377837e-01 -1.061081e-01
+2.391667e+00 +3.803252e+00 +5.297253e+00 +1.138624e+00 +9.734691e-01 +9.874524e-01 +9.110015e-01 +7.756654e-01 +8.191199e-01 +1.675378e+00 -1.001487e-01 -1.496174e-01 -1.839680e+00 +1.464190e-01 -2.217760e-01 +2.098492e-01 -1.061953e-01 +2.219943e-01 +1.276949e-01 +2.698495e-01 +1.693701e-01 +1.075962e-01 +5.053997e-02 +1.778045e-01 -1.170336e-01 +3.713248e+00 +5.322505e+00 +1.046663e+00 +1.004822e+00 +1.018865e+00 +8.465638e-01 +7.186277e-01 +7.869423e-01 +1.728685e+00 +2.469185e-02 -4.705543e-02 -1.810195e+00 +1.706093e-01 -1.021014e-01 +4.252518e-01 -3.717976e-02 +2.004380e-01 +1.357013e-02 +1.632056e-01 +9.627004e-02 +1.455272e-01 +1.009912e-01 +7.563595e-02 -1.052695e-01
+2.400000e+00 +3.825245e+00 +5.291259e+00 +1.132473e+00 +9.696985e-01 +9.834187e-01 +9.123747e-01 +7.704752e-01 +8.164698e-01 +1.632631e+00 -1.534414e-02 -8.518256e-02 -1.797439e+00 +1.384207e-01 -1.937405e-01 +2.358013e-01 -7.313473e-02 +1.989531e-01 +1.056622e-01 +2.529858e-01 +1.721842e-01 +1.088685e-01 +6.208622e-02 +1.555454e-01 -1.227864e-01 +3.749676e+00 +5.333738e+00 +1.044016e+00 +1.006626e+00 +1.011484e+00 +8.500733e-01 +7.140739e-01 +7.822219e-01 +1.775910e+00 +5.154492e-02 -4.635436e-02 -2.057089e+00 +2.731393e-01 -9.627688e-02 +3.303528e-01 -1.122131e-01 +1.630802e-01 +3.966538e-02 +2.576960e-01 +1.857895e-01 +8.783936e-02 +8.037071e-02 +8.031635e-02 -1.195045e-01
+2.408333e+00 +3.845504e+00 +5.287865e+00 +1.125772e+00 +9.668575e-01 +9.784159e-01 +9.135491e-01 +7.654131e-01 +8.132733e-01 +1.631551e+00 +4.452877e-02 +1.605966e-02 -1.870944e+00 +1.521640e-01 -1.731876e-01 +2.610560e-01 -5.141059e-02 +1.862677e-01 +8.789895e-02 +2.428776e-01 +1.863282e-01 +1.026976e-01 +6.875178e-02 +1.320404e-01 -1.333679e-01 +3.772552e+00 +5.329839e+00 +1.039559e+00 +1.004712e+00 +1.005428e+00 +8.508373e-01 +7.091010e-01 +7.774408e-01 +1.632212e+00 -9.165033e-02 -2.793074e-02 -1.846524e+00 +2.294383e-01 -1.052399e-01 +2.772879e-01 -7.979187e-02 +2.018264e-01 +1.184899e-02 +2.182185e-01 +1.725080e-01 +9.451349e-02 +4.080825e-02 +7.206734e-02 -1.202899e-01
+2.416667e+00 +3.866019e+00 +5.287486e+00 +1.118917e+00 +9.651030e-01 +9.728462e-01 +9.144933e-01 +7.602796e-01 +8.098026e-01 +1.670930e+00 +8.731742e-03 +7.654383e-02 -1.878631e+00 +1.569289e-01 -1.559040e-01 +2.877052e-01 -3.166260e-02 +1.857932e-01 +6.149357e-02 +2.419524e-01 +1.786753e-01 +9.608572e-02 +6.438930e-02 +1.145307e-01 -1.434859e-01 +3.808042e+00 +5.326380e+00 +1.031015e+00 +1.009673e+00 +1.002455e+00 +8.519049e-01 +7.029916e-01 +7.726149e-01 +1.787563e+00 -5.779001e-02 +1.263059e-02 -1.851896e+00 +1.098232e-01 -8.306381e-02 +3.929280e-01 +2.012891e-02 +2.648984e-01 +4.220732e-02 +2.749713e-01 +6.789282e-02 +3.495894e-02 +2.365294e-02 +8.840406e-02 -1.044612e-01
+2.425000e+00 +3.891391e+00 +5.286439e+00 +1.111557e+00 +9.650933e-01 +9.672767e-01 +9.150720e-01 +7.549290e-01 +8.061739e-01 +1.748083e+00 -9.084233e-03 +7.100247e-02 -1.869862e+00 +1.510460e-01 -1.261988e-01 +3.235528e-01 -2.136322e-02 +1.971794e-01 +3.790894e-02 +2.443596e-01 +1.659220e-01 +8.836124e-02 +5.633668e-02 +1.024558e-01 -1.405529e-01 +3.839169e+00 +5.329581e+00 +1.021916e+00 +1.020586e+00 +9.999888e-01 +8.495550e-01 +6.969370e-01 +7.667528e-01 +1.750448e+00 +8.926928e-02 +2.793562e-02 -1.947607e+00 +1.079400e-01 +1.191542e-02 +4.542901e-01 -1.131820e-01 +2.723273e-01 +4.979031e-02 +1.777111e-01 +1.363616e-01 +3.881580e-02 -1.169506e-02 +9.057127e-02 -4.103104e-02
+2.433333e+00 +3.920992e+00 +5.284727e+00 +1.103317e+00 +9.671335e-01 +9.621092e-01 +9.152927e-01 +7.493463e-01 +8.020631e-01 +1.780935e+00 -3.981886e-03 +8.439798e-02 -1.837905e+00 +1.405220e-01 -8.626429e-02 +3.474795e-01 -2.611475e-02 +2.068534e-01 +2.381981e-02 +2.336404e-01 +1.712756e-01 +8.538611e-02 +3.556065e-02 +9.274854e-02 -1.321601e-01 +3.866930e+00 +5.323903e+00 +1.012623e+00 +1.023313e+00 +9.975419e-01 +8.516672e-01 +6.932424e-01 +7.619820e-01 +1.725009e+00 -3.913523e-02 +1.407096e-01 -1.812895e+00 +9.204350e-02 -3.398721e-03 +3.373242e-01 -1.472808e-01 +2.670360e-01 +7.096332e-02 +1.664655e-01 +2.479887e-01 +1.042348e-01 -8.508893e-02 +1.002640e-01 -8.860177e-02
+2.441667e+00 +3.950286e+00 +5.279794e+00 +1.094313e+00 +9.699708e-01 +9.573189e-01 +9.151827e-01 +7.436089e-01 +7.976887e-01 +1.772419e+00 -1.085795e-02 +1.107993e-01 -1.788731e+00 +1.224015e-01 -5.898765e-02 +3.500000e-01 -2.918360e-02 +2.171417e-01 +1.765232e-02 +2.183046e-01 +1.822619e-01 +8.686274e-02 +1.193792e-02 +8.756685e-02 -1.294727e-01 +3.899557e+00 +5.321264e+00 +1.003793e+00 +1.020939e+00 +9.985004e-01 +8.514946e-01 +6.887152e-01 +7.587729e-01 +1.791584e+00 +1.112445e-02 +6.159559e-02 -1.860999e+00 +5.841306e-02 -9.304425e-02 +2.832580e-01 -4.062744e-02 +3.228958e-01 +8.301278e-02 +1.732814e-01 +1.984100e-01 +1.064729e-01 -1.987204e-02 +1.254160e-01 -1.180221e-01
+2.450000e+00 +3.977203e+00 +5.273207e+00 +1.084708e+00 +9.725290e-01 +9.532012e-01 +9.148583e-01 +7.379444e-01 +7.932288e-01 +1.744408e+00 -1.300550e-02 +2.700133e-02 -1.784256e+00 +8.916268e-02 -4.543054e-02 +3.431493e-01 -3.097243e-02 +2.332931e-01 +1.232112e-02 +2.091721e-01 +1.917472e-01 +9.193561e-02 +1.338486e-03 +7.916787e-02 -1.298888e-01 +3.927944e+00 +5.317272e+00 +9.942643e-01 +1.020414e+00 +9.976932e-01 +8.518021e-01 +6.852022e-01 +7.558667e-01 +1.754839e+00 -2.558379e-02 -5.733571e-02 -1.839953e+00 +8.201769e-03 -5.961006e-02 +3.165678e-01 -2.806658e-02 +2.980915e-01 +6.469587e-02 +1.840477e-01 +1.993493e-01 +1.349510e-01 -1.699747e-02 +8.642543e-02 -1.553933e-01
+2.458333e+00 +4.000860e+00 +5.267962e+00 +1.074590e+00 +9.745656e-01 +9.499181e-01 +9.146293e-01 +7.325313e-01 +7.886551e-01 +1.723735e+00 -9.618162e-03 -9.545648e-02 -1.829751e+00 +5.834604e-02 -4.251838e-02 +3.361749e-01 -4.107359e-02 +2.501376e-01 +7.589003e-03 +1.959889e-01 +2.076605e-01 +1.012794e-01 -2.011383e-03 +7.113343e-02 -1.279592e-01 +3.959044e+00 +5.316135e+00 +9.859941e-01 +1.020791e+00 +9.959398e-01 +8.513143e-01 +6.822272e-01 +7.519146e-01 +1.796811e+00 +1.233616e-02 -1.624324e-02 -1.881746e+00 +6.880753e-02 -1.028023e-01 +3.169059e-01 -1.001193e-01 +2.849695e-01 +4.305497e-02 +9.415004e-02 +2.403382e-01 +1.480779e-01 -1.892337e-03 +1.180178e-01 -9.546526e-02
+2.466667e+00 +4.024623e+00 +5.267258e+00 +1.064425e+00 +9.763793e-01 +9.475993e-01 +9.143349e-01 +7.274588e-01 +7.839463e-01 +1.773843e+00 +7.580098e-03 -9.451154e-02 -1.904364e+00 +5.613188e-02 -5.086453e-02 +3.357953e-01 -5.329086e-02 +2.700653e-01 +1.852877e-02 +1.731362e-01 +2.196794e-01 +1.117251e-01 -4.056310e-03 +7.128518e-02 -1.217806e-01 +3.998415e+00 +5.317697e+00 +9.788483e-01 +1.021783e+00 +9.987327e-01 +8.466677e-01 +6.789999e-01 +7.464561e-01 +1.900918e+00 +1.730540e-02 +3.094731e-02 -1.920408e+00 +1.134758e-01 -1.127831e-01 +3.189753e-01 -1.238198e-01 +3.363105e-01 +1.292524e-01 +8.677068e-02 +1.493291e-01 +1.407397e-01 -5.056229e-04 +8.904451e-02 -5.406716e-02
+2.475000e+00 +4.053738e+00 +5.269740e+00 +1.054646e+00 +9.781522e-01 +9.462827e-01 +9.134556e-01 +7.227489e-01 +7.792197e-01 +1.844939e+00 -1.458355e-02 +5.642368e-02 -1.905274e+00 +8.151278e-02 -6.724388e-02 +3.281804e-01 -5.935422e-02 +2.776535e-01 +3.591280e-02 +1.499305e-01 +2.216336e-01 +1.200472e-01 -1.302241e-02 +7.867372e-02 -1.192478e-01 +4.027772e+00 +5.312677e+00 +9.750584e-01 +1.017747e+00 +9.951371e-01 +8.461150e-01 +6.751223e-01 +7.415217e-01 +1.800910e+00 -8.267193e-02 +9.916044e-02 -1.821365e+00 +1.799617e-01 -1.616264e-01 +2.319823e-01 -1.007686e-01 +2.446837e-01 +6.576524e-02 +1.382191e-01 +2.145054e-01 +1.217924e-01 -6.962007e-03 +9.320555e-02 -7.502933e-02
+2.483333e+00 +4.085131e+00 +5.268894e+00 +1.045615e+00 +9.788025e-01 +9.449781e-01 +9.119337e-01 +7.183630e-01 +7.746095e-01 +1.843024e+00 -1.554065e-03 +1.369758e-01 -1.819949e+00 +1.051746e-01 -8.238492e-02 +3.013543e-01 -6.190431e-02 +2.706562e-01 +4.743886e-02 +1.285963e-01 +2.209723e-01 +1.276812e-01 -1.274376e-02 +8.446967e-02 -1.099326e-01 +4.054975e+00 +5.309485e+00 +9.705376e-01 +1.014088e+00 +9.932707e-01 +8.426474e-01 +6.722337e-01 +7.361777e-01 +1.782746e+00 +1.423724e-01 -7.214123e-02 -1.848322e+00 +1.635645e-01 -1.539079e-01 +2.426766e-01 -9.100135e-02 +2.722160e-01 +8.521545e-02 +9.063218e-02 +1.766708e-01 +1.347122e-01 +5.694739e-02 +8.587048e-02 -5.714656e-02
+2.491667e+00 +4.113129e+00 +5.261087e+00 +1.037213e+00 +9.776340e-01 +9.433335e-01 +9.097779e-01 +7.142950e-01 +7.695701e-01 +1.803855e+00 +7.893552e-02 -2.345862e-02 -1.692050e+00 +1.223098e-01 -9.171145e-02 +2.654960e-01 -7.510882e-02 +2.612496e-01 +4.811948e-02 +1.157711e-01 +2.127272e-01 +1.356244e-01 +6.644315e-03 +8.219177e-02 -7.724651e-02 +4.086790e+00 +5.298260e+00 +9.705489e-01 +1.013074e+00 +9.886951e-01 +8.375772e-01 +6.684940e-01 +7.303411e-01 +1.851514e+00 +4.646492e-02 -1.335855e-01 -1.719426e+00 +2.681347e-01 -1.529747e-01 +2.660181e-01 -1.534126e-01 +2.270518e-01 +3.912500e-02 +8.900718e-02 +1.304196e-01 +1.005331e-01 +7.097124e-02 +7.934527e-02 +6.663697e-03
+2.500000e+00 +4.138167e+00 +5.247242e+00 +1.029720e+00 +9.749843e-01 +9.413016e-01 +9.068959e-01 +7.104789e-01 +7.638129e-01 +1.793043e+00 +9.828474e-02 -1.991316e-01 -1.653987e+00 +1.522215e-01 -1.163924e-01 +2.345386e-01 -9.592884e-02 +2.600023e-01 +4.326816e-02 +1.087243e-01 +1.975548e-01 +1.338028e-01 +2.794777e-02 +7.776266e-02 -4.344949e-02 +4.118199e+00 +5.295854e+00 +9.726273e-01 +1.007941e+00 +9.886878e-01 +8.319490e-01 +6.638242e-01 +7.249160e-01 +1.859202e+00 -4.658970e-03 -2.372040e-02 -1.856076e+00 +2.750047e-01 -2.013940e-01 +2.018311e-01 -1.003590e-01 +3.103267e-01 +5.323368e-02 +9.007883e-02 +1.063584e-01 +6.147260e-02 +6.748041e-02 +9.417735e-02 +1.968761e-03
+2.508333e+00 +4.162184e+00 +5.237676e+00 +1.024162e+00 +9.717715e-01 +9.394394e-01 +9.031769e-01 +7.065340e-01 +7.577672e-01 +1.789588e+00 +2.550820e-03 -1.762915e-01 -1.795130e+00 +1.922119e-01 -1.576116e-01 +2.256117e-01 -1.194626e-01 +2.620628e-01 +4.299488e-02 +9.168330e-02 +1.822724e-01 +1.194387e-01 +4.184129e-02 +7.208958e-02 -3.400367e-02 +4.143201e+00 +5.296352e+00 +9.704329e-01 +1.009951e+00 +9.844960e-01 +8.260035e-01 +6.598631e-01 +7.192743e-01 +1.793325e+00 -8.741660e-02 -2.505776e-02 -1.897799e+00 +2.350777e-01 -1.349408e-01 +3.099764e-01 -1.690497e-01 +2.358579e-01 +2.388255e-02 +5.660809e-02 +1.130855e-01 +7.801139e-02 +8.171165e-02 +7.686604e-02 -2.829346e-02
+2.516667e+00 +4.184433e+00 +5.237934e+00 +1.021214e+00 +9.691563e-01 +9.373896e-01 +8.985673e-01 +7.023086e-01 +7.516772e-01 +1.770371e+00 -9.696270e-02 -4.972891e-02 -1.917257e+00 +2.322597e-01 -1.853439e-01 +2.279857e-01 -1.392840e-01 +2.510312e-01 +4.220157e-02 +6.663870e-02 +1.710992e-01 +1.082563e-01 +5.357315e-02 +6.579848e-02 -3.851638e-02 +4.166970e+00 +5.289588e+00 +9.680891e-01 +1.010182e+00 +9.788812e-01 +8.213960e-01 +6.579116e-01 +7.136895e-01 +1.789589e+00 +2.567133e-02 -8.777620e-02 -1.787593e+00 +2.460793e-01 -1.047802e-01 +2.848710e-01 -1.591099e-01 +2.023534e-01 +8.671954e-04 +4.557299e-02 +1.568988e-01 +1.254146e-01 +1.018454e-01 +5.399116e-02 -6.058866e-02
+2.525000e+00 +4.204185e+00 +5.240818e+00 +1.020219e+00 +9.668828e-01 +9.345320e-01 +8.933768e-01 +6.980986e-01 +7.456498e-01 +1.737955e+00 -8.910791e-02 +3.077409e-02 -1.884482e+00 +2.558246e-01 -1.859580e-01 +2.226521e-01 -1.469434e-01 +2.308375e-01 +4.155026e-02 +5.015978e-02 +1.629031e-01 +9.964688e-02 +6.785448e-02 +6.979393e-02 -3.756952e-02 +4.186977e+00 +5.284832e+00 +9.626479e-01 +1.010511e+00 +9.740543e-01 +8.171765e-01 +6.534839e-01 +7.099601e-01 +1.752227e+00 +1.676627e-02 -5.424159e-02 -1.817104e+00 +1.695658e-01 -1.061429e-01 +2.817148e-01 -1.678636e-01 +2.169232e-01 +3.081488e-02 +8.844055e-02 +1.468099e-01 +4.323652e-02 +8.449693e-02 +1.314348e-01 -4.957541e-02
+2.533333e+00 +4.221388e+00 +5.238531e+00 +1.019661e+00 +9.644523e-01 +9.308235e-01 +8.878335e-01 +6.939312e-01 +7.398401e-01 +1.740054e+00 -3.503957e-03 +4.512759e-02 -1.790395e+00 +2.655460e-01 -1.739560e-01 +2.153783e-01 -1.482154e-01 +2.134503e-01 +5.130326e-02 +5.443627e-02 +1.487871e-01 +8.612977e-02 +8.509589e-02 +8.387968e-02 -2.914925e-02 +4.214004e+00 +5.282855e+00 +9.590707e-01 +1.009536e+00 +9.712094e-01 +8.127646e-01 +6.491129e-01 +7.061247e-01 +1.844773e+00 +2.094708e-02 +1.245914e-02 -1.857691e+00 +1.963738e-01 -1.383842e-01 +2.601330e-01 -1.620196e-01 +2.243493e-01 +1.297939e-01 +1.524418e-01 +6.272782e-02 +5.862537e-03 +9.460216e-02 +1.308082e-01 -3.767729e-02
+2.541667e+00 +4.240365e+00 +5.232209e+00 +1.019009e+00 +9.619040e-01 +9.268343e-01 +8.820320e-01 +6.899201e-01 +7.343210e-01 +1.782858e+00 +8.202323e-02 -3.826894e-02 -1.781190e+00 +2.631604e-01 -1.640345e-01 +2.127252e-01 -1.524806e-01 +2.093458e-01 +6.792419e-02 +7.990438e-02 +1.314152e-01 +6.966672e-02 +1.052207e-01 +9.340415e-02 -2.326715e-02 +4.236779e+00 +5.286167e+00 +9.530953e-01 +1.007715e+00 +9.700404e-01 +8.096777e-01 +6.446737e-01 +7.020203e-01 +1.803458e+00 +2.136482e-02 -1.205843e-01 -1.929930e+00 +1.490376e-01 -1.051489e-01 +2.530215e-01 -1.443020e-01 +2.533608e-01 +1.390638e-01 +1.869855e-01 +5.261951e-02 -5.693720e-03 +8.996553e-02 +1.092563e-01 -6.480716e-02
+2.550000e+00 +4.261636e+00 +5.228373e+00 +1.017757e+00 +9.594941e-01 +9.231665e-01 +8.763917e-01 +6.860050e-01 +7.289807e-01 +1.801578e+00 +6.287963e-02 -1.059869e-01 -1.831104e+00 +2.523520e-01 -1.633426e-01 +2.090588e-01 -1.578392e-01 +2.114511e-01 +8.416801e-02 +1.166539e-01 +1.118210e-01 +4.652322e-02 +1.079419e-01 +9.467405e-02 -2.569179e-02 +4.256784e+00 +5.281861e+00 +9.482718e-01 +1.002527e+00 +9.705298e-01 +8.109872e-01 +6.393766e-01 +6.966397e-01 +1.774878e+00 -1.007158e-01 +4.821421e-02 -1.822828e+00 +1.694776e-01 -1.223967e-01 +1.966106e-01 -1.031080e-01 +2.660407e-01 +1.709835e-01 +2.649831e-01 +6.359956e-02 -3.887132e-02 -2.254235e-02 +7.616664e-02 -2.526249e-02
+2.558333e+00 +4.282130e+00 +5.226157e+00 +1.016060e+00 +9.569991e-01 +9.197809e-01 +8.712088e-01 +6.815873e-01 +7.237984e-01 +1.786671e+00 -4.253272e-02 -8.829626e-02 -1.814397e+00 +2.367468e-01 -1.666499e-01 +2.049213e-01 -1.575759e-01 +2.058788e-01 +9.752304e-02 +1.532499e-01 +8.139663e-02 +1.755314e-02 +9.629844e-02 +1.004583e-01 -3.228611e-02 +4.277552e+00 +5.274174e+00 +9.420403e-01 +1.000642e+00 +9.683969e-01 +8.112305e-01 +6.349279e-01 +6.931105e-01 +1.794068e+00 -4.012273e-02 -7.844905e-02 -1.768529e+00 +1.145280e-01 -1.264563e-01 +2.661035e-01 -1.090427e-01 +2.277059e-01 +1.477408e-01 +2.554690e-01 +1.570996e-02 -7.218922e-02 +4.455302e-02 +1.375891e-01 -1.825234e-02
+2.566667e+00 +4.300156e+00 +5.220534e+00 +1.013584e+00 +9.541834e-01 +9.164404e-01 +8.666656e-01 +6.768137e-01 +7.189786e-01 +1.753355e+00 -4.513571e-02 -1.569983e-02 -1.744047e+00 +2.225304e-01 -1.581197e-01 +1.922089e-01 -1.495180e-01 +1.953580e-01 +1.256458e-01 +1.826750e-01 +5.815687e-02 -6.210681e-03 +8.736412e-02 +1.094443e-01 -3.750361e-02 +4.296333e+00 +5.267527e+00 +9.376846e-01 +9.946199e-01 +9.725161e-01 +8.115453e-01 +6.295533e-01 +6.885538e-01 +1.771278e+00 +1.459326e-01 +3.553709e-02 -1.783176e+00 +1.828422e-01 -1.141377e-01 +1.154058e-01 -1.615943e-01 +2.507885e-01 +2.709112e-01 +2.461888e-01 +7.449596e-02 -1.360859e-02 +2.359478e-02 +9.901795e-02 -4.126899e-02
+2.575000e+00 +4.316200e+00 +5.211368e+00 +1.010317e+00 +9.505280e-01 +9.137879e-01 +8.631882e-01 +6.718856e-01 +7.144879e-01 +1.770006e+00 +4.335381e-02 +6.149648e-02 -1.714709e+00 +2.073705e-01 -1.503421e-01 +1.818705e-01 -1.395274e-01 +1.855961e-01 +1.684184e-01 +2.134727e-01 +5.753204e-02 -1.589924e-02 +7.665262e-02 +1.173237e-01 -4.054638e-02 +4.324959e+00 +5.262572e+00 +9.326979e-01 +9.920735e-01 +9.722646e-01 +8.147201e-01 +6.243443e-01 +6.846402e-01 +1.904041e+00 -3.066537e-03 -1.295202e-02 -1.806873e+00 +8.280198e-02 -1.809837e-01 +2.212837e-01 -1.589688e-01 +1.619745e-01 +2.585326e-01 +2.707990e-01 +1.306692e-01 +3.348932e-02 -1.690735e-02 +1.197577e-01 -3.587447e-02
+2.583333e+00 +4.334510e+00 +5.202770e+00 +1.006393e+00 +9.466898e-01 +9.119215e-01 +8.613730e-01 +6.667275e-01 +7.102982e-01 +1.790699e+00 -6.611064e-04 +6.449356e-02 -1.746250e+00 +1.842541e-01 -1.640428e-01 +1.826330e-01 -1.411431e-01 +1.745446e-01 +1.858236e-01 +2.438494e-01 +6.705490e-02 -2.099869e-02 +5.545940e-02 +1.205401e-01 -4.223651e-02 +4.339587e+00 +5.256591e+00 +9.300228e-01 +9.895548e-01 +9.657386e-01 +8.170071e-01 +6.193227e-01 +6.798497e-01 +1.731124e+00 -1.898012e-01 -6.399703e-03 -1.789541e+00 +1.374322e-01 -2.055836e-01 +2.341041e-01 -1.386057e-01 +1.341498e-01 +1.086298e-01 +2.326058e-01 +1.715383e-01 +4.699621e-03 -4.683228e-02 +9.446026e-02 +9.510121e-03
+2.591667e+00 +4.352002e+00 +5.198358e+00 +1.002363e+00 +9.431881e-01 +9.098804e-01 +8.611174e-01 +6.612819e-01 +7.061144e-01 +1.779653e+00 -1.036271e-01 +6.284721e-03 -1.849014e+00 +1.628122e-01 -1.841019e-01 +1.857570e-01 -1.520703e-01 +1.730534e-01 +1.803090e-01 +2.625622e-01 +8.708732e-02 -2.799798e-02 +2.999009e-02 +1.152554e-01 -3.857785e-02 +4.361632e+00 +5.260066e+00 +9.258922e-01 +9.875556e-01 +9.629230e-01 +8.179530e-01 +6.145231e-01 +6.752027e-01 +1.840454e+00 +1.341232e-02 -1.735662e-02 -1.926457e+00 +1.525667e-01 -1.528499e-01 +2.333675e-01 -1.561750e-01 +2.332834e-01 +1.071136e-01 +1.788840e-01 +2.014404e-01 +2.770076e-03 -5.690357e-02 +9.108877e-02 +3.558845e-02
+2.600000e+00 +4.369055e+00 +5.201467e+00 +9.983365e-01 +9.400905e-01 +9.077805e-01 +8.620842e-01 +6.557680e-01 +7.017236e-01 +1.786332e+00 -7.856207e-02 -4.890718e-02 -1.931358e+00 +1.590600e-01 -1.848373e-01 +1.857169e-01 -1.530871e-01 +1.804804e-01 +1.706388e-01 +2.705125e-01 +1.108641e-01 -3.586302e-02 +1.842387e-02 +1.094980e-01 -2.837239e-02 +4.381156e+00 +5.257468e+00 +9.257998e-01 +9.827587e-01 +9.597949e-01 +8.157433e-01 +6.097257e-01 +6.702848e-01 +1.816371e+00 +5.570526e-02 +4.487240e-05 -1.839603e+00 +2.657885e-01 -1.187815e-01 +1.812905e-01 -1.301631e-01 +2.445331e-01 +4.948393e-02 +1.747045e-01 +1.241490e-01 -4.640271e-02 +2.702565e-02 +8.396907e-02 +1.347085e-02
+2.608333e+00 +4.385968e+00 +5.206421e+00 +9.940807e-01 +9.366652e-01 +9.055736e-01 +8.637595e-01 +6.503853e-01 +6.971718e-01 +1.789069e+00 +5.253989e-02 -7.442781e-02 -1.912092e+00 +1.614918e-01 -1.624267e-01 +1.833574e-01 -1.328030e-01 +1.872415e-01 +1.587744e-01 +2.739222e-01 +1.234300e-01 -4.421923e-02 +2.023342e-02 +1.050485e-01 -1.908809e-02 +4.398889e+00 +5.259118e+00 +9.200878e-01 +9.792246e-01 +9.585595e-01 +8.139647e-01 +6.052976e-01 +6.652394e-01 +1.799868e+00 +8.165223e-02 -6.422868e-02 -1.899680e+00 +1.563255e-01 -7.974316e-02 +2.433627e-01 -5.102272e-02 +2.761323e-01 +6.532324e-02 +2.119374e-01 +6.571831e-02 -5.566901e-02 +4.169990e-02 +6.807175e-02 -3.558148e-02
+2.616667e+00 +4.401993e+00 +5.207460e+00 +9.889456e-01 +9.325798e-01 +9.032459e-01 +8.654944e-01 +6.451401e-01 +6.925256e-01 +1.766489e+00 +1.589977e-01 -4.685527e-02 -1.822788e+00 +1.522539e-01 -1.359071e-01 +1.842111e-01 -1.041185e-01 +1.920854e-01 +1.455173e-01 +2.620641e-01 +1.282325e-01 -4.333903e-02 +2.002744e-02 +1.015129e-01 -1.708879e-02 +4.413732e+00 +5.255410e+00 +9.133553e-01 +9.765050e-01 +9.578483e-01 +8.093490e-01 +6.003289e-01 +6.603881e-01 +1.770732e+00 +3.592949e-02 +1.396784e-02 -1.822637e+00 +9.322260e-02 -1.075263e-01 +2.542360e-01 -6.933040e-02 +2.805755e-01 +8.224243e-02 +1.115303e-01 +1.122039e-01 +2.693305e-02 +1.956635e-02 +7.164627e-02 -4.064006e-02
+2.625000e+00 +4.415345e+00 +5.201692e+00 +9.829460e-01 +9.279667e-01 +9.006220e-01 +8.662638e-01 +6.398676e-01 +6.878849e-01 +1.724654e+00 +1.847987e-01 +3.770040e-02 -1.728338e+00 +1.429051e-01 -1.117081e-01 +1.794243e-01 -8.117745e-02 +1.938504e-01 +1.279521e-01 +2.415251e-01 +1.392653e-01 -3.631089e-02 +1.350734e-02 +9.848912e-02 -2.929114e-02 +4.427061e+00 +5.251313e+00 +9.062746e-01 +9.698424e-01 +9.554098e-01 +8.116087e-01 +5.952808e-01 +6.572812e-01 +1.752296e+00 +1.250043e-01 +3.419509e-02 -1.815184e+00 +1.215589e-01 -3.578983e-02 +1.543336e-01 -7.243457e-02 +2.527007e-01 +6.557915e-02 +1.939737e-01 +2.111589e-01 +1.375784e-02 +8.053754e-03 +7.178532e-02 -1.144808e-01
+2.633333e+00 +4.425890e+00 +5.194136e+00 +9.763712e-01 +9.229735e-01 +8.978026e-01 +8.665381e-01 +6.345643e-01 +6.832878e-01 +1.717495e+00 +8.783625e-02 +5.275055e-02 -1.792411e+00 +1.361143e-01 -9.926690e-02 +1.805082e-01 -7.347901e-02 +2.138864e-01 +1.008033e-01 +2.278807e-01 +1.493920e-01 -3.121380e-02 +6.891188e-03 +8.420630e-02 -5.271912e-02 +4.445360e+00 +5.261129e+00 +8.992530e-01 +9.654616e-01 +9.603860e-01 +8.081567e-01 +5.902828e-01 +6.527972e-01 +1.824746e+00 -5.544213e-02 -6.940840e-02 -2.011505e+00 +1.229505e-01 -2.393323e-02 +2.215039e-01 -4.336530e-02 +3.737054e-01 +4.255062e-02 +1.483230e-01 +1.117764e-01 +1.424717e-02 +9.300277e-04 +1.422769e-03 -9.255598e-02
+2.641667e+00 +4.438372e+00 +5.195384e+00 +9.697572e-01 +9.183261e-01 +8.958576e-01 +8.662507e-01 +6.292517e-01 +6.786925e-01 +1.801244e+00 -7.902485e-02 +2.499492e-02 -1.937649e+00 +1.424093e-01 -1.013252e-01 +1.879304e-01 -8.105978e-02 +2.505065e-01 +7.280524e-02 +2.110174e-01 +1.510420e-01 -2.104106e-02 +5.739528e-03 +6.941299e-02 -7.578657e-02 +4.469706e+00 +5.260567e+00 +8.955566e-01 +9.596147e-01 +9.637818e-01 +8.031340e-01 +5.859086e-01 +6.485418e-01 +1.907352e+00 -6.438037e-03 +7.386779e-02 -1.868546e+00 +2.023008e-01 -6.907286e-02 +1.442409e-01 -1.213947e-01 +3.459548e-01 +8.521174e-02 +7.771807e-02 +1.217869e-01 +4.157792e-02 +4.386877e-02 +5.439808e-02 -8.210556e-02
+2.650000e+00 +4.457827e+00 +5.203125e+00 +9.635700e-01 +9.139834e-01 +8.951361e-01 +8.651868e-01 +6.239256e-01 +6.743502e-01 +1.861728e+00 -1.489068e-01 -2.771702e-02 -1.971262e+00 +1.512491e-01 -9.773980e-02 +1.852639e-01 -8.509525e-02 +2.688149e-01 +5.079378e-02 +1.951141e-01 +1.538378e-01 -5.436641e-03 +1.280316e-02 +5.942290e-02 -8.989174e-02 +4.480724e+00 +5.261059e+00 +8.907384e-01 +9.545982e-01 +9.596383e-01 +8.009564e-01 +5.816552e-01 +6.441864e-01 +1.746425e+00 +8.616604e-03 -9.537723e-02 -1.882747e+00 +1.632969e-01 -8.962697e-02 +1.906198e-01 -8.082061e-02 +2.224514e-01 +5.272355e-02 +1.527560e-01 +1.434182e-01 +4.119186e-02 +4.855776e-02 +2.058054e-02 -9.062185e-02
+2.658333e+00 +4.477313e+00 +5.210021e+00 +9.573928e-01 +9.095181e-01 +8.946101e-01 +8.636454e-01 +6.186699e-01 +6.700432e-01 +1.832200e+00 -1.006878e-01 -8.711637e-02 -1.940258e+00 +1.531936e-01 -8.161681e-02 +1.854551e-01 -7.402574e-02 +2.709513e-01 +2.678600e-02 +1.765712e-01 +1.592947e-01 +5.453926e-03 +2.222152e-02 +4.401746e-02 -9.095602e-02 +4.498652e+00 +5.269434e+00 +8.859346e-01 +9.552762e-01 +9.589277e-01 +7.965901e-01 +5.768710e-01 +6.388299e-01 +1.840050e+00 -3.548550e-02 -1.443516e-02 -1.996486e+00 +1.774638e-01 -5.117462e-02 +3.107620e-01 -4.333557e-02 +2.872264e-01 -5.672846e-02 +9.692613e-02 +1.265597e-01 +1.083170e-02 +2.072469e-02 -5.823042e-03 -3.939152e-02
+2.666667e+00 +4.493081e+00 +5.212879e+00 +9.511906e-01 +9.050782e-01 +8.939170e-01 +8.612958e-01 +6.135361e-01 +6.655019e-01 +1.798332e+00 -1.668665e-02 -3.461110e-02 -1.838188e+00 +1.647959e-01 -6.247340e-02 +1.934427e-01 -5.081959e-02 +2.650385e-01 +7.404774e-03 +1.481209e-01 +1.564889e-01 +1.543189e-02 +2.668181e-02 +2.971995e-02 -8.392741e-02 +4.517345e+00 +5.263065e+00 +8.828803e-01 +9.549528e-01 +9.559905e-01 +7.909396e-01 +5.724530e-01 +6.334120e-01 +1.856131e+00 -4.196859e-02 +4.994066e-02 -1.785387e+00 +2.016139e-01 -9.380768e-02 +2.955865e-01 -3.578794e-02 +2.517973e-01 -1.692981e-03 +8.749037e-02 +8.135813e-02 +4.487508e-02 +1.959045e-02 -2.333238e-02 -1.464943e-02
+2.675000e+00 +4.506933e+00 +5.207640e+00 +9.453662e-01 +9.009306e-01 +8.926876e-01 +8.577446e-01 +6.085349e-01 +6.607192e-01 +1.795957e+00 +1.470767e-02 +6.017555e-02 -1.748693e+00 +1.765004e-01 -5.818287e-02 +2.119841e-01 -2.718245e-02 +2.560202e-01 -8.071698e-03 +1.200414e-01 +1.449488e-01 +2.595677e-02 +2.775591e-02 +1.851964e-02 -7.551249e-02 +4.535739e+00 +5.265842e+00 +8.781891e-01 +9.600468e-01 +9.532196e-01 +7.849961e-01 +5.679286e-01 +6.279625e-01 +1.858335e+00 -6.930413e-02 -3.852906e-03 -1.918932e+00 +1.351867e-01 -1.253114e-01 +3.774994e-01 -3.790360e-03 +2.518372e-01 -3.296256e-02 +7.527671e-02 +7.460397e-02 +3.312128e-02 +1.887836e-02 -1.062187e-02 +4.872386e-03
+2.683333e+00 +4.521257e+00 +5.201905e+00 +9.399199e-01 +8.979149e-01 +8.912340e-01 +8.532016e-01 +6.036717e-01 +6.558319e-01 +1.817222e+00 -7.447710e-02 +1.061057e-01 -1.815602e+00 +1.772246e-01 -7.376474e-02 +2.424711e-01 -1.632510e-02 +2.547954e-01 -2.526521e-02 +1.008817e-01 +1.318695e-01 +3.371598e-02 +2.927074e-02 +4.188615e-03 -7.783611e-02 +4.554106e+00 +5.270612e+00 +8.721597e-01 +9.636159e-01 +9.500364e-01 +7.794239e-01 +5.639334e-01 +6.234964e-01 +1.857025e+00 -1.824759e-01 +5.683333e-02 -1.947349e+00 +1.117036e-01 -9.306992e-02 +3.585809e-01 -4.069337e-03 +2.447499e-01 -3.892189e-03 +9.575321e-02 +6.644998e-02 +5.605483e-02 +3.316413e-02 -2.614933e-02 -7.358684e-02
+2.691667e+00 +4.537327e+00 +5.204219e+00 +9.347459e-01 +8.965127e-01 +8.899112e-01 +8.480456e-01 +5.989859e-01 +6.511573e-01 +1.838286e+00 -1.720257e-01 +8.995298e-02 -1.958306e+00 +1.702176e-01 -9.561531e-02 +2.718260e-01 -1.332178e-02 +2.548450e-01 -3.899440e-02 +8.928849e-02 +1.238176e-01 +4.134491e-02 +3.684963e-02 -1.052006e-02 -8.571041e-02 +4.571081e+00 +5.275383e+00 +8.667579e-01 +9.664901e-01 +9.455868e-01 +7.740706e-01 +5.605212e-01 +6.188839e-01 +1.854341e+00 -4.476128e-02 +3.930703e-02 -1.949514e+00 +1.140115e-01 -1.140170e-01 +3.499925e-01 -4.726425e-03 +2.160025e-01 -1.484256e-02 +7.605931e-02 +9.451476e-02 +6.036280e-02 +6.083864e-02 -6.004159e-04 -6.914518e-02
+2.700000e+00 +4.553877e+00 +5.212782e+00 +9.296340e-01 +8.962950e-01 +8.884860e-01 +8.426123e-01 +5.946156e-01 +6.466242e-01 +1.830299e+00 -1.637883e-01 -5.174776e-02 -1.958342e+00 +1.578510e-01 -1.047908e-01 +2.785624e-01 -1.633489e-02 +2.461479e-01 -4.249315e-02 +8.820844e-02 +1.130455e-01 +5.245089e-02 +5.044670e-02 -1.982560e-02 -8.003511e-02 +4.585247e+00 +5.268697e+00 +8.626779e-01 +9.640997e-01 +9.419979e-01 +7.689474e-01 +5.569616e-01 +6.138856e-01 +1.822836e+00 -8.260849e-02 -1.443376e-01 -1.777509e+00 +1.548660e-01 -1.145614e-01 +2.439757e-01 -1.038032e-01 +2.124213e-01 +9.714620e-02 +1.169353e-01 +4.769606e-02 +5.776236e-02 +5.372226e-02 -4.405864e-03 -4.384880e-02
+2.708333e+00 +4.568101e+00 +5.214603e+00 +9.241871e-01 +8.957391e-01 +8.862902e-01 +8.369949e-01 +5.906972e-01 +6.419165e-01 +1.807504e+00 -2.219690e-02 -1.529448e-01 -1.799746e+00 +1.474789e-01 -9.456401e-02 +2.651157e-01 -1.299860e-02 +2.275405e-01 -1.910133e-02 +9.915347e-02 +9.697728e-02 +6.129173e-02 +6.146304e-02 -2.024494e-02 -6.645038e-02 +4.601209e+00 +5.265315e+00 +8.572582e-01 +9.600487e-01 +9.417056e-01 +7.668007e-01 +5.526019e-01 +6.091968e-01 +1.851057e+00 +8.814784e-02 +5.118346e-02 -1.830306e+00 +1.220831e-01 -9.817802e-02 +2.213200e-01 -6.527373e-02 +2.229285e-01 +1.909578e-01 +1.938798e-01 +3.824125e-02 +1.735984e-02 +3.236741e-02 +1.434471e-02 -5.758916e-02
+2.716667e+00 +4.580078e+00 +5.206620e+00 +9.183779e-01 +8.943595e-01 +8.830095e-01 +8.314294e-01 +5.870898e-01 +6.370264e-01 +1.776441e+00 +1.767519e-01 -7.902379e-02 -1.693625e+00 +1.461641e-01 -8.291324e-02 +2.505291e-01 -5.071184e-03 +2.057232e-01 +2.468965e-02 +1.050445e-01 +9.222395e-02 +6.277926e-02 +6.870903e-02 -1.389945e-02 -5.950904e-02 +4.611988e+00 +5.263655e+00 +8.525574e-01 +9.558068e-01 +9.391053e-01 +7.632843e-01 +5.488041e-01 +6.048408e-01 +1.788632e+00 +8.800432e-02 -9.352569e-03 -1.855370e+00 +1.396653e-01 -1.033453e-01 +1.892298e-01 -1.217707e-01 +2.038502e-01 +1.482460e-01 +1.339242e-01 +9.961555e-02 +3.941809e-02 +5.204878e-02 +3.261485e-02 -6.469514e-02
+2.725000e+00 +4.590197e+00 +5.197139e+00 +9.127851e-01 +8.923508e-01 +8.791431e-01 +8.259657e-01 +5.836347e-01 +6.321474e-01 +1.753538e+00 +2.325877e-01 +7.678660e-02 -1.760866e+00 +1.573286e-01 -9.656934e-02 +2.422814e-01 -7.647045e-03 +1.907418e-01 +6.510077e-02 +1.033632e-01 +9.389582e-02 +6.143009e-02 +6.975881e-02 -1.348187e-02 -6.336456e-02 +4.624768e+00 +5.266158e+00 +8.514548e-01 +9.505046e-01 +9.363027e-01 +7.594209e-01 +5.452487e-01 +6.001479e-01 +1.821237e+00 +1.686682e-02 +7.445287e-02 -1.913784e+00 +1.878829e-01 -1.613075e-01 +1.927782e-01 -4.748890e-02 +2.088442e-01 +1.321543e-01 +1.317977e-01 +8.538381e-02 +6.542709e-02 +3.292131e-02 -2.797832e-02 -4.486147e-02
+2.733333e+00 +4.599372e+00 +5.196880e+00 +9.081912e-01 +8.901646e-01 +8.754159e-01 +8.205777e-01 +5.801650e-01 +6.275124e-01 +1.764908e+00 +1.138546e-01 +1.752008e-01 -1.931755e+00 +1.638342e-01 -1.265809e-01 +2.394788e-01 -3.142415e-02 +1.857350e-01 +9.503831e-02 +1.028485e-01 +9.567939e-02 +6.299067e-02 +6.588877e-02 -1.527357e-02 -7.649980e-02 +4.637509e+00 +5.269461e+00 +8.457373e-01 +9.484973e-01 +9.345414e-01 +7.555918e-01 +5.424975e-01 +5.962976e-01 +1.825052e+00 +3.613830e-02 +3.886587e-02 -1.927150e+00 +1.011831e-01 -1.009174e-01 +2.165594e-01 -1.553022e-01 +2.011365e-01 +1.738679e-01 +8.673214e-02 +1.300931e-01 +8.915342e-02 +4.109737e-02 +2.297000e-02 -8.446727e-02
+2.741667e+00 +4.608516e+00 +5.205445e+00 +9.041824e-01 +8.880097e-01 +8.720769e-01 +8.152282e-01 +5.767455e-01 +6.232255e-01 +1.765090e+00 -3.840315e-02 +1.357759e-01 -1.965944e+00 +1.544439e-01 -1.381281e-01 +2.307774e-01 -6.588198e-02 +1.849003e-01 +1.056407e-01 +1.001377e-01 +8.856447e-02 +6.690038e-02 +6.378328e-02 -9.710849e-03 -8.563542e-02 +4.644429e+00 +5.262099e+00 +8.391854e-01 +9.473451e-01 +9.335282e-01 +7.494740e-01 +5.388896e-01 +5.920477e-01 +1.751000e+00 +4.081417e-02 +6.126587e-02 -1.769761e+00 +1.036512e-01 -4.072444e-02 +2.547500e-01 -1.189614e-01 +2.648122e-01 +8.650679e-02 +3.714711e-02 +6.872579e-02 +4.052550e-02 +5.447052e-02 +3.267611e-02 -6.173774e-02
+2.750000e+00 +4.618268e+00 +5.208762e+00 +8.997880e-01 +8.858166e-01 +8.688652e-01 +8.096654e-01 +5.734597e-01 +6.189974e-01 +1.815110e+00 -9.908581e-02 -4.020517e-02 -1.834116e+00 +1.413325e-01 -1.253150e-01 +2.219513e-01 -9.656000e-02 +1.881397e-01 +1.023530e-01 +1.045229e-01 +7.350965e-02 +7.266478e-02 +6.506479e-02 +1.269457e-03 -7.774692e-02 +4.666915e+00 +5.260870e+00 +8.328999e-01 +9.514927e-01 +9.320330e-01 +7.438271e-01 +5.349165e-01 +5.872916e-01 +1.957056e+00 +2.364965e-02 -9.321196e-02 -1.858235e+00 +1.118444e-01 -3.776642e-02 +3.174507e-01 -1.741879e-01 +2.496328e-01 +1.020601e-01 +7.391060e-02 +6.060448e-02 +2.908072e-02 +3.840557e-02 +3.172246e-02 -2.115972e-02
+2.758333e+00 +4.634627e+00 +5.203354e+00 +8.947573e-01 +8.840108e-01 +8.659226e-01 +8.042102e-01 +5.703685e-01 +6.145225e-01 +1.922403e+00 -6.979954e-02 -1.461259e-01 -1.730626e+00 +1.369706e-01 -1.117901e-01 +2.208726e-01 -1.176037e-01 +1.917851e-01 +1.127835e-01 +1.157548e-01 +6.622740e-02 +7.677416e-02 +6.198722e-02 +1.279545e-02 -6.341656e-02 +4.684908e+00 +5.260236e+00 +8.280486e-01 +9.512101e-01 +9.315732e-01 +7.395660e-01 +5.307972e-01 +5.824119e-01 +1.908669e+00 -2.842681e-02 +8.075935e-02 -1.867105e+00 +1.191891e-01 -1.063930e-01 +2.613880e-01 -1.411733e-01 +2.220903e-01 +1.820548e-01 +1.216527e-01 +6.637087e-02 +3.523622e-02 -2.764088e-03 +1.595541e-02 -1.045416e-02
+2.766667e+00 +4.657065e+00 +5.195883e+00 +8.896981e-01 +8.824924e-01 +8.636926e-01 +7.990546e-01 +5.671247e-01 +6.099236e-01 +1.975769e+00 -1.108924e-02 -1.833290e-02 -1.779708e+00 +1.447765e-01 -1.110089e-01 +2.205775e-01 -1.169097e-01 +1.979036e-01 +1.375624e-01 +1.205848e-01 +7.362244e-02 +6.821706e-02 +5.014874e-02 +1.917911e-02 -5.802018e-02 +4.703285e+00 +5.265123e+00 +8.240551e-01 +9.453590e-01 +9.335840e-01 +7.371995e-01 +5.265748e-01 +5.776726e-01 +1.920247e+00 -1.578460e-02 +9.322746e-02 -1.945567e+00 +1.390521e-01 -1.135472e-01 +1.762952e-01 -4.696380e-02 +3.027576e-01 +1.211121e-01 +1.521620e-01 +1.003164e-01 +8.036664e-03 -1.888855e-02 +1.133843e-02 -2.722968e-02
+2.775000e+00 +4.679115e+00 +5.195118e+00 +8.851152e-01 +8.806726e-01 +8.624459e-01 +7.941832e-01 +5.634170e-01 +6.053734e-01 +1.925013e+00 +3.346829e-02 +1.718481e-01 -1.892416e+00 +1.580089e-01 -1.129679e-01 +2.143251e-01 -1.065220e-01 +2.025615e-01 +1.512673e-01 +1.130111e-01 +8.858946e-02 +5.400058e-02 +3.929179e-02 +1.608497e-02 -5.994325e-02 +4.716442e+00 +5.263432e+00 +8.217355e-01 +9.406227e-01 +9.315943e-01 +7.330807e-01 +5.227576e-01 +5.732443e-01 +1.859299e+00 -1.095488e-02 +7.763397e-02 -1.853235e+00 +1.989738e-01 -7.979955e-02 +1.973081e-01 -6.602306e-02 +2.573678e-01 +4.139243e-02 +8.596042e-02 +1.101501e-01 +4.479349e-02 +1.886800e-02 -2.384789e-02 -4.271655e-02
+2.783333e+00 +4.693650e+00 +5.200485e+00 +8.810023e-01 +8.781744e-01 +8.613441e-01 +7.893863e-01 +5.594480e-01 +6.008823e-01 +1.816120e+00 +4.083015e-02 +2.030412e-01 -1.936137e+00 +1.609743e-01 -1.193173e-01 +1.966975e-01 -1.016509e-01 +1.997198e-01 +1.457331e-01 +1.047388e-01 +9.945500e-02 +4.516264e-02 +3.781883e-02 +1.206529e-02 -5.965316e-02 +4.730186e+00 +5.264243e+00 +8.201810e-01 +9.349878e-01 +9.281304e-01 +7.292593e-01 +5.193861e-01 +5.689876e-01 +1.871773e+00 +1.132874e-02 +1.085511e-02 -1.890769e+00 +1.567159e-01 -1.660024e-01 +1.733444e-01 -6.104460e-02 +2.185887e-01 +7.451764e-02 +9.562202e-02 +1.102568e-01 +3.995180e-02 +5.408624e-02 +3.524302e-02 -4.301359e-02
+2.791667e+00 +4.701107e+00 +5.205225e+00 +8.770717e-01 +8.747573e-01 +8.597718e-01 +7.847776e-01 +5.554525e-01 +5.963656e-01 +1.759986e+00 +1.528812e-02 +7.078691e-02 -1.886954e+00 +1.516787e-01 -1.307402e-01 +1.757410e-01 -9.778574e-02 +1.998884e-01 +1.276260e-01 +1.078413e-01 +1.033944e-01 +4.448973e-02 +3.700006e-02 +1.182110e-02 -5.123345e-02 +4.745296e+00 +5.262621e+00 +8.177300e-01 +9.306358e-01 +9.265851e-01 +7.252325e-01 +5.157254e-01 +5.642724e-01 +1.894669e+00 +2.299895e-03 +3.897847e-02 -1.855156e+00 +1.282446e-01 -1.666910e-01 +2.119415e-01 -2.015038e-02 +2.540815e-01 +8.153490e-02 +9.162012e-02 +1.044361e-01 +5.223576e-02 +3.147743e-03 +3.476776e-03 -8.987774e-03
+2.800000e+00 +4.707585e+00 +5.204577e+00 +8.731610e-01 +8.706658e-01 +8.577775e-01 +7.804303e-01 +5.515081e-01 +5.917389e-01 +1.789576e+00 -3.322404e-02 -7.482819e-02 -1.817442e+00 +1.410702e-01 -1.404036e-01 +1.680361e-01 -8.911700e-02 +2.065965e-01 +1.011580e-01 +1.135578e-01 +1.045389e-01 +4.894095e-02 +3.356192e-02 +1.308810e-02 -4.222873e-02 +4.758365e+00 +5.264595e+00 +8.135874e-01 +9.291827e-01 +9.240446e-01 +7.208133e-01 +5.121530e-01 +5.597562e-01 +1.872977e+00 -3.835156e-02 +6.282506e-03 -1.907267e+00 +9.457175e-02 -1.434624e-01 +2.691542e-01 -1.160708e-02 +2.466763e-01 +2.210872e-02 +6.678426e-02 +1.069386e-01 +4.949600e-02 +2.283171e-02 +1.063749e-02 -2.873892e-02
+2.808333e+00 +4.717059e+00 +5.200213e+00 +8.693363e-01 +8.662273e-01 +8.555052e-01 +7.762912e-01 +5.476513e-01 +5.871305e-01 +1.826104e+00 -9.817905e-02 -1.071960e-01 -1.756023e+00 +1.381594e-01 -1.474141e-01 +1.600586e-01 -7.119820e-02 +2.131822e-01 +6.999799e-02 +1.122273e-01 +1.096870e-01 +5.207941e-02 +3.148768e-02 +1.791791e-02 -4.582687e-02 +4.765435e+00 +5.257513e+00 +8.101375e-01 +9.217624e-01 +9.229582e-01 +7.181636e-01 +5.089222e-01 +5.567731e-01 +1.794453e+00 -9.867000e-02 +3.114580e-02 -1.773107e+00 +1.341490e-01 -1.296059e-01 +1.199478e-01 +2.280207e-02 +2.714212e-01 -3.399031e-02 +7.429416e-02 +1.519614e-01 +5.164327e-02 +4.336303e-02 +2.399073e-02 -9.447056e-02
+2.816667e+00 +4.727296e+00 +5.192364e+00 +8.658111e-01 +8.610658e-01 +8.530052e-01 +7.723203e-01 +5.438608e-01 +5.827441e-01 +1.813142e+00 -1.249592e-01 -4.829232e-02 -1.728508e+00 +1.427852e-01 -1.522725e-01 +1.454120e-01 -4.890831e-02 +2.147618e-01 +4.435689e-02 +1.038492e-01 +1.228335e-01 +5.237645e-02 +3.244634e-02 +2.191326e-02 -5.694284e-02 +4.772664e+00 +5.254783e+00 +8.074750e-01 +9.146681e-01 +9.196358e-01 +7.158979e-01 +5.061603e-01 +5.535303e-01 +1.801303e+00 -4.593367e-02 -4.795554e-02 -1.836091e+00 +1.495806e-01 -1.361538e-01 +1.280930e-01 -2.513239e-02 +2.303827e-01 -1.110087e-02 +7.424947e-02 +1.600639e-01 +6.028567e-02 +5.623454e-02 +2.035554e-02 -8.570516e-02
+2.825000e+00 +4.736414e+00 +5.187324e+00 +8.627646e-01 +8.553359e-01 +8.505196e-01 +7.688798e-01 +5.401502e-01 +5.786044e-01 +1.828617e+00 -5.067407e-03 +1.873383e-02 -1.857365e+00 +1.512594e-01 -1.617788e-01 +1.366602e-01 -1.610843e-02 +2.243601e-01 +3.269153e-02 +1.006317e-01 +1.537101e-01 +5.080051e-02 +3.916579e-02 +1.990561e-02 -6.549113e-02 +4.790809e+00 +5.265409e+00 +8.071456e-01 +9.078142e-01 +9.199632e-01 +7.170265e-01 +5.031354e-01 +5.502480e-01 +1.944523e+00 +1.354432e-01 -6.698381e-03 -2.024930e+00 +1.540676e-01 -1.906077e-01 +7.957330e-02 +1.097265e-01 +2.951226e-01 -1.953079e-02 +1.200631e-01 +2.041441e-01 +6.491346e-02 +3.175819e-02 -2.021254e-03 -8.528794e-02
+2.833333e+00 +4.747523e+00 +5.193022e+00 +8.605170e-01 +8.492980e-01 +8.485681e-01 +7.668528e-01 +5.365611e-01 +5.746227e-01 +1.846435e+00 +1.201906e-01 +4.364776e-02 -1.975260e+00 +1.575423e-01 -1.767282e-01 +1.258715e-01 +1.417261e-02 +2.283112e-01 +2.985756e-02 +1.076173e-01 +1.826901e-01 +5.213122e-02 +4.290965e-02 +1.429728e-02 -6.905270e-02 +4.797329e+00 +5.260413e+00 +8.076768e-01 +9.001518e-01 +9.148724e-01 +7.171719e-01 +5.003808e-01 +5.462510e-01 +1.800190e+00 -6.206042e-02 -2.206907e-02 -1.805411e+00 +1.487612e-01 -2.123848e-01 +9.943896e-02 -2.263821e-04 +1.667393e-01 +8.966614e-02 +1.499865e-01 +1.626112e-01 +7.996205e-02 +5.396051e-03 -1.340331e-02 -5.274720e-02
+2.841667e+00 +4.758889e+00 +5.201177e+00 +8.589680e-01 +8.430178e-01 +8.463564e-01 +7.659617e-01 +5.331309e-01 +5.707391e-01 +1.863337e+00 +1.257070e-01 -6.255145e-03 -1.954584e+00 +1.562570e-01 -1.901927e-01 +1.124274e-01 +2.937743e-02 +2.188390e-01 +2.048413e-02 +1.193863e-01 +1.943538e-01 +6.001277e-02 +4.535600e-02 +1.258393e-02 -7.388484e-02 +4.815861e+00 +5.265172e+00 +8.061784e-01 +8.936721e-01 +9.098810e-01 +7.172977e-01 +4.986040e-01 +5.437242e-01 +1.961983e+00 +6.721151e-02 -5.073717e-02 -1.945396e+00 +1.200019e-01 -1.894590e-01 +1.356746e-01 +3.907231e-02 +1.869785e-01 +3.230360e-02 +1.277439e-01 +1.802676e-01 +8.776650e-02 +5.992975e-02 +1.177560e-02 -1.041582e-01
+2.850000e+00 +4.771277e+00 +5.203644e+00 +8.577372e-01 +8.365633e-01 +8.435183e-01 +7.656105e-01 +5.300302e-01 +5.671231e-01 +1.857068e+00 +2.558919e-02 -4.985445e-02 -1.799717e+00 +1.536611e-01 -1.934502e-01 +9.780782e-02 +3.696806e-02 +2.005437e-01 -4.520284e-03 +1.212499e-01 +1.926314e-01 +7.191827e-02 +4.825690e-02 +1.519464e-02 -8.532595e-02 +4.820967e+00 +5.254828e+00 +8.034019e-01 +8.873066e-01 +9.040250e-01 +7.153937e-01 +4.975648e-01 +5.417575e-01 +1.789453e+00 -6.454650e-02 +2.050504e-02 -1.722457e+00 +1.490319e-01 -1.309786e-01 +1.417389e-01 -5.975959e-03 +1.609594e-01 -3.468855e-02 +5.746321e-02 +1.743811e-01 +9.802491e-02 +7.320181e-02 +3.687369e-03 -1.179691e-01
+2.858333e+00 +4.780115e+00 +5.194786e+00 +8.564979e-01 +8.299446e-01 +8.398082e-01 +7.647647e-01 +5.272429e-01 +5.639139e-01 +1.795366e+00 -1.270248e-01 -2.420810e-02 -1.681289e+00 +1.505460e-01 -1.969225e-01 +9.277240e-02 +3.782233e-02 +1.824443e-01 -3.088005e-02 +1.078466e-01 +1.850567e-01 +7.743730e-02 +4.839829e-02 +1.736317e-02 -9.604001e-02 +4.829697e+00 +5.258886e+00 +8.008039e-01 +8.836582e-01 +9.006846e-01 +7.120251e-01 +4.950788e-01 +5.381659e-01 +1.841446e+00 -6.226244e-02 +1.393063e-02 -1.934120e+00 +1.129969e-01 -1.663559e-01 +2.102118e-01 +4.978645e-03 +2.192847e-01 -4.151753e-02 +3.046114e-02 +1.472121e-01 +6.213959e-02 +5.962468e-02 +2.427643e-02 -6.370783e-02
+2.866667e+00 +4.785520e+00 +5.185117e+00 +8.553455e-01 +8.234449e-01 +8.358507e-01 +7.634094e-01 +5.245140e-01 +5.609614e-01 +1.765690e+00 -1.590702e-01 +2.183940e-03 -1.750081e+00 +1.458398e-01 -1.976638e-01 +1.002042e-01 +2.403375e-02 +1.816313e-01 -3.285872e-02 +9.201821e-02 +1.904747e-01 +7.472359e-02 +4.889394e-02 +1.993789e-02 -9.692090e-02 +4.839207e+00 +5.257524e+00 +7.961189e-01 +8.805480e-01 +8.997553e-01 +7.098582e-01 +4.917968e-01 +5.344628e-01 +1.856094e+00 +2.594030e-02 -4.697990e-02 -1.856861e+00 +1.120442e-01 -1.009894e-01 +1.459332e-01 -1.651139e-01 +2.538041e-01 +8.582929e-02 +2.502421e-02 +1.744701e-01 +5.434652e-02 +1.450657e-02 +5.385368e-02 -2.953559e-02
+2.875000e+00 +4.790737e+00 +5.183614e+00 +8.537320e-01 +8.171548e-01 +8.322019e-01 +7.623515e-01 +5.217434e-01 +5.579462e-01 +1.801965e+00 -4.027852e-02 -1.911084e-02 -1.914344e+00 +1.437828e-01 -1.801324e-01 +1.138058e-01 -4.797207e-03 +1.964921e-01 -1.605629e-02 +7.864412e-02 +2.073215e-01 +6.903672e-02 +5.317058e-02 +2.345244e-02 -8.986104e-02 +4.850440e+00 +5.262581e+00 +7.908127e-01 +8.798999e-01 +9.006368e-01 +7.070229e-01 +4.882493e-01 +5.308122e-01 +1.882860e+00 +1.398196e-02 -4.100490e-02 -1.948770e+00 +1.257578e-01 -3.514766e-02 +1.814166e-01 -1.939985e-01 +2.938900e-01 +4.666265e-02 -1.135764e-04 +1.608322e-01 +3.237422e-02 +2.369782e-02 +4.981374e-02 -3.639565e-02
+2.883333e+00 +4.800078e+00 +5.192537e+00 +8.512790e-01 +8.113768e-01 +8.293950e-01 +7.617260e-01 +5.189889e-01 +5.547445e-01 +1.883042e+00 +5.711563e-02 -8.323457e-02 -2.009418e+00 +1.452094e-01 -1.591292e-01 +1.269621e-01 -3.067248e-02 +2.158656e-01 -4.848874e-03 +6.929496e-02 +2.109281e-01 +6.581017e-02 +5.880020e-02 +2.661052e-02 -8.043124e-02 +4.863176e+00 +5.262022e+00 +7.874970e-01 +8.753321e-01 +9.019349e-01 +7.021118e-01 +4.850569e-01 +5.267358e-01 +1.905617e+00 -7.290299e-02 -9.832173e-02 -1.867987e+00 +1.429800e-01 -1.107264e-01 +1.617378e-01 -9.221247e-02 +3.027161e-01 +3.168242e-02 +1.909517e-02 +9.987963e-02 +4.251037e-02 +3.721211e-02 +2.223677e-02 -2.697146e-02
+2.891667e+00 +4.813526e+00 +5.201961e+00 +8.480874e-01 +8.060573e-01 +8.274025e-01 +7.606040e-01 +5.162528e-01 +5.513832e-01 +1.890450e+00 +6.570459e-02 -9.665604e-02 -1.939073e+00 +1.373667e-01 -1.338209e-01 +1.308850e-01 -4.522075e-02 +2.269298e-01 +3.265984e-04 +5.999360e-02 +1.965740e-01 +6.107311e-02 +5.577085e-02 +3.185275e-02 -7.439983e-02 +4.866297e+00 +5.262310e+00 +7.806257e-01 +8.711242e-01 +9.057744e-01 +6.981414e-01 +4.812787e-01 +5.233845e-01 +1.779493e+00 +2.460755e-02 +1.467533e-02 -1.882661e+00 +4.705093e-02 -3.316095e-02 +1.814690e-01 -6.568322e-02 +3.388976e-01 +4.444660e-02 +4.958824e-02 +1.192365e-01 +4.620284e-03 +6.240394e-03 +4.444182e-02 -5.415926e-02
+2.900000e+00 +4.823704e+00 +5.202483e+00 +8.436587e-01 +8.009859e-01 +8.257293e-01 +7.584574e-01 +5.132540e-01 +5.480545e-01 +1.834621e+00 +3.895510e-02 -4.792652e-02 -1.781183e+00 +1.266713e-01 -9.949774e-02 +1.326447e-01 -5.386600e-02 +2.269351e-01 +9.811095e-04 +5.059592e-02 +1.744679e-01 +5.203663e-02 +4.929848e-02 +3.820162e-02 -7.312743e-02 +4.877336e+00 +5.258868e+00 +7.750677e-01 +8.684518e-01 +9.050047e-01 +6.938784e-01 +4.779548e-01 +5.199997e-01 +1.889902e+00 +2.866279e-02 -6.383250e-02 -1.826717e+00 +1.133567e-01 -1.885656e-02 +2.111697e-01 -7.666045e-02 +2.724102e-01 -7.527190e-03 +6.775121e-02 +9.769640e-02 +1.736725e-03 +4.590606e-02 +3.172984e-02 -5.904372e-02
+2.908333e+00 +4.829656e+00 +5.193820e+00 +8.383447e-01 +7.962504e-01 +8.239760e-01 +7.551845e-01 +5.100465e-01 +5.448212e-01 +1.771800e+00 -3.175293e-02 -4.505367e-02 -1.692973e+00 +1.160845e-01 -7.683195e-02 +1.390944e-01 -6.737458e-02 +2.252691e-01 -3.195027e-03 +4.189742e-02 +1.494507e-01 +4.174520e-02 +4.879707e-02 +4.214816e-02 -7.278849e-02 +4.880003e+00 +5.258515e+00 +7.692023e-01 +8.667957e-01 +9.039472e-01 +6.885353e-01 +4.750663e-01 +5.167798e-01 +1.777269e+00 -6.062163e-02 -1.057994e-01 -1.869251e+00 +7.607728e-02 -6.584984e-02 +2.245415e-01 -9.361203e-02 +2.671896e-01 +4.286353e-03 +2.558716e-02 +7.276812e-02 +2.453489e-03 +6.371347e-02 +5.392451e-02 -4.731215e-02
+2.916667e+00 +4.831106e+00 +5.186713e+00 +8.325388e-01 +7.922475e-01 +8.225122e-01 +7.510900e-01 +5.067242e-01 +5.415747e-01 +1.725028e+00 -3.999321e-02 -7.127418e-02 -1.841166e+00 +1.052470e-01 -7.167274e-02 +1.595188e-01 -8.048108e-02 +2.394336e-01 -1.982220e-03 +2.917032e-02 +1.390159e-01 +2.792586e-02 +5.115957e-02 +3.810170e-02 -6.552344e-02 +4.886593e+00 +5.272411e+00 +7.638937e-01 +8.668805e-01 +9.082249e-01 +6.838674e-01 +4.714632e-01 +5.127512e-01 +1.831902e+00 +9.580059e-02 -3.130713e-02 -2.069797e+00 +9.430994e-02 -7.087261e-02 +2.667136e-01 -5.860984e-02 +3.476998e-01 -2.358632e-02 -1.942626e-02 +9.941027e-02 +9.141812e-04 +1.944739e-02 +2.134815e-02 +1.227159e-02
+2.925000e+00 +4.831319e+00 +5.194533e+00 +8.266464e-01 +7.894735e-01 +8.221126e-01 +7.468320e-01 +5.033225e-01 +5.380290e-01 +1.734206e+00 +3.970174e-02 -2.783665e-02 -2.059175e+00 +1.037318e-01 -7.279818e-02 +1.901401e-01 -7.608638e-02 +2.556607e-01 +5.470637e-03 +2.207849e-02 +1.360036e-01 +1.338439e-02 +5.200961e-02 +2.982201e-02 -5.441225e-02 +4.889567e+00 +5.274994e+00 +7.592028e-01 +8.672664e-01 +9.066562e-01 +6.789400e-01 +4.679433e-01 +5.086649e-01 +1.785854e+00 +2.475164e-02 +4.854646e-02 -1.918920e+00 +9.160097e-02 -9.904309e-02 +2.768787e-01 +2.531538e-02 +2.583365e-01 -2.161513e-02 +6.372848e-02 +6.253463e-02 -8.477306e-03 +2.273439e-02 +3.483872e-03 -6.836206e-03
+2.933333e+00 +4.833905e+00 +5.210031e+00 +8.207896e-01 +7.878387e-01 +8.220801e-01 +7.423038e-01 +4.998711e-01 +5.342997e-01 +1.792539e+00 +9.588524e-02 +7.523715e-02 -2.026931e+00 +1.010274e-01 -6.437687e-02 +2.169226e-01 -5.464929e-02 +2.510098e-01 +1.125020e-02 +3.074104e-02 +1.176037e-01 +5.263918e-03 +4.823028e-02 +2.971234e-02 -4.809524e-02 +4.896657e+00 +5.269344e+00 +7.527414e-01 +8.707553e-01 +9.024016e-01 +6.756105e-01 +4.644598e-01 +5.050206e-01 +1.844427e+00 +3.568261e-02 +5.488279e-02 -1.798248e+00 +2.005031e-02 -5.809315e-02 +3.228784e-01 +3.433914e-02 +2.028045e-01 +2.318169e-02 +1.287818e-01 +4.626800e-02 -1.089178e-02 +2.134250e-02 +1.653768e-02 -4.319326e-02
+2.941667e+00 +4.842512e+00 +5.214085e+00 +8.146973e-01 +7.870841e-01 +8.213277e-01 +7.372221e-01 +4.963527e-01 +5.306017e-01 +1.905107e+00 +3.742123e-02 +1.036382e-01 -1.794651e+00 +9.544123e-02 -5.111980e-02 +2.326957e-01 -3.882610e-02 +2.334072e-01 +7.779300e-03 +5.521593e-02 +8.571630e-02 +6.205846e-03 +4.270312e-02 +3.623409e-02 -4.802158e-02 +4.911346e+00 +5.266792e+00 +7.469014e-01 +8.705646e-01 +8.971298e-01 +6.734811e-01 +4.613346e-01 +5.022362e-01 +1.947143e+00 -9.554738e-02 -1.635356e-02 -1.843547e+00 +6.587766e-02 -6.029662e-02 +2.689830e-01 -2.219828e-02 +1.717532e-01 +4.471893e-02 +1.556173e-01 +5.043351e-02 +6.501047e-04 +4.588123e-02 +1.680580e-02 -7.821982e-02
+2.950000e+00 +4.859136e+00 +5.203273e+00 +8.084638e-01 +7.867392e-01 +8.195859e-01 +7.319585e-01 +4.928205e-01 +5.270381e-01 +1.994062e+00 -6.292091e-02 -7.882398e-04 -1.614631e+00 +8.814204e-02 -5.008703e-02 +2.346803e-01 -3.340447e-02 +2.153623e-01 +1.860223e-03 +8.845234e-02 +6.031747e-02 +1.105536e-02 +4.075476e-02 +3.746557e-02 -4.942249e-02 +4.923273e+00 +5.261929e+00 +7.424027e-01 +8.669716e-01 +8.920417e-01 +6.725424e-01 +4.581301e-01 +4.990310e-01 +1.918126e+00 +2.449110e-02 -6.515533e-02 -1.806896e+00 +8.144762e-02 -1.053336e-01 +2.049082e-01 +9.114847e-03 +1.656682e-01 +7.060244e-02 +1.684278e-01 +8.034645e-02 +2.159687e-02 +3.294482e-02 +2.916287e-03 -6.333431e-02
+2.958333e+00 +4.878704e+00 +5.187680e+00 +8.022368e-01 +7.861970e-01 +8.171150e-01 +7.272481e-01 +4.893313e-01 +5.234679e-01 +1.991785e+00 -1.177005e-01 -1.476094e-01 -1.642875e+00 +8.121876e-02 -6.592179e-02 +2.277128e-01 -3.335362e-02 +2.048166e-01 +3.406783e-03 +1.186389e-01 +5.443408e-02 +1.025268e-02 +4.080694e-02 +2.956743e-02 -4.788085e-02 +4.937441e+00 +5.260943e+00 +7.399543e-01 +8.613512e-01 +8.886597e-01 +6.716253e-01 +4.546629e-01 +4.952976e-01 +1.949983e+00 -9.465040e-02 -9.406818e-02 -1.861695e+00 +1.270718e-01 -1.297060e-01 +1.509811e-01 -2.309573e-02 +2.108757e-01 +5.447873e-02 +1.599861e-01 +9.620053e-02 +4.751054e-03 +1.049961e-02 +8.717699e-03 -3.181766e-02
+2.966667e+00 +4.893514e+00 +5.181150e+00 +7.963816e-01 +7.852090e-01 +8.143098e-01 +7.233106e-01 +4.858810e-01 +5.198015e-01 +1.871198e+00 -1.220098e-01 -2.050219e-01 -1.857851e+00 +7.990833e-02 -9.254776e-02 +2.183356e-01 -3.604820e-02 +1.962249e-01 +1.396553e-02 +1.288872e-01 +6.594967e-02 +4.197919e-03 +4.331753e-02 +1.463760e-02 -4.778217e-02 +4.941162e+00 +5.263787e+00 +7.382927e-01 +8.564010e-01 +8.841640e-01 +6.685013e-01 +4.518943e-01 +4.916677e-01 +1.814166e+00 -5.360033e-02 -8.530424e-02 -1.917237e+00 +1.361222e-01 -1.419513e-01 +1.624575e-01 -4.639105e-02 +1.882906e-01 +3.438667e-02 +7.749697e-02 +1.155554e-01 +4.443203e-02 +3.551800e-02 -6.641737e-03 -3.679618e-02
+2.975000e+00 +4.897111e+00 +5.189096e+00 +7.912092e-01 +7.838201e-01 +8.109150e-01 +7.197763e-01 +4.825339e-01 +5.161163e-01 +1.736663e+00 -4.271634e-02 -1.207888e-01 -2.017306e+00 +9.146785e-02 -1.102192e-01 +2.140709e-01 -2.736011e-02 +1.717386e-01 +2.734886e-02 +1.306184e-01 +7.979938e-02 -1.166268e-03 +4.853994e-02 +5.788319e-04 -4.974294e-02 +4.950035e+00 +5.261172e+00 +7.371870e-01 +8.551623e-01 +8.762036e-01 +6.673897e-01 +4.492581e-01 +4.883427e-01 +1.887850e+00 +5.304011e-03 -4.822844e-02 -1.840049e+00 +1.744707e-01 -1.107380e-01 +2.463666e-01 -9.879381e-03 +6.428326e-02 -1.377060e-02 +1.598438e-01 +8.610668e-02 +1.625545e-02 +5.857042e-02 -2.496549e-02 -4.592516e-02
+2.983333e+00 +4.896386e+00 +5.198959e+00 +7.867663e-01 +7.822933e-01 +8.063641e-01 +7.166798e-01 +4.793394e-01 +5.124900e-01 +1.767955e+00 +1.041178e-01 +3.718370e-02 -1.921095e+00 +1.171819e-01 -1.093210e-01 +2.139020e-01 -4.539958e-03 +1.365641e-01 +3.270789e-02 +1.369012e-01 +8.616069e-02 +1.830964e-03 +5.529046e-02 +1.506503e-03 -5.035731e-02 +4.964838e+00 +5.253236e+00 +7.355015e-01 +8.536190e-01 +8.686831e-01 +6.649075e-01 +4.477106e-01 +4.852767e-01 +1.966867e+00 +1.164103e-01 -5.104172e-04 -1.758935e+00 +1.559627e-01 -1.173823e-01 +2.405615e-01 -4.452934e-04 +7.381005e-02 -4.411603e-02 +1.093683e-01 +1.066361e-01 +2.803288e-02 +8.841523e-02 +1.672917e-02 -5.962523e-02
+2.991667e+00 +4.902216e+00 +5.196752e+00 +7.830456e-01 +7.807363e-01 +8.008024e-01 +7.139097e-01 +4.763560e-01 +5.088903e-01 +1.866821e+00 +1.948739e-01 +1.042410e-01 -1.734167e+00 +1.399494e-01 -1.094576e-01 +2.133459e-01 +1.161442e-02 +1.058245e-01 +3.201166e-02 +1.448894e-01 +8.107960e-02 +1.134751e-02 +6.258431e-02 +6.419149e-03 -4.684230e-02 +4.967896e+00 +5.254000e+00 +7.347906e-01 +8.534682e-01 +8.612185e-01 +6.612749e-01 +4.458556e-01 +4.817404e-01 +1.814954e+00 +4.150718e-02 -5.400839e-02 -1.885684e+00 +1.504136e-01 -1.506077e-01 +2.637023e-01 -2.033468e-02 +6.857063e-02 +4.817924e-02 +1.185955e-01 +3.262255e-02 +2.610640e-02 +7.992741e-02 -2.131366e-02 -2.880896e-02
+3.000000e+00 +4.911588e+00 +5.186811e+00 +7.800879e-01 +7.791820e-01 +7.946188e-01 +7.113225e-01 +4.736141e-01 +5.052515e-01 +1.859131e+00 +1.402123e-01 +1.217371e-02 -1.698702e+00 +1.435030e-01 -1.263970e-01 +2.122337e-01 +7.440548e-03 +8.463944e-02 +2.635965e-02 +1.526725e-01 +7.138107e-02 +1.567732e-02 +6.931596e-02 +3.302373e-03 -4.249928e-02 +4.968165e+00 +5.254790e+00 +7.326601e-01 +8.531268e-01 +8.541391e-01 +6.575806e-01 +4.436542e-01 +4.781483e-01 +1.775735e+00 +4.866080e-02 -6.446480e-02 -1.885999e+00 +1.011000e-01 -1.554060e-01 +2.603938e-01 -2.066506e-02 +8.927339e-02 +4.023428e-02 +1.074491e-01 +5.281550e-02 +1.282165e-02 +7.200465e-02 +1.256056e-02 -2.541435e-02
