# Supplementary material for: Visual motion perception as online hierarchical inference
Source: Nat Commun. 2022 Dec 1;13:7403. doi: 10.1038/s41467-022-34805-5 (PMC9715570; doi:10.1038/s41467-022-34805-5)
Supplement: Supplementary file 10 — Source Data [file 41467_2022_34805_MOESM10_ESM.zip › Figure_7h.txt]

# COLUMNS: | time [s] | r_1 | r_2 | r_3 | r_4 | r_5 | r_6 | r_7 | r_8 |
+0.000000e+00 +2.970462e+00 +2.970462e+00 +6.006327e+00 +6.006327e+00 +6.006327e+00 +6.006327e+00 +6.006327e+00 +6.006327e+00
+8.333333e-03 +2.936246e+00 +2.937961e+00 +5.944793e+00 +5.944806e+00 +5.944814e+00 +5.944849e+00 +5.944995e+00 +5.944910e+00
+1.666667e-02 +2.902570e+00 +2.947765e+00 +5.893659e+00 +5.894119e+00 +5.894172e+00 +5.894892e+00 +5.898468e+00 +5.896884e+00
+2.500000e-02 +2.869605e+00 +3.142848e+00 +5.887634e+00 +5.891699e+00 +5.889518e+00 +5.893301e+00 +5.913207e+00 +5.905159e+00
+3.333333e-02 +2.837118e+00 +3.727205e+00 +5.981017e+00 +6.002701e+00 +5.985571e+00 +5.999528e+00 +6.058727e+00 +6.024327e+00
+4.166667e-02 +2.804912e+00 +4.854465e+00 +6.211224e+00 +6.287914e+00 +6.239323e+00 +6.271132e+00 +6.388374e+00 +6.300496e+00
+5.000000e-02 +2.773169e+00 +6.577677e+00 +6.593699e+00 +6.759417e+00 +6.668107e+00 +6.723385e+00 +6.925150e+00 +6.756784e+00
+5.833333e-02 +2.741870e+00 +8.809917e+00 +7.090928e+00 +7.382840e+00 +7.243508e+00 +7.321795e+00 +7.612802e+00 +7.371495e+00
+6.666667e-02 +2.710817e+00 +1.125321e+01 +7.624779e+00 +8.072746e+00 +7.893837e+00 +7.970537e+00 +8.340753e+00 +8.055005e+00
+7.500000e-02 +2.680173e+00 +1.339702e+01 +8.111128e+00 +8.695442e+00 +8.514970e+00 +8.550848e+00 +8.970831e+00 +8.667835e+00
+8.333333e-02 +2.650380e+00 +1.481462e+01 +8.481685e+00 +9.152834e+00 +9.002763e+00 +8.980606e+00 +9.413881e+00 +9.104109e+00
+9.166667e-02 +2.621177e+00 +1.549154e+01 +8.715092e+00 +9.429719e+00 +9.334982e+00 +9.244504e+00 +9.663382e+00 +9.357955e+00
+1.000000e-01 +2.591916e+00 +1.571104e+01 +8.844322e+00 +9.571171e+00 +9.554103e+00 +9.378193e+00 +9.783615e+00 +9.482442e+00
+1.083333e-01 +2.562552e+00 +1.577570e+01 +8.922063e+00 +9.642697e+00 +9.728303e+00 +9.437670e+00 +9.850148e+00 +9.545179e+00
+1.166667e-01 +2.533398e+00 +1.589297e+01 +8.996721e+00 +9.699915e+00 +9.917859e+00 +9.471432e+00 +9.911457e+00 +9.596286e+00
+1.250000e-01 +2.504775e+00 +1.620087e+01 +9.099581e+00 +9.774578e+00 +1.014203e+01 +9.503498e+00 +9.996236e+00 +9.663292e+00
+1.333333e-01 +2.477199e+00 +1.678527e+01 +9.249133e+00 +9.881880e+00 +1.040260e+01 +9.544717e+00 +1.011153e+01 +9.750876e+00
+1.416667e-01 +2.451130e+00 +1.752649e+01 +9.424606e+00 +1.001385e+01 +1.066511e+01 +9.574640e+00 +1.023155e+01 +9.839838e+00
+1.500000e-01 +2.426219e+00 +1.822370e+01 +9.582810e+00 +1.014127e+01 +1.089487e+01 +9.576757e+00 +1.033384e+01 +9.911825e+00
+1.583333e-01 +2.401734e+00 +1.877099e+01 +9.708603e+00 +1.024096e+01 +1.107097e+01 +9.552828e+00 +1.040151e+01 +9.958813e+00
+1.666667e-01 +2.376969e+00 +1.913068e+01 +9.796446e+00 +1.030709e+01 +1.118896e+01 +9.509847e+00 +1.042400e+01 +9.970709e+00
+1.750000e-01 +2.351199e+00 +1.939370e+01 +9.855927e+00 +1.035273e+01 +1.126109e+01 +9.467211e+00 +1.042160e+01 +9.951366e+00
+1.833333e-01 +2.325276e+00 +1.964838e+01 +9.899406e+00 +1.038710e+01 +1.131668e+01 +9.425222e+00 +1.041464e+01 +9.917981e+00
+1.916667e-01 +2.299356e+00 +1.998418e+01 +9.941292e+00 +1.042191e+01 +1.136611e+01 +9.380018e+00 +1.041790e+01 +9.899411e+00
+2.000000e-01 +2.273507e+00 +2.044230e+01 +9.982834e+00 +1.046991e+01 +1.140471e+01 +9.332422e+00 +1.043982e+01 +9.907884e+00
+2.083333e-01 +2.247844e+00 +2.097311e+01 +1.002130e+01 +1.052601e+01 +1.141570e+01 +9.285512e+00 +1.047540e+01 +9.937353e+00
+2.166667e-01 +2.222502e+00 +2.148465e+01 +1.004918e+01 +1.058733e+01 +1.138831e+01 +9.234952e+00 +1.051368e+01 +9.974538e+00
+2.250000e-01 +2.197504e+00 +2.191960e+01 +1.006468e+01 +1.064617e+01 +1.132756e+01 +9.178170e+00 +1.054455e+01 +1.000552e+01
+2.333333e-01 +2.172873e+00 +2.225016e+01 +1.006800e+01 +1.069054e+01 +1.124649e+01 +9.114194e+00 +1.056399e+01 +1.001465e+01
+2.416667e-01 +2.148707e+00 +2.250003e+01 +1.005923e+01 +1.071441e+01 +1.115400e+01 +9.046748e+00 +1.057175e+01 +1.000820e+01
+2.500000e-01 +2.125280e+00 +2.272004e+01 +1.004546e+01 +1.071657e+01 +1.105776e+01 +8.980501e+00 +1.056820e+01 +9.994033e+00
+2.583333e-01 +2.102273e+00 +2.298679e+01 +1.003145e+01 +1.071305e+01 +1.096425e+01 +8.921955e+00 +1.056132e+01 +9.979590e+00
+2.666667e-01 +2.079255e+00 +2.335643e+01 +1.002474e+01 +1.071688e+01 +1.087724e+01 +8.875840e+00 +1.055821e+01 +9.963983e+00
+2.750000e-01 +2.056386e+00 +2.377315e+01 +1.002815e+01 +1.071060e+01 +1.079392e+01 +8.838115e+00 +1.055745e+01 +9.942142e+00
+2.833333e-01 +2.033678e+00 +2.415477e+01 +1.002552e+01 +1.069163e+01 +1.071223e+01 +8.808583e+00 +1.054186e+01 +9.911858e+00
+2.916667e-01 +2.011170e+00 +2.443003e+01 +1.000087e+01 +1.065874e+01 +1.063406e+01 +8.780392e+00 +1.050006e+01 +9.871248e+00
+3.000000e-01 +1.989081e+00 +2.459741e+01 +9.955948e+00 +1.061397e+01 +1.055949e+01 +8.751688e+00 +1.043648e+01 +9.819039e+00
+3.083333e-01 +1.967568e+00 +2.471630e+01 +9.905002e+00 +1.056278e+01 +1.049101e+01 +8.720631e+00 +1.035916e+01 +9.759320e+00
+3.166667e-01 +1.946701e+00 +2.488105e+01 +9.861515e+00 +1.051235e+01 +1.043352e+01 +8.690439e+00 +1.027788e+01 +9.700291e+00
+3.250000e-01 +1.926104e+00 +2.513944e+01 +9.827770e+00 +1.046366e+01 +1.038328e+01 +8.662548e+00 +1.020147e+01 +9.648567e+00
+3.333333e-01 +1.905420e+00 +2.547492e+01 +9.802806e+00 +1.041320e+01 +1.033199e+01 +8.631111e+00 +1.013696e+01 +9.609063e+00
+3.416667e-01 +1.884844e+00 +2.584740e+01 +9.780417e+00 +1.036302e+01 +1.027720e+01 +8.589078e+00 +1.008418e+01 +9.583122e+00
+3.500000e-01 +1.864540e+00 +2.612527e+01 +9.752889e+00 +1.029960e+01 +1.021082e+01 +8.531880e+00 +1.004339e+01 +9.557863e+00
+3.583333e-01 +1.844887e+00 +2.625773e+01 +9.717530e+00 +1.022052e+01 +1.013955e+01 +8.461876e+00 +1.000806e+01 +9.518236e+00
+3.666667e-01 +1.825659e+00 +2.633955e+01 +9.673252e+00 +1.013520e+01 +1.007092e+01 +8.387755e+00 +9.981449e+00 +9.467493e+00
+3.750000e-01 +1.806648e+00 +2.647235e+01 +9.627497e+00 +1.004916e+01 +1.000604e+01 +8.315980e+00 +9.972041e+00 +9.415995e+00
+3.833333e-01 +1.788126e+00 +2.671081e+01 +9.590986e+00 +9.967926e+00 +9.942348e+00 +8.246826e+00 +9.982253e+00 +9.366826e+00
+3.916667e-01 +1.769806e+00 +2.700964e+01 +9.559240e+00 +9.896127e+00 +9.875354e+00 +8.180256e+00 +1.000010e+01 +9.312971e+00
+4.000000e-01 +1.751447e+00 +2.725662e+01 +9.524313e+00 +9.831133e+00 +9.803207e+00 +8.112471e+00 +1.000048e+01 +9.250034e+00
+4.083333e-01 +1.733052e+00 +2.742807e+01 +9.487965e+00 +9.771752e+00 +9.726087e+00 +8.043025e+00 +9.967171e+00 +9.181267e+00
+4.166667e-01 +1.714611e+00 +2.757306e+01 +9.456879e+00 +9.720600e+00 +9.646325e+00 +7.972831e+00 +9.908421e+00 +9.110076e+00
+4.250000e-01 +1.696207e+00 +2.775912e+01 +9.438278e+00 +9.676560e+00 +9.569783e+00 +7.903617e+00 +9.840592e+00 +9.042189e+00
+4.333333e-01 +1.677901e+00 +2.798414e+01 +9.435015e+00 +9.637906e+00 +9.496258e+00 +7.837127e+00 +9.771091e+00 +8.977383e+00
+4.416667e-01 +1.659880e+00 +2.820327e+01 +9.440759e+00 +9.599038e+00 +9.422547e+00 +7.777200e+00 +9.699458e+00 +8.917402e+00
+4.500000e-01 +1.642710e+00 +2.834657e+01 +9.434706e+00 +9.553753e+00 +9.344462e+00 +7.727255e+00 +9.625472e+00 +8.864846e+00
+4.583333e-01 +1.626978e+00 +2.845042e+01 +9.409732e+00 +9.498837e+00 +9.268883e+00 +7.687541e+00 +9.551583e+00 +8.826967e+00
+4.666667e-01 +1.612254e+00 +2.860578e+01 +9.366246e+00 +9.440484e+00 +9.204268e+00 +7.655994e+00 +9.479838e+00 +8.806247e+00
+4.750000e-01 +1.598035e+00 +2.883693e+01 +9.311282e+00 +9.385397e+00 +9.148309e+00 +7.630029e+00 +9.410172e+00 +8.798041e+00
+4.833333e-01 +1.584104e+00 +2.909374e+01 +9.245059e+00 +9.335924e+00 +9.093768e+00 +7.608208e+00 +9.342619e+00 +8.787722e+00
+4.916667e-01 +1.570356e+00 +2.932696e+01 +9.168551e+00 +9.289719e+00 +9.038549e+00 +7.590964e+00 +9.276220e+00 +8.761834e+00
+5.000000e-01 +1.556550e+00 +2.949725e+01 +9.086390e+00 +9.243725e+00 +8.979106e+00 +7.572797e+00 +9.209616e+00 +8.721434e+00
+5.083333e-01 +1.542116e+00 +2.958530e+01 +9.001813e+00 +9.196371e+00 +8.914184e+00 +7.543034e+00 +9.140783e+00 +8.672136e+00
+5.166667e-01 +1.526736e+00 +2.964662e+01 +8.919730e+00 +9.151890e+00 +8.844943e+00 +7.498053e+00 +9.070140e+00 +8.620198e+00
+5.250000e-01 +1.510678e+00 +2.974973e+01 +8.844462e+00 +9.111103e+00 +8.772127e+00 +7.444337e+00 +8.997380e+00 +8.568751e+00
+5.333333e-01 +1.494436e+00 +2.992044e+01 +8.778735e+00 +9.068495e+00 +8.696865e+00 +7.386999e+00 +8.923643e+00 +8.522888e+00
+5.416667e-01 +1.478398e+00 +3.011269e+01 +8.725410e+00 +9.022777e+00 +8.620732e+00 +7.325816e+00 +8.846291e+00 +8.478025e+00
+5.500000e-01 +1.462767e+00 +3.028834e+01 +8.678427e+00 +8.973458e+00 +8.546370e+00 +7.262620e+00 +8.766895e+00 +8.429691e+00
+5.583333e-01 +1.447568e+00 +3.044348e+01 +8.630949e+00 +8.922335e+00 +8.474172e+00 +7.200978e+00 +8.686388e+00 +8.377464e+00
+5.666667e-01 +1.433162e+00 +3.057400e+01 +8.585041e+00 +8.868221e+00 +8.403277e+00 +7.144328e+00 +8.605610e+00 +8.318808e+00
+5.750000e-01 +1.419889e+00 +3.068567e+01 +8.537711e+00 +8.815379e+00 +8.334364e+00 +7.093892e+00 +8.526080e+00 +8.252048e+00
+5.833333e-01 +1.407516e+00 +3.079465e+01 +8.487177e+00 +8.763488e+00 +8.267528e+00 +7.048937e+00 +8.452737e+00 +8.179784e+00
+5.916667e-01 +1.395984e+00 +3.092469e+01 +8.434348e+00 +8.710943e+00 +8.205270e+00 +7.011145e+00 +8.386317e+00 +8.103836e+00
+6.000000e-01 +1.385089e+00 +3.109246e+01 +8.378998e+00 +8.656615e+00 +8.146750e+00 +6.986992e+00 +8.325156e+00 +8.025053e+00
+6.083333e-01 +1.374579e+00 +3.123471e+01 +8.318358e+00 +8.597874e+00 +8.089825e+00 +6.975502e+00 +8.266229e+00 +7.943309e+00
+6.166667e-01 +1.363933e+00 +3.132206e+01 +8.254397e+00 +8.537116e+00 +8.031737e+00 +6.967857e+00 +8.208707e+00 +7.861103e+00
+6.250000e-01 +1.352252e+00 +3.135636e+01 +8.194116e+00 +8.477396e+00 +7.967364e+00 +6.952136e+00 +8.153765e+00 +7.780815e+00
+6.333333e-01 +1.339739e+00 +3.138677e+01 +8.142516e+00 +8.422619e+00 +7.899596e+00 +6.927744e+00 +8.101774e+00 +7.702842e+00
+6.416667e-01 +1.326673e+00 +3.143947e+01 +8.099636e+00 +8.370499e+00 +7.830847e+00 +6.897754e+00 +8.052059e+00 +7.626017e+00
+6.500000e-01 +1.313468e+00 +3.154289e+01 +8.067158e+00 +8.313738e+00 +7.765735e+00 +6.866159e+00 +8.005214e+00 +7.549837e+00
+6.583333e-01 +1.300360e+00 +3.174307e+01 +8.045812e+00 +8.251955e+00 +7.705439e+00 +6.833659e+00 +7.964546e+00 +7.473515e+00
+6.666667e-01 +1.287363e+00 +3.194664e+01 +8.021646e+00 +8.182970e+00 +7.643800e+00 +6.799256e+00 +7.928468e+00 +7.397569e+00
+6.750000e-01 +1.274211e+00 +3.205286e+01 +7.987553e+00 +8.106281e+00 +7.573565e+00 +6.759914e+00 +7.890180e+00 +7.321340e+00
+6.833333e-01 +1.261011e+00 +3.206467e+01 +7.948574e+00 +8.024129e+00 +7.498076e+00 +6.715862e+00 +7.847816e+00 +7.246402e+00
+6.916667e-01 +1.247971e+00 +3.205434e+01 +7.907677e+00 +7.940892e+00 +7.421719e+00 +6.672444e+00 +7.803480e+00 +7.174958e+00
+7.000000e-01 +1.235197e+00 +3.209193e+01 +7.862983e+00 +7.859788e+00 +7.346862e+00 +6.636541e+00 +7.760612e+00 +7.107439e+00
+7.083333e-01 +1.222722e+00 +3.222230e+01 +7.812049e+00 +7.783361e+00 +7.274789e+00 +6.609666e+00 +7.721311e+00 +7.044632e+00
+7.166667e-01 +1.210313e+00 +3.240130e+01 +7.753287e+00 +7.713806e+00 +7.204347e+00 +6.590030e+00 +7.683742e+00 +6.985734e+00
+7.250000e-01 +1.197896e+00 +3.253481e+01 +7.688279e+00 +7.650645e+00 +7.134499e+00 +6.574262e+00 +7.644338e+00 +6.927959e+00
+7.333333e-01 +1.185576e+00 +3.261195e+01 +7.618915e+00 +7.592236e+00 +7.064346e+00 +6.556344e+00 +7.608032e+00 +6.874402e+00
+7.416667e-01 +1.173326e+00 +3.261173e+01 +7.545934e+00 +7.537063e+00 +6.993613e+00 +6.534055e+00 +7.571861e+00 +6.825723e+00
+7.500000e-01 +1.161168e+00 +3.258753e+01 +7.470269e+00 +7.487296e+00 +6.921944e+00 +6.513822e+00 +7.538016e+00 +6.783571e+00
+7.583333e-01 +1.149079e+00 +3.260071e+01 +7.394801e+00 +7.442692e+00 +6.849601e+00 +6.500431e+00 +7.508440e+00 +6.749209e+00
+7.666667e-01 +1.137209e+00 +3.268654e+01 +7.320511e+00 +7.397360e+00 +6.779357e+00 +6.494770e+00 +7.480812e+00 +6.721752e+00
+7.750000e-01 +1.125800e+00 +3.282715e+01 +7.248440e+00 +7.348281e+00 +6.714352e+00 +6.498055e+00 +7.450095e+00 +6.695815e+00
+7.833333e-01 +1.114935e+00 +3.292646e+01 +7.179244e+00 +7.295140e+00 +6.654021e+00 +6.505053e+00 +7.408219e+00 +6.664568e+00
+7.916667e-01 +1.104590e+00 +3.293755e+01 +7.112869e+00 +7.238961e+00 +6.595886e+00 +6.509217e+00 +7.353917e+00 +6.623802e+00
+8.000000e-01 +1.094304e+00 +3.292564e+01 +7.044737e+00 +7.179919e+00 +6.539883e+00 +6.508910e+00 +7.290523e+00 +6.578962e+00
+8.083333e-01 +1.083676e+00 +3.294323e+01 +6.974405e+00 +7.118234e+00 +6.485130e+00 +6.502402e+00 +7.222756e+00 +6.537439e+00
+8.166667e-01 +1.072693e+00 +3.302993e+01 +6.905734e+00 +7.056378e+00 +6.430814e+00 +6.488071e+00 +7.152994e+00 +6.502366e+00
+8.250000e-01 +1.061615e+00 +3.317501e+01 +6.842162e+00 +6.993649e+00 +6.375705e+00 +6.467767e+00 +7.082648e+00 +6.473524e+00
+8.333333e-01 +1.050651e+00 +3.330126e+01 +6.784931e+00 +6.928004e+00 +6.318854e+00 +6.440595e+00 +7.011520e+00 +6.448351e+00
+8.416667e-01 +1.039878e+00 +3.337074e+01 +6.733929e+00 +6.859128e+00 +6.261231e+00 +6.406737e+00 +6.939312e+00 +6.426025e+00
+8.500000e-01 +1.029273e+00 +3.338959e+01 +6.685609e+00 +6.789094e+00 +6.204974e+00 +6.365954e+00 +6.867188e+00 +6.407064e+00
+8.583333e-01 +1.018819e+00 +3.339038e+01 +6.636813e+00 +6.719097e+00 +6.151746e+00 +6.320418e+00 +6.796046e+00 +6.390197e+00
+8.666667e-01 +1.008519e+00 +3.340595e+01 +6.586791e+00 +6.650424e+00 +6.102647e+00 +6.273299e+00 +6.725298e+00 +6.374746e+00
+8.750000e-01 +9.983678e-01 +3.348238e+01 +6.537723e+00 +6.583930e+00 +6.058215e+00 +6.228621e+00 +6.654941e+00 +6.364948e+00
+8.833333e-01 +9.883374e-01 +3.356198e+01 +6.491163e+00 +6.518089e+00 +6.015886e+00 +6.183400e+00 +6.585474e+00 +6.353178e+00
+8.916667e-01 +9.784584e-01 +3.361872e+01 +6.445270e+00 +6.452473e+00 +5.975992e+00 +6.135216e+00 +6.516874e+00 +6.331362e+00
+9.000000e-01 +9.687849e-01 +3.369187e+01 +6.398101e+00 +6.388797e+00 +5.939110e+00 +6.086108e+00 +6.450856e+00 +6.298803e+00
+9.083333e-01 +9.592345e-01 +3.376199e+01 +6.348046e+00 +6.326905e+00 +5.903605e+00 +6.038772e+00 +6.389417e+00 +6.255581e+00
+9.166667e-01 +9.495641e-01 +3.380730e+01 +6.296279e+00 +6.266902e+00 +5.868686e+00 +5.990833e+00 +6.333870e+00 +6.201351e+00
+9.250000e-01 +9.398928e-01 +3.384530e+01 +6.244573e+00 +6.209716e+00 +5.834419e+00 +5.941746e+00 +6.284491e+00 +6.140720e+00
+9.333333e-01 +9.305045e-01 +3.389201e+01 +6.192168e+00 +6.156143e+00 +5.801999e+00 +5.891420e+00 +6.242474e+00 +6.077875e+00
+9.416667e-01 +9.214751e-01 +3.395597e+01 +6.138013e+00 +6.107261e+00 +5.770525e+00 +5.840133e+00 +6.209151e+00 +6.015213e+00
+9.500000e-01 +9.127996e-01 +3.399298e+01 +6.081134e+00 +6.062862e+00 +5.738402e+00 +5.787930e+00 +6.179876e+00 +5.953498e+00
+9.583333e-01 +9.045921e-01 +3.400574e+01 +6.023030e+00 +6.022541e+00 +5.708579e+00 +5.734389e+00 +6.151026e+00 +5.892935e+00
+9.666667e-01 +8.967543e-01 +3.400717e+01 +5.964845e+00 +5.986521e+00 +5.681208e+00 +5.680093e+00 +6.120137e+00 +5.833393e+00
+9.750000e-01 +8.887978e-01 +3.400987e+01 +5.907801e+00 +5.953331e+00 +5.652637e+00 +5.625071e+00 +6.088243e+00 +5.774342e+00
+9.833333e-01 +8.807317e-01 +3.405399e+01 +5.853279e+00 +5.925299e+00 +5.625009e+00 +5.569933e+00 +6.054681e+00 +5.715503e+00
+9.916667e-01 +8.725414e-01 +3.414299e+01 +5.801637e+00 +5.905318e+00 +5.595357e+00 +5.514941e+00 +6.019700e+00 +5.657262e+00
+1.000000e+00 +8.643525e-01 +3.419192e+01 +5.751187e+00 +5.891077e+00 +5.561014e+00 +5.459606e+00 +5.979811e+00 +5.600215e+00
+1.008333e+00 +8.564309e-01 +3.399014e+01 +5.698674e+00 +5.871062e+00 +5.515847e+00 +5.405320e+00 +5.927429e+00 +5.543574e+00
+1.016667e+00 +8.488124e-01 +3.398685e+01 +5.649324e+00 +5.827949e+00 +5.465696e+00 +5.375119e+00 +5.873774e+00 +5.498010e+00
+1.025000e+00 +8.415343e-01 +3.561661e+01 +5.629716e+00 +5.792675e+00 +5.446818e+00 +5.392354e+00 +5.856150e+00 +5.479052e+00
+1.033333e+00 +8.345269e-01 +3.721917e+01 +5.615410e+00 +5.757540e+00 +5.436777e+00 +5.410689e+00 +5.841768e+00 +5.453025e+00
+1.041667e+00 +8.274046e-01 +3.736148e+01 +5.577776e+00 +5.708021e+00 +5.402494e+00 +5.388645e+00 +5.797621e+00 +5.402200e+00
+1.050000e+00 +8.201623e-01 +3.693466e+01 +5.526570e+00 +5.655063e+00 +5.353231e+00 +5.342948e+00 +5.740778e+00 +5.349462e+00
+1.058333e+00 +8.127278e-01 +3.651886e+01 +5.475781e+00 +5.599789e+00 +5.303951e+00 +5.295253e+00 +5.684237e+00 +5.298241e+00
+1.066667e+00 +8.050136e-01 +3.647270e+01 +5.438018e+00 +5.549944e+00 +5.263484e+00 +5.255853e+00 +5.634572e+00 +5.245410e+00
+1.075000e+00 +7.972918e-01 +3.700895e+01 +5.417051e+00 +5.516065e+00 +5.232546e+00 +5.226415e+00 +5.594419e+00 +5.195817e+00
+1.083333e+00 +7.895606e-01 +3.753422e+01 +5.395809e+00 +5.486912e+00 +5.198562e+00 +5.194007e+00 +5.557621e+00 +5.147036e+00
+1.091667e+00 +7.818372e-01 +3.755211e+01 +5.361292e+00 +5.449201e+00 +5.154359e+00 +5.150317e+00 +5.514900e+00 +5.096011e+00
+1.100000e+00 +7.741790e-01 +3.730632e+01 +5.318100e+00 +5.404729e+00 +5.106120e+00 +5.101279e+00 +5.467539e+00 +5.044963e+00
+1.108333e+00 +7.666043e-01 +3.710037e+01 +5.273416e+00 +5.360314e+00 +5.059649e+00 +5.051752e+00 +5.421705e+00 +4.996546e+00
+1.116667e+00 +7.591360e-01 +3.711560e+01 +5.231701e+00 +5.320723e+00 +5.018187e+00 +5.003425e+00 +5.380415e+00 +4.955393e+00
+1.125000e+00 +7.517873e-01 +3.728549e+01 +5.192676e+00 +5.283457e+00 +4.979856e+00 +4.956033e+00 +5.341330e+00 +4.922448e+00
+1.133333e+00 +7.445622e-01 +3.738634e+01 +5.152768e+00 +5.241788e+00 +4.940477e+00 +4.908221e+00 +5.300898e+00 +4.895695e+00
+1.141667e+00 +7.375118e-01 +3.737151e+01 +5.111898e+00 +5.195417e+00 +4.898944e+00 +4.860665e+00 +5.259301e+00 +4.872518e+00
+1.150000e+00 +7.305707e-01 +3.729079e+01 +5.069550e+00 +5.146973e+00 +4.856474e+00 +4.814706e+00 +5.217704e+00 +4.851319e+00
+1.158333e+00 +7.238256e-01 +3.719682e+01 +5.028051e+00 +5.098301e+00 +4.814652e+00 +4.769357e+00 +5.175250e+00 +4.832269e+00
+1.166667e+00 +7.175502e-01 +3.714972e+01 +4.989799e+00 +5.050387e+00 +4.773990e+00 +4.723828e+00 +5.131764e+00 +4.818515e+00
+1.175000e+00 +7.117818e-01 +3.717654e+01 +4.954304e+00 +5.003511e+00 +4.734908e+00 +4.679044e+00 +5.088285e+00 +4.809928e+00
+1.183333e+00 +7.061537e-01 +3.722173e+01 +4.917903e+00 +4.956981e+00 +4.697732e+00 +4.635515e+00 +5.045500e+00 +4.802829e+00
+1.191667e+00 +7.002835e-01 +3.721452e+01 +4.879359e+00 +4.909691e+00 +4.664042e+00 +4.593291e+00 +5.001482e+00 +4.793887e+00
+1.200000e+00 +6.940222e-01 +3.715237e+01 +4.840495e+00 +4.861130e+00 +4.636445e+00 +4.552036e+00 +4.955288e+00 +4.781649e+00
+1.208333e+00 +6.875285e-01 +3.705649e+01 +4.802642e+00 +4.812613e+00 +4.615305e+00 +4.511491e+00 +4.907632e+00 +4.766541e+00
+1.216667e+00 +6.809219e-01 +3.697200e+01 +4.766380e+00 +4.764936e+00 +4.603563e+00 +4.471556e+00 +4.859529e+00 +4.747920e+00
+1.225000e+00 +6.743296e-01 +3.696265e+01 +4.730976e+00 +4.718146e+00 +4.601185e+00 +4.433230e+00 +4.811952e+00 +4.726005e+00
+1.233333e+00 +6.679285e-01 +3.699731e+01 +4.694765e+00 +4.672439e+00 +4.602561e+00 +4.396963e+00 +4.765032e+00 +4.702064e+00
+1.241667e+00 +6.618256e-01 +3.701078e+01 +4.656083e+00 +4.627863e+00 +4.607508e+00 +4.361228e+00 +4.718581e+00 +4.675463e+00
+1.250000e+00 +6.561250e-01 +3.699248e+01 +4.615932e+00 +4.584151e+00 +4.618123e+00 +4.324896e+00 +4.672822e+00 +4.644595e+00
+1.258333e+00 +6.508587e-01 +3.695066e+01 +4.576710e+00 +4.540185e+00 +4.633871e+00 +4.288016e+00 +4.628166e+00 +4.609252e+00
+1.266667e+00 +6.458802e-01 +3.689237e+01 +4.538971e+00 +4.495795e+00 +4.651093e+00 +4.251545e+00 +4.584347e+00 +4.570971e+00
+1.275000e+00 +6.408723e-01 +3.683632e+01 +4.502707e+00 +4.451483e+00 +4.664156e+00 +4.216003e+00 +4.540175e+00 +4.531182e+00
+1.283333e+00 +6.356774e-01 +3.685576e+01 +4.468423e+00 +4.407958e+00 +4.671939e+00 +4.182196e+00 +4.495674e+00 +4.491225e+00
+1.291667e+00 +6.302837e-01 +3.692686e+01 +4.435328e+00 +4.364996e+00 +4.672694e+00 +4.150023e+00 +4.452714e+00 +4.451662e+00
+1.300000e+00 +6.247422e-01 +3.698071e+01 +4.402790e+00 +4.322636e+00 +4.661643e+00 +4.117493e+00 +4.412806e+00 +4.413048e+00
+1.308333e+00 +6.192612e-01 +3.699887e+01 +4.370236e+00 +4.280998e+00 +4.638452e+00 +4.083875e+00 +4.377956e+00 +4.376851e+00
+1.316667e+00 +6.140498e-01 +3.698485e+01 +4.336397e+00 +4.240197e+00 +4.606825e+00 +4.048520e+00 +4.350171e+00 +4.343524e+00
+1.325000e+00 +6.092307e-01 +3.695934e+01 +4.302679e+00 +4.200248e+00 +4.570811e+00 +4.011882e+00 +4.329868e+00 +4.312573e+00
+1.333333e+00 +6.047998e-01 +3.693796e+01 +4.270899e+00 +4.161859e+00 +4.532804e+00 +3.974652e+00 +4.314621e+00 +4.283792e+00
+1.341667e+00 +6.005863e-01 +3.695512e+01 +4.242055e+00 +4.127145e+00 +4.494361e+00 +3.937332e+00 +4.302441e+00 +4.256722e+00
+1.350000e+00 +5.962909e-01 +3.700903e+01 +4.216318e+00 +4.096348e+00 +4.455960e+00 +3.900074e+00 +4.291629e+00 +4.228802e+00
+1.358333e+00 +5.916197e-01 +3.704228e+01 +4.192597e+00 +4.068590e+00 +4.417327e+00 +3.862957e+00 +4.278903e+00 +4.198019e+00
+1.366667e+00 +5.866172e-01 +3.703391e+01 +4.169232e+00 +4.043377e+00 +4.378163e+00 +3.826783e+00 +4.262711e+00 +4.165674e+00
+1.375000e+00 +5.814718e-01 +3.701877e+01 +4.145733e+00 +4.018433e+00 +4.338893e+00 +3.791910e+00 +4.244153e+00 +4.132157e+00
+1.383333e+00 +5.763306e-01 +3.701280e+01 +4.122078e+00 +3.992947e+00 +4.300197e+00 +3.757459e+00 +4.223024e+00 +4.098257e+00
+1.391667e+00 +5.712137e-01 +3.705798e+01 +4.097385e+00 +3.967305e+00 +4.262449e+00 +3.723692e+00 +4.201332e+00 +4.065492e+00
+1.400000e+00 +5.660454e-01 +3.711738e+01 +4.070671e+00 +3.939631e+00 +4.225562e+00 +3.691689e+00 +4.177735e+00 +4.035248e+00
+1.408333e+00 +5.608171e-01 +3.714002e+01 +4.040518e+00 +3.909777e+00 +4.189112e+00 +3.661725e+00 +4.150942e+00 +4.008375e+00
+1.416667e+00 +5.555910e-01 +3.706673e+01 +4.006369e+00 +3.877428e+00 +4.153064e+00 +3.633001e+00 +4.121992e+00 +3.982666e+00
+1.425000e+00 +5.504542e-01 +3.698636e+01 +3.970709e+00 +3.843261e+00 +4.118603e+00 +3.606563e+00 +4.093705e+00 +3.957915e+00
+1.433333e+00 +5.454845e-01 +3.700309e+01 +3.934756e+00 +3.808779e+00 +4.086323e+00 +3.582704e+00 +4.069294e+00 +3.934141e+00
+1.441667e+00 +5.407310e-01 +3.710375e+01 +3.898858e+00 +3.775172e+00 +4.056418e+00 +3.559952e+00 +4.050614e+00 +3.909508e+00
+1.450000e+00 +5.362231e-01 +3.718965e+01 +3.863242e+00 +3.743440e+00 +4.028405e+00 +3.535298e+00 +4.034776e+00 +3.882966e+00
+1.458333e+00 +5.318465e-01 +3.720458e+01 +3.828196e+00 +3.712457e+00 +4.001349e+00 +3.508401e+00 +4.018047e+00 +3.855487e+00
+1.466667e+00 +5.273653e-01 +3.714881e+01 +3.794214e+00 +3.681004e+00 +3.973904e+00 +3.480386e+00 +3.998158e+00 +3.827637e+00
+1.475000e+00 +5.228031e-01 +3.709815e+01 +3.761684e+00 +3.648987e+00 +3.947137e+00 +3.452578e+00 +3.976007e+00 +3.801247e+00
+1.483333e+00 +5.182319e-01 +3.709095e+01 +3.729684e+00 +3.616909e+00 +3.920671e+00 +3.425488e+00 +3.953438e+00 +3.776573e+00
+1.491667e+00 +5.136820e-01 +3.711449e+01 +3.697574e+00 +3.585734e+00 +3.894951e+00 +3.398510e+00 +3.931107e+00 +3.752402e+00
+1.500000e+00 +5.091814e-01 +3.712373e+01 +3.664849e+00 +3.555572e+00 +3.869748e+00 +3.371481e+00 +3.906516e+00 +3.728901e+00
+1.508333e+00 +5.047827e-01 +3.709227e+01 +3.631689e+00 +3.526270e+00 +3.844892e+00 +3.344379e+00 +3.878796e+00 +3.705452e+00
+1.516667e+00 +5.005059e-01 +3.703815e+01 +3.598558e+00 +3.497064e+00 +3.821353e+00 +3.317272e+00 +3.848794e+00 +3.682145e+00
+1.525000e+00 +4.963124e-01 +3.696997e+01 +3.565872e+00 +3.467855e+00 +3.800218e+00 +3.289285e+00 +3.817610e+00 +3.659144e+00
+1.533333e+00 +4.921714e-01 +3.692133e+01 +3.534841e+00 +3.439274e+00 +3.780550e+00 +3.260478e+00 +3.785635e+00 +3.637477e+00
+1.541667e+00 +4.881262e-01 +3.691336e+01 +3.506507e+00 +3.411535e+00 +3.761819e+00 +3.231233e+00 +3.753398e+00 +3.617037e+00
+1.550000e+00 +4.841534e-01 +3.691881e+01 +3.480933e+00 +3.383997e+00 +3.742580e+00 +3.202009e+00 +3.720440e+00 +3.596234e+00
+1.558333e+00 +4.801997e-01 +3.691174e+01 +3.458360e+00 +3.355459e+00 +3.723110e+00 +3.172910e+00 +3.687907e+00 +3.573809e+00
+1.566667e+00 +4.761833e-01 +3.689075e+01 +3.437893e+00 +3.325789e+00 +3.702842e+00 +3.144174e+00 +3.656626e+00 +3.550046e+00
+1.575000e+00 +4.721425e-01 +3.689720e+01 +3.418392e+00 +3.295912e+00 +3.682216e+00 +3.115996e+00 +3.626641e+00 +3.526070e+00
+1.583333e+00 +4.680868e-01 +3.691771e+01 +3.398807e+00 +3.266346e+00 +3.661184e+00 +3.087944e+00 +3.596891e+00 +3.502329e+00
+1.591667e+00 +4.640076e-01 +3.692219e+01 +3.379119e+00 +3.237054e+00 +3.638326e+00 +3.059917e+00 +3.567022e+00 +3.478833e+00
+1.600000e+00 +4.598623e-01 +3.690079e+01 +3.358379e+00 +3.207830e+00 +3.613434e+00 +3.032241e+00 +3.537981e+00 +3.455360e+00
+1.608333e+00 +4.557065e-01 +3.688436e+01 +3.335924e+00 +3.178526e+00 +3.588296e+00 +3.004966e+00 +3.510970e+00 +3.433050e+00
+1.616667e+00 +4.515809e-01 +3.690216e+01 +3.311900e+00 +3.149353e+00 +3.563953e+00 +2.978072e+00 +3.486059e+00 +3.412331e+00
+1.625000e+00 +4.475121e-01 +3.692606e+01 +3.286765e+00 +3.120413e+00 +3.539426e+00 +2.951458e+00 +3.461477e+00 +3.393834e+00
+1.633333e+00 +4.435162e-01 +3.692327e+01 +3.260690e+00 +3.091897e+00 +3.513734e+00 +2.925040e+00 +3.436742e+00 +3.376289e+00
+1.641667e+00 +4.395836e-01 +3.688342e+01 +3.233913e+00 +3.063897e+00 +3.486741e+00 +2.899157e+00 +3.411128e+00 +3.358213e+00
+1.650000e+00 +4.356918e-01 +3.685609e+01 +3.206958e+00 +3.036613e+00 +3.460045e+00 +2.873941e+00 +3.385561e+00 +3.339353e+00
+1.658333e+00 +4.318170e-01 +3.686165e+01 +3.179944e+00 +3.010266e+00 +3.434977e+00 +2.849503e+00 +3.360002e+00 +3.319931e+00
+1.666667e+00 +4.279635e-01 +3.686182e+01 +3.153027e+00 +2.984760e+00 +3.410521e+00 +2.825494e+00 +3.333845e+00 +3.301514e+00
+1.675000e+00 +4.241409e-01 +3.683529e+01 +3.125977e+00 +2.959737e+00 +3.386905e+00 +2.801523e+00 +3.307169e+00 +3.283934e+00
+1.683333e+00 +4.203521e-01 +3.679031e+01 +3.099154e+00 +2.934813e+00 +3.364046e+00 +2.777891e+00 +3.279920e+00 +3.266300e+00
+1.691667e+00 +4.166041e-01 +3.677077e+01 +3.072767e+00 +2.910525e+00 +3.341564e+00 +2.754895e+00 +3.252792e+00 +3.249239e+00
+1.700000e+00 +4.129057e-01 +3.678611e+01 +3.046408e+00 +2.887290e+00 +3.318196e+00 +2.732807e+00 +3.226304e+00 +3.233008e+00
+1.708333e+00 +4.092670e-01 +3.678209e+01 +3.019750e+00 +2.864938e+00 +3.293127e+00 +2.712395e+00 +3.199710e+00 +3.216430e+00
+1.716667e+00 +4.057065e-01 +3.676863e+01 +2.993125e+00 +2.843877e+00 +3.267171e+00 +2.693471e+00 +3.172789e+00 +3.199249e+00
+1.725000e+00 +4.021997e-01 +3.672558e+01 +2.966356e+00 +2.823835e+00 +3.240467e+00 +2.675117e+00 +3.145530e+00 +3.180725e+00
+1.733333e+00 +3.987084e-01 +3.667536e+01 +2.939682e+00 +2.805060e+00 +3.213036e+00 +2.656560e+00 +3.118681e+00 +3.161328e+00
+1.741667e+00 +3.952135e-01 +3.664365e+01 +2.913029e+00 +2.786764e+00 +3.185885e+00 +2.638297e+00 +3.092449e+00 +3.141768e+00
+1.750000e+00 +3.917351e-01 +3.662740e+01 +2.886474e+00 +2.768266e+00 +3.160124e+00 +2.619867e+00 +3.066823e+00 +3.122720e+00
+1.758333e+00 +3.882922e-01 +3.662070e+01 +2.860155e+00 +2.750721e+00 +3.135449e+00 +2.601551e+00 +3.041510e+00 +3.103816e+00
+1.766667e+00 +3.848826e-01 +3.661397e+01 +2.834084e+00 +2.734733e+00 +3.111479e+00 +2.583446e+00 +3.016547e+00 +3.085156e+00
+1.775000e+00 +3.815053e-01 +3.661934e+01 +2.808305e+00 +2.719756e+00 +3.087545e+00 +2.565541e+00 +2.992195e+00 +3.066848e+00
+1.783333e+00 +3.781684e-01 +3.667427e+01 +2.782894e+00 +2.706903e+00 +3.064195e+00 +2.548568e+00 +2.968117e+00 +3.047714e+00
+1.791667e+00 +3.748703e-01 +3.672738e+01 +2.757839e+00 +2.696240e+00 +3.041026e+00 +2.532210e+00 +2.943835e+00 +3.027347e+00
+1.800000e+00 +3.716102e-01 +3.671303e+01 +2.732972e+00 +2.687316e+00 +3.017555e+00 +2.515429e+00 +2.919548e+00 +3.005873e+00
+1.808333e+00 +3.683836e-01 +3.663677e+01 +2.708294e+00 +2.679221e+00 +2.993756e+00 +2.498790e+00 +2.895287e+00 +2.983355e+00
+1.816667e+00 +3.651816e-01 +3.656531e+01 +2.684139e+00 +2.670716e+00 +2.969580e+00 +2.483166e+00 +2.870903e+00 +2.960423e+00
+1.825000e+00 +3.620085e-01 +3.653501e+01 +2.660981e+00 +2.662742e+00 +2.945455e+00 +2.468140e+00 +2.846544e+00 +2.937511e+00
+1.833333e+00 +3.588702e-01 +3.654677e+01 +2.639503e+00 +2.655912e+00 +2.921821e+00 +2.453284e+00 +2.822441e+00 +2.914774e+00
+1.841667e+00 +3.557818e-01 +3.656454e+01 +2.620159e+00 +2.650328e+00 +2.898072e+00 +2.437880e+00 +2.798566e+00 +2.891696e+00
+1.850000e+00 +3.527608e-01 +3.659673e+01 +2.603088e+00 +2.646091e+00 +2.873822e+00 +2.421362e+00 +2.775054e+00 +2.868441e+00
+1.858333e+00 +3.498151e-01 +3.661640e+01 +2.587536e+00 +2.642945e+00 +2.849060e+00 +2.402922e+00 +2.752282e+00 +2.845092e+00
+1.866667e+00 +3.469940e-01 +3.661391e+01 +2.573261e+00 +2.640437e+00 +2.824009e+00 +2.383096e+00 +2.730039e+00 +2.821423e+00
+1.875000e+00 +3.443181e-01 +3.660073e+01 +2.560102e+00 +2.638459e+00 +2.799093e+00 +2.362823e+00 +2.708027e+00 +2.797470e+00
+1.883333e+00 +3.417504e-01 +3.658344e+01 +2.547587e+00 +2.636416e+00 +2.774853e+00 +2.342422e+00 +2.686671e+00 +2.773074e+00
+1.891667e+00 +3.392747e-01 +3.657165e+01 +2.535688e+00 +2.633238e+00 +2.751371e+00 +2.321969e+00 +2.665676e+00 +2.748341e+00
+1.900000e+00 +3.368933e-01 +3.656213e+01 +2.524816e+00 +2.627884e+00 +2.728359e+00 +2.301580e+00 +2.644989e+00 +2.723602e+00
+1.908333e+00 +3.345347e-01 +3.656233e+01 +2.515772e+00 +2.619162e+00 +2.706350e+00 +2.281497e+00 +2.625028e+00 +2.699097e+00
+1.916667e+00 +3.322661e-01 +3.658309e+01 +2.509462e+00 +2.608799e+00 +2.685374e+00 +2.261781e+00 +2.605854e+00 +2.675298e+00
+1.925000e+00 +3.301484e-01 +3.663108e+01 +2.504991e+00 +2.597612e+00 +2.664885e+00 +2.242340e+00 +2.587323e+00 +2.653031e+00
+1.933333e+00 +3.281634e-01 +3.665630e+01 +2.500020e+00 +2.585751e+00 +2.644038e+00 +2.223241e+00 +2.568756e+00 +2.632052e+00
+1.941667e+00 +3.261645e-01 +3.660184e+01 +2.493724e+00 +2.571887e+00 +2.622708e+00 +2.204531e+00 +2.549803e+00 +2.610816e+00
+1.950000e+00 +3.241904e-01 +3.652486e+01 +2.488433e+00 +2.556831e+00 +2.601069e+00 +2.186481e+00 +2.530804e+00 +2.588960e+00
+1.958333e+00 +3.222638e-01 +3.647721e+01 +2.485879e+00 +2.541003e+00 +2.579679e+00 +2.169031e+00 +2.511514e+00 +2.567671e+00
+1.966667e+00 +3.203324e-01 +3.646647e+01 +2.487179e+00 +2.524114e+00 +2.558444e+00 +2.151911e+00 +2.492154e+00 +2.547711e+00
+1.975000e+00 +3.184063e-01 +3.651074e+01 +2.493367e+00 +2.505970e+00 +2.537085e+00 +2.134672e+00 +2.472803e+00 +2.529829e+00
+1.983333e+00 +3.165329e-01 +3.657627e+01 +2.501973e+00 +2.487410e+00 +2.515481e+00 +2.117456e+00 +2.453455e+00 +2.513534e+00
+1.991667e+00 +3.146609e-01 +3.662091e+01 +2.510197e+00 +2.468778e+00 +2.493541e+00 +2.100268e+00 +2.434129e+00 +2.497794e+00
+2.000000e+00 +3.128669e-01 +3.664742e+01 +2.518461e+00 +2.450430e+00 +2.471391e+00 +2.083247e+00 +2.414474e+00 +2.482060e+00
+2.008333e+00 +3.113098e-01 +3.666173e+01 +2.528178e+00 +2.433273e+00 +2.449487e+00 +2.066578e+00 +2.394914e+00 +2.465503e+00
+2.016667e+00 +3.125481e-01 +3.665113e+01 +2.545947e+00 +2.424587e+00 +2.430067e+00 +2.054202e+00 +2.380230e+00 +2.445376e+00
+2.025000e+00 +3.253748e-01 +3.661067e+01 +2.587550e+00 +2.441208e+00 +2.423387e+00 +2.056436e+00 +2.384409e+00 +2.430527e+00
+2.033333e+00 +3.670506e-01 +3.657151e+01 +2.683293e+00 +2.511217e+00 +2.452482e+00 +2.090085e+00 +2.431391e+00 +2.445102e+00
+2.041667e+00 +4.639091e-01 +3.657652e+01 +2.879977e+00 +2.672838e+00 +2.549568e+00 +2.176604e+00 +2.550867e+00 +2.521296e+00
+2.050000e+00 +6.566602e-01 +3.658488e+01 +3.230760e+00 +2.967455e+00 +2.748862e+00 +2.346466e+00 +2.780501e+00 +2.695430e+00
+2.058333e+00 +1.010419e+00 +3.657433e+01 +3.791660e+00 +3.433920e+00 +3.087716e+00 +2.635872e+00 +3.162509e+00 +3.007404e+00
+2.066667e+00 +1.627581e+00 +3.658662e+01 +4.621143e+00 +4.117766e+00 +3.602556e+00 +3.082460e+00 +3.734320e+00 +3.488000e+00
+2.075000e+00 +2.660536e+00 +3.662227e+01 +5.754237e+00 +5.060547e+00 +4.328932e+00 +3.719912e+00 +4.527627e+00 +4.168230e+00
+2.083333e+00 +4.303546e+00 +3.664802e+01 +7.217288e+00 +6.283713e+00 +5.277951e+00 +4.568779e+00 +5.566019e+00 +5.065721e+00
+2.091667e+00 +6.696241e+00 +3.665998e+01 +8.992660e+00 +7.756823e+00 +6.424566e+00 +5.613671e+00 +6.820391e+00 +6.150973e+00
+2.100000e+00 +9.708378e+00 +3.666715e+01 +1.090851e+01 +9.352219e+00 +7.667809e+00 +6.789616e+00 +8.193408e+00 +7.320027e+00
+2.108333e+00 +1.281498e+01 +3.664844e+01 +1.271900e+01 +1.086005e+01 +8.846275e+00 +7.953581e+00 +9.504794e+00 +8.427358e+00
+2.116667e+00 +1.516699e+01 +3.662452e+01 +1.412185e+01 +1.204978e+01 +9.797902e+00 +8.910793e+00 +1.052874e+01 +9.306644e+00
+2.125000e+00 +1.630091e+01 +3.659960e+01 +1.493956e+01 +1.277108e+01 +1.043223e+01 +9.580198e+00 +1.116320e+01 +9.879718e+00
+2.133333e+00 +1.651506e+01 +3.657913e+01 +1.527058e+01 +1.309152e+01 +1.077770e+01 +9.992547e+00 +1.145670e+01 +1.019888e+01
+2.141667e+00 +1.639687e+01 +3.654210e+01 +1.534376e+01 +1.318842e+01 +1.096301e+01 +1.025749e+01 +1.156179e+01 +1.037620e+01
+2.150000e+00 +1.625391e+01 +3.649551e+01 +1.533688e+01 +1.321698e+01 +1.112132e+01 +1.047979e+01 +1.160711e+01 +1.051255e+01
+2.158333e+00 +1.625171e+01 +3.644619e+01 +1.534576e+01 +1.327334e+01 +1.133673e+01 +1.073728e+01 +1.166812e+01 +1.067712e+01
+2.166667e+00 +1.660380e+01 +3.640263e+01 +1.543408e+01 +1.340104e+01 +1.165514e+01 +1.106396e+01 +1.177207e+01 +1.090018e+01
+2.175000e+00 +1.733867e+01 +3.640228e+01 +1.558499e+01 +1.358666e+01 +1.206705e+01 +1.144193e+01 +1.189926e+01 +1.116090e+01
+2.183333e+00 +1.817325e+01 +3.643692e+01 +1.574175e+01 +1.376592e+01 +1.249224e+01 +1.179933e+01 +1.200882e+01 +1.139841e+01
+2.191667e+00 +1.883328e+01 +3.641080e+01 +1.587223e+01 +1.388620e+01 +1.283286e+01 +1.206456e+01 +1.206910e+01 +1.159179e+01
+2.200000e+00 +1.921067e+01 +3.631571e+01 +1.595171e+01 +1.392950e+01 +1.306581e+01 +1.221333e+01 +1.207674e+01 +1.173184e+01
+2.208333e+00 +1.938515e+01 +3.621195e+01 +1.599827e+01 +1.391967e+01 +1.321652e+01 +1.227545e+01 +1.204081e+01 +1.181797e+01
+2.216667e+00 +1.950137e+01 +3.615655e+01 +1.603265e+01 +1.389512e+01 +1.333516e+01 +1.230668e+01 +1.198789e+01 +1.185479e+01
+2.225000e+00 +1.966050e+01 +3.615538e+01 +1.608346e+01 +1.387944e+01 +1.344544e+01 +1.233527e+01 +1.194476e+01 +1.185064e+01
+2.233333e+00 +1.995261e+01 +3.616499e+01 +1.617636e+01 +1.388248e+01 +1.356868e+01 +1.237243e+01 +1.191839e+01 +1.183300e+01
+2.241667e+00 +2.038992e+01 +3.617058e+01 +1.631169e+01 +1.390548e+01 +1.370910e+01 +1.241198e+01 +1.189774e+01 +1.182501e+01
+2.250000e+00 +2.086962e+01 +3.617581e+01 +1.645188e+01 +1.394138e+01 +1.384619e+01 +1.244870e+01 +1.186278e+01 +1.181659e+01
+2.258333e+00 +2.128290e+01 +3.616810e+01 +1.655310e+01 +1.397238e+01 +1.395763e+01 +1.247844e+01 +1.180873e+01 +1.179479e+01
+2.266667e+00 +2.157533e+01 +3.613275e+01 +1.658545e+01 +1.398986e+01 +1.402985e+01 +1.249711e+01 +1.173690e+01 +1.175810e+01
+2.275000e+00 +2.176481e+01 +3.608632e+01 +1.655815e+01 +1.399349e+01 +1.406899e+01 +1.251045e+01 +1.165354e+01 +1.170872e+01
+2.283333e+00 +2.193132e+01 +3.603644e+01 +1.650921e+01 +1.399757e+01 +1.408611e+01 +1.252258e+01 +1.156444e+01 +1.165593e+01
+2.291667e+00 +2.216285e+01 +3.599115e+01 +1.647790e+01 +1.401410e+01 +1.409582e+01 +1.253564e+01 +1.147476e+01 +1.160337e+01
+2.300000e+00 +2.248129e+01 +3.592268e+01 +1.647811e+01 +1.403959e+01 +1.410170e+01 +1.254067e+01 +1.138752e+01 +1.155598e+01
+2.308333e+00 +2.285666e+01 +3.585383e+01 +1.650049e+01 +1.406712e+01 +1.410368e+01 +1.253368e+01 +1.130429e+01 +1.151578e+01
+2.316667e+00 +2.321833e+01 +3.580180e+01 +1.653141e+01 +1.408522e+01 +1.409305e+01 +1.251590e+01 +1.122463e+01 +1.147847e+01
+2.325000e+00 +2.350120e+01 +3.574747e+01 +1.655662e+01 +1.408071e+01 +1.405602e+01 +1.249204e+01 +1.114836e+01 +1.143782e+01
+2.333333e+00 +2.370727e+01 +3.571741e+01 +1.656863e+01 +1.406189e+01 +1.400969e+01 +1.246558e+01 +1.107069e+01 +1.138724e+01
+2.341667e+00 +2.388183e+01 +3.571131e+01 +1.657039e+01 +1.403081e+01 +1.397375e+01 +1.244362e+01 +1.098947e+01 +1.133431e+01
+2.350000e+00 +2.406026e+01 +3.568761e+01 +1.656791e+01 +1.398391e+01 +1.395377e+01 +1.243362e+01 +1.090505e+01 +1.128655e+01
+2.358333e+00 +2.431735e+01 +3.562245e+01 +1.657390e+01 +1.392626e+01 +1.394845e+01 +1.244790e+01 +1.081930e+01 +1.125051e+01
+2.366667e+00 +2.463251e+01 +3.555402e+01 +1.657104e+01 +1.386428e+01 +1.395204e+01 +1.248547e+01 +1.072772e+01 +1.122694e+01
+2.375000e+00 +2.494797e+01 +3.553582e+01 +1.653822e+01 +1.380791e+01 +1.395621e+01 +1.254398e+01 +1.063112e+01 +1.120793e+01
+2.383333e+00 +2.521653e+01 +3.557002e+01 +1.647936e+01 +1.374776e+01 +1.394895e+01 +1.260962e+01 +1.053563e+01 +1.118563e+01
+2.391667e+00 +2.541903e+01 +3.558325e+01 +1.640151e+01 +1.368278e+01 +1.391254e+01 +1.265759e+01 +1.044504e+01 +1.115395e+01
+2.400000e+00 +2.556865e+01 +3.554247e+01 +1.630009e+01 +1.362084e+01 +1.384625e+01 +1.268010e+01 +1.036048e+01 +1.111067e+01
+2.408333e+00 +2.570647e+01 +3.551938e+01 +1.618960e+01 +1.357418e+01 +1.376405e+01 +1.269935e+01 +1.027803e+01 +1.105848e+01
+2.416667e+00 +2.584604e+01 +3.551680e+01 +1.607658e+01 +1.354536e+01 +1.367255e+01 +1.271483e+01 +1.019445e+01 +1.100182e+01
+2.425000e+00 +2.601865e+01 +3.550968e+01 +1.595527e+01 +1.354520e+01 +1.358106e+01 +1.272432e+01 +1.010735e+01 +1.094259e+01
+2.433333e+00 +2.622003e+01 +3.549803e+01 +1.581946e+01 +1.357871e+01 +1.349620e+01 +1.272794e+01 +1.001651e+01 +1.087550e+01
+2.441667e+00 +2.641932e+01 +3.546447e+01 +1.567109e+01 +1.362531e+01 +1.341753e+01 +1.272614e+01 +9.923185e+00 +1.080412e+01
+2.450000e+00 +2.660243e+01 +3.541965e+01 +1.551285e+01 +1.366734e+01 +1.334993e+01 +1.272082e+01 +9.831078e+00 +1.073137e+01
+2.458333e+00 +2.676338e+01 +3.538397e+01 +1.534620e+01 +1.370079e+01 +1.329603e+01 +1.271707e+01 +9.743093e+00 +1.065678e+01
+2.466667e+00 +2.692504e+01 +3.537918e+01 +1.517880e+01 +1.373059e+01 +1.325797e+01 +1.271224e+01 +9.660672e+00 +1.058001e+01
+2.475000e+00 +2.712312e+01 +3.539606e+01 +1.501779e+01 +1.375972e+01 +1.323635e+01 +1.269782e+01 +9.584169e+00 +1.050296e+01
+2.483333e+00 +2.733669e+01 +3.539031e+01 +1.486913e+01 +1.377040e+01 +1.321494e+01 +1.267287e+01 +9.512950e+00 +1.042784e+01
+2.491667e+00 +2.752717e+01 +3.533719e+01 +1.473086e+01 +1.375120e+01 +1.318795e+01 +1.263752e+01 +9.446914e+00 +1.034574e+01
+2.500000e+00 +2.769751e+01 +3.524300e+01 +1.460758e+01 +1.370767e+01 +1.315460e+01 +1.259028e+01 +9.384985e+00 +1.025197e+01
+2.508333e+00 +2.786090e+01 +3.517792e+01 +1.451614e+01 +1.365489e+01 +1.312404e+01 +1.252932e+01 +9.320983e+00 +1.015355e+01
+2.516667e+00 +2.801226e+01 +3.517967e+01 +1.446764e+01 +1.361193e+01 +1.309040e+01 +1.245378e+01 +9.252452e+00 +1.005443e+01
+2.525000e+00 +2.814664e+01 +3.519929e+01 +1.445128e+01 +1.357459e+01 +1.304351e+01 +1.236873e+01 +9.184193e+00 +9.956377e+00
+2.533333e+00 +2.826368e+01 +3.518373e+01 +1.444209e+01 +1.353468e+01 +1.298267e+01 +1.227792e+01 +9.116646e+00 +9.861899e+00
+2.541667e+00 +2.839278e+01 +3.514072e+01 +1.443138e+01 +1.349282e+01 +1.291723e+01 +1.218290e+01 +9.051653e+00 +9.772179e+00
+2.550000e+00 +2.853749e+01 +3.511462e+01 +1.441078e+01 +1.345325e+01 +1.285707e+01 +1.209053e+01 +8.988236e+00 +9.685397e+00
+2.558333e+00 +2.867692e+01 +3.509955e+01 +1.438287e+01 +1.341228e+01 +1.280154e+01 +1.200568e+01 +8.916701e+00 +9.601212e+00
+2.566667e+00 +2.879956e+01 +3.506129e+01 +1.434215e+01 +1.336605e+01 +1.274676e+01 +1.193132e+01 +8.839433e+00 +9.522945e+00
+2.575000e+00 +2.890871e+01 +3.499893e+01 +1.428842e+01 +1.330604e+01 +1.270327e+01 +1.187441e+01 +8.759698e+00 +9.450045e+00
+2.583333e+00 +2.903328e+01 +3.494043e+01 +1.422390e+01 +1.324304e+01 +1.267267e+01 +1.184471e+01 +8.676277e+00 +9.382052e+00
+2.591667e+00 +2.915228e+01 +3.491041e+01 +1.415763e+01 +1.318556e+01 +1.263920e+01 +1.184052e+01 +8.588248e+00 +9.314177e+00
+2.600000e+00 +2.926829e+01 +3.493156e+01 +1.409144e+01 +1.313472e+01 +1.260478e+01 +1.185634e+01 +8.499159e+00 +9.242965e+00
+2.608333e+00 +2.938336e+01 +3.496527e+01 +1.402148e+01 +1.307852e+01 +1.256861e+01 +1.188376e+01 +8.412232e+00 +9.169168e+00
+2.616667e+00 +2.949238e+01 +3.497234e+01 +1.393708e+01 +1.301148e+01 +1.253045e+01 +1.191215e+01 +8.327571e+00 +9.093868e+00
+2.625000e+00 +2.958322e+01 +3.493310e+01 +1.383848e+01 +1.293580e+01 +1.248745e+01 +1.192474e+01 +8.242511e+00 +9.018684e+00
+2.633333e+00 +2.965496e+01 +3.488169e+01 +1.373046e+01 +1.285390e+01 +1.244125e+01 +1.192923e+01 +8.156998e+00 +8.944234e+00
+2.641667e+00 +2.973988e+01 +3.489018e+01 +1.362181e+01 +1.277768e+01 +1.240937e+01 +1.192453e+01 +8.071383e+00 +8.869840e+00
+2.650000e+00 +2.987224e+01 +3.494285e+01 +1.352019e+01 +1.270647e+01 +1.239755e+01 +1.190712e+01 +7.985598e+00 +8.799570e+00
+2.658333e+00 +3.000481e+01 +3.498976e+01 +1.341875e+01 +1.263327e+01 +1.238893e+01 +1.188189e+01 +7.900994e+00 +8.729896e+00
+2.666667e+00 +3.011209e+01 +3.500920e+01 +1.331692e+01 +1.256049e+01 +1.237758e+01 +1.184344e+01 +7.818400e+00 +8.656462e+00
+2.675000e+00 +3.020632e+01 +3.497356e+01 +1.322131e+01 +1.249251e+01 +1.235744e+01 +1.178534e+01 +7.737984e+00 +8.579153e+00
+2.683333e+00 +3.030378e+01 +3.493455e+01 +1.313193e+01 +1.244309e+01 +1.233362e+01 +1.171102e+01 +7.659832e+00 +8.500190e+00
+2.691667e+00 +3.041311e+01 +3.495029e+01 +1.304702e+01 +1.242011e+01 +1.231195e+01 +1.162669e+01 +7.584572e+00 +8.424698e+00
+2.700000e+00 +3.052570e+01 +3.500855e+01 +1.296316e+01 +1.241654e+01 +1.228860e+01 +1.153784e+01 +7.514418e+00 +8.351520e+00
+2.708333e+00 +3.062247e+01 +3.502093e+01 +1.287381e+01 +1.240743e+01 +1.225264e+01 +1.144601e+01 +7.451550e+00 +8.275559e+00
+2.716667e+00 +3.070396e+01 +3.496663e+01 +1.277853e+01 +1.238483e+01 +1.219890e+01 +1.135505e+01 +7.393699e+00 +8.196692e+00
+2.725000e+00 +3.077280e+01 +3.490212e+01 +1.268683e+01 +1.235192e+01 +1.213559e+01 +1.126578e+01 +7.338316e+00 +8.118044e+00
+2.733333e+00 +3.083523e+01 +3.490036e+01 +1.261151e+01 +1.231610e+01 +1.207456e+01 +1.117776e+01 +7.282723e+00 +8.043363e+00
+2.741667e+00 +3.089743e+01 +3.495863e+01 +1.254580e+01 +1.228080e+01 +1.201989e+01 +1.109040e+01 +7.227958e+00 +7.974325e+00
+2.750000e+00 +3.096378e+01 +3.498120e+01 +1.247378e+01 +1.224488e+01 +1.196732e+01 +1.099958e+01 +7.175359e+00 +7.906265e+00
+2.758333e+00 +3.107508e+01 +3.494440e+01 +1.239135e+01 +1.221530e+01 +1.191916e+01 +1.091054e+01 +7.125897e+00 +7.834266e+00
+2.766667e+00 +3.122774e+01 +3.489357e+01 +1.230846e+01 +1.219044e+01 +1.188266e+01 +1.082641e+01 +7.074016e+00 +7.760309e+00
+2.775000e+00 +3.137775e+01 +3.488837e+01 +1.223339e+01 +1.216063e+01 +1.186226e+01 +1.074694e+01 +7.014743e+00 +7.687173e+00
+2.783333e+00 +3.147664e+01 +3.492488e+01 +1.216603e+01 +1.211973e+01 +1.184423e+01 +1.066871e+01 +6.951329e+00 +7.615026e+00
+2.791667e+00 +3.152737e+01 +3.495714e+01 +1.210167e+01 +1.206377e+01 +1.181851e+01 +1.059356e+01 +6.887528e+00 +7.542506e+00
+2.800000e+00 +3.157144e+01 +3.495273e+01 +1.203764e+01 +1.199679e+01 +1.178588e+01 +1.052269e+01 +6.824579e+00 +7.468261e+00
+2.808333e+00 +3.163589e+01 +3.492304e+01 +1.197503e+01 +1.192414e+01 +1.174870e+01 +1.045524e+01 +6.763066e+00 +7.394352e+00
+2.816667e+00 +3.170554e+01 +3.486963e+01 +1.191733e+01 +1.183968e+01 +1.170781e+01 +1.039054e+01 +6.702646e+00 +7.324044e+00
+2.825000e+00 +3.176758e+01 +3.483534e+01 +1.186748e+01 +1.174593e+01 +1.166715e+01 +1.033449e+01 +6.643535e+00 +7.257727e+00
+2.833333e+00 +3.184316e+01 +3.487411e+01 +1.183070e+01 +1.164717e+01 +1.163523e+01 +1.030148e+01 +6.586391e+00 +7.193974e+00
+2.841667e+00 +3.192048e+01 +3.492959e+01 +1.180535e+01 +1.154447e+01 +1.159906e+01 +1.028697e+01 +6.531810e+00 +7.131825e+00
+2.850000e+00 +3.200476e+01 +3.494637e+01 +1.178522e+01 +1.143896e+01 +1.155266e+01 +1.028125e+01 +6.482499e+00 +7.073990e+00
+2.858333e+00 +3.206490e+01 +3.488611e+01 +1.176494e+01 +1.133079e+01 +1.149200e+01 +1.026747e+01 +6.438194e+00 +7.022686e+00
+2.866667e+00 +3.210167e+01 +3.482033e+01 +1.174609e+01 +1.122460e+01 +1.142731e+01 +1.024540e+01 +6.394836e+00 +6.975505e+00
+2.875000e+00 +3.213716e+01 +3.481010e+01 +1.171969e+01 +1.112186e+01 +1.136768e+01 +1.022818e+01 +6.350840e+00 +6.927344e+00
+2.883333e+00 +3.220071e+01 +3.487081e+01 +1.167957e+01 +1.102752e+01 +1.132181e+01 +1.021799e+01 +6.307119e+00 +6.876226e+00
+2.891667e+00 +3.229220e+01 +3.493493e+01 +1.162737e+01 +1.094068e+01 +1.128925e+01 +1.019973e+01 +6.263712e+00 +6.822588e+00
+2.900000e+00 +3.236145e+01 +3.493847e+01 +1.155495e+01 +1.085792e+01 +1.126192e+01 +1.016478e+01 +6.216162e+00 +6.769495e+00
+2.908333e+00 +3.240194e+01 +3.487954e+01 +1.146808e+01 +1.078066e+01 +1.123327e+01 +1.011151e+01 +6.165333e+00 +6.717951e+00
+2.916667e+00 +3.241181e+01 +3.483118e+01 +1.137318e+01 +1.071537e+01 +1.120936e+01 +1.004488e+01 +6.112717e+00 +6.666222e+00
+2.925000e+00 +3.241326e+01 +3.488439e+01 +1.127690e+01 +1.067013e+01 +1.120283e+01 +9.975608e+00 +6.058878e+00 +6.609758e+00
+2.933333e+00 +3.243085e+01 +3.498983e+01 +1.118122e+01 +1.064347e+01 +1.120230e+01 +9.901959e+00 +6.004289e+00 +6.550405e+00
+2.941667e+00 +3.248941e+01 +3.501741e+01 +1.108173e+01 +1.063117e+01 +1.119001e+01 +9.819336e+00 +5.948679e+00 +6.491586e+00
+2.950000e+00 +3.260251e+01 +3.494386e+01 +1.097996e+01 +1.062554e+01 +1.116156e+01 +9.733783e+00 +5.892891e+00 +6.434939e+00
+2.958333e+00 +3.273564e+01 +3.483776e+01 +1.087833e+01 +1.061670e+01 +1.112121e+01 +9.657249e+00 +5.837824e+00 +6.378223e+00
+2.966667e+00 +3.283640e+01 +3.479334e+01 +1.078280e+01 +1.060059e+01 +1.107540e+01 +9.593291e+00 +5.783409e+00 +6.320015e+00
+2.975000e+00 +3.286088e+01 +3.484740e+01 +1.069843e+01 +1.057795e+01 +1.101998e+01 +9.535897e+00 +5.730661e+00 +6.261546e+00
+2.983333e+00 +3.285594e+01 +3.491450e+01 +1.062598e+01 +1.055306e+01 +1.094569e+01 +9.485625e+00 +5.680355e+00 +6.204052e+00
+2.991667e+00 +3.289560e+01 +3.489949e+01 +1.056532e+01 +1.052768e+01 +1.085493e+01 +9.440661e+00 +5.633405e+00 +6.147018e+00
+3.000000e+00 +3.295936e+01 +3.483185e+01 +1.051711e+01 +1.050235e+01 +1.075405e+01 +9.398673e+00 +5.590285e+00 +6.089404e+00
