# Supplementary material for: Visual motion perception as online hierarchical inference
Source: Nat Commun. 2022 Dec 1;13:7403. doi: 10.1038/s41467-022-34805-5 (PMC9715570; doi:10.1038/s41467-022-34805-5)
Supplement: Supplementary file 10 — Source Data [file 41467_2022_34805_MOESM10_ESM.zip › Figure_7i.txt]

# COLUMNS: | time [s] | r_1 | r_2 | r_3 | r_4 | r_5 | r_6 | r_7 | r_8 | r_9 | r_10 | r_11 | r_12 | r_13 | r_14 | r_15 | r_16 | r_17 | r_18 | r_19 | r_20 | r_21 | r_22 | r_23 | r_24 | r_25 | r_26 | r_27 | r_28 | r_29 | r_30 | r_31 | r_32 | r_33 | r_34 | r_35 | r_36 | r_37 | r_38 | r_39 | r_40 | r_41 | r_42 | r_43 | r_44 | r_45 | r_46 | r_47 | r_48 | r_49 | r_50 | r_51 | r_52 | r_53 | r_54 | r_55 | r_56 | r_57 | r_58 | r_59 | r_60 | r_61 | r_62 | r_63 | r_64 | r_65 | r_66 | r_67 | r_68 | r_69 | r_70 | r_71 | r_72 | r_73 | r_74 | r_75 | r_76 | r_77 | r_78 | r_79 | r_80 | r_81 | r_82 | r_83 | r_84 | r_85 | r_86 | r_87 | r_88 | r_89 | r_90 | r_91 | r_92 | r_93 | r_94 | r_95 | r_96 | r_97 | r_98 | r_99 | r_100 |
+0.000000e+00 +1.239967e-02 -6.246070e-03 -7.655940e-04 +1.441111e-02 +1.121877e-02 +4.828685e-03 +8.483024e-03 -1.384106e-02 -4.968894e-03 +7.532322e-03 +1.071995e-02 +6.203428e-03 -2.071823e-03 -7.005405e-03 -1.171583e-04 -1.603843e-03 -4.373172e-03 +1.336685e-02 -1.284734e-02 -5.471538e-03 +1.462561e-02 -8.460184e-03 +8.835924e-03 +1.306619e-02 +4.291687e-03 -1.129438e-02 -7.718695e-03 +5.084322e-03 -1.543353e-02 +7.318341e-03 +1.017249e-02 +8.766170e-03 -1.172808e-03 +1.225582e-02 -4.268655e-03 -6.011508e-03 -1.297077e-02 +3.025451e-03 +3.819912e-03 -2.588497e-04 -1.210665e-03 -1.723203e-02 +4.571701e-03 -7.124105e-03 +8.744489e-04 +8.783597e-03 -1.466152e-02 +2.262998e-03 -1.615619e-02 -4.309162e-03 +1.203372e-02 +5.000530e-03 -7.711926e-03 +5.065301e-03 -1.042664e-03 +4.003015e-03 -4.359987e-03 -2.797918e-04 +7.875480e-04 +1.132119e-02 -2.386408e-03 +8.693201e-03 -5.112700e-03 -9.046481e-03 -1.167812e-02 -8.519304e-04 +1.956174e-03 +1.665841e-02 -7.855866e-03 +1.668401e-02 -1.017581e-03 +5.254622e-03 +2.170242e-03 -7.134940e-03 -2.119218e-02 -1.823313e-03 +2.760647e-03 -7.619577e-03 +1.247024e-02 +1.329780e-02 -9.470298e-03 +1.171019e-02 -2.612578e-03 +3.499798e-04 +3.250276e-03 +5.395229e-04 -2.003571e-03 +7.978521e-03 +2.927368e-03 +3.359639e-03 -4.851652e-03 +2.903542e-03 +1.986589e-02 +7.053793e-04 -6.683625e-03 -1.195962e-02 -9.742963e-03 -3.353007e-04 +1.245736e-02 +1.821187e-02
+8.333333e-03 -2.130896e+00 +1.593984e+00 +4.859580e+01 -4.577428e+01 -2.296399e+01 +9.267815e+00 -2.097849e+01 +6.659491e+00 +4.158223e+01 +6.345870e+00 -1.509878e+01 -2.717009e+01 -4.744859e+01 -3.077676e+00 -4.642145e+00 -6.274824e+01 +2.815877e+01 +1.280480e+01 -4.703347e+01 -5.374419e+01 +5.719857e+01 +5.259882e+01 -5.561767e+00 -2.540224e+01 -2.480475e+01 -2.064303e+01 -2.868977e+01 +7.410739e+00 -2.910573e+01 +2.652073e+01 +7.963616e+00 +3.043560e+01 -1.560720e+01 +3.402285e+01 +2.124241e+01 +8.491660e+00 -4.583083e+01 -1.053911e+00 +1.120298e+01 +1.068444e+01 +1.793251e+01 +2.082677e+01 -4.207453e+01 -2.543963e+01 -2.133476e+01 -3.848157e+01 +1.036244e+01 -6.238599e+01 -3.279377e+00 +1.753459e+01 -3.455500e+01 -4.068505e+01 -4.927699e+01 -1.025656e+01 -8.304852e+00 +2.480119e+01 -1.975944e+01 -2.857174e+01 +3.674710e+01 +3.805296e+01 +1.863638e+01 -2.113839e+01 -6.229298e+01 -3.092282e+01 +1.849976e+01 -4.312405e+01 -4.781167e+01 -3.946670e+00 +5.375054e+01 -3.304610e+01 +3.693244e+01 +5.299355e+00 +1.933335e+01 -1.102155e+01 +1.615935e+01 +3.796483e+01 +1.929388e+01 +4.834495e+01 +2.372917e+00 +4.200094e+01 -1.776313e+01 -4.306990e+01 -4.631990e+00 -4.925174e+01 -3.070954e+01 -4.988492e+00 -2.298915e+01 -2.718865e+01 +2.898388e+01 +3.723683e+01 +2.703201e+01 -4.886863e+00 -1.232745e+01 -3.591995e+01 +3.687778e+01 +1.631872e+01 +3.017255e+00 +3.449065e+01 +6.182830e+01 -9.562283e+00
+1.666667e-02 -1.006898e+01 +5.127027e+00 +8.287083e+01 -7.704140e+01 -4.083350e+01 +1.206631e+01 -3.817274e+01 +1.440267e+01 +7.450026e+01 +1.518280e+01 -2.908087e+01 -4.815045e+01 -7.905506e+01 -3.184445e+00 -5.651865e+00 -1.069782e+02 +5.134935e+01 +2.307945e+01 -7.879976e+01 -9.025571e+01 +1.017178e+02 +8.522896e+01 -1.151075e+01 -3.966079e+01 -4.912592e+01 -3.033375e+01 -4.979815e+01 +1.608974e+01 -4.651040e+01 +4.807539e+01 +1.422144e+01 +4.803691e+01 -2.705516e+01 +6.093429e+01 +3.624973e+01 +1.414062e+01 -7.469995e+01 +8.486259e-01 +1.336012e+01 +1.865539e+01 +2.951356e+01 +3.403254e+01 -6.953041e+01 -4.271005e+01 -3.668099e+01 -6.950279e+01 +2.141586e+01 -1.044431e+02 -8.362717e+00 +3.190461e+01 -6.238482e+01 -6.857402e+01 -7.977807e+01 -1.331670e+01 -1.798312e+01 +3.697872e+01 -3.207500e+01 -4.677005e+01 +5.942734e+01 +6.736972e+01 +2.629305e+01 -3.563493e+01 -1.052279e+02 -5.333678e+01 +3.155313e+01 -7.669460e+01 -7.843288e+01 -1.042037e+01 +9.578621e+01 -5.418175e+01 +5.741248e+01 +4.426374e+00 +3.301614e+01 -1.127707e+01 +2.612229e+01 +6.040181e+01 +3.212253e+01 +8.222194e+01 +3.809159e+00 +7.600521e+01 -2.707566e+01 -7.057250e+01 -4.420821e+00 -8.407052e+01 -5.076695e+01 -7.771882e+00 -3.918868e+01 -5.459173e+01 +4.740011e+01 +6.968138e+01 +4.652687e+01 -6.226844e+00 -2.055250e+01 -5.756572e+01 +6.052141e+01 +3.257716e+01 +1.025547e+01 +5.883838e+01 +1.052988e+02 -1.775450e+01
+2.500000e-02 -3.271544e+00 +3.059178e+00 +1.014999e+02 -1.021495e+02 -5.349922e+01 +9.981582e+00 -4.279799e+01 +2.065470e+01 +9.379879e+01 +9.268307e+00 -3.235279e+01 -6.767162e+01 -1.072680e+02 -3.084238e+00 -1.724050e+01 -1.344335e+02 +6.329133e+01 +2.712905e+01 -8.907713e+01 -1.102430e+02 +1.248277e+02 +1.056896e+02 -1.972251e+01 -5.189060e+01 -5.063364e+01 -4.480444e+01 -6.953786e+01 +2.225256e+01 -5.905595e+01 +6.014628e+01 +1.316345e+01 +6.821096e+01 -3.642839e+01 +7.452346e+01 +4.737361e+01 +1.695836e+01 -8.412786e+01 +4.887453e+00 +1.909616e+01 +2.093633e+01 +3.821972e+01 +4.420509e+01 -8.132101e+01 -5.471013e+01 -4.311426e+01 -8.579508e+01 +3.008215e+01 -1.232082e+02 -5.424853e+00 +3.364523e+01 -7.738024e+01 -9.154879e+01 -1.032533e+02 -2.249015e+01 -1.953550e+01 +5.400557e+01 -4.231800e+01 -6.017390e+01 +6.935048e+01 +8.152604e+01 +4.247513e+01 -4.727008e+01 -1.351212e+02 -7.548651e+01 +3.919245e+01 -9.110018e+01 -1.082960e+02 -9.344947e+00 +1.209771e+02 -7.228612e+01 +7.249626e+01 +7.121166e+00 +3.907600e+01 -1.424032e+01 +2.855622e+01 +8.516588e+01 +3.811999e+01 +1.079385e+02 +9.952856e-01 +8.741137e+01 -3.889899e+01 -9.390348e+01 -5.288121e+00 -1.011030e+02 -6.845517e+01 -3.951215e+00 -4.654687e+01 -5.709347e+01 +6.765980e+01 +9.418820e+01 +6.832447e+01 -6.666759e+00 -3.209650e+01 -7.937870e+01 +7.611562e+01 +3.296966e+01 +1.575441e+01 +7.204399e+01 +1.332866e+02 -1.795371e+01
+3.333333e-02 +1.039167e+00 +1.124118e+01 +9.840538e+01 -1.179075e+02 -6.554406e+01 +1.831000e+01 -4.577973e+01 +2.700207e+01 +1.148977e+02 +8.161377e+00 -4.111797e+01 -8.321894e+01 -1.201085e+02 +6.043876e-01 -1.876632e+01 -1.419381e+02 +6.586914e+01 +3.223173e+01 -9.984226e+01 -1.120912e+02 +1.366985e+02 +9.979320e+01 -2.985292e+01 -4.833096e+01 -5.346381e+01 -4.961993e+01 -7.440245e+01 +2.448609e+01 -5.473258e+01 +6.424382e+01 +1.471751e+01 +7.914748e+01 -4.443066e+01 +8.668988e+01 +5.241594e+01 +7.954267e+00 -8.154910e+01 +8.787046e+00 +1.870370e+01 +2.116736e+01 +3.730450e+01 +4.725239e+01 -8.665076e+01 -5.560071e+01 -4.531951e+01 -9.457287e+01 +4.390341e+01 -1.307060e+02 -6.196949e+00 +4.150286e+01 -8.267267e+01 -1.015904e+02 -1.011540e+02 -2.819057e+01 -2.608510e+01 +5.422937e+01 -3.996514e+01 -6.389833e+01 +7.042505e+01 +9.250937e+01 +3.286935e+01 -4.729660e+01 -1.427128e+02 -7.946981e+01 +3.735476e+01 -9.273768e+01 -1.125365e+02 -2.598743e+01 +1.358420e+02 -7.557218e+01 +6.629345e+01 +8.686495e+00 +4.303504e+01 -9.419370e+00 +2.730868e+01 +9.923361e+01 +4.105738e+01 +1.158195e+02 +6.291946e+00 +8.884059e+01 -4.015254e+01 -1.029641e+02 -5.264107e+00 -1.093386e+02 -7.246166e+01 -5.208202e+00 -4.613728e+01 -6.887741e+01 +7.487819e+01 +1.040197e+02 +8.184444e+01 -7.578143e+00 -3.913906e+01 -8.413664e+01 +7.788476e+01 +3.188226e+01 +2.037434e+01 +7.774119e+01 +1.362313e+02 -1.107895e+01
+4.166667e-02 -4.613447e+00 +4.966957e+00 +1.025090e+02 -1.106705e+02 -5.667712e+01 +1.458476e+01 -4.474046e+01 +2.600402e+01 +1.034229e+02 +6.256371e+00 -4.102002e+01 -7.357939e+01 -1.083441e+02 -3.833011e+00 -1.543660e+01 -1.420932e+02 +6.509408e+01 +3.061739e+01 -9.653555e+01 -1.083291e+02 +1.340736e+02 +9.885649e+01 -2.420015e+01 -4.904369e+01 -5.664984e+01 -4.348751e+01 -6.890041e+01 +2.267658e+01 -5.795538e+01 +6.607828e+01 +1.430967e+01 +6.663490e+01 -3.623065e+01 +7.799946e+01 +4.705034e+01 +1.443797e+01 -8.505440e+01 +9.865472e+00 +1.691782e+01 +2.007024e+01 +3.298389e+01 +4.313864e+01 -8.351328e+01 -5.464863e+01 -4.485083e+01 -8.963359e+01 +3.675481e+01 -1.275353e+02 -9.691799e+00 +3.676861e+01 -8.194852e+01 -9.946969e+01 -9.672445e+01 -2.171417e+01 -2.038198e+01 +5.248359e+01 -3.942537e+01 -6.315932e+01 +6.865818e+01 +8.841696e+01 +3.642090e+01 -4.927417e+01 -1.386892e+02 -8.113648e+01 +3.860373e+01 -9.410105e+01 -1.026277e+02 -2.065882e+01 +1.238865e+02 -7.325285e+01 +7.028815e+01 +4.198150e+00 +4.312347e+01 -9.168212e+00 +2.798234e+01 +9.268280e+01 +3.832409e+01 +1.147906e+02 +1.794903e+00 +9.483294e+01 -3.571982e+01 -9.299902e+01 -8.714770e+00 -1.083868e+02 -6.542033e+01 -5.344532e+00 -4.723802e+01 -6.719612e+01 +6.381038e+01 +9.922466e+01 +7.142000e+01 -9.431594e+00 -3.108176e+01 -7.888770e+01 +7.816994e+01 +3.781643e+01 +1.711898e+01 +7.055050e+01 +1.370273e+02 -2.129547e+01
+5.000000e-02 +4.931698e-01 +7.982699e+00 +8.219392e+01 -9.364570e+01 -5.378642e+01 +2.122949e+01 -3.558257e+01 +2.049548e+01 +9.280849e+01 +6.828185e+00 -3.487526e+01 -6.753122e+01 -9.788297e+01 -9.098172e-01 -1.351409e+01 -1.163475e+02 +5.042678e+01 +2.692421e+01 -7.672518e+01 -9.349264e+01 +1.072359e+02 +7.783556e+01 -2.521427e+01 -3.681229e+01 -4.325482e+01 -3.797817e+01 -5.801881e+01 +2.026960e+01 -4.546046e+01 +4.871891e+01 +1.726863e+01 +5.818564e+01 -3.886545e+01 +7.310694e+01 +4.340386e+01 +9.218220e+00 -7.370877e+01 -1.982043e-02 +1.225367e+01 +1.962972e+01 +3.170371e+01 +3.585473e+01 -7.090679e+01 -4.057477e+01 -3.402830e+01 -7.632933e+01 +3.319989e+01 -1.111377e+02 -5.180353e+00 +3.621908e+01 -6.406358e+01 -8.080368e+01 -8.097310e+01 -1.765187e+01 -2.358968e+01 +4.097521e+01 -3.434781e+01 -5.040500e+01 +5.804322e+01 +7.454173e+01 +2.652915e+01 -3.842712e+01 -1.101373e+02 -5.846161e+01 +3.214686e+01 -7.384420e+01 -8.944047e+01 -2.324140e+01 +1.094031e+02 -6.706683e+01 +5.021952e+01 +1.141479e+01 +3.100047e+01 -1.585317e+01 +2.728349e+01 +8.117944e+01 +2.962579e+01 +8.969139e+01 +5.245513e+00 +7.230260e+01 -2.918763e+01 -7.673715e+01 -8.178530e+00 -8.941473e+01 -6.065338e+01 -7.317534e+00 -3.137543e+01 -5.954097e+01 +5.761623e+01 +8.144407e+01 +6.447818e+01 -5.551975e+00 -3.337437e+01 -6.828837e+01 +6.100870e+01 +2.567067e+01 +1.558746e+01 +6.319501e+01 +1.137693e+02 -7.860454e+00
+5.833333e-02 -1.498431e+00 -2.273547e+00 +5.570920e+01 -6.575510e+01 -3.862631e+01 +1.686806e+01 -2.633750e+01 +1.623282e+01 +6.755435e+01 +1.299556e+00 -2.638910e+01 -4.525918e+01 -7.059419e+01 -1.641600e+00 -4.863811e+00 -8.749830e+01 +3.629405e+01 +2.520348e+01 -4.539834e+01 -5.836467e+01 +7.486450e+01 +5.487330e+01 -1.321723e+01 -3.215385e+01 -3.421098e+01 -2.550857e+01 -4.464284e+01 +1.565726e+01 -2.893890e+01 +3.181032e+01 +1.384314e+01 +4.120345e+01 -2.518900e+01 +5.469578e+01 +3.156669e+01 +6.825605e+00 -5.395769e+01 -8.400543e+00 +1.118530e+01 +1.416369e+01 +1.913761e+01 +2.416437e+01 -5.321721e+01 -2.910283e+01 -2.243482e+01 -5.328485e+01 +2.512444e+01 -7.544218e+01 -2.868605e+00 +2.734994e+01 -4.489927e+01 -5.999977e+01 -5.105357e+01 -1.459079e+01 -1.905935e+01 +2.772232e+01 -2.011974e+01 -2.968182e+01 +3.400465e+01 +4.722329e+01 +2.092373e+01 -2.776688e+01 -7.455154e+01 -3.649020e+01 +1.553242e+01 -4.926529e+01 -5.724765e+01 -1.820243e+01 +7.681840e+01 -4.684342e+01 +3.038781e+01 +9.413707e+00 +2.013095e+01 -8.786116e+00 +1.973283e+01 +6.199711e+01 +2.211790e+01 +6.493371e+01 -7.722083e+00 +5.087971e+01 -1.662379e+01 -4.996122e+01 -5.721337e+00 -6.353773e+01 -4.314309e+01 -3.414748e+00 -1.656680e+01 -4.110518e+01 +4.326912e+01 +5.527937e+01 +4.914704e+01 -4.977826e+00 -2.597772e+01 -4.278458e+01 +4.512417e+01 +1.683760e+01 +1.766686e+01 +4.535124e+01 +8.163049e+01 +3.971305e-02
+6.666667e-02 +2.320810e+00 -4.586552e+00 +2.230923e+01 -3.065607e+01 -1.583366e+01 +9.503850e+00 -9.883957e+00 +9.059695e+00 +2.881957e+01 -1.999057e+00 -1.098341e+01 -2.149031e+01 -3.246947e+01 +2.899310e+00 +8.397708e-01 -4.379657e+01 +1.432344e+01 +1.251017e+01 -1.648001e+01 -2.192922e+01 +2.999653e+01 +2.150253e+01 -5.619882e+00 -7.687981e+00 -1.435829e+01 -1.409721e+01 -2.150375e+01 +8.306948e+00 -5.486687e+00 +1.365308e+01 +5.497535e+00 +1.734027e+01 -1.609093e+01 +2.673967e+01 +1.589089e+01 +2.162278e+00 -2.339856e+01 -6.207042e+00 +4.266105e+00 +1.354560e+01 +1.107937e+01 +7.454266e+00 -2.691883e+01 -9.502591e+00 -1.161204e+01 -2.086009e+01 +1.393824e+01 -2.793732e+01 +1.417492e+00 +1.210910e+01 -1.936059e+01 -2.651664e+01 -2.292324e+01 -6.114935e+00 -1.183248e+01 +6.205731e+00 -1.164572e+01 -1.061499e+01 +7.613008e+00 +1.927369e+01 +9.119032e+00 -1.072874e+01 -3.376290e+01 -1.089168e+01 +8.625411e-01 -9.806116e+00 -1.824033e+01 -1.044365e+01 +3.788750e+01 -2.331671e+01 +8.530487e+00 +1.137833e+00 +7.433688e+00 -2.693850e+00 +1.067401e+01 +2.364123e+01 +9.317567e+00 +3.048744e+01 -5.138798e+00 +1.516524e+01 -4.464433e+00 -2.432382e+01 -1.890966e+00 -2.526681e+01 -2.124714e+01 -2.224709e+00 -4.895375e+00 -1.734559e+01 +2.329258e+01 +2.814151e+01 +2.585759e+01 -1.555247e+00 -1.904923e+01 -2.015500e+01 +1.944672e+01 +5.554391e+00 +7.848481e+00 +1.910768e+01 +3.158184e+01 +3.021200e+00
+7.500000e-02 +2.640292e+00 -2.650069e+00 -8.934557e+00 +1.546055e+00 +5.480265e+00 -2.204834e+00 +6.307022e+00 +3.477073e+00 -4.084306e+00 -6.049245e+00 +3.600313e+00 +3.848690e+00 +5.687996e+00 +4.002762e+00 -5.271147e+00 +4.956025e+00 -9.294688e+00 +4.273149e-01 +5.558146e+00 +1.258834e+01 -7.708774e+00 -9.814436e+00 +1.453504e+00 +1.028930e+01 +4.154733e+00 -3.899598e+00 -1.892360e+00 -1.682248e+00 +8.620248e+00 +3.394738e+00 -2.525063e+00 +2.304262e+00 -1.953489e+00 -5.889755e-01 +3.773264e-01 -3.809531e+00 +1.387383e+01 +6.631650e+00 -1.016973e+00 +4.457477e+00 -3.906255e+00 -4.510042e+00 +7.460081e+00 +5.865875e+00 -9.023224e-01 +4.333459e+00 +5.132394e+00 +1.442042e+01 +3.763082e+00 -1.818232e+00 +2.238227e+00 +1.839204e+00 +1.059981e+01 -2.080450e+00 +6.626558e-01 -1.830593e+00 +1.865881e+00 -3.137202e-01 -1.354464e+01 -4.245066e+00 -1.414839e+00 +3.866332e+00 +3.475654e+00 +9.338160e-01 -7.558852e+00 +1.470309e+01 +9.302593e+00 -1.001618e+00 -1.971409e+00 +2.582197e+00 -5.023138e+00 -7.083577e+00 +1.866457e+00 +6.582649e+00 -1.632378e+00 -7.007677e+00 +1.662403e+00 +1.939979e-01 -8.639446e-01 -6.896993e+00 +5.577359e+00 -5.862799e-01 +2.795809e+00 +1.064734e+01 +3.996169e+00 +1.909727e+00 +5.974237e-01 +3.419648e+00 -3.536584e+00 +2.055481e+00 +2.935835e+00 +1.937542e-01 -6.671240e+00 +3.684831e+00 -5.907497e+00 -8.367580e-01 -5.132566e+00 -6.941111e+00 -1.459696e+01 +6.567759e-01
+8.333333e-02 -5.968277e+00 +3.419134e+00 -2.799883e+01 +1.992756e+01 +1.612871e+01 -4.762535e+00 +1.756772e+00 -5.849658e+00 -2.776174e+01 +4.543132e+00 +8.106104e+00 +2.347924e+01 +3.091499e+01 +2.911713e+00 +1.283803e+01 +4.069415e+01 -1.724413e+01 -7.818144e+00 +1.609572e+01 +2.368874e+01 -2.554799e+01 -2.219333e+01 +1.434051e+01 +1.771441e+01 +5.894678e+00 +4.387711e+00 +1.371258e+01 -1.177931e+01 +2.633749e+01 -6.386756e+00 -6.802276e+00 -1.217995e+01 -2.408617e+00 -1.630181e+01 -1.292139e+01 -9.165054e+00 +2.216356e+01 +7.119956e+00 -9.506860e+00 +4.683120e+00 -1.256972e+01 -1.495898e+01 +1.969895e+01 +1.157224e+01 +4.270221e+00 +2.228509e+01 -6.455872e+00 +3.425848e+01 +1.266221e+00 -3.973111e+00 +1.337677e+01 +2.539418e+01 +2.516899e+01 +4.904116e+00 +4.709341e+00 -1.425042e+01 +1.418466e+01 +1.087558e+01 -1.577867e+01 -1.646915e+01 -9.556313e+00 +1.185592e+01 +2.595477e+01 +2.003842e+01 -1.278012e+01 +1.663693e+01 +2.840248e+01 +9.058556e+00 -2.592500e+01 +2.773407e+01 -1.729194e+01 -1.601814e+01 +4.010647e+00 +1.273083e+01 -5.215581e+00 -4.228947e+01 -5.059385e+00 -2.706172e+01 +1.222779e+01 -2.064056e+01 +7.990818e+00 +1.407773e+01 +1.140266e+01 +3.116375e+01 +1.813028e+01 -1.338048e+00 +2.490326e+00 +7.134470e+00 -1.660081e+01 -1.606599e+01 -1.533500e+01 -1.712616e+00 +6.405251e+00 +1.974844e+01 -1.771526e+01 +4.599386e-01 -1.141250e+01 -1.472988e+01 -4.137932e+01 -2.006084e+00
+9.166667e-02 -5.400599e+00 -5.931069e+00 -2.559806e+01 +2.037526e+01 +1.467914e+01 -3.034856e+00 -4.226937e+00 -7.724245e+00 -3.403541e+01 -2.344463e-01 +4.912987e+00 +2.061500e+01 +3.008407e+01 -1.640505e+00 +2.786173e+01 +3.532042e+01 -9.745075e+00 -7.886072e+00 +2.785075e+01 +2.564921e+01 -2.745800e+01 -2.030664e+01 +1.683408e+01 +1.000088e+01 +6.494632e+00 +7.668213e+00 +1.784886e+01 -8.186092e+00 +2.628003e+01 -1.408310e+01 -7.045423e+00 -2.607511e+01 -2.627604e+00 -2.259189e+01 -1.845929e+01 -3.722760e+00 +8.046715e+00 -3.886315e+00 -8.288975e+00 +2.595773e+00 -9.621126e+00 -1.958296e+01 +1.292336e+01 +1.116861e+01 +7.932935e+00 +3.085877e+01 -1.170016e+01 +3.707237e+01 -2.860780e+00 -1.018405e+01 +1.449742e+01 +2.375564e+01 +1.870132e+01 +1.056700e+01 +5.206459e+00 -1.988757e+01 +1.439572e+01 +1.620190e+01 -1.454286e+01 -2.121487e+01 -4.108047e+00 +7.127655e+00 +2.812449e+01 +2.475464e+01 -1.434255e+01 +1.618724e+01 +3.542689e+01 +1.136717e+01 -3.233782e+01 +2.703030e+01 -2.134130e+01 -1.449102e+01 -2.412796e+00 +9.711639e+00 -4.109351e+00 -4.089492e+01 -1.543236e+01 -2.786285e+01 +5.521057e+00 -2.674170e+01 +7.194582e+00 +2.173962e+01 +5.787812e+00 +3.031505e+01 +1.771800e+01 +1.145464e-01 +8.728568e+00 +1.264704e+01 -1.145713e+01 -2.074004e+01 -1.472531e+01 -2.587872e+00 +9.491683e+00 +1.666990e+01 -1.426515e+01 -3.670251e+00 -6.486873e+00 -1.638001e+01 -3.265889e+01 -6.609066e-01
+1.000000e-01 -9.539590e+00 -1.282196e+01 -6.837942e+00 +7.448570e+00 +1.092112e+01 -3.217197e+00 -1.197586e+01 -2.306808e+00 -2.281673e+01 -9.432792e-01 -3.839709e+00 +1.349716e+01 +1.955859e+01 -4.977967e+00 +3.429974e+01 +3.695522e+00 +6.841632e+00 -1.683205e+00 +1.491171e+01 +1.388813e+01 -4.295390e+00 -4.434871e+00 +1.653671e+01 -2.837920e+00 -9.154550e+00 +9.096987e+00 +1.110823e+01 -2.964552e+00 +1.727989e+01 -5.554066e+00 -6.786275e+00 -2.549967e+01 +3.395867e+00 -1.711765e+01 -1.534781e+01 +3.082760e+00 -9.510902e+00 -6.747734e+00 -4.735899e+00 +3.693869e+00 -8.572122e+00 -1.351778e+01 -5.204389e+00 -8.312525e-01 +9.962387e-01 +2.011646e+01 -1.092201e+01 +1.884530e+01 -7.333639e+00 -7.216106e+00 +1.363760e+00 +7.124518e+00 +6.041079e+00 +1.020213e+01 +4.101008e+00 -1.737448e+01 +8.504111e+00 +1.397335e+01 -7.542434e+00 -1.148848e+01 +2.021998e+00 -1.971424e+00 +8.715484e+00 +1.181747e+01 -1.102394e+01 +2.513017e+00 +3.150866e+01 +7.389605e+00 -2.112312e+01 +1.846426e+01 -8.930359e+00 -1.510533e+01 +1.736292e+00 +1.190158e+01 -2.121873e+00 -2.456483e+01 -1.028897e+01 -7.486242e+00 -5.446469e+00 -8.012069e+00 +4.721669e+00 +1.499739e+01 +6.428792e-01 +7.036003e+00 +1.125568e+01 -7.212278e-01 +2.571930e+00 +4.499246e+00 -4.619270e+00 -7.912263e+00 -1.061882e+01 -5.623537e+00 +1.172667e+01 +1.221805e+01 +3.952405e+00 +5.695713e+00 +4.034065e+00 -8.775251e+00 -7.379004e+00 -7.637604e+00
+1.083333e-01 -1.155300e+01 -9.150457e+00 +1.380205e+01 -1.109790e+01 +4.970961e+00 -3.020216e+00 -1.718339e+01 +1.620109e+00 -5.606710e+00 +8.155510e+00 -8.989014e+00 +3.930447e+00 +5.687268e-01 -1.354084e+00 +3.159932e+01 -2.741133e+01 +2.096094e+01 +3.262094e+00 -8.247326e+00 -1.027075e+01 +2.160757e+01 +1.772277e+01 +1.261723e+01 -7.520875e+00 -2.375370e+01 +3.227674e+00 -3.812721e+00 -4.676313e-01 +1.231555e+01 +7.330014e+00 -7.467981e+00 -9.373208e+00 -1.118618e+00 -1.279512e+00 -2.689613e+00 +5.502592e+00 -2.188194e+01 -5.614772e+00 -4.087202e+00 +1.498513e+01 -4.353864e-01 -3.259982e+00 -2.424979e+01 -1.400436e+01 -1.082032e+01 +4.904128e-01 -6.274583e+00 -5.596499e+00 -4.620494e+00 +2.211246e+00 -1.370308e+01 -7.242272e+00 -1.426310e+01 +4.168011e+00 -1.760376e+00 -1.313665e+01 -3.509028e+00 +9.280044e+00 +2.413090e+00 +3.701765e+00 +9.134929e+00 -8.585754e+00 -1.927194e+01 +1.129597e+00 -6.867531e+00 -9.320942e+00 +1.355221e+01 +5.456151e+00 +5.352529e+00 +5.637052e+00 +5.162362e+00 -1.623345e+01 +1.015171e+01 +1.172367e+01 +2.737577e+00 -1.380357e+01 +3.007810e+00 +1.314323e+01 -5.558312e+00 +8.741980e+00 -3.074807e+00 -6.815407e+00 +5.117466e+00 -1.657961e+01 -3.585320e+00 -5.159674e+00 -8.379403e+00 -8.526108e+00 +1.034990e+01 +1.579313e+01 -2.963615e+00 -7.154931e+00 +5.406473e+00 +4.418100e-01 +2.182106e+01 +1.473235e+01 +1.330797e+01 +7.602493e+00 +1.414638e+01 -1.240012e+01
+1.166667e-01 -5.212801e+00 -8.943661e+00 +2.433517e+01 -1.458265e+01 -6.177324e+00 -3.534713e+00 -1.828020e+01 +2.309656e+00 +5.050382e+00 +8.382816e+00 -7.360774e+00 -1.181098e+01 -1.675718e+01 -3.279560e-01 +2.603987e+01 -4.009785e+01 +3.081094e+01 +2.727714e+00 -9.527276e+00 -2.422704e+01 +2.810173e+01 +2.881669e+01 +2.843819e+00 -1.554054e+01 -2.078890e+01 +1.160667e+00 -8.415644e+00 +1.046056e+01 -1.111246e+00 +2.987205e+00 -3.685340e+00 -4.927229e+00 -3.114936e+00 +5.008941e+00 +2.457278e+00 +1.027869e+01 -3.139953e+01 -1.285249e+01 +5.745708e-01 +1.039457e+01 +1.233012e+01 +5.474418e+00 -3.282993e+01 -1.787301e+01 -9.921405e+00 -7.468691e+00 -5.705614e+00 -1.944488e+01 -4.185498e+00 +2.325720e+00 -1.686830e+01 -1.270511e+01 -3.463525e+01 +4.704099e+00 -7.220041e+00 -8.697552e+00 -1.428688e+01 +5.807407e+00 +1.220530e+01 +1.050825e+01 +1.083620e+01 -1.097334e+01 -2.739991e+01 -5.362471e+00 +3.348647e+00 -1.531681e+01 -5.553663e+00 +3.801052e+00 +1.935435e+01 -8.101959e+00 +1.116869e+01 -3.995276e+00 +1.338154e+00 +2.325269e+00 +4.033970e+00 +3.333147e+00 +7.027715e-01 +1.956552e+01 -8.795619e+00 +9.898839e+00 -9.761445e+00 -1.395007e+01 -3.790046e-01 -2.635723e+01 -1.696925e+01 -2.818782e+00 -7.082006e+00 -6.542415e+00 +2.357307e+01 +2.181414e+01 +6.396708e+00 -3.194067e-01 -7.018061e-01 -1.045207e+01 +2.655083e+01 +8.976943e+00 +1.966744e+01 +1.658171e+01 +3.237942e+01 -4.567107e+00
+1.250000e-01 -8.253791e+00 -7.459590e+00 +3.123273e+01 -2.154509e+01 -1.141685e+01 -6.011753e+00 -2.365484e+01 +2.720095e+00 +1.180698e+01 +9.839730e+00 -9.221489e+00 -1.630107e+01 -2.422063e+01 -6.917527e-02 +2.167158e+01 -4.312716e+01 +3.395148e+01 +4.893090e+00 -1.472139e+01 -3.030951e+01 +3.534849e+01 +3.817369e+01 +2.706112e+00 -1.850287e+01 -2.239812e+01 -4.953005e+00 -1.548116e+01 +1.222222e+01 -7.614489e+00 +1.020394e+01 -2.387857e+00 +6.252268e-01 -1.008452e+01 +1.178353e+01 +6.382287e+00 +1.118891e+01 -3.573985e+01 -8.539638e+00 +2.724533e+00 +1.068066e+01 +1.841378e+01 +6.488742e+00 -3.440161e+01 -1.942622e+01 -1.384498e+01 -1.417052e+01 +3.404276e-01 -2.361306e+01 -6.323037e+00 +1.975916e+00 -2.435183e+01 -1.864413e+01 -4.232759e+01 +2.807445e+00 -8.569865e+00 -2.319994e+00 -1.441447e+01 -4.312380e+00 +1.772329e+01 +1.664958e+01 +1.457195e+01 -1.524764e+01 -3.946621e+01 -1.080507e+01 +5.565237e+00 -2.419601e+01 -1.631589e+01 +6.503728e+00 +3.129526e+01 -1.188891e+01 +1.483421e+01 -7.170311e+00 +5.462635e+00 +4.383186e+00 +6.739883e+00 +4.116768e+00 +2.454941e+00 +2.741441e+01 -5.568103e+00 +1.556556e+01 -1.271091e+01 -2.306181e+01 +3.093991e+00 -2.653660e+01 -1.890698e+01 +2.225983e-01 -1.347177e+01 -1.140980e+01 +2.899021e+01 +2.810716e+01 +1.438788e+01 +3.856097e-02 -3.929715e+00 -2.122959e+01 +2.657866e+01 +1.008232e+01 +1.490445e+01 +2.085028e+01 +3.956894e+01 -6.954460e+00
+1.333333e-01 -2.505157e+00 -2.682736e+00 +1.914001e+01 -6.156012e+00 -5.158076e+00 -1.507610e+01 -7.545607e+00 +5.436792e+00 +7.415037e+00 +1.111803e+01 +3.323169e+00 -1.258683e+01 -1.674006e+01 +7.871292e+00 +4.843509e+00 -3.098424e+01 +2.463005e+01 -4.005701e-01 -8.495860e+00 -2.144846e+01 +2.234005e+01 +2.491558e+01 -3.701200e+00 -6.781160e+00 -1.477899e+01 -3.931454e-01 -1.391462e+01 +1.503033e+01 -3.085401e+00 +5.619129e+00 -4.959206e+00 +7.194165e+00 -4.269765e-01 +8.137422e+00 +7.925363e+00 +7.403672e+00 -7.797783e+00 -2.582163e+00 -1.714016e-01 +8.597140e+00 +1.504424e+01 +1.146642e+01 -2.017253e+01 -1.531370e+01 -1.012591e+01 -1.410459e+01 -5.347062e-01 -1.189932e+01 +2.371803e+00 +2.436470e+00 -1.532309e+01 -6.212104e+00 -3.213872e+01 +1.180922e+00 -9.676995e+00 -4.685972e+00 -1.898676e+01 +3.609662e+00 +4.340603e+00 +1.042392e+01 +5.264545e+00 -3.351683e+00 -2.474405e+01 -1.163644e+01 +6.514635e+00 -7.419449e+00 -1.600588e+01 +5.136663e+00 +2.649895e+01 -9.144758e+00 +1.260694e+01 -3.311418e+00 -1.760206e+00 +6.991582e+00 -1.370865e+00 +1.397798e+00 +7.058604e+00 +1.781521e+01 -8.260598e+00 +8.025607e+00 -8.954907e+00 -2.010837e+01 +6.073846e+00 -1.792563e+01 -1.945278e+01 +1.726590e+00 -1.010049e+01 -2.493229e+00 +2.271511e+01 +2.837276e+01 +8.834236e+00 +8.230170e+00 -8.220349e+00 -6.709872e+00 +1.796285e+01 +7.181292e+00 +1.917468e+01 +1.578909e+01 +2.089155e+01 +1.069829e-01
+1.416667e-01 +6.712513e+00 -5.347104e+00 +4.952132e+00 -2.687762e+00 -1.780260e+00 -4.905040e+00 +6.761981e-01 +4.470212e+00 +2.062600e-02 -3.003149e-01 +4.110110e+00 -9.186967e+00 -9.922870e+00 +3.312872e+00 +6.110836e+00 -1.839302e+01 +1.181369e+01 -2.707933e+00 +5.475098e+00 -9.692845e+00 +7.773693e+00 +5.465471e+00 -4.679160e+00 -4.396712e+00 -3.506824e+00 +1.613938e+00 -4.951617e+00 +8.789380e+00 +4.272241e+00 -4.947395e+00 -4.112245e+00 +2.343185e+00 +2.233292e+00 -5.202627e-01 +1.439863e+00 +3.394794e+00 -1.787447e+00 -7.497903e+00 -2.086689e+00 +4.450271e+00 +2.493889e+00 +6.878820e+00 -1.081575e+01 -8.862161e+00 +1.834794e-01 -1.528278e+00 -6.161628e+00 -5.123301e+00 +5.530276e+00 +2.056875e+00 -1.908899e+00 -2.528574e+00 -1.532080e+01 +1.511675e+00 -4.296615e+00 -4.752011e+00 -1.307905e+01 +1.114174e+01 -2.047147e+00 +1.133578e+00 +4.605547e+00 -1.938317e-01 -4.438228e+00 -6.063459e+00 +4.109065e+00 +2.684429e+00 -5.788279e+00 +7.155620e-01 +5.404484e+00 -6.142864e+00 +4.437786e+00 +4.342933e+00 -5.572167e+00 -1.568515e+00 -3.419079e+00 +7.692452e+00 -2.777636e-02 +5.260891e+00 -8.774676e+00 -2.859134e+00 -5.311937e+00 -4.779659e+00 -2.636069e+00 -1.181274e+01 -1.573173e+01 -9.781757e-01 +3.756169e+00 +6.145721e+00 +1.288902e+01 +1.511235e+01 +4.565421e+00 +4.716416e+00 -6.168457e+00 +3.074242e+00 +1.361063e+01 +7.414223e-01 +1.833285e+01 +7.085758e+00 +1.118404e+01 +5.785785e+00
+1.500000e-01 -2.726295e-01 +9.647585e-01 +2.698676e+00 +5.158086e+00 +3.514480e+00 -5.641395e+00 +1.571393e+00 -2.475468e-01 -4.623506e+00 +7.253688e+00 +5.239829e+00 +1.815826e+00 +8.295988e-01 +3.421990e+00 +2.499284e+00 -4.716376e+00 +5.172778e+00 -3.631801e+00 -1.297260e+00 -7.173292e+00 +2.000704e+00 +4.814352e+00 -5.100928e-02 +1.063050e+00 -4.080872e+00 +3.770674e+00 -6.312908e-01 +2.614036e+00 +2.986759e+00 -2.122581e+00 -2.913906e+00 +8.442796e-01 +3.871008e+00 -1.683591e+00 +9.238706e-01 +2.101613e+00 +1.851082e+00 -2.186161e+00 -2.845624e+00 +4.235979e+00 +2.074409e+00 +4.271139e+00 -3.956036e+00 -4.750090e+00 -1.586409e+00 -1.500606e+00 -6.552035e+00 -2.266463e+00 +3.560307e+00 +2.111632e+00 +1.827865e-01 +5.631871e+00 -7.729471e+00 +1.935142e+00 -2.184433e+00 -5.152806e+00 -7.983486e+00 +7.561709e+00 -2.471539e-01 -3.280299e-01 -1.918291e-01 +2.961428e+00 -3.541117e-01 +6.442918e-02 +2.920085e+00 +1.552254e+00 -1.984586e+00 +4.080875e+00 +1.478454e+00 +5.456001e-01 +4.044660e+00 +4.224786e-01 -2.166069e+00 +8.512349e-02 -1.942948e+00 -5.568879e+00 +3.089590e+00 -1.938701e+00 -1.448854e+00 -8.212289e-02 -2.531694e+00 -2.495515e+00 +2.655787e+00 -4.510594e+00 -6.132160e+00 -2.374369e+00 -1.475569e+00 +2.265847e+00 +3.142093e+00 +6.256104e+00 -5.220283e+00 +3.511272e+00 -1.078563e-01 +5.485222e+00 +5.368397e+00 +3.165722e+00 +8.141011e+00 +4.001248e+00 +2.830564e-01 +1.766181e-01
+1.583333e-01 +6.309317e+00 +3.687150e+00 -7.808687e+00 +6.484640e+00 +4.269226e+00 -2.280522e+00 +1.057016e+01 +4.797048e-01 -5.251964e+00 +2.141351e+00 +9.301272e+00 +1.799389e+00 +1.633578e+00 +6.566475e+00 -8.051092e+00 +7.299475e+00 -8.325031e+00 -4.742189e+00 +6.579895e+00 +3.233286e-01 -9.888568e+00 -8.237341e+00 -3.706491e+00 +1.167179e+01 +6.495421e+00 -8.919988e-01 -1.411264e+00 -2.012471e-01 +9.000368e+00 -3.907548e+00 -1.773101e+00 +6.059934e+00 -2.232263e+00 +4.074302e-01 +3.088253e+00 -3.185206e+00 +1.511204e+01 +9.681941e-01 -5.375902e+00 +6.390830e+00 -3.216245e-01 +1.284419e+00 +7.466894e+00 +3.689187e+00 +2.297659e+00 +1.411746e+00 -2.358648e+00 +6.262995e+00 +9.329026e+00 +2.841981e+00 +7.109184e+00 +9.473658e+00 +2.783640e+00 -3.278782e-01 -2.532246e+00 -3.632439e+00 -6.377611e+00 +6.821371e+00 -8.688939e+00 -4.028759e+00 -1.940818e+00 +7.557632e+00 +8.797865e+00 +3.810961e+00 +1.263983e-02 +1.399878e+01 -1.844995e+00 +1.614139e+00 -6.404501e-01 -1.000235e+00 -3.615321e+00 +1.961034e+00 -3.626255e+00 -2.834655e+00 -1.896342e+00 -6.798875e+00 +2.083622e+00 -8.586276e+00 +3.036109e+00 -9.843208e+00 +6.946950e-01 -8.331607e-01 +3.685004e+00 +6.857395e+00 -5.754204e+00 -2.221259e+00 +4.598591e+00 +5.305823e+00 -2.141491e-01 +4.737656e+00 -1.629292e+00 +4.748680e+00 -8.034108e+00 +6.318567e+00 -4.375142e+00 -2.544893e+00 +2.383570e+00 -4.751656e-01 -1.277552e+01 +5.917056e+00
+1.666667e-01 +3.674946e+00 +1.755478e+01 +1.469015e+00 -3.677619e+00 +2.648725e+00 -3.283346e+00 +1.162600e+01 -5.168099e+00 +4.157500e+00 +1.086690e+01 +4.072117e+00 +2.620660e+00 -3.809289e+00 +4.657254e+00 -2.452730e+01 +9.229869e+00 -6.403935e+00 -4.064421e+00 -1.569681e+01 -9.910641e+00 -1.557610e+00 +4.079057e+00 -8.587811e+00 +8.121900e+00 +8.827236e+00 -4.144654e+00 -7.597105e+00 -1.044444e+01 -2.713104e+00 +6.662230e+00 -5.999242e+00 +2.055727e+01 -5.049545e-01 +3.899213e+00 +1.109038e+01 -5.268392e+00 +1.668383e+01 +1.311109e+01 -1.534842e+00 +2.702262e+00 +4.272536e+00 +6.138121e+00 +1.103896e+01 -2.579980e+00 -2.520680e+00 -1.085692e+01 +3.514122e+00 -3.066274e+00 +8.593828e+00 -8.149681e-02 +2.781983e+00 +3.009126e+00 +3.353170e-01 -1.281512e+01 +4.292630e+00 +8.680971e+00 -2.288813e+00 -3.028053e+00 +3.675198e+00 +1.092894e+00 +5.355695e+00 +1.024844e+00 -6.391758e+00 -2.342205e+00 +8.060102e-01 +1.150559e+00 -1.980019e+01 +6.017169e+00 +5.717208e+00 -1.428679e+00 +4.081679e+00 +1.993148e+00 +4.329496e+00 -3.201022e+00 -2.735149e+00 -1.435367e-01 +1.086891e+01 -2.320221e+00 +1.215094e+01 -8.213800e-03 -9.840541e+00 -1.348951e+01 +1.324493e+01 +3.708361e-01 +4.482642e-01 -2.140974e+00 -7.095834e+00 +1.039758e+00 +2.429545e+00 +6.069852e+00 -6.301008e+00 -2.247641e+00 +2.036734e+00 -9.900877e+00 -4.074936e+00 -5.299031e+00 -1.074985e+00 +3.322958e+00 -8.245592e+00 -3.413392e+00
+1.750000e-01 +6.111753e+00 +3.564901e+00 +5.739065e+00 -1.708156e+01 +3.005244e+00 +1.557755e+00 +7.901176e+00 +2.895157e+00 +5.094163e+00 -4.078117e+00 -1.179980e+00 -9.002164e-01 -8.238090e+00 -5.291363e-02 -1.550352e+01 -9.462013e+00 -5.313978e+00 +3.329212e-01 -9.270358e+00 -8.738447e+00 +8.657890e+00 +2.130918e+00 -4.380550e+00 +2.861344e+00 +2.451290e+00 -9.250352e+00 -1.223791e+01 -9.447187e+00 +1.687321e+00 +1.235310e+01 -5.357919e+00 +1.812583e+01 -3.568129e+00 +4.886964e+00 +8.313110e+00 -2.792185e+00 +7.468120e+00 +1.123485e+01 -2.675104e+00 +7.929848e+00 -5.997618e+00 +3.139232e+00 +3.821817e+00 -5.724122e+00 -3.384651e+00 -8.175067e+00 +3.112217e+00 -7.023666e+00 +8.315157e+00 +2.777951e+00 -3.182127e+00 -1.149185e+01 +1.810574e+00 -1.058694e+01 +6.279888e+00 +1.205977e+01 -3.394835e+00 -4.563609e+00 -1.171455e+00 +3.943433e+00 +1.465479e+01 -5.734321e+00 -1.264095e+01 -1.289564e+01 -7.559391e-02 -1.069148e+00 -1.337666e+01 +2.646334e+00 +4.022876e+00 -7.220162e+00 +8.350602e+00 -2.566159e+00 +1.099293e+01 -2.664501e+00 +2.030941e-01 +9.791673e+00 +9.148268e+00 +1.077749e+01 +3.755564e+00 +6.813945e+00 -6.140493e+00 -1.188358e+01 +3.859756e+00 -7.745799e+00 -5.141083e+00 -2.962106e+00 -3.668828e+00 -9.150396e-01 +1.761450e+00 +1.617264e+01 +3.486568e+00 -7.186908e+00 -3.849867e+00 -7.806011e+00 +8.197520e+00 +2.795407e+00 +9.917727e-01 +2.193138e+00 +4.101230e+00 -7.286606e+00
+1.833333e-01 -4.536904e+00 +2.341668e+00 +1.748666e+01 -4.914878e+00 +2.524572e+00 -1.968847e+00 +1.612698e+00 +2.918271e+00 +6.079822e+00 +8.814624e+00 -2.282701e-01 +9.824304e-01 -5.487256e+00 +8.446526e-01 -5.471406e+00 -2.117471e+01 +6.477961e+00 +8.079620e-01 -1.633914e+01 -2.028269e+01 +1.733815e+01 +1.296759e+01 -1.521033e+00 -1.811188e+00 -1.405052e+01 +2.140001e+00 -7.343028e+00 +6.826110e-01 -6.514382e+00 +9.728515e+00 +1.501970e+00 +7.848664e+00 +5.131134e+00 +7.870911e+00 +7.335230e+00 +5.483782e+00 -6.572726e+00 +1.579040e+00 -3.788619e+00 +7.629782e+00 -4.622598e-01 +9.131787e+00 -8.756706e+00 -9.650920e+00 -6.734834e+00 -1.504501e+01 -4.841726e+00 -2.221044e+01 +2.969198e+00 +9.835237e+00 -8.025928e+00 -5.393182e+00 -9.635691e+00 +8.830062e-01 -1.691455e+00 +3.391789e+00 -1.202369e+01 -7.076309e-01 +6.846592e+00 +9.965308e+00 +4.283182e+00 -2.429018e+00 -1.253691e+01 -1.113081e+01 +9.533596e+00 -1.118685e+01 -1.165441e+01 +1.095837e+00 +1.074780e+01 -9.422774e+00 +1.575970e+01 +1.117591e+00 +5.776726e+00 -4.042835e+00 +3.419786e+00 +5.516774e+00 +1.138884e+01 +1.019901e+01 -1.651541e+00 +2.080991e+01 -2.153825e+00 -7.430549e+00 +1.328947e-02 -1.981737e+01 -1.022254e+01 -6.274587e+00 -7.143822e+00 -1.038137e+01 -1.248446e+00 +1.598782e+01 -4.952694e+00 +1.899796e-01 -1.065770e-01 +2.355298e+00 +1.384572e+01 +1.390274e+01 +7.141210e+00 +9.555196e+00 +1.560431e+01 -8.781062e+00
+1.916667e-01 -7.168472e+00 +6.487136e-01 +1.889829e+01 -4.347517e+00 +3.726681e-01 -3.840157e+00 +7.782562e-01 +5.042043e+00 +1.165524e+01 +8.923172e+00 +5.830420e-01 +2.522663e+00 -8.329576e+00 -7.314649e-01 -9.323372e+00 -2.393381e+01 +7.827243e+00 +4.119221e+00 -1.643275e+01 -2.155865e+01 +2.273148e+01 +1.702842e+01 +4.926786e-01 -1.085343e+01 -1.892192e+01 +3.145018e+00 -1.176420e+01 +2.269224e+00 -1.119747e+01 +1.080148e+01 +3.872002e+00 +1.498807e+01 +1.073883e+01 +1.142701e+01 +8.765971e+00 +5.672543e+00 -4.959199e+00 -5.753814e-02 -1.238470e+00 +3.246326e+00 -5.408308e+00 +1.482734e+01 -8.915633e+00 -1.442208e+01 -6.031388e+00 -2.099534e+01 -5.112371e+00 -2.837945e+01 +3.675427e+00 +1.477993e+01 -1.016000e+01 -8.509977e+00 -7.141052e+00 -2.177990e+00 -2.209316e+00 +1.034781e+01 -1.032290e+01 -4.973612e-01 +7.944603e+00 +1.079810e+01 +4.718749e+00 -2.458443e+00 -1.242641e+01 -1.679641e+01 +1.225943e+01 -1.972779e+01 -1.838277e+01 +9.968583e-01 +1.228689e+01 -9.240674e+00 +2.060355e+01 +5.288445e+00 +7.514072e+00 -3.081322e+00 +1.966398e+00 +1.419068e+01 +1.687843e+01 +1.288385e+01 -8.219077e+00 +3.020677e+01 -1.846098e+00 -7.196761e+00 -4.248814e-01 -2.490770e+01 -1.308107e+01 -4.741412e+00 -7.366501e+00 -1.166010e+01 -2.306432e+00 +1.648984e+01 -3.064650e+00 +9.706417e-01 +3.342985e-01 +9.116735e+00 +1.785409e+01 +1.737594e+01 +1.203041e+01 +1.366204e+01 +2.110199e+01 -6.249308e+00
+2.000000e-01 -9.856513e+00 +1.806377e+00 +1.941918e+01 -2.855974e+00 -1.251523e+00 -2.896016e+00 -8.408662e-01 +2.819014e-01 +1.020140e+01 +8.381903e+00 -1.696267e+00 +4.097626e+00 -6.860442e+00 -4.055763e+00 -1.253759e+01 -1.381327e+01 +4.847804e+00 +4.607145e+00 -1.330254e+01 -1.822107e+01 +1.644634e+01 +1.766309e+01 +1.187170e+00 -1.237942e+01 -1.286076e+01 +2.285440e+00 -1.030598e+01 -2.515331e-01 -1.790769e+01 +1.058714e+01 +5.837184e+00 +1.057492e+01 +7.563472e+00 +1.039875e+01 +8.243545e+00 +7.119246e+00 -8.673909e+00 +5.496783e-01 +9.228100e-01 -1.706435e+00 -9.812306e-01 +1.010421e+01 -2.706846e+00 -9.525108e+00 -3.745214e+00 -1.903843e+01 -2.618660e+00 -2.429929e+01 -3.216246e-01 +8.587041e+00 -8.623988e+00 -7.851066e+00 -5.089730e+00 -1.911649e+00 +5.426572e-01 +1.366423e+01 -4.226592e+00 -6.747258e+00 +1.149810e+01 +8.115477e+00 +7.692726e+00 -5.680900e+00 -1.101204e+01 -1.275776e+01 +1.121336e+01 -2.310225e+01 -2.030063e+01 +4.846906e+00 +9.765155e+00 -8.867265e+00 +1.651944e+01 +5.331206e+00 +5.883040e+00 -5.390902e+00 +4.200984e+00 +1.195765e+01 +1.174524e+01 +9.556252e+00 -5.025860e+00 +2.833480e+01 -2.226319e+00 -3.732752e+00 +1.013731e+00 -1.681915e+01 -5.767986e+00 -1.505623e+00 -7.233766e+00 -1.101738e+01 -4.081442e+00 +7.727106e+00 -3.644796e+00 -5.489217e-01 +4.309255e+00 +2.215057e-01 +9.394931e+00 +1.170201e+01 +3.868760e+00 +1.011768e+01 +2.062955e+01 -8.185101e+00
+2.083333e-01 -3.188650e+00 -7.616551e+00 +1.125315e+01 -6.049862e-01 -3.226048e+00 -4.189149e-01 +3.761667e+00 +4.627409e-01 +8.027553e+00 -3.362503e+00 +2.712621e+00 +4.292424e+00 -1.105167e+01 -6.085320e+00 -1.703906e+01 -7.878847e+00 -3.252649e+00 +7.309848e+00 +7.813307e+00 -7.666729e+00 +4.217737e+00 +1.228702e+01 +3.187199e+00 -1.823114e+01 -2.314847e+00 -2.024433e+00 -1.432841e+01 +7.697205e-01 -1.701832e+01 +2.750811e+00 +8.399038e+00 +1.370938e+01 +5.268979e+00 +1.070772e+01 +8.492956e+00 +6.759091e+00 -4.695785e+00 -8.182905e+00 +4.864061e+00 -5.041599e+00 -3.635165e+00 +8.101831e+00 +3.817963e+00 -5.061717e+00 +4.057129e+00 -1.305617e+01 -2.171503e+00 -1.553328e+01 +4.647924e+00 +6.378847e+00 -1.667006e+00 -8.885068e+00 +1.625951e+00 -5.296988e+00 +9.983998e-01 +1.970007e+01 -4.015398e-01 -3.802139e+00 +3.051990e+00 -1.947350e+00 +1.515335e+01 -5.521132e+00 -7.509188e-01 -8.998716e+00 +6.824383e+00 -1.541385e+01 -2.224235e+01 +7.377711e+00 +3.986249e+00 -1.188788e+01 +1.002376e+01 +1.252785e+01 -8.092154e-02 -1.097446e+01 +4.397502e+00 +2.056626e+01 +7.649022e+00 +5.602717e+00 -1.455486e+01 +1.847895e+01 +1.451322e-02 +2.517283e+00 -1.966064e+00 -7.112388e+00 -8.721286e+00 +3.302162e+00 +4.336487e+00 +2.548270e-01 -1.158558e+00 +1.025670e+00 +4.799930e+00 +4.588138e-01 -3.204187e+00 +1.871805e+00 +5.143039e+00 +1.975240e+00 +4.799834e+00 +7.600888e+00 +1.842571e+01 +3.120672e+00
+2.166667e-01 +3.062910e+00 -8.647941e+00 +5.647656e+00 -1.041337e+00 -6.612549e+00 +1.579101e+00 +4.677442e+00 +1.344331e-02 +5.194532e+00 -8.466927e+00 +4.400995e+00 -1.924475e+00 -1.420141e+01 -5.586468e+00 -1.533751e+01 -1.287724e+00 -6.078131e+00 +4.402216e+00 +2.006839e+01 -5.406304e+00 -3.367231e+00 +5.194263e+00 -4.548880e-01 -1.506024e+01 +6.659552e+00 -4.773477e+00 -1.297146e+01 +3.007762e+00 -1.305262e+01 -3.484389e+00 +8.607688e+00 +1.029921e+01 -2.685396e+00 +8.949947e+00 +6.603076e+00 +5.697515e+00 -3.668466e+00 -1.120206e+01 +2.642708e+00 -5.195317e+00 -1.110863e+00 +4.476703e+00 +7.593874e+00 -2.293531e-01 +9.098080e+00 -6.710315e+00 -2.090230e+00 -9.157785e+00 +6.095105e+00 +3.302150e+00 +2.683168e+00 -6.856909e+00 -8.823964e-02 -2.601358e+00 -1.681844e-01 +1.781537e+01 -1.125160e+00 -2.605909e+00 +9.019459e-01 -4.554240e+00 +1.645900e+01 -5.170660e+00 +4.968930e+00 -5.793145e+00 +7.198976e+00 -9.778399e+00 -2.317968e+01 +7.532039e+00 +1.950692e+00 -1.401024e+01 +2.643129e+00 +1.484997e+01 -5.190392e+00 -1.502962e+01 +4.437185e+00 +2.007101e+01 -8.653728e-01 +2.096949e-01 -1.160043e+01 +6.548792e+00 -1.018882e+00 +5.245597e+00 -4.090110e+00 +4.562572e-01 -1.183001e+01 +4.707984e+00 +1.145249e+01 +5.345738e+00 +2.726006e+00 +6.135061e-01 +1.055760e+01 +2.664286e+00 -8.396606e+00 -2.213879e+00 +4.321466e-01 -4.993288e+00 +4.130844e+00 +5.599558e+00 +1.624079e+01 +9.069046e+00
+2.250000e-01 -3.500299e-01 -1.103135e+01 +1.479356e+00 +1.843998e+00 -2.792756e-01 -6.174821e+00 -2.435797e+00 +2.057375e-01 -4.906441e+00 -7.772226e+00 +4.877745e+00 +2.973479e+00 -2.686623e+00 -4.377515e+00 -1.954004e+00 +9.647720e-01 +7.168069e-02 +1.323866e+00 +1.443786e+01 +2.788422e+00 -1.806836e+00 +7.289411e+00 +6.864822e+00 -1.339602e+01 +2.756803e+00 -3.935249e+00 -6.544586e+00 +2.655670e+00 -6.507152e+00 -7.666587e-01 +5.857640e-01 +2.302849e+00 +1.235524e+00 -2.112795e+00 -1.692688e+00 +4.436001e+00 -1.704305e+00 -3.523331e+00 +5.183024e+00 -5.321426e+00 -1.858640e+00 +6.945599e-01 +3.250579e+00 -2.761436e+00 +3.211006e+00 +2.458509e+00 -3.118723e+00 +4.146480e+00 +7.939018e-01 -3.884814e+00 -9.607944e-01 -3.494764e+00 -2.614600e+00 -1.338226e+00 +3.354326e+00 +1.029479e+01 +1.812524e+00 -2.615358e+00 -1.251783e+00 -5.522451e+00 +1.170746e+01 -3.907916e+00 -7.756537e-02 -6.379368e+00 +1.562745e+00 -6.603893e+00 -7.644720e+00 +1.076741e+01 -3.710243e+00 -5.557228e-01 +4.728651e+00 +1.508401e+00 -5.387716e-01 -7.515300e-01 -5.788554e-01 +4.205186e+00 -1.656071e+00 +2.811505e+00 -9.740571e+00 +1.924853e+00 -1.278389e+00 +1.727637e+00 -1.394017e+00 +4.992353e+00 -2.754242e+00 +6.812846e+00 +1.619366e+00 +9.637008e+00 +2.484247e+00 -1.397647e+00 +6.447064e+00 +1.085091e+00 -1.949512e+00 +3.384664e-01 +2.272212e+00 -1.569390e+00 -1.462434e-01 +3.041780e-02 +6.751087e+00 +2.138877e+00
+2.333333e-01 -2.625220e+00 -3.132509e+00 +1.969927e+00 -1.465384e+00 -1.388072e+00 -2.208928e+00 -5.214331e+00 +9.439393e-02 -1.444373e+00 -3.985143e+00 +1.378309e+00 +2.307871e+00 -7.878328e-02 -4.870894e+00 -1.358613e+00 +4.904788e+00 -1.717006e+00 -1.267655e-01 +2.372439e+00 -2.272838e+00 +3.320374e+00 +4.800721e+00 +5.426982e+00 -8.597618e+00 -2.920847e-01 -4.446540e+00 -2.506606e+00 -4.948944e-01 -7.009750e+00 +3.779159e+00 +2.247371e+00 +2.346737e+00 -1.574147e+00 -7.318483e-01 -3.093110e+00 +1.434988e+00 -3.228782e+00 +3.252950e+00 +2.454718e+00 -5.292763e+00 -4.303898e+00 +6.290089e-01 +3.600345e+00 -2.011148e+00 +7.924177e-01 +9.440385e-02 -1.915015e+00 -2.662854e+00 -2.617511e+00 +2.427041e-01 -3.131056e+00 -3.202003e+00 -1.045932e+00 +5.520623e-01 +3.861708e+00 +1.079110e+01 +3.265857e+00 -8.864641e+00 +5.705276e+00 +2.120792e+00 +4.774079e+00 -3.139326e+00 -2.125944e+00 -8.916533e+00 +5.989797e+00 -1.346097e+01 -7.817514e+00 +6.491088e+00 -2.650807e+00 +1.599364e+00 +7.005667e+00 -8.618835e-01 +5.543350e+00 -4.520559e-01 +6.811251e-01 +1.027886e+00 -5.612800e-01 +2.032574e+00 +1.385689e+00 +7.835406e+00 -1.305487e+00 +8.471533e-02 -2.285798e+00 +2.453940e+00 +9.771130e-02 +3.096299e+00 -3.309230e+00 +6.291527e-01 -3.942036e+00 -1.336378e+00 +3.881416e+00 -5.950458e-01 +1.226118e+00 -4.972895e-02 +1.237419e+00 +3.955054e+00 -7.175582e+00 +4.998491e-01 +5.548453e+00 -3.104058e+00
+2.416667e-01 -1.023160e+01 +7.346636e+00 +5.823726e+00 -6.859433e-02 -3.219865e+00 -6.556898e+00 -1.108909e+01 +1.934884e+00 +3.008228e+00 +7.157244e+00 -4.508618e+00 -4.090775e+00 +5.558176e+00 +3.050985e-01 +4.833124e+00 +3.574157e+00 +7.262935e+00 -2.863740e+00 -1.368418e+01 -5.546932e+00 +1.169640e+01 +2.315045e+00 -1.030193e+00 +3.962362e+00 -9.195070e+00 +2.021974e+00 +4.625197e+00 +4.919748e+00 -6.666080e+00 +9.850446e+00 +1.324736e+00 -8.562051e+00 -2.566088e+00 -2.741989e-01 -5.020400e+00 +8.698407e-01 -3.992328e+00 +1.334048e+01 -3.068443e+00 -4.667823e+00 +3.086727e+00 -1.306453e+00 -7.576673e-02 +5.108020e-02 -5.826565e+00 -3.993998e+00 +3.990486e+00 -2.924943e+00 -1.160693e+01 -8.177028e-01 -1.025266e+01 +6.089908e-01 -6.031415e+00 +9.083349e+00 -1.149820e+00 -2.429223e+00 +8.328588e-01 -1.312780e+01 +9.851364e+00 +1.306209e+01 -1.188732e+01 -9.191326e-01 -8.762557e+00 -9.597924e+00 +8.937838e+00 -1.579971e+01 +4.076397e-01 -1.842762e+00 +6.761794e+00 +5.310396e+00 +4.048858e+00 -1.055135e+01 +5.967078e+00 +1.056583e+01 -8.045226e-01 -1.157511e+01 -2.837573e+00 +3.928732e+00 +1.203096e+01 +1.192891e+01 +5.021228e-01 -2.937599e+00 +5.776370e-01 -1.980532e-01 +6.602804e+00 +1.647108e+00 -1.290419e+01 -1.317098e+01 -6.573755e+00 +4.932470e+00 -4.079937e-01 +3.048668e+00 +5.931017e+00 -3.265113e+00 -3.131249e+00 +1.058216e+01 -9.530931e+00 -8.163074e-01 +3.113312e+00 -1.104284e+01
+2.500000e-01 -7.727595e+00 -1.386794e-01 +8.911360e+00 -1.061138e+01 -8.041770e+00 +1.712040e+00 -1.092820e+01 +3.127773e+00 +1.197260e+01 -6.753402e-01 -8.715261e+00 -6.155434e+00 -6.349502e+00 -2.799168e+00 +1.303183e+00 -6.817619e+00 +4.539060e+00 +5.899739e+00 -7.743629e+00 -4.476392e+00 +1.368825e+01 +6.676699e+00 +9.182185e-01 -4.776622e+00 -8.377618e+00 -4.589770e+00 -5.710849e+00 +2.901920e+00 -8.654289e+00 +1.089337e+01 +5.279426e+00 +2.767545e-01 -7.409835e+00 +9.602631e+00 +1.626074e+00 +1.113950e+00 -1.137600e+01 +4.751571e+00 +1.664475e+00 -2.316261e+00 +1.970633e+00 -1.468241e+00 -3.855886e+00 -5.721928e-01 -4.475692e+00 -8.157041e+00 +9.205289e+00 -8.350914e+00 -8.246511e+00 +2.363527e+00 -1.142399e+01 -1.089702e+01 -3.038289e+00 +1.824301e+00 -2.253329e+00 +5.828104e+00 +4.120664e+00 -1.438288e+01 +7.396940e+00 +1.077613e+01 -7.204273e-01 -6.623286e+00 -1.292597e+01 -8.081763e+00 +2.962744e+00 -1.623072e+01 -5.336667e+00 -3.345945e+00 +1.238123e+01 -3.373148e+00 +2.009438e+00 -5.275443e+00 +7.198488e+00 +4.924068e+00 +4.337922e+00 +3.814303e+00 -1.333310e-01 +1.136548e+01 +2.963093e+00 +1.414501e+01 +1.094537e+00 -4.645917e+00 -6.386702e-01 -3.815010e+00 +1.757197e+00 +2.777882e+00 -6.583723e+00 -1.363221e+01 +1.668388e-01 +5.869077e+00 +1.011803e+01 -1.367130e+00 -1.194861e+00 -9.064362e+00 +8.226106e-01 +6.244110e+00 -6.815320e+00 +3.306340e+00 +1.248833e+01 -5.287310e+00
+2.583333e-01 +2.608825e+00 +3.643553e+00 +1.018747e+01 -2.130435e+01 -1.305908e+01 +4.968614e-01 -1.828094e+00 +8.024948e+00 +2.387499e+01 -5.416185e+00 -7.058108e+00 -1.733165e+01 -2.066957e+01 +9.160713e-01 -1.653319e+01 -1.533658e+01 +3.832876e+00 +6.396648e+00 -9.842595e+00 -9.204066e+00 +1.856092e+01 +5.796736e+00 -1.093667e+01 -3.875872e+00 -1.819043e+00 -1.061646e+01 -1.661243e+01 +4.347744e+00 -1.037853e+01 +1.423498e+01 +2.366239e+00 +1.785993e+01 -8.533175e+00 +1.623599e+01 +1.037908e+01 -2.206829e+00 +6.562373e-01 +1.000260e+01 +2.273894e+00 -2.052278e+00 +2.615864e+00 +6.022335e+00 -8.582265e-01 -4.393031e+00 -3.905191e+00 -1.742861e+01 +1.598295e+01 -1.260068e+01 -2.134316e-01 +3.921526e+00 -1.235933e+01 -1.974516e+01 -5.357538e+00 -7.754671e+00 -2.650269e+00 +1.460136e+01 -1.548923e+00 -1.530375e+01 +4.156867e+00 +1.411810e+01 +4.813782e+00 -7.880529e+00 -1.994364e+01 -1.928976e+01 +4.721351e+00 -1.249473e+01 -2.195753e+01 -7.221395e+00 +2.209291e+01 -1.309945e+01 +4.719601e+00 +7.264202e-01 +6.653991e+00 +2.737655e+00 +6.379390e-01 +2.239164e+01 +5.261638e+00 +1.975179e+01 +6.995970e-01 +1.367114e+01 -4.580857e+00 -1.509872e+01 +6.518288e-01 -1.011481e+01 -7.659390e+00 +4.425677e+00 -4.872528e+00 -1.044386e+01 +9.007604e+00 +1.965108e+01 +1.998688e+01 -2.911554e-01 -9.644253e+00 -1.544249e+01 +4.506497e+00 +1.117432e+00 +1.529107e+00 +7.208276e+00 +1.717325e+01 +1.780311e-01
+2.666667e-01 +3.264710e+00 +1.615645e+00 +1.476836e+01 -7.505129e+00 -5.420255e-01 -4.956832e+00 +4.488622e+00 +5.850146e+00 +1.022425e+01 -2.791799e+00 -1.027112e+00 -9.622773e+00 -6.414414e+00 +3.003486e+00 -1.554518e+01 -2.023074e+01 +5.516430e+00 +2.123239e-01 -2.083191e+01 -7.441588e+00 +1.285233e+01 +8.367191e+00 -9.690861e+00 +4.142809e+00 -2.015725e+00 -3.825204e+00 -4.588131e+00 +5.808956e+00 -1.530873e+01 +1.347264e+01 -9.443075e-01 +5.247613e+00 +5.301007e+00 +4.070747e+00 +6.066785e+00 +4.068429e+00 -1.674855e-01 +1.317510e+01 +5.468031e+00 -1.325844e+00 +7.961469e+00 +6.450698e+00 -5.262322e+00 -2.758149e+00 -9.099157e+00 -1.125776e+01 +7.649224e+00 -9.362317e+00 -2.174809e+00 -3.483533e+00 -9.677429e+00 -1.104031e+01 -1.176893e+01 -1.776207e+00 +1.108613e+00 +5.248927e+00 -1.093307e+01 -1.427866e+01 +3.482222e+00 +1.248012e+01 -1.630415e+00 -2.847009e+00 -1.955038e+01 -1.833296e+01 +6.454763e+00 +1.823170e-01 -7.582415e+00 -5.237125e+00 +1.416063e+01 -1.206391e+01 +1.448738e+01 -2.190763e+00 +1.668175e+00 +2.188283e+00 -4.134101e-01 +1.220484e+01 +6.004401e+00 +1.970803e+01 -7.500198e-01 +1.241217e+01 -1.462824e+00 -1.330430e+01 -4.529282e+00 -1.168441e+01 -1.050330e+00 +2.018612e+00 -1.253862e+01 -3.417115e+00 +1.089515e+00 +1.253368e+01 +3.761024e+00 +2.340401e+00 -2.746793e+00 -1.171785e+01 +4.800252e+00 +3.824015e+00 -5.289353e+00 -5.852961e-01 +1.038150e+01 -8.900015e+00
+2.750000e-01 +1.160677e+01 +5.377071e+00 +4.510776e+00 -1.219010e+01 -1.213986e+01 +7.190387e+00 +6.780618e+00 +3.657098e+00 +1.877430e+01 -7.824422e+00 -5.022752e+00 -2.091109e+01 -1.725878e+01 +2.762527e+00 -1.766341e+01 -9.004209e+00 -1.232079e+00 +2.418962e+00 -5.237393e+00 -2.678404e+00 +1.643756e+00 -4.671033e+00 -1.875133e+01 +6.225633e+00 +1.133841e+01 -6.759763e+00 -5.341764e+00 +5.986252e+00 -1.113918e+01 +2.313848e+00 +4.011543e+00 +6.682533e+00 -7.573097e+00 +1.064789e+01 +8.946133e+00 -1.556589e+00 +1.128655e-01 +3.364382e+00 +3.777667e+00 -4.365291e+00 +1.113370e+01 +2.088476e+00 +9.335550e-01 +6.074581e+00 +1.044311e+00 -8.497512e+00 +1.455292e+01 -6.118151e+00 +4.439435e-02 -2.899470e+00 -1.079671e+00 -1.123677e+01 -5.349256e+00 -3.721782e+00 -3.744723e+00 +4.715186e+00 -4.978570e+00 -1.122164e+01 +1.701985e+00 +8.410472e+00 -2.450386e+00 -2.900167e+00 -7.861121e+00 -6.450123e+00 +2.696489e+00 +6.233777e+00 -1.261108e+01 -1.284788e+01 +1.533193e+01 -1.729434e+01 -4.531607e+00 +8.879772e+00 -7.069268e+00 -7.036907e+00 +1.401950e+00 +2.276017e+01 -3.944253e+00 +9.530651e+00 +2.736058e+00 -3.175979e+00 -2.282779e+00 -7.177022e+00 -5.623435e+00 -3.658681e+00 -3.926629e+00 +2.954808e+00 +3.409178e+00 -2.715602e+00 +8.216963e+00 +6.603295e+00 +1.429931e+01 +2.890749e+00 -9.936640e+00 -1.949882e+01 -5.626917e+00 -1.179310e+01 -2.383206e+00 +8.057244e-02 +8.505982e+00 +6.536422e+00
+2.833333e-01 +6.023887e+00 +3.793218e+00 -6.359127e+00 -1.178239e+01 -9.480966e+00 +1.276056e+01 -7.366479e-01 +1.625194e+00 +1.152254e+01 -5.132830e+00 -7.136617e+00 -1.117694e+01 -9.700389e+00 +1.242411e+00 +1.914222e-01 +1.941324e+00 -5.615284e+00 +4.033160e+00 +3.449013e+00 +2.881346e+00 -1.784898e+00 -1.058075e+01 -7.071341e+00 +6.559953e+00 +5.860961e+00 -6.614651e+00 -3.004172e+00 -9.537573e-01 +6.172478e+00 -1.223500e+00 +3.862626e+00 +3.387529e+00 -1.478997e+01 +9.831522e+00 +3.748736e+00 -6.850872e+00 -1.750064e+00 -2.259812e+00 -1.770347e+00 +2.363713e+00 +1.294337e+00 -5.084634e+00 +7.636709e-01 +7.190195e+00 +2.859972e+00 -2.173388e-01 +1.093254e+01 +3.644598e-01 +2.973895e-01 +3.323456e+00 +1.664286e+00 -5.353954e+00 +5.494593e+00 -2.152080e+00 -4.952292e+00 -1.451943e+00 +4.511816e+00 -3.115625e+00 -2.032775e+00 +3.004649e+00 -3.153589e+00 -1.062126e+00 +1.239358e+00 +6.161125e+00 -5.121068e+00 +5.194187e+00 -2.057675e-01 -1.074731e+01 +7.124501e+00 -5.054532e+00 -1.421941e+01 +2.563062e+00 -4.009728e-01 -2.890541e+00 +3.214273e+00 +7.068398e+00 -5.088418e+00 -7.555429e-01 +6.736348e+00 -8.329573e+00 +8.932963e-01 -9.660669e-01 -8.163546e-01 +3.377194e+00 -1.409437e+00 -9.838519e-01 +8.053467e+00 -6.501226e+00 +5.263846e+00 +1.959763e+00 +1.252491e+01 -1.843566e+00 -9.036454e+00 -8.847469e+00 -5.749094e+00 -7.749072e+00 -2.016529e+00 +8.027673e-01 -1.545119e+00 +8.418375e+00
+2.916667e-01 -1.570848e+00 +5.828382e+00 -1.041185e+01 -9.575717e+00 -8.703732e+00 +9.324091e+00 -6.022810e+00 +3.732991e+00 +1.528851e+01 -2.844068e+00 -8.670035e+00 -5.179841e+00 -2.447544e+00 +1.085515e+00 +8.314041e-01 +7.257680e+00 -5.692200e+00 +7.305427e+00 -6.184540e+00 +9.941462e+00 +3.631657e+00 -9.632275e+00 -9.413757e-01 +3.706835e+00 -1.841150e+00 -5.922029e+00 -1.900541e+00 -2.174004e+00 +4.977085e+00 +5.083999e+00 +4.034702e+00 +6.784974e+00 -8.945846e+00 +1.021988e+01 +9.110406e-01 -1.091491e+01 +3.917212e+00 +5.720188e+00 +2.149565e+00 -3.048750e+00 -5.217344e+00 -3.598549e+00 +1.839079e+00 +5.215089e+00 -1.319158e+00 -2.711303e+00 +1.555888e+01 +2.624680e+00 -4.589248e+00 +5.996455e+00 -3.039164e+00 -5.506568e+00 +1.392012e+01 -5.083748e+00 -4.013548e+00 +1.480748e+00 +1.290521e+01 -8.419097e+00 -1.814472e+00 +5.970872e+00 -1.234701e+01 +1.487283e+00 -6.128572e-01 +2.180053e+00 -7.226960e+00 -1.935761e+00 +5.031901e+00 -1.341902e+01 +7.087535e+00 +5.467853e+00 -1.113942e+01 -3.501613e+00 +7.327322e+00 +9.155562e+00 -3.557369e-02 +3.336572e+00 +1.609852e+00 +2.094395e+00 +7.069875e+00 +7.823977e-01 +4.306148e+00 -2.715030e+00 +1.958143e+00 +4.577541e+00 +7.138903e+00 +1.312715e+00 -5.033863e-01 -1.186262e+01 -1.608114e+00 -2.395092e+00 +1.156408e+01 -2.942184e+00 -4.132273e+00 -7.803697e-01 -6.960725e+00 -1.106015e+00 -7.174913e+00 -2.635105e-01 -7.839938e+00 +5.419622e+00
+3.000000e-01 -4.500902e+00 +6.601128e+00 -3.305731e+00 -6.583091e+00 -3.806867e+00 +1.232429e+00 -3.326027e+00 +4.822028e+00 +1.048208e+01 +4.187984e+00 -7.786961e+00 -5.335638e+00 -2.256557e-01 +4.344924e+00 +2.916976e+00 -1.987887e+00 +2.293785e+00 +3.693587e+00 -6.891165e+00 +3.744575e+00 +7.651423e+00 -7.757725e+00 -4.518417e+00 +8.786527e+00 -7.619141e+00 +1.344068e+00 -2.380954e+00 +9.526306e-01 +7.993912e+00 +6.574558e+00 -6.046757e-01 +9.251862e-01 -4.444263e+00 +7.246273e+00 +2.176141e+00 -6.056898e+00 +5.522514e+00 +6.876217e+00 -4.952493e+00 +2.680276e+00 -1.826274e+00 -2.731304e+00 -2.164678e-01 +1.528789e+00 -3.363680e+00 -5.426653e+00 +1.113915e+01 +2.709927e+00 -3.224020e+00 +4.084340e+00 -5.137820e+00 -2.623605e+00 +7.721565e+00 -7.111363e-02 -5.251710e+00 -7.371378e+00 +4.414883e+00 -3.664107e-01 -4.731492e+00 +6.126537e+00 -1.029004e+01 +9.100422e-01 -3.472901e+00 +4.714916e-01 -5.327116e+00 +5.156547e-01 +6.753995e+00 -1.061476e+01 +8.946372e+00 +3.673825e+00 -9.792267e+00 -7.630841e+00 +4.152747e+00 +1.202455e+01 -2.036990e+00 -3.079708e+00 +1.692651e+00 +3.268515e+00 +4.402750e+00 +2.721748e+00 +3.085836e+00 -2.596577e+00 +5.488012e+00 -1.346179e+00 +4.164779e+00 -6.172190e-01 -1.946316e+00 -1.295395e+01 +1.780665e-01 +8.976751e+00 +4.370611e+00 -6.040381e-01 -1.723675e+00 +6.488869e-01 -2.555009e+00 +3.562537e+00 +3.587879e+00 +2.154319e-01 -4.573301e+00 -5.142181e-01
+3.083333e-01 +1.479110e+00 +5.128272e+00 +5.589389e+00 -1.090970e+01 -6.460444e+00 -1.783070e-01 -6.178863e-01 +7.524521e+00 +1.343967e+01 +1.981649e+00 -4.712074e+00 -1.472555e+01 -9.765644e+00 +6.961345e+00 -2.730907e+00 -1.463991e+01 +5.576080e+00 +1.416134e+00 -9.026912e+00 -6.931136e+00 +1.217117e+01 -2.297724e+00 -1.092162e+01 +1.103593e+01 -5.711211e+00 -2.897981e+00 -6.441064e+00 +7.248936e+00 +2.633989e+00 +8.386056e+00 +3.560514e-01 +3.415077e+00 -8.416415e+00 +1.093244e+01 +6.278246e+00 -1.921483e+00 +1.419046e+00 +6.811505e+00 -5.111785e+00 +6.624832e+00 +5.959237e+00 +1.233148e+00 -5.291509e+00 +4.346300e-01 -5.552645e+00 -9.749302e+00 +1.083131e+01 -5.121198e+00 -4.084272e-01 +4.111050e+00 -8.434530e+00 -6.802916e+00 -6.739722e+00 +2.309013e+00 -7.895503e+00 -5.685687e+00 -7.786692e+00 -4.552248e+00 -2.070970e+00 +1.222153e+01 -6.655052e+00 -4.726476e-01 -1.204358e+01 -7.045390e+00 +1.832769e+00 +2.404339e+00 -3.154476e+00 -1.059354e+01 +1.906601e+01 -8.571466e+00 -2.696634e+00 -4.767377e+00 +1.140977e+00 +5.751528e+00 +5.262996e-01 +3.179275e+00 +1.166796e+00 +1.075638e+01 +4.495086e+00 +3.464924e+00 +3.807724e-01 -1.000966e+01 +1.260959e+00 -7.154255e+00 -6.446371e+00 -9.669736e-01 -3.108384e+00 -1.195509e+01 +6.579251e+00 +1.990278e+01 +1.041357e+01 +3.700121e+00 -9.961345e+00 -7.309154e+00 +1.886060e+00 +3.812035e+00 +3.924771e+00 +3.856619e+00 +5.287645e+00 -2.815933e-01
+3.166667e-01 -2.766064e+00 -2.048224e-01 +1.431830e+01 -1.057555e+01 -1.342781e+00 +8.194586e-01 -3.176741e-01 +3.268224e+00 +1.110547e+01 +3.058245e+00 -3.749187e+00 -2.771236e+00 -9.572264e+00 +1.612048e+00 -6.860685e+00 -2.072145e+01 +4.571742e+00 +5.602431e+00 -1.429841e+01 -1.102505e+01 +1.428295e+01 +1.251658e+01 -1.489440e+00 -1.203238e+00 -9.238157e+00 -4.105147e+00 -1.106566e+01 +6.378487e-01 -6.422312e+00 +1.160955e+01 +1.616500e+00 +9.662422e+00 -1.133033e+00 +1.189758e+01 +9.638866e+00 +2.812255e+00 -7.057408e+00 +2.306056e+00 +1.746843e+00 +6.821878e+00 +4.099988e+00 +4.536883e+00 -8.854202e+00 -5.177178e+00 -7.936886e+00 -1.353123e+01 +5.470123e+00 -1.380445e+01 +1.268709e+00 +5.151893e+00 -9.422155e+00 -1.058027e+01 -7.242460e+00 -3.919932e+00 -2.651086e+00 +4.340109e+00 -6.248294e+00 -6.331882e+00 +2.686229e+00 +8.443625e+00 +5.226453e+00 -4.655906e+00 -1.705989e+01 -7.318843e+00 +6.612085e-01 -4.985263e+00 -8.555397e+00 -1.620479e+00 +1.609249e+01 -1.023891e+01 +8.517633e+00 -1.759877e+00 +5.645612e+00 +2.936117e-02 +4.576479e+00 +7.771224e+00 +9.590636e+00 +1.510791e+01 -2.895227e+00 +1.422806e+01 -1.024461e+00 -1.136313e+01 +2.080304e+00 -1.292258e+01 -5.511405e+00 -1.757607e+00 -6.959714e+00 -9.310195e+00 +4.726912e+00 +1.349546e+01 +4.391261e+00 -1.611789e+00 -4.785794e+00 -7.379403e+00 +8.561085e+00 +6.237332e+00 +1.739535e+00 +7.044868e+00 +1.240131e+01 -5.180880e+00
+3.250000e-01 +1.829901e+00 -1.868788e+00 +1.914785e+01 -3.842604e+00 +2.449593e+00 +1.008620e-02 +7.692098e+00 +4.036937e+00 +8.018494e+00 -6.754781e-01 -1.588691e+00 -3.910900e+00 -5.804217e+00 -8.033100e-01 -1.253852e+01 -2.686831e+01 +5.701145e+00 +1.680025e+00 -1.702688e+01 -1.255156e+01 +1.273873e+01 +9.466475e+00 -7.702909e+00 -1.765557e+00 -6.631261e+00 +3.099182e+00 -3.502014e+00 +3.713573e+00 -1.632007e+01 +8.171379e+00 +2.266041e+00 +2.713025e+00 +1.237286e+01 +4.077906e+00 +6.899441e+00 +8.309722e+00 -7.502759e+00 +1.889043e+00 +3.150280e+00 +7.733084e-02 +3.000843e+00 +8.758085e+00 -8.368282e+00 -5.651613e+00 -5.301028e+00 -1.266158e+01 -1.524060e+00 -1.958628e+01 +4.366007e-01 +1.849017e+00 -5.464033e+00 -1.003613e+01 -8.866334e+00 +2.273738e-01 +1.338157e+00 +4.400257e+00 -1.318325e+01 -4.680840e+00 +4.620406e+00 +8.478483e+00 +2.845745e+00 -3.548726e+00 -1.205568e+01 -1.432322e+01 +8.591576e+00 -2.610866e+00 -7.157848e+00 -4.562112e+00 +7.262546e+00 -1.559165e+01 +1.627910e+01 +6.057586e+00 -1.417954e+00 -7.196404e+00 +2.099040e+00 +1.863824e+01 +7.444604e+00 +1.532752e+01 -8.210632e+00 +1.841661e+01 -5.513471e-02 -3.981494e+00 -8.432648e+00 -2.085555e+01 -5.076993e+00 -2.965194e+00 -5.280416e+00 -3.967919e+00 -2.835628e+00 +9.242428e+00 -4.595352e+00 +6.230433e-01 +1.122938e+00 -3.167249e+00 +1.105100e+01 +6.564246e+00 +3.828584e+00 +2.302682e+00 +1.785227e+01 -8.309206e+00
+3.333333e-01 +4.288358e+00 -1.122912e+01 +1.328794e+01 -3.181623e+00 -5.586116e+00 +2.087367e+00 +1.594318e+00 +5.086706e+00 +6.250819e+00 -7.515539e+00 +1.479510e+00 -9.565210e+00 -1.389486e+01 -2.365714e+00 -3.081631e+00 -2.189331e+01 +4.784318e+00 +2.850308e+00 +8.771649e+00 -1.113403e+01 +7.114799e+00 +6.827726e+00 -4.104313e+00 -9.250516e+00 -3.015538e+00 -9.154373e-01 -7.355648e+00 +1.077523e+01 -1.131118e+01 -1.788281e+00 +7.612343e+00 +3.920370e-02 +3.682259e-01 +7.511217e+00 +4.208225e+00 +9.197031e+00 -1.334141e+01 -1.177492e+01 +1.301646e+00 +3.748050e-02 +3.012041e+00 +5.758515e+00 -7.985008e+00 -2.714791e+00 +2.628158e+00 -6.590250e+00 -3.756766e+00 -1.584213e+01 +2.231390e+00 +4.423367e+00 -3.109359e+00 -9.273785e+00 -1.208199e+01 +5.428590e+00 -4.517431e+00 +5.270210e+00 -1.214147e+01 -9.214717e-01 +2.008158e+00 +4.081075e+00 +7.730120e+00 -4.133965e+00 -3.237019e+00 -9.579840e+00 +1.011986e+01 -4.935239e+00 -1.177453e+01 -1.244934e+00 +7.943359e+00 -1.820726e+01 +7.602085e+00 +1.107866e+01 -6.941940e+00 -1.214419e+01 +4.911396e+00 +1.948863e+01 -2.073025e+00 +9.107470e+00 -1.273954e+01 +9.333882e+00 +1.043271e+00 +2.181324e+00 -1.156943e+01 -1.237215e+01 -1.568965e+01 +5.249385e-01 +7.205046e+00 +2.150573e-01 +4.658488e+00 +9.412632e+00 +9.158641e+00 +5.275921e+00 -9.672047e+00 -1.088752e+00 +9.626753e+00 +2.252434e+00 +7.809256e+00 +6.235267e+00 +2.302876e+01 +4.729652e+00
+3.416667e-01 +1.655612e+00 -1.405767e+01 +1.311179e+01 +7.007257e+00 +5.527820e+00 -2.344852e+00 +5.717981e+00 +2.361444e+00 -5.847001e+00 -1.092497e+01 +2.092675e+00 +2.332001e+00 +3.050126e+00 -8.222275e+00 -4.299808e+00 -1.633663e+01 +3.122758e+00 -4.701213e-01 +4.128891e+00 -1.474980e+00 +1.860411e+00 +4.222837e+00 -1.085957e-02 -1.192066e+01 -1.467378e+00 +7.120615e+00 +3.842231e+00 +5.688996e+00 -1.889148e+01 -1.214731e+00 +3.844908e+00 -1.078133e+01 +1.837262e+01 -8.423794e+00 -4.055558e+00 +1.302857e+01 -1.058585e+01 -5.443560e+00 +5.436654e+00 -9.625932e+00 -3.860531e+00 +4.207514e+00 -2.192434e+00 -3.050057e+00 +3.324142e+00 +8.594706e-01 -1.095914e+01 -9.643233e+00 -2.920202e+00 -4.799326e+00 +8.512190e-01 -6.114929e+00 -3.498452e+00 +6.676199e+00 +6.821567e+00 +6.374591e+00 -7.672906e+00 -1.310902e+00 +2.105603e+00 -1.790265e+00 +6.873088e+00 -4.243174e+00 +2.691562e+00 -1.372830e+01 +1.036177e+01 -4.700085e+00 +6.313485e-01 +2.323556e+00 -1.212379e+01 -1.002586e+01 +1.483711e+01 +8.990414e+00 -7.016280e+00 -9.966041e+00 +1.459136e-01 +1.791083e+01 -2.968168e+00 +7.209261e+00 -1.685013e+01 +1.407180e+01 +3.413065e+00 +1.232907e+01 -1.669050e+01 -1.170764e+01 -7.966832e-01 +1.686982e+00 +2.585434e+00 +7.986615e+00 -1.012866e+01 -4.884097e+00 -7.179990e+00 +1.436701e+00 +6.481704e+00 +5.702025e+00 +8.545527e+00 +4.213368e+00 +1.962884e+00 -5.437222e+00 +1.795910e+01 -6.492716e+00
+3.500000e-01 -4.964932e+00 -1.567385e+01 +4.363872e+00 +8.015929e+00 +9.475616e+00 -9.529690e+00 -2.565040e+00 +4.627511e+00 -1.254767e+01 -1.188875e+01 +9.730432e-01 +7.895149e+00 +1.465301e+01 -7.187663e+00 +6.485244e+00 -6.820497e+00 +3.912058e+00 -9.444160e-01 +4.433099e+00 +1.102780e+01 +2.858960e+00 +2.377560e-01 +8.536844e+00 -8.792702e+00 -6.081365e+00 +5.914636e+00 +6.739208e+00 +4.317963e+00 -9.198939e+00 +4.431141e+00 -1.614370e+00 -1.603391e+01 +1.697046e+01 -1.483751e+01 -1.184783e+01 +8.692111e+00 -3.404810e+00 +5.010325e+00 +4.794091e+00 -9.869017e+00 -9.519082e+00 -2.300593e+00 +6.207632e-01 -2.493621e+00 -6.544746e-01 +8.366464e+00 -7.115863e+00 +6.921727e+00 -8.351898e+00 -8.800260e+00 -3.657523e+00 -3.771132e+00 +3.346225e+00 +7.842673e+00 +9.077273e+00 +1.951354e+00 +1.241605e+00 -3.927962e+00 -3.677551e+00 -2.566488e+00 +1.373171e+00 -3.029965e+00 +1.004549e+00 -1.478171e+01 +3.443906e+00 -4.826832e+00 +1.512804e+01 +4.258562e+00 -1.650268e+01 +5.263716e+00 +1.139114e+01 -7.019637e+00 +1.097208e+00 +7.775940e+00 -4.306272e+00 +4.169323e-01 -3.891244e+00 +8.092748e+00 -1.332182e+01 +1.163272e+01 +6.443273e+00 +1.121695e+01 -1.125344e+01 -1.254016e+00 +9.728635e+00 +5.423891e+00 -4.988129e+00 +7.145405e+00 -1.386309e+01 -5.183289e+00 -6.123087e+00 -4.339453e-01 +9.776938e+00 +1.063665e+01 +5.501004e+00 +9.536739e+00 -4.403287e+00 -1.162705e+01 +5.331080e+00 -1.209042e+01
+3.583333e-01 -2.012395e+00 -1.603814e+01 +4.269484e+00 +1.304935e-01 +2.750426e+00 -3.540358e+00 -7.848128e+00 +1.332318e+00 -5.739339e+00 -1.115177e+01 -2.564270e-01 +5.061196e+00 +3.114634e+00 -7.550359e+00 +8.924268e+00 -9.311190e+00 +6.013313e+00 +3.554468e+00 +2.973605e+00 +7.362649e+00 +4.570842e+00 +1.098512e+01 +1.150866e+01 -1.776531e+01 -3.836758e+00 -1.763817e+00 +6.069304e-02 +2.190008e+00 -9.111321e+00 +1.600756e+00 -9.578884e-01 -5.100440e+00 +9.666011e+00 -7.764855e+00 -7.078572e+00 +5.690830e+00 -1.113147e+01 -2.875130e+00 +1.178449e+01 -8.395552e+00 -4.411192e+00 -6.302685e-02 -7.456070e+00 -5.816817e+00 -1.712308e+00 +6.445693e+00 -3.825416e+00 +2.548776e+00 -5.947269e+00 -6.491995e+00 -4.583636e+00 -8.217363e+00 -3.533846e+00 -9.912534e-01 +6.577940e+00 +6.962559e+00 +4.002758e+00 -4.751134e+00 +1.312189e+00 -3.250244e+00 +7.130073e+00 -5.457044e+00 -5.788177e+00 -8.554543e+00 -1.683783e+00 -7.216544e+00 +6.369917e+00 +6.050836e+00 -8.469030e+00 +3.793710e+00 +1.033996e+01 -2.272900e+00 +2.619514e+00 +4.271831e+00 -1.403051e+00 +6.505070e+00 -7.682809e-01 +1.059575e+01 -1.361459e+01 +6.732874e+00 +6.795562e-01 +2.078788e+00 -7.738120e+00 -2.595709e+00 +4.583944e+00 +5.997912e+00 -4.386486e+00 +9.218313e+00 -5.753576e-01 -7.598508e+00 +2.416258e+00 -3.080003e+00 +5.353989e+00 +2.256986e+00 +8.969418e+00 +2.174639e+00 -3.322837e+00 -3.387114e+00 +9.303138e+00 -3.784168e+00
+3.666667e-01 -9.882674e+00 -1.328924e+01 +1.303439e+01 -2.679837e+00 +1.236195e+00 -2.061815e+00 -1.333700e+01 -1.107238e+00 +1.891791e+00 -4.408741e+00 -3.719135e+00 +9.464730e+00 +1.152507e+00 -8.754609e+00 +5.650302e+00 -1.395826e+01 +8.208009e+00 +9.002182e+00 -1.325471e+01 +1.802353e+00 +1.264343e+01 +2.505966e+01 +1.656814e+01 -2.327988e+01 -1.130879e+01 -4.265937e+00 -3.723668e+00 -4.804752e-01 -1.886503e+01 +9.534079e+00 +2.534277e+00 +1.062252e+00 +1.045939e+01 -5.362186e-02 -2.318696e+00 +6.704559e+00 -1.985525e+01 -1.141973e+00 +1.802312e+01 -8.632055e+00 -2.267144e-01 +2.799562e+00 -1.349693e+01 -8.611514e+00 -8.632590e+00 -2.599593e+00 +3.856786e-01 -7.678793e+00 -9.659677e+00 -3.327472e+00 -1.140883e+01 -1.225468e+01 -6.732263e+00 -5.354954e+00 +5.993849e+00 +1.289514e+01 +6.790901e+00 -1.418261e+01 +9.856289e+00 +2.283599e+00 +6.767426e+00 -7.874810e+00 -1.715926e+01 -8.672130e+00 -2.095252e+00 -1.756241e+01 +1.131786e+00 +7.092711e+00 +1.159235e+00 +3.132443e+00 +1.773868e+01 -3.733738e+00 +9.085817e+00 +5.544034e+00 +3.234387e+00 +6.829446e+00 +7.739925e+00 +1.774388e+01 -1.217754e+01 +1.934633e+01 +3.149742e-01 -5.581276e+00 -4.142479e+00 -7.678375e+00 +8.015623e+00 +5.782940e+00 -1.431286e+01 +7.812813e-01 -7.292071e-01 -1.053092e+01 +1.574121e+00 -5.661570e+00 +8.320723e+00 -3.228968e+00 +1.045044e+01 +6.257667e+00 -1.057380e+01 +1.855015e+00 +1.449041e+01 -8.622123e+00
+3.750000e-01 -1.252009e+01 -1.052271e+01 +1.827225e+01 -4.777796e+00 +2.853011e+00 -9.478853e+00 -1.663882e+01 +9.846919e-02 -5.393673e+00 +1.399522e+00 -7.292220e-03 +7.500262e+00 +6.460112e-01 -6.308218e+00 +9.756378e+00 -1.342569e+01 +1.127602e+01 +1.802364e+00 -1.003273e+01 -1.215121e+01 +1.836762e+01 +2.705304e+01 +1.634609e+01 -1.692219e+01 -1.512137e+01 -5.905779e+00 -6.562269e+00 +1.499082e+00 -1.266321e+01 +1.386658e+01 -2.214773e-02 -1.150395e+00 +5.571906e-01 -6.992105e-01 -3.411249e+00 +9.333529e+00 -1.985369e+01 +4.258460e+00 +6.395078e+00 +6.759663e-01 +1.093787e+00 +1.868119e+00 -1.170216e+01 -1.115109e+01 -1.025618e+01 -3.491294e+00 -5.600673e+00 -9.855415e+00 -7.621175e+00 -1.050348e+00 -1.595772e+01 -8.661016e+00 -1.755271e+01 +3.025898e+00 +4.606243e+00 +1.042716e+01 -1.931357e+00 -1.446544e+01 +1.276011e+01 +7.776341e+00 +1.186138e+01 -9.181682e+00 -2.182877e+01 -1.494254e+01 +6.988132e+00 -2.459229e+01 -6.626331e+00 +1.559747e+01 +5.497896e+00 +1.854871e+00 +2.167423e+01 -1.162627e+01 +1.332465e+01 +5.904333e+00 +4.656321e+00 -8.153828e+00 +4.971682e+00 +1.626576e+01 -2.443082e+00 +2.112192e+01 -3.320192e+00 -9.709749e+00 -2.034482e-01 -6.814340e+00 -9.848285e-01 +3.208747e+00 -1.749299e+01 -3.335523e+00 +3.665786e-01 +6.210949e+00 +2.128228e+00 -2.504769e+00 +4.574675e+00 -4.572966e+00 +1.382846e+01 +1.553221e+01 -9.513545e+00 +5.537686e+00 +1.815491e+01 -1.555146e+01
+3.833333e-01 -7.563280e+00 -1.350071e+00 +8.715803e+00 -1.104302e+01 -2.815069e+00 -8.122241e+00 -1.437268e+01 +2.450509e-01 +2.750001e-01 +1.911423e+00 -8.267083e-01 +1.378480e+00 -5.028198e+00 -4.409947e+00 +3.967996e+00 -1.304288e+00 +7.520723e+00 +3.146436e-02 -5.427282e+00 -1.171544e+01 +1.643570e+01 +1.790954e+01 +9.242682e+00 -1.382833e+01 -7.747710e+00 -8.847575e+00 -1.027269e+01 -1.896856e+00 -5.008264e+00 +1.183201e+01 -2.972096e+00 +8.822424e+00 -6.625616e+00 +1.595914e+00 -1.412108e+00 +1.204201e+00 -7.186305e+00 +8.554508e+00 +1.715810e+00 -7.801520e-01 -2.337243e+00 +2.318032e+00 -2.501796e+00 -1.094541e+01 -5.431238e+00 -4.764944e+00 -7.369238e-01 -5.759152e+00 -3.522840e+00 +7.872677e-01 -1.252723e+01 -8.298714e+00 -1.133081e+01 -2.796422e+00 +4.342609e+00 +1.347157e+01 +2.851177e+00 -1.177581e+01 +1.132355e+01 +7.315342e+00 +1.189444e+01 -8.448137e+00 -1.768209e+01 -1.503169e+01 +5.948071e+00 -2.520862e+01 -1.577426e+01 +1.348886e+01 +6.034448e+00 +4.913037e+00 +1.281311e+01 -9.397656e+00 +1.454431e+01 +7.060989e+00 +1.589651e-01 -4.784591e+00 +3.779094e+00 +1.020189e+01 +5.109735e+00 +1.347911e+01 -8.489737e+00 -1.205854e+01 +5.720491e+00 -2.273746e+00 -3.025769e+00 +3.740825e+00 -1.263270e+01 -3.114097e+00 +4.717731e+00 +1.067520e+01 +7.745958e+00 -3.331973e+00 +2.355867e+00 -6.596800e+00 +9.591841e+00 +9.399990e+00 -4.168881e+00 +7.231036e+00 +1.221674e+01 -9.084274e+00
+3.916667e-01 +4.697069e-01 +1.611418e-01 +1.470615e+00 -6.610265e+00 -7.934769e-01 -5.784533e+00 +2.570957e-01 +1.205126e+00 -6.153503e-01 +1.278985e-01 +3.076045e-01 -2.148103e+00 -5.689626e+00 -3.587236e-01 -2.681051e+00 -7.383397e-01 +2.809697e+00 -1.411343e+00 +8.350313e+00 -4.749306e+00 +4.266552e+00 +1.265988e+00 -2.049405e+00 -3.370338e+00 +6.378777e-01 -1.655130e+00 -9.461396e+00 -1.330738e+00 +4.062036e+00 +2.573593e+00 -4.983364e+00 +6.505565e+00 -3.477898e+00 +4.961773e-01 +2.415299e+00 -1.041307e-01 +5.522713e+00 +2.609108e+00 -5.321935e+00 +1.921085e+00 -2.912492e+00 +5.800870e-01 +5.235197e+00 -5.500575e+00 +2.433721e+00 -2.794590e+00 -6.248077e-01 +2.273642e+00 +4.133757e+00 -7.653667e-01 -1.676344e+00 -3.520008e+00 -1.168456e+00 -2.848833e+00 +1.928712e+00 +4.064527e+00 -4.632649e-01 +3.919072e+00 -2.335469e+00 -1.775482e+00 +1.160663e+01 -4.784025e+00 -3.091618e+00 -6.475160e+00 +6.276072e-01 -5.852345e+00 -1.072097e+01 +7.206536e+00 +6.013591e-01 -1.779180e-01 -1.375600e+00 -2.079302e+00 +2.369176e+00 +2.168757e+00 -3.333506e+00 +1.479667e+00 -3.292767e-01 +1.265544e+00 -1.055359e+00 +5.124552e-01 -6.101660e+00 -2.484589e+00 +6.254347e+00 -5.967340e-01 -5.219338e+00 +1.865712e+00 +2.210900e+00 +2.335311e+00 +5.981992e+00 +1.280005e+01 +4.011023e+00 -1.251065e+00 -1.055490e+00 -2.404558e+00 +4.357629e+00 -8.846768e-02 +1.030474e+01 +2.768357e+00 +4.943120e+00 -8.132507e-01
+4.000000e-01 -3.411662e+00 +5.354357e+00 +1.712792e+00 -1.523240e-01 -5.284272e-01 -4.888061e+00 +5.788726e+00 -7.803147e-01 +1.816106e+00 +1.071692e+01 +1.903108e-02 -1.353870e+00 -5.857964e+00 +6.028760e+00 -5.799562e+00 -9.226661e-02 +1.216575e+00 +4.579060e-01 +1.143794e+01 -4.962680e+00 -2.457067e+00 -2.626693e+00 -6.618905e+00 +8.131826e+00 -9.847921e-01 +4.093402e+00 -1.126026e+01 +3.177295e-01 +9.216194e+00 -2.409259e-01 -2.237467e+00 +3.969001e+00 -6.897501e+00 +8.610645e+00 +9.917218e+00 +3.593784e-01 +8.513923e+00 -3.193738e+00 -1.173413e+01 +9.732671e+00 +5.371530e+00 -1.949299e+00 +7.059529e+00 +7.895744e-01 +2.825877e+00 -7.952998e+00 +2.978229e+00 +4.429627e+00 +7.290012e+00 +1.881899e+00 +1.549513e+00 +4.321842e+00 +2.068881e+00 -5.439313e-02 -6.377606e+00 -7.434777e+00 -3.386968e+00 +1.182166e+01 -8.977065e+00 -4.764512e+00 +7.081483e+00 -9.580969e-01 +2.481119e+00 +8.113775e+00 -4.412043e+00 +4.880711e+00 -7.784308e+00 +4.121516e+00 +9.052919e+00 -4.385117e+00 -1.360067e+01 -1.071537e+00 -5.152309e+00 +9.340713e-01 -4.625789e-02 -6.631243e+00 +3.196176e-01 -5.874906e+00 -1.200081e+00 -4.190733e+00 -1.879871e+00 +3.267845e-01 +1.399331e+01 +2.551448e+00 -5.988917e+00 -7.138897e-01 +7.536759e+00 -4.389578e+00 +8.233550e+00 +1.540057e+01 +8.604051e-02 +2.569368e+00 -5.451532e+00 -2.825417e+00 -3.761421e+00 -3.176259e+00 +1.636760e+01 +4.616437e+00 -1.100063e+00 +3.409117e+00
+4.083333e-01 -6.570927e+00 +6.602508e+00 +3.805375e+00 -6.381781e-01 +3.061200e+00 -6.709839e+00 +3.660252e+00 -3.798941e+00 -3.175884e+00 +1.824727e+01 +1.897461e+00 +4.402922e+00 -5.368457e+00 +7.772047e+00 -1.047412e+00 -7.257460e-01 +2.940445e+00 -4.665866e-01 +9.700609e+00 -1.108540e+01 -1.245099e+00 +4.608532e+00 -1.423335e+00 +8.872160e+00 -4.697733e+00 +3.019762e+00 -1.454420e+01 -3.520335e+00 +1.559673e+01 +8.301021e-01 -5.221909e+00 +6.933260e+00 -1.049134e+01 +9.637536e+00 +1.212501e+01 +5.370377e-01 +6.544316e+00 -4.908946e+00 -1.452716e+01 +1.817709e+01 +7.218871e+00 -2.312455e+00 +3.696406e+00 -2.616209e+00 -2.235514e-01 -8.477916e+00 -7.675595e-01 +3.965763e+00 +1.058752e+01 +3.977813e+00 +5.048935e-01 +7.845271e+00 -2.498093e+00 -1.358058e+00 -7.124005e+00 -1.010670e+01 -5.343190e+00 +1.612938e+01 -8.220543e+00 -6.397926e+00 +1.254984e+01 -1.275802e+00 -1.328429e+00 +1.344001e+01 -7.036706e+00 +4.409682e+00 -9.193951e+00 +1.136729e+01 +1.142684e+01 -1.840708e+00 -1.244293e+01 -5.262806e+00 -1.503068e+00 +1.465186e+00 +1.906226e+00 -1.765015e+01 +4.141023e+00 -7.685871e+00 +1.535650e+00 -5.448920e+00 -4.887898e+00 -4.631820e+00 +2.132748e+01 +2.469125e+00 -8.937142e+00 -3.637338e+00 +4.830002e+00 -4.992652e+00 +1.254531e+01 +1.966408e+01 -3.298322e+00 +9.031829e-01 -5.654891e+00 -3.242209e+00 -1.568389e-01 -6.513743e-01 +1.870412e+01 +9.103747e+00 -2.956677e+00 +1.152078e+00
+4.166667e-01 +2.215830e-01 +2.899108e+00 +1.062714e+01 -1.170685e+01 -1.313818e+00 +1.089717e+00 +3.958569e-02 -2.531217e+00 -2.758701e+00 +1.039683e+01 -3.043269e+00 -6.336104e+00 -1.316828e+01 +3.043868e+00 +7.341443e+00 -1.184694e+01 +7.176523e+00 -2.914432e+00 +1.118903e+01 -2.075985e+01 +4.920471e+00 +4.196780e+00 -5.935790e+00 +6.255108e+00 -2.694717e+00 +1.080080e-01 -1.199237e+01 -1.879787e+00 +1.388207e+01 -9.167546e-01 -4.076034e+00 +4.133302e-02 -1.713857e+01 +7.579207e+00 +8.979427e+00 +3.945478e+00 -8.839276e+00 -9.024643e+00 -1.674650e+01 +1.958592e+01 +7.723188e+00 -3.867811e+00 -3.800112e+00 -3.972350e+00 +1.769002e+00 -4.840138e+00 -5.024431e+00 -6.130353e+00 +8.477430e+00 +3.307775e+00 -9.578034e-01 -3.884655e-01 -1.297941e+01 +4.142231e+00 -5.565875e+00 -9.535503e+00 -1.107181e+01 +1.359988e+01 -5.507006e-01 -7.563651e-01 +1.866889e+01 -7.613542e+00 -5.890292e+00 +7.604817e+00 -1.538335e-01 -4.436110e-01 -1.176376e+01 +8.748140e+00 +9.995617e+00 -1.065208e+01 -9.335137e+00 -1.963048e+00 -1.972610e+00 -8.278363e+00 +5.489889e+00 -8.076864e+00 -4.686054e+00 -3.112458e+00 +4.734723e+00 -5.917630e+00 -8.596576e+00 -3.500983e+00 +1.051891e+01 -6.232223e+00 -1.613951e+01 -6.836088e+00 +9.013868e+00 -5.482598e+00 +1.572852e+01 +2.459976e+01 +1.558265e+00 -1.440373e+00 -6.977944e+00 -1.162799e+01 +7.765376e+00 -3.245301e-01 +1.896721e+01 +1.012588e+01 +1.208838e+01 -1.198154e+00
+4.250000e-01 -4.789634e+00 +1.636885e+00 +1.547573e+01 -8.169029e+00 +5.678470e+00 -6.765250e+00 +2.490500e+00 -2.024921e+00 -5.897061e+00 +1.296955e+01 -3.537924e+00 +4.557658e-01 -6.284213e+00 +2.162962e+00 +4.451763e+00 -1.747540e+01 +1.189868e+01 -2.670200e+00 +4.659332e+00 -1.811444e+01 +8.934625e+00 +8.346307e+00 -4.235010e+00 +3.587756e+00 -8.163144e+00 +6.327905e+00 -1.186223e+01 -3.458829e+00 +1.016215e+01 +4.070959e+00 -8.858223e+00 -1.475706e+00 -3.964209e+00 +2.039387e+00 +8.574017e+00 +7.146394e+00 -4.640306e+00 -3.663563e+00 -1.539927e+01 +1.714307e+01 +5.024838e+00 -1.820196e+00 -3.236999e+00 -9.127733e+00 -1.284263e+00 -7.414668e+00 -6.887231e+00 -4.165271e+00 +7.040385e+00 -7.578838e-01 -3.385669e+00 -1.414855e+00 -1.012883e+01 +2.148250e+00 -7.994428e-01 -9.683094e+00 -1.071465e+01 +1.617201e+01 -2.916002e+00 -2.893225e+00 +2.067278e+01 -9.110940e+00 -9.427330e+00 +2.234156e+00 -1.885057e+00 -1.849559e+00 -7.576686e+00 +1.164455e+01 +5.538979e+00 -6.804736e+00 -3.234354e+00 -6.123400e+00 -4.834265e-01 -1.539701e+00 +1.292834e+00 -8.229671e+00 +4.067591e-01 +1.762730e+00 -2.290381e+00 +2.200424e+00 -8.446964e+00 -2.731242e+00 +1.305415e+01 -1.141022e+01 -9.763569e+00 -5.587729e+00 +3.034672e+00 -3.858898e+00 +1.157363e+01 +2.543948e+01 -7.576087e+00 -3.488214e+00 +1.968113e+00 -7.629353e+00 +1.161798e+01 +3.976735e+00 +2.360066e+01 +6.919266e+00 +1.264600e+01 -9.548326e+00
+4.333333e-01 -1.575624e+01 +8.065757e+00 +2.013725e+01 -2.888618e+00 +1.346270e+01 -1.057030e+01 +3.515824e+00 -9.293626e-01 -7.073146e+00 +2.234246e+01 -5.502464e+00 +1.006592e+01 +6.511877e+00 +3.481543e+00 +1.740921e+00 -1.701494e+01 +1.040016e+01 -3.113701e+00 -1.117134e+01 -1.986993e+01 +1.479339e+01 +7.097907e+00 -1.909080e+00 +1.240880e+01 -1.969876e+01 +1.287294e+01 -7.838798e+00 -6.801997e+00 +8.819438e+00 +1.450216e+01 -8.224710e+00 -5.299371e+00 +3.216482e+00 +2.088391e+00 +8.231842e+00 +8.004486e+00 -7.619065e-01 +7.309089e+00 -2.055503e+01 +1.986483e+01 +6.072617e-01 -2.010081e+00 -3.762799e-01 -8.821285e+00 -7.493147e+00 -1.345192e+01 -7.140043e+00 -8.087571e+00 +3.189722e+00 +3.129733e+00 -7.648468e+00 +2.612614e+00 -2.508302e+00 +6.550640e+00 +3.717372e-01 -1.328514e+01 -1.052161e+01 +1.264387e+01 -2.243914e+00 +2.703743e+00 +1.200266e+01 -6.504886e+00 -1.108968e+01 -9.529008e-01 +7.044223e-01 -6.413254e+00 +6.742511e-02 +9.718880e+00 +5.303245e+00 -2.115297e+00 +2.280014e+00 -1.489277e+01 +6.603175e+00 +5.462595e+00 +1.812504e+00 -2.002732e+01 +7.470458e+00 +2.532967e+00 +2.872905e+00 +1.723895e+01 -2.712775e+00 -1.131752e+00 +1.619786e+01 -1.485556e+01 -1.276087e+00 -9.540073e+00 -6.785589e+00 -1.622238e+01 -3.200376e+00 +2.744619e+01 -2.011678e+01 -4.347524e+00 +9.447000e+00 +2.000354e-01 +1.005558e+01 +1.757077e+01 +1.803239e+01 +4.095984e+00 +7.474632e+00 -2.286612e+01
+4.416667e-01 -8.709960e+00 +1.139244e+01 +1.217810e+01 -2.782924e+00 +8.993044e+00 +2.530651e-01 +7.968784e+00 -4.417221e+00 -4.631852e+00 +1.610392e+01 -8.413279e+00 +7.402530e+00 +5.332085e+00 -2.227718e+00 -1.842582e+00 -4.847206e+00 +2.963324e+00 -3.688893e+00 -4.250764e+00 -1.547881e+01 +5.599349e+00 -4.524116e+00 -7.498752e+00 +8.778049e+00 -8.390239e+00 +1.480924e+01 -1.466842e+00 -1.133884e+01 +5.831288e+00 +4.740989e+00 -4.795871e+00 -6.233888e+00 +4.535941e+00 -1.168380e+00 +5.552289e+00 +4.675882e+00 -5.517191e-01 +1.857208e+00 -1.935381e+01 +9.949231e+00 -4.879105e+00 -2.862160e+00 +7.234447e+00 -4.523538e+00 +2.540842e+00 -8.721846e+00 -8.723356e+00 -1.001460e+01 +3.031810e+00 +2.622906e+00 +2.550877e+00 +2.923741e+00 +7.757663e+00 +4.428196e+00 +4.100392e+00 -8.519215e+00 -3.441776e+00 +1.468489e+01 +1.223379e+00 -1.756395e+00 +1.094399e+01 -6.538568e+00 +3.094588e+00 +3.141752e+00 +2.244531e+00 -7.181925e+00 -2.176184e+00 +4.468002e+00 -7.343280e+00 -2.494303e+00 -4.788389e+00 -2.119598e+00 +1.415934e+00 -5.478413e+00 +6.459321e-01 -5.949219e+00 +7.093460e-01 -7.776508e+00 +4.920709e+00 +1.143376e+01 -3.860487e+00 +1.005399e+01 +9.257095e+00 -1.313762e+01 +1.863390e+00 -1.046547e+01 +4.392041e+00 -1.207185e+01 -7.934190e+00 +1.332454e+01 -2.180884e+01 -7.163669e+00 +1.427779e+01 +6.471420e-01 +4.566046e+00 +7.767356e+00 +1.790898e+01 +7.315795e-01 +6.782237e+00 -1.595651e+01
+4.500000e-01 +5.913871e+00 +1.077897e+01 +9.983910e+00 -1.817332e+01 +1.398902e+00 +1.673077e+01 +1.090650e+01 -1.974204e+00 +3.804150e+00 +2.487539e+00 -1.328297e+01 -6.684207e+00 -7.012262e+00 -3.811509e+00 -3.365726e+00 -1.117699e+01 -3.828890e+00 -2.694151e+00 -3.577225e+00 -1.749957e+01 +4.558728e+00 -1.351871e+01 -1.617176e+01 +1.327289e+01 +2.308503e+00 +4.711902e+00 -1.191539e+00 -1.264563e+01 +7.494564e+00 +2.297902e+00 -1.201372e+00 -3.176054e+00 -7.998467e+00 +3.734372e+00 +7.321427e+00 +7.658429e-01 -7.802036e+00 -1.193127e+00 -1.816920e+01 +1.251352e+01 -4.654932e+00 -5.246801e+00 +3.585154e+00 +9.954424e-01 +5.477918e+00 -5.467052e+00 -3.697864e+00 -1.678580e+01 +5.301642e+00 +4.554561e+00 +5.557419e+00 -7.047751e+00 +6.206570e+00 +2.605692e+00 +3.585417e+00 -5.059498e+00 -5.810064e+00 +8.729099e+00 +3.149775e+00 +3.193028e+00 +1.282477e+01 -9.158000e+00 +1.582440e+00 +2.200737e+00 +2.755443e+00 +2.656968e-01 -4.532203e+00 -6.419445e+00 -4.828001e+00 -1.456506e+01 -8.559394e+00 +5.101520e+00 +8.028304e-01 -1.774134e+01 +5.463455e+00 +1.063485e+01 -5.545802e+00 -3.837886e+00 +1.096313e+01 +2.856157e+00 -4.965565e+00 +7.649538e+00 -1.663677e+00 -1.608389e+01 -4.633034e+00 -1.376411e+01 +1.267954e+01 -1.211843e+01 -3.565008e+00 +1.457974e+01 -9.467462e+00 -1.034149e+01 +4.147068e+00 -1.075013e+01 +5.490128e+00 +1.494108e-01 +1.203632e+01 +2.871242e-01 +1.185759e+01 -9.767786e+00
+4.583333e-01 +1.399127e+01 +7.855348e+00 +4.193512e+00 -3.142220e+01 -1.147798e+01 +2.492012e+01 +5.143547e+00 +5.872755e+00 +2.248679e+01 -8.674176e+00 -1.697255e+01 -2.129114e+01 -2.120406e+01 -2.078642e+00 -2.609218e+00 -2.050156e+01 -2.809054e+00 +4.622875e+00 -8.010191e+00 -1.282105e+01 +1.339071e+01 -1.440816e+01 -1.907403e+01 +7.703646e+00 +2.281289e+00 -6.066887e+00 -6.467837e+00 -6.304801e+00 +7.409292e+00 +3.377029e+00 +2.768122e+00 +9.186796e+00 -1.450234e+01 +1.422303e+01 +9.042690e+00 -6.923663e+00 -8.956723e+00 -2.136774e+00 -8.749767e+00 +8.445687e+00 -6.192631e+00 -8.271810e-01 -6.016028e+00 +1.874855e-01 +3.322537e+00 -8.620511e+00 +9.082086e+00 -2.125588e+01 +4.302207e+00 +1.083450e+01 +1.002572e-01 -1.964973e+01 +4.776690e+00 -4.635454e+00 -2.320432e+00 +1.220216e+00 -2.870160e+00 +5.473403e-01 +2.973025e+00 +1.161268e+01 +4.612404e+00 -8.168174e+00 -6.125710e+00 -4.307697e+00 +2.376289e-01 +6.232422e-01 -7.308554e+00 -2.083274e+01 +8.226337e+00 -1.804776e+01 -9.145043e+00 +9.187676e+00 +3.917875e+00 -1.373132e+01 +4.870134e+00 +2.960491e+01 -2.762499e+00 +8.268490e+00 +8.368023e+00 +1.825356e+00 -4.128308e+00 -2.492561e+00 -8.314460e+00 -2.046608e+01 -1.068476e+01 -1.052054e+01 +1.305042e+01 -1.477317e+01 +5.724760e+00 +1.710552e+01 +1.167053e+01 -9.398637e+00 -8.092247e+00 -1.303640e+01 +9.345857e+00 -3.142984e+00 +1.029311e+01 +5.271342e+00 +1.589706e+01 +2.877930e+00
+4.666667e-01 +9.163553e+00 +6.589211e+00 +5.227476e+00 -2.244964e+01 -1.425909e+01 +1.833092e+01 +1.483462e+00 +3.481954e+00 +2.148063e+01 -2.360664e+00 -1.265204e+01 -2.015350e+01 -2.248442e+01 -5.364105e-01 -1.325109e+00 -1.649654e+01 +1.965096e+00 +4.942267e+00 -1.462264e+00 -1.396273e+01 +1.087712e+01 -6.876205e+00 -1.629367e+01 +1.898751e+00 +6.533782e-01 -3.321086e+00 -8.338745e+00 -2.512615e-01 +3.326786e+00 -1.240124e+00 +4.887217e+00 +8.196586e+00 -1.366442e+01 +1.597072e+01 +9.761265e+00 -3.971343e+00 -1.032679e+01 -8.313439e+00 -6.757737e+00 +5.369698e+00 +6.066107e-01 +1.435865e+00 -6.625093e+00 -5.713803e-01 +4.383498e+00 -1.043367e+01 +7.627251e+00 -1.943414e+01 +3.514806e+00 +1.015971e+01 -3.978711e-01 -1.387702e+01 -1.501655e+00 -2.629854e+00 -6.785514e+00 +6.231483e-02 -3.522945e+00 +2.787262e+00 +4.438114e+00 +8.927308e+00 +3.451613e+00 -6.391715e+00 -4.054175e+00 +7.259686e-02 +1.793402e+00 -3.234821e+00 -1.261522e+01 -1.525480e+01 +1.284571e+01 -1.658332e+01 -1.035688e+01 +1.172278e+01 -1.688098e+00 -1.250660e+01 +4.653564e+00 +2.486289e+01 -3.300194e+00 +4.337062e+00 +4.097431e+00 +9.393195e-01 -4.693736e+00 -1.988630e+00 -4.305569e+00 -1.640265e+01 -1.314525e+01 -6.698199e+00 +1.308092e+01 -1.271709e+01 +1.067739e+01 +1.446968e+01 +1.247888e+01 -3.612577e+00 -8.789420e+00 -1.161936e+01 +6.471905e+00 -5.187463e+00 +1.375972e+01 +9.411667e+00 +1.742961e+01 +8.257219e+00
+4.750000e-01 +6.787920e+00 +4.110175e+00 +1.450030e+00 -2.022001e+01 -1.130225e+01 +1.140109e+01 +6.511525e-01 +2.845463e+00 +1.933597e+01 -6.999883e+00 -9.475766e+00 -1.214963e+01 -1.730340e+01 -3.262435e+00 -9.583472e+00 -7.176601e+00 -1.724096e+00 +6.529474e+00 -3.486615e+00 -4.246901e+00 +9.176340e+00 -2.032385e+00 -9.171293e+00 -6.154452e+00 +3.741642e+00 -7.568481e+00 -1.073452e+01 -3.987368e+00 -3.316106e+00 +4.028210e+00 +2.132281e+00 +1.551607e+01 -7.040896e+00 +1.156997e+01 +7.595094e+00 -5.722052e+00 -1.747485e+00 +5.239323e-01 +2.023499e+00 -3.263946e+00 -4.003051e+00 +2.740499e+00 +4.753518e-01 -2.669572e+00 +2.832442e+00 -9.293139e+00 +1.050295e+01 -1.105709e+01 +1.946158e+00 +4.900065e+00 -1.984393e+00 -1.594709e+01 +4.741033e+00 -1.061283e+01 +4.348206e-01 +1.192542e+01 +5.147092e+00 -5.270991e+00 +3.615357e+00 +5.413300e+00 +6.456911e+00 -7.097664e+00 -6.791428e+00 -7.015755e+00 -1.103148e+00 -7.866530e+00 -1.483301e+01 -8.594485e+00 +7.527997e+00 -8.424231e+00 -3.753892e+00 +7.928439e+00 +4.245042e+00 -4.901235e+00 +4.887227e-01 +2.530267e+01 +1.855572e+00 +8.161336e+00 +9.624479e-01 +4.728740e+00 -5.358190e+00 -5.247828e+00 -1.325790e+00 -9.073505e+00 -4.274136e+00 +8.683970e-02 +5.339942e+00 -5.603584e+00 +6.842500e+00 +6.748228e+00 +1.325845e+01 -6.010621e+00 -4.107104e+00 -1.062389e+01 +3.934790e+00 -6.014708e+00 +5.223860e+00 +5.240101e+00 +1.154722e+01 +5.370970e+00
+4.833333e-01 +7.967913e+00 +7.318789e+00 -2.714037e+00 -1.963733e+01 -9.657332e+00 +5.796991e+00 -6.833800e-01 +4.068000e+00 +1.852860e+01 -7.003261e+00 -9.650383e+00 -1.345075e+01 -1.213933e+01 -1.571509e+00 -8.081453e+00 -4.989352e+00 +2.889390e+00 +3.922291e+00 -1.232250e+01 +1.652687e+00 +1.156996e+01 -3.088587e+00 -1.072617e+01 -4.879745e+00 +4.237963e+00 -6.306404e+00 -6.254179e+00 -3.614272e+00 -2.455016e+00 +5.901811e+00 -4.330379e+00 +1.504133e+01 -5.228318e-01 +4.199641e+00 +3.433489e+00 -9.003516e+00 +5.850457e+00 +9.648517e+00 +5.541072e+00 -8.585940e+00 -4.659964e+00 +4.033460e+00 -6.955002e-02 -5.438892e+00 -3.304473e-01 -6.452791e+00 +1.301153e+01 -3.625106e+00 -1.326845e+00 -5.288831e-01 -3.666940e+00 -1.542929e+01 +4.372372e+00 -1.351508e+01 +3.604550e+00 +9.613922e+00 +7.311473e+00 -6.345609e+00 +3.238227e+00 +6.763559e+00 -3.558480e-01 -5.279067e+00 -1.051976e+01 -1.188655e+01 -3.243322e+00 -5.697223e+00 -8.968408e+00 -1.084520e+01 +4.738873e+00 -2.188082e-02 -1.650134e+00 +2.855197e+00 +5.957659e+00 +5.216711e+00 -6.650740e+00 +2.335908e+01 +2.858820e+00 +1.117758e+01 +2.772486e+00 +2.117778e+00 -7.713775e+00 -9.618658e+00 -1.754127e-01 -8.880795e+00 +2.597150e+00 +2.550003e+00 -1.901225e+00 -1.833829e+00 +7.136624e+00 +5.515365e+00 +1.102822e+01 -6.390069e+00 +1.729660e+00 -9.947581e+00 +4.276007e+00 -6.770529e+00 +4.629748e+00 +1.238264e+00 +4.911670e+00 +2.654580e+00
+4.916667e-01 +1.695240e+00 +5.510247e+00 -7.880184e-02 -9.534567e+00 -2.515199e+00 -1.132811e+00 +1.195937e+00 +3.810436e+00 +1.031063e+01 -1.585895e+00 -5.785977e+00 -5.000558e+00 -3.264122e+00 -9.793982e-01 -6.675174e+00 -4.690158e+00 +3.931626e+00 +1.701772e+00 -1.040361e+01 +9.373598e-01 +1.047421e+01 -2.150750e+00 -6.793782e+00 -3.351763e+00 -1.816035e+00 +6.940379e-01 -3.956338e+00 -2.515101e+00 -2.161198e+00 +6.338927e+00 -4.770388e+00 +9.093379e+00 +6.813267e+00 +2.438306e-01 +1.580371e+00 -4.634500e+00 +8.197430e+00 +9.684073e+00 +1.574240e+00 -6.796918e+00 -6.697640e+00 +4.417828e+00 +2.005381e+00 -6.510883e+00 -9.071973e-01 -6.501602e+00 +6.258667e+00 -2.395699e+00 -1.150278e+00 -5.434203e-02 -3.342049e+00 -8.782505e+00 +5.768744e+00 -8.030707e+00 +3.967001e+00 +5.396776e+00 +4.212196e+00 -1.366263e+00 +5.427169e-01 +4.165692e+00 -1.128340e+00 -2.945365e+00 -6.129372e+00 -1.176622e+01 -7.407446e-01 -6.259238e+00 -4.462872e+00 -5.914753e+00 +1.699274e-01 +2.805524e+00 +1.703336e+00 -7.019165e-02 +4.897335e+00 +7.275177e+00 -7.357615e+00 +1.386980e+01 +4.649145e+00 +7.648619e+00 -8.010695e-01 +7.454005e+00 -4.431526e+00 -4.159514e+00 +1.368227e+00 -8.969650e+00 +3.758912e+00 +1.459098e+00 -3.498449e+00 -2.135131e+00 +3.177692e-01 +6.212504e+00 +1.496675e+00 -3.971053e+00 +5.670858e+00 -4.993466e-01 +4.910550e+00 +2.310848e-01 +7.358109e+00 -2.383073e-01 +3.051216e+00 -2.464237e+00
+5.000000e-01 +7.737503e+00 -2.132624e-01 -5.326251e+00 -3.919302e+00 -3.404583e+00 +1.321387e-01 +3.257476e+00 +4.174854e+00 +4.218635e+00 -6.796422e+00 +1.081475e+00 -7.175705e+00 -4.817533e+00 +2.403839e-01 -3.827332e+00 -8.069884e-01 -3.985686e-01 -1.043943e+00 +4.609832e+00 +2.211343e+00 +1.300161e+00 -6.698660e+00 -6.105867e+00 -1.908289e+00 +4.401311e+00 -1.579208e+00 -2.362877e+00 +2.360521e+00 +1.415427e+00 -2.243344e+00 -1.818570e+00 +5.959227e+00 +1.697779e+00 -9.024350e-01 -6.746905e-01 -3.504393e+00 +7.983795e+00 +1.740622e+00 +5.522366e-01 -5.067798e+00 -5.350639e+00 +3.303623e+00 +2.978116e+00 -2.022400e+00 +3.855976e+00 +3.731657e-01 +1.590169e+00 +1.366887e+00 +2.619717e+00 +6.658122e-01 +1.996255e+00 -3.607275e+00 +2.323061e+00 -3.087113e+00 +7.862822e-01 +3.395012e+00 -4.836841e-01 +1.936602e+00 -3.137444e+00 +3.573516e-01 -8.795481e-01 +7.649542e-01 +2.852693e+00 -7.825379e+00 +1.813349e+00 +1.261284e+00 -4.334676e+00 -4.109679e+00 -2.319578e+00 -6.342402e-01 -1.230700e+00 +4.713251e+00 -1.523474e+00 +5.128745e-01 -5.682687e+00 +1.195941e+01 -1.203381e+00 +1.165499e+00 -2.370889e+00 -2.605750e+00 -2.413047e+00 +4.006077e-02 -3.558639e+00 -2.097896e+00 -3.769390e+00 +1.846445e+00 +4.503835e+00 +4.923848e+00 +2.229872e+00 +4.364237e+00 +6.156958e+00 +1.240810e+00 -2.954673e+00 +3.112676e+00 +2.597089e+00 -3.364897e+00 +6.502491e+00 -4.545244e-01 +8.540899e-01 +5.984683e+00
+5.083333e-01 +8.519741e+00 -1.539401e+00 -1.088058e+00 +1.105656e+00 -2.251047e+00 -5.519554e+00 +4.261912e+00 +5.028809e+00 -1.466481e+00 -3.098796e+00 +8.846013e+00 -8.371664e+00 -6.815720e+00 +3.135536e+00 -3.414439e+00 -3.359492e+00 +1.504614e+00 -6.142497e+00 +1.009507e+01 -8.489250e+00 +1.842264e+00 -2.884389e+00 -6.340733e+00 +1.141360e-01 +2.829234e+00 -1.449786e+00 -4.000759e+00 +8.061535e+00 +2.135101e+00 -4.318534e+00 -8.488215e-01 +5.360950e+00 -1.172291e+00 -5.750203e-01 -2.992617e-01 +7.263205e-01 +7.448668e+00 -9.411158e-01 -4.599272e+00 +2.805595e-01 -1.984595e+00 +6.608285e+00 +1.819080e+00 -3.634109e+00 +4.045039e+00 -6.798693e-01 -5.958371e+00 -2.920762e+00 +6.656036e+00 +3.849789e+00 +1.488740e+00 +1.773162e+00 -8.925905e+00 +3.614060e+00 -2.714376e+00 +1.740278e+00 -1.147001e+01 +4.470492e+00 -1.899247e+00 +2.306728e+00 +1.172411e+00 +3.162173e+00 +3.440926e+00 -1.082593e+01 +1.065792e+01 +1.913566e-01 -1.188927e+01 +1.968837e+00 +1.478943e+00 -5.355637e+00 +4.346666e+00 +5.923330e+00 -4.244679e+00 -4.168424e+00 -4.182151e+00 +5.594941e+00 -1.902832e+00 -1.364467e+00 -1.313106e+00 -2.390689e+00 -3.635828e+00 -1.513843e+00 -4.239919e+00 -2.798591e+00 -1.497436e+01 +2.509648e-01 +5.004478e+00 +6.468278e+00 +4.149049e+00 +1.316298e+01 +6.222220e+00 +7.720938e+00 -8.928748e+00 +6.435591e+00 +5.758750e+00 +1.409332e+00 +9.370092e+00 +4.035846e+00 +4.803193e+00 +6.765537e+00
+5.166667e-01 -1.406599e+00 +3.987471e+00 +3.242182e+00 +6.084083e+00 -6.481163e+00 -7.335424e+00 -3.002060e+00 +1.868784e+00 +5.647909e+00 +6.377252e+00 +9.494826e+00 -5.117155e+00 -6.294390e+00 +5.404381e+00 -8.734743e+00 +3.535748e+00 +7.164682e-01 -2.262475e+00 -3.306576e+00 -1.089618e+01 +3.699907e+00 +9.121770e+00 -1.244854e+00 -1.608368e-01 -1.783615e+00 -5.211804e+00 -5.423302e+00 +1.031301e+01 -9.404499e+00 +2.089055e+00 +6.128231e+00 +9.023483e+00 -5.305734e+00 +9.024627e+00 +3.414696e+00 +6.834417e-01 +2.468453e+00 +2.761118e+00 +2.074493e+00 -2.278289e+00 +8.156743e+00 +7.991096e+00 +2.511602e-01 -2.450816e-02 -2.821951e+00 -8.645436e+00 +1.664322e+00 -7.196912e+00 +7.136219e-01 +6.166361e+00 -4.951602e+00 +4.954233e+00 -1.353890e+01 +3.397007e+00 -7.572930e+00 +5.634844e+00 -8.188716e+00 -1.036169e+01 +6.605873e+00 +9.093546e+00 -7.933865e+00 +5.555797e+00 -4.245983e+00 -7.413974e+00 +1.231728e+01 -8.353725e+00 -1.751330e+01 +3.178346e+00 +1.577868e+01 -4.123878e+00 +7.963966e+00 +3.098329e+00 -8.617830e-01 -4.812599e-01 +1.118549e+00 -3.565321e+00 +3.803261e+00 +6.190638e-01 +5.339860e+00 +5.879835e+00 -1.082863e+00 -9.428959e+00 +1.073457e+00 +3.004094e+00 -9.832616e+00 +3.159005e+00 -6.649138e+00 -3.096434e+00 +2.779494e+00 +6.427610e+00 +8.465757e+00 +1.141757e+01 -1.009525e+01 +4.497273e-01 -2.897714e+00 +3.790722e+00 -6.258804e+00 +8.234590e+00 +2.565059e+00 +5.693092e+00
+5.250000e-01 -9.987949e+00 +1.391764e+00 +1.199179e+01 +1.147994e+01 -5.801254e+00 -3.488723e+00 -7.540821e+00 +3.385319e-01 +7.692197e+00 +1.102187e+01 +3.915131e+00 -1.842030e+00 -1.495484e+00 +3.256266e+00 -1.653982e+00 -5.135410e+00 +5.374808e+00 +2.052497e+00 -1.189298e+01 -1.130682e+01 +6.776600e+00 +1.444813e+01 +2.004440e+00 -1.587947e+00 -1.134265e+01 +1.641956e+00 +5.876041e-01 +1.316606e+01 -1.788573e+01 +3.043526e+00 +1.239792e+01 -3.209900e+00 +2.780895e-01 +1.126963e+01 +2.741293e+00 +6.497028e+00 -1.286906e+01 -3.136387e+00 +4.988911e+00 -3.465210e+00 +1.293980e+01 +6.297116e+00 -8.612196e+00 +2.324922e+00 -6.367616e+00 -1.104804e+01 +1.363768e+00 -1.490919e+01 -7.177593e+00 +6.860365e+00 -8.067116e+00 +5.106185e+00 -1.492371e+01 +9.993156e+00 -1.048662e+01 -7.830693e-01 -8.153889e+00 -1.290444e+01 +1.128905e+01 +1.198658e+01 -1.496809e+01 +4.891019e+00 -5.660272e+00 -1.607102e+00 +1.240858e+01 -1.151894e+01 -7.306500e+00 -1.604999e+00 +1.812563e+01 -6.364235e+00 +9.249021e+00 +3.237455e+00 -3.478309e+00 -1.427129e+00 +6.537651e+00 -5.042282e+00 +3.500022e+00 +3.105630e+00 +1.484836e+00 +1.537561e+01 +5.234029e+00 -3.663171e+00 -3.434299e+00 -3.094953e+00 -3.915060e+00 +1.265193e+00 -9.488445e+00 -1.195269e+01 -2.857393e+00 -1.616147e+00 +1.688380e+00 +1.158031e+01 -4.589494e+00 +9.489997e-01 -3.283933e+00 +8.371675e+00 -1.016872e+01 +7.777043e+00 +8.811785e+00 +9.177359e-01
+5.333333e-01 -9.024541e+00 -5.852456e+00 +6.435205e+00 +1.233808e+01 -2.510266e+00 -1.043447e+01 -3.130680e+00 +4.729176e+00 +5.742047e+00 +3.943231e+00 +8.945421e+00 +1.006130e+00 -9.003143e-01 +7.488878e+00 -9.303623e+00 -4.403254e+00 -5.607197e-01 +5.132929e+00 -1.659782e+00 +1.139631e+00 +1.178688e+00 +1.181236e+01 +5.478212e+00 +2.281920e+00 -8.326122e+00 -4.305583e+00 -7.730111e+00 +1.488550e+01 -1.271817e+01 +7.559286e+00 +1.010112e+01 +2.696521e+00 -1.913173e+00 +1.374030e+01 +5.651942e+00 +5.063600e+00 +1.837192e-01 +1.337115e+00 +6.849087e+00 +2.900876e-01 +1.211486e+01 +3.561360e+00 -2.337398e+00 +5.693583e+00 -7.885347e+00 -9.891659e+00 +8.430227e+00 +3.438752e-01 -2.567728e+00 +3.756204e+00 -9.220096e+00 +3.618143e+00 -8.461663e+00 +5.788998e+00 -1.116058e+01 +1.336394e+00 -6.647858e+00 -1.420902e+01 -3.473656e+00 +6.527425e+00 -1.086913e+01 +6.376633e+00 -6.826832e+00 -3.060339e+00 +4.033159e+00 +4.050334e-01 -4.021057e+00 +1.344210e+00 +2.177365e+01 -6.150435e+00 +6.016161e+00 -3.847434e+00 -2.510442e+00 +7.076924e+00 +5.103836e+00 -9.044214e+00 +6.715170e+00 +8.081853e+00 -5.975625e+00 +1.031586e+01 +9.879321e+00 -7.450586e+00 +1.703184e+00 +7.976853e+00 -3.112474e+00 +7.233948e+00 -9.563960e+00 -6.335348e+00 -5.221028e-01 +3.656003e+00 +1.015232e+01 +1.334393e+01 -1.442060e+01 +2.050629e+00 -7.586364e+00 +6.598744e+00 -1.232339e+01 +3.672281e+00 -4.643463e-01 +3.713306e+00
+5.416667e-01 -6.734130e-01 -4.277028e+00 +1.380886e+00 -6.494848e-01 +1.254141e-02 -4.378689e+00 -1.807717e+00 +5.435953e+00 +2.030839e+00 -3.575480e+00 +5.616488e+00 -3.469337e-01 -1.371482e+00 +3.721668e+00 -5.067337e+00 -3.710552e+00 -3.624357e+00 +1.468878e+00 -2.608675e+00 -2.393726e-01 +3.999323e+00 +4.410055e+00 +4.109182e+00 +2.870573e+00 -3.367099e+00 -8.794931e+00 -6.529928e+00 +5.182593e+00 -2.486074e+00 +8.481666e+00 +3.022908e+00 +6.691405e+00 -4.984876e+00 +6.619598e+00 +1.800813e+00 -1.818091e-01 +2.888470e+00 +6.587964e+00 +3.069726e+00 +3.107009e+00 +8.360821e-01 +1.602235e+00 -8.010625e-01 +1.496207e+00 -5.803299e+00 -3.289901e+00 +4.800607e+00 +5.771164e-01 +7.420645e-01 +3.586282e+00 -6.566570e+00 -2.093099e+00 -4.105017e+00 +1.006868e+00 -3.119414e+00 +4.881802e+00 -4.208874e+00 -1.135139e+01 -2.888068e+00 +6.206311e+00 -2.831526e+00 +2.591636e+00 -7.609566e+00 -8.692087e+00 +2.723737e+00 +2.518600e-01 -2.965331e+00 +1.245530e+00 +1.040268e+01 -2.728048e+00 +7.124271e+00 -5.882735e+00 +5.444794e+00 +5.013432e+00 +2.099216e+00 -4.483292e+00 +5.019424e+00 +8.401945e+00 +6.638590e-01 +5.653376e+00 +3.889676e+00 -8.715320e+00 -6.480555e-01 +4.166237e+00 -3.825750e+00 +2.946838e+00 -7.195845e+00 -2.213394e+00 -9.887092e-01 +7.787577e+00 +9.928134e+00 +4.698579e+00 -1.125858e+01 +1.125554e+00 +6.076149e-02 +6.549990e+00 -1.037981e+01 +1.257421e+00 -1.559493e+00 -2.837797e-01
+5.500000e-01 +5.957873e+00 +2.597820e+00 -2.902949e+00 -3.630462e+00 -5.045265e+00 +3.969859e+00 +2.495273e+00 +4.167847e+00 +1.186965e+01 -2.260826e+00 +2.838568e+00 -5.855015e+00 -7.461587e+00 +4.702193e+00 -9.191951e+00 -4.117774e+00 -4.168928e+00 +3.187407e+00 -8.962407e+00 -4.511064e-01 +2.949905e+00 +7.187299e-01 -3.522776e+00 +2.421355e+00 +9.471829e-01 -7.526027e+00 -5.085390e+00 +3.237806e+00 -2.557369e+00 +2.618935e+00 +3.633027e+00 +1.396825e+01 -2.331205e+00 +9.890279e+00 +5.441786e+00 -5.428315e+00 +5.167953e+00 +2.418991e+00 +6.181891e+00 -5.342640e-01 +1.215989e+00 +6.027735e+00 -3.187018e+00 +9.868854e-01 -3.338651e+00 -6.300616e+00 +7.939678e+00 -5.150873e+00 +3.056192e+00 +6.784765e+00 -1.599998e+00 -3.067355e+00 -1.084949e+00 -5.883795e+00 -4.872359e+00 +4.720342e+00 -2.731898e+00 -6.943725e+00 -7.321630e-01 +6.380460e+00 -8.372963e+00 +4.987498e+00 -4.221580e+00 -3.976324e+00 +5.062818e-01 +4.323055e+00 -5.966327e+00 -7.939314e+00 +1.149293e+01 -4.347578e+00 +2.793679e+00 +4.472234e+00 +1.646385e+00 +1.556024e-01 +3.032327e-02 +9.133852e+00 +7.325666e+00 +5.703927e+00 +1.287961e+00 +1.313683e+00 +1.023759e+00 -9.759006e+00 -1.884850e+00 -1.983670e+00 -4.814428e+00 +3.979537e-01 -2.536235e+00 -1.971644e+00 +3.041279e+00 +2.768616e+00 +9.727751e+00 +3.457340e+00 -1.040568e+01 +4.408740e-01 +1.603102e-04 -1.433804e+00 -4.321666e+00 +4.179384e+00 -2.784821e+00 +8.155232e+00
+5.583333e-01 +3.065667e+00 -1.328917e+00 -1.110503e+00 -1.442873e+00 -3.592131e+00 +5.134450e-01 +2.111784e+00 +5.582835e+00 +1.393569e+01 -7.196627e+00 +3.223294e+00 -2.625103e+00 -3.838938e+00 +3.911050e+00 -1.670005e+01 -4.475285e+00 -6.518410e+00 +6.817068e+00 -1.508294e+01 +8.095316e+00 +2.767263e+00 +4.885536e+00 +1.536545e-01 +3.200843e-01 +1.066897e+00 -1.067451e+01 -5.642652e+00 +4.484964e+00 -1.258564e+01 +9.431368e+00 +5.291102e+00 +1.471371e+01 +2.574798e+00 +1.017393e+01 +5.358715e+00 -4.125520e+00 +6.518078e+00 +9.093259e+00 +1.486653e+01 -6.233954e+00 +2.787843e+00 +5.801275e+00 -1.683767e+00 +3.394494e+00 -7.568962e+00 -7.591175e+00 +1.426959e+01 -1.022728e+00 -1.232405e+00 +2.172816e+00 -5.570102e+00 -6.891047e+00 +1.620668e+00 -8.505136e+00 -2.279801e+00 +1.079859e+01 +1.007505e+00 -1.830879e+01 -1.972272e+00 +7.445881e+00 -1.078921e+01 +4.648153e+00 -9.823487e+00 -9.188348e+00 -1.661704e+00 +4.647659e+00 -2.953140e+00 -8.186672e+00 +1.357048e+01 -3.815234e+00 +8.272033e+00 +6.553563e-01 +3.950149e+00 +5.815071e+00 +2.517263e-01 +1.081553e+01 +1.071905e+01 +1.387317e+01 -2.708127e+00 +7.171814e+00 +5.195522e+00 -1.252567e+01 -3.370283e+00 +2.099361e+00 +3.444215e+00 +5.832926e+00 -1.026743e+01 -1.062974e+00 -1.446284e+00 -3.216161e+00 +1.197130e+01 +3.567225e+00 -9.799732e+00 -2.245325e+00 -4.053931e+00 -8.992805e-01 -1.591805e+01 -6.326999e-01 -4.834526e+00 +4.432157e+00
+5.666667e-01 -2.542872e+00 -1.142901e+00 -7.523404e+00 -7.751336e+00 -3.949860e+00 -9.734615e-01 -6.821049e+00 +4.624799e+00 +1.366036e+01 -5.622183e+00 +9.561038e-01 +4.541020e+00 -2.725890e+00 +1.190257e+00 -9.443222e+00 +3.726777e+00 -6.137016e+00 +9.878263e+00 -1.404847e+01 +1.131463e+01 +7.933357e+00 +9.062181e+00 +1.048175e+01 -8.954805e+00 -3.652660e+00 -1.488722e+01 -1.119396e+01 -2.990736e+00 -4.292972e+00 +1.294967e+01 +1.172993e+00 +2.381045e+01 -5.608223e-01 +1.028439e+01 +3.215896e+00 -1.013729e+01 +9.589046e+00 +1.187026e+01 +1.566559e+01 -6.206446e+00 -6.634431e+00 +4.799475e+00 -4.311024e-01 -3.124699e+00 -8.521813e+00 -6.547135e+00 +1.542794e+01 +3.455844e+00 -1.233722e+00 +5.184211e+00 -8.801506e+00 -9.305514e+00 +8.459907e+00 -1.626542e+01 +8.329238e-01 +1.695898e+01 +1.275264e+01 -1.727743e+01 -1.453665e+00 +4.943371e+00 -5.327155e+00 +2.033721e+00 -1.266591e+01 -9.261912e+00 -8.017317e+00 -6.383142e+00 -4.378019e+00 -2.081832e+00 +1.055542e+01 +9.009306e+00 +7.308092e+00 -6.128163e+00 +1.548812e+01 +1.522558e+01 -2.355373e+00 +5.232670e+00 +1.564466e+01 +1.366083e+01 -1.124210e+00 +9.282908e+00 +1.614044e+00 -1.648202e+01 +5.329448e+00 +5.288716e+00 +6.433005e+00 +7.335498e+00 -1.367955e+01 -1.883811e+00 +9.035258e-01 -3.319837e+00 +1.515302e+01 -2.810947e+00 -6.106544e+00 +1.756441e+00 -1.636210e-01 +2.125533e+00 -1.425863e+01 +2.798767e+00 -8.626154e+00 +3.935083e+00
+5.750000e-01 +7.582672e-01 -9.825316e+00 +2.261128e-01 -1.120077e+01 -8.561113e-01 +2.383802e+00 -5.065391e+00 +3.129402e+00 +9.719887e+00 -1.411467e+01 -2.356705e+00 +6.101222e+00 -3.645409e+00 -6.885365e+00 -7.733452e+00 -7.526940e+00 -2.861846e+00 +1.069547e+01 -1.231738e+01 +1.052582e+01 +9.565317e+00 +1.356106e+01 +1.154555e+01 -2.025302e+01 -1.784541e+00 -1.252057e+01 -9.324239e+00 -5.861779e+00 -1.247243e+01 +1.106758e+01 -9.382532e-02 +1.859481e+01 +8.598376e+00 +2.929533e+00 +7.963175e-01 -3.718753e+00 -1.516677e+00 +6.306725e+00 +2.028974e+01 -1.072487e+01 -9.951031e+00 +5.188787e+00 -4.552265e+00 -7.597567e+00 -5.905519e+00 -3.142849e+00 +8.478846e+00 -2.216411e+00 -2.500173e+00 -3.458029e-01 -7.206198e+00 -1.742139e+01 +6.705034e+00 -1.748819e+01 +8.702634e+00 +2.214111e+01 +1.222481e+01 -1.551502e+01 +1.897423e+00 +9.319466e-01 +6.521348e+00 -5.180809e+00 -1.411920e+01 -1.410596e+01 -7.116132e+00 -9.602921e+00 -3.402655e+00 +6.930832e-01 -5.586230e-01 +4.290472e+00 +1.436303e+01 -6.537292e-01 +1.361138e+01 +7.285677e+00 -1.875606e+00 +1.955626e+01 +1.287500e+01 +1.898538e+01 -1.074403e+01 +1.353130e+01 -7.732301e-01 -1.047922e+01 -3.334058e+00 -4.054802e+00 +7.580184e+00 +7.093020e+00 -1.058571e+01 +5.539253e+00 -3.443972e-01 -8.626403e+00 +1.043544e+01 -8.558147e+00 +1.622230e+00 -1.036754e+00 +8.504109e+00 +2.390325e-01 -1.080420e+01 -1.787889e-01 +4.204766e+00 -9.742086e-01
+5.833333e-01 +1.335710e+00 -1.088449e+01 +1.702837e+00 -1.213342e+01 -9.970906e-04 +2.818160e+00 -7.564417e+00 +2.371192e+00 +5.550622e+00 -1.310896e+01 -1.627843e+00 +4.856935e+00 -3.638881e+00 -5.233044e+00 -1.594939e+00 -9.403982e+00 -1.653646e+00 +8.747664e+00 -1.201071e+01 +7.612169e+00 +8.890196e+00 +1.531580e+01 +1.285834e+01 -1.580444e+01 -1.817324e+00 -1.482223e+01 -8.204922e+00 -4.872106e+00 -8.758010e+00 +1.097034e+01 -7.513486e-01 +1.429454e+01 +2.348120e+00 +2.545884e+00 +5.890654e-02 -2.570252e+00 -6.541941e+00 +5.329950e+00 +1.848744e+01 -4.911040e+00 -5.333411e+00 +2.217216e+00 -8.557096e+00 -5.970632e+00 -8.096019e+00 +1.040233e-01 +7.247139e+00 -7.689691e-01 -2.673879e+00 -1.420847e+00 -8.298251e+00 -1.559388e+01 -1.103310e-01 -1.383683e+01 +6.977507e+00 +1.722627e+01 +8.448804e+00 -1.617968e+01 +2.464028e+00 +2.166562e+00 +7.223434e+00 -5.271868e+00 -1.718409e+01 -1.086040e+01 -7.464524e+00 -6.096078e+00 -4.091836e-01 +2.589007e+00 +2.164598e+00 +3.071642e+00 +1.372946e+01 -4.548700e+00 +1.365505e+01 +6.568496e+00 +9.052180e-01 +1.124281e+01 +1.008425e+01 +1.902946e+01 -6.724273e+00 +8.802334e+00 -1.089827e+00 -1.319110e+01 -3.087488e+00 -1.953180e+00 +5.438318e+00 +5.635994e+00 -1.175551e+01 +5.228784e+00 +2.724628e+00 -5.795772e+00 +1.150561e+01 -7.826629e+00 -1.585397e+00 -5.112319e+00 +8.826308e+00 +7.973913e-01 -1.405721e+01 +1.813753e-01 +3.534278e+00 -2.376226e+00
+5.916667e-01 +6.632161e+00 -5.024477e+00 +5.582393e+00 -1.764736e+01 -5.825310e+00 +8.161752e+00 -5.737893e+00 -2.097818e+00 +7.785433e+00 -1.174277e+01 -1.215889e+00 -2.899836e+00 -1.368299e+01 -4.380916e+00 -8.777552e+00 -4.642259e+00 -5.787580e+00 +5.990315e+00 -9.683371e+00 -2.837327e+00 +3.935672e+00 +1.687862e+01 +6.037161e+00 -1.034978e+01 +8.651505e+00 -2.168387e+01 -1.124569e+01 -5.876422e+00 -1.212352e+01 +9.386505e+00 +2.225380e+00 +1.680528e+01 -1.250902e+01 +8.425414e+00 +5.550486e+00 -1.914876e+00 -1.223204e+01 +3.580842e+00 +1.579298e+01 -8.046164e-01 +5.625314e+00 +1.162650e-01 -5.549206e+00 -5.862582e-01 -5.952144e+00 -1.681072e+00 +9.182897e+00 -5.428480e+00 -3.814806e-02 -2.743604e+00 -6.145499e+00 -1.528496e+01 -9.459816e+00 -1.296662e+01 +5.011616e+00 +2.014541e+01 +3.896974e+00 -2.242365e+01 +9.149252e+00 +4.752900e+00 +1.347121e+01 -7.990338e+00 -1.992608e+01 -6.648953e+00 -3.224863e+00 -5.683365e+00 -1.442675e+01 +5.675699e+00 +1.004151e+01 -7.308882e+00 +1.021109e+01 +1.727732e-02 +1.048188e+01 -5.582978e+00 +7.115409e+00 +1.116496e+01 +4.488229e+00 +1.552473e+01 +4.259483e+00 +1.451333e+00 -6.138755e+00 -1.781884e+01 -1.795542e+00 +2.721558e+00 -6.525977e-01 +4.427668e+00 -8.562080e+00 +4.307608e+00 +9.325600e+00 -3.110893e+00 +1.696051e+01 -6.609611e+00 -8.250944e+00 -2.187473e+01 +2.791313e+00 -6.950313e+00 -2.045914e+01 +3.418362e+00 +7.353010e+00 -5.272145e-03
+6.000000e-01 +8.244744e+00 -1.072434e+01 +1.891092e-01 -1.759239e+01 -6.660639e+00 +7.934544e+00 -9.757984e+00 -5.347745e+00 -1.572225e+00 -1.931267e+01 -1.126260e+00 -2.683136e+00 -1.195283e+01 -8.713886e+00 -2.400710e+00 +7.257011e+00 -8.432131e+00 +3.890800e+00 +7.082106e+00 +4.277196e+00 -5.373955e+00 +1.331349e+01 +9.888313e+00 -1.375203e+01 +1.786874e+01 -2.496964e+01 -9.285959e+00 -7.277683e+00 -9.914948e+00 +4.557878e+00 +9.018684e-01 +8.728113e+00 -1.982809e+01 +1.486809e+00 -3.714399e-01 -9.784508e-01 -1.537654e+01 +1.167396e+00 +1.587155e+01 -3.904670e+00 +5.974238e+00 -7.946363e+00 +6.339370e-01 +3.660315e+00 -3.699784e-01 +9.595871e+00 +7.522382e+00 +6.859992e+00 -2.222479e+00 -1.121226e+01 -2.693999e+00 -1.435644e+01 -8.678141e+00 -1.053409e+01 +9.007089e+00 +2.154066e+01 +1.002087e+01 -2.365029e+01 +8.105899e+00 -2.251586e+00 +2.143905e+01 -1.190065e+01 -1.478390e+01 -2.924688e+00 -5.817281e+00 -5.719156e+00 -1.214173e+01 +1.310799e+01 +7.750860e-01 -3.878678e+00 +3.216054e+00 -2.369428e+00 +8.475342e+00 -6.858914e+00 +7.444972e+00 +5.678829e+00 -6.652861e+00 +1.004565e+01 +5.594378e+00 -9.535457e+00 -7.548594e+00 -1.183941e+01 -2.476677e+00 +1.549797e+01 +2.934435e+00 +8.837589e+00 -3.352578e+00 +1.248415e+01 +1.107555e+01 -9.625963e+00 +2.102652e+01 -8.329389e+00 -7.473775e+00 -2.790334e+01 -2.668480e+00 -1.391129e+01 -2.555368e+01 -1.986843e+00 +5.541879e+00 +1.022671e+00
+6.083333e-01 +1.609138e+00 -7.273904e+00 -1.854622e+00 -1.476864e+01 -4.381448e+00 -1.870136e-01 -1.578556e+01 -6.104379e+00 -6.464966e+00 -1.123103e+01 -2.085497e+00 +5.241093e-01 -5.495639e+00 -7.793495e+00 +7.375663e+00 +1.179365e+01 -3.836133e-01 +9.997215e-01 +5.715416e+00 +4.376428e+00 -9.529323e-01 +1.460223e+01 +1.270141e+01 -1.474879e+01 +1.130835e+01 -1.917839e+01 -7.081210e+00 -7.623575e+00 -3.346613e+00 +5.057847e+00 -5.192478e+00 +4.707831e+00 -1.656849e+01 -4.486790e+00 -4.788806e+00 -2.122198e+00 -1.156096e+01 +5.069007e+00 +1.172408e+01 -4.468253e+00 +3.807379e+00 -8.504323e+00 +5.168063e-01 -1.654452e+00 -1.789293e+00 +1.117952e+01 +4.814073e+00 +1.271297e+01 -5.106660e+00 -1.286457e+01 -5.276779e+00 -9.622376e+00 -9.226344e+00 -8.898884e+00 +9.713054e+00 +1.528487e+01 +1.293263e+01 -1.745237e+01 +8.546120e+00 -2.997643e+00 +1.888478e+01 -1.165242e+01 -1.536346e+01 -2.803752e+00 -7.011883e+00 -1.158598e+01 -7.857531e+00 +1.697099e+01 -2.389983e+00 +7.524352e+00 +1.586095e+00 -9.874516e+00 +1.113507e+01 +3.806226e+00 +1.977549e+00 -6.029261e+00 -6.793732e+00 +6.973355e+00 +7.650431e+00 -9.237923e+00 -1.044342e+01 -1.175506e+01 +4.486740e+00 +1.562767e+01 +6.642599e+00 +9.265631e+00 -7.813454e+00 +1.130784e+01 +1.191097e+01 -6.467772e+00 +1.533273e+01 -8.697260e+00 +4.621505e-01 -2.279011e+01 -5.131485e-01 -9.621128e+00 -1.844356e+01 -1.566007e+00 +2.078420e+00 -3.130952e+00
+6.166667e-01 -1.285824e+01 +7.562282e+00 +7.555228e+00 -6.317757e+00 +5.853211e+00 -1.536315e+01 -1.459032e+01 -6.974761e+00 -1.528954e+01 +1.242442e+01 -3.824056e+00 +7.049903e+00 +8.957556e+00 -3.695782e+00 +1.175640e+01 +1.199692e+01 +1.151910e+01 -8.736681e+00 -6.534918e+00 -1.021821e+01 +9.786204e+00 +1.283641e+01 +7.261220e+00 -1.959374e+00 -4.580562e+00 -5.067112e-01 -1.587616e+00 -8.978533e+00 +3.306161e+00 +1.188547e+01 -1.345288e+01 -6.729473e+00 -6.750525e+00 -1.217729e+01 -6.483011e+00 +2.066400e+00 -3.279857e+00 +1.719560e+01 -7.785470e+00 +2.032669e+00 +2.189269e+00 -7.254167e+00 +5.258685e+00 -8.947038e+00 -5.497309e+00 +3.527732e+00 -4.819062e+00 +9.348717e+00 -7.424552e+00 -1.162646e+01 -9.292905e+00 +2.335782e+00 -1.066492e+01 +2.329839e+00 +1.031310e+01 -2.065379e-01 +5.350931e+00 -5.335825e+00 +1.115751e+01 +1.868414e+00 +1.354741e+01 -1.055398e+01 -1.562778e+01 -6.740332e+00 +1.558965e+00 -2.141488e+01 -5.044439e+00 +2.173239e+01 -5.068730e+00 +1.586350e+01 +3.895829e+00 -2.150118e+01 +1.344406e+01 +1.363818e+01 -3.946504e+00 -2.837518e+01 -4.561571e+00 -8.140155e-02 +1.666579e+01 +3.507284e+00 -1.314615e+01 -7.642484e+00 +1.590716e+01 +5.893887e+00 +9.990598e+00 +2.183987e+00 -1.626338e+01 -1.554254e+00 +2.294975e+00 +1.023732e+01 -8.398669e+00 -6.940110e+00 +1.663195e+01 -1.334511e+01 +2.777117e+00 +7.028280e+00 -3.409907e+00 -1.199159e+00 +1.136755e+00 -2.189555e+01
+6.250000e-01 -1.797826e+01 +5.649622e+00 +1.169081e+01 -7.230912e+00 +8.114360e+00 -1.870660e+01 -1.442307e+01 -4.134521e+00 -1.379881e+01 +1.566594e+01 -5.239319e+00 +9.292605e+00 +9.091384e+00 -1.901795e+00 +1.244432e+01 +3.646080e+00 +1.440220e+01 -6.052410e+00 -6.643824e+00 -1.142582e+01 +1.520327e+01 +1.459125e+01 +8.623525e+00 -7.573839e-01 -1.275521e+01 +2.132409e+00 -6.460683e+00 -7.943136e+00 +6.506121e+00 +1.646523e+01 -1.401813e+01 -6.168346e+00 -5.188947e+00 -8.328641e+00 -3.476473e+00 +3.813962e+00 -2.216091e+00 +1.734349e+01 -1.151966e+01 +7.406147e+00 +6.894852e-01 -7.064231e+00 +3.482043e+00 -1.135590e+01 -8.058207e+00 -1.491920e+00 -3.810459e+00 +8.270564e+00 -6.239831e+00 -8.653736e+00 -1.320603e+01 +5.356102e-01 -8.812891e+00 +3.175480e+00 +7.949819e+00 -3.124041e+00 +3.626923e+00 -1.665639e+00 +6.364019e+00 +2.383373e+00 +1.542810e+01 -1.152422e+01 -1.879829e+01 -7.780533e+00 -5.362356e-01 -2.180561e+01 -3.071228e+00 +2.170705e+01 -4.340889e-01 +1.475343e+01 +3.833842e+00 -2.581039e+01 +1.533805e+01 +1.829988e+01 -3.410820e+00 -3.070195e+01 -4.918804e-01 +3.970539e+00 +1.169000e+01 +9.813489e+00 -1.064142e+01 -8.122503e+00 +1.967058e+01 +1.800605e+00 +8.290674e+00 +1.399453e+00 -1.710516e+01 -6.785440e+00 +2.396364e+00 +1.873764e+01 -9.090348e+00 -6.988834e+00 +1.526852e+01 -9.733273e+00 +6.262813e+00 +1.298961e+01 +3.108075e+00 +6.659635e-01 +3.608667e+00 -2.480423e+01
+6.333333e-01 -1.078675e+01 +2.995880e-01 +1.405799e+01 -3.518961e+00 +5.730125e+00 -1.214770e+01 -7.924700e+00 -5.178853e+00 -1.090069e+01 +1.201885e+01 -3.705949e+00 +5.734858e+00 +2.114537e+00 -3.321696e+00 +1.037115e+01 -6.116664e+00 +1.537925e+01 -3.954811e+00 -2.116752e-01 -1.277280e+01 +1.023901e+01 +1.538641e+01 +4.249927e+00 -7.104268e+00 -8.753282e+00 +5.966508e+00 -5.536536e+00 -4.072922e+00 +8.998668e-01 +5.680075e+00 -9.833743e+00 -6.664054e+00 +1.362574e+00 -6.933337e+00 -4.803879e-01 +7.662569e+00 -8.815239e+00 +2.207025e+00 -7.108839e+00 +4.613233e+00 +3.629135e+00 -2.558699e+00 -2.279320e+00 -1.135680e+01 -2.803522e+00 -1.820072e+00 -8.304581e+00 +5.600057e-01 -2.499771e+00 -7.412045e+00 -6.623431e+00 -4.169673e-01 -1.178515e+01 +2.411371e+00 +5.465202e+00 -3.706391e+00 -1.757174e+00 +6.416471e+00 +5.970068e+00 -2.354945e+00 +1.736166e+01 -1.064197e+01 -1.178852e+01 -2.737866e+00 +3.866848e-01 -1.515636e+01 -5.349031e+00 +1.765711e+01 -2.319181e+00 +5.106780e+00 +3.334740e+00 -1.057114e+01 +4.017983e+00 +5.618669e+00 -1.902636e+00 -1.367016e+01 -1.856543e+00 +2.168498e+00 +2.570992e-01 +6.510495e+00 -1.026741e+01 -2.063013e+00 +1.163590e+01 -5.866342e+00 +1.317797e+00 +1.270223e-02 -6.623134e+00 -2.053217e-01 +6.627951e+00 +1.241474e+01 -9.908586e+00 -4.816616e+00 +1.298408e+01 -7.786154e+00 +9.671863e+00 +5.330304e+00 +1.224955e+01 +3.190437e+00 +1.168030e+01 -1.497459e+01
+6.416667e-01 +2.439530e+00 -6.300363e+00 +1.593188e+01 -9.808486e+00 +2.002494e+00 +9.906418e-01 -3.419285e+00 -4.661365e+00 -6.651527e+00 -2.353942e-01 -6.568047e+00 -4.885501e+00 -6.603782e+00 -4.111781e+00 +1.121808e+01 -1.995534e+01 +1.380884e+01 -1.676495e+00 -1.913554e-01 -1.024220e+01 +5.145950e+00 +1.290830e+01 -2.246761e+00 -5.213457e+00 +6.509406e-01 +1.187796e+00 -1.956489e+00 -1.223739e+00 -2.976312e+00 -5.730840e-01 -6.562360e+00 -1.095069e+01 -1.563218e+00 -5.648320e+00 +1.279604e+00 +9.328943e+00 -2.093036e+01 -7.210979e+00 +2.900222e-01 +5.407344e+00 +1.103443e+01 -4.317098e+00 -1.237117e+01 -5.656020e+00 -1.809228e+00 +3.391814e+00 -5.536102e+00 -3.067132e+00 -1.972420e+00 -1.115648e+01 -2.584072e+00 -7.596775e+00 -1.817199e+01 +1.795556e+00 +4.136814e+00 -6.259862e+00 -7.345230e+00 +4.290912e+00 +5.504638e+00 -2.256134e+00 +1.786749e+01 -1.203055e+01 -1.344166e+01 +1.820809e+00 -2.841033e+00 +1.638875e-01 +3.301686e-01 +7.924388e+00 -6.261376e-01 -8.005529e+00 +1.216338e+00 -1.681347e+00 -4.256569e+00 -6.275762e+00 +2.889428e+00 +2.399288e+00 -7.833879e+00 +7.966458e+00 -3.837121e+00 -3.978708e+00 -9.013494e+00 -2.314304e+00 -9.110830e-01 -1.024484e+01 -1.955906e+00 -1.428924e+00 +4.964113e-01 +5.565712e+00 +1.309389e+01 +6.651704e+00 -3.364271e+00 -5.708895e+00 +5.760175e+00 -1.869882e+01 +1.094677e+01 -5.550838e+00 +8.354568e+00 +6.026520e-01 +1.725520e+01 -8.314612e+00
+6.500000e-01 +6.008021e+00 -9.273236e+00 +1.939751e+01 -5.816188e+00 +3.108068e+00 +3.775438e+00 +1.963302e+00 -2.755030e+00 -2.726593e+00 -8.585559e-01 +1.056530e+00 -2.612302e+00 -1.045766e+01 -9.437846e-01 +2.113747e+00 -2.858596e+01 +8.480244e+00 +6.574576e-01 -7.193420e+00 -1.521879e+01 +5.121248e+00 +1.989958e+01 -8.931268e-02 -5.162631e+00 -9.648415e-01 -3.480611e+00 -5.050195e+00 +1.922591e+00 -9.179755e+00 +1.152608e-01 -4.401229e-01 -9.890303e-01 +1.010018e+00 +2.100843e+00 +6.785740e+00 +1.063222e+01 -2.190270e+01 -1.119503e+01 +6.371428e+00 +8.980595e+00 +1.317206e+01 +3.186104e+00 -1.837891e+01 -5.317557e+00 -5.627656e+00 -2.314308e+00 -6.784014e+00 -1.375421e+01 +3.398191e+00 -3.172463e+00 -2.636998e+00 -7.127879e+00 -2.300957e+01 -2.750287e-01 +8.003150e-02 -1.163838e+00 -1.584523e+01 +1.710591e-01 +5.823602e+00 +1.017711e+00 +1.464207e+01 -6.407385e+00 -1.539682e+01 +2.497728e-01 +1.054829e+00 +5.280707e+00 -4.981424e+00 +6.025452e+00 +7.513241e+00 -1.643011e+01 +1.199729e+01 +5.221899e+00 -4.596427e+00 -1.359684e+01 +7.485378e+00 +8.205024e+00 +1.716297e+00 +1.219409e+01 -7.799754e+00 +1.387163e+00 -5.367306e+00 -8.444416e+00 -5.667600e+00 -1.465590e+01 -1.027966e+01 -3.680054e+00 -1.794977e+00 +6.037955e+00 +1.205453e+01 +5.926706e+00 -1.209580e+00 -1.288253e+00 -3.881059e+00 -1.375436e+01 +1.399697e+01 -2.533194e+00 +2.750609e+00 +5.668393e+00 +1.806949e+01 -3.398937e+00
+6.583333e-01 +7.417083e+00 +7.951235e-01 +1.139572e+01 -6.416364e+00 +2.285080e+00 +4.063621e+00 +5.209860e+00 +7.066540e-01 +1.676568e+00 -3.078313e+00 -1.552392e+00 -5.729511e+00 -3.608324e+00 -1.133772e+00 -5.212565e+00 -1.638536e+01 +2.868618e+00 -2.830557e+00 -1.497088e+01 -1.011248e+01 +6.330293e+00 +4.468198e+00 -7.583225e+00 +2.655349e+00 +1.679521e+00 -1.219437e+00 +1.845086e+00 -2.785425e-01 -9.270499e+00 +3.984446e+00 -1.184025e+00 -5.990669e-01 +4.566964e+00 -1.916257e+00 +2.178688e+00 +4.074375e+00 -8.054418e+00 +3.389769e+00 +2.791523e+00 +6.935235e-01 +3.921829e+00 +3.575116e+00 -7.171275e+00 -2.452518e+00 -3.739408e+00 -2.637489e+00 -2.459388e+00 -1.185189e+01 -1.618016e-01 -2.379751e+00 -1.326287e+00 -6.433082e+00 -1.047440e+01 +2.964118e-01 +3.846059e+00 +1.211741e+00 -1.053026e+01 -5.374463e+00 +6.473269e+00 +6.734166e+00 +2.278356e+00 -3.034550e+00 -9.680680e+00 -9.071354e+00 +6.014055e+00 +2.140487e+00 -2.820226e+00 -3.087622e+00 +1.016649e+00 -1.036104e+01 +1.089483e+01 +3.670380e+00 -6.196260e-01 -8.263973e+00 +1.305259e+00 +1.106806e+01 +7.248527e-01 +9.226940e+00 +1.906733e+00 +5.101507e+00 -3.725216e+00 -4.920899e+00 -8.536259e+00 -1.307225e+01 -2.246740e+00 -3.892559e+00 -4.186427e+00 +1.136489e+00 -4.268796e-01 +4.593519e+00 -3.732386e+00 -1.640476e+00 +1.640796e+00 -8.461127e+00 +7.807016e+00 +5.009758e-01 -2.465432e+00 -9.298286e-01 +9.812570e+00 -7.127209e+00
+6.666667e-01 +1.704938e-01 +9.674139e+00 +8.211419e+00 +1.632106e+01 +9.080666e-01 -2.687949e+00 +1.175248e+01 +1.674798e-01 +6.319071e+00 +8.585497e+00 +3.234300e+00 -3.508389e+00 +5.134817e+00 +3.191845e+00 -1.669210e+01 -3.814248e+00 +1.845746e+00 -3.926488e+00 -1.635882e+01 -5.835339e+00 -1.056430e+00 -2.694812e+00 -1.442388e+01 +7.406268e+00 -7.941936e-01 +1.342090e+01 +9.696767e+00 +8.658385e+00 -1.990978e+01 -2.052517e+00 +6.168056e+00 -5.890849e+00 +1.852628e+01 -3.352482e-01 +2.665611e+00 +5.387571e+00 +3.752588e+00 +2.903470e+00 +1.820538e+00 -1.128963e+01 +7.446047e+00 +9.429751e+00 +2.257904e+00 +3.403923e+00 +9.158392e-02 -1.004707e+01 -1.756908e+00 -1.249762e+01 -3.589805e+00 +3.438409e-01 +3.547062e+00 +7.759456e+00 -2.652391e+00 +6.930070e+00 -2.675789e+00 -4.370133e+00 -1.093501e+01 -2.473550e+00 +5.767581e+00 +6.676839e+00 -1.881792e+01 +7.661222e+00 +6.435910e+00 -5.202050e+00 +1.342767e+01 +2.000361e+00 -2.813501e+00 -1.001024e+01 +1.830515e+00 -8.066429e+00 +6.932187e+00 +1.257092e+01 -1.275312e+01 -6.639059e+00 -2.887539e+00 +1.012655e+01 +2.091308e+00 -2.795469e+00 -9.252612e-01 +1.127761e+01 +3.702121e+00 +6.369476e+00 -8.337033e+00 -1.011492e+01 +3.235732e+00 -1.770293e+00 -2.948848e+00 -3.891014e+00 -1.192630e+01 -5.667594e+00 -1.428847e+01 +9.796417e+00 +6.704116e+00 +5.338239e+00 -5.759290e+00 +8.493262e-01 +2.906970e-01 -2.528418e+00 +2.462698e+00 -1.490307e+00
+6.750000e-01 -2.194677e+00 +1.267748e+01 +7.576649e+00 +2.089385e+01 +6.366395e+00 -8.563329e+00 +1.242515e+01 +1.877013e+00 +2.034601e+00 +1.191682e+01 +7.466521e+00 +4.351845e-01 +1.320484e+01 +7.148006e+00 -1.852056e+01 -1.195129e+00 +1.091374e-01 -7.359373e+00 -2.583549e+01 -5.536968e+00 +5.162141e-02 -2.781562e+00 -1.243581e+01 +1.599867e+01 -3.864282e+00 +1.265914e+01 +1.274123e+01 +9.199702e+00 -1.863754e+01 +3.947233e+00 +4.274766e+00 -6.375852e+00 +2.020292e+01 -2.760367e+00 +8.377523e-01 +4.483541e+00 +1.046472e+01 +1.305589e+01 +8.628927e-01 -8.555711e+00 +7.544489e+00 +9.906754e+00 +3.419320e+00 +4.403269e+00 -5.668511e+00 -9.885775e+00 -1.660457e+00 -9.257618e+00 -4.436119e+00 +4.939136e-01 +7.279675e-01 +1.261263e+01 -3.819342e+00 +9.467170e+00 -2.305092e+00 -6.861779e+00 -1.422214e+01 -7.408584e+00 +4.670065e+00 +1.083514e+01 -2.611575e+01 +1.223255e+01 +3.196926e+00 -9.266345e+00 +1.553599e+01 +4.943034e+00 +1.925426e+00 -9.276712e+00 +3.462043e+00 -3.946250e+00 +1.291659e+01 +4.599474e+00 -8.353765e+00 -1.270211e-01 -4.073585e+00 -2.035514e+00 +6.078272e+00 -1.337968e+00 +4.972516e+00 +1.378828e+01 +6.111673e+00 +1.490565e+00 -6.691717e+00 -7.094263e+00 +6.326075e+00 -2.447840e+00 -1.215789e+01 -5.844858e+00 -1.784662e+01 -2.911710e+00 -1.809315e+01 +1.226424e+01 +6.400837e+00 +9.043797e+00 -7.527053e+00 +7.760461e+00 -8.002926e+00 -5.175957e+00 -6.170092e+00 -7.694448e+00
+6.833333e-01 +3.535504e+00 +1.010308e+01 +7.726872e+00 +8.756946e+00 -1.641030e+00 +1.034845e+00 +1.111752e+01 +1.795971e+00 +9.830964e+00 +5.362570e+00 +3.468529e+00 -6.915978e+00 -5.076578e-01 +4.483150e+00 -1.915594e+01 -4.926583e+00 -2.337575e+00 -3.048003e+00 -1.763605e+01 -8.782556e+00 +7.158607e-01 -2.485240e+00 -1.452062e+01 +1.036181e+01 +1.218173e+00 +5.257347e+00 +5.235026e+00 +7.440979e+00 -1.737195e+01 +1.482631e+00 +7.390775e+00 +7.885183e-01 +9.185180e+00 +5.203914e+00 +5.317178e+00 +2.703698e+00 +3.323504e+00 +5.171209e+00 +1.602470e+00 -6.372529e+00 +7.788322e+00 +8.844735e+00 +1.573376e+00 +4.807136e+00 -1.703657e+00 -1.128005e+01 +1.952003e+00 -1.466152e+01 -1.102238e+00 +3.497902e+00 +1.531572e+00 +4.008960e+00 -4.598400e+00 +4.858188e+00 -3.976991e+00 -4.321770e-01 -1.210243e+01 -8.178635e+00 +6.072951e+00 +1.045647e+01 -1.651601e+01 +7.021880e+00 +1.467632e+00 -7.100603e+00 +1.345371e+01 +2.850732e+00 -7.470112e+00 -1.081674e+01 +8.131266e+00 -1.187913e+01 +7.713700e+00 +1.102612e+01 -8.239832e+00 -8.443371e+00 +2.623037e-01 +1.065695e+01 +3.437590e+00 +6.596061e-01 +4.135742e+00 +9.978275e+00 +3.079853e+00 -2.303894e-01 -8.214097e+00 -8.513862e+00 -1.194672e+00 -2.591768e+00 -3.688818e+00 -6.118870e+00 -9.101703e+00 -4.406774e-01 -6.335811e+00 +9.021008e+00 -1.078541e+00 +3.769579e-01 -5.380621e+00 +1.188532e+00 -5.272053e+00 -2.356840e-01 +2.431371e+00 -2.035469e-01
+6.916667e-01 +1.237517e+01 +8.033252e+00 +5.849154e+00 -4.568670e+00 -9.922915e+00 +1.082391e+01 +6.107720e+00 -2.248920e+00 +1.484047e+01 -5.891471e-01 +1.503423e-02 -1.436083e+01 -1.477502e+01 +1.591963e+00 -1.449474e+01 -6.735997e+00 -9.208757e-01 -5.219065e-02 -1.410214e+01 -1.082049e+01 -2.862811e-01 +4.445259e+00 -1.425952e+01 +8.159218e-01 +1.045768e+01 -5.012668e+00 +8.981245e-02 +3.619381e+00 -1.588616e+01 -4.095946e+00 +6.130652e+00 +8.988100e+00 -1.820751e+00 +8.450584e+00 +7.977235e+00 -7.509730e-01 -7.098244e+00 -3.645287e+00 +8.816759e+00 -6.052137e+00 +1.279934e+01 +7.936013e+00 -5.771490e+00 +2.744694e+00 +2.758604e-01 -7.660766e+00 +5.040787e+00 -1.619219e+01 +1.169041e+00 +1.296143e+00 +3.072369e+00 -3.818333e+00 -1.239080e+01 -4.540399e+00 -3.399181e+00 +5.391195e+00 -8.275353e+00 -9.140367e+00 +1.150436e+01 +8.008027e+00 -5.852535e+00 +1.335791e+00 -4.816634e+00 -1.059781e+00 +7.215971e+00 +2.921282e+00 -1.569810e+01 -9.250884e+00 +1.136514e+01 -1.504129e+01 +3.657709e+00 +1.706775e+01 -8.121578e+00 -1.557706e+01 +2.901569e+00 +2.134347e+01 +3.319023e-01 +3.042494e+00 +5.343336e+00 -1.979124e+00 -5.423904e+00 -7.923157e+00 -8.085813e+00 -8.463811e+00 -6.180443e+00 -1.575630e+00 +9.848621e-01 +7.152219e-01 +6.999785e+00 -4.111819e+00 +5.132320e+00 +3.671114e+00 -5.340965e+00 -1.433975e+01 -1.720777e+00 -1.177179e+01 -4.750516e+00 +5.155004e+00 +8.228015e+00 +8.792696e+00
+7.000000e-01 +1.062462e+01 +9.223778e+00 +7.654829e+00 -1.320770e+01 -1.312343e+01 +1.474895e+01 +5.383759e-01 -1.318366e+00 +1.991546e+01 +1.438115e+00 -8.975655e+00 -1.920450e+01 -1.807964e+01 +3.404039e-01 -3.373771e+00 -1.528959e+01 +7.466805e+00 +2.423187e+00 -1.727203e+01 -1.245016e+01 +8.110047e+00 +3.919624e+00 -1.634497e+01 -1.425874e+00 +4.300401e+00 -1.690378e+00 +7.859984e-02 +2.598734e+00 -1.011406e+01 -3.994849e+00 +3.484039e+00 +5.674341e+00 -2.830428e+00 +9.231120e+00 +7.522957e+00 -2.136814e+00 -1.372292e+01 -6.368562e+00 +6.108810e+00 -4.323068e+00 +1.135606e+01 +6.238600e+00 -1.313140e+01 -1.404119e+00 -3.731593e-01 -8.552063e+00 +6.980250e+00 -1.907793e+01 -1.783186e+00 +2.223354e+00 +4.976919e-02 -9.225400e+00 -1.248056e+01 -5.035334e+00 -4.626449e+00 -6.412579e-01 -5.539664e+00 -3.436102e+00 +1.284952e+01 +9.975307e+00 -5.631378e+00 -2.849822e+00 -8.950204e+00 +9.776227e-01 +3.049854e+00 -6.483334e-01 -1.077463e+01 -1.464309e+01 +1.272632e+01 -1.319408e+01 -1.724295e+00 +1.502176e+01 -6.605067e+00 -1.173917e+01 +1.897344e+00 +2.488433e+01 -1.468470e+00 +6.163298e+00 +4.633266e+00 -1.282946e+00 -7.720044e+00 -7.642862e+00 -6.972622e+00 -1.698633e+01 -5.655006e+00 -3.855797e+00 +2.660279e+00 -5.020729e+00 +1.218441e+01 +4.230583e-01 +5.634877e+00 -7.259613e-01 -1.217618e+00 -1.646741e+01 +4.306821e+00 -1.113404e+01 +5.122847e+00 +7.480660e+00 +1.425657e+01 +7.684303e+00
+7.083333e-01 +6.492660e+00 +7.701178e+00 +9.504946e-01 -6.091072e+00 -1.596048e+01 +8.735444e+00 -4.091635e+00 +5.118259e-01 +2.252543e+01 +1.363595e+00 -6.321773e+00 -1.708280e+01 -1.489901e+01 +3.250911e-01 -2.707864e+00 -7.476579e+00 +9.280843e+00 +4.566838e+00 -1.466603e+01 -4.093072e+00 +8.501887e+00 +4.693391e+00 -1.193152e+01 -9.484796e+00 +1.384586e+00 +7.551734e-02 +5.607530e-01 +7.117784e+00 -1.302666e+01 -5.672442e+00 +4.710110e+00 +8.300943e+00 +3.530796e+00 +8.325818e+00 +3.805812e+00 -4.590210e+00 -7.063757e+00 -5.453756e+00 +1.155632e+01 -1.413947e+01 +7.582216e+00 +9.649542e+00 -1.091959e+01 -3.204875e+00 +5.018928e-01 -8.713326e+00 +9.264467e+00 -1.393268e+01 -5.006793e+00 +3.058125e+00 -1.339314e+00 -6.989057e+00 -7.991300e+00 -6.808268e+00 -5.876200e+00 +2.687339e+00 +1.104837e+00 -4.443572e+00 +1.177657e+01 +8.843628e+00 -1.363761e+01 +8.854122e-01 -4.902928e+00 -1.810325e+00 +3.032529e+00 -6.486048e+00 -1.031401e+01 -1.525628e+01 +1.173473e+01 -4.375253e+00 -1.322317e+00 +1.554286e+01 -6.579759e+00 -2.826105e+00 -3.258697e+00 +2.571253e+01 +8.648865e-01 +5.092360e+00 -6.067873e-01 +1.586280e+00 -5.621120e+00 -6.160559e+00 -6.111604e+00 -1.279136e+01 -2.186473e+00 +1.820211e+00 +2.711200e-01 -3.112613e+00 +1.053135e+01 -5.998890e+00 +8.595539e+00 +2.835028e+00 +7.124715e-01 -6.972798e+00 +1.867748e+00 -1.034467e+01 +5.660017e+00 +7.722237e+00 +1.035981e+01 +1.310089e+01
+7.166667e-01 +1.374122e+01 +1.043343e+01 -7.231977e+00 -1.200761e+00 -1.171397e+01 +6.815832e+00 +2.957518e+00 +4.062365e-01 +1.520039e+01 -2.038424e+00 +1.019323e+00 -1.661947e+01 -9.555922e+00 +4.320754e+00 -9.080059e+00 +3.285342e+00 +6.327849e-01 -1.500812e+00 -1.313957e+01 +7.822425e-01 -1.984402e+00 -3.625615e+00 -1.446289e+01 +2.045808e+00 +1.159608e+01 -3.827510e+00 +4.900799e+00 +6.283881e+00 -8.915394e+00 -7.166617e+00 +2.174571e+00 +8.828688e+00 +1.044090e+00 +3.091328e+00 +1.835719e+00 -7.722693e+00 +4.682767e+00 +1.580117e+00 +1.084163e+01 -1.272950e+01 +8.561908e+00 +7.946137e+00 -3.489972e+00 +2.840343e+00 +9.336080e-01 -2.058463e+00 +8.998025e+00 -3.990793e+00 -1.450300e+00 -5.050710e-01 +3.998439e+00 +1.534650e-02 -6.801927e+00 -6.257859e+00 -4.048529e+00 +1.325463e+00 -2.051168e+00 -6.848225e+00 +7.041347e+00 +7.139982e+00 -1.774675e+01 +6.695219e+00 +2.096560e-02 -1.589387e+00 +3.487027e+00 +6.429565e+00 -7.450778e+00 -1.434168e+01 +7.599401e+00 -2.943948e+00 -1.826223e+00 +1.359142e+01 -8.004403e+00 -3.519616e+00 -5.261398e+00 +1.785209e+01 -9.796198e-01 -2.064693e-02 +6.617074e+00 -9.493626e+00 -4.853235e+00 -8.065427e+00 -6.743083e+00 -2.284711e+00 -7.779034e-01 +2.027972e+00 -4.683983e-01 +4.169271e+00 +7.297156e+00 -7.786050e+00 +7.818213e+00 +5.746233e+00 -3.684438e+00 -6.806717e+00 -5.206760e+00 -1.396356e+01 -3.475621e+00 +1.705119e+00 -3.644884e+00 +1.412354e+01
+7.250000e-01 +5.741763e+00 +4.541941e+00 +2.931395e+00 +7.864684e+00 -4.507754e+00 +7.485597e-03 +4.576278e+00 -1.100959e+00 +1.059741e+01 +2.278861e+00 +1.696176e+00 -5.550236e+00 -3.216887e+00 -7.993835e-01 -9.505414e+00 -6.434584e+00 +7.993834e+00 +1.406174e-01 -1.566204e+01 -1.537298e+00 +2.940895e+00 +6.655026e+00 -9.063511e+00 -1.117294e+01 +1.945592e+00 +7.509017e+00 +5.639653e+00 +6.126253e+00 -1.923306e+01 -7.062259e+00 +1.578119e+00 +5.059814e+00 +2.104071e+01 -2.670214e+00 +8.935870e-01 +7.741854e-01 +2.121494e-01 -3.203473e+00 +1.369219e+01 -1.833593e+01 +4.056560e+00 +1.369451e+01 -6.301602e+00 -5.848294e+00 +9.272387e-01 -6.356865e+00 -8.847121e-01 -1.136564e+01 -2.966796e+00 -1.345197e+00 +3.141608e+00 -2.575468e-01 -5.910611e+00 -5.923197e+00 +6.565520e-01 +3.823959e+00 -3.118775e+00 +1.542673e-01 +9.140696e+00 +2.495043e+00 -1.227831e+01 +4.206914e+00 +1.154784e+00 -6.073864e+00 +6.437668e+00 -2.828030e+00 -6.942154e+00 -8.221048e+00 -9.845735e-01 -1.490454e+00 +9.064180e+00 +1.739369e+01 -9.861151e+00 -4.020919e+00 -7.498377e+00 +2.378212e+01 +4.797159e+00 +2.334501e+00 -8.177794e+00 +5.854206e+00 -4.290410e+00 -4.078959e-01 -8.319610e+00 -1.393315e+01 +1.847169e+00 +2.095228e+00 -2.711379e+00 +6.811106e+00 +1.011158e+00 -1.222991e+01 -6.109469e+00 +4.440317e+00 +9.017144e+00 +3.529086e+00 +3.520183e+00 -7.411094e+00 +6.620563e+00 +2.243880e+00 +6.468303e+00 +7.233258e+00
+7.333333e-01 +1.852439e+00 +2.962623e+00 -2.848863e+00 +8.285287e+00 -3.237221e+00 -7.672139e-01 +4.724231e+00 +6.347415e-02 +1.068712e+01 +2.117074e+00 -5.841687e-01 -1.466673e+00 -1.761601e-01 -2.000688e-01 -7.715609e+00 -2.578908e+00 +5.632551e+00 +3.718021e+00 -8.198542e+00 +7.430385e+00 +3.757153e-01 +8.658154e-01 -6.272784e+00 -1.005241e+01 -2.890516e-01 +9.386453e+00 +2.816097e+00 +3.969452e+00 -1.163951e+01 -6.515283e+00 +5.496408e-01 +5.160641e+00 +2.071358e+01 -1.118823e+00 +1.366329e+00 -1.824828e+00 +6.448365e+00 -3.670738e+00 +1.105989e+01 -1.677794e+01 -8.013955e-01 +9.815555e+00 -1.778698e+00 -4.303403e+00 +2.478601e+00 -5.644929e+00 +2.793829e+00 -2.866811e+00 -2.188026e+00 -7.346386e-01 +3.972377e+00 +1.836940e-01 +5.508945e+00 -7.771210e+00 -2.206182e-01 +1.168609e+00 +3.688468e+00 +5.340296e+00 +5.817307e-01 -2.636989e+00 -1.175798e+01 +4.344774e+00 +5.808782e+00 -1.206126e+00 -1.371157e+00 +2.443314e-01 -3.963757e-01 -9.024134e+00 -2.991911e+00 +3.409426e+00 +3.176114e-01 +1.336268e+01 -8.724944e+00 +2.585509e+00 -8.923347e+00 +2.021780e+01 +5.526309e+00 +6.987528e-02 -1.224576e+01 +4.243140e+00 -7.178795e-01 +3.743700e+00 -2.961529e+00 -9.073775e+00 +5.895662e+00 +3.490688e+00 +9.320155e-01 +5.041508e+00 +1.541955e-03 -1.195816e+01 -5.345668e+00 +2.531032e+00 +8.821311e+00 +8.379716e+00 +4.881736e-01 -7.602895e+00 +1.110804e+01 +2.052466e-01 +3.498073e-01 +8.874773e+00
+7.416667e-01 +2.018563e+00 +8.015424e-01 -5.333898e+00 +2.209525e-01 -1.526510e+01 +6.179113e+00 -8.425666e+00 -2.801596e+00 +1.754163e+01 -2.791634e+00 -5.634404e+00 -7.735406e+00 -9.546532e+00 -6.185391e+00 +5.664621e-01 +4.076031e+00 +8.054646e+00 +7.747104e+00 -3.267725e+00 +7.508480e+00 +2.623461e+00 +6.959304e+00 -2.018533e+00 -2.465711e+01 +3.113642e+00 +1.963116e+00 +1.197663e+00 +4.311578e+00 -1.654409e+01 -1.040718e+01 +4.819228e+00 +7.354064e+00 +1.066327e+01 +2.340129e+00 -1.541849e+00 -4.387430e+00 -6.678073e+00 -1.019805e+01 +1.834226e+01 -2.487899e+01 +8.412086e-01 +8.312075e+00 -5.679085e+00 -4.953468e+00 +5.567459e+00 -2.928502e+00 +6.637884e+00 -5.729411e+00 -7.803196e+00 -9.919058e-01 +1.721863e+00 -6.225183e+00 +1.146960e+00 -1.083120e+01 -6.974957e-01 +9.781519e+00 +1.355282e+01 -2.551680e+00 +1.097371e+01 -1.041401e+00 -9.012735e+00 -8.412035e-01 +3.044302e+00 +6.221518e-01 -1.439358e+00 -1.379503e+01 -8.269421e+00 -8.270839e+00 -7.570248e-01 +5.574331e+00 -2.936230e+00 +1.759758e+01 -6.568870e+00 +2.982276e-01 -6.395353e+00 +2.761265e+01 -3.528605e-01 +4.570135e-01 -9.514616e+00 +1.825163e+00 -5.126722e+00 +2.196218e+00 -5.298618e+00 -5.645754e+00 +5.469867e+00 +7.733909e+00 +2.830691e+00 +5.054483e+00 +7.797008e+00 -2.082668e+01 +7.287655e+00 +3.303650e-02 +8.488479e+00 -5.580213e-01 -1.608652e-01 -1.411588e+01 +5.780844e+00 +4.900635e+00 +8.583917e+00 +1.610069e+01
+7.500000e-01 -2.312246e+00 -4.269206e+00 -5.210580e+00 -9.357808e+00 -1.779960e+01 +5.785927e+00 -1.640000e+01 +1.948564e-01 +2.366850e+01 -7.389911e+00 -1.090908e+01 -6.973133e+00 -1.255958e+01 -8.067328e+00 +4.070181e+00 -9.725466e-01 +1.050348e+01 +1.477804e+01 -5.778691e+00 +1.353215e+01 +1.089710e+01 +1.276353e+01 +4.828084e+00 -3.230871e+01 -2.521312e+00 -4.090925e+00 -5.936628e+00 +2.651392e+00 -1.564297e+01 -2.550863e+00 +3.650689e+00 +1.319306e+01 +8.121161e+00 +6.625598e+00 -1.023392e+00 -6.884881e+00 -8.934618e+00 -6.878503e+00 +2.362684e+01 -2.528014e+01 -2.802171e+00 +6.687097e+00 -9.462598e+00 -8.452279e+00 +1.269370e+00 -4.912165e+00 +1.459583e+01 -2.865072e+00 -1.080607e+01 -8.982761e-01 -6.016020e+00 -1.618949e+01 +4.557440e+00 -1.718319e+01 +2.784475e-01 +1.552934e+01 +2.182982e+01 -8.440017e+00 +9.191374e+00 +4.439805e-01 -5.139283e+00 -5.583751e+00 -7.180362e+00 -3.427325e+00 -8.767561e+00 -1.984486e+01 -6.431311e+00 -8.510345e+00 +4.308879e+00 +9.559756e+00 -2.290727e+00 +1.019762e+01 +2.135705e+00 +1.034959e+01 -6.311964e+00 +3.016837e+01 +3.852711e+00 +1.122409e+01 -1.375956e+01 +7.224882e+00 -4.566134e+00 -3.994686e+00 -2.015694e+00 -5.726802e+00 +9.074722e+00 +1.177499e+01 -2.261469e+00 +1.903314e+00 +1.158939e+01 -1.846389e+01 +1.646779e+01 -4.809910e+00 +7.401195e+00 -3.418948e+00 +3.509884e+00 -1.171426e+01 +3.716838e+00 +6.029031e+00 +1.112094e+01 +1.452930e+01
+7.583333e-01 -2.672057e-01 -7.713755e+00 +3.478576e+00 -1.324519e+01 -1.017365e+01 +1.511398e+01 -1.052079e+01 +1.004040e+00 +2.056257e+01 -6.567801e+00 -1.393580e+01 -5.593599e+00 -1.134628e+01 -4.177748e+00 +8.975603e+00 -2.068428e+01 +7.981541e+00 +1.631001e+01 -1.402853e+01 +9.011542e+00 +1.045827e+01 +1.194279e+01 +4.010194e+00 -1.645729e+01 -7.117582e+00 -4.506942e+00 -4.273041e+00 +5.426170e-01 -8.721279e+00 +1.157058e+00 +5.027730e+00 +5.256882e+00 +3.413654e+00 +1.128849e+01 +4.324659e+00 -2.815472e+00 -2.018020e+01 -1.134671e+01 +1.916640e+01 -7.022516e+00 +3.238834e+00 +1.150581e+00 -2.084173e+01 -3.017303e+00 -5.459297e+00 -4.479144e+00 +1.389636e+01 -8.215290e+00 -7.790602e+00 +1.522906e+00 -6.297137e+00 -1.719696e+01 +8.612417e-01 -1.192877e+01 -3.457830e+00 +2.414509e+00 +1.078055e+01 -5.846044e+00 +3.687453e+00 +2.617179e+00 -3.989469e+00 -5.490399e+00 -1.285435e+01 +5.987180e+00 -1.438522e+01 -1.784074e+00 +8.310349e+00 -1.415031e+01 +1.025332e+01 -1.993615e+00 -2.974547e+00 +5.562737e+00 +1.487504e+00 +3.673834e+00 +3.245753e+00 +2.342300e+01 +5.344369e+00 +1.657420e+01 -1.298770e+01 +5.321186e+00 +1.647709e+00 -5.794584e+00 -5.149261e+00 -1.247278e+01 +6.436282e+00 +2.724197e+00 -1.447067e+00 -4.847587e+00 +1.092172e+01 -1.182297e+01 +1.140256e+01 -7.315390e+00 +4.247973e-01 -8.277766e+00 +7.168997e+00 -7.757128e+00 +3.042464e-01 +4.566926e+00 +1.095023e+01 +8.136529e+00
+7.666667e-01 +1.086433e+00 -2.502521e+00 +5.265704e+00 -2.043958e+01 -1.180790e+01 +2.270220e+01 -4.298557e+00 +2.292491e+00 +2.727642e+01 -7.506230e+00 -1.885584e+01 -8.904601e+00 -1.526950e+01 -3.996270e+00 -7.787586e-02 -2.141597e+01 +3.279845e-01 +1.803048e+01 -1.459141e+01 +5.794685e+00 +1.027225e+01 +2.927928e+00 -3.143570e+00 -7.376647e+00 -5.070054e+00 -5.761590e+00 -7.413495e+00 -3.498239e+00 -7.216303e+00 +5.290867e+00 +8.533221e+00 +7.784953e+00 -3.462376e+00 +1.888626e+01 +9.998401e+00 -4.370530e+00 -1.852594e+01 -8.926135e+00 +1.216664e+01 -1.960099e+00 +1.376345e+00 -1.638807e+00 -1.460237e+01 +2.178673e+00 -3.538842e+00 -1.002754e+01 +1.871191e+01 -1.375392e+01 -5.281556e+00 +5.726920e+00 -4.957178e+00 -2.090468e+01 +9.028733e+00 -1.158394e+01 -4.432021e+00 +3.725958e+00 +1.060787e+01 -8.042102e+00 +1.849209e+00 +5.606906e+00 -2.113205e+00 -7.423910e+00 -1.129944e+01 +6.496608e+00 -1.378923e+01 -3.722954e-02 +4.846038e+00 -1.999573e+01 +1.367425e+01 -1.026894e+01 -8.579034e+00 +7.070954e+00 +2.838409e+00 -2.351236e+00 +7.448067e+00 +2.840327e+01 +4.947612e+00 +1.600091e+01 -7.695330e+00 +8.281590e+00 +4.011721e+00 -3.492645e+00 -5.071680e+00 -1.387605e+01 +5.395905e+00 -1.061192e+00 +3.687619e+00 -1.380622e+01 +6.586353e+00 -5.984552e+00 +1.275569e+01 -9.724544e+00 -3.464321e+00 -1.291705e+01 +3.198274e+00 -7.357049e+00 -7.945078e-01 +3.920744e+00 +1.221927e+01 +6.287118e+00
+7.750000e-01 -3.855765e+00 -2.037962e+00 -5.557574e+00 -1.616893e+01 -1.275533e+01 +1.946592e+01 -1.001897e+01 -1.248622e-01 +1.955000e+01 -6.290828e+00 -1.435527e+01 -2.247876e+00 -1.094163e+01 -5.100490e+00 +3.943847e+00 +1.643787e+00 -7.414227e+00 +1.605548e+01 +2.108491e+00 +9.470018e+00 +2.639299e+00 -1.659808e+00 +5.461633e+00 -8.566403e+00 -2.267517e+00 -9.624030e+00 -9.424576e+00 -6.395356e+00 +1.163676e+00 +2.960994e+00 +9.801295e+00 +9.138221e+00 -1.439678e+01 +1.846855e+01 +5.696211e+00 -8.179999e+00 -1.216422e+01 -8.383396e+00 +6.788770e+00 -1.695322e+00 -4.372938e+00 -6.777620e+00 -2.668418e+00 +5.486722e+00 +1.519373e+00 -4.290026e+00 +1.671359e+01 -3.533925e+00 -4.172859e+00 +8.015446e+00 -2.503700e+00 -1.306579e+01 +1.611362e+01 -9.364034e+00 -4.550863e+00 +7.515508e+00 +1.916878e+01 -8.415037e+00 +2.526058e-01 +7.158373e-01 +5.488645e-01 -5.784916e+00 -1.528128e+00 +1.098659e+01 -1.355153e+01 -7.307504e+00 +1.139256e+00 -1.024811e+01 +8.460225e+00 -5.508884e-01 -1.566311e+01 +2.473375e+00 +7.291223e+00 +4.993710e-01 +7.718131e+00 +1.257233e+01 +1.069137e+00 +3.726654e+00 -6.565230e-01 +3.146083e+00 +4.496804e+00 +7.767497e-01 +1.829713e+00 +3.006623e+00 +5.624713e+00 +1.572990e+00 +6.928939e+00 -1.311083e+01 +3.739221e+00 -8.651982e+00 +1.684784e+01 -8.672059e+00 -6.005630e+00 -7.468377e+00 -4.641703e+00 -6.277062e+00 -6.007013e+00 +4.244997e+00 +2.922372e+00 +9.662453e+00
+7.833333e-01 +1.315333e+00 +1.271861e+00 -9.758918e+00 -1.294020e+01 -9.113259e+00 +1.506356e+01 +3.190018e-01 +1.930487e+00 +1.458086e+01 -8.389848e+00 -6.665573e+00 -1.772659e+00 -9.389695e+00 -2.501147e+00 -8.838568e+00 +1.022755e+01 -1.656648e+01 +1.003600e+01 +9.964309e+00 +7.410136e+00 -3.475380e+00 -1.134945e+01 +3.331874e-01 +1.100902e-01 +4.827413e+00 -1.090040e+01 -1.130727e+01 -7.230775e+00 +4.599656e+00 +3.300154e+00 +8.600339e+00 +1.421792e+01 -1.598615e+01 +1.670714e+01 +6.738807e+00 -9.296394e+00 +3.183032e+00 -1.782222e+00 -7.357093e-01 +6.880784e-01 -9.056038e+00 -5.396377e+00 +1.053027e+01 +8.079480e+00 +5.602659e+00 -4.436853e+00 +1.348396e+01 -3.908426e-01 +3.126939e+00 +9.486828e+00 +2.278991e+00 -8.283486e+00 +2.055224e+01 -7.859276e+00 -2.697103e+00 +1.127075e+01 +1.394715e+01 -7.157494e+00 -5.186590e+00 -5.743442e-01 +3.079268e+00 -2.301691e+00 +5.938978e+00 +4.694598e+00 -7.256054e+00 -2.715880e+00 -6.518523e+00 -6.854356e+00 +4.519495e+00 -3.403381e+00 -1.453555e+01 +3.687958e+00 +6.695501e+00 -3.430338e+00 +5.435441e+00 +1.057376e+01 +9.963604e-01 -2.160282e+00 +3.540745e+00 +7.538326e-01 +4.495145e+00 +2.490543e+00 +2.449810e+00 +8.608705e+00 +5.297330e-01 +8.128380e-01 +1.054104e+01 -9.253771e+00 -1.908092e+00 -1.335633e+00 +1.594048e+01 -5.209325e+00 -1.106803e+01 -2.741643e+00 -8.391283e+00 -4.973640e+00 -6.033322e+00 +1.694852e+00 -3.281381e+00 +9.682808e+00
+7.916667e-01 -6.264475e-01 +4.880492e+00 +8.472807e-01 -1.162191e+01 -7.624930e+00 +1.256578e+01 -2.786734e-01 +1.403693e+00 +9.277871e+00 +7.083180e-01 -5.904243e+00 -7.266059e+00 -1.000677e+01 +2.130725e+00 -2.925163e+00 +2.282907e+00 -1.072636e+01 +3.702326e+00 +7.542135e+00 -7.599206e+00 -6.315544e-01 -9.425449e+00 -5.065147e+00 +1.319157e+01 +7.256548e-01 -7.833879e+00 -8.801290e+00 -1.851010e+00 +7.192134e+00 +4.496410e+00 +9.031272e+00 +2.665993e+00 -2.442828e+01 +1.795822e+01 +8.199993e+00 -3.060155e+00 -5.483384e+00 -2.234890e+00 -1.148080e+01 +1.231764e+01 +2.201940e+00 -7.975871e+00 +5.362542e+00 +1.045744e+01 +2.276633e+00 -6.016793e+00 +8.772906e+00 -6.014396e+00 +2.757118e+00 +9.706615e+00 -7.346193e-01 -2.713083e+00 +4.996295e+00 +5.015020e+00 -8.291630e+00 -1.221158e+00 -1.839757e-01 -5.997632e+00 -1.618465e+00 +6.056515e+00 +2.148367e+00 -2.426451e+00 +1.104416e+00 +7.023844e+00 +2.963055e-01 -3.615480e-01 -6.745637e+00 -5.009383e+00 +1.331498e+01 -1.164565e+01 -1.426309e+01 -1.013781e+00 +2.831507e+00 -7.931387e+00 +1.070259e+01 -3.729951e+00 -4.585205e+00 -3.492706e+00 +1.227454e+01 -3.518820e-01 +3.940929e+00 +6.174247e-01 +2.909696e+00 +5.539908e+00 -6.911136e+00 -4.485161e+00 +8.938845e+00 -1.656380e+01 +3.464343e-01 +1.178911e+01 +1.196474e+01 -1.060460e-01 -1.486906e+01 -9.428589e+00 -7.775095e+00 +7.147771e-01 -5.405257e+00 +4.180323e+00 +2.109972e+00 +3.043501e+00
+8.000000e-01 -5.530893e+00 +6.183900e+00 +1.137597e+01 -4.502635e+00 -1.973019e+00 +4.384467e+00 +3.961193e-01 +2.206683e+00 +4.771049e+00 +7.448572e+00 -4.881898e+00 -6.054459e+00 -2.916626e+00 +3.380541e+00 -1.828137e+00 -7.004557e+00 -2.104821e+00 -6.887917e-01 -3.804560e+00 -1.426932e+01 +5.692285e+00 -4.296539e+00 -7.354456e+00 +1.657124e+01 -6.983410e+00 +5.968203e-01 -2.900605e+00 +2.931927e+00 +1.341274e-01 +8.283355e+00 +7.234555e+00 -7.227054e+00 -1.386927e+01 +1.214825e+01 +6.026879e+00 +3.826923e+00 -8.456551e+00 +2.669125e+00 -1.345314e+01 +1.182529e+01 +6.399555e+00 -4.996340e+00 +9.633877e-01 +7.298221e+00 -2.585426e+00 -8.933622e+00 +3.312798e+00 -1.097010e+01 -1.514786e+00 +6.775175e+00 -4.878351e+00 +3.881341e-01 -3.726987e+00 +1.270153e+01 -7.489187e+00 -7.644563e+00 -9.067551e+00 -6.242234e+00 +2.226910e+00 +1.103534e+01 -2.923383e+00 -1.716313e+00 -3.811726e+00 +4.736678e-01 +7.600530e+00 -2.771832e+00 -2.838632e+00 -4.299912e+00 +1.363672e+01 -1.264199e+01 -4.611191e+00 -4.568066e+00 +6.797497e-01 -5.325620e+00 +9.200554e+00 -9.056194e+00 -3.692297e+00 +3.615214e-01 +1.149544e+01 +8.819058e+00 +4.628609e+00 +1.085261e+00 +4.133845e-01 -2.783954e+00 -5.006027e+00 -6.073210e+00 +7.192155e-01 -1.925757e+01 -5.021294e+00 +1.582282e+01 +8.927638e-01 +3.322366e+00 -7.600082e+00 -7.147817e+00 -3.987504e+00 +9.000662e+00 -4.148830e+00 +2.431025e+00 +6.995904e+00 -7.512928e+00
+8.083333e-01 -9.202561e+00 +8.707707e+00 +1.549514e+01 +1.221202e+00 +2.814833e+00 -9.514284e+00 +3.417869e+00 +6.218581e+00 +2.472288e+00 +1.535154e+01 +1.070441e+00 -5.003026e+00 +1.559358e-01 +9.545436e+00 -6.110024e+00 -1.280396e+01 +4.311907e+00 -4.580586e+00 -8.441270e+00 -1.943734e+01 +1.214706e+01 -8.093422e-01 -9.520173e+00 +2.137978e+01 -1.447502e+01 +5.291086e+00 -6.023640e+00 +8.357518e+00 +1.812748e+00 +1.331963e+01 +2.475266e+00 -4.696061e+00 -7.001195e+00 +1.095778e+01 +7.704703e+00 +5.976487e+00 +2.763761e+00 +1.023551e+01 -1.828682e+01 +1.529271e+01 +7.442050e+00 +6.832578e-01 +1.486493e+00 +1.759945e+00 -7.090031e+00 -1.518547e+01 +1.121165e+00 -9.936877e+00 +1.182671e+00 +7.895481e+00 -9.527098e+00 +4.610396e+00 -9.270176e+00 +1.505992e+01 -9.617398e+00 -1.167518e+01 -1.784422e+01 -2.158390e+00 -1.802800e+00 +1.404191e+01 -5.879072e+00 +1.793621e+00 -8.342541e+00 -7.929328e+00 +1.207121e+01 -2.380689e+00 -5.650328e+00 -1.137654e+00 +1.944357e+01 -1.119266e+01 +2.234906e+00 -1.022272e+01 +9.687734e-01 +3.241581e+00 +4.178064e+00 -1.656046e+01 +2.531147e+00 +3.682912e+00 +9.218266e+00 +1.469442e+01 +4.019992e+00 -4.340395e+00 +5.945176e+00 -6.739528e+00 -9.169914e+00 -5.633935e+00 -6.259363e+00 -2.009814e+01 -4.851849e+00 +2.964087e+01 -3.347906e+00 +9.068299e+00 -8.125653e+00 -4.320650e-02 -6.124898e-02 +1.734951e+01 +4.007739e+00 +4.428876e+00 +5.681044e+00 -1.193202e+01
+8.166667e-01 -9.864889e+00 +8.547131e+00 +1.721187e+01 +3.944735e+00 +3.367832e+00 -8.389877e+00 +9.066717e-01 +9.174284e-01 -6.637014e-01 +1.738516e+01 +2.028304e+00 -1.078720e+00 +1.181841e+00 +7.106172e+00 -4.614075e+00 -9.351726e+00 +5.157784e+00 -4.835668e+00 -1.183660e+01 -2.057386e+01 +9.159478e+00 +7.085186e+00 -5.507807e+00 +1.577642e+01 -1.188703e+01 +4.438991e+00 -3.615352e+00 +5.862766e+00 -3.765709e+00 +1.076901e+01 +2.666836e+00 -5.301217e+00 -5.409776e+00 +8.342959e+00 +6.875489e+00 +7.472524e+00 -3.855292e+00 +7.101251e+00 -1.254670e+01 +1.233182e+01 +1.160704e+01 +1.046075e+00 -1.190234e+00 +1.004231e+00 -7.714750e+00 -1.290136e+01 -1.668718e+00 -1.112452e+01 -5.333907e-01 +4.752188e+00 -8.131455e+00 +6.522236e+00 -1.388773e+01 +1.292970e+01 -7.220562e+00 -9.264248e+00 -1.602631e+01 -4.428710e+00 +4.436212e+00 +1.176501e+01 -3.646843e+00 +8.917149e-01 -9.690613e+00 -3.659331e+00 +1.149840e+01 -4.940889e+00 -7.258231e+00 +3.789033e+00 +1.692635e+01 -9.310905e+00 +5.404273e+00 -7.821047e+00 +3.401660e-01 -2.707169e-01 +5.689135e+00 -1.802131e+01 +2.581150e+00 +1.922839e+00 +1.011496e+01 +1.318526e+01 +1.191241e+00 -5.513297e+00 +6.132034e+00 -5.420106e+00 -6.228153e+00 -5.094620e+00 -8.994741e+00 -1.599287e+01 -3.293422e+00 +2.022052e+01 -6.846870e+00 +7.579565e+00 -3.623975e+00 -4.233165e+00 -5.455812e-01 +1.358491e+01 -9.425586e-01 +5.152685e+00 +6.156741e+00 -1.230056e+01
+8.250000e-01 -4.138348e+00 +4.629132e+00 +1.364996e+01 +9.046537e+00 +3.548828e+00 -4.906296e+00 +4.791640e+00 -1.204046e+00 -4.663238e+00 +1.113680e+01 +4.374034e+00 -1.855640e+00 +2.272193e+00 +5.682737e+00 -5.689994e+00 -5.489525e+00 +1.088389e+00 -5.839606e+00 -4.463831e+00 -1.444701e+01 -1.297902e+00 +2.976954e+00 -6.737452e+00 +1.574812e+01 -3.030185e+00 +4.461836e+00 +1.324144e+00 +7.123353e+00 -6.913674e+00 +3.509881e+00 +4.573495e+00 -1.064052e+01 -4.063135e+00 +4.269112e+00 +4.775515e+00 +8.924116e+00 -5.602905e+00 +1.655965e+00 -8.565338e+00 +8.331506e+00 +1.431619e+01 -1.017680e+00 +4.870525e-01 +6.352162e+00 -3.569992e+00 -6.138304e+00 -3.355281e+00 -6.616579e+00 -4.410922e-01 -6.994643e-02 -1.766869e+00 +8.919895e+00 -1.330832e+01 +1.413070e+01 -6.054373e+00 -9.938975e+00 -1.614949e+01 -3.996017e+00 +2.803381e+00 +6.600091e+00 -3.997887e+00 +2.319974e+00 -2.347217e+00 +1.174071e+00 +1.054529e+01 +3.440745e+00 -3.479515e+00 +3.081049e+00 +1.056687e+01 -1.190064e+01 +2.413236e+00 -1.925942e+00 -6.975563e+00 -6.784376e+00 +6.348086e+00 -1.419082e+01 -3.106516e+00 -2.312166e+00 +7.328815e+00 +4.572395e+00 +2.839332e+00 +1.886124e-01 +2.652804e-01 -2.369482e-01 -4.513713e+00 -3.632047e+00 -3.333648e+00 -7.994027e+00 -3.947273e+00 +1.013283e+01 -7.162797e+00 +8.916949e+00 -4.502319e+00 -5.828821e+00 -5.267022e+00 +5.643693e+00 -4.829983e+00 +5.621484e-01 +3.633931e+00 -7.532595e+00
+8.333333e-01 -1.132092e+01 +3.699101e+00 +1.311651e+01 +1.055804e+01 +8.084983e+00 -4.368031e+00 +4.370061e+00 -1.634590e+00 -4.964695e+00 +1.400784e+01 +2.243679e+00 +7.586320e+00 +8.362894e+00 +5.845390e+00 -5.629576e+00 -4.654940e+00 -2.605924e+00 -1.183957e+00 -7.971413e+00 -8.705545e+00 -1.647816e+00 +3.776839e+00 -5.369384e-02 +1.754386e+01 -8.930644e+00 +5.223848e+00 -4.378626e-01 +2.478761e+00 -4.322397e+00 +8.721898e+00 +5.392165e+00 -9.849268e+00 -2.382343e+00 +7.380518e+00 +6.584772e+00 +8.019400e+00 -4.392954e+00 +3.201412e+00 -8.227908e+00 +1.192415e+01 +1.115528e+01 -3.989425e+00 +1.464392e+00 +7.801025e+00 -6.878927e+00 -7.974704e+00 -3.880261e-01 -3.772870e+00 -1.105689e+00 +2.002447e+00 -3.292634e+00 +9.435566e+00 -3.833660e+00 +1.200433e+01 -5.906492e+00 -1.089921e+01 -1.059302e+01 -4.402966e+00 -1.647666e+00 +4.375795e+00 -4.545326e+00 +2.722616e+00 -2.734056e+00 +6.120073e+00 +3.556395e+00 +4.710822e+00 +4.181953e+00 +3.418360e+00 +1.070667e+01 -7.873007e+00 +6.702775e-01 -7.758497e+00 -2.031913e+00 -1.462968e+00 +8.505803e+00 -2.108566e+01 +2.556544e+00 -1.424959e+00 +5.348932e+00 +9.633487e+00 +7.865541e+00 +1.098535e+00 +5.255554e+00 +2.123317e+00 +2.130419e+00 -4.298670e+00 -6.255699e+00 -1.320538e+01 -9.027103e+00 +7.422312e+00 -1.076567e+01 +5.642064e+00 -2.877957e+00 -2.079280e+00 -7.319648e+00 +9.698162e+00 -8.218155e+00 -8.872013e-01 -2.282689e+00 -1.136888e+01
+8.416667e-01 -7.251699e+00 +7.201303e-01 +7.727038e+00 +7.021130e+00 +5.067334e+00 +1.030250e+00 +4.968755e+00 +6.974912e-01 -1.492920e+00 +1.119328e+01 -3.445852e-01 +3.622057e+00 +3.409917e+00 +6.055603e+00 +1.679569e+00 -1.003432e+01 -7.143956e-01 +1.467946e+00 +9.042359e-01 -5.945980e+00 -1.419062e+00 -2.411807e+00 -1.956401e+00 +1.489478e+01 -1.005953e+01 +7.495176e+00 -1.923378e+00 +3.400281e+00 +5.063188e+00 +1.835631e+00 +4.964239e+00 -8.677614e+00 -2.691457e+00 +9.181075e+00 +6.902030e+00 +5.257168e+00 -4.193677e+00 -6.079291e+00 -1.043860e+01 +1.380031e+01 +6.244149e+00 -3.717022e+00 -2.477542e+00 +5.959453e+00 -2.617620e+00 -6.259936e+00 -8.568445e-01 -3.776671e+00 +2.282150e+00 +6.223417e+00 -3.122558e-02 +7.364641e+00 +5.345812e-01 +1.031395e+01 -9.246925e+00 -1.546301e+01 -9.503439e+00 +7.113229e+00 -7.227893e+00 +7.507343e-01 -4.148314e+00 +3.168658e+00 +3.323429e+00 +1.091037e+01 -1.099259e+00 +9.301658e+00 +7.961079e+00 -2.439436e+00 +8.860877e+00 -8.132275e+00 -7.286896e+00 -2.830214e+00 -5.273493e+00 -2.447948e+00 +6.796218e+00 -1.294492e+01 +1.160554e+00 -3.629715e+00 -1.139804e+00 +4.082522e+00 +8.145964e+00 +5.282468e+00 +3.802473e+00 -2.438555e+00 -3.263971e+00 -6.194699e+00 +3.740666e+00 -1.212798e+01 -3.570363e+00 +9.581254e+00 -7.172176e+00 +4.566267e+00 -5.933814e+00 +3.974880e+00 -2.636546e+00 +6.643501e+00 +5.073926e+00 +1.720986e+00 -7.328165e-01 -2.667535e+00
+8.500000e-01 -4.137752e+00 -6.583790e+00 +7.011061e+00 -3.029865e+00 +4.754216e+00 +8.201590e+00 -2.142001e+00 -1.643976e+00 -4.807651e+00 +2.542693e+00 -2.118099e+00 +7.478236e+00 +3.864432e-02 -1.365174e+00 +1.006626e+01 -1.089540e+01 -2.559642e+00 +3.649950e+00 +2.440269e+00 -6.851489e+00 +1.242823e+00 +5.035284e+00 +8.188312e+00 +1.791468e+00 -8.124579e+00 -1.516444e+00 -3.996515e+00 -4.125930e+00 +5.965939e+00 +1.783322e+00 +3.996422e+00 -3.646356e+00 -7.037487e+00 +6.538011e+00 +3.331137e+00 +4.000777e+00 -1.528338e+01 -1.007581e+01 -4.161900e+00 +1.378545e+01 -5.407031e-01 -5.037045e+00 -7.988515e+00 +1.079950e+00 -2.378056e+00 +1.983209e-01 -4.989427e+00 -7.156006e+00 +2.517043e+00 +6.661998e+00 -6.697581e-01 -3.851728e-01 -1.102156e+00 +4.289689e+00 -2.817347e+00 -5.115553e+00 -3.557040e+00 +3.397034e+00 -1.283724e+00 -1.277514e+00 +7.951615e+00 -2.666585e+00 -1.382664e+00 +9.214015e+00 -3.587419e+00 +1.407480e+00 +5.901748e+00 +3.719212e+00 +1.661084e+00 -5.400824e+00 -1.156820e+00 -2.535214e+00 +3.373010e+00 -6.896146e+00 +9.611967e+00 -8.040852e+00 +1.421985e+00 +2.938296e-02 -1.170799e+00 +3.860748e+00 +3.693882e+00 +2.441403e+00 +1.763632e-01 -3.667666e+00 -4.521393e+00 -6.705239e+00 +3.517677e+00 -6.472846e+00 -6.716396e-01 +3.775855e+00 -2.287050e+00 -3.635634e+00 -4.682475e+00 +8.840953e-01 +5.930211e+00 +6.024930e+00 -5.127822e-01 +3.763601e+00 +4.773954e+00 -3.317712e+00
+8.583333e-01 +7.473935e-01 +8.067492e-01 +5.084509e-01 -9.386867e+00 -3.319496e-01 +8.242093e+00 -5.216937e+00 -7.615878e-01 -2.151258e+00 +3.202717e+00 -2.175082e+00 +1.337323e-01 -4.026050e+00 -2.647672e-01 +1.256529e+01 -3.571584e+00 -8.501569e-01 -7.287822e-01 +1.247054e+00 -1.103908e+01 +4.929494e+00 +7.792748e-01 +3.626907e+00 +2.453692e+00 -4.745896e+00 -4.651036e+00 -3.604299e+00 -4.933596e+00 +1.233943e+01 +1.300155e-01 +1.584959e-01 +2.255717e+00 -1.284520e+01 +4.787941e+00 +8.151452e-01 -2.402419e+00 -9.220622e+00 -5.065199e+00 -7.346367e+00 +1.203423e+01 -3.587430e+00 -2.934150e+00 -6.164765e+00 -2.183846e+00 -6.094045e-01 +1.492162e+00 -4.491296e+00 -7.024260e+00 +3.540444e+00 +8.566100e+00 -5.560407e-01 -1.786815e-01 -3.686932e+00 +2.121252e+00 -2.531861e+00 -3.619256e+00 -2.492327e+00 +3.936279e+00 +2.808946e+00 +2.695922e+00 +5.361064e+00 -1.833031e+00 -1.814506e+00 +4.701979e+00 -1.224017e-01 -3.475810e+00 -9.841412e-01 +2.251148e+00 +1.672194e+00 -5.749878e-01 -2.689123e+00 -2.425961e+00 +6.676064e+00 -4.747104e+00 +4.917567e+00 -7.382961e+00 -5.613778e-01 -2.950189e+00 +8.359018e+00 -1.431897e+00 -2.929794e+00 -2.497401e+00 +1.778399e+00 -3.592818e+00 -8.342046e+00 -7.334370e+00 +3.371405e+00 -5.942140e+00 +3.743955e+00 +8.966259e+00 +2.395021e+00 -3.678468e+00 -4.996418e+00 +1.364452e-01 +7.512261e+00 +4.704299e+00 +2.507360e+00 +6.604489e+00 +2.731692e+00 -1.111475e-01
+8.666667e-01 -9.023156e+00 +8.193030e+00 +2.821474e+00 -1.170035e+01 -8.119580e+00 +1.157647e+01 -1.232562e+01 -9.730139e-01 +1.109398e+01 +1.119598e+01 -6.389811e+00 -4.693262e-01 -7.733555e+00 +1.540547e+00 +7.875922e+00 +2.155818e+00 -3.868722e+00 +5.474205e+00 -8.052743e+00 -1.454305e+01 +1.028706e+01 +5.068325e+00 +5.480635e+00 +4.266104e+00 -1.147023e+01 -8.645806e+00 -8.426900e+00 -4.240796e+00 +7.013322e+00 +7.706224e+00 +8.798302e+00 +8.406632e+00 -2.250471e+01 +1.980631e+01 +6.320604e+00 -5.466838e+00 -1.282239e+01 -2.057859e+00 -6.880587e+00 +1.242604e+01 +6.829336e-01 -3.110803e+00 -5.361796e+00 +2.000941e+00 -4.745284e+00 -9.376622e+00 +6.126815e+00 -1.448288e+01 -9.038793e-01 +1.653388e+01 -7.239660e+00 -1.022719e+00 -1.090352e+00 +2.014056e+00 -9.459935e+00 +3.409124e-01 +3.242642e+00 -8.310075e+00 +8.833829e+00 +1.136513e+01 -2.914424e+00 -1.079589e+00 -7.018542e+00 +7.666913e+00 +1.000820e+00 -1.451653e+01 -7.920943e+00 -1.874531e+00 +1.756250e+01 -1.410864e+00 -5.380317e+00 -4.741879e+00 +1.247829e+01 -1.586761e+00 +1.106621e+01 -1.178499e+01 +4.283399e+00 -1.606716e+00 +1.643096e+01 +8.828761e+00 +8.209322e-01 -7.659966e+00 +7.439629e+00 -3.620251e-01 -6.263778e+00 -6.689848e+00 -2.340990e+00 -2.248863e+01 +1.726790e+00 +8.727910e+00 +9.005598e+00 -2.040094e+00 -9.209498e+00 -4.155775e+00 -3.486780e-01 +9.038127e+00 -7.671999e+00 +1.254690e+01 +2.932855e+00 +6.124402e-01
+8.750000e-01 -6.119689e-02 +1.498940e+00 +4.497605e+00 -2.007963e+00 -4.492483e+00 +3.687376e+00 -2.116265e+00 -1.910163e+00 +1.688396e+00 +5.834170e+00 -1.070473e+00 -6.182370e+00 -7.445051e+00 +3.318204e+00 +4.552520e+00 -3.902091e+00 +2.227395e+00 +6.553057e-03 +5.157006e+00 -8.625806e+00 -1.192602e+00 +2.201304e+00 -3.599374e+00 +5.792997e+00 -2.185658e-01 -1.315027e+00 -4.039143e+00 +3.695111e+00 +2.905339e+00 -2.688735e+00 +3.326788e+00 -3.279687e+00 -1.242346e+01 +8.219829e+00 +5.053352e+00 +2.045655e+00 -9.212975e+00 -7.784246e+00 -4.995738e+00 +7.925547e+00 +1.050011e+01 -3.267400e+00 -4.103675e+00 +3.836655e+00 +3.465773e-01 -2.153379e+00 +1.322924e+00 -2.914280e+00 +1.266542e+00 +2.061085e+00 -1.738066e-01 +2.591122e+00 -9.262861e+00 +5.354750e+00 -7.669315e+00 -7.851442e+00 -6.034087e+00 +1.756894e+00 +1.104342e+00 +1.721700e+00 +1.431427e+00 -9.837156e-01 -1.461928e+00 +8.986798e+00 +1.910554e-01 +2.640733e+00 -3.872261e+00 +7.092703e-01 +1.056002e+01 -7.653986e+00 -8.458533e+00 +1.196407e+00 -5.126328e+00 -5.591894e+00 +5.666136e+00 -5.900520e+00 -5.009142e+00 -3.096322e+00 +4.290545e+00 -5.462679e+00 -1.076011e+00 -1.404574e+00 +2.915996e+00 +1.181110e+00 -7.048951e+00 -2.198901e+00 +4.827885e+00 -5.103137e+00 +8.403536e+00 +7.181886e+00 +4.455683e+00 +3.399191e+00 -7.860106e+00 -8.423874e+00 -2.078989e+00 -3.258227e+00 +2.726135e+00 +5.189941e+00 +4.336244e+00 +4.123556e+00
+8.833333e-01 +9.062847e+00 -1.099079e+00 +3.449151e+00 -3.674618e+00 +1.875881e+00 -9.566720e-01 +8.834036e-01 +5.246133e-01 -6.517840e+00 -5.981380e-01 -2.214542e-01 -9.414228e+00 -2.398067e+00 +2.057856e+00 +1.133949e+01 -1.319092e+01 +1.092794e+01 -7.030809e+00 -7.250800e-01 -6.524744e+00 +2.743253e+00 -3.086892e-01 -7.711700e+00 +4.181297e+00 +2.168271e+00 +2.965008e+00 +4.200125e+00 +3.765260e+00 +5.814380e+00 -5.317326e+00 -7.896241e+00 -8.620743e+00 +1.090595e+00 -8.778436e+00 -2.911181e+00 +2.557818e+00 -5.233855e+00 -2.419798e+00 -2.873256e+00 +3.705759e+00 +5.444509e+00 -1.480502e-01 -9.653162e+00 -4.176605e+00 -3.964742e-01 +6.539902e+00 -6.212866e+00 +1.238520e+00 +8.829174e-01 -6.098647e+00 +1.352969e+00 +2.290153e-01 -1.483614e+01 +4.203788e+00 +5.094106e-01 -1.208137e+01 -1.124716e+01 +8.903188e+00 +3.227594e-01 +6.464457e-01 +1.767965e+00 -1.483966e+00 -4.059759e+00 -1.426588e+00 +1.140380e+00 +8.757336e+00 +5.052364e+00 -6.137679e-01 -2.807001e+00 -2.651290e+00 -2.868437e-01 -1.021617e-01 -6.277198e+00 -1.813287e+00 -4.002467e+00 +3.709639e-01 -7.247444e+00 +1.844864e+00 +6.607490e-01 -1.053643e+01 -6.829418e+00 -2.172123e+00 -4.150319e+00 -8.352464e+00 -5.387398e+00 -3.039692e+00 +1.923913e+00 +7.523411e+00 +9.468805e+00 +9.077002e+00 -2.741255e+00 +8.118500e-01 +1.164235e+00 -4.875931e+00 +9.190456e+00 -3.712100e+00 +1.078842e+01 -8.230640e-01 +4.812648e+00 -1.112219e+00
+8.916667e-01 +9.980370e+00 -6.865152e-01 +6.857161e+00 -1.158750e+01 +2.121138e+00 -7.063362e+00 -3.530598e+00 +4.801042e+00 -4.647349e+00 -4.361700e+00 -2.820648e+00 -1.269325e+01 -2.205593e+00 -1.910356e+00 +1.334626e+01 -2.040467e+01 +2.015566e+01 -9.708364e+00 -1.152900e+01 -1.031515e+01 +1.792253e+01 +3.644179e+00 -8.735165e+00 -5.417521e+00 -2.810241e+00 +3.610742e+00 +4.811121e+00 +3.316451e+00 +2.041643e+00 +8.970507e-01 -1.476261e+01 -4.965132e+00 +1.077441e+01 -1.699068e+01 -8.549472e+00 +1.856636e+00 -2.924502e+00 +8.170307e+00 -6.950728e-01 -3.963377e+00 -3.618846e+00 +6.002851e+00 -1.259024e+01 -1.594622e+01 -2.894596e+00 +5.116370e+00 -8.826812e+00 -3.744812e+00 -2.638494e+00 -7.772541e+00 -5.186164e+00 -8.539725e+00 -1.838688e+01 +8.595071e-01 +8.036787e+00 -4.758222e+00 -1.067275e+01 +6.151376e+00 +6.573914e+00 +6.897489e+00 +3.385050e+00 -5.663662e+00 -1.352289e+01 -2.075224e+01 +7.242773e+00 -4.911224e+00 +1.134333e+00 -6.297091e-01 -8.018468e+00 +3.086117e+00 +1.268695e+01 -3.212039e+00 +1.661858e+00 +5.690825e+00 -1.195013e+01 +1.014319e+01 -4.370647e+00 +1.193605e+01 -1.834645e-01 -3.195215e-03 -1.329629e+01 -6.968557e+00 -7.857937e+00 -2.022206e+01 -4.572214e+00 -1.672358e+00 -6.489590e+00 +9.512859e+00 +8.185544e+00 +1.552799e+01 -3.377199e+00 -2.768481e+00 +1.041195e+01 -2.035729e+00 +2.144864e+01 +3.387808e+00 +1.575567e+01 -8.668410e-01 +1.343169e+01 -9.123144e+00
+9.000000e-01 -1.191837e+00 +2.075781e+00 +5.198006e+00 -9.909457e+00 +2.814577e+00 -6.677330e+00 -8.748011e+00 +1.121803e-01 -2.509983e+00 +2.543429e+00 -7.789178e+00 -2.083065e+00 +3.012572e+00 -4.247178e+00 +1.400635e+01 -1.093988e+01 +1.852516e+01 -3.599468e+00 -1.514539e+01 -3.743274e+00 +1.694724e+01 +8.253320e+00 -5.967005e-01 -1.020837e+01 -7.473122e+00 +5.218085e+00 +2.694419e+00 -3.717163e+00 +1.067200e+00 +4.564314e+00 -1.380746e+01 -2.950435e+00 +1.186412e+01 -1.360928e+01 -6.910719e+00 -3.792938e-01 -3.704685e+00 +8.700313e+00 +2.164970e+00 -6.261237e+00 -4.946561e+00 +2.595044e+00 -9.311008e+00 -1.552388e+01 -4.505448e+00 +2.286858e+00 -3.932313e+00 +3.718740e-02 -6.483697e+00 -7.770360e+00 -6.607206e+00 -7.422453e+00 -7.676225e+00 -4.488740e+00 +9.220464e+00 -2.633165e+00 +2.370743e+00 +4.469874e+00 +7.419982e+00 +2.889669e+00 +3.699719e+00 -7.467482e+00 -1.361736e+01 -1.209857e+01 -1.342934e+00 -1.193876e+01 +4.159025e+00 +2.526925e+00 -8.472146e+00 +1.199395e+01 +7.490719e+00 -7.609764e+00 +6.853289e+00 +1.238647e+01 -1.066949e+01 +3.210956e+00 +2.694096e-01 +9.401965e+00 -2.966329e-01 +5.084075e+00 -1.162002e+01 -5.505980e+00 +1.663519e+00 -1.500439e+01 +6.740739e+00 +1.777126e-01 -1.021574e+01 +3.744826e+00 +5.383011e+00 +6.144932e+00 -7.404523e+00 -7.833381e+00 +1.788922e+01 -2.283609e+00 +1.591305e+01 +3.192214e+00 +1.234209e+01 -6.874506e-01 +8.096948e+00 -1.167514e+01
+9.083333e-01 +5.999867e+00 -9.353286e+00 +5.422819e-01 -1.131015e+01 +6.060606e+00 -1.199412e+01 -5.001512e+00 +4.508551e+00 -5.924238e+00 -1.210592e+01 -4.810961e-01 -3.073789e-01 +1.842255e+00 -3.933897e+00 +6.146483e+00 -1.342169e+01 +1.318655e+01 -1.973285e+00 -8.446087e+00 +7.505342e+00 +1.314710e+01 +1.037638e+01 +4.602946e+00 -1.487173e+01 -5.866417e-01 -4.635504e+00 -3.266643e+00 -2.381256e+00 -2.927816e-01 +7.583944e+00 -1.691111e+01 +5.762370e+00 +1.434499e+01 -1.655850e+01 -7.565136e+00 -1.046509e+00 +5.284946e+00 +1.309788e+01 +1.151061e+01 -8.239864e+00 -8.335945e+00 +3.854679e+00 -7.052811e+00 -1.607463e+01 -5.961669e+00 +7.048879e+00 -1.016244e+00 +1.093604e+01 -2.259027e+00 -1.283048e+01 -7.362827e+00 -1.331854e+01 -6.657840e+00 -1.175442e+01 +1.368628e+01 +7.348194e+00 +2.643232e+00 -1.134138e+00 -1.760863e+00 -1.624069e+00 +1.065572e+01 -7.191704e+00 -1.765466e+01 -2.122748e+01 -5.809458e+00 -3.093604e+00 +4.206388e+00 +6.853323e+00 -1.038384e+01 +1.159070e+01 +1.448928e+01 -1.012890e+01 +9.255688e+00 +1.654446e+01 -1.344790e+01 +9.054480e+00 +3.839703e+00 +1.877913e+01 -9.669545e+00 +9.336060e-01 -1.039157e+01 -1.173752e+01 -1.041846e+00 -8.119734e+00 +5.995082e+00 +7.022914e+00 -1.255692e+01 +1.740152e+01 +7.919662e+00 +6.175184e+00 +2.422485e+00 -7.616912e+00 +9.972863e+00 -1.730767e+00 +1.777943e+01 +1.492795e-01 +6.119472e+00 -5.186656e+00 +3.725135e+00 -8.774091e+00
+9.166667e-01 +1.389015e+01 -9.109174e+00 +1.319030e+00 -1.420342e+01 +6.454306e-01 -6.957974e+00 +1.887455e+00 +3.946789e+00 +1.256901e+00 -1.683137e+01 +2.644178e+00 -6.815854e+00 -9.408670e+00 -1.701613e+00 -8.459040e+00 -1.385984e+01 +5.847750e+00 +1.815300e-01 -4.718358e+00 +5.885943e+00 +6.455954e+00 +1.101066e+01 -1.368776e+00 -1.251141e+01 +9.982265e+00 -1.247715e+01 -9.589765e+00 -6.372695e-01 -6.350898e+00 +5.927389e+00 -1.207597e+01 +1.488311e+01 +6.785928e+00 -7.596271e+00 +4.671358e-01 -1.379047e+00 +6.175558e+00 +9.648309e+00 +1.544324e+01 -7.240705e+00 -3.764939e-01 +5.463498e+00 -4.339638e+00 -1.036753e+01 -4.048579e+00 +3.012574e+00 +4.924983e+00 +8.259262e+00 +3.022277e+00 -1.254244e+01 -4.438628e+00 -1.611051e+01 -9.709339e+00 -1.610204e+01 +1.057957e+01 +1.402973e+01 -1.054959e+00 -7.009095e+00 -2.668596e+00 -1.689868e+00 +1.438081e+01 -6.861572e+00 -1.855008e+01 -1.920017e+01 -5.496289e+00 +4.390214e+00 -7.587682e+00 +5.362579e+00 -1.113435e+00 -6.745702e-01 +1.262563e+01 -1.720138e+00 +4.153625e+00 +6.535132e+00 -8.991535e+00 +1.929666e+01 +4.073088e+00 +2.017512e+01 -9.729380e+00 -4.666590e+00 -1.080233e+01 -1.657116e+01 -2.343775e+00 -4.156777e+00 -2.067046e-01 +8.777086e+00 -7.895020e+00 +2.031994e+01 +1.392875e+01 +6.060451e+00 +1.178991e+01 -4.789828e+00 -1.319133e+00 -1.205721e+01 +1.208356e+01 -9.253866e+00 +1.176237e+00 -3.010878e+00 +5.158878e+00 -3.812221e-01
+9.250000e-01 +1.459466e+01 -1.362277e+01 -2.294730e+00 -1.732603e+01 +9.424225e-01 -2.171416e+00 -9.175500e-01 +3.634167e+00 -1.785283e+00 -1.987639e+01 +3.702954e+00 -2.562024e+00 -1.085844e+01 -4.477614e+00 -2.000845e+00 -1.203103e+01 +1.860267e+00 +1.566973e+00 +3.065786e+00 +4.696999e+00 +6.045866e+00 +1.113582e+01 +5.725468e+00 -1.777649e+01 +8.839746e+00 -1.629212e+01 -1.222708e+01 -4.493558e+00 +3.610185e-01 +3.546576e+00 -1.075371e+01 +1.869828e+01 +1.922314e+00 -6.341834e+00 -9.269779e-01 -3.026797e+00 +2.781245e+00 +3.655503e+00 +1.414909e+01 -3.279561e+00 -7.716820e+00 +4.494845e+00 -5.484463e+00 -1.215863e+01 -1.689041e+00 +6.386034e+00 +3.929561e-01 +6.183401e+00 +6.428280e+00 -6.889107e+00 -2.786275e+00 -1.688339e+01 -6.738723e+00 -1.730569e+01 +1.103960e+01 +1.763226e+01 +1.558086e+00 -3.766183e+00 -3.084285e+00 -4.501129e+00 +2.053919e+01 -7.569466e+00 -1.491114e+01 -1.681893e+01 -6.590543e+00 +1.103131e+00 -8.440815e+00 +8.869152e+00 -5.416666e+00 +1.102036e+00 +1.257821e+01 -6.294448e-01 +8.660709e+00 +2.887851e+00 -6.498036e+00 +1.860119e+01 +4.816820e+00 +1.716734e+01 -1.034952e+01 -5.388028e+00 -1.086093e+01 -1.475557e+01 -3.014955e+00 -3.346544e+00 -5.182124e+00 +6.504855e+00 -3.265348e+00 +2.141930e+01 +1.414679e+01 +5.440624e+00 +1.474143e+01 -7.738407e+00 -4.424002e+00 -6.608668e+00 +1.660599e+01 -7.040774e+00 +2.030957e+00 +1.986949e-01 +5.880512e+00 +2.705692e+00
+9.333333e-01 +1.372213e+01 -1.081299e+01 -1.853382e+00 -1.513160e+01 -1.025168e-01 -2.624184e+00 -2.105201e+00 +5.808286e+00 +2.714776e-01 -1.756022e+01 +4.969930e+00 -3.608587e+00 -9.560339e+00 -4.699090e+00 -1.037752e+00 -1.231078e+01 +3.315885e+00 -4.321843e-01 -1.838180e+00 -6.639933e-01 +1.149278e+01 +1.007904e+01 +4.676616e+00 -1.893837e+01 +4.068938e+00 -1.358000e+01 -9.192488e+00 -2.053394e+00 -1.465289e+00 +3.461852e+00 -8.687201e+00 +1.937830e+01 +5.593011e+00 -6.642958e+00 -3.388006e+00 -3.474598e+00 +3.438230e+00 +5.142639e+00 +1.235532e+01 -5.959235e+00 -1.216461e+01 +9.195422e+00 -6.661380e+00 -1.492758e+01 -1.630541e+00 +3.799290e+00 -3.205422e+00 -1.755823e+00 +5.371701e+00 -1.212909e+00 -3.910234e+00 -1.536755e+01 -7.751011e+00 -1.411140e+01 +1.003663e+01 +1.864325e+01 -9.732640e-01 -4.095114e+00 +1.411177e+00 +7.855996e-01 +1.387478e+01 -4.764918e+00 -1.283906e+01 -2.281115e+01 +1.226735e+00 -6.005407e+00 -1.098069e+01 +5.829056e+00 -6.045035e+00 +2.275196e+00 +1.818113e+01 +1.963217e+00 +1.023878e+01 +2.388619e+00 -8.002293e+00 +2.073493e+01 +6.645763e+00 +1.606194e+01 -8.124808e+00 +1.697786e+00 -1.049660e+01 -1.356135e+01 -6.912741e+00 -9.070627e+00 -8.318965e+00 +4.285237e+00 -4.905672e+00 +1.765192e+01 +9.141063e+00 +6.855360e+00 +1.265789e+01 -5.272652e+00 -2.830343e+00 +1.385154e+00 +1.990091e+01 -5.053890e-01 +3.293969e+00 +2.686540e+00 +8.534443e+00 +2.296380e+00
+9.416667e-01 +5.178031e+00 -3.121603e+00 -7.918050e+00 -1.099079e+01 -1.791316e+00 -2.279246e+00 -6.227503e+00 +3.476046e+00 +1.486581e+00 -8.480676e+00 +1.975928e+00 +7.678638e-01 -3.976407e+00 -4.207612e+00 +2.793210e+00 +2.206290e+00 +1.243710e+00 +2.571217e-01 -3.499024e-01 +1.443934e+00 +9.766541e+00 +4.331250e+00 +6.584161e+00 -1.588855e+01 -7.068135e-02 -8.955047e+00 -7.147822e+00 -4.862035e+00 +4.048860e+00 +2.792740e+00 -6.726026e+00 +1.737253e+01 +2.330255e+00 -4.101526e+00 -4.562187e+00 -7.531725e+00 +7.313717e+00 +6.105009e+00 +6.401562e+00 -6.797431e+00 -1.523968e+01 +6.035247e+00 -2.074877e-01 -1.227781e+01 +4.005205e-01 +2.432856e+00 -1.304456e+00 +1.028015e+00 +2.629997e+00 +2.928669e+00 -2.846956e+00 -8.409220e+00 +2.013674e+00 -1.191187e+01 +7.273455e+00 +1.469246e+01 +7.290064e+00 -1.544647e+00 +2.040879e+00 +2.426179e-01 +6.786262e+00 -2.375574e+00 -5.186320e+00 -1.505945e+01 -2.648190e-01 -1.241372e+01 -8.665067e+00 +4.912771e+00 -7.043127e+00 +1.091982e+01 +8.732122e+00 -8.626213e-01 +1.236899e+01 +7.361231e+00 -8.417002e+00 +9.967723e+00 +6.037580e+00 +5.972393e+00 -1.441560e+00 +2.977214e+00 -8.372958e+00 -8.139978e+00 +2.595341e-01 -3.161027e+00 -2.858565e+00 +3.259421e+00 -3.804373e+00 +8.807175e+00 +4.162316e+00 +3.428267e+00 +8.927571e+00 -5.370861e+00 +1.446141e+00 +6.839653e+00 +1.249744e+01 +1.833446e+00 +3.856430e+00 +3.541755e+00 +1.144912e+00 +2.813682e+00
+9.500000e-01 +4.439384e+00 -4.587123e+00 -6.269774e+00 -1.140781e+01 +2.883289e+00 -2.258305e+00 -2.556697e+00 +6.490400e+00 +6.435844e-01 -7.076544e+00 +2.016542e+00 +2.853632e+00 -1.918513e+00 -7.784635e-01 +3.740812e+00 -6.630917e+00 +6.018984e-01 +1.243291e+00 -2.644889e+00 +1.366022e+00 +1.163585e+01 +2.006476e+00 +6.636165e+00 -8.487034e+00 -5.407168e+00 -7.492104e+00 -8.650340e+00 -4.890900e+00 +1.051451e+01 +6.001225e+00 -7.677926e+00 +1.681713e+01 +3.122588e+00 -1.731927e+00 -2.018843e+00 -7.053405e+00 +9.514027e+00 +6.577325e+00 +2.438277e+00 +1.663480e+00 -1.659530e+01 +5.263306e+00 -3.120828e+00 -1.195520e+01 -2.816031e+00 +6.882333e-01 -1.139770e+00 +9.525192e-01 +5.557006e+00 +6.112198e+00 -3.979243e+00 -8.227177e+00 +4.161966e+00 -1.043614e+01 +4.926149e+00 +8.574773e+00 +2.750167e+00 +2.725936e+00 -4.677041e+00 +7.670661e-01 +5.891017e+00 -6.808295e-01 -6.537431e+00 -1.376490e+01 -3.308920e+00 -4.505155e+00 -1.676250e+00 +2.109313e+00 -4.189993e+00 +8.604649e+00 +8.448214e+00 -4.938259e+00 +1.351473e+01 +9.513767e+00 -7.134334e+00 +6.063458e+00 +9.785464e+00 +8.762189e+00 -3.782843e+00 +4.466277e+00 -4.540181e+00 -9.021631e+00 +1.397011e+00 -6.572791e+00 -4.756264e+00 -8.827617e-02 -3.848354e+00 +5.205511e+00 +2.809771e+00 +1.070557e+01 +6.708872e+00 -5.437650e+00 -2.204186e+00 +1.102124e+01 +1.535268e+01 +6.790520e+00 +7.101621e+00 +3.251042e+00 -1.340037e+00 +3.708142e-01
+9.583333e-01 +1.044321e+01 -6.909354e+00 -4.968965e+00 -1.310001e+01 -3.496614e+00 +1.372947e+00 +6.611203e-01 +5.706539e+00 +4.035514e+00 -9.811694e+00 +2.376264e-01 -8.202124e+00 -1.211375e+01 +1.186720e+00 +3.304988e+00 -1.149904e+01 +2.901582e+00 +2.169753e+00 +1.040940e+01 +1.532962e+00 +4.929980e+00 -1.434500e+00 -2.142004e+00 -5.780608e+00 +2.349678e+00 -7.034145e+00 -1.099755e+01 +9.897798e-01 +1.085089e+01 -1.868919e+00 -5.734128e+00 +1.179038e+01 -4.080841e+00 +2.314266e+00 +2.343505e+00 -4.409362e+00 +4.724379e+00 -3.730056e+00 +8.850945e-01 +3.415281e+00 -5.892405e+00 +2.175990e+00 -4.370220e+00 -6.646112e+00 +2.174652e+00 +1.543840e+00 +2.310065e+00 +3.678490e+00 +7.500634e+00 +1.849154e+00 -3.105880e-01 -9.387749e+00 -1.469692e+00 -8.074972e+00 -5.874478e-01 +2.464209e+00 -1.485808e+00 +7.738892e+00 -8.413116e+00 -2.733942e+00 +9.571347e+00 -2.810064e+00 -3.822925e+00 -5.592900e+00 -5.928650e+00 +5.312634e+00 -4.118644e+00 -9.766399e-01 +1.776047e+00 -1.945942e+00 -3.296860e+00 +1.693970e+00 +1.335127e+00 +2.364419e+00 -4.687474e+00 +1.292300e+01 +8.690795e-01 +6.910785e+00 -7.926411e+00 -7.602543e+00 -5.284360e+00 -6.171699e+00 +1.682829e-01 -4.554000e+00 -1.044619e+01 +1.552681e+00 +7.091080e+00 +8.157292e+00 +1.372096e+01 +1.307472e+01 +1.356257e+01 -2.124994e+00 -9.434137e+00 +5.036295e-01 +1.105912e+01 -4.821067e+00 +1.443437e+01 +3.869685e+00 +4.005666e+00 +9.248507e+00
+9.666667e-01 +2.518088e+00 -3.090086e-01 +6.738830e+00 +6.700861e-01 +1.860665e+00 -6.123360e+00 +4.082580e+00 +5.023936e-01 -1.905453e+00 +4.776902e+00 +7.363052e-01 -4.171000e+00 -3.777611e+00 +1.578544e+00 +1.474412e+00 -1.297370e+01 +1.122031e+01 -3.256913e+00 +2.234091e+00 -7.596004e+00 +4.606422e+00 +3.542231e+00 -7.156615e+00 -2.325686e+00 -2.471426e+00 +7.810458e+00 -2.952915e+00 +3.789224e+00 +5.814005e-01 -3.607481e+00 -5.928652e+00 -1.624695e+00 +8.153865e+00 -3.623090e+00 +2.341882e+00 +4.449809e+00 +5.134507e-01 -4.120725e+00 -3.636560e+00 +7.020985e-01 +2.854148e+00 +4.464299e+00 -4.005864e+00 -7.610192e+00 +1.534597e+00 -2.978010e+00 -5.851509e+00 -2.357135e+00 +3.275798e+00 -2.618139e+00 +7.756731e-01 +1.748824e-01 -8.495142e+00 +7.979091e-01 -3.205692e-01 -6.522604e+00 -8.936726e+00 +1.252249e+01 -1.632397e+00 -2.332264e+00 +5.330795e+00 -2.065084e+00 -1.501183e+00 -3.102022e+00 +1.918785e+00 +1.470208e+00 -3.881579e+00 +2.581229e+00 -6.221692e-01 -3.330109e+00 +5.201547e-01 +3.824366e+00 -7.149615e+00 -8.255672e-01 -5.299003e+00 +5.675407e+00 -7.749819e-01 +1.125491e+00 -7.557690e+00 -3.337890e-01 -6.051300e+00 +7.114298e-01 +1.480951e+00 -1.100489e+01 -6.133960e+00 -1.012587e+00 +3.231986e+00 +5.027179e+00 +7.637827e+00 +1.068877e+01 -5.440092e+00 +1.935089e+00 +3.473472e+00 +9.026142e-01 +8.949557e+00 -1.647175e+00 +1.946659e+01 +2.785306e+00 +8.587927e+00 -2.936410e-02
+9.750000e-01 +6.681313e+00 +8.575636e+00 +4.032536e+00 -6.330509e+00 -1.566419e+00 -4.853491e+00 +5.340043e+00 +5.629046e+00 +4.067050e+00 +6.959810e+00 +1.362578e+00 -1.334086e+01 -7.989365e+00 +7.633088e+00 -1.113685e+00 -1.291962e+01 +8.889996e+00 -7.024871e+00 -4.079772e+00 -1.534016e+01 +1.048981e+01 -4.426121e+00 -1.495863e+01 +1.084330e+01 -3.345032e+00 +3.394255e+00 -4.376526e+00 +5.711827e+00 +8.875759e+00 +8.694443e-01 -6.200678e+00 +4.314097e+00 -2.002263e+00 +2.024742e+00 +4.268145e+00 -1.232418e+00 +8.339893e+00 +4.559218e+00 -1.187458e+01 +7.712800e+00 +1.897879e+00 +6.006687e+00 -2.860318e+00 -6.270442e+00 -8.209556e-01 -7.025704e+00 -1.813217e+00 -6.325925e+00 +6.221929e+00 +4.598205e+00 -1.939656e+00 +5.759475e-01 -1.090851e+01 +3.299128e+00 -5.041655e+00 -9.166867e+00 -1.511158e+01 +9.548195e+00 -1.734945e+00 +7.783348e+00 -2.295259e+00 +1.653303e+00 -4.651000e+00 -8.865781e+00 +7.447688e+00 +3.142596e+00 -8.436214e+00 -4.368928e+00 +8.845771e+00 -6.026521e+00 -2.454117e-01 +4.061812e-01 -2.716087e+00 +8.669532e-01 -5.614602e+00 +2.199642e+00 +3.040990e-01 +1.777029e+00 +4.994086e+00 -1.269455e+00 -6.767308e+00 -6.899791e+00 +2.309348e+00 -1.241437e+01 -1.354108e+01 -4.989716e+00 +1.509871e+00 -3.291213e+00 +8.044705e+00 +2.523331e+01 +6.685351e-01 +5.048172e+00 -5.255784e+00 +7.870601e-01 +8.821693e+00 +3.585110e+00 +1.839038e+01 +5.815426e+00 +5.018695e+00 +4.644182e-01
+9.833333e-01 -2.130153e+00 +1.244794e+01 +7.151162e+00 -1.028422e+00 -2.925925e+00 -1.272875e+01 +3.750808e+00 +6.028159e+00 +8.471160e+00 +1.361406e+01 +1.566614e+00 -9.989465e+00 -5.936945e+00 +6.728774e+00 -8.128071e+00 -8.364855e+00 +1.185714e+01 -5.766493e+00 -6.807330e+00 -1.707762e+01 +1.568418e+01 -5.607232e-01 -1.455428e+01 +4.871935e+00 -9.498542e+00 +8.688321e+00 -7.049056e+00 +7.607811e+00 +8.341818e-01 +4.728674e+00 -4.514594e+00 +7.532831e+00 +5.236240e+00 +4.018057e+00 +5.184743e+00 +6.965025e-02 +1.357616e+01 +8.870459e+00 -1.229836e+01 +4.420496e-01 -3.490917e-01 +1.062655e+01 +2.960315e+00 -9.875493e+00 -5.969440e-01 -1.550496e+01 -9.428154e-01 -9.724151e+00 +3.470951e+00 +6.573694e+00 -5.467085e+00 +1.617249e+00 -7.318216e+00 +3.072137e+00 -4.989095e+00 -3.789636e+00 -1.167955e+01 +7.555041e+00 +1.340019e+00 +9.645218e+00 -4.959922e+00 +1.648637e+00 -4.268960e+00 -1.511510e+01 +1.247411e+01 -1.018936e+01 -1.644641e+01 -2.047826e+00 +1.080185e+01 -2.465340e+00 +3.310509e+00 +8.737684e-01 -1.355997e+00 +6.109354e+00 -8.639997e+00 +3.368311e+00 +4.728690e+00 +1.540091e+00 +2.494065e+00 +1.144716e+01 -6.575263e+00 -5.089159e+00 +6.547004e+00 -1.407355e+01 -1.081471e+01 -1.835365e+00 -2.761992e+00 -8.229456e+00 +3.141714e+00 +2.567776e+01 -2.482764e+00 +7.434820e+00 +6.965386e-01 +6.129913e+00 +7.130542e+00 +8.741361e+00 +2.170401e+01 +8.030138e+00 +8.277298e+00 -2.074868e+00
+9.916667e-01 +3.238985e+00 +6.923528e+00 -9.102320e-01 +7.973619e+00 -4.284989e+00 -6.266131e+00 +6.453229e+00 +5.640232e+00 +4.511472e+00 +7.752942e+00 +4.354951e+00 -1.167642e+01 -3.672762e+00 +6.469543e+00 -2.074524e+00 -3.691126e+00 +7.130344e+00 -6.246914e+00 +6.921919e+00 -9.215035e+00 +3.380598e+00 -1.067956e+01 -1.512569e+01 +6.600547e+00 -3.691322e+00 +1.169340e+01 +7.513068e-01 +1.235763e+01 +3.259364e+00 -7.750428e+00 +7.626365e-01 -1.968998e+00 +5.260248e+00 +1.518933e+00 +9.964086e-01 +5.773045e-01 +1.089934e+01 -2.861651e+00 -1.139505e+01 -2.212411e+00 -1.862558e-01 +7.813187e+00 +2.782900e+00 -2.243113e+00 +6.038955e+00 -6.572328e+00 -4.391745e+00 -5.503590e+00 +3.704005e+00 +6.755549e+00 +3.059206e+00 +7.797375e+00 -3.947877e+00 +9.092798e+00 -8.658182e+00 -1.035504e+01 -1.226432e+01 +1.340733e+01 -3.129695e+00 +4.035971e+00 -1.171410e+01 +6.822402e+00 +1.100705e+01 -5.420087e+00 +1.194975e+01 +5.633352e-01 -6.998465e+00 -7.343864e+00 +3.645310e+00 -4.216192e+00 -4.846158e+00 +8.976121e+00 -1.160629e+01 -1.024186e+00 -7.317568e+00 +5.372503e+00 -3.274235e+00 -7.855911e+00 -1.699728e+00 +6.313726e-01 -7.782747e-01 +6.361648e+00 -2.049125e+00 -8.460576e+00 -1.221622e+01 -2.254613e+00 +8.615508e+00 -2.853630e+00 +9.464312e-01 +1.456071e+01 -1.885885e+00 +1.163408e+01 -3.437912e+00 +1.289104e+01 +1.799094e+00 +2.555139e+00 +2.134016e+01 +4.522917e+00 +3.972250e+00 +8.228283e+00
+1.000000e+00 +3.647412e+00 +9.681589e+00 -4.119973e+00 +5.837572e+00 -1.000084e+01 -4.886170e+00 +6.063864e+00 +6.254725e+00 +6.927948e+00 +6.402507e+00 +5.886145e+00 -1.693413e+01 -8.649348e+00 +8.850670e+00 -7.713678e+00 +7.142305e+00 -8.557770e-01 -6.815848e+00 +1.722774e+01 -1.057577e+01 -1.907117e+00 -1.683353e+01 -1.777723e+01 +1.436751e+01 +2.170756e+00 +4.879583e+00 -3.720411e+00 +1.441485e+01 +5.469573e+00 -6.508260e+00 +5.767146e+00 -2.889869e-01 -1.095873e+01 +9.368195e+00 +3.646507e+00 -1.330243e+00 +1.372341e+01 -9.450406e-01 -1.700029e+01 +1.381603e+00 +3.628445e+00 +3.207843e+00 +1.167183e+01 +6.070963e+00 +8.788706e+00 -7.567389e+00 +1.342999e+00 -2.230985e+00 +5.158157e+00 +8.765694e+00 +3.117712e+00 +9.560081e+00 -3.116553e+00 +1.297354e+01 -1.321315e+01 -8.015524e+00 -1.190447e+01 +6.283870e+00 -4.551795e+00 +6.439135e+00 -1.130385e+01 +7.230177e+00 +1.355986e+01 -3.480721e+00 +1.468688e+01 +4.901359e-01 -1.489016e+01 -6.422761e+00 +1.146820e+01 -9.149828e+00 -1.265617e+01 +7.456797e+00 -1.175377e+01 -3.841743e+00 -2.767255e+00 -8.380045e-01 -8.508189e+00 -1.227356e+01 +7.073459e+00 -4.087649e+00 +1.147721e+00 +5.694016e+00 +5.833096e-01 +3.551396e+00 -1.622930e+01 -5.039660e-01 +1.253652e+01 -7.698232e+00 +1.632565e+00 +1.951625e+01 +8.464618e+00 +1.545084e+01 -1.421569e+01 +6.297198e+00 -8.368839e+00 +6.547617e-01 +1.341157e+01 +5.200770e+00 +1.203212e+00 +1.211909e+01
+1.008333e+00 +2.123073e+01 +4.289993e-01 -8.182360e+01 +7.835745e+01 +2.686840e+01 -5.207260e-01 +4.324601e+01 -1.119945e+01 -6.721582e+01 -1.917152e+01 +3.292735e+01 +2.761816e+01 +6.574653e+01 +3.471600e+00 -5.697876e-01 +1.121014e+02 -5.935237e+01 -3.036925e+01 +9.468714e+01 +7.165083e+01 -1.059746e+02 -1.017237e+02 -6.051065e+00 +4.854084e+01 +5.823297e+01 +2.958373e+01 +5.329885e+01 -3.822967e+00 +4.034601e+01 -5.928018e+01 +1.241302e+00 -5.338286e+01 +1.103666e+01 -5.156091e+01 -3.589585e+01 -1.191415e+01 +6.792380e+01 -1.014573e+01 -2.568057e+01 -2.080394e+01 -2.649106e+01 -3.154445e+01 +7.649758e+01 +5.330050e+01 +4.940895e+01 +6.673142e+01 -2.650634e+01 +8.551476e+01 +1.083539e+01 -2.061801e+01 +6.946235e+01 +7.299589e+01 +7.145646e+01 +3.089956e+01 +8.067145e+00 -3.627115e+01 +1.786798e+01 +4.262509e+01 -5.063248e+01 -5.650213e+01 -3.466107e+01 +3.965365e+01 +1.216281e+02 +4.872038e+01 -7.072535e+00 +7.106743e+01 +5.934649e+01 +1.134079e+00 -9.072475e+01 +3.404927e+01 -6.273008e+01 +1.487195e+01 -4.549550e+01 -1.325829e+01 -1.976571e+01 -4.787696e+01 -4.752771e+01 -9.541200e+01 +8.527377e+00 -7.743994e+01 +2.863402e+01 +8.213170e+01 -1.214859e+01 +8.296764e+01 +3.072112e+01 +2.750570e+00 +5.689209e+01 +4.713357e+01 -5.204159e+01 -6.248917e+01 -3.636280e+01 +1.896398e+01 +5.387509e+00 +5.761839e+01 -6.699825e+01 -3.359674e+01 -1.128458e+01 -5.372815e+01 -9.187623e+01 +3.008943e+01
+1.016667e+00 +1.078609e+01 -5.375277e-01 -7.960067e+01 +7.843737e+01 +3.024352e+01 -4.037476e+00 +3.604901e+01 -1.109325e+01 -6.560628e+01 -1.564866e+01 +3.141279e+01 +3.865967e+01 +7.234420e+01 +1.293267e+00 +5.363977e-01 +1.125748e+02 -5.868644e+01 -2.552797e+01 +8.178857e+01 +7.417232e+01 -9.761348e+01 -9.163553e+01 +5.592076e+00 +4.122733e+01 +4.752844e+01 +2.797329e+01 +5.119818e+01 -8.194686e+00 +3.635923e+01 -4.955071e+01 +1.417036e+00 -4.796662e+01 +1.680138e+01 -5.003999e+01 -3.699281e+01 -1.312041e+01 +6.698542e+01 -3.406554e+00 -1.982173e+01 -2.293036e+01 -3.219015e+01 -2.978817e+01 +7.416763e+01 +4.832848e+01 +4.236962e+01 +6.255710e+01 -2.437877e+01 +8.342328e+01 +6.534915e+00 -1.767875e+01 +6.214383e+01 +7.037139e+01 +7.623388e+01 +2.627172e+01 +1.104385e+01 -2.955300e+01 +2.560744e+01 +3.507748e+01 -4.738515e+01 -5.382555e+01 -3.636355e+01 +3.891637e+01 +1.137313e+02 +4.435795e+01 -9.655549e+00 +5.968062e+01 +6.184858e+01 +4.345789e+00 -8.972234e+01 +4.307097e+01 -5.367056e+01 +7.109814e+00 -3.390905e+01 -3.292663e+00 -1.969762e+01 -5.314734e+01 -3.733428e+01 -8.887129e+01 +7.488956e+00 -6.330607e+01 +3.069453e+01 +7.738213e+01 -7.938298e+00 +8.153320e+01 +3.849912e+01 +4.153543e+00 +4.484103e+01 +4.158858e+01 -5.807993e+01 -6.643292e+01 -3.899476e+01 +1.497755e+01 +1.137977e+01 +6.289410e+01 -6.391603e+01 -2.419443e+01 -1.881087e+01 -5.243654e+01 -9.346687e+01 +2.264933e+01
+1.025000e+00 -8.658528e+00 +3.935601e+00 -9.399121e+00 +2.241762e+01 +1.844584e+00 -4.927459e+00 +2.745007e+00 -4.153076e-01 -3.579191e+00 +6.949811e+00 +2.823849e+00 +7.009788e+00 +1.597086e+01 +2.772542e-01 -1.581444e-01 +1.880973e+01 -3.594075e+00 -1.961888e+00 +8.829367e+00 +1.030207e+01 -9.634806e+00 -1.464813e+01 -9.983817e-01 +3.147297e+00 -3.587025e+00 +1.563815e+01 +1.053630e+01 +5.193176e+00 -2.670546e+00 -7.860988e+00 +5.865724e+00 -1.241469e+01 +1.275523e+01 -4.484366e+00 -6.597356e+00 -1.106494e-01 +1.071659e+01 -1.228274e+00 -4.491186e+00 -1.284698e+01 -6.323098e+00 -4.884518e-01 +1.329848e+01 +6.431421e+00 +7.653472e+00 +1.454386e+00 -3.373229e+00 +6.657238e+00 -5.192731e+00 +1.975662e+00 +7.336846e+00 +1.541797e+01 +1.616774e+01 +1.011378e+01 -2.845910e+00 -7.884349e+00 +5.915002e+00 +6.438624e+00 -4.215001e+00 -4.602357e+00 -1.877312e+01 +9.068398e+00 +2.355464e+01 +4.836424e+00 +4.778675e+00 -2.506293e+00 +9.395738e+00 -4.204349e+00 -1.210338e+01 +9.988521e+00 -9.446838e+00 +4.552468e+00 -8.969739e+00 +4.404138e+00 -6.064290e+00 -6.740705e+00 -4.318540e+00 -1.737236e+01 -2.334518e+00 +4.135435e+00 +8.933117e+00 +2.047366e+01 -1.452636e+00 +7.445306e+00 +9.802375e+00 +1.687784e+00 +5.850046e+00 -3.193125e+00 -1.688426e+01 -1.253736e+01 -1.208154e+01 +7.780816e+00 +8.493345e+00 +2.078747e+01 -1.244792e+01 +2.525625e+00 +3.173274e+00 -6.181008e+00 -1.043912e+01 +3.671220e+00
+1.033333e+00 -1.408089e+01 +3.330592e+00 +4.666776e+01 -3.150107e+01 -2.065631e+01 +9.274774e+00 -2.146200e+01 +6.544875e+00 +4.633931e+01 +1.412318e+01 -1.263585e+01 -1.382371e+01 -3.694298e+01 -2.702631e+00 -1.062873e+01 -5.480774e+01 +2.104283e+01 +1.882651e+01 -5.512419e+01 -4.846428e+01 +5.628738e+01 +5.411789e+01 +2.642026e+00 -2.728317e+01 -3.549175e+01 -1.574517e+01 -2.755810e+01 +7.749709e+00 -3.761569e+01 +2.977610e+01 +1.766055e+01 +3.353862e+01 -5.679124e+00 +4.157902e+01 +2.238242e+01 +7.377984e+00 -4.268991e+01 -8.253216e-01 +1.587051e+01 +4.182353e+00 +1.254091e+01 +2.433203e+01 -3.813423e+01 -2.229362e+01 -2.348021e+01 -4.604905e+01 +1.240105e+01 -6.720793e+01 -6.739441e+00 +2.699615e+01 -3.488042e+01 -3.345700e+01 -3.585186e+01 -9.316764e+00 -1.187394e+01 +2.752158e+01 -1.327194e+01 -3.384390e+01 +3.679535e+01 +3.919896e+01 +3.812205e+00 -1.360501e+01 -5.415109e+01 -2.802570e+01 +1.973082e+01 -5.004012e+01 -4.407889e+01 -6.916752e+00 +5.447556e+01 -2.704409e+01 +3.934872e+01 +7.479055e+00 +2.192815e+01 -6.921603e+00 +1.747473e+01 +3.394804e+01 +2.936291e+01 +4.376618e+01 -5.313379e-01 +5.826559e+01 -7.782988e+00 -3.678264e+01 -3.639541e+00 -4.717564e+01 -2.259933e+01 -4.779026e+00 -2.758401e+01 -3.667534e+01 +1.381288e+01 +2.541134e+01 +2.029094e+01 -1.339623e+00 -9.691252e+00 -1.941409e+01 +3.040796e+01 +2.451789e+01 -4.932615e+00 +3.532342e+01 +5.461984e+01 -8.578265e+00
+1.041667e+00 -1.839002e+01 -1.421260e+00 +4.934285e+01 -2.861610e+01 -2.062554e+01 +1.037082e+01 -1.814378e+01 +3.719635e+00 +4.535101e+01 +1.656357e+01 -1.706156e+01 -1.337970e+01 -3.922560e+01 -8.212349e-01 -9.461736e+00 -5.832827e+01 +2.157883e+01 +2.410571e+01 -3.919659e+01 -4.142778e+01 +4.631616e+01 +5.160149e+01 +8.025942e-01 -2.230017e+01 -3.386259e+01 -1.078278e+01 -3.225060e+01 +9.391877e+00 -3.386397e+01 +2.593980e+01 +1.935083e+01 +2.385628e+01 -1.077525e+01 +4.715863e+01 +2.891457e+01 +1.225496e+01 -4.713821e+01 -1.203628e+01 +1.180527e+01 +1.083754e+01 +2.254537e+01 +1.538638e+01 -3.633226e+01 -1.461663e+01 -2.031641e+01 -4.615461e+01 +1.741577e+01 -5.741244e+01 -5.769521e+00 +2.143261e+01 -3.187633e+01 -3.197923e+01 -3.167141e+01 -6.621259e+00 -1.730734e+01 +1.667601e+01 -1.192353e+01 -2.507689e+01 +2.597649e+01 +2.943604e+01 +1.081840e+01 -1.704426e+01 -4.981066e+01 -1.106827e+01 +8.184863e+00 -3.772232e+01 -3.695133e+01 -5.952542e+00 +5.903813e+01 -3.365091e+01 +2.176933e+01 +6.638851e+00 +1.137608e+01 -8.239213e+00 +2.239503e+01 +2.936759e+01 +2.320997e+01 +4.043206e+01 -9.560234e+00 +4.962613e+01 -3.079122e+00 -2.907825e+01 +3.155806e+00 -4.043155e+01 -2.015476e+01 -2.843285e+00 -1.726095e+01 -3.815457e+01 +2.044885e+01 +2.574791e+01 +2.054371e+01 -1.032716e+00 -1.326839e+01 -2.749887e+01 +2.216367e+01 +1.574956e+01 +2.944561e+00 +3.306490e+01 +5.466827e+01 -5.151566e+00
+1.050000e+00 -8.659710e+00 -8.543458e+00 -9.702241e-01 +9.315328e+00 +9.502759e-01 +9.580973e+00 -7.085695e+00 -5.561300e+00 +6.359458e-01 -6.994119e-01 -4.639377e+00 +1.237279e+01 +8.494307e+00 -5.415431e+00 +8.811276e+00 +1.995146e+00 -3.161006e+00 +1.034739e+01 -3.375142e+00 +1.404912e+01 -7.067310e+00 +6.939779e+00 +1.351256e+01 -9.802136e+00 -4.783595e+00 +2.128299e+00 +5.491259e+00 -2.063290e+00 -9.937698e+00 -3.223082e+00 +8.964928e+00 -8.373776e+00 +6.879128e+00 +2.713875e+00 -2.080140e+00 +1.868407e+00 -1.663557e+01 -1.177045e+01 +1.444441e+01 -7.795011e+00 +1.852738e+00 -4.917443e+00 -7.208615e+00 +6.040242e+00 -1.636200e+00 +4.100110e+00 +2.943351e+00 +1.339349e+00 -8.917778e+00 -9.926193e-01 +1.823977e+00 +1.455135e+00 +8.744829e+00 -9.561845e-01 -7.679883e-01 -1.457436e+00 +1.234642e+01 -5.184842e+00 +1.737501e+00 -6.001547e+00 -7.313427e+00 +8.406160e-01 +4.894036e+00 +1.548738e+01 -1.044096e+01 +1.268037e-01 +1.655613e+01 -2.457529e+00 -4.758443e+00 +5.326442e+00 -4.080434e+00 +2.836976e+00 -1.885228e+00 +9.373255e-02 +5.800501e+00 -7.028359e-01 +1.146299e+00 -1.407508e+00 -8.685717e+00 +4.121097e+00 +8.983831e+00 +8.923598e+00 -3.874047e+00 +4.323364e+00 +1.489613e+01 +2.161281e+00 -6.682990e-01 -1.672317e+00 -6.358251e+00 -2.620628e+01 -4.198316e+00 -3.154811e+00 +5.981241e+00 +3.010907e+00 -5.677920e+00 -3.836253e+00 -1.234411e+01 -3.225588e+00 -3.094582e+00 +2.832933e+00
+1.058333e+00 +1.071124e+01 -1.105020e+01 -3.641346e+01 +2.556116e+01 +1.795985e+01 +1.801836e+01 +9.340722e+00 -1.283993e+01 -3.419772e+01 -2.047225e+01 +4.843321e+00 +2.621842e+01 +3.684449e+01 -1.045385e+01 +1.535184e+01 +4.398713e+01 -2.963878e+01 -4.604992e+00 +2.343075e+01 +4.498046e+01 -4.811845e+01 -3.205735e+01 +1.581689e+01 +6.180868e+00 +2.695531e+01 +4.363273e+00 +3.190211e+01 -1.764565e+01 +1.136008e+01 -2.436951e+01 -2.047248e-01 -2.668841e+01 +1.109663e+01 -3.053659e+01 -2.233843e+01 -7.022608e+00 +5.215886e+00 -9.525135e+00 +1.084465e+01 -1.419355e+01 -1.623355e+01 -2.068201e+01 +1.749757e+01 +2.238545e+01 +1.505670e+01 +4.308571e+01 -1.164642e+01 +3.734284e+01 -3.878862e+00 -1.614161e+01 +3.134600e+01 +2.152749e+01 +3.633456e+01 +1.608214e+00 +1.615645e+01 -9.368192e+00 +2.357918e+01 +8.127901e+00 -1.378316e+01 -3.020346e+01 -9.759888e+00 +1.076641e+01 +4.431498e+01 +3.074901e+01 -1.956793e+01 +3.240635e+01 +4.736553e+01 +6.263273e-01 -5.556010e+01 +2.391498e+01 -2.031366e+01 +4.324639e+00 -9.112521e+00 -8.040249e+00 -3.117982e+00 -1.534828e+01 -1.774246e+01 -3.272166e+01 +1.021152e+00 -3.442443e+01 +1.274662e+01 +3.445902e+01 -1.399909e+01 +3.384241e+01 +3.272382e+01 -2.859984e-01 +1.704514e+01 +2.810537e+01 -2.593121e+01 -5.729889e+01 -2.101122e+01 -9.177189e+00 +1.518191e+01 +1.727268e+01 -2.242283e+01 -2.074940e+01 -2.620590e+01 -3.026964e+01 -4.227077e+01 +6.432703e+00
+1.066667e+00 +7.912522e+00 -1.438235e+01 -3.307811e+01 +2.501884e+01 +1.435104e+01 +1.459856e+01 +2.866665e+00 -1.054745e+01 -3.446069e+01 -1.988581e+01 +6.227967e+00 +2.228674e+01 +3.329892e+01 -1.001570e+01 +2.148821e+01 +4.121155e+01 -2.527268e+01 -5.333791e+00 +2.917046e+01 +3.908787e+01 -4.309358e+01 -2.837286e+01 +1.787586e+01 +3.698489e+00 +2.228678e+01 +2.823549e+00 +2.939065e+01 -1.141228e+01 +1.161799e+01 -2.387037e+01 +2.190093e+00 -2.933473e+01 +5.008636e+00 -2.788696e+01 -2.387584e+01 -4.417152e+00 -1.455619e-01 -1.165211e+01 +7.921229e+00 -1.221730e+01 -1.438669e+01 -2.049102e+01 +1.449445e+01 +2.106562e+01 +1.469436e+01 +4.221743e+01 -1.325741e+01 +3.461843e+01 -5.262647e+00 -1.357203e+01 +2.659706e+01 +2.113045e+01 +2.822581e+01 +7.757171e+00 +1.216841e+01 -9.764164e+00 +1.998148e+01 +6.233442e+00 -1.148844e+01 -2.622776e+01 -9.079180e+00 +9.753182e+00 +4.159292e+01 +2.711909e+01 -1.403900e+01 +2.523026e+01 +4.308209e+01 +3.269594e+00 -4.971270e+01 +2.201735e+01 -1.861345e+01 +2.131211e+00 -8.657660e+00 -7.102443e+00 -1.225450e+00 -1.939505e+01 -2.065496e+01 -3.116692e+01 +1.435394e+00 -3.172132e+01 +1.284765e+01 +3.340267e+01 -1.496757e+01 +3.395601e+01 +2.578158e+01 +8.430425e-01 +1.673632e+01 +2.499102e+01 -2.298499e+01 -5.014210e+01 -1.476763e+01 -5.207014e+00 +1.027936e+01 +1.775032e+01 -1.993486e+01 -1.571142e+01 -2.532836e+01 -2.620889e+01 -3.530531e+01 +7.137648e+00
+1.075000e+00 -1.538824e+00 -1.772907e+00 -9.977856e+00 +3.436578e+00 +1.317698e+00 +9.007723e+00 -4.718495e+00 -2.967173e+00 -4.333886e+00 -2.666936e+00 -4.821502e-01 +6.587124e+00 +8.562719e+00 +8.970354e-02 +7.994294e+00 +1.331589e+01 -1.112845e+01 +2.531037e+00 +9.529196e-01 +1.120213e+01 -1.055524e+01 -5.649779e+00 +8.840888e+00 +6.964061e+00 +2.690044e+00 -6.070790e+00 +5.343100e+00 -4.038441e+00 +4.950281e+00 -9.652630e-01 +4.975593e+00 -5.379160e+00 -9.142721e+00 +1.834319e+00 -3.703369e+00 -4.862476e+00 -4.435792e+00 -9.400014e-01 +3.917339e+00 +1.473444e+00 -6.176385e-02 -9.363163e+00 +1.211726e+00 +1.085700e+01 -1.243242e+00 +9.361778e+00 +4.401280e+00 +9.426760e+00 -3.761556e+00 +4.669666e-01 +3.293395e+00 +5.925134e+00 +8.201089e+00 +2.142491e+00 -1.481722e+00 -4.168218e+00 +8.396824e+00 -7.573135e+00 -2.291129e+00 -2.094079e+00 -8.587582e+00 +4.097497e+00 +6.002808e+00 +1.282496e+01 -7.812400e+00 +7.403849e+00 +1.459190e+01 -1.851837e+00 -3.388856e+00 +6.498294e+00 -8.843814e+00 -5.081311e+00 +3.054229e+00 +1.431726e+00 +4.905711e+00 -1.412052e+01 -3.233095e+00 -6.643240e+00 +8.139870e+00 -7.759441e+00 +6.911530e+00 +3.131442e+00 -7.693752e-01 +1.462829e+01 +9.652120e+00 -4.316653e-01 -6.408087e-02 -2.129053e+00 -5.982642e+00 -1.364034e+01 +2.042491e+00 -1.491519e+00 -3.761643e+00 +3.822831e-01 -1.022626e+01 -2.615791e+00 -1.855264e+01 -5.210091e+00 -1.480254e+01 +2.454678e+00
+1.083333e+00 -4.394265e+00 +4.805622e+00 +1.633406e+01 -2.241380e+01 -1.252817e+01 +1.252837e+01 -1.443842e+01 +4.799897e-01 +2.102573e+01 +6.377351e+00 -1.050688e+01 -1.075156e+01 -1.881508e+01 +1.495662e+00 +3.042982e+00 -1.897204e+01 +5.219393e+00 +9.026197e+00 -2.409898e+01 -1.979111e+01 +2.056168e+01 +1.976062e+01 +8.612197e-01 -8.637297e-01 -1.111487e+01 -1.500762e+01 -1.256781e+01 -1.118584e-02 -7.034911e+00 +1.429075e+01 +8.050559e+00 +1.174368e+01 -2.095376e+01 +2.353166e+01 +1.125875e+01 -1.564024e+00 -2.478087e+01 +2.395940e-01 +4.556121e+00 +1.024729e+01 +1.253459e+01 +8.395999e-01 -1.839493e+01 -1.793756e+00 -1.243687e+01 -1.525921e+01 +1.331827e+01 -2.269360e+01 -4.389119e+00 +1.038363e+01 -1.552751e+01 -1.425117e+01 -1.715978e+01 -3.096254e+00 -8.756044e+00 +4.975807e+00 -2.762391e+00 -1.993416e+01 +1.552387e+01 +1.900264e+01 +5.759425e-01 -7.299935e+00 -2.762339e+01 -9.495556e-01 +8.707483e-01 -1.446688e+01 -1.343685e+01 -5.243996e+00 +3.048950e+01 -1.207243e+01 +4.699220e+00 -3.798622e+00 +1.205415e+01 -2.459252e+00 +1.301451e+01 +3.084165e+00 +6.786517e+00 +1.716197e+01 +1.249005e+01 +1.320069e+01 -3.612758e+00 -2.095269e+01 +2.608997e+00 -1.119851e+01 -7.304236e+00 -3.774436e+00 -1.117188e+01 -2.124230e+01 +1.216753e+01 +1.254739e+01 +1.626014e+01 -3.231290e+00 -1.117013e+01 -2.175894e+01 +6.478597e+00 +5.084391e+00 -1.181581e+01 +1.460919e+01 +1.678891e+01 -2.516463e+00
+1.091667e+00 -2.314909e+00 +5.292137e+00 +1.371946e+01 -1.857307e+01 -6.735015e+00 +8.709076e-03 -9.102380e+00 +1.259018e+00 +1.111011e+01 +4.326658e+00 -8.301548e+00 -1.020138e+01 -1.213011e+01 -2.715609e-01 +7.313477e-01 -1.408123e+01 +1.048814e+01 +1.565359e+00 -1.589946e+01 -1.571013e+01 +1.910057e+01 +1.315470e+01 -4.278578e+00 -2.656978e+00 -6.585130e+00 -6.901777e+00 -9.806291e+00 -5.033755e-01 -5.021399e+00 +1.235031e+01 -2.436954e+00 +6.881894e+00 -9.265630e+00 +8.169055e+00 +5.408953e+00 +1.689436e-01 -1.090354e+01 +7.912507e+00 -3.334939e-01 +3.175433e+00 +6.292909e+00 +1.575186e+00 -8.122570e+00 -7.384274e+00 -7.329218e+00 -1.039093e+01 +6.964518e+00 -1.157276e+01 -3.625437e+00 +5.411619e-01 -1.231327e+01 -1.227381e+01 -1.410160e+01 -2.841272e+00 -3.020626e-01 +4.272189e+00 -2.778602e+00 -1.076940e+01 +1.089245e+01 +1.260074e+01 +6.362126e+00 -9.349116e+00 -2.257840e+01 -1.075991e+01 +3.151499e+00 -1.501971e+01 -1.332632e+01 +9.360013e-01 +1.563148e+01 -5.175531e+00 +5.346249e+00 -6.056389e+00 +8.818933e+00 +3.417905e+00 +1.794587e+00 +4.000402e+00 +2.126200e+00 +1.418956e+01 +8.260682e+00 +1.024206e+01 -8.949663e+00 -1.479094e+01 +4.285174e+00 -1.104381e+01 -3.461591e+00 -3.238544e-01 -9.854264e+00 -1.013710e+01 +1.001290e+01 +1.682891e+01 +8.079019e+00 -3.674936e+00 -3.633264e-01 -1.724789e+01 +8.651118e+00 +3.743262e+00 +5.280025e-01 +7.518929e+00 +1.544678e+01 -8.061805e+00
+1.100000e+00 +4.509590e-01 +8.624954e+00 -4.498915e+00 -3.620794e+00 +1.909672e+00 -9.714922e+00 -3.257599e-01 -2.612157e+00 -7.945772e+00 +7.913251e-01 -3.765936e-01 -1.685618e+00 +5.272071e+00 -3.313912e-01 -4.640219e+00 +1.815560e+01 -6.712043e-01 -8.351518e+00 +3.035845e+00 +1.812134e+00 -2.911862e+00 -6.237840e+00 -5.079930e+00 +6.446003e+00 +9.691074e+00 -2.069052e+00 -4.860351e-01 -5.392640e+00 +2.923649e+00 +5.074560e+00 -9.806317e+00 -1.597661e+00 -5.341168e+00 -9.684766e+00 -3.914446e+00 -3.315700e+00 +1.280800e+01 +1.727568e+01 -5.984689e+00 -4.568684e+00 -1.847993e-01 -6.003082e+00 +1.628451e+01 +6.040197e-01 +2.185959e+00 +4.833998e+00 +2.447206e+00 +1.577982e+01 -2.041588e+00 -1.173303e+01 +4.123124e-01 +2.693938e+00 +1.617538e+00 -6.508383e-01 +8.342387e+00 +1.741850e+00 +5.129332e+00 -4.787269e+00 +3.909385e-01 -1.349355e+00 +5.382920e+00 -4.163389e+00 -1.887699e+00 -7.202221e+00 +6.840669e-01 -4.305208e+00 -5.266949e+00 +9.491158e+00 -7.515512e+00 +8.911334e+00 -5.355230e+00 -1.023354e+01 +3.695974e+00 +8.167559e+00 -7.677074e+00 -1.161874e+01 -7.629362e+00 -4.524586e+00 +1.343692e+01 -6.942957e+00 -8.342722e+00 -1.787278e+00 +8.790096e+00 +1.206437e+01 +9.111972e+00 +4.596728e+00 -4.496226e+00 +4.905300e+00 -5.205468e-01 +6.057912e+00 -1.494861e+00 -2.230619e+00 +7.196413e+00 -1.020636e+01 -7.274367e+00 -4.338692e+00 -3.416835e+00 -7.477837e+00 -7.899894e+00 -8.695631e+00
+1.108333e+00 +3.903398e+00 +4.213453e+00 -1.507300e+01 +9.004071e+00 +6.726257e+00 -4.921998e+00 +5.218181e+00 -9.710813e+00 -1.971618e+01 -2.056195e+00 +2.340395e+00 +6.174007e+00 +1.389336e+01 -1.831462e+00 -2.596704e-01 +3.142164e+01 -7.828315e+00 -8.990482e+00 +1.780613e+01 +1.651375e+01 -2.433173e+01 -1.430609e+01 -1.832657e+00 +8.133496e+00 +2.096980e+01 +2.571132e+00 +8.272375e+00 -8.847829e+00 +6.902225e+00 -8.730055e+00 -9.651283e+00 -1.220059e+01 -2.015958e+00 -1.790729e+01 -7.457891e+00 -2.975108e+00 +1.316729e+01 +5.927232e+00 -2.805254e+00 -7.278761e+00 +2.039238e+00 -1.309035e+01 +2.103411e+01 +9.248689e+00 +9.276037e+00 +1.816045e+01 -1.778581e+00 +3.032899e+01 -9.103779e-01 -1.935819e+01 +1.361247e+01 +1.298581e+01 +1.034076e+01 -2.362209e-01 +1.013461e+01 -5.870628e+00 +1.074529e+01 +4.824019e+00 -6.688180e+00 -1.662241e+01 +5.294629e+00 -5.638351e-01 +1.532046e+01 +1.182616e+01 -9.017401e+00 +1.211528e+01 +8.657279e+00 +1.172091e+01 -2.257029e+01 +1.323939e+01 -1.782918e+01 -4.821954e+00 -7.193860e+00 +2.283204e+00 -7.487684e+00 -1.695085e+01 -1.514842e+01 -1.883128e+01 +8.680846e+00 -2.465907e+01 -4.800297e+00 +1.112042e+01 +7.798486e+00 +2.473076e+01 +1.727121e+01 +5.342408e+00 +6.100791e+00 +1.701992e+01 -2.154682e+00 -1.393434e+01 -9.384607e+00 -2.996626e+00 +1.064705e+01 -7.798710e+00 -1.726613e+01 -1.757853e+01 -5.060441e+00 -1.542035e+01 -2.088583e+01 -1.463954e+00
+1.116667e+00 +6.246305e+00 -2.977823e+00 -1.063304e+01 +1.016909e+00 +5.276238e+00 +1.776326e+00 +4.311041e+00 -6.946427e+00 -1.506304e+01 -7.456967e+00 +2.420864e-01 +5.197881e+00 +6.335915e+00 -4.239787e+00 +2.589843e+00 +1.714225e+01 -7.493964e+00 -4.011966e+00 +1.868849e+01 +1.245545e+01 -1.796755e+01 -9.881704e+00 +1.172015e+00 +1.297627e+00 +1.646199e+01 -1.110748e+00 +2.686596e+00 -9.363837e+00 +7.530344e+00 -7.856813e+00 -6.887744e+00 -6.918443e+00 -3.225496e+00 -1.217521e+01 -4.628544e+00 -1.748117e+00 +4.540410e+00 -1.480556e+00 -8.643027e-01 -2.760656e+00 -2.132646e+00 -1.088272e+01 +1.273166e+01 +5.451987e+00 +8.633114e+00 +1.553631e+01 -3.020299e+00 +2.051323e+01 +2.100780e+00 -1.312813e+01 +1.144923e+01 +4.491233e+00 +9.090919e+00 -2.791101e+00 +9.023548e+00 -1.648894e+00 +8.646557e+00 +6.149480e+00 -6.869315e+00 -1.542707e+01 +1.209274e+01 -3.675147e+00 +1.131718e+01 +9.689785e+00 -9.843449e+00 +1.024308e+01 +6.702233e+00 +9.624493e+00 -1.971454e+01 +6.643689e+00 -1.365053e+01 -1.095423e+00 -4.277564e+00 -2.901690e+00 -3.487775e+00 -5.904827e+00 -1.148210e+01 -1.182120e+01 +1.721606e+00 -1.932455e+01 -4.062326e+00 +9.632960e+00 +3.145167e+00 +1.555700e+01 +9.591111e+00 +2.785657e+00 +9.597533e+00 +1.549980e+01 +9.942622e-01 -9.961455e+00 -3.920041e+00 -6.017330e+00 +5.427817e+00 -6.274793e+00 -7.583698e+00 -1.468046e+01 -9.803400e-01 -1.050972e+01 -1.094656e+01 +8.271939e-01
+1.125000e+00 +8.615715e-01 +1.576385e+00 -4.277644e+00 -1.388725e+01 +2.944678e-01 -5.738228e+00 -3.274197e+00 -2.094664e-01 -1.112270e+00 -4.106974e+00 -1.646941e+00 +1.626650e+00 -3.109098e+00 -2.225682e+00 -4.425889e+00 +8.268358e+00 -1.529450e+00 -1.918266e-01 +3.030493e+00 +2.464779e+00 +4.285637e+00 +2.456902e+00 +2.960835e+00 -5.223768e+00 +4.834732e+00 -9.853254e+00 -1.189079e+01 -9.444363e+00 +5.814298e+00 +8.854098e+00 -9.648229e+00 +1.365477e+01 -6.626233e+00 -1.849229e+00 +7.637625e-01 -6.139065e+00 +1.045925e+01 +1.271191e+01 -9.069814e-03 -9.092390e-01 -6.953779e+00 -2.660623e+00 +9.803794e+00 -6.190528e+00 -2.063312e-01 +6.048295e-01 +5.327507e+00 +1.096082e+01 +2.670026e+00 -5.110610e+00 -3.443412e+00 -7.438157e+00 +4.618878e+00 -1.148453e+01 +8.479324e+00 +1.148179e+01 +9.503807e+00 -4.425936e+00 -2.090499e+00 -2.772892e+00 +1.497271e+01 -7.473243e+00 -9.192886e+00 -9.290209e+00 -6.145302e+00 -8.084802e+00 -1.004007e+01 +1.080548e+01 -2.904848e+00 +8.348642e+00 -1.205000e+00 -9.454705e+00 +1.186450e+01 +9.570042e+00 -5.897256e+00 -1.492224e+00 +2.031744e+00 +4.517546e+00 +4.787154e+00 -1.612532e+00 -9.366279e+00 -8.979839e+00 +1.104418e+01 +6.592388e+00 +3.805321e+00 +5.053114e+00 -4.412196e+00 +5.393516e+00 +6.055471e+00 +9.220663e+00 +7.460820e+00 -7.682504e+00 +1.732434e+00 -8.072854e+00 +2.462778e+00 -2.796274e+00 +5.642300e-01 -7.853257e-01 -2.887504e+00 -4.406969e+00
+1.133333e+00 +2.566931e+00 +4.925949e+00 -5.729530e+00 -1.920794e+01 -6.012143e+00 +6.655891e-01 -3.977605e+00 +1.658012e+00 +7.868238e+00 -4.056513e+00 -7.132048e+00 -5.925265e+00 -8.944111e+00 -1.996312e+00 -2.453927e+00 +5.375898e+00 -9.271541e-02 +2.096332e+00 +3.225516e+00 +1.098814e+00 +7.531321e+00 -3.404719e+00 -3.080806e+00 -4.306295e+00 +3.681600e+00 -8.264735e+00 -1.210221e+01 -8.029997e+00 +8.296286e+00 +6.540448e+00 -7.182282e+00 +1.419774e+01 -9.771441e+00 +3.257436e+00 +2.406789e+00 -8.911110e+00 +8.652581e+00 +9.264194e+00 -2.687506e+00 -1.481020e+00 -7.985004e+00 -2.357568e+00 +7.902128e+00 -5.450510e+00 +2.256361e+00 -2.419612e+00 +9.126756e+00 +5.914988e+00 +2.064142e+00 -8.445947e-01 -3.076501e+00 -1.057925e+01 +7.398331e+00 -1.128714e+01 +4.605691e+00 +8.957024e+00 +1.078189e+01 -1.747243e+00 -1.450241e+00 +2.446502e-01 +1.076830e+01 -7.851277e+00 -7.071915e+00 -7.474688e+00 -6.186641e+00 -9.237574e+00 -1.078020e+01 +2.055247e+00 +6.978394e-01 +5.555891e+00 -7.906080e+00 -5.130577e+00 +1.002374e+01 +7.979516e+00 -5.728204e+00 +6.772623e+00 +1.108019e-03 +3.824052e+00 +5.696560e+00 -1.837186e+00 -9.128953e+00 -6.902025e+00 +9.280059e+00 +1.706898e+00 +1.244400e+00 +3.176458e+00 +1.141995e+00 -6.806631e-01 +8.294661e+00 +1.156714e+01 +1.136636e+01 -7.939090e+00 +4.645472e-02 -8.457340e+00 +2.655654e+00 -4.492349e+00 +6.725924e+00 +1.780766e+00 +8.143557e-01 +4.325025e-01
+1.141667e+00 -5.370160e+00 +1.278124e+00 -3.914227e+00 -1.180915e+01 +1.913278e+00 -8.424353e+00 -2.241674e+00 +6.184770e+00 -1.164346e+00 -1.019834e+00 -2.321256e+00 +2.269200e+00 +2.275932e-01 -5.312821e-01 -9.455229e-01 +5.241052e+00 -2.090463e+00 -6.146622e-01 +1.126684e+01 -1.029336e+00 +9.854791e+00 -7.811470e+00 +1.839008e+00 +1.059856e+00 -6.199168e+00 -3.095799e+00 -1.357992e+01 -5.806596e+00 +1.450360e+01 +1.145515e+01 -6.798439e+00 +9.207695e+00 -7.468307e+00 +1.848353e+00 +1.898060e-03 -4.985324e+00 +1.543827e+01 +1.304585e+01 -1.369205e+01 +5.264144e+00 -1.633306e+01 -3.396078e+00 +1.406095e+01 -6.132175e+00 +2.040505e+00 -3.641247e+00 +2.296078e+00 +7.525016e+00 +4.192946e+00 +4.281540e+00 -5.438048e+00 -5.243162e+00 +1.246902e+01 -1.923220e+00 +3.716147e+00 +5.722994e+00 +6.193972e+00 +2.730786e+00 -8.662405e+00 +2.130304e-01 +1.157575e+01 -5.546063e+00 -1.820298e+00 -1.325594e+01 -7.357355e-01 -1.225129e+01 -7.053108e+00 +7.344794e+00 -2.521988e+00 +7.451833e+00 -4.543459e+00 -1.299861e+01 +1.344790e+01 +1.262207e+01 -5.755734e+00 -6.588866e+00 +1.825921e+00 +1.317994e+00 +3.381468e+00 +7.628306e+00 -2.870279e+00 -3.965007e-01 +1.104959e+01 +3.039180e+00 -2.030881e+00 +1.398921e+00 +8.946103e-01 -5.590664e+00 -2.316190e+00 +2.249303e+01 +6.101194e+00 -4.444938e+00 -1.525891e+00 +6.227339e+00 +4.556051e+00 +1.018062e+01 +1.012084e+01 +4.594290e-01 -6.649517e-01 -6.800836e+00
+1.150000e+00 +5.859567e+00 +1.195757e+00 -5.111703e+00 -9.795124e+00 -6.090793e-01 +1.753639e+00 +6.307571e+00 +5.359595e+00 +3.132370e+00 -1.009887e+01 -2.644368e-01 -2.615235e+00 -2.971006e+00 -2.764515e+00 -1.168346e+01 +5.098018e+00 -1.008830e+01 -1.077362e+00 +7.684877e+00 +3.164792e-01 +2.212219e+00 -1.269597e+01 -4.947614e+00 +1.235977e+00 +5.026069e+00 -5.328270e+00 -7.202697e+00 -5.016178e+00 +3.175907e+00 +5.396552e+00 -7.980873e-01 +1.047318e+01 -3.280499e+00 +1.380081e+00 +4.565050e-01 -4.858514e+00 +1.287433e+01 +9.374279e+00 -5.995607e+00 -2.225780e+00 -1.479917e+01 +1.462270e-01 +1.438151e+01 -4.781676e-01 +5.773744e+00 -1.905552e+00 +1.904749e+00 -3.302725e-02 +5.058454e+00 +3.858816e+00 +1.788223e+00 -6.821075e+00 +1.291614e+01 -3.390125e+00 +5.504590e+00 +1.168388e+01 +3.086881e+00 -3.107020e+00 -4.671363e+00 +1.154947e+00 +6.786301e+00 -2.632988e+00 +4.283814e+00 -1.428171e+01 +4.229680e+00 -5.191329e+00 -9.594582e+00 -5.673461e-01 -6.669450e+00 -1.783133e+00 -6.101196e-01 +1.000796e+00 +6.710664e+00 -1.436621e+00 -3.791429e+00 +1.096028e+01 -9.494299e-02 +3.357863e-01 +3.075049e+00 +4.885196e+00 -1.302133e+00 +2.903429e+00 -1.962458e+00 +7.822215e-01 -2.623674e+00 +3.015318e-01 +5.633976e+00 +1.326321e-01 -6.857320e+00 +1.000564e+01 +6.367980e+00 -3.051625e+00 -3.633503e+00 +3.807628e+00 +1.213232e+00 +2.298925e+00 +1.577969e+00 -2.718139e+00 +6.180636e-01 -8.687798e-01
+1.158333e+00 +1.304609e+01 +1.260204e+00 -1.067143e+01 -7.117446e+00 +5.593045e+00 +2.931126e+00 +1.568701e+01 +3.396695e+00 -2.740397e-01 -1.253682e+01 +6.175802e+00 +4.237772e+00 -9.427606e-01 -8.064249e-01 -2.117528e+01 +7.507828e+00 -1.777113e+01 -1.500073e+00 +3.871150e+00 +5.287558e+00 -5.730294e+00 -1.210099e+01 -3.312115e+00 +2.792339e+00 +1.236919e+01 -9.002090e+00 -7.994690e+00 -1.103389e+01 +4.839547e+00 +3.684956e+00 -4.245400e+00 +2.105388e+01 +2.499352e+00 -1.052567e+00 +3.421225e+00 -8.146039e+00 +2.257783e+01 +1.039328e+01 +1.898474e-02 -8.674656e-01 -1.666191e+01 +3.377241e+00 +1.627003e+01 -7.658076e-01 +4.859732e+00 +2.554434e-01 +6.726829e-01 +3.926179e+00 +1.234823e+01 +3.050003e+00 +7.899656e+00 -4.338186e+00 +1.703311e+01 -1.296055e+01 +9.340015e+00 +1.570155e+01 +2.449621e+00 -6.725476e-01 -9.516787e+00 -4.959413e+00 +9.166563e+00 +1.557030e+00 +6.288632e+00 -1.162586e+01 -1.304916e+00 +7.255463e+00 -9.202853e+00 +1.531082e+00 -1.142938e+01 -6.278667e-01 +3.346640e+00 +4.483208e+00 +7.118480e+00 -4.295189e+00 -5.702454e+00 +1.364735e+01 +7.468662e+00 -7.126121e-01 +7.528749e-01 -1.441874e+00 -2.448302e+00 -1.686045e+00 -4.852150e-01 +3.008909e+00 -1.589111e+00 -6.032967e-01 +4.879389e+00 +1.038091e+01 -6.647796e+00 +4.025539e+00 +2.587979e+00 -5.054295e+00 -5.042062e+00 +6.385354e+00 +1.380081e+00 -3.221712e+00 -9.718024e-01 -4.493172e+00 -1.008441e+01 +2.326091e+00
+1.166667e+00 +1.320240e+01 +1.759112e+00 -9.198341e+00 -1.348232e+00 +1.025072e+01 +1.907082e+00 +1.998827e+01 +1.418000e+00 -6.127804e+00 -8.152659e+00 +7.600887e+00 +6.698103e+00 +2.978370e+00 +9.510157e-01 -1.886170e+01 +5.198801e+00 -1.615077e+01 -4.108172e+00 +4.994675e+00 +4.092777e+00 -9.900509e+00 -1.359418e+01 -5.095840e+00 +7.750151e+00 +1.217961e+01 -3.103030e+00 -4.388013e+00 -1.093794e+01 +7.712443e+00 -1.441929e-01 -6.040470e+00 +1.478743e+01 +6.300931e+00 -4.561432e+00 +3.687844e+00 -5.424524e+00 +2.241835e+01 +6.820699e+00 -3.357899e+00 +2.772795e+00 -1.377613e+01 +2.501698e+00 +1.512812e+01 +2.573124e-02 +5.405051e+00 +2.150957e+00 -4.114524e+00 +5.327621e+00 +1.404347e+01 +1.320823e+00 +1.150907e+01 +1.271034e+00 +1.557701e+01 -9.669848e+00 +8.671899e+00 +7.508636e+00 -2.246823e+00 +7.154913e+00 -1.205496e+01 -8.475778e+00 +8.846155e+00 +3.299739e+00 +1.028877e+01 -5.708905e+00 -2.261684e+00 +1.457752e+01 -3.813320e+00 +2.436570e+00 -1.464499e+01 -1.510140e+00 +1.261570e+00 +5.245513e+00 +1.890690e+00 -6.769951e+00 -5.814021e+00 +8.723703e+00 +6.145229e+00 -5.145527e+00 -7.663313e-01 -5.288920e+00 -1.911891e+00 +2.094518e+00 +2.198017e-01 +1.538918e+00 -1.655764e+00 -3.442103e+00 +7.306361e+00 +1.229999e+01 -7.020997e+00 +3.863041e+00 -5.623979e+00 -3.984109e+00 -2.717161e+00 +8.456185e+00 +1.407381e+00 -4.058281e+00 +4.098261e+00 -5.884585e+00 -1.230506e+01 +1.124261e+00
+1.175000e+00 +7.369481e+00 +1.996716e+00 +2.138145e+00 +4.439712e+00 +1.011369e+01 -5.231026e+00 +2.195114e+01 +2.503060e+00 -4.474653e+00 -1.552243e+00 +5.741188e+00 +1.648903e+00 +2.722980e+00 +4.799824e+00 -2.164279e+01 -5.046387e+00 -7.946907e+00 -4.253522e+00 +4.473411e+00 +7.648252e-01 -8.194350e+00 -1.122761e+01 -1.225795e+01 +1.464203e+01 +7.493151e+00 +4.889526e+00 -4.502093e+00 -1.848337e+00 +8.710906e-01 +2.178129e+00 -4.417411e+00 +3.197175e+00 +8.746224e+00 -1.844504e+00 +7.545597e+00 +2.617610e+00 +1.872152e+01 +6.391345e+00 -7.411830e+00 +4.534176e+00 -1.320131e+00 +1.264461e+00 +1.354218e+01 +3.101582e+00 +3.115622e+00 -4.164582e+00 -1.334421e+00 +5.097468e+00 +1.035733e+01 -3.525445e+00 +7.457942e+00 +2.834919e+00 +8.054085e+00 -9.725145e-01 +3.287805e+00 -2.358525e+00 -1.031004e+01 +7.696206e+00 -1.407098e+01 -5.894879e+00 +5.892358e+00 +2.040117e+00 +6.344111e+00 -4.852148e+00 +1.838789e-01 +1.778818e+01 -2.120107e+00 +7.608489e-01 -4.734606e+00 -9.734723e+00 -1.511662e+00 +2.917060e+00 -7.221705e+00 -4.855282e+00 -4.134092e+00 +5.140225e+00 +2.543204e+00 -1.579192e+00 -5.116195e+00 -1.538086e+00 +1.321799e+00 +4.283012e+00 +1.664645e+00 -1.120866e+00 -1.238927e+00 -1.749851e+00 +6.029113e+00 +6.417784e+00 -5.512755e+00 +1.130479e+01 -8.822483e+00 +2.143141e+00 -2.839955e+00 +2.334813e+00 -2.509114e+00 -2.876896e+00 +8.881904e+00 -7.045355e+00 -5.551834e+00 -3.305039e+00
+1.183333e+00 +2.963473e+00 +3.700960e+00 +5.605734e+00 +4.145691e+00 +6.850528e+00 -9.577621e+00 +1.342172e+01 +1.292512e+00 -7.112469e+00 +2.833582e+00 +7.997691e+00 +1.732089e+00 +9.047044e-01 +1.317240e+00 -1.638099e+01 +6.088416e-01 -3.532359e+00 -8.190866e+00 +6.770928e+00 -1.145758e+01 -9.206240e-01 -4.222833e+00 -8.329303e+00 +5.685791e+00 +3.278824e+00 +4.263106e+00 -5.556495e+00 -6.319882e-01 -1.894623e+00 +2.274939e+00 -3.328005e+00 +4.378242e+00 +5.192966e+00 -3.179596e+00 +3.548341e+00 +4.361415e+00 +1.359994e+01 +6.682788e+00 -1.097640e+01 +1.975748e+00 -4.257682e+00 +4.616501e+00 +1.410139e+01 -3.092300e+00 +4.685920e+00 -5.602011e+00 -8.859986e+00 -3.052173e+00 +8.634306e+00 +4.696483e-01 +3.842488e+00 +4.247020e+00 -1.754154e-01 +3.242585e+00 +4.137481e+00 +4.044836e+00 -1.105710e+01 +5.215974e+00 -3.216155e+00 -1.445101e+00 +9.476480e+00 -1.395050e-01 +5.078146e+00 -1.228994e+01 +1.144355e+01 -1.765849e+00 -1.490043e+01 +9.112894e+00 -5.488562e+00 -6.533856e+00 +5.834990e+00 +3.247493e+00 -2.528345e+00 -6.616880e+00 -4.150489e+00 +1.175402e+00 +9.949535e-01 -4.645984e+00 +5.921225e-01 +5.931751e+00 -4.002982e+00 +3.741570e+00 +1.908903e+00 -2.948593e+00 -7.629665e+00 -1.870213e+00 +3.304676e+00 +4.256877e+00 -5.953813e+00 +1.510193e+01 -7.938074e+00 +3.734967e+00 +5.515241e-02 +4.909701e+00 +2.337204e+00 +4.228558e+00 +9.586426e+00 -6.915453e-01 +3.329632e+00 -5.680758e+00
+1.191667e+00 +6.183494e+00 +6.860799e+00 +2.608671e+00 +7.767022e+00 -1.985095e+00 -1.292751e+01 +1.143490e+01 +2.040855e+00 -9.379905e-01 +7.975124e-01 +8.528211e+00 -8.507513e+00 -3.171123e+00 +1.231201e-01 -1.954230e+01 +7.096228e+00 +1.809626e+00 -1.048515e+01 +9.647086e+00 -1.018563e+01 -7.580777e-01 -6.614315e+00 -1.602818e+01 -1.321291e+00 +8.573388e+00 +7.364614e+00 -1.709379e+00 +7.213085e+00 -1.133996e+01 -4.039893e+00 -1.870459e+00 +3.189861e+00 +9.641281e+00 -6.272202e+00 -1.151211e-01 +3.729706e+00 +1.653399e+01 +6.852149e+00 -7.033281e+00 -1.287252e+01 -1.843404e+00 +9.483496e+00 +1.712217e+01 -3.852191e+00 +9.857724e+00 -6.074158e+00 -7.198107e+00 -3.399783e+00 +4.189198e+00 -2.954407e+00 +4.901442e+00 +4.374365e+00 -3.931587e+00 +4.208585e+00 +3.436126e+00 +7.475454e+00 -9.541722e+00 +2.929484e+00 +2.518927e+00 +8.515546e-01 +1.844583e+00 +9.919175e-01 +9.254122e+00 -1.869050e+01 +1.887320e+01 -8.912373e+00 -2.293655e+01 +5.061806e+00 -6.135919e+00 -5.513782e+00 +5.086742e+00 +1.161739e+01 -9.793902e+00 -6.329020e+00 -1.023616e+01 +1.282325e+01 -4.855268e+00 -6.856922e+00 -2.938655e-01 +4.534476e+00 -7.314376e+00 +6.490840e+00 -2.973042e+00 -2.972045e+00 -7.744894e+00 +3.612245e+00 +5.093100e+00 +8.203365e+00 -3.810178e+00 +1.010401e+01 -3.725624e+00 +9.213413e+00 +3.276008e+00 +4.391954e+00 -1.159930e+00 -1.846862e+00 +1.290467e+01 -6.783854e-01 +7.939253e+00 +1.289763e+00
+1.200000e+00 +8.444939e+00 -1.118499e+00 -2.458724e+00 +1.513475e+00 -7.408811e+00 -4.650958e+00 +6.294155e+00 +3.033810e+00 +2.975421e+00 -9.390462e+00 +4.639370e+00 -1.023402e+01 -8.301641e+00 -4.591961e+00 -1.324943e+01 +7.118813e+00 -1.082124e+00 -4.498468e+00 +1.950220e+01 -2.854642e+00 -1.976577e+00 -8.420099e+00 -1.106523e+01 -1.067122e+01 +1.053046e+01 +2.152973e+00 -3.967271e+00 +6.369681e+00 -9.894141e+00 -7.413152e+00 +1.834069e+00 +4.520732e+00 +4.725514e+00 -3.373043e+00 -2.008516e+00 +1.525697e+00 +9.581667e+00 -9.847905e-01 -2.058688e+00 -1.584733e+01 -6.885139e+00 +6.465602e+00 +1.469684e+01 -2.521529e+00 +1.351360e+01 -1.687647e+00 -4.208344e+00 -2.338798e+00 +3.018088e+00 -1.423692e+00 +5.658601e+00 -2.638990e+00 +1.605257e+00 +1.114371e+00 +3.367996e+00 +1.265871e+01 -1.463433e+00 +1.589015e+00 +1.216098e+00 -2.129128e+00 +5.612007e+00 -2.052414e+00 +1.190710e+01 -1.600318e+01 +1.381220e+01 -1.097413e+01 -2.061125e+01 +2.321525e+00 -8.737026e+00 -5.469049e+00 +1.344934e-01 +1.487509e+01 -8.478431e+00 -8.170849e+00 -7.922308e+00 +2.214624e+01 -7.991015e+00 -5.286368e+00 -5.637666e+00 +1.879869e+00 -5.393399e+00 +1.002263e+01 -7.562889e+00 -6.661683e-01 -8.128693e+00 +5.875238e+00 +1.187019e+01 +9.871813e+00 -1.095328e+00 +3.525297e+00 +6.329258e+00 +5.645770e+00 -3.754419e-01 +4.194384e+00 -1.073592e-01 -5.952494e+00 +1.150552e+01 -3.273348e-01 +1.145394e+01 +8.383585e+00
+1.208333e+00 -1.412251e+00 +5.274906e+00 -8.616558e-01 +1.022092e+01 -2.116984e+00 -1.537172e+01 +4.493453e+00 +8.576581e-01 +3.110981e-01 +4.833128e-01 +5.799179e+00 -1.829469e+00 +3.041390e+00 -2.629224e+00 -1.737239e+01 +1.471655e+01 +1.957299e+00 -5.931686e+00 +5.976987e+00 +3.757971e-01 -2.590289e-01 -2.890637e+00 -7.874549e+00 -8.401512e+00 +5.382032e+00 +6.990206e+00 -7.195886e-01 +5.172546e+00 -1.550102e+01 -4.110730e-01 -1.500317e+00 +2.984602e+00 +1.375698e+01 -7.511446e+00 -3.355357e+00 +1.773732e+00 +1.680941e+01 +1.063714e+01 +2.282618e-01 -2.046885e+01 -4.394213e+00 +7.566893e+00 +1.855952e+01 -3.904869e+00 +7.548161e+00 -4.997324e+00 -2.148630e+00 +3.105614e+00 -2.277575e+00 -5.824019e+00 +1.702504e+00 +3.266672e+00 +3.313426e+00 +4.246107e-01 +5.996540e+00 +1.146644e+01 +2.097347e+00 -3.257131e+00 +3.309043e+00 -7.689135e-01 -1.831838e+00 +3.391025e-01 +7.650901e+00 -1.801009e+01 +1.331401e+01 -1.533547e+01 -1.724742e+01 +6.147762e+00 -8.443105e+00 +4.421181e+00 +4.922998e+00 +6.487510e+00 -4.990652e+00 +3.485166e+00 -1.187281e+01 +9.521252e+00 -2.350718e+00 -4.778661e+00 -2.490753e+00 +9.030952e+00 -4.850353e+00 +6.859076e+00 +3.456251e-02 +2.702388e+00 +3.713305e+00 +8.639683e+00 -1.287815e+00 +7.177379e+00 -7.453682e+00 -3.547262e-01 -3.496839e+00 +6.572317e+00 +9.594748e+00 +5.941340e+00 -5.088356e+00 -1.315904e+00 +5.642745e+00 -3.501635e+00 +3.266724e+00 -6.993026e-01
+1.216667e+00 -5.379086e+00 +1.836517e+00 -2.670463e+00 +2.144616e+01 +1.293836e+00 -1.952997e+01 +1.393882e+00 -7.416715e-01 -7.279194e+00 +2.958646e+00 +5.194963e+00 -1.794501e-01 +1.329763e+01 -5.905592e-01 -5.818949e+00 +1.551589e+01 +8.021205e+00 -7.117484e+00 +7.272559e+00 +1.056777e+01 -6.604350e+00 -4.576541e+00 -5.976887e+00 -3.902768e+00 +3.660563e+00 +1.457071e+01 +9.243866e+00 +1.075279e+01 -1.468640e+01 -5.088684e+00 -2.937293e+00 -1.453434e+01 +1.917492e+01 -1.512706e+01 -9.096928e+00 +5.021271e+00 +1.320868e+01 +8.011271e+00 +2.411489e+00 -2.277132e+01 +3.007343e+00 +2.141616e+00 +1.420331e+01 +7.773349e-01 +5.816128e+00 +3.027379e+00 -2.334040e+00 +1.503007e+01 -9.145488e+00 -1.426345e+01 +2.609661e+00 +1.060152e+01 +1.122075e+00 +7.674627e+00 +3.898104e+00 -3.048415e+00 +2.450465e+00 +2.897770e-01 -5.302034e-01 -4.567589e+00 -1.148125e+01 +3.325075e+00 +1.110156e+01 -8.837495e+00 +8.006291e+00 -5.602781e+00 +1.249151e+00 +4.236104e+00 -1.186125e+01 +1.015072e+01 -1.243141e+00 +1.260539e+00 -1.280232e+01 +1.060583e+01 -1.344982e+01 -2.423753e+00 -8.811148e+00 -7.540939e+00 -5.947198e+00 +1.400014e+00 -8.798027e-02 +1.267677e+01 -8.881503e-01 +8.169483e+00 +1.291314e+01 +1.095286e+01 -2.923935e+00 +9.728185e+00 -8.117911e+00 -8.899544e+00 -9.794860e+00 +9.818454e+00 +1.451601e+01 +7.071506e+00 -1.062330e+01 -3.871612e+00 +4.029202e+00 -1.023309e+01 -3.506266e+00 -1.866500e+00
+1.225000e+00 +1.614309e-01 -7.618376e+00 -4.831530e+00 +1.034349e+01 -3.312729e-03 -7.943094e+00 -3.128851e+00 +1.315782e+00 -9.594924e+00 -7.022338e+00 +2.948676e+00 -1.837516e+00 +7.471522e+00 -3.837540e+00 +7.584369e+00 +7.926619e+00 +4.139500e+00 -4.678921e+00 +1.674405e+01 +8.682738e+00 -5.196490e+00 -6.715332e+00 +2.912528e-01 -6.437291e+00 +3.144047e+00 +6.370033e+00 +6.865127e+00 +7.900979e+00 -3.916007e+00 -7.409881e+00 -7.479682e-01 -1.457427e+01 +7.238852e+00 -1.238755e+01 -1.107824e+01 +3.800954e+00 +1.362740e+00 -1.185903e+00 +5.871801e-01 -1.330884e+01 -3.443884e+00 -2.454037e+00 +6.303021e+00 +1.021589e+00 +7.263271e+00 +1.014154e+01 -5.682293e+00 +1.130760e+01 -5.896341e+00 -8.368140e+00 +3.009694e+00 +4.221588e+00 +3.307753e-01 +8.875924e+00 +3.039979e+00 -2.468805e+00 +2.085201e+00 +2.196350e+00 -2.095378e+00 -4.949536e+00 -3.083798e+00 +1.704387e-01 +1.105399e+01 -5.889427e+00 +5.173993e+00 -3.693914e+00 +5.658249e+00 +3.434660e+00 -1.404864e+01 +6.257390e+00 -2.933211e+00 +1.022879e+00 -7.847941e+00 +3.769779e+00 -7.171054e+00 -2.996348e-01 -1.219602e+01 -5.683758e+00 -6.053952e+00 -3.342927e+00 +1.049355e+00 +1.335409e+01 -7.199762e+00 +6.531957e+00 +4.241340e+00 +6.599811e+00 +4.742486e+00 +9.789776e+00 -4.509991e+00 -5.756082e+00 -6.726452e-01 +5.039989e+00 +5.545974e+00 +7.496840e+00 -2.499780e+00 -2.024991e+00 +2.895914e+00 -7.571200e+00 +1.434532e+00 +1.594211e+00
+1.233333e+00 -5.478368e-02 -1.043242e+01 -1.614990e+00 +1.005160e+01 -3.040323e+00 -8.343886e+00 -6.929061e+00 -2.491747e+00 -8.390893e+00 -6.846273e+00 +5.704454e+00 +8.514998e-03 +1.575842e+00 -5.980636e+00 +5.105314e+00 +8.757696e+00 +5.252056e+00 -2.386966e+00 +1.675249e+01 +5.532944e+00 -5.577552e+00 +6.365777e+00 +5.503408e+00 -1.740296e+01 +5.629683e+00 +1.005754e+00 +2.163626e+00 +7.606758e+00 -1.184456e+01 -8.583908e+00 +9.659085e-01 -7.609462e+00 +5.835306e+00 -9.699439e+00 -8.719547e+00 +5.402094e+00 -5.080618e+00 -5.902047e+00 +8.681054e+00 -1.627134e+01 +1.592720e+00 +6.279363e-01 +3.087683e+00 -1.777777e+00 +6.522042e+00 +8.535213e+00 -6.144210e+00 +7.976213e+00 -5.386095e+00 -9.391473e+00 +1.787128e+00 +2.329100e+00 -7.174691e+00 +3.603285e+00 +3.668148e+00 +6.164122e+00 +3.490096e+00 -2.556051e+00 +4.054858e+00 -6.520557e+00 +3.539728e+00 -2.055025e+00 +5.939854e+00 -4.973040e+00 +5.323185e+00 -9.828923e+00 -4.619443e+00 +1.062198e+01 -1.026735e+01 +4.982355e+00 +2.395947e+00 +5.176255e+00 -7.420428e+00 -3.440485e-02 -4.778475e+00 +3.163217e+00 -9.539086e+00 -3.514339e+00 -8.554714e+00 -2.720425e+00 -3.004613e+00 +7.752866e+00 -5.687353e+00 +7.890567e+00 +1.838527e+00 +9.734263e+00 +2.128554e+00 +1.465074e+01 +2.031583e+00 -1.126407e+01 +3.430273e+00 +4.871294e+00 +4.552112e+00 +1.586421e+00 -1.172155e+00 -6.272930e+00 -7.961171e-01 -2.640086e+00 +6.436998e+00 +5.079175e+00
+1.241667e+00 -2.973913e+00 -8.203705e+00 -1.373122e+00 +1.315633e+01 -7.717250e+00 -4.377787e+00 -9.336288e+00 -5.952088e+00 -3.464336e+00 -2.989425e+00 +3.242217e+00 -2.334152e-01 -4.232747e-01 -7.250831e+00 +5.265100e+00 +1.269160e+01 +5.800172e+00 +6.716854e-01 +1.653829e+01 +5.862289e+00 -8.079621e+00 +8.663658e+00 +5.364930e+00 -2.139928e+01 +5.847043e+00 +3.307391e+00 +3.438188e+00 +8.331651e+00 -1.718275e+01 -1.262199e+01 +5.635887e+00 -8.734944e+00 +5.712024e+00 -5.743689e+00 -7.151553e+00 +5.566043e+00 -1.073688e+01 -1.222676e+01 +1.171193e+01 -2.069099e+01 +5.797739e+00 +8.436625e-01 +2.108878e+00 +4.268105e-01 +8.419128e+00 +6.260777e+00 -4.161750e+00 +4.595438e+00 -8.152222e+00 -8.445096e+00 +3.347760e+00 +3.993637e+00 -6.331309e+00 +3.238998e+00 +8.398945e-01 +6.133726e+00 +7.460437e+00 -3.105762e+00 +8.383827e+00 -7.354058e+00 +3.755487e-02 -1.825521e+00 +9.168736e+00 +2.341921e+00 +4.634187e+00 -1.340712e+01 -6.621461e+00 +8.587932e+00 -7.976756e+00 +4.576229e+00 -2.007901e+00 +1.088112e+01 -1.129196e+01 -3.189145e+00 -2.612049e+00 +6.079697e+00 -1.058654e+01 -7.461748e+00 -9.088784e+00 -2.284901e+00 -2.400704e+00 +1.084671e+01 -5.238545e+00 +8.564720e+00 +4.059761e+00 +1.040277e+01 +4.404639e+00 +1.175578e+01 +3.034024e+00 -1.984736e+01 +2.993357e+00 +5.607728e+00 +6.663159e+00 -4.575041e-01 -5.650962e+00 -1.061291e+01 -1.289712e+00 -2.881498e-01 +8.249195e+00 +9.628747e+00
+1.250000e+00 -1.511141e+01 -5.113155e+00 +1.610051e+00 +1.286672e+01 -4.428652e+00 -2.330917e+00 -1.575928e+01 -7.737349e+00 -4.845619e-01 +3.812564e+00 -6.670585e+00 +8.806555e+00 +9.334604e+00 -1.110012e+01 +1.250275e+01 +1.134792e+01 +9.968587e+00 +5.838883e+00 +1.438779e+00 +1.026578e+01 -4.037100e-01 +1.142505e+01 +1.131236e+01 -2.476396e+01 -6.237908e+00 +1.052222e+01 +8.011141e+00 +2.011695e+00 -1.919285e+01 -6.105989e+00 +5.311842e+00 -1.409803e+01 +1.464663e+01 -6.819019e+00 -9.381383e+00 +4.895792e+00 -1.646132e+01 -8.614794e+00 +1.344490e+01 -2.387549e+01 +5.615656e-01 -1.429935e+00 -1.497930e+00 -2.349596e+00 +3.739025e+00 +3.299556e+00 -1.783319e+00 +1.780200e+00 -1.657631e+01 -7.698636e+00 -1.037286e+00 +1.935406e+00 +3.721875e+00 +1.848099e+00 +3.815201e+00 +3.230918e+00 +1.776801e+01 -4.055297e+00 +1.207775e+01 -5.776851e+00 -5.657274e+00 -4.254716e+00 +5.970937e+00 +5.197204e+00 -1.046502e+00 -2.253682e+01 +5.517803e+00 +4.711145e+00 -1.185777e+01 +1.413302e+01 -1.871533e+00 +4.438230e+00 -4.199967e+00 +5.805603e+00 -2.874080e+00 +2.520136e+00 -5.703979e+00 -4.845925e+00 -9.493894e+00 +1.037935e+01 +7.326700e-01 +1.451125e+01 -2.180483e+00 +2.339992e+00 +1.815671e+01 +8.519832e+00 -2.946564e+00 +1.163662e+00 -5.487408e+00 -2.750147e+01 -7.416926e+00 -1.453718e+00 +2.080878e+01 +3.349408e+00 -4.366549e+00 -3.690297e+00 -2.579965e+00 -2.313378e+00 +7.652452e+00 -2.887368e-01
+1.258333e+00 -1.769716e+01 -7.986798e+00 -3.351803e-01 +1.537978e+01 -1.296682e+00 -4.301437e+00 -1.271851e+01 -2.368348e+00 +1.531452e+00 +2.840455e+00 -3.046402e+00 +1.308402e+01 +1.194313e+01 -7.047788e+00 +7.714564e+00 +8.197556e+00 +4.123091e+00 +9.009179e+00 +9.754618e-01 +1.406801e+01 +6.995961e-01 +8.822996e+00 +1.490536e+01 -1.919484e+01 -1.215616e+01 +8.386475e+00 +3.771009e+00 +3.967384e+00 -1.555356e+01 -4.513755e-01 +8.171642e+00 -8.843691e+00 +1.485819e+01 -5.155876e-01 -6.694890e+00 +3.544082e+00 -8.835148e+00 -5.478492e+00 +1.228384e+01 -1.841268e+01 -3.859347e+00 -3.710843e-01 -1.938949e-01 -2.575793e-01 +2.843765e-01 -6.074340e-01 +1.539027e+00 +2.796911e+00 -1.346833e+01 -1.034266e+00 -3.599622e+00 +2.407525e+00 +1.028882e+01 +2.192366e+00 +1.137736e-01 +3.562193e+00 +1.605224e+01 -5.765543e+00 +3.700939e+00 -4.023077e+00 -1.014865e+01 +3.471355e-01 +6.348910e+00 +2.855539e+00 -2.452305e+00 -1.748391e+01 +9.290946e+00 +1.885613e+00 -6.321120e+00 +1.319443e+01 +1.469016e-01 +2.871082e-01 -3.677667e-01 +1.066998e+01 -1.432002e+00 -1.222028e+00 +1.540183e+00 -1.398007e+00 -1.280848e+01 +1.602540e+01 +8.184357e+00 +1.262482e+01 -1.160608e+00 +4.177073e+00 +1.617250e+01 +8.222657e+00 -4.828152e+00 -3.478567e+00 -1.064958e+01 -2.209964e+01 -4.364392e+00 +1.245106e+00 +1.265539e+01 +1.253476e+01 -5.014839e+00 +3.822560e+00 -5.465131e+00 -2.180130e+00 +1.847380e+00 +2.791112e-01
+1.266667e+00 -3.563080e+00 -1.493135e+01 +6.057582e-01 +3.245728e+00 +3.298794e+00 +8.992731e+00 -4.909906e+00 -4.770394e+00 -6.801708e+00 -7.036077e+00 -2.079185e+00 +1.290867e+01 +3.824779e+00 -9.778790e+00 +1.107304e+01 -1.807132e+00 -3.535658e+00 +7.151227e+00 +1.086941e+01 +7.080548e+00 -5.546830e+00 +6.600879e+00 +1.498115e+01 -1.681577e+01 -2.313782e+00 +2.151252e-01 +2.847838e-01 -5.291885e+00 -4.327491e+00 -5.853561e+00 +5.449236e+00 -5.408553e+00 +4.919383e+00 -1.717612e+00 -3.513080e+00 +4.370122e+00 -1.735856e+01 -1.604183e+01 +8.613409e+00 -3.844806e+00 -6.640861e+00 -4.213480e+00 -4.758350e+00 -2.017465e-01 +3.966510e+00 +7.473697e+00 -7.039010e+00 -1.399745e+00 -2.126471e+00 +1.684705e-01 +4.211305e+00 -2.473020e+00 +6.901993e+00 -1.138142e+00 +4.106584e+00 +4.556438e+00 +8.845332e+00 +2.410658e+00 +5.498050e-01 -1.048577e+01 +9.642655e+00 -4.320459e+00 +7.241351e+00 +8.912400e+00 -6.506860e+00 -4.531726e+00 +8.255750e+00 +6.252007e+00 -1.363311e+01 +2.190503e+00 -3.421150e-01 +5.501498e+00 +8.604990e-03 -7.243307e+00 +5.115853e+00 +4.821658e+00 -1.437073e+00 -2.493107e+00 -1.249064e+01 +3.415591e+00 +3.766893e+00 +1.211828e+01 -6.006808e+00 +4.221381e-01 +4.672881e+00 +3.373014e-01 +6.952550e+00 +5.742862e+00 -3.842937e+00 -1.752225e+01 -2.862258e+00 -6.317346e+00 +4.648616e+00 +5.778985e+00 +4.339078e+00 -2.077129e+00 -2.465739e+00 -1.081665e+00 +5.783279e+00 +2.163426e+00
+1.275000e+00 -3.477097e+00 -7.891168e+00 -6.665266e+00 +1.324492e+01 +6.761172e+00 +7.155062e+00 +3.875923e+00 -3.701848e+00 -7.090266e+00 +2.839437e-01 +1.012476e+00 +1.322003e+01 +1.044090e+01 -1.918104e-01 +6.423967e+00 +3.541123e+00 -8.243914e+00 +5.543215e+00 +9.929255e+00 +1.409069e+01 -1.509608e+01 -5.323868e+00 +8.548057e+00 +2.372669e+00 -1.178160e+00 +5.595325e+00 +4.110057e+00 -2.460646e+00 +4.419490e+00 -7.987882e+00 +5.262901e+00 -8.748382e+00 +5.064949e+00 +8.573130e-01 -8.583175e-02 +1.034111e+00 -3.561464e+00 -1.354884e+01 +3.003236e+00 +1.985825e+00 -1.407581e+00 -6.540163e+00 -7.140266e-02 +8.425819e+00 +2.829040e+00 +6.858224e+00 -1.967692e+00 +8.412643e+00 +7.616557e-01 +1.000776e+00 +8.899869e+00 +8.799684e+00 +1.366866e+01 +2.064386e+00 -2.845649e+00 -9.767839e+00 +5.239806e+00 +8.758700e+00 -1.059343e+01 -1.223594e+01 -4.289558e+00 +5.047839e+00 +1.540207e+01 +1.970467e+01 -1.172674e+01 +1.460208e+01 +1.912468e+01 -1.255675e+00 -8.988676e+00 +2.978330e+00 -1.146733e+01 +2.903862e+00 -6.815724e+00 -2.576029e+00 +3.690870e+00 -6.950543e+00 -3.938145e-01 -9.991720e+00 -9.456933e+00 -5.735242e+00 +1.031244e+01 +1.369507e+01 -5.960850e-01 +7.536875e+00 +7.816011e+00 -1.642244e+00 +8.920400e+00 +2.326384e+00 -6.366968e+00 -1.605394e+01 -7.853002e+00 -4.451939e-01 -2.830245e-01 +1.072532e+01 -6.579915e+00 -4.339464e+00 -1.317131e+00 -4.925458e+00 -1.130127e+01 +6.012758e+00
+1.283333e+00 -1.140145e+00 -5.721728e+00 -1.308013e+01 +1.173977e+01 +1.163702e+00 -2.777626e-02 +5.045072e+00 +2.053954e+00 -1.293007e+00 +7.408377e-01 +6.151927e+00 +6.093907e+00 +2.774834e+00 +5.615850e+00 +8.643237e-01 +6.808089e+00 -7.979651e+00 +4.813807e+00 +2.011344e+01 +1.313308e+01 -1.265077e+01 -9.759305e+00 +4.158079e+00 +3.869050e+00 -9.886077e-01 +2.671557e+00 -4.968114e+00 +3.752093e+00 +1.181843e+01 -8.251185e+00 +4.103491e+00 +2.485803e+00 -6.009087e-01 +6.958701e+00 +2.981740e+00 -3.498644e+00 +1.144158e+01 -1.098881e+01 -2.059111e+00 +3.340005e+00 -3.611628e+00 -2.233475e+00 +5.605018e+00 +6.327765e+00 +5.193944e+00 +1.875576e+00 +2.232342e+00 +1.246788e+01 +6.724648e+00 +6.307691e+00 +7.234652e+00 +9.508540e+00 +1.383081e+01 +2.932392e-01 -8.704576e+00 -7.718244e+00 +2.996223e+00 +1.244058e+01 -1.734137e+01 -1.078226e+01 -5.647611e+00 +8.416018e+00 +1.702266e+01 +1.380993e+01 -9.407926e+00 +1.425536e+01 +8.193153e+00 -1.706639e+00 -1.693695e-01 +3.053447e+00 -1.544156e+01 +3.038843e+00 -7.147453e+00 +3.310320e+00 -1.037347e+00 -5.685329e+00 +1.636520e+00 -1.073506e+01 -1.034178e+01 -8.569413e+00 +8.833903e+00 +8.762188e+00 +4.992546e+00 +1.102755e+01 -2.371915e+00 +1.620975e+00 +1.222709e+01 +2.405203e+00 +4.285713e-01 -2.118696e+00 +3.460602e+00 +5.802752e+00 -1.078862e+01 +1.604736e+01 -7.046592e+00 -3.813171e+00 +8.464593e+00 +2.601355e-01 -1.351969e+01 +1.515895e+01
+1.291667e+00 +9.608645e-01 +9.538662e-01 -9.649800e+00 +9.261909e+00 +6.037198e-01 +5.781101e+00 +4.281057e+00 +8.679643e-01 +5.992688e+00 +5.257362e+00 +3.419255e+00 +3.248990e+00 +2.695907e+00 +9.222211e+00 +1.635911e-01 -7.666092e-01 -5.696808e+00 +6.002789e+00 -4.823455e+00 +1.068874e+01 -8.391351e+00 -3.716163e+00 +1.433991e+00 +1.009478e+01 -2.733535e+00 +2.769008e-01 +3.068833e-01 +3.111936e+00 +6.865914e+00 -4.533683e+00 +4.513141e+00 +4.592939e+00 +1.280564e+00 +9.918216e+00 +5.646528e+00 -6.103860e+00 +5.913543e+00 -6.845474e+00 +5.693526e+00 +4.383987e+00 +4.756410e+00 +5.834962e-01 -5.800602e+00 +7.228845e+00 -3.745762e+00 -1.292400e+00 +7.912509e+00 +5.595128e+00 +3.233399e+00 +6.734078e+00 +4.265161e+00 +8.575511e+00 +6.833538e+00 -3.172656e+00 -1.060233e+01 -1.165605e+01 -5.905502e-02 +4.666491e+00 -1.070352e+01 -2.655267e+00 -1.740542e+01 +1.159920e+01 +6.422378e+00 +1.650221e+01 -1.151065e+01 +2.024087e+01 +1.347528e+01 -1.060488e+01 +8.811214e+00 +1.758606e+00 -1.007336e+01 +2.538041e+00 -5.318251e+00 +4.151194e+00 +9.954314e-01 -4.982721e+00 +7.529612e+00 -3.957864e+00 -3.589646e+00 -7.896112e+00 +8.558744e+00 -2.068350e+00 +3.117972e+00 +4.529603e+00 +2.123786e+00 -1.684470e+00 +1.913017e+00 -2.362350e+00 +1.984173e+00 -6.847328e+00 +8.937423e-01 +4.986606e+00 -9.789593e+00 +8.940674e+00 -6.715303e+00 -4.778681e+00 -1.229889e+00 +1.287179e+00 -1.696492e+01 +1.302198e+01
+1.300000e+00 -4.134699e+00 +2.241140e+00 -1.153813e+01 +6.684626e+00 +1.259000e+00 +4.120137e+00 +1.411293e+00 +4.260050e+00 +1.032732e+01 +7.717005e+00 -5.640283e-01 +3.958525e+00 +5.639172e+00 +1.262232e+01 +3.225393e+00 -3.805670e+00 -3.975758e+00 +9.645774e+00 -1.093170e+01 +1.654579e+01 -3.558776e+00 -5.683468e+00 +2.913616e+00 +1.535921e+01 -9.906086e+00 +6.018479e-01 -1.402789e+00 +3.291171e+00 +1.274313e+01 +1.826533e+00 +2.954987e+00 +4.894062e+00 +6.122587e-01 +1.353137e+01 +6.658285e+00 -9.331840e+00 +9.987379e+00 -1.382068e+00 +4.728238e+00 +7.770723e+00 +3.606833e+00 -1.733117e+00 -7.779527e+00 +7.705805e+00 -8.775797e+00 -3.845072e+00 +1.541908e+01 +1.053034e+01 +9.064169e-01 +8.174163e+00 -7.222543e-01 +6.937288e+00 +1.228442e+01 -4.280337e+00 -1.335715e+01 -1.687205e+01 +3.503229e+00 +3.940989e+00 -1.620636e+01 -9.130433e-02 -2.357379e+01 +1.261875e+01 +1.701353e+00 +1.747723e+01 -1.816719e+01 +2.301865e+01 +2.234927e+01 -1.578618e+01 +1.475719e+01 +6.274489e+00 -1.405210e+01 -6.260971e+00 -8.080625e-01 +1.562580e+01 -2.425706e-02 -1.093334e+01 +1.137148e+01 +8.908201e-01 -3.576722e+00 -5.479679e+00 +1.237942e+01 -5.550342e+00 +8.056652e+00 +4.988998e+00 +7.052371e+00 -1.197650e+00 -2.690574e+00 -9.607682e+00 +1.673577e+00 -2.262199e+00 +2.720906e+00 +3.935661e+00 -1.072566e+01 +1.073364e+01 -7.701650e+00 -6.365415e-01 -1.169327e+00 +2.998811e-01 -2.256915e+01 +1.065335e+01
+1.308333e+00 -3.683935e+00 +1.232647e+01 -6.844977e+00 +8.888360e+00 +1.846557e+00 -1.213984e-01 +5.859493e+00 +3.656516e-01 +9.159345e+00 +1.591293e+01 +1.844505e+00 +1.327104e+00 +5.205892e+00 +1.661634e+01 -6.961355e+00 +1.833572e+00 -4.361239e+00 +4.166347e+00 -1.817707e+01 +8.754517e+00 -6.782522e+00 -3.592718e+00 -4.567013e+00 +2.547703e+01 -4.073773e+00 +4.742379e-01 -8.740941e-01 +2.886720e+00 +8.318167e+00 +4.277960e+00 +1.198528e+00 +5.015662e+00 -3.303167e+00 +1.387542e+01 +1.086329e+01 -8.076033e+00 +1.368384e+01 +5.722539e+00 +1.414963e+00 +9.910548e+00 +1.463541e+01 -1.612817e+00 -2.596699e+00 +1.079114e+01 -1.073485e+01 -7.674014e+00 +1.684305e+01 +1.059835e+01 +1.668599e+00 +3.709259e+00 -2.602123e-01 +1.236841e+01 +4.579042e+00 -2.882716e+00 -1.351839e+01 -1.866635e+01 -2.334411e+00 -5.696292e-01 -1.182560e+01 +2.885865e+00 -2.409770e+01 +1.324217e+01 -2.400982e+00 +1.837197e+01 -1.398297e+01 +2.532485e+01 +1.399059e+01 -1.211498e+01 +2.091228e+01 +2.412793e+00 -1.363906e+01 -7.471306e+00 -3.581571e+00 +1.277289e+01 +7.621257e-01 -1.868603e+01 +1.035316e+01 -1.908813e+00 +6.893157e+00 -8.575224e+00 +8.226614e+00 -1.122823e+01 +1.355688e+01 +8.582564e+00 +7.840999e+00 -1.718495e+00 -7.595520e+00 -1.074622e+01 +3.151762e+00 +1.453698e+00 -1.682455e+00 +6.878683e+00 -1.011959e+01 -4.890473e-01 -1.467923e+01 -3.857717e+00 -6.013273e+00 +2.762697e-02 -2.553104e+01 +6.243137e+00
+1.316667e+00 -4.644872e-01 +1.540147e+01 -8.970454e+00 +9.225716e+00 -1.718424e+00 +8.658248e-01 +9.359703e+00 +1.845058e+00 +1.346209e+01 +1.328419e+01 +1.973904e+00 -3.709432e+00 +2.943460e+00 +1.619784e+01 -1.385631e+01 +5.812016e+00 -6.898788e+00 +3.006940e+00 -1.590708e+01 +8.887562e+00 -8.097241e+00 -1.005261e+01 -1.091125e+01 +2.628371e+01 +1.429287e-01 +1.411013e+00 +1.260255e-01 +4.827539e+00 +4.758053e+00 +2.528513e+00 +3.315833e+00 +6.395861e+00 -2.506680e+00 +1.442063e+01 +1.085345e+01 -9.246841e+00 +1.844726e+01 +7.411265e+00 +3.097268e-01 +4.558493e+00 +1.296395e+01 +3.192738e-01 +3.041870e+00 +1.270028e+01 -6.818343e+00 -9.444809e+00 +1.830699e+01 +8.673104e+00 +1.800279e+00 +4.380647e+00 +1.997315e+00 +1.183549e+01 +7.678608e+00 -2.299728e+00 -1.352844e+01 -1.546783e+01 -2.286969e+00 -2.091797e+00 -1.110222e+01 +4.502407e+00 -2.724751e+01 +1.423800e+01 +2.342716e+00 +1.419591e+01 -9.275824e+00 +2.382430e+01 +8.810894e+00 -1.617046e+01 +1.989240e+01 -2.403619e-01 -1.499124e+01 -2.142914e+00 -6.459154e+00 +9.850881e+00 -1.116914e+00 -1.068006e+01 +8.060440e+00 -4.083694e+00 +8.067911e+00 -8.008606e+00 +8.282021e+00 -8.078256e+00 +1.022615e+01 +8.591576e+00 +6.842930e+00 -7.881783e-01 -4.105996e+00 -1.091320e+01 +4.335247e-01 +1.059881e+00 +1.992426e-01 +9.025973e+00 -1.069132e+01 +2.153572e-01 -1.792742e+01 -5.953340e+00 -5.257639e+00 -1.038924e+00 -2.440188e+01 +9.173814e+00
+1.325000e+00 +1.340020e+01 +1.149666e+01 -9.966970e+00 -6.391926e-02 -4.842774e+00 +5.825630e+00 +1.398003e+01 +1.969954e+00 +1.517581e+01 -1.075929e+00 +7.701548e-01 -1.243450e+01 -5.329090e+00 +1.141243e+01 -1.939770e+01 +1.494802e+00 -7.366114e+00 +1.708276e+00 -1.282746e+01 +1.126864e+01 -1.016663e+01 -1.191039e+01 -1.753326e+01 +1.896829e+01 +1.358959e+01 -3.907109e+00 +3.097953e-01 +3.033519e+00 -7.937409e-01 -1.589938e+00 -2.031908e-01 +1.017517e+01 -3.233551e-01 +8.143583e+00 +9.596955e+00 -9.733624e+00 +1.737901e+01 +6.794835e+00 +7.363232e+00 -2.916532e+00 +1.178331e+01 +2.029559e+00 +3.107077e+00 +1.071465e+01 -2.225105e+00 -4.276232e+00 +1.830341e+01 +8.690956e+00 +3.602894e+00 -3.143652e+00 +6.048113e+00 +2.056069e+00 +4.790069e+00 -9.333150e+00 -6.205620e+00 -6.555932e+00 -2.306875e+00 -4.088865e+00 -9.151441e+00 +2.049805e+00 -1.816076e+01 +9.187884e+00 +3.928371e-01 +6.620304e+00 -9.072800e+00 +2.724653e+01 +3.029341e+00 -1.764937e+01 +1.246189e+01 -5.861391e+00 -1.205009e+01 +6.193741e+00 -9.595746e+00 +2.075632e+00 -4.316812e+00 +1.020132e+01 +3.170487e+00 +1.176436e+00 +4.466091e+00 -1.544765e+01 +1.730836e+00 -9.267805e+00 +1.568324e+00 +5.037358e+00 +5.348580e+00 +1.775880e+00 +6.984437e-01 +2.073681e+00 +6.149172e+00 -2.469437e+00 +5.865516e+00 +4.998658e+00 -9.953219e+00 -9.228960e+00 -1.368594e+01 -1.708206e+01 -4.247528e+00 -4.531858e+00 -1.769040e+01 +1.251608e+01
+1.333333e+00 +1.211735e+01 +4.570154e+00 -5.949267e+00 +1.243020e+00 -2.609954e+00 +7.699326e+00 +1.146637e+01 +3.571852e+00 +1.057868e+01 -7.127096e+00 -5.402669e+00 -1.472977e+01 +9.716502e-01 +7.285651e+00 -8.236011e+00 -6.862882e+00 -1.979962e+00 +1.353009e+00 -1.097236e+01 +1.649409e+01 -9.189171e+00 -1.694848e+01 -1.836323e+01 +1.922316e+01 +1.070988e+01 +2.873812e+00 +9.506988e+00 +6.487750e+00 -3.364481e+00 -2.951679e+00 +1.675439e-01 -8.693262e+00 +5.253861e+00 +1.868376e-01 +2.534413e+00 -4.157284e+00 +6.805205e+00 +4.569759e+00 +6.876937e+00 -6.157283e+00 +1.121200e+01 -3.494400e+00 -1.546011e+00 +1.306697e+01 -1.427174e+00 +2.550211e+00 +1.572257e+01 +1.044508e+01 -4.154005e+00 -9.475571e+00 +5.350362e+00 -8.500378e-01 +4.909559e+00 -3.978507e-01 -3.938623e+00 -1.459319e+01 -2.658982e+00 -3.243763e+00 -9.690136e+00 +2.114729e+00 -2.072464e+01 +5.906760e+00 +2.090574e+00 +5.675180e+00 -8.881167e+00 +2.900568e+01 +1.854384e+01 -2.265135e+01 +4.285682e+00 -6.812814e+00 -1.351365e+01 +3.671936e+00 -1.384060e+01 +2.790504e+00 -4.031503e+00 +1.181810e+01 -5.863894e+00 +4.115903e+00 -3.475983e-01 -1.419326e+01 +6.203503e+00 +9.937520e-01 -7.970724e+00 +1.058252e+00 +1.162490e+01 +1.653690e+00 +2.712622e+00 +1.452151e+00 +6.373970e-01 -6.472838e+00 +1.408674e+00 +3.640006e+00 -3.477419e+00 -9.214150e+00 -1.207689e+01 -1.511943e+01 -4.419037e+00 -1.213270e+01 -1.166362e+01 +6.155768e+00
+1.341667e+00 +1.272239e+01 +1.358976e+00 -3.770273e+00 -3.642452e-01 +1.261683e+00 +7.803154e+00 +1.537555e+01 +4.712672e+00 +5.153495e+00 -7.331060e+00 -5.959533e+00 -1.229610e+01 +5.787766e-01 +4.124045e+00 -3.847749e+00 -1.294614e+01 -1.199966e-01 -6.569499e-01 +6.726267e-02 +1.044958e+01 -6.629279e+00 -2.137145e+01 -1.920170e+01 +1.578594e+01 +7.100607e+00 +9.342822e+00 +7.533175e+00 +3.860999e+00 +3.948512e+00 -6.531741e+00 -2.332668e+00 -1.058519e+01 +9.087402e+00 -3.373945e+00 +1.747031e+00 -1.223481e+00 +6.936911e+00 -1.603394e+00 -2.617173e+00 -1.819137e+00 +1.529195e+00 -2.680804e+00 +1.043780e-01 +7.325998e+00 +4.299571e+00 +2.934515e+00 +5.503915e+00 +5.659148e+00 +1.106535e+00 -5.638546e+00 +8.681238e+00 -1.589804e+00 +8.607546e+00 +2.228627e+00 -1.679580e+00 -1.605620e+01 -5.941610e+00 +1.067337e+01 -1.289593e+01 -2.439511e+00 -1.049107e+01 +2.903867e+00 +9.059562e+00 +3.504984e+00 -6.087909e+00 +2.566325e+01 +1.698258e+01 -1.933778e+01 -5.209324e+00 -8.565574e+00 -1.388584e+01 +6.961842e+00 -1.460318e+01 -2.516647e+00 -5.491463e+00 +1.616752e+01 -7.230755e+00 +2.031588e-02 -6.289950e+00 -1.113367e+01 +4.463843e+00 +9.833270e+00 -9.089557e+00 -7.360713e+00 +4.350536e+00 -2.876124e+00 +1.198345e+01 +2.747804e+00 -1.068633e+00 +1.606015e+00 -4.428687e+00 +1.029544e+00 -5.129025e-01 -1.746894e-01 -2.901302e+00 -1.056577e+01 +1.189419e+01 -1.035780e+01 -4.090092e+00 +4.484960e+00
+1.350000e+00 +6.082296e+00 +6.492585e+00 +5.294049e-01 -7.400953e+00 -2.595637e+00 +1.156403e+01 +7.039904e+00 +2.705832e+00 +7.468344e+00 -3.021755e+00 -1.194991e+01 -1.238315e+01 -7.248697e-01 -2.095240e-01 +8.744131e-01 -7.671693e+00 +8.472471e-02 -7.645587e-01 -3.055201e+00 +9.670312e-01 +6.141514e-01 -1.949869e+01 -1.708963e+01 +1.363954e+01 +2.489266e+00 +7.773608e+00 +6.849220e+00 -3.847192e-01 +3.045047e+00 -1.756705e+00 +6.485705e-01 -1.188138e+01 +7.134070e-02 +4.350732e-02 +4.896139e-01 -1.529629e+00 -1.980764e+00 +9.196217e-01 -8.292160e+00 -7.839236e-01 -1.135648e+00 -5.398063e+00 +1.705154e+00 +6.373150e+00 +4.480189e+00 -5.343165e-02 +4.843089e+00 -3.060881e+00 -3.153661e+00 -1.389549e+00 +4.483034e+00 -3.958530e+00 +8.355521e+00 +5.720834e+00 -8.050038e-01 -1.200050e+01 -1.591988e+00 +4.449581e+00 -2.785736e+00 +3.741152e+00 -7.690045e+00 -2.085323e+00 +5.898076e+00 +1.615145e+00 -5.519796e-01 +8.474874e+00 +1.031241e+01 -1.692988e+01 -3.890401e+00 -7.366243e+00 -1.363193e+01 +3.847989e+00 -6.874087e+00 -4.430999e+00 -1.290674e+00 +1.165957e+01 -9.633003e+00 -1.738741e+00 +4.314165e+00 -2.610075e+00 +2.185962e+00 +1.059862e+01 -7.430318e+00 -8.676488e+00 +4.590403e+00 -5.463905e+00 +9.937058e+00 -8.241548e+00 -4.665542e+00 +4.146301e+00 -3.858695e+00 -2.564483e+00 +3.229612e+00 -4.504504e+00 -2.581892e+00 -4.234126e+00 +7.337165e+00 -6.754778e+00 +2.946617e+00 -1.918872e+00
+1.358333e+00 +2.039897e+00 +8.125409e+00 +4.383937e+00 -1.027336e+01 -6.691982e-01 +8.405221e+00 +4.440942e-01 +3.727308e-01 +4.798044e+00 -2.744876e-02 -1.501570e+01 -1.066872e+01 +3.069525e+00 -7.871325e-01 +6.177054e+00 -8.210263e+00 +5.446982e+00 -1.619000e+00 -1.417336e+01 +7.290952e-01 +5.002393e+00 -1.179438e+01 -1.356676e+01 +1.359632e+01 +1.726062e-01 +6.035772e+00 +9.068235e+00 -2.728784e+00 +9.934487e-01 +4.024837e+00 -3.526863e+00 -1.551706e+01 -4.605060e-01 -3.850638e+00 -1.783245e+00 -1.006360e+00 -7.106283e+00 +7.733457e+00 -5.032815e+00 -7.855018e-01 +3.471571e+00 -7.977030e+00 -2.623843e+00 +4.436313e+00 -1.688920e+00 +1.672573e+00 +6.813538e+00 -3.171018e-02 -8.704409e+00 -7.346894e+00 -8.351045e-01 -5.321679e+00 +2.340781e+00 +4.933054e+00 +2.385822e+00 -1.345636e+01 +6.226195e-01 -1.912759e+00 +2.283045e+00 +6.574847e+00 -7.569750e+00 -5.106963e+00 -4.762027e+00 +6.943582e-01 -3.148521e+00 +5.083768e+00 +1.443595e+01 -1.356003e+01 -2.390689e+00 -2.143246e+00 -9.962632e+00 -4.994292e+00 -1.849789e+00 +2.308909e+00 -1.403200e+00 +2.965333e+00 -9.448474e+00 +3.524126e+00 +9.473577e+00 -1.668607e+00 -6.842324e-01 +4.057810e+00 -4.141758e+00 -7.985194e+00 +1.187279e+01 -4.266533e+00 -3.428409e-01 -9.319132e+00 -3.021905e+00 +3.011488e+00 -6.218072e+00 -5.713626e+00 +9.240050e+00 -1.263750e+01 -1.862322e+00 -2.869828e+00 +2.108845e-01 -8.482990e+00 +2.105124e+00 -1.032566e+01
+1.366667e+00 -1.776998e+00 +5.603927e+00 +1.549452e+00 -4.313219e+00 +5.706302e+00 +1.462140e+00 +5.077778e+00 +4.240071e-01 -2.493298e+00 +1.456634e+00 -6.292295e+00 +1.612850e+00 +6.980780e+00 -5.009476e-01 -2.335481e+00 +6.159173e-01 -3.211262e+00 -2.197835e+00 -3.961964e+00 +4.914806e-01 +8.077976e-01 -1.073577e+01 -5.706086e+00 +1.181277e+01 -7.368601e-01 +4.155407e+00 +1.510724e+00 -6.660596e+00 +4.579618e+00 +6.571192e+00 -3.538788e+00 -6.057247e+00 +2.090617e-01 -2.607390e+00 +2.361767e-01 -7.758018e-01 +4.364445e+00 +9.432981e+00 -8.976885e+00 +3.245106e+00 -4.655639e+00 -6.242236e+00 +8.043782e+00 +2.800910e+00 +2.125833e-01 -3.135700e-01 +1.605819e+00 +3.110191e+00 -1.126357e+00 -2.515647e+00 +1.043966e+00 -4.820778e-01 +9.913739e+00 +2.784317e+00 +4.378451e+00 -5.422079e+00 +1.317449e+00 +7.974308e-01 -3.783521e+00 +7.029968e-01 +9.411928e-01 -2.977833e+00 +1.088583e+00 -1.707247e+00 -1.811904e+00 +2.264276e+00 +6.903524e+00 -2.177079e+00 -6.278416e+00 +6.281790e-01 -5.911839e+00 -6.723347e+00 +2.979252e+00 +2.305251e+00 -1.420435e+00 -4.584091e+00 -2.648938e+00 -1.445229e+00 +6.607312e+00 +2.960428e+00 +8.876871e-01 +5.400602e+00 +2.349064e+00 -1.088402e+00 +8.068709e+00 -3.600023e+00 +4.983127e-01 -6.206009e+00 -8.515422e+00 +6.534211e+00 -8.101365e+00 -4.814875e+00 +5.895970e+00 -2.022107e+00 -2.287566e+00 +2.893558e+00 +7.261609e-01 -6.954949e+00 -3.435316e+00 -1.082545e+01
+1.375000e+00 +7.981224e-01 -2.879526e+00 -1.192514e+00 -4.003406e+00 +5.402914e+00 +1.870412e+00 +3.158534e+00 +1.314403e+00 -3.331369e+00 -7.655942e+00 -2.415929e-01 +6.259404e+00 +5.080057e+00 -3.371389e+00 -6.169647e+00 +2.852095e+00 -9.339918e+00 +7.127836e-01 -6.552372e-01 +4.478531e+00 -9.371077e-01 -3.948766e+00 +3.579570e+00 +1.432983e+00 +2.110720e+00 -5.048883e+00 -2.393709e+00 -6.879668e+00 -9.951129e-01 +7.344556e+00 -3.944151e-01 +3.110718e+00 +3.452924e-01 -1.500897e+00 -9.920070e-01 -1.293841e+00 +3.668905e+00 +8.101159e+00 +7.786442e-01 -5.030706e-01 -8.824367e+00 -3.261794e+00 +7.637255e+00 +1.742449e+00 -2.699083e-01 +1.937441e+00 +9.747351e-01 +2.864168e+00 +6.678452e-01 -8.005199e-01 +3.460273e-01 -4.026205e+00 +9.790653e+00 -2.426232e+00 +6.930656e+00 +7.638543e+00 +4.094669e+00 -7.248034e+00 -3.112815e+00 -8.482249e-01 +5.209369e+00 -2.313021e+00 -2.473507e-01 -6.917254e+00 -1.199466e+00 -7.573316e-01 +1.884146e+00 +2.720911e+00 -7.626875e+00 +1.027577e+00 +3.156962e+00 -4.233358e+00 +7.481939e+00 +4.071061e-01 +1.728984e-01 +6.621742e-01 +1.790342e+00 +2.774497e+00 +1.769019e+00 +5.281708e+00 +1.993554e+00 +1.659934e+00 -1.783614e+00 +3.382139e+00 +5.772616e+00 +2.773427e-01 -1.752079e+00 +1.061219e+00 -9.181225e+00 -2.461417e-01 -2.988516e-01 -4.857623e+00 +5.212770e-01 +9.631769e-01 -2.511781e-01 +2.988448e+00 -9.088996e+00 -5.871057e+00 -3.306596e+00 -6.652330e+00
+1.383333e+00 +2.096668e+00 -1.357024e+00 -2.621989e+00 +1.907969e+00 +1.026629e+01 -4.246030e+00 +1.030934e+01 +9.332920e-01 -1.158756e+01 -4.779294e+00 +4.281309e+00 +7.200020e+00 +8.633237e+00 +1.939247e-01 -9.312261e+00 +6.807222e+00 -1.087450e+01 -4.588992e+00 +8.713063e+00 +4.175407e+00 -7.975436e+00 -1.048443e+01 -6.625715e-01 +1.063911e+01 +5.907107e+00 -9.106054e-01 -2.125559e+00 -5.939445e+00 +5.152658e+00 +4.823328e+00 -3.924592e+00 -1.276919e+00 -7.782211e-02 -5.414205e+00 -3.356278e-01 +6.338071e-01 +1.260757e+01 +9.316270e+00 -7.422157e+00 +4.310804e+00 -6.935964e+00 -5.502734e+00 +1.505086e+01 +4.272340e+00 +2.563161e+00 +4.121397e+00 -2.741079e+00 +1.062797e+01 +5.146956e+00 -3.979354e+00 +4.576979e+00 +3.129842e+00 +1.024577e+01 +1.876041e+00 +6.589694e+00 +1.050371e+00 -1.390780e+00 +4.382902e-01 -1.012590e+01 -5.535390e+00 +7.890140e+00 -3.610165e-01 +5.930318e+00 -4.520649e+00 -5.659199e-01 +7.858243e+00 +2.661015e+00 +7.008471e+00 -1.071749e+01 -1.089640e-01 -1.624538e+00 -6.150337e+00 +2.155577e+00 -2.731486e-01 -1.792161e+00 -7.966564e+00 -1.669729e+00 -3.838041e+00 +2.412389e+00 -1.649912e+00 +2.011425e+00 +5.424024e+00 +2.106289e+00 +8.443324e+00 +3.719341e+00 -3.722626e-01 +2.425509e+00 +4.809147e+00 -9.615562e+00 +6.116193e+00 -5.254633e+00 -1.618803e+00 -9.010401e-01 +2.594794e+00 -3.934378e+00 +1.819584e+00 -3.343431e+00 -8.933884e+00 -8.779551e+00 -7.665578e+00
+1.391667e+00 +6.392416e+00 +4.175398e+00 -4.242100e+00 -5.421190e+00 +5.929582e-01 -7.812201e+00 +5.897428e+00 +2.415865e+00 -7.831853e+00 -2.581000e+00 +4.359648e-01 -8.413375e+00 -1.641146e+00 -1.901398e-01 -1.284777e+00 +7.261590e+00 +1.782210e+00 -1.001018e+01 +1.962619e+01 -4.400020e+00 -9.914265e-01 -1.570408e+01 -1.213761e+01 +5.883077e+00 +7.847555e+00 +3.964796e+00 -3.396537e+00 -7.513013e-01 +1.158752e+01 -2.728861e+00 -9.415195e+00 -3.059189e+00 -4.381953e+00 -8.950168e+00 -3.066566e+00 -9.797348e-01 +1.446949e+01 +6.783884e+00 -1.643093e+01 +9.952911e-02 -7.250606e+00 -3.251475e+00 +1.587292e+01 -2.727787e+00 +1.008086e+01 +4.034715e+00 -5.201517e+00 +9.661796e+00 +5.235745e+00 -5.204752e+00 +4.674256e+00 +1.292700e+00 +2.494355e+00 +4.409454e+00 +4.716824e+00 -2.743547e+00 -3.162926e+00 +1.123108e+01 -6.190473e+00 -3.824672e+00 +1.076534e+01 -4.424841e+00 +7.861970e+00 -9.714029e+00 +5.576283e+00 -1.771440e+00 -8.383631e+00 +5.976720e+00 -1.099743e+01 +9.186613e-01 -9.524175e+00 -1.857078e+00 -3.103875e+00 +5.197866e-01 -9.273881e+00 -3.242727e-01 -1.157620e+01 -8.191457e+00 +4.839494e+00 -8.195853e+00 -8.254390e+00 +7.317867e+00 +3.534903e+00 +2.378516e+00 -5.401919e+00 +4.772979e-01 +1.054363e+01 +6.118406e+00 +2.041186e+00 +1.857559e+01 -7.139403e-02 +3.325823e-01 +1.744834e+00 -6.994445e-02 +1.290712e+00 -2.413220e+00 +1.749700e+01 -3.877035e+00 +1.792700e+00 -2.119261e+00
+1.400000e+00 +9.514960e+00 +2.370358e+00 -4.382367e+00 -1.023051e+01 -1.280143e+00 -7.588004e+00 +3.221884e-01 +5.421403e-01 -1.207103e+01 -4.665560e+00 -1.377143e+00 -1.248182e+01 -4.220098e+00 -2.829246e+00 +9.110277e+00 +6.564193e+00 +8.151686e+00 -1.292596e+01 +2.323677e+01 -6.916389e+00 +7.465285e-01 -1.313491e+01 -1.172274e+01 +6.055344e-01 +1.040547e+01 +2.923672e+00 -1.466634e+00 -1.144613e+00 +1.455916e+01 -6.678727e+00 -1.375078e+01 -7.061730e+00 -7.335177e+00 -1.514093e+01 -7.395018e+00 -6.023968e-01 +8.022233e+00 +4.173993e+00 -1.624283e+01 -8.878216e-01 -6.209079e+00 -4.867760e+00 +1.148849e+01 -6.497727e+00 +1.160444e+01 +1.027080e+01 -8.993111e+00 +1.147731e+01 +3.677014e+00 -9.654048e+00 +4.624778e+00 -5.163914e-01 -5.208395e+00 +4.787352e+00 +7.221791e+00 -4.179339e+00 -2.868163e+00 +1.398002e+01 -1.953954e+00 -4.936923e+00 +1.612455e+01 -8.295705e+00 +5.267874e+00 -9.917897e+00 +5.544616e+00 -4.970390e+00 -8.649022e+00 +9.497872e+00 -1.526640e+01 +3.563568e+00 -1.011799e+01 -2.500167e+00 -3.391048e+00 -6.457633e-02 -1.099285e+01 -4.009770e-01 -1.764661e+01 -8.419541e+00 +6.532232e+00 -1.475709e+01 -1.439149e+01 +6.423674e+00 +2.356506e+00 +1.160115e+00 -7.069365e+00 +8.354028e-01 +1.165198e+01 +1.143873e+01 +8.953904e+00 +1.896816e+01 +1.519008e+00 -2.006702e+00 +4.933751e+00 -5.110970e+00 +6.149384e+00 -5.757917e+00 +2.108978e+01 -3.228500e+00 +6.374916e+00 -2.172053e+00
+1.408333e+00 +7.406527e-01 +6.513910e+00 +6.023793e+00 -2.057109e+00 -1.582056e+00 -1.262624e+01 +9.818695e-01 -3.328889e+00 -6.488685e+00 +9.662119e+00 +2.294960e+00 -7.160604e+00 -6.991340e+00 +1.542126e+00 -1.037030e+00 +2.822422e+00 +1.096100e+01 -9.218762e+00 +1.271987e+01 -1.510908e+01 +2.240898e+00 +3.169081e+00 -9.760330e+00 -5.109452e-01 +4.103105e+00 +4.718467e+00 -7.574046e+00 +1.797110e+00 +3.475683e+00 -3.178835e+00 -9.008909e+00 -5.117348e-01 -4.583913e+00 -4.523381e+00 +2.356171e+00 +3.747680e+00 +4.906085e+00 +1.208276e+00 -1.221180e+01 +1.486081e+00 +6.399603e+00 +9.097848e-01 +7.856203e+00 -7.239883e+00 +5.703092e+00 -2.666230e+00 -6.586247e+00 +3.208898e+00 +4.497388e+00 -6.408360e+00 +7.367879e-01 +4.061877e+00 -1.301860e+01 +2.904159e+00 +1.078161e+00 -3.215452e+00 -7.408512e+00 +1.059036e+01 +2.432063e+00 -2.950850e+00 +1.424929e+01 -6.063705e+00 -1.570777e+00 -4.331135e+00 +6.674029e+00 -8.124769e+00 -1.866585e+01 +1.399498e+01 +2.570220e-01 -1.310644e+00 -4.946606e+00 -3.722277e-02 -5.893059e+00 -1.224919e+00 -6.249278e+00 -5.069173e+00 -7.765852e+00 -6.650548e+00 +4.065725e+00 -5.748972e+00 -1.374735e+01 -8.336316e-01 +1.058806e+01 -7.687057e-01 -8.670085e+00 +1.461415e+00 +4.187970e+00 +5.514709e+00 +1.218662e+01 +1.850746e+01 -2.334178e+00 +2.921459e+00 +3.454001e+00 -8.533686e+00 +3.063503e+00 -4.428810e+00 +1.965522e+01 +4.545214e+00 +8.836774e+00 -1.926259e+00
+1.416667e+00 -1.028423e+01 +6.442261e+00 -3.537645e+00 +5.374415e+00 +1.880350e-01 -1.890780e+01 -3.245711e+00 +5.903852e-01 -7.174481e+00 +1.168533e+01 +3.059460e+00 +1.439423e+00 +3.990760e+00 +2.592709e+00 +9.123308e-01 +1.649685e+01 +5.956840e+00 -6.471677e+00 +1.848224e+01 -3.577013e+00 +1.974999e+00 -5.009160e+00 -1.921464e+00 +1.214699e+00 -4.215858e+00 +7.565472e+00 -7.770307e+00 +2.437768e+00 +9.591962e+00 +1.394584e+00 -6.782099e+00 -1.209371e+00 -3.251707e+00 -3.081671e+00 -1.885909e+00 -3.595804e-01 +1.698911e+01 +7.776954e+00 -1.605822e+01 -1.110797e+00 -4.252998e+00 -1.931393e+00 +1.749117e+01 -4.615764e+00 +5.901655e+00 -2.958694e+00 -2.753487e+00 +1.291670e+01 +1.363096e+00 -1.506037e+00 -1.730477e+00 +9.075036e+00 +3.398444e+00 +5.713782e+00 -8.041110e-01 -3.498937e+00 +2.685139e+00 +9.685243e+00 -5.199703e+00 -3.825981e+00 +4.890188e+00 -1.432072e+00 +6.540042e+00 -5.224972e+00 +4.480665e+00 -1.357760e+01 -1.063427e+01 +1.320910e+01 -2.289466e+00 +1.091085e+01 -9.947335e+00 -8.899229e+00 +2.558819e-01 +1.280997e+01 -9.177664e+00 -1.733325e+01 -4.858712e+00 -1.112371e+01 +3.574189e+00 +1.119172e+00 -5.275133e+00 +5.341843e+00 +1.586923e+01 +9.180336e+00 -1.427062e+00 +4.668338e+00 +2.151358e+00 -1.778795e+00 +1.050943e+00 +1.726039e+01 -1.774294e+00 +4.869826e+00 +4.080322e+00 +6.932867e+00 -3.798564e+00 +4.793075e+00 +1.675299e+01 +1.508944e+00 -2.496293e+00 -2.664287e+00
+1.425000e+00 -8.258075e+00 +3.490509e+00 -1.065297e+01 +1.721305e+01 +7.642018e+00 -1.699157e+01 +9.090629e-01 -9.193930e-02 -1.654697e+01 +1.126405e+01 +9.826189e+00 +9.366283e+00 +1.475742e+01 +5.681966e+00 +5.015419e+00 +2.087830e+01 -1.000519e+00 -8.607657e+00 +1.842259e+01 +3.572547e+00 -8.370243e+00 -1.006625e+01 +3.348580e+00 +9.274075e+00 -3.238966e+00 +8.923009e+00 +7.180367e-01 +2.678321e+00 +1.470650e+01 -3.500072e+00 -5.261679e+00 -6.702865e+00 +4.699465e-01 -7.446507e+00 -5.545801e+00 -1.036519e+00 +1.976767e+01 +5.009689e+00 -1.429589e+01 +2.322418e+00 -5.182865e+00 -3.537486e+00 +1.586066e+01 +1.102808e+00 +4.599960e+00 +5.054657e+00 -7.456527e+00 +1.869091e+01 +3.048830e+00 -1.741619e-01 +4.080215e+00 +1.916874e+01 +6.654344e+00 +9.483925e+00 -2.198171e+00 -1.108395e+01 -1.484002e-01 +1.271309e+01 -1.078584e+01 -7.615755e+00 -4.403833e+00 +7.261841e+00 +1.563483e+01 +3.088606e+00 +1.982045e+00 +7.884778e-01 +3.876137e+00 +1.156358e+01 -8.625297e+00 +1.446307e+01 -9.584995e+00 -9.432451e+00 -2.349032e+00 +1.166729e+01 -8.011993e+00 -2.808146e+01 -3.720979e+00 -1.764190e+01 +3.644355e+00 -5.721956e+00 +1.552261e+00 +9.096226e+00 +1.208413e+01 +1.519090e+01 +1.027688e+00 +1.743691e+00 +2.458085e+00 +2.529544e+00 -5.881338e+00 +7.858302e+00 -8.349859e+00 +7.758920e+00 +1.548282e+00 +1.739646e+01 -7.336516e+00 +5.890695e+00 +9.059519e+00 -2.978501e+00 -1.623322e+01 -4.017787e-01
+1.433333e+00 -5.536809e+00 +9.665224e+00 -8.646684e+00 +1.903936e+01 +2.365758e+00 -9.782401e+00 +7.299633e+00 -9.046858e-01 -6.610937e+00 +1.454147e+01 +7.221584e+00 +1.787481e+00 +9.331114e+00 +9.440938e+00 -3.632380e+00 +1.865895e+01 -3.802058e+00 -6.468583e+00 +1.477654e+01 +2.146811e+00 -1.323936e+01 -1.521849e+01 -7.249214e+00 +1.839813e+01 +6.404625e-01 +1.133275e+01 +2.236298e+00 +6.276748e+00 +9.703031e+00 -6.650653e+00 +1.083231e+00 -8.155063e+00 -2.245553e+00 +1.231185e+00 +1.273685e+00 -9.897819e-01 +1.808395e+01 +6.502728e-01 -1.478419e+01 +2.666686e+00 +4.450740e+00 -3.352375e+00 +1.580644e+01 +9.072677e+00 +5.835197e+00 -8.924181e-01 -8.567225e-01 +1.329844e+01 +3.193133e+00 +1.500169e+00 +7.358905e+00 +2.076313e+01 +6.993868e+00 +1.125216e+01 -8.909522e+00 -1.628375e+01 -3.849756e+00 +1.159104e+01 -1.073373e+01 -4.898572e+00 -1.269510e+01 +1.004615e+01 +1.886351e+01 +1.108092e+01 +2.259691e+00 +9.370304e+00 +2.459515e+00 +1.297394e+00 +6.741141e-01 +4.172580e+00 -1.737623e+01 -1.412016e+00 -1.134426e+01 +4.284713e+00 -4.082606e+00 -2.131255e+01 -5.428156e+00 -2.011693e+01 +5.575227e+00 -8.542384e+00 +4.865177e+00 +1.076385e+01 +1.023253e+01 +1.399033e+01 +2.960265e-01 -1.313949e-01 +7.499912e+00 -3.733410e+00 -4.902513e+00 +5.566687e+00 -7.740644e+00 +1.163864e+01 -3.226125e+00 +1.091514e+01 -1.571917e+01 -7.895417e-01 +8.367458e+00 -2.316180e+00 -1.614066e+01 +5.440796e+00
+1.441667e+00 +1.000740e+01 +1.447224e+00 -7.063354e+00 +6.168779e+00 -1.226956e+01 +5.692214e+00 +8.470994e+00 +2.919749e+00 +8.034618e+00 -6.251559e+00 +4.075973e+00 -1.734179e+01 -1.049645e+01 +4.811838e+00 -1.111350e+01 +9.034573e+00 -9.076537e+00 -1.461889e+00 +2.278812e+01 +2.027170e+00 -1.464440e+01 -1.826175e+01 -1.599336e+01 +1.089752e+01 +1.400289e+01 -7.841738e-01 -7.467758e-01 +1.310162e+01 -3.045664e+00 -1.178370e+01 +1.130534e+01 -4.064408e+00 -1.236533e+01 +9.839585e+00 +3.795298e+00 -4.689636e-01 +5.019224e+00 -8.646023e+00 -5.091905e+00 -4.615704e+00 +8.617179e+00 -2.071421e+00 +1.135482e+01 +1.532548e+01 +1.172243e+01 -4.116421e-01 +6.519585e+00 +2.784208e+00 +2.942910e+00 +1.747216e+00 +8.779058e+00 +5.479271e+00 +9.972393e-01 +9.492156e+00 -1.110519e+01 -3.808673e+00 -5.992896e+00 -1.088890e+00 -6.101461e+00 +1.811740e-01 -9.353959e+00 +5.557655e+00 +1.717767e+01 +4.959429e+00 +7.295681e+00 +1.095005e+01 -8.639667e+00 -9.659489e+00 +7.312858e+00 -1.481926e+01 -1.759851e+01 +1.430761e+01 -1.788768e+01 -1.213859e+01 +2.081194e+00 +9.628622e+00 -1.384832e+01 -1.135300e+01 +1.709592e+00 -1.283867e+01 +5.226491e+00 +1.033555e+01 -7.411105e+00 +1.130957e+01 -9.321932e+00 +3.205470e+00 +1.822801e+01 +4.755096e-02 +2.031299e+00 +1.346440e+00 +1.359300e+01 +1.295217e+01 -1.711492e+01 -3.077645e+00 -1.608737e+01 -1.252424e+01 +6.480814e-01 -1.202147e+00 -2.367271e-01 +1.834544e+01
+1.450000e+00 +5.708933e+00 -9.139748e-02 -7.707282e+00 -3.573297e+00 -1.301552e+01 +3.594368e+00 -6.719317e-01 +4.136907e+00 +9.380706e+00 -9.669512e+00 +1.671448e+00 -1.305190e+01 -1.077981e+01 +2.058775e-01 -8.687343e+00 +1.229675e+01 -8.937299e+00 +9.497666e-01 +1.822927e+01 +2.067749e+00 -4.873856e+00 -1.134655e+01 -6.875428e+00 +6.590786e-01 +9.702021e+00 -8.427055e+00 -6.368691e+00 +7.203305e+00 -2.877801e+00 -2.802066e+00 +8.627889e+00 +5.022914e+00 -1.505414e+01 +9.627743e+00 +9.697252e-01 -3.956680e+00 +4.840331e+00 -3.857002e-01 -1.845686e+00 -6.859136e+00 -4.609114e-01 -1.707350e+00 +1.207268e+01 +8.540934e+00 +8.518827e+00 -1.115136e+00 +8.431688e+00 +2.272956e+00 +6.218667e-01 +3.328101e+00 +1.698357e+00 -2.361545e+00 +3.565625e+00 +3.095856e+00 -5.320634e+00 +8.414318e+00 +2.828625e+00 -9.501805e+00 -1.526466e+00 +3.212318e+00 -2.672310e+00 +5.641596e-01 +7.919631e+00 -5.069446e+00 +6.652203e+00 -4.426390e+00 -1.380678e+01 -3.860023e+00 +6.050461e+00 -6.725158e+00 -1.015286e+01 +6.723547e+00 -3.721543e+00 -4.398530e+00 +8.249596e-01 +9.082780e+00 -8.952494e+00 -4.282499e+00 +4.545232e+00 -4.095295e+00 +1.690907e+00 +3.542960e+00 -4.184976e+00 +1.165943e+01 -6.625271e+00 +5.789307e+00 +1.011232e+01 -1.570895e+00 +1.191173e+00 +3.394284e+00 +1.934200e+01 +6.703142e+00 -1.402896e+01 -3.402426e+00 -1.033842e+01 -6.181235e+00 -4.981766e+00 +7.534722e-01 +2.145164e+00 +1.265380e+01
+1.458333e+00 +2.171576e+00 +6.427146e+00 -1.718972e+00 -6.246314e+00 -3.429459e+00 +4.097233e+00 +9.171660e-01 +5.880341e-01 +6.369749e+00 -6.593498e-01 -2.566837e+00 -3.233354e+00 -2.786482e+00 -1.257539e+00 -6.331047e+00 +4.813084e+00 -4.142978e+00 -2.264360e-01 -4.443839e+00 -3.257708e+00 +3.139187e+00 -4.371769e+00 -4.629589e+00 +9.594562e-01 +2.178571e+00 -2.891274e+00 -2.404344e+00 -3.594384e+00 -1.762176e+00 +3.107792e+00 +1.080625e+00 +6.931072e+00 -2.855790e+00 +3.393877e+00 +1.407831e+00 -4.444309e+00 +3.478744e+00 +5.758976e+00 -1.299903e+00 -3.651755e+00 -4.574540e+00 +1.150648e+00 +5.741526e+00 -2.820839e-02 +1.750484e+00 -3.740772e+00 +3.361347e+00 -4.503239e+00 +1.393055e-01 +3.236819e+00 +4.140113e-01 -2.792243e+00 +4.820944e+00 -2.833758e+00 +1.760734e+00 +5.869989e+00 +3.020127e+00 -5.104690e+00 +3.591519e+00 +4.166634e+00 -1.371789e+00 -1.001497e+00 +1.844867e-01 -5.517927e+00 +3.243517e+00 -6.581354e+00 -7.609877e+00 -2.763549e+00 -2.757468e-01 -1.352474e-01 -1.053443e+00 +2.442716e+00 +4.029472e+00 -1.530085e+00 -1.541728e+00 +6.364753e+00 +6.246551e-01 -9.183899e-01 +7.193281e+00 +4.066768e+00 -2.712727e+00 -7.974985e-01 -1.565040e-01 -1.406916e+00 +8.714155e-01 -9.209867e-01 +3.178552e-01 -3.886916e+00 -2.997310e+00 +2.369667e+00 +2.344567e+00 -1.856580e+00 +4.657939e-01 -1.578968e+00 -9.688580e-01 -3.592229e-01 -1.812335e+00 +7.013032e-01 +5.790956e-01 -8.674797e-02
+1.466667e+00 +2.684234e+00 +6.594053e+00 -8.742471e+00 -3.937262e+00 -1.100775e-01 -3.085910e+00 -3.074472e-02 +1.700002e+00 -2.619618e+00 -3.672461e+00 +1.830802e+00 +2.373471e-02 +3.882686e+00 -3.032204e+00 -4.749775e+00 +1.700041e+01 -6.156990e+00 -6.177277e+00 +2.662222e+00 -7.155910e-01 +1.907316e+00 -9.964926e+00 -1.903481e+00 -3.663975e-01 +4.739357e+00 -3.092096e+00 -1.952517e-01 -5.431479e+00 +3.093531e+00 +3.120703e+00 -3.743319e+00 +6.756735e+00 -1.501109e+00 -6.055925e+00 -5.892494e+00 -6.551595e+00 +1.369366e+01 +1.342326e+01 -5.137587e+00 -7.347358e+00 -1.379742e+01 +7.224973e-01 +1.477060e+01 -2.598933e+00 +4.871432e+00 +2.473703e+00 -2.002617e+00 +3.319645e+00 +6.620693e-01 +1.237131e+00 +1.766515e+00 +6.303646e-01 +8.535373e+00 -1.465845e+00 +7.391382e+00 +9.637840e+00 +5.792769e+00 -4.170050e+00 +2.458236e+00 +2.145930e+00 +4.397921e-01 -1.367604e-01 +5.330693e+00 -1.363139e+01 +7.384293e+00 -1.184700e+01 -8.635116e+00 +3.657282e+00 -1.134775e+01 +8.945109e+00 +1.569095e+00 -2.011868e+00 +8.314937e+00 +3.271022e+00 -7.515401e+00 -3.553202e-02 -1.925132e+00 -5.700878e+00 +1.089111e+01 +2.628767e+00 -5.068170e+00 +1.897812e+00 +4.577971e-01 +4.670548e+00 +2.063476e+00 +1.002232e+00 -7.151843e-01 +1.997258e+00 -8.209078e+00 +3.889811e+00 +9.112079e-01 -1.870387e+00 +4.169355e+00 +5.811221e+00 -6.197595e-01 +3.238023e+00 -2.221450e+00 -2.966250e+00 -4.817892e+00 -3.089121e+00
+1.475000e+00 +2.601438e+00 -5.484131e+00 -7.857644e+00 -1.579401e+00 +4.251659e+00 +1.143070e+00 -3.442849e+00 +1.216519e+00 -1.274897e+01 -9.813662e+00 +2.696607e+00 +4.163232e+00 +7.974378e+00 -4.464965e+00 +8.512965e+00 +1.141187e+01 -8.072832e+00 -5.028696e+00 +1.132407e+01 +3.639877e+00 -3.730238e+00 -9.021013e+00 +6.890450e+00 +1.101163e+00 +3.631384e+00 -5.482441e+00 +3.296739e+00 -4.079549e+00 +7.458410e+00 +4.165144e-01 -1.230405e+00 -5.238919e+00 -6.445773e+00 -8.381278e+00 -9.776987e+00 -1.982747e+00 +9.408121e-01 +4.880472e+00 -4.034537e+00 -1.125799e-01 -1.179021e+01 -6.667885e+00 +7.513047e+00 +2.331085e+00 +3.685605e+00 +1.238059e+01 -6.217398e+00 +7.841858e+00 -5.929568e-01 -7.616695e-01 +2.436169e+00 +1.666199e+00 +5.263635e+00 +5.433846e+00 +6.250389e+00 +3.063532e+00 +3.547116e+00 -3.719097e+00 -1.547046e+00 -1.651798e+00 +3.746414e+00 -7.410815e-01 +6.713362e+00 -5.714384e+00 +3.060073e+00 -3.296817e+00 +5.406121e+00 +6.163944e+00 -1.477900e+01 +6.759005e+00 +1.866863e-01 -6.250053e+00 +6.885264e+00 +1.284755e-01 -9.244527e-01 -9.202826e+00 -7.332876e+00 -5.234910e+00 +7.151429e+00 -3.187586e+00 +7.891426e-01 +6.298427e+00 -5.092906e+00 +9.366638e+00 +1.662308e+00 -2.407424e-01 +2.248738e+00 +4.714768e+00 -8.677680e+00 -4.386897e-01 +2.025610e+00 -2.453712e+00 -7.210942e-01 +5.884508e+00 +4.474656e-01 +4.469816e+00 -9.303794e+00 -6.273293e+00 -5.105875e+00 -3.984228e+00
+1.483333e+00 -4.269601e-01 +9.242974e-01 -3.584731e+00 +2.111778e-01 -3.334462e+00 +9.844170e+00 -5.343773e+00 -4.574916e+00 -3.958560e+00 -3.519875e+00 -5.774478e+00 -1.993342e+00 +4.554051e+00 -4.997478e+00 +8.686201e+00 +1.324163e+01 -5.629028e+00 -1.463314e+00 +6.531795e+00 +3.504537e+00 -8.370173e+00 -9.081678e+00 -1.586118e-01 +3.912933e+00 +6.387097e+00 -6.188464e-01 +8.532864e+00 -2.261700e+00 -1.536144e+00 -4.253373e+00 +5.365778e+00 -1.477866e+01 -9.856489e+00 -2.446537e+00 -6.109105e+00 -2.212248e-01 -1.162756e+01 -2.492489e+00 -1.765131e+00 -4.432839e+00 +1.706028e+00 -1.057095e+01 +4.778777e+00 +1.026643e+01 +5.146286e+00 +9.242010e+00 +5.951467e-01 +3.591321e+00 -7.599946e+00 -4.085054e+00 +4.431757e+00 +3.030907e+00 +3.751198e+00 +8.353097e+00 +1.195791e+00 -3.780142e+00 +6.758851e+00 -6.741159e+00 +5.302648e+00 -2.856298e-01 -3.615619e+00 -2.288764e+00 +8.269929e+00 +8.114137e+00 +7.956354e-01 -2.502242e+00 +7.169017e+00 -1.599530e+00 -8.134457e+00 +1.159432e+00 -1.109253e+01 +1.641193e-01 -2.434618e+00 -5.904857e+00 +4.301102e+00 -5.947433e+00 -1.393846e+01 -9.383047e+00 +1.061934e+01 -6.105605e+00 +2.194186e+00 +1.101814e+01 -5.535363e+00 +9.695317e+00 +8.348775e+00 -4.903023e-01 +5.585199e+00 -3.184300e+00 -6.291461e+00 -1.149198e+01 -2.325593e-02 -1.774172e+00 +2.990826e+00 -7.055425e+00 -1.001893e+01 -5.092335e+00 -1.247434e+01 -6.273071e+00 -1.573773e+00 -9.836547e-01
+1.491667e+00 -6.105851e-01 -2.558921e+00 +4.224922e+00 -1.386756e+00 +3.861758e+00 +1.346889e+00 -2.771006e+00 -4.981374e+00 -9.862318e+00 -3.497347e+00 -3.818375e+00 +2.620560e+00 +6.022200e+00 -5.998957e+00 +5.293637e+00 +3.513292e+00 +2.623191e-01 -3.176116e+00 +1.144437e+00 +8.215674e-01 -3.577342e+00 +9.369898e-01 +1.803092e+00 -7.782853e-01 +4.903090e+00 +5.712277e-02 +4.975657e+00 -4.793832e+00 -4.892227e+00 +9.621386e-01 -2.296494e+00 -1.228751e+01 -9.058899e-01 -8.930788e+00 -5.136608e+00 +4.150610e+00 -1.013509e+01 +2.374903e+00 +7.980966e-01 -3.298442e+00 +2.021175e+00 -7.686629e+00 +2.604956e+00 +2.371333e+00 +1.166544e+00 +8.081558e+00 -3.482825e+00 +4.667719e+00 -5.706768e+00 -1.032810e+01 +1.333473e+00 -7.602243e-01 -2.121919e+00 +3.907396e+00 +7.790911e+00 -5.853948e-01 +2.820179e+00 -5.175691e+00 +4.767558e+00 -2.663061e+00 +7.166223e+00 -6.525463e+00 -1.401806e+00 +2.264972e-01 -2.434950e-01 -2.954600e+00 +4.972762e+00 +6.819769e+00 -1.089445e+01 +1.439677e+00 -6.922552e-01 -3.983227e+00 +1.104706e-01 -2.890097e+00 +1.120450e+00 -5.021981e+00 -9.092936e+00 -1.177936e+00 +4.514312e+00 -1.938094e+00 -2.700009e+00 +5.468150e+00 -2.772700e+00 +3.777948e+00 +9.216409e+00 +8.036870e-01 -1.252293e+00 +4.037482e+00 -3.630637e+00 -6.059297e+00 -5.684040e+00 -4.854301e+00 +8.644236e+00 -9.816636e+00 -1.676064e+00 -3.134692e+00 -8.064976e+00 -7.320236e+00 +2.728500e+00 -9.575721e+00
+1.500000e+00 +3.186795e-01 -1.938561e+00 +5.796472e+00 +9.894966e-01 +4.289602e+00 -3.987148e+00 -2.940969e+00 -3.410155e+00 -9.209889e+00 -2.300118e+00 -1.227935e+00 +9.212062e-01 +6.533233e+00 -4.551861e+00 +4.166155e+00 -3.074599e-01 +5.474977e+00 -5.050501e+00 -5.274534e+00 -6.236697e-01 +5.785116e-01 +4.975884e+00 +4.325481e-01 -3.065444e+00 +3.061850e+00 +1.560805e+00 +6.278866e+00 -1.195501e+00 -8.592309e+00 +1.567517e+00 -4.661064e+00 -1.068162e+01 +5.804436e+00 -1.195639e+01 -6.375123e+00 +4.730077e+00 -7.341921e+00 +5.604094e+00 +3.979706e+00 -6.946602e+00 +3.107476e+00 -2.675981e+00 -5.673845e-01 -1.806062e+00 -1.277195e+00 +6.577832e+00 -4.575990e+00 +3.408356e+00 -6.566417e+00 -1.149780e+01 -8.633904e-01 -6.001054e-01 -7.687199e+00 +3.111409e+00 +8.251255e+00 -2.394896e-01 -6.039375e-01 -5.661548e+00 +6.652507e+00 -9.910174e-02 +3.304929e+00 -4.758642e+00 -5.083781e+00 -6.019113e+00 +2.885948e+00 -4.140017e+00 +3.503619e+00 +6.396565e+00 -9.628289e+00 +3.056292e+00 +5.954797e+00 -3.638854e+00 -4.808085e-01 +6.323138e-01 -2.795988e+00 -2.660297e+00 -6.371334e+00 +2.523107e+00 +2.558419e+00 +4.916982e-01 -4.657311e+00 +1.499054e+00 -4.034139e+00 -4.770339e-01 +8.469181e+00 +2.149410e+00 -6.365040e+00 +6.845061e+00 -2.435260e+00 -4.626821e+00 -6.952887e+00 -2.346664e+00 +1.069705e+01 -7.476561e+00 +1.867109e+00 -1.542793e+00 -6.025035e+00 -6.582171e+00 +3.876789e+00 -1.017484e+01
+1.508333e+00 +1.642315e+00 -2.950047e+00 +1.619170e+00 +2.059284e+00 +5.562984e+00 -3.172328e+00 -1.520980e+00 -4.355142e+00 -1.321292e+01 -2.736483e+00 +2.523651e+00 +5.699965e+00 +6.255612e+00 -6.825685e+00 +4.614728e+00 +5.547450e+00 +1.517790e+00 -6.422734e+00 +3.408427e+00 -3.313404e+00 -1.475845e+00 +3.420129e+00 +3.979087e+00 -8.290944e+00 +4.011320e+00 +1.341209e+00 +4.158169e+00 -4.810000e+00 -3.939303e+00 -2.509700e+00 -4.724009e+00 -5.129787e+00 +5.832182e+00 -1.319793e+01 -7.420182e+00 +3.380270e+00 -3.997439e+00 +1.481308e+00 +9.486595e-01 -6.263532e+00 -5.088510e+00 -5.908424e-01 +3.475180e+00 -4.972225e+00 +3.460562e+00 +8.106096e+00 -1.152947e+01 +1.315619e+00 -1.419786e+00 -6.527295e+00 +3.267583e+00 +1.790292e+00 -3.626159e+00 +1.477980e+00 +1.001948e+01 +4.629045e+00 +6.317034e-01 +5.123479e-01 +6.381240e+00 -4.294495e+00 +9.112724e+00 -4.014144e+00 +2.392939e+00 -6.152959e+00 +5.212196e+00 -8.540796e+00 -2.247917e+00 +1.153094e+01 -1.677851e+01 +5.501821e+00 +7.012732e+00 +6.216682e-01 +1.443200e+00 -3.949954e+00 -3.656003e+00 -1.561471e+00 -4.982874e+00 -4.093960e+00 +1.626934e+00 +4.824616e-01 -6.580826e+00 +5.189583e+00 -3.457233e+00 -1.484848e-01 +3.093079e+00 +2.945002e-01 -9.666221e-01 +1.046165e+01 -3.980806e+00 -4.878639e+00 -8.170863e+00 -3.429640e+00 +1.054611e+01 +8.443296e-01 +5.250450e+00 -1.464316e-01 -9.128251e-01 -3.648924e+00 +3.665720e+00 -6.833201e+00
+1.516667e+00 -4.205732e+00 +1.225574e+00 +2.644819e+00 +2.049933e+00 +8.459204e-01 -4.831679e-01 -3.243215e+00 -7.415063e+00 -3.653288e+00 -2.254939e-01 -4.523803e-01 +7.991211e+00 +4.258690e+00 -7.103087e+00 -6.664022e+00 +1.364214e+01 -4.256802e+00 +8.550179e-02 -3.121526e+00 +1.031898e+00 -4.143995e+00 +8.127375e+00 +5.595357e+00 -9.239451e+00 +5.923243e+00 -3.078126e+00 +2.124454e-01 -6.999019e+00 -1.423745e+01 +2.874362e+00 +1.361474e+00 +8.170902e-01 +1.926924e+00 -3.560953e+00 -1.705226e+00 +1.634219e+00 -5.011483e+00 +4.328118e+00 +7.615685e+00 -1.069287e+01 +9.794681e-01 -1.948257e+00 +8.070193e+00 +8.133317e-01 +1.211296e+00 +1.199048e+00 -4.752646e-01 +9.752571e-01 -5.072110e+00 -6.889547e+00 +9.628369e-01 -6.208398e-02 +1.829736e+00 -3.726304e+00 +8.520276e+00 +1.202249e+01 +9.057632e+00 -1.198478e+01 +9.572434e+00 -2.758534e+00 +6.330463e+00 -4.820333e+00 -1.266928e+00 -1.655987e+00 +1.516905e+00 -1.259885e+01 -7.612168e+00 +1.044561e+01 -7.758050e+00 +4.336450e+00 +4.160105e+00 +9.270910e-01 +3.400632e+00 -2.880708e+00 +7.441761e-01 -6.688176e-01 -1.203313e+00 -2.347449e+00 +4.368288e+00 +5.280226e+00 -3.876716e+00 +1.770873e+00 +1.468629e+00 +7.070006e+00 +1.108877e+01 +4.308698e+00 -5.513651e+00 +3.933835e+00 -5.509094e+00 -1.361439e+01 -4.103212e+00 -4.088139e+00 +9.765941e+00 -8.115654e+00 -5.631199e+00 -4.280568e+00 -1.336304e+01 -3.266783e+00 +9.633004e-01 -5.914416e+00
+1.525000e+00 +9.691063e+00 -5.103354e+00 -7.337586e+00 -6.759366e+00 -5.432320e+00 +1.073382e+01 -3.294625e+00 -4.512933e+00 +3.369992e-02 -1.543505e+01 -3.822286e+00 -3.086562e+00 -3.286866e+00 -9.415633e+00 +1.662774e+00 +9.648617e+00 -5.126109e+00 +1.586237e+00 +6.217556e+00 +9.727151e+00 -7.689455e+00 -1.961412e+00 +1.455619e+00 -1.308226e+01 +1.503556e+01 -7.628914e+00 +3.418364e+00 -5.665263e+00 -7.686487e+00 -6.792552e+00 +6.281573e-01 +2.548072e-01 -1.379220e+00 -6.533511e+00 -5.781855e+00 -3.267557e+00 -7.925306e+00 -3.667796e+00 +1.239000e+01 -1.437082e+01 -3.225872e+00 -3.706547e+00 +2.571818e+00 +2.305056e+00 +6.887673e+00 +1.112848e+01 +1.612573e+00 +4.596513e+00 -3.993916e+00 -8.421384e+00 +6.318591e+00 -7.116705e+00 +3.723722e+00 -7.217466e+00 +8.777738e+00 +1.119021e+01 +1.177159e+01 -7.699004e+00 +5.973042e+00 -5.570055e+00 +5.908482e+00 -5.430420e+00 +3.726707e+00 +5.943629e-02 -3.616341e+00 -2.917258e+00 -1.041969e+00 +5.575052e-01 -1.394972e+01 +2.553049e+00 -3.220127e+00 +8.280291e+00 -9.019416e-01 -7.066370e+00 -1.522682e+00 +1.588613e+01 -8.803390e+00 -1.339543e+00 +2.421791e-01 -8.977020e+00 -4.958023e+00 +4.489440e+00 -8.825961e+00 +5.771756e+00 +7.751527e+00 +4.767466e+00 +5.508780e+00 +1.258175e+01 +1.785898e+00 -1.850794e+01 +6.563082e+00 -6.703652e+00 +4.683339e+00 -9.365959e+00 -2.174940e+00 -1.478029e+01 -9.330874e+00 -5.621542e+00 +1.922446e+00 +5.732410e+00
+1.533333e+00 +1.650564e+01 +8.859244e-01 -1.319116e+01 -6.774035e+00 -1.084257e+01 +1.581021e+01 -3.376811e-01 -4.257300e+00 +1.962329e+00 -1.484473e+01 -1.950242e+00 -1.139004e+01 -8.147862e+00 -7.417734e+00 +1.638986e+00 +1.658364e+01 -8.428605e+00 -2.863867e+00 +1.335110e+01 +4.189668e+00 -1.181783e+01 -1.226663e+01 -6.672315e+00 -7.182592e+00 +2.097264e+01 -7.337922e+00 +6.093158e+00 -3.348892e+00 -2.264464e+00 -1.463802e+01 +3.117275e+00 +6.393203e-01 -8.750530e+00 -4.845041e+00 -6.095648e+00 -6.522779e+00 -4.803664e+00 -7.418818e+00 +5.584979e+00 -1.357713e+01 -3.438322e+00 -2.801943e+00 +6.119046e+00 +5.634240e+00 +1.305576e+01 +1.245969e+01 -6.110340e-01 +1.258474e+00 -5.091188e-01 -3.615702e+00 +1.204559e+01 -2.349233e+00 +2.716786e+00 -3.234767e+00 +4.644415e+00 +8.312327e+00 +7.899303e+00 -3.291725e+00 +7.447413e+00 -3.761099e+00 +1.287911e+00 -1.776958e+00 +1.315831e+01 +2.628419e+00 +2.572049e+00 -9.228491e-01 -6.908261e+00 -4.013606e+00 -1.405505e+01 -8.638591e-01 -9.717300e+00 +1.575329e+01 -5.862357e+00 -1.495030e+01 -1.737430e+00 +1.825681e+01 -1.459960e+01 -1.099474e+01 +7.706370e+00 -1.685990e+01 -6.639845e+00 +7.867710e+00 -1.174917e+01 +6.939762e+00 -3.697472e-01 +1.461527e+00 +1.435493e+01 +1.178800e+01 +3.067578e+00 -1.588504e+01 +9.413170e+00 -2.754193e+00 -6.035603e-01 -7.610649e+00 -5.172355e+00 -1.816288e+01 -5.366207e+00 -3.091767e+00 +7.736377e-01 +1.377406e+01
+1.541667e+00 +1.102924e+01 +8.166847e-01 -5.863979e+00 -2.870684e+00 +3.967183e-01 +9.375530e+00 +5.601572e+00 -3.363284e+00 -8.357636e-01 -6.422599e+00 -1.380813e+00 -1.061891e+00 -9.359497e-01 -4.306562e+00 -5.405999e-01 +2.029128e+00 -3.198466e+00 -1.481676e+00 -2.648711e-01 +2.969186e+00 -5.705740e+00 -5.360383e+00 -4.227488e+00 -4.628042e+00 +9.922531e+00 +3.109728e-01 +4.457819e+00 -6.493338e+00 -5.209355e-01 -8.327333e+00 -2.668914e+00 +2.607556e+00 +6.234138e+00 -6.653320e+00 -1.962074e+00 -3.535230e+00 -2.211533e-01 -4.340284e+00 +5.139997e+00 -7.092962e+00 -5.167777e+00 +1.314751e+00 +5.230213e-01 -1.353207e+00 +5.801035e+00 +6.303911e+00 -3.773111e+00 -8.721216e-01 +2.368200e+00 -2.700645e+00 +9.407961e+00 -1.410600e+00 +4.527322e+00 -6.700864e+00 +6.319418e+00 +2.511277e+00 +2.961243e+00 +5.090876e+00 +1.929645e+00 -5.544267e+00 +2.194196e+00 -5.373016e-01 +7.135203e+00 +1.909187e+00 -2.444106e+00 +4.739599e+00 +8.737011e-01 -2.810866e+00 -1.388612e+01 +1.102337e+00 -2.053605e+00 +1.068468e+01 -3.394196e+00 -8.503932e+00 -4.146271e+00 +1.467226e+01 -2.539411e+00 -4.780367e+00 -6.977436e-01 -7.638593e+00 -5.236112e+00 +4.679894e+00 -6.186126e+00 -4.152192e+00 +2.626540e+00 -2.195880e+00 +7.075988e+00 +1.040061e+01 +4.524812e-01 -1.023828e+01 -4.193234e+00 -5.172501e+00 +5.809057e+00 +5.474533e-02 +3.090664e+00 -1.049453e+01 +3.686476e+00 -2.933048e+00 -1.181196e+00 +4.938393e+00
+1.550000e+00 +7.117178e-01 +1.137438e+01 -1.086157e+01 -7.724305e-01 -4.763931e+00 +6.974649e+00 -2.504334e-01 -3.958085e+00 +9.222176e+00 +3.825507e+00 -2.603141e+00 +2.693585e+00 +7.604196e-01 -1.705723e+00 -6.462759e+00 +1.705552e+01 -6.413101e+00 +2.437423e+00 -8.819529e+00 +4.471502e+00 -2.312439e+00 -3.909314e+00 -1.161185e+00 -4.223910e+00 +4.158688e+00 -1.040566e+00 +8.578133e-01 -8.051677e+00 -1.941456e+00 -2.194448e+00 +1.219934e+00 +1.253381e+01 +2.660318e+00 +2.845270e+00 +8.627708e-01 -1.030879e+01 +7.973588e+00 +3.189959e+00 +5.533755e+00 -1.090066e+01 -6.339002e+00 +3.188182e+00 +6.954581e+00 -2.116632e-01 +3.035288e+00 -2.725131e+00 +5.382097e+00 -1.263007e+00 -7.833182e-01 +4.203641e+00 +5.078983e+00 +2.202690e+00 +1.289559e+01 -1.057579e+01 +2.200008e+00 +7.222320e+00 +1.286631e+01 -2.521607e+00 +5.320419e+00 -6.204287e-01 -8.454421e+00 +3.196008e+00 +6.528055e+00 +3.475269e+00 -2.893954e+00 -6.725499e+00 -5.429202e+00 -4.508786e+00 -4.542500e+00 +9.737465e+00 -5.148709e+00 +7.064864e+00 +3.803557e+00 +1.068955e+00 -4.673331e+00 +7.166193e+00 +4.891126e+00 -7.954258e+00 +7.247452e+00 +5.373962e-01 -3.458148e+00 +6.562984e-02 +3.916580e+00 +2.240704e+00 +8.298380e+00 +7.532803e-02 -1.239875e-01 -1.435880e+00 -3.284586e+00 -1.264333e+01 -1.590570e+00 -3.648087e+00 +6.550906e+00 +3.218977e+00 -5.596515e+00 -6.591984e+00 -2.508324e+00 +1.454483e+00 -9.263522e+00 +6.574384e+00
+1.558333e+00 -4.773632e+00 +3.796392e+00 -1.215178e+01 -3.030747e+00 -6.803789e+00 +4.663396e+00 -5.788978e+00 +6.840850e-01 +1.058985e+01 -1.066418e-01 -2.803543e+00 +3.576338e+00 -8.999745e-01 -1.209742e+00 -2.616213e+00 +1.590274e+01 -8.229618e+00 +7.220949e+00 +2.264482e+00 +8.857033e+00 +2.162971e-01 -4.359008e+00 +5.532528e+00 -5.785889e+00 -1.714652e+00 -5.290990e+00 -6.398808e+00 -4.485451e+00 +2.712148e+00 +2.214499e+00 +4.607813e+00 +1.307633e+01 -5.113001e+00 +9.510375e+00 +1.065340e+00 -1.010583e+01 +7.656668e+00 +2.178219e+00 +3.322489e+00 -6.762125e+00 -9.625135e+00 -4.969913e-01 +8.050657e+00 +1.586682e+00 +2.406694e+00 -3.574961e+00 +9.734715e+00 +3.197387e+00 -1.091014e+00 +7.942946e+00 -2.076515e-01 -1.117602e+00 +1.672673e+01 -7.905724e+00 -1.884608e+00 +8.777155e+00 +1.599665e+01 -5.231251e+00 -1.306230e+00 -3.373627e-01 -5.971591e+00 +1.936102e+00 +5.391511e+00 +2.150626e+00 -5.428728e+00 -9.709015e+00 -3.829604e+00 -3.085495e+00 +1.412516e+00 +9.746580e+00 -8.618391e+00 +4.166439e-01 +7.861872e+00 +7.343750e+00 -1.746874e+00 +2.123078e+00 +4.844259e+00 -4.239052e+00 +2.955585e+00 +3.984601e+00 +2.140260e+00 +5.226173e-01 +6.028780e+00 +8.165075e+00 +5.498668e+00 +3.346262e+00 +1.297838e+00 -6.334264e+00 -2.897997e+00 -6.093738e+00 +8.898044e+00 -2.217643e+00 -2.025563e+00 +6.552642e+00 -6.340180e+00 -1.023445e+00 -3.858947e+00 +2.719707e+00 -8.083218e+00 +8.226981e+00
+1.566667e+00 -5.370336e+00 +7.244452e+00 -9.646981e+00 +2.229825e+00 -6.104139e-01 +7.452320e-01 +1.880570e-01 -2.128780e+00 +1.933338e+00 +6.957426e+00 -2.407755e+00 +5.119781e+00 +4.256404e+00 +1.609599e+00 -9.083173e-01 +1.535441e+01 -5.341216e+00 +2.028213e+00 +5.245074e+00 +6.378381e+00 -4.969060e+00 -8.522447e+00 +4.064812e-01 +4.109430e+00 -5.372213e-01 +2.795502e+00 -2.851162e+00 -5.388711e+00 +8.450944e+00 -6.966741e-01 -2.650396e-01 +3.554297e+00 -3.039612e+00 +3.931465e+00 +1.802252e+00 -6.659521e+00 +1.028797e+01 +1.578557e+00 -5.111152e+00 -8.022028e-01 -4.824971e+00 -3.891593e+00 +1.058871e+01 +3.040595e+00 +3.574747e+00 -1.433308e+00 +4.849185e+00 +8.323076e+00 +9.476403e-01 +3.009619e+00 +3.807148e+00 +6.136965e+00 +1.505252e+01 -2.838532e+00 -1.737048e+00 -3.063944e+00 +1.018034e+01 +5.038566e+00 -5.372374e+00 -4.784790e+00 -3.837186e+00 +2.210568e+00 +9.244463e+00 +8.766209e+00 -6.770801e+00 -8.388312e-01 +1.592573e+00 -1.556133e-01 -2.454162e+00 +8.941476e+00 -1.424990e+01 -2.045552e+00 +1.526592e+00 +6.108128e+00 -2.911166e+00 -7.688840e+00 +7.572822e-01 -1.059136e+01 +4.274389e+00 -2.455281e+00 +1.033827e+00 +5.078390e+00 +1.035448e+01 +8.300690e+00 +6.619820e+00 +2.016138e-01 +4.221095e+00 -4.914031e+00 -2.596574e+00 -1.624212e+00 -2.032861e+00 -1.450100e+00 +2.132423e+00 +5.158617e+00 -8.223443e+00 -2.572831e+00 +4.075414e+00 -4.483447e-01 -1.145354e+01 +3.604430e+00
+1.575000e+00 +4.485819e+00 -1.174456e+00 -5.220865e+00 +6.486919e+00 -8.458031e-01 +8.862605e-01 +3.215335e+00 -4.412244e+00 -4.449644e+00 +3.791342e-01 +1.952789e+00 -1.407820e+00 -3.629775e-01 +8.083886e-01 +2.161116e+00 +5.886276e+00 +3.652398e-01 -1.424540e+00 +1.204460e+01 +5.319785e+00 -1.180022e+01 -3.353406e+00 -3.208433e+00 -1.526952e-01 +8.455141e+00 +3.361059e+00 +1.691210e+00 +1.463748e+00 +1.545637e+00 -1.095980e+01 -1.148992e+00 -4.873732e+00 +6.614808e-01 -3.262668e+00 +1.333033e-02 +3.007663e-01 +5.168808e-01 -8.852976e+00 +1.512577e+00 -3.598097e+00 +5.783147e+00 -2.668022e+00 +2.534921e+00 +3.546740e+00 +6.022833e+00 +6.009742e+00 -1.405650e+00 +9.169679e+00 +1.624535e+00 -6.015031e+00 +8.204149e+00 +6.361987e+00 -3.916028e-01 +8.871186e-03 -1.232563e+00 -6.546810e+00 +6.569021e-01 +8.285447e+00 -3.860619e+00 -9.165003e+00 +7.102028e-01 +1.281082e+00 +9.381202e+00 +1.082515e+01 -4.832705e+00 +9.334120e+00 +2.207740e+00 +2.107215e+00 -5.411390e+00 +5.854175e-01 -1.123601e+01 +6.370584e+00 -1.108483e+01 -3.762467e+00 -2.520640e+00 +2.272248e-01 -7.033901e+00 -9.237930e+00 -3.493699e+00 -1.375962e+01 -2.091569e+00 +6.335490e+00 +1.214107e+00 +6.221099e+00 +1.437121e+00 +2.045347e+00 +8.837936e+00 +9.398812e+00 +6.140431e+00 -6.900493e+00 -1.714416e+00 +2.212158e+00 +4.071074e-01 -2.055911e+00 -5.182972e+00 -1.265741e+01 +6.335740e+00 -2.159766e+00 -4.134836e+00 +8.596040e+00
+1.583333e+00 +1.396748e+01 -3.554805e+00 -7.645453e+00 -2.664458e+00 -2.576228e+00 +6.857679e+00 +5.516250e+00 -3.627471e-01 -2.949014e+00 -8.354181e+00 +3.200802e+00 -7.127789e+00 -7.000465e+00 -2.446160e-01 +2.486126e+00 +5.154944e-01 -3.273515e+00 -3.011547e+00 +1.515856e+01 +6.182551e-01 -8.520907e+00 -8.235718e+00 -5.616496e+00 -5.436803e-01 +1.150579e+01 -2.774143e+00 -4.471427e-01 +4.450287e-01 +6.897342e+00 -1.192223e+01 -1.362091e+00 +1.700995e+00 -4.110851e+00 -2.653120e+00 -6.606864e-01 -2.404082e+00 +1.067346e+00 -9.569109e+00 -5.694346e-01 -1.895140e-01 -1.582615e+00 -3.854063e-01 +7.713365e-01 +1.277041e+00 +8.228125e+00 +7.946417e+00 -4.191285e+00 +3.191398e+00 +6.823754e+00 -7.040271e-01 +9.457790e+00 +7.692839e-01 -1.492952e+00 -1.369586e+00 -1.275159e-01 -1.612042e+00 -3.461710e+00 +8.947866e+00 -4.127760e+00 -6.305831e+00 +4.925661e+00 +8.083064e-01 +9.525994e+00 +3.623468e+00 -9.269735e-01 +1.017792e+01 -2.382004e+00 -7.919979e-01 -7.341525e+00 -4.198646e+00 -7.528605e+00 +1.013215e+01 -7.729975e+00 -9.992498e+00 -2.308415e+00 +9.893423e+00 -7.324428e+00 -6.826120e+00 -1.848682e+00 -1.547579e+01 -4.182621e+00 +4.171001e+00 -5.465833e+00 +1.194816e+00 -8.252765e+00 -1.184068e+00 +1.365005e+01 +1.184390e+01 +7.504248e+00 +3.760589e-02 +5.129777e+00 +6.930369e-01 -6.459086e+00 +1.385941e-01 +2.316576e+00 -1.118009e+01 +8.247628e+00 -5.144957e-02 -1.370216e-01 +1.180420e+01
+1.591667e+00 +2.307981e+00 -5.333674e+00 -9.552187e+00 +4.631808e+00 -1.652581e+00 -4.468212e+00 -5.838726e+00 +9.744589e-01 -6.912185e+00 -4.155502e-01 +5.500209e+00 -1.945161e+00 +2.450331e-01 +3.031860e+00 +1.417030e+01 +4.860915e+00 +4.101261e+00 -2.527966e+00 +1.520290e+01 +4.126289e+00 -3.849716e+00 -1.615967e+00 +4.147492e+00 -2.334099e+00 +1.949380e-01 -7.656923e-01 -6.660574e-01 +5.907986e+00 +1.119600e+01 -8.619120e+00 -2.803584e+00 -2.494505e+00 -4.312886e+00 -3.239891e+00 -5.024566e+00 -2.406606e+00 +2.499177e+00 -6.512141e+00 -7.830648e-01 +3.664046e-01 -2.061599e-01 -1.479955e+00 -2.362039e+00 -1.224787e+00 +2.902697e+00 +8.575685e+00 -3.203181e+00 +1.152499e+01 +1.676264e+00 -2.331167e-01 +2.071760e+00 +6.728105e+00 -4.764759e+00 +2.970405e+00 -4.422969e+00 -7.537927e+00 -4.246626e-01 +8.509110e+00 -5.558011e+00 -4.942907e+00 -2.381315e+00 +3.717078e+00 +6.069559e+00 +4.594204e+00 -2.732870e+00 +3.967653e+00 +4.163640e+00 +4.017267e+00 -2.163272e+00 +7.590371e+00 -7.448693e+00 -1.595548e+00 -3.805777e+00 +5.694551e+00 -4.501230e+00 -9.050431e+00 -5.295913e+00 -6.437426e+00 -2.251372e+00 -1.246362e+01 -1.578661e+00 +1.106629e+00 +1.986884e+00 +7.346352e+00 -5.128443e+00 +2.681532e+00 +4.878910e+00 +7.872179e+00 +8.462184e+00 +2.310484e+00 +6.076700e+00 +4.852029e+00 -5.514645e+00 +7.335688e+00 +1.503679e+00 -3.104792e+00 +7.389749e+00 +1.856123e+00 -5.410605e+00 +9.918005e+00
+1.600000e+00 -8.864893e+00 +7.235714e+00 -9.846903e+00 +7.705171e+00 +4.343053e+00 -1.476326e+01 -6.913312e+00 +3.095951e-01 -6.989048e+00 +9.424712e+00 +6.431331e+00 +8.699699e+00 +1.296837e+01 +4.996816e+00 +2.041279e+00 +1.994135e+01 -3.954574e-01 -4.684170e+00 -4.908453e+00 +5.037385e+00 +1.259660e+00 +6.069310e-01 +7.732069e+00 +4.707821e+00 -4.926713e+00 -1.459525e+00 -3.891563e-01 -1.050728e+00 +6.963483e+00 +7.051756e+00 -6.072673e+00 +4.413051e+00 -3.356687e-01 -4.298825e+00 -5.281025e+00 -6.673967e+00 +1.721451e+01 +1.656322e+01 -1.778512e+00 -2.467551e+00 -4.042532e+00 -4.724962e-01 +9.187350e+00 -2.024846e+00 -4.959846e+00 +1.580024e+00 +2.221022e+00 +1.502283e+01 -2.518771e+00 -4.779467e-01 -4.280810e+00 +1.082528e+01 +3.463880e+00 -3.511537e-01 +1.012808e+00 -1.051065e+00 +6.276335e+00 -4.579376e+00 -1.907048e+00 +1.500615e+00 -9.777599e+00 +6.087860e+00 -1.024371e+00 -4.385864e+00 -5.145586e-01 -6.346376e+00 +1.809287e+00 +8.316222e+00 -6.379190e-01 +1.944656e+01 +6.764155e-01 -1.487689e+01 +9.598855e+00 +1.950556e+01 -7.999209e+00 -2.478083e+01 +4.770704e+00 -4.928871e+00 +1.059717e+01 +9.444031e-01 -1.196939e+00 -6.526433e+00 +1.259173e+01 +1.341395e+01 +8.351611e+00 +4.230044e+00 -1.324752e+01 -8.095233e-01 -4.561403e+00 +3.051524e+00 -2.047261e+00 +3.235016e+00 +3.342557e+00 +8.923587e+00 -5.592017e+00 +7.229924e+00 -6.816250e+00 -1.627783e+00 -1.802416e+01 -4.482098e+00
+1.608333e+00 -7.891716e+00 +1.216443e+01 -6.630492e+00 +9.169234e+00 +6.282028e+00 -1.339968e+01 +1.685424e+00 +4.321932e-02 -5.450607e+00 +1.230820e+01 +5.848097e+00 +7.831335e+00 +1.314386e+01 +6.785325e+00 -7.392737e+00 +1.871796e+01 -3.985613e+00 -5.960851e+00 -6.513519e+00 +1.896941e+00 -1.574751e+00 -5.029268e+00 +2.376294e-01 +1.334152e+01 -2.825206e+00 +2.330703e+00 -1.891031e-01 -2.158094e+00 +5.522881e+00 +7.961044e+00 -4.895980e+00 +3.438909e+00 +8.371660e-01 -2.055025e+00 -7.936034e-01 -5.195958e+00 +2.108923e+01 +1.809310e+01 -7.104099e+00 +2.627958e-01 -2.125670e+00 -5.702043e-01 +1.437618e+01 +1.489241e+00 -3.565272e+00 -2.870656e+00 +2.673702e+00 +1.190467e+01 +5.209528e-02 +5.342543e-02 -1.315284e+00 +1.256909e+01 +6.920063e+00 +1.466523e+00 +4.372326e-01 -3.486271e+00 +2.050653e+00 -2.712181e+00 -3.999342e+00 +1.835617e+00 -1.006200e+01 +6.745332e+00 +2.127805e+00 -3.219319e+00 +1.467859e+00 -1.317332e+00 -6.909608e-02 +5.496481e+00 +3.441685e-01 +1.288640e+01 -1.727670e+00 -1.210149e+01 +5.882289e+00 +1.433896e+01 -6.726253e+00 -2.280170e+01 +4.868838e+00 -7.423724e+00 +1.228398e+01 +2.353770e+00 +3.093120e-01 -3.402548e+00 +1.303421e+01 +1.137919e+01 +8.159889e+00 +1.372755e+00 -1.020095e+01 -4.275534e+00 -8.552732e+00 +6.365955e+00 -7.340663e+00 +4.105152e+00 +3.179562e+00 +7.246738e+00 -9.298238e+00 +6.672480e+00 -4.751643e+00 -3.297733e+00 -1.842470e+01 -6.755889e+00
+1.616667e+00 +5.509290e+00 -8.650969e+00 -8.213132e+00 +2.658946e+00 +1.721719e+00 -5.620222e+00 +2.735316e+00 -1.370268e-01 -8.433203e+00 -8.308300e+00 +7.942742e+00 +2.231869e+00 -1.193389e+00 +8.429459e-01 -2.807573e+00 +7.957455e+00 -5.350376e+00 -8.715770e-01 +2.019486e+01 +9.199842e+00 -1.095419e+01 -1.359584e+00 +4.078554e+00 -3.030467e+00 +9.857048e+00 -6.489078e+00 -7.121513e+00 +7.454698e-01 +4.636520e+00 -4.153578e+00 -3.240088e+00 +4.423029e+00 -3.912984e+00 -2.788614e+00 -4.484512e-01 -8.537058e-01 +8.808326e+00 -2.086843e+00 +2.731912e+00 -8.326753e-01 -6.456169e-01 -2.964045e+00 +8.057324e+00 +1.871618e+00 +4.578170e+00 +7.551900e+00 -7.906159e-02 +1.642037e+01 +5.828252e+00 -5.834064e+00 +4.496112e+00 +2.090866e+00 +1.509918e+00 -3.599611e+00 +1.851006e+00 +3.814391e+00 +1.818593e+00 +2.336063e+00 -1.022676e+01 -1.042006e+01 +9.739192e+00 +1.143703e-01 +4.980688e+00 +8.403139e-01 -5.509180e+00 +8.178062e+00 -2.665016e+00 +1.008341e+01 -4.939609e+00 +2.031300e+00 -5.256576e+00 -6.574128e-01 -3.062714e+00 +1.475973e+00 -3.182494e+00 -2.743001e+00 -3.372012e+00 -3.133479e+00 -5.964640e+00 -1.234983e+01 -1.504489e+00 +4.121512e-01 +3.325086e+00 +1.383041e+01 -1.993795e+00 +6.546272e+00 +5.731212e+00 +1.470867e+01 +6.231066e+00 +4.279543e-01 +7.946892e+00 +1.942395e+00 -7.593710e+00 +6.498795e-02 -3.070742e+00 -8.482925e+00 +7.653180e-01 -3.013688e+00 -6.714079e+00 +7.533088e+00
+1.625000e+00 +4.072046e+00 -6.567121e+00 -3.629759e+00 +2.134356e+00 -3.713517e-01 +2.261997e+00 -1.699305e-01 -4.485924e+00 -4.935060e+00 -4.625290e+00 +3.898152e+00 +1.472443e+00 -2.387070e+00 +1.290900e+00 -1.662128e-01 +5.141097e+00 -5.333247e+00 +2.052202e+00 +9.973898e+00 +7.626777e+00 -1.298162e+01 +4.266720e+00 +4.555517e+00 +3.282351e-01 +1.013597e+01 -8.242334e+00 -3.604998e+00 -4.212591e-02 -5.340997e-01 -4.181462e+00 +1.095607e+00 -3.770526e-02 -8.453688e+00 +2.011706e+00 +2.356078e+00 +2.682423e-01 -4.081410e+00 -6.222927e+00 +7.616720e+00 +1.426519e+00 +9.886962e+00 -5.912462e+00 +2.917642e-01 +7.042028e+00 +4.917683e-01 +6.962665e+00 +3.919198e+00 +1.197430e+01 +1.722791e+00 -6.945596e+00 +3.801102e+00 +2.446585e+00 -3.734309e+00 -2.856003e+00 -1.184068e+00 -4.017484e-01 +1.802071e+00 -3.833144e+00 -4.386599e+00 -7.676380e+00 +5.382340e+00 -2.070541e-01 +6.548185e-02 +1.112329e+01 -8.838619e+00 +1.175282e+01 +1.699697e+00 +6.441961e+00 +1.971742e+00 -1.987321e+00 -7.267166e+00 +1.481032e-01 -4.890642e+00 -2.928705e+00 +3.626813e+00 -5.508206e+00 -4.105324e+00 -1.945245e+00 -1.428447e+00 -1.421677e+01 +5.333620e-02 -2.503555e+00 +2.403691e+00 +1.387024e+01 +2.081320e+00 +4.526637e+00 +2.771380e+00 +9.604352e+00 +8.304759e+00 -7.666336e+00 +6.924930e+00 +9.053663e-01 -7.843345e+00 -1.028580e+01 -7.292508e+00 -1.238670e+01 -9.027671e+00 -2.213878e+00 -6.435974e+00 +7.075383e+00
+1.633333e+00 +1.198180e+00 -5.058892e+00 +2.587796e+00 +7.044469e+00 +1.038701e+01 -3.571337e+00 +3.498939e+00 -2.951633e+00 -1.060930e+01 +2.759140e+00 +6.210601e+00 +9.582291e+00 +6.926946e+00 +2.608224e+00 +2.419646e+00 -6.982638e+00 +1.157367e+00 -1.426812e+00 -6.108217e+00 +1.455506e+00 -4.189939e+00 +9.164091e+00 +6.284954e+00 +1.618990e+00 -1.012940e+00 +2.164740e-01 +9.051978e-01 -1.894983e+00 +5.113806e-01 -3.056283e-01 -4.567551e+00 -8.843520e-01 +7.902715e+00 -5.163177e+00 +6.976937e-01 +2.954796e+00 -1.336175e+00 -1.631712e+00 +5.912878e+00 +4.664456e+00 +4.300639e+00 +6.529858e-01 -6.633220e+00 -2.049600e+00 -5.527327e+00 +4.149826e+00 -5.358748e+00 +4.864672e+00 +2.906762e+00 -4.153432e+00 +1.807036e+00 +5.278111e+00 -6.039473e+00 -2.141366e+00 +2.186355e+00 -5.461087e+00 -5.798027e+00 +3.533154e+00 -3.674543e+00 -5.403974e+00 +2.070275e+00 +2.690691e+00 -3.506390e+00 +4.638713e+00 -5.693008e+00 +1.171713e+01 +8.459039e+00 +6.857288e+00 -3.274550e+00 +2.155981e+00 +6.061084e+00 -2.869167e+00 -1.246450e+00 +9.075616e-01 -5.219437e-01 -8.645353e+00 +5.271385e+00 +1.712613e+00 -4.715279e+00 -3.642923e+00 -4.393508e-01 -4.104217e+00 +1.734941e+00 -4.031011e-01 +2.513954e+00 -1.263833e+00 -5.504708e+00 +9.149568e+00 +1.787565e+00 -3.007932e+00 -8.648302e+00 -2.280806e-01 +1.233607e+00 +1.988994e+00 +4.419672e+00 -9.124037e-01 -1.707416e+00 -1.833314e+00 -6.348438e+00 -2.926510e+00
+1.641667e+00 -6.368553e+00 +1.016527e+00 -2.778741e+00 +1.347016e+01 +1.046668e+01 -6.505178e+00 +1.014755e+00 -2.331845e+00 -9.429484e+00 +8.567156e+00 +5.498477e+00 +1.394443e+01 +1.524091e+01 +3.090440e+00 +2.653742e+00 +5.028590e+00 -8.460997e-01 -1.736365e+00 -8.753539e+00 +5.214265e+00 -3.613751e+00 +3.136951e+00 +7.815842e+00 +4.137750e+00 -6.147088e+00 +5.188274e+00 +4.824794e+00 -2.161015e+00 +1.563726e+00 +1.503902e+00 -2.708011e+00 -2.649669e+00 +1.082394e+01 -5.363578e+00 -2.555253e+00 -2.645341e-01 +5.972697e+00 +4.075713e+00 +2.555893e+00 +9.191632e-02 -1.280770e+00 +4.597457e-01 +9.216274e-02 -4.973022e-01 -5.027321e+00 +2.356554e+00 -3.935750e+00 +6.914165e+00 -9.754425e-01 -5.670651e-01 +1.319341e+00 +1.103743e+01 +3.602571e+00 +6.834459e-01 +1.233327e+00 -6.761957e+00 +4.259319e-01 +2.532529e+00 -3.315389e+00 -3.452780e+00 -8.625633e+00 +6.714309e+00 +3.010304e+00 +4.427756e+00 -3.601342e+00 +4.965525e+00 +1.178560e+01 +4.275214e+00 -5.751224e+00 +1.094866e+01 +3.380852e+00 -6.009116e+00 +1.687679e+00 +8.107904e+00 -3.267787e+00 -1.608278e+01 +6.666043e+00 -4.348814e+00 -2.242978e-01 +2.289039e+00 +3.304230e+00 +7.365360e-01 +4.682143e+00 +3.422013e+00 +8.939183e+00 -9.710052e-01 -8.157136e+00 +1.967256e+00 -7.641203e+00 -6.443490e+00 -1.297685e+01 +1.408738e+00 +6.243681e+00 +1.143021e+01 -1.425715e+00 +4.838636e+00 -3.842908e+00 -3.314036e+00 -1.355347e+01 -4.636760e+00
+1.650000e+00 -7.854920e+00 -2.679114e+00 -1.749841e+00 +1.768739e+01 +8.803063e+00 -7.024707e+00 +1.965761e-01 -3.860926e+00 -1.185468e+01 +4.643570e+00 +8.450958e+00 +1.600767e+01 +1.522563e+01 -6.913722e-01 -1.892365e+00 +1.263685e+01 -5.772891e+00 -1.772075e+00 -9.213598e-02 +5.308618e+00 -8.336571e+00 +4.359946e+00 +1.088480e+01 -1.087017e+00 -2.259875e+00 +3.087217e+00 +4.423789e+00 -7.737250e-01 -6.652663e+00 +3.015409e-01 +2.641639e+00 -4.279016e+00 +8.798102e+00 -5.083428e+00 -4.090106e+00 +3.007700e+00 +2.812357e+00 +2.032231e+00 +4.239753e+00 -4.870178e+00 -1.346322e+00 -3.606264e-01 +6.212606e+00 +2.806497e+00 -1.256727e+00 +3.400674e+00 -6.041159e+00 +5.974015e+00 -2.283686e+00 -1.464255e+00 +2.524254e+00 +1.170038e+01 +4.026518e+00 +3.712453e+00 +2.657771e+00 +1.064148e+00 +2.227076e+00 -3.850963e+00 -2.504963e-01 -4.847216e+00 -5.025747e+00 +5.517124e+00 +7.430250e+00 +2.344198e+00 +1.856506e+00 -1.700687e+00 +5.231367e+00 +9.497412e+00 -8.523588e+00 +8.344157e+00 +5.583712e+00 -2.513360e+00 +3.284278e-01 +2.462257e+00 -3.358297e-01 -1.491046e+01 +3.155555e+00 -7.257383e+00 -8.875816e-01 +5.223475e+00 +4.978430e+00 +5.742795e+00 +1.272952e+00 +9.714401e+00 +8.608967e+00 +2.151942e+00 -6.072739e+00 +3.945515e+00 -1.213921e+01 -1.235588e+01 -1.050231e+01 +3.470211e+00 +5.116495e+00 +1.072480e+01 -6.039464e+00 +4.372296e+00 -1.128185e+01 -4.315344e+00 -9.981883e+00 -3.880086e+00
+1.658333e+00 -7.740470e+00 -7.625766e+00 +1.063875e+00 +7.256001e+00 +1.046433e+01 -9.050634e+00 -7.918576e+00 -7.030906e+00 -1.987704e+01 +3.922911e+00 +4.579231e+00 +1.639230e+01 +1.206333e+01 -3.760007e+00 +1.293877e+01 +7.186613e+00 +3.405305e+00 -2.889737e+00 +4.774066e+00 +2.504875e+00 -3.974575e+00 +1.314130e+01 +1.650382e+01 -8.296270e+00 -2.559163e+00 -1.237166e-01 +5.634216e-01 -5.817696e+00 +2.085525e+00 +3.659282e-01 -6.641154e+00 -6.628327e+00 +3.053183e+00 -1.139088e+01 -6.436855e+00 +4.226416e+00 -5.934714e+00 -5.132267e-01 +3.338974e+00 +9.797278e-01 -1.326243e-01 -5.153872e+00 -6.501052e-01 -4.647014e+00 -2.603133e+00 +1.014772e+01 -9.778339e+00 +1.187567e+01 -2.122098e+00 -8.280017e+00 -4.586512e-01 +6.761272e+00 -4.729403e+00 +4.834738e-01 +7.225534e+00 -1.087487e+00 +4.235768e+00 +1.874717e+00 +1.122939e+00 -9.430073e+00 +1.092418e+01 -3.093126e+00 -2.259487e+00 +4.472596e+00 -5.239204e+00 -4.684090e+00 +6.528826e+00 +1.971179e+01 -1.193942e+01 +1.300070e+01 +4.288452e+00 -1.027446e+01 +4.662547e+00 +5.868572e+00 -1.063790e+00 -2.095397e+01 -7.284462e-01 -3.541987e+00 -1.362642e+00 -2.207729e+00 -3.716338e+00 +6.838909e-01 +7.013660e+00 +8.533486e+00 +7.597556e+00 +2.535679e+00 -7.017752e+00 +1.016173e+01 +2.826562e-01 -6.543431e+00 -8.977508e+00 -3.776575e+00 +9.138986e+00 +1.300456e+00 +3.248655e+00 +1.776910e+00 -4.314221e+00 -2.607070e+00 -4.560606e+00 -8.391059e+00
+1.666667e+00 -4.391214e+00 +1.811518e+00 +6.204970e+00 +1.044699e+01 +8.214587e+00 -1.133759e+01 +2.886154e+00 -6.230500e+00 -1.095389e+01 +8.706529e+00 +4.381417e+00 +7.409632e+00 +8.486088e+00 +2.184646e+00 -4.396227e+00 +3.249380e+00 +4.192670e+00 -4.452827e+00 -4.500175e+00 +7.947232e-02 -6.042220e+00 +9.196203e+00 +7.668887e-01 +3.431565e+00 +2.452029e+00 +4.437083e+00 +1.244895e+00 -6.754070e-01 -6.834255e+00 +1.772679e+00 -5.694182e+00 -6.269391e+00 +7.147078e+00 -7.221074e+00 +1.042337e+00 +5.581944e+00 +1.823361e+00 +4.902056e+00 +2.412981e+00 -1.373477e+00 +1.112558e+01 -1.642033e+00 +3.330197e+00 +1.621220e-01 -3.511775e+00 +1.052893e+00 -2.542467e+00 +9.474303e+00 -1.616491e+00 -1.175989e+01 +6.944241e-01 +8.141457e+00 -7.272627e+00 +8.755776e-01 +3.756999e+00 -5.090038e+00 -3.345127e+00 -4.651983e-01 +1.056977e-01 -5.196951e+00 +2.956242e+00 -4.520908e-01 -3.956325e+00 +3.142618e+00 -2.079067e+00 +4.465430e+00 +1.298774e+00 +1.159082e+01 -2.098769e+00 +3.104547e+00 +2.007940e+00 -5.227581e+00 -4.715614e+00 +3.536957e+00 -2.516621e+00 -1.365841e+01 -2.282964e-01 -1.783581e+00 +1.907927e-01 -2.475141e+00 -3.368414e+00 -1.799319e+00 +7.585388e+00 +5.515823e+00 +8.695666e+00 +3.087189e+00 -7.964479e+00 +7.102757e+00 +8.644735e-01 -2.521563e+00 -1.175584e+01 +1.833144e+00 +7.841330e+00 -6.903496e+00 -4.562479e+00 -3.914314e+00 -2.521268e+00 -4.529281e+00 -5.037756e+00 -8.004855e+00
+1.675000e+00 +8.868194e+00 +1.165013e+00 +2.463333e+00 +5.293603e+00 +1.664760e+00 -3.816477e+00 +7.305504e+00 -2.890528e+00 -7.797403e+00 -1.767873e-01 +4.245295e+00 -6.682736e+00 -7.692240e-01 +1.076088e+00 -2.449133e+00 -8.651070e-01 +4.330774e+00 -8.376649e+00 +5.902109e+00 -4.370904e+00 -7.147999e+00 -2.439475e+00 -1.042928e+01 +3.636138e+00 +1.026334e+01 +4.770606e+00 +4.342763e+00 +3.937324e+00 -3.613689e+00 -8.324458e+00 -4.411709e+00 -7.806606e+00 +4.097470e+00 -9.110075e+00 -1.198472e+00 +4.449915e+00 +9.218892e-01 -2.116813e+00 -1.686458e+00 -3.649323e+00 +7.991278e+00 +7.095470e-01 +2.457050e+00 +5.865472e-01 +4.815902e+00 +4.909013e+00 -6.540855e+00 +3.611959e+00 +1.933206e+00 -9.363935e+00 +6.701396e+00 +5.271777e+00 -1.048435e+01 +4.248846e+00 +2.206502e+00 -6.084187e+00 -9.626088e+00 +5.969384e+00 +6.734999e-01 -3.778410e+00 +2.642565e+00 -1.112127e-01 +4.267124e+00 -7.024821e-01 +5.007688e+00 +7.943689e+00 -3.339814e+00 +3.616347e+00 -6.371517e+00 -4.976453e+00 -1.634557e+00 +6.497600e+00 -1.225348e+01 -7.470010e+00 -4.453317e+00 +2.799612e+00 -9.028376e+00 -5.371514e+00 +1.445656e-01 -1.063570e+01 -6.187720e+00 +3.741109e+00 -3.552565e+00 -6.507262e-01 -2.502850e+00 +4.255809e-01 +4.975176e+00 +1.169460e+01 +4.537486e+00 +1.450479e+00 -5.744758e+00 +4.209447e+00 +2.578978e+00 -5.735635e+00 -5.154624e-01 -9.287526e+00 +6.937448e+00 -3.592259e+00 +2.448520e+00 +1.188266e+00
+1.683333e+00 +7.272566e+00 +8.426389e-01 +2.986699e+00 +3.336558e+00 +9.772613e+00 -3.710601e+00 +1.150399e+01 -4.106275e+00 -1.538905e+01 +1.803947e+00 +3.861425e+00 +1.547899e+00 +4.004851e+00 +6.513144e-01 -1.322159e+00 -1.774145e+00 +8.370560e-01 -9.421690e+00 +8.005812e+00 -5.427569e+00 -8.492686e+00 -4.821689e+00 -7.345941e+00 +8.256083e+00 +8.464725e+00 +6.140331e+00 +2.307985e+00 -3.948844e+00 +5.447783e+00 -5.565841e+00 -8.669707e+00 -7.713700e+00 +3.953197e+00 -1.146861e+01 +6.384985e-02 +4.760714e+00 +3.867760e+00 -8.862763e-01 -8.390000e+00 +5.312949e+00 +2.410997e+00 -2.748804e+00 +5.541908e+00 -7.687469e-01 +4.575298e+00 +6.403647e+00 -1.099845e+01 +6.012899e+00 +6.555151e+00 -8.600408e+00 +8.722984e+00 +6.540185e+00 -4.350636e+00 +3.324484e+00 +5.780895e+00 -8.488972e+00 -9.819115e+00 +1.286311e+01 -4.525665e+00 -8.441126e+00 +1.135033e+01 -1.893102e+00 +5.556062e+00 +2.229217e+00 +7.087633e-01 +1.166890e+01 +8.826912e-01 +8.730604e+00 -1.257393e+01 -3.418546e+00 -2.694108e+00 +1.367690e+00 -7.961323e+00 -7.945862e+00 -3.532488e+00 -4.650692e+00 -6.593296e+00 -7.696364e+00 +6.543592e-01 -1.067060e+01 -6.244276e+00 +5.746500e+00 +1.328499e+00 -1.084201e+00 -1.799402e+00 -3.834580e+00 +6.555222e+00 +1.154951e+01 +1.488952e+00 +6.402052e+00 -1.293556e+01 -9.268677e-01 +4.739088e+00 -3.019987e+00 +2.548719e+00 -5.664546e+00 +1.068630e+01 -5.202713e+00 -1.259518e+00 -5.218331e+00
+1.691667e+00 +7.418525e+00 +3.481658e+00 -1.774052e-02 +2.958250e-01 +8.038902e+00 -2.003864e+00 +1.068508e+01 -1.852248e-01 -1.216989e+01 +9.295944e-01 -1.736738e+00 -5.183051e+00 +5.935951e+00 +2.909084e+00 +4.357150e+00 -3.991915e+00 +3.102677e+00 -9.793803e+00 +7.075732e+00 -1.369364e+00 -6.036899e+00 -1.565691e+01 -1.325354e+01 +1.710745e+01 +6.055323e+00 +9.490877e+00 +6.323982e+00 -1.295684e+00 +1.206248e+01 -4.591003e+00 -9.658906e+00 -1.524944e+01 +1.756179e+00 -1.183321e+01 -2.185410e+00 +2.339549e+00 +6.086168e+00 +2.682382e+00 -1.374714e+01 +6.528958e+00 +1.314883e+00 -6.663110e+00 +5.164356e+00 +2.413980e+00 +4.414414e+00 +7.802463e+00 -6.223799e+00 +9.821130e+00 +3.187279e+00 -8.920363e+00 +7.475312e+00 +5.655356e+00 -3.014260e-01 +7.950733e+00 +3.091885e+00 -1.767038e+01 -9.315085e+00 +1.471835e+01 -8.615527e+00 -4.881541e+00 +3.045328e+00 -1.132735e+00 +6.788429e+00 +2.440316e+00 -1.106726e+00 +1.628059e+01 +1.085521e+01 -7.699986e-01 -1.145344e+01 -2.368711e+00 -1.062428e+01 -3.183618e+00 -8.983811e+00 -2.091753e+00 -5.424643e+00 -6.252884e+00 -1.127312e+01 -7.109224e+00 +3.634404e+00 -1.320910e+01 -3.126347e+00 +8.629282e+00 -1.446770e-01 -2.017601e+00 +1.063818e+00 -4.988172e+00 +8.371390e+00 +5.283963e+00 -4.825617e-02 +1.132603e+01 -1.164189e+01 -5.522576e-01 +4.465363e+00 -2.453795e+00 +4.379793e-01 -4.224505e+00 +1.344332e+01 -8.827251e+00 -3.844907e+00 -6.301489e+00
+1.700000e+00 -2.759450e+00 +3.561078e+00 +6.258258e+00 +3.280127e-01 +1.370697e+01 -9.776602e+00 +4.852147e+00 +4.176527e+00 -1.193834e+01 +9.127122e+00 -5.123138e+00 +2.637690e-01 +1.334024e+01 +4.021330e+00 +1.404403e+01 -1.717172e+01 +1.457611e+01 -8.691708e+00 -7.396239e+00 -4.538881e+00 +1.013706e+01 -9.321568e+00 -8.381662e+00 +1.508257e+01 -1.258983e+01 +1.707146e+01 +6.876659e+00 -3.491485e-01 +1.536186e+01 +3.917585e+00 -1.430160e+01 -1.744202e+01 +1.299847e+01 -1.411963e+01 -4.617563e+00 +3.670340e+00 +5.965666e+00 +8.743988e+00 -1.626776e+01 +9.210983e+00 -4.961690e+00 -2.949453e+00 -3.709537e+00 -7.578830e+00 -3.565869e+00 +2.426718e+00 -8.681362e+00 +5.232481e+00 -7.206533e-01 -4.855172e+00 -1.660077e+00 +3.966911e+00 -8.587727e-01 +9.697310e+00 +3.124017e+00 -2.364161e+01 -1.066243e+01 +1.904628e+01 -8.546534e+00 +6.200469e-01 -2.192486e+00 -1.167164e+00 -1.839258e+00 -5.083790e+00 -1.054255e+00 +8.154417e+00 +1.965434e+01 -2.335860e+00 -9.864168e+00 +5.633129e+00 -2.130526e+00 -1.308973e+01 -1.165516e+00 +1.162130e+01 -9.412479e+00 -1.239134e+01 -2.761805e+00 +1.141303e+00 -4.885116e-01 +1.795713e+00 -1.835487e+00 +5.722899e+00 +2.949799e+00 -1.493786e+01 +3.635163e+00 -7.517865e+00 -2.119639e+00 -3.083235e+00 -3.865684e+00 +2.038256e+01 -1.963682e+01 -2.187898e+00 +1.264632e+01 +8.720836e+00 +1.181290e+01 +1.089890e+01 +2.194773e+01 -6.560385e+00 -6.858008e-01 -1.669400e+01
+1.708333e+00 +3.039814e-01 -1.992453e-01 +5.174648e+00 +4.974354e-01 +1.017430e+01 -1.653835e+00 +3.056440e+00 -1.365079e+00 -1.317455e+01 +2.103893e+00 -5.182810e+00 +1.232386e+00 +1.083952e+01 -1.340304e+00 +1.194216e+01 -8.432454e+00 +7.303253e+00 -6.771529e+00 -1.956949e+00 -1.217500e+00 +4.800125e-01 -6.675232e+00 -4.711945e+00 +9.119988e+00 -2.246992e+00 +1.063259e+01 +8.945249e+00 -3.071226e+00 +6.483009e+00 -4.992293e-01 -8.560265e+00 -1.907396e+01 +7.117942e+00 -1.372197e+01 -5.552006e+00 +4.869485e+00 -4.325358e+00 +2.645265e+00 -8.473402e+00 +3.925050e+00 -7.088767e-01 -6.725472e+00 -1.831733e+00 -1.211676e+00 -2.399624e-02 +7.906098e+00 -8.078344e+00 +5.249103e+00 -2.976573e+00 -8.913739e+00 +2.523864e+00 +2.727160e+00 -1.390870e+00 +8.302229e+00 +5.767972e+00 -1.577851e+01 -5.310882e+00 +1.011304e+01 -2.708800e+00 -2.827741e+00 +2.471247e+00 -3.688673e+00 +1.073583e+00 +9.373654e-01 -1.646712e+00 +7.084374e+00 +1.643378e+01 +8.491188e-01 -1.356344e+01 +2.203785e+00 -3.380227e+00 -6.894101e+00 -3.446236e+00 +1.373792e+00 -3.620742e+00 -8.186375e+00 -8.296908e+00 -1.953552e+00 +1.363488e+00 -3.363102e+00 -1.775149e+00 +8.645827e+00 -2.069722e+00 -6.593147e+00 +6.884705e+00 -5.024740e+00 +1.156426e+00 +1.977892e+00 -4.090488e+00 +5.026416e+00 -1.558637e+01 -4.109448e+00 +1.169866e+01 -7.754959e-01 +5.112987e+00 +1.931733e+00 +8.232675e+00 -8.610783e+00 +7.021455e-01 -1.298806e+01
+1.716667e+00 +7.868294e-01 -3.289899e+00 +6.645482e+00 +5.796851e-01 +8.254274e+00 -9.363673e-01 +6.261834e+00 +2.279216e+00 -3.417462e+00 -2.733841e+00 -3.970789e+00 +2.028422e+00 +7.345605e+00 -1.964941e+00 +2.142670e-01 -1.439396e+01 +4.258342e+00 -8.069591e-01 -7.571249e+00 +2.392630e+00 +3.900235e+00 -3.100589e+00 -4.041340e+00 +2.420290e+00 -4.136628e+00 +8.265709e+00 +4.358562e+00 -1.081387e+00 -3.379734e+00 +3.240874e+00 -4.105602e+00 -8.832675e+00 +1.477382e+01 -7.634438e+00 -1.733436e+00 +4.441052e+00 -1.082297e+00 +3.475569e+00 -1.158589e-01 -1.979079e+00 -3.942599e+00 -2.533589e-01 -2.346688e+00 -2.605881e+00 -1.581609e+00 +5.918738e-01 -3.177498e+00 -8.396744e-01 -2.253039e+00 -5.006559e+00 +3.386749e-01 -3.557002e+00 +3.379719e+00 +2.082528e+00 +5.575850e+00 -5.747698e+00 -3.835802e+00 +4.071439e+00 -3.766543e+00 -7.813958e-01 -2.397524e-02 -2.370003e+00 -1.228116e+00 -6.238810e+00 -9.889292e-01 +5.116160e+00 +1.165104e+01 -3.840275e+00 -9.164681e+00 -1.573986e+00 +3.812129e+00 -1.356275e+00 -2.076541e+00 +1.618117e+00 -3.852037e+00 +6.588182e+00 +1.213806e-01 +5.945622e+00 -7.252035e+00 +6.721309e+00 +1.692506e+00 +6.150314e+00 -5.776405e+00 -1.109067e+01 +6.723997e+00 -2.195309e+00 -1.121209e+00 +1.573892e+00 -6.994119e+00 +1.933728e+00 -1.119166e+01 -3.196235e+00 +8.884260e+00 +3.366069e+00 +6.517782e+00 +3.107895e+00 +5.977435e+00 -7.228877e+00 +3.816132e+00 -9.642902e+00
+1.725000e+00 +4.312944e+00 -1.289208e+01 +2.748834e+00 +2.597087e-01 +4.878980e+00 +7.219435e+00 +4.513797e+00 -1.882605e-02 -3.868655e+00 -1.252544e+01 -2.094830e+00 +3.118036e+00 +2.699883e+00 -3.737090e+00 +3.239192e-01 -1.053613e+01 -4.873710e+00 +4.690675e+00 +4.026935e+00 +1.065997e+01 -7.270782e+00 -1.043346e+00 +2.946295e+00 -9.392289e-01 +4.127377e+00 -1.734237e+00 +1.592977e+00 -9.034280e-01 -5.679753e+00 -7.327338e-01 +2.652080e+00 -8.128092e+00 +4.514241e+00 -2.029430e+00 -2.524253e-01 +4.694447e+00 -9.601169e+00 -6.058432e+00 +8.109003e+00 -9.388164e-01 +9.438181e-01 -5.701015e+00 -3.436714e+00 +5.862912e+00 +2.077045e-01 +6.604714e+00 +1.056876e+00 +4.229040e+00 -1.441031e+00 -6.543637e+00 +3.241102e+00 -5.508343e+00 +4.035372e+00 +1.473899e-01 +3.488660e+00 -8.953099e-01 +3.838701e-01 -2.901531e+00 -6.462968e+00 -6.028501e+00 +4.699978e+00 -2.928460e+00 +1.012862e+00 +3.473378e+00 -7.434072e+00 +1.254614e+01 +1.322516e+01 -2.025290e+00 -6.882096e+00 -6.673127e+00 -1.144095e+00 +1.826879e+00 -4.475618e+00 -5.248834e+00 +3.849377e+00 +7.835566e+00 -3.371249e+00 +5.726324e+00 -1.051673e+01 -2.249754e+00 +6.037528e+00 +6.600188e+00 -9.139627e+00 +7.736837e-01 +6.336380e+00 +1.284430e+00 +4.297730e+00 +6.652366e+00 -3.096699e+00 -9.197177e+00 -1.743345e-01 -3.358862e+00 -1.498741e+00 -3.665248e+00 -1.034576e-01 -5.573570e+00 -6.839506e+00 -8.239791e+00 +1.683886e+00 -9.918647e-01
+1.733333e+00 -4.920560e+00 -1.065660e+01 -1.136099e+00 +7.396076e+00 +7.618399e+00 -4.080405e+00 +2.231729e+00 +3.909061e+00 -3.536892e+00 -6.077450e+00 -2.945623e-01 +8.806746e+00 +1.094414e+01 -8.030751e-01 +5.545355e-01 -5.977564e+00 -1.440957e+00 +5.166572e+00 +2.192789e+00 +1.595193e+01 -2.015858e+00 -2.626381e+00 +6.347200e+00 -1.116662e+00 -5.975791e+00 +4.413367e+00 +6.047953e-01 +1.804794e+00 -2.320102e+00 +3.880557e+00 +2.094493e-01 -6.508830e+00 +1.280371e+01 -3.087808e+00 -2.517764e+00 +2.589617e+00 +3.412803e+00 +1.553651e+00 +5.369822e+00 -3.988014e+00 -5.734803e+00 -2.930768e+00 +1.044988e+00 +1.973505e+00 -2.049663e+00 +2.513739e+00 +2.554219e+00 +1.004542e+01 -3.298514e+00 -3.709340e+00 -9.490157e-01 -1.306348e+00 +1.167491e+01 +7.243216e-01 +2.142732e+00 -2.942332e+00 +4.219073e+00 +2.360234e-01 -1.165799e+01 -5.391202e+00 -3.566995e+00 +1.155939e+00 +2.884823e+00 -1.700785e+00 -7.604621e+00 +7.111178e+00 +1.697931e+01 -1.944335e+00 -6.655305e+00 +4.109171e+00 -3.727056e-01 -5.323510e+00 -6.602793e-01 +9.679205e+00 -2.728754e+00 -1.773297e-01 +2.664819e+00 +5.433933e+00 -1.377901e+01 +6.044865e+00 +9.292660e+00 +7.461242e+00 -2.585156e+00 +1.883204e+00 +1.058711e+01 +3.998041e+00 -1.467077e+00 +2.368051e+00 -8.629555e+00 -5.005225e+00 -3.524766e+00 -3.948800e-01 +2.540678e+00 +1.008434e+01 -5.774486e-01 +3.293653e+00 -1.195423e+00 -8.516700e+00 -4.856771e+00 -3.368957e+00
+1.741667e+00 -9.349464e+00 -9.081547e+00 -1.284533e+00 +1.003977e+01 +4.369774e+00 -1.104196e+01 +2.591971e-01 +1.232054e+00 -2.300967e+00 -3.373096e+00 +3.481249e+00 +1.115655e+01 +7.992032e+00 -6.156140e-01 -9.187629e+00 +5.676730e+00 -3.827674e+00 +6.262873e+00 +7.829676e+00 +1.636147e+01 -5.248579e+00 +4.045712e+00 +9.125876e+00 -6.024389e+00 -2.133380e+00 +1.075953e-01 -6.707726e+00 +2.176412e+00 -8.581098e+00 +6.252856e+00 +1.547163e+00 +8.393952e-01 +8.387389e+00 +9.961805e-01 +7.062858e-01 +2.700576e+00 +8.335457e+00 +4.371976e+00 +7.838072e+00 -7.885851e+00 -1.302041e+00 -2.311583e+00 +9.625118e+00 +2.790779e+00 -1.140430e+00 -1.566575e+00 +6.548791e+00 +1.460604e+01 -2.854328e+00 -6.025782e+00 -2.661439e+00 +1.843879e-01 +1.096699e+01 -2.852731e+00 +2.084054e+00 +6.088872e+00 +8.686404e+00 -6.350944e+00 -1.011840e+01 -7.447721e+00 +1.457362e+00 -1.051784e-01 +1.106385e+00 -2.509727e+00 -6.877558e+00 -2.588334e-01 +3.851121e+00 +7.074097e+00 -1.236647e+00 +5.405116e+00 -7.225317e-01 -5.995535e+00 +1.464422e-01 +1.176153e+01 -2.479847e+00 -3.887735e+00 +4.078397e+00 +3.921768e+00 -1.283553e+01 +7.070766e+00 +7.028806e+00 +3.684905e+00 +5.279847e+00 +1.201537e+01 +1.140374e+01 +1.030657e+01 -4.300503e+00 +4.029519e+00 -5.699060e+00 -6.101662e+00 +1.662468e+00 +2.018743e+00 +6.462306e-01 +4.632210e+00 -7.729888e+00 +3.347171e-03 -5.763770e+00 -6.294511e+00 -5.936109e+00 -1.342315e+00
+1.750000e+00 -5.651736e+00 -1.236795e+01 -1.392385e-01 +3.705130e+00 +7.347280e+00 -2.251490e+00 -2.187635e-01 +3.144540e+00 -4.179898e+00 -9.080476e+00 -1.232355e+00 +1.027122e+01 +1.031663e+01 -2.982045e+00 +1.399298e-01 -4.036596e+00 -4.435269e+00 +6.251058e+00 +2.334291e+00 +1.596682e+01 -1.876025e+00 -4.602697e-01 +9.733300e+00 -2.655636e+00 -4.674416e+00 -3.487465e-01 -1.087264e+00 -8.098777e-01 -3.894378e+00 +7.039826e+00 +1.296787e+00 -5.418517e+00 +8.199029e+00 -2.015671e+00 -2.752141e+00 +2.641970e+00 -1.010461e-01 +3.246234e+00 +6.773281e+00 -3.270162e+00 -6.263089e+00 -5.286390e+00 +2.055094e+00 +3.109008e+00 -2.870104e+00 +3.511302e+00 +3.784782e+00 +9.971807e+00 -4.255694e+00 -4.365604e+00 -2.542658e+00 -4.179471e+00 +1.190415e+01 -1.249784e-01 +4.157362e+00 +1.766739e+00 +6.789185e+00 -5.723957e+00 -9.710448e+00 -4.687983e+00 +6.094131e-01 -1.436730e+00 -2.199865e-01 -2.828705e+00 -7.991432e+00 +3.898180e+00 +1.535251e+01 +7.955622e-01 -6.543396e+00 +3.603740e+00 +1.191150e+00 -7.714089e+00 +3.360720e+00 +8.677154e+00 +4.681332e-02 -1.460506e+00 +2.221003e+00 +7.486960e+00 -1.126808e+01 +7.382541e+00 +9.242739e+00 +5.850649e+00 -2.769061e+00 +4.878373e+00 +1.187915e+01 +4.757657e+00 -3.177428e+00 +1.703539e+00 -9.537585e+00 -6.193581e+00 -5.154179e-01 -2.761943e+00 +1.518844e+00 +5.764976e+00 -1.313687e+00 +3.830288e+00 -8.195385e+00 -9.068833e+00 -3.805450e+00 -5.805097e+00
+1.758333e+00 -9.625942e-01 -9.850647e+00 +6.699158e+00 -5.141773e-01 +7.537379e+00 +5.675322e-01 +1.774480e+00 -1.134928e-01 -7.950760e+00 -7.872824e+00 -6.085063e+00 +2.641078e+00 +7.734695e+00 -3.898790e+00 +5.131511e+00 -1.107858e+01 +2.209241e+00 +1.405588e+00 +1.630371e+00 +9.107763e+00 -2.642822e+00 -1.905101e+00 +7.621905e-01 +2.490719e+00 +1.840182e-01 +3.802828e+00 +3.895571e+00 -1.102281e+00 -3.718906e+00 +3.286834e+00 -2.618269e+00 -1.676449e+01 +6.166082e+00 -7.732007e+00 -3.056951e+00 +6.885750e+00 -9.069324e+00 +6.419044e-01 +2.146488e+00 -4.832613e-01 +1.858889e+00 -8.931909e+00 -1.715967e+00 +3.698839e+00 -1.314242e+00 +6.966785e+00 +3.045653e-01 +8.343861e+00 -5.650988e+00 -1.191224e+01 -2.581613e-01 -4.945347e+00 +2.455544e+00 +4.478668e+00 +5.876474e+00 -6.881649e+00 +4.165626e-01 -1.137578e+00 -5.843265e+00 -4.666601e+00 +5.549477e+00 -6.327855e+00 -2.751421e+00 +4.420148e-01 -6.849048e+00 +8.503371e+00 +1.718557e+01 +2.986598e-01 -8.935850e+00 -2.605416e+00 -2.568658e+00 -6.414143e+00 -3.349402e+00 +1.786273e+00 +8.706163e-01 -3.299164e-01 -7.006535e+00 +6.604583e+00 -7.507652e+00 -1.090491e-01 +4.022333e+00 +7.970312e+00 -5.246714e+00 -5.290772e-01 +1.132471e+01 +1.547795e+00 +3.134060e-01 +3.482024e+00 -4.299257e+00 -2.931808e+00 -5.882976e+00 -4.638952e+00 +6.162846e+00 -6.468613e+00 +4.046142e-01 -1.840786e+00 -2.888834e+00 -1.131238e+01 +3.112820e+00 -1.036345e+01
+1.766667e+00 -3.008139e+00 +1.997396e+00 +2.433946e+00 +4.874326e+00 +8.015646e+00 -4.135911e+00 +4.091280e+00 -3.484764e+00 -5.664436e+00 +5.565141e+00 -1.827156e+00 +6.637741e+00 +8.920134e+00 +1.025822e+00 -7.631606e-01 -1.655342e+00 +3.101410e+00 -8.505757e-01 -7.205638e+00 +4.930299e+00 -2.990486e+00 +1.403412e+00 -8.080883e-01 +4.330672e+00 -7.268172e-01 +6.631991e+00 +2.613100e+00 -4.002752e+00 -8.694725e-01 +1.876992e+00 -5.958237e+00 -5.703323e+00 +9.854828e+00 -6.092341e+00 +7.502290e-01 +1.726535e+00 +2.700644e+00 +3.840660e+00 +1.319769e+00 -8.131287e-01 +3.259003e+00 -2.582453e+00 +1.100830e+00 -3.753544e-01 -2.720301e+00 +1.079813e+00 +4.547436e-02 +7.731275e+00 -1.716116e+00 -7.975900e+00 +1.799481e+00 +3.635773e+00 +2.887969e+00 -1.788141e+00 +3.998009e+00 -7.592792e+00 +9.395249e-01 +4.170964e+00 -3.626159e+00 -5.138810e+00 -1.891733e-01 -6.283397e-01 -1.289625e+00 +4.413435e+00 -7.093955e+00 +7.217723e+00 +9.593815e+00 +2.453246e+00 -5.571058e+00 +4.593956e+00 -2.472348e+00 -4.447346e+00 -2.465469e+00 +5.302022e+00 -3.710331e+00 -6.049807e+00 +1.322361e+00 -3.708839e-01 -2.239154e+00 -1.082307e+00 -7.974606e-01 +1.755339e+00 +5.178618e+00 -5.151615e-01 +1.112044e+01 +3.570863e-02 -4.005199e+00 +3.028953e+00 -1.740705e+00 -2.966795e+00 -1.226599e+01 -2.729719e+00 +9.544997e+00 -1.847334e+00 -1.434941e+00 -2.955108e+00 +2.654142e+00 -5.821081e+00 -6.043585e+00 -7.046369e+00
+1.775000e+00 -8.147848e+00 -5.192912e+00 +1.676102e+00 +1.157446e+01 +1.253366e+01 -9.551750e-01 +3.214142e+00 -2.654151e+00 -1.175984e+01 +1.337490e+00 -6.157012e-02 +1.659848e+01 +1.744525e+01 -3.602261e+00 +2.431923e+00 +2.111844e+00 -4.901614e+00 +8.296372e-01 -1.013911e+00 +8.177374e+00 -5.999235e+00 -2.016731e+00 +8.478715e+00 +1.895857e+00 -5.403203e+00 +7.975316e+00 +6.264709e+00 -5.274566e+00 -2.623964e+00 +2.253423e+00 +9.257210e-01 -1.169641e+01 +1.216251e+01 -6.896257e+00 -3.910131e+00 +4.662866e+00 -1.964298e+00 +5.068168e-01 +2.853742e-01 -1.121032e+00 -6.000637e+00 -5.129993e+00 +4.063924e+00 +3.130819e+00 -7.164445e-01 +4.454581e+00 -5.942909e+00 +4.808393e+00 -3.387541e+00 -2.866285e+00 +3.255876e+00 +5.815339e+00 +1.182837e+01 +4.629882e+00 +5.450031e+00 -4.430848e+00 +3.660198e+00 +1.726458e+00 -4.576285e+00 -6.674422e+00 -1.011483e+00 +8.806036e-01 +7.698248e+00 +4.278093e+00 -3.605993e+00 +2.667642e+00 +1.631064e+01 +3.962398e+00 -1.435362e+01 +5.627327e+00 +1.149377e+00 -4.470249e+00 +6.035431e-01 +1.608283e+00 +7.864363e-01 -9.743060e+00 +1.162073e+00 -4.067326e+00 -5.055222e+00 +7.529809e+00 +7.595658e+00 +1.245929e+01 -1.416119e+00 +2.249427e+00 +1.295857e+01 -1.635717e+00 -1.580795e+00 +9.830817e-02 -1.564124e+01 -1.047299e+01 -1.578700e+01 -3.045349e+00 +9.906579e+00 +1.000391e+01 -2.230731e+00 +5.665145e+00 -5.422840e+00 -8.738896e+00 -6.220523e+00 -1.000089e+01
+1.783333e+00 +6.992139e-01 -1.631755e+01 +1.419156e+00 +3.914256e+00 +1.180021e+01 +4.081897e+00 +2.040001e+00 +2.868940e+00 -1.154007e+01 -1.266674e+01 +1.256430e+00 +1.157750e+01 +1.210508e+01 -5.255025e+00 +7.740405e+00 -1.112004e+01 -5.529736e+00 +2.326952e+00 +1.432647e+00 +9.627418e+00 -2.223218e+00 -1.486225e+00 +1.116168e+01 -2.443330e+00 -4.561112e+00 +1.759591e-01 +5.185653e+00 -2.316355e+00 -1.104575e+00 +2.109561e+00 +1.560448e+00 -9.766568e+00 +1.039372e+01 -7.586242e+00 -6.611010e+00 +4.926265e+00 -7.990499e+00 -2.655410e+00 +5.542465e+00 +9.517259e-01 -1.037024e+01 -4.000889e+00 -4.955722e+00 +1.365154e+00 -1.971970e+00 +9.628618e+00 -7.149532e+00 +2.015339e+00 -1.624600e+00 -1.243635e+00 +1.387243e+00 -2.969817e+00 +6.919317e+00 +3.937852e+00 +6.258307e+00 -6.131723e-01 -6.104902e-01 -1.198332e+00 -6.735962e+00 -4.398165e+00 +2.264423e+00 -1.814316e-01 +3.199919e+00 -3.139376e+00 -3.266253e+00 +7.266476e+00 +1.979146e+01 +4.408846e-01 -1.491220e+01 +4.103780e-01 +8.062985e+00 -3.278899e+00 +2.959450e+00 -1.269070e+00 +2.274986e+00 +5.589894e-01 +6.954936e-01 +5.543227e+00 -1.067325e+01 +5.940431e+00 +8.883780e+00 +9.044902e+00 -1.220630e+01 -2.463067e+00 +5.796934e+00 -1.777386e+00 +8.038719e-02 +5.687072e+00 -1.264052e+01 -7.722649e+00 -5.882928e+00 -4.044192e+00 +1.580037e+00 +1.120796e+01 +7.101523e+00 +7.077186e+00 -8.111866e+00 -8.870112e+00 -4.426124e-01 -6.981986e+00
+1.791667e+00 +1.077288e+00 -1.078728e+01 +7.503829e+00 -4.965967e-01 +9.431710e+00 +4.859046e+00 +2.173590e+00 +1.692810e-01 -6.187248e+00 -7.937554e+00 -1.881901e+00 +7.137536e+00 +7.176676e+00 -3.027942e+00 +3.026843e+00 -1.540890e+01 -1.959873e+00 +3.029955e+00 -9.343648e+00 +5.286101e+00 -2.786467e-01 +5.011391e+00 +6.207622e+00 +9.116718e-01 -2.481260e+00 -1.714198e+00 +3.383642e+00 -2.958634e+00 -5.980857e+00 +5.337347e+00 +2.953517e-01 -7.823641e+00 +7.505614e+00 -3.898749e+00 -1.250266e+00 +5.334401e+00 -1.171945e+01 -1.192637e-01 +8.166056e+00 +2.477908e+00 +2.620070e-01 -3.845523e+00 -8.525679e+00 +1.905829e+00 -6.125983e+00 +4.897393e+00 -1.454815e+00 -3.306478e-01 -2.931343e+00 -5.042351e+00 -1.193827e+00 -5.228835e+00 -3.955402e-01 +7.041669e-01 +5.253208e+00 -1.864137e+00 -2.632497e+00 -5.843568e+00 -2.432272e+00 -1.124843e+00 +2.735383e+00 -2.530917e+00 -6.558398e+00 -6.432599e-01 -5.416856e+00 +9.228102e+00 +1.566355e+01 -5.236161e-01 -5.612146e+00 -3.885648e+00 +7.728844e+00 -3.966341e+00 +1.839250e+00 -1.815203e+00 +4.118071e+00 +1.229148e+00 +1.844277e+00 +1.011225e+01 -6.491520e+00 +4.501501e+00 +5.178940e+00 +9.833281e-01 -8.294452e+00 -4.517905e+00 +7.719394e+00 -1.633724e+00 -4.875297e+00 +3.203678e+00 -6.093627e+00 -6.107825e+00 -5.607078e+00 -4.866226e+00 +2.077245e+00 -2.280548e+00 +5.092859e+00 +2.226021e+00 -1.058143e+01 -7.254673e+00 +1.516340e+00 -9.124010e+00
+1.800000e+00 -2.886232e+00 -1.235571e+01 +8.927382e+00 +5.498256e+00 +1.040332e+01 +3.955823e-01 -1.245197e+00 -1.120828e-01 -1.012744e+01 -2.782062e+00 -2.473274e-02 +8.534682e+00 +9.826544e+00 -1.769027e+00 +1.069928e+01 -1.691488e+01 +3.802765e+00 +1.602835e+00 -6.785768e+00 +3.191402e+00 +8.662464e-01 +8.071773e+00 +8.656047e+00 -3.396744e-01 -7.797179e+00 +2.948051e+00 +5.302155e+00 +1.238082e+00 -4.267734e+00 +2.516684e+00 +4.306433e-02 -1.344823e+01 +9.653939e+00 -5.760535e+00 -3.413221e+00 +7.991522e+00 -1.436972e+01 -3.955564e+00 +6.230146e+00 +3.467021e+00 +2.327147e+00 -3.235431e+00 -1.227590e+01 -4.666652e-03 -6.635471e+00 +5.792219e+00 -5.687273e+00 +1.743939e-01 -4.232160e+00 -4.512837e+00 -2.264083e+00 -4.739584e-01 -5.296576e+00 +5.596722e+00 +2.336349e+00 -7.949043e+00 -5.418532e+00 -8.496609e-01 -2.177685e+00 -1.707451e+00 +1.365383e-01 -9.005052e-01 -5.058798e+00 +1.764907e+00 -3.835162e+00 +7.636188e+00 +1.855225e+01 +1.790932e+00 -5.151411e+00 -1.269437e+00 +7.811553e+00 -5.290183e+00 -8.166973e-01 +6.512563e-01 +3.461214e+00 -5.720447e+00 +7.398714e-01 +7.655156e+00 -8.804157e+00 +4.750340e+00 +5.719387e+00 +2.962666e+00 -7.243671e+00 -5.429553e+00 +5.760912e+00 -1.829613e+00 -5.342724e+00 +2.863270e+00 -4.809917e+00 -4.941257e+00 -8.612121e+00 -1.609615e+00 +3.404742e+00 +2.602353e+00 +6.939504e+00 +5.327542e+00 -5.764533e+00 -5.309310e+00 +2.667009e+00 -8.851287e+00
+1.808333e+00 +1.452528e+00 -9.476918e+00 -9.673378e+00 +5.855151e+00 +5.295100e+00 +4.722391e+00 -2.411606e+00 +4.014433e+00 -5.367418e+00 -5.232798e+00 +2.132622e+00 +6.880614e+00 +9.315729e+00 -3.300318e-01 +1.629049e+01 -4.710315e+00 -1.236015e+00 +2.131923e+00 +2.271503e+00 +1.003907e+01 -5.062659e-01 -5.728312e+00 +9.302647e+00 -2.621931e+00 -7.940461e+00 +2.753615e+00 +6.194370e+00 +1.127895e+00 +9.850287e+00 -5.552224e+00 +7.388761e-01 -4.077333e+00 +8.450596e+00 -4.458492e+00 -7.550664e+00 -3.072926e+00 -9.580869e-01 -6.979553e+00 +3.567694e+00 -7.943979e-02 -1.222967e+01 +9.354631e-02 -8.454645e+00 -1.455549e+00 -2.566134e-01 +9.004248e+00 -5.598557e+00 +3.113542e+00 -9.176285e-02 +6.345326e+00 +3.063868e+00 +3.274129e+00 +7.735120e+00 +2.020045e+00 -1.294255e+00 -7.395929e+00 +1.808077e+00 +8.344959e+00 -7.318359e+00 -3.402159e+00 -9.962983e+00 +6.659895e+00 +9.353944e+00 +3.161574e+00 -4.926261e+00 +7.129411e+00 +1.979951e+01 -5.987898e+00 -1.079747e+01 +8.882228e+00 -4.721595e-02 -5.785777e-02 +1.432463e+00 +4.679070e+00 -2.871250e+00 -1.365264e+00 +2.356631e+00 -2.079515e+00 -7.938885e+00 -9.648767e-01 +6.907344e+00 +7.011037e+00 -7.692883e+00 -2.938002e+00 +1.053101e+00 -3.009229e+00 +3.269359e+00 +3.351631e+00 -5.823817e+00 -6.778852e+00 -2.446992e+00 -2.791096e-01 -7.027441e-01 +2.083029e+01 +7.441197e+00 +5.399888e+00 +2.743122e+00 -2.084481e+00 -7.350154e+00 +5.216612e+00
+1.816667e+00 -5.677232e-01 -1.199648e+01 -1.400972e+01 +4.107613e+00 +3.201886e+00 +1.250648e+01 -9.032180e+00 -1.281546e+00 -7.432607e+00 -6.993282e+00 +1.603396e+00 +1.276026e+01 +8.917846e+00 -3.254624e+00 +2.111321e+01 +6.221219e+00 -8.984918e+00 +5.843508e+00 +6.336781e+00 +1.348993e+01 -7.440181e+00 -1.593332e+00 +1.942152e+01 -6.115539e+00 -4.120346e+00 -5.779141e+00 +5.152371e+00 -4.574488e+00 +1.097590e+01 -6.811321e+00 +5.196582e+00 -2.285773e+00 -2.993903e+00 -3.643495e-01 -7.837131e+00 -5.470917e+00 -9.785810e+00 -1.217022e+01 +8.289238e+00 +1.970970e+00 -1.058827e+01 -5.756702e+00 -8.637053e+00 +3.661333e+00 -1.574818e-01 +1.407489e+01 -3.596900e+00 +5.740446e+00 -1.178783e+00 +7.266934e+00 +4.461593e+00 +4.249232e+00 +9.864742e+00 -5.336452e-01 -1.362405e+00 -2.769213e+00 +1.018103e+01 +1.568096e+00 -4.012760e+00 -6.545750e+00 -6.179347e+00 +5.510749e+00 +1.014577e+01 +1.399877e+01 -1.054497e+01 +5.261839e+00 +2.037825e+01 -1.094519e+00 -1.080464e+01 +1.160388e+01 -4.105466e+00 -1.213029e+00 +5.821101e+00 +9.938711e-01 +4.112101e+00 -8.874655e+00 +1.077385e+00 -6.192362e+00 -2.702678e+00 -6.103989e+00 +7.998117e+00 +5.987588e+00 -5.536985e+00 +8.010027e+00 +4.090064e+00 -2.406813e+00 +3.848292e+00 +3.127121e+00 -4.640200e+00 -1.808042e+01 +2.685129e+00 -3.878793e+00 -3.967103e+00 +1.515479e+01 +1.865585e+00 +1.348437e+00 -1.085226e+01 -9.164059e-01 -1.196161e+01 +8.419781e+00
+1.825000e+00 -2.059648e+00 -1.470006e+01 -1.282409e+01 +6.278711e+00 +2.492936e+00 +1.369940e+01 -9.341570e+00 -2.230549e+00 -4.916921e+00 -8.880622e+00 -1.094442e+00 +1.385241e+01 +9.839003e+00 -5.648730e+00 +2.049447e+01 +4.115611e+00 -7.290158e+00 +9.257765e+00 +5.148550e+00 +1.900874e+01 -8.471469e+00 +2.418117e-01 +2.009373e+01 -1.146488e+01 -4.242657e+00 -3.015104e+00 +6.844306e+00 -3.956849e+00 +4.627691e+00 -8.098789e+00 +6.656394e+00 -4.973271e+00 +3.354078e+00 -1.172432e+00 -8.125454e+00 -3.880461e+00 -1.317386e+01 -1.505018e+01 +1.387817e+01 -3.960164e+00 -9.606691e+00 -5.645976e+00 -1.019253e+01 +4.036149e+00 +3.477703e-01 +1.390431e+01 -1.705455e+00 +6.060764e+00 -4.470432e+00 +4.240964e+00 +4.862371e+00 +1.935161e+00 +1.264197e+01 -2.323108e+00 -2.533691e-01 -1.863463e+00 +1.398795e+01 +8.876854e-01 -3.704149e+00 -8.832949e+00 -7.367268e+00 +4.290303e+00 +1.081116e+01 +1.560344e+01 -1.337732e+01 +5.038910e+00 +2.385973e+01 -3.375228e+00 -1.285109e+01 +1.180392e+01 -4.654103e+00 +1.665532e+00 +2.919545e+00 +1.456909e+00 +3.689755e+00 -2.312773e+00 +9.743275e-01 -4.181555e+00 -9.028940e+00 -4.012627e+00 +9.667780e+00 +9.368075e+00 -7.769654e+00 +6.526531e+00 +9.383367e+00 -9.262398e-02 +4.154505e+00 +4.447452e+00 -5.518504e+00 -2.594497e+01 +1.170401e+00 -4.975887e+00 +2.665280e-01 +1.452929e+01 +7.754507e-01 -1.820477e+00 -1.082376e+01 -2.948236e+00 -9.760221e+00 +9.146566e+00
+1.833333e+00 +7.200127e-01 -7.529054e+00 -8.638161e+00 -2.446319e-01 +3.139939e-01 +2.091290e+01 -8.612811e+00 -4.870382e+00 -1.902412e+00 -4.534749e+00 -4.474342e+00 +9.507283e+00 +5.011247e+00 -5.571327e+00 +2.056317e+01 +1.883004e+00 -7.434570e+00 +7.245803e+00 -2.358270e+00 +8.157006e+00 -6.033954e+00 +4.724371e-01 +1.472809e+01 -6.565275e+00 -2.762170e+00 -4.214102e+00 +7.838624e+00 -7.586915e+00 +5.492848e+00 -8.129887e+00 +7.349668e+00 -3.977044e+00 -3.147905e+00 +1.938983e+00 -5.087041e+00 -4.665253e+00 -1.955936e+01 -1.583046e+01 +9.855877e+00 +9.915706e-01 -6.111996e+00 -5.682797e+00 -1.308475e+01 +4.326320e+00 -7.930978e-02 +1.132499e+01 -2.717805e+00 -3.537079e+00 -3.346274e+00 +7.087564e+00 +5.705320e+00 +1.330385e+00 +7.618018e+00 -1.743965e+00 -1.025425e+00 -3.416253e+00 +1.021516e+01 +2.773443e-01 +3.330253e+00 -4.193311e+00 -6.182683e+00 +2.618434e+00 +7.803611e+00 +1.836896e+01 -1.031586e+01 +3.535350e+00 +1.866996e+01 -5.557486e+00 -9.435091e+00 +6.573778e+00 -5.106815e+00 +4.455393e+00 +3.801341e+00 -6.511971e+00 +7.378484e+00 -1.253867e+00 -9.272903e-02 -5.914836e+00 +3.566516e-01 -4.793001e+00 +5.702557e+00 +6.456584e+00 -7.989942e+00 +1.048901e+00 +5.785437e+00 -5.775817e+00 +4.963660e+00 -8.388119e-01 -3.495855e+00 -2.273434e+01 -7.839095e-01 -7.186932e+00 +3.135123e-01 +6.968207e+00 +2.175891e+00 -2.641908e+00 -1.131779e+01 +5.733760e-01 -5.917092e+00 +7.317129e+00
+1.841667e+00 -6.394106e-01 -1.578478e+00 -8.772947e+00 +5.805995e+00 -5.178951e-01 +1.839055e+01 -5.886701e+00 -7.579702e+00 -1.323529e+00 +3.398258e-02 -2.861176e+00 +9.755774e+00 +6.994735e+00 -4.899972e+00 +1.319772e+01 +1.038500e+01 -8.784874e+00 +5.099081e+00 -4.160533e+00 +7.474411e+00 -1.016494e+01 -5.107823e-01 +1.091575e+01 -4.542406e+00 +8.172220e-01 -1.161576e+00 +1.026996e+01 -7.042063e+00 -4.171885e-01 -9.496539e+00 +8.578335e+00 -4.575935e+00 -7.723796e-01 +1.279404e+00 -4.277547e+00 -4.313953e+00 -1.548963e+01 -1.339105e+01 +9.738245e+00 -3.963853e+00 -2.386852e+00 -4.390257e+00 -6.983068e+00 +6.759170e+00 +1.605290e+00 +9.038921e+00 -2.228940e+00 -3.237336e+00 -4.500981e+00 +5.046165e+00 +8.048392e+00 +6.200257e+00 +8.269311e+00 -9.988128e-01 -8.597301e-01 -2.589526e+00 +1.066341e+01 -1.656908e+00 +6.249827e+00 -4.307678e+00 -1.005405e+01 +4.491518e+00 +1.141724e+01 +1.936941e+01 -6.924550e+00 +1.920610e+00 +1.398932e+01 -4.774419e+00 -9.664149e+00 +6.926074e+00 -6.033698e+00 +7.512802e+00 +1.571743e-01 -8.066869e+00 +6.175747e+00 -2.343304e+00 -9.432910e-01 -1.096961e+01 +3.694488e+00 -4.573094e+00 +4.982523e+00 +8.313439e+00 -6.225636e+00 +4.299483e+00 +8.973469e+00 -4.531839e+00 +4.036488e+00 -9.515246e-01 -6.349925e+00 -2.710054e+01 -4.939613e+00 -4.480277e+00 +3.710577e+00 +5.438599e+00 -4.515824e+00 -5.432359e+00 -1.348557e+01 -5.012467e-01 -8.515944e+00 +7.392820e+00
+1.850000e+00 -5.539093e+00 +6.743988e+00 -9.186155e+00 +7.787054e+00 -7.411385e+00 +1.818002e+01 -1.078866e+01 -1.067342e+01 +5.111151e+00 +8.008972e+00 -1.273698e+00 +7.164546e+00 +3.624224e+00 +2.358856e-02 +6.716461e+00 +2.303267e+01 -1.316024e+01 +6.278568e+00 -9.242988e+00 +4.686570e+00 -1.358797e+01 +4.084470e+00 +1.091933e+01 +2.652261e+00 +3.259016e+00 -8.185982e+00 +7.438909e+00 -4.524612e+00 -4.992726e+00 -5.812479e+00 +1.468548e+01 -5.079138e-01 -1.493083e+01 +1.229811e+01 +6.342900e-01 -6.967779e+00 -1.606707e+01 -9.468543e+00 +1.111241e+01 -2.529693e+00 +1.023162e+01 -6.365053e+00 -3.745736e+00 +1.470158e+01 -2.112221e+00 +3.690672e+00 +7.515446e+00 -2.299341e+00 -7.147081e+00 +6.587121e+00 +4.623614e+00 +1.135709e+01 +3.256935e+00 +3.275149e-02 -7.851688e+00 -1.331155e+00 +1.241023e+01 -1.493185e+01 +1.152044e+01 +1.632514e+00 -1.766920e+01 +7.424346e+00 +6.852133e+00 +2.602346e+01 -5.832166e+00 -4.835240e-01 +5.658693e+00 -3.913678e+00 +6.536432e+00 +5.603116e+00 -1.045080e+01 +4.529849e+00 +1.090811e+00 -6.806244e+00 +1.186184e+01 -1.456741e+01 -5.545151e-01 -1.363536e+01 +1.622386e+01 -6.589440e+00 +6.060815e+00 -1.619411e-01 +1.077899e+00 +1.656276e+01 +1.029393e+01 -1.889207e+00 -2.135735e+00 -9.407960e+00 -3.515843e+00 -2.885219e+01 +2.497836e+00 +6.866045e-01 -3.819439e+00 -5.451883e+00 -1.785216e+01 -8.005446e+00 -2.855233e+01 +3.209514e+00 -1.471356e+01 +1.045258e+01
+1.858333e+00 +3.362102e-01 +8.079154e+00 -4.960707e+00 +4.468386e-01 -6.588137e+00 +1.831925e+01 -5.042923e+00 -1.116135e+01 +5.159613e+00 +3.457485e+00 -3.648163e+00 +3.348559e+00 -5.874505e-01 -3.248012e+00 -7.064015e-01 +1.884467e+01 -1.213981e+01 +3.808227e+00 -9.444643e+00 +9.402715e-01 -1.186042e+01 +2.893307e+00 +3.917475e+00 +5.301477e-01 +9.607370e+00 -8.098572e+00 +5.550248e+00 -8.546993e+00 -8.338550e+00 -4.658787e+00 +1.003281e+01 +1.875524e+00 -1.190335e+01 +7.801465e+00 +2.022468e+00 -5.509638e+00 -1.433048e+01 -6.014393e+00 +9.846302e+00 -4.739406e+00 +8.455665e+00 -5.185215e+00 +8.706556e-02 +1.118962e+01 +7.057151e-01 +2.837544e+00 +5.803229e+00 -4.715746e+00 -4.871458e+00 +1.536030e+00 +6.315515e+00 +4.971224e+00 +2.630066e+00 -3.849616e+00 -1.147417e+00 +4.108780e+00 +1.073978e+01 -1.387212e+01 +1.314822e+01 +5.155989e-01 -7.308575e+00 +1.666934e+00 +3.963912e+00 +1.852877e+01 -3.824685e+00 -1.818382e+00 -1.608768e+00 -2.073889e+00 +1.188919e+00 +9.163031e-01 -7.665233e+00 +7.735013e+00 +5.804139e-01 -1.181435e+01 +9.243217e+00 -2.999449e+00 -2.431797e+00 -1.046546e+01 +1.552440e+01 -6.361161e+00 -3.018224e-02 -1.793420e-01 -5.650073e-01 +1.078820e+01 +9.655667e+00 -2.071021e+00 -1.652126e-02 -4.363608e+00 -2.032304e+00 -2.461696e+01 +5.436121e-01 -3.524461e+00 +6.717177e-01 -1.261013e+01 -1.384312e+01 -1.186936e+01 -2.321974e+01 +1.093133e+00 -7.847216e+00 +6.205337e+00
+1.866667e+00 +1.245095e+00 -1.810974e+00 -5.225083e+00 -1.825114e+00 +8.978325e-01 +1.398352e+01 -2.961548e+00 -7.720494e+00 -9.179453e-01 -4.552389e+00 -1.140429e+00 +1.115915e+01 +2.743811e+00 -6.264042e+00 -3.241147e-01 +1.134767e+01 -1.268631e+01 +5.299540e+00 -5.807198e+00 +6.097759e+00 -8.583203e+00 +5.407571e+00 +1.141631e+01 -7.181346e+00 +6.561027e+00 -9.576616e+00 +1.315325e+00 -1.205599e+01 -5.348444e+00 -9.313912e-01 +5.015339e+00 +6.564957e+00 -3.346185e+00 +2.182330e+00 -1.631400e-01 -4.352248e+00 -9.796632e+00 -4.105794e+00 +1.244086e+01 -3.794480e+00 -2.635322e+00 -3.569511e+00 -2.308626e-01 +4.390001e+00 -2.548436e-01 +5.571428e+00 +1.324638e+00 -1.261782e+00 -1.268982e+00 +8.301584e-01 +5.069206e+00 -6.976972e-01 +7.713335e+00 -8.867322e+00 +5.423425e+00 +1.027221e+01 +1.188836e+01 -1.024381e+01 +6.370569e+00 -4.496903e+00 +2.639131e+00 -6.767148e-01 +1.879638e+00 +9.950436e+00 -7.293178e+00 -1.422314e+00 +2.011568e+00 +3.260674e+00 -7.533266e+00 +4.230205e+00 +6.116040e-01 +4.118111e+00 +6.504058e+00 -7.626558e+00 +5.946849e+00 +1.206864e+00 +3.174781e+00 -3.552596e+00 +4.785968e+00 -1.583969e+00 +3.390366e-01 -2.108237e-01 -1.811414e+00 +7.322058e+00 +9.404697e+00 -8.249679e-01 -1.251607e+00 +3.357908e+00 -4.295490e+00 -2.167553e+01 -3.289238e-01 -7.975395e+00 +2.213576e+00 -4.199651e+00 -4.048375e+00 -6.885544e+00 -1.897166e+01 -1.256629e+00 -6.823311e+00 +2.243360e+00
+1.875000e+00 +1.545269e+00 -1.499882e+00 -7.166731e+00 -3.856779e+00 -6.719782e+00 +1.857012e+01 -1.719120e-01 -3.521816e+00 +1.160648e+01 -9.175635e+00 -4.273947e+00 +3.497863e+00 -3.641078e+00 -3.986462e+00 -1.004074e+01 +1.171744e+01 -1.880260e+01 +1.118108e+01 -6.553415e-01 +1.200943e+01 -1.099792e+01 -2.908968e+00 +5.211362e+00 -1.989924e+00 +8.749029e+00 -1.206263e+01 -3.000523e+00 -6.914640e+00 -8.770875e+00 +8.644492e-01 +1.284819e+01 +8.579451e+00 -9.816468e+00 +1.375577e+01 +5.072358e+00 -6.127872e+00 -6.804834e+00 -4.623903e+00 +1.230643e+01 -5.452901e+00 -6.804948e-02 -5.463494e+00 +4.840745e+00 +1.299619e+01 +1.856124e+00 -3.653635e-01 +1.314029e+01 -1.027709e+00 -2.048376e+00 +3.805090e+00 +4.329052e+00 -4.758104e+00 +1.541273e+01 -8.025733e+00 -9.698027e-01 +1.188405e+01 +1.431940e+01 -1.651019e+01 +9.959483e-01 -1.568642e+00 -3.326624e+00 +3.127534e-01 +4.638307e+00 +1.099924e+01 -8.460230e+00 +2.363966e+00 +9.403304e-02 -6.649768e+00 +2.694553e+00 -3.898020e+00 -8.404401e+00 +7.236495e+00 +2.772613e+00 -8.084160e+00 +9.158479e+00 +9.565617e+00 +1.527863e+00 -1.473012e+00 +3.022807e+00 -4.764326e-01 +7.242415e+00 +2.045996e+00 -3.504745e+00 +1.183457e+01 +9.141357e+00 +2.196423e+00 +4.235887e+00 -4.278300e+00 -5.321806e+00 -2.040605e+01 +1.049783e+01 -4.361166e+00 -7.448601e+00 -7.504324e+00 -1.347799e+01 -1.011019e+01 -2.231580e+01 -2.093385e+00 -6.595225e+00 +9.050529e+00
+1.883333e+00 -2.852922e+00 +1.525716e+00 -3.788016e+00 -2.211738e+00 -4.694334e+00 +1.004322e+01 -2.018885e+00 -4.181193e+00 +3.133882e+00 -3.381348e+00 -5.507355e+00 +2.872193e+00 -5.480306e-04 -6.850799e+00 -3.138011e+00 +1.514338e+01 -1.054141e+01 +3.817991e+00 +8.473785e+00 +3.592209e+00 -6.533815e+00 -6.521019e+00 +1.761917e+00 -3.796529e+00 +5.267021e+00 -2.286935e+00 -8.573852e-01 -6.572442e+00 -4.638186e+00 -1.176798e+00 +7.469421e+00 -7.187507e-01 -7.171064e+00 +4.637731e+00 -1.974044e-01 -2.160319e+00 -5.160638e+00 -2.890011e+00 -3.004574e-01 -6.519771e+00 -4.865087e+00 -6.217406e+00 +1.094186e+01 +6.989111e+00 +7.217947e+00 +8.637673e-01 +3.132960e+00 -9.964491e-01 -3.108679e+00 +1.474006e+00 +4.503903e+00 -1.177378e+00 +1.327254e+01 -1.199944e-01 +2.361878e+00 +7.771706e+00 +1.215162e+01 -6.592370e+00 +3.712186e+00 -2.775713e+00 +2.860455e+00 -3.736068e+00 +9.373560e+00 +5.193541e+00 -4.072335e-01 -9.549792e+00 -4.023373e+00 +5.482681e-01 -6.640645e+00 +2.591064e-01 -9.526516e+00 +4.815539e+00 +1.482084e+00 -6.947855e+00 +4.110487e+00 +3.862492e+00 -5.683794e+00 -8.363565e+00 +5.057156e+00 +2.509283e+00 +1.882343e+00 +1.053802e+01 -9.635572e-01 +8.043113e+00 +6.751420e+00 +8.932894e-01 +7.497452e+00 -4.674982e+00 -7.498841e+00 -1.094798e+01 +2.210410e+00 -4.164380e+00 +2.291056e+00 -3.252457e+00 -9.178693e+00 -4.600388e+00 -8.197164e+00 -2.204629e+00 +6.426095e-01 +1.858598e+00
+1.891667e+00 -2.839678e+00 +8.184783e+00 -5.956778e+00 -6.013016e+00 -2.680781e+00 +8.795560e+00 +1.132281e-02 -1.556620e+00 +6.747985e+00 +1.036030e+00 -7.420387e+00 +2.945333e+00 +1.678311e+00 -4.324824e+00 -3.822460e+00 +1.246829e+01 -8.372104e+00 +2.918199e+00 -1.472968e+00 +1.899309e+00 +4.761214e-01 -9.915457e+00 -1.447165e+00 +4.918554e-03 +3.156597e-01 +3.737924e-01 -1.223583e+00 -9.755233e+00 +1.991553e+00 +2.494950e+00 +2.620625e+00 +5.320037e+00 -2.678912e+00 +4.203884e+00 +6.852076e-01 -6.857721e+00 +3.729631e+00 +3.843145e+00 -3.897848e+00 -4.509019e+00 -1.099170e+01 -2.807207e+00 +1.052371e+01 +1.915396e+00 +4.724498e+00 -3.047470e+00 +4.116479e+00 -2.924724e+00 -1.204936e+00 +5.478219e+00 +3.143785e+00 -1.774748e+00 +1.774308e+01 -3.969674e+00 +3.067964e+00 +5.544350e+00 +1.216886e+01 -1.880089e+00 +2.140928e+00 +2.646719e-01 -1.332059e+00 -1.909278e+00 +7.228269e+00 +1.163972e+00 -1.484792e+00 -9.731321e+00 -2.608357e+00 -3.975558e+00 -6.554528e+00 +4.980718e+00 -8.301972e+00 +2.047906e+00 +6.441375e+00 -7.464868e-01 -7.387602e-01 +4.620164e+00 +4.710368e-01 -6.843411e+00 +7.633245e+00 +5.947013e+00 -3.601210e-02 +6.767704e+00 +2.689145e+00 +9.881268e-01 +7.219822e+00 -2.364601e+00 +4.289086e+00 -8.517409e+00 -8.680463e+00 -3.969375e+00 -1.707129e+00 -6.390051e+00 +5.592322e+00 +2.519434e+00 -4.448779e+00 -7.867447e-02 -9.817438e-01 -9.060634e-01 -3.146424e+00 -7.302857e-01
+1.900000e+00 +2.016250e+00 +1.018006e+01 -1.448061e+01 -1.183533e+01 -1.735762e+01 +1.084784e+01 -6.779104e+00 +1.402125e+00 +1.506565e+01 -6.827814e+00 -1.014393e+01 -1.383086e+01 -7.878159e+00 -4.753537e+00 -2.091239e+00 +2.452143e+01 -8.557575e+00 +2.052114e+00 +1.265745e+01 +5.407221e+00 -1.194306e+00 -2.022196e+01 -9.034649e+00 -9.866926e-01 +9.119132e+00 -5.074647e+00 -1.531787e+00 -1.990902e+00 +2.128440e+00 -2.319840e+00 +6.414100e+00 +3.611474e+00 -1.690308e+01 +7.310044e+00 -3.010142e+00 -1.144014e+01 +5.113235e+00 +4.353230e+00 -5.405289e+00 -1.308185e+01 -8.814848e+00 -5.941702e+00 +1.685928e+01 +7.647234e+00 +1.179010e+01 +4.583495e-02 +1.246544e+01 +2.515569e+00 -5.422737e+00 +3.810002e+00 +2.753730e+00 -4.785188e+00 +1.649387e+01 -3.839588e-01 -1.220853e+00 +8.417502e+00 +1.733879e+01 -8.682904e+00 +4.322788e+00 +4.419046e+00 -6.463391e+00 -3.044686e+00 +1.134121e+01 -2.113269e+00 +2.976372e+00 -1.550268e+01 -1.040259e+01 -9.748937e+00 -1.902306e+00 +4.013783e+00 -1.980785e+01 +4.918501e+00 +2.547267e+00 +2.354026e-01 -2.523656e+00 +1.078224e+01 -1.230463e+01 -1.000658e+01 +1.422531e+01 -3.111623e+00 -1.589166e+00 +8.564224e+00 -8.007992e-01 +1.068855e+01 +4.062510e+00 +3.856067e+00 +1.134119e+01 -9.574721e+00 -2.868580e+00 -2.687814e+00 +1.593463e+01 -1.694335e+00 -1.693236e+00 -4.825968e+00 -1.308223e+01 -7.668096e+00 -3.224451e+00 -1.014990e+00 -5.622952e-01 +9.677869e+00
+1.908333e+00 +1.193017e+01 -5.574925e-01 -1.491973e+01 -1.714470e+01 -1.790431e+01 +2.679387e+01 -9.977731e+00 -2.548102e+00 +8.340850e+00 -1.904138e+01 -1.180807e+01 -1.561277e+01 -1.122270e+01 -1.026497e+01 +1.180626e+01 +1.883763e+01 -1.256737e+01 +2.760545e+00 +1.814516e+01 +6.390813e+00 -8.935516e+00 -1.886526e+01 -3.661670e+00 -4.457028e+00 +1.733072e+01 -1.263248e+01 +5.094891e+00 -4.716088e+00 +3.145902e+00 -1.102561e+01 +9.975692e+00 -5.011452e+00 -2.518891e+01 +3.895800e+00 -7.282591e+00 -9.260484e+00 -1.622388e+01 -9.517955e+00 +1.331232e+00 -9.354038e+00 -5.796739e+00 -1.219865e+01 +5.164279e+00 +1.256752e+01 +1.364251e+01 +1.379326e+01 +7.010881e+00 -1.483455e-01 -6.048968e+00 +1.130053e+00 +8.068370e+00 -8.300710e+00 +9.198139e+00 +1.665162e+00 +6.162409e-01 +7.089643e+00 +1.601022e+01 -1.062847e+01 +8.511514e+00 +1.129538e+00 -1.509160e-01 -5.932694e+00 +1.258499e+01 +7.782149e+00 -4.990497e-01 -6.842342e+00 -1.245263e+00 -1.041692e+01 -9.099418e+00 -2.238402e+00 -2.030592e+01 +1.032872e+01 -7.768845e-02 -1.436470e+01 +5.884750e+00 +1.487329e+01 -2.105363e+01 -1.033512e+01 +1.463790e+01 -1.548203e+01 -1.256772e+00 +1.141863e+01 -1.337708e+01 +1.153066e+01 +1.472227e+00 +2.838852e-01 +1.841709e+01 -1.806420e+00 +1.115959e+00 -1.525730e+01 +1.987906e+01 -6.406393e+00 -5.988774e+00 -1.300599e+01 -9.558066e+00 -1.529776e+01 -1.367916e+01 -2.922966e+00 +3.628354e+00 +1.366108e+01
+1.916667e+00 +1.587195e+01 +2.780147e+00 -1.316802e+01 -1.541281e+01 -1.304332e+01 +2.589374e+01 +1.061314e+00 -1.743776e+00 +5.710386e+00 -1.672920e+01 -6.635292e+00 -1.377784e+01 -1.179978e+01 -7.487398e+00 +1.280139e+00 +1.709805e+01 -1.816997e+01 -9.260738e-01 +1.953634e+01 -7.298138e-01 -1.143913e+01 -2.313918e+01 -8.762458e+00 +3.219160e+00 +1.953125e+01 -1.126434e+01 +2.355930e+00 -6.852335e+00 +6.098380e+00 -1.073293e+01 +9.226694e+00 +3.883016e-01 -2.398015e+01 +5.122800e+00 -2.608970e+00 -8.364146e+00 -7.750678e+00 -8.202242e+00 -5.760022e+00 -2.731185e+00 -8.147257e+00 -9.062573e+00 +1.079355e+01 +1.248808e+01 +1.533324e+01 +9.911262e+00 +2.160986e+00 -4.557949e+00 +2.232788e+00 +5.242238e+00 +1.217065e+01 -4.957703e+00 +1.077274e+01 +2.034954e+00 +8.646762e-01 +7.603592e+00 +7.721498e+00 -5.272350e+00 +4.756307e+00 +2.930784e-01 +3.877012e+00 -3.494927e+00 +1.665910e+01 +5.563507e+00 +3.911048e+00 -1.236602e+00 -7.660579e+00 -8.634179e+00 -9.935934e+00 -8.573960e+00 -1.754161e+01 +1.381200e+01 -1.354715e+00 -2.146004e+01 +6.188151e+00 +1.562464e+01 -1.741809e+01 -1.383635e+01 +1.577471e+01 -1.453154e+01 -1.643592e+00 +1.190748e+01 -1.239720e+01 +8.602878e+00 -5.543892e+00 -4.204043e+00 +2.196759e+01 -1.013822e+00 -2.106444e+00 -6.992611e+00 +1.477214e+01 -4.833120e+00 -9.630651e+00 -8.938997e+00 -8.198632e+00 -1.291939e+01 -8.749127e+00 -1.913809e+00 +2.168032e+00 +1.264262e+01
+1.925000e+00 +1.230097e+01 +8.864418e+00 -3.853827e+00 -1.071108e+01 -4.690761e+00 +1.552956e+01 +4.063228e+00 -3.659458e+00 +1.203383e+00 -5.852753e+00 -5.261011e+00 -1.022419e+01 -4.637199e+00 -3.147002e+00 -1.867979e+00 +8.908743e+00 -8.959561e+00 -5.457682e+00 -2.902447e-01 -5.790906e+00 -6.306332e+00 -1.367661e+01 -1.155591e+01 +9.661030e+00 +1.478920e+01 -5.234226e+00 +5.782060e+00 -7.076304e+00 +1.720086e+00 -4.302539e+00 +1.336950e+00 -2.609471e+00 -1.273928e+01 -1.310564e+00 -1.018282e+00 -4.665283e+00 -4.774887e+00 +1.645384e+00 -4.798406e+00 -6.039816e-01 +1.566585e-01 -5.657554e+00 +6.043376e+00 +7.487666e+00 +6.465967e+00 +5.976892e+00 +4.115557e-01 -4.148387e+00 +4.034284e-01 -1.498841e+00 +8.096958e+00 -1.206110e+00 +1.152307e+00 +1.617862e+00 +3.651134e+00 +5.191071e-01 +8.091224e-02 -4.874843e+00 +7.179215e+00 +3.154372e+00 +8.661388e-01 -2.646447e+00 +5.317530e+00 +2.345946e+00 +4.073282e+00 +2.643372e+00 -4.066452e+00 -5.498896e+00 -6.948023e+00 -6.186927e+00 -8.269671e+00 +6.692087e+00 -1.337026e+00 -1.457194e+01 +2.469087e+00 +6.577737e+00 -1.140235e+01 -8.068389e+00 +1.751173e+01 -1.062587e+01 -5.232248e+00 +3.615018e+00 -6.937245e+00 +1.802663e+00 +2.876218e-01 -5.465929e+00 +8.354210e+00 -4.011148e-01 -1.790551e+00 -2.518857e+00 +1.337737e+00 -4.303694e+00 -5.325547e-01 -1.286334e+01 -5.093070e+00 -9.419398e+00 -7.654127e+00 -3.706213e+00 -2.876868e-01 +7.350303e-01
+1.933333e+00 +4.340356e+00 +8.844145e+00 -2.179209e+00 -3.545437e+00 -4.226232e+00 -2.031657e+00 -2.754959e+00 +1.161440e+00 +2.807198e+00 +5.351210e-01 -5.092897e-01 -8.461923e+00 -3.226206e-01 -6.664155e-01 -5.141649e-01 +6.050776e+00 +3.897187e+00 -6.576787e+00 -8.660396e+00 -5.985176e+00 +6.622888e+00 -3.433503e+00 -7.623278e+00 -5.241412e-02 +2.609944e+00 -2.035379e-01 +4.240976e+00 +1.202071e+00 -3.336118e+00 +6.634931e-01 -3.136367e+00 +1.700843e+00 +1.214773e+00 -5.352756e+00 -4.999766e+00 -4.043010e+00 +4.372705e+00 +1.015759e+01 -7.231123e-01 -9.256954e+00 -2.704736e+00 +4.004737e+00 +2.923202e+00 -3.786828e+00 +1.048427e+00 +9.314528e-02 -5.215723e-01 -3.167199e+00 -3.579072e+00 -9.673187e-01 -9.960888e-01 -1.960189e-02 -4.735118e+00 +8.208313e-01 +3.199160e+00 +2.725021e+00 -6.360518e-01 -5.207989e+00 +8.918906e+00 +7.808652e+00 -7.301771e+00 +4.802690e-01 -1.671502e+00 -1.214003e+01 +9.492536e+00 -9.905658e+00 -7.319350e+00 -2.509022e+00 -3.097669e+00 +4.645767e+00 +3.797055e+00 +1.313175e+00 +2.255030e+00 +2.283165e+00 -7.150605e+00 +4.179860e+00 -3.304599e+00 -9.954563e-01 +1.081962e+01 +1.632107e+00 -7.098360e+00 -2.770040e+00 -3.240964e+00 -3.580569e+00 +7.425983e-01 +3.089739e-01 -4.446547e+00 +3.451254e-01 -1.503555e+00 +3.183878e+00 +2.971603e-01 +1.363017e+00 +5.378963e+00 -8.119267e-01 +1.761055e+00 +4.978144e-01 -4.737684e-01 -2.489305e-01 +1.491469e+00 -1.791395e+00
+1.941667e+00 -3.042745e+00 +8.237811e+00 -6.163375e+00 -5.246686e+00 +2.984536e-03 -2.303671e+00 -1.211106e+01 -1.298995e+00 +1.601911e-01 +2.872863e+00 -8.350349e+00 +4.775345e-01 +1.014961e+01 -4.639995e+00 +1.424923e+01 +7.424840e+00 +1.083885e+01 -3.153898e+00 -1.948494e+01 +4.772826e+00 +1.170702e+01 +3.513502e-01 +1.821222e+00 -7.670280e+00 -5.037115e+00 +3.937213e+00 +9.912941e+00 -6.092905e+00 +8.977774e-01 +3.166765e+00 -9.853839e+00 -2.763019e+00 +1.047206e+01 -1.373239e+01 -1.161525e+01 -7.554672e+00 +1.297158e+00 +1.339320e+01 +5.277805e+00 -1.402429e+01 -9.089695e+00 +7.753460e-01 -3.251235e+00 -9.593010e+00 -3.356663e+00 +5.616206e+00 +5.800740e-01 +4.091431e+00 -1.119767e+01 -5.456406e+00 -3.882773e+00 -1.949471e+00 +2.731510e+00 -4.914215e+00 +9.093220e+00 -1.037358e+00 +1.243246e+01 -2.508923e+00 +1.015478e+01 +4.536722e+00 -1.031848e+01 -1.920453e+00 -5.680858e+00 -8.323925e+00 -1.783588e+00 -1.437838e+01 +9.162258e+00 -3.001836e+00 -1.258356e+01 +2.142512e+01 +2.948639e+00 -7.608659e+00 +9.833913e+00 +1.605183e+01 -1.199858e+01 -1.319719e+00 -3.231789e-01 +1.725804e+00 +8.691858e+00 +3.598225e+00 -8.018663e+00 -2.374534e+00 +8.348748e-01 -5.839939e+00 +1.590092e+01 +1.071317e+00 -1.216343e+01 +2.191619e-01 -3.140585e+00 -7.203674e+00 -7.383121e+00 -7.499155e+00 +2.039137e+01 +2.780004e+00 +5.950022e+00 +2.142389e+00 +5.669285e-02 -3.933043e+00 -4.205565e+00 -8.395115e+00
+1.950000e+00 +5.476866e+00 -2.717606e+00 -9.800497e+00 -6.813345e+00 -3.068605e+00 +4.686445e+00 -1.005861e+01 -5.790949e+00 -3.447748e+00 -8.848099e+00 -7.935042e+00 -1.037755e+00 +2.462024e+00 -9.574137e+00 +1.565371e+01 +8.605805e+00 +7.462245e+00 +3.757308e-02 +4.865802e-01 +1.278625e+01 -1.404784e+00 +1.052386e+00 +3.728298e+00 -1.792137e+01 +8.468035e+00 -4.084414e-01 +7.468091e+00 -7.387735e+00 -5.674786e-01 -8.214397e+00 -8.771591e+00 -4.063476e+00 +6.874137e+00 -1.568442e+01 -1.104680e+01 -5.342527e+00 -6.498907e+00 -1.706507e+00 +1.244892e+01 -1.710950e+01 -5.556829e+00 -3.440861e+00 -3.257053e+00 -6.211142e+00 +4.625315e+00 +1.460887e+01 -6.598763e-01 +1.100269e+01 -7.955776e+00 -1.277107e+01 +4.136614e+00 -5.575415e+00 +2.599601e+00 -9.706563e+00 +1.132434e+01 +3.030667e+00 +1.645558e+01 +1.946565e+00 +6.689748e+00 -7.926688e+00 +3.465956e+00 -6.521012e+00 +6.533802e-01 +1.457791e+00 -9.438153e+00 -6.187876e+00 +7.955630e+00 +1.572989e+00 -1.970222e+01 +1.606729e+01 -4.969085e+00 +1.984115e+00 +9.955875e-01 +5.284380e+00 -9.436577e+00 +1.011066e+01 -8.335437e+00 -1.324186e+00 -1.465277e+00 -1.116878e+01 -1.007646e+01 +3.421950e+00 -3.010631e+00 +8.237661e-01 +1.406278e+01 +5.086987e+00 +7.591103e-01 +1.472264e+01 +6.482217e+00 -1.858261e+01 -6.441486e-01 -1.025996e+01 +1.682563e+01 -5.525320e+00 +4.165149e+00 -1.401282e+01 +2.130559e+00 -5.781866e+00 -5.158572e-01 +2.284169e+00
+1.958333e+00 +6.590412e+00 -4.932692e+00 -1.510830e+01 -8.863969e+00 -8.724360e+00 +1.133576e+01 -1.318153e+01 -5.641133e+00 -9.272400e-01 -9.676411e+00 -9.094727e+00 -5.079465e+00 -3.344426e+00 -7.762237e+00 +2.304047e+01 +1.087178e+01 +4.773224e+00 +2.957127e+00 +1.276540e+01 +1.425038e+01 -5.917570e+00 -3.554512e+00 +4.611968e+00 -1.562021e+01 +9.480370e+00 -3.387139e+00 +4.868760e+00 -5.135001e+00 +8.139710e+00 -1.391897e+01 -4.437854e+00 -5.055292e+00 -5.415731e+00 -8.376691e+00 -9.416593e+00 -7.677219e+00 -1.074433e+01 -1.149151e+01 +9.245294e+00 -1.145404e+01 -3.402193e+00 -7.785627e+00 -5.149771e+00 -1.159009e+00 +7.836886e+00 +1.694752e+01 +2.120858e+00 +1.314945e+01 -5.974502e+00 -8.227800e+00 +6.197744e+00 -4.104696e+00 +3.640701e+00 -7.306827e+00 +4.081762e+00 -1.889694e+00 +1.789315e+01 +5.810285e+00 +2.920897e+00 -9.802109e+00 +2.893291e+00 -5.445336e+00 +5.961165e+00 +1.221166e+01 -1.351954e+01 -1.705772e+00 +9.610404e+00 -1.271924e+00 -1.448790e+01 +1.358042e+01 -1.670457e+01 +3.741433e+00 -1.957264e+00 +2.425480e+00 -5.047102e+00 +7.270378e+00 -1.290735e+01 -6.496923e+00 -7.433493e-01 -1.988192e+01 -7.457854e+00 +5.702668e+00 -1.966348e+00 +6.413804e+00 +8.347043e+00 +4.225403e+00 +9.734452e+00 +1.164522e+01 +1.253277e+01 -1.772318e+01 +8.039432e+00 -8.624745e+00 +7.321637e+00 -6.186136e+00 +7.277739e-01 -1.781460e+01 +4.144368e+00 -2.324385e+00 -1.849513e+00 +1.191199e+01
+1.966667e+00 +2.495474e+01 -4.269447e+00 -2.496221e+01 -1.742766e+01 -1.255172e+01 +1.755857e+01 -5.367768e+00 -2.689205e+00 -4.439224e+00 -1.867791e+01 -4.277349e+00 -1.794869e+01 -1.446829e+01 -6.140551e+00 +2.502223e+01 +1.258490e+01 +1.925218e-01 -5.052891e+00 +3.225057e+01 +7.191855e+00 -1.128070e+01 -1.908202e+01 -6.077960e+00 -1.026684e+01 +2.244412e+01 -7.916538e+00 +3.296732e+00 -4.889571e+00 +2.448829e+01 -2.566313e+01 -8.214714e+00 +1.736306e-01 -1.681932e+01 -1.131128e+01 -1.047084e+01 -1.240841e+01 -2.979190e+00 -1.754990e+01 -1.469770e+00 -4.976557e+00 -9.659434e+00 -6.940817e+00 -1.150246e+00 -1.638922e+00 +1.823354e+01 +2.452531e+01 -5.154938e+00 +1.333583e+01 +5.925862e+00 -4.228602e+00 +1.574302e+01 -3.569149e+00 +6.120581e-01 -6.364855e+00 +3.214027e+00 -3.084893e+00 +9.289762e+00 +1.863929e+01 -1.783729e+00 -1.242074e+01 +1.061818e+01 -4.161063e+00 +1.660885e+01 +1.029338e+01 -8.415830e+00 +7.521850e+00 +7.131865e-01 -2.779168e+00 -2.084863e+01 +7.010046e+00 -2.356963e+01 +1.283499e+01 -6.817699e+00 -9.945447e+00 -8.001916e+00 +1.613211e+01 -2.167761e+01 -1.542039e+01 +4.090294e+00 -3.792218e+01 -1.427231e+01 +7.692792e+00 -7.231320e+00 +5.851690e+00 -9.683661e+00 -5.381039e-01 +2.661539e+01 +2.140168e+01 +2.095528e+01 -5.279816e+00 +1.630395e+01 -7.181841e+00 -3.930168e+00 -4.228982e+00 +6.098562e+00 -2.460492e+01 +1.751857e+01 +2.159761e-01 -1.167629e+00 +2.353601e+01
+1.975000e+00 +1.320962e+01 -3.759043e+00 -1.303952e+01 -1.296374e+01 -1.606302e+00 +1.038043e+01 -6.373592e+00 -2.860275e+00 -9.462169e+00 -1.227553e+01 -4.300954e+00 -4.185873e+00 -1.604607e+00 -8.287835e+00 +2.112691e+01 +6.838396e+00 +1.391403e+00 -5.184051e+00 +1.212268e+01 +2.878067e+00 -2.031965e+00 -8.536665e+00 +1.939205e+00 -1.002935e+01 +1.013019e+01 -4.365678e+00 +5.573997e+00 -9.213831e+00 +1.474033e+01 -1.158321e+01 -8.925653e+00 -2.341779e+00 -4.982435e+00 -1.466015e+01 -1.158732e+01 -6.963608e+00 -5.505302e+00 -5.581403e+00 -6.662987e-02 -4.091673e+00 -1.294844e+01 -4.964922e+00 -2.307149e+00 -5.923257e+00 +8.755972e+00 +1.873715e+01 -8.917586e+00 +6.464396e+00 +9.663197e-01 -4.167482e+00 +8.065265e+00 -3.871596e+00 +1.207668e+00 -4.295897e+00 +9.401218e+00 +4.888638e-01 +7.949213e+00 +9.672069e+00 +3.295316e+00 -6.994148e+00 +9.900400e+00 -5.366271e+00 +6.765454e+00 +7.845755e-01 -4.174241e+00 -2.149057e+00 +5.004670e+00 +2.599926e+00 -2.261420e+01 +1.057722e+01 -6.567988e+00 +2.971019e+00 +3.307704e+00 -4.100030e+00 -6.421316e+00 +6.674453e+00 -1.177798e+01 -7.300294e+00 +4.980090e+00 -1.716325e+01 -1.099451e+01 +5.211200e+00 -6.217129e+00 -5.883008e-01 -6.683692e-01 -2.476378e+00 +1.043172e+01 +1.431687e+01 +6.765338e+00 -5.265925e+00 +2.697121e+00 -1.009844e+01 +6.551180e+00 +3.343129e-02 +1.032296e+01 -9.138329e+00 +7.314766e+00 -2.487345e+00 +2.640710e-01 +4.672937e+00
+1.983333e+00 +7.026248e+00 -2.281858e+00 -9.003176e+00 -4.188291e+00 +2.235834e+00 +2.608986e+00 -5.213431e+00 -4.985082e-01 -7.587903e+00 -5.261243e+00 +3.135247e-01 +3.801023e-01 +3.937271e+00 -2.640232e+00 +1.513931e+01 +2.499687e+00 +2.889646e+00 -4.111646e+00 -6.794190e-01 +3.200358e+00 +1.250096e+00 -2.069442e+00 +4.175433e+00 -5.044955e+00 +2.132885e+00 -2.433429e+00 +5.471268e+00 -4.210581e+00 +9.268795e+00 -5.007365e+00 -7.351634e+00 -4.921657e-01 +2.038193e+00 -1.117723e+01 -8.957726e+00 -5.316582e+00 -6.041200e-01 +5.023801e-01 +3.213137e+00 -3.020938e+00 -8.339235e+00 -5.624705e-01 -5.144868e+00 -5.786377e+00 +8.579238e-01 +1.198044e+01 -5.975867e+00 +5.531876e+00 -4.432627e-01 -2.058896e+00 +2.867116e+00 +2.958076e-01 -1.492516e+00 -3.008153e+00 +5.613477e+00 -1.973952e+00 +3.222563e+00 +4.712223e+00 +1.635103e+00 -2.325435e+00 -4.234767e-01 +4.009170e-01 +1.303962e+00 -1.890358e+00 -2.830485e+00 +4.581184e-01 +7.897551e+00 +1.273222e+00 -1.330260e+01 +1.134910e+01 +1.108164e+00 -1.666142e+00 +4.293649e+00 +3.439293e+00 -6.509375e+00 -8.525427e-01 -2.837470e+00 -2.099187e+00 +3.130509e+00 -8.656737e+00 -5.963610e+00 -8.458949e-01 -3.595051e+00 -1.402773e+00 +1.665892e+00 -1.452141e+00 -2.679058e-01 +9.772751e+00 +2.682381e+00 -3.603973e+00 -8.416549e-01 -4.588662e+00 +4.985141e+00 +5.192954e+00 +8.583811e+00 -1.949241e+00 +2.064284e+00 -1.867716e+00 -4.662091e+00 +1.323875e+00
+1.991667e+00 +9.721783e+00 -1.491990e+00 -5.589278e+00 -7.306611e+00 +9.791613e+00 +9.821097e+00 +1.827581e+00 -4.558775e-01 -1.161945e+01 -3.195114e+00 -2.307841e+00 +4.385341e+00 +6.804214e+00 -3.074389e+00 +1.924905e+01 -8.693461e+00 +1.514779e+00 -5.551265e+00 -5.309267e+00 -3.049231e+00 +3.118705e+00 -7.007430e+00 +2.199465e+00 +1.513869e+00 -2.060287e+00 +2.690652e+00 +8.273241e+00 -1.069209e+01 +1.780466e+01 -5.677823e+00 -9.550455e+00 -3.068627e+00 +5.894635e+00 -1.308534e+01 -7.452668e+00 -4.260144e+00 -3.551684e+00 -3.197167e+00 -4.157034e+00 +7.091523e+00 -1.452357e+01 -9.417321e-01 -9.647247e+00 -8.013163e+00 +7.154693e-01 +1.234246e+01 -1.364902e+01 -2.520642e+00 +4.507690e+00 +2.954303e+00 +6.752544e+00 +4.234924e-01 +2.188089e+00 -1.563033e+00 +7.299687e+00 -8.963739e+00 -2.757504e+00 +1.557392e+01 -8.155730e-01 -3.382205e+00 +3.126779e+00 +2.254833e-01 +4.167343e+00 +1.497950e+00 -3.914160e+00 +7.206477e+00 +1.541723e+01 -1.965713e+00 -1.994317e+01 +7.659731e+00 +2.157701e+00 -2.965973e-01 +5.461425e+00 -3.581240e+00 -4.507247e+00 +2.962320e-01 -2.585926e-01 -3.805664e+00 +2.918687e+00 -6.915816e+00 -5.247398e+00 +3.399346e+00 -6.162802e+00 -1.291847e+01 -1.525497e+00 -1.117406e+01 +4.379846e+00 +6.961008e+00 -1.646184e+00 +1.251414e+00 -1.170058e+01 -9.619841e+00 +7.633498e+00 +1.092547e+01 +1.697797e+01 +2.948100e+00 +1.018464e+01 -1.876634e+00 -3.419317e+00 -3.840302e+00
+2.000000e+00 +1.468546e+01 -6.957830e+00 -1.249524e+01 -5.477666e+00 +4.472213e+00 +1.000828e+01 +1.289974e+00 +5.766394e-01 -5.971607e+00 -1.179526e+01 +2.873043e+00 +2.548023e+00 +1.479796e+00 -2.152319e+00 +1.168772e+01 -4.011375e+00 -3.344002e+00 -9.457763e-01 -1.590154e+00 +7.256081e+00 -2.757665e+00 -3.152850e+00 +5.586281e+00 -5.746148e+00 +5.382262e+00 -6.208346e+00 +4.367524e+00 -6.748559e+00 +1.122781e+01 -7.967823e+00 -6.164503e+00 +6.865761e+00 +5.146928e+00 -9.072269e+00 -6.139868e+00 -7.428453e+00 +4.176734e-01 -5.054856e+00 +8.898107e+00 -3.828721e-01 -1.163742e+01 +1.962196e+00 -9.410014e+00 -5.238161e+00 +7.999113e-01 +1.350389e+01 -6.299164e+00 +3.329194e+00 +5.321532e+00 +1.411398e+00 +7.289871e+00 -2.139042e+00 +2.334286e+00 -9.242897e+00 +5.800716e+00 +4.428220e-01 +1.663600e+00 +7.451265e+00 -3.219926e+00 -5.668919e+00 +6.154464e-01 +3.233659e+00 +3.609969e+00 +1.051990e+00 -7.672424e+00 +1.162752e+01 +1.121140e+01 -2.847294e+00 -1.514680e+01 +7.468716e+00 +3.262346e+00 +4.498967e+00 +3.686204e+00 -2.254133e+00 -5.083109e+00 +8.759027e+00 +2.472204e+00 +1.316847e-02 -2.957352e+00 -1.216953e+01 -3.747955e+00 -2.264285e+00 -8.163934e+00 -4.378156e+00 -1.408048e+00 -3.786249e+00 +3.640655e+00 +1.526808e+01 +3.519063e+00 -8.095556e+00 +6.308355e-01 -6.481011e+00 -4.913635e-01 +9.142464e+00 +1.214523e+01 -5.420915e+00 +1.699307e+00 -1.660768e+00 -7.830183e+00 +7.467009e+00
+2.008333e+00 -4.347905e+00 +1.051825e+01 +3.840903e+01 +1.428302e+01 +3.791674e+00 +2.808245e+01 -2.270746e+01 -3.560049e+01 -4.433930e+01 +2.055397e+01 -2.369623e+01 -3.898678e+00 +2.226539e+01 -3.576462e+01 +6.720505e+01 +3.516973e+00 +3.327339e+01 -3.222077e+01 -9.700936e+00 -5.340912e+01 -1.974597e+00 +7.233517e+00 -9.438569e+00 -1.613156e+01 +3.100556e+00 +4.202951e+01 +6.480916e+01 -8.692482e+00 -2.942060e+01 -3.802472e+01 +4.636668e+00 -9.187660e+01 +1.121329e+01 -5.168090e+01 -3.678741e+01 +3.304416e+01 -9.569351e+01 -3.504594e+01 -1.746431e+01 -1.905812e+01 +1.585790e+01 -1.472077e+01 -2.384468e+01 -3.203011e+00 +1.980941e+01 +3.383041e+01 -6.307858e+01 -4.719919e+01 -3.414602e+01 -2.190448e+01 +1.905897e+01 +1.986192e+01 -4.606732e+01 +5.163658e+01 +2.063263e+01 -3.096271e+01 -1.412366e+01 +1.390989e+01 +7.134632e+01 +3.924153e+00 +6.509468e+00 -2.141216e+01 +2.189684e+01 +2.010714e+01 +4.307273e+01 -4.630311e+01 +1.378084e+01 +1.340996e+01 -6.100891e+01 -3.133068e+00 +7.668854e+00 +2.532875e+01 -2.532017e+01 -5.837116e+01 +1.261001e+01 -9.714532e+00 -5.752103e+01 -4.071107e+01 +3.305661e+01 +8.767480e-01 -2.218213e+01 +5.352300e+01 -4.037641e+01 -3.437032e+01 +1.129639e+01 -2.668951e+01 +1.355619e+01 -9.775024e-01 -2.086976e+01 -4.374575e+01 -6.488113e+01 -1.163454e+01 +6.703054e+01 -2.173142e+01 +1.426556e+01 -1.309539e+00 +1.132294e-01 -7.049586e+00 +5.312237e+01 -3.595422e+01
+2.016667e+00 -1.079248e+01 +2.604997e+01 +7.758638e+01 +2.181378e+01 -1.153785e+00 +4.930269e+01 -3.592074e+01 -6.070046e+01 -6.920378e+01 +3.761715e+01 -4.619439e+01 -1.902768e+01 +3.155997e+01 -6.213724e+01 +1.030861e+02 +8.522311e+00 +5.511056e+01 -5.810361e+01 -1.210730e+01 -1.036052e+02 -2.838144e+00 +4.718893e+00 -3.059583e+01 -1.689409e+01 +9.070615e+00 +7.496923e+01 +1.112337e+02 -9.577899e+00 -6.116608e+01 -6.108434e+01 +1.619986e+01 -1.678624e+02 +7.408313e+00 -8.131825e+01 -5.885222e+01 +6.324000e+01 -1.695918e+02 -5.631424e+01 -4.242914e+01 -3.215473e+01 +3.649102e+01 -2.939086e+01 -3.022450e+01 +3.900113e+00 +3.841048e+01 +4.924330e+01 -1.040947e+02 -9.054037e+01 -6.264388e+01 -3.863326e+01 +3.041098e+01 +3.212932e+01 -8.234520e+01 +1.013213e+02 +3.178910e+01 -5.242173e+01 -2.999013e+01 +1.424849e+01 +1.289726e+02 +1.571354e+01 +1.221234e+01 -4.193815e+01 +3.803893e+01 +3.024944e+01 +8.745270e+01 -8.797350e+01 +1.048230e+01 +1.963248e+01 -9.499788e+01 -2.152811e+01 +8.065783e+00 +4.571946e+01 -4.940285e+01 -1.104361e+02 +2.887976e+01 -1.459502e+01 -1.097415e+02 -7.184080e+01 +6.672180e+01 +8.257707e+00 -3.600964e+01 +9.827785e+01 -7.198727e+01 -5.773697e+01 +1.612471e+01 -4.621303e+01 +2.781017e+01 -1.585738e+01 -4.133635e+01 -6.589531e+01 -1.087827e+02 -1.520970e+01 +1.122417e+02 -5.200830e+01 +1.315802e+01 -6.756312e-01 -4.383911e+00 -1.312105e+01 +1.039765e+02 -6.796034e+01
+2.025000e+00 -1.521814e+01 +3.579792e+01 +1.105265e+02 +3.345094e+01 +1.726478e-01 +6.119987e+01 -4.378117e+01 -8.551686e+01 -1.004364e+02 +5.218192e+01 -5.742706e+01 -2.378197e+01 +4.139592e+01 -8.563449e+01 +1.292887e+02 +1.835752e+01 +7.099478e+01 -8.311463e+01 -6.554200e+00 -1.473681e+02 -9.666443e+00 +8.549441e+00 -4.315466e+01 -2.253284e+01 +1.884725e+01 +1.013044e+02 +1.475245e+02 -1.344424e+01 -8.862017e+01 -8.287854e+01 +2.276457e+01 -2.279815e+02 +6.790273e+00 -1.114803e+02 -7.753643e+01 +9.131053e+01 -2.281115e+02 -7.569857e+01 -6.241689e+01 -4.256782e+01 +5.323742e+01 -4.026853e+01 -3.089496e+01 +7.026956e+00 +5.602194e+01 +6.525601e+01 -1.462128e+02 -1.230935e+02 -8.151268e+01 -5.579238e+01 +4.347408e+01 +4.665897e+01 -1.154364e+02 +1.405133e+02 +4.569111e+01 -6.503420e+01 -4.492502e+01 +1.766517e+01 +1.767114e+02 +1.835222e+01 +2.768583e+01 -5.953963e+01 +5.395558e+01 +3.858538e+01 +1.256324e+02 -1.230850e+02 +1.192248e+00 +3.759489e+01 -1.302008e+02 -3.532485e+01 +1.360967e+01 +6.404191e+01 -6.999254e+01 -1.578738e+02 +4.163690e+01 -2.305842e+01 -1.520645e+02 -1.019923e+02 +9.222274e+01 +1.164030e+01 -5.131315e+01 +1.356956e+02 -9.528118e+01 -7.264665e+01 +1.784863e+01 -6.119586e+01 +3.992582e+01 -1.787679e+01 -5.751904e+01 -8.640743e+01 -1.496502e+02 -1.825704e+01 +1.514526e+02 -7.594353e+01 +1.357907e+01 -1.939309e+00 -7.604649e+00 -1.802605e+01 +1.449653e+02 -9.541771e+01
+2.033333e+00 -2.031042e+01 +4.180338e+01 +1.271246e+02 +4.713915e+01 -8.803234e-01 +7.347345e+01 -5.600000e+01 -1.068421e+02 -1.252499e+02 +6.488864e+01 -6.508958e+01 -2.475593e+01 +5.174146e+01 -1.014933e+02 +1.588948e+02 +3.385523e+01 +8.161049e+01 -9.953574e+01 -3.099501e-01 -1.723530e+02 -2.132715e+01 +1.204057e+01 -4.589082e+01 -2.665314e+01 +2.652034e+01 +1.190343e+02 +1.785089e+02 -1.540059e+01 -1.045058e+02 -1.045417e+02 +2.992193e+01 -2.759228e+02 +1.651871e+00 -1.329061e+02 -9.406442e+01 +1.089087e+02 -2.754278e+02 -9.599703e+01 -7.262080e+01 -5.039224e+01 +6.950986e+01 -5.198192e+01 -3.570444e+01 +1.378926e+01 +6.824193e+01 +8.334380e+01 -1.751675e+02 -1.402377e+02 -9.822199e+01 -6.837487e+01 +5.495269e+01 +6.339073e+01 -1.396572e+02 +1.699130e+02 +5.178834e+01 -8.006625e+01 -5.059413e+01 +2.027053e+01 +2.116429e+02 +1.747690e+01 +3.147999e+01 -6.845895e+01 +6.957271e+01 +5.740427e+01 +1.473688e+02 -1.442990e+02 +3.297917e+00 +4.975346e+01 -1.553103e+02 -3.887528e+01 +1.071192e+01 +7.628452e+01 -8.666761e+01 -1.900013e+02 +5.292948e+01 -3.895163e+01 -1.852733e+02 -1.297867e+02 +1.130413e+02 +5.102001e+00 -5.987602e+01 +1.635259e+02 -1.108704e+02 -7.493488e+01 +2.288841e+01 -7.126233e+01 +4.910073e+01 -1.870255e+01 -6.658094e+01 -1.124595e+02 -1.775572e+02 -1.931092e+01 +1.784566e+02 -9.248316e+01 +8.323789e+00 -7.117831e+00 -1.622057e+01 -2.137801e+01 +1.662583e+02 -1.089446e+02
+2.041667e+00 -2.306287e+01 +4.763441e+01 +1.547258e+02 +4.793426e+01 +5.752543e+00 +7.633655e+01 -6.017381e+01 -1.197140e+02 -1.443580e+02 +7.768150e+01 -7.757677e+01 -2.915579e+01 +5.892162e+01 -1.137892e+02 +1.822350e+02 +1.893831e+01 +1.053653e+02 -1.149791e+02 -1.091222e+01 -2.010369e+02 -1.383412e+01 +1.975746e+01 -5.689454e+01 -2.917445e+01 +2.389292e+01 +1.415392e+02 +2.009430e+02 -1.872908e+01 -1.163948e+02 -1.133944e+02 +2.342256e+01 -3.153063e+02 +1.224952e+01 -1.570795e+02 -1.045696e+02 +1.277440e+02 -3.121573e+02 -1.043951e+02 -8.514628e+01 -5.207442e+01 +8.058652e+01 -5.647478e+01 -4.802953e+01 +6.015421e+00 +7.213791e+01 +9.112728e+01 -2.016053e+02 -1.605310e+02 -1.103397e+02 -8.323286e+01 +5.796378e+01 +6.665926e+01 -1.654949e+02 +1.904464e+02 +6.271811e+01 -9.749445e+01 -6.473786e+01 +3.164541e+01 +2.380862e+02 +2.021376e+01 +4.293182e+01 -8.263169e+01 +6.702683e+01 +5.888123e+01 +1.643977e+02 -1.604447e+02 +7.352340e+00 +5.764880e+01 -1.760881e+02 -4.538297e+01 +1.809846e+01 +8.096467e+01 -9.796290e+01 -2.101163e+02 +5.538178e+01 -4.177746e+01 -2.064724e+02 -1.371734e+02 +1.222626e+02 +9.360613e+00 -7.337684e+01 +1.802810e+02 -1.224544e+02 -9.954435e+01 +2.607344e+01 -8.316976e+01 +5.030942e+01 -1.945773e+01 -7.001827e+01 -1.148045e+02 -2.102716e+02 -2.585778e+01 +2.103206e+02 -1.084523e+02 +2.138816e+01 -4.919991e+00 -3.938730e+00 -2.471366e+01 +1.955387e+02 -1.340815e+02
+2.050000e+00 -3.147353e+01 +5.421407e+01 +1.690621e+02 +4.514939e+01 +4.943668e+00 +8.408308e+01 -6.698601e+01 -1.286581e+02 -1.483946e+02 +8.506738e+01 -8.897322e+01 -2.693002e+01 +6.250187e+01 -1.261744e+02 +1.906262e+02 +2.220026e+01 +1.106711e+02 -1.188449e+02 -1.694128e+01 -2.175487e+02 -8.099760e+00 +2.324105e+01 -5.840030e+01 -3.644079e+01 +2.063638e+01 +1.511494e+02 +2.107066e+02 -2.644291e+01 -1.282621e+02 -1.141584e+02 +2.705072e+01 -3.319474e+02 +1.311960e+01 -1.634603e+02 -1.097005e+02 +1.356135e+02 -3.355539e+02 -1.078018e+02 -9.229654e+01 -5.749565e+01 +7.979438e+01 -6.037114e+01 -4.735883e+01 +3.901156e+00 +7.688284e+01 +9.068156e+01 -2.130336e+02 -1.786969e+02 -1.200689e+02 -8.518353e+01 +5.855935e+01 +6.558248e+01 -1.686993e+02 +2.000738e+02 +7.017545e+01 -9.590087e+01 -6.170132e+01 +2.921536e+01 +2.590496e+02 +2.401960e+01 +5.022099e+01 -9.309443e+01 +6.873544e+01 +5.927187e+01 +1.762918e+02 -1.851417e+02 +2.123428e+00 +6.234500e+01 -1.883519e+02 -4.716043e+01 +2.111039e+01 +8.533829e+01 -9.681295e+01 -2.238718e+02 +6.096168e+01 -4.068886e+01 -2.165098e+02 -1.444398e+02 +1.325156e+02 +2.259206e+01 -7.874570e+01 +1.937035e+02 -1.278204e+02 -1.099592e+02 +3.184010e+01 -8.957874e+01 +5.147531e+01 -2.933021e+01 -8.033009e+01 -1.226968e+02 -2.259694e+02 -3.321776e+01 +2.303227e+02 -1.166941e+02 +2.368220e+01 -3.315213e-01 -5.523131e+00 -2.458463e+01 +2.140646e+02 -1.491354e+02
+2.058333e+00 -2.916813e+01 +5.367683e+01 +1.688815e+02 +4.874976e+01 +4.363689e+00 +8.324741e+01 -6.973407e+01 -1.311480e+02 -1.575451e+02 +8.535747e+01 -9.164585e+01 -3.279177e+01 +6.563658e+01 -1.295562e+02 +2.054157e+02 +2.378201e+01 +1.198743e+02 -1.260084e+02 -6.791939e+00 -2.198614e+02 -1.058222e+01 +1.688004e+01 -6.360819e+01 -3.778766e+01 +2.330224e+01 +1.608653e+02 +2.211502e+02 -2.303275e+01 -1.252519e+02 -1.249190e+02 +2.348732e+01 -3.499020e+02 +1.559071e+01 -1.760294e+02 -1.183456e+02 +1.396363e+02 -3.425783e+02 -1.140753e+02 -9.850602e+01 -6.177992e+01 +8.092213e+01 -6.378276e+01 -4.872157e+01 +2.867645e+00 +8.365907e+01 +1.002684e+02 -2.226166e+02 -1.759710e+02 -1.242335e+02 -9.200903e+01 +6.320980e+01 +7.005121e+01 -1.748496e+02 +2.097693e+02 +7.195791e+01 -1.064839e+02 -6.422793e+01 +3.971434e+01 +2.626521e+02 +2.086238e+01 +5.035200e+01 -9.538297e+01 +7.698842e+01 +6.179539e+01 +1.808550e+02 -1.866885e+02 +8.060368e+00 +6.304182e+01 -2.005577e+02 -4.472083e+01 +1.525849e+01 +8.809169e+01 -1.057864e+02 -2.273937e+02 +5.718589e+01 -4.217284e+01 -2.306265e+02 -1.529217e+02 +1.332036e+02 +1.415590e+01 -8.270340e+01 +2.051561e+02 -1.332843e+02 -1.124645e+02 +3.166740e+01 -9.087841e+01 +5.896206e+01 -2.424433e+01 -7.891675e+01 -1.246924e+02 -2.328581e+02 -3.230719e+01 +2.392508e+02 -1.164719e+02 +2.565131e+01 -3.726511e+00 +4.755599e+00 -2.794217e+01 +2.197730e+02 -1.499765e+02
+2.066667e+00 -2.816141e+01 +5.717110e+01 +1.737151e+02 +5.288531e+01 +1.180594e+01 +7.399114e+01 -5.682058e+01 -1.266110e+02 -1.589208e+02 +8.935279e+01 -8.664601e+01 -3.194448e+01 +6.829606e+01 -1.239248e+02 +1.916221e+02 +1.566788e+01 +1.196654e+02 -1.299162e+02 -1.032213e+01 -2.242041e+02 -8.401329e+00 +1.267676e+01 -7.171447e+01 -2.722162e+01 +2.079170e+01 +1.666820e+02 +2.179508e+02 -2.103663e+01 -1.241877e+02 -1.196757e+02 +1.948877e+01 -3.465572e+02 +2.443700e+01 -1.766437e+02 -1.133446e+02 +1.422495e+02 -3.275232e+02 -1.059798e+02 -1.060606e+02 -5.661839e+01 +7.951839e+01 -5.886774e+01 -4.287214e+01 +7.291317e-01 +8.194303e+01 +9.272753e+01 -2.246115e+02 -1.768452e+02 -1.177783e+02 -9.096140e+01 +6.321821e+01 +7.241541e+01 -1.733413e+02 +2.110728e+02 +7.209811e+01 -1.093755e+02 -7.503230e+01 +4.548318e+01 +2.545589e+02 +2.192605e+01 +5.052090e+01 -9.235963e+01 +7.674670e+01 +5.313505e+01 +1.850619e+02 -1.791081e+02 +5.285789e+00 +6.273440e+01 -1.984895e+02 -5.006558e+01 +2.040351e+01 +8.662434e+01 -1.079088e+02 -2.256952e+02 +5.321910e+01 -4.194052e+01 -2.244577e+02 -1.504143e+02 +1.297965e+02 +1.988316e+01 -8.148403e+01 +2.040118e+02 -1.306066e+02 -1.184562e+02 +2.771875e+01 -9.297648e+01 +5.740614e+01 -2.462236e+01 -8.335257e+01 -1.102532e+02 -2.402718e+02 -2.847212e+01 +2.378923e+02 -1.103070e+02 +2.785025e+01 +2.290959e+00 +1.386354e+01 -2.955734e+01 +2.180263e+02 -1.555006e+02
+2.075000e+00 -2.380156e+01 +5.395494e+01 +1.667170e+02 +4.140666e+01 +1.045467e+01 +7.689544e+01 -5.378915e+01 -1.196296e+02 -1.454138e+02 +8.011207e+01 -8.752496e+01 -3.145161e+01 +6.183474e+01 -1.209690e+02 +1.808886e+02 +8.085780e+00 +1.132579e+02 -1.202265e+02 -1.790848e+01 -2.126542e+02 -2.992594e+00 +1.304183e+01 -6.875616e+01 -2.978351e+01 +1.970320e+01 +1.557176e+02 +2.062409e+02 -2.473892e+01 -1.201375e+02 -1.106995e+02 +1.788923e+01 -3.247084e+02 +2.544947e+01 -1.669896e+02 -1.066517e+02 +1.332511e+02 -3.149057e+02 -9.953549e+01 -9.666817e+01 -5.524943e+01 +7.147427e+01 -5.491001e+01 -4.448520e+01 -1.947318e+00 +7.652997e+01 +8.672763e+01 -2.110085e+02 -1.736137e+02 -1.124837e+02 -8.569846e+01 +5.904403e+01 +6.053179e+01 -1.616829e+02 +1.946610e+02 +7.213287e+01 -9.900106e+01 -6.825760e+01 +4.048168e+01 +2.442937e+02 +2.269940e+01 +5.066840e+01 -9.114628e+01 +6.794655e+01 +4.713381e+01 +1.732723e+02 -1.719222e+02 +5.450668e+00 +5.524736e+01 -1.901062e+02 -4.903188e+01 +2.245869e+01 +8.408838e+01 -9.818892e+01 -2.160309e+02 +5.086586e+01 -2.862165e+01 -2.103150e+02 -1.365640e+02 +1.223076e+02 +2.274220e+01 -7.892586e+01 +1.915039e+02 -1.273635e+02 -1.197310e+02 +2.844352e+01 -8.982262e+01 +5.358022e+01 -2.427868e+01 -7.932809e+01 -1.064768e+02 -2.272806e+02 -3.298205e+01 +2.285858e+02 -1.079182e+02 +3.148539e+01 +1.455741e+00 +1.236581e+01 -2.821737e+01 +2.112125e+02 -1.496251e+02
+2.083333e+00 -9.721844e+00 +5.060682e+01 +1.430591e+02 +3.232533e+01 +3.716966e+00 +6.987411e+01 -4.293853e+01 -1.062510e+02 -1.276470e+02 +6.859450e+01 -7.613097e+01 -3.987045e+01 +4.462876e+01 -1.047853e+02 +1.596258e+02 +7.827739e+00 +1.025388e+02 -1.108220e+02 -4.437330e+00 -1.917701e+02 -7.267866e+00 +4.862833e+00 -7.182691e+01 -2.417706e+01 +2.801080e+01 +1.372903e+02 +1.809593e+02 -1.936650e+01 -9.990105e+01 -1.076099e+02 +1.219347e+01 -2.852970e+02 +1.666193e+01 -1.491524e+02 -9.272972e+01 +1.157578e+02 -2.744882e+02 -9.350279e+01 -8.976187e+01 -4.834602e+01 +6.709727e+01 -4.770731e+01 -3.776598e+01 -1.928909e+00 +7.450203e+01 +7.961152e+01 -1.878041e+02 -1.509902e+02 -9.377739e+01 -7.822874e+01 +5.836164e+01 +5.423006e+01 -1.489055e+02 +1.711095e+02 +6.183130e+01 -9.102563e+01 -6.533924e+01 +4.498830e+01 +2.142911e+02 +1.708445e+01 +4.897397e+01 -8.098101e+01 +6.470590e+01 +4.399386e+01 +1.541181e+02 -1.449214e+02 -2.975969e+00 +4.757787e+01 -1.683294e+02 -4.827505e+01 +1.132395e+01 +8.215745e+01 -9.545666e+01 -1.976964e+02 +4.150805e+01 -1.741389e+01 -1.934997e+02 -1.262886e+02 +1.095619e+02 +5.068071e+00 -7.687478e+01 +1.693031e+02 -1.129149e+02 -1.060763e+02 +1.606216e+01 -7.974265e+01 +5.795934e+01 -1.375734e+01 -5.853987e+01 -8.803111e+01 -1.958634e+02 -2.696829e+01 +1.974411e+02 -1.011328e+02 +2.830012e+01 -9.740233e+00 +2.321887e+01 -2.290748e+01 +1.887266e+02 -1.226674e+02
+2.091667e+00 -9.566420e+00 +3.879564e+01 +1.025534e+02 +2.176638e+01 +2.174092e+00 +5.145232e+01 -3.465419e+01 -7.607992e+01 -9.153775e+01 +4.901466e+01 -6.166211e+01 -3.016812e+01 +3.732813e+01 -7.998040e+01 +1.222250e+02 +6.835347e+00 +7.874806e+01 -8.105363e+01 -6.427236e+00 -1.363897e+02 -1.398973e-01 -2.252791e+00 -5.402528e+01 -2.031221e+01 +1.670058e+01 +1.056822e+02 +1.370613e+02 -1.528773e+01 -7.278336e+01 -7.774367e+01 +7.100818e+00 -2.138237e+02 +1.818580e+01 -1.140942e+02 -7.310292e+01 +8.289139e+01 -2.000616e+02 -6.439945e+01 -6.684789e+01 -4.218169e+01 +4.181945e+01 -3.576779e+01 -2.647838e+01 -3.800768e+00 +5.588847e+01 +5.954779e+01 -1.370113e+02 -1.099233e+02 -7.402418e+01 -5.824907e+01 +4.172627e+01 +3.716518e+01 -1.022144e+02 +1.262831e+02 +4.841443e+01 -6.800394e+01 -4.195662e+01 +3.403842e+01 +1.581870e+02 +1.408010e+01 +3.106174e+01 -6.083763e+01 +4.943756e+01 +2.756983e+01 +1.130903e+02 -1.126824e+02 +3.934013e+00 +2.994171e+01 -1.304721e+02 -2.882276e+01 +6.546215e+00 +5.837825e+01 -6.767327e+01 -1.389175e+02 +2.563170e+01 -8.943097e+00 -1.439272e+02 -9.218640e+01 +8.030011e+01 +8.469257e+00 -5.618475e+01 +1.294934e+02 -8.507042e+01 -8.185019e+01 +1.841784e+01 -5.815453e+01 +4.197046e+01 -1.306652e+01 -4.812841e+01 -6.631429e+01 -1.466279e+02 -2.265724e+01 +1.532595e+02 -6.949630e+01 +2.248384e+01 -4.379522e+00 +2.058439e+01 -2.015612e+01 +1.393424e+02 -9.343105e+01
+2.100000e+00 -5.291932e+00 +2.507199e+01 +6.274296e+01 +4.195218e+00 +1.691131e+00 +3.355833e+01 -2.132056e+01 -4.583780e+01 -5.367842e+01 +2.892107e+01 -4.216892e+01 -1.891421e+01 +2.050596e+01 -4.993621e+01 +7.514225e+01 +1.295359e+00 +4.828019e+01 -4.807963e+01 -5.431659e+00 -8.387796e+01 +4.217396e+00 -2.805355e+00 -3.391435e+01 -1.220743e+01 +9.344209e+00 +6.255633e+01 +7.928704e+01 -1.462415e+01 -3.943068e+01 -4.349693e+01 +8.320629e-01 -1.264849e+02 +8.562727e+00 -6.856604e+01 -4.288882e+01 +4.800473e+01 -1.209190e+02 -3.624186e+01 -4.335008e+01 -2.290336e+01 +2.139990e+01 -2.365459e+01 -1.533797e+01 -5.008632e+00 +3.372384e+01 +3.505425e+01 -8.128864e+01 -6.670614e+01 -4.382616e+01 -3.529164e+01 +2.423886e+01 +1.746937e+01 -5.848208e+01 +7.292653e+01 +3.206693e+01 -4.028083e+01 -2.263609e+01 +2.215627e+01 +9.501532e+01 +8.541640e+00 +2.482201e+01 -4.109865e+01 +2.620951e+01 +1.507178e+01 +6.495774e+01 -7.037329e+01 +1.733344e+00 +1.828111e+01 -8.040079e+01 -1.662350e+01 +1.421627e+00 +3.247864e+01 -3.639111e+01 -8.267282e+01 +1.460759e+01 -3.063694e+00 -8.664222e+01 -5.342106e+01 +5.051400e+01 +6.063423e+00 -3.716537e+01 +7.695560e+01 -4.856236e+01 -5.286925e+01 +1.220133e+01 -3.670234e+01 +2.613864e+01 -9.884995e+00 -2.726402e+01 -3.458969e+01 -8.829195e+01 -1.910967e+01 +9.484872e+01 -4.554302e+01 +1.727007e+01 -2.538268e+00 +1.658270e+01 -1.210924e+01 +8.621396e+01 -5.982157e+01
+2.108333e+00 +9.038929e+00 +4.244653e+00 +1.213596e+01 -2.497304e+00 +4.432737e+00 +4.340049e+00 +8.168965e+00 -7.373244e+00 -1.711957e+01 -4.941340e-01 -6.290417e+00 -8.966242e+00 +1.689416e+00 -9.968097e+00 +7.854865e+00 -2.751720e+00 +7.644654e+00 -1.583966e+01 +1.256996e+01 -1.872434e+01 -3.911655e+00 -1.229031e+01 -1.779930e+01 +3.811977e+00 +1.123772e+01 +1.501928e+01 +1.298527e+01 -4.305192e+00 -2.182360e+00 -1.183154e+01 -6.078598e+00 -2.659092e+01 +2.897749e+00 -2.023457e+01 -7.550497e+00 +1.127976e+01 -1.421842e+01 -5.651906e+00 -1.792911e+01 -2.304091e+00 +3.892958e-01 -6.103464e+00 +6.685480e+00 -1.402939e+00 +1.407386e+01 +9.942390e+00 -2.132996e+01 -8.095816e+00 -1.163513e+00 -1.215552e+01 +1.177394e+01 +2.545563e+00 -9.559003e+00 +1.581223e+01 +1.109122e+01 -9.773254e+00 -1.161526e+01 +1.431377e+01 +1.063621e+01 -3.963704e+00 +1.630764e+01 -1.104148e+01 +1.150448e+01 -2.994637e+00 +1.501060e+01 -5.276853e+00 -3.855225e+00 +6.492662e+00 -2.564931e+01 -9.844660e+00 -4.296463e+00 +9.818956e+00 -1.338452e+01 -2.289621e+01 -2.123571e+00 +6.713478e+00 -2.384654e+01 -1.396066e+01 +7.880941e+00 -6.214765e+00 -1.186741e+01 +2.144365e+01 -1.124276e+01 -1.223082e+01 -2.899803e+00 -8.433714e+00 +1.580087e+01 +7.193451e+00 -4.155539e+00 +4.923067e+00 -1.998144e+01 -4.204764e+00 +1.788388e+01 -1.039454e+01 +6.003377e+00 -5.422049e+00 +1.631272e+01 -7.404706e+00 +1.933067e+01 -1.266885e+01
+2.116667e+00 +2.852707e+00 -1.259775e+01 -2.273403e+01 -8.804166e+00 +1.220276e+01 -2.591301e+01 +2.426678e+01 +2.642626e+01 +1.483720e+01 -1.624019e+01 +1.588120e+01 +1.238004e+01 -3.759268e+00 +1.841972e+01 -4.172957e+01 -1.084416e+01 -1.935922e+01 +1.602961e+01 +1.556899e+01 +3.428660e+01 +5.705468e+00 -1.335206e+01 +5.760273e+00 +8.344238e+00 -7.927085e+00 -1.609973e+01 -4.398814e+01 -1.060493e+00 +2.742673e+01 +2.674671e+01 -1.306781e+01 +5.541040e+01 +9.742937e+00 +1.980728e+01 +1.942604e+01 -1.762115e+01 +7.236618e+01 +2.671447e+01 +1.855555e-01 +1.334186e+01 -2.973575e+01 +9.651624e+00 +2.384291e+01 -7.955578e+00 -7.618904e+00 -1.910627e+01 +2.689204e+01 +3.401434e+01 +2.760915e+01 +1.254244e+01 -8.190703e+00 -1.391830e+01 +4.165109e+01 -3.169384e+01 -2.478640e+00 +1.793444e+01 +6.370131e+00 +8.206618e+00 -5.662254e+01 -1.103500e+01 +9.217097e+00 +9.681676e+00 -6.395349e+00 -2.543827e+01 -2.691993e+01 +2.823800e+01 -3.114326e+00 -1.077991e+00 +1.654111e+01 +6.900104e+00 -1.738666e+00 -1.930488e+01 +1.874749e+01 +4.014383e+01 -1.785494e+01 +9.575757e+00 +3.790740e+01 +2.468478e+01 -3.180458e+01 +8.157453e+00 +1.203491e+01 -2.131560e+01 +2.560304e+01 +1.132577e+01 -6.387872e+00 +1.373379e+01 -2.738245e+00 +7.872210e+00 +3.605556e+00 +4.075797e+01 +2.658287e+01 +1.810220e+00 -3.169916e+01 +3.085424e+01 +4.681145e+00 +9.794022e+00 +2.100828e+01 -1.965598e+00 -3.073340e+01 +1.193122e+01
+2.125000e+00 +3.979559e+00 -1.932450e+01 -4.790203e+01 -1.150694e+01 +5.412912e+00 -2.688027e+01 +2.780790e+01 +4.206616e+01 +3.705892e+01 -2.638056e+01 +2.370725e+01 +1.400358e+01 -1.179768e+01 +3.185588e+01 -5.721351e+01 -7.331777e+00 -3.678369e+01 +3.340860e+01 +2.511086e+01 +6.153530e+01 +4.057451e+00 -2.351461e+01 +1.423724e+01 +1.217630e+01 -1.313080e+01 -3.251073e+01 -6.574912e+01 +4.663635e+00 +4.463004e+01 +3.453299e+01 -7.084255e+00 +9.022593e+01 +2.091024e+00 +4.551035e+01 +3.045069e+01 -3.560163e+01 +1.056679e+02 +3.052746e+01 +8.623339e+00 +1.871165e+01 -4.233167e+01 +1.432496e+01 +2.937109e+01 -2.675889e+00 -1.206145e+01 -2.895110e+01 +5.278748e+01 +5.061456e+01 +3.917912e+01 +3.069370e+01 -1.267020e+01 -1.894475e+01 +6.812480e+01 -4.948780e+01 -1.703413e+01 +2.678662e+01 +1.807663e+01 +5.258892e+00 -8.592227e+01 -1.254925e+01 -5.116304e+00 +2.351887e+01 -3.754130e+00 -2.485596e+01 -4.594013e+01 +4.620482e+01 -1.819456e-01 -1.535827e+01 +3.908415e+01 +1.222136e+01 -1.267063e+01 -2.413545e+01 +2.812661e+01 +6.243216e+01 -2.085150e+01 +1.499680e+01 +5.917505e+01 +3.394939e+01 -4.575606e+01 +6.192161e+00 +2.735299e+01 -3.504539e+01 +3.626006e+01 +2.686981e+01 -1.184568e+01 +2.237557e+01 -7.294666e-01 +3.326607e+00 +8.667425e+00 +4.883908e+01 +5.718994e+01 +7.954063e+00 -6.266103e+01 +5.138456e+01 -2.831899e+00 +1.095516e+01 +1.993896e+01 +3.153195e+00 -5.560547e+01 +3.720010e+01
+2.133333e+00 +7.525839e+00 -1.538208e+01 -3.359363e+01 -6.385400e+00 +2.635821e-01 -2.357033e+01 +2.718796e+01 +3.492712e+01 +3.148611e+01 -2.137646e+01 +1.804184e+01 +8.891947e-01 -1.508124e+01 +2.414849e+01 -4.698678e+01 -1.277974e+01 -2.134197e+01 +2.316181e+01 +2.975226e+01 +4.321601e+01 +4.137667e+00 -2.388109e+01 -8.415773e-01 +6.482136e+00 -8.281517e+00 -1.604799e+01 -5.053466e+01 +1.135233e+01 +3.076761e+01 +1.907902e+01 -5.428597e+00 +6.480512e+01 +8.426635e+00 +3.287819e+01 +2.389964e+01 -2.317448e+01 +8.330445e+01 +1.735275e+01 +1.769452e+00 +8.710946e+00 -3.197812e+01 +1.525061e+01 +2.462194e+01 -4.545652e+00 -1.774536e+00 -2.515571e+01 +3.673474e+01 +3.498134e+01 +3.166382e+01 +2.229011e+01 -6.404405e+00 -1.545288e+01 +4.956217e+01 -3.365391e+01 -1.501319e+01 +1.749129e+01 +7.322275e+00 +1.405353e+01 -6.762691e+01 -1.096552e+01 -2.983833e+00 +1.696229e+01 +4.083596e+00 -2.414072e+01 -2.847626e+01 +3.489385e+01 -6.498115e+00 -1.541204e+01 +2.782096e+01 +2.232916e+00 -1.305355e+01 -8.355095e+00 +1.004918e+01 +4.278838e+01 -2.081416e+01 +2.614359e+01 +3.928722e+01 +2.380402e+01 -4.350638e+01 +4.664577e+00 +1.878388e+01 -1.842366e+01 +2.289064e+01 +1.235246e+01 -1.622156e+01 +1.799997e+01 +9.490317e+00 +5.814661e+00 +9.615793e+00 +4.386050e+01 +4.311891e+01 +1.096964e+01 -4.693949e+01 +4.231340e+01 +7.184834e-01 +4.892012e+00 +3.311519e+01 +3.136759e+00 -3.170145e+01 +3.361969e+01
+2.141667e+00 +2.629595e+00 -1.307035e+00 -7.304676e+00 +5.287764e+00 -7.341995e+00 -8.977551e+00 +1.242468e+01 +9.849203e+00 +1.185826e+01 -5.788121e+00 +3.330046e+00 -9.704521e+00 -7.915769e+00 +2.389065e+00 -1.909710e+01 +2.617301e+00 -2.363805e+00 +2.660099e+00 +2.669132e+01 +7.634941e+00 -1.840447e+00 -1.850752e+01 -1.435515e+01 -2.896896e+00 +2.253707e+00 +8.327761e+00 -1.160808e+01 +1.114128e+01 -1.033991e+00 -4.697548e+00 +3.451710e+00 +8.026813e+00 +7.801047e+00 +6.686320e+00 +4.607804e+00 -1.227137e+00 +2.482541e+01 -1.536252e+00 -8.262693e+00 -1.129915e+01 -1.025435e+01 +6.136928e+00 +1.955463e+01 +3.604303e-01 +1.376285e+01 -1.029014e+01 +5.275724e+00 +5.116735e+00 +6.509173e+00 +4.488052e+00 +4.604522e+00 -1.809143e+00 +1.696411e+01 +3.209622e-01 -5.211415e+00 +4.850016e+00 +5.824048e-01 +1.120557e+01 -1.616688e+01 -4.969816e+00 -1.414885e+00 +2.506599e+00 +1.767586e+01 -1.185202e+01 +5.117824e+00 -1.251818e+00 -1.361445e+01 -6.400339e+00 -1.112780e-01 -5.641901e+00 -1.234730e+01 +1.201211e+01 -1.167509e+01 +2.817311e+00 -1.059181e+01 +2.232196e+01 -2.092154e+00 -4.623680e+00 -1.647053e+01 +4.761064e+00 +3.719652e+00 +1.400892e+01 +2.267497e-01 +3.434746e-01 -8.004284e+00 +7.517126e+00 +1.749670e+01 +1.615957e+00 -1.672028e+00 +1.302208e+01 +9.251024e+00 +9.571574e+00 -7.175340e+00 +1.526810e+01 -4.756806e+00 -3.135944e+00 +2.504083e+01 -4.734826e-01 +4.493515e+00 +1.447474e+01
+2.150000e+00 +4.247658e-01 +1.073765e+01 +2.220174e+01 +1.120964e+01 -3.750002e+00 +8.015960e+00 +5.333981e+00 -1.171165e+01 -9.987287e+00 +8.304598e+00 -1.315764e+01 -1.397289e+01 +4.293558e+00 -1.726093e+01 +8.545395e+00 +6.231548e-01 +1.569618e+01 -1.654285e+01 +9.609979e+00 -2.688413e+01 -2.193404e+00 -1.393730e+01 -2.684034e+01 -4.804088e+00 +6.502819e+00 +3.347241e+01 +2.686937e+01 +4.057100e+00 -2.490679e+01 -2.102926e+01 +6.058431e+00 -4.538290e+01 +1.563959e+01 -2.164365e+01 -1.194345e+01 +1.994795e+01 -3.011551e+01 -1.538342e+01 -1.908177e+01 -2.076821e+01 +4.809684e+00 -2.141809e+00 +7.509041e+00 +1.038044e+00 +2.217603e+01 +3.629962e+00 -2.750394e+01 -2.674760e+01 -1.392376e+01 -1.126907e+01 +1.447194e+01 +7.200662e+00 -1.073992e+01 +2.939479e+01 +8.436784e+00 -1.234590e+01 -1.104597e+01 +1.378982e+01 +2.757871e+01 +1.172534e+00 +2.566097e+00 -1.160209e+01 +2.435834e+01 -2.104655e+00 +3.151310e+01 -2.503306e+01 -8.125340e+00 -1.603278e+00 -3.074239e+01 -1.441310e+01 -4.918853e+00 +2.629766e+01 -2.690860e+01 -3.409458e+01 -9.641520e-01 +1.954512e+01 -3.357744e+01 -2.383621e+01 +6.490190e+00 +8.898533e+00 -9.195495e+00 +4.168530e+01 -2.277962e+01 -2.293813e+01 +1.867381e+00 -9.438191e+00 +2.111233e+01 -3.179170e+00 -1.637547e+01 -1.064413e+01 -3.273256e+01 +1.626085e+00 +3.385722e+01 -6.884113e+00 +1.467075e-01 -4.499857e+00 +2.041503e+01 -6.887430e+00 +3.671510e+01 -1.331718e+01
+2.158333e+00 -1.090332e+00 +1.802437e+01 +3.986782e+01 +1.101055e+01 -1.766615e+00 +1.891972e+01 -5.311688e-01 -3.093319e+01 -2.558469e+01 +1.939103e+01 -2.265989e+01 -1.277568e+01 +7.080392e+00 -2.889065e+01 +2.398567e+01 +4.419533e+00 +2.488608e+01 -2.613763e+01 +2.845387e+00 -4.751450e+01 -8.145512e+00 -2.537232e+00 -2.984978e+01 -8.354391e+00 +1.501938e+01 +4.211553e+01 +4.329020e+01 -6.230350e+00 -3.697206e+01 -3.117845e+01 +4.930245e+00 -7.144237e+01 +1.193999e+01 -3.586902e+01 -1.695026e+01 +3.179600e+01 -6.577539e+01 -2.690439e+01 -2.254208e+01 -2.167534e+01 +2.107412e+01 -1.065671e+01 +7.278937e-01 +1.889128e+00 +2.636463e+01 +1.314811e+01 -4.465693e+01 -3.992765e+01 -2.299265e+01 -2.502241e+01 +2.146853e+01 +1.278237e+01 -3.057824e+01 +3.957695e+01 +1.761640e+01 -2.002134e+01 -1.415750e+01 +1.500596e+01 +5.402265e+01 -1.353112e+00 +1.644682e+01 -2.371344e+01 +2.330208e+01 +1.353912e+01 +3.881607e+01 -3.668382e+01 -1.027654e+01 +1.065596e+01 -4.560669e+01 -1.915730e+01 -4.958054e+00 +3.293275e+01 -3.488588e+01 -5.789729e+01 +8.019685e+00 +1.177686e+01 -5.160669e+01 -3.664807e+01 +2.208144e+01 +2.696068e+00 -2.196756e+01 +5.167706e+01 -2.705834e+01 -2.921798e+01 +8.679293e+00 -1.781110e+01 +2.293275e+01 -1.421054e+00 -1.511125e+01 -2.720644e+01 -5.521107e+01 -6.928134e+00 +5.667131e+01 -3.218249e+01 +2.441369e-01 -1.384474e+01 +1.514868e+01 -8.207299e+00 +5.305370e+01 -2.812881e+01
+2.166667e+00 -6.593720e+00 +2.054625e+01 +2.911138e+01 +1.280294e+01 -1.868475e+00 +1.962996e+01 -2.526117e+00 -2.725362e+01 -1.925299e+01 +1.970108e+01 -2.091234e+01 -5.725877e+00 +1.255337e+01 -2.508561e+01 +1.907889e+01 +1.551195e+01 +1.414863e+01 -2.048989e+01 -2.508119e+00 -3.669455e+01 -8.826564e+00 -7.178852e+00 -2.231752e+01 -3.347694e+00 +1.036223e+01 +3.602808e+01 +4.024276e+01 -8.449338e+00 -3.202332e+01 -2.384643e+01 +9.002234e+00 -6.088575e+01 +8.490339e+00 -2.733583e+01 -1.579791e+01 +2.323781e+01 -5.376637e+01 -1.886420e+01 -1.984527e+01 -2.084487e+01 +1.395101e+01 -1.122161e+01 +5.938651e+00 +6.507107e+00 +2.203717e+01 +1.002944e+01 -3.472886e+01 -3.431861e+01 -2.306385e+01 -1.681070e+01 +1.870730e+01 +1.477485e+01 -1.590364e+01 +3.497442e+01 +1.420007e+01 -1.591458e+01 -4.981639e+00 +6.916685e+00 +4.779181e+01 +1.284869e+00 +4.831278e+00 -1.682029e+01 +2.490799e+01 +1.470769e+01 +3.323090e+01 -3.555517e+01 -5.223383e+00 +5.679114e+00 -3.985983e+01 -1.095993e+01 -7.016901e+00 +2.614378e+01 -2.527647e+01 -4.699486e+01 +8.517116e+00 +3.824969e+00 -4.214539e+01 -3.634620e+01 +2.581621e+01 +7.188472e+00 -1.386230e+01 +4.734187e+01 -2.189478e+01 -1.946647e+01 +1.441255e+01 -1.613523e+01 +1.723757e+01 -9.328923e+00 -2.264318e+01 -3.044890e+01 -4.919082e+01 -6.317873e+00 +5.023715e+01 -2.273394e+01 -7.255515e+00 -8.115132e+00 +3.206219e+00 -8.591910e+00 +3.746632e+01 -2.511405e+01
+2.175000e+00 -1.162217e+01 +7.098068e+00 +1.054421e+01 +1.454726e+01 +4.902162e+00 +7.568487e+00 -2.728980e+00 -1.480792e+01 -1.119827e+01 +1.145317e+01 -8.488761e+00 +1.239056e+01 +1.680695e+01 -1.450769e+01 +7.663000e+00 +1.411264e+01 +2.136827e+00 -4.774726e+00 -6.260547e+00 -7.816508e+00 -6.071284e+00 +6.373006e-01 +8.318437e-01 -8.101799e+00 -1.052665e+00 +1.902911e+01 +1.982586e+01 -8.710376e+00 -1.950605e+01 -8.083826e+00 +6.361591e+00 -2.616550e+01 +1.444889e+01 -1.374229e+01 -9.261589e+00 +9.896232e+00 -2.271346e+01 -7.437618e+00 -2.481437e+00 -1.545889e+01 -4.267081e-01 -4.728588e+00 +5.402000e+00 +2.406325e+00 +8.183507e+00 +4.268824e+00 -1.657173e+01 -1.321603e+01 -1.363838e+01 -6.257948e+00 +9.017189e+00 +9.927056e+00 +4.423956e+00 +1.238697e+01 +9.914365e+00 -2.986206e+00 +7.075441e+00 +7.680560e-01 +2.105795e+01 -3.705287e+00 -1.546235e+00 -5.230935e+00 +1.534059e+01 +9.082207e+00 +1.072330e+01 -2.102054e+01 +4.429132e+00 +5.666750e+00 -2.555383e+01 +4.732423e+00 +2.132606e-01 +1.030097e+01 -6.772824e+00 -1.607930e+01 +2.969091e+00 -2.245786e+00 -1.182070e+01 -1.838599e+01 +6.988076e+00 +1.265007e+01 -1.550690e+00 +2.608836e+01 -7.804302e+00 -5.918125e+00 +1.758422e+01 -5.715838e+00 +2.701795e+00 -4.635013e+00 -2.045491e+01 -2.713976e+01 -3.015491e+01 -5.420803e+00 +3.071946e+01 -2.804776e-02 -5.417656e+00 +2.899763e-01 -4.812485e+00 -6.560847e+00 +1.014170e+01 -1.419868e+01
+2.183333e+00 -3.632471e+00 -4.413539e+00 -7.181405e-01 +7.988427e+00 -3.997000e+00 +6.523554e+00 -3.674453e+00 -4.183601e+00 +1.301324e+00 +2.968143e+00 +7.857073e-01 +3.154405e+00 -1.496089e+00 -1.799323e+00 +5.723781e+00 +3.211091e+00 -1.856819e+00 +4.973819e+00 +9.017276e+00 +1.007634e+00 -6.636810e+00 +3.237015e+00 +5.167192e+00 -6.291319e+00 -1.630387e+00 +1.632662e+00 -9.183236e-02 +3.064531e+00 -4.233526e+00 -8.373950e+00 +9.380321e+00 -3.860169e+00 -2.302564e+00 +6.574766e+00 +9.972659e-01 +2.069835e+00 -1.155492e+01 -1.547063e+01 +3.426791e+00 -2.554524e+00 +3.978866e+00 -1.449715e+00 -3.111157e+00 +4.499058e+00 +3.955378e+00 +4.178718e-01 -1.725654e+00 -3.209996e+00 -1.609753e+00 +4.141914e+00 +4.020457e+00 +5.007583e+00 +5.150064e-01 +3.503995e+00 -6.167092e+00 -2.285198e+00 +2.741861e+00 +1.967555e+00 +1.831627e+00 -4.178861e+00 -2.907647e+00 +2.002930e+00 +8.967020e+00 +1.289575e+01 -1.409045e+00 -1.982022e+00 +5.378068e-01 +6.338004e-01 +8.517348e-01 -1.679849e+00 -7.209850e+00 +8.616401e+00 -6.742156e+00 -7.289878e+00 +5.130018e+00 +1.326117e-01 -2.772034e+00 -7.984916e+00 -4.500182e+00 -5.997459e-01 +3.777106e+00 +8.305277e+00 -1.828631e+00 +3.304009e+00 -1.098014e+00 +2.690253e-01 +7.517247e+00 -1.420058e+00 +9.843421e-01 -1.133430e+01 +1.044385e+00 +3.209525e+00 -2.532562e+00 +3.121084e+00 -4.131657e+00 -4.130669e+00 -4.274610e-01 +3.666579e+00 +2.507243e+00 +9.737177e+00
+2.191667e+00 +5.041911e+00 -9.828607e+00 -1.245784e+01 -1.294069e+00 -8.644716e+00 +7.988662e+00 +1.686686e+00 +5.161890e+00 +1.578592e+01 -1.199533e+01 +4.866675e+00 +2.410706e-01 -1.126277e+01 +1.469814e+00 -1.077837e+01 +1.078773e+00 -1.262395e+01 +1.375113e+01 +1.113097e+01 +1.462517e+01 -5.088856e+00 -5.402101e-01 +6.502648e+00 -1.074195e+01 +2.637700e+00 -1.238287e+01 -1.376379e+01 +3.351453e+00 -1.766624e+00 -2.498332e+00 +1.034439e+01 +2.202324e+01 -3.187287e+00 +1.720970e+01 +7.006976e+00 -7.903839e+00 +7.080466e+00 -9.721004e+00 +1.349128e+01 -5.058237e+00 -6.138846e+00 +4.614982e+00 +8.459856e-01 +3.733404e+00 +2.776278e+00 -4.740897e+00 +1.210647e+01 +1.891074e+00 +6.213446e+00 +1.067670e+01 +2.045752e+00 -6.411447e+00 +1.325092e+01 -1.263741e+01 -7.187921e+00 +1.363890e+01 +8.830491e+00 -4.719347e+00 -1.064019e+01 -4.158273e+00 -3.140808e+00 +5.453629e+00 +5.641988e+00 +2.567028e+00 -9.051375e+00 +5.356338e+00 -5.829552e+00 -6.660513e+00 +8.885318e+00 -2.795892e+00 -5.213454e+00 +1.075016e+01 +4.089216e-01 -4.762378e-02 +1.417666e+00 +1.867305e+01 +9.484596e+00 +3.727747e+00 -1.369692e+01 -1.867263e-01 +7.117365e+00 -2.665568e+00 -1.696392e+00 +6.920583e+00 -5.202960e+00 +6.480098e+00 +7.945112e+00 +3.327147e+00 +4.828074e+00 -7.446679e+00 +2.088974e+01 +2.898367e+00 -1.794089e+01 +8.681152e+00 -3.203047e+00 -7.149445e+00 -2.686805e+00 +5.019186e+00 -4.761928e+00 +2.229143e+01
+2.200000e+00 +2.858425e+00 -7.712471e+00 -1.903466e+01 -5.759351e+00 -7.101202e+00 +8.692385e+00 -6.401611e+00 +1.662643e+00 +5.393698e+00 -1.131008e+01 +6.254379e+00 +4.653424e+00 -6.980958e+00 +1.443035e+00 -1.662796e+00 +1.791702e+01 -1.952764e+01 +9.727010e+00 +1.632873e+01 +1.391251e+01 -9.607614e+00 -1.967919e+00 +1.508499e+01 -4.009620e+00 +6.362249e+00 -2.221282e+01 -1.372778e+01 -3.429072e+00 +9.900710e+00 +7.422027e-01 +8.166810e+00 +2.061153e+01 -2.169554e+01 +1.552783e+01 +2.710580e+00 -1.208285e+01 +5.974095e+00 -3.798407e+00 +8.006306e+00 +3.385557e+00 -6.686076e+00 -4.760866e+00 +5.873850e+00 +8.076332e+00 +1.374040e+00 +4.188081e+00 +1.165732e+01 +1.152627e+01 +5.903055e+00 +9.794057e+00 +1.141589e+00 -1.594278e+00 +1.230198e+01 -1.005335e+01 -5.435281e+00 +1.363388e+01 +1.374744e+01 -1.113856e+01 -8.820321e+00 -4.093042e+00 +1.541025e+00 +4.408546e+00 +4.024321e+00 +7.746475e+00 -1.124836e+01 +3.036437e+00 -4.375114e+00 +2.908649e+00 +7.209172e+00 +4.931105e+00 -9.513332e+00 -1.620994e+00 +1.009627e+01 +2.569704e+00 +5.430429e+00 -4.472744e+00 +4.598041e+00 -2.551558e+00 +2.737660e+00 -9.181573e+00 +5.200510e+00 -7.016628e+00 +4.977940e+00 +2.251409e+01 -3.422636e+00 +5.617910e+00 +4.581379e+00 +1.957767e+00 +4.867172e+00 -6.074280e+00 +2.509563e+01 -1.562177e-01 -2.153330e+01 +2.575947e+00 -8.551279e+00 -5.218329e+00 -1.697877e+01 +3.859961e+00 -1.498356e+01 +1.798416e+01
+2.208333e+00 -1.157514e+01 +4.277368e+00 -1.174014e+01 +5.256696e+00 -1.135608e-01 +2.527020e+00 -1.337891e+01 -5.655421e+00 -6.044806e+00 +5.149882e+00 -3.061628e-01 +1.230026e+01 +1.300325e+01 -2.555311e+00 +1.010157e+01 +2.900620e+01 -1.014920e+01 +1.112257e+00 +4.664829e-01 +7.926317e+00 -6.335374e+00 -2.108928e+00 +1.491018e+01 +1.491223e+00 -1.917630e+00 -5.884624e+00 +4.255828e+00 -7.001608e+00 +4.128923e+00 +3.054208e+00 +4.948051e+00 -3.170897e+00 -1.202872e+01 +9.037759e-01 -7.452594e+00 -6.899192e+00 -1.777340e+00 +5.535919e+00 +2.700404e-01 -2.732475e+00 -4.446344e+00 -9.508909e+00 +8.374974e+00 +7.591699e+00 -8.627758e-01 +7.185488e+00 +2.820956e+00 +1.002730e+01 -7.876214e+00 +2.508869e+00 -3.099009e-01 +9.672815e+00 +1.063712e+01 +3.043499e+00 +4.427728e-01 +1.614183e+00 +1.630236e+01 -1.174466e+01 +4.881618e+00 +3.703886e-02 -8.717654e+00 +3.133878e+00 +6.071777e+00 +9.569894e+00 -3.418468e+00 -1.123013e+01 +6.913545e+00 +6.256049e+00 -5.148828e+00 +1.731735e+01 -7.505584e+00 -1.042552e+01 +1.089076e+01 +7.684901e+00 +3.066724e+00 -2.520413e+01 -2.420542e+00 -1.197189e+01 +1.631615e+01 -1.183806e-01 +3.852173e+00 +3.258046e+00 +6.764640e+00 +1.999453e+01 +1.341442e+01 +1.616104e+00 -6.046345e+00 -7.459070e+00 -1.016103e+01 -1.437861e+01 +3.868218e-01 -1.955485e+00 +3.340786e+00 +3.095872e+00 -1.293615e+01 +3.804002e+00 -2.160595e+01 -2.769767e+00 -1.605347e+01 -1.971156e+00
+2.216667e+00 -9.329907e+00 +8.277895e+00 -5.811487e+00 +2.554546e+00 +2.151522e+00 +1.236346e+00 -1.932866e+01 -1.195141e+01 -1.697812e+01 +8.794280e+00 -4.376823e+00 +8.923431e+00 +1.678779e+01 -7.405979e+00 +2.447541e+01 +2.853563e+01 +2.108694e+00 -8.300702e+00 -6.598390e+00 -1.413991e+00 -2.890035e+00 +2.606576e+00 +1.196108e+01 -1.339149e+00 +9.501623e-01 -7.173522e-01 +1.540574e+01 -1.011584e+01 +2.876735e+00 -1.180571e+00 -3.530619e+00 -1.711945e+01 -9.350311e+00 -1.509571e+01 -1.590824e+01 -3.109477e+00 -1.385773e+01 +7.039408e+00 -1.617467e+00 -5.885463e+00 -1.015904e-02 -1.157031e+01 +2.207172e+00 +1.606015e+00 -6.522153e-01 +1.608920e+01 -7.653174e+00 +8.429378e+00 -1.390419e+01 -7.922806e+00 +3.755697e-01 +1.124216e+01 -3.939104e+00 +7.687229e+00 +8.131292e+00 -4.653986e+00 +1.328381e+01 -8.675644e+00 +1.793832e+01 +1.080597e+00 -4.308763e+00 -2.655565e+00 +1.211290e+00 +8.184930e+00 +1.510674e+00 -1.798903e+01 +9.219982e+00 +1.207639e+01 -1.648917e+01 +2.217010e+01 -3.301417e+00 -1.237821e+01 +9.543839e+00 +4.715579e+00 -1.839223e-01 -3.005872e+01 -1.232251e+01 -1.449617e+01 +2.500637e+01 -5.630245e+00 -6.966951e+00 +4.040091e+00 +3.833813e+00 +1.343984e+01 +1.702699e+01 -1.287406e+00 -1.004546e+01 -1.634742e+00 -6.831739e+00 -1.679872e+01 -1.076562e+01 -6.296633e+00 +1.865983e+01 -6.494893e+00 -6.326626e+00 +1.571060e+00 -1.916231e+01 -5.141529e+00 -9.060491e+00 -1.209165e+01
+2.225000e+00 -3.720293e+00 +1.423662e+01 +4.985787e+00 +5.817906e+00 -4.400675e+00 +4.046190e+00 -1.591714e+01 -1.747333e+01 -1.774666e+01 +1.545831e+01 -7.220501e+00 -5.994421e+00 +8.282276e+00 -8.633696e+00 +2.746125e+01 +2.315633e+01 +1.324495e+01 -1.612444e+01 -1.779364e-01 -1.776938e+01 -5.917567e+00 +1.157185e+00 -5.053930e+00 +4.054176e-01 +7.957033e+00 +1.055211e+01 +2.300935e+01 -2.690780e+00 -4.943440e+00 -1.477771e+01 -1.875178e+00 -3.310896e+01 -1.013320e+01 -1.908946e+01 -1.525477e+01 +5.581640e+00 -2.769281e+01 -5.325413e+00 -9.298996e+00 -8.864975e+00 +1.462329e+01 -1.062055e+01 -8.256806e-01 +2.859234e+00 +7.618284e+00 +1.577020e+01 -1.636494e+01 -2.469651e+00 -1.556382e+01 -1.360570e+01 +6.551575e+00 +1.565615e+01 -2.117724e+01 +1.904812e+01 +4.803698e+00 -1.515437e+01 +8.429142e-01 +5.687285e-01 +2.862947e+01 +1.994618e+00 -2.530927e+00 -6.171758e+00 +6.966031e+00 +1.349104e+01 +1.325436e+01 -1.930447e+01 -1.366172e-01 +1.066609e+01 -1.688014e+01 +9.031870e+00 -9.224820e+00 +1.783075e+00 -8.814162e+00 -1.260484e+01 +1.082928e+00 -2.177776e+01 -2.766694e+01 -2.366680e+01 +2.775791e+01 -1.302821e+01 -1.429421e+01 +1.327975e+01 -2.598704e+00 +4.235839e+00 +8.719109e+00 -4.873008e+00 +1.095169e+00 -2.784303e-01 +5.320320e-01 -1.512806e+01 -1.787216e+01 -9.305013e-01 +2.375841e+01 -1.825561e+01 -6.911624e+00 -7.818686e+00 -5.459453e+00 -2.538205e+00 +7.587828e+00 -9.580352e+00
+2.233333e+00 +1.820911e+00 +1.121153e+01 +4.110833e+00 +5.015344e+00 -1.111717e+01 +1.301293e+01 -1.008631e+01 -1.593238e+01 -1.276602e+01 +8.567421e+00 -6.140067e+00 -1.293842e+01 -1.252918e+00 -9.671867e+00 +2.031743e+01 +2.461171e+01 +3.794138e+00 -1.429601e+01 +1.734903e+01 -2.056270e+01 -1.334358e+01 -8.311377e+00 -1.090466e+01 +2.489439e+00 +1.485634e+01 +8.027945e+00 +1.936805e+01 +1.073290e+00 -6.453950e+00 -2.101867e+01 +8.026535e+00 -3.275572e+01 -2.007559e+01 -9.970283e+00 -1.117398e+01 +7.178117e+00 -3.065164e+01 -1.568378e+01 -1.419086e+01 -7.218885e+00 +1.471745e+01 -1.208409e+01 +5.226302e+00 +1.097930e+01 +1.629108e+01 +1.407362e+01 -1.596475e+01 -8.640908e+00 -1.092497e+01 -7.728998e+00 +1.216110e+01 +1.445815e+01 -1.758766e+01 +2.393145e+01 -4.941896e-01 -1.156911e+01 -2.319635e+00 +6.936615e-01 +2.606046e+01 +1.097018e+00 +7.862878e-01 -6.100829e+00 +1.795525e+01 +1.659949e+01 +1.856549e+01 -1.693756e+01 -8.841737e+00 +6.746500e+00 -1.423003e+01 -4.711158e+00 -1.678560e+01 +1.310257e+01 -1.610331e+01 -2.732618e+01 +7.509965e+00 -1.105662e+01 -3.414738e+01 -2.954462e+01 +2.620226e+01 -1.562280e+01 -1.001707e+01 +2.193387e+01 -9.298959e+00 +7.369676e+00 -1.472857e+00 -5.884538e+00 +1.605705e+01 -2.486563e+00 -4.242686e-01 -1.395391e+01 -9.034587e+00 +3.027193e+00 +1.183582e+01 -1.908569e+01 -1.237816e+01 -1.201532e+01 -4.841225e+00 -6.645047e-01 +1.394714e+01 +2.814885e-01
+2.241667e+00 +6.202981e+00 +1.237749e+01 +5.108304e+00 +2.729099e-01 -6.861787e+00 +6.609812e+00 +1.664684e+00 -1.128975e+01 -7.762232e+00 +6.678968e+00 -6.078191e+00 -1.588960e+01 -4.129201e+00 -2.712420e+00 +5.271672e+00 +1.354897e+01 +3.823947e+00 -1.216632e+01 +1.278546e+01 -1.368493e+01 -1.301839e+01 -1.119752e+01 -1.930960e+01 +1.239126e+01 +1.760000e+01 +7.156230e+00 +1.101092e+01 +8.629460e-01 -3.007792e+00 -1.355850e+01 +5.920808e-01 -2.427496e+01 -1.542239e+01 -7.335719e+00 -2.471383e+00 +5.549415e+00 -1.434182e+01 -6.539189e+00 -1.408823e+01 -2.058981e+00 +1.800177e+01 -1.103585e+01 +8.456107e+00 +1.069841e+01 +1.199872e+01 +7.912199e+00 -5.993508e+00 +7.352444e-01 -4.930205e+00 -1.298353e+01 +1.059376e+01 +9.250970e+00 -1.334523e+01 +1.540329e+01 -1.165104e-01 -1.389197e+01 -6.129653e+00 +3.570661e+00 +1.217650e+01 -1.048031e+00 +4.012437e+00 -6.263039e+00 +9.860005e+00 +1.273290e+01 +9.114124e+00 +3.211757e-02 -7.149546e+00 +3.090601e+00 -6.548870e+00 -9.448597e+00 -1.924275e+01 +8.081186e+00 -1.756217e+01 -1.915856e+01 +2.899102e+00 -5.873874e+00 -2.727093e+01 -1.932628e+01 +1.930417e+01 -1.888732e+01 -9.832021e+00 +1.342363e+01 -2.178673e+00 +5.935360e+00 +3.833762e-01 -3.349961e+00 +1.371386e+01 +5.361672e-01 +5.310101e+00 -1.532096e+00 -7.297989e+00 +2.453642e+00 +7.186490e+00 -2.452888e+01 -1.291531e+01 -1.625149e+01 +2.502401e+00 -4.524708e+00 +7.883264e+00 -1.256479e+00
+2.250000e+00 +1.283665e+00 +9.244600e+00 +4.055940e+00 +6.244856e-01 +8.567945e-01 -4.099929e+00 +3.892011e+00 -5.213599e+00 -7.683758e+00 +7.419639e+00 -2.401273e+00 -7.369080e+00 +1.323907e+00 +1.820616e+00 -2.139794e-01 +6.836647e+00 +3.987194e+00 -8.911609e+00 +5.866615e+00 -6.938009e+00 -6.133763e+00 -7.434546e+00 -1.290690e+01 +1.363870e+01 +8.316001e+00 +5.714460e+00 +3.309730e+00 -3.782838e-02 +2.066574e+00 -2.426089e+00 -4.971169e+00 -1.387583e+01 -7.286804e+00 -6.061522e+00 +1.091049e-02 +3.310691e+00 +3.863922e-01 +4.023356e+00 -1.241878e+01 +2.305613e+00 +1.102139e+01 -7.612658e+00 +8.960223e+00 +5.003610e+00 +4.305586e+00 +2.772558e+00 -1.901414e+00 +7.536507e+00 -1.567349e+00 -1.075532e+01 +4.095816e+00 +6.895804e+00 -6.739461e+00 +8.806250e+00 +1.000043e+00 -1.175370e+01 -5.523180e+00 +4.007410e+00 +1.358180e+00 -1.241006e+00 +3.843978e+00 -3.737457e+00 +2.102745e+00 +4.380433e+00 +2.834749e+00 +3.600939e+00 -2.440006e+00 +4.987220e+00 -2.598357e+00 -3.096174e+00 -1.209462e+01 -2.834431e+00 -8.727800e+00 -3.724631e+00 -1.786536e+00 -1.102294e+01 -1.388591e+01 -9.277131e+00 +1.176373e+01 -1.057352e+01 -6.494929e+00 +5.078072e+00 +5.297078e+00 +4.952787e+00 +2.769892e+00 -9.839547e-01 +4.068725e+00 +2.709231e-01 +3.251925e+00 +7.993736e+00 -7.263498e+00 +1.813831e+00 +5.234163e+00 -1.466427e+01 -7.895230e+00 -7.041233e+00 +4.923459e+00 -5.210876e+00 +1.219778e-01 -6.139595e+00
+2.258333e+00 +2.602268e+00 +8.518480e+00 +4.015894e+00 -3.096321e+00 +7.544724e+00 -3.555684e+00 +1.025275e+01 +2.517984e-01 -3.490298e+00 +4.664119e+00 -1.126269e+00 -1.577571e+00 +4.311982e+00 +4.554103e+00 -8.576223e+00 -3.497661e+00 -1.053104e+00 -5.397536e+00 -8.594215e+00 -3.764429e+00 +2.115941e-02 -7.380810e+00 -1.061766e+01 +1.772727e+01 +2.505482e+00 +2.507239e+00 -2.715753e-01 -4.147097e+00 +4.219859e+00 +7.195919e+00 -6.813078e+00 -2.383382e+00 +3.102911e-01 -2.925373e+00 +3.686710e+00 -1.097043e-01 +9.511900e+00 +1.239938e+01 -9.237791e+00 +7.083629e+00 +2.854915e+00 -3.145342e+00 +6.504860e+00 +1.950491e+00 -2.685754e+00 -2.498858e+00 +1.501401e+00 +4.386384e+00 +2.576191e+00 -5.031845e+00 +1.049480e+00 +1.874562e+00 +1.023556e+00 +1.512983e+00 +3.001021e+00 -7.849676e+00 -7.067728e+00 +1.614840e+00 -5.014596e+00 +1.927280e+00 +1.200334e+00 -6.338757e-01 -4.143884e+00 -3.065969e+00 -9.821323e-01 +1.008382e+01 +2.493376e+00 -2.900506e-01 -3.480838e-01 -3.069076e+00 -2.791743e+00 -6.741946e+00 -5.702573e-02 +1.568423e+00 -2.902097e+00 -6.576745e+00 -3.945263e-01 +7.253192e-01 +8.225054e+00 -1.650857e+00 -2.500984e+00 -2.244730e+00 +5.049064e+00 -1.963878e+00 +3.973171e+00 -3.660014e+00 -2.870502e+00 -2.089136e+00 -2.529554e+00 +1.281884e+01 -8.704371e+00 -1.267967e+00 +2.532348e+00 -6.917161e+00 -1.819420e+00 +6.043046e-01 +2.374648e+00 -6.100155e+00 -5.534386e+00 -1.033150e+01
+2.266667e+00 -4.634042e+00 +1.139758e+01 +1.502569e+00 +3.662596e-01 +1.067122e+01 -8.060161e+00 +7.927104e+00 +1.184291e+00 -5.142528e+00 +1.098624e+01 -3.312702e-01 +4.727356e+00 +1.085165e+01 +6.888719e+00 -6.563955e+00 +1.613584e+00 -1.855274e+00 -5.163098e+00 -1.132660e+01 -2.270577e+00 +2.154977e+00 -8.198539e+00 -6.079407e+00 +2.139631e+01 -4.488761e+00 +4.398124e+00 -8.532059e-01 -5.472636e+00 +9.556000e+00 +1.153629e+01 -7.608002e+00 -1.530225e+00 +5.869620e-01 -1.772361e+00 +3.018052e+00 -2.206718e+00 +1.548561e+01 +1.734827e+01 -1.300718e+01 +1.003631e+01 -7.980267e-01 -3.913171e+00 +9.132705e+00 +1.422613e+00 -5.499045e+00 -4.406518e+00 +2.223012e+00 +7.580424e+00 +1.987148e+00 -1.452651e+00 -1.506900e+00 +6.286630e+00 +6.311294e+00 +2.673385e+00 +1.593316e+00 -1.050761e+01 -4.371542e+00 +2.424127e+00 -7.631623e+00 +2.821078e+00 -3.353076e+00 +2.152359e+00 -3.510879e+00 -2.251314e+00 -2.364019e+00 +7.490786e+00 +6.333480e+00 +1.085669e+00 +8.108128e-01 +4.002520e+00 -3.461409e+00 -1.390179e+01 +5.093696e+00 +9.701036e+00 -3.911099e+00 -1.830853e+01 +3.908971e+00 -1.340503e+00 +1.092597e+01 +2.720866e+00 +2.473927e-01 -2.802524e+00 +1.120895e+01 +1.001781e+00 +6.968154e+00 -4.297282e+00 -7.293359e+00 -7.792024e+00 -7.077495e+00 +1.553786e+01 -1.179729e+01 -7.861756e-01 +3.763553e+00 +2.776216e-01 -3.419695e+00 +7.669111e+00 +1.685399e+00 -5.721214e+00 -1.246530e+01 -1.362981e+01
+2.275000e+00 +1.955215e+00 +7.370936e+00 +3.349862e+00 +8.309358e-01 +5.387908e+00 -1.257639e+00 +6.301083e+00 -1.084789e+00 -8.393753e+00 +6.560905e+00 -1.483980e+00 -4.289690e+00 +5.181694e+00 +3.109041e+00 +3.292471e+00 -9.459019e-01 +1.960470e+00 -8.599028e+00 +9.236497e-01 -7.862435e+00 -2.118220e+00 -1.127274e+01 -1.093215e+01 +1.760952e+01 +1.395945e+00 +7.174898e+00 +5.370032e+00 -4.872302e-01 +7.756892e+00 -6.448468e-01 -4.227793e+00 -1.336942e+01 -3.412611e+00 -5.668887e+00 -1.066393e+00 +2.360782e+00 +1.586250e+00 +4.136978e+00 -1.497900e+01 +7.667434e+00 +3.487257e+00 -5.687659e+00 +4.467811e+00 +3.541409e+00 +1.913628e+00 +2.560999e+00 -5.280925e+00 +2.458343e+00 +6.286653e-01 -3.578736e+00 +3.761019e+00 +6.989972e+00 -2.992949e+00 +1.078897e+01 -7.752719e-02 -1.497312e+01 -9.406383e+00 +7.504893e+00 -2.066457e+00 +1.423548e+00 -8.662144e-01 -1.118902e-01 +3.782886e+00 +2.054230e+00 +3.741030e+00 +7.262719e+00 +5.214701e+00 -1.809164e-01 -4.445007e+00 -3.099878e+00 -7.661120e+00 -3.949247e+00 -5.113946e+00 -3.331434e+00 -1.329190e+00 -1.119724e+01 -9.003553e+00 -7.477995e+00 +1.025536e+01 -5.562801e+00 -2.073800e+00 +6.118766e+00 +1.118721e+00 -1.774715e+00 -1.549227e-01 -6.074939e+00 +3.867455e+00 -3.288230e+00 -2.767703e+00 +1.159904e+01 -1.040749e+01 +1.431038e+00 +3.174110e+00 -3.565251e+00 -1.750447e+00 +1.401517e+00 +6.432250e+00 -4.954629e+00 -1.702312e+00 -7.813145e+00
+2.283333e+00 -2.593059e+00 -1.778612e+00 +3.874844e+00 +1.003334e+01 +1.763695e+00 +9.651575e+00 -4.475385e+00 -8.379036e+00 -1.308324e+01 +4.508136e+00 -4.253594e+00 +1.995012e+00 +8.741289e+00 -7.432173e+00 +2.094617e+01 +3.944083e+00 +3.602150e+00 -5.097851e+00 +8.667440e+00 -6.108032e+00 -7.833849e+00 -5.017545e+00 +4.462489e-01 -5.540930e-01 -4.207358e-01 +1.209811e+01 +1.626170e+01 +2.562422e-01 -2.170291e+00 -1.396327e+01 +5.757960e+00 -2.755084e+01 +5.618263e-01 -9.701378e+00 -9.605113e+00 +7.747258e+00 -2.342039e+01 -1.602252e+01 -6.513746e+00 -2.617766e+00 +2.762136e+00 -7.798458e+00 -4.180367e+00 +5.183603e+00 +7.988120e+00 +1.145030e+01 -1.541891e+01 -5.849473e+00 -7.759430e+00 -2.640480e+00 +8.706313e+00 +1.000139e+01 -4.309706e+00 +1.703495e+01 +2.491152e-01 -1.407582e+01 -1.902399e+00 +8.268960e+00 +9.857293e+00 -3.683805e+00 -2.586007e+00 -1.478449e+00 +1.535209e+01 +1.397690e+01 +6.240776e+00 -4.371147e+00 +1.174200e+01 +1.389492e+00 -1.686704e+01 -1.681309e-01 -7.760713e+00 +7.434094e+00 -1.068422e+01 -1.489537e+01 +4.756470e+00 -7.156237e+00 -1.693720e+01 -1.650113e+01 +4.417561e+00 -3.745378e+00 +9.354626e-01 +2.146999e+01 -1.036152e+01 -2.418808e+00 +3.236741e+00 -6.660085e+00 +1.073667e+01 -1.117391e+00 -7.334799e+00 -1.422701e+01 -1.507462e+01 +1.225852e-02 +1.180304e+01 +1.621029e+00 -1.289880e+00 -1.304172e+00 +1.191984e+00 -3.637302e+00 +7.583940e+00 -2.484291e+00
+2.291667e+00 -5.771927e+00 -4.972791e+00 +6.286966e+00 +1.401312e+01 -6.358591e+00 +1.077260e+01 -1.083777e+01 -1.008303e+01 -8.128948e+00 +4.856288e+00 -3.211757e+00 -1.629308e+00 +2.765450e+00 -8.006529e+00 +2.130707e+01 +6.815477e+00 +4.474295e+00 -1.521712e+00 +1.444072e+01 -6.917218e+00 -1.024078e+01 +1.858614e+00 +2.861110e+00 -6.819885e+00 +2.659437e-01 +9.268656e+00 +1.445690e+01 +7.427403e+00 -1.153527e+01 -1.726604e+01 +1.406683e+01 -2.929584e+01 -5.613820e+00 -2.482953e+00 -8.307326e+00 +1.058775e+01 -3.314961e+01 -2.386571e+01 -1.208439e+00 -6.993009e+00 +1.167612e+01 -7.774828e+00 -6.626600e+00 +9.366979e+00 +9.068900e+00 +9.396867e+00 -1.206692e+01 -8.651607e+00 -1.153066e+01 -2.029278e+00 +6.738404e+00 +1.055460e+01 -1.102625e+01 +2.023730e+01 -5.718947e+00 -1.115347e+01 -8.199542e-01 +1.062735e+00 +1.487599e+01 -2.177524e+00 -5.116126e+00 -1.495231e+00 +1.534760e+01 +1.831302e+01 +9.037171e+00 -1.002132e+01 +5.328261e+00 +2.255709e+00 -7.885201e+00 -4.557453e+00 -9.694427e+00 +1.219962e+01 -1.555514e+01 -1.843766e+01 +9.849118e+00 -6.064415e+00 -2.037318e+01 -1.711485e+01 +2.712386e+00 -3.308397e+00 +3.028212e+00 +2.177981e+01 -1.212085e+01 +2.970715e+00 +7.004793e-01 -2.300751e+00 +1.190904e+01 -3.177067e+00 -3.255071e+00 -2.055462e+01 -6.682006e+00 +5.332699e+00 +6.322425e+00 -3.508981e+00 -7.126651e+00 -4.865253e+00 -5.024104e+00 +3.664438e-01 +1.339709e+01 +4.646178e+00
+2.300000e+00 +1.672880e+00 -7.177330e+00 -2.669047e-01 +8.147271e+00 -7.152445e+00 +1.266518e+01 -8.551866e+00 -6.325479e+00 -7.584015e+00 -4.538607e+00 -1.808470e+00 -4.520918e+00 +2.686555e-01 -9.690284e+00 +1.964394e+01 +7.976108e+00 +5.937059e-01 -2.621044e+00 +1.928610e+01 -4.124104e+00 -9.362573e+00 -4.833170e+00 +1.706674e+00 -9.463731e+00 +4.612224e+00 +4.957922e+00 +1.308840e+01 +5.699997e+00 -7.102124e+00 -1.807971e+01 +1.185115e+01 -2.273534e+01 -5.750232e+00 -5.266807e+00 -1.092887e+01 +6.503191e+00 -2.620592e+01 -2.123729e+01 -1.122747e+00 -9.104073e+00 +2.078339e+00 -6.013080e+00 -3.481805e+00 +7.052803e+00 +1.227930e+01 +1.269686e+01 -1.287957e+01 -7.395067e+00 -8.046293e+00 -2.765572e-01 +8.685698e+00 +6.038778e+00 -6.335869e+00 +1.643123e+01 -2.233502e+00 -4.804081e+00 +6.192087e-01 +1.846672e+00 +1.206631e+01 -2.600895e+00 -2.377360e+00 -1.482822e+00 +1.796774e+01 +1.039567e+01 +1.012612e+01 -9.677005e+00 +3.033483e+00 +4.082754e-01 -1.396720e+01 -3.442546e+00 -7.864957e+00 +1.426307e+01 -1.224063e+01 -1.892621e+01 +6.140170e+00 +2.923699e+00 -2.044060e+01 -1.586023e+01 +1.998382e+00 -5.542406e+00 +1.357793e+00 +2.162242e+01 -1.635172e+01 +2.264271e+00 -2.824292e+00 -1.965163e+00 +1.546897e+01 +2.138916e+00 -3.844404e+00 -1.800256e+01 -1.171913e+00 +3.412044e+00 +3.633116e+00 +9.770136e-01 -2.978233e+00 -5.238952e+00 -3.037279e+00 -8.597169e-01 +1.264398e+01 +7.783737e+00
+2.308333e+00 -3.837653e+00 -4.631577e+00 -5.995795e+00 +4.771937e+00 -3.206355e+00 +1.655498e+01 -9.449210e+00 -6.658406e+00 -4.529489e+00 -2.754463e+00 -3.621635e+00 +7.055311e+00 +5.630881e+00 -9.179595e+00 +1.628259e+01 +1.428436e+01 -8.810590e+00 +3.404197e+00 +9.780308e+00 +2.971468e+00 -8.834982e+00 -4.420411e+00 +1.090267e+01 -7.279841e+00 +2.151306e-01 -6.066248e-01 +9.081054e+00 -4.281343e+00 -1.610820e+00 -9.551079e+00 +1.221708e+01 -1.179745e+01 -7.472796e+00 +6.516145e-01 -8.026953e+00 -3.772185e-01 -2.014936e+01 -1.488261e+01 +1.583650e+00 -4.741567e+00 -5.506441e+00 -7.969121e+00 -8.759288e-01 +8.048243e+00 +7.137157e+00 +1.006184e+01 -6.456192e+00 -4.859893e+00 -6.785261e+00 +5.496912e+00 +6.908290e+00 +4.984534e+00 +7.876742e+00 +7.775759e+00 -6.309877e-01 +1.785477e-01 +1.065923e+01 -2.995044e+00 +8.447484e+00 -3.140989e+00 -3.893572e+00 +3.068727e-01 +1.547628e+01 +1.434968e+01 +7.644256e-01 -9.387084e+00 +8.192666e+00 -1.711822e-01 -1.286080e+01 +4.190970e+00 -8.057941e+00 +7.125999e+00 -6.826317e-02 -1.194464e+01 +8.192411e+00 -3.765572e+00 -9.487705e+00 -1.423854e+01 +5.404735e+00 -3.771387e-01 +5.322535e+00 +1.662560e+01 -8.969526e+00 +6.800073e+00 +4.947619e+00 -3.383625e+00 +9.416760e+00 -4.121937e+00 -9.690899e+00 -2.206819e+01 -1.558370e+00 -2.874031e+00 +3.357149e+00 +5.066169e+00 -5.369465e+00 -9.066879e-01 -1.233600e+01 -1.029967e+00 +6.423834e-01 +5.070803e+00
+2.316667e+00 -5.685771e+00 -5.650662e+00 -9.430029e+00 -1.242704e+01 -4.667740e-01 +1.920064e+01 -1.330606e+01 -2.691103e+00 +2.869718e-01 -8.324812e+00 -9.100066e+00 +1.329514e+01 +4.837612e+00 -1.143413e+01 +1.599378e+01 +1.112441e+01 -1.332800e+01 +9.404293e+00 +1.003227e+00 +7.189166e+00 +2.217356e+00 -2.713692e+00 +1.931714e+01 -1.092655e+01 -5.531765e+00 -1.069826e+01 -6.914429e-01 -1.607876e+01 +7.778163e+00 +4.053830e+00 +6.784520e+00 +4.066866e+00 -1.105236e+01 +4.353963e+00 -6.392249e+00 -8.265198e+00 -1.425754e+01 -3.910647e+00 +3.002843e+00 +8.555186e-01 -1.976559e+01 -9.169876e+00 -7.400004e-01 +1.443168e+00 +1.374757e+00 +7.547014e+00 +2.702251e-01 -3.593629e+00 -4.415575e+00 +1.033570e+01 +1.382354e-01 -7.167702e+00 +1.966688e+01 -4.786220e+00 +5.453957e+00 +1.071234e+01 +2.085544e+01 -7.936469e+00 +4.709243e+00 -1.145160e+00 +4.637551e+00 -4.551529e+00 +3.911869e+00 +6.314564e+00 -8.537452e+00 -1.512182e+01 +9.238282e+00 +4.388586e-01 -1.273474e+01 +1.151222e+01 -3.936361e+00 -3.995724e+00 +1.890496e+01 -1.434165e+00 +7.200602e+00 -2.142924e+00 +1.423726e+00 -3.056872e+00 +7.037992e+00 +7.411870e+00 +3.921683e+00 +6.534625e+00 -2.633035e+00 +4.393167e+00 +8.571582e+00 -4.056452e+00 +2.464768e+00 -8.474398e+00 -1.041221e+01 -1.454997e+01 +4.802450e+00 -1.415071e+01 +2.984717e+00 +5.950935e+00 +2.812531e+00 +6.172856e+00 -1.525172e+01 -1.344891e-01 -2.770586e+00 -1.401863e+00
+2.325000e+00 -1.501569e+01 -1.252978e+01 -5.461015e+00 -1.119611e+00 +1.087629e+01 +7.004283e+00 -9.638794e+00 -2.321552e+00 -5.736684e+00 -6.573177e+00 -3.571637e+00 +3.104375e+01 +1.628870e+01 -1.324450e+01 +7.343806e+00 +8.578856e+00 -1.344144e+01 +1.278268e+01 -3.738087e+00 +1.480103e+01 +3.426137e+00 +7.452351e+00 +3.033631e+01 -2.017165e+01 -1.354598e+01 -5.689795e+00 -3.744536e+00 -1.839118e+01 -7.206525e-01 +1.094740e+01 +4.446291e+00 +8.340917e+00 +8.792379e+00 -2.631441e-01 -6.241723e+00 -3.669041e+00 -6.212234e+00 +7.991720e-01 +1.006421e+01 -3.860777e+00 -2.639324e+01 -4.253650e+00 +2.485047e+00 -4.699150e+00 -2.862937e+00 +3.552854e+00 -3.358177e+00 -1.510615e-01 -4.109156e+00 +8.312081e+00 -2.412963e+00 -6.312326e+00 +2.750113e+01 -1.003746e+01 +1.166419e+01 +1.792014e+01 +2.393734e+01 -7.615812e+00 -5.442849e-01 -7.399534e+00 +8.279470e+00 -3.539872e+00 +2.505229e+00 -3.111855e-01 -1.128710e+01 -1.831075e+01 +1.246738e+01 +9.159191e+00 -1.926037e+01 +1.828954e+01 +8.897409e+00 -7.850709e+00 +2.294371e+01 +7.055987e+00 +3.466724e+00 -3.757099e+00 +1.392463e+01 +2.510816e+00 -7.495905e+00 +2.208336e+01 +7.963972e+00 +7.806723e+00 +1.166865e+00 +3.042246e+00 +1.665708e+01 +2.016699e-02 -6.616034e+00 -3.329207e+00 -1.965394e+01 -1.993140e+01 -5.755357e+00 -1.519467e+01 +1.138093e+01 +1.843970e+01 +6.229148e+00 +1.381261e+01 -1.515608e+01 -3.240056e+00 -5.632347e+00 -9.136413e+00
+2.333333e+00 -8.660532e+00 -1.552052e+01 -9.498306e-01 +4.899789e+00 +4.916940e+00 +1.674205e+00 -3.724103e+00 -2.093720e-01 -7.259333e+00 -1.047278e+01 -1.534296e+00 +1.600501e+01 +9.053931e+00 -1.365683e+01 +4.949818e+00 +4.553287e+00 -5.998029e+00 +6.607479e+00 +1.731027e+01 +9.779532e+00 -9.984280e-01 -9.740484e-01 +1.536272e+01 -2.073170e+01 -6.173620e+00 +3.673374e+00 -1.318658e+00 -5.118382e+00 -6.757983e+00 -5.260402e-01 +6.118886e+00 -4.871519e+00 +1.087676e+01 -4.978431e+00 -7.916843e+00 +4.650912e+00 -6.936420e+00 -7.647769e+00 +2.601413e+00 -1.055473e+01 -1.991141e+01 -2.932933e+00 +7.516252e+00 -2.669540e+00 +8.107509e+00 +4.593533e+00 -9.099462e+00 -5.929254e-01 -3.764550e+00 +2.188343e+00 +2.395072e+00 -4.690211e+00 +1.852680e+01 +1.568184e+00 +8.502224e+00 +1.260795e+01 +1.335810e+01 +1.090675e+00 -1.818715e+00 -9.482369e+00 +1.077931e+01 -5.417372e+00 +1.275622e+01 -5.061765e+00 +2.482113e-01 -1.721146e+01 +4.243965e+00 +8.042190e+00 -2.169536e+01 +6.462214e+00 +2.902149e+00 +3.419697e+00 +4.722747e+00 -2.341972e+00 +1.913039e-01 +8.176754e+00 -1.236943e+00 -2.899574e+00 -1.487821e+01 +1.615563e+01 +6.094878e+00 +2.029538e+01 -7.099612e+00 +5.084966e-01 +6.819684e+00 +3.127294e+00 +7.323148e+00 +3.039695e+00 -1.545826e+01 -1.316722e+01 -3.958407e+00 -5.921263e+00 +9.634697e+00 +1.637895e+01 +4.417934e+00 +7.188897e+00 +5.753619e-01 -4.832072e+00 +8.305779e+00 -3.007928e+00
+2.341667e+00 -8.278976e+00 -2.629428e+01 +3.440648e+00 +7.275490e+00 +5.205976e+00 -4.003759e+00 -5.428760e+00 +1.528952e+00 -1.472243e+01 -1.446240e+01 +2.501793e+00 +1.364373e+01 +5.592569e+00 -1.399672e+01 +1.122932e+01 -2.502808e+00 -1.372378e+00 +5.121912e+00 +3.458926e+01 +7.267282e+00 -2.194902e+00 +2.280987e+00 +1.768758e+01 -2.461476e+01 -6.714452e+00 +3.899924e+00 -4.958337e+00 +2.135014e+00 -5.375255e+00 -4.206598e+00 +6.302517e+00 -1.186929e+01 +7.604376e+00 -6.693006e+00 -9.375241e+00 +1.166119e+01 -1.255922e+01 -1.546029e+01 -4.860844e-01 -6.826464e+00 -1.676581e+01 -4.678963e+00 +5.294506e+00 -3.515047e+00 +1.075511e+01 +8.215571e+00 -1.482040e+01 +2.506366e+00 -1.920258e+00 -4.618792e-01 +1.304998e+00 -4.854661e+00 +9.431354e+00 +8.536803e+00 +6.251527e+00 +1.012675e+01 +6.591627e+00 +5.804116e+00 -5.828780e+00 -1.306878e+01 +1.994600e+01 -8.115087e+00 +1.340617e+01 -6.423973e+00 +2.912512e+00 -1.633147e+01 +2.692209e+00 +1.526921e+01 -2.116820e+01 +1.073000e+00 +2.931318e+00 +2.858882e+00 -7.506169e-01 -4.796559e+00 +1.860507e+00 +5.655798e+00 -7.545592e+00 -1.886343e+00 -2.303314e+01 +1.295211e+01 +6.456387e+00 +2.367210e+01 -9.350672e+00 +2.235187e+00 -1.966968e+00 +5.639122e+00 +1.276514e+01 +8.630824e+00 -9.752532e+00 -5.875577e+00 +8.622576e-01 -1.744784e+00 +3.641995e+00 +1.645903e+01 +8.228580e+00 +7.984052e+00 +6.927351e+00 -3.766807e+00 +1.678375e+01 -1.193852e+00
[truncated: 111,707 more chars]
