# Supplementary material for: Visual motion perception as online hierarchical inference
Source: Nat Commun. 2022 Dec 1;13:7403. doi: 10.1038/s41467-022-34805-5 (PMC9715570; doi:10.1038/s41467-022-34805-5)
Supplement: Supplementary file 10 — Source Data [file 41467_2022_34805_MOESM10_ESM.zip › Figure_7j.txt]

# COLUMNS: | time [s] | r_1 | r_2 | r_3 | r_4 | r_5 | r_6 | r_7 | r_8 | r_9 | r_10 | r_11 | r_12 | r_13 | r_14 | r_15 | r_16 | r_17 | r_18 | r_19 | r_20 | r_21 | r_22 | r_23 | r_24 | r_25 | r_26 | r_27 | r_28 | r_29 | r_30 | r_31 | r_32 | r_33 | r_34 | r_35 | r_36 | r_37 | r_38 | r_39 | r_40 | r_41 | r_42 | r_43 | r_44 | r_45 | r_46 | r_47 | r_48 | r_49 | r_50 | r_51 | r_52 | r_53 | r_54 | r_55 | r_56 | r_57 | r_58 | r_59 | r_60 | r_61 | r_62 | r_63 | r_64 | r_65 | r_66 | r_67 | r_68 | r_69 | r_70 | r_71 | r_72 | r_73 | r_74 | r_75 | r_76 | r_77 | r_78 | r_79 | r_80 | r_81 | r_82 | r_83 | r_84 | r_85 | r_86 | r_87 | r_88 | r_89 | r_90 | r_91 | r_92 | r_93 | r_94 | r_95 | r_96 | r_97 | r_98 | r_99 | r_100 | r_101 | r_102 | r_103 | r_104 | r_105 | r_106 | r_107 | r_108 | r_109 | r_110 | r_111 | r_112 | r_113 | r_114 | r_115 | r_116 | r_117 | r_118 | r_119 | r_120 | r_121 | r_122 | r_123 | r_124 | r_125 | r_126 | r_127 | r_128 | r_129 | r_130 | r_131 | r_132 | r_133 | r_134 | r_135 | r_136 | r_137 | r_138 | r_139 | r_140 | r_141 | r_142 | r_143 | r_144 | r_145 | r_146 | r_147 | r_148 | r_149 | r_150 | r_151 | r_152 | r_153 | r_154 | r_155 | r_156 | r_157 | r_158 | r_159 | r_160 | r_161 | r_162 | r_163 | r_164 | r_165 | r_166 | r_167 | r_168 | r_169 | r_170 | r_171 | r_172 | r_173 | r_174 | r_175 | r_176 | r_177 | r_178 | r_179 | r_180 | r_181 | r_182 | r_183 | r_184 | r_185 | r_186 | r_187 | r_188 | r_189 | r_190 | r_191 | r_192 | r_193 | r_194 | r_195 | r_196 | r_197 | r_198 | r_199 | r_200 | r_201 | r_202 | r_203 | r_204 | r_205 | r_206 | r_207 | r_208 | r_209 | r_210 | r_211 | r_212 | r_213 | r_214 | r_215 | r_216 | r_217 | r_218 | r_219 | r_220 | r_221 | r_222 | r_223 | r_224 | r_225 | r_226 | r_227 | r_228 | r_229 | r_230 | r_231 | r_232 | r_233 | r_234 | r_235 | r_236 | r_237 | r_238 | r_239 | r_240 | r_241 | r_242 | r_243 | r_244 | r_245 | r_246 | r_247 | r_248 | r_249 | r_250 | r_251 | r_252 | r_253 | r_254 | r_255 | r_256 | r_257 | r_258 | r_259 | r_260 | r_261 | r_262 | r_263 | r_264 | r_265 | r_266 | r_267 | r_268 | r_269 | r_270 | r_271 | r_272 | r_273 | r_274 | r_275 | r_276 | r_277 | r_278 | r_279 | r_280 | r_281 | r_282 | r_283 | r_284 | r_285 | r_286 | r_287 | r_288 | r_289 | r_290 | r_291 | r_292 | r_293 | r_294 | r_295 | r_296 | r_297 | r_298 | r_299 | r_300 | r_301 | r_302 | r_303 | r_304 | r_305 | r_306 | r_307 | r_308 | r_309 | r_310 | r_311 | r_312 | r_313 | r_314 | r_315 | r_316 | r_317 | r_318 | r_319 | r_320 | r_321 | r_322 | r_323 | r_324 | r_325 | r_326 | r_327 | r_328 | r_329 | r_330 | r_331 | r_332 | r_333 | r_334 | r_335 | r_336 | r_337 | r_338 | r_339 | r_340 | r_341 | r_342 | r_343 | r_344 | r_345 | r_346 | r_347 | r_348 | r_349 | r_350 | r_351 | r_352 | r_353 | r_354 | r_355 | r_356 | r_357 | r_358 | r_359 | r_360 | r_361 | r_362 | r_363 | r_364 | r_365 | r_366 | r_367 | r_368 | r_369 | r_370 | r_371 | r_372 | r_373 | r_374 | r_375 | r_376 | r_377 | r_378 | r_379 | r_380 | r_381 | r_382 | r_383 | r_384 | r_385 | r_386 | r_387 | r_388 | r_389 | r_390 | r_391 | r_392 | r_393 | r_394 | r_395 | r_396 | r_397 | r_398 | r_399 | r_400 | r_401 | r_402 | r_403 | r_404 | r_405 | r_406 | r_407 | r_408 | r_409 | r_410 | r_411 | r_412 | r_413 | r_414 | r_415 | r_416 | r_417 | r_418 | r_419 | r_420 | r_421 | r_422 | r_423 | r_424 | r_425 | r_426 | r_427 | r_428 | r_429 | r_430 | r_431 | r_432 | r_433 | r_434 | r_435 | r_436 | r_437 | r_438 | r_439 | r_440 | r_441 | r_442 | r_443 | r_444 | r_445 | r_446 | r_447 | r_448 | r_449 | r_450 | r_451 | r_452 | r_453 | r_454 | r_455 | r_456 | r_457 | r_458 | r_459 | r_460 | r_461 | r_462 | r_463 | r_464 | r_465 | r_466 | r_467 | r_468 | r_469 | r_470 | r_471 | r_472 | r_473 | r_474 | r_475 | r_476 | r_477 | r_478 | r_479 | r_480 | r_481 | r_482 | r_483 | r_484 | r_485 | r_486 | r_487 | r_488 | r_489 | r_490 | r_491 | r_492 | r_493 | r_494 | r_495 | r_496 | r_497 | r_498 | r_499 | r_500 | r_501 | r_502 | r_503 | r_504 | r_505 | r_506 | r_507 | r_508 | r_509 | r_510 | r_511 | r_512 | r_513 | r_514 | r_515 | r_516 | r_517 | r_518 | r_519 | r_520 | r_521 | r_522 | r_523 | r_524 | r_525 | r_526 | r_527 | r_528 | r_529 | r_530 | r_531 | r_532 | r_533 | r_534 | r_535 | r_536 | r_537 | r_538 | r_539 | r_540 | r_541 | r_542 | r_543 | r_544 | r_545 | r_546 | r_547 | r_548 | r_549 | r_550 | r_551 | r_552 | r_553 | r_554 | r_555 | r_556 | r_557 | r_558 | r_559 | r_560 | r_561 | r_562 | r_563 | r_564 | r_565 | r_566 | r_567 | r_568 | r_569 | r_570 | r_571 | r_572 | r_573 | r_574 | r_575 | r_576 | r_577 | r_578 | r_579 | r_580 | r_581 | r_582 | r_583 | r_584 | r_585 | r_586 | r_587 | r_588 | r_589 | r_590 | r_591 | r_592 | r_593 | r_594 | r_595 | r_596 | r_597 | r_598 | r_599 | r_600 | r_601 | r_602 | r_603 | r_604 | r_605 | r_606 | r_607 | r_608 | r_609 | r_610 | r_611 | r_612 | r_613 | r_614 | r_615 | r_616 | r_617 | r_618 | r_619 | r_620 | r_621 | r_622 | r_623 | r_624 | r_625 | r_626 | r_627 | r_628 | r_629 | r_630 | r_631 | r_632 | r_633 | r_634 | r_635 | r_636 | r_637 | r_638 | r_639 | r_640 | r_641 | r_642 | r_643 | r_644 | r_645 | r_646 | r_647 | r_648 | r_649 | r_650 | r_651 | r_652 | r_653 | r_654 | r_655 | r_656 | r_657 | r_658 | r_659 | r_660 | r_661 | r_662 | r_663 | r_664 | r_665 | r_666 | r_667 | r_668 | r_669 | r_670 | r_671 | r_672 | r_673 | r_674 | r_675 | r_676 | r_677 | r_678 | r_679 | r_680 | r_681 | r_682 | r_683 | r_684 | r_685 | r_686 | r_687 | r_688 | r_689 | r_690 | r_691 | r_692 | r_693 | r_694 | r_695 | r_696 | r_697 | r_698 | r_699 | r_700 | r_701 | r_702 | r_703 | r_704 | r_705 | r_706 | r_707 | r_708 | r_709 | r_710 | r_711 | r_712 | r_713 | r_714 | r_715 | r_716 | r_717 | r_718 | r_719 | r_720 | r_721 | r_722 | r_723 | r_724 | r_725 | r_726 | r_727 | r_728 | r_729 | r_730 | r_731 | r_732 | r_733 | r_734 | r_735 | r_736 | r_737 | r_738 | r_739 | r_740 | r_741 | r_742 | r_743 | r_744 | r_745 | r_746 | r_747 | r_748 | r_749 | r_750 | r_751 | r_752 | r_753 | r_754 | r_755 | r_756 | r_757 | r_758 | r_759 | r_760 | r_761 | r_762 | r_763 | r_764 | r_765 | r_766 | r_767 | r_768 | r_769 | r_770 | r_771 | r_772 | r_773 | r_774 | r_775 | r_776 | r_777 | r_778 | r_779 | r_780 | r_781 | r_782 | r_783 | r_784 | r_785 | r_786 | r_787 | r_788 | r_789 | r_790 | r_791 | r_792 | r_793 | r_794 | r_795 | r_796 | r_797 | r_798 | r_799 | r_800 | r_801 | r_802 | r_803 | r_804 | r_805 | r_806 | r_807 | r_808 | r_809 | r_810 | r_811 | r_812 | r_813 | r_814 | r_815 | r_816 | r_817 | r_818 | r_819 | r_820 | r_821 | r_822 | r_823 | r_824 | r_825 | r_826 | r_827 | r_828 | r_829 | r_830 | r_831 | r_832 | r_833 | r_834 | r_835 | r_836 | r_837 | r_838 | r_839 | r_840 | r_841 | r_842 | r_843 | r_844 | r_845 | r_846 | r_847 | r_848 | r_849 | r_850 | r_851 | r_852 | r_853 | r_854 | r_855 | r_856 | r_857 | r_858 | r_859 | r_860 | r_861 | r_862 | r_863 | r_864 | r_865 | r_866 | r_867 | r_868 | r_869 | r_870 | r_871 | r_872 | r_873 | r_874 | r_875 | r_876 | r_877 | r_878 | r_879 | r_880 | r_881 | r_882 | r_883 | r_884 | r_885 | r_886 | r_887 | r_888 | r_889 | r_890 | r_891 | r_892 | r_893 | r_894 | r_895 | r_896 | r_897 | r_898 | r_899 | r_900 | r_901 | r_902 | r_903 | r_904 | r_905 | r_906 | r_907 | r_908 | r_909 | r_910 | r_911 | r_912 | r_913 | r_914 | r_915 | r_916 | r_917 | r_918 | r_919 | r_920 | r_921 | r_922 | r_923 | r_924 | r_925 | r_926 | r_927 | r_928 | r_929 | r_930 | r_931 | r_932 | r_933 | r_934 | r_935 | r_936 | r_937 | r_938 | r_939 | r_940 | r_941 | r_942 | r_943 | r_944 | r_945 | r_946 | r_947 | r_948 | r_949 | r_950 | r_951 | r_952 | r_953 | r_954 | r_955 | r_956 | r_957 | r_958 | r_959 | r_960 | r_961 | r_962 | r_963 | r_964 | r_965 | r_966 | r_967 | r_968 | r_969 | r_970 | r_971 | r_972 | r_973 | r_974 | r_975 | r_976 | r_977 | r_978 | r_979 | r_980 | r_981 | r_982 | r_983 | r_984 | r_985 | r_986 | r_987 | r_988 | r_989 | r_990 | r_991 | r_992 | r_993 | r_994 | r_995 | r_996 | r_997 | r_998 | r_999 | r_1000 | r_1001 | r_1002 | r_1003 | r_1004 | r_1005 | r_1006 | r_1007 | r_1008 | r_1009 | r_1010 | r_1011 | r_1012 | r_1013 | r_1014 | r_1015 | r_1016 | r_1017 | r_1018 | r_1019 | r_1020 | r_1021 | r_1022 | r_1023 | r_1024 | r_1025 | r_1026 | r_1027 | r_1028 | r_1029 | r_1030 | r_1031 | r_1032 | r_1033 | r_1034 | r_1035 | r_1036 | r_1037 | r_1038 | r_1039 | r_1040 | r_1041 | r_1042 | r_1043 | r_1044 | r_1045 | r_1046 | r_1047 | r_1048 | r_1049 | r_1050 | r_1051 | r_1052 | r_1053 | r_1054 | r_1055 | r_1056 | r_1057 | r_1058 | r_1059 | r_1060 | r_1061 | r_1062 | r_1063 | r_1064 | r_1065 | r_1066 | r_1067 | r_1068 | r_1069 | r_1070 | r_1071 | r_1072 | r_1073 | r_1074 | r_1075 | r_1076 | r_1077 | r_1078 | r_1079 | r_1080 | r_1081 | r_1082 | r_1083 | r_1084 | r_1085 | r_1086 | r_1087 | r_1088 | r_1089 | r_1090 | r_1091 | r_1092 | r_1093 | r_1094 | r_1095 | r_1096 | r_1097 | r_1098 | r_1099 | r_1100 | r_1101 | r_1102 | r_1103 | r_1104 | r_1105 | r_1106 | r_1107 | r_1108 | r_1109 | r_1110 | r_1111 | r_1112 | r_1113 | r_1114 | r_1115 | r_1116 | r_1117 | r_1118 | r_1119 | r_1120 | r_1121 | r_1122 | r_1123 | r_1124 | r_1125 | r_1126 | r_1127 | r_1128 | r_1129 | r_1130 | r_1131 | r_1132 | r_1133 | r_1134 | r_1135 | r_1136 | r_1137 | r_1138 | r_1139 | r_1140 | r_1141 | r_1142 | r_1143 | r_1144 | r_1145 | r_1146 | r_1147 | r_1148 | r_1149 | r_1150 | r_1151 | r_1152 |
+0.000000e+00 +0.000000e+00 +0.000000e+00 +0.000000e+00 +0.000000e+00 +0.000000e+00 +0.000000e+00 +0.000000e+00 +0.000000e+00 +0.000000e+00 +0.000000e+00 +0.000000e+00 +0.000000e+00 +0.000000e+00 +0.000000e+00 +0.000000e+00 +0.000000e+00 +1.177622e-04 +2.586259e-03 +3.336758e-02 +1.713472e-01 +2.729945e-01 +1.257074e-01 +1.882656e-02 +1.224393e-03 +5.242011e-05 +2.386887e-06 +1.850032e-07 +3.602691e-08 +2.261258e-08 +4.910699e-08 +3.278937e-07 +5.041771e-06 +1.454765e-02 +3.194911e-01 +4.122032e+00 +2.116722e+01 +3.372412e+01 +1.552914e+01 +2.325721e+00 +1.512543e-01 +6.475669e-03 +2.948619e-04 +2.285420e-05 +4.450550e-06 +2.793423e-06 +6.066386e-06 +4.050604e-05 +6.228304e-04 +2.989609e-02 +6.565692e-01 +8.470968e+00 +4.349961e+01 +6.930464e+01 +3.191310e+01 +4.779465e+00 +3.108346e-01 +1.330780e-02 +6.059549e-04 +4.696645e-05 +9.146088e-06 +5.740615e-06 +1.246671e-05 +8.324181e-05 +1.279945e-03 +1.635396e-02 +3.591609e-01 +4.633847e+00 +2.379545e+01 +3.791150e+01 +1.745732e+01 +2.614495e+00 +1.700348e-01 +7.279724e-03 +3.314736e-04 +2.569191e-05 +5.003155e-06 +3.140270e-06 +6.819622e-06 +4.553550e-05 +7.001645e-04 +5.212929e-03 +1.144848e-01 +1.477068e+00 +7.584950e+00 +1.208453e+01 +5.564631e+00 +8.333868e-01 +5.419967e-02 +2.320458e-03 +1.056593e-04 +8.189456e-06 +1.594787e-06 +1.000981e-06 +2.173797e-06 +1.451473e-05 +2.231818e-04 +1.305480e-03 +2.867058e-02 +3.699040e-01 +1.899509e+00 +3.026344e+00 +1.393558e+00 +2.087061e-01 +1.357329e-02 +5.811152e-04 +2.646039e-05 +2.050896e-06 +3.993846e-07 +2.506769e-07 +5.443869e-07 +3.634942e-06 +5.589171e-05 +2.937478e-04 +6.451202e-03 +8.323255e-02 +4.274108e-01 +6.809614e-01 +3.135662e-01 +4.696122e-02 +3.054144e-03 +1.307575e-04 +5.953885e-06 +4.614747e-07 +8.986602e-08 +5.640513e-08 +1.224932e-07 +8.179027e-07 +1.257626e-05 +6.347408e-05 +1.393999e-03 +1.798519e-02 +9.235648e-02 +1.471446e-01 +6.775651e-02 +1.014755e-02 +6.599504e-04 +2.825454e-05 +1.286537e-06 +9.971711e-08 +1.941857e-08 +1.218822e-08 +2.646876e-08 +1.767354e-07 +2.717524e-06 +1.364171e-05 +2.995952e-04 +3.865337e-03 +1.984905e-02 +3.162399e-02 +1.456208e-02 +2.180889e-03 +1.418351e-04 +6.072404e-06 +2.764997e-07 +2.143098e-08 +4.173397e-09 +2.619466e-09 +5.688609e-09 +3.798357e-08 +5.840443e-07 +2.972309e-06 +6.527698e-05 +8.421949e-04 +4.324789e-03 +6.890360e-03 +3.172843e-03 +4.751807e-04 +3.090359e-05 +1.323079e-06 +6.024484e-08 +4.669467e-09 +9.093162e-10 +5.707396e-10 +1.239456e-09 +8.276011e-09 +1.272539e-07 +6.634917e-07 +1.457141e-05 +1.879984e-04 +9.653980e-04 +1.538096e-03 +7.082557e-04 +1.060719e-04 +6.898431e-06 +2.953435e-07 +1.344811e-08 +1.042338e-09 +2.029815e-10 +1.274029e-10 +2.766768e-10 +1.847407e-09 +2.840616e-08 +0.000000e+00 +0.000000e+00 +0.000000e+00 +0.000000e+00 +0.000000e+00 +0.000000e+00 +0.000000e+00 +0.000000e+00 +0.000000e+00 +0.000000e+00 +0.000000e+00 +0.000000e+00 +0.000000e+00 +0.000000e+00 +0.000000e+00 +0.000000e+00 +6.925060e-08 +6.147578e-07 +1.122545e-05 +2.709383e-04 +5.323604e-03 +5.411420e-02 +1.999236e-01 +2.200188e-01 +7.108293e-02 +8.007276e-03 +4.385158e-04 +1.816848e-05 +9.246622e-07 +9.096569e-08 +2.462208e-08 +2.237325e-08 +9.141519e-06 +8.115194e-05 +1.481830e-03 +3.576557e-02 +7.027495e-01 +7.143418e+00 +2.639119e+01 +2.904387e+01 +9.383398e+00 +1.057011e+00 +5.788687e-02 +2.398354e-03 +1.220613e-04 +1.200805e-05 +3.250271e-06 +2.953412e-06 +1.958879e-05 +1.738954e-04 +3.175322e-03 +7.663981e-02 +1.505878e+00 +1.530719e+01 +5.655204e+01 +6.223631e+01 +2.010710e+01 +2.265004e+00 +1.240422e-01 +5.139284e-03 +2.615575e-04 +2.573130e-05 +6.964802e-06 +6.328682e-06 +1.104761e-05 +9.807283e-05 +1.790805e-03 +4.322301e-02 +8.492791e-01 +8.632884e+00 +3.189399e+01 +3.509978e+01 +1.133992e+01 +1.277408e+00 +6.995680e-02 +2.898432e-03 +1.475121e-04 +1.451183e-05 +3.927981e-06 +3.569224e-06 +3.607052e-06 +3.202086e-05 +5.846992e-04 +1.411235e-02 +2.772903e-01 +2.818644e+00 +1.041341e+01 +1.146011e+01 +3.702493e+00 +4.170746e-01 +2.284095e-02 +9.463405e-04 +4.816283e-05 +4.738125e-06 +1.282489e-06 +1.165355e-06 +9.213655e-07 +8.179231e-06 +1.493523e-04 +3.604780e-03 +7.082949e-02 +7.199787e-01 +2.659944e+00 +2.927306e+00 +9.457443e-01 +1.065352e-01 +5.834365e-03 +2.417280e-04 +1.230245e-05 +1.210280e-06 +3.275918e-07 +2.976717e-07 +2.108339e-07 +1.871634e-06 +3.417595e-05 +8.248734e-04 +1.620775e-02 +1.647511e-01 +6.086689e-01 +6.698486e-01 +2.164125e-01 +2.437821e-02 +1.335064e-03 +5.531405e-05 +2.815140e-06 +2.769457e-07 +7.496208e-08 +6.811552e-08 +4.622902e-08 +4.103886e-07 +7.493674e-06 +1.808679e-04 +3.553832e-03 +3.612455e-02 +1.334613e-01 +1.468760e-01 +4.745222e-02 +5.345348e-03 +2.927362e-04 +1.212857e-05 +6.172688e-07 +6.072518e-08 +1.643675e-08 +1.493552e-08 +1.006484e-08 +8.934851e-08 +1.631499e-06 +3.937799e-05 +7.737292e-04 +7.864923e-03 +2.905678e-02 +3.197739e-02 +1.033115e-02 +1.163772e-03 +6.373361e-05 +2.640595e-06 +1.343898e-07 +1.322089e-08 +3.578557e-09 +3.251714e-09 +2.218555e-09 +1.969477e-08 +3.596254e-07 +8.679947e-06 +1.705503e-04 +1.733636e-03 +6.404879e-03 +7.048658e-03 +2.277257e-03 +2.565261e-04 +1.404857e-05 +5.820567e-07 +2.962306e-08 +2.914234e-09 +7.888082e-10 +7.167635e-10 +5.004694e-10 +4.442813e-09 +8.112554e-08 +1.958052e-06 +3.847333e-05 +3.910797e-04 +1.444835e-03 +1.590061e-03 +5.137115e-04 +5.786804e-05 +3.169124e-06 +1.313024e-07 +6.682471e-09 +6.574029e-10 +1.779421e-10 +1.616900e-10 +0.000000e+00 +0.000000e+00 +0.000000e+00 +0.000000e+00 +0.000000e+00 +0.000000e+00 +0.000000e+00 +0.000000e+00 +0.000000e+00 +0.000000e+00 +0.000000e+00 +0.000000e+00 +0.000000e+00 +0.000000e+00 +0.000000e+00 +0.000000e+00 +1.332907e-08 +5.178702e-09 +6.924732e-09 +3.048850e-08 +3.527099e-07 +7.385378e-06 +1.761562e-04 +2.953095e-03 +2.265221e-02 +5.830282e-02 +4.360211e-02 +9.903173e-03 +8.560375e-04 +4.088253e-05 +1.714007e-06 +1.022429e-07 +3.820527e-06 +1.484377e-06 +1.984844e-06 +8.738955e-06 +1.010977e-04 +2.116880e-03 +5.049185e-02 +8.464490e-01 +6.492829e+00 +1.671141e+01 +1.249772e+01 +2.838558e+00 +2.453670e-01 +1.171821e-02 +4.912878e-04 +2.930600e-05 +1.334959e-05 +5.186673e-06 +6.935391e-06 +3.053543e-05 +3.532528e-04 +7.396746e-03 +1.764273e-01 +2.957640e+00 +2.268708e+01 +5.839256e+01 +4.366922e+01 +9.918417e+00 +8.573552e-01 +4.094545e-02 +1.716645e-03 +1.024003e-04 +1.075540e-05 +4.178759e-06 +5.587653e-06 +2.460155e-05 +2.846060e-04 +5.959354e-03 +1.421426e-01 +2.382889e+00 +1.827835e+01 +4.704528e+01 +3.518309e+01 +7.990995e+00 +6.907474e-01 +3.298862e-02 +1.383054e-03 +8.250106e-05 +4.649123e-06 +1.806309e-06 +2.415317e-06 +1.063426e-05 +1.230237e-04 +2.575988e-03 +6.144251e-02 +1.030027e+00 +7.900992e+00 +2.033577e+01 +1.520823e+01 +3.454184e+00 +2.985822e-01 +1.425965e-02 +5.978382e-04 +3.566187e-05 +1.496465e-06 +5.814167e-07 +7.774448e-07 +3.422967e-06 +3.959900e-05 +8.291619e-04 +1.977718e-02 +3.315461e-01 +2.543180e+00 +6.545701e+00 +4.895241e+00 +1.111837e+00 +9.610796e-02 +4.589911e-03 +1.924328e-04 +1.147888e-05 +4.168246e-07 +1.619475e-07 +2.165491e-07 +9.534314e-07 +1.102989e-05 +2.309543e-04 +5.508727e-03 +9.234870e-02 +7.083762e-01 +1.823236e+00 +1.363518e+00 +3.096904e-01 +2.676987e-02 +1.278472e-03 +5.360014e-05 +3.197323e-06 +1.084374e-07 +4.213083e-08 +5.633549e-08 +2.480363e-07 +2.869437e-06 +6.008303e-05 +1.433102e-03 +2.402462e-02 +1.842849e-01 +4.743169e-01 +3.547207e-01 +8.056631e-02 +6.964210e-03 +3.325958e-04 +1.394414e-05 +8.317871e-07 +2.746361e-08 +1.067035e-08 +1.426792e-08 +6.281940e-08 +7.267338e-07 +1.521705e-05 +3.629574e-04 +6.084643e-03 +4.667327e-02 +1.201288e-01 +8.983906e-02 +2.040479e-02 +1.763805e-03 +8.423555e-05 +3.531590e-06 +2.106642e-07 +6.932853e-09 +2.693599e-09 +3.601762e-09 +1.585799e-08 +1.834551e-07 +3.841358e-06 +9.162415e-05 +1.535994e-03 +1.178210e-02 +3.032506e-02 +2.267877e-02 +5.150939e-03 +4.452510e-04 +2.126424e-05 +8.915068e-07 +5.317961e-08 +1.768426e-09 +6.870811e-10 +9.187346e-10 +4.045043e-09 +4.679557e-08 +9.798505e-07 +2.337141e-05 +3.918000e-04 +3.005368e-03 +7.735291e-03 +5.784883e-03 +1.313897e-03 +1.135743e-04 +5.424064e-06 +2.274048e-07 +1.356501e-08 +0.000000e+00 +0.000000e+00 +0.000000e+00 +0.000000e+00 +0.000000e+00 +0.000000e+00 +0.000000e+00 +0.000000e+00 +0.000000e+00 +0.000000e+00 +0.000000e+00 +0.000000e+00 +0.000000e+00 +0.000000e+00 +0.000000e+00 +0.000000e+00 +6.285816e-05 +2.614720e-06 +1.487605e-07 +1.790934e-08 +6.297564e-09 +7.583499e-09 +3.040083e-08 +3.284101e-07 +6.654521e-06 +1.599754e-04 +2.811841e-03 +2.335602e-02 +6.642108e-02 +5.515804e-02 +1.375919e-02 +1.273685e-03 +1.651842e-02 +6.871191e-04 +3.909260e-05 +4.706374e-06 +1.654929e-06 +1.992858e-06 +7.988997e-06 +8.630247e-05 +1.748733e-03 +4.203974e-02 +7.389201e-01 +6.137699e+00 +1.745471e+01 +1.449491e+01 +3.615761e+00 +3.347101e-01 +5.464209e-02 +2.272955e-03 +1.293163e-04 +1.556845e-05 +5.474421e-06 +6.592274e-06 +2.642720e-05 +2.854842e-04 +5.784721e-03 +1.390653e-01 +2.444310e+00 +2.030320e+01 +5.773930e+01 +4.794844e+01 +1.196076e+01 +1.107204e+00 +4.229956e-02 +1.759541e-03 +1.001064e-04 +1.205185e-05 +4.237861e-06 +5.103214e-06 +2.045783e-05 +2.209992e-04 +4.478071e-03 +1.076533e-01 +1.892191e+00 +1.571712e+01 +4.469717e+01 +3.711787e+01 +9.259065e+00 +8.571092e-01 +1.771866e-02 +7.370459e-04 +4.193311e-05 +5.048345e-06 +1.775178e-06 +2.137662e-06 +8.569487e-06 +9.257331e-05 +1.875798e-03 +4.509440e-02 +7.926109e-01 +6.583671e+00 +1.872299e+01 +1.554813e+01 +3.878487e+00 +3.590305e-01 +5.557494e-03 +2.311759e-04 +1.315240e-05 +1.583423e-06 +5.567880e-07 +6.704817e-07 +2.687836e-06 +2.903580e-05 +5.883478e-04 +1.414394e-02 +2.486040e-01 +2.064981e+00 +5.872503e+00 +4.876701e+00 +1.216495e+00 +1.126106e-01 +1.514268e-03 +6.298922e-05 +3.583676e-06 +4.314403e-07 +1.517098e-07 +1.826883e-07 +7.323632e-07 +7.911475e-06 +1.603090e-04 +3.853845e-03 +6.773790e-02 +5.626519e-01 +1.600099e+00 +1.328770e+00 +3.314622e-01 +3.068337e-02 +3.864662e-04 +1.607589e-05 +9.146135e-07 +1.101107e-07 +3.871885e-08 +4.662507e-08 +1.869112e-07 +2.019140e-06 +4.091350e-05 +9.835651e-04 +1.728783e-02 +1.435981e-01 +4.083718e-01 +3.391241e-01 +8.459464e-02 +7.830903e-03 +9.623492e-05 +4.003098e-06 +2.277502e-07 +2.741894e-08 +9.641477e-09 +1.161023e-08 +4.654323e-08 +5.027910e-07 +1.018797e-05 +2.449200e-04 +4.304887e-03 +3.575772e-02 +1.016897e-01 +8.444615e-02 +2.106512e-02 +1.949993e-03 +2.392714e-05 +9.953006e-07 +5.662612e-08 +6.817242e-09 +2.397185e-09 +2.886680e-09 +1.157216e-08 +1.250102e-07 +2.533062e-06 +6.089509e-05 +1.070335e-03 +8.890534e-03 +2.528337e-02 +2.099606e-02 +5.237476e-03 +4.848318e-04 +6.019883e-06 +2.504100e-07 +1.424670e-08 +1.715166e-09 +6.031134e-10 +7.262665e-10 +2.911467e-09 +3.145161e-08 +6.372989e-07 +1.532074e-05 +2.692881e-04 +2.236790e-03 +6.361101e-03 +5.282448e-03 +1.317709e-03 +1.219799e-04 +0.000000e+00 +0.000000e+00 +0.000000e+00 +0.000000e+00 +0.000000e+00 +0.000000e+00 +0.000000e+00 +0.000000e+00 +0.000000e+00 +0.000000e+00 +0.000000e+00 +0.000000e+00 +0.000000e+00 +0.000000e+00 +0.000000e+00 +0.000000e+00 +1.560579e-02 +2.004062e-03 +1.184634e-04 +4.958006e-06 +2.381824e-07 +2.085000e-08 +4.818781e-09 +3.674974e-09 +9.637696e-09 +7.504953e-08 +1.269623e-06 +3.033556e-05 +6.314653e-04 +7.213617e-03 +3.121202e-02 +4.092652e-02 +5.369980e+00 +6.896011e-01 +4.076347e-02 +1.706058e-03 +8.195895e-05 +7.174519e-06 +1.658151e-06 +1.264565e-06 +3.316347e-06 +2.582467e-05 +4.368794e-04 +1.043852e-02 +2.172883e-01 +2.482218e+00 +1.074011e+01 +1.408289e+01 +2.105558e+01 +2.703911e+00 +1.598327e-01 +6.689418e-03 +3.213593e-04 +2.813114e-05 +6.501574e-06 +4.958331e-06 +1.300333e-05 +1.012580e-04 +1.712995e-03 +4.092920e-02 +8.519827e-01 +9.732723e+00 +4.211174e+01 +5.521869e+01 +1.845158e+01 +2.369511e+00 +1.400657e-01 +5.862119e-03 +2.816159e-04 +2.465208e-05 +5.697506e-06 +4.345120e-06 +1.139517e-05 +8.873512e-05 +1.501144e-03 +3.586737e-02 +7.466156e-01 +8.529050e+00 +3.690366e+01 +4.838964e+01 +8.521171e+00 +1.094270e+00 +6.468413e-02 +2.707201e-03 +1.300538e-04 +1.138464e-05 +2.631180e-06 +2.006632e-06 +5.262433e-06 +4.097900e-05 +6.932473e-04 +1.656401e-02 +3.447965e-01 +3.938823e+00 +1.704258e+01 +2.234695e+01 +2.896422e+00 +3.719521e-01 +2.198671e-02 +9.202016e-04 +4.420644e-05 +3.869741e-06 +8.943616e-07 +6.820719e-07 +1.788748e-06 +1.392913e-05 +2.356409e-04 +5.630253e-03 +1.171994e-01 +1.338841e+00 +5.792923e+00 +7.595926e+00 +8.450285e-01 +1.085167e-01 +6.414603e-03 +2.684680e-04 +1.289719e-05 +1.128994e-06 +2.609292e-07 +1.989939e-07 +5.218656e-07 +4.063810e-06 +6.874803e-05 +1.642621e-03 +3.419282e-02 +3.906057e-01 +1.690080e+00 +2.216105e+00 +2.288745e-01 +2.939156e-02 +1.737384e-03 +7.271408e-05 +3.493181e-06 +3.057859e-07 +7.067221e-08 +5.389714e-08 +1.413464e-07 +1.100676e-06 +1.862028e-05 +4.449011e-04 +9.261065e-03 +1.057949e-01 +4.577552e-01 +6.002281e-01 +6.007000e-02 +7.714057e-03 +4.559908e-04 +1.908441e-05 +9.168142e-07 +8.025604e-08 +1.854851e-08 +1.414575e-08 +3.709753e-08 +2.888815e-07 +4.887047e-06 +1.167680e-04 +2.430643e-03 +2.776674e-02 +1.201417e-01 +1.575348e-01 +1.565640e-02 +2.010561e-03 +1.188476e-04 +4.974084e-06 +2.389547e-07 +2.091761e-08 +4.834407e-09 +3.686891e-09 +9.668948e-09 +7.529289e-08 +1.273740e-06 +3.043393e-05 +6.335130e-04 +7.237009e-03 +3.131323e-02 +4.105924e-02 +4.110978e-03 +5.279228e-04 +3.120639e-05 +1.306070e-06 +6.274352e-08 +5.492439e-09 +1.269394e-09 +9.680850e-10 +2.538823e-09 +1.977003e-08 +3.344522e-07 +7.991187e-06 +1.663446e-04 +1.900257e-03 +8.222069e-03 +1.078113e-02 +0.000000e+00 +0.000000e+00 +0.000000e+00 +0.000000e+00 +0.000000e+00 +0.000000e+00 +0.000000e+00 +0.000000e+00 +0.000000e+00 +0.000000e+00 +0.000000e+00 +0.000000e+00 +0.000000e+00 +0.000000e+00 +0.000000e+00 +0.000000e+00 +2.608721e-02 +7.147280e-02 +5.706536e-02 +1.374065e-02 +1.239326e-03 +6.039094e-05 +2.518482e-06 +1.457988e-07 +1.807995e-08 +6.599091e-09 +8.265181e-09 +3.432556e-08 +3.805743e-07 +7.810037e-06 +1.872777e-04 +3.234976e-03 +6.638084e+00 +1.818678e+01 +1.452070e+01 +3.496410e+00 +3.153556e-01 +1.536692e-02 +6.408465e-04 +3.709957e-05 +4.600577e-06 +1.679188e-06 +2.103136e-06 +8.734393e-06 +9.683994e-05 +1.987322e-03 +4.765419e-02 +8.231636e-01 +2.151681e+01 +5.895097e+01 +4.706767e+01 +1.133333e+01 +1.022199e+00 +4.981062e-02 +2.077252e-03 +1.202552e-04 +1.491240e-05 +5.442949e-06 +6.817145e-06 +2.831182e-05 +3.138988e-04 +6.441741e-03 +1.544672e-01 +2.668218e+00 +1.641157e+01 +4.496382e+01 +3.590004e+01 +8.644296e+00 +7.796647e-01 +3.799218e-02 +1.584387e-03 +9.172257e-05 +1.137417e-05 +4.151514e-06 +5.199658e-06 +2.159435e-05 +2.394208e-04 +4.913325e-03 +1.178171e-01 +2.035136e+00 +6.794879e+00 +1.861636e+01 +1.486369e+01 +3.578997e+00 +3.228044e-01 +1.572990e-02 +6.559836e-04 +3.797588e-05 +4.709245e-06 +1.718851e-06 +2.152813e-06 +8.940703e-06 +9.912734e-05 +2.034263e-03 +4.877980e-02 +8.426071e-01 +2.110849e+00 +5.783228e+00 +4.617449e+00 +1.111826e+00 +1.002802e-01 +4.886539e-03 +2.037832e-04 +1.179732e-05 +1.462941e-06 +5.339661e-07 +6.687779e-07 +2.777456e-06 +3.079420e-05 +6.319499e-04 +1.515359e-02 +2.617584e-01 +5.704706e-01 +1.562955e+00 +1.247895e+00 +3.004781e-01 +2.710136e-02 +1.320619e-03 +5.507373e-05 +3.188302e-06 +3.953692e-07 +1.443078e-07 +1.807415e-07 +7.506254e-07 +8.322332e-06 +1.707885e-04 +4.095355e-03 +7.074189e-02 +1.445629e-01 +3.960682e-01 +3.162290e-01 +7.614413e-02 +6.867753e-03 +3.346578e-04 +1.395623e-05 +8.079473e-07 +1.001905e-07 +3.656902e-08 +4.580170e-08 +1.902159e-07 +2.108961e-06 +4.327950e-05 +1.037804e-03 +1.792670e-02 +3.577244e-02 +9.800804e-02 +7.825164e-02 +1.884205e-02 +1.699442e-03 +8.281190e-05 +3.453503e-06 +1.999285e-07 +2.479238e-08 +9.049093e-09 +1.133374e-08 +4.706939e-08 +5.218676e-07 +1.070962e-05 +2.568070e-04 +4.436005e-03 +8.844222e-03 +2.423108e-02 +1.934659e-02 +4.658426e-03 +4.201626e-04 +2.047405e-05 +8.538289e-07 +4.942945e-08 +6.129558e-09 +2.237258e-09 +2.802104e-09 +1.163723e-08 +1.290243e-07 +2.647799e-06 +6.349184e-05 +1.096738e-03 +2.213805e-03 +6.065303e-03 +4.842663e-03 +1.166055e-03 +1.051713e-04 +5.124878e-06 +2.137227e-07 +1.237273e-08 +1.534295e-09 +5.600101e-10 +7.013974e-10 +2.912926e-09 +3.229618e-08 +6.627731e-07 +1.589270e-05 +2.745256e-04
+8.333333e-03 +0.000000e+00 +0.000000e+00 +0.000000e+00 +0.000000e+00 +0.000000e+00 +0.000000e+00 +0.000000e+00 +0.000000e+00 +0.000000e+00 +0.000000e+00 +0.000000e+00 +0.000000e+00 +0.000000e+00 +0.000000e+00 +0.000000e+00 +0.000000e+00 +4.526142e-05 +1.024494e-03 +1.429691e-02 +8.234760e-02 +1.499583e-01 +7.880785e-02 +1.318209e-02 +9.213886e-04 +4.035208e-05 +1.782726e-06 +1.277474e-07 +2.217906e-08 +1.217934e-08 +2.317526e-08 +1.385511e-07 +1.982218e-06 +7.937347e-03 +1.796622e-01 +2.507202e+00 +1.444103e+01 +2.629769e+01 +1.382027e+01 +2.311700e+00 +1.615809e-01 +7.076412e-03 +3.126308e-04 +2.240264e-05 +3.889469e-06 +2.135850e-06 +4.064170e-06 +2.429725e-05 +3.476150e-04 +2.034491e-02 +4.605081e-01 +6.426431e+00 +3.701507e+01 +6.740594e+01 +3.542396e+01 +5.925322e+00 +4.141622e-01 +1.813818e-02 +8.013316e-04 +5.742217e-05 +9.969442e-06 +5.474587e-06 +1.041723e-05 +6.227841e-05 +8.910026e-04 +1.307554e-02 +2.959654e-01 +4.130223e+00 +2.378933e+01 +4.332133e+01 +2.276674e+01 +3.808164e+00 +2.661792e-01 +1.165728e-02 +5.150103e-04 +3.690483e-05 +6.407292e-06 +3.518479e-06 +6.695083e-06 +4.002591e-05 +5.726413e-04 +4.731342e-03 +1.070941e-01 +1.494508e+00 +8.608097e+00 +1.567569e+01 +8.238074e+00 +1.377972e+00 +9.631613e-02 +4.218151e-03 +1.863549e-04 +1.335390e-05 +2.318459e-06 +1.273151e-06 +2.422595e-06 +1.448325e-05 +2.072085e-04 +1.315373e-03 +2.977352e-02 +4.154922e-01 +2.393159e+00 +4.358039e+00 +2.290288e+00 +3.830936e-01 +2.677710e-02 +1.172699e-03 +5.180900e-05 +3.712552e-06 +6.445607e-07 +3.539519e-07 +6.735119e-07 +4.026526e-06 +5.760656e-05 +3.234697e-04 +7.321752e-03 +1.021757e-01 +5.885134e-01 +1.071707e+00 +5.632159e-01 +9.420841e-02 +6.584886e-03 +2.883841e-04 +1.274060e-05 +9.129718e-07 +1.585071e-07 +8.704205e-08 +1.656266e-07 +9.901827e-07 +1.416631e-05 +7.551063e-05 +1.709187e-03 +2.385185e-02 +1.373823e-01 +2.501787e-01 +1.314769e-01 +2.199197e-02 +1.537173e-03 +6.732027e-05 +2.974161e-06 +2.131237e-07 +3.700182e-08 +2.031906e-08 +3.866380e-08 +2.311478e-07 +3.306977e-06 +1.737652e-05 +3.933183e-04 +5.488793e-03 +3.161445e-02 +5.757118e-02 +3.025549e-02 +5.060797e-03 +3.537345e-04 +1.549175e-05 +6.844145e-07 +4.904408e-08 +8.514866e-09 +4.675826e-09 +8.897322e-09 +5.319178e-08 +7.610023e-07 +4.025312e-06 +9.111312e-05 +1.271492e-03 +7.323562e-03 +1.333650e-02 +7.008755e-03 +1.172346e-03 +8.194344e-05 +3.588701e-06 +1.585462e-07 +1.136118e-08 +1.972489e-09 +1.083166e-09 +2.061086e-09 +1.232200e-08 +1.762880e-07 +9.498539e-07 +2.149999e-05 +3.000342e-04 +1.728143e-03 +3.147017e-03 +1.653858e-03 +2.766387e-04 +1.933621e-05 +8.468267e-07 +3.741219e-08 +2.680900e-09 +4.654487e-10 +2.555949e-10 +4.863549e-10 +2.907626e-09 +4.159871e-08 +0.000000e+00 +0.000000e+00 +0.000000e+00 +0.000000e+00 +0.000000e+00 +0.000000e+00 +0.000000e+00 +0.000000e+00 +0.000000e+00 +0.000000e+00 +0.000000e+00 +0.000000e+00 +0.000000e+00 +0.000000e+00 +0.000000e+00 +0.000000e+00 +2.705053e-08 +2.042576e-07 +3.391627e-06 +8.074143e-05 +1.700807e-03 +1.993352e-02 +8.936115e-02 +1.219423e-01 +4.831114e-02 +6.398009e-03 +3.853142e-04 +1.618552e-05 +7.683657e-07 +6.556000e-08 +1.462427e-08 +1.071689e-08 +5.209401e-06 +3.933600e-05 +6.531607e-04 +1.554921e-02 +3.275421e-01 +3.838805e+00 +1.720920e+01 +2.348369e+01 +9.303777e+00 +1.232131e+00 +7.420395e-02 +3.117013e-03 +1.479722e-04 +1.262557e-05 +2.816348e-06 +2.063863e-06 +1.416489e-05 +1.069586e-04 +1.776010e-03 +4.227990e-02 +8.906202e-01 +1.043810e+01 +4.679358e+01 +6.385454e+01 +2.529792e+01 +3.350290e+00 +2.017681e-01 +8.475476e-03 +4.023514e-04 +3.433021e-05 +7.657937e-06 +5.611853e-06 +9.504365e-06 +7.176711e-05 +1.191668e-03 +2.836898e-02 +5.975887e-01 +7.003762e+00 +3.139757e+01 +4.284514e+01 +1.697441e+01 +2.247979e+00 +1.353824e-01 +5.686878e-03 +2.699699e-04 +2.303490e-05 +5.138325e-06 +3.765443e-06 +3.557659e-06 +2.686376e-05 +4.460634e-04 +1.061903e-02 +2.236885e-01 +2.621637e+00 +1.175269e+01 +1.603773e+01 +6.353833e+00 +8.414599e-01 +5.067615e-02 +2.128703e-03 +1.010547e-04 +8.622388e-06 +1.923370e-06 +1.409475e-06 +1.017081e-06 +7.679941e-06 +1.275228e-04 +3.035821e-03 +6.394915e-02 +7.494864e-01 +3.359916e+00 +4.584943e+00 +1.816465e+00 +2.405606e-01 +1.448754e-02 +6.085641e-04 +2.889001e-05 +2.465010e-06 +5.498624e-07 +4.029475e-07 +2.561244e-07 +1.933986e-06 +3.211317e-05 +7.644896e-04 +1.610387e-02 +1.887380e-01 +8.461043e-01 +1.154594e+00 +4.574277e-01 +6.057871e-02 +3.648297e-03 +1.532505e-04 +7.275170e-06 +6.207463e-07 +1.384680e-07 +1.014715e-07 +6.103688e-08 +4.608873e-07 +7.652875e-06 +1.821852e-04 +3.837705e-03 +4.497805e-02 +2.016347e-01 +2.751508e-01 +1.090094e-01 +1.443648e-02 +8.694239e-04 +3.652104e-05 +1.733742e-06 +1.479298e-07 +3.299825e-08 +2.418162e-08 +1.430473e-08 +1.080145e-07 +1.793544e-06 +4.269729e-05 +8.994126e-04 +1.054115e-02 +4.725553e-02 +6.448492e-02 +2.554766e-02 +3.383365e-03 +2.037600e-04 +8.559148e-06 +4.063235e-07 +3.466913e-08 +7.733538e-09 +5.667254e-09 +3.368436e-09 +2.543494e-08 +4.223384e-07 +1.005423e-05 +2.117911e-04 +2.482199e-03 +1.112760e-02 +1.518472e-02 +6.015889e-03 +7.967048e-04 +4.798081e-05 +2.015483e-06 +9.567987e-08 +8.163785e-09 +1.821071e-09 +1.334509e-09 +8.067343e-10 +6.091622e-09 +1.011493e-07 +2.407971e-06 +5.072357e-05 +5.944821e-04 +2.665039e-03 +3.636713e-03 +1.440794e-03 +1.908093e-04 +1.149132e-05 +4.827045e-07 +2.291515e-08 +1.955211e-09 +4.361431e-10 +3.196123e-10 +0.000000e+00 +0.000000e+00 +0.000000e+00 +0.000000e+00 +0.000000e+00 +0.000000e+00 +0.000000e+00 +0.000000e+00 +0.000000e+00 +0.000000e+00 +0.000000e+00 +0.000000e+00 +0.000000e+00 +0.000000e+00 +0.000000e+00 +0.000000e+00 +3.363655e-08 +1.051677e-08 +1.117445e-08 +3.997893e-08 +3.966585e-07 +7.695938e-06 +1.859101e-04 +3.443383e-03 +3.135564e-02 +1.002870e-01 +9.438460e-02 +2.638129e-02 +2.658952e-03 +1.370458e-04 +5.673149e-06 +3.062963e-07 +6.874157e-06 +2.149268e-06 +2.283673e-06 +8.170322e-06 +8.106338e-05 +1.572786e-03 +3.799364e-02 +7.037094e-01 +6.408017e+00 +2.049522e+01 +1.928897e+01 +5.391430e+00 +5.433985e-01 +2.800745e-02 +1.159397e-03 +6.259646e-05 +1.940497e-05 +6.067140e-06 +6.446552e-06 +2.306389e-05 +2.288328e-04 +4.439796e-03 +1.072518e-01 +1.986492e+00 +1.808911e+01 +5.785569e+01 +5.445059e+01 +1.521940e+01 +1.533952e+00 +7.906187e-02 +3.272847e-03 +1.767027e-04 +1.338102e-05 +4.183697e-06 +4.445326e-06 +1.590409e-05 +1.577954e-04 +3.061535e-03 +7.395722e-02 +1.369818e+00 +1.247364e+01 +3.989535e+01 +3.754731e+01 +1.049479e+01 +1.057762e+00 +5.451842e-02 +2.256846e-03 +1.218483e-04 +5.117594e-06 +1.600062e-06 +1.700123e-06 +6.082547e-06 +6.034914e-05 +1.170889e-03 +2.828507e-02 +5.238895e-01 +4.770567e+00 +1.525805e+01 +1.436003e+01 +4.013750e+00 +4.045431e-01 +2.085067e-02 +8.631347e-04 +4.660109e-05 +1.489188e-06 +4.656083e-07 +4.947253e-07 +1.769984e-06 +1.756123e-05 +3.407216e-04 +8.230781e-03 +1.524486e-01 +1.388206e+00 +4.439997e+00 +4.178681e+00 +1.167976e+00 +1.177195e-01 +6.067415e-03 +2.511669e-04 +1.356063e-05 +3.807024e-07 +1.190301e-07 +1.264737e-07 +4.524862e-07 +4.489427e-06 +8.710352e-05 +2.104152e-03 +3.897262e-02 +3.548868e-01 +1.135060e+00 +1.068256e+00 +2.985865e-01 +3.009433e-02 +1.551100e-03 +6.420937e-05 +3.466698e-06 +9.192111e-08 +2.873998e-08 +3.053724e-08 +1.092534e-07 +1.083978e-06 +2.103126e-05 +5.080503e-04 +9.409990e-03 +8.568790e-02 +2.740617e-01 +2.579318e-01 +7.209411e-02 +7.266315e-03 +3.745152e-04 +1.550344e-05 +8.370388e-07 +2.179389e-08 +6.814058e-09 +7.240178e-09 +2.590326e-08 +2.570041e-07 +4.986373e-06 +1.204554e-04 +2.231046e-03 +2.031603e-02 +6.497822e-02 +6.115393e-02 +1.709304e-02 +1.722795e-03 +8.879507e-05 +3.675763e-06 +1.984564e-07 +5.185550e-09 +1.621310e-09 +1.722699e-09 +6.163318e-09 +6.115051e-08 +1.186438e-06 +2.866067e-05 +5.308463e-04 +4.833916e-03 +1.546066e-02 +1.455072e-02 +4.067049e-03 +4.099150e-04 +2.112754e-05 +8.745963e-07 +4.721991e-08 +1.253676e-09 +3.919733e-10 +4.164855e-10 +1.490065e-09 +1.478396e-08 +2.868372e-07 +6.929100e-06 +1.283392e-04 +1.168664e-03 +3.737821e-03 +3.517832e-03 +9.832635e-04 +9.910244e-05 +5.107867e-06 +2.114454e-07 +1.141605e-08 +0.000000e+00 +0.000000e+00 +0.000000e+00 +0.000000e+00 +0.000000e+00 +0.000000e+00 +0.000000e+00 +0.000000e+00 +0.000000e+00 +0.000000e+00 +0.000000e+00 +0.000000e+00 +0.000000e+00 +0.000000e+00 +0.000000e+00 +0.000000e+00 +1.125514e-05 +5.226590e-07 +4.244469e-08 +8.834227e-09 +5.984528e-09 +1.400094e-08 +9.939257e-08 +1.588669e-06 +3.749265e-05 +8.073815e-04 +9.942002e-03 +4.776707e-02 +7.051269e-02 +3.013978e-02 +4.245641e-03 +2.656219e-04 +2.950768e-03 +1.370258e-04 +1.112775e-05 +2.316075e-06 +1.568967e-06 +3.670634e-06 +2.605781e-05 +4.165022e-04 +9.829471e-03 +2.116717e-01 +2.606501e+00 +1.252312e+01 +1.848635e+01 +7.901764e+00 +1.113082e+00 +6.963824e-02 +9.746503e-03 +4.526018e-04 +3.675540e-05 +7.650087e-06 +5.182361e-06 +1.212425e-05 +8.606999e-05 +1.375724e-03 +3.246714e-02 +6.991600e-01 +8.609376e+00 +4.136437e+01 +6.106117e+01 +2.609984e+01 +3.676555e+00 +2.300179e-01 +7.536798e-03 +3.499889e-04 +2.842230e-05 +5.915677e-06 +4.007428e-06 +9.375467e-06 +6.655639e-05 +1.063823e-03 +2.510626e-02 +5.406480e-01 +6.657477e+00 +3.198633e+01 +4.721752e+01 +2.018255e+01 +2.843015e+00 +1.778688e-01 +3.154365e-03 +1.464803e-04 +1.189554e-05 +2.475879e-06 +1.677223e-06 +3.923900e-06 +2.785575e-05 +4.452401e-04 +1.050769e-02 +2.262766e-01 +2.786344e+00 +1.338719e+01 +1.976188e+01 +8.446971e+00 +1.189883e+00 +7.444314e-02 +9.886780e-04 +4.591158e-05 +3.728440e-06 +7.760191e-07 +5.256949e-07 +1.229875e-06 +8.730875e-06 +1.395524e-04 +3.293442e-03 +7.092227e-02 +8.733287e-01 +4.195971e+00 +6.193999e+00 +2.647549e+00 +3.729470e-01 +2.333284e-02 +2.692274e-04 +1.250220e-05 +1.015293e-06 +2.113181e-07 +1.431522e-07 +3.349078e-07 +2.377509e-06 +3.800157e-05 +8.968388e-04 +1.931288e-02 +2.378165e-01 +1.142607e+00 +1.686691e+00 +7.209552e-01 +1.015574e-01 +6.353778e-03 +6.867561e-05 +3.189113e-06 +2.589852e-07 +5.390389e-08 +3.651585e-08 +8.542965e-08 +6.064646e-07 +9.693596e-06 +2.287693e-04 +4.926407e-03 +6.066321e-02 +2.914608e-01 +4.302480e-01 +1.839042e-01 +2.590567e-02 +1.620747e-03 +1.709323e-05 +7.937643e-07 +6.446092e-08 +1.341658e-08 +9.088727e-09 +2.126328e-08 +1.509479e-07 +2.412718e-06 +5.694025e-05 +1.226174e-03 +1.509896e-02 +7.254405e-02 +1.070879e-01 +4.577341e-02 +6.447873e-03 +4.034010e-04 +4.248184e-06 +1.972744e-07 +1.602049e-08 +3.334425e-09 +2.258823e-09 +5.284567e-09 +3.751511e-08 +5.996332e-07 +1.415137e-05 +3.047412e-04 +3.752547e-03 +1.802939e-02 +2.661458e-02 +1.137607e-02 +1.602491e-03 +1.002573e-04 +1.068412e-06 +4.961420e-08 +4.029127e-09 +8.386025e-10 +5.680904e-10 +1.329060e-09 +9.434991e-09 +1.508068e-07 +3.559047e-06 +7.664192e-05 +9.437597e-04 +4.534362e-03 +6.693525e-03 +2.861065e-03 +4.030239e-04 +2.521456e-05 +0.000000e+00 +0.000000e+00 +0.000000e+00 +0.000000e+00 +0.000000e+00 +0.000000e+00 +0.000000e+00 +0.000000e+00 +0.000000e+00 +0.000000e+00 +0.000000e+00 +0.000000e+00 +0.000000e+00 +0.000000e+00 +0.000000e+00 +0.000000e+00 +5.360101e-03 +7.230261e-04 +4.403615e-05 +1.854233e-06 +8.742757e-08 +7.348718e-09 +1.605386e-09 +1.149019e-09 +2.835097e-09 +2.101779e-08 +3.450894e-07 +8.195521e-06 +1.738171e-04 +2.067899e-03 +9.465892e-03 +1.322555e-02 +3.279767e+00 +4.424091e-01 +2.694508e-02 +1.134578e-03 +5.349565e-05 +4.496573e-06 +9.823120e-07 +7.030676e-07 +1.734754e-06 +1.286047e-05 +2.111551e-04 +5.014719e-03 +1.063561e-01 +1.265317e+00 +5.792041e+00 +8.092523e+00 +1.848790e+01 +2.493840e+00 +1.518882e-01 +6.395565e-03 +3.015525e-04 +2.534697e-05 +5.537247e-06 +3.963160e-06 +9.778731e-06 +7.249391e-05 +1.190272e-03 +2.826774e-02 +5.995247e-01 +7.132535e+00 +3.264947e+01 +4.561718e+01 +2.111291e+01 +2.847929e+00 +1.734541e-01 +7.303643e-03 +3.443686e-04 +2.894588e-05 +6.323457e-06 +4.525872e-06 +1.116717e-05 +8.278700e-05 +1.359273e-03 +3.228136e-02 +6.846486e-01 +8.145252e+00 +3.728522e+01 +5.209416e+01 +1.200830e+01 +1.619805e+00 +9.865477e-02 +4.154063e-03 +1.958651e-04 +1.646343e-05 +3.596566e-06 +2.574161e-06 +6.351505e-06 +4.708642e-05 +7.731082e-04 +1.836053e-02 +3.894047e-01 +4.632741e+00 +2.120656e+01 +2.962938e+01 +4.846094e+00 +6.536915e-01 +3.981330e-02 +1.676421e-03 +7.904370e-05 +6.644012e-06 +1.451437e-06 +1.038833e-06 +2.563225e-06 +1.900228e-05 +3.119970e-04 +7.409611e-03 +1.571489e-01 +1.869598e+00 +8.558160e+00 +1.195729e+01 +1.636007e+00 +2.206816e-01 +1.344069e-02 +5.659480e-04 +2.668459e-05 +2.242972e-06 +4.899949e-07 +3.507028e-07 +8.653268e-07 +6.415037e-06 +1.053280e-04 +2.501432e-03 +5.305236e-02 +6.311630e-01 +2.889174e+00 +4.036696e+00 +5.030771e-01 +6.786026e-02 +4.133052e-03 +1.740307e-04 +8.205593e-06 +6.897205e-07 +1.506749e-07 +1.078422e-07 +2.660906e-07 +1.972643e-06 +3.238867e-05 +7.691980e-04 +1.631376e-02 +1.940845e-01 +8.884298e-01 +1.241296e+00 +1.477270e-01 +1.992695e-02 +1.213657e-03 +5.110356e-05 +2.409546e-06 +2.025342e-07 +4.424520e-08 +3.166750e-08 +7.813664e-08 +5.792602e-07 +9.510828e-06 +2.258725e-04 +4.790483e-03 +5.699229e-02 +2.608845e-01 +3.645026e-01 +4.258081e-02 +5.743742e-03 +3.498246e-04 +1.473009e-05 +6.945273e-07 +5.837844e-08 +1.275323e-08 +9.127839e-09 +2.252210e-08 +1.669659e-07 +2.741400e-06 +6.510547e-05 +1.380808e-03 +1.642745e-02 +7.519734e-02 +1.050642e-01 +1.224861e-02 +1.652219e-03 +1.006290e-04 +4.237192e-06 +1.997847e-07 +1.679289e-08 +3.668539e-09 +2.625674e-09 +6.478608e-09 +4.802869e-08 +7.885792e-07 +1.872795e-05 +3.971973e-04 +4.725449e-03 +2.163094e-02 +3.022231e-02 +0.000000e+00 +0.000000e+00 +0.000000e+00 +0.000000e+00 +0.000000e+00 +0.000000e+00 +0.000000e+00 +0.000000e+00 +0.000000e+00 +0.000000e+00 +0.000000e+00 +0.000000e+00 +0.000000e+00 +0.000000e+00 +0.000000e+00 +0.000000e+00 +1.713404e-02 +3.468392e-02 +2.027019e-02 +3.711611e-03 +2.757327e-04 +1.234601e-05 +5.346197e-07 +3.610944e-08 +5.733774e-09 +2.832516e-09 +4.846660e-09 +2.646903e-08 +3.562970e-07 +7.957446e-06 +1.837619e-04 +2.720694e-03 +6.580113e+00 +1.331992e+01 +7.784511e+00 +1.425397e+00 +1.058916e-01 +4.741330e-03 +2.053139e-04 +1.386737e-05 +2.201983e-06 +1.087792e-06 +1.861298e-06 +1.016510e-05 +1.368314e-04 +3.055957e-03 +7.057143e-02 +1.044848e+00 +2.765037e+01 +5.597180e+01 +3.271139e+01 +5.989679e+00 +4.449686e-01 +1.992360e-02 +8.627523e-04 +5.827227e-05 +9.252982e-06 +4.571024e-06 +7.821386e-06 +4.271488e-05 +5.749808e-04 +1.284147e-02 +2.965491e-01 +4.390569e+00 +2.548611e+01 +5.159075e+01 +3.015099e+01 +5.520852e+00 +4.101398e-01 +1.836413e-02 +7.952225e-04 +5.371115e-05 +8.528728e-06 +4.213238e-06 +7.209186e-06 +3.937148e-05 +5.299756e-04 +1.183634e-02 +2.733375e-01 +4.046908e+00 +1.224692e+01 +2.479107e+01 +1.448855e+01 +2.652953e+00 +1.970858e-01 +8.824575e-03 +3.821308e-04 +2.580999e-05 +4.098337e-06 +2.024601e-06 +3.464253e-06 +1.891930e-05 +2.546709e-04 +5.687754e-03 +1.313477e-01 +1.944674e+00 +4.301403e+00 +8.707197e+00 +5.088715e+00 +9.317784e-01 +6.922110e-02 +3.099395e-03 +1.342132e-04 +9.065067e-06 +1.439431e-06 +7.110867e-07 +1.216726e-06 +6.644897e-06 +8.944631e-05 +1.997671e-03 +4.613236e-02 +6.830145e-01 +1.290360e+00 +2.612035e+00 +1.526542e+00 +2.795202e-01 +2.076534e-02 +9.297744e-04 +4.026205e-05 +2.719391e-06 +4.318087e-07 +2.133159e-07 +3.650005e-07 +1.993375e-06 +2.683262e-05 +5.992728e-04 +1.383905e-02 +2.048946e-01 +3.580569e-01 +7.248035e-01 +4.235942e-01 +7.756299e-02 +5.762095e-03 +2.579995e-04 +1.117216e-05 +7.545933e-07 +1.198209e-07 +5.919220e-08 +1.012826e-07 +5.531338e-07 +7.445680e-06 +1.662899e-04 +3.840145e-03 +5.685541e-02 +9.600960e-02 +1.943493e-01 +1.135828e-01 +2.079779e-02 +1.545052e-03 +6.918015e-05 +2.995710e-06 +2.023371e-07 +3.212886e-08 +1.587183e-08 +2.715797e-08 +1.483176e-07 +1.996489e-06 +4.458908e-05 +1.029699e-03 +1.524525e-02 +2.550874e-02 +5.163655e-02 +3.017776e-02 +5.525753e-03 +4.105039e-04 +1.838044e-05 +7.959285e-07 +5.375883e-08 +8.536299e-09 +4.216978e-09 +7.215586e-09 +3.940643e-08 +5.304461e-07 +1.184685e-05 +2.735801e-04 +4.050501e-03 +6.815535e-03 +1.379648e-02 +8.063025e-03 +1.476395e-03 +1.096802e-04 +4.910965e-06 +2.126597e-07 +1.436352e-08 +2.280766e-09 +1.126711e-09 +1.927892e-09 +1.052878e-08 +1.417269e-07 +3.165292e-06 +7.309633e-05 +1.082231e-03
+1.666667e-02 +0.000000e+00 +0.000000e+00 +0.000000e+00 +0.000000e+00 +0.000000e+00 +0.000000e+00 +0.000000e+00 +0.000000e+00 +0.000000e+00 +0.000000e+00 +0.000000e+00 +0.000000e+00 +0.000000e+00 +0.000000e+00 +0.000000e+00 +0.000000e+00 +2.599667e-05 +6.140537e-04 +9.849429e-03 +7.031540e-02 +1.656402e-01 +1.130070e-01 +2.366743e-02 +1.930488e-03 +8.981845e-05 +3.802568e-06 +2.370676e-07 +3.320725e-08 +1.409671e-08 +2.066226e-08 +9.865797e-08 +1.209529e-06 +4.253187e-03 +1.004623e-01 +1.611416e+00 +1.150395e+01 +2.709957e+01 +1.848852e+01 +3.872111e+00 +3.158376e-01 +1.469475e-02 +6.221193e-04 +3.878546e-05 +5.432873e-06 +2.306292e-06 +3.380450e-06 +1.614094e-05 +1.978850e-04 +1.043472e-02 +2.464730e-01 +3.953430e+00 +2.822367e+01 +6.648576e+01 +4.535952e+01 +9.499792e+00 +7.748724e-01 +3.605193e-02 +1.526300e-03 +9.515579e-05 +1.332895e-05 +5.658231e-06 +8.293556e-06 +3.960000e-05 +4.854887e-04 +6.495535e-03 +1.534276e-01 +2.460981e+00 +1.756902e+01 +4.138689e+01 +2.823597e+01 +5.913550e+00 +4.823523e-01 +2.244206e-02 +9.501105e-04 +5.923378e-05 +8.297171e-06 +3.522207e-06 +5.162677e-06 +2.465071e-05 +3.022131e-04 +2.292073e-03 +5.413985e-02 +8.684039e-01 +6.199564e+00 +1.460415e+01 +9.963598e+00 +2.086709e+00 +1.702072e-01 +7.919107e-03 +3.352646e-04 +2.090176e-05 +2.927814e-06 +1.242878e-06 +1.821749e-06 +8.698470e-06 +1.066416e-04 +6.241683e-04 +1.474315e-02 +2.364803e-01 +1.688241e+00 +3.976945e+00 +2.713248e+00 +5.682443e-01 +4.635015e-02 +2.156500e-03 +9.129793e-05 +5.691886e-06 +7.972909e-07 +3.384555e-07 +4.960915e-07 +2.368733e-06 +2.904023e-05 +1.508140e-04 +3.562299e-03 +5.713932e-02 +4.079195e-01 +9.609254e-01 +6.555857e-01 +1.373015e-01 +1.119931e-02 +5.210622e-04 +2.205977e-05 +1.375296e-06 +1.926446e-07 +8.177898e-08 +1.198676e-07 +5.723428e-07 +7.016817e-06 +3.467112e-05 +8.189481e-04 +1.313594e-02 +9.377790e-02 +2.209102e-01 +1.507147e-01 +3.156466e-02 +2.574644e-03 +1.197886e-04 +5.071390e-06 +3.161712e-07 +4.428768e-08 +1.880043e-08 +2.755674e-08 +1.315777e-07 +1.613118e-06 +7.871201e-06 +1.859215e-04 +2.982183e-03 +2.128990e-02 +5.015207e-02 +3.421596e-02 +7.165960e-03 +5.845080e-04 +2.719498e-05 +1.151331e-06 +7.177869e-08 +1.005440e-08 +4.268162e-09 +6.256062e-09 +2.987139e-08 +3.662177e-07 +1.801377e-06 +4.254938e-05 +6.824926e-04 +4.872338e-03 +1.147764e-02 +7.830553e-03 +1.639978e-03 +1.337686e-04 +6.223755e-06 +2.634899e-07 +1.642703e-08 +2.301017e-09 +9.767976e-10 +1.431742e-09 +6.836268e-09 +8.381139e-08 +4.204200e-07 +9.930519e-06 +1.592857e-04 +1.137146e-03 +2.678744e-03 +1.827558e-03 +3.827514e-04 +3.122000e-05 +1.452550e-06 +6.149540e-08 +3.833874e-09 +5.370299e-10 +2.279729e-10 +3.341515e-10 +1.595504e-09 +1.956058e-08 +0.000000e+00 +0.000000e+00 +0.000000e+00 +0.000000e+00 +0.000000e+00 +0.000000e+00 +0.000000e+00 +0.000000e+00 +0.000000e+00 +0.000000e+00 +0.000000e+00 +0.000000e+00 +0.000000e+00 +0.000000e+00 +0.000000e+00 +0.000000e+00 +2.339603e-08 +1.804293e-07 +3.034564e-06 +7.242610e-05 +1.513373e-03 +1.742942e-02 +7.626534e-02 +1.012711e-01 +3.908485e-02 +5.068083e-03 +3.013383e-04 +1.262570e-05 +6.042335e-07 +5.246477e-08 +1.199012e-08 +9.029528e-09 +4.973011e-06 +3.835165e-05 +6.450204e-04 +1.539474e-02 +3.216792e-01 +3.704760e+00 +1.621080e+01 +2.152597e+01 +8.307791e+00 +1.077261e+00 +6.405182e-02 +2.683692e-03 +1.284346e-04 +1.115180e-05 +2.548594e-06 +1.919297e-06 +1.439055e-05 +1.109793e-04 +1.866515e-03 +4.454821e-02 +9.308528e-01 +1.072057e+01 +4.690967e+01 +6.229035e+01 +2.404050e+01 +3.117302e+00 +1.853487e-01 +7.765880e-03 +3.716549e-04 +3.227029e-05 +7.374942e-06 +5.553927e-06 +1.010428e-05 +7.792381e-05 +1.310568e-03 +3.127940e-02 +6.535956e-01 +7.527420e+00 +3.293749e+01 +4.373699e+01 +1.687997e+01 +2.188804e+00 +1.301420e-01 +5.452790e-03 +2.609564e-04 +2.265849e-05 +5.178294e-06 +3.899674e-06 +3.919759e-06 +3.022902e-05 +5.084093e-04 +1.213423e-02 +2.535497e-01 +2.920116e+00 +1.277746e+01 +1.696691e+01 +6.548255e+00 +8.491040e-01 +5.048606e-02 +2.115304e-03 +1.012330e-04 +8.789920e-06 +2.008818e-06 +1.512802e-06 +1.154073e-06 +8.900165e-06 +1.496882e-04 +3.572615e-03 +7.465124e-02 +8.597536e-01 +3.761996e+00 +4.995475e+00 +1.927967e+00 +2.499970e-01 +1.486433e-02 +6.227972e-04 +2.980547e-05 +2.587968e-06 +5.914453e-07 +4.454061e-07 +2.979870e-07 +2.298064e-06 +3.865018e-05 +9.224657e-04 +1.927529e-02 +2.219924e-01 +9.713647e-01 +1.289855e+00 +4.978099e-01 +6.455039e-02 +3.838040e-03 +1.608091e-04 +7.695909e-06 +6.682253e-07 +1.527139e-07 +1.150059e-07 +7.257564e-08 +5.597004e-07 +9.413367e-06 +2.246693e-04 +4.694556e-03 +5.406691e-02 +2.365788e-01 +3.141480e-01 +1.212431e-01 +1.572144e-02 +9.347661e-04 +3.916555e-05 +1.874362e-06 +1.627483e-07 +3.719393e-08 +2.801004e-08 +1.733964e-08 +1.337226e-07 +2.249024e-06 +5.367758e-05 +1.121615e-03 +1.291757e-02 +5.652297e-02 +7.505566e-02 +2.896718e-02 +3.756138e-03 +2.233326e-04 +9.357360e-06 +4.478191e-07 +3.888352e-08 +8.886306e-09 +6.692106e-09 +4.154181e-09 +3.203687e-08 +5.388148e-07 +1.285992e-05 +2.687132e-04 +3.094754e-03 +1.354161e-02 +1.798162e-02 +6.939874e-03 +8.998848e-04 +5.350539e-05 +2.241810e-06 +1.072872e-07 +9.315603e-09 +2.128956e-09 +1.603276e-09 +1.010605e-09 +7.793741e-09 +1.310797e-07 +3.128485e-06 +6.537096e-05 +7.528733e-04 +3.294323e-03 +4.374462e-03 +1.688291e-03 +2.189186e-04 +1.301647e-05 +5.453741e-07 +2.610020e-08 +2.266244e-09 +5.179197e-10 +3.900354e-10 +0.000000e+00 +0.000000e+00 +0.000000e+00 +0.000000e+00 +0.000000e+00 +0.000000e+00 +0.000000e+00 +0.000000e+00 +0.000000e+00 +0.000000e+00 +0.000000e+00 +0.000000e+00 +0.000000e+00 +0.000000e+00 +0.000000e+00 +0.000000e+00 +3.053876e-08 +1.201251e-08 +1.627055e-08 +7.245967e-08 +8.451976e-07 +1.776511e-05 +4.232236e-04 +7.052258e-03 +5.356008e-02 +1.361629e-01 +1.005287e-01 +2.257336e-02 +1.935238e-03 +9.207139e-05 +3.864762e-06 +2.319340e-07 +5.523961e-06 +2.172866e-06 +2.943076e-06 +1.310677e-05 +1.528824e-04 +3.213417e-03 +7.655421e-02 +1.275638e+00 +9.688141e+00 +2.462964e+01 +1.818400e+01 +4.083151e+00 +3.500528e-01 +1.665421e-02 +6.990721e-04 +4.195306e-05 +1.443825e-05 +5.679328e-06 +7.692464e-06 +3.425781e-05 +3.995963e-04 +8.399067e-03 +2.000935e-01 +3.334198e+00 +2.532237e+01 +6.437570e+01 +4.752843e+01 +1.067233e+01 +9.149503e-01 +4.352992e-02 +1.827199e-03 +1.096548e-04 +9.412528e-06 +3.702445e-06 +5.014841e-06 +2.233322e-05 +2.605033e-04 +5.475487e-03 +1.304442e-01 +2.173617e+00 +1.650806e+01 +4.196756e+01 +3.098455e+01 +6.957466e+00 +5.964708e-01 +2.837786e-02 +1.191181e-03 +7.148572e-05 +3.444287e-06 +1.354820e-06 +1.835060e-06 +8.172301e-06 +9.532487e-05 +2.003622e-03 +4.773290e-02 +7.953828e-01 +6.040727e+00 +1.535701e+01 +1.133805e+01 +2.545917e+00 +2.182641e-01 +1.038419e-02 +4.358838e-04 +2.615847e-05 +9.664410e-07 +3.801524e-07 +5.149040e-07 +2.293086e-06 +2.674744e-05 +5.622013e-04 +1.339349e-02 +2.231784e-01 +1.694982e+00 +4.309063e+00 +3.181371e+00 +7.143650e-01 +6.124326e-02 +2.913726e-03 +1.223057e-04 +7.339870e-06 +2.395361e-07 +9.422223e-08 +1.276209e-07 +5.683502e-07 +6.629455e-06 +1.393437e-04 +3.319628e-03 +5.531562e-02 +4.201079e-01 +1.068018e+00 +7.885149e-01 +1.770581e-01 +1.517938e-02 +7.221781e-04 +3.031394e-05 +1.819215e-06 +5.630043e-08 +2.214594e-08 +2.999595e-08 +1.335847e-07 +1.558184e-06 +3.275128e-05 +7.802436e-04 +1.300135e-02 +9.874192e-02 +2.510263e-01 +1.853321e-01 +4.161564e-02 +3.567752e-03 +1.697403e-04 +7.124971e-06 +4.275873e-07 +1.303439e-08 +5.127114e-09 +6.944509e-09 +3.092685e-08 +3.607426e-07 +7.582407e-06 +1.806380e-04 +3.010006e-03 +2.286022e-02 +5.811631e-02 +4.290714e-02 +9.634639e-03 +8.259877e-04 +3.929741e-05 +1.649537e-06 +9.899281e-08 +3.035848e-09 +1.194160e-09 +1.617450e-09 +7.203192e-09 +8.402081e-08 +1.766023e-06 +4.207251e-05 +7.010626e-04 +5.324390e-03 +1.353591e-02 +9.993530e-03 +2.244010e-03 +1.923813e-04 +9.152787e-06 +3.841947e-07 +2.305648e-08 +7.198951e-10 +2.831729e-10 +3.835484e-10 +1.708104e-09 +1.992398e-08 +4.187798e-07 +9.976718e-06 +1.662440e-04 +1.262580e-03 +3.209790e-03 +2.369781e-03 +5.321255e-04 +4.561967e-05 +2.170414e-06 +9.110466e-08 +5.467418e-09 +0.000000e+00 +0.000000e+00 +0.000000e+00 +0.000000e+00 +0.000000e+00 +0.000000e+00 +0.000000e+00 +0.000000e+00 +0.000000e+00 +0.000000e+00 +0.000000e+00 +0.000000e+00 +0.000000e+00 +0.000000e+00 +0.000000e+00 +0.000000e+00 +1.024579e-04 +4.286333e-06 +2.527933e-07 +3.233980e-08 +1.227317e-08 +1.601341e-08 +6.898114e-08 +7.854861e-07 +1.632599e-05 +3.902465e-04 +6.616974e-03 +5.172347e-02 +1.362913e-01 +1.044579e-01 +2.424904e-02 +2.129543e-03 +1.841687e-02 +7.704709e-04 +4.543974e-05 +5.813098e-06 +2.206109e-06 +2.878419e-06 +1.239940e-05 +1.411916e-04 +2.934606e-03 +7.014704e-02 +1.189405e+00 +9.297324e+00 +2.449845e+01 +1.877637e+01 +4.358779e+00 +3.827867e-01 +4.794671e-02 +2.005854e-03 +1.182984e-04 +1.513389e-05 +5.743412e-06 +7.493712e-06 +3.228076e-05 +3.675799e-04 +7.639989e-03 +1.826217e-01 +3.096512e+00 +2.420477e+01 +6.377957e+01 +4.888263e+01 +1.134770e+01 +9.965515e-01 +3.116702e-02 +1.303874e-03 +7.689804e-05 +9.837552e-06 +3.733416e-06 +4.871172e-06 +2.098361e-05 +2.389396e-04 +4.966256e-03 +1.187104e-01 +2.012839e+00 +1.573393e+01 +4.145892e+01 +3.177540e+01 +7.376397e+00 +6.477929e-01 +1.137891e-02 +4.760375e-04 +2.807506e-05 +3.591638e-06 +1.363050e-06 +1.778439e-06 +7.661003e-06 +8.723559e-05 +1.813154e-03 +4.334053e-02 +7.348770e-01 +5.744376e+00 +1.513643e+01 +1.160103e+01 +2.693083e+00 +2.365057e-01 +3.186860e-03 +1.333225e-04 +7.862904e-06 +1.005900e-06 +3.817457e-07 +4.980823e-07 +2.145595e-06 +2.443183e-05 +5.078048e-04 +1.213826e-02 +2.058149e-01 +1.608811e+00 +4.239217e+00 +3.249067e+00 +7.542442e-01 +6.623749e-02 +7.886180e-04 +3.299188e-05 +1.945748e-06 +2.489192e-07 +9.446650e-08 +1.232551e-07 +5.309474e-07 +6.045881e-06 +1.256610e-04 +3.003725e-03 +5.093080e-02 +3.981152e-01 +1.049034e+00 +8.040117e-01 +1.866447e-01 +1.639108e-02 +1.850997e-04 +7.743656e-06 +4.566944e-07 +5.842483e-08 +2.217261e-08 +2.892969e-08 +1.246208e-07 +1.419053e-06 +2.949440e-05 +7.050163e-04 +1.195417e-02 +9.344322e-02 +2.462229e-01 +1.887128e-01 +4.380813e-02 +3.847216e-03 +4.280083e-05 +1.790575e-06 +1.056020e-07 +1.350965e-08 +5.127001e-09 +6.689450e-09 +2.881623e-08 +3.281294e-07 +6.820027e-06 +1.630218e-04 +2.764179e-03 +2.160699e-02 +5.693443e-02 +4.363630e-02 +1.012981e-02 +8.895967e-04 +9.957822e-06 +4.165860e-07 +2.456882e-08 +3.143085e-09 +1.192822e-09 +1.556333e-09 +6.704235e-09 +7.634090e-08 +1.586712e-06 +3.792782e-05 +6.430996e-04 +5.026972e-03 +1.324607e-02 +1.015220e-02 +2.356749e-03 +2.069690e-04 +2.358963e-06 +9.868734e-08 +5.820243e-09 +7.445826e-10 +2.825740e-10 +3.686882e-10 +1.588203e-09 +1.808481e-08 +3.758850e-07 +8.984928e-06 +1.523474e-04 +1.190867e-03 +3.137934e-03 +2.405009e-03 +5.583032e-04 +4.903001e-05 +0.000000e+00 +0.000000e+00 +0.000000e+00 +0.000000e+00 +0.000000e+00 +0.000000e+00 +0.000000e+00 +0.000000e+00 +0.000000e+00 +0.000000e+00 +0.000000e+00 +0.000000e+00 +0.000000e+00 +0.000000e+00 +0.000000e+00 +0.000000e+00 +3.227301e-02 +5.174669e-03 +3.517392e-04 +1.526230e-05 +6.815908e-07 +5.028889e-08 +9.116110e-09 +5.265596e-09 +1.053597e-08 +6.571000e-08 +9.667035e-07 +2.227892e-05 +4.988734e-04 +6.761483e-03 +3.729963e-02 +6.457531e-02 +8.963128e+00 +1.437152e+00 +9.768792e-02 +4.238772e-03 +1.892970e-04 +1.396665e-05 +2.531801e-06 +1.462405e-06 +2.926137e-06 +1.824952e-05 +2.684809e-04 +6.187486e-03 +1.385512e-01 +1.877855e+00 +1.035916e+01 +1.793439e+01 +3.070169e+01 +4.922723e+00 +3.346136e-01 +1.451920e-02 +6.484052e-04 +4.784041e-05 +8.672261e-06 +5.009223e-06 +1.002299e-05 +6.251068e-05 +9.196362e-04 +2.119419e-02 +4.745840e-01 +6.432277e+00 +3.548357e+01 +6.143124e+01 +2.437907e+01 +3.908951e+00 +2.657042e-01 +1.152916e-02 +5.148745e-04 +3.798829e-05 +6.886320e-06 +3.977637e-06 +7.958884e-06 +4.963741e-05 +7.302489e-04 +1.682952e-02 +3.768495e-01 +5.107632e+00 +2.817618e+01 +4.878026e+01 +1.041844e+01 +1.670497e+00 +1.135491e-01 +4.927005e-03 +2.200325e-04 +1.623436e-05 +2.942881e-06 +1.699850e-06 +3.401243e-06 +2.121263e-05 +3.120731e-04 +7.192125e-03 +1.610473e-01 +2.182755e+00 +1.204114e+01 +2.084633e+01 +3.322092e+00 +5.326657e-01 +3.620703e-02 +1.571057e-03 +7.016101e-05 +5.176595e-06 +9.383863e-07 +5.420254e-07 +1.084543e-06 +6.764000e-06 +9.950970e-05 +2.293328e-03 +5.135260e-02 +6.960078e-01 +3.839517e+00 +6.647198e+00 +9.179603e-01 +1.471862e-01 +1.000473e-02 +4.341146e-04 +1.938689e-05 +1.430397e-06 +2.592949e-07 +1.497725e-07 +2.996808e-07 +1.869028e-06 +2.749652e-05 +6.336924e-04 +1.418975e-02 +1.923209e-01 +1.060935e+00 +1.836754e+00 +2.371526e-01 +3.802516e-02 +2.584694e-03 +1.121523e-04 +5.008552e-06 +3.695392e-07 +6.698815e-08 +3.869332e-08 +7.742175e-08 +4.828585e-07 +7.103652e-06 +1.637128e-04 +3.665884e-03 +4.968558e-02 +2.740898e-01 +4.745204e-01 +5.969437e-02 +9.571423e-03 +6.506009e-04 +2.823019e-05 +1.260717e-06 +9.301778e-08 +1.686178e-08 +9.739608e-09 +1.948805e-08 +1.215417e-07 +1.788081e-06 +4.120862e-05 +9.227504e-04 +1.250650e-02 +6.899195e-02 +1.194429e-01 +1.498619e-02 +2.402892e-03 +1.633324e-04 +7.087150e-06 +3.165012e-07 +2.335198e-08 +4.233126e-09 +2.445115e-09 +4.892448e-09 +3.051288e-08 +4.488952e-07 +1.034536e-05 +2.316552e-04 +3.139740e-03 +1.732033e-02 +2.998597e-02 +3.803596e-03 +6.098703e-04 +4.145488e-05 +1.798767e-06 +8.033015e-08 +5.926891e-09 +1.074396e-09 +6.205866e-10 +1.241736e-09 +7.744374e-09 +1.139326e-07 +2.625723e-06 +5.879565e-05 +7.968872e-04 +4.396017e-03 +7.610643e-03 +0.000000e+00 +0.000000e+00 +0.000000e+00 +0.000000e+00 +0.000000e+00 +0.000000e+00 +0.000000e+00 +0.000000e+00 +0.000000e+00 +0.000000e+00 +0.000000e+00 +0.000000e+00 +0.000000e+00 +0.000000e+00 +0.000000e+00 +0.000000e+00 +1.305081e-02 +3.095354e-02 +2.126670e-02 +4.481505e-03 +3.671456e-04 +1.711458e-05 +7.239562e-07 +4.497828e-08 +6.265394e-09 +2.641651e-09 +3.844905e-09 +1.824576e-08 +2.227140e-07 +4.777707e-06 +1.129467e-04 +1.817954e-03 +5.252668e+00 +1.245813e+01 +8.559388e+00 +1.803709e+00 +1.477681e-01 +6.888248e-03 +2.913767e-04 +1.810278e-05 +2.521685e-06 +1.063207e-06 +1.547491e-06 +7.343523e-06 +8.963756e-05 +1.922924e-03 +4.545859e-02 +7.316872e-01 +2.273491e+01 +5.392201e+01 +3.704725e+01 +7.806919e+00 +6.395788e-01 +2.981412e-02 +1.261154e-03 +7.835354e-05 +1.091451e-05 +4.601838e-06 +6.697942e-06 +3.178467e-05 +3.879746e-04 +8.322913e-03 +1.967566e-01 +3.166932e+00 +2.141242e+01 +5.078537e+01 +3.489221e+01 +7.352790e+00 +6.023745e-01 +2.807983e-02 +1.187793e-03 +7.379571e-05 +1.027961e-05 +4.334148e-06 +6.308322e-06 +2.993575e-05 +3.654061e-04 +7.838768e-03 +1.853112e-01 +2.982712e+00 +1.046551e+01 +2.482181e+01 +1.705388e+01 +3.593743e+00 +2.944160e-01 +1.372427e-02 +5.805444e-04 +3.606832e-05 +5.024253e-06 +2.118354e-06 +3.083250e-06 +1.463137e-05 +1.785956e-04 +3.831269e-03 +9.057256e-02 +1.457827e+00 +3.727503e+00 +8.840786e+00 +6.074083e+00 +1.279984e+00 +1.048622e-01 +4.888176e-03 +2.067725e-04 +1.284646e-05 +1.789489e-06 +7.544944e-07 +1.098161e-06 +5.211257e-06 +6.361039e-05 +1.364583e-03 +3.225923e-02 +5.192345e-01 +1.131575e+00 +2.683837e+00 +1.843937e+00 +3.885704e-01 +3.183348e-02 +1.483925e-03 +6.277086e-05 +3.899856e-06 +5.432430e-07 +2.290452e-07 +3.333738e-07 +1.582005e-06 +1.931049e-05 +4.142527e-04 +9.793080e-03 +1.576263e-01 +3.172605e-01 +7.524696e-01 +5.169860e-01 +1.089438e-01 +8.925179e-03 +4.160494e-04 +1.759912e-05 +1.093406e-06 +1.523095e-07 +6.421761e-08 +9.346828e-08 +4.435479e-07 +5.414098e-06 +1.161444e-04 +2.745694e-03 +4.419383e-02 +8.585234e-02 +2.036222e-01 +1.398991e-01 +2.948075e-02 +2.415200e-03 +1.125851e-04 +4.762413e-06 +2.958813e-07 +4.121574e-08 +1.737762e-08 +2.529300e-08 +1.200264e-07 +1.465083e-06 +3.142927e-05 +7.429990e-04 +1.195908e-02 +2.299793e-02 +5.454585e-02 +3.747586e-02 +7.897238e-03 +6.469782e-04 +3.015905e-05 +1.275744e-06 +7.926002e-08 +1.104078e-08 +4.655077e-09 +6.775432e-09 +3.215239e-08 +3.924631e-07 +8.419202e-06 +1.990329e-04 +3.203571e-03 +6.190534e-03 +1.468253e-02 +1.008767e-02 +2.125762e-03 +1.741522e-04 +8.118148e-06 +3.434021e-07 +2.133504e-08 +2.971933e-09 +1.253044e-09 +1.823796e-09 +8.654712e-09 +1.056424e-07 +2.266263e-06 +5.357525e-05 +8.623303e-04
+2.500000e-02 +0.000000e+00 +0.000000e+00 +0.000000e+00 +0.000000e+00 +0.000000e+00 +0.000000e+00 +0.000000e+00 +0.000000e+00 +0.000000e+00 +0.000000e+00 +0.000000e+00 +0.000000e+00 +0.000000e+00 +0.000000e+00 +0.000000e+00 +0.000000e+00 +1.064814e-05 +2.504814e-04 +3.952843e-03 +2.749608e-02 +6.275053e-02 +4.143757e-02 +8.434103e-03 +6.742233e-04 +3.109804e-05 +1.321999e-06 +8.377167e-08 +1.204303e-08 +5.277027e-09 +7.991207e-09 +3.926158e-08 +4.911373e-07 +2.978201e-03 +7.005769e-02 +1.105579e+00 +7.690438e+00 +1.755083e+01 +1.158976e+01 +2.358953e+00 +1.885750e-01 +8.697877e-03 +3.697528e-04 +2.343028e-05 +3.368342e-06 +1.475943e-06 +2.235078e-06 +1.098116e-05 +1.373673e-04 +1.024676e-02 +2.410396e-01 +3.803842e+00 +2.645962e+01 +6.038517e+01 +3.987560e+01 +8.116182e+00 +6.488086e-01 +2.992580e-02 +1.272167e-03 +8.061392e-05 +1.158908e-05 +5.078111e-06 +7.689981e-06 +3.778163e-05 +4.726241e-04 +8.162989e-03 +1.920220e-01 +3.030296e+00 +2.107882e+01 +4.810529e+01 +3.176653e+01 +6.465682e+00 +5.168675e-01 +2.384012e-02 +1.013460e-03 +6.422034e-05 +9.232331e-06 +4.045431e-06 +6.126153e-06 +3.009839e-05 +3.765116e-04 +3.497374e-03 +8.227046e-02 +1.298309e+00 +9.031069e+00 +2.061037e+01 +1.361014e+01 +2.770176e+00 +2.214482e-01 +1.021413e-02 +4.342098e-04 +2.751475e-05 +3.955527e-06 +1.733236e-06 +2.624707e-06 +1.289544e-05 +1.613137e-04 +1.117542e-03 +2.628848e-02 +4.148581e-01 +2.885764e+00 +6.585782e+00 +4.348949e+00 +8.851745e-01 +7.076096e-02 +3.263796e-03 +1.387462e-04 +8.791989e-06 +1.263938e-06 +5.538336e-07 +8.386918e-07 +4.120575e-06 +5.154576e-05 +3.093513e-04 +7.277023e-03 +1.148386e-01 +7.988201e-01 +1.823037e+00 +1.203850e+00 +2.450288e-01 +1.958763e-02 +9.034647e-04 +3.840691e-05 +2.433747e-06 +3.498760e-07 +1.533090e-07 +2.321617e-07 +1.140633e-06 +1.426859e-05 +8.004437e-05 +1.882923e-03 +2.971437e-02 +2.066940e-01 +4.717093e-01 +3.114952e-01 +6.340097e-02 +5.068282e-03 +2.337706e-04 +9.937753e-06 +6.297297e-07 +9.053009e-08 +3.966855e-08 +6.007163e-08 +2.951378e-07 +3.691985e-06 +2.017591e-05 +4.746079e-04 +7.489779e-03 +5.209911e-02 +1.188986e-01 +7.851521e-02 +1.598080e-02 +1.277507e-03 +5.892403e-05 +2.504902e-06 +1.587291e-07 +2.281894e-08 +9.998821e-09 +1.514160e-08 +7.439218e-08 +9.305987e-07 +5.071380e-06 +1.192966e-04 +1.882617e-03 +1.309553e-02 +2.988614e-02 +1.973544e-02 +4.016903e-03 +3.211117e-04 +1.481103e-05 +6.296274e-07 +3.989786e-08 +5.735726e-09 +2.513285e-09 +3.805965e-09 +1.869908e-08 +2.339136e-07 +1.288589e-06 +3.031211e-05 +4.783549e-04 +3.327449e-03 +7.593780e-03 +5.014585e-03 +1.020656e-03 +8.159140e-05 +3.763341e-06 +1.599823e-07 +1.013766e-08 +1.457393e-09 +6.386015e-10 +9.670591e-10 +4.751256e-09 +5.943518e-08 +0.000000e+00 +0.000000e+00 +0.000000e+00 +0.000000e+00 +0.000000e+00 +0.000000e+00 +0.000000e+00 +0.000000e+00 +0.000000e+00 +0.000000e+00 +0.000000e+00 +0.000000e+00 +0.000000e+00 +0.000000e+00 +0.000000e+00 +0.000000e+00 +9.660276e-09 +9.481707e-08 +1.829172e-06 +4.419854e-05 +8.237095e-04 +7.584926e-03 +2.461231e-02 +2.352619e-02 +6.670110e-03 +6.795729e-04 +3.522638e-05 +1.457856e-06 +7.822552e-08 +8.495153e-09 +2.618003e-09 +2.738867e-09 +4.130560e-06 +4.054207e-05 +7.821209e-04 +1.889850e-02 +3.522033e-01 +3.243177e+00 +1.052378e+01 +1.005938e+01 +2.852019e+00 +2.905731e-01 +1.506216e-02 +6.233529e-04 +3.344782e-05 +3.632374e-06 +1.119411e-06 +1.171090e-06 +1.857349e-05 +1.823016e-04 +3.516887e-03 +8.497904e-02 +1.583719e+00 +1.458328e+01 +4.732127e+01 +4.523302e+01 +1.282440e+01 +1.306592e+00 +6.772858e-02 +2.802971e-03 +1.504016e-04 +1.633334e-05 +5.033546e-06 +5.265927e-06 +1.798678e-05 +1.765430e-04 +3.405795e-03 +8.229470e-02 +1.533692e+00 +1.412262e+01 +4.582647e+01 +4.380419e+01 +1.241930e+01 +1.265319e+00 +6.558915e-02 +2.714430e-03 +1.456507e-04 +1.581740e-05 +4.874545e-06 +5.099585e-06 +8.985822e-06 +8.819720e-05 +1.701464e-03 +4.111272e-02 +7.662004e-01 +7.055368e+00 +2.289395e+01 +2.188366e+01 +6.204422e+00 +6.321270e-01 +3.276697e-02 +1.356073e-03 +7.276403e-05 +7.902045e-06 +2.435221e-06 +2.547647e-06 +3.258752e-06 +3.198514e-05 +6.170442e-04 +1.490972e-02 +2.778663e-01 +2.558663e+00 +8.302602e+00 +7.936215e+00 +2.250063e+00 +2.292439e-01 +1.188310e-02 +4.917863e-04 +2.638823e-05 +2.865715e-06 +8.831446e-07 +9.239163e-07 +1.004567e-06 +9.859980e-06 +1.902147e-04 +4.596184e-03 +8.565715e-02 +7.887527e-01 +2.559423e+00 +2.446477e+00 +6.936215e-01 +7.066845e-02 +3.663174e-03 +1.516017e-04 +8.134633e-06 +8.834068e-07 +2.722448e-07 +2.848134e-07 +2.854343e-07 +2.801581e-06 +5.404694e-05 +1.305944e-03 +2.433833e-02 +2.241135e-01 +7.272255e-01 +6.951336e-01 +1.970832e-01 +2.007949e-02 +1.040842e-03 +4.307559e-05 +2.311347e-06 +2.510081e-07 +7.735470e-08 +8.092589e-08 +7.815705e-08 +7.671232e-07 +1.479903e-05 +3.575909e-04 +6.664272e-03 +6.136630e-02 +1.991274e-01 +1.903401e-01 +5.396493e-02 +5.498125e-03 +2.850012e-04 +1.179487e-05 +6.328883e-07 +6.873055e-08 +2.118111e-08 +2.215897e-08 +2.115926e-08 +2.076813e-07 +4.006502e-06 +9.680967e-05 +1.804201e-03 +1.661354e-02 +5.390925e-02 +5.153028e-02 +1.460979e-02 +1.488493e-03 +7.715763e-05 +3.193195e-06 +1.713402e-07 +1.860724e-08 +5.734307e-09 +5.999039e-09 +5.750483e-09 +5.644185e-08 +1.088853e-06 +2.631011e-05 +4.903304e-04 +4.515087e-03 +1.465100e-02 +1.400446e-02 +3.970523e-03 +4.045300e-04 +2.096924e-05 +8.678195e-07 +4.656539e-08 +5.056918e-09 +1.558421e-09 +1.630368e-09 +0.000000e+00 +0.000000e+00 +0.000000e+00 +0.000000e+00 +0.000000e+00 +0.000000e+00 +0.000000e+00 +0.000000e+00 +0.000000e+00 +0.000000e+00 +0.000000e+00 +0.000000e+00 +0.000000e+00 +0.000000e+00 +0.000000e+00 +0.000000e+00 +3.570934e-08 +1.791051e-08 +3.111983e-08 +1.722037e-07 +2.338879e-06 +5.241428e-05 +1.207189e-03 +1.772488e-02 +1.102142e-01 +2.197411e-01 +1.264684e-01 +2.285477e-02 +1.682719e-03 +7.508786e-05 +3.260198e-06 +2.220425e-07 +5.030454e-06 +2.523094e-06 +4.383920e-06 +2.425872e-05 +3.294831e-04 +7.383715e-03 +1.700594e-01 +2.496943e+00 +1.552612e+01 +3.095541e+01 +1.781588e+01 +3.219602e+00 +2.370483e-01 +1.057779e-02 +4.592713e-04 +3.127961e-05 +1.123052e-05 +5.632822e-06 +9.787128e-06 +5.415773e-05 +7.355730e-04 +1.648419e-02 +3.796587e-01 +5.574440e+00 +3.466215e+01 +6.910815e+01 +3.977407e+01 +7.187781e+00 +5.292118e-01 +2.361499e-02 +1.025326e-03 +6.983193e-05 +6.525994e-06 +3.273203e-06 +5.687247e-06 +3.147076e-05 +4.274375e-04 +9.578873e-03 +2.206176e-01 +3.239277e+00 +2.014199e+01 +4.015837e+01 +2.311250e+01 +4.176781e+00 +3.075221e-01 +1.372254e-02 +5.958114e-04 +4.057896e-05 +2.181461e-06 +1.094142e-06 +1.901091e-06 +1.051981e-05 +1.428806e-04 +3.201955e-03 +7.374641e-02 +1.082801e+00 +6.732913e+00 +1.342384e+01 +7.725874e+00 +1.396183e+00 +1.027962e-01 +4.587069e-03 +1.991634e-04 +1.356443e-05 +5.681271e-07 +2.849520e-07 +4.951091e-07 +2.739720e-06 +3.721101e-05 +8.338987e-04 +1.920609e-02 +2.819986e-01 +1.753481e+00 +3.496028e+00 +2.012082e+00 +3.636140e-01 +2.677165e-02 +1.194630e-03 +5.186897e-05 +3.532643e-06 +1.321636e-07 +6.628850e-08 +1.151774e-07 +6.373421e-07 +8.656412e-06 +1.939902e-04 +4.467921e-03 +6.560145e-02 +4.079131e-01 +8.132825e-01 +4.680715e-01 +8.458766e-02 +6.227900e-03 +2.779072e-04 +1.206630e-05 +8.218001e-07 +2.939756e-08 +1.474475e-08 +2.561927e-08 +1.417659e-07 +1.925472e-06 +4.314983e-05 +9.938133e-04 +1.459193e-02 +9.073334e-02 +1.809009e-01 +1.041146e-01 +1.881509e-02 +1.385291e-03 +6.181575e-05 +2.683944e-06 +1.827955e-07 +6.482020e-09 +3.251147e-09 +5.648925e-09 +3.125870e-08 +4.245573e-07 +9.514328e-06 +2.191310e-04 +3.217450e-03 +2.000626e-02 +3.988777e-02 +2.295676e-02 +4.148636e-03 +3.054499e-04 +1.363007e-05 +5.917966e-07 +4.030552e-08 +1.445144e-09 +7.248320e-10 +1.259408e-09 +6.969020e-09 +9.465359e-08 +2.121187e-06 +4.885451e-05 +7.173194e-04 +4.460328e-03 +8.892841e-03 +5.118130e-03 +9.249242e-04 +6.809901e-05 +3.038778e-06 +1.319390e-07 +8.985978e-09 +3.293765e-10 +1.652033e-10 +2.870437e-10 +1.588376e-09 +2.157340e-08 +4.834598e-07 +1.113489e-05 +1.634911e-04 +1.016596e-03 +2.026852e-03 +1.166522e-03 +2.108083e-04 +1.552109e-05 +6.925968e-07 +3.007148e-08 +2.048079e-09 +0.000000e+00 +0.000000e+00 +0.000000e+00 +0.000000e+00 +0.000000e+00 +0.000000e+00 +0.000000e+00 +0.000000e+00 +0.000000e+00 +0.000000e+00 +0.000000e+00 +0.000000e+00 +0.000000e+00 +0.000000e+00 +0.000000e+00 +0.000000e+00 +7.385897e-06 +3.610295e-07 +3.277294e-08 +7.960872e-09 +6.418577e-09 +1.774956e-08 +1.441966e-07 +2.501710e-06 +6.002943e-05 +1.228075e-03 +1.352857e-02 +5.569379e-02 +6.907624e-02 +2.497927e-02 +3.074769e-03 +1.772272e-04 +1.910871e-03 +9.340514e-05 +8.478978e-06 +2.059628e-06 +1.660607e-06 +4.592146e-06 +3.730638e-05 +6.472396e-04 +1.553074e-02 +3.177261e-01 +3.500097e+00 +1.440903e+01 +1.787132e+01 +6.462609e+00 +7.955006e-01 +4.585203e-02 +6.259148e-03 +3.059530e-04 +2.777330e-05 +6.746409e-06 +5.439397e-06 +1.504179e-05 +1.221988e-04 +2.120064e-03 +5.087169e-02 +1.040727e+00 +1.146473e+01 +4.719748e+01 +5.853838e+01 +2.116858e+01 +2.605700e+00 +1.501905e-01 +4.810669e-03 +2.351500e-04 +2.134606e-05 +5.185169e-06 +4.180623e-06 +1.156085e-05 +9.391982e-05 +1.629443e-03 +3.909907e-02 +7.998840e-01 +8.811590e+00 +3.627514e+01 +4.499155e+01 +1.626979e+01 +2.002695e+00 +1.154337e-01 +2.003768e-03 +9.794605e-05 +8.891186e-06 +2.159757e-06 +1.741338e-06 +4.815395e-06 +3.912004e-05 +6.787053e-04 +1.628578e-02 +3.331724e-01 +3.670255e+00 +1.510953e+01 +1.874014e+01 +6.776790e+00 +8.341741e-01 +4.808113e-02 +6.255673e-04 +3.057831e-05 +2.775787e-06 +6.742662e-07 +5.436377e-07 +1.503344e-06 +1.221310e-05 +2.118887e-04 +5.084344e-03 +1.040149e-01 +1.145837e+00 +4.717127e+00 +5.850587e+00 +2.115683e+00 +2.604253e-01 +1.501071e-02 +1.697770e-04 +8.298859e-06 +7.533401e-07 +1.829938e-07 +1.475416e-07 +4.080030e-07 +3.314597e-06 +5.750594e-05 +1.379875e-03 +2.822932e-02 +3.109766e-01 +1.280214e+00 +1.587831e+00 +5.741898e-01 +7.067863e-02 +4.073860e-03 +4.318103e-05 +2.110729e-06 +1.916043e-07 +4.654258e-08 +3.752568e-08 +1.037713e-07 +8.430334e-07 +1.462604e-05 +3.509571e-04 +7.179836e-03 +7.909368e-02 +3.256091e-01 +4.038485e-01 +1.460393e-01 +1.797638e-02 +1.036144e-03 +1.071993e-05 +5.240000e-07 +4.756681e-08 +1.155445e-08 +9.315955e-09 +2.576180e-08 +2.092876e-07 +3.630994e-06 +8.712701e-05 +1.782434e-03 +1.963544e-02 +8.083424e-02 +1.002576e-01 +3.625504e-02 +4.462735e-03 +2.572285e-04 +2.658057e-06 +1.299283e-07 +1.179442e-08 +2.864981e-09 +2.309936e-09 +6.387762e-09 +5.189387e-08 +9.003225e-07 +2.160356e-05 +4.419629e-04 +4.868701e-03 +2.004324e-02 +2.485935e-02 +8.989611e-03 +1.106556e-03 +6.378103e-05 +6.670945e-07 +3.260820e-08 +2.960053e-09 +7.190263e-10 +5.797261e-10 +1.603141e-09 +1.302384e-08 +2.259545e-07 +5.421860e-06 +1.109197e-04 +1.221901e-03 +5.030265e-03 +6.238968e-03 +2.256129e-03 +2.777132e-04 +1.600717e-05 +0.000000e+00 +0.000000e+00 +0.000000e+00 +0.000000e+00 +0.000000e+00 +0.000000e+00 +0.000000e+00 +0.000000e+00 +0.000000e+00 +0.000000e+00 +0.000000e+00 +0.000000e+00 +0.000000e+00 +0.000000e+00 +0.000000e+00 +0.000000e+00 +8.734988e-03 +1.033720e-03 +5.822860e-05 +2.419092e-06 +1.203010e-07 +1.130877e-08 +2.880181e-09 +2.447446e-09 +7.113111e-09 +6.010617e-08 +1.067052e-06 +2.568441e-05 +5.164789e-04 +5.494226e-03 +2.157258e-02 +2.538685e-02 +3.769457e+00 +4.460868e-01 +2.512771e-02 +1.043924e-03 +5.191416e-05 +4.880136e-06 +1.242900e-06 +1.056160e-06 +3.069560e-06 +2.593795e-05 +4.604708e-04 +1.108373e-02 +2.228790e-01 +2.370954e+00 +9.309334e+00 +1.095533e+01 +1.704842e+01 +2.017552e+00 +1.136471e-01 +4.721438e-03 +2.347963e-04 +2.207178e-05 +5.621364e-06 +4.776777e-06 +1.388294e-05 +1.173116e-04 +2.082608e-03 +5.012928e-02 +1.008032e+00 +1.072330e+01 +4.210406e+01 +4.954852e+01 +1.657994e+01 +1.962111e+00 +1.105241e-01 +4.591695e-03 +2.283442e-04 +2.146525e-05 +5.466892e-06 +4.645514e-06 +1.350145e-05 +1.140879e-04 +2.025379e-03 +4.875175e-02 +9.803322e-01 +1.042863e+01 +4.094706e+01 +4.818696e+01 +8.310628e+00 +9.835000e-01 +5.539976e-02 +2.301569e-03 +1.144566e-04 +1.075937e-05 +2.740257e-06 +2.328545e-06 +6.767545e-06 +5.718612e-05 +1.015213e-03 +2.443662e-02 +4.913876e-01 +5.227308e+00 +2.052455e+01 +2.415352e+01 +3.022173e+00 +3.576513e-01 +2.014621e-02 +8.369690e-04 +4.162232e-05 +3.912662e-06 +9.964989e-07 +8.467790e-07 +2.461028e-06 +2.079582e-05 +3.691837e-04 +8.886414e-03 +1.786939e-01 +1.900919e+00 +7.463784e+00 +8.783464e+00 +9.338144e-01 +1.105099e-01 +6.224932e-03 +2.586132e-04 +1.286079e-05 +1.208965e-06 +3.079060e-07 +2.616443e-07 +7.604276e-07 +6.425654e-06 +1.140733e-04 +2.745793e-03 +5.521421e-02 +5.873606e-01 +2.306218e+00 +2.713983e+00 +2.658699e-01 +3.146369e-02 +1.772324e-03 +7.363074e-05 +3.661644e-06 +3.442089e-07 +8.766507e-08 +7.449375e-08 +2.165042e-07 +1.829472e-06 +3.247823e-05 +7.817652e-04 +1.572025e-02 +1.672297e-01 +6.566121e-01 +7.727084e-01 +7.293078e-02 +8.630806e-03 +4.861663e-04 +2.019765e-05 +1.004426e-06 +9.441998e-08 +2.404741e-08 +2.043439e-08 +5.938929e-08 +5.018427e-07 +8.909105e-06 +2.144461e-04 +4.312222e-03 +4.587278e-02 +1.801153e-01 +2.119617e-01 +1.977617e-02 +2.340360e-03 +1.318306e-04 +5.476867e-06 +2.723636e-07 +2.560326e-08 +6.520781e-09 +5.541061e-09 +1.610421e-08 +1.360814e-07 +2.415824e-06 +5.814995e-05 +1.169317e-03 +1.243903e-02 +4.884070e-02 +5.747628e-02 +5.382444e-03 +6.369716e-04 +3.588010e-05 +1.490629e-06 +7.412872e-08 +6.968393e-09 +1.774749e-09 +1.508101e-09 +4.383054e-09 +3.703704e-08 +6.575106e-07 +1.582657e-05 +3.182511e-04 +3.385507e-03 +1.329289e-02 +1.564322e-02 +0.000000e+00 +0.000000e+00 +0.000000e+00 +0.000000e+00 +0.000000e+00 +0.000000e+00 +0.000000e+00 +0.000000e+00 +0.000000e+00 +0.000000e+00 +0.000000e+00 +0.000000e+00 +0.000000e+00 +0.000000e+00 +0.000000e+00 +0.000000e+00 +4.516570e-01 +6.425780e-01 +2.650194e-01 +3.625962e-02 +2.227802e-03 +9.399067e-05 +4.409073e-06 +3.663975e-07 +7.877358e-08 +5.536859e-08 +1.342492e-07 +9.812194e-07 +1.597029e-05 +3.785337e-04 +8.069415e-03 +9.710394e-02 +3.270487e+01 +4.652963e+01 +1.919028e+01 +2.625590e+00 +1.613171e-01 +6.805945e-03 +3.192648e-04 +2.653116e-05 +5.704063e-06 +4.009287e-06 +9.721100e-06 +7.105094e-05 +1.156422e-03 +2.740995e-02 +5.843133e-01 +7.031380e+00 +4.798835e+01 +6.827363e+01 +2.815819e+01 +3.852568e+00 +2.367029e-01 +9.986466e-03 +4.684620e-04 +3.892957e-05 +8.369658e-06 +5.882888e-06 +1.426392e-05 +1.042541e-04 +1.696836e-03 +4.021904e-02 +8.573717e-01 +1.031725e+01 +2.053196e+01 +2.921107e+01 +1.204756e+01 +1.648332e+00 +1.012741e-01 +4.272739e-03 +2.004329e-04 +1.665613e-05 +3.580983e-06 +2.517011e-06 +6.102859e-06 +4.460543e-05 +7.259963e-04 +1.720783e-02 +3.668290e-01 +4.414266e+00 +5.394306e+00 +7.674547e+00 +3.165225e+00 +4.330620e-01 +2.660746e-02 +1.122565e-03 +5.265919e-05 +4.376021e-06 +9.408221e-07 +6.612875e-07 +1.603388e-06 +1.171907e-05 +1.907391e-04 +4.520969e-03 +9.637601e-02 +1.159748e+00 +1.151979e+00 +1.638934e+00 +6.759481e-01 +9.248236e-02 +5.682144e-03 +2.397289e-04 +1.124561e-05 +9.345191e-07 +2.009168e-07 +1.412210e-07 +3.424108e-07 +2.502660e-06 +4.073319e-05 +9.654734e-04 +2.058153e-02 +2.476695e-01 +2.263752e-01 +3.220668e-01 +1.328305e-01 +1.817370e-02 +1.116598e-03 +4.710910e-05 +2.209873e-06 +1.836422e-07 +3.948214e-08 +2.775131e-08 +6.728710e-08 +4.917974e-07 +8.004476e-06 +1.897251e-04 +4.044475e-03 +4.866951e-02 +4.348070e-02 +6.186053e-02 +2.551323e-02 +3.490687e-03 +2.144689e-04 +9.048415e-06 +4.244583e-07 +3.527283e-08 +7.583477e-09 +5.330295e-09 +1.292407e-08 +9.446130e-08 +1.537448e-06 +3.644117e-05 +7.768368e-04 +9.348127e-03 +8.420062e-03 +1.197933e-02 +4.940651e-03 +6.759736e-04 +4.153203e-05 +1.752231e-06 +8.219660e-08 +6.830603e-09 +1.468545e-09 +1.032215e-09 +2.502755e-09 +1.829248e-08 +2.977278e-07 +7.056855e-06 +1.504349e-04 +1.810270e-03 +1.670970e-03 +2.377310e-03 +9.804776e-04 +1.341477e-04 +8.242075e-06 +3.477321e-07 +1.631200e-08 +1.355540e-09 +2.914343e-10 +2.048441e-10 +4.966743e-10 +3.630163e-09 +5.908439e-08 +1.400440e-06 +2.985397e-05 +3.592501e-04 +3.427232e-04 +4.875966e-04 +2.011001e-04 +2.751427e-05 +1.690485e-06 +7.132134e-08 +3.345662e-09 +2.780272e-10 +5.977442e-11 +4.201440e-11 +1.018700e-10 +7.445620e-10 +1.211846e-08 +2.872363e-07 +6.123177e-06 +7.368373e-05
+3.333333e-02 +0.000000e+00 +0.000000e+00 +0.000000e+00 +0.000000e+00 +0.000000e+00 +0.000000e+00 +0.000000e+00 +0.000000e+00 +0.000000e+00 +0.000000e+00 +0.000000e+00 +0.000000e+00 +0.000000e+00 +0.000000e+00 +0.000000e+00 +0.000000e+00 +4.078193e-05 +9.744071e-04 +2.028402e-02 +2.317352e-01 +1.002786e+00 +1.315056e+00 +5.015060e-01 +6.440835e-02 +3.807500e-03 +1.593556e-04 +7.655148e-06 +6.700630e-07 +1.548458e-07 +1.180765e-07 +3.096218e-07 +2.410824e-06 +1.822402e-03 +4.354286e-02 +9.064224e-01 +1.035544e+01 +4.481101e+01 +5.876529e+01 +2.241056e+01 +2.878185e+00 +1.701439e-01 +7.121046e-03 +3.420820e-04 +2.994278e-05 +6.919521e-06 +5.276427e-06 +1.383592e-05 +1.077313e-04 +1.972277e-03 +4.712383e-02 +9.809666e-01 +1.120707e+01 +4.849627e+01 +6.359815e+01 +2.425361e+01 +3.114888e+00 +1.841366e-01 +7.706681e-03 +3.702148e-04 +3.240528e-05 +7.488583e-06 +5.710361e-06 +1.497379e-05 +1.165912e-04 +6.758218e-04 +1.614749e-02 +3.361387e-01 +3.840224e+00 +1.661777e+01 +2.179259e+01 +8.310758e+00 +1.067350e+00 +6.309637e-02 +2.640777e-03 +1.268581e-04 +1.110402e-05 +2.566043e-06 +1.956716e-06 +5.130929e-06 +3.995121e-05 +1.490989e-04 +3.562437e-03 +7.415847e-02 +8.472250e-01 +3.666189e+00 +4.807851e+00 +1.833508e+00 +2.354772e-01 +1.392024e-02 +5.826047e-04 +2.798726e-05 +2.449753e-06 +5.661170e-07 +4.316881e-07 +1.131979e-06 +8.813983e-06 +2.757213e-05 +6.587839e-04 +1.371376e-02 +1.566731e-01 +6.779703e-01 +8.890922e-01 +3.390617e-01 +4.354564e-02 +2.574201e-03 +1.077382e-04 +5.175545e-06 +4.530208e-07 +1.046892e-07 +7.982996e-08 +2.093312e-07 +1.629926e-06 +4.794058e-06 +1.145450e-04 +2.384457e-03 +2.724128e-02 +1.178810e-01 +1.545894e-01 +5.895378e-02 +7.571427e-03 +4.475849e-04 +1.873280e-05 +8.998894e-07 +7.876824e-08 +1.820267e-08 +1.388030e-08 +3.639712e-08 +2.834007e-07 +8.278399e-07 +1.977967e-05 +4.117491e-04 +4.704037e-03 +2.035574e-02 +2.669457e-02 +1.018016e-02 +1.307437e-03 +7.728916e-05 +3.234788e-06 +1.553933e-07 +1.360173e-08 +3.143244e-09 +2.396856e-09 +6.285070e-09 +4.893776e-08 +1.459058e-07 +3.486144e-06 +7.257030e-05 +8.290809e-04 +3.587675e-03 +4.704887e-03 +1.794242e-03 +2.304343e-04 +1.362212e-05 +5.701276e-07 +2.738788e-08 +2.397290e-09 +5.539931e-10 +4.224431e-10 +1.107736e-09 +8.625223e-09 +2.661118e-08 +6.358239e-07 +1.323581e-05 +1.512128e-04 +6.543417e-04 +8.581055e-04 +3.272447e-04 +4.202799e-05 +2.484485e-06 +1.039833e-07 +4.995167e-09 +4.372321e-10 +1.010406e-10 +7.704771e-11 +2.020356e-10 +1.573120e-09 +5.056095e-09 +1.208059e-07 +2.514789e-06 +2.873026e-05 +1.243242e-04 +1.630391e-04 +6.217613e-05 +7.985272e-06 +4.720494e-07 +1.975672e-08 +9.490763e-10 +8.307362e-11 +1.919760e-11 +1.463898e-11 +3.838654e-11 +2.988911e-10 +0.000000e+00 +0.000000e+00 +0.000000e+00 +0.000000e+00 +0.000000e+00 +0.000000e+00 +0.000000e+00 +0.000000e+00 +0.000000e+00 +0.000000e+00 +0.000000e+00 +0.000000e+00 +0.000000e+00 +0.000000e+00 +0.000000e+00 +0.000000e+00 +1.588080e-08 +1.679430e-07 +3.367131e-06 +8.108380e-05 +1.444896e-03 +1.228936e-02 +3.601429e-02 +3.087343e-02 +7.925793e-03 +7.494682e-04 +3.738136e-05 +1.552319e-06 +8.711209e-08 +1.024202e-08 +3.494945e-09 +4.076903e-09 +5.722338e-06 +6.051500e-05 +1.213280e-03 +2.921697e-02 +5.206403e-01 +4.428233e+00 +1.297705e+01 +1.112464e+01 +2.855905e+00 +2.700563e-01 +1.346965e-02 +5.593481e-04 +3.138915e-05 +3.690514e-06 +1.259335e-06 +1.469033e-06 +2.309882e-05 +2.442752e-04 +4.897534e-03 +1.179374e-01 +2.101620e+00 +1.787503e+01 +5.238323e+01 +4.490578e+01 +1.152816e+01 +1.090111e+00 +5.437165e-02 +2.257868e-03 +1.267056e-04 +1.489715e-05 +5.083440e-06 +5.929905e-06 +2.067583e-05 +2.186514e-04 +4.383797e-03 +1.055661e-01 +1.881166e+00 +1.599999e+01 +4.688838e+01 +4.019530e+01 +1.031889e+01 +9.757614e-01 +4.866823e-02 +2.021024e-03 +1.134146e-04 +1.333448e-05 +4.550203e-06 +5.307876e-06 +9.708939e-06 +1.026742e-04 +2.058540e-03 +4.957165e-02 +8.833566e-01 +7.513266e+00 +2.201781e+01 +1.887488e+01 +4.845538e+00 +4.581973e-01 +2.285359e-02 +9.490311e-04 +5.325713e-05 +6.261596e-06 +2.136681e-06 +2.492468e-06 +3.345821e-06 +3.538280e-05 +7.093986e-04 +1.708301e-02 +3.044157e-01 +2.589165e+00 +7.587612e+00 +6.504518e+00 +1.669833e+00 +1.579005e-01 +7.875632e-03 +3.270479e-04 +1.835307e-05 +2.157824e-06 +7.363268e-07 +8.589357e-07 +9.876134e-07 +1.044423e-05 +2.093990e-04 +5.042531e-03 +8.985686e-02 +7.642649e-01 +2.239697e+00 +1.919992e+00 +4.928982e-01 +4.660878e-02 +2.324715e-03 +9.653740e-05 +5.417425e-06 +6.369425e-07 +2.173476e-07 +2.535391e-07 +2.702255e-07 +2.857694e-06 +5.729462e-05 +1.379710e-03 +2.458615e-02 +2.091141e-01 +6.128140e-01 +5.253378e-01 +1.348642e-01 +1.275284e-02 +6.360759e-04 +2.641404e-05 +1.482287e-06 +1.742768e-07 +5.946948e-08 +6.937199e-08 +7.156337e-08 +7.567985e-07 +1.517324e-05 +3.653864e-04 +6.511110e-03 +5.537934e-02 +1.622905e-01 +1.391243e-01 +3.571585e-02 +3.377315e-03 +1.684510e-04 +6.995189e-06 +3.925516e-07 +4.615344e-08 +1.574921e-08 +1.837167e-08 +1.880292e-08 +1.988451e-07 +3.986695e-06 +9.600349e-05 +1.710762e-03 +1.455065e-02 +4.264104e-02 +3.655424e-02 +9.384165e-03 +8.873729e-04 +4.425966e-05 +1.837951e-06 +1.031410e-07 +1.212659e-08 +4.138026e-09 +4.827067e-09 +4.973369e-09 +5.259448e-08 +1.054480e-06 +2.539290e-05 +4.524962e-04 +3.848643e-03 +1.127854e-02 +9.668588e-03 +2.482110e-03 +2.347099e-04 +1.170667e-05 +4.861377e-07 +2.728077e-08 +3.207480e-09 +1.094507e-09 +1.276758e-09 +0.000000e+00 +0.000000e+00 +0.000000e+00 +0.000000e+00 +0.000000e+00 +0.000000e+00 +0.000000e+00 +0.000000e+00 +0.000000e+00 +0.000000e+00 +0.000000e+00 +0.000000e+00 +0.000000e+00 +0.000000e+00 +0.000000e+00 +0.000000e+00 +5.134584e-09 +2.089997e-09 +2.933245e-09 +1.348041e-08 +1.608320e-07 +3.415412e-06 +8.107386e-05 +1.328274e-03 +9.812526e-03 +2.410685e-02 +1.717662e-02 +3.737516e-03 +3.132663e-04 +1.475173e-05 +6.214486e-07 +3.793137e-08 +2.335992e-06 +9.508495e-07 +1.334487e-06 +6.132947e-06 +7.317093e-05 +1.553851e-03 +3.688476e-02 +6.043015e-01 +4.464234e+00 +1.096747e+01 +7.814549e+00 +1.700392e+00 +1.425213e-01 +6.711338e-03 +2.827297e-04 +1.725698e-05 +1.092320e-05 +4.446212e-06 +6.240118e-06 +2.867792e-05 +3.421503e-04 +7.265871e-03 +1.724747e-01 +2.825739e+00 +2.087495e+01 +5.128437e+01 +3.654116e+01 +7.951106e+00 +6.664356e-01 +3.138249e-02 +1.322056e-03 +8.069434e-05 +1.088443e-05 +4.430430e-06 +6.217970e-06 +2.857613e-05 +3.409359e-04 +7.240082e-03 +1.718625e-01 +2.815709e+00 +2.080085e+01 +5.110234e+01 +3.641146e+01 +7.922885e+00 +6.640702e-01 +3.127111e-02 +1.317363e-03 +8.040793e-05 +5.561114e-06 +2.263613e-06 +3.176910e-06 +1.460023e-05 +1.741923e-04 +3.699131e-03 +8.780867e-02 +1.438613e+00 +1.062765e+01 +2.610941e+01 +1.860349e+01 +4.047991e+00 +3.392893e-01 +1.597716e-02 +6.730724e-04 +4.108233e-05 +2.054429e-06 +8.362409e-07 +1.173638e-06 +5.393726e-06 +6.435143e-05 +1.366561e-03 +3.243894e-02 +5.314634e-01 +3.926148e+00 +9.645534e+00 +6.872640e+00 +1.495439e+00 +1.253428e-01 +5.902401e-03 +2.486515e-04 +1.517695e-05 +6.433559e-07 +2.618735e-07 +3.675313e-07 +1.689076e-06 +2.015201e-05 +4.279462e-04 +1.015844e-02 +1.664307e-01 +1.229495e+00 +3.020553e+00 +2.152206e+00 +4.683053e-01 +3.925181e-02 +1.848370e-03 +7.786661e-05 +4.752746e-06 +1.853192e-07 +7.543288e-08 +1.058677e-07 +4.865396e-07 +5.804803e-06 +1.232702e-04 +2.926146e-03 +4.794051e-02 +3.541571e-01 +8.700728e-01 +6.199446e-01 +1.348957e-01 +1.130652e-02 +5.324245e-04 +2.242954e-05 +1.369032e-06 +5.136165e-08 +2.090640e-08 +2.934148e-08 +1.348456e-07 +1.608815e-06 +3.416464e-05 +8.109882e-04 +1.328683e-02 +9.815547e-02 +2.411427e-01 +1.718191e-01 +3.738666e-02 +3.133627e-03 +1.475627e-04 +6.216400e-06 +3.794305e-07 +1.405672e-08 +5.721689e-09 +8.030211e-09 +3.690471e-08 +4.403024e-07 +9.350220e-06 +2.219522e-04 +3.636354e-03 +2.686331e-02 +6.599623e-02 +4.702366e-02 +1.023203e-02 +8.576150e-04 +4.038514e-05 +1.701312e-06 +1.038430e-07 +3.857968e-09 +1.570359e-09 +2.203950e-09 +1.012876e-08 +1.208442e-07 +2.566236e-06 +6.091640e-05 +9.980238e-04 +7.372829e-03 +1.811314e-02 +1.290598e-02 +2.808254e-03 +2.353786e-04 +1.108399e-05 +4.669373e-07 +2.850046e-08 +0.000000e+00 +0.000000e+00 +0.000000e+00 +0.000000e+00 +0.000000e+00 +0.000000e+00 +0.000000e+00 +0.000000e+00 +0.000000e+00 +0.000000e+00 +0.000000e+00 +0.000000e+00 +0.000000e+00 +0.000000e+00 +0.000000e+00 +0.000000e+00 +1.457752e-05 +6.216902e-07 +3.987178e-08 +5.842086e-09 +2.619780e-09 +4.062396e-09 +2.037585e-08 +2.586103e-07 +5.641180e-06 +1.322756e-04 +2.062472e-03 +1.407621e-02 +3.138982e-02 +2.024284e-02 +4.035877e-03 +3.179859e-04 +5.858646e-03 +2.498547e-04 +1.602430e-05 +2.347910e-06 +1.052879e-06 +1.632660e-06 +8.188970e-06 +1.039344e-04 +2.267167e-03 +5.316100e-02 +8.288990e-01 +5.657170e+00 +1.261544e+01 +8.135512e+00 +1.622002e+00 +1.277972e-01 +2.533459e-02 +1.080449e-03 +6.929402e-05 +1.015309e-05 +4.552972e-06 +7.060126e-06 +3.541163e-05 +4.494444e-04 +9.803928e-03 +2.298846e-01 +3.584414e+00 +2.446335e+01 +5.455304e+01 +3.518046e+01 +7.014038e+00 +5.526346e-01 +2.384498e-02 +1.016921e-03 +6.521972e-05 +9.556113e-06 +4.285270e-06 +6.645009e-06 +3.332952e-05 +4.230182e-04 +9.227483e-03 +2.163680e-01 +3.373660e+00 +2.302497e+01 +5.134547e+01 +3.311194e+01 +6.601631e+00 +5.201411e-01 +1.164835e-02 +4.967691e-04 +3.186003e-05 +4.668190e-06 +2.093367e-06 +3.246107e-06 +1.628157e-05 +2.066457e-04 +4.507653e-03 +1.056964e-01 +1.648043e+00 +1.124777e+01 +2.508242e+01 +1.617528e+01 +3.224916e+00 +2.540905e-01 +4.147001e-03 +1.768579e-04 +1.134269e-05 +1.661951e-06 +7.452727e-07 +1.155667e-06 +5.796504e-06 +7.356922e-05 +1.604798e-03 +3.762964e-02 +5.867302e-01 +4.004388e+00 +8.929748e+00 +5.758664e+00 +1.148123e+00 +9.046036e-02 +1.258461e-03 +5.366983e-05 +3.442086e-06 +5.043408e-07 +2.261627e-07 +3.507022e-07 +1.759025e-06 +2.232554e-05 +4.869968e-04 +1.141920e-02 +1.780509e-01 +1.215184e+00 +2.709848e+00 +1.747542e+00 +3.484128e-01 +2.745137e-02 +3.527232e-04 +1.504265e-05 +9.647525e-07 +1.413573e-07 +6.338918e-08 +9.829526e-08 +4.930217e-07 +6.257431e-06 +1.364961e-04 +3.200589e-03 +4.990434e-02 +3.405932e-01 +7.595198e-01 +4.898033e-01 +9.765359e-02 +7.694106e-03 +9.542176e-05 +4.069469e-06 +2.609933e-07 +3.824121e-08 +1.714859e-08 +2.659169e-08 +1.333765e-07 +1.692815e-06 +3.692612e-05 +8.658513e-04 +1.350056e-02 +9.214026e-02 +2.054719e-01 +1.325059e-01 +2.641810e-02 +2.081477e-03 +2.555489e-05 +1.089844e-06 +6.989658e-08 +1.024138e-08 +4.592564e-09 +7.121519e-09 +3.571956e-08 +4.533526e-07 +9.889180e-06 +2.318836e-04 +3.615583e-03 +2.467607e-02 +5.502742e-02 +3.548638e-02 +7.075029e-03 +5.574401e-04 +6.877232e-06 +2.932946e-07 +1.881029e-08 +2.756119e-09 +1.235933e-09 +1.916515e-09 +9.612707e-09 +1.220045e-07 +2.661337e-06 +6.240359e-05 +9.730116e-04 +6.640728e-03 +1.480876e-02 +9.549955e-03 +1.904004e-03 +1.500161e-04 +0.000000e+00 +0.000000e+00 +0.000000e+00 +0.000000e+00 +0.000000e+00 +0.000000e+00 +0.000000e+00 +0.000000e+00 +0.000000e+00 +0.000000e+00 +0.000000e+00 +0.000000e+00 +0.000000e+00 +0.000000e+00 +0.000000e+00 +0.000000e+00 +1.317126e-01 +2.037749e-02 +1.353264e-03 +5.829445e-05 +2.629110e-06 +1.989830e-07 +3.743773e-08 +2.258091e-08 +4.715621e-08 +3.048004e-07 +4.589694e-06 +1.065464e-04 +2.362421e-03 +3.121405e-02 +1.659039e-01 +2.750582e-01 +1.624166e+01 +2.512776e+00 +1.668728e-01 +7.188369e-03 +3.241992e-04 +2.453687e-05 +4.616499e-06 +2.784483e-06 +5.814897e-06 +3.758536e-05 +5.659615e-04 +1.313839e-02 +2.913134e-01 +3.849048e+00 +2.045784e+01 +3.391781e+01 +3.333942e+01 +5.158000e+00 +3.425414e-01 +1.475563e-02 +6.654869e-04 +5.036707e-05 +9.476332e-06 +5.715736e-06 +1.193630e-05 +7.715183e-05 +1.161755e-03 +2.696930e-02 +5.979819e-01 +7.900979e+00 +4.199400e+01 +6.962343e+01 +1.822242e+01 +2.819223e+00 +1.872239e-01 +8.065032e-03 +3.637372e-04 +2.752928e-05 +5.179507e-06 +3.124067e-06 +6.524057e-06 +4.216911e-05 +6.349838e-04 +1.474069e-02 +3.268408e-01 +4.318462e+00 +2.295279e+01 +3.805429e+01 +5.804721e+00 +8.980586e-01 +5.963984e-02 +2.569102e-03 +1.158678e-04 +8.769403e-06 +1.649923e-06 +9.951660e-07 +2.078227e-06 +1.343289e-05 +2.022730e-04 +4.695621e-03 +1.041145e-01 +1.375638e+00 +7.311570e+00 +1.212212e+01 +1.452902e+00 +2.247810e-01 +1.492765e-02 +6.430374e-04 +2.900132e-05 +2.194952e-06 +4.129701e-07 +2.490867e-07 +5.201731e-07 +3.362208e-06 +5.062823e-05 +1.175298e-03 +2.605952e-02 +3.443176e-01 +1.830061e+00 +3.034127e+00 +3.267697e-01 +5.055512e-02 +3.357353e-03 +1.446245e-04 +6.522639e-06 +4.936629e-07 +9.288041e-08 +5.602166e-08 +1.169913e-07 +7.561885e-07 +1.138671e-05 +2.643343e-04 +5.861002e-03 +7.743989e-02 +4.115960e-01 +6.824003e-01 +7.058150e-02 +1.091979e-02 +7.251803e-04 +3.123854e-05 +1.408875e-06 +1.066300e-07 +2.006195e-08 +1.210055e-08 +2.526984e-08 +1.633350e-07 +2.459503e-06 +5.709559e-05 +1.265963e-03 +1.672684e-02 +8.890377e-02 +1.473969e-01 +1.516388e-02 +2.346031e-03 +1.557993e-04 +6.711357e-06 +3.026857e-07 +2.290863e-08 +4.310153e-09 +2.599708e-09 +5.429027e-09 +3.509124e-08 +5.284049e-07 +1.226654e-05 +2.719822e-04 +3.593630e-03 +1.910028e-02 +3.166706e-02 +3.302924e-03 +5.110012e-04 +3.393546e-05 +1.461835e-06 +6.592955e-08 +4.989847e-09 +9.388169e-10 +5.662559e-10 +1.182525e-09 +7.643405e-09 +1.150946e-07 +2.671839e-06 +5.924185e-05 +7.827472e-04 +4.160331e-03 +6.897568e-03 +7.370821e-04 +1.140353e-04 +7.573053e-06 +3.262239e-07 +1.471287e-08 +1.113537e-09 +2.095068e-10 +1.263660e-10 +2.638928e-10 +1.705706e-09 +2.568457e-08 +5.962489e-07 +1.322044e-05 +1.746782e-04 +9.284215e-04 +1.539265e-03 +0.000000e+00 +0.000000e+00 +0.000000e+00 +0.000000e+00 +0.000000e+00 +0.000000e+00 +0.000000e+00 +0.000000e+00 +0.000000e+00 +0.000000e+00 +0.000000e+00 +0.000000e+00 +0.000000e+00 +0.000000e+00 +0.000000e+00 +0.000000e+00 +5.867476e-02 +1.478373e-01 +1.081368e-01 +2.408214e-02 +2.052356e-03 +9.737761e-05 +4.091193e-06 +2.466047e-07 +3.270577e-08 +1.298050e-08 +1.774607e-08 +7.968573e-08 +9.350244e-07 +1.970682e-05 +4.690571e-04 +7.781697e-03 +1.014726e+01 +2.556711e+01 +1.870126e+01 +4.164786e+00 +3.549362e-01 +1.684057e-02 +7.075343e-04 +4.264803e-05 +5.656163e-06 +2.244859e-06 +3.069021e-06 +1.378092e-05 +1.617039e-04 +3.408114e-03 +8.111914e-02 +1.345773e+00 +2.578186e+01 +6.496016e+01 +4.751561e+01 +1.058176e+01 +9.018113e-01 +4.278801e-02 +1.797682e-03 +1.083588e-04 +1.437101e-05 +5.703672e-06 +7.797677e-06 +3.501415e-05 +4.108525e-04 +8.659235e-03 +2.061051e-01 +3.419300e+00 +1.646399e+01 +4.148278e+01 +3.034290e+01 +6.757388e+00 +5.758859e-01 +2.732391e-02 +1.147978e-03 +6.919666e-05 +9.177156e-06 +3.642297e-06 +4.979504e-06 +2.235962e-05 +2.623655e-04 +5.529684e-03 +1.316162e-01 +2.183524e+00 +5.927487e+00 +1.493494e+01 +1.092428e+01 +2.432845e+00 +2.073347e-01 +9.837357e-03 +4.133036e-04 +2.491269e-05 +3.304027e-06 +1.311327e-06 +1.792758e-06 +8.050074e-06 +9.445876e-05 +1.990838e-03 +4.738545e-02 +7.861286e-01 +1.641085e+00 +4.134888e+00 +3.024496e+00 +6.735577e-01 +5.740271e-02 +2.723572e-03 +1.144273e-04 +6.897331e-06 +9.147534e-07 +3.630540e-07 +4.963431e-07 +2.228744e-06 +2.615186e-05 +5.511835e-04 +1.311914e-02 +2.176477e-01 +4.021443e-01 +1.013246e+00 +7.411464e-01 +1.650539e-01 +1.406641e-02 +6.674054e-04 +2.804016e-05 +1.690176e-06 +2.241584e-07 +8.896562e-08 +1.216278e-07 +5.461491e-07 +6.408459e-06 +1.350664e-04 +3.214818e-03 +5.333409e-02 +9.358849e-02 +2.358062e-01 +1.724823e-01 +3.841194e-02 +3.273586e-03 +1.553210e-04 +6.525609e-06 +3.933440e-07 +5.216695e-08 +2.070440e-08 +2.830567e-08 +1.271018e-07 +1.491400e-06 +3.143313e-05 +7.481641e-04 +1.241210e-02 +2.147816e-02 +5.411652e-02 +3.958395e-02 +8.815376e-03 +7.512741e-04 +3.564551e-05 +1.497599e-06 +9.027076e-08 +1.197209e-08 +4.751572e-09 +6.496030e-09 +2.916932e-08 +3.422699e-07 +7.213770e-06 +1.717005e-04 +2.848525e-03 +4.963360e-03 +1.250572e-02 +9.147403e-03 +2.037134e-03 +1.736110e-04 +8.237275e-06 +3.460783e-07 +2.086055e-08 +2.766616e-09 +1.098035e-09 +1.501159e-09 +6.740700e-09 +7.909471e-08 +1.667021e-06 +3.967804e-05 +6.582620e-04 +1.168622e-03 +2.944469e-03 +2.153755e-03 +4.796429e-04 +4.087668e-05 +1.939465e-06 +8.148409e-08 +4.911614e-09 +6.513992e-10 +2.585321e-10 +3.534477e-10 +1.587097e-09 +1.862284e-08 +3.924998e-07 +9.342189e-06 +1.549877e-04
+4.166667e-02 +0.000000e+00 +0.000000e+00 +0.000000e+00 +0.000000e+00 +0.000000e+00 +0.000000e+00 +0.000000e+00 +0.000000e+00 +0.000000e+00 +0.000000e+00 +0.000000e+00 +0.000000e+00 +0.000000e+00 +0.000000e+00 +0.000000e+00 +0.000000e+00 +9.209633e-06 +2.157577e-04 +3.353239e-03 +2.276891e-02 +5.046075e-02 +3.233572e-02 +6.411397e-03 +5.032088e-04 +2.303174e-05 +9.831113e-07 +6.325639e-08 +9.315940e-09 +4.203541e-09 +6.559736e-09 +3.308387e-08 +4.215225e-07 +2.897261e-03 +6.787527e-02 +1.054897e+00 +7.162879e+00 +1.587446e+01 +1.017251e+01 +2.016963e+00 +1.583046e-01 +7.245561e-03 +3.092773e-04 +1.989985e-05 +2.930704e-06 +1.322393e-06 +2.063629e-06 +1.040786e-05 +1.326069e-04 +1.073554e-02 +2.515058e-01 +3.908825e+00 +2.654141e+01 +5.882140e+01 +3.769331e+01 +7.473677e+00 +5.865836e-01 +2.684778e-02 +1.145999e-03 +7.373711e-05 +1.085946e-05 +4.900009e-06 +7.646594e-06 +3.856541e-05 +4.913629e-04 +9.027695e-03 +2.114953e-01 +3.286995e+00 +2.231911e+01 +4.946389e+01 +3.169693e+01 +6.284739e+00 +4.932678e-01 +2.257674e-02 +9.636898e-04 +6.200675e-05 +9.131902e-06 +4.120499e-06 +6.430147e-06 +3.243029e-05 +4.131952e-04 +4.035989e-03 +9.455270e-02 +1.469509e+00 +9.978149e+00 +2.211370e+01 +1.417067e+01 +2.809703e+00 +2.205240e-01 +1.009333e-02 +4.308344e-04 +2.772121e-05 +4.082577e-06 +1.842141e-06 +2.874710e-06 +1.449853e-05 +1.847262e-04 +1.335672e-03 +3.129130e-02 +4.863198e-01 +3.302172e+00 +7.318315e+00 +4.689645e+00 +9.298440e-01 +7.298030e-02 +3.340289e-03 +1.425805e-04 +9.174065e-06 +1.351089e-06 +6.096389e-07 +9.513576e-07 +4.798149e-06 +6.113334e-05 +3.809216e-04 +8.923999e-03 +1.386940e-01 +9.417499e-01 +2.087118e+00 +1.337445e+00 +2.651832e-01 +2.081333e-02 +9.526205e-04 +4.066268e-05 +2.616361e-06 +3.853186e-07 +1.738635e-07 +2.713187e-07 +1.368389e-06 +1.743468e-05 +1.011520e-04 +2.369729e-03 +3.682959e-02 +2.500775e-01 +5.542249e-01 +3.551525e-01 +7.041822e-02 +5.526887e-03 +2.529642e-04 +1.079779e-05 +6.947631e-07 +1.023196e-07 +4.616869e-08 +7.204747e-08 +3.633696e-07 +4.629702e-06 +2.608786e-05 +6.111706e-04 +9.498625e-03 +6.449685e-02 +1.429387e-01 +9.159648e-02 +1.816138e-02 +1.425425e-03 +6.524134e-05 +2.784831e-06 +1.791846e-07 +2.638900e-08 +1.190725e-08 +1.858158e-08 +9.371573e-08 +1.194035e-06 +6.693639e-06 +1.568145e-04 +2.437163e-03 +1.654864e-02 +3.667530e-02 +2.350188e-02 +4.659858e-03 +3.657364e-04 +1.673966e-05 +7.145336e-07 +4.597528e-08 +6.770904e-09 +3.055169e-09 +4.767672e-09 +2.404564e-08 +3.063661e-07 +1.732781e-06 +4.059455e-05 +6.309079e-04 +4.283943e-03 +9.494129e-03 +6.083927e-03 +1.206297e-03 +9.467813e-05 +4.333393e-06 +1.849712e-07 +1.190161e-08 +1.752783e-09 +7.908911e-10 +1.234206e-09 +6.224690e-09 +7.930894e-08 +0.000000e+00 +0.000000e+00 +0.000000e+00 +0.000000e+00 +0.000000e+00 +0.000000e+00 +0.000000e+00 +0.000000e+00 +0.000000e+00 +0.000000e+00 +0.000000e+00 +0.000000e+00 +0.000000e+00 +0.000000e+00 +0.000000e+00 +0.000000e+00 +5.352135e-08 +3.648125e-07 +5.683630e-06 +1.332415e-04 +2.907627e-03 +3.693924e-02 +1.855330e-01 +2.881560e-01 +1.294189e-01 +1.898694e-02 +1.218706e-03 +5.198586e-05 +2.382243e-06 +1.875153e-07 +3.733392e-08 +2.403794e-08 +6.390874e-06 +4.356151e-05 +6.786706e-04 +1.591009e-02 +3.471937e-01 +4.410839e+00 +2.215411e+01 +3.440811e+01 +1.545364e+01 +2.267192e+00 +1.455232e-01 +6.207525e-03 +2.844588e-04 +2.239082e-05 +4.457966e-06 +2.870320e-06 +1.285517e-05 +8.762345e-05 +1.365138e-03 +3.200296e-02 +6.983760e-01 +8.872349e+00 +4.456274e+01 +6.921150e+01 +3.108482e+01 +4.560429e+00 +2.927181e-01 +1.248636e-02 +5.721854e-04 +4.503886e-05 +8.967146e-06 +5.773615e-06 +6.923083e-06 +4.718916e-05 +7.351878e-04 +1.723503e-02 +3.761068e-01 +4.778158e+00 +2.399903e+01 +3.727349e+01 +1.674057e+01 +2.455996e+00 +1.576418e-01 +6.724465e-03 +3.081475e-04 +2.425545e-05 +4.829210e-06 +3.109350e-06 +2.179812e-06 +1.485805e-05 +2.314823e-04 +5.426647e-03 +1.184215e-01 +1.504458e+00 +7.556370e+00 +1.173599e+01 +5.270960e+00 +7.732983e-01 +4.963534e-02 +2.117275e-03 +9.702376e-05 +7.637106e-06 +1.520532e-06 +9.790146e-07 +5.403909e-07 +3.683415e-06 +5.738611e-05 +1.345304e-03 +2.935754e-02 +3.729657e-01 +1.873278e+00 +2.909434e+00 +1.306708e+00 +1.917061e-01 +1.230495e-02 +5.248875e-04 +2.405288e-05 +1.893293e-06 +3.769507e-07 +2.427047e-07 +1.205512e-07 +8.217014e-07 +1.280177e-05 +3.001124e-04 +6.549121e-03 +8.320173e-02 +4.178934e-01 +6.490407e-01 +2.915024e-01 +4.276608e-02 +2.745006e-03 +1.170926e-04 +5.365750e-06 +4.223584e-07 +8.409069e-08 +5.414290e-08 +2.585473e-08 +1.762311e-07 +2.745609e-06 +6.436539e-05 +1.404596e-03 +1.784436e-02 +8.962602e-02 +1.392004e-01 +6.251880e-02 +9.172083e-03 +5.887242e-04 +2.511297e-05 +1.150798e-06 +9.058362e-08 +1.803501e-08 +1.161208e-08 +5.519939e-09 +3.762504e-08 +5.861828e-07 +1.374190e-05 +2.998789e-04 +3.809739e-03 +1.913500e-02 +2.971904e-02 +1.334765e-02 +1.958224e-03 +1.256916e-04 +5.361576e-06 +2.456933e-07 +1.933945e-08 +3.850444e-09 +2.479159e-09 +1.195582e-09 +8.149330e-09 +1.269632e-07 +2.976403e-06 +6.495175e-05 +8.251638e-04 +4.144512e-03 +6.436945e-03 +2.891012e-03 +4.241381e-04 +2.722395e-05 +1.161281e-06 +5.321552e-08 +4.188794e-09 +8.339803e-10 +5.369692e-10 +2.654498e-10 +1.809361e-09 +2.818910e-08 +6.608379e-07 +1.442096e-05 +1.832076e-04 +9.201881e-04 +1.429167e-03 +6.418789e-04 +9.416955e-05 +6.044416e-06 +2.578343e-07 +1.181521e-08 +9.300198e-10 +1.851650e-10 +1.192210e-10 +0.000000e+00 +0.000000e+00 +0.000000e+00 +0.000000e+00 +0.000000e+00 +0.000000e+00 +0.000000e+00 +0.000000e+00 +0.000000e+00 +0.000000e+00 +0.000000e+00 +0.000000e+00 +0.000000e+00 +0.000000e+00 +0.000000e+00 +0.000000e+00 +2.807044e-08 +1.392554e-08 +2.392944e-08 +1.311644e-07 +1.770001e-06 +3.956850e-05 +9.130897e-04 +1.348764e-02 +8.464144e-02 +1.706162e-01 +9.928867e-02 +1.811408e-02 +1.342328e-03 +6.004581e-05 +2.602069e-06 +1.761555e-07 +4.569856e-06 +2.267072e-06 +3.895703e-06 +2.135351e-05 +2.881555e-04 +6.441735e-03 +1.486506e-01 +2.195782e+00 +1.377959e+01 +2.777624e+01 +1.616415e+01 +2.948966e+00 +2.185304e-01 +9.775433e-03 +4.236158e-04 +2.867805e-05 +1.117679e-05 +5.544724e-06 +9.527972e-06 +5.222564e-05 +7.047605e-04 +1.575497e-02 +3.635644e-01 +5.370365e+00 +3.370163e+01 +6.793415e+01 +3.953371e+01 +7.212475e+00 +5.344739e-01 +2.390840e-02 +1.036064e-03 +7.013975e-05 +6.941692e-06 +3.443723e-06 +5.917642e-06 +3.243635e-05 +4.377133e-04 +9.785110e-03 +2.258029e-01 +3.335432e+00 +2.093144e+01 +4.219260e+01 +2.455364e+01 +4.479531e+00 +3.319516e-01 +1.484905e-02 +6.434798e-04 +4.356246e-05 +2.445137e-06 +1.213015e-06 +2.084426e-06 +1.142536e-05 +1.541798e-04 +3.446700e-03 +7.953667e-02 +1.174870e+00 +7.372877e+00 +1.486190e+01 +8.648756e+00 +1.577867e+00 +1.169264e-01 +5.230421e-03 +2.266589e-04 +1.534441e-05 +6.648708e-07 +3.298375e-07 +5.667880e-07 +3.106733e-06 +4.192390e-05 +9.372115e-04 +2.162726e-02 +3.194655e-01 +2.004800e+00 +4.041181e+00 +2.351731e+00 +4.290466e-01 +3.179411e-02 +1.422233e-03 +6.163208e-05 +4.172385e-06 +1.604478e-07 +7.959700e-08 +1.367783e-07 +7.497225e-07 +1.011715e-05 +2.261696e-04 +5.219130e-03 +7.709400e-02 +4.838021e-01 +9.752251e-01 +5.675242e-01 +1.035383e-01 +7.672613e-03 +3.432159e-04 +1.487317e-05 +1.006888e-06 +3.684574e-08 +1.827890e-08 +3.141020e-08 +1.721686e-07 +2.323334e-06 +5.193829e-05 +1.198537e-03 +1.770411e-02 +1.111018e-01 +2.239537e-01 +1.303280e-01 +2.377686e-02 +1.761963e-03 +7.881716e-05 +3.415520e-06 +2.312248e-07 +8.356845e-09 +4.145770e-09 +7.124030e-09 +3.904892e-08 +5.269468e-07 +1.177993e-05 +2.718358e-04 +4.015403e-03 +2.519859e-02 +5.079411e-02 +2.955921e-02 +5.392741e-03 +3.996242e-04 +1.787623e-05 +7.746615e-07 +5.244323e-08 +1.910870e-09 +9.479687e-10 +1.628975e-09 +8.928898e-09 +1.204913e-07 +2.693590e-06 +6.215777e-05 +9.181590e-04 +5.761891e-03 +1.161454e-02 +6.758988e-03 +1.233100e-03 +9.137778e-05 +4.087565e-06 +1.771335e-07 +1.199163e-08 +4.456257e-10 +2.210716e-10 +3.798862e-10 +2.082269e-09 +2.809924e-08 +6.281604e-07 +1.449554e-05 +2.141198e-04 +1.343705e-03 +2.708577e-03 +1.576234e-03 +2.875659e-04 +2.130981e-05 +9.532431e-07 +4.130853e-08 +2.796516e-09 +0.000000e+00 +0.000000e+00 +0.000000e+00 +0.000000e+00 +0.000000e+00 +0.000000e+00 +0.000000e+00 +0.000000e+00 +0.000000e+00 +0.000000e+00 +0.000000e+00 +0.000000e+00 +0.000000e+00 +0.000000e+00 +0.000000e+00 +0.000000e+00 +1.171291e-04 +4.893421e-06 +2.863855e-07 +3.616942e-08 +1.350794e-08 +1.733067e-08 +7.354341e-08 +8.283394e-07 +1.712784e-05 +4.099725e-04 +7.005131e-03 +5.546587e-02 +1.485177e-01 +1.157582e-01 +2.727869e-02 +2.421915e-03 +2.000416e-02 +8.357344e-04 +4.891102e-05 +6.177278e-06 +2.306985e-06 +2.959859e-06 +1.256028e-05 +1.414699e-04 +2.925219e-03 +7.001812e-02 +1.196388e+00 +9.472869e+00 +2.536494e+01 +1.977004e+01 +4.658855e+00 +4.136325e-01 +5.042591e-02 +2.106695e-03 +1.232935e-04 +1.557151e-05 +5.815383e-06 +7.461129e-06 +3.166161e-05 +3.566133e-04 +7.373808e-03 +1.764997e-01 +3.015820e+00 +2.387894e+01 +6.393922e+01 +4.983576e+01 +1.174391e+01 +1.042673e+00 +3.201631e-02 +1.337578e-03 +7.828124e-05 +9.886627e-06 +3.692290e-06 +4.737203e-06 +2.010252e-05 +2.264201e-04 +4.681762e-03 +1.120628e-01 +1.914798e+00 +1.516116e+01 +4.059615e+01 +3.164161e+01 +7.456417e+00 +6.620116e-01 +1.147460e-02 +4.793860e-04 +2.805587e-05 +3.543352e-06 +1.323311e-06 +1.697806e-06 +7.204711e-06 +8.114862e-05 +1.677936e-03 +4.016313e-02 +6.862606e-01 +5.433737e+00 +1.454960e+01 +1.134030e+01 +2.672368e+00 +2.372639e-01 +3.165009e-03 +1.322278e-04 +7.738582e-06 +9.773539e-07 +3.650056e-07 +4.683017e-07 +1.987257e-06 +2.238302e-05 +4.628210e-04 +1.107809e-02 +1.892895e-01 +1.498774e+00 +4.013179e+00 +3.127968e+00 +7.371127e-01 +6.544392e-02 +7.731185e-04 +3.229937e-05 +1.890308e-06 +2.387388e-07 +8.916011e-08 +1.143923e-07 +4.854285e-07 +5.467513e-06 +1.130535e-04 +2.706052e-03 +4.623786e-02 +3.661064e-01 +9.803014e-01 +7.640704e-01 +1.800549e-01 +1.598602e-02 +1.794265e-04 +7.496086e-06 +4.387054e-07 +5.540685e-08 +2.069241e-08 +2.654834e-08 +1.126590e-07 +1.268908e-06 +2.623763e-05 +6.280247e-04 +1.073095e-02 +8.496651e-02 +2.275098e-01 +1.773266e-01 +4.178741e-02 +3.710060e-03 +4.107709e-05 +1.716120e-06 +1.004352e-07 +1.268459e-08 +4.737227e-09 +6.077856e-09 +2.579163e-08 +2.904981e-07 +6.006725e-06 +1.437771e-04 +2.456695e-03 +1.945185e-02 +5.208506e-02 +4.059635e-02 +9.566621e-03 +8.493643e-04 +9.471672e-06 +3.957078e-07 +2.315864e-08 +2.924849e-09 +1.092323e-09 +1.401449e-09 +5.947107e-09 +6.698389e-08 +1.385048e-06 +3.315253e-05 +5.664718e-04 +4.485262e-03 +1.200992e-02 +9.360821e-03 +2.205899e-03 +1.958488e-04 +2.225679e-06 +9.298450e-08 +5.441880e-09 +6.872891e-10 +2.566771e-10 +3.293164e-10 +1.397468e-09 +1.574006e-08 +3.254623e-07 +7.790273e-06 +1.331111e-04 +1.053959e-03 +2.822124e-03 +2.199631e-03 +5.183481e-04 +4.602109e-05 +0.000000e+00 +0.000000e+00 +0.000000e+00 +0.000000e+00 +0.000000e+00 +0.000000e+00 +0.000000e+00 +0.000000e+00 +0.000000e+00 +0.000000e+00 +0.000000e+00 +0.000000e+00 +0.000000e+00 +0.000000e+00 +0.000000e+00 +0.000000e+00 +4.958336e-03 +6.625872e-04 +4.012368e-05 +1.687386e-06 +7.983555e-08 +6.761890e-09 +1.492972e-09 +1.081483e-09 +2.699544e-09 +2.020149e-08 +3.335997e-07 +7.932532e-06 +1.676602e-04 +1.979513e-03 +8.965505e-03 +1.237676e-02 +3.128902e+00 +4.181181e-01 +2.531959e-02 +1.064806e-03 +5.037931e-05 +4.267013e-06 +9.421229e-07 +6.824573e-07 +1.703516e-06 +1.274792e-05 +2.105143e-04 +5.005734e-03 +1.058001e-01 +1.249149e+00 +5.657580e+00 +7.810212e+00 +1.798366e+01 +2.403174e+00 +1.455268e-01 +6.120074e-03 +2.895599e-04 +2.452507e-05 +5.414941e-06 +3.922488e-06 +9.791123e-06 +7.326988e-05 +1.209951e-03 +2.877093e-02 +6.080961e-01 +7.179603e+00 +3.251748e+01 +4.488994e+01 +2.083034e+01 +2.783578e+00 +1.685626e-01 +7.088836e-03 +3.353951e-04 +2.840720e-05 +6.272086e-06 +4.543389e-06 +1.134098e-05 +8.486795e-05 +1.401477e-03 +3.332516e-02 +7.043531e-01 +8.316080e+00 +3.766475e+01 +5.199568e+01 +1.198048e+01 +1.600963e+00 +9.694802e-02 +4.077113e-03 +1.929010e-04 +1.633828e-05 +3.607363e-06 +2.613110e-06 +6.522718e-06 +4.881143e-05 +8.060534e-04 +1.916682e-02 +4.051056e-01 +4.782957e+00 +2.166272e+01 +2.990509e+01 +4.879509e+00 +6.520534e-01 +3.948579e-02 +1.660560e-03 +7.856633e-05 +6.654389e-06 +1.469237e-06 +1.064289e-06 +2.656627e-06 +1.988032e-05 +3.282961e-04 +7.806421e-03 +1.649948e-01 +1.948043e+00 +8.822972e+00 +1.217999e+01 +1.660212e+00 +2.218557e-01 +1.343471e-02 +5.649917e-04 +2.673153e-05 +2.264100e-06 +4.998954e-07 +3.621154e-07 +9.038948e-07 +6.764113e-06 +1.117000e-04 +2.656069e-03 +5.613808e-02 +6.628050e-01 +3.001942e+00 +4.144139e+00 +5.140017e-01 +6.868654e-02 +4.159387e-03 +1.749215e-04 +8.276084e-06 +7.009655e-07 +1.547676e-07 +1.121110e-07 +2.798459e-07 +2.094170e-06 +3.458233e-05 +8.223191e-04 +1.738035e-02 +2.052045e-01 +9.294014e-01 +1.283026e+00 +1.518452e-01 +2.029121e-02 +1.228756e-03 +5.167489e-05 +2.444901e-06 +2.070776e-07 +4.572109e-08 +3.311956e-08 +8.267142e-08 +6.186547e-07 +1.021623e-05 +2.429276e-04 +5.134463e-03 +6.062103e-02 +2.745616e-01 +3.790285e-01 +4.400441e-02 +5.880351e-03 +3.560910e-04 +1.497527e-05 +7.085272e-07 +6.001065e-08 +1.324988e-08 +9.597978e-09 +2.395800e-08 +1.792848e-07 +2.960642e-06 +7.039990e-05 +1.487957e-03 +1.756785e-02 +7.956737e-02 +1.098417e-01 +1.272010e-02 +1.699799e-03 +1.029332e-04 +4.328816e-06 +2.048099e-07 +1.734693e-08 +3.830065e-09 +2.774432e-09 +6.925401e-09 +5.182483e-08 +8.558156e-07 +2.035009e-05 +4.301150e-04 +5.078236e-03 +2.300008e-02 +3.175129e-02 +0.000000e+00 +0.000000e+00 +0.000000e+00 +0.000000e+00 +0.000000e+00 +0.000000e+00 +0.000000e+00 +0.000000e+00 +0.000000e+00 +0.000000e+00 +0.000000e+00 +0.000000e+00 +0.000000e+00 +0.000000e+00 +0.000000e+00 +0.000000e+00 +1.913553e-02 +3.863256e-02 +2.251727e-02 +4.113565e-03 +3.051127e-04 +1.365328e-05 +5.915010e-07 +4.000950e-08 +6.367222e-09 +3.153820e-09 +5.410963e-09 +2.961911e-08 +3.993283e-07 +8.923872e-06 +2.059846e-04 +3.045280e-03 +6.953206e+00 +1.403777e+01 +8.182019e+00 +1.494731e+00 +1.108677e-01 +4.961143e-03 +2.149316e-04 +1.453810e-05 +2.313634e-06 +1.145992e-06 +1.966162e-06 +1.076259e-05 +1.451025e-04 +3.242635e-03 +7.484789e-02 +1.106552e+00 +2.821625e+01 +5.696555e+01 +3.320280e+01 +6.065648e+00 +4.499033e-01 +2.013242e-02 +8.721966e-04 +5.899592e-05 +9.388773e-06 +4.650458e-06 +7.978724e-06 +4.367479e-05 +5.888287e-04 +1.315868e-02 +3.037342e-01 +4.490412e+00 +2.535411e+01 +5.118721e+01 +2.983484e+01 +5.450375e+00 +4.042670e-01 +1.809027e-02 +7.837247e-04 +5.301162e-05 +8.436415e-06 +4.178736e-06 +7.169396e-06 +3.924461e-05 +5.291004e-04 +1.182392e-02 +2.729247e-01 +4.034923e+00 +1.194197e+01 +2.410954e+01 +1.405243e+01 +2.567166e+00 +1.904127e-01 +8.520646e-03 +3.691399e-04 +2.496885e-05 +3.973612e-06 +1.968214e-06 +3.376837e-06 +1.848449e-05 +2.492101e-04 +5.569149e-03 +1.285495e-01 +1.900478e+00 +4.125660e+00 +8.329262e+00 +4.854772e+00 +8.868934e-01 +6.578295e-02 +2.943676e-03 +1.275289e-04 +8.626132e-06 +1.372787e-06 +6.799703e-07 +1.166615e-06 +6.385943e-06 +8.609603e-05 +1.924006e-03 +4.441073e-02 +6.565689e-01 +1.220398e+00 +2.463852e+00 +1.436074e+00 +2.623490e-01 +1.945904e-02 +8.707593e-04 +3.772391e-05 +2.551668e-06 +4.060795e-07 +2.011398e-07 +3.450926e-07 +1.889005e-06 +2.546779e-05 +5.691339e-04 +1.313699e-02 +1.942175e-01 +3.345371e-01 +6.753942e-01 +3.936585e-01 +7.191545e-02 +5.334137e-03 +2.386937e-04 +1.034093e-05 +6.994665e-07 +1.113150e-07 +5.513670e-08 +9.459724e-08 +5.178165e-07 +6.981262e-06 +1.560117e-04 +3.601129e-03 +5.323916e-02 +8.874003e-02 +1.791565e-01 +1.044227e-01 +1.907645e-02 +1.414945e-03 +6.331639e-05 +2.743056e-06 +1.855420e-07 +2.952767e-08 +1.462568e-08 +2.509307e-08 +1.373571e-07 +1.851865e-06 +4.138400e-05 +9.552433e-04 +1.412233e-02 +2.335024e-02 +4.714162e-02 +2.747684e-02 +5.019603e-03 +3.723157e-04 +1.666050e-05 +7.217828e-07 +4.882183e-08 +7.769642e-09 +3.848468e-09 +6.602761e-09 +3.614290e-08 +4.872828e-07 +1.088941e-05 +2.513540e-04 +3.716022e-03 +6.184352e-03 +1.248554e-02 +7.277288e-03 +1.329450e-03 +9.860844e-05 +4.412562e-06 +1.911654e-07 +1.293055e-08 +2.057803e-09 +1.019273e-09 +1.748753e-09 +9.572509e-09 +1.290577e-07 +2.884079e-06 +6.657154e-05 +9.841948e-04
+5.000000e-02 +0.000000e+00 +0.000000e+00 +0.000000e+00 +0.000000e+00 +0.000000e+00 +0.000000e+00 +0.000000e+00 +0.000000e+00 +0.000000e+00 +0.000000e+00 +0.000000e+00 +0.000000e+00 +0.000000e+00 +0.000000e+00 +0.000000e+00 +0.000000e+00 +9.529305e-05 +2.056151e-03 +2.543557e-02 +1.230027e-01 +1.829236e-01 +7.875300e-02 +1.115906e-02 +7.007264e-04 +2.971910e-05 +1.377342e-06 +1.113411e-07 +2.302408e-08 +1.548201e-08 +3.596084e-08 +2.537871e-07 +4.041555e-06 +1.475656e-02 +3.184044e-01 +3.938814e+00 +1.904753e+01 +2.832655e+01 +1.219526e+01 +1.728031e+00 +1.085107e-01 +4.602139e-03 +2.132877e-04 +1.724167e-05 +3.565383e-06 +2.397459e-06 +5.568700e-06 +3.930008e-05 +6.258532e-04 +3.497006e-02 +7.545538e-01 +9.334190e+00 +4.513878e+01 +6.712818e+01 +2.890029e+01 +4.095082e+00 +2.571483e-01 +1.090613e-02 +5.054486e-04 +4.085927e-05 +8.449235e-06 +5.681492e-06 +1.319669e-05 +9.313322e-05 +1.483145e-03 +2.122506e-02 +4.579760e-01 +5.665382e+00 +2.739696e+01 +4.074341e+01 +1.754102e+01 +2.485508e+00 +1.560760e-01 +6.619473e-03 +3.067818e-04 +2.479951e-05 +5.128259e-06 +3.448378e-06 +8.009723e-06 +5.652716e-05 +9.001941e-04 +7.342146e-03 +1.584225e-01 +1.959762e+00 +9.477122e+00 +1.409391e+01 +6.067767e+00 +8.597838e-01 +5.398962e-02 +2.289800e-03 +1.061216e-04 +8.578616e-06 +1.773961e-06 +1.192859e-06 +2.770714e-06 +1.955381e-05 +3.113940e-04 +1.966877e-03 +4.243957e-02 +5.249978e-01 +2.538813e+00 +3.775597e+00 +1.625485e+00 +2.303262e-01 +1.446320e-02 +6.134112e-04 +2.842876e-05 +2.298113e-06 +4.752238e-07 +3.195532e-07 +7.422425e-07 +5.238241e-06 +8.341890e-05 +4.686669e-04 +1.011249e-02 +1.250963e-01 +6.049476e-01 +8.996483e-01 +3.873202e-01 +5.488208e-02 +3.446288e-03 +1.461635e-04 +6.773996e-06 +5.475938e-07 +1.132362e-07 +7.614306e-08 +1.768613e-07 +1.248167e-06 +1.987703e-05 +1.064452e-04 +2.296783e-03 +2.841231e-02 +1.373978e-01 +2.043312e-01 +8.796949e-02 +1.246500e-02 +7.827326e-04 +3.319714e-05 +1.538533e-06 +1.243714e-07 +2.571859e-08 +1.729387e-08 +4.016935e-08 +2.834879e-07 +4.514540e-06 +2.390796e-05 +5.158653e-04 +6.381500e-03 +3.086000e-02 +4.589348e-02 +1.975824e-02 +2.799682e-03 +1.758044e-04 +7.456190e-06 +3.455597e-07 +2.793423e-08 +5.776483e-09 +3.884262e-09 +9.022172e-09 +6.367233e-08 +1.013981e-06 +5.419148e-06 +1.169297e-04 +1.446476e-03 +6.994948e-03 +1.040254e-02 +4.478545e-03 +6.345959e-04 +3.984908e-05 +1.690073e-06 +7.832704e-08 +6.331771e-09 +1.309339e-09 +8.804345e-10 +2.045030e-09 +1.443242e-08 +2.298361e-07 +1.253794e-06 +2.705328e-05 +3.346621e-04 +1.618377e-03 +2.406770e-03 +1.036173e-03 +1.468224e-04 +9.219628e-06 +3.910215e-07 +1.812203e-08 +1.464942e-09 +3.029334e-10 +2.037005e-10 +4.731456e-10 +3.339139e-09 +5.317573e-08 +0.000000e+00 +0.000000e+00 +0.000000e+00 +0.000000e+00 +0.000000e+00 +0.000000e+00 +0.000000e+00 +0.000000e+00 +0.000000e+00 +0.000000e+00 +0.000000e+00 +0.000000e+00 +0.000000e+00 +0.000000e+00 +0.000000e+00 +0.000000e+00 +1.765284e-08 +1.744562e-07 +3.377755e-06 +8.160453e-05 +1.514896e-03 +1.385129e-02 +4.453656e-02 +4.215427e-02 +1.184404e-02 +1.198472e-03 +6.189938e-05 +2.562124e-06 +1.380167e-07 +1.509469e-08 +4.694591e-09 +4.959899e-09 +5.574416e-06 +5.508980e-05 +1.066628e-03 +2.576909e-02 +4.783739e-01 +4.373961e+00 +1.406376e+01 +1.331148e+01 +3.740111e+00 +3.784536e-01 +1.954659e-02 +8.090677e-04 +4.358293e-05 +4.766603e-06 +1.482458e-06 +1.566237e-06 +2.070473e-05 +2.046169e-04 +3.961714e-03 +9.571263e-02 +1.776797e+00 +1.624595e+01 +5.223621e+01 +4.944206e+01 +1.389168e+01 +1.405669e+00 +7.260078e-02 +3.005074e-03 +1.618776e-04 +1.770432e-05 +5.506209e-06 +5.817385e-06 +1.744121e-05 +1.723648e-04 +3.337261e-03 +8.062622e-02 +1.496734e+00 +1.368523e+01 +4.400263e+01 +4.164891e+01 +1.170205e+01 +1.184104e+00 +6.115731e-02 +2.531408e-03 +1.363621e-04 +1.491373e-05 +4.638310e-06 +4.900437e-06 +7.808059e-06 +7.716403e-05 +1.494020e-03 +3.609464e-02 +6.700561e-01 +6.126587e+00 +1.969904e+01 +1.864533e+01 +5.238756e+00 +5.300983e-01 +2.737882e-02 +1.133257e-03 +6.104641e-05 +6.676559e-06 +2.076473e-06 +2.193821e-06 +2.586912e-06 +2.556546e-05 +4.949885e-04 +1.195863e-02 +2.219984e-01 +2.029819e+00 +6.526551e+00 +6.177442e+00 +1.735669e+00 +1.756285e-01 +9.070963e-03 +3.754630e-04 +2.022548e-05 +2.212032e-06 +6.879626e-07 +7.268417e-07 +7.384707e-07 +7.298021e-06 +1.413015e-04 +3.413759e-03 +6.337257e-02 +5.794404e-01 +1.863096e+00 +1.763438e+00 +4.954712e-01 +5.013564e-02 +2.589435e-03 +1.071812e-04 +5.773648e-06 +6.314557e-07 +1.963886e-07 +2.074872e-07 +1.962609e-07 +1.939571e-06 +3.755323e-05 +9.072636e-04 +1.684232e-02 +1.539960e-01 +4.951489e-01 +4.686631e-01 +1.316797e-01 +1.332438e-02 +6.881855e-04 +2.848520e-05 +1.534443e-06 +1.678199e-07 +5.219356e-08 +5.514320e-08 +5.065444e-08 +5.005982e-07 +9.692391e-06 +2.341624e-04 +4.346959e-03 +3.974596e-02 +1.277967e-01 +1.209607e-01 +3.398620e-02 +3.438989e-03 +1.776189e-04 +7.351957e-06 +3.960359e-07 +4.331388e-08 +1.347102e-08 +1.423232e-08 +1.300553e-08 +1.285286e-07 +2.488522e-06 +6.012120e-05 +1.116082e-03 +1.020478e-02 +3.281180e-02 +3.105668e-02 +8.725958e-03 +8.829605e-04 +4.560366e-05 +1.887615e-06 +1.016822e-07 +1.112084e-08 +3.458686e-09 +3.654148e-09 +3.368754e-09 +3.329209e-08 +6.445887e-07 +1.557288e-05 +2.890929e-04 +2.643290e-03 +8.499068e-03 +8.044448e-03 +2.260239e-03 +2.287086e-04 +1.181248e-05 +4.889391e-07 +2.633821e-08 +2.880573e-09 +8.958852e-10 +9.465148e-10 +0.000000e+00 +0.000000e+00 +0.000000e+00 +0.000000e+00 +0.000000e+00 +0.000000e+00 +0.000000e+00 +0.000000e+00 +0.000000e+00 +0.000000e+00 +0.000000e+00 +0.000000e+00 +0.000000e+00 +0.000000e+00 +0.000000e+00 +0.000000e+00 +1.217022e-08 +4.005987e-09 +4.497376e-09 +1.691989e-08 +1.743489e-07 +3.449855e-06 +8.321087e-05 +1.506962e-03 +1.318439e-02 +4.005429e-02 +3.567791e-02 +9.483334e-03 +9.203211e-04 +4.651122e-05 +1.928317e-06 +1.064771e-07 +4.118011e-06 +1.355497e-06 +1.521767e-06 +5.725146e-06 +5.899405e-05 +1.167320e-03 +2.815588e-02 +5.099074e-01 +4.461174e+00 +1.355308e+01 +1.207226e+01 +3.208855e+00 +3.114071e-01 +1.573790e-02 +6.524805e-04 +3.602843e-05 +1.597643e-05 +5.258850e-06 +5.903920e-06 +2.221155e-05 +2.288761e-04 +4.528789e-03 +1.092349e-01 +1.978261e+00 +1.730778e+01 +5.258118e+01 +4.683609e+01 +1.244923e+01 +1.208149e+00 +6.105750e-02 +2.531394e-03 +1.397776e-04 +1.389278e-05 +4.572988e-06 +5.133928e-06 +1.931470e-05 +1.990260e-04 +3.938142e-03 +9.498841e-02 +1.720255e+00 +1.505049e+01 +4.572351e+01 +4.072770e+01 +1.082559e+01 +1.050582e+00 +5.309435e-02 +2.201248e-03 +1.215477e-04 +6.376962e-06 +2.099060e-06 +2.356539e-06 +8.865697e-06 +9.135547e-05 +1.807658e-03 +4.360090e-02 +7.896190e-01 +6.908368e+00 +2.098768e+01 +1.869454e+01 +4.969085e+00 +4.822306e-01 +2.437099e-02 +1.010401e-03 +5.579197e-05 +2.156751e-06 +7.099228e-07 +7.970046e-07 +2.998466e-06 +3.089732e-05 +6.113676e-04 +1.474625e-02 +2.670569e-01 +2.336478e+00 +7.098239e+00 +6.322676e+00 +1.680593e+00 +1.630951e-01 +8.242508e-03 +3.417276e-04 +1.886939e-05 +6.265551e-07 +2.062388e-07 +2.315368e-07 +8.710806e-07 +8.975941e-06 +1.776076e-04 +4.283915e-03 +7.758237e-02 +6.787673e-01 +2.062101e+00 +1.836793e+00 +4.882271e-01 +4.738056e-02 +2.394521e-03 +9.927486e-05 +5.481724e-06 +1.690737e-07 +5.565281e-08 +6.247939e-08 +2.350580e-07 +2.422126e-06 +4.792679e-05 +1.155999e-03 +2.093533e-02 +1.831630e-01 +5.564506e-01 +4.956521e-01 +1.317464e-01 +1.278548e-02 +6.461530e-04 +2.678897e-05 +1.479224e-06 +4.422957e-08 +1.455874e-08 +1.634457e-08 +6.149103e-08 +6.336266e-07 +1.253762e-05 +3.024087e-04 +5.476669e-03 +4.791531e-02 +1.455671e-01 +1.296623e-01 +3.446476e-02 +3.344673e-03 +1.690332e-04 +7.007978e-06 +3.869640e-07 +1.149399e-08 +3.783396e-09 +4.247481e-09 +1.597974e-08 +1.646613e-07 +3.258165e-06 +7.858729e-05 +1.423228e-03 +1.245181e-02 +3.782869e-02 +3.369548e-02 +8.956396e-03 +8.691838e-04 +4.392684e-05 +1.821171e-06 +1.005608e-07 +3.010006e-09 +9.907826e-10 +1.112316e-09 +4.184720e-09 +4.312092e-08 +8.532370e-07 +2.058017e-05 +3.727101e-04 +3.260836e-03 +9.906447e-03 +8.824055e-03 +2.345470e-03 +2.276189e-04 +1.150341e-05 +4.769220e-07 +2.633451e-08 +0.000000e+00 +0.000000e+00 +0.000000e+00 +0.000000e+00 +0.000000e+00 +0.000000e+00 +0.000000e+00 +0.000000e+00 +0.000000e+00 +0.000000e+00 +0.000000e+00 +0.000000e+00 +0.000000e+00 +0.000000e+00 +0.000000e+00 +0.000000e+00 +6.227252e-06 +2.867659e-07 +2.283744e-08 +4.623285e-09 +3.034214e-09 +6.883031e-09 +4.764244e-08 +7.495039e-07 +1.761654e-05 +3.825512e-04 +4.803632e-03 +2.372829e-02 +3.615521e-02 +1.593813e-02 +2.302625e-03 +1.463670e-04 +2.324735e-03 +1.070544e-04 +8.525589e-06 +1.725948e-06 +1.132722e-06 +2.569548e-06 +1.778570e-05 +2.798020e-04 +6.576542e-03 +1.428126e-01 +1.793274e+00 +8.858158e+00 +1.349733e+01 +5.949964e+00 +8.596073e-01 +5.464119e-02 +9.595915e-03 +4.418934e-04 +3.519147e-05 +7.124273e-06 +4.675587e-06 +1.060644e-05 +7.341485e-05 +1.154952e-03 +2.714630e-02 +5.894942e-01 +7.402180e+00 +3.656423e+01 +5.571355e+01 +2.455994e+01 +3.548241e+00 +2.255450e-01 +8.730366e-03 +4.020347e-04 +3.201720e-05 +6.481666e-06 +4.253850e-06 +9.649742e-06 +6.679284e-05 +1.050775e-03 +2.469771e-02 +5.363219e-01 +6.734505e+00 +3.326614e+01 +5.068820e+01 +2.234464e+01 +3.228190e+00 +2.052009e-01 +4.152463e-03 +1.912216e-04 +1.522849e-05 +3.082904e-06 +2.023278e-06 +4.589750e-06 +3.176898e-05 +4.997850e-04 +1.174708e-02 +2.550932e-01 +3.203163e+00 +1.582253e+01 +2.410906e+01 +1.062788e+01 +1.535439e+00 +9.760061e-02 +1.446179e-03 +6.659676e-05 +5.303627e-06 +1.073683e-06 +7.046473e-07 +1.598473e-06 +1.106419e-05 +1.740602e-04 +4.091157e-03 +8.884134e-02 +1.115566e+00 +5.510513e+00 +8.396464e+00 +3.701373e+00 +5.347474e-01 +3.399138e-02 +4.307297e-04 +1.983517e-05 +1.579631e-06 +3.197857e-07 +2.098720e-07 +4.760889e-07 +3.295356e-06 +5.184206e-05 +1.218510e-03 +2.646049e-02 +3.322600e-01 +1.641250e+00 +2.500801e+00 +1.102417e+00 +1.592691e-01 +1.012399e-02 +1.187776e-04 +5.469727e-06 +4.355977e-07 +8.818379e-08 +5.787412e-08 +1.312858e-07 +9.087242e-07 +1.429592e-05 +3.360151e-04 +7.296720e-03 +9.162370e-02 +4.525896e-01 +6.896187e-01 +3.040014e-01 +4.391989e-02 +2.791781e-03 +3.167368e-05 +1.458578e-06 +1.161581e-07 +2.351542e-08 +1.543293e-08 +3.500917e-08 +2.423238e-07 +3.812203e-06 +8.960304e-05 +1.945771e-03 +2.443272e-02 +1.206892e-01 +1.838963e-01 +8.106613e-02 +1.171184e-02 +7.444667e-04 +8.373794e-06 +3.856145e-07 +3.070953e-08 +6.216937e-09 +4.080111e-09 +9.255620e-09 +6.406484e-08 +1.007859e-06 +2.368898e-05 +5.144170e-04 +6.459449e-03 +3.190746e-02 +4.861795e-02 +2.143202e-02 +3.096342e-03 +1.968199e-04 +2.227329e-06 +1.025689e-07 +8.168370e-09 +1.653631e-09 +1.085261e-09 +2.461885e-09 +1.704048e-08 +2.680784e-07 +6.300988e-06 +1.368288e-04 +1.718136e-03 +8.487005e-03 +1.293180e-02 +5.700663e-03 +8.235901e-04 +5.235175e-05 +0.000000e+00 +0.000000e+00 +0.000000e+00 +0.000000e+00 +0.000000e+00 +0.000000e+00 +0.000000e+00 +0.000000e+00 +0.000000e+00 +0.000000e+00 +0.000000e+00 +0.000000e+00 +0.000000e+00 +0.000000e+00 +0.000000e+00 +0.000000e+00 +6.858019e-02 +7.443022e-03 +3.992390e-04 +1.652244e-05 +8.567351e-07 +8.734020e-08 +2.478244e-08 +2.370952e-08 +7.699749e-08 +7.094568e-07 +1.322642e-05 +3.195958e-04 +6.163518e-03 +6.045902e-02 +2.130743e-01 +2.227165e-01 +8.869254e+00 +9.625819e-01 +5.163229e-02 +2.136794e-03 +1.107988e-04 +1.129542e-05 +3.205033e-06 +3.066276e-06 +9.957836e-06 +9.175175e-05 +1.710530e-03 +4.133228e-02 +7.971078e-01 +7.818969e+00 +2.755621e+01 +2.880321e+01 +1.876116e+01 +2.036152e+00 +1.092179e-01 +4.519966e-03 +2.343729e-04 +2.389324e-05 +6.779614e-06 +6.486101e-06 +2.106384e-05 +1.940827e-04 +3.618288e-03 +8.743028e-02 +1.686124e+00 +1.653948e+01 +5.828973e+01 +6.092750e+01 +1.048149e+01 +1.137558e+00 +6.101792e-02 +2.525217e-03 +1.309396e-04 +1.334869e-05 +3.787638e-06 +3.623658e-06 +1.176795e-05 +1.084302e-04 +2.021467e-03 +4.884560e-02 +9.420048e-01 +9.240288e+00 +3.256534e+01 +3.403901e+01 +3.396911e+00 +3.686674e-01 +1.977509e-02 +8.183889e-04 +4.243577e-05 +4.326131e-06 +1.227523e-06 +1.174379e-06 +3.813836e-06 +3.514078e-05 +6.551304e-04 +1.583020e-02 +3.052911e-01 +2.994653e+00 +1.055399e+01 +1.103159e+01 +8.623978e-01 +9.359621e-02 +5.020442e-03 +2.077702e-04 +1.077347e-05 +1.098305e-06 +3.116399e-07 +2.981479e-07 +9.682456e-07 +8.921439e-06 +1.663226e-04 +4.018926e-03 +7.750641e-02 +7.602738e-01 +2.679416e+00 +2.800667e+00 +1.963170e-01 +2.130633e-02 +1.142858e-03 +4.729699e-05 +2.452482e-06 +2.500192e-07 +7.094199e-08 +6.787066e-08 +2.204123e-07 +2.030885e-06 +3.786183e-05 +9.148719e-04 +1.764363e-02 +1.730694e-01 +6.099447e-01 +6.375463e-01 +4.285172e-02 +4.650706e-03 +2.494609e-04 +1.032390e-05 +5.353233e-07 +5.457374e-08 +1.548509e-08 +1.481468e-08 +4.811120e-08 +4.432978e-07 +8.264411e-06 +1.996966e-04 +3.851219e-03 +3.777728e-02 +1.331376e-01 +1.391624e-01 +9.292294e-03 +1.008495e-03 +5.409501e-05 +2.238713e-06 +1.160836e-07 +1.183419e-08 +3.357904e-09 +3.212529e-09 +1.043280e-08 +9.612806e-08 +1.792118e-06 +4.330372e-05 +8.351278e-04 +8.191913e-03 +2.887057e-02 +3.017704e-02 +2.040933e-03 +2.215029e-04 +1.188127e-05 +4.917047e-07 +2.549627e-08 +2.599227e-09 +7.375206e-10 +7.055908e-10 +2.291430e-09 +2.111330e-08 +3.936157e-07 +9.511107e-06 +1.834251e-04 +1.799249e-03 +6.341051e-03 +6.628000e-03 +4.589067e-04 +4.980524e-05 +2.671522e-06 +1.105605e-07 +5.732873e-09 +5.844400e-10 +1.658326e-10 +1.586531e-10 +5.152314e-10 +4.747355e-09 +8.850505e-08 +2.138586e-06 +4.124340e-05 +4.045636e-04 +1.425794e-03 +1.490315e-03 +0.000000e+00 +0.000000e+00 +0.000000e+00 +0.000000e+00 +0.000000e+00 +0.000000e+00 +0.000000e+00 +0.000000e+00 +0.000000e+00 +0.000000e+00 +0.000000e+00 +0.000000e+00 +0.000000e+00 +0.000000e+00 +0.000000e+00 +0.000000e+00 +8.267111e-03 +1.785821e-02 +1.114825e-02 +2.160794e-03 +1.669335e-04 +7.591019e-06 +3.252574e-07 +2.121297e-08 +3.190980e-09 +1.477202e-09 +2.366307e-09 +1.220856e-08 +1.580281e-07 +3.475184e-06 +8.110557e-05 +1.243587e-03 +4.418956e+00 +9.545615e+00 +5.958990e+00 +1.154993e+00 +8.922971e-02 +4.057569e-03 +1.738573e-04 +1.133881e-05 +1.705650e-06 +7.895973e-07 +1.264844e-06 +6.525748e-06 +8.446953e-05 +1.857563e-03 +4.335274e-02 +6.647252e-01 +2.287404e+01 +4.941139e+01 +3.084578e+01 +5.978640e+00 +4.618837e-01 +2.100337e-02 +8.999454e-04 +5.869357e-05 +8.829031e-06 +4.087227e-06 +6.547266e-06 +3.377952e-05 +4.372433e-04 +9.615387e-03 +2.244087e-01 +3.440846e+00 +2.454703e+01 +5.302532e+01 +3.310183e+01 +6.415915e+00 +4.956657e-01 +2.253955e-02 +9.657670e-04 +6.298640e-05 +9.474783e-06 +4.386166e-06 +7.026131e-06 +3.625014e-05 +4.692232e-04 +1.031865e-02 +2.408219e-01 +3.692508e+00 +1.329498e+01 +2.871918e+01 +1.792837e+01 +3.474941e+00 +2.684588e-01 +1.220771e-02 +5.230716e-04 +3.411423e-05 +5.131662e-06 +2.375603e-06 +3.805441e-06 +1.963353e-05 +2.541372e-04 +5.588712e-03 +1.304322e-01 +1.999909e+00 +5.153374e+00 +1.113207e+01 +6.949359e+00 +1.346949e+00 +1.040595e-01 +4.731927e-03 +2.027520e-04 +1.322329e-05 +1.989124e-06 +9.208263e-07 +1.475057e-06 +7.610310e-06 +9.850814e-05 +2.166285e-03 +5.055785e-02 +7.752008e-01 +1.681127e+00 +3.631489e+00 +2.267010e+00 +4.394000e-01 +3.394613e-02 +1.543643e-03 +6.614147e-05 +4.313683e-06 +6.488895e-07 +3.003907e-07 +4.811912e-07 +2.482625e-06 +3.213519e-05 +7.066827e-04 +1.649291e-02 +2.528849e-01 +5.017705e-01 +1.083900e+00 +6.766407e-01 +1.311489e-01 +1.013199e-02 +4.607352e-04 +1.974142e-05 +1.287517e-06 +1.936758e-07 +8.965842e-08 +1.436224e-07 +7.409958e-07 +9.591477e-06 +2.109255e-04 +4.922684e-03 +7.547925e-02 +1.435089e-01 +3.100009e-01 +1.935226e-01 +3.750924e-02 +2.897801e-03 +1.317726e-04 +5.646146e-06 +3.682362e-07 +5.539224e-08 +2.564276e-08 +4.107674e-08 +2.119285e-07 +2.743210e-06 +6.032574e-05 +1.407912e-03 +2.158744e-02 +4.039857e-02 +8.726704e-02 +5.447774e-02 +1.055907e-02 +8.157477e-04 +3.709474e-05 +1.589423e-06 +1.036606e-07 +1.559324e-08 +7.218584e-09 +1.156334e-08 +5.965910e-08 +7.722296e-07 +1.698205e-05 +3.963354e-04 +6.076990e-03 +1.137457e-02 +2.457079e-02 +1.533868e-02 +2.972997e-03 +2.296808e-04 +1.044434e-05 +4.475157e-07 +2.918654e-08 +4.390411e-09 +2.032455e-09 +3.255758e-09 +1.679753e-08 +2.174279e-07 +4.781442e-06 +1.115917e-04 +1.711029e-03
+5.833333e-02 +0.000000e+00 +0.000000e+00 +0.000000e+00 +0.000000e+00 +0.000000e+00 +0.000000e+00 +0.000000e+00 +0.000000e+00 +0.000000e+00 +0.000000e+00 +0.000000e+00 +0.000000e+00 +0.000000e+00 +0.000000e+00 +0.000000e+00 +0.000000e+00 +4.745653e-05 +1.026886e-03 +1.278725e-02 +6.241925e-02 +9.382577e-02 +4.081696e-02 +5.833195e-03 +3.682588e-04 +1.563983e-05 +7.227799e-07 +5.804316e-08 +1.189076e-08 +7.910538e-09 +1.818392e-08 +1.272394e-07 +2.015464e-06 +1.068034e-02 +2.311059e-01 +2.877837e+00 +1.404778e+01 +2.111598e+01 +9.186069e+00 +1.312791e+00 +8.287855e-02 +3.519826e-03 +1.626654e-04 +1.306291e-05 +2.676077e-06 +1.780308e-06 +4.092385e-06 +2.863589e-05 +4.535906e-04 +3.203985e-02 +6.932926e-01 +8.633196e+00 +4.214179e+01 +6.334562e+01 +2.755720e+01 +3.938229e+00 +2.486266e-01 +1.055909e-02 +4.879783e-04 +3.918731e-05 +8.027939e-06 +5.340728e-06 +1.227671e-05 +8.590454e-05 +1.360722e-03 +2.309576e-02 +4.997564e-01 +6.223195e+00 +3.037770e+01 +4.566237e+01 +1.986447e+01 +2.838852e+00 +1.792212e-01 +7.611468e-03 +3.517567e-04 +2.824797e-05 +5.786899e-06 +3.849837e-06 +8.849602e-06 +6.192385e-05 +9.808697e-04 +9.146723e-03 +1.979209e-01 +2.464601e+00 +1.203062e+01 +1.808388e+01 +7.867019e+00 +1.124284e+00 +7.097781e-02 +3.014405e-03 +1.393078e-04 +1.118718e-05 +2.291813e-06 +1.524669e-06 +3.504749e-06 +2.452399e-05 +3.884584e-04 +2.739294e-03 +5.927406e-02 +7.381077e-01 +3.602974e+00 +5.415827e+00 +2.356044e+00 +3.367047e-01 +2.125669e-02 +9.027651e-04 +4.172042e-05 +3.350377e-06 +6.863604e-07 +4.566134e-07 +1.049615e-06 +7.344535e-06 +1.163369e-04 +7.176187e-04 +1.552815e-02 +1.933637e-01 +9.438789e-01 +1.418796e+00 +6.172178e-01 +8.820724e-02 +5.568662e-03 +2.364993e-04 +1.092959e-05 +8.777054e-07 +1.798073e-07 +1.196200e-07 +2.749699e-07 +1.924063e-06 +3.047704e-05 +1.769940e-04 +3.829875e-03 +4.769135e-02 +2.327990e-01 +3.499328e-01 +1.522310e-01 +2.175550e-02 +1.373459e-03 +5.833035e-05 +2.695681e-06 +2.164779e-07 +4.434780e-08 +2.950316e-08 +6.781878e-08 +4.745524e-07 +7.516878e-06 +4.276099e-05 +9.252814e-04 +1.152203e-02 +5.624324e-02 +8.454227e-02 +3.677837e-02 +5.256035e-03 +3.318218e-04 +1.409237e-05 +6.512652e-07 +5.230013e-08 +1.071424e-08 +7.127838e-09 +1.638473e-08 +1.146498e-07 +1.816046e-06 +1.034743e-05 +2.239023e-04 +2.788134e-03 +1.360990e-02 +2.045779e-02 +8.899738e-03 +1.271871e-03 +8.029521e-05 +3.410112e-06 +1.575951e-07 +1.265574e-08 +2.592663e-09 +1.724815e-09 +3.964825e-09 +2.774331e-08 +4.394521e-07 +2.540158e-06 +5.496508e-05 +6.844503e-04 +3.341053e-03 +5.022118e-03 +2.184769e-03 +3.122276e-04 +1.971142e-05 +8.371377e-07 +3.868752e-08 +3.106818e-09 +6.364648e-10 +4.234194e-10 +9.733123e-10 +6.810616e-09 +1.078797e-07 +0.000000e+00 +0.000000e+00 +0.000000e+00 +0.000000e+00 +0.000000e+00 +0.000000e+00 +0.000000e+00 +0.000000e+00 +0.000000e+00 +0.000000e+00 +0.000000e+00 +0.000000e+00 +0.000000e+00 +0.000000e+00 +0.000000e+00 +0.000000e+00 +4.379451e-09 +3.130214e-08 +5.024581e-07 +1.187044e-05 +2.550306e-04 +3.123721e-03 +1.489554e-02 +2.180050e-02 +9.241042e-03 +1.292905e-03 +8.054540e-05 +3.409367e-06 +1.586896e-07 +1.295593e-08 +2.716968e-09 +1.856411e-09 +2.104880e-06 +1.504463e-05 +2.414946e-04 +5.705247e-03 +1.225744e-01 +1.501343e+00 +7.159189e+00 +1.047790e+01 +4.441489e+00 +6.214043e-01 +3.871225e-02 +1.638632e-03 +7.627039e-05 +6.226960e-06 +1.305846e-06 +8.922401e-07 +1.018922e-05 +7.282751e-05 +1.169018e-03 +2.761775e-02 +5.933538e-01 +7.267643e+00 +3.465593e+01 +5.072102e+01 +2.150019e+01 +3.008071e+00 +1.873968e-01 +7.932228e-03 +3.692068e-04 +3.014324e-05 +6.321292e-06 +4.319123e-06 +1.041272e-05 +7.442494e-05 +1.194660e-03 +2.822353e-02 +6.063687e-01 +7.427055e+00 +3.541609e+01 +5.183355e+01 +2.197179e+01 +3.074051e+00 +1.915073e-01 +8.106217e-03 +3.773052e-04 +3.080441e-05 +6.459946e-06 +4.413860e-06 +5.426858e-06 +3.878849e-05 +6.226281e-04 +1.470942e-02 +3.160248e-01 +3.870802e+00 +1.845801e+01 +2.701440e+01 +1.145117e+01 +1.602121e+00 +9.980897e-02 +4.224765e-03 +1.966424e-04 +1.605452e-05 +3.366768e-06 +2.300398e-06 +2.037922e-06 +1.456605e-05 +2.338125e-04 +5.523759e-03 +1.186752e-01 +1.453584e+00 +6.931449e+00 +1.014459e+01 +4.300201e+00 +6.016369e-01 +3.748078e-02 +1.586506e-03 +7.384416e-05 +6.028875e-06 +1.264306e-06 +8.638572e-07 +6.471319e-07 +4.625377e-06 +7.424599e-05 +1.754042e-03 +3.768473e-02 +4.615782e-01 +2.201047e+00 +3.221363e+00 +1.365507e+00 +1.910468e-01 +1.190183e-02 +5.037869e-04 +2.344884e-05 +1.914439e-06 +4.014741e-07 +2.743135e-07 +1.886771e-07 +1.348570e-06 +2.164708e-05 +5.114066e-04 +1.098732e-02 +1.345772e-01 +6.417348e-01 +9.392170e-01 +3.981259e-01 +5.570139e-02 +3.470086e-03 +1.468836e-04 +6.836719e-06 +5.581718e-07 +1.170534e-07 +7.997855e-08 +5.285530e-08 +3.777834e-07 +6.064133e-06 +1.432635e-04 +3.077947e-03 +3.769997e-02 +1.797732e-01 +2.631088e-01 +1.115295e-01 +1.560398e-02 +9.720970e-04 +4.114742e-05 +1.915213e-06 +1.563642e-07 +3.279090e-08 +2.240490e-08 +1.460505e-08 +1.043897e-07 +1.675650e-06 +3.958679e-05 +8.505029e-04 +1.041731e-02 +4.967520e-02 +7.270261e-02 +3.081800e-02 +4.311715e-03 +2.686113e-04 +1.136992e-05 +5.292146e-07 +4.320678e-08 +9.060829e-09 +6.190954e-09 +4.043491e-09 +2.890086e-08 +4.639131e-07 +1.095983e-05 +2.354665e-04 +2.884091e-03 +1.375286e-02 +2.012812e-02 +8.532135e-03 +1.193722e-03 +7.436653e-05 +3.147825e-06 +1.465160e-07 +1.196204e-08 +2.508541e-09 +1.714000e-09 +0.000000e+00 +0.000000e+00 +0.000000e+00 +0.000000e+00 +0.000000e+00 +0.000000e+00 +0.000000e+00 +0.000000e+00 +0.000000e+00 +0.000000e+00 +0.000000e+00 +0.000000e+00 +0.000000e+00 +0.000000e+00 +0.000000e+00 +0.000000e+00 +2.795557e-09 +1.616000e-09 +3.235938e-09 +2.019461e-08 +2.972210e-07 +6.850762e-06 +1.533773e-04 +2.077864e-03 +1.145494e-02 +1.981617e-02 +9.896026e-03 +1.585717e-03 +1.077411e-04 +4.674360e-06 +2.087854e-07 +1.541146e-08 +1.424278e-06 +8.233184e-07 +1.648643e-06 +1.028873e-05 +1.514279e-04 +3.490321e-03 +7.814253e-02 +1.058629e+00 +5.836052e+00 +1.009593e+01 +5.041820e+00 +8.078899e-01 +5.489187e-02 +2.381489e-03 +1.063718e-04 +7.851820e-06 +7.152796e-06 +4.134746e-06 +8.279568e-06 +5.167052e-05 +7.604785e-04 +1.752856e-02 +3.924356e-01 +5.316486e+00 +2.930894e+01 +5.070224e+01 +2.532027e+01 +4.057263e+00 +2.756697e-01 +1.195996e-02 +5.342045e-04 +3.943223e-05 +7.508372e-06 +4.340290e-06 +8.691157e-06 +5.423914e-05 +7.982830e-04 +1.839993e-02 +4.119442e-01 +5.580776e+00 +3.076593e+01 +5.322272e+01 +2.657897e+01 +4.258955e+00 +2.893736e-01 +1.255450e-02 +5.607606e-04 +4.139246e-05 +3.996620e-06 +2.310287e-06 +4.626203e-06 +2.887087e-05 +4.249169e-04 +9.794074e-03 +2.192732e-01 +2.970583e+00 +1.637635e+01 +2.832984e+01 +1.414768e+01 +2.266993e+00 +1.540303e-01 +6.682619e-03 +2.984864e-04 +2.203273e-05 +1.527152e-06 +8.827856e-07 +1.767723e-06 +1.103187e-05 +1.623654e-04 +3.742422e-03 +8.378666e-02 +1.135092e+00 +6.257582e+00 +1.082514e+01 +5.405984e+00 +8.662427e-01 +5.885664e-02 +2.553501e-03 +1.140549e-04 +8.418947e-06 +4.921610e-07 +2.844986e-07 +5.696906e-07 +3.555283e-06 +5.232609e-05 +1.206084e-03 +2.700224e-02 +3.658104e-01 +2.016654e+00 +3.488659e+00 +1.742207e+00 +2.791673e-01 +1.896795e-02 +8.229264e-04 +3.675690e-05 +2.713205e-06 +1.453505e-07 +8.402132e-08 +1.682474e-07 +1.049986e-06 +1.545353e-05 +3.561944e-04 +7.974604e-03 +1.080352e-01 +5.955810e-01 +1.030310e+00 +5.145280e-01 +8.244681e-02 +5.601827e-03 +2.430359e-04 +1.085546e-05 +8.012942e-07 +4.118366e-08 +2.380663e-08 +4.767128e-08 +2.975034e-07 +4.378608e-06 +1.009242e-04 +2.259527e-03 +3.061074e-02 +1.687521e-01 +2.919284e-01 +1.457865e-01 +2.336051e-02 +1.587224e-03 +6.886186e-05 +3.075790e-06 +2.270390e-07 +1.149655e-08 +6.645699e-09 +1.330759e-08 +8.304905e-08 +1.222303e-06 +2.817333e-05 +6.307544e-04 +8.545087e-03 +4.710771e-02 +8.149275e-02 +4.069679e-02 +6.521161e-03 +4.430787e-04 +1.922301e-05 +8.586167e-07 +6.337867e-08 +3.212430e-09 +1.856978e-09 +3.718481e-09 +2.320602e-08 +3.415426e-07 +7.872347e-06 +1.762489e-04 +2.387715e-03 +1.316309e-02 +2.277115e-02 +1.137172e-02 +1.822179e-03 +1.238075e-04 +5.371400e-06 +2.399194e-07 +1.770962e-08 +0.000000e+00 +0.000000e+00 +0.000000e+00 +0.000000e+00 +0.000000e+00 +0.000000e+00 +0.000000e+00 +0.000000e+00 +0.000000e+00 +0.000000e+00 +0.000000e+00 +0.000000e+00 +0.000000e+00 +0.000000e+00 +0.000000e+00 +0.000000e+00 +3.472245e-05 +1.500610e-06 +1.007166e-07 +1.583848e-08 +7.734184e-09 +1.307964e-08 +7.071628e-08 +9.453746e-07 +2.105782e-05 +4.872546e-04 +7.259771e-03 +4.616471e-02 +9.453862e-02 +5.590206e-02 +1.033961e-02 +7.734278e-04 +7.846458e-03 +3.391025e-04 +2.275957e-05 +3.579125e-06 +1.747744e-06 +2.955692e-06 +1.598022e-05 +2.136324e-04 +4.758572e-03 +1.101081e-01 +1.640538e+00 +1.043214e+01 +2.136351e+01 +1.263255e+01 +2.336510e+00 +1.747765e-01 +2.359924e-02 +1.019895e-03 +6.845237e-05 +1.076468e-05 +5.256566e-06 +8.889628e-06 +4.806258e-05 +6.425273e-04 +1.431202e-02 +3.311644e-01 +4.934129e+00 +3.137601e+01 +6.425352e+01 +3.799404e+01 +7.027356e+00 +5.256630e-01 +1.704339e-02 +7.365689e-04 +4.943636e-05 +7.774263e-06 +3.796296e-06 +6.420096e-06 +3.471083e-05 +4.640337e-04 +1.033615e-02 +2.391672e-01 +3.563432e+00 +2.265978e+01 +4.640394e+01 +2.743932e+01 +5.075162e+00 +3.796343e-01 +6.759760e-03 +2.921384e-04 +1.960748e-05 +3.083433e-06 +1.505689e-06 +2.546343e-06 +1.376703e-05 +1.840454e-04 +4.099532e-03 +9.485864e-02 +1.413331e+00 +8.987337e+00 +1.840476e+01 +1.088300e+01 +2.012914e+00 +1.505708e-01 +2.026905e-03 +8.759734e-05 +5.879278e-06 +9.245635e-07 +4.514791e-07 +7.635176e-07 +4.128027e-06 +5.518577e-05 +1.229240e-03 +2.844324e-02 +4.237854e-01 +2.694842e+00 +5.518644e+00 +3.263255e+00 +6.035698e-01 +4.514846e-02 +5.315431e-04 +2.297185e-05 +1.541803e-06 +2.424609e-07 +1.183975e-07 +2.002277e-07 +1.082549e-06 +1.447212e-05 +3.223603e-04 +7.459060e-03 +1.111350e-01 +7.067051e-01 +1.447229e+00 +8.557678e-01 +1.582823e-01 +1.183990e-02 +1.312183e-04 +5.670899e-06 +3.806142e-07 +5.985463e-08 +2.922797e-08 +4.942880e-08 +2.672413e-07 +3.572630e-06 +7.957882e-05 +1.841366e-03 +2.743513e-02 +1.744593e-01 +3.572674e-01 +2.112574e-01 +3.907405e-02 +2.922832e-03 +3.172706e-05 +1.371157e-06 +9.202808e-08 +1.447215e-08 +7.066982e-09 +1.195131e-08 +6.461583e-08 +8.638204e-07 +1.924123e-05 +4.452208e-04 +6.633495e-03 +4.218224e-02 +8.638310e-02 +5.107958e-02 +9.447651e-03 +7.067069e-04 +7.682895e-06 +3.320338e-07 +2.228514e-08 +3.504517e-09 +1.711311e-09 +2.894080e-09 +1.564710e-08 +2.091792e-07 +4.659378e-06 +1.078129e-04 +1.606340e-03 +1.021468e-02 +2.091818e-02 +1.236922e-02 +2.287804e-03 +1.711332e-04 +1.887271e-06 +8.156273e-08 +5.474253e-09 +8.608700e-10 +4.203765e-10 +7.109187e-10 +3.843646e-09 +5.138400e-08 +1.144557e-06 +2.648378e-05 +3.945907e-04 +2.509193e-03 +5.138463e-03 +3.038448e-03 +5.619897e-04 +4.203817e-05 +0.000000e+00 +0.000000e+00 +0.000000e+00 +0.000000e+00 +0.000000e+00 +0.000000e+00 +0.000000e+00 +0.000000e+00 +0.000000e+00 +0.000000e+00 +0.000000e+00 +0.000000e+00 +0.000000e+00 +0.000000e+00 +0.000000e+00 +0.000000e+00 +9.409783e-03 +8.427311e-04 +4.092590e-05 +1.708067e-06 +9.936291e-08 +1.242272e-08 +4.580964e-09 +5.799688e-09 +2.431998e-08 +2.715525e-07 +5.591709e-06 +1.339794e-04 +2.303131e-03 +1.842155e-02 +4.995581e-02 +3.945829e-02 +2.901816e+00 +2.598839e-01 +1.262085e-02 +5.267387e-04 +3.064183e-05 +3.830955e-06 +1.412691e-06 +1.788525e-06 +7.499867e-06 +8.374216e-05 +1.724388e-03 +4.131695e-02 +7.102461e-01 +5.680891e+00 +1.540552e+01 +1.216826e+01 +1.061813e+01 +9.509495e-01 +4.618136e-02 +1.927407e-03 +1.121225e-04 +1.401797e-05 +5.169223e-06 +6.544449e-06 +2.744301e-05 +3.064237e-04 +6.309763e-03 +1.511842e-01 +2.598885e+00 +2.078713e+01 +5.637084e+01 +4.452529e+01 +8.847480e+00 +7.923718e-01 +3.848028e-02 +1.605998e-03 +9.342525e-05 +1.168037e-05 +4.307218e-06 +5.453114e-06 +2.286669e-05 +2.553253e-04 +5.257564e-03 +1.259731e-01 +2.165502e+00 +1.732073e+01 +4.697059e+01 +3.710037e+01 +3.926996e+00 +3.516980e-01 +1.707966e-02 +7.128298e-04 +4.146725e-05 +5.184389e-06 +1.911779e-06 +2.420391e-06 +1.014949e-05 +1.133274e-04 +2.333595e-03 +5.591378e-02 +9.611683e-01 +7.687888e+00 +2.084812e+01 +1.646718e+01 +1.291901e+00 +1.157014e-01 +5.618856e-03 +2.345063e-04 +1.364187e-05 +1.705557e-06 +6.289360e-07 +7.962588e-07 +3.338973e-06 +3.728237e-05 +7.677047e-04 +1.839448e-02 +3.162046e-01 +2.529157e+00 +6.858602e+00 +5.417362e+00 +3.665816e-01 +3.283069e-02 +1.594371e-03 +6.654201e-05 +3.870930e-06 +4.839580e-07 +1.784629e-07 +2.259413e-07 +9.474455e-07 +1.057901e-05 +2.178390e-04 +5.219500e-03 +8.972419e-02 +7.176574e-01 +1.946153e+00 +1.537196e+00 +9.691727e-02 +8.679817e-03 +4.215216e-04 +1.759246e-05 +1.023401e-06 +1.279494e-07 +4.718222e-08 +5.973463e-08 +2.504868e-07 +2.796890e-06 +5.759253e-05 +1.379938e-03 +2.372139e-02 +1.897351e-01 +5.145263e-01 +4.064057e-01 +2.489870e-02 +2.229904e-03 +1.082917e-04 +4.519621e-06 +2.629186e-07 +3.287107e-08 +1.212143e-08 +1.534623e-08 +6.435174e-08 +7.185400e-07 +1.479591e-05 +3.545153e-04 +6.094185e-03 +4.874423e-02 +1.321853e-01 +1.044084e-01 +6.366295e-03 +5.701592e-04 +2.768888e-05 +1.155612e-06 +6.722510e-08 +8.404732e-09 +3.099303e-09 +3.923844e-09 +1.645396e-08 +1.837219e-07 +3.783134e-06 +9.064526e-05 +1.558209e-03 +1.246331e-02 +3.379817e-02 +2.669595e-02 +1.642845e-03 +1.471316e-04 +7.145213e-06 +2.982097e-07 +1.734767e-08 +2.168870e-09 +7.997859e-10 +1.012562e-09 +4.246001e-09 +4.741009e-08 +9.762510e-07 +2.339133e-05 +4.021013e-04 +3.216200e-03 +8.721735e-03 +6.888983e-03 +0.000000e+00 +0.000000e+00 +0.000000e+00 +0.000000e+00 +0.000000e+00 +0.000000e+00 +0.000000e+00 +0.000000e+00 +0.000000e+00 +0.000000e+00 +0.000000e+00 +0.000000e+00 +0.000000e+00 +0.000000e+00 +0.000000e+00 +0.000000e+00 +8.954359e-03 +2.938400e-02 +2.842893e-02 +8.150195e-03 +8.374098e-04 +4.360334e-05 +1.804272e-06 +9.635338e-08 +1.037365e-08 +3.161222e-09 +3.267424e-09 +1.139720e-08 +1.109246e-07 +2.130327e-06 +5.148303e-05 +9.640489e-04 +3.488490e+00 +1.144759e+01 +1.107551e+01 +3.175200e+00 +3.262429e-01 +1.698724e-02 +7.029185e-04 +3.753790e-05 +4.041425e-06 +1.231567e-06 +1.272942e-06 +4.440185e-06 +4.321465e-05 +8.299450e-04 +2.005705e-02 +3.755797e-01 +1.479224e+01 +4.854118e+01 +4.696344e+01 +1.346379e+01 +1.383367e+00 +7.203094e-02 +2.980583e-03 +1.591719e-04 +1.713685e-05 +5.222211e-06 +5.397651e-06 +1.882771e-05 +1.832430e-04 +3.519214e-03 +8.504788e-02 +1.592570e+00 +1.372467e+01 +4.503794e+01 +4.357407e+01 +1.249210e+01 +1.283529e+00 +6.683244e-02 +2.765473e-03 +1.476844e-04 +1.590007e-05 +4.845322e-06 +5.008100e-06 +1.746890e-05 +1.700183e-04 +3.265231e-03 +7.890993e-02 +1.477633e+00 +6.629487e+00 +2.175487e+01 +2.104777e+01 +6.034113e+00 +6.199882e-01 +3.228235e-02 +1.335818e-03 +7.133660e-05 +7.680278e-06 +2.340456e-06 +2.419084e-06 +8.438077e-06 +8.212463e-05 +1.577218e-03 +3.811619e-02 +7.137473e-01 +2.338411e+00 +7.673567e+00 +7.424152e+00 +2.128405e+00 +2.186877e-01 +1.138691e-02 +4.711815e-04 +2.516247e-05 +2.709055e-06 +8.255461e-07 +8.532804e-07 +2.976352e-06 +2.896772e-05 +5.563302e-04 +1.344468e-02 +2.517592e-01 +7.040459e-01 +2.310348e+00 +2.235255e+00 +6.408176e-01 +6.584222e-02 +3.428358e-03 +1.418627e-04 +7.575886e-06 +8.156390e-07 +2.485544e-07 +2.569046e-07 +8.961165e-07 +8.721566e-06 +1.674992e-04 +4.047907e-03 +7.579936e-02 +1.959819e-01 +6.431206e-01 +6.222172e-01 +1.783813e-01 +1.832818e-02 +9.543356e-04 +3.948965e-05 +2.108863e-06 +2.270455e-07 +6.918890e-08 +7.151331e-08 +2.494477e-07 +2.427780e-06 +4.662595e-05 +1.126797e-03 +2.109990e-02 +5.269796e-02 +1.729300e-01 +1.673092e-01 +4.796531e-02 +4.928302e-03 +2.566132e-04 +1.061845e-05 +5.670564e-07 +6.105072e-08 +1.860434e-08 +1.922936e-08 +6.707448e-08 +6.528107e-07 +1.253735e-05 +3.029866e-04 +5.673595e-03 +1.403646e-02 +4.606107e-02 +4.456394e-02 +1.277589e-02 +1.312687e-03 +6.835067e-05 +2.828297e-06 +1.510393e-07 +1.626127e-08 +4.955393e-09 +5.121869e-09 +1.786574e-08 +1.738806e-07 +3.339407e-06 +8.070253e-05 +1.511201e-03 +3.758858e-03 +1.233481e-02 +1.193389e-02 +3.421286e-03 +3.515276e-04 +1.830380e-05 +7.573966e-07 +4.044719e-08 +4.354647e-09 +1.327017e-09 +1.371598e-09 +4.784312e-09 +4.656391e-08 +8.942681e-07 +2.161153e-05 +4.046882e-04
+6.666667e-02 +0.000000e+00 +0.000000e+00 +0.000000e+00 +0.000000e+00 +0.000000e+00 +0.000000e+00 +0.000000e+00 +0.000000e+00 +0.000000e+00 +0.000000e+00 +0.000000e+00 +0.000000e+00 +0.000000e+00 +0.000000e+00 +0.000000e+00 +0.000000e+00 +8.425978e-06 +1.844021e-04 +2.358942e-03 +1.196606e-02 +1.879760e-02 +8.537067e-03 +1.264029e-03 +8.160922e-05 +3.486781e-06 +1.593233e-07 +1.245454e-08 +2.455239e-09 +1.562941e-09 +3.441410e-09 +2.324278e-08 +3.600028e-07 +4.385536e-03 +9.597721e-02 +1.227777e+00 +6.228072e+00 +9.783739e+00 +4.443355e+00 +6.578992e-01 +4.247580e-02 +1.814793e-03 +8.292427e-05 +6.482316e-06 +1.277898e-06 +8.134762e-07 +1.791178e-06 +1.209735e-05 +1.873735e-04 +2.232304e-02 +4.885385e-01 +6.249572e+00 +3.170183e+01 +4.980071e+01 +2.261735e+01 +3.348807e+00 +2.162083e-01 +9.237571e-03 +4.220971e-04 +3.299597e-05 +6.504693e-06 +4.140717e-06 +9.117367e-06 +6.157737e-05 +9.537595e-04 +2.366412e-02 +5.178879e-01 +6.625020e+00 +3.360634e+01 +5.279253e+01 +2.397611e+01 +3.549989e+00 +2.291971e-01 +9.792526e-03 +4.474549e-04 +3.497823e-05 +6.895468e-06 +4.389474e-06 +9.665100e-06 +6.527667e-05 +1.011057e-03 +1.269388e-02 +2.778048e-01 +3.553785e+00 +1.802707e+01 +2.831891e+01 +1.286123e+01 +1.904281e+00 +1.229457e-01 +5.252895e-03 +2.400232e-04 +1.876298e-05 +3.698859e-06 +2.354597e-06 +5.184541e-06 +3.501564e-05 +5.423502e-04 +4.881461e-03 +1.068305e-01 +1.366617e+00 +6.932355e+00 +1.089010e+01 +4.945819e+00 +7.322958e-01 +4.727905e-02 +2.020013e-03 +9.230151e-05 +7.215350e-06 +1.422405e-06 +9.054658e-07 +1.993728e-06 +1.346535e-05 +2.085621e-04 +1.581709e-03 +3.461562e-02 +4.428163e-01 +2.246248e+00 +3.528652e+00 +1.602563e+00 +2.372812e-01 +1.531953e-02 +6.545323e-04 +2.990788e-05 +2.337945e-06 +4.608930e-07 +2.933924e-07 +6.460152e-07 +4.363092e-06 +6.757907e-05 +4.693334e-04 +1.027133e-02 +1.313948e-01 +6.665188e-01 +1.047041e+00 +4.755211e-01 +7.040737e-02 +4.545695e-03 +1.942164e-04 +8.874429e-06 +6.937276e-07 +1.367587e-07 +8.705699e-08 +1.916891e-07 +1.294640e-06 +2.005243e-05 +1.335363e-04 +2.922434e-03 +3.738490e-02 +1.896401e-01 +2.979076e-01 +1.352969e-01 +2.003254e-02 +1.293356e-03 +5.525909e-05 +2.524982e-06 +1.973817e-07 +3.891103e-08 +2.476975e-08 +5.454003e-08 +3.683554e-07 +5.705384e-06 +3.741660e-05 +8.188601e-04 +1.047517e-02 +5.313678e-02 +8.347309e-02 +3.790990e-02 +5.613077e-03 +3.623958e-04 +1.548348e-05 +7.074948e-07 +5.530595e-08 +1.090279e-08 +6.940432e-09 +1.528200e-08 +1.032124e-07 +1.598637e-06 +1.049060e-05 +2.295863e-04 +2.936955e-03 +1.489812e-02 +2.340360e-02 +1.062891e-02 +1.573755e-03 +1.016060e-04 +4.341151e-06 +1.983624e-07 +1.550629e-08 +3.056848e-09 +1.945910e-09 +4.284661e-09 +2.893798e-08 +4.482146e-07 +0.000000e+00 +0.000000e+00 +0.000000e+00 +0.000000e+00 +0.000000e+00 +0.000000e+00 +0.000000e+00 +0.000000e+00 +0.000000e+00 +0.000000e+00 +0.000000e+00 +0.000000e+00 +0.000000e+00 +0.000000e+00 +0.000000e+00 +0.000000e+00 +5.426318e-08 +4.960930e-07 +9.208823e-06 +2.224790e-04 +4.307805e-03 +4.257706e-02 +1.515586e-01 +1.601492e-01 +4.981524e-02 +5.448844e-03 +2.935373e-04 +1.215006e-05 +6.274968e-07 +6.348802e-08 +1.783556e-08 +1.687885e-08 +8.515428e-06 +7.785103e-05 +1.445125e-03 +3.491325e-02 +6.760164e-01 +6.681545e+00 +2.378384e+01 +2.513193e+01 +7.817420e+00 +8.550777e-01 +4.606431e-02 +1.906688e-03 +9.847199e-05 +9.963066e-06 +2.798904e-06 +2.648769e-06 +2.034984e-05 +1.860454e-04 +3.453503e-03 +8.343435e-02 +1.615518e+00 +1.596730e+01 +5.683770e+01 +6.005932e+01 +1.868177e+01 +2.043432e+00 +1.100827e-01 +4.556529e-03 +2.353245e-04 +2.380935e-05 +6.688712e-06 +6.329925e-06 +1.242714e-05 +1.136133e-04 +2.108968e-03 +5.095127e-02 +9.865563e-01 +9.750830e+00 +3.470936e+01 +3.667672e+01 +1.140849e+01 +1.247873e+00 +6.722476e-02 +2.782558e-03 +1.437068e-04 +1.453977e-05 +4.084629e-06 +3.865527e-06 +4.319525e-06 +3.949061e-05 +7.330521e-04 +1.771005e-02 +3.429152e-01 +3.389272e+00 +1.206456e+01 +1.274839e+01 +3.965455e+00 +4.337456e-01 +2.336652e-02 +9.671840e-04 +4.995078e-05 +5.053852e-06 +1.419768e-06 +1.343611e-06 +1.161751e-06 +1.062113e-05 +1.971568e-04 +4.763179e-03 +9.222820e-02 +9.115562e-01 +3.244804e+00 +3.428723e+00 +1.066522e+00 +1.166573e-01 +6.284505e-03 +2.601274e-04 +1.343443e-05 +1.359251e-06 +3.818515e-07 +3.613687e-07 +2.777569e-07 +2.539351e-06 +4.713720e-05 +1.138804e-03 +2.205036e-02 +2.179392e-01 +7.757832e-01 +8.197555e-01 +2.549893e-01 +2.789100e-02 +1.502530e-03 +6.219250e-05 +3.211968e-06 +3.249761e-07 +9.129488e-08 +8.639777e-08 +6.327043e-08 +5.784404e-07 +1.073741e-05 +2.594088e-04 +5.022865e-03 +4.964451e-02 +1.767161e-01 +1.867326e-01 +5.808416e-02 +6.353307e-03 +3.422622e-04 +1.416687e-05 +7.316561e-07 +7.402651e-08 +2.079612e-08 +1.968060e-08 +1.424768e-08 +1.302572e-07 +2.417925e-06 +5.841547e-05 +1.131084e-03 +1.117930e-02 +3.979417e-02 +4.204975e-02 +1.307980e-02 +1.430682e-03 +7.707298e-05 +3.190194e-06 +1.647594e-07 +1.666981e-08 +4.683015e-09 +4.431815e-09 +3.237002e-09 +2.959381e-08 +5.493408e-07 +1.327171e-05 +2.569767e-04 +2.539881e-03 +9.041041e-03 +9.553497e-03 +2.971666e-03 +3.250439e-04 +1.751060e-05 +7.247965e-07 +3.743253e-08 +3.787298e-09 +1.063958e-09 +1.006887e-09 +7.505053e-10 +6.861382e-09 +1.273657e-07 +3.077072e-06 +5.958055e-05 +5.888765e-04 +2.096183e-03 +2.214997e-03 +6.889865e-04 +7.536208e-05 +4.059868e-06 +1.680455e-07 +8.678806e-09 +8.780925e-10 +2.466808e-10 +2.334486e-10 +0.000000e+00 +0.000000e+00 +0.000000e+00 +0.000000e+00 +0.000000e+00 +0.000000e+00 +0.000000e+00 +0.000000e+00 +0.000000e+00 +0.000000e+00 +0.000000e+00 +0.000000e+00 +0.000000e+00 +0.000000e+00 +0.000000e+00 +0.000000e+00 +3.090882e-09 +1.158385e-09 +1.491677e-09 +6.350814e-09 +7.170232e-08 +1.484300e-06 +3.551792e-05 +6.058734e-04 +4.783808e-03 +1.276449e-02 +9.912456e-03 +2.328235e-03 +2.062163e-04 +9.961724e-06 +4.163021e-07 +2.440475e-08 +1.903894e-06 +7.135315e-07 +9.188302e-07 +3.911918e-06 +4.416656e-05 +9.142859e-04 +2.187801e-02 +3.732005e-01 +2.946687e+00 +7.862555e+00 +6.105786e+00 +1.434125e+00 +1.270233e-01 +6.136134e-03 +2.564301e-04 +1.503262e-05 +1.077730e-05 +4.039060e-06 +5.201187e-06 +2.214404e-05 +2.500119e-04 +5.175463e-03 +1.238440e-01 +2.112562e+00 +1.668020e+01 +4.450727e+01 +3.456279e+01 +8.118099e+00 +7.190358e-01 +3.473458e-02 +1.451564e-03 +8.509458e-05 +1.234526e-05 +4.626691e-06 +5.957892e-06 +2.536572e-05 +2.863854e-04 +5.928426e-03 +1.418617e-01 +2.419912e+00 +1.910695e+01 +5.098250e+01 +3.959123e+01 +9.299177e+00 +8.236462e-01 +3.978801e-02 +1.662748e-03 +9.747473e-05 +7.038493e-06 +2.637850e-06 +3.396817e-06 +1.446194e-05 +1.632790e-04 +3.380017e-03 +8.088068e-02 +1.379682e+00 +1.089359e+01 +2.906703e+01 +2.257244e+01 +5.301808e+00 +4.695915e-01 +2.268463e-02 +9.479945e-04 +5.557399e-05 +2.846110e-06 +1.066650e-06 +1.373549e-06 +5.847883e-06 +6.602410e-05 +1.366756e-03 +3.270520e-02 +5.578933e-01 +4.404970e+00 +1.175365e+01 +9.127472e+00 +2.143858e+00 +1.898857e-01 +9.172838e-03 +3.833345e-04 +2.247210e-05 +9.624494e-07 +3.607017e-07 +4.644836e-07 +1.977538e-06 +2.232691e-05 +4.621864e-04 +1.105969e-02 +1.886589e-01 +1.489598e+00 +3.974650e+00 +3.086574e+00 +7.249737e-01 +6.421233e-02 +3.101915e-03 +1.296296e-04 +7.599233e-06 +2.963907e-07 +1.110798e-07 +1.430399e-07 +6.089920e-07 +6.875675e-06 +1.423324e-04 +3.405883e-03 +5.809838e-02 +4.587286e-01 +1.224012e+00 +9.505247e-01 +2.232590e-01 +1.977448e-02 +9.552491e-04 +3.992002e-05 +2.340219e-06 +8.714724e-08 +3.266059e-08 +4.205775e-08 +1.790608e-07 +2.021643e-06 +4.184975e-05 +1.001426e-03 +1.708256e-02 +1.348792e-01 +3.598940e-01 +2.794811e-01 +6.564444e-02 +5.814256e-03 +2.808702e-04 +1.173761e-05 +6.880904e-07 +2.514857e-08 +9.425049e-09 +1.213684e-08 +5.167259e-08 +5.833968e-07 +1.207682e-05 +2.889870e-04 +4.929611e-03 +3.892284e-02 +1.038566e-01 +8.065143e-02 +1.894338e-02 +1.677853e-03 +8.105229e-05 +3.387189e-06 +1.985661e-07 +7.241761e-09 +2.714029e-09 +3.494915e-09 +1.487960e-08 +1.679944e-07 +3.477630e-06 +8.321647e-05 +1.419527e-03 +1.120819e-02 +2.990647e-02 +2.322432e-02 +5.454921e-03 +4.831530e-04 +2.333975e-05 +9.753721e-07 +5.717893e-08 +0.000000e+00 +0.000000e+00 +0.000000e+00 +0.000000e+00 +0.000000e+00 +0.000000e+00 +0.000000e+00 +0.000000e+00 +0.000000e+00 +0.000000e+00 +0.000000e+00 +0.000000e+00 +0.000000e+00 +0.000000e+00 +0.000000e+00 +0.000000e+00 +9.144690e-06 +4.363398e-07 +3.764471e-08 +8.527254e-09 +6.357990e-09 +1.631718e-08 +1.248730e-07 +2.090435e-06 +4.984728e-05 +1.044686e-03 +1.210895e-02 +5.345659e-02 +7.169529e-02 +2.793608e-02 +3.650411e-03 +2.180589e-04 +2.348359e-03 +1.120522e-04 +9.667173e-06 +2.189801e-06 +1.632734e-06 +4.190256e-06 +3.206743e-05 +5.368243e-04 +1.280080e-02 +2.682756e-01 +3.109582e+00 +1.372767e+01 +1.841137e+01 +7.173993e+00 +9.374266e-01 +5.599758e-02 +7.656139e-03 +3.653135e-04 +3.151700e-05 +7.139208e-06 +5.323051e-06 +1.366111e-05 +1.045465e-04 +1.750159e-03 +4.173326e-02 +8.746342e-01 +1.013788e+01 +4.475505e+01 +6.002490e+01 +2.338871e+01 +3.056206e+00 +1.825638e-01 +5.864258e-03 +2.798137e-04 +2.414060e-05 +5.468312e-06 +4.077218e-06 +1.046379e-05 +8.007792e-05 +1.340543e-03 +3.196580e-02 +6.699304e-01 +7.765162e+00 +3.428036e+01 +4.597637e+01 +1.791470e+01 +2.340916e+00 +1.398356e-01 +2.436045e-03 +1.162361e-04 +1.002814e-05 +2.271566e-06 +1.693698e-06 +4.346716e-06 +3.326480e-05 +5.568688e-04 +1.327877e-02 +2.782927e-01 +3.225690e+00 +1.424025e+01 +1.909883e+01 +7.441863e+00 +9.724292e-01 +5.808848e-02 +7.588357e-04 +3.620792e-05 +3.123797e-06 +7.076002e-07 +5.275925e-07 +1.354016e-06 +1.036209e-05 +1.734664e-04 +4.136378e-03 +8.668907e-02 +1.004813e+00 +4.435882e+00 +5.949348e+00 +2.318164e+00 +3.029148e-01 +1.809475e-02 +2.055574e-04 +9.808191e-06 +8.461903e-07 +1.916784e-07 +1.429170e-07 +3.667829e-07 +2.806937e-06 +4.698949e-05 +1.120484e-03 +2.348279e-02 +2.721890e-01 +1.201615e+00 +1.611590e+00 +6.279564e-01 +8.205515e-02 +4.901599e-03 +5.219565e-05 +2.490521e-06 +2.148668e-07 +4.867148e-08 +3.628985e-08 +9.313445e-08 +7.127447e-07 +1.193169e-05 +2.845161e-04 +5.962810e-03 +6.911492e-02 +3.051171e-01 +4.092192e-01 +1.594523e-01 +2.083565e-02 +1.244627e-03 +1.293906e-05 +6.173883e-07 +5.326447e-08 +1.206543e-08 +8.996082e-09 +2.308759e-08 +1.766860e-07 +2.957810e-06 +7.053019e-05 +1.478152e-03 +1.713326e-02 +7.563709e-02 +1.014435e-01 +3.952747e-02 +5.165060e-03 +3.085371e-04 +3.204127e-06 +1.528852e-07 +1.319000e-08 +2.987789e-09 +2.227720e-09 +5.717231e-09 +4.375316e-08 +7.324490e-07 +1.746555e-05 +3.660381e-04 +4.242747e-03 +1.873018e-02 +2.512068e-02 +9.788275e-03 +1.279035e-03 +7.640372e-05 +8.031939e-07 +3.832448e-08 +3.306400e-09 +7.489634e-10 +5.584332e-10 +1.433166e-09 +1.096781e-08 +1.836065e-07 +4.378172e-06 +9.175653e-05 +1.063550e-03 +4.695184e-03 +6.297121e-03 +2.453674e-03 +3.206219e-04 +1.915249e-05 +0.000000e+00 +0.000000e+00 +0.000000e+00 +0.000000e+00 +0.000000e+00 +0.000000e+00 +0.000000e+00 +0.000000e+00 +0.000000e+00 +0.000000e+00 +0.000000e+00 +0.000000e+00 +0.000000e+00 +0.000000e+00 +0.000000e+00 +0.000000e+00 +4.403240e-02 +4.390682e-03 +2.250330e-04 +9.318571e-06 +5.062615e-07 +5.622167e-08 +1.783387e-08 +1.924493e-08 +6.983637e-08 +7.003612e-07 +1.366494e-05 +3.299930e-04 +6.074061e-03 +5.469534e-02 +1.724283e-01 +1.597856e-01 +6.659792e+00 +6.640798e-01 +3.403568e-02 +1.409411e-03 +7.657079e-05 +8.503389e-06 +2.697328e-06 +2.910749e-06 +1.056258e-05 +1.059279e-04 +2.066789e-03 +4.991062e-02 +9.186867e-01 +8.272534e+00 +2.607935e+01 +2.416718e+01 +1.554951e+01 +1.550516e+00 +7.946768e-02 +3.290741e-03 +1.787801e-04 +1.985400e-05 +6.297815e-06 +6.796116e-06 +2.466187e-05 +2.473241e-04 +4.825610e-03 +1.165330e-01 +2.144981e+00 +1.931500e+01 +6.089097e+01 +5.642635e+01 +9.335999e+00 +9.309372e-01 +4.771277e-02 +1.975776e-03 +1.073404e-04 +1.192044e-05 +3.781237e-06 +4.080420e-06 +1.480710e-05 +1.484945e-04 +2.897319e-03 +6.996698e-02 +1.287857e+00 +1.159681e+01 +3.655922e+01 +3.387864e+01 +3.202069e+00 +3.192936e-01 +1.636456e-02 +6.776533e-04 +3.681571e-05 +4.088481e-06 +1.296892e-06 +1.399506e-06 +5.078552e-06 +5.093078e-05 +9.937248e-04 +2.399733e-02 +4.417102e-01 +3.977485e+00 +1.253911e+01 +1.161973e+01 +8.517898e-01 +8.493604e-02 +4.353176e-03 +1.802641e-04 +9.793432e-06 +1.087586e-06 +3.449893e-07 +3.722858e-07 +1.350957e-06 +1.354822e-05 +2.643430e-04 +6.383587e-03 +1.175004e-01 +1.058060e+00 +3.335558e+00 +3.090990e+00 +2.017550e-01 +2.011796e-02 +1.031093e-03 +4.269737e-05 +2.319673e-06 +2.576058e-07 +8.171417e-08 +8.817963e-08 +3.199879e-07 +3.209031e-06 +6.261231e-05 +1.512017e-03 +2.783114e-02 +2.506122e-01 +7.900605e-01 +7.321321e-01 +4.558575e-02 +4.545573e-03 +2.329715e-04 +9.647305e-06 +5.241210e-07 +5.820502e-08 +1.846300e-08 +1.992384e-08 +7.230001e-08 +7.250680e-07 +1.414701e-05 +3.416343e-04 +6.288338e-03 +5.662484e-02 +1.785111e-01 +1.654224e-01 +1.019175e-02 +1.016268e-03 +5.208617e-05 +2.156878e-06 +1.171794e-07 +1.301308e-08 +4.127830e-09 +4.454436e-09 +1.616434e-08 +1.621057e-07 +3.162890e-06 +7.638024e-05 +1.405903e-03 +1.265979e-02 +3.991028e-02 +3.698400e-02 +2.300632e-03 +2.294070e-04 +1.175766e-05 +4.868823e-07 +2.645145e-08 +2.937504e-09 +9.317947e-10 +1.005521e-09 +3.648853e-09 +3.659289e-08 +7.139742e-07 +1.724167e-05 +3.173612e-04 +2.857755e-03 +9.009137e-03 +8.348574e-03 +5.302980e-04 +5.287855e-05 +2.710153e-06 +1.122269e-07 +6.097088e-09 +6.770977e-10 +2.147797e-10 +2.317736e-10 +8.410644e-10 +8.434700e-09 +1.645718e-07 +3.974224e-06 +7.315209e-05 +6.587155e-04 +2.076615e-03 +1.924355e-03 +0.000000e+00 +0.000000e+00 +0.000000e+00 +0.000000e+00 +0.000000e+00 +0.000000e+00 +0.000000e+00 +0.000000e+00 +0.000000e+00 +0.000000e+00 +0.000000e+00 +0.000000e+00 +0.000000e+00 +0.000000e+00 +0.000000e+00 +0.000000e+00 +7.494571e-02 +1.938111e-01 +1.456592e-01 +3.322835e-02 +2.881402e-03 +1.378125e-04 +5.775225e-06 +3.437085e-07 +4.463807e-08 +1.726130e-08 +2.296753e-08 +1.006801e-07 +1.161043e-06 +2.427525e-05 +5.792730e-04 +9.733341e-03 +1.106437e+01 +2.861267e+01 +2.150392e+01 +4.905559e+00 +4.253864e-01 +2.034550e-02 +8.526067e-04 +5.074229e-05 +6.589997e-06 +2.548317e-06 +3.390737e-06 +1.486358e-05 +1.714069e-04 +3.583798e-03 +8.551909e-02 +1.436950e+00 +2.544226e+01 +6.579417e+01 +4.944777e+01 +1.128022e+01 +9.781662e-01 +4.678400e-02 +1.960549e-03 +1.166807e-04 +1.515355e-05 +5.859795e-06 +7.796921e-06 +3.417845e-05 +3.941461e-04 +8.240859e-03 +1.966492e-01 +3.304234e+00 +1.510656e+01 +3.906587e+01 +2.936005e+01 +6.697730e+00 +5.807948e-01 +2.777841e-02 +1.164093e-03 +6.928021e-05 +8.997551e-06 +3.479305e-06 +4.629491e-06 +2.029375e-05 +2.340277e-04 +4.893083e-03 +1.167622e-01 +1.961918e+00 +5.136090e+00 +1.328203e+01 +9.982141e+00 +2.277165e+00 +1.974648e-01 +9.444399e-03 +3.957808e-04 +2.355462e-05 +3.059083e-06 +1.182931e-06 +1.573983e-06 +6.899685e-06 +7.956722e-05 +1.663602e-03 +3.969804e-02 +6.670336e-01 +1.356440e+00 +3.507781e+00 +2.636281e+00 +6.013988e-01 +5.215040e-02 +2.494264e-03 +1.045256e-04 +6.220770e-06 +8.079031e-07 +3.124118e-07 +4.156887e-07 +1.822205e-06 +2.101369e-05 +4.393570e-04 +1.048424e-02 +1.761634e-01 +3.193214e-01 +8.257713e-01 +6.206105e-01 +1.415761e-01 +1.227680e-02 +5.871780e-04 +2.460652e-05 +1.464440e-06 +1.901895e-07 +7.354529e-08 +9.785782e-08 +4.289678e-07 +4.946860e-06 +1.034296e-04 +2.468110e-03 +4.147087e-02 +7.176549e-02 +1.855870e-01 +1.394783e-01 +3.181835e-02 +2.759133e-03 +1.319646e-04 +5.530161e-06 +3.291237e-07 +4.274391e-08 +1.652884e-08 +2.199294e-08 +9.640784e-08 +1.111776e-06 +2.324516e-05 +5.546923e-04 +9.320319e-03 +1.596928e-02 +4.129687e-02 +3.103676e-02 +7.080228e-03 +6.139632e-04 +2.936480e-05 +1.230573e-06 +7.323671e-08 +9.511389e-09 +3.678004e-09 +4.893875e-09 +2.145270e-08 +2.473927e-07 +5.172520e-06 +1.234303e-04 +2.073960e-03 +3.589599e-03 +9.282772e-03 +6.976490e-03 +1.591504e-03 +1.380076e-04 +6.600664e-06 +2.766101e-07 +1.646226e-08 +2.137984e-09 +8.267472e-10 +1.100053e-09 +4.822171e-09 +5.560931e-08 +1.162687e-06 +2.774485e-05 +4.661879e-04 +8.242393e-04 +2.131499e-03 +1.601933e-03 +3.654393e-04 +3.168913e-05 +1.515637e-06 +6.351488e-08 +3.780044e-09 +4.909214e-10 +1.898367e-10 +2.525927e-10 +1.107261e-09 +1.276894e-08 +2.669748e-07 +6.370739e-06 +1.070455e-04
+7.500000e-02 +0.000000e+00 +0.000000e+00 +0.000000e+00 +0.000000e+00 +0.000000e+00 +0.000000e+00 +0.000000e+00 +0.000000e+00 +0.000000e+00 +0.000000e+00 +0.000000e+00 +0.000000e+00 +0.000000e+00 +0.000000e+00 +0.000000e+00 +0.000000e+00 +4.529934e-06 +1.080850e-04 +1.815122e-03 +1.396358e-02 +3.606938e-02 +2.707615e-02 +6.170256e-03 +5.346499e-04 +2.556237e-05 +1.071341e-06 +6.379509e-08 +8.292708e-09 +3.210365e-09 +4.276675e-09 +1.876679e-08 +2.165826e-07 +1.667746e-03 +3.979269e-02 +6.682573e-01 +5.140846e+00 +1.327934e+01 +9.968384e+00 +2.271648e+00 +1.968373e-01 +9.411072e-03 +3.944260e-04 +2.348687e-05 +3.053053e-06 +1.181932e-06 +1.574505e-06 +6.909201e-06 +7.973730e-05 +6.823926e-03 +1.628200e-01 +2.734313e+00 +2.103484e+01 +5.433518e+01 +4.078771e+01 +9.294919e+00 +8.054005e-01 +3.850735e-02 +1.613876e-03 +9.610139e-05 +1.249220e-05 +4.836117e-06 +6.442414e-06 +2.827042e-05 +3.262617e-04 +6.168824e-03 +1.471892e-01 +2.471817e+00 +1.901547e+01 +4.911896e+01 +3.687205e+01 +8.402599e+00 +7.280814e-01 +3.481061e-02 +1.458942e-03 +8.687558e-05 +1.129294e-05 +4.371846e-06 +5.823937e-06 +2.555644e-05 +2.949403e-04 +2.919377e-03 +6.965683e-02 +1.169780e+00 +8.999016e+00 +2.324540e+01 +1.744959e+01 +3.976505e+00 +3.445623e-01 +1.647402e-02 +6.904401e-04 +4.111361e-05 +5.344348e-06 +2.068963e-06 +2.756161e-06 +1.209451e-05 +1.395796e-04 +1.012524e-03 +2.415900e-02 +4.057135e-01 +3.121119e+00 +8.062176e+00 +6.052022e+00 +1.379167e+00 +1.195042e-01 +5.713666e-03 +2.394646e-04 +1.425939e-05 +1.853574e-06 +7.175762e-07 +9.559162e-07 +4.194725e-06 +4.841024e-05 +3.005087e-04 +7.170189e-03 +1.204124e-01 +9.263219e-01 +2.392786e+00 +1.796189e+00 +4.093251e-01 +3.546784e-02 +1.695768e-03 +7.107108e-05 +4.232066e-06 +5.501253e-07 +2.129706e-07 +2.837079e-07 +1.244959e-06 +1.436775e-05 +8.261430e-05 +1.971191e-03 +3.310314e-02 +2.546596e-01 +6.578124e-01 +4.937990e-01 +1.125295e-01 +9.750634e-03 +4.661917e-04 +1.953849e-05 +1.163458e-06 +1.512376e-07 +5.854877e-08 +7.799551e-08 +3.422577e-07 +3.949908e-06 +2.197056e-05 +5.242213e-04 +8.803494e-03 +6.772452e-02 +1.749395e-01 +1.313216e-01 +2.992626e-02 +2.593097e-03 +1.239797e-04 +5.196093e-06 +3.094115e-07 +4.022033e-08 +1.557054e-08 +2.074223e-08 +9.102049e-08 +1.050444e-06 +5.794403e-06 +1.382554e-04 +2.321788e-03 +1.786132e-02 +4.613765e-02 +3.463408e-02 +7.892598e-03 +6.838900e-04 +3.269776e-05 +1.370391e-06 +8.160261e-08 +1.060750e-08 +4.106494e-09 +5.470450e-09 +2.400528e-08 +2.770387e-07 +1.537849e-06 +3.669334e-05 +6.162085e-04 +4.740439e-03 +1.224505e-02 +9.191973e-03 +2.094715e-03 +1.815061e-04 +8.678068e-06 +3.637052e-07 +2.165754e-08 +2.815258e-09 +1.089874e-09 +1.451871e-09 +6.371061e-09 +7.352677e-08 +0.000000e+00 +0.000000e+00 +0.000000e+00 +0.000000e+00 +0.000000e+00 +0.000000e+00 +0.000000e+00 +0.000000e+00 +0.000000e+00 +0.000000e+00 +0.000000e+00 +0.000000e+00 +0.000000e+00 +0.000000e+00 +0.000000e+00 +0.000000e+00 +2.258008e-08 +1.679823e-07 +2.764017e-06 +6.567341e-05 +1.391073e-03 +1.650274e-02 +7.524366e-02 +1.046593e-01 +4.223405e-02 +5.677075e-03 +3.450227e-04 +1.452107e-05 +6.855489e-07 +5.778728e-08 +1.267413e-08 +9.111929e-09 +4.744477e-06 +3.529607e-05 +5.807690e-04 +1.379915e-02 +2.922891e-01 +3.467519e+00 +1.581003e+01 +2.199079e+01 +8.874124e+00 +1.192854e+00 +7.249539e-02 +3.051135e-03 +1.440460e-04 +1.214213e-05 +2.663061e-06 +1.914578e-06 +1.362963e-05 +1.013963e-04 +1.668396e-03 +3.964132e-02 +8.396695e-01 +9.961266e+00 +4.541805e+01 +6.317373e+01 +2.549302e+01 +3.426756e+00 +2.082601e-01 +8.765107e-03 +4.138062e-04 +3.488115e-05 +7.650272e-06 +5.500078e-06 +9.519313e-06 +7.081799e-05 +1.165254e-03 +2.768660e-02 +5.864485e-01 +6.957225e+00 +3.172123e+01 +4.412228e+01 +1.780503e+01 +2.393342e+00 +1.454547e-01 +6.121794e-03 +2.890137e-04 +2.436196e-05 +5.343162e-06 +3.841407e-06 +3.677434e-06 +2.735791e-05 +4.501528e-04 +1.069569e-02 +2.265526e-01 +2.687666e+00 +1.225432e+01 +1.704501e+01 +6.878314e+00 +9.245788e-01 +5.619102e-02 +2.364928e-03 +1.116497e-04 +9.411341e-06 +2.064133e-06 +1.483985e-06 +1.079005e-06 +8.027152e-06 +1.320805e-04 +3.138250e-03 +6.647338e-02 +7.885948e-01 +3.595571e+00 +5.001219e+00 +2.018183e+00 +2.712830e-01 +1.648715e-02 +6.938995e-04 +3.275943e-05 +2.761405e-06 +6.056423e-07 +4.354198e-07 +2.777897e-07 +2.066589e-06 +3.400409e-05 +8.079418e-04 +1.711356e-02 +2.030236e-01 +9.256791e-01 +1.287563e+00 +5.195810e-01 +6.984176e-02 +4.244613e-03 +1.786443e-04 +8.433910e-06 +7.109233e-07 +1.559225e-07 +1.120988e-07 +6.748448e-08 +5.020442e-07 +8.260741e-06 +1.962763e-04 +4.157461e-03 +4.932128e-02 +2.248787e-01 +3.127925e-01 +1.262237e-01 +1.696692e-02 +1.031160e-03 +4.339873e-05 +2.048881e-06 +1.727073e-07 +3.787884e-08 +2.723257e-08 +1.608699e-08 +1.196776e-07 +1.969201e-06 +4.678848e-05 +9.910582e-04 +1.175724e-02 +5.360672e-02 +7.456367e-02 +3.008930e-02 +4.044585e-03 +2.458085e-04 +1.034542e-05 +4.884136e-07 +4.117007e-08 +9.029582e-09 +6.491718e-09 +3.846301e-09 +2.861418e-08 +4.708238e-07 +1.118684e-05 +2.369559e-04 +2.811084e-03 +1.281704e-02 +1.782772e-02 +7.194166e-03 +9.670355e-04 +5.877131e-05 +2.473526e-06 +1.167767e-07 +9.843510e-09 +2.158918e-09 +1.552130e-09 +9.339947e-10 +6.948362e-09 +1.143298e-07 +2.716492e-06 +5.753984e-05 +6.826135e-04 +3.112353e-03 +4.329092e-03 +1.746954e-03 +2.348246e-04 +1.427140e-05 +6.006445e-07 +2.835680e-08 +2.390293e-09 +5.242485e-10 +3.769026e-10 +0.000000e+00 +0.000000e+00 +0.000000e+00 +0.000000e+00 +0.000000e+00 +0.000000e+00 +0.000000e+00 +0.000000e+00 +0.000000e+00 +0.000000e+00 +0.000000e+00 +0.000000e+00 +0.000000e+00 +0.000000e+00 +0.000000e+00 +0.000000e+00 +3.386423e-08 +1.152240e-08 +1.339997e-08 +5.205255e-08 +5.493340e-07 +1.100233e-05 +2.649857e-04 +4.728166e-03 +4.030608e-02 +1.184591e-01 +1.018610e-01 +2.622223e-02 +2.484707e-03 +1.240586e-04 +5.150972e-06 +2.886815e-07 +6.443119e-06 +2.192290e-06 +2.549522e-06 +9.903688e-06 +1.045181e-04 +2.093339e-03 +5.041705e-02 +8.995964e-01 +7.668766e+00 +2.253842e+01 +1.938041e+01 +4.989128e+00 +4.727485e-01 +2.360380e-02 +9.800409e-04 +5.492549e-05 +1.738626e-05 +5.915728e-06 +6.879690e-06 +2.672435e-05 +2.820341e-04 +5.648717e-03 +1.360466e-01 +2.427492e+00 +2.069358e+01 +6.081822e+01 +5.229655e+01 +1.346278e+01 +1.275676e+00 +6.369306e-02 +2.644566e-03 +1.482122e-04 +1.160106e-05 +3.947297e-06 +4.590504e-06 +1.783194e-05 +1.881885e-04 +3.769132e-03 +9.077769e-02 +1.619755e+00 +1.380789e+01 +4.058123e+01 +3.489511e+01 +8.983102e+00 +8.512005e-01 +4.249948e-02 +1.764598e-03 +9.889529e-05 +4.323511e-06 +1.471088e-06 +1.710800e-06 +6.645649e-06 +7.013453e-05 +1.404689e-03 +3.383124e-02 +6.036541e-01 +5.145955e+00 +1.512391e+01 +1.300479e+01 +3.347843e+00 +3.172273e-01 +1.583880e-02 +6.576346e-04 +3.685652e-05 +1.231573e-06 +4.190462e-07 +4.873294e-07 +1.893045e-06 +1.997815e-05 +4.001322e-04 +9.636988e-03 +1.719537e-01 +1.465849e+00 +4.308116e+00 +3.704476e+00 +9.536490e-01 +9.036371e-02 +4.511758e-03 +1.873303e-04 +1.049875e-05 +3.091879e-07 +1.052021e-07 +1.223447e-07 +4.752514e-07 +5.015542e-06 +1.004537e-04 +2.419379e-03 +4.316921e-02 +3.680035e-01 +1.081558e+00 +9.300137e-01 +2.394148e-01 +2.268593e-02 +1.132683e-03 +4.702953e-05 +2.635726e-06 +7.348602e-08 +2.500384e-08 +2.907818e-08 +1.129550e-07 +1.192065e-06 +2.387527e-05 +5.750241e-04 +1.026021e-02 +8.746496e-02 +2.570586e-01 +2.210403e-01 +5.690275e-02 +5.391862e-03 +2.692096e-04 +1.117771e-05 +6.264444e-07 +1.718172e-08 +5.846131e-09 +6.798751e-09 +2.640994e-08 +2.787160e-07 +5.582260e-06 +1.344460e-04 +2.398933e-03 +2.045012e-02 +6.010270e-02 +5.168129e-02 +1.330439e-02 +1.260668e-03 +6.294372e-05 +2.613453e-06 +1.464685e-07 +4.037344e-09 +1.373719e-09 +1.597564e-09 +6.205784e-09 +6.549243e-08 +1.311715e-06 +3.159200e-05 +5.636992e-04 +4.805352e-03 +1.412288e-02 +1.214402e-02 +3.126255e-03 +2.962305e-04 +1.479046e-05 +6.141067e-07 +3.441705e-08 +9.650832e-10 +3.283725e-10 +3.818804e-10 +1.483425e-09 +1.565525e-08 +3.135511e-07 +7.551724e-06 +1.347462e-04 +1.148667e-03 +3.375920e-03 +2.902897e-03 +7.472971e-04 +7.081069e-05 +3.535498e-06 +1.467955e-07 +8.227020e-09 +0.000000e+00 +0.000000e+00 +0.000000e+00 +0.000000e+00 +0.000000e+00 +0.000000e+00 +0.000000e+00 +0.000000e+00 +0.000000e+00 +0.000000e+00 +0.000000e+00 +0.000000e+00 +0.000000e+00 +0.000000e+00 +0.000000e+00 +0.000000e+00 +6.086432e-06 +2.882375e-07 +2.446327e-08 +5.416773e-09 +3.936519e-09 +9.856771e-09 +7.394704e-08 +1.223015e-06 +2.909109e-05 +6.142883e-04 +7.237829e-03 +3.268753e-02 +4.497906e-02 +1.796338e-02 +2.394429e-03 +1.447742e-04 +2.007327e-03 +9.506177e-05 +8.068074e-06 +1.786471e-06 +1.298278e-06 +3.250799e-06 +2.438800e-05 +4.033546e-04 +9.594346e-03 +2.025945e-01 +2.387062e+00 +1.078047e+01 +1.483426e+01 +5.924388e+00 +7.896914e-01 +4.774705e-02 +7.662828e-03 +3.628915e-04 +3.079929e-05 +6.819725e-06 +4.956084e-06 +1.240969e-05 +9.309944e-05 +1.539777e-03 +3.662572e-02 +7.733900e-01 +9.112438e+00 +4.115366e+01 +5.662871e+01 +2.261593e+01 +3.014590e+00 +1.822709e-01 +6.585318e-03 +3.118634e-04 +2.646844e-05 +5.860769e-06 +4.259184e-06 +1.066470e-05 +8.000825e-05 +1.323261e-03 +3.147559e-02 +6.646396e-01 +7.831091e+00 +3.536683e+01 +4.866585e+01 +1.943578e+01 +2.590693e+00 +1.566409e-01 +2.994831e-03 +1.418274e-04 +1.203716e-05 +2.665325e-06 +1.936966e-06 +4.850028e-06 +3.638567e-05 +6.017848e-04 +1.431428e-02 +3.022608e-01 +3.561377e+00 +1.608391e+01 +2.213196e+01 +8.838889e+00 +1.178180e+00 +7.123620e-02 +1.005168e-03 +4.760210e-05 +4.040081e-06 +8.945740e-07 +6.501118e-07 +1.627835e-06 +1.221227e-05 +2.019795e-04 +4.804361e-03 +1.014490e-01 +1.195319e+00 +5.398310e+00 +7.428241e+00 +2.966632e+00 +3.954373e-01 +2.390929e-02 +2.901180e-04 +1.373923e-05 +1.166075e-06 +2.581978e-07 +1.876395e-07 +4.698363e-07 +3.524785e-06 +5.829664e-05 +1.386666e-03 +2.928088e-02 +3.450009e-01 +1.558095e+00 +2.143988e+00 +8.562488e-01 +1.141337e-01 +6.900857e-03 +7.784602e-05 +3.686584e-06 +3.128874e-07 +6.928101e-08 +5.034844e-08 +1.260690e-07 +9.457893e-07 +1.564247e-05 +3.720776e-04 +7.856803e-03 +9.257248e-02 +4.180765e-01 +5.752862e-01 +2.297533e-01 +3.062496e-02 +1.851675e-03 +2.026288e-05 +9.595971e-07 +8.144283e-08 +1.803346e-08 +1.310542e-08 +3.281505e-08 +2.461836e-07 +4.071646e-06 +9.684972e-05 +2.045082e-03 +2.409610e-02 +1.088230e-01 +1.497438e-01 +5.980349e-02 +7.971506e-03 +4.819806e-04 +5.242181e-06 +2.482560e-07 +2.106996e-08 +4.665410e-09 +3.390483e-09 +8.489535e-09 +6.368982e-08 +1.053370e-06 +2.505585e-05 +5.290802e-04 +6.233867e-03 +2.815343e-02 +3.874000e-02 +1.547167e-02 +2.062297e-03 +1.246925e-04 +1.367238e-06 +6.474881e-08 +5.495355e-09 +1.216808e-09 +8.842879e-10 +2.214195e-09 +1.661124e-08 +2.747343e-07 +6.534935e-06 +1.379919e-04 +1.625884e-03 +7.342829e-03 +1.010396e-02 +4.035240e-03 +5.378774e-04 +3.252164e-05 +0.000000e+00 +0.000000e+00 +0.000000e+00 +0.000000e+00 +0.000000e+00 +0.000000e+00 +0.000000e+00 +0.000000e+00 +0.000000e+00 +0.000000e+00 +0.000000e+00 +0.000000e+00 +0.000000e+00 +0.000000e+00 +0.000000e+00 +0.000000e+00 +2.862536e-02 +3.514182e-03 +2.022362e-04 +8.426136e-06 +4.123447e-07 +3.751859e-08 +9.142641e-09 +7.397520e-09 +2.052551e-08 +1.671940e-07 +2.905267e-06 +6.972949e-05 +1.424900e-03 +1.566024e-02 +6.426481e-02 +7.942528e-02 +6.864717e+00 +8.427445e-01 +4.849876e-02 +2.020692e-03 +9.888539e-05 +8.997425e-06 +2.192519e-06 +1.774017e-06 +4.922272e-06 +4.009520e-05 +6.967190e-04 +1.672200e-02 +3.417088e-01 +3.755520e+00 +1.541150e+01 +1.904717e+01 +2.143497e+01 +2.631456e+00 +1.514366e-01 +6.309579e-03 +3.087681e-04 +2.809432e-05 +6.846105e-06 +5.539340e-06 +1.536972e-05 +1.251966e-04 +2.175494e-03 +5.221417e-02 +1.066980e+00 +1.172655e+01 +4.812216e+01 +5.947448e+01 +1.590937e+01 +1.953108e+00 +1.123986e-01 +4.683067e-03 +2.291724e-04 +2.085204e-05 +5.081286e-06 +4.111385e-06 +1.140764e-05 +9.292287e-05 +1.614685e-03 +3.875417e-02 +7.919293e-01 +8.703628e+00 +3.571702e+01 +4.414288e+01 +6.447156e+00 +7.914827e-01 +4.554871e-02 +1.897779e-03 +9.287047e-05 +8.450137e-06 +2.059154e-06 +1.666109e-06 +4.622864e-06 +3.765632e-05 +6.543396e-04 +1.570484e-02 +3.209236e-01 +3.527082e+00 +1.447406e+01 +1.788858e+01 +1.967736e+00 +2.415683e-01 +1.390192e-02 +5.792209e-04 +2.834498e-05 +2.579065e-06 +6.284742e-07 +5.085128e-07 +1.410944e-06 +1.149308e-05 +1.997109e-04 +4.793273e-03 +9.794904e-02 +1.076500e+00 +4.417626e+00 +5.459772e+00 +5.238603e-01 +6.431152e-02 +3.701037e-03 +1.542030e-04 +7.546142e-06 +6.866115e-07 +1.673155e-07 +1.353788e-07 +3.756284e-07 +3.059745e-06 +5.316802e-05 +1.276089e-03 +2.607648e-02 +2.865912e-01 +1.176082e+00 +1.453528e+00 +1.310275e-01 +1.608554e-02 +9.257002e-04 +3.856914e-05 +1.887435e-06 +1.717347e-07 +4.184881e-08 +3.386083e-08 +9.395186e-08 +7.653007e-07 +1.329834e-05 +3.191743e-04 +6.522227e-03 +7.168195e-02 +2.941607e-01 +3.635551e-01 +3.205032e-02 +3.934645e-03 +2.264333e-04 +9.434303e-06 +4.616808e-07 +4.200760e-08 +1.023654e-08 +8.282616e-09 +2.298134e-08 +1.871984e-07 +3.252875e-06 +7.807245e-05 +1.595386e-03 +1.753395e-02 +7.195394e-02 +8.892833e-02 +7.842257e-03 +9.627518e-04 +5.540501e-05 +2.308440e-06 +1.129667e-07 +1.027866e-08 +2.504735e-09 +2.026638e-09 +5.623206e-09 +4.580477e-08 +7.959322e-07 +1.910322e-05 +3.903683e-04 +4.290308e-03 +1.760611e-02 +2.175950e-02 +1.944647e-03 +2.387339e-04 +1.373880e-05 +5.724246e-07 +2.801240e-08 +2.548804e-09 +6.211000e-10 +5.025462e-10 +1.394388e-09 +1.135823e-08 +1.973676e-07 +4.737032e-06 +9.679977e-05 +1.063869e-03 +4.365792e-03 +5.395710e-03 +0.000000e+00 +0.000000e+00 +0.000000e+00 +0.000000e+00 +0.000000e+00 +0.000000e+00 +0.000000e+00 +0.000000e+00 +0.000000e+00 +0.000000e+00 +0.000000e+00 +0.000000e+00 +0.000000e+00 +0.000000e+00 +0.000000e+00 +0.000000e+00 +1.884584e-01 +4.125310e-01 +2.610345e-01 +5.119162e-02 +3.987215e-03 +1.819172e-04 +7.779207e-06 +5.038053e-07 +7.495846e-08 +3.424362e-08 +5.411757e-08 +2.759544e-07 +3.542963e-06 +7.765375e-05 +1.815937e-03 +2.803970e-02 +1.817396e+01 +3.978237e+01 +2.517283e+01 +4.936657e+00 +3.845065e-01 +1.754316e-02 +7.501868e-04 +4.858440e-05 +7.228610e-06 +3.302279e-06 +5.218821e-06 +2.661163e-05 +3.416652e-04 +7.488530e-03 +1.751197e-01 +2.704005e+00 +3.194803e+01 +6.993348e+01 +4.425135e+01 +8.678155e+00 +6.759245e-01 +3.083915e-02 +1.318754e-03 +8.540658e-05 +1.270718e-05 +5.805080e-06 +9.174171e-06 +4.678061e-05 +6.006136e-04 +1.316409e-02 +3.078431e-01 +4.753374e+00 +1.559472e+01 +3.413647e+01 +2.160031e+01 +4.236049e+00 +3.299375e-01 +1.505344e-02 +6.437206e-04 +4.168932e-05 +6.202728e-06 +2.833621e-06 +4.478168e-06 +2.283492e-05 +2.931762e-04 +6.425760e-03 +1.502668e-01 +2.320254e+00 +4.544788e+00 +9.948432e+00 +6.295004e+00 +1.234517e+00 +9.615408e-02 +4.387043e-03 +1.876003e-04 +1.214957e-05 +1.807668e-06 +8.258054e-07 +1.305078e-06 +6.654807e-06 +8.544068e-05 +1.872667e-03 +4.379242e-02 +6.761944e-01 +1.057131e+00 +2.314035e+00 +1.464237e+00 +2.871522e-01 +2.236573e-02 +1.020439e-03 +4.363638e-05 +2.826026e-06 +4.204691e-07 +1.920848e-07 +3.035650e-07 +1.547928e-06 +1.987376e-05 +4.355879e-04 +1.018625e-02 +1.572848e-01 +2.233896e-01 +4.889945e-01 +3.094178e-01 +6.068009e-02 +4.726253e-03 +2.156359e-04 +9.221099e-06 +5.971867e-07 +8.885217e-08 +4.059074e-08 +6.414837e-08 +3.271032e-07 +4.199658e-06 +9.204704e-05 +2.152525e-03 +3.323692e-02 +4.570550e-02 +1.000483e-01 +6.330688e-02 +1.241515e-02 +9.669913e-04 +4.411911e-05 +1.886637e-06 +1.221844e-07 +1.817915e-08 +8.304866e-09 +1.312476e-08 +6.692530e-08 +8.592500e-07 +1.883282e-05 +4.404066e-04 +6.800274e-03 +9.359664e-03 +2.048808e-02 +1.296411e-02 +2.542398e-03 +1.980224e-04 +9.034800e-06 +3.863493e-07 +2.502116e-08 +3.722763e-09 +1.700687e-09 +2.687714e-09 +1.370510e-08 +1.759589e-07 +3.856623e-06 +9.018735e-05 +1.392574e-03 +1.952880e-03 +4.274807e-03 +2.704942e-03 +5.304675e-04 +4.131708e-05 +1.885097e-06 +8.061118e-08 +5.220628e-09 +7.767489e-10 +3.548458e-10 +5.607874e-10 +2.859548e-09 +3.671357e-08 +8.046785e-07 +1.881745e-05 +2.905584e-04 +4.191515e-04 +9.175127e-04 +5.805685e-04 +1.138556e-04 +8.867989e-06 +4.046032e-07 +1.730178e-08 +1.120517e-09 +1.667156e-10 +7.616145e-11 +1.203632e-10 +6.137520e-10 +7.879926e-09 +1.727102e-07 +4.038838e-06 +6.236329e-05
+8.333333e-02 +0.000000e+00 +0.000000e+00 +0.000000e+00 +0.000000e+00 +0.000000e+00 +0.000000e+00 +0.000000e+00 +0.000000e+00 +0.000000e+00 +0.000000e+00 +0.000000e+00 +0.000000e+00 +0.000000e+00 +0.000000e+00 +0.000000e+00 +0.000000e+00 +1.016634e-04 +1.893213e-03 +1.740910e-02 +5.638970e-02 +5.379752e-02 +1.522562e-02 +1.549155e-03 +8.024500e-05 +3.321060e-06 +1.783372e-07 +1.939389e-08 +5.987445e-09 +6.275945e-09 +2.217513e-08 +2.179447e-07 +4.207493e-06 +2.828799e-02 +5.267893e-01 +4.844109e+00 +1.569052e+01 +1.496924e+01 +4.236553e+00 +4.310548e-01 +2.232829e-02 +9.240898e-04 +4.962259e-05 +5.396378e-06 +1.666015e-06 +1.746291e-06 +6.170264e-06 +6.064344e-05 +1.170741e-03 +9.701085e-02 +1.806571e+00 +1.661239e+01 +5.380907e+01 +5.133551e+01 +1.452883e+01 +1.478259e+00 +7.657264e-02 +3.169074e-03 +1.701757e-04 +1.850634e-05 +5.713434e-06 +5.988730e-06 +2.116030e-05 +2.079706e-04 +4.014940e-03 +7.709942e-02 +1.435773e+00 +1.320271e+01 +4.276479e+01 +4.079893e+01 +1.154680e+01 +1.174847e+00 +6.085615e-02 +2.518623e-03 +1.352472e-04 +1.470793e-05 +4.540755e-06 +4.759547e-06 +1.681716e-05 +1.652848e-04 +3.190876e-03 +3.297102e-02 +6.139983e-01 +5.646043e+00 +1.828806e+01 +1.744737e+01 +4.937907e+00 +5.024152e-01 +2.602470e-02 +1.077071e-03 +5.783753e-05 +6.289740e-06 +1.941822e-06 +2.035387e-06 +7.191740e-06 +7.068286e-05 +1.364555e-03 +1.051926e-02 +1.958935e-01 +1.801345e+00 +5.834725e+00 +5.566507e+00 +1.575418e+00 +1.602934e-01 +8.303066e-03 +3.436349e-04 +1.845281e-05 +2.006714e-06 +6.195296e-07 +6.493811e-07 +2.294493e-06 +2.255106e-05 +4.353554e-04 +2.908069e-03 +5.415512e-02 +4.979853e-01 +1.613021e+00 +1.538871e+00 +4.355271e-01 +4.431340e-02 +2.295398e-03 +9.499851e-05 +5.101314e-06 +5.547598e-07 +1.712701e-07 +1.795226e-07 +6.343170e-07 +6.234282e-06 +1.203548e-04 +7.516038e-04 +1.399664e-02 +1.287066e-01 +4.168926e-01 +3.977284e-01 +1.125640e-01 +1.145300e-02 +5.932562e-04 +2.455280e-05 +1.318458e-06 +1.433802e-07 +4.426555e-08 +4.639845e-08 +1.639421e-07 +1.611279e-06 +3.110626e-05 +1.892579e-04 +3.524429e-03 +3.240901e-02 +1.049758e-01 +1.001501e-01 +2.834421e-02 +2.883927e-03 +1.493851e-04 +6.182527e-06 +3.319948e-07 +3.610391e-08 +1.114630e-08 +1.168338e-08 +4.128151e-08 +4.057286e-07 +7.832721e-06 +4.752856e-05 +8.850941e-04 +8.138914e-03 +2.636270e-02 +2.515083e-02 +7.118117e-03 +7.242442e-04 +3.751526e-05 +1.552625e-06 +8.337425e-08 +9.066819e-09 +2.799185e-09 +2.934061e-09 +1.036707e-08 +1.018911e-07 +1.967041e-06 +1.206667e-05 +2.247099e-04 +2.066328e-03 +6.693027e-03 +6.385354e-03 +1.807165e-03 +1.838729e-04 +9.524468e-06 +3.941844e-07 +2.116726e-08 +2.301906e-09 +7.106639e-10 +7.449067e-10 +2.632019e-09 +2.586837e-08 +4.993972e-07 +0.000000e+00 +0.000000e+00 +0.000000e+00 +0.000000e+00 +0.000000e+00 +0.000000e+00 +0.000000e+00 +0.000000e+00 +0.000000e+00 +0.000000e+00 +0.000000e+00 +0.000000e+00 +0.000000e+00 +0.000000e+00 +0.000000e+00 +0.000000e+00 +8.371941e-09 +4.863203e-08 +6.825429e-07 +1.548093e-05 +3.528055e-04 +5.019284e-03 +2.975543e-02 +5.605805e-02 +3.047754e-02 +5.246669e-03 +3.738316e-04 +1.648197e-05 +7.232204e-07 +5.083517e-08 +8.575112e-09 +4.551641e-09 +2.508855e-06 +1.457376e-05 +2.045405e-04 +4.639234e-03 +1.057267e-01 +1.504150e+00 +8.916935e+00 +1.679915e+01 +9.133331e+00 +1.572291e+00 +1.120277e-01 +4.939221e-03 +2.167305e-04 +1.523399e-05 +2.569740e-06 +1.364010e-06 +9.015875e-06 +5.237259e-05 +7.350411e-04 +1.667165e-02 +3.799417e-01 +5.405345e+00 +3.204409e+01 +6.036979e+01 +3.282174e+01 +5.650220e+00 +4.025852e-01 +1.774969e-02 +7.788474e-04 +5.474519e-05 +9.234672e-06 +4.901734e-06 +7.414066e-06 +4.306780e-05 +6.044498e-04 +1.370968e-02 +3.124393e-01 +4.445003e+00 +2.635096e+01 +4.964417e+01 +2.699045e+01 +4.646371e+00 +3.310597e-01 +1.459618e-02 +6.404732e-04 +4.501887e-05 +7.593991e-06 +4.030866e-06 +3.256830e-06 +1.891870e-05 +2.655210e-04 +6.022347e-03 +1.372474e-01 +1.952588e+00 +1.157538e+01 +2.180755e+01 +1.185629e+01 +2.041045e+00 +1.454270e-01 +6.411770e-03 +2.813452e-04 +1.977576e-05 +3.335867e-06 +1.770667e-06 +1.062316e-06 +6.170920e-06 +8.660790e-05 +1.964375e-03 +4.476750e-02 +6.368972e-01 +3.775668e+00 +7.113208e+00 +3.867296e+00 +6.657500e-01 +4.743552e-02 +2.091398e-03 +9.176948e-05 +6.450477e-06 +1.088096e-06 +5.775580e-07 +2.992545e-07 +1.738349e-06 +2.439745e-05 +5.533647e-04 +1.261101e-02 +1.794140e-01 +1.063606e+00 +2.003791e+00 +1.089418e+00 +1.875418e-01 +1.336259e-02 +5.891469e-04 +2.585147e-05 +1.817100e-06 +3.065168e-07 +1.626981e-07 +7.861907e-08 +4.566927e-07 +6.409611e-06 +1.453780e-04 +3.313119e-03 +4.713500e-02 +2.794267e-01 +5.264289e-01 +2.862079e-01 +4.927032e-02 +3.510571e-03 +1.547786e-04 +6.791605e-06 +4.773820e-07 +8.052700e-08 +4.274347e-08 +2.008522e-08 +1.166736e-07 +1.637496e-06 +3.714046e-05 +8.464195e-04 +1.204182e-02 +7.138658e-02 +1.344895e-01 +7.311899e-02 +1.258734e-02 +8.968636e-04 +3.954207e-05 +1.735086e-06 +1.219592e-07 +2.057265e-08 +1.091989e-08 +5.109881e-09 +2.968295e-08 +4.165955e-07 +9.448907e-06 +2.153376e-04 +3.063560e-03 +1.816146e-02 +3.421548e-02 +1.860221e-02 +3.202346e-03 +2.281711e-04 +1.005990e-05 +4.414234e-07 +3.102765e-08 +5.233888e-09 +2.778131e-09 +1.312649e-09 +7.625090e-09 +1.070169e-07 +2.427278e-06 +5.531691e-05 +7.869812e-04 +4.665399e-03 +8.789427e-03 +4.778620e-03 +8.226332e-04 +5.861364e-05 +2.584233e-06 +1.133948e-07 +7.970524e-09 +1.344505e-09 +7.136588e-10 +0.000000e+00 +0.000000e+00 +0.000000e+00 +0.000000e+00 +0.000000e+00 +0.000000e+00 +0.000000e+00 +0.000000e+00 +0.000000e+00 +0.000000e+00 +0.000000e+00 +0.000000e+00 +0.000000e+00 +0.000000e+00 +0.000000e+00 +0.000000e+00 +8.860078e-09 +1.999893e-09 +1.485211e-09 +3.797118e-09 +2.896950e-08 +4.840591e-07 +1.153830e-05 +2.421023e-04 +2.813382e-03 +1.246406e-02 +1.678333e-02 +6.564659e-03 +8.604491e-04 +5.149533e-05 +2.160350e-06 +1.029597e-07 +4.802587e-06 +1.084038e-06 +8.050555e-07 +2.058220e-06 +1.570286e-05 +2.623832e-04 +6.254314e-03 +1.312311e-01 +1.524988e+00 +6.756116e+00 +9.097367e+00 +3.558360e+00 +4.664047e-01 +2.791294e-02 +1.171013e-03 +5.580908e-05 +2.508000e-05 +5.661047e-06 +4.204149e-06 +1.074840e-05 +8.200323e-05 +1.370214e-03 +3.266119e-02 +6.853130e-01 +7.963769e+00 +3.528169e+01 +4.750814e+01 +1.858241e+01 +2.435652e+00 +1.457665e-01 +6.115249e-03 +2.914454e-04 +2.708799e-05 +6.114290e-06 +4.540748e-06 +1.160896e-05 +8.856870e-05 +1.479918e-03 +3.527616e-02 +7.401816e-01 +8.601376e+00 +3.810647e+01 +5.131181e+01 +2.007019e+01 +2.630659e+00 +1.574371e-01 +6.604858e-03 +3.147795e-04 +1.474562e-05 +3.328374e-06 +2.471801e-06 +6.319452e-06 +4.821325e-05 +8.056080e-04 +1.920293e-02 +4.029252e-01 +4.682244e+00 +2.074363e+01 +2.793209e+01 +1.092541e+01 +1.432025e+00 +8.570245e-02 +3.595420e-03 +1.713533e-04 +5.739546e-06 +1.295528e-06 +9.621176e-07 +2.459767e-06 +1.876640e-05 +3.135728e-04 +7.474497e-03 +1.568336e-01 +1.822505e+00 +8.074199e+00 +1.087222e+01 +4.252577e+00 +5.573978e-01 +3.335860e-02 +1.399472e-03 +6.669714e-05 +1.878996e-06 +4.241262e-07 +3.149753e-07 +8.052715e-07 +6.143690e-06 +1.026566e-04 +2.446979e-03 +5.134372e-02 +5.966463e-01 +2.643308e+00 +3.559314e+00 +1.392196e+00 +1.824793e-01 +1.092084e-02 +4.581551e-04 +2.183512e-05 +5.625606e-07 +1.269810e-07 +9.430179e-08 +2.410937e-07 +1.839386e-06 +3.073478e-05 +7.326116e-04 +1.537202e-02 +1.786325e-01 +7.913912e-01 +1.065638e+00 +4.168156e-01 +5.463325e-02 +3.269638e-03 +1.371690e-04 +6.537309e-06 +1.613346e-07 +3.641637e-08 +2.704444e-08 +6.914231e-08 +5.275102e-07 +8.814308e-06 +2.101028e-04 +4.408480e-03 +5.122931e-02 +2.269600e-01 +3.056102e-01 +1.195369e-01 +1.566805e-02 +9.376866e-04 +3.933816e-05 +1.874809e-06 +4.552779e-08 +1.027651e-08 +7.631805e-09 +1.951161e-08 +1.488607e-07 +2.487353e-06 +5.928995e-05 +1.244051e-03 +1.445665e-02 +6.404696e-02 +8.624166e-02 +3.373271e-02 +4.421446e-03 +2.646104e-04 +1.110103e-05 +5.290616e-07 +1.284718e-08 +2.899860e-09 +2.153567e-09 +5.505849e-09 +4.200599e-08 +7.018893e-07 +1.673063e-05 +3.510502e-04 +4.079425e-03 +1.807298e-02 +2.433595e-02 +9.518805e-03 +1.247658e-03 +7.466862e-05 +3.132524e-06 +1.492923e-07 +0.000000e+00 +0.000000e+00 +0.000000e+00 +0.000000e+00 +0.000000e+00 +0.000000e+00 +0.000000e+00 +0.000000e+00 +0.000000e+00 +0.000000e+00 +0.000000e+00 +0.000000e+00 +0.000000e+00 +0.000000e+00 +0.000000e+00 +0.000000e+00 +2.637737e-05 +1.117648e-06 +6.991499e-08 +9.846574e-09 +4.207750e-09 +6.209797e-09 +2.982872e-08 +3.672491e-07 +7.907942e-06 +1.866337e-04 +2.983491e-03 +2.118409e-02 +4.957298e-02 +3.359058e-02 +6.992948e-03 +5.679815e-04 +8.334573e-03 +3.531481e-04 +2.209135e-05 +3.111265e-06 +1.329541e-06 +1.962137e-06 +9.425113e-06 +1.160413e-04 +2.498707e-03 +5.897146e-02 +9.427066e-01 +6.693630e+00 +1.566379e+01 +1.061376e+01 +2.209593e+00 +1.794676e-01 +3.096864e-02 +1.312187e-03 +8.208445e-05 +1.156048e-05 +4.940155e-06 +7.290680e-06 +3.502074e-05 +4.311728e-04 +9.284405e-03 +2.191193e-01 +3.502799e+00 +2.487141e+01 +5.820169e+01 +3.943739e+01 +8.210146e+00 +6.668448e-01 +2.609468e-02 +1.105670e-03 +6.916571e-05 +9.741048e-06 +4.162656e-06 +6.143247e-06 +2.950905e-05 +3.633133e-04 +7.823193e-03 +1.846335e-01 +2.951516e+00 +2.095706e+01 +4.904170e+01 +3.323059e+01 +6.918004e+00 +5.618944e-01 +1.168463e-02 +4.950951e-04 +3.097091e-05 +4.361830e-06 +1.863947e-06 +2.750813e-06 +1.321351e-05 +1.626838e-04 +3.503056e-03 +8.267489e-02 +1.321625e+00 +9.384118e+00 +2.195981e+01 +1.487994e+01 +3.097732e+00 +2.516041e-01 +3.871982e-03 +1.640616e-04 +1.026295e-05 +1.445397e-06 +6.176634e-07 +9.115476e-07 +4.378613e-06 +5.390918e-05 +1.160821e-03 +2.739630e-02 +4.379521e-01 +3.109652e+00 +7.276909e+00 +4.930823e+00 +1.026508e+00 +8.337505e-02 +1.105485e-03 +4.684100e-05 +2.930161e-06 +4.126733e-07 +1.763482e-07 +2.602547e-07 +1.250132e-06 +1.539154e-05 +3.314246e-04 +7.821881e-03 +1.250391e-01 +8.878325e-01 +2.077620e+00 +1.407793e+00 +2.930768e-01 +2.380430e-02 +2.938408e-04 +1.245047e-05 +7.788449e-07 +1.096897e-07 +4.687385e-08 +6.917642e-08 +3.322885e-07 +4.091113e-06 +8.809356e-05 +2.079077e-03 +3.323574e-02 +2.359883e-01 +5.522372e-01 +3.741952e-01 +7.790063e-02 +6.327248e-03 +7.584866e-05 +3.213819e-06 +2.010420e-07 +2.831402e-08 +1.209947e-08 +1.785640e-08 +8.577311e-08 +1.056032e-06 +2.273945e-05 +5.366689e-04 +8.579088e-03 +6.091528e-02 +1.425481e-01 +9.659041e-02 +2.010836e-02 +1.633242e-03 +1.947624e-05 +8.252369e-07 +5.162309e-08 +7.270409e-09 +3.106874e-09 +4.585124e-09 +2.202462e-08 +2.711655e-07 +5.838982e-06 +1.378046e-04 +2.202918e-03 +1.564168e-02 +3.660317e-02 +2.480226e-02 +5.163379e-03 +4.193801e-04 +5.045321e-06 +2.137776e-07 +1.337296e-08 +1.883399e-09 +8.048357e-10 +1.187776e-09 +5.705477e-09 +7.024543e-08 +1.512588e-06 +3.569828e-05 +5.706659e-04 +4.051978e-03 +9.482051e-03 +6.425025e-03 +1.337573e-03 +1.086404e-04 +0.000000e+00 +0.000000e+00 +0.000000e+00 +0.000000e+00 +0.000000e+00 +0.000000e+00 +0.000000e+00 +0.000000e+00 +0.000000e+00 +0.000000e+00 +0.000000e+00 +0.000000e+00 +0.000000e+00 +0.000000e+00 +0.000000e+00 +0.000000e+00 +7.032083e-02 +1.362851e-02 +1.052809e-03 +4.787337e-05 +2.051296e-06 +1.337914e-07 +2.012751e-08 +9.318661e-09 +1.492909e-08 +7.703160e-08 +9.971670e-07 +2.192923e-05 +5.117867e-04 +7.846740e-03 +5.215876e-02 +1.126585e-01 +1.438954e+01 +2.788761e+00 +2.154330e-01 +9.796181e-03 +4.197504e-04 +2.737732e-05 +4.118631e-06 +1.906849e-06 +3.054894e-06 +1.576274e-05 +2.040472e-04 +4.487311e-03 +1.047253e-01 +1.605654e+00 +1.067309e+01 +2.305296e+01 +4.065277e+01 +7.878701e+00 +6.086332e-01 +2.767580e-02 +1.185863e-03 +7.734536e-05 +1.163580e-05 +5.387158e-06 +8.630571e-06 +4.453230e-05 +5.764665e-04 +1.267738e-02 +2.958661e-01 +4.536234e+00 +3.015320e+01 +6.512834e+01 +2.804927e+01 +5.436082e+00 +4.199398e-01 +1.909552e-02 +8.182122e-04 +5.336613e-05 +8.028375e-06 +3.716988e-06 +5.954852e-06 +3.072603e-05 +3.977457e-04 +8.747036e-03 +2.041393e-01 +3.129874e+00 +2.080486e+01 +4.493672e+01 +1.073245e+01 +2.080001e+00 +1.606810e-01 +7.306495e-03 +3.130714e-04 +2.041941e-05 +3.071886e-06 +1.422226e-06 +2.278497e-06 +1.175666e-05 +1.521889e-04 +3.346867e-03 +7.810953e-02 +1.197579e+00 +7.960536e+00 +1.719408e+01 +3.124268e+00 +6.054980e-01 +4.677499e-02 +2.126955e-03 +9.113656e-05 +5.944186e-06 +8.942405e-07 +4.140166e-07 +6.632811e-07 +3.422419e-06 +4.430290e-05 +9.742886e-04 +2.273805e-02 +3.486210e-01 +2.317349e+00 +5.005277e+00 +7.989600e-01 +1.548422e-01 +1.196163e-02 +5.439200e-04 +2.330609e-05 +1.520089e-06 +2.286815e-07 +1.058753e-07 +1.696190e-07 +8.752053e-07 +1.132945e-05 +2.491520e-04 +5.814736e-03 +8.915184e-02 +5.926091e-01 +1.279985e+00 +1.929643e-01 +3.739740e-02 +2.888966e-03 +1.313672e-04 +5.628872e-06 +3.671310e-07 +5.523102e-08 +2.557093e-08 +4.096626e-08 +2.113790e-07 +2.736282e-06 +6.017503e-05 +1.404371e-03 +2.153190e-02 +1.431266e-01 +3.091412e-01 +4.576197e-02 +8.868887e-03 +6.851255e-04 +3.115406e-05 +1.334901e-06 +8.706604e-08 +1.309817e-08 +6.064210e-09 +9.715251e-09 +5.012906e-08 +6.489162e-07 +1.427066e-05 +3.330502e-04 +5.106342e-03 +3.394282e-02 +7.331359e-02 +1.089085e-02 +2.110699e-03 +1.630524e-04 +7.414329e-06 +3.176920e-07 +2.072077e-08 +3.117223e-09 +1.443216e-09 +2.312124e-09 +1.193017e-08 +1.544350e-07 +3.396262e-06 +7.926233e-05 +1.215254e-03 +8.078024e-03 +1.744784e-02 +2.633542e-03 +5.103931e-04 +3.942809e-05 +1.792876e-06 +7.682184e-08 +5.010539e-09 +7.537831e-10 +3.489875e-10 +5.591002e-10 +2.884863e-09 +3.734429e-08 +8.212581e-07 +1.916661e-05 +2.938635e-04 +1.953366e-03 +4.219103e-03 +0.000000e+00 +0.000000e+00 +0.000000e+00 +0.000000e+00 +0.000000e+00 +0.000000e+00 +0.000000e+00 +0.000000e+00 +0.000000e+00 +0.000000e+00 +0.000000e+00 +0.000000e+00 +0.000000e+00 +0.000000e+00 +0.000000e+00 +0.000000e+00 +1.738172e-02 +4.979063e-02 +4.166570e-02 +1.046561e-02 +9.737612e-04 +4.817811e-05 +2.003194e-06 +1.135889e-07 +1.359689e-08 +4.746625e-09 +5.672230e-09 +2.258228e-08 +2.427057e-07 +4.905493e-06 +1.179803e-04 +2.080639e-03 +5.315021e+00 +1.522509e+01 +1.274063e+01 +3.200199e+00 +2.977589e-01 +1.473201e-02 +6.125409e-04 +3.473346e-05 +4.157688e-06 +1.451433e-06 +1.734467e-06 +6.905259e-06 +7.421510e-05 +1.500013e-03 +3.607629e-02 +6.362223e-01 +1.934477e+01 +5.541386e+01 +4.637132e+01 +1.164758e+01 +1.083735e+00 +5.361923e-02 +2.229429e-03 +1.264173e-04 +1.513249e-05 +5.282697e-06 +6.312837e-06 +2.513266e-05 +2.701163e-04 +5.459508e-03 +1.313047e-01 +2.315621e+00 +1.605621e+01 +4.599366e+01 +3.848833e+01 +9.667520e+00 +8.995034e-01 +4.450411e-02 +1.850432e-03 +1.049267e-04 +1.256001e-05 +4.384653e-06 +5.239673e-06 +2.086018e-05 +2.241973e-04 +4.531407e-03 +1.089833e-01 +1.921972e+00 +7.104818e+00 +2.035203e+01 +1.703095e+01 +4.277844e+00 +3.980271e-01 +1.969291e-02 +8.188099e-04 +4.642971e-05 +5.557761e-06 +1.940194e-06 +2.318537e-06 +9.230557e-06 +9.920652e-05 +2.005132e-03 +4.822473e-02 +8.504658e-01 +2.331443e+00 +6.678511e+00 +5.588699e+00 +1.403773e+00 +1.306124e-01 +6.462221e-03 +2.686921e-04 +1.523589e-05 +1.823777e-06 +6.366737e-07 +7.608269e-07 +3.029004e-06 +3.255458e-05 +6.579831e-04 +1.582492e-02 +2.790800e-01 +6.601363e-01 +1.890986e+00 +1.582412e+00 +3.974711e-01 +3.698225e-02 +1.829745e-03 +7.607881e-05 +4.313965e-06 +5.163932e-07 +1.802709e-07 +2.154243e-07 +8.576470e-07 +9.217664e-06 +1.863046e-04 +4.480747e-03 +7.902008e-02 +1.742020e-01 +4.990085e-01 +4.175794e-01 +1.048878e-01 +9.759168e-03 +4.828477e-04 +2.007628e-05 +1.138403e-06 +1.362699e-07 +4.757132e-08 +5.684786e-08 +2.263227e-07 +2.432430e-06 +4.916353e-05 +1.182415e-03 +2.085245e-02 +4.467979e-02 +1.279870e-01 +1.071019e-01 +2.690191e-02 +2.503057e-03 +1.238421e-04 +5.149218e-06 +2.919807e-07 +3.495088e-08 +1.220122e-08 +1.458049e-08 +5.804784e-08 +6.238761e-07 +1.260959e-05 +3.032689e-04 +5.348291e-03 +1.140717e-02 +3.267629e-02 +2.734411e-02 +6.868310e-03 +6.390541e-04 +3.161804e-05 +1.314644e-06 +7.454543e-08 +8.923288e-09 +3.115086e-09 +3.722537e-09 +1.482016e-08 +1.592814e-07 +3.219348e-06 +7.742742e-05 +1.365469e-03 +2.939712e-03 +8.420920e-03 +7.046779e-03 +1.770014e-03 +1.646889e-04 +8.148201e-06 +3.387933e-07 +1.921090e-08 +2.299597e-09 +8.027806e-10 +9.593250e-10 +3.819264e-09 +4.104800e-08 +8.296495e-07 +1.995361e-05 +3.518914e-04
+9.166667e-02 +0.000000e+00 +0.000000e+00 +0.000000e+00 +0.000000e+00 +0.000000e+00 +0.000000e+00 +0.000000e+00 +0.000000e+00 +0.000000e+00 +0.000000e+00 +0.000000e+00 +0.000000e+00 +0.000000e+00 +0.000000e+00 +0.000000e+00 +0.000000e+00 +8.608635e-05 +1.599450e-03 +1.464679e-02 +4.718767e-02 +4.475869e-02 +1.260037e-02 +1.276890e-03 +6.600108e-05 +2.731802e-06 +1.470323e-07 +1.605613e-08 +4.983735e-09 +5.254194e-09 +1.866381e-08 +1.841747e-07 +3.563136e-06 +2.635796e-02 +4.897204e-01 +4.484561e+00 +1.444794e+01 +1.370424e+01 +3.857986e+00 +3.909588e-01 +2.020824e-02 +8.364243e-04 +4.501842e-05 +4.916074e-06 +1.525922e-06 +1.608731e-06 +5.714494e-06 +5.639069e-05 +1.090963e-03 +9.601228e-02 +1.783870e+00 +1.633560e+01 +5.262851e+01 +4.991946e+01 +1.405321e+01 +1.424118e+00 +7.361114e-02 +3.046784e-03 +1.639854e-04 +1.790744e-05 +5.558370e-06 +5.860013e-06 +2.081579e-05 +2.054104e-04 +3.973973e-03 +7.973819e-02 +1.481504e+00 +1.356671e+01 +4.370797e+01 +4.145811e+01 +1.167119e+01 +1.182730e+00 +6.113404e-02 +2.530354e-03 +1.361899e-04 +1.487213e-05 +4.616225e-06 +4.866740e-06 +1.728751e-05 +1.705933e-04 +3.300384e-03 +3.530049e-02 +6.558692e-01 +6.006051e+00 +1.934974e+01 +1.835371e+01 +5.166895e+00 +5.236004e-01 +2.706434e-02 +1.120200e-03 +6.029193e-05 +6.583964e-06 +2.043626e-06 +2.154530e-06 +7.653266e-06 +7.552251e-05 +1.461097e-03 +1.158834e-02 +2.153067e-01 +1.971648e+00 +6.352073e+00 +6.025101e+00 +1.696173e+00 +1.718860e-01 +8.884601e-03 +3.677360e-04 +1.979245e-05 +2.161364e-06 +6.708753e-07 +7.072826e-07 +2.512391e-06 +2.479230e-05 +4.796444e-04 +3.282262e-03 +6.098314e-02 +5.584464e-01 +1.799151e+00 +1.706540e+00 +4.804212e-01 +4.868471e-02 +2.516460e-03 +1.041569e-04 +5.605983e-06 +6.121812e-07 +1.900176e-07 +2.003296e-07 +7.116056e-07 +7.022131e-06 +1.358537e-04 +8.663980e-04 +1.609733e-02 +1.474096e-01 +4.749105e-01 +4.504645e-01 +1.268137e-01 +1.285099e-02 +6.642540e-04 +2.749365e-05 +1.479776e-06 +1.615936e-07 +5.015775e-08 +5.287973e-08 +1.878380e-07 +1.853588e-06 +3.586044e-05 +2.222725e-04 +4.129735e-03 +3.781760e-02 +1.218372e-01 +1.155657e-01 +3.253378e-02 +3.296894e-03 +1.704129e-04 +7.053434e-06 +3.796332e-07 +4.145648e-08 +1.286786e-08 +1.356618e-08 +4.818943e-08 +4.755338e-07 +9.199916e-06 +5.676118e-05 +1.054600e-03 +9.657387e-03 +3.111327e-02 +2.951172e-02 +8.308072e-03 +8.419197e-04 +4.351792e-05 +1.801218e-06 +9.694599e-08 +1.058664e-08 +3.286034e-09 +3.464361e-09 +1.230602e-08 +1.214359e-07 +2.349360e-06 +1.463079e-05 +2.718343e-04 +2.489293e-03 +8.019773e-03 +7.606956e-03 +2.141493e-03 +2.170136e-04 +1.121720e-05 +4.642829e-07 +2.498885e-08 +2.728817e-09 +8.470097e-10 +8.929755e-10 +3.172005e-09 +3.130138e-08 +6.055722e-07 +0.000000e+00 +0.000000e+00 +0.000000e+00 +0.000000e+00 +0.000000e+00 +0.000000e+00 +0.000000e+00 +0.000000e+00 +0.000000e+00 +0.000000e+00 +0.000000e+00 +0.000000e+00 +0.000000e+00 +0.000000e+00 +0.000000e+00 +0.000000e+00 +3.383092e-08 +3.199404e-07 +6.050262e-06 +1.462387e-04 +2.781893e-03 +2.659807e-02 +9.063948e-02 +9.134383e-02 +2.719090e-02 +2.875202e-03 +1.520419e-04 +6.290354e-06 +3.306716e-07 +3.458497e-08 +1.014892e-08 +1.007067e-08 +7.179267e-06 +6.789463e-05 +1.283928e-03 +3.103335e-02 +5.903463e-01 +5.644382e+00 +1.923463e+01 +1.938410e+01 +5.770188e+00 +6.101473e-01 +3.226484e-02 +1.334877e-03 +7.017191e-05 +7.339284e-06 +2.153706e-06 +2.137099e-06 +2.075343e-05 +1.962660e-04 +3.711507e-03 +8.970950e-02 +1.706540e+00 +1.631647e+01 +5.560240e+01 +5.603448e+01 +1.668014e+01 +1.763780e+00 +9.326943e-02 +3.858790e-03 +2.028491e-04 +2.121600e-05 +6.225813e-06 +6.177806e-06 +1.456099e-05 +1.377039e-04 +2.604063e-03 +6.294187e-02 +1.197341e+00 +1.144794e+01 +3.901168e+01 +3.931484e+01 +1.170310e+01 +1.237501e+00 +6.543958e-02 +2.707399e-03 +1.423227e-04 +1.488554e-05 +4.368147e-06 +4.334465e-06 +5.645309e-06 +5.338792e-05 +1.009597e-03 +2.440261e-02 +4.642099e-01 +4.438375e+00 +1.512486e+01 +1.524239e+01 +4.537301e+00 +4.797802e-01 +2.537098e-02 +1.049661e-03 +5.517863e-05 +5.771136e-06 +1.693534e-06 +1.680475e-06 +1.661306e-06 +1.571104e-05 +2.971051e-04 +7.181221e-03 +1.366081e-01 +1.306129e+00 +4.450957e+00 +4.485544e+00 +1.335241e+00 +1.411901e-01 +7.466192e-03 +3.088951e-04 +1.623801e-05 +1.698335e-06 +4.983746e-07 +4.945317e-07 +4.287790e-07 +4.054981e-06 +7.668209e-05 +1.853455e-03 +3.525821e-02 +3.371086e-01 +1.148781e+00 +1.157708e+00 +3.446223e-01 +3.644081e-02 +1.927005e-03 +7.972505e-05 +4.190990e-06 +4.383359e-07 +1.286292e-07 +1.276374e-07 +1.043927e-07 +9.872465e-07 +1.866941e-05 +4.512517e-04 +8.584144e-03 +8.207419e-02 +2.796881e-01 +2.818615e-01 +8.390351e-02 +8.872068e-03 +4.691587e-04 +1.941027e-05 +1.020360e-06 +1.067195e-07 +3.131674e-08 +3.107526e-08 +2.493336e-08 +2.357958e-07 +4.459038e-06 +1.077778e-04 +2.050253e-03 +1.960275e-02 +6.680123e-02 +6.732033e-02 +2.003967e-02 +2.119021e-03 +1.120547e-04 +4.635986e-06 +2.437047e-07 +2.548909e-08 +7.479749e-09 +7.422073e-09 +5.971753e-09 +5.647512e-08 +1.067978e-06 +2.581371e-05 +4.910532e-04 +4.695028e-03 +1.599947e-02 +1.612380e-02 +4.799674e-03 +5.075238e-04 +2.683807e-05 +1.110358e-06 +5.836937e-08 +6.104856e-09 +1.791464e-09 +1.777650e-09 +1.452396e-09 +1.373537e-08 +2.597439e-07 +6.278178e-06 +1.194295e-04 +1.141882e-03 +3.891246e-03 +3.921484e-03 +1.167333e-03 +1.234354e-04 +6.527313e-06 +2.700513e-07 +1.419607e-08 +1.484768e-09 +4.357037e-10 +4.323440e-10 +0.000000e+00 +0.000000e+00 +0.000000e+00 +0.000000e+00 +0.000000e+00 +0.000000e+00 +0.000000e+00 +0.000000e+00 +0.000000e+00 +0.000000e+00 +0.000000e+00 +0.000000e+00 +0.000000e+00 +0.000000e+00 +0.000000e+00 +0.000000e+00 +3.162311e-09 +1.996215e-09 +4.359443e-09 +2.924366e-08 +4.509903e-07 +1.054276e-05 +2.312108e-04 +2.972794e-03 +1.519027e-02 +2.406372e-02 +1.101892e-02 +1.642625e-03 +1.065131e-04 +4.556335e-06 +2.077600e-07 +1.615866e-08 +1.456043e-06 +9.191300e-07 +2.007246e-06 +1.346485e-05 +2.076523e-04 +4.854272e-03 +1.064578e-01 +1.368782e+00 +6.994153e+00 +1.107981e+01 +5.073512e+00 +7.563241e-01 +4.904249e-02 +2.097902e-03 +9.566028e-05 +7.440034e-06 +6.860157e-06 +4.330488e-06 +9.457155e-06 +6.343972e-05 +9.783556e-04 +2.287094e-02 +5.015769e-01 +6.449028e+00 +3.295301e+01 +5.220261e+01 +2.390389e+01 +3.563426e+00 +2.310640e-01 +9.884282e-03 +4.507041e-04 +3.505378e-05 +6.873588e-06 +4.338966e-06 +9.475670e-06 +6.356392e-05 +9.802710e-04 +2.291571e-02 +5.025589e-01 +6.461654e+00 +3.301752e+01 +5.230481e+01 +2.395069e+01 +3.570403e+00 +2.315164e-01 +9.903633e-03 +4.515865e-04 +3.512240e-05 +3.527141e-06 +2.226515e-06 +4.862384e-06 +3.261745e-05 +5.030203e-04 +1.175906e-02 +2.578851e-01 +3.315760e+00 +1.694275e+01 +2.683991e+01 +1.229015e+01 +1.832131e+00 +1.188013e-01 +5.081991e-03 +2.317289e-04 +1.802285e-05 +1.307687e-06 +8.254801e-07 +1.802728e-06 +1.209292e-05 +1.864947e-04 +4.359671e-03 +9.561088e-02 +1.229317e+00 +6.281520e+00 +9.950891e+00 +4.556573e+00 +6.792624e-01 +4.404556e-02 +1.884147e-03 +8.591347e-05 +6.681971e-06 +4.107555e-07 +2.592902e-07 +5.662521e-07 +3.798486e-06 +5.857955e-05 +1.369409e-03 +3.003218e-02 +3.861389e-01 +1.973078e+00 +3.125659e+00 +1.431258e+00 +2.133620e-01 +1.383508e-02 +5.918265e-04 +2.698614e-05 +2.098863e-06 +1.186315e-07 +7.488635e-08 +1.635409e-07 +1.097052e-06 +1.691853e-05 +3.955030e-04 +8.673679e-03 +1.115219e-01 +5.698504e-01 +9.027303e-01 +4.133656e-01 +6.162169e-02 +3.995749e-03 +1.709271e-04 +7.793944e-06 +6.061786e-07 +3.295592e-08 +2.080349e-08 +4.543180e-08 +3.047619e-07 +4.699981e-06 +1.098711e-04 +2.409556e-03 +3.098088e-02 +1.583049e-01 +2.507793e-01 +1.148333e-01 +1.711856e-02 +1.110023e-03 +4.748370e-05 +2.165165e-06 +1.683970e-07 +9.038336e-09 +5.705468e-09 +1.245991e-08 +8.358257e-08 +1.288995e-06 +3.013273e-05 +6.608334e-04 +8.496669e-03 +4.341597e-02 +6.877755e-02 +3.149365e-02 +4.694856e-03 +3.044296e-04 +1.302266e-05 +5.938079e-07 +4.618376e-08 +2.485352e-09 +1.568883e-09 +3.426213e-09 +2.298344e-08 +3.544464e-07 +8.285864e-06 +1.817153e-04 +2.336405e-03 +1.193847e-02 +1.891237e-02 +8.660090e-03 +1.290986e-03 +8.371170e-05 +3.580956e-06 +1.632846e-07 +1.269956e-08 +0.000000e+00 +0.000000e+00 +0.000000e+00 +0.000000e+00 +0.000000e+00 +0.000000e+00 +0.000000e+00 +0.000000e+00 +0.000000e+00 +0.000000e+00 +0.000000e+00 +0.000000e+00 +0.000000e+00 +0.000000e+00 +0.000000e+00 +0.000000e+00 +8.702156e-05 +3.669629e-06 +2.249795e-07 +3.067454e-08 +1.259713e-08 +1.784290e-08 +8.266883e-08 +9.920354e-07 +2.112152e-05 +5.008757e-04 +8.169758e-03 +5.992032e-02 +1.459085e-01 +1.030117e-01 +2.223363e-02 +1.852785e-03 +1.523344e-02 +6.423818e-04 +3.938347e-05 +5.369688e-06 +2.205172e-06 +3.123463e-06 +1.447148e-05 +1.736594e-04 +3.697399e-03 +8.768009e-02 +1.430146e+00 +1.048927e+01 +2.554181e+01 +1.803258e+01 +3.892076e+00 +3.243366e-01 +3.900219e-02 +1.644691e-03 +1.008335e-04 +1.374802e-05 +5.645905e-06 +7.997007e-06 +3.705134e-05 +4.446203e-04 +9.466455e-03 +2.244874e-01 +3.661604e+00 +2.685568e+01 +6.539473e+01 +4.616883e+01 +9.964888e+00 +8.303994e-01 +2.504584e-02 +1.056163e-03 +6.475177e-05 +8.828497e-06 +3.625603e-06 +5.135398e-06 +2.379308e-05 +2.855196e-04 +6.079026e-03 +1.441580e-01 +2.351354e+00 +1.724578e+01 +4.199421e+01 +2.964801e+01 +6.399102e+00 +5.332535e-01 +9.056901e-03 +3.819222e-04 +2.341508e-05 +3.192499e-06 +1.311065e-06 +1.857027e-06 +8.603884e-06 +1.032476e-04 +2.198255e-03 +5.212939e-02 +8.502800e-01 +6.236298e+00 +1.518565e+01 +1.072110e+01 +2.313998e+00 +1.928314e-01 +2.516591e-03 +1.061226e-04 +6.506219e-06 +8.870820e-07 +3.642984e-07 +5.160017e-07 +2.390714e-06 +2.868884e-05 +6.108169e-04 +1.448491e-02 +2.362626e-01 +1.732846e+00 +4.219553e+00 +2.979014e+00 +6.429779e-01 +5.358098e-02 +6.185868e-04 +2.608531e-05 +1.599251e-06 +2.180478e-07 +8.954580e-08 +1.268350e-07 +5.876458e-07 +7.051816e-06 +1.501409e-04 +3.560440e-03 +5.807417e-02 +4.259395e-01 +1.037181e+00 +7.322520e-01 +1.580462e-01 +1.317039e-02 +1.443457e-04 +6.086944e-06 +3.731814e-07 +5.088094e-08 +2.089530e-08 +2.959664e-08 +1.371257e-07 +1.645524e-06 +3.503502e-05 +8.308202e-04 +1.355147e-02 +9.939195e-02 +2.420236e-01 +1.708692e-01 +3.687970e-02 +3.073279e-03 +3.320529e-05 +1.400241e-06 +8.584665e-08 +1.170465e-08 +4.806754e-09 +6.808412e-09 +3.154440e-08 +3.785364e-07 +8.059456e-06 +1.911219e-04 +3.117379e-03 +2.286412e-02 +5.567511e-02 +3.930676e-02 +8.483806e-03 +7.069772e-04 +7.689681e-06 +3.242677e-07 +1.988037e-08 +2.710563e-09 +1.113148e-09 +1.576692e-09 +7.305051e-09 +8.766145e-08 +1.866409e-06 +4.426000e-05 +7.219227e-04 +5.294873e-03 +1.289324e-02 +9.102658e-03 +1.964680e-03 +1.637218e-04 +1.814022e-06 +7.649585e-08 +4.689846e-09 +6.394310e-10 +2.625954e-10 +3.719470e-10 +1.723287e-09 +2.067964e-08 +4.402922e-07 +1.044108e-05 +1.703040e-04 +1.249079e-03 +3.041560e-03 +2.147348e-03 +4.634746e-04 +3.862252e-05 +0.000000e+00 +0.000000e+00 +0.000000e+00 +0.000000e+00 +0.000000e+00 +0.000000e+00 +0.000000e+00 +0.000000e+00 +0.000000e+00 +0.000000e+00 +0.000000e+00 +0.000000e+00 +0.000000e+00 +0.000000e+00 +0.000000e+00 +0.000000e+00 +1.439145e-02 +1.745327e-03 +9.972370e-05 +4.150653e-06 +2.041867e-07 +1.877915e-08 +4.643413e-09 +3.818537e-09 +1.075936e-08 +8.871849e-08 +1.552718e-06 +3.730565e-05 +7.583394e-04 +8.245463e-03 +3.334677e-02 +4.055030e-02 +4.914875e+00 +5.960529e-01 +3.405699e-02 +1.417504e-03 +6.973251e-05 +6.413335e-06 +1.585788e-06 +1.304082e-06 +3.674467e-06 +3.029856e-05 +5.302743e-04 +1.274038e-02 +2.589831e-01 +2.815937e+00 +1.138837e+01 +1.384848e+01 +1.917958e+01 +2.326009e+00 +1.329024e-01 +5.531603e-03 +2.721210e-04 +2.502710e-05 +6.188307e-06 +5.088989e-06 +1.433907e-05 +1.182357e-04 +2.069318e-03 +4.971748e-02 +1.010644e+00 +1.098878e+01 +4.444146e+01 +5.404165e+01 +1.674932e+01 +2.031278e+00 +1.160622e-01 +4.830688e-03 +2.376402e-04 +2.185589e-05 +5.404180e-06 +4.444158e-06 +1.252215e-05 +1.032539e-04 +1.807112e-03 +4.341773e-02 +8.825842e-01 +9.596383e+00 +3.881024e+01 +4.719398e+01 +7.713942e+00 +9.355105e-01 +5.345276e-02 +2.224786e-03 +1.094458e-04 +1.006579e-05 +2.488909e-06 +2.046768e-06 +5.767110e-06 +4.755387e-05 +8.322703e-04 +1.999615e-02 +4.064764e-01 +4.419639e+00 +1.787415e+01 +2.173531e+01 +2.616140e+00 +3.172732e-01 +1.812821e-02 +7.545237e-04 +3.711794e-05 +3.413756e-06 +8.440997e-07 +6.941501e-07 +1.955883e-06 +1.612763e-05 +2.822598e-04 +6.781582e-03 +1.378542e-01 +1.498896e+00 +6.061920e+00 +7.371409e+00 +7.617970e-01 +9.238715e-02 +5.278773e-03 +2.197106e-04 +1.080842e-05 +9.940555e-07 +2.457944e-07 +2.021304e-07 +5.695359e-07 +4.696224e-06 +8.219157e-05 +1.974737e-03 +4.014193e-02 +4.364653e-01 +1.765178e+00 +2.146489e+00 +2.059881e-01 +2.498127e-02 +1.427368e-03 +5.940925e-05 +2.922571e-06 +2.687903e-07 +6.646223e-08 +5.465559e-08 +1.540012e-07 +1.269848e-06 +2.222441e-05 +5.339643e-04 +1.085428e-02 +1.180192e-01 +4.772999e-01 +5.804057e-01 +5.398372e-02 +6.546892e-03 +3.740732e-04 +1.556950e-05 +7.659240e-07 +7.044242e-08 +1.741789e-08 +1.432370e-08 +4.035940e-08 +3.327916e-07 +5.824396e-06 +1.399371e-04 +2.844604e-03 +3.092953e-02 +1.250870e-01 +1.521081e-01 +1.405153e-02 +1.704104e-03 +9.736828e-05 +4.052617e-06 +1.993639e-07 +1.833560e-08 +4.533738e-09 +3.728345e-09 +1.050523e-08 +8.662300e-08 +1.516044e-06 +3.642451e-05 +7.404278e-04 +8.050709e-03 +3.255914e-02 +3.959252e-02 +3.685168e-03 +4.469198e-04 +2.553589e-05 +1.062843e-06 +5.228536e-08 +4.808711e-09 +1.189022e-09 +9.777991e-10 +2.755111e-09 +2.271783e-08 +3.975990e-07 +9.552725e-06 +1.941853e-04 +2.111386e-03 +8.538989e-03 +1.038357e-02 +0.000000e+00 +0.000000e+00 +0.000000e+00 +0.000000e+00 +0.000000e+00 +0.000000e+00 +0.000000e+00 +0.000000e+00 +0.000000e+00 +0.000000e+00 +0.000000e+00 +0.000000e+00 +0.000000e+00 +0.000000e+00 +0.000000e+00 +0.000000e+00 +3.190226e-02 +8.653810e-02 +6.837414e-02 +1.630992e-02 +1.460991e-03 +7.095753e-05 +2.961388e-06 +1.722483e-07 +2.153014e-08 +7.937087e-09 +1.004562e-08 +4.211306e-08 +4.701330e-07 +9.679880e-06 +2.319387e-04 +3.987617e-03 +7.333016e+00 +1.989154e+01 +1.571640e+01 +3.748977e+00 +3.358217e-01 +1.631021e-02 +6.807011e-04 +3.959279e-05 +4.948893e-06 +1.824409e-06 +2.309073e-06 +9.680056e-06 +1.080642e-04 +2.225005e-03 +5.331314e-02 +9.165888e-01 +2.229320e+01 +6.047254e+01 +4.777962e+01 +1.139731e+01 +1.020936e+00 +4.958489e-02 +2.069408e-03 +1.203666e-04 +1.504519e-05 +5.546410e-06 +7.019843e-06 +2.942846e-05 +3.285274e-04 +6.764268e-03 +1.620780e-01 +2.786533e+00 +1.622682e+01 +4.401688e+01 +3.477793e+01 +8.295901e+00 +7.431210e-01 +3.609195e-02 +1.506285e-03 +8.761267e-05 +1.095113e-05 +4.037132e-06 +5.109618e-06 +2.142045e-05 +2.391292e-04 +4.923589e-03 +1.179736e-01 +2.028268e+00 +6.475688e+00 +1.756595e+01 +1.387894e+01 +3.310672e+00 +2.965597e-01 +1.440333e-02 +6.011180e-04 +3.496387e-05 +4.370301e-06 +1.611111e-06 +2.039112e-06 +8.548328e-06 +9.543006e-05 +1.964872e-03 +4.708012e-02 +8.094273e-01 +1.951615e+00 +5.293953e+00 +4.182776e+00 +9.977562e-01 +8.937590e-02 +4.340815e-03 +1.811624e-04 +1.053726e-05 +1.317103e-06 +4.855499e-07 +6.145388e-07 +2.576259e-06 +2.876031e-05 +5.921650e-04 +1.418881e-02 +2.439418e-01 +5.140140e-01 +1.394315e+00 +1.101654e+00 +2.627878e-01 +2.353971e-02 +1.143278e-03 +4.771433e-05 +2.775291e-06 +3.468969e-07 +1.278835e-07 +1.618565e-07 +6.785318e-07 +7.574853e-06 +1.559637e-04 +3.737030e-03 +6.424908e-02 +1.273686e-01 +3.455000e-01 +2.729811e-01 +6.511670e-02 +5.832952e-03 +2.832952e-04 +1.182323e-05 +6.876948e-07 +8.595827e-08 +3.168851e-08 +4.010673e-08 +1.681348e-07 +1.876988e-06 +3.864655e-05 +9.260061e-04 +1.592041e-02 +3.089874e-02 +8.381593e-02 +6.622334e-02 +1.579687e-02 +1.415034e-03 +6.872547e-05 +2.868234e-06 +1.668300e-07 +2.085289e-08 +7.687415e-09 +9.729619e-09 +4.078834e-08 +4.553444e-07 +9.375387e-06 +2.246427e-04 +3.862181e-03 +7.504636e-03 +2.035708e-02 +1.608422e-02 +3.836717e-03 +3.436812e-04 +1.669193e-05 +6.966320e-07 +4.051941e-08 +5.064716e-09 +1.867107e-09 +2.363114e-09 +9.906606e-09 +1.105933e-07 +2.277079e-06 +5.456086e-05 +9.380404e-04 +1.848466e-03 +5.014150e-03 +3.961703e-03 +9.450215e-04 +8.465209e-05 +4.111388e-06 +1.715874e-07 +9.980333e-09 +1.247490e-09 +4.598870e-10 +5.820584e-10 +2.440095e-09 +2.724023e-08 +5.608671e-07 +1.343888e-05 +2.310486e-04
+1.000000e-01 +0.000000e+00 +0.000000e+00 +0.000000e+00 +0.000000e+00 +0.000000e+00 +0.000000e+00 +0.000000e+00 +0.000000e+00 +0.000000e+00 +0.000000e+00 +0.000000e+00 +0.000000e+00 +0.000000e+00 +0.000000e+00 +0.000000e+00 +0.000000e+00 +3.075308e-05 +7.054212e-04 +1.022980e-02 +6.242084e-02 +1.216903e-01 +6.847112e-02 +1.213686e-02 +8.819547e-04 +3.916321e-05 +1.707334e-06 +1.177334e-07 +1.929467e-08 +9.897170e-09 +1.758974e-08 +9.923404e-08 +1.365591e-06 +6.058255e-03 +1.389656e-01 +2.015237e+00 +1.229670e+01 +2.397258e+01 +1.348858e+01 +2.390920e+00 +1.737421e-01 +7.715022e-03 +3.363390e-04 +2.319308e-05 +3.800985e-06 +1.949710e-06 +3.465121e-06 +1.954878e-05 +2.690169e-04 +1.671025e-02 +3.833034e-01 +5.558550e+00 +3.391750e+01 +6.612262e+01 +3.720503e+01 +6.594781e+00 +4.792261e-01 +2.128004e-02 +9.277108e-04 +6.397257e-05 +1.048411e-05 +5.377807e-06 +9.557706e-06 +5.392062e-05 +7.420186e-04 +1.132980e-02 +2.598856e-01 +3.768782e+00 +2.299658e+01 +4.483214e+01 +2.522557e+01 +4.471362e+00 +3.249226e-01 +1.442819e-02 +6.290020e-04 +4.337438e-05 +7.108385e-06 +3.646235e-06 +6.480271e-06 +3.655900e-05 +5.030999e-04 +4.275895e-03 +9.808146e-02 +1.422348e+00 +8.678967e+00 +1.691976e+01 +9.520195e+00 +1.687503e+00 +1.226266e-01 +5.445236e-03 +2.373869e-04 +1.636960e-05 +2.682722e-06 +1.376098e-06 +2.445670e-06 +1.379746e-05 +1.898712e-04 +1.230707e-03 +2.823024e-02 +4.093863e-01 +2.498018e+00 +4.869920e+00 +2.740144e+00 +4.857046e-01 +3.529493e-02 +1.567272e-03 +6.832575e-05 +4.711569e-06 +7.721529e-07 +3.960747e-07 +7.039235e-07 +3.971245e-06 +5.464955e-05 +3.117072e-04 +7.150010e-03 +1.036873e-01 +6.326854e-01 +1.233429e+00 +6.940098e-01 +1.230168e-01 +8.939319e-03 +3.969506e-04 +1.730520e-05 +1.193322e-06 +1.955669e-07 +1.003158e-07 +1.782862e-07 +1.005817e-06 +1.384136e-05 +7.465511e-05 +1.712456e-03 +2.483352e-02 +1.515307e-01 +2.954111e-01 +1.662181e-01 +2.946301e-02 +2.141002e-03 +9.507124e-05 +4.144664e-06 +2.858054e-07 +4.683906e-08 +2.402603e-08 +4.270025e-08 +2.408971e-07 +3.315061e-06 +1.757388e-05 +4.031137e-04 +5.845833e-03 +3.567046e-02 +6.954004e-02 +3.912790e-02 +6.935620e-03 +5.039940e-04 +2.237986e-05 +9.756577e-07 +6.727887e-08 +1.102596e-08 +5.655749e-09 +1.005168e-08 +5.670740e-08 +7.803684e-07 +4.154689e-06 +9.530120e-05 +1.382029e-03 +8.432949e-03 +1.644015e-02 +9.250331e-03 +1.639669e-03 +1.191506e-04 +5.290883e-06 +2.306579e-07 +1.590558e-08 +2.606677e-09 +1.337091e-09 +2.376344e-09 +1.340635e-08 +1.844890e-07 +9.986223e-07 +2.290663e-05 +3.321850e-04 +2.026946e-03 +3.951559e-03 +2.223413e-03 +3.941113e-04 +2.863907e-05 +1.271718e-06 +5.544100e-08 +3.823070e-09 +6.265416e-10 +3.213836e-10 +5.711789e-10 +3.222355e-09 +4.434384e-08 +0.000000e+00 +0.000000e+00 +0.000000e+00 +0.000000e+00 +0.000000e+00 +0.000000e+00 +0.000000e+00 +0.000000e+00 +0.000000e+00 +0.000000e+00 +0.000000e+00 +0.000000e+00 +0.000000e+00 +0.000000e+00 +0.000000e+00 +0.000000e+00 +1.953215e-08 +1.450205e-07 +2.383305e-06 +5.661265e-05 +1.200019e-03 +1.425905e-02 +6.515925e-02 +9.086224e-02 +3.675597e-02 +4.950493e-03 +3.012301e-04 +1.268132e-05 +5.982594e-07 +5.034859e-08 +1.101797e-08 +7.901224e-09 +4.435877e-06 +3.293509e-05 +5.412639e-04 +1.285710e-02 +2.725322e-01 +3.238322e+00 +1.479809e+01 +2.063541e+01 +8.347519e+00 +1.124289e+00 +6.841130e-02 +2.880009e-03 +1.358686e-04 +1.143449e-05 +2.502253e-06 +1.794419e-06 +1.338351e-05 +9.936865e-05 +1.633050e-03 +3.879123e-02 +8.222584e-01 +9.770359e+00 +4.464740e+01 +6.225919e+01 +2.518534e+01 +3.392099e+00 +2.064041e-01 +8.689291e-03 +4.099299e-04 +3.449907e-05 +7.549562e-06 +5.413952e-06 +9.687785e-06 +7.192898e-05 +1.182099e-03 +2.807941e-02 +5.951998e-01 +7.072371e+00 +3.231846e+01 +4.506693e+01 +1.823066e+01 +2.455404e+00 +1.494076e-01 +6.289829e-03 +2.967318e-04 +2.497249e-05 +5.464825e-06 +3.918942e-06 +3.849318e-06 +2.858006e-05 +4.696921e-04 +1.115700e-02 +2.364950e-01 +2.810116e+00 +1.284133e+01 +1.790677e+01 +7.243720e+00 +9.756234e-01 +5.936522e-02 +2.499183e-03 +1.179026e-04 +9.922500e-06 +2.171378e-06 +1.557142e-06 +1.155931e-06 +8.582452e-06 +1.410462e-04 +3.350391e-03 +7.101830e-02 +8.438641e-01 +3.856187e+00 +5.377315e+00 +2.175253e+00 +2.929749e-01 +1.782708e-02 +7.504924e-04 +3.540557e-05 +2.979678e-06 +6.520542e-07 +4.676020e-07 +3.035192e-07 +2.253542e-06 +3.703529e-05 +8.797307e-04 +1.864767e-02 +2.215781e-01 +1.012540e+00 +1.411951e+00 +5.711683e-01 +7.692804e-02 +4.680956e-03 +1.970609e-04 +9.296635e-06 +7.823905e-07 +1.712135e-07 +1.227808e-07 +7.501012e-08 +5.569283e-07 +9.152704e-06 +2.174119e-04 +4.608485e-03 +5.475962e-02 +2.502338e-01 +3.489421e-01 +1.411555e-01 +1.901159e-02 +1.156826e-03 +4.870059e-05 +2.297521e-06 +1.933558e-07 +4.231279e-08 +3.034340e-08 +1.815423e-08 +1.347899e-07 +2.215172e-06 +5.261885e-05 +1.115363e-03 +1.325313e-02 +6.056253e-02 +8.445227e-02 +3.416298e-02 +4.601255e-03 +2.799795e-04 +1.178670e-05 +5.560546e-07 +4.679670e-08 +1.024070e-08 +7.343824e-09 +4.399991e-09 +3.266865e-08 +5.368851e-07 +1.275309e-05 +2.703274e-04 +3.212124e-03 +1.467837e-02 +2.046846e-02 +8.279987e-03 +1.115194e-03 +6.785785e-05 +2.856710e-06 +1.347694e-07 +1.134199e-08 +2.482010e-09 +1.779902e-09 +1.081694e-09 +8.031264e-09 +1.319879e-07 +3.135220e-06 +6.645732e-05 +7.896689e-04 +3.608533e-03 +5.031970e-03 +2.035553e-03 +2.741593e-04 +1.668218e-05 +7.022939e-07 +3.313173e-08 +2.788315e-09 +6.101776e-10 +4.375714e-10 +0.000000e+00 +0.000000e+00 +0.000000e+00 +0.000000e+00 +0.000000e+00 +0.000000e+00 +0.000000e+00 +0.000000e+00 +0.000000e+00 +0.000000e+00 +0.000000e+00 +0.000000e+00 +0.000000e+00 +0.000000e+00 +0.000000e+00 +0.000000e+00 +2.716614e-09 +1.541093e-09 +3.028876e-09 +1.860847e-08 +2.710724e-07 +6.227187e-06 +1.399907e-04 +1.917374e-03 +1.074178e-02 +1.893545e-02 +9.634359e-03 +1.568171e-03 +1.076512e-04 +4.686109e-06 +2.084515e-07 +1.521940e-08 +1.416310e-06 +8.034506e-07 +1.579109e-06 +9.701553e-06 +1.413240e-04 +3.246552e-03 +7.298434e-02 +9.996253e-01 +5.600243e+00 +9.872021e+00 +5.022885e+00 +8.175682e-01 +5.612411e-02 +2.443109e-03 +1.086765e-04 +7.934655e-06 +7.216860e-06 +4.094012e-06 +8.046404e-06 +4.943461e-05 +7.201214e-04 +1.654292e-02 +3.718943e-01 +5.093627e+00 +2.853624e+01 +5.030324e+01 +2.559429e+01 +4.165948e+00 +2.859824e-01 +1.244895e-02 +5.537649e-04 +4.043132e-05 +7.656321e-06 +4.343311e-06 +8.536380e-06 +5.244487e-05 +7.639722e-04 +1.755028e-02 +3.945403e-01 +5.403796e+00 +3.027392e+01 +5.336639e+01 +2.715282e+01 +4.419628e+00 +3.033969e-01 +1.320701e-02 +5.874857e-04 +4.289333e-05 +4.109487e-06 +2.331248e-06 +4.581854e-06 +2.814949e-05 +4.100578e-04 +9.420016e-03 +2.117673e-01 +2.900457e+00 +1.624935e+01 +2.864411e+01 +1.457413e+01 +2.372211e+00 +1.628466e-01 +7.088790e-03 +3.153297e-04 +2.302275e-05 +1.581104e-06 +8.969353e-07 +1.762844e-06 +1.083037e-05 +1.577676e-04 +3.624302e-03 +8.147636e-02 +1.115936e+00 +6.251853e+00 +1.102067e+01 +5.607318e+00 +9.126955e-01 +6.265437e-02 +2.727375e-03 +1.213214e-04 +8.857883e-06 +5.125329e-07 +2.907519e-07 +5.714462e-07 +3.510788e-06 +5.114217e-05 +1.174859e-03 +2.641150e-02 +3.617434e-01 +2.026610e+00 +3.572477e+00 +1.817677e+00 +2.958608e-01 +2.031014e-02 +8.841098e-04 +3.932774e-05 +2.871385e-06 +1.521378e-07 +8.630538e-08 +1.696253e-07 +1.042125e-06 +1.518079e-05 +3.487395e-04 +7.839861e-03 +1.073781e-01 +6.015691e-01 +1.060437e+00 +5.395503e-01 +8.782187e-02 +6.028762e-03 +2.624349e-04 +1.167385e-05 +8.523279e-07 +4.330091e-08 +2.456393e-08 +4.827815e-08 +2.966060e-07 +4.320703e-06 +9.925697e-05 +2.231353e-03 +3.056158e-02 +1.712164e-01 +3.018177e-01 +1.535649e-01 +2.499555e-02 +1.715885e-03 +7.469327e-05 +3.322570e-06 +2.425865e-07 +1.213638e-08 +6.884780e-09 +1.353140e-08 +8.313275e-08 +1.211007e-06 +2.781976e-05 +6.254039e-04 +8.565804e-03 +4.798857e-02 +8.459350e-02 +4.304118e-02 +7.005754e-03 +4.809283e-04 +2.093504e-05 +9.312504e-07 +6.799218e-08 +3.403619e-09 +1.930819e-09 +3.794849e-09 +2.331437e-08 +3.396239e-07 +7.801981e-06 +1.753930e-04 +2.402258e-03 +1.345827e-02 +2.372404e-02 +1.207079e-02 +1.964746e-03 +1.348751e-04 +5.871179e-06 +2.611669e-07 +1.906824e-08 +0.000000e+00 +0.000000e+00 +0.000000e+00 +0.000000e+00 +0.000000e+00 +0.000000e+00 +0.000000e+00 +0.000000e+00 +0.000000e+00 +0.000000e+00 +0.000000e+00 +0.000000e+00 +0.000000e+00 +0.000000e+00 +0.000000e+00 +0.000000e+00 +4.086318e-04 +1.691329e-05 +8.743272e-07 +8.862084e-08 +2.495527e-08 +2.367788e-08 +7.630468e-08 +6.989040e-07 +1.298693e-05 +3.137692e-04 +6.069662e-03 +5.988287e-02 +2.126553e-01 +2.241278e-01 +6.954843e-02 +7.593132e-03 +5.277007e-02 +2.184156e-03 +1.129092e-04 +1.144436e-05 +3.222685e-06 +3.057724e-06 +9.853867e-06 +9.025537e-05 +1.677111e-03 +4.051967e-02 +7.838267e-01 +7.733180e+00 +2.746197e+01 +2.894351e+01 +8.981375e+00 +9.805652e-01 +1.115221e-01 +4.615907e-03 +2.386178e-04 +2.418604e-05 +6.810691e-06 +6.462069e-06 +2.082476e-05 +1.907420e-04 +3.544339e-03 +8.563262e-02 +1.656508e+00 +1.634299e+01 +5.803701e+01 +6.116805e+01 +1.898087e+01 +2.072287e+00 +6.226349e-02 +2.577089e-03 +1.332218e-04 +1.350321e-05 +3.802451e-06 +3.607813e-06 +1.162659e-05 +1.064924e-04 +1.978826e-03 +4.780922e-02 +9.248383e-01 +9.124392e+00 +3.240242e+01 +3.415050e+01 +1.059714e+01 +1.156970e+00 +2.016812e-02 +8.347596e-04 +4.315263e-05 +4.373903e-06 +1.231674e-06 +1.168627e-06 +3.766036e-06 +3.449458e-05 +6.409729e-04 +1.548616e-02 +2.995697e-01 +2.955534e+00 +1.049565e+01 +1.106188e+01 +3.432580e+00 +3.747609e-01 +5.117999e-03 +2.118343e-04 +1.095070e-05 +1.109951e-06 +3.125578e-07 +2.965588e-07 +9.556948e-07 +8.753578e-06 +1.626576e-04 +3.929872e-03 +7.602083e-02 +7.500163e-01 +2.663448e+00 +2.807138e+00 +8.710746e-01 +9.510186e-02 +1.164636e-03 +4.820433e-05 +2.491907e-06 +2.525770e-07 +7.112466e-08 +6.748397e-08 +2.174749e-07 +1.991936e-06 +3.701385e-05 +8.942692e-04 +1.729906e-02 +1.706713e-01 +6.060857e-01 +6.387834e-01 +1.982190e-01 +2.164108e-02 +2.541328e-04 +1.051857e-05 +5.437542e-07 +5.511433e-08 +1.551997e-08 +1.472555e-08 +4.745477e-08 +4.346565e-07 +8.076719e-06 +1.951367e-04 +3.774793e-03 +3.724185e-02 +1.322528e-01 +1.393877e-01 +4.325297e-02 +4.722257e-03 +5.509244e-05 +2.280279e-06 +1.178783e-07 +1.194801e-08 +3.364513e-09 +3.192292e-09 +1.028753e-08 +9.422743e-08 +1.750920e-06 +4.230291e-05 +8.183223e-04 +8.073512e-03 +2.867055e-02 +3.021730e-02 +9.376638e-03 +1.023719e-03 +1.209726e-05 +5.007064e-07 +2.588386e-08 +2.623559e-09 +7.387837e-10 +7.009673e-10 +2.258948e-09 +2.069057e-08 +3.844690e-07 +9.288923e-06 +1.796882e-04 +1.772791e-03 +6.295514e-03 +6.635150e-03 +2.058933e-03 +2.247895e-04 +2.719459e-06 +1.125586e-07 +5.818678e-09 +5.897748e-10 +1.660782e-10 +1.575771e-10 +5.078103e-10 +4.651231e-09 +8.642845e-08 +2.088145e-06 +4.039382e-05 +3.985226e-04 +1.415228e-03 +1.491579e-03 +4.628472e-04 +5.053256e-05 +0.000000e+00 +0.000000e+00 +0.000000e+00 +0.000000e+00 +0.000000e+00 +0.000000e+00 +0.000000e+00 +0.000000e+00 +0.000000e+00 +0.000000e+00 +0.000000e+00 +0.000000e+00 +0.000000e+00 +0.000000e+00 +0.000000e+00 +0.000000e+00 +5.561509e-03 +6.704512e-04 +3.817418e-05 +1.588104e-06 +7.832908e-08 +7.242260e-09 +1.803669e-09 +1.495139e-09 +4.244752e-09 +3.521096e-08 +6.184084e-07 +1.486504e-05 +3.013853e-04 +3.259649e-03 +1.308845e-02 +1.578932e-02 +3.055266e+00 +3.683185e-01 +2.097133e-02 +8.724395e-04 +4.303080e-05 +3.978602e-06 +9.908621e-07 +8.213685e-07 +2.331894e-06 +1.934346e-05 +3.397283e-04 +8.166247e-03 +1.655688e-01 +1.790718e+00 +7.190260e+00 +8.674007e+00 +1.609055e+01 +1.939748e+00 +1.104455e-01 +4.594700e-03 +2.266216e-04 +2.095330e-05 +5.218372e-06 +4.325734e-06 +1.228091e-05 +1.018723e-04 +1.789178e-03 +4.300751e-02 +8.719673e-01 +9.430812e+00 +3.786748e+01 +4.568163e+01 +1.748626e+01 +2.108003e+00 +1.200256e-01 +4.993248e-03 +2.462789e-04 +2.277080e-05 +5.671018e-06 +4.700952e-06 +1.334617e-05 +1.107088e-04 +1.944373e-03 +4.673802e-02 +9.476025e-01 +1.024885e+01 +4.115213e+01 +4.964409e+01 +9.565083e+00 +1.153090e+00 +6.565469e-02 +2.731335e-03 +1.347160e-04 +1.245576e-05 +3.102079e-06 +2.571448e-06 +7.300430e-06 +6.055834e-05 +1.063583e-03 +2.556596e-02 +5.183440e-01 +5.606179e+00 +2.251045e+01 +2.715560e+01 +3.737994e+00 +4.506226e-01 +2.565757e-02 +1.067394e-03 +5.264643e-05 +4.867657e-06 +1.212279e-06 +1.004911e-06 +2.852977e-06 +2.366594e-05 +4.156437e-04 +9.991069e-03 +2.025666e-01 +2.190871e+00 +8.796989e+00 +1.061229e+01 +1.227898e+00 +1.480255e-01 +8.428285e-03 +3.506295e-04 +1.729388e-05 +1.598982e-06 +3.982230e-07 +3.301043e-07 +9.371775e-07 +7.774051e-06 +1.365353e-04 +3.281978e-03 +6.654134e-02 +7.196816e-01 +2.889733e+00 +3.486044e+00 +3.687133e-01 +4.444913e-02 +2.530846e-03 +1.052871e-04 +5.193009e-06 +4.801426e-07 +1.195785e-07 +9.912375e-08 +2.814158e-07 +2.334393e-06 +4.099883e-05 +9.855126e-04 +1.998104e-02 +2.161061e-01 +8.677293e-01 +1.046790e+00 +1.060186e-01 +1.278075e-02 +7.277109e-04 +3.027388e-05 +1.493180e-06 +1.380586e-07 +3.438318e-08 +2.850171e-08 +8.091734e-08 +6.712234e-07 +1.178866e-05 +2.833709e-04 +5.745280e-03 +6.213841e-02 +2.495039e-01 +3.009904e-01 +2.998809e-02 +3.615124e-03 +2.058381e-04 +8.563179e-06 +4.223564e-07 +3.905083e-08 +9.725522e-09 +8.061906e-09 +2.288803e-08 +1.898602e-07 +3.334505e-06 +8.015344e-05 +1.625092e-03 +1.757628e-02 +7.057392e-02 +8.513722e-02 +8.480123e-03 +1.022296e-03 +5.820752e-05 +2.421522e-06 +1.194352e-07 +1.104291e-08 +2.750213e-09 +2.279770e-09 +6.472347e-09 +5.368925e-08 +9.429416e-07 +2.266604e-05 +4.595486e-04 +4.970274e-03 +1.995711e-02 +2.407536e-02 +0.000000e+00 +0.000000e+00 +0.000000e+00 +0.000000e+00 +0.000000e+00 +0.000000e+00 +0.000000e+00 +0.000000e+00 +0.000000e+00 +0.000000e+00 +0.000000e+00 +0.000000e+00 +0.000000e+00 +0.000000e+00 +0.000000e+00 +0.000000e+00 +1.121806e-02 +3.832048e-02 +3.871919e-02 +1.155365e-02 +1.223961e-03 +6.478868e-05 +2.680490e-06 +1.407684e-07 +1.469591e-08 +4.302127e-09 +4.257826e-09 +1.426905e-08 +1.346935e-07 +2.544574e-06 +6.150352e-05 +1.171140e-03 +3.769202e+00 +1.287546e+01 +1.300942e+01 +3.881958e+00 +4.112438e-01 +2.176862e-02 +9.006291e-04 +4.729738e-05 +4.937741e-06 +1.445490e-06 +1.430605e-06 +4.794318e-06 +4.525623e-05 +8.549620e-04 +2.066483e-02 +3.934963e-01 +1.455840e+01 +4.973097e+01 +5.024839e+01 +1.499391e+01 +1.588413e+00 +8.408047e-02 +3.478645e-03 +1.826843e-04 +1.907183e-05 +5.583148e-06 +5.525657e-06 +1.851787e-05 +1.748005e-04 +3.302258e-03 +7.981709e-02 +1.519864e+00 +1.261876e+01 +4.310522e+01 +4.355370e+01 +1.299625e+01 +1.376786e+00 +7.287826e-02 +3.015179e-03 +1.583449e-04 +1.653086e-05 +4.839294e-06 +4.789463e-06 +1.605070e-05 +1.515115e-04 +2.862292e-03 +6.918291e-02 +1.317370e+00 +5.777433e+00 +1.973550e+01 +1.994084e+01 +5.950266e+00 +6.303544e-01 +3.336694e-02 +1.380484e-03 +7.249742e-05 +7.568569e-06 +2.215646e-06 +2.192831e-06 +7.348731e-06 +6.936875e-05 +1.310486e-03 +3.167504e-02 +6.031511e-01 +1.949887e+00 +6.660744e+00 +6.730046e+00 +2.008218e+00 +2.127450e-01 +1.126136e-02 +4.659142e-04 +2.446792e-05 +2.554396e-06 +7.477819e-07 +7.400818e-07 +2.480201e-06 +2.341199e-05 +4.422897e-04 +1.069035e-02 +2.035638e-01 +5.654491e-01 +1.931554e+00 +1.951651e+00 +5.823645e-01 +6.169406e-02 +3.265690e-03 +1.351108e-04 +7.095469e-06 +7.407511e-07 +2.168498e-07 +2.146168e-07 +7.192351e-07 +6.789260e-06 +1.282599e-04 +3.100101e-03 +5.903162e-02 +1.523478e-01 +5.204145e-01 +5.258292e-01 +1.569053e-01 +1.662210e-02 +8.798681e-04 +3.640262e-05 +1.911718e-06 +1.995790e-07 +5.842539e-08 +5.782377e-08 +1.937820e-07 +1.829216e-06 +3.455679e-05 +8.352537e-04 +1.590477e-02 +3.979939e-02 +1.359533e-01 +1.373678e-01 +4.098999e-02 +4.342364e-03 +2.298571e-04 +9.509834e-06 +4.994178e-07 +5.213810e-08 +1.526307e-08 +1.510590e-08 +5.062369e-08 +4.778651e-07 +9.027630e-06 +2.182020e-04 +4.154967e-03 +1.032999e-02 +3.528686e-02 +3.565400e-02 +1.063901e-02 +1.127067e-03 +5.965972e-05 +2.468290e-06 +1.296246e-07 +1.353252e-08 +3.961551e-09 +3.920757e-09 +1.313945e-08 +1.240305e-07 +2.343134e-06 +5.663462e-05 +1.078427e-03 +2.702164e-03 +9.230497e-03 +9.326535e-03 +2.783000e-03 +2.948232e-04 +1.560606e-05 +6.456666e-07 +3.390778e-08 +3.539897e-09 +1.036280e-09 +1.025610e-09 +3.437077e-09 +3.244447e-08 +6.129275e-07 +1.481474e-05 +2.820999e-04
+1.083333e-01 +0.000000e+00 +0.000000e+00 +0.000000e+00 +0.000000e+00 +0.000000e+00 +0.000000e+00 +0.000000e+00 +0.000000e+00 +0.000000e+00 +0.000000e+00 +0.000000e+00 +0.000000e+00 +0.000000e+00 +0.000000e+00 +0.000000e+00 +0.000000e+00 +1.226936e-05 +2.790220e-04 +3.945482e-03 +2.317712e-02 +4.319658e-02 +2.323301e-02 +3.963081e-03 +2.806492e-04 +1.234682e-05 +5.429235e-07 +3.839520e-08 +6.536084e-09 +3.506935e-09 +6.520360e-09 +3.822470e-08 +5.397756e-07 +4.214049e-03 +9.583323e-02 +1.355120e+00 +7.960441e+00 +1.483635e+01 +7.979638e+00 +1.361165e+00 +9.639212e-02 +4.240655e-03 +1.864732e-04 +1.318726e-05 +2.244892e-06 +1.204496e-06 +2.239491e-06 +1.312870e-05 +1.853920e-04 +1.650379e-02 +3.753189e-01 +5.307158e+00 +3.117607e+01 +5.810471e+01 +3.125125e+01 +5.330831e+00 +3.775077e-01 +1.660800e-02 +7.302988e-04 +5.164627e-05 +8.791837e-06 +4.717259e-06 +8.770686e-06 +5.141693e-05 +7.260646e-04 +1.445033e-02 +3.286204e-01 +4.646823e+00 +2.729704e+01 +5.087512e+01 +2.736286e+01 +4.667550e+00 +3.305368e-01 +1.454157e-02 +6.394325e-04 +4.522026e-05 +7.697926e-06 +4.130321e-06 +7.679407e-06 +4.501945e-05 +6.357251e-04 +6.668850e-03 +1.516588e-01 +2.144516e+00 +1.259762e+01 +2.347894e+01 +1.262800e+01 +2.154081e+00 +1.525432e-01 +6.710956e-03 +2.950990e-04 +2.086921e-05 +3.552604e-06 +1.906149e-06 +3.544057e-06 +2.077654e-05 +2.933880e-04 +2.265542e-03 +5.152153e-02 +7.285350e-01 +4.279665e+00 +7.976267e+00 +4.289985e+00 +7.317846e-01 +5.182200e-02 +2.279846e-03 +1.002511e-04 +7.089691e-06 +1.206891e-06 +6.475571e-07 +1.203987e-06 +7.058209e-06 +9.966980e-05 +6.606578e-04 +1.502426e-02 +2.124491e-01 +1.247999e+00 +2.325970e+00 +1.251008e+00 +2.133967e-01 +1.511188e-02 +6.648291e-04 +2.923435e-05 +2.067434e-06 +3.519431e-07 +1.888350e-07 +3.510964e-07 +2.058254e-06 +2.906485e-05 +1.788645e-04 +4.067624e-03 +5.751782e-02 +3.378794e-01 +6.297261e-01 +3.386942e-01 +5.777437e-02 +4.091345e-03 +1.799938e-04 +7.914819e-06 +5.597310e-07 +9.528400e-08 +5.112462e-08 +9.505478e-08 +5.572454e-07 +7.868929e-06 +4.692741e-05 +1.067194e-03 +1.509054e-02 +8.864703e-02 +1.652168e-01 +8.886081e-02 +1.515785e-02 +1.073417e-03 +4.722370e-05 +2.076555e-06 +1.468526e-07 +2.499899e-08 +1.341320e-08 +2.493885e-08 +1.462005e-07 +2.064515e-06 +1.222699e-05 +2.780584e-04 +3.931857e-03 +2.309708e-02 +4.304740e-02 +2.315277e-02 +3.949394e-03 +2.796800e-04 +1.230418e-05 +5.410485e-07 +3.826261e-08 +6.513512e-09 +3.494824e-09 +6.497843e-09 +3.809270e-08 +5.379115e-07 +3.209552e-06 +7.298961e-05 +1.032102e-03 +6.062922e-03 +1.129983e-02 +6.077543e-03 +1.036706e-03 +7.341527e-05 +3.229817e-06 +1.420238e-07 +1.004384e-08 +1.709780e-09 +9.173822e-10 +1.705667e-09 +9.999234e-09 +1.412004e-07 +0.000000e+00 +0.000000e+00 +0.000000e+00 +0.000000e+00 +0.000000e+00 +0.000000e+00 +0.000000e+00 +0.000000e+00 +0.000000e+00 +0.000000e+00 +0.000000e+00 +0.000000e+00 +0.000000e+00 +0.000000e+00 +0.000000e+00 +0.000000e+00 +6.612179e-09 +4.282243e-08 +6.456386e-07 +1.499377e-05 +3.322663e-04 +4.383935e-03 +2.325289e-02 +3.845997e-02 +1.837346e-02 +2.837031e-03 +1.881681e-04 +8.102604e-06 +3.656362e-07 +2.771223e-08 +5.224667e-09 +3.158832e-09 +2.404434e-06 +1.557183e-05 +2.347782e-04 +5.452292e-03 +1.208244e-01 +1.594161e+00 +8.455614e+00 +1.398548e+01 +6.681271e+00 +1.031650e+00 +6.842491e-02 +2.946408e-03 +1.329589e-04 +1.007720e-05 +1.899883e-06 +1.148669e-06 +9.761826e-06 +6.322048e-05 +9.531822e-04 +2.213591e-02 +4.905381e-01 +6.472179e+00 +3.432917e+01 +5.678001e+01 +2.712547e+01 +4.188424e+00 +2.778001e-01 +1.196220e-02 +5.398035e-04 +4.091267e-05 +7.713386e-06 +4.663510e-06 +8.774634e-06 +5.682713e-05 +8.567890e-04 +1.989735e-02 +4.409310e-01 +5.817662e+00 +3.085754e+01 +5.103797e+01 +2.438233e+01 +3.764858e+00 +2.497068e-01 +1.075249e-02 +4.852143e-04 +3.677527e-05 +6.933348e-06 +4.191900e-06 +4.134030e-06 +2.677320e-05 +4.036626e-04 +9.374322e-03 +2.077377e-01 +2.740899e+00 +1.453804e+01 +2.404573e+01 +1.148735e+01 +1.773753e+00 +1.176454e-01 +5.065865e-03 +2.286011e-04 +1.732608e-05 +3.266537e-06 +1.974947e-06 +1.428524e-06 +9.251547e-06 +1.394866e-04 +3.239320e-03 +7.178427e-02 +9.471245e-01 +5.023656e+00 +8.309062e+00 +3.969482e+00 +6.129248e-01 +4.065266e-02 +1.750522e-03 +7.899366e-05 +5.987071e-06 +1.128760e-06 +6.824479e-07 +4.226470e-07 +2.737187e-06 +4.126888e-05 +9.583938e-04 +2.123828e-02 +2.802188e-01 +1.486312e+00 +2.458341e+00 +1.174422e+00 +1.813415e-01 +1.202760e-02 +5.179141e-04 +2.337127e-05 +1.771351e-06 +3.339579e-07 +2.019108e-07 +1.158756e-07 +7.504445e-07 +1.131454e-05 +2.627593e-04 +5.822822e-03 +7.682654e-02 +4.074967e-01 +6.739943e-01 +3.219868e-01 +4.971774e-02 +3.297564e-03 +1.419946e-04 +6.407615e-06 +4.856447e-07 +9.156001e-08 +5.535715e-08 +3.074187e-08 +1.990934e-07 +3.001754e-06 +6.971023e-05 +1.544799e-03 +2.038214e-02 +1.081092e-01 +1.788112e-01 +8.542333e-02 +1.319015e-02 +8.748460e-04 +3.767127e-05 +1.699945e-06 +1.288419e-07 +2.429094e-08 +1.468629e-08 +8.090189e-09 +5.239447e-08 +7.899572e-07 +1.834531e-05 +4.065373e-04 +5.363869e-03 +2.845057e-02 +4.705687e-02 +2.248045e-02 +3.471189e-03 +2.302290e-04 +9.913767e-06 +4.473663e-07 +3.390670e-08 +6.392529e-09 +3.864920e-09 +2.142953e-09 +1.387840e-08 +2.092462e-07 +4.859359e-06 +1.076848e-04 +1.420797e-03 +7.536071e-03 +1.246456e-02 +5.954688e-03 +9.194588e-04 +6.098375e-05 +2.625988e-06 +1.184997e-07 +8.981307e-09 +1.693272e-09 +1.023752e-09 +0.000000e+00 +0.000000e+00 +0.000000e+00 +0.000000e+00 +0.000000e+00 +0.000000e+00 +0.000000e+00 +0.000000e+00 +0.000000e+00 +0.000000e+00 +0.000000e+00 +0.000000e+00 +0.000000e+00 +0.000000e+00 +0.000000e+00 +0.000000e+00 +2.451811e-09 +7.064011e-10 +6.871393e-10 +2.266184e-09 +2.113021e-08 +3.965120e-07 +9.582889e-06 +1.836701e-04 +1.780848e-03 +6.181054e-03 +6.354321e-03 +1.926720e-03 +2.066380e-04 +1.101178e-05 +4.556354e-07 +2.377253e-08 +2.022212e-06 +5.826274e-07 +5.667406e-07 +1.869110e-06 +1.742783e-05 +3.270362e-04 +7.903801e-03 +1.514879e-01 +1.468813e+00 +5.098027e+00 +5.240934e+00 +1.589126e+00 +1.704314e-01 +9.082327e-03 +3.758002e-04 +1.960717e-05 +1.376088e-05 +3.964701e-06 +3.856593e-06 +1.271904e-05 +1.185940e-04 +2.225438e-03 +5.378430e-02 +1.030855e+00 +9.995072e+00 +3.469139e+01 +3.566385e+01 +1.081379e+01 +1.159763e+00 +6.180401e-02 +2.557270e-03 +1.334242e-04 +1.802834e-05 +5.194217e-06 +5.052584e-06 +1.666341e-05 +1.553719e-04 +2.915581e-03 +7.046366e-02 +1.350539e+00 +1.309470e+01 +4.544973e+01 +4.672377e+01 +1.416731e+01 +1.519424e+00 +8.097041e-02 +3.350319e-03 +1.748011e-04 +1.142394e-05 +3.291398e-06 +3.201649e-06 +1.055904e-05 +9.845387e-05 +1.847504e-03 +4.465041e-02 +8.557905e-01 +8.297664e+00 +2.879994e+01 +2.960726e+01 +8.977340e+00 +9.628068e-01 +5.130818e-02 +2.122983e-03 +1.107655e-04 +5.039588e-06 +1.451976e-06 +1.412384e-06 +4.658040e-06 +4.343219e-05 +8.150125e-04 +1.969720e-02 +3.775256e-01 +3.660453e+00 +1.270488e+01 +1.306102e+01 +3.960287e+00 +4.247350e-01 +2.263422e-02 +9.365380e-04 +4.886337e-05 +1.835128e-06 +5.287260e-07 +5.143089e-07 +1.696190e-06 +1.581551e-05 +2.967807e-04 +7.172586e-03 +1.374731e-01 +1.332926e+00 +4.626386e+00 +4.756072e+00 +1.442109e+00 +1.546641e-01 +8.242081e-03 +3.410333e-04 +1.779323e-05 +6.027107e-07 +1.736494e-07 +1.689144e-07 +5.570794e-07 +5.194283e-06 +9.747162e-05 +2.355691e-03 +4.515026e-02 +4.377727e-01 +1.519443e+00 +1.562036e+00 +4.736314e-01 +5.079629e-02 +2.706945e-03 +1.120055e-04 +5.843827e-06 +1.875984e-07 +5.404971e-08 +5.257591e-08 +1.733953e-07 +1.616761e-06 +3.033880e-05 +7.332271e-04 +1.405337e-02 +1.362602e-01 +4.729384e-01 +4.861958e-01 +1.474215e-01 +1.581074e-02 +8.425577e-04 +3.486258e-05 +1.818936e-06 +5.697198e-08 +1.641442e-08 +1.596684e-08 +5.265862e-08 +4.909961e-07 +9.213626e-06 +2.226746e-04 +4.267885e-03 +4.138101e-02 +1.436272e-01 +1.476534e-01 +4.477060e-02 +4.801582e-03 +2.558773e-04 +1.058746e-05 +5.523950e-07 +1.718246e-08 +4.950506e-09 +4.815518e-09 +1.588157e-08 +1.480819e-07 +2.778783e-06 +6.715753e-05 +1.287172e-03 +1.248030e-02 +4.331724e-02 +4.453151e-02 +1.350259e-02 +1.448133e-03 +7.717131e-05 +3.193123e-06 +1.665995e-07 +0.000000e+00 +0.000000e+00 +0.000000e+00 +0.000000e+00 +0.000000e+00 +0.000000e+00 +0.000000e+00 +0.000000e+00 +0.000000e+00 +0.000000e+00 +0.000000e+00 +0.000000e+00 +0.000000e+00 +0.000000e+00 +0.000000e+00 +0.000000e+00 +7.918212e-05 +3.339807e-06 +2.049637e-07 +2.799088e-08 +1.151799e-08 +1.634813e-08 +7.588146e-08 +9.117705e-07 +1.942386e-05 +4.605123e-04 +7.503878e-03 +5.494728e-02 +1.335322e-01 +9.407942e-02 +2.026875e-02 +1.686853e-03 +1.457170e-02 +6.146170e-04 +3.771900e-05 +5.151097e-06 +2.119630e-06 +3.008508e-06 +1.396429e-05 +1.677910e-04 +3.574528e-03 +8.474702e-02 +1.380921e+00 +1.011182e+01 +2.457361e+01 +1.731322e+01 +3.730012e+00 +3.104276e-01 +3.850294e-02 +1.624008e-03 +9.966524e-05 +1.361079e-05 +5.600717e-06 +7.949409e-06 +3.689797e-05 +4.433557e-04 +9.445008e-03 +2.239278e-01 +3.648821e+00 +2.671855e+01 +6.493108e+01 +4.574687e+01 +9.855844e+00 +8.202456e-01 +2.530045e-02 +1.067143e-03 +6.549047e-05 +8.943710e-06 +3.680256e-06 +5.223592e-06 +2.424582e-05 +2.913310e-04 +6.206357e-03 +1.471440e-01 +2.397656e+00 +1.755688e+01 +4.266650e+01 +3.006047e+01 +6.476319e+00 +5.389870e-01 +9.316006e-03 +3.929380e-04 +2.411457e-05 +3.293208e-06 +1.355125e-06 +1.923405e-06 +8.927673e-06 +1.072724e-04 +2.285274e-03 +5.418061e-02 +8.828530e-01 +6.464706e+00 +1.571044e+01 +1.106872e+01 +2.384678e+00 +1.984631e-01 +2.627469e-03 +1.108235e-04 +6.801229e-06 +9.288101e-07 +3.821970e-07 +5.424734e-07 +2.517944e-06 +3.025492e-05 +6.445342e-04 +1.528100e-02 +2.489982e-01 +1.823293e+00 +4.430944e+00 +3.121800e+00 +6.725699e-01 +5.597416e-02 +6.540798e-04 +2.758830e-05 +1.693092e-06 +2.312172e-07 +9.514379e-08 +1.350429e-07 +6.268148e-07 +7.531633e-06 +1.604498e-04 +3.804038e-03 +6.198539e-02 +4.538891e-01 +1.103035e+00 +7.771381e-01 +1.674290e-01 +1.393416e-02 +1.543198e-04 +6.509026e-06 +3.994584e-07 +5.455206e-08 +2.244768e-08 +3.186124e-08 +1.478871e-07 +1.776970e-06 +3.785560e-05 +8.975030e-04 +1.462448e-02 +1.070880e-01 +2.602438e-01 +1.833535e-01 +3.950223e-02 +3.287546e-03 +3.584764e-05 +1.512011e-06 +9.279196e-08 +1.267214e-08 +5.214471e-09 +7.401188e-09 +3.435335e-08 +4.127803e-07 +8.793646e-06 +2.084849e-04 +3.397184e-03 +2.487594e-02 +6.045319e-02 +4.259200e-02 +9.176149e-03 +7.636785e-04 +8.374498e-06 +3.532263e-07 +2.167747e-08 +2.960385e-09 +1.218172e-09 +1.729019e-09 +8.025411e-09 +9.643111e-08 +2.054316e-06 +4.870493e-05 +7.936287e-04 +5.811360e-03 +1.412269e-02 +9.950073e-03 +2.143674e-03 +1.784057e-04 +1.991288e-06 +8.399016e-08 +5.154469e-09 +7.039204e-10 +2.896569e-10 +4.111261e-10 +1.908282e-09 +2.292939e-08 +4.884753e-07 +1.158106e-05 +1.887091e-04 +1.381825e-03 +3.358094e-03 +2.365929e-03 +5.097228e-04 +4.242132e-05 +0.000000e+00 +0.000000e+00 +0.000000e+00 +0.000000e+00 +0.000000e+00 +0.000000e+00 +0.000000e+00 +0.000000e+00 +0.000000e+00 +0.000000e+00 +0.000000e+00 +0.000000e+00 +0.000000e+00 +0.000000e+00 +0.000000e+00 +0.000000e+00 +2.150501e-02 +2.473907e-03 +1.371057e-04 +5.686175e-06 +2.864907e-07 +2.763701e-08 +7.287535e-09 +6.434474e-09 +1.938740e-08 +1.685295e-07 +3.040912e-06 +7.332281e-05 +1.455287e-03 +1.508579e-02 +5.721088e-02 +6.479571e-02 +5.656223e+00 +6.506841e-01 +3.606137e-02 +1.495571e-03 +7.535246e-05 +7.269055e-06 +1.916759e-06 +1.692388e-06 +5.099251e-06 +4.432642e-05 +7.998172e-04 +1.928528e-02 +3.827679e-01 +3.967847e+00 +1.504754e+01 +1.704249e+01 +1.872083e+01 +2.153618e+00 +1.193550e-01 +4.950004e-03 +2.493997e-04 +2.405894e-05 +6.344041e-06 +5.601423e-06 +1.687738e-05 +1.467105e-04 +2.647215e-03 +6.382994e-02 +1.266876e+00 +1.313268e+01 +4.980397e+01 +5.640682e+01 +1.449801e+01 +1.667831e+00 +9.243237e-02 +3.833442e-03 +1.931431e-04 +1.863201e-05 +4.913029e-06 +4.337922e-06 +1.307038e-05 +1.136173e-04 +2.050088e-03 +4.943195e-02 +9.811093e-01 +1.017037e+01 +3.856979e+01 +4.368325e+01 +6.074928e+00 +6.988513e-01 +3.873083e-02 +1.606281e-03 +8.093046e-05 +7.807150e-06 +2.058648e-06 +1.817667e-06 +5.476725e-06 +4.760771e-05 +8.590240e-04 +2.071288e-02 +4.111025e-01 +4.261569e+00 +1.616144e+01 +1.830407e+01 +1.905910e+00 +2.192533e-01 +1.215117e-02 +5.039447e-04 +2.539062e-05 +2.449367e-06 +6.458674e-07 +5.702637e-07 +1.718234e-06 +1.493615e-05 +2.695049e-04 +6.498331e-03 +1.289767e-01 +1.336998e+00 +5.070390e+00 +5.742605e+00 +5.194245e-01 +5.975389e-02 +3.311602e-03 +1.373419e-04 +6.919797e-06 +6.675348e-07 +1.760206e-07 +1.554160e-07 +4.682765e-07 +4.070602e-06 +7.344913e-05 +1.771013e-03 +3.515049e-02 +3.643770e-01 +1.381852e+00 +1.565053e+00 +1.325913e-01 +1.525313e-02 +8.453388e-04 +3.505868e-05 +1.766388e-06 +1.703988e-07 +4.493203e-08 +3.967240e-08 +1.195350e-07 +1.039086e-06 +1.874905e-05 +4.520792e-04 +8.972720e-03 +9.301298e-02 +3.527395e-01 +3.995045e-01 +3.302254e-02 +3.798867e-03 +2.105359e-04 +8.731541e-06 +4.399277e-07 +4.243868e-08 +1.119055e-08 +9.880610e-09 +2.977078e-08 +2.587895e-07 +4.669545e-06 +1.125926e-04 +2.234701e-03 +2.316535e-02 +8.785153e-02 +9.949860e-02 +8.211735e-03 +9.446667e-04 +5.235409e-05 +2.171278e-06 +1.093971e-07 +1.055325e-08 +2.782761e-09 +2.457017e-09 +7.403120e-09 +6.435334e-08 +1.161179e-06 +2.799847e-05 +5.557045e-04 +5.760542e-03 +2.184610e-02 +2.474238e-02 +2.066296e-03 +2.377038e-04 +1.317371e-05 +5.463526e-07 +2.752729e-08 +2.655485e-09 +7.002183e-10 +6.182524e-10 +1.862826e-09 +1.619305e-08 +2.921842e-07 +7.045177e-06 +1.398304e-04 +1.449509e-03 +5.497072e-03 +6.225856e-03 +0.000000e+00 +0.000000e+00 +0.000000e+00 +0.000000e+00 +0.000000e+00 +0.000000e+00 +0.000000e+00 +0.000000e+00 +0.000000e+00 +0.000000e+00 +0.000000e+00 +0.000000e+00 +0.000000e+00 +0.000000e+00 +0.000000e+00 +0.000000e+00 +1.867586e-02 +5.928883e-02 +5.535479e-02 +1.535916e-02 +1.539484e-03 +7.911629e-05 +3.275632e-06 +1.774219e-07 +1.959672e-08 +6.172929e-09 +6.611635e-09 +2.382851e-08 +2.377328e-07 +4.625921e-06 +1.117298e-04 +2.062799e-03 +5.086168e+00 +1.614667e+01 +1.507528e+01 +4.182899e+00 +4.192616e-01 +2.154646e-02 +8.920826e-04 +4.831893e-05 +5.336954e-06 +1.681130e-06 +1.800607e-06 +6.489434e-06 +6.474394e-05 +1.259819e-03 +3.042840e-02 +5.617808e-01 +1.720785e+01 +5.462843e+01 +5.100364e+01 +1.415185e+01 +1.418473e+00 +7.289736e-02 +3.018151e-03 +1.634757e-04 +1.805632e-05 +5.687707e-06 +6.091928e-06 +2.195547e-05 +2.190458e-04 +4.262301e-03 +1.029473e-01 +1.900653e+00 +1.354150e+01 +4.298915e+01 +4.013666e+01 +1.113662e+01 +1.116249e+00 +5.736565e-02 +2.375096e-03 +1.286451e-04 +1.420920e-05 +4.475869e-06 +4.793966e-06 +1.727758e-05 +1.723753e-04 +3.354164e-03 +8.101308e-02 +1.495694e+00 +5.746090e+00 +1.824167e+01 +1.703127e+01 +4.725623e+00 +4.736601e-01 +2.434208e-02 +1.007829e-03 +5.458823e-05 +6.029415e-06 +1.899254e-06 +2.034233e-06 +7.331428e-06 +7.314436e-05 +1.423279e-03 +3.437644e-02 +6.346709e-01 +1.821561e+00 +5.782769e+00 +5.399061e+00 +1.498064e+00 +1.501544e-01 +7.716651e-03 +3.194906e-04 +1.730495e-05 +1.911377e-06 +6.020801e-07 +6.448696e-07 +2.324127e-06 +2.318740e-05 +4.511918e-04 +1.089763e-02 +2.011962e-01 +5.008391e-01 +1.589975e+00 +1.484475e+00 +4.118934e-01 +4.128503e-02 +2.121697e-03 +8.784410e-05 +4.758004e-06 +5.255342e-07 +1.655422e-07 +1.773072e-07 +6.390198e-07 +6.375388e-06 +1.240554e-04 +2.996309e-03 +5.531901e-02 +1.288326e-01 +4.089949e-01 +3.818566e-01 +1.059528e-01 +1.061989e-02 +5.457716e-04 +2.259644e-05 +1.223918e-06 +1.351850e-07 +4.258300e-08 +4.560935e-08 +1.643773e-07 +1.639963e-06 +3.191121e-05 +7.707510e-04 +1.422990e-02 +3.230510e-02 +1.025565e-01 +9.575152e-02 +2.656793e-02 +2.662965e-03 +1.368536e-04 +5.666116e-06 +3.069006e-07 +3.389798e-08 +1.067780e-08 +1.143666e-08 +4.121803e-08 +4.112250e-07 +8.001818e-06 +1.932678e-04 +3.568184e-03 +8.082403e-03 +2.565858e-02 +2.395604e-02 +6.647023e-03 +6.662464e-04 +3.423937e-05 +1.417604e-06 +7.678336e-08 +8.480926e-09 +2.671475e-09 +2.861335e-09 +1.031233e-08 +1.028843e-07 +2.001972e-06 +4.835361e-05 +8.927229e-04 +2.045008e-03 +6.492129e-03 +6.061352e-03 +1.681828e-03 +1.685735e-04 +8.663236e-06 +3.586818e-07 +1.942771e-08 +2.145842e-09 +6.759360e-10 +7.239743e-10 +2.609222e-09 +2.603175e-08 +5.065386e-07 +1.223442e-05 +2.258765e-04
+1.166667e-01 +0.000000e+00 +0.000000e+00 +0.000000e+00 +0.000000e+00 +0.000000e+00 +0.000000e+00 +0.000000e+00 +0.000000e+00 +0.000000e+00 +0.000000e+00 +0.000000e+00 +0.000000e+00 +0.000000e+00 +0.000000e+00 +0.000000e+00 +0.000000e+00 +5.071526e-05 +1.083154e-03 +1.308934e-02 +6.124376e-02 +8.772013e-02 +3.641453e-02 +5.008611e-03 +3.087391e-04 +1.303551e-05 +6.103467e-07 +5.050671e-08 +1.079456e-08 +7.536462e-09 +1.815483e-08 +1.319926e-07 +2.141288e-06 +1.177918e-02 +2.515744e-01 +3.040143e+00 +1.422454e+01 +2.037397e+01 +8.457675e+00 +1.163305e+00 +7.170805e-02 +3.027642e-03 +1.417597e-04 +1.173074e-05 +2.507155e-06 +1.750426e-06 +4.216659e-06 +3.065673e-05 +4.973378e-04 +3.604559e-02 +7.698458e-01 +9.303177e+00 +4.352867e+01 +6.234661e+01 +2.588143e+01 +3.559843e+00 +2.194346e-01 +9.264921e-03 +4.338006e-04 +3.589737e-05 +7.672174e-06 +5.356499e-06 +1.290345e-05 +9.381299e-05 +1.521909e-03 +2.636272e-02 +5.630433e-01 +6.804079e+00 +3.183563e+01 +4.559854e+01 +1.892894e+01 +2.603568e+00 +1.604883e-01 +6.776100e-03 +3.172694e-04 +2.625431e-05 +5.611210e-06 +3.917591e-06 +9.437213e-06 +6.861216e-05 +1.113081e-03 +1.056031e-02 +2.255425e-01 +2.725561e+00 +1.275264e+01 +1.826575e+01 +7.582508e+00 +1.042931e+00 +6.428799e-02 +2.714353e-03 +1.270910e-04 +1.051689e-05 +2.247725e-06 +1.569299e-06 +3.780335e-06 +2.748449e-05 +4.458753e-04 +3.192505e-03 +6.818412e-02 +8.239688e-01 +3.855271e+00 +5.521948e+00 +2.292280e+00 +3.152901e-01 +1.943500e-02 +8.205805e-04 +3.842108e-05 +3.179377e-06 +6.795133e-07 +4.744173e-07 +1.142839e-06 +8.308880e-06 +1.347933e-04 +8.430575e-04 +1.800565e-02 +2.175887e-01 +1.018077e+00 +1.458203e+00 +6.053315e-01 +8.325991e-02 +5.132278e-03 +2.166939e-04 +1.014601e-05 +8.395908e-07 +1.794417e-07 +1.252813e-07 +3.017941e-07 +2.194159e-06 +3.559539e-05 +2.093824e-04 +4.471896e-03 +5.404048e-02 +2.528502e-01 +3.621603e-01 +1.503406e-01 +2.067849e-02 +1.274656e-03 +5.381826e-05 +2.519870e-06 +2.085214e-07 +4.456628e-08 +3.111494e-08 +7.495379e-08 +5.449428e-07 +8.840497e-06 +5.089785e-05 +1.087054e-03 +1.313647e-02 +6.146426e-02 +8.803596e-02 +3.654563e-02 +5.026644e-03 +3.098507e-04 +1.308245e-05 +6.125441e-07 +5.068855e-08 +1.083342e-08 +7.563596e-09 +1.822019e-08 +1.324678e-07 +2.148998e-06 +1.238449e-05 +2.645024e-04 +3.196370e-03 +1.495551e-02 +2.142095e-02 +8.892298e-03 +1.223085e-03 +7.539299e-05 +3.183226e-06 +1.490445e-07 +1.233356e-08 +2.635993e-09 +1.840377e-09 +4.433345e-09 +3.223211e-08 +5.228950e-07 +3.055452e-06 +6.525699e-05 +7.885960e-04 +3.689765e-03 +5.284892e-03 +2.193873e-03 +3.017548e-04 +1.860067e-05 +7.853532e-07 +3.677168e-08 +3.042888e-09 +6.503419e-10 +4.540507e-10 +1.093778e-09 +7.952182e-09 +1.290066e-07 +0.000000e+00 +0.000000e+00 +0.000000e+00 +0.000000e+00 +0.000000e+00 +0.000000e+00 +0.000000e+00 +0.000000e+00 +0.000000e+00 +0.000000e+00 +0.000000e+00 +0.000000e+00 +0.000000e+00 +0.000000e+00 +0.000000e+00 +0.000000e+00 +2.790257e-08 +3.329037e-07 +7.069549e-06 +1.678141e-04 +2.749358e-03 +2.031040e-02 +4.989652e-02 +3.555163e-02 +7.735666e-03 +6.483706e-04 +3.053165e-05 +1.286215e-06 +7.850741e-08 +1.062732e-08 +4.325853e-09 +6.071310e-09 +8.737831e-06 +1.042505e-04 +2.213865e-03 +5.255183e-02 +8.609753e-01 +6.360302e+00 +1.562535e+01 +1.113317e+01 +2.422462e+00 +2.030405e-01 +9.561139e-03 +4.027845e-04 +2.458499e-05 +3.327997e-06 +1.354662e-06 +1.901261e-06 +3.228401e-05 +3.851784e-04 +8.179654e-03 +1.941654e-01 +3.181080e+00 +2.349966e+01 +5.773159e+01 +4.113418e+01 +8.950369e+00 +7.501818e-01 +3.532592e-02 +1.488184e-03 +9.083513e-05 +1.229608e-05 +5.005125e-06 +7.024666e-06 +2.709111e-05 +3.232222e-04 +6.863952e-03 +1.629338e-01 +2.669402e+00 +1.971973e+01 +4.844543e+01 +3.451772e+01 +7.510697e+00 +6.295147e-01 +2.964373e-02 +1.248809e-03 +7.622425e-05 +1.031825e-05 +4.200048e-06 +5.894744e-06 +1.209153e-05 +1.442632e-04 +3.063576e-03 +7.272194e-02 +1.191429e+00 +8.801472e+00 +2.162257e+01 +1.540623e+01 +3.352237e+00 +2.809702e-01 +1.323083e-02 +5.573787e-04 +3.402104e-05 +4.605328e-06 +1.874600e-06 +2.630991e-06 +3.996122e-06 +4.767746e-05 +1.012479e-03 +2.403383e-02 +3.937547e-01 +2.908793e+00 +7.146028e+00 +5.091597e+00 +1.107879e+00 +9.285766e-02 +4.372650e-03 +1.842077e-04 +1.124359e-05 +1.522012e-06 +6.195354e-07 +8.695146e-07 +1.138337e-06 +1.358143e-05 +2.884154e-04 +6.846290e-03 +1.121652e-01 +8.286004e-01 +2.035622e+00 +1.450395e+00 +3.155909e-01 +2.645149e-02 +1.245596e-03 +5.247352e-05 +3.202856e-06 +4.335612e-07 +1.764812e-07 +2.476904e-07 +3.019758e-07 +3.602853e-06 +7.651025e-05 +1.816170e-03 +2.975495e-02 +2.198094e-01 +5.400055e-01 +3.847578e-01 +8.371930e-02 +7.016996e-03 +3.304290e-04 +1.392007e-05 +8.496470e-07 +1.150142e-07 +4.681657e-08 +6.570680e-08 +7.781236e-08 +9.283741e-07 +1.971497e-05 +4.679860e-04 +7.667181e-03 +5.663993e-02 +1.391472e-01 +9.914342e-02 +2.157258e-02 +1.808122e-03 +8.514411e-05 +3.586888e-06 +2.189349e-07 +2.963657e-08 +1.206358e-08 +1.693116e-08 +1.994918e-08 +2.380123e-07 +5.054434e-06 +1.199801e-04 +1.965677e-03 +1.452109e-02 +3.567394e-02 +2.541794e-02 +5.530680e-03 +4.635580e-04 +2.182886e-05 +9.195900e-07 +5.612953e-08 +7.598090e-09 +3.092805e-09 +4.340734e-09 +5.160500e-09 +6.156957e-08 +1.307492e-06 +3.103673e-05 +5.084858e-04 +3.756348e-03 +9.228216e-03 +6.575171e-03 +1.430689e-03 +1.199142e-04 +5.646739e-06 +2.378816e-07 +1.451972e-08 +1.965491e-09 +8.000538e-10 +1.122871e-09 +0.000000e+00 +0.000000e+00 +0.000000e+00 +0.000000e+00 +0.000000e+00 +0.000000e+00 +0.000000e+00 +0.000000e+00 +0.000000e+00 +0.000000e+00 +0.000000e+00 +0.000000e+00 +0.000000e+00 +0.000000e+00 +0.000000e+00 +0.000000e+00 +6.170278e-08 +2.401690e-08 +3.217541e-08 +1.419026e-07 +1.643621e-06 +3.443520e-05 +8.212056e-04 +1.375453e-02 +1.053518e-01 +2.706634e-01 +2.020330e-01 +4.580955e-02 +3.954983e-03 +1.887747e-04 +7.915796e-06 +4.726078e-07 +7.507238e-06 +2.922082e-06 +3.914710e-06 +1.726497e-05 +1.999757e-04 +4.189653e-03 +9.991424e-02 +1.673482e+00 +1.281791e+01 +3.293101e+01 +2.458090e+01 +5.573545e+00 +4.811939e-01 +2.296780e-02 +9.630971e-04 +5.750113e-05 +1.528032e-05 +5.947642e-06 +7.968048e-06 +3.514134e-05 +4.070330e-04 +8.527671e-03 +2.033667e-01 +3.406226e+00 +2.608973e+01 +6.702817e+01 +5.003227e+01 +1.134446e+01 +9.794280e-01 +4.674894e-02 +1.960299e-03 +1.170385e-04 +8.300418e-06 +3.230816e-06 +4.328320e-06 +1.908911e-05 +2.211042e-04 +4.632312e-03 +1.104707e-01 +1.850294e+00 +1.417219e+01 +3.641034e+01 +2.717801e+01 +6.162419e+00 +5.320346e-01 +2.539447e-02 +1.064853e-03 +6.357642e-05 +2.631274e-06 +1.024185e-06 +1.372099e-06 +6.051344e-06 +7.009115e-05 +1.468466e-03 +3.501977e-02 +5.865527e-01 +4.492656e+00 +1.154226e+01 +8.615565e+00 +1.953518e+00 +1.686577e-01 +8.050175e-03 +3.375639e-04 +2.015405e-05 +6.559688e-07 +2.553262e-07 +3.420602e-07 +1.508582e-06 +1.747351e-05 +3.660842e-04 +8.730324e-03 +1.462258e-01 +1.120006e+00 +2.877451e+00 +2.147835e+00 +4.870062e-01 +4.204585e-02 +2.006884e-03 +8.415367e-05 +5.024344e-06 +1.470317e-07 +5.722995e-08 +7.667089e-08 +3.381402e-07 +3.916591e-06 +8.205573e-05 +1.956853e-03 +3.277570e-02 +2.510430e-01 +6.449646e-01 +4.814251e-01 +1.091597e-01 +9.424342e-03 +4.498319e-04 +1.886257e-05 +1.126179e-06 +3.166468e-08 +1.232501e-08 +1.651180e-08 +7.282170e-08 +8.434749e-07 +1.767148e-05 +4.214269e-04 +7.058558e-03 +5.406449e-02 +1.388992e-01 +1.036795e-01 +2.350858e-02 +2.029621e-03 +9.687557e-05 +4.062234e-06 +2.425332e-07 +6.785124e-09 +2.641010e-09 +3.538158e-09 +1.560427e-08 +1.807402e-07 +3.786654e-06 +9.030358e-05 +1.512511e-03 +1.158497e-02 +2.976340e-02 +2.221649e-02 +5.037431e-03 +4.349083e-04 +2.075855e-05 +8.704576e-07 +5.197015e-08 +1.474439e-09 +5.739037e-10 +7.688580e-10 +3.390881e-09 +3.927569e-08 +8.228575e-07 +1.962339e-05 +3.286757e-04 +2.517467e-03 +6.467725e-03 +4.827746e-03 +1.094657e-03 +9.450759e-05 +4.510928e-06 +1.891545e-07 +1.129335e-08 +3.283375e-10 +1.278005e-10 +1.712142e-10 +7.551029e-10 +8.746162e-09 +1.832392e-07 +4.369861e-06 +7.319161e-05 +5.606056e-04 +1.440274e-03 +1.075073e-03 +2.437652e-04 +2.104555e-05 +1.004522e-06 +4.212213e-08 +2.514876e-09 +0.000000e+00 +0.000000e+00 +0.000000e+00 +0.000000e+00 +0.000000e+00 +0.000000e+00 +0.000000e+00 +0.000000e+00 +0.000000e+00 +0.000000e+00 +0.000000e+00 +0.000000e+00 +0.000000e+00 +0.000000e+00 +0.000000e+00 +0.000000e+00 +6.249681e-05 +2.854725e-06 +2.229739e-07 +4.390412e-08 +2.791012e-08 +6.137279e-08 +4.140461e-07 +6.408572e-06 +1.499653e-04 +3.283102e-03 +4.203340e-02 +2.134732e-01 +3.358048e-01 +1.527118e-01 +2.263601e-02 +1.462471e-03 +6.820867e-03 +3.115631e-04 +2.433525e-05 +4.791671e-06 +3.046095e-06 +6.698192e-06 +4.518876e-05 +6.994280e-04 +1.636713e-02 +3.583159e-01 +4.587502e+00 +2.329834e+01 +3.664954e+01 +1.666689e+01 +2.470482e+00 +1.596133e-01 +1.296372e-02 +5.921557e-04 +4.625149e-05 +9.107035e-06 +5.789399e-06 +1.273056e-05 +8.588560e-05 +1.329331e-03 +3.110731e-02 +6.810141e-01 +8.718991e+00 +4.428076e+01 +6.965600e+01 +3.167703e+01 +4.695390e+00 +3.033605e-01 +6.698652e-03 +3.059805e-04 +2.389921e-05 +4.705815e-06 +2.991516e-06 +6.578176e-06 +4.437907e-05 +6.868958e-04 +1.607387e-02 +3.518957e-01 +4.505304e+00 +2.288089e+01 +3.599287e+01 +1.636825e+01 +2.426216e+00 +1.567534e-01 +2.041618e-03 +9.325686e-05 +7.284012e-06 +1.434240e-06 +9.117554e-07 +2.004899e-06 +1.352587e-05 +2.093524e-04 +4.898999e-03 +1.072509e-01 +1.373128e+00 +6.973646e+00 +1.096992e+01 +4.988722e+00 +7.394631e-01 +4.777535e-02 +4.927399e-04 +2.250734e-05 +1.757980e-06 +3.461507e-07 +2.200502e-07 +4.838779e-07 +3.264439e-06 +5.052674e-05 +1.182363e-03 +2.588477e-02 +3.314015e-01 +1.683074e+00 +2.647566e+00 +1.204017e+00 +1.784678e-01 +1.153048e-02 +1.074434e-04 +4.907790e-06 +3.833327e-07 +7.547916e-08 +4.798257e-08 +1.055110e-07 +7.118204e-07 +1.101750e-05 +2.578176e-04 +5.644249e-03 +7.226306e-02 +3.669992e-01 +5.773094e-01 +2.625394e-01 +3.891542e-02 +2.514254e-03 +2.259108e-05 +1.031914e-06 +8.059966e-08 +1.587027e-08 +1.008883e-08 +2.218478e-08 +1.496676e-07 +2.316543e-06 +5.420882e-05 +1.186762e-03 +1.519406e-02 +7.716538e-02 +1.213853e-01 +5.520163e-02 +8.182370e-03 +5.286479e-04 +4.739292e-06 +2.164810e-07 +1.690868e-08 +3.329361e-09 +2.116496e-09 +4.654055e-09 +3.139817e-08 +4.859784e-07 +1.137225e-05 +2.489660e-04 +3.187500e-03 +1.618821e-02 +2.546493e-02 +1.158053e-02 +1.716547e-03 +1.109029e-04 +1.010482e-06 +4.615673e-08 +3.605163e-09 +7.098656e-10 +4.512660e-10 +9.923085e-10 +6.694521e-09 +1.036173e-07 +2.424720e-06 +5.308297e-05 +6.796188e-04 +3.451550e-03 +5.429473e-03 +2.469128e-03 +3.659913e-04 +2.364603e-05 +2.211784e-07 +1.010297e-08 +7.891124e-10 +1.553782e-10 +9.877490e-11 +2.172004e-10 +1.465323e-09 +2.268016e-08 +5.307324e-07 +1.161901e-05 +1.487577e-04 +7.554890e-04 +1.188425e-03 +5.404525e-04 +8.010964e-05 +5.175736e-06 +0.000000e+00 +0.000000e+00 +0.000000e+00 +0.000000e+00 +0.000000e+00 +0.000000e+00 +0.000000e+00 +0.000000e+00 +0.000000e+00 +0.000000e+00 +0.000000e+00 +0.000000e+00 +0.000000e+00 +0.000000e+00 +0.000000e+00 +0.000000e+00 +2.701855e-02 +3.450173e-03 +2.032566e-04 +8.501560e-06 +4.093304e-07 +3.600284e-08 +8.375550e-09 +6.434598e-09 +1.699384e-08 +1.330799e-07 +2.258962e-06 +5.400760e-05 +1.121707e-03 +1.275313e-02 +5.482014e-02 +7.135625e-02 +6.924899e+00 +8.842850e-01 +5.209499e-02 +2.178964e-03 +1.049121e-04 +9.227588e-06 +2.146667e-06 +1.649198e-06 +4.355548e-06 +3.410861e-05 +5.789756e-04 +1.384224e-02 +2.874954e-01 +3.268647e+00 +1.405049e+01 +1.828873e+01 +2.254896e+01 +2.879421e+00 +1.696325e-01 +7.095173e-03 +3.416162e-04 +3.004700e-05 +6.990009e-06 +5.370142e-06 +1.418260e-05 +1.110649e-04 +1.885269e-03 +4.507329e-02 +9.361465e-01 +1.064342e+01 +4.575141e+01 +5.955201e+01 +1.725605e+01 +2.203536e+00 +1.298147e-01 +5.429726e-03 +2.614287e-04 +2.299408e-05 +5.349247e-06 +4.109611e-06 +1.085352e-05 +8.499472e-05 +1.442740e-03 +3.449326e-02 +7.164053e-01 +8.145092e+00 +3.501220e+01 +4.557339e+01 +7.163216e+00 +9.147172e-01 +5.388782e-02 +2.253952e-03 +1.085226e-04 +9.545150e-06 +2.220544e-06 +1.705954e-06 +4.505442e-06 +3.528244e-05 +5.989008e-04 +1.431861e-02 +2.973894e-01 +3.381136e+00 +1.453403e+01 +1.891812e+01 +2.230072e+00 +2.847722e-01 +1.677650e-02 +7.017063e-04 +3.378553e-05 +2.971622e-06 +6.913057e-07 +5.311023e-07 +1.402646e-06 +1.098422e-05 +1.864514e-04 +4.457708e-03 +9.258406e-02 +1.052624e+00 +4.524774e+00 +5.889641e+00 +6.037958e-01 +7.710258e-02 +4.542267e-03 +1.899882e-04 +9.147493e-06 +8.045719e-07 +1.871722e-07 +1.437969e-07 +3.797689e-07 +2.973998e-06 +5.048204e-05 +1.206932e-03 +2.506730e-02 +2.849999e-01 +1.225091e+00 +1.594631e+00 +1.532517e-01 +1.956970e-02 +1.152890e-03 +4.822162e-05 +2.321759e-06 +2.042114e-07 +4.750688e-08 +3.649763e-08 +9.639058e-08 +7.548416e-07 +1.281304e-05 +3.063360e-04 +6.362425e-03 +7.233690e-02 +3.109448e-01 +4.047392e-01 +3.797597e-02 +4.849396e-03 +2.856876e-04 +1.194938e-05 +5.753350e-07 +5.060385e-08 +1.177227e-08 +9.044159e-09 +2.388571e-08 +1.870507e-07 +3.175087e-06 +7.591046e-05 +1.576617e-03 +1.792518e-02 +7.705253e-02 +1.002949e-01 +9.400877e-03 +1.200459e-03 +7.072141e-05 +2.958046e-06 +1.424231e-07 +1.252688e-08 +2.914202e-09 +2.238864e-09 +5.912861e-09 +4.630404e-08 +7.859867e-07 +1.879149e-05 +3.902885e-04 +4.437343e-03 +1.907420e-02 +2.482781e-02 +2.355837e-03 +3.008320e-04 +1.772261e-05 +7.412792e-07 +3.569088e-08 +3.139207e-09 +7.302920e-10 +5.610539e-10 +1.481749e-09 +1.160368e-08 +1.969664e-07 +4.709101e-06 +9.780536e-05 +1.111987e-03 +4.779950e-03 +6.221788e-03 +0.000000e+00 +0.000000e+00 +0.000000e+00 +0.000000e+00 +0.000000e+00 +0.000000e+00 +0.000000e+00 +0.000000e+00 +0.000000e+00 +0.000000e+00 +0.000000e+00 +0.000000e+00 +0.000000e+00 +0.000000e+00 +0.000000e+00 +0.000000e+00 +2.369021e-02 +8.423019e-02 +8.889144e-02 +2.761749e-02 +3.018071e-03 +1.625057e-04 +6.726268e-06 +3.475439e-07 +3.519439e-08 +9.898619e-09 +9.379559e-09 +3.018966e-08 +2.762568e-07 +5.130666e-06 +1.239562e-04 +2.399013e-03 +5.164743e+00 +1.836317e+01 +1.937938e+01 +6.020936e+00 +6.579749e-01 +3.542815e-02 +1.466405e-03 +7.576865e-05 +7.672791e-06 +2.158015e-06 +2.044854e-06 +6.581700e-06 +6.022721e-05 +1.118545e-03 +2.702390e-02 +5.230130e-01 +1.518608e+01 +5.399387e+01 +5.698186e+01 +1.770357e+01 +1.934667e+00 +1.041706e-01 +4.311723e-03 +2.227852e-04 +2.256057e-05 +6.345287e-06 +6.012555e-06 +1.935240e-05 +1.770882e-04 +3.288898e-03 +7.945933e-02 +1.537834e+00 +1.078785e+01 +3.835605e+01 +4.047866e+01 +1.257623e+01 +1.374345e+00 +7.400052e-02 +3.062953e-03 +1.582617e-04 +1.602653e-05 +4.507552e-06 +4.271187e-06 +1.374752e-05 +1.257995e-04 +2.336361e-03 +5.644615e-02 +1.092443e+00 +4.223483e+00 +1.501653e+01 +1.584754e+01 +4.923637e+00 +5.380608e-01 +2.897147e-02 +1.199157e-03 +6.196003e-05 +6.274446e-06 +1.764723e-06 +1.672185e-06 +5.382203e-06 +4.925097e-05 +9.146936e-04 +2.209887e-02 +4.276954e-01 +1.252927e+00 +4.454765e+00 +4.701289e+00 +1.460633e+00 +1.596197e-01 +8.594599e-03 +3.557387e-04 +1.838090e-05 +1.861360e-06 +5.235180e-07 +4.960659e-07 +1.596670e-06 +1.461066e-05 +2.713506e-04 +6.555792e-03 +1.268790e-01 +3.255964e-01 +1.157653e+00 +1.221717e+00 +3.795727e-01 +4.148014e-02 +2.233466e-03 +9.244532e-05 +4.776618e-06 +4.837091e-07 +1.360459e-07 +1.289120e-07 +4.149244e-07 +3.796852e-06 +7.051549e-05 +1.703644e-03 +3.297186e-02 +7.974425e-02 +2.835295e-01 +2.992199e-01 +9.296396e-02 +1.015921e-02 +5.470148e-04 +2.264147e-05 +1.169877e-06 +1.184688e-07 +3.332001e-08 +3.157279e-08 +1.016222e-07 +9.299153e-07 +1.727047e-05 +4.172522e-04 +8.075383e-03 +1.914674e-02 +6.807595e-02 +7.184324e-02 +2.232082e-02 +2.439245e-03 +1.313393e-04 +5.436259e-06 +2.808896e-07 +2.844457e-08 +8.000195e-09 +7.580684e-09 +2.439968e-08 +2.232744e-07 +4.146672e-06 +1.001830e-04 +1.938914e-03 +4.607491e-03 +1.638187e-02 +1.728843e-02 +5.371305e-03 +5.869824e-04 +3.160561e-05 +1.308187e-06 +6.759356e-08 +6.844932e-09 +1.925175e-09 +1.824224e-09 +5.871564e-09 +5.372897e-08 +9.978595e-07 +2.410815e-05 +4.665823e-04 +1.125393e-03 +4.001318e-03 +4.222748e-03 +1.311956e-03 +1.433721e-04 +7.719761e-06 +3.195284e-07 +1.650992e-08 +1.671894e-09 +4.702295e-10 +4.455718e-10 +1.434146e-09 +1.312345e-08 +2.437300e-07 +5.888483e-06 +1.139641e-04
+1.250000e-01 +0.000000e+00 +0.000000e+00 +0.000000e+00 +0.000000e+00 +0.000000e+00 +0.000000e+00 +0.000000e+00 +0.000000e+00 +0.000000e+00 +0.000000e+00 +0.000000e+00 +0.000000e+00 +0.000000e+00 +0.000000e+00 +0.000000e+00 +0.000000e+00 +4.955480e-06 +1.096168e-04 +1.439724e-03 +7.586216e-03 +1.245191e-02 +5.904014e-03 +9.059396e-04 +5.984432e-05 +2.573797e-06 +1.163544e-07 +8.858921e-09 +1.681260e-09 +1.024293e-09 +2.160293e-09 +1.407864e-08 +2.131263e-07 +3.163896e-03 +6.998639e-02 +9.192119e-01 +4.843526e+00 +7.950095e+00 +3.769501e+00 +5.784099e-01 +3.820844e-02 +1.643277e-03 +7.428810e-05 +5.656102e-06 +1.073424e-06 +6.539741e-07 +1.379269e-06 +8.988706e-06 +1.360735e-04 +1.831944e-02 +4.052320e-01 +5.322379e+00 +2.804476e+01 +4.603228e+01 +2.182599e+01 +3.349083e+00 +2.212328e-01 +9.514827e-03 +4.301396e-04 +3.274971e-05 +6.215290e-06 +3.786611e-06 +7.986182e-06 +5.204600e-05 +7.878866e-04 +2.133377e-02 +4.719099e-01 +6.198136e+00 +3.265932e+01 +5.360654e+01 +2.541729e+01 +3.900149e+00 +2.576350e-01 +1.108042e-02 +5.009158e-04 +3.813842e-05 +7.237969e-06 +4.409670e-06 +9.300248e-06 +6.060978e-05 +9.175274e-04 +1.232208e-02 +2.725684e-01 +3.579955e+00 +1.886355e+01 +3.096237e+01 +1.468067e+01 +2.252670e+00 +1.488063e-01 +6.399892e-03 +2.893218e-04 +2.202821e-05 +4.180547e-06 +2.546962e-06 +5.371690e-06 +3.500734e-05 +5.299507e-04 +5.036178e-03 +1.114019e-01 +1.463169e+00 +7.709754e+00 +1.265468e+01 +6.000159e+00 +9.206925e-01 +6.081886e-02 +2.615710e-03 +1.182492e-04 +9.003185e-06 +1.708638e-06 +1.040973e-06 +2.195472e-06 +1.430791e-05 +2.165970e-04 +1.718607e-03 +3.801614e-02 +4.993098e-01 +2.630971e+00 +4.318439e+00 +2.047568e+00 +3.141884e-01 +2.075457e-02 +8.926171e-04 +4.035280e-05 +3.072357e-06 +5.830767e-07 +3.552344e-07 +7.492099e-07 +4.882606e-06 +7.391422e-05 +5.334552e-04 +1.180020e-02 +1.549856e-01 +8.166527e-01 +1.340442e+00 +6.355645e-01 +9.752400e-02 +6.442214e-03 +2.770681e-04 +1.252550e-05 +9.536589e-07 +1.809869e-07 +1.102647e-07 +2.325546e-07 +1.515559e-06 +2.294295e-05 +1.579521e-04 +3.493952e-03 +4.589009e-02 +2.418048e-01 +3.968950e-01 +1.881859e-01 +2.887613e-02 +1.907492e-03 +8.203781e-05 +3.708707e-06 +2.823713e-07 +5.358886e-08 +3.264855e-08 +6.885767e-08 +4.487459e-07 +6.793238e-06 +4.586794e-05 +1.014614e-03 +1.332609e-02 +7.021804e-02 +1.152549e-01 +5.464757e-02 +8.385380e-03 +5.539192e-04 +2.382307e-05 +1.076977e-06 +8.199820e-08 +1.556175e-08 +9.480858e-09 +1.999568e-08 +1.303120e-07 +1.972698e-06 +1.328338e-05 +2.938328e-04 +3.859244e-03 +2.033519e-02 +3.337789e-02 +1.582597e-02 +2.428412e-03 +1.604154e-04 +6.899178e-06 +3.118932e-07 +2.374673e-08 +4.506692e-09 +2.745663e-09 +5.790761e-09 +3.773843e-08 +5.712946e-07 +0.000000e+00 +0.000000e+00 +0.000000e+00 +0.000000e+00 +0.000000e+00 +0.000000e+00 +0.000000e+00 +0.000000e+00 +0.000000e+00 +0.000000e+00 +0.000000e+00 +0.000000e+00 +0.000000e+00 +0.000000e+00 +0.000000e+00 +0.000000e+00 +6.577926e-09 +4.879655e-08 +8.015052e-07 +1.903659e-05 +4.036478e-04 +4.799677e-03 +2.195465e-02 +3.064921e-02 +1.241171e-02 +1.673138e-03 +1.018625e-04 +4.288757e-06 +2.022638e-07 +1.701017e-08 +3.718726e-09 +2.663799e-09 +2.648506e-06 +1.964722e-05 +3.227144e-04 +7.664808e-03 +1.625229e-01 +1.932520e+00 +8.839721e+00 +1.234046e+01 +4.997395e+00 +6.736645e-01 +4.101346e-02 +1.726806e-03 +8.143856e-05 +6.848898e-06 +1.497291e-06 +1.072540e-06 +1.146624e-05 +8.505919e-05 +1.397135e-03 +3.318344e-02 +7.036145e-01 +8.366507e+00 +3.827002e+01 +5.342586e+01 +2.163535e+01 +2.916512e+00 +1.775606e-01 +7.475903e-03 +3.525740e-04 +2.965110e-05 +6.482258e-06 +4.643373e-06 +1.080119e-05 +8.012567e-05 +1.316100e-03 +3.125877e-02 +6.628042e-01 +7.881241e+00 +3.605032e+01 +5.032710e+01 +2.038048e+01 +2.747352e+00 +1.672619e-01 +7.042293e-03 +3.321243e-04 +2.793131e-05 +6.106281e-06 +4.374053e-06 +5.279926e-06 +3.916768e-05 +6.433468e-04 +1.528017e-02 +3.239973e-01 +3.852573e+00 +1.762241e+01 +2.460130e+01 +9.962550e+00 +1.342983e+00 +8.176232e-02 +3.442471e-03 +1.623517e-04 +1.365361e-05 +2.984922e-06 +2.138160e-06 +1.880770e-06 +1.395198e-05 +2.291675e-04 +5.442971e-03 +1.154116e-01 +1.372331e+00 +6.277306e+00 +8.763268e+00 +3.548775e+00 +4.783859e-01 +2.912468e-02 +1.226248e-03 +5.783155e-05 +4.863573e-06 +1.063264e-06 +7.616373e-07 +5.710104e-07 +4.235884e-06 +6.957630e-05 +1.652511e-03 +3.503948e-02 +4.166458e-01 +1.905818e+00 +2.660568e+00 +1.077424e+00 +1.452401e-01 +8.842384e-03 +3.722944e-04 +1.755792e-05 +1.476603e-06 +3.228116e-07 +2.312365e-07 +1.601084e-07 +1.187721e-06 +1.950884e-05 +4.633556e-04 +9.824893e-03 +1.168254e-01 +5.343819e-01 +7.460098e-01 +3.021043e-01 +4.072460e-02 +2.479360e-03 +1.043895e-04 +4.923152e-06 +4.140320e-07 +9.051475e-08 +6.483755e-08 +4.332947e-08 +3.214278e-07 +5.279596e-06 +1.253960e-04 +2.658869e-03 +3.161596e-02 +1.446175e-01 +2.018895e-01 +8.175721e-02 +1.102113e-02 +6.709787e-04 +2.825048e-05 +1.332332e-06 +1.120477e-07 +2.449563e-08 +1.754671e-08 +1.160779e-08 +8.610923e-08 +1.414383e-06 +3.359309e-05 +7.123005e-04 +8.469790e-03 +3.874246e-02 +5.408539e-02 +2.190243e-02 +2.952516e-03 +1.797525e-04 +7.568191e-06 +3.569264e-07 +3.001714e-08 +6.562281e-09 +4.700695e-09 +3.124754e-09 +2.318013e-08 +3.807441e-07 +9.043074e-06 +1.917474e-04 +2.280021e-03 +1.042926e-02 +1.455949e-02 +5.896014e-03 +7.948011e-04 +4.838839e-05 +2.037315e-06 +9.608264e-08 +8.080450e-09 +1.766530e-09 +1.265401e-09 +0.000000e+00 +0.000000e+00 +0.000000e+00 +0.000000e+00 +0.000000e+00 +0.000000e+00 +0.000000e+00 +0.000000e+00 +0.000000e+00 +0.000000e+00 +0.000000e+00 +0.000000e+00 +0.000000e+00 +0.000000e+00 +0.000000e+00 +0.000000e+00 +6.058226e-09 +2.641399e-09 +3.979552e-09 +1.946466e-08 +2.427255e-07 +5.255375e-06 +1.237074e-04 +1.957261e-03 +1.367058e-02 +3.135440e-02 +2.081126e-02 +4.254863e-03 +3.412063e-04 +1.575900e-05 +6.694786e-07 +4.231398e-08 +2.430380e-06 +1.059651e-06 +1.596478e-06 +7.808644e-06 +9.737426e-05 +2.108300e-03 +4.962774e-02 +7.851948e-01 +5.484231e+00 +1.257845e+01 +8.348858e+00 +1.706924e+00 +1.368818e-01 +6.322043e-03 +2.685749e-04 +1.697511e-05 +1.049774e-05 +4.577037e-06 +6.895798e-06 +3.372852e-05 +4.205967e-04 +9.106555e-03 +2.143612e-01 +3.391557e+00 +2.368849e+01 +5.433114e+01 +3.606191e+01 +7.372860e+00 +5.912449e-01 +2.730732e-02 +1.160078e-03 +7.332198e-05 +9.872291e-06 +4.304340e-06 +6.484950e-06 +3.171899e-05 +3.955378e-04 +8.563992e-03 +2.015897e-01 +3.189489e+00 +2.227715e+01 +5.109412e+01 +3.391336e+01 +6.933589e+00 +5.560189e-01 +2.568037e-02 +1.090961e-03 +6.895350e-05 +4.819491e-06 +2.101308e-06 +3.165847e-06 +1.548469e-05 +1.930951e-04 +4.180801e-03 +9.841278e-02 +1.557057e+00 +1.087534e+01 +2.494331e+01 +1.655595e+01 +3.384865e+00 +2.714393e-01 +1.253674e-02 +5.325893e-04 +3.366197e-05 +1.714893e-06 +7.476968e-07 +1.126486e-06 +5.509833e-06 +6.870795e-05 +1.487631e-03 +3.501767e-02 +5.540388e-01 +3.869711e+00 +8.875442e+00 +5.891011e+00 +1.204418e+00 +9.658475e-02 +4.460877e-03 +1.895083e-04 +1.197775e-05 +5.201681e-07 +2.267944e-07 +3.416901e-07 +1.671264e-06 +2.084077e-05 +4.512342e-04 +1.062170e-02 +1.680533e-01 +1.173776e+00 +2.692134e+00 +1.786885e+00 +3.653288e-01 +2.929647e-02 +1.353091e-03 +5.748241e-05 +3.633140e-06 +1.457353e-07 +6.354090e-08 +9.573120e-08 +4.682376e-07 +5.838951e-06 +1.264221e-04 +2.975878e-03 +4.708342e-02 +3.288565e-01 +7.542543e-01 +5.006309e-01 +1.023540e-01 +8.207982e-03 +3.790950e-04 +1.610483e-05 +1.017895e-06 +3.941169e-08 +1.718358e-08 +2.588891e-08 +1.266271e-07 +1.579047e-06 +3.418876e-05 +8.047768e-04 +1.273293e-02 +8.893377e-02 +2.039755e-01 +1.353873e-01 +2.767995e-02 +2.219712e-03 +1.025200e-04 +4.355283e-06 +2.752729e-07 +1.055151e-08 +4.600479e-09 +6.931116e-09 +3.390127e-08 +4.227508e-07 +9.153196e-06 +2.154591e-04 +3.408927e-03 +2.380982e-02 +5.460941e-02 +3.624661e-02 +7.410621e-03 +5.942731e-04 +2.744718e-05 +1.166019e-06 +7.369751e-08 +2.838767e-09 +1.237708e-09 +1.864741e-09 +9.120763e-09 +1.137365e-07 +2.462567e-06 +5.796690e-05 +9.171343e-04 +6.405770e-03 +1.469206e-02 +9.751751e-03 +1.993746e-03 +1.598826e-04 +7.384363e-06 +3.137047e-07 +1.982751e-08 +0.000000e+00 +0.000000e+00 +0.000000e+00 +0.000000e+00 +0.000000e+00 +0.000000e+00 +0.000000e+00 +0.000000e+00 +0.000000e+00 +0.000000e+00 +0.000000e+00 +0.000000e+00 +0.000000e+00 +0.000000e+00 +0.000000e+00 +0.000000e+00 +1.387647e-05 +5.936912e-07 +3.851847e-08 +5.747117e-09 +2.634438e-09 +4.177883e-09 +2.136810e-08 +2.749204e-07 +6.030832e-06 +1.409599e-04 +2.172637e-03 +1.456150e-02 +3.176642e-02 +2.003088e-02 +3.916430e-03 +3.044032e-04 +5.552061e-03 +2.375395e-04 +1.541148e-05 +2.299457e-06 +1.054055e-06 +1.671597e-06 +8.549508e-06 +1.099974e-04 +2.412973e-03 +5.639894e-02 +8.692856e-01 +5.826147e+00 +1.270994e+01 +8.014479e+00 +1.566988e+00 +1.217936e-01 +2.394134e-02 +1.024307e-03 +6.645666e-05 +9.915612e-06 +4.545247e-06 +7.208182e-06 +3.686679e-05 +4.743255e-04 +1.040511e-02 +2.432009e-01 +3.748493e+00 +2.512325e+01 +5.480723e+01 +3.455967e+01 +6.757093e+00 +5.251928e-01 +2.248744e-02 +9.621031e-04 +6.242090e-05 +9.313460e-06 +4.269224e-06 +6.770446e-06 +3.462796e-05 +4.455208e-04 +9.773234e-03 +2.284319e-01 +3.520856e+00 +2.359757e+01 +5.147891e+01 +3.246094e+01 +6.346750e+00 +4.932991e-01 +1.096745e-02 +4.692318e-04 +3.044359e-05 +4.542311e-06 +2.082163e-06 +3.302045e-06 +1.688856e-05 +2.172870e-04 +4.766549e-03 +1.114096e-01 +1.717173e+00 +1.150888e+01 +2.510702e+01 +1.583167e+01 +3.095403e+00 +2.405892e-01 +3.899399e-03 +1.668320e-04 +1.082400e-05 +1.614986e-06 +7.402980e-07 +1.174018e-06 +6.004606e-06 +7.725483e-05 +1.694712e-03 +3.961086e-02 +6.105284e-01 +4.091899e+00 +8.926618e+00 +5.628837e+00 +1.100548e+00 +8.553974e-02 +1.181985e-03 +5.057007e-05 +3.280968e-06 +4.895341e-07 +2.243990e-07 +3.558682e-07 +1.820115e-06 +2.341747e-05 +5.137008e-04 +1.200684e-02 +1.850632e-01 +1.240335e+00 +2.705835e+00 +1.706212e+00 +3.335979e-01 +2.592879e-02 +3.309624e-04 +1.415990e-05 +9.186894e-07 +1.370723e-07 +6.283297e-08 +9.964509e-08 +5.096424e-07 +6.557022e-06 +1.438391e-04 +3.361982e-03 +5.181875e-02 +3.473009e-01 +7.576489e-01 +4.777489e-01 +9.340929e-02 +7.260206e-03 +8.945692e-05 +3.827327e-06 +2.483156e-07 +3.704973e-08 +1.698333e-08 +2.693340e-08 +1.377529e-07 +1.772319e-06 +3.887874e-05 +9.087211e-04 +1.400626e-02 +9.387311e-02 +2.047874e-01 +1.291323e-01 +2.524791e-02 +1.962385e-03 +2.393876e-05 +1.024196e-06 +6.644949e-08 +9.914542e-09 +4.544756e-09 +7.207404e-09 +3.686281e-08 +4.742743e-07 +1.040399e-05 +2.431746e-04 +3.748088e-03 +2.512053e-02 +5.480131e-02 +3.455593e-02 +6.756363e-03 +5.251361e-04 +6.437749e-06 +2.754328e-07 +1.786998e-08 +2.666276e-09 +1.222202e-09 +1.938257e-09 +9.913361e-09 +1.275446e-07 +2.797901e-06 +6.539593e-05 +1.007958e-03 +6.755559e-03 +1.473748e-02 +9.292981e-03 +1.816960e-03 +1.412226e-04 +0.000000e+00 +0.000000e+00 +0.000000e+00 +0.000000e+00 +0.000000e+00 +0.000000e+00 +0.000000e+00 +0.000000e+00 +0.000000e+00 +0.000000e+00 +0.000000e+00 +0.000000e+00 +0.000000e+00 +0.000000e+00 +0.000000e+00 +0.000000e+00 +2.350484e-02 +3.774998e-03 +2.568765e-04 +1.115000e-05 +4.977235e-07 +3.668037e-08 +6.637929e-09 +3.826560e-09 +7.641547e-09 +4.757971e-08 +6.992205e-07 +1.610883e-05 +3.608697e-04 +4.896715e-03 +2.705864e-02 +4.693859e-02 +7.723100e+00 +1.240370e+00 +8.440318e-02 +3.663608e-03 +1.635395e-04 +1.205225e-05 +2.181057e-06 +1.257312e-06 +2.510820e-06 +1.563350e-05 +2.297463e-04 +5.292955e-03 +1.185727e-01 +1.608937e+00 +8.890789e+00 +1.542284e+01 +2.941306e+01 +4.723889e+00 +3.214455e-01 +1.395268e-02 +6.228323e-04 +4.590042e-05 +8.306452e-06 +4.788412e-06 +9.562341e-06 +5.953944e-05 +8.749779e-04 +2.015797e-02 +4.515786e-01 +6.127562e+00 +3.386015e+01 +5.873716e+01 +2.523377e+01 +4.052674e+00 +2.757715e-01 +1.197015e-02 +5.343344e-04 +3.937846e-05 +7.126193e-06 +4.108029e-06 +8.203633e-06 +5.107951e-05 +7.506527e-04 +1.729374e-02 +3.874140e-01 +5.256900e+00 +2.904898e+01 +5.039123e+01 +1.146017e+01 +1.840563e+00 +1.252444e-01 +5.436365e-03 +2.426733e-04 +1.788412e-05 +3.236432e-06 +1.865703e-06 +3.725763e-06 +2.319828e-05 +3.409165e-04 +7.854125e-03 +1.759480e-01 +2.387474e+00 +1.319289e+01 +2.288568e+01 +3.842146e+00 +6.170684e-01 +4.198953e-02 +1.822599e-03 +8.135884e-05 +5.995844e-06 +1.085049e-06 +6.254968e-07 +1.249102e-06 +7.777470e-06 +1.142959e-04 +2.633179e-03 +5.898844e-02 +8.004263e-01 +4.423057e+00 +7.672671e+00 +1.107896e+00 +1.779338e-01 +1.210783e-02 +5.255529e-04 +2.346011e-05 +1.728923e-06 +3.128775e-07 +1.803642e-07 +3.601829e-07 +2.242661e-06 +3.295763e-05 +7.592865e-04 +1.700952e-02 +2.308057e-01 +1.275404e+00 +2.212441e+00 +2.970320e-01 +4.770488e-02 +3.246164e-03 +1.409032e-04 +6.289762e-06 +4.635321e-07 +8.388391e-08 +4.835647e-08 +9.656669e-08 +6.012676e-07 +8.836091e-06 +2.035682e-04 +4.560332e-03 +6.188008e-02 +3.419416e-01 +5.931657e-01 +7.725950e-02 +1.240827e-02 +8.443433e-04 +3.664961e-05 +1.635998e-06 +1.205670e-07 +2.181862e-08 +1.257776e-08 +2.511747e-08 +1.563927e-07 +2.298311e-06 +5.294909e-05 +1.186165e-03 +1.609531e-02 +8.894071e-02 +1.542853e-01 +1.997465e-02 +3.208032e-03 +2.182963e-04 +9.475380e-06 +4.229705e-07 +3.117136e-08 +5.640980e-09 +3.251850e-09 +6.493865e-09 +4.043372e-08 +5.942047e-07 +1.368944e-05 +3.066707e-04 +4.161278e-03 +2.299471e-02 +3.988889e-02 +5.206602e-03 +8.362071e-04 +5.690121e-05 +2.469857e-06 +1.102517e-07 +8.125140e-09 +1.470380e-09 +8.476287e-10 +1.692694e-09 +1.053947e-08 +1.548857e-07 +3.568297e-06 +7.993693e-05 +1.084681e-03 +5.993811e-03 +1.039746e-02 +0.000000e+00 +0.000000e+00 +0.000000e+00 +0.000000e+00 +0.000000e+00 +0.000000e+00 +0.000000e+00 +0.000000e+00 +0.000000e+00 +0.000000e+00 +0.000000e+00 +0.000000e+00 +0.000000e+00 +0.000000e+00 +0.000000e+00 +0.000000e+00 +2.922565e-02 +8.707310e-02 +7.596533e-02 +1.981442e-02 +1.895986e-03 +9.513323e-05 +3.947392e-06 +2.198718e-07 +2.551771e-08 +8.564891e-09 +9.817263e-09 +3.763781e-08 +3.933423e-07 +7.839233e-06 +1.889277e-04 +3.391847e-03 +6.568803e+00 +1.957069e+01 +1.707409e+01 +4.453522e+00 +4.261449e-01 +2.138230e-02 +8.872222e-04 +4.941874e-05 +5.735402e-06 +1.925059e-06 +2.206544e-06 +8.459535e-06 +8.840825e-05 +1.761959e-03 +4.246368e-02 +7.623569e-01 +1.968947e+01 +5.866161e+01 +5.117825e+01 +1.334908e+01 +1.277336e+00 +6.409177e-02 +2.659379e-03 +1.481288e-04 +1.719142e-05 +5.770213e-06 +6.613943e-06 +2.535680e-05 +2.649968e-04 +5.281334e-03 +1.272816e-01 +2.285105e+00 +1.418454e+01 +4.226054e+01 +3.686943e+01 +9.616842e+00 +9.202084e-01 +4.617249e-02 +1.915849e-03 +1.067138e-04 +1.238491e-05 +4.156932e-06 +4.764765e-06 +1.826734e-05 +1.909069e-04 +3.804737e-03 +9.169519e-02 +1.646218e+00 +5.614915e+00 +1.672873e+01 +1.459468e+01 +3.806804e+00 +3.642623e-01 +1.827727e-02 +7.583844e-04 +4.224241e-05 +4.902536e-06 +1.645512e-06 +1.886121e-06 +7.231085e-06 +7.557006e-05 +1.506096e-03 +3.629732e-02 +6.516514e-01 +1.680921e+00 +5.008032e+00 +4.369166e+00 +1.139632e+00 +1.090481e-01 +5.471613e-03 +2.270353e-04 +1.264599e-05 +1.467658e-06 +4.926120e-07 +5.646425e-07 +2.164749e-06 +2.262319e-05 +4.508756e-04 +1.086622e-02 +1.950830e-01 +4.402087e-01 +1.311531e+00 +1.144221e+00 +2.984530e-01 +2.855812e-02 +1.432936e-03 +5.945725e-05 +3.311800e-06 +3.843583e-07 +1.290079e-07 +1.478717e-07 +5.669162e-07 +5.924684e-06 +1.180778e-04 +2.845706e-03 +5.108939e-02 +1.085421e-01 +3.233838e-01 +2.821302e-01 +7.358948e-02 +7.041568e-03 +3.533186e-04 +1.466036e-05 +8.165896e-07 +9.477111e-08 +3.180944e-08 +3.646067e-08 +1.397844e-07 +1.460848e-06 +2.911440e-05 +7.016650e-04 +1.259710e-02 +2.621664e-02 +7.810825e-02 +6.814411e-02 +1.777438e-02 +1.700780e-03 +8.533854e-05 +3.540978e-06 +1.972343e-07 +2.289047e-08 +7.683070e-09 +8.806501e-09 +3.376271e-08 +3.528447e-07 +7.032124e-06 +1.694761e-04 +3.042630e-03 +6.342532e-03 +1.889655e-02 +1.648595e-02 +4.300114e-03 +4.114658e-04 +2.064576e-05 +8.566607e-07 +4.771645e-08 +5.537838e-09 +1.858748e-09 +2.130537e-09 +8.168135e-09 +8.536291e-08 +1.701266e-06 +4.100097e-05 +7.360966e-04 +1.556686e-03 +4.637895e-03 +4.046246e-03 +1.055403e-03 +1.009885e-04 +5.067213e-06 +2.102554e-07 +1.171134e-08 +1.359185e-09 +4.562037e-10 +5.229105e-10 +2.004755e-09 +2.095114e-08 +4.175519e-07 +1.006312e-05 +1.806646e-04
+1.333333e-01 +0.000000e+00 +0.000000e+00 +0.000000e+00 +0.000000e+00 +0.000000e+00 +0.000000e+00 +0.000000e+00 +0.000000e+00 +0.000000e+00 +0.000000e+00 +0.000000e+00 +0.000000e+00 +0.000000e+00 +0.000000e+00 +0.000000e+00 +0.000000e+00 +3.574267e-06 +8.592865e-05 +1.510723e-03 +1.255395e-02 +3.572110e-02 +2.968099e-02 +7.407787e-03 +6.860005e-04 +3.386152e-05 +1.408495e-06 +8.011402e-08 +9.640796e-09 +3.388197e-09 +4.077698e-09 +1.633823e-08 +1.764286e-07 +1.301004e-03 +3.127732e-02 +5.498908e-01 +4.569536e+00 +1.300219e+01 +1.080364e+01 +2.696374e+00 +2.496985e-01 +1.232532e-02 +5.126808e-04 +2.916085e-05 +3.509171e-06 +1.233276e-06 +1.484248e-06 +5.946980e-06 +6.421856e-05 +5.285227e-03 +1.270617e-01 +2.233889e+00 +1.856339e+01 +5.282038e+01 +4.388894e+01 +1.095381e+01 +1.014381e+00 +5.007065e-02 +2.082726e-03 +1.184637e-04 +1.425574e-05 +5.010088e-06 +6.029645e-06 +2.415915e-05 +2.608830e-04 +4.752874e-03 +1.142635e-01 +2.008881e+00 +1.669360e+01 +4.750007e+01 +3.946824e+01 +9.850492e+00 +9.122079e-01 +4.502730e-02 +1.872944e-03 +1.065315e-04 +1.281983e-05 +4.505448e-06 +5.422311e-06 +2.172573e-05 +2.346056e-04 +2.240032e-03 +5.385242e-02 +9.467866e-01 +7.867699e+00 +2.238680e+01 +1.860140e+01 +4.642541e+00 +4.299240e-01 +2.122138e-02 +8.827194e-04 +5.020833e-05 +6.041992e-06 +2.123420e-06 +2.555537e-06 +1.023934e-05 +1.105697e-04 +7.742735e-04 +1.861425e-02 +3.272596e-01 +2.719493e+00 +7.738063e+00 +6.429628e+00 +1.604708e+00 +1.486045e-01 +7.335234e-03 +3.051145e-04 +1.735466e-05 +2.088432e-06 +7.339662e-07 +8.833290e-07 +3.539259e-06 +3.821875e-05 +2.291352e-04 +5.508621e-03 +9.684781e-02 +8.047953e-01 +2.289970e+00 +1.902757e+00 +4.748904e-01 +4.397738e-02 +2.170758e-03 +9.029431e-05 +5.135863e-06 +6.180417e-07 +2.172069e-07 +2.614086e-07 +1.047393e-06 +1.131029e-05 +6.283466e-05 +1.510603e-03 +2.655811e-02 +2.206952e-01 +6.279675e-01 +5.217840e-01 +1.302269e-01 +1.205971e-02 +5.952767e-04 +2.476098e-05 +1.408383e-06 +1.694827e-07 +5.956360e-08 +7.168485e-08 +2.872217e-07 +3.101568e-06 +1.667325e-05 +4.008402e-04 +7.047226e-03 +5.856173e-02 +1.666319e-01 +1.384560e-01 +3.455587e-02 +3.200057e-03 +1.579574e-04 +6.570354e-06 +3.737162e-07 +4.497242e-08 +1.580527e-08 +1.902166e-08 +7.621462e-08 +8.230047e-07 +4.388567e-06 +1.055052e-04 +1.854901e-03 +1.541404e-02 +4.385919e-02 +3.644301e-02 +9.095453e-03 +8.422873e-04 +4.157596e-05 +1.729383e-06 +9.836585e-08 +1.183719e-08 +4.160106e-09 +5.006692e-09 +2.006045e-08 +2.166231e-07 +1.162636e-06 +2.795084e-05 +4.914075e-04 +4.083546e-03 +1.161935e-02 +9.654623e-03 +2.409603e-03 +2.231420e-04 +1.101447e-05 +4.581550e-07 +2.605946e-08 +3.135955e-09 +1.102112e-09 +1.326392e-09 +5.314493e-09 +5.738864e-08 +0.000000e+00 +0.000000e+00 +0.000000e+00 +0.000000e+00 +0.000000e+00 +0.000000e+00 +0.000000e+00 +0.000000e+00 +0.000000e+00 +0.000000e+00 +0.000000e+00 +0.000000e+00 +0.000000e+00 +0.000000e+00 +0.000000e+00 +0.000000e+00 +8.420601e-09 +8.494377e-08 +1.662439e-06 +4.013741e-05 +7.362457e-04 +6.588914e-03 +2.060729e-02 +1.893447e-02 +5.177358e-03 +5.132391e-04 +2.622440e-05 +1.086180e-06 +5.921456e-08 +6.616639e-09 +2.115585e-09 +2.302492e-09 +3.972562e-06 +4.007367e-05 +7.842841e-04 +1.893551e-02 +3.473365e-01 +3.108433e+00 +9.721841e+00 +8.932659e+00 +2.442507e+00 +2.421293e-01 +1.237181e-02 +5.124241e-04 +2.793548e-05 +3.121512e-06 +9.980631e-07 +1.086240e-06 +1.900592e-05 +1.917244e-04 +3.752249e-03 +9.059310e-02 +1.661761e+00 +1.487167e+01 +4.651218e+01 +4.273650e+01 +1.168568e+01 +1.158419e+00 +5.919040e-02 +2.451590e-03 +1.336516e-04 +1.493424e-05 +4.775031e-06 +5.196895e-06 +1.925729e-05 +1.942601e-04 +3.801875e-03 +9.179126e-02 +1.683739e+00 +1.506835e+01 +4.712733e+01 +4.330172e+01 +1.184023e+01 +1.173740e+00 +5.997323e-02 +2.484013e-03 +1.354193e-04 +1.513176e-05 +4.838184e-06 +5.265627e-06 +9.969085e-06 +1.005643e-04 +1.968149e-03 +4.751837e-02 +8.716357e-01 +7.800565e+00 +2.439681e+01 +2.241637e+01 +6.129435e+00 +6.076199e-01 +3.104686e-02 +1.285921e-03 +7.010366e-05 +7.833388e-06 +2.504624e-06 +2.725903e-06 +3.722929e-06 +3.755547e-05 +7.350003e-04 +1.774561e-02 +3.255101e-01 +2.913101e+00 +9.110928e+00 +8.371338e+00 +2.289022e+00 +2.269141e-01 +1.159437e-02 +4.802238e-04 +2.618003e-05 +2.925359e-06 +9.353456e-07 +1.017981e-06 +1.176634e-06 +1.186943e-05 +2.322973e-04 +5.608511e-03 +1.028777e-01 +9.206872e-01 +2.879514e+00 +2.645766e+00 +7.234466e-01 +7.171632e-02 +3.664407e-03 +1.517750e-04 +8.274214e-06 +9.245613e-07 +2.956165e-07 +3.217336e-07 +3.416536e-07 +3.446469e-06 +6.745105e-05 +1.628517e-03 +2.987210e-02 +2.673356e-01 +8.361107e-01 +7.682385e-01 +2.100637e-01 +2.082393e-02 +1.064016e-03 +4.407018e-05 +2.402544e-06 +2.684605e-07 +8.583675e-08 +9.342025e-08 +9.536284e-08 +9.619835e-07 +1.882703e-05 +4.545539e-04 +8.337943e-03 +7.461909e-02 +2.333764e-01 +2.144318e-01 +5.863330e-02 +5.812405e-03 +2.969898e-04 +1.230093e-05 +6.706016e-07 +7.493307e-08 +2.395888e-08 +2.607559e-08 +2.626520e-08 +2.649532e-07 +5.185414e-06 +1.251950e-04 +2.296468e-03 +2.055188e-02 +6.427743e-02 +5.905964e-02 +1.614901e-02 +1.600875e-03 +8.179808e-05 +3.387970e-06 +1.846997e-07 +2.063835e-08 +6.598846e-09 +7.181840e-09 +7.250257e-09 +7.313779e-08 +1.431384e-06 +3.455888e-05 +6.339180e-04 +5.673149e-03 +1.774317e-02 +1.630285e-02 +4.457779e-03 +4.419062e-04 +2.257958e-05 +9.352167e-07 +5.098457e-08 +5.697020e-09 +1.821548e-09 +1.982478e-09 +0.000000e+00 +0.000000e+00 +0.000000e+00 +0.000000e+00 +0.000000e+00 +0.000000e+00 +0.000000e+00 +0.000000e+00 +0.000000e+00 +0.000000e+00 +0.000000e+00 +0.000000e+00 +0.000000e+00 +0.000000e+00 +0.000000e+00 +0.000000e+00 +4.580910e-08 +1.227839e-08 +1.103765e-08 +3.382207e-08 +2.979024e-07 +5.415637e-06 +1.306676e-04 +2.577230e-03 +2.639098e-02 +9.846133e-02 +1.095294e-01 +3.574433e-02 +4.058199e-03 +2.232327e-04 +9.252080e-06 +4.690878e-07 +9.014791e-06 +2.416270e-06 +2.172104e-06 +6.655859e-06 +5.862433e-05 +1.065745e-03 +2.571413e-02 +5.071741e-01 +5.193492e+00 +1.937625e+01 +2.155434e+01 +7.034140e+00 +7.986146e-01 +4.393005e-02 +1.820721e-03 +9.231198e-05 +2.484872e-05 +6.660302e-06 +5.987271e-06 +1.834647e-05 +1.615944e-04 +2.937662e-03 +7.087943e-02 +1.397995e+00 +1.431554e+01 +5.340944e+01 +5.941321e+01 +1.938918e+01 +2.201332e+00 +1.210905e-01 +5.018705e-03 +2.544523e-04 +1.683970e-05 +4.513610e-06 +4.057505e-06 +1.243319e-05 +1.095107e-04 +1.990820e-03 +4.803418e-02 +9.474050e-01 +9.701481e+00 +3.619497e+01 +4.026366e+01 +1.313983e+01 +1.491818e+00 +8.206165e-02 +3.401119e-03 +1.724394e-04 +6.352934e-06 +1.702802e-06 +1.530732e-06 +4.690540e-06 +4.131394e-05 +7.510558e-04 +1.812135e-02 +3.574175e-01 +3.659976e+00 +1.365489e+01 +1.518984e+01 +4.957123e+00 +5.628024e-01 +3.095853e-02 +1.283104e-03 +6.505441e-05 +1.827958e-06 +4.899549e-07 +4.404444e-07 +1.349630e-06 +1.188744e-05 +2.161046e-04 +5.214137e-03 +1.028413e-01 +1.053101e+00 +3.928984e+00 +4.370642e+00 +1.426335e+00 +1.619376e-01 +8.907837e-03 +3.691934e-04 +1.871840e-05 +4.628530e-07 +1.240603e-07 +1.115239e-07 +3.417366e-07 +3.009992e-06 +5.471934e-05 +1.320259e-03 +2.604021e-02 +2.666533e-01 +9.948487e-01 +1.106680e+00 +3.611590e-01 +4.100385e-02 +2.255532e-03 +9.348258e-05 +4.739641e-06 +1.108295e-07 +2.970608e-08 +2.670425e-08 +8.182837e-08 +7.207385e-07 +1.310247e-05 +3.161343e-04 +6.235293e-03 +6.384976e-02 +2.382152e-01 +2.649930e-01 +8.647904e-02 +9.818316e-03 +5.400842e-04 +2.238428e-05 +1.134901e-06 +2.608404e-08 +6.991410e-09 +6.284920e-09 +1.925854e-08 +1.696279e-07 +3.083704e-06 +7.440311e-05 +1.467494e-03 +1.502722e-02 +5.606462e-02 +6.236686e-02 +2.035309e-02 +2.310769e-03 +1.271103e-04 +5.268204e-06 +2.671021e-07 +6.165469e-09 +1.652555e-09 +1.485563e-09 +4.552129e-09 +4.009483e-08 +7.288933e-07 +1.758662e-05 +3.468707e-04 +3.551975e-03 +1.325196e-02 +1.474162e-02 +4.810847e-03 +5.461950e-04 +3.004499e-05 +1.245242e-06 +6.313476e-08 +1.481688e-09 +3.971428e-10 +3.570110e-10 +1.093970e-09 +9.635607e-09 +1.751679e-07 +4.226423e-06 +8.336010e-05 +8.536122e-04 +3.184716e-03 +3.542711e-03 +1.156145e-03 +1.312618e-04 +7.220426e-06 +2.992571e-07 +1.517257e-08 +0.000000e+00 +0.000000e+00 +0.000000e+00 +0.000000e+00 +0.000000e+00 +0.000000e+00 +0.000000e+00 +0.000000e+00 +0.000000e+00 +0.000000e+00 +0.000000e+00 +0.000000e+00 +0.000000e+00 +0.000000e+00 +0.000000e+00 +0.000000e+00 +4.411463e-05 +2.250564e-06 +2.224337e-07 +6.057954e-08 +5.541977e-08 +1.726246e-07 +1.539991e-06 +2.819806e-05 +6.807242e-04 +1.334327e-02 +1.350061e-01 +4.957102e-01 +5.418625e-01 +1.739607e-01 +1.950005e-02 +1.064963e-03 +3.369771e-03 +1.719132e-04 +1.699098e-05 +4.627471e-06 +4.233333e-06 +1.318622e-05 +1.176348e-04 +2.153957e-03 +5.199827e-02 +1.019249e+00 +1.031267e+01 +3.786567e+01 +4.139109e+01 +1.328829e+01 +1.489544e+00 +8.134901e-02 +5.114033e-03 +2.608990e-04 +2.578585e-05 +7.022745e-06 +6.424593e-06 +2.001168e-05 +1.785250e-04 +3.268889e-03 +7.891364e-02 +1.546832e+00 +1.565071e+01 +5.746570e+01 +6.281596e+01 +2.016657e+01 +2.260563e+00 +1.234569e-01 +2.242522e-03 +1.144051e-04 +1.130719e-05 +3.079499e-06 +2.817207e-06 +8.775193e-06 +7.828386e-05 +1.433420e-03 +3.460392e-02 +6.782916e-01 +6.862894e+00 +2.519892e+01 +2.754503e+01 +8.843116e+00 +9.912649e-01 +5.413631e-02 +6.006798e-04 +3.064445e-05 +3.028733e-06 +8.248717e-07 +7.546144e-07 +2.350515e-06 +2.096904e-05 +3.839544e-04 +9.268972e-03 +1.816865e-01 +1.838288e+00 +6.749758e+00 +7.378184e+00 +2.368709e+00 +2.655193e-01 +1.450090e-02 +1.303390e-04 +6.649414e-06 +6.571923e-07 +1.789855e-07 +1.637407e-07 +5.100285e-07 +4.549986e-06 +8.331269e-05 +2.011236e-03 +3.942342e-02 +3.988826e-01 +1.464602e+00 +1.600962e+00 +5.139763e-01 +5.761394e-02 +3.146490e-03 +2.596241e-05 +1.324505e-06 +1.309070e-07 +3.565236e-08 +3.261572e-08 +1.015933e-07 +9.063176e-07 +1.659516e-05 +4.006208e-04 +7.852802e-03 +7.945395e-02 +2.917361e-01 +3.188977e-01 +1.023796e-01 +1.147620e-02 +6.267535e-04 +5.045817e-06 +2.574188e-07 +2.544189e-08 +6.929068e-09 +6.338895e-09 +1.974474e-08 +1.761436e-07 +3.225285e-06 +7.786100e-05 +1.526199e-03 +1.544195e-02 +5.669916e-02 +6.197805e-02 +1.989757e-02 +2.230409e-03 +1.218101e-04 +9.873672e-07 +5.037180e-08 +4.978478e-09 +1.355882e-09 +1.240397e-09 +3.863658e-09 +3.446785e-08 +6.311249e-07 +1.523587e-05 +2.986472e-04 +3.021686e-03 +1.109491e-02 +1.212789e-02 +3.893564e-03 +4.364472e-04 +2.383585e-05 +1.977844e-07 +1.009023e-08 +9.972637e-10 +2.716035e-10 +2.484701e-10 +7.739484e-10 +6.904426e-09 +1.264238e-07 +3.051972e-06 +5.982349e-05 +6.052888e-04 +2.222477e-03 +2.429397e-03 +7.799390e-04 +8.742690e-05 +4.774677e-06 +4.091155e-08 +2.087155e-09 +2.062832e-10 +5.618098e-11 +5.139585e-11 +1.600906e-10 +1.428175e-09 +2.615066e-08 +6.312981e-07 +1.237444e-05 +1.252035e-04 +4.597176e-04 +5.025189e-04 +1.613298e-04 +1.808419e-05 +9.876381e-07 +0.000000e+00 +0.000000e+00 +0.000000e+00 +0.000000e+00 +0.000000e+00 +0.000000e+00 +0.000000e+00 +0.000000e+00 +0.000000e+00 +0.000000e+00 +0.000000e+00 +0.000000e+00 +0.000000e+00 +0.000000e+00 +0.000000e+00 +0.000000e+00 +7.309788e-02 +7.618579e-03 +3.997388e-04 +1.653846e-05 +8.762384e-07 +9.298181e-08 +2.780603e-08 +2.816171e-08 +9.640902e-08 +9.250143e-07 +1.762975e-05 +4.261155e-04 +8.042668e-03 +7.579218e-02 +2.534448e-01 +2.502438e-01 +8.684021e+00 +9.050864e-01 +4.748893e-02 +1.964768e-03 +1.040970e-04 +1.104623e-05 +3.303354e-06 +3.345608e-06 +1.145338e-05 +1.098916e-04 +2.094412e-03 +5.062248e-02 +9.554681e-01 +9.004104e+00 +3.010922e+01 +2.972894e+01 +1.741166e+01 +1.814719e+00 +9.521638e-02 +3.939403e-03 +2.087169e-04 +2.214794e-05 +6.623299e-06 +6.708020e-06 +2.296429e-05 +2.203351e-04 +4.199344e-03 +1.014992e-01 +1.915735e+00 +1.805343e+01 +6.036966e+01 +5.960720e+01 +9.354963e+00 +9.750150e-01 +5.115801e-02 +2.116569e-03 +1.121398e-04 +1.189968e-05 +3.558577e-06 +3.604096e-06 +1.233829e-05 +1.183820e-04 +2.256230e-03 +5.453366e-02 +1.029289e+00 +9.699777e+00 +3.243551e+01 +3.202585e+01 +2.940081e+00 +3.064280e-01 +1.607795e-02 +6.651959e-04 +3.524332e-05 +3.739835e-06 +1.118391e-06 +1.132696e-06 +3.877681e-06 +3.720514e-05 +7.090887e-04 +1.713885e-02 +3.234853e-01 +3.048449e+00 +1.019384e+01 +1.006509e+01 +7.277580e-01 +7.585011e-02 +3.979776e-03 +1.646559e-04 +8.723777e-06 +9.257212e-07 +2.768352e-07 +2.803763e-07 +9.598423e-07 +9.209386e-06 +1.755207e-04 +4.242380e-03 +8.007231e-02 +7.545824e-01 +2.523281e+00 +2.491412e+00 +1.621393e-01 +1.689886e-02 +8.866655e-04 +3.668416e-05 +1.943595e-06 +2.062441e-07 +6.167689e-08 +6.246583e-08 +2.138460e-07 +2.051785e-06 +3.910475e-05 +9.451719e-04 +1.783954e-02 +1.681156e-01 +5.621690e-01 +5.550689e-01 +3.473505e-02 +3.620238e-03 +1.899501e-04 +7.858837e-06 +4.163758e-07 +4.418360e-08 +1.321302e-08 +1.338204e-08 +4.581216e-08 +4.395533e-07 +8.377399e-06 +2.024839e-04 +3.821759e-03 +3.601534e-02 +1.204333e-01 +1.189122e-01 +7.408491e-03 +7.721452e-04 +4.051365e-05 +1.676178e-06 +8.880702e-08 +9.423734e-09 +2.818149e-09 +2.854198e-09 +9.771082e-09 +9.375047e-08 +1.786780e-06 +4.318693e-05 +8.151267e-04 +7.681560e-03 +2.568671e-02 +2.536229e-02 +1.603197e-03 +1.670922e-04 +8.767152e-06 +3.627249e-07 +1.921784e-08 +2.039296e-09 +6.098475e-10 +6.176483e-10 +2.114462e-09 +2.028760e-08 +3.866591e-07 +9.345650e-06 +1.763934e-04 +1.662289e-03 +5.558603e-03 +5.488398e-03 +3.556631e-04 +3.706876e-05 +1.944959e-06 +8.046910e-08 +4.263402e-09 +4.524098e-10 +1.352923e-10 +1.370229e-10 +4.690852e-10 +4.500725e-09 +8.577883e-08 +2.073296e-06 +3.913219e-05 +3.687724e-04 +1.233154e-03 +1.217580e-03 +0.000000e+00 +0.000000e+00 +0.000000e+00 +0.000000e+00 +0.000000e+00 +0.000000e+00 +0.000000e+00 +0.000000e+00 +0.000000e+00 +0.000000e+00 +0.000000e+00 +0.000000e+00 +0.000000e+00 +0.000000e+00 +0.000000e+00 +0.000000e+00 +3.707838e-02 +1.479237e-01 +1.771771e-01 +6.198677e-02 +7.432767e-03 +4.218894e-04 +1.754398e-05 +8.673504e-07 +8.057763e-08 +2.019749e-08 +1.686272e-08 +4.819880e-08 +4.019617e-07 +7.081685e-06 +1.702970e-04 +3.444614e-03 +5.654524e+00 +2.255865e+01 +2.701985e+01 +9.453103e+00 +1.133511e+00 +6.433895e-02 +2.675491e-03 +1.322726e-04 +1.228824e-05 +3.080157e-06 +2.571598e-06 +7.350410e-06 +6.129994e-05 +1.079971e-03 +2.597063e-02 +5.253104e-01 +1.327133e+01 +5.294578e+01 +6.341634e+01 +2.218670e+01 +2.660383e+00 +1.510053e-01 +6.279453e-03 +3.104476e-04 +2.884086e-05 +7.229214e-06 +6.035612e-06 +1.725162e-05 +1.438727e-04 +2.534721e-03 +6.095379e-02 +1.232918e+00 +7.998499e+00 +3.190991e+01 +3.822041e+01 +1.337170e+01 +1.603387e+00 +9.100943e-02 +3.784565e-03 +1.871037e-04 +1.738210e-05 +4.356977e-06 +3.637604e-06 +1.039738e-05 +8.671065e-05 +1.527652e-03 +3.673625e-02 +7.430677e-01 +2.751544e+00 +1.097725e+01 +1.314811e+01 +4.599968e+00 +5.515772e-01 +3.130793e-02 +1.301919e-03 +6.436509e-05 +5.979575e-06 +1.498833e-06 +1.251363e-06 +3.576778e-06 +2.982912e-05 +5.255238e-04 +1.263755e-02 +2.556209e-01 +7.337498e-01 +2.927285e+00 +3.506185e+00 +1.226666e+00 +1.470882e-01 +8.348835e-03 +3.471806e-04 +1.716413e-05 +1.594563e-06 +3.996913e-07 +3.336990e-07 +9.538135e-07 +7.954483e-06 +1.401406e-04 +3.370034e-03 +6.816601e-02 +1.741604e-01 +6.948105e-01 +8.322162e-01 +2.911573e-01 +3.491235e-02 +1.981651e-03 +8.240561e-05 +4.074020e-06 +3.784801e-07 +9.486938e-08 +7.920567e-08 +2.263939e-07 +1.888049e-06 +3.326329e-05 +7.998999e-04 +1.617965e-02 +3.942259e-02 +1.572759e-01 +1.883788e-01 +6.590577e-02 +7.902690e-03 +4.485626e-04 +1.865317e-05 +9.221871e-07 +8.567201e-08 +2.147444e-08 +1.792884e-08 +5.124608e-08 +4.273750e-07 +7.529411e-06 +1.810637e-04 +3.662394e-03 +8.828044e-03 +3.521936e-02 +4.218434e-02 +1.475852e-02 +1.769678e-03 +1.004483e-04 +4.177072e-06 +2.065087e-07 +1.918484e-08 +4.808850e-09 +4.014869e-09 +1.147572e-08 +9.570364e-08 +1.686088e-06 +4.054626e-05 +8.201332e-04 +1.995677e-03 +7.961727e-03 +9.536238e-03 +3.336326e-03 +4.000553e-04 +2.270744e-05 +9.442733e-07 +4.668358e-08 +4.336946e-09 +1.087094e-09 +9.076057e-10 +2.594214e-09 +2.163487e-08 +3.811589e-07 +9.165931e-06 +1.854002e-04 +4.606082e-04 +1.837590e-03 +2.200992e-03 +7.700341e-04 +9.233396e-05 +5.240945e-06 +2.179411e-07 +1.077471e-08 +1.000980e-09 +2.509045e-10 +2.094781e-10 +5.987522e-10 +4.993392e-09 +8.797262e-08 +2.115524e-06 +4.279091e-05
+1.416667e-01 +0.000000e+00 +0.000000e+00 +0.000000e+00 +0.000000e+00 +0.000000e+00 +0.000000e+00 +0.000000e+00 +0.000000e+00 +0.000000e+00 +0.000000e+00 +0.000000e+00 +0.000000e+00 +0.000000e+00 +0.000000e+00 +0.000000e+00 +0.000000e+00 +1.593104e-04 +3.519413e-03 +4.607400e-02 +2.416295e-01 +3.944443e-01 +1.860204e-01 +2.841646e-02 +1.871721e-03 +8.043047e-05 +3.640779e-06 +2.781050e-07 +5.302915e-08 +3.248471e-08 +6.888174e-08 +4.509150e-07 +6.845789e-06 +1.582487e-02 +3.495960e-01 +4.576696e+00 +2.400193e+01 +3.918157e+01 +1.847808e+01 +2.822709e+00 +1.859248e-01 +7.989448e-03 +3.616517e-04 +2.762517e-05 +5.267577e-06 +3.226823e-06 +6.842271e-06 +4.479101e-05 +6.800169e-04 +2.834302e-02 +6.261412e-01 +8.197056e+00 +4.298847e+01 +7.017584e+01 +3.309501e+01 +5.055592e+00 +3.329992e-01 +1.430944e-02 +6.477335e-04 +4.947784e-05 +9.434452e-06 +5.779377e-06 +1.225480e-05 +8.022258e-05 +1.217939e-03 +1.402479e-02 +3.098293e-01 +4.056095e+00 +2.127170e+01 +3.472464e+01 +1.637618e+01 +2.501625e+00 +1.647758e-01 +7.080644e-03 +3.205137e-04 +2.448279e-05 +4.668387e-06 +2.859771e-06 +6.063959e-06 +3.969601e-05 +6.026646e-04 +4.131302e-03 +9.126687e-02 +1.194810e+00 +6.266036e+00 +1.022889e+01 +4.823957e+00 +7.369074e-01 +4.853824e-02 +2.085756e-03 +9.441419e-05 +7.211932e-06 +1.375174e-06 +8.424069e-07 +1.786270e-06 +1.169331e-05 +1.775278e-04 +9.694777e-04 +2.141727e-02 +2.803817e-01 +1.470428e+00 +2.400377e+00 +1.132021e+00 +1.729274e-01 +1.139029e-02 +4.894568e-04 +2.215584e-05 +1.692398e-06 +3.227070e-07 +1.976846e-07 +4.191774e-07 +2.744027e-06 +4.165981e-05 +2.064111e-04 +4.559941e-03 +5.969595e-02 +3.130682e-01 +5.110632e-01 +2.410180e-01 +3.681790e-02 +2.425103e-03 +1.042100e-04 +4.717190e-06 +3.603278e-07 +6.870742e-08 +4.208894e-08 +8.924689e-08 +5.842297e-07 +8.869773e-06 +4.250841e-05 +9.390766e-04 +1.229381e-02 +6.447342e-02 +1.052486e-01 +4.963537e-02 +7.582296e-03 +4.994269e-04 +2.146107e-05 +9.714604e-07 +7.420608e-08 +1.414964e-08 +8.667818e-09 +1.837955e-08 +1.203166e-07 +1.826645e-06 +8.755393e-06 +1.934202e-04 +2.532139e-03 +1.327950e-02 +2.167790e-02 +1.022332e-02 +1.561714e-03 +1.028662e-04 +4.420304e-06 +2.000903e-07 +1.528412e-08 +2.914380e-09 +1.785297e-09 +3.785608e-09 +2.478142e-08 +3.762314e-07 +1.836286e-06 +4.056641e-05 +5.310705e-04 +2.785135e-03 +4.546549e-03 +2.144158e-03 +3.275414e-04 +2.157433e-05 +9.270792e-07 +4.196533e-08 +3.205568e-09 +6.112388e-10 +3.744340e-10 +7.939632e-10 +5.197457e-09 +7.890777e-08 +3.959810e-07 +8.747836e-06 +1.145213e-04 +6.005931e-04 +9.804286e-04 +4.623713e-04 +7.063181e-05 +4.652340e-06 +1.999175e-07 +9.049502e-09 +6.912563e-10 +1.318090e-10 +8.074383e-11 +1.712121e-10 +1.120792e-09 +1.701586e-08 +0.000000e+00 +0.000000e+00 +0.000000e+00 +0.000000e+00 +0.000000e+00 +0.000000e+00 +0.000000e+00 +0.000000e+00 +0.000000e+00 +0.000000e+00 +0.000000e+00 +0.000000e+00 +0.000000e+00 +0.000000e+00 +0.000000e+00 +0.000000e+00 +2.745782e-08 +2.679357e-07 +5.152917e-06 +1.245240e-04 +2.328364e-03 +2.156884e-02 +7.053390e-02 +6.798692e-02 +1.942410e-02 +1.990566e-03 +1.035032e-04 +4.283058e-06 +2.290636e-07 +2.472750e-08 +7.561522e-09 +7.844797e-09 +6.759301e-06 +6.595780e-05 +1.268495e-03 +3.065412e-02 +5.731742e-01 +5.309608e+00 +1.736335e+01 +1.673636e+01 +4.781637e+00 +4.900183e-01 +2.547943e-02 +1.054362e-03 +5.638867e-05 +6.087178e-06 +1.861422e-06 +1.931156e-06 +2.145698e-05 +2.093790e-04 +4.026759e-03 +9.730960e-02 +1.819506e+00 +1.685502e+01 +5.511888e+01 +5.312854e+01 +1.517901e+01 +1.555533e+00 +8.088286e-02 +3.347006e-03 +1.790023e-04 +1.932337e-05 +5.908969e-06 +6.130336e-06 +1.611856e-05 +1.572862e-04 +3.024915e-03 +7.309931e-02 +1.366819e+00 +1.266155e+01 +4.140549e+01 +3.991034e+01 +1.140253e+01 +1.168521e+00 +6.075948e-02 +2.514282e-03 +1.344672e-04 +1.451578e-05 +4.438838e-06 +4.605129e-06 +6.594077e-06 +6.434554e-05 +1.237488e-03 +2.990481e-02 +5.591636e-01 +5.179821e+00 +1.693892e+01 +1.632726e+01 +4.664755e+00 +4.780403e-01 +2.485661e-02 +1.028589e-03 +5.501031e-05 +5.938383e-06 +1.815922e-06 +1.883951e-06 +2.028343e-06 +1.979274e-05 +3.806523e-04 +9.198743e-03 +1.719991e-01 +1.593317e+00 +5.210426e+00 +5.022278e+00 +1.434882e+00 +1.470456e-01 +7.645912e-03 +3.163948e-04 +1.692121e-05 +1.826651e-06 +5.585789e-07 +5.795048e-07 +5.435902e-07 +5.304396e-06 +1.020137e-04 +2.465237e-03 +4.609527e-02 +4.270043e-01 +1.396379e+00 +1.345956e+00 +3.845443e-01 +3.940779e-02 +2.049082e-03 +8.479288e-05 +4.534836e-06 +4.895373e-07 +1.496975e-07 +1.553056e-07 +1.367491e-07 +1.334408e-06 +2.566323e-05 +6.201710e-04 +1.159603e-02 +1.074200e-01 +3.512822e-01 +3.385974e-01 +9.673847e-02 +9.913679e-03 +5.154805e-04 +2.133105e-05 +1.140813e-06 +1.231512e-07 +3.765889e-08 +3.906969e-08 +3.362104e-08 +3.280768e-07 +6.309546e-06 +1.524748e-04 +2.850992e-03 +2.641021e-02 +8.636601e-02 +8.324734e-02 +2.378406e-02 +2.437371e-03 +1.267357e-04 +5.244438e-06 +2.804795e-07 +3.027787e-08 +9.258789e-09 +9.605649e-09 +8.264323e-09 +8.064393e-08 +1.550937e-06 +3.747955e-05 +7.007968e-04 +6.491842e-03 +2.122946e-02 +2.046287e-02 +5.846314e-03 +5.991254e-04 +3.115266e-05 +1.289125e-06 +6.894413e-08 +7.442545e-09 +2.275885e-09 +2.361146e-09 +2.057824e-09 +2.008041e-08 +3.861848e-07 +9.332439e-06 +1.744990e-04 +1.616474e-03 +5.286155e-03 +5.095272e-03 +1.455737e-03 +1.491827e-04 +7.757039e-06 +3.209933e-07 +1.716715e-08 +1.853200e-09 +5.666974e-10 +5.879274e-10 +0.000000e+00 +0.000000e+00 +0.000000e+00 +0.000000e+00 +0.000000e+00 +0.000000e+00 +0.000000e+00 +0.000000e+00 +0.000000e+00 +0.000000e+00 +0.000000e+00 +0.000000e+00 +0.000000e+00 +0.000000e+00 +0.000000e+00 +0.000000e+00 +7.929373e-09 +3.457021e-09 +5.208061e-09 +2.547217e-08 +3.176277e-07 +6.877013e-06 +1.618808e-04 +2.561305e-03 +1.789042e-02 +4.103528e-02 +2.723851e-02 +5.569208e-03 +4.466229e-04 +2.062811e-05 +8.763228e-07 +5.538575e-08 +2.770193e-06 +1.207739e-06 +1.819480e-06 +8.898917e-06 +1.109659e-04 +2.402542e-03 +5.655441e-02 +8.948135e-01 +6.250169e+00 +1.433602e+01 +9.516003e+00 +1.945650e+00 +1.560315e-01 +7.206605e-03 +3.061507e-04 +1.934948e-05 +1.096622e-05 +4.781015e-06 +7.202680e-06 +3.522768e-05 +4.392750e-04 +9.510820e-03 +2.238790e-01 +3.542252e+00 +2.474222e+01 +5.675125e+01 +3.767051e+01 +7.702142e+00 +6.176736e-01 +2.852841e-02 +1.211943e-03 +7.659778e-05 +9.677254e-06 +4.219056e-06 +6.356079e-06 +3.108703e-05 +3.876428e-04 +8.392921e-03 +1.975643e-01 +3.125896e+00 +2.183402e+01 +5.008073e+01 +3.324273e+01 +6.796835e+00 +5.450724e-01 +2.517519e-02 +1.069492e-03 +6.759450e-05 +4.493666e-06 +1.959133e-06 +2.951467e-06 +1.443537e-05 +1.800033e-04 +3.897282e-03 +9.173969e-02 +1.451521e+00 +1.013871e+01 +2.325516e+01 +1.543638e+01 +3.156134e+00 +2.531063e-01 +1.169019e-02 +4.966221e-04 +3.138774e-05 +1.534359e-06 +6.689444e-07 +1.007776e-06 +4.928945e-06 +6.146196e-05 +1.330724e-03 +3.132444e-02 +4.956205e-01 +3.461852e+00 +7.940455e+00 +5.270737e+00 +1.077659e+00 +8.642292e-02 +3.991605e-03 +1.695712e-04 +1.071732e-05 +4.493719e-07 +1.959156e-07 +2.951502e-07 +1.443554e-06 +1.800054e-05 +3.897328e-04 +9.174076e-03 +1.451538e-01 +1.013882e+00 +2.325543e+00 +1.543656e+00 +3.156171e-01 +2.531092e-02 +1.169032e-03 +4.966279e-05 +3.138811e-06 +1.221192e-07 +5.324109e-08 +8.020861e-08 +3.922933e-07 +4.891740e-06 +1.059119e-04 +2.493103e-03 +3.944630e-02 +2.755278e-01 +6.319785e-01 +4.194965e-01 +8.577059e-02 +6.878376e-03 +3.176907e-04 +1.349612e-05 +8.529882e-07 +3.214612e-08 +1.401495e-08 +2.111377e-08 +1.032656e-07 +1.287680e-06 +2.787979e-05 +6.562736e-04 +1.038367e-02 +7.252875e-02 +1.663593e-01 +1.104264e-01 +2.257788e-02 +1.810634e-03 +8.362752e-05 +3.552661e-06 +2.245369e-07 +8.400679e-09 +3.662499e-09 +5.517617e-09 +2.698618e-08 +3.365069e-07 +7.285769e-06 +1.715026e-04 +2.713544e-03 +1.895379e-02 +4.347433e-02 +2.885751e-02 +5.900230e-03 +4.731692e-04 +2.185421e-05 +9.284096e-07 +5.867777e-08 +2.211114e-09 +9.639940e-10 +1.452273e-09 +7.102942e-09 +8.857084e-08 +1.917663e-06 +4.514063e-05 +7.142227e-04 +4.988763e-03 +1.144273e-02 +7.595488e-03 +1.552980e-03 +1.245413e-04 +5.752172e-06 +2.443635e-07 +1.544438e-08 +0.000000e+00 +0.000000e+00 +0.000000e+00 +0.000000e+00 +0.000000e+00 +0.000000e+00 +0.000000e+00 +0.000000e+00 +0.000000e+00 +0.000000e+00 +0.000000e+00 +0.000000e+00 +0.000000e+00 +0.000000e+00 +0.000000e+00 +0.000000e+00 +1.169398e-04 +5.098408e-06 +3.516518e-07 +5.764979e-08 +2.958327e-08 +5.259815e-08 +2.968395e-07 +4.085857e-06 +9.202136e-05 +2.110650e-03 +3.060116e-02 +1.866608e-01 +3.637513e-01 +2.045881e-01 +3.625176e-02 +2.633708e-03 +1.224460e-02 +5.338473e-04 +3.682098e-05 +6.036430e-06 +3.097624e-06 +5.507481e-06 +3.108166e-05 +4.278245e-04 +9.635430e-03 +2.210033e-01 +3.204206e+00 +1.954500e+01 +3.808790e+01 +2.142214e+01 +3.795872e+00 +2.757720e-01 +2.267167e-02 +9.884528e-04 +6.817642e-05 +1.117684e-05 +5.735451e-06 +1.019746e-05 +5.754971e-05 +7.921447e-04 +1.784062e-02 +4.092018e-01 +5.932794e+00 +3.618882e+01 +7.052221e+01 +3.966447e+01 +7.028302e+00 +5.106096e-01 +1.149375e-02 +5.011111e-04 +3.456307e-05 +5.666268e-06 +2.907674e-06 +5.169754e-06 +2.917569e-05 +4.015897e-04 +9.044573e-03 +2.074511e-01 +3.007720e+00 +1.834647e+01 +3.575230e+01 +2.010850e+01 +3.563104e+00 +2.588612e-01 +3.450919e-03 +1.504552e-04 +1.037733e-05 +1.701258e-06 +8.730092e-07 +1.552183e-06 +8.759803e-06 +1.205746e-04 +2.715571e-03 +6.228576e-02 +9.030473e-01 +5.508402e+00 +1.073438e+01 +6.037441e+00 +1.069798e+00 +7.772132e-02 +8.226414e-04 +3.586600e-05 +2.473781e-06 +4.055516e-07 +2.081108e-07 +3.700146e-07 +2.088191e-06 +2.874296e-05 +6.473468e-04 +1.484789e-02 +2.152714e-01 +1.313111e+00 +2.558898e+00 +1.439225e+00 +2.550219e-01 +1.852747e-02 +1.775042e-04 +7.738932e-06 +5.337763e-07 +8.750727e-08 +4.490479e-08 +7.983934e-08 +4.505762e-07 +6.201970e-06 +1.396803e-04 +3.203780e-03 +4.644986e-02 +2.833346e-01 +5.521423e-01 +3.105466e-01 +5.502696e-02 +3.997736e-03 +3.698256e-05 +1.612388e-06 +1.112110e-07 +1.823193e-08 +9.355803e-09 +1.663433e-08 +9.387644e-08 +1.292165e-06 +2.910204e-05 +6.674997e-04 +9.677714e-03 +5.903206e-02 +1.150375e-01 +6.470162e-02 +1.146473e-02 +8.329184e-04 +7.695952e-06 +3.355326e-07 +2.314265e-08 +3.794005e-09 +1.946912e-09 +3.461550e-09 +1.953538e-08 +2.688954e-07 +6.056041e-06 +1.389045e-04 +2.013901e-03 +1.228438e-02 +2.393893e-02 +1.346420e-02 +2.385774e-03 +1.733276e-04 +1.629032e-06 +7.102349e-08 +4.898694e-09 +8.030918e-10 +4.121105e-10 +7.327198e-10 +4.135130e-09 +5.691813e-08 +1.281906e-06 +2.940246e-05 +4.262903e-04 +2.600283e-03 +5.067246e-03 +2.850019e-03 +5.050060e-04 +3.668893e-05 +3.542346e-07 +1.544413e-08 +1.065226e-09 +1.746331e-10 +8.961382e-11 +1.593306e-10 +8.991880e-10 +1.237690e-08 +2.787516e-07 +6.393593e-06 +9.269722e-05 +5.654339e-04 +1.101878e-03 +6.197393e-04 +1.098140e-04 +7.978043e-06 +0.000000e+00 +0.000000e+00 +0.000000e+00 +0.000000e+00 +0.000000e+00 +0.000000e+00 +0.000000e+00 +0.000000e+00 +0.000000e+00 +0.000000e+00 +0.000000e+00 +0.000000e+00 +0.000000e+00 +0.000000e+00 +0.000000e+00 +0.000000e+00 +1.410409e-02 +1.628360e-03 +9.043016e-05 +3.751136e-06 +1.886769e-07 +1.814085e-08 +4.762308e-09 +4.184332e-09 +1.254984e-08 +1.087009e-07 +1.957357e-06 +4.718681e-05 +9.381335e-04 +9.757215e-03 +3.716772e-02 +4.230164e-02 +4.651970e+00 +5.370839e-01 +2.982669e-02 +1.237242e-03 +6.223154e-05 +5.983417e-06 +1.570758e-06 +1.380123e-06 +4.139330e-06 +3.585294e-05 +6.455975e-04 +1.556368e-02 +3.094257e-01 +3.218234e+00 +1.225907e+01 +1.395240e+01 +1.775950e+01 +2.050387e+00 +1.138672e-01 +4.723330e-03 +2.375769e-04 +2.284247e-05 +5.996571e-06 +5.268800e-06 +1.580243e-05 +1.368732e-04 +2.464652e-03 +5.941637e-02 +1.181273e+00 +1.228602e+01 +4.680060e+01 +5.326510e+01 +1.526283e+01 +1.762140e+00 +9.785955e-02 +4.059315e-03 +2.041779e-04 +1.963123e-05 +5.153561e-06 +4.528101e-06 +1.358089e-05 +1.176313e-04 +2.118166e-03 +5.106349e-02 +1.015207e+00 +1.055883e+01 +4.022128e+01 +4.577698e+01 +6.941348e+00 +8.013995e-01 +4.450533e-02 +1.846127e-03 +9.285760e-05 +8.928042e-06 +2.343776e-06 +2.059325e-06 +6.176422e-06 +5.349728e-05 +9.633161e-04 +2.322305e-02 +4.617037e-01 +4.802027e+00 +1.829215e+01 +2.081881e+01 +2.329811e+00 +2.689837e-01 +1.493788e-02 +6.196385e-04 +3.116695e-05 +2.996630e-06 +7.866708e-07 +6.911969e-07 +2.073070e-06 +1.795596e-05 +3.233298e-04 +7.794642e-03 +1.549674e-01 +1.611764e+00 +6.139620e+00 +6.987677e+00 +6.724596e-01 +7.763748e-02 +4.311559e-03 +1.788479e-04 +8.995801e-06 +8.649253e-07 +2.270589e-07 +1.995020e-07 +5.983556e-07 +5.182676e-06 +9.332353e-05 +2.249788e-03 +4.472864e-02 +4.652077e-01 +1.772095e+00 +2.016872e+00 +1.804413e-01 +2.083249e-02 +1.156922e-03 +4.799031e-05 +2.413846e-06 +2.320857e-07 +6.092678e-08 +5.353243e-08 +1.605569e-07 +1.390669e-06 +2.504153e-05 +6.036864e-04 +1.200205e-02 +1.248293e-01 +4.755068e-01 +5.411878e-01 +4.696862e-02 +5.422668e-03 +3.011452e-04 +1.249181e-05 +6.283208e-07 +6.041158e-08 +1.585916e-08 +1.393442e-08 +4.179275e-08 +3.619893e-07 +6.518277e-06 +1.571387e-04 +3.124117e-03 +3.249290e-02 +1.237738e-01 +1.408705e-01 +1.215136e-02 +1.402911e-03 +7.790999e-05 +3.231786e-06 +1.625544e-07 +1.562922e-08 +4.102960e-09 +3.605006e-09 +1.081230e-08 +9.365110e-08 +1.686359e-06 +4.065373e-05 +8.082477e-04 +8.406316e-03 +3.202180e-02 +3.644493e-02 +3.169296e-03 +3.659047e-04 +2.032034e-05 +8.429086e-07 +4.239713e-08 +4.076385e-09 +1.070127e-09 +9.402511e-10 +2.820044e-09 +2.442591e-08 +4.398330e-07 +1.060323e-05 +2.108057e-04 +2.192520e-03 +8.351868e-03 +9.505498e-03 +0.000000e+00 +0.000000e+00 +0.000000e+00 +0.000000e+00 +0.000000e+00 +0.000000e+00 +0.000000e+00 +0.000000e+00 +0.000000e+00 +0.000000e+00 +0.000000e+00 +0.000000e+00 +0.000000e+00 +0.000000e+00 +0.000000e+00 +0.000000e+00 +2.498843e-02 +5.391178e-02 +3.361263e-02 +6.507774e-03 +5.023797e-04 +2.283780e-05 +9.787317e-07 +6.387407e-08 +9.618209e-09 +4.458098e-09 +7.150407e-09 +3.693182e-08 +4.784110e-07 +1.052396e-05 +2.455668e-04 +3.762778e-03 +7.607296e+00 +1.641251e+01 +1.023278e+01 +1.981179e+00 +1.529408e-01 +6.952572e-03 +2.979579e-04 +1.944536e-05 +2.928097e-06 +1.357191e-06 +2.176818e-06 +1.124325e-05 +1.456439e-04 +3.203837e-03 +7.475855e-02 +1.145513e+00 +2.761070e+01 +5.956924e+01 +3.713991e+01 +7.190695e+00 +5.550991e-01 +2.523438e-02 +1.081439e-03 +7.057697e-05 +1.062754e-05 +4.925927e-06 +7.900766e-06 +4.080742e-05 +5.286151e-04 +1.162833e-02 +2.713364e-01 +4.157642e+00 +2.287038e+01 +4.934214e+01 +3.076358e+01 +5.956166e+00 +4.597973e-01 +2.090203e-02 +8.957730e-04 +5.846002e-05 +8.802956e-06 +4.080223e-06 +6.544329e-06 +3.380143e-05 +4.378602e-04 +9.631932e-03 +2.247522e-01 +3.443840e+00 +1.010388e+01 +2.179880e+01 +1.359100e+01 +2.631367e+00 +2.031333e-01 +9.234283e-03 +3.957424e-04 +2.582698e-05 +3.889047e-06 +1.802597e-06 +2.891211e-06 +1.493309e-05 +1.934417e-04 +4.255279e-03 +9.929299e-02 +1.521450e+00 +3.311212e+00 +7.143839e+00 +4.454003e+00 +8.623439e-01 +6.657024e-02 +3.026232e-03 +1.296915e-04 +8.463941e-06 +1.274507e-06 +5.907417e-07 +9.474990e-07 +4.893829e-06 +6.339415e-05 +1.394527e-03 +3.254001e-02 +4.986050e-01 +9.365021e-01 +2.020475e+00 +1.259715e+00 +2.438946e-01 +1.882790e-02 +8.559018e-04 +3.668034e-05 +2.393836e-06 +3.604657e-07 +1.670780e-07 +2.679788e-07 +1.384110e-06 +1.792961e-05 +3.944108e-04 +9.203210e-03 +1.410192e-01 +2.468907e-01 +5.326591e-01 +3.320994e-01 +6.429810e-02 +4.963611e-03 +2.256420e-04 +9.670063e-06 +6.310885e-07 +9.502981e-08 +4.404689e-08 +7.064744e-08 +3.648938e-07 +4.726796e-06 +1.039788e-04 +2.426248e-03 +3.717700e-02 +6.326856e-02 +1.365000e-01 +8.510429e-02 +1.647712e-02 +1.271982e-03 +5.782333e-05 +2.478064e-06 +1.617237e-07 +2.435248e-08 +1.128752e-08 +1.810422e-08 +9.350820e-08 +1.211296e-06 +2.664575e-05 +6.217540e-04 +9.527031e-03 +1.614057e-02 +3.482278e-02 +2.171112e-02 +4.203512e-03 +3.244979e-04 +1.475143e-05 +6.321839e-07 +4.125764e-08 +6.212609e-09 +2.879582e-09 +4.618602e-09 +2.385506e-08 +3.090160e-07 +6.797651e-06 +1.586169e-04 +2.430460e-03 +4.156628e-03 +8.967798e-03 +5.591195e-03 +1.082517e-03 +8.356689e-05 +3.798887e-06 +1.628043e-07 +1.062495e-08 +1.599913e-09 +7.415693e-10 +1.189414e-09 +6.143317e-09 +7.957989e-08 +1.750577e-06 +4.084809e-05 +6.259084e-04
+1.500000e-01 +0.000000e+00 +0.000000e+00 +0.000000e+00 +0.000000e+00 +0.000000e+00 +0.000000e+00 +0.000000e+00 +0.000000e+00 +0.000000e+00 +0.000000e+00 +0.000000e+00 +0.000000e+00 +0.000000e+00 +0.000000e+00 +0.000000e+00 +0.000000e+00 +7.064583e-06 +1.544564e-04 +1.971185e-03 +9.965177e-03 +1.559329e-02 +7.054755e-03 +1.041257e-03 +6.709132e-05 +2.864901e-06 +1.310359e-07 +1.026759e-08 +2.031006e-09 +1.297951e-09 +2.868892e-09 +1.943740e-08 +3.016684e-07 +4.030547e-03 +8.812178e-02 +1.124618e+00 +5.685419e+00 +8.896418e+00 +4.024940e+00 +5.940669e-01 +3.827752e-02 +1.634508e-03 +7.475975e-05 +5.857957e-06 +1.158747e-06 +7.405185e-07 +1.636785e-06 +1.108960e-05 +1.721105e-04 +2.173910e-02 +4.752924e-01 +6.065723e+00 +3.066480e+01 +4.798360e+01 +2.170886e+01 +3.204151e+00 +2.064531e-01 +8.815861e-03 +4.032232e-04 +3.159540e-05 +6.249802e-06 +3.994050e-06 +8.828143e-06 +5.981269e-05 +9.282927e-04 +2.403928e-02 +5.255822e-01 +6.707526e+00 +3.390938e+01 +5.306066e+01 +2.400584e+01 +3.543177e+00 +2.282975e-01 +9.748651e-03 +4.458875e-04 +3.493845e-05 +6.911082e-06 +4.416654e-06 +9.762232e-06 +6.614136e-05 +1.026514e-03 +1.333079e-02 +2.914575e-01 +3.719606e+00 +1.880418e+01 +2.942437e+01 +1.331225e+01 +1.964841e+00 +1.266006e-01 +5.406038e-03 +2.472634e-04 +1.937484e-05 +3.832487e-06 +2.449221e-06 +5.413570e-06 +3.667818e-05 +5.692451e-04 +5.268692e-03 +1.151919e-01 +1.470089e+00 +7.431924e+00 +1.162931e+01 +5.261362e+00 +7.765584e-01 +5.003600e-02 +2.136613e-03 +9.772521e-05 +7.657463e-06 +1.514703e-06 +9.679985e-07 +2.139590e-06 +1.449621e-05 +2.249811e-04 +1.747391e-03 +3.820404e-02 +4.875632e-01 +2.464839e+00 +3.856925e+00 +1.744960e+00 +2.575499e-01 +1.659472e-02 +7.086195e-04 +3.241111e-05 +2.539640e-06 +5.023595e-07 +3.210421e-07 +7.096067e-07 +4.807748e-06 +7.461623e-05 +5.290998e-04 +1.156796e-02 +1.476313e-01 +7.463388e-01 +1.167854e+00 +5.283637e-01 +7.798462e-02 +5.024783e-03 +2.145659e-04 +9.813895e-06 +7.689883e-07 +1.521115e-07 +9.720967e-08 +2.148648e-07 +1.455758e-06 +2.259336e-05 +1.532618e-04 +3.350837e-03 +4.276367e-02 +2.161884e-01 +3.382869e-01 +1.530486e-01 +2.258944e-02 +1.455505e-03 +6.215228e-05 +2.842745e-06 +2.227492e-07 +4.406143e-08 +2.815827e-08 +6.223887e-08 +4.216826e-07 +6.544513e-06 +4.363880e-05 +9.540959e-04 +1.217625e-02 +6.155612e-02 +9.632166e-02 +4.357809e-02 +6.431972e-03 +4.144313e-04 +1.769684e-05 +8.094250e-07 +6.342419e-08 +1.254577e-08 +8.017605e-09 +1.772150e-08 +1.200672e-07 +1.863443e-06 +1.241449e-05 +2.714238e-04 +3.463934e-03 +1.751165e-02 +2.740185e-02 +1.239721e-02 +1.829785e-03 +1.178986e-04 +5.034447e-06 +2.302674e-07 +1.804309e-08 +3.569056e-09 +2.280870e-09 +5.041461e-09 +3.415705e-08 +5.301173e-07 +0.000000e+00 +0.000000e+00 +0.000000e+00 +0.000000e+00 +0.000000e+00 +0.000000e+00 +0.000000e+00 +0.000000e+00 +0.000000e+00 +0.000000e+00 +0.000000e+00 +0.000000e+00 +0.000000e+00 +0.000000e+00 +0.000000e+00 +0.000000e+00 +9.843032e-09 +6.742636e-08 +1.053792e-06 +2.472521e-05 +5.387118e-04 +6.818251e-03 +3.406212e-02 +5.257719e-02 +2.347192e-02 +3.426477e-03 +2.192415e-04 +9.344101e-06 +4.288655e-07 +3.388478e-08 +6.782751e-09 +4.394204e-09 +3.027837e-06 +2.074117e-05 +3.241593e-04 +7.605778e-03 +1.657144e-01 +2.097377e+00 +1.047793e+01 +1.617339e+01 +7.220252e+00 +1.054026e+00 +6.744136e-02 +2.874360e-03 +1.319243e-04 +1.042337e-05 +2.086457e-06 +1.351711e-06 +1.106179e-05 +7.577504e-05 +1.184272e-03 +2.778667e-02 +6.054147e-01 +7.662481e+00 +3.827966e+01 +5.908725e+01 +2.637820e+01 +3.850741e+00 +2.463878e-01 +1.050108e-02 +4.819672e-04 +3.808036e-05 +7.622586e-06 +4.938290e-06 +9.206550e-06 +6.306636e-05 +9.856505e-04 +2.312640e-02 +5.038770e-01 +6.377361e+00 +3.185956e+01 +4.917739e+01 +2.195416e+01 +3.204911e+00 +2.050646e-01 +8.739882e-03 +4.011337e-04 +3.169368e-05 +6.344157e-06 +4.110061e-06 +4.082673e-06 +2.796697e-05 +4.370897e-04 +1.025547e-02 +2.234458e-01 +2.828060e+00 +1.412822e+01 +2.180786e+01 +9.735638e+00 +1.421227e+00 +9.093654e-02 +3.875728e-03 +1.778840e-04 +1.405466e-05 +2.813336e-06 +1.822619e-06 +1.342113e-06 +9.193695e-06 +1.436863e-04 +3.371323e-03 +7.345424e-02 +9.296796e-01 +4.644426e+00 +7.168986e+00 +3.200435e+00 +4.672058e-01 +2.989393e-02 +1.274083e-03 +5.847651e-05 +4.620245e-06 +9.248392e-07 +5.991569e-07 +3.805880e-07 +2.607089e-06 +4.074563e-05 +9.560184e-04 +2.082969e-02 +2.636326e-01 +1.317037e+00 +2.032935e+00 +9.075591e-01 +1.324872e-01 +8.477131e-03 +3.612965e-04 +1.658240e-05 +1.310180e-06 +2.622600e-07 +1.699051e-07 +1.005648e-07 +6.888852e-07 +1.076644e-05 +2.526139e-04 +5.503939e-03 +6.966106e-02 +3.480077e-01 +5.371734e-01 +2.398092e-01 +3.500781e-02 +2.239958e-03 +9.546731e-05 +4.381655e-06 +3.461958e-07 +6.929837e-08 +4.489493e-08 +2.582317e-08 +1.768929e-07 +2.764620e-06 +6.486653e-05 +1.413309e-03 +1.788766e-02 +8.936189e-02 +1.379361e-01 +6.157854e-02 +8.989354e-03 +5.751794e-04 +2.451423e-05 +1.125127e-06 +8.889662e-08 +1.779453e-08 +1.152818e-08 +6.599782e-09 +4.520957e-08 +7.065706e-07 +1.657833e-05 +3.612079e-04 +4.571657e-03 +2.283875e-02 +3.525316e-02 +1.573799e-02 +2.297463e-03 +1.470021e-04 +6.265247e-06 +2.875556e-07 +2.271984e-08 +4.547855e-09 +2.946327e-09 +1.702421e-09 +1.166186e-08 +1.822607e-07 +4.276399e-06 +9.317399e-05 +1.179264e-03 +5.891283e-03 +9.093594e-03 +4.059634e-03 +5.926333e-04 +3.791935e-05 +1.616128e-06 +7.417529e-08 +5.860610e-09 +1.173124e-09 +7.600084e-10 +0.000000e+00 +0.000000e+00 +0.000000e+00 +0.000000e+00 +0.000000e+00 +0.000000e+00 +0.000000e+00 +0.000000e+00 +0.000000e+00 +0.000000e+00 +0.000000e+00 +0.000000e+00 +0.000000e+00 +0.000000e+00 +0.000000e+00 +0.000000e+00 +1.235537e-08 +3.557997e-09 +3.459123e-09 +1.140251e-08 +1.062778e-07 +1.993903e-06 +4.818836e-05 +9.237861e-04 +8.960313e-03 +3.111526e-02 +3.200465e-02 +9.709096e-03 +1.041685e-03 +5.552327e-05 +2.297402e-06 +1.198416e-07 +4.601658e-06 +1.325147e-06 +1.288322e-06 +4.246770e-06 +3.958230e-05 +7.426129e-04 +1.794736e-02 +3.440566e-01 +3.337195e+00 +1.158862e+01 +1.191987e+01 +3.616073e+00 +3.879671e-01 +2.067919e-02 +8.556484e-04 +4.463403e-05 +1.896640e-05 +5.461786e-06 +5.310006e-06 +1.750368e-05 +1.631442e-04 +3.060787e-03 +7.397266e-02 +1.418079e+00 +1.375474e+01 +4.776421e+01 +4.912949e+01 +1.490417e+01 +1.599063e+00 +8.523228e-02 +3.526680e-03 +1.839657e-04 +1.723703e-05 +4.963777e-06 +4.825836e-06 +1.590768e-05 +1.482686e-04 +2.781702e-03 +6.722778e-02 +1.288778e+00 +1.250057e+01 +4.340903e+01 +4.464982e+01 +1.354520e+01 +1.453259e+00 +7.746074e-02 +3.205115e-03 +1.671915e-04 +8.191572e-06 +2.358940e-06 +2.293387e-06 +7.559824e-06 +7.046184e-05 +1.321951e-03 +3.194872e-02 +6.124672e-01 +5.940659e+00 +2.062932e+01 +2.121898e+01 +6.437099e+00 +6.906339e-01 +3.681175e-02 +1.523170e-03 +7.945460e-05 +2.850885e-06 +8.209741e-07 +7.981597e-07 +2.631020e-06 +2.452260e-05 +4.600742e-04 +1.111901e-02 +2.131549e-01 +2.067507e+00 +7.179552e+00 +7.384770e+00 +2.240282e+00 +2.403590e-01 +1.281147e-02 +5.301036e-04 +2.765232e-05 +8.486025e-07 +2.443734e-07 +2.375825e-07 +7.831568e-07 +7.299465e-06 +1.369470e-04 +3.309715e-03 +6.344828e-02 +6.154200e-01 +2.137085e+00 +2.198171e+00 +6.668485e-01 +7.154593e-02 +3.813497e-03 +1.577921e-04 +8.231066e-06 +2.338888e-07 +6.735335e-08 +6.548164e-08 +2.158509e-07 +2.011853e-06 +3.774485e-05 +9.122120e-04 +1.748739e-02 +1.696199e-01 +5.890160e-01 +6.058523e-01 +1.837945e-01 +1.971924e-02 +1.051063e-03 +4.349012e-05 +2.268618e-06 +6.234114e-08 +1.795248e-08 +1.745359e-08 +5.753328e-08 +5.362428e-07 +1.006058e-05 +2.431426e-04 +4.661120e-03 +4.521079e-02 +1.569974e-01 +1.614849e-01 +4.898890e-02 +5.256000e-03 +2.801521e-04 +1.159193e-05 +6.046813e-07 +1.647481e-08 +4.744277e-09 +4.612437e-09 +1.520424e-08 +1.417121e-07 +2.658695e-06 +6.425495e-05 +1.231788e-03 +1.194779e-02 +4.148948e-02 +4.267540e-02 +1.294623e-02 +1.388996e-03 +7.403541e-05 +3.063384e-06 +1.597983e-07 +4.380474e-09 +1.261452e-09 +1.226397e-09 +4.042644e-09 +3.767973e-08 +7.069184e-07 +1.708470e-05 +3.275191e-04 +3.176790e-03 +1.103161e-02 +1.134693e-02 +3.442263e-03 +3.693191e-04 +1.968522e-05 +8.145208e-07 +4.248865e-08 +0.000000e+00 +0.000000e+00 +0.000000e+00 +0.000000e+00 +0.000000e+00 +0.000000e+00 +0.000000e+00 +0.000000e+00 +0.000000e+00 +0.000000e+00 +0.000000e+00 +0.000000e+00 +0.000000e+00 +0.000000e+00 +0.000000e+00 +0.000000e+00 +1.055272e-05 +4.622870e-07 +3.233944e-08 +5.416175e-09 +2.850605e-09 +5.198806e-09 +2.998214e-08 +4.187599e-07 +9.481551e-06 +2.164373e-04 +3.093935e-03 +1.847358e-02 +3.509997e-02 +1.924599e-02 +3.337191e-03 +2.389344e-04 +4.033687e-03 +1.767052e-04 +1.236148e-05 +2.070286e-06 +1.089619e-06 +1.987199e-06 +1.146042e-05 +1.600674e-04 +3.624242e-03 +8.273131e-02 +1.182630e+00 +7.061369e+00 +1.341666e+01 +7.356613e+00 +1.275613e+00 +9.133063e-02 +1.689997e-02 +7.403435e-04 +5.179099e-05 +8.673898e-06 +4.565188e-06 +8.325787e-06 +4.801582e-05 +6.706358e-04 +1.518452e-02 +3.466202e-01 +4.954877e+00 +2.958508e+01 +5.621192e+01 +3.082207e+01 +5.344447e+00 +3.826488e-01 +1.554362e-02 +6.809252e-04 +4.763436e-05 +7.977750e-06 +4.198796e-06 +7.657577e-06 +4.416217e-05 +6.168121e-04 +1.396584e-02 +3.188012e-01 +4.557210e+00 +2.721065e+01 +5.170048e+01 +2.834836e+01 +4.915513e+00 +3.519382e-01 +7.456566e-03 +3.266526e-04 +2.285109e-05 +3.827076e-06 +2.014241e-06 +3.673483e-06 +2.118542e-05 +2.958963e-04 +6.699677e-03 +1.529349e-01 +2.186179e+00 +1.305346e+01 +2.480169e+01 +1.359924e+01 +2.358064e+00 +1.688314e-01 +2.615260e-03 +1.145677e-04 +8.014623e-06 +1.342280e-06 +7.064599e-07 +1.288410e-06 +7.430418e-06 +1.037805e-04 +2.349795e-03 +5.363925e-02 +7.667641e-01 +4.578273e+00 +8.698759e+00 +4.769696e+00 +8.270497e-01 +5.921466e-02 +7.836090e-04 +3.432785e-05 +2.401417e-06 +4.021867e-07 +2.116762e-07 +3.860456e-07 +2.226372e-06 +3.109568e-05 +7.040677e-04 +1.607190e-02 +2.297451e-01 +1.371785e+00 +2.606404e+00 +1.429141e+00 +2.478084e-01 +1.774245e-02 +2.172160e-04 +9.515663e-06 +6.656715e-07 +1.114859e-07 +5.867653e-08 +1.070116e-07 +6.171491e-07 +8.619707e-06 +1.951672e-04 +4.455121e-03 +6.368522e-02 +3.802581e-01 +7.224939e-01 +3.961572e-01 +6.869237e-02 +4.918199e-03 +5.819120e-05 +2.549204e-06 +1.783304e-07 +2.986659e-08 +1.571918e-08 +2.866794e-08 +1.653315e-07 +2.309181e-06 +5.228442e-05 +1.193507e-03 +1.706099e-02 +1.018695e-01 +1.935529e-01 +1.061288e-01 +1.840238e-02 +1.317564e-03 +1.544812e-05 +6.767415e-07 +4.734169e-08 +7.928734e-09 +4.172998e-09 +7.610528e-09 +4.389084e-08 +6.130223e-07 +1.388004e-05 +3.168424e-04 +4.529210e-03 +2.704346e-02 +5.138282e-02 +2.817418e-02 +4.885312e-03 +3.497759e-04 +4.124430e-06 +1.806805e-07 +1.263957e-08 +2.116861e-09 +1.114132e-09 +2.031904e-09 +1.171824e-08 +1.636683e-07 +3.705775e-06 +8.459248e-05 +1.209235e-03 +7.220225e-03 +1.371849e-02 +7.522111e-03 +1.304310e-03 +9.338525e-05 +0.000000e+00 +0.000000e+00 +0.000000e+00 +0.000000e+00 +0.000000e+00 +0.000000e+00 +0.000000e+00 +0.000000e+00 +0.000000e+00 +0.000000e+00 +0.000000e+00 +0.000000e+00 +0.000000e+00 +0.000000e+00 +0.000000e+00 +0.000000e+00 +2.211003e-02 +2.972894e-03 +1.807094e-04 +7.605872e-06 +3.590391e-07 +3.025741e-08 +6.633961e-09 +4.767613e-09 +1.181023e-08 +8.783513e-08 +1.444996e-06 +3.433196e-05 +7.272870e-04 +8.630100e-03 +3.936178e-02 +5.477049e-02 +6.585521e+00 +8.854828e-01 +5.382470e-02 +2.265425e-03 +1.069406e-04 +9.012235e-06 +1.975940e-06 +1.420044e-06 +3.517701e-06 +2.616188e-05 +4.303953e-04 +1.022585e-02 +2.166240e-01 +2.570494e+00 +1.172399e+01 +1.631351e+01 +2.357502e+01 +3.169875e+00 +1.926831e-01 +8.109830e-03 +3.828288e-04 +3.226224e-05 +7.073521e-06 +5.083510e-06 +1.259276e-05 +9.365500e-05 +1.540741e-03 +3.660676e-02 +7.754763e-01 +9.201923e+00 +4.196985e+01 +5.839954e+01 +1.933225e+01 +2.599395e+00 +1.580061e-01 +6.650311e-03 +3.139314e-04 +2.645603e-05 +5.800506e-06 +4.168635e-06 +1.032645e-05 +7.679999e-05 +1.263455e-03 +3.001868e-02 +6.359145e-01 +7.545860e+00 +3.441657e+01 +4.788942e+01 +8.473492e+00 +1.139338e+00 +6.925544e-02 +2.914889e-03 +1.375989e-04 +1.159591e-05 +2.542412e-06 +1.827149e-06 +4.526174e-06 +3.366210e-05 +5.537832e-04 +1.315745e-02 +2.787269e-01 +3.307416e+00 +1.508508e+01 +2.099035e+01 +2.758870e+00 +3.709550e-01 +2.254876e-02 +9.490539e-04 +4.480058e-05 +3.775493e-06 +8.277797e-07 +5.948984e-07 +1.473669e-06 +1.095999e-05 +1.803053e-04 +4.283911e-03 +9.075022e-02 +1.076856e+00 +4.911527e+00 +6.834213e+00 +7.759731e-01 +1.043366e-01 +6.342173e-03 +2.669355e-04 +1.260083e-05 +1.061913e-06 +2.328253e-07 +1.673240e-07 +4.144913e-07 +3.082659e-06 +5.071355e-05 +1.204913e-03 +2.552484e-02 +3.028817e-01 +1.381440e+00 +1.922224e+00 +2.035869e-01 +2.737410e-02 +1.663954e-03 +7.003408e-05 +3.305995e-06 +2.786071e-07 +6.108483e-08 +4.389968e-08 +1.087473e-07 +8.087767e-07 +1.330538e-05 +3.161251e-04 +6.696783e-03 +7.946507e-02 +3.624392e-01 +5.043210e-01 +5.194955e-02 +6.985086e-03 +4.245934e-04 +1.787069e-05 +8.435953e-07 +7.109256e-08 +1.558710e-08 +1.120194e-08 +2.774921e-08 +2.063767e-07 +3.395151e-06 +8.066608e-05 +1.708827e-03 +2.027721e-02 +9.248410e-02 +1.286883e-01 +1.320240e-02 +1.775182e-03 +1.079057e-04 +4.541637e-06 +2.143903e-07 +1.806738e-08 +3.961287e-09 +2.846849e-09 +7.052151e-09 +5.244833e-08 +8.628398e-07 +2.050039e-05 +4.342794e-04 +5.153227e-03 +2.350380e-02 +3.270469e-02 +3.388216e-03 +4.555762e-04 +2.769252e-05 +1.165549e-06 +5.502036e-08 +4.636747e-09 +1.016610e-09 +7.306049e-10 +1.809838e-09 +1.346015e-08 +2.214361e-07 +5.261144e-06 +1.114519e-04 +1.322505e-03 +6.031930e-03 +8.393214e-03 +0.000000e+00 +0.000000e+00 +0.000000e+00 +0.000000e+00 +0.000000e+00 +0.000000e+00 +0.000000e+00 +0.000000e+00 +0.000000e+00 +0.000000e+00 +0.000000e+00 +0.000000e+00 +0.000000e+00 +0.000000e+00 +0.000000e+00 +0.000000e+00 +6.054234e-03 +1.848583e-02 +1.655489e-02 +4.421964e-03 +4.307124e-04 +2.180838e-05 +9.039849e-07 +4.980444e-08 +5.670209e-09 +1.857032e-09 +2.073634e-09 +7.763240e-09 +7.970230e-08 +1.574109e-06 +3.797494e-05 +6.892714e-04 +3.031681e+00 +9.256850e+00 +8.289923e+00 +2.214315e+00 +2.156809e-01 +1.092063e-02 +4.526739e-04 +2.493976e-05 +2.839379e-06 +9.299156e-07 +1.038380e-06 +3.887472e-06 +3.991123e-05 +7.882412e-04 +1.901609e-02 +3.451552e-01 +1.506028e+01 +4.598466e+01 +4.118132e+01 +1.099991e+01 +1.071424e+00 +5.424971e-02 +2.248719e-03 +1.238916e-04 +1.410500e-05 +4.619482e-06 +5.158293e-06 +1.931154e-05 +1.982645e-04 +3.915695e-03 +9.446503e-02 +1.714605e+00 +1.568383e+01 +4.788857e+01 +4.288635e+01 +1.145534e+01 +1.115784e+00 +5.649581e-02 +2.341823e-03 +1.290211e-04 +1.468899e-05 +4.810742e-06 +5.371862e-06 +2.011110e-05 +2.064732e-04 +4.077817e-03 +9.837617e-02 +1.785595e+00 +8.296294e+00 +2.533168e+01 +2.268565e+01 +6.059547e+00 +5.902178e-01 +2.988466e-02 +1.238757e-03 +6.824848e-05 +7.770053e-06 +2.544745e-06 +2.841561e-06 +1.063819e-05 +1.092184e-04 +2.157048e-03 +5.203817e-02 +9.445287e-01 +3.153815e+00 +9.629773e+00 +8.623892e+00 +2.303522e+00 +2.243698e-01 +1.136058e-02 +4.709104e-04 +2.594449e-05 +2.953766e-06 +9.673783e-07 +1.080212e-06 +4.044083e-06 +4.151910e-05 +8.199963e-04 +1.978218e-02 +3.590602e-01 +1.011950e+00 +3.089860e+00 +2.767107e+00 +7.391201e-01 +7.199249e-02 +3.645215e-03 +1.510988e-04 +8.324685e-06 +9.477610e-07 +3.103981e-07 +3.466026e-07 +1.297606e-06 +1.332204e-05 +2.631083e-04 +6.347414e-03 +1.152100e-01 +2.977241e-01 +9.090626e-01 +8.141062e-01 +2.174553e-01 +2.118079e-02 +1.072453e-03 +4.445453e-05 +2.449192e-06 +2.788392e-07 +9.132172e-08 +1.019734e-07 +3.817665e-07 +3.919455e-06 +7.740868e-05 +1.867463e-03 +3.389573e-02 +8.407347e-02 +2.567076e-01 +2.298931e-01 +6.140659e-02 +5.981184e-03 +3.028469e-04 +1.255339e-05 +6.916204e-07 +7.874062e-08 +2.578808e-08 +2.879597e-08 +1.078060e-07 +1.106804e-06 +2.185922e-05 +5.273474e-04 +9.571720e-03 +2.339858e-02 +7.144459e-02 +6.398182e-02 +1.709014e-02 +1.664630e-03 +8.428568e-05 +3.493748e-06 +1.924857e-07 +2.191439e-08 +7.177111e-09 +8.014241e-09 +3.000360e-08 +3.080358e-07 +6.083664e-06 +1.467667e-04 +2.663916e-03 +6.520286e-03 +1.990886e-02 +1.782927e-02 +4.762365e-03 +4.638684e-04 +2.348718e-05 +9.735732e-07 +5.363835e-08 +6.106698e-09 +1.999985e-09 +2.233261e-09 +8.360850e-09 +8.583774e-08 +1.695283e-06 +4.089823e-05 +7.423310e-04
+1.583333e-01 +0.000000e+00 +0.000000e+00 +0.000000e+00 +0.000000e+00 +0.000000e+00 +0.000000e+00 +0.000000e+00 +0.000000e+00 +0.000000e+00 +0.000000e+00 +0.000000e+00 +0.000000e+00 +0.000000e+00 +0.000000e+00 +0.000000e+00 +0.000000e+00 +1.569030e-05 +3.624955e-04 +5.374361e-03 +3.391769e-02 +6.883240e-02 +4.033045e-02 +7.401009e-03 +5.506403e-04 +2.466927e-05 +1.067788e-06 +7.202128e-08 +1.141199e-08 +5.623345e-09 +9.597422e-09 +5.229940e-08 +7.029423e-07 +4.209683e-03 +9.725695e-02 +1.441932e+00 +9.100060e+00 +1.846762e+01 +1.082059e+01 +1.985679e+00 +1.477359e-01 +6.618725e-03 +2.864858e-04 +1.932319e-05 +3.061819e-06 +1.508734e-06 +2.574973e-06 +1.403184e-05 +1.885983e-04 +1.410883e-02 +3.259586e-01 +4.832664e+00 +3.049903e+01 +6.189459e+01 +3.626543e+01 +6.655041e+00 +4.951397e-01 +2.218279e-02 +9.601627e-04 +6.476205e-05 +1.026174e-05 +5.056553e-06 +8.630071e-06 +4.702800e-05 +6.320908e-04 +1.102668e-02 +2.547511e-01 +3.776943e+00 +2.383635e+01 +4.837338e+01 +2.834305e+01 +5.201211e+00 +3.869738e-01 +1.733684e-02 +7.504100e-04 +5.061443e-05 +8.020011e-06 +3.951922e-06 +6.744786e-06 +3.675448e-05 +4.940071e-04 +4.653730e-03 +1.075158e-01 +1.594031e+00 +1.005996e+01 +2.041563e+01 +1.196198e+01 +2.195133e+00 +1.633194e-01 +7.316884e-03 +3.167050e-04 +2.136145e-05 +3.384787e-06 +1.667879e-06 +2.846587e-06 +1.551196e-05 +2.084921e-04 +1.468711e-03 +3.393186e-02 +5.030741e-01 +3.174909e+00 +6.443146e+00 +3.775184e+00 +6.927811e-01 +5.154340e-02 +2.309199e-03 +9.995169e-05 +6.741646e-06 +1.068234e-06 +5.263806e-07 +8.983792e-07 +4.895554e-06 +6.579983e-05 +4.022953e-04 +9.294289e-03 +1.377972e-01 +8.696406e-01 +1.764845e+00 +1.034062e+00 +1.897599e-01 +1.411827e-02 +6.325136e-04 +2.737781e-05 +1.846607e-06 +2.926005e-07 +1.441811e-07 +2.460754e-07 +1.340943e-06 +1.802326e-05 +1.031433e-04 +2.382935e-03 +3.532941e-02 +2.229645e-01 +4.524832e-01 +2.651201e-01 +4.865197e-02 +3.619741e-03 +1.621682e-04 +7.019312e-06 +4.734459e-07 +7.501895e-08 +3.696616e-08 +6.309052e-08 +3.438003e-07 +4.620928e-06 +2.578813e-05 +5.957871e-04 +8.833145e-03 +5.574613e-02 +1.131309e-01 +6.628596e-02 +1.216409e-02 +9.050165e-04 +4.054570e-05 +1.754986e-06 +1.183721e-07 +1.875642e-08 +9.242369e-09 +1.577405e-08 +8.595779e-08 +1.155336e-06 +6.435079e-06 +1.486706e-04 +2.204192e-03 +1.391069e-02 +2.823030e-02 +1.654077e-02 +3.035383e-03 +2.258346e-04 +1.011763e-05 +4.379329e-07 +2.953816e-08 +4.680411e-09 +2.306308e-09 +3.936200e-09 +2.144960e-08 +2.882984e-07 +1.624349e-06 +3.752759e-05 +5.563844e-04 +3.511351e-03 +7.125921e-03 +4.175237e-03 +7.661945e-04 +5.700541e-05 +2.553903e-06 +1.105435e-07 +7.456052e-09 +1.181434e-09 +5.821606e-10 +9.935796e-10 +5.414331e-09 +7.277258e-08 +0.000000e+00 +0.000000e+00 +0.000000e+00 +0.000000e+00 +0.000000e+00 +0.000000e+00 +0.000000e+00 +0.000000e+00 +0.000000e+00 +0.000000e+00 +0.000000e+00 +0.000000e+00 +0.000000e+00 +0.000000e+00 +0.000000e+00 +0.000000e+00 +2.572659e-08 +2.506781e-07 +4.817298e-06 +1.164163e-04 +2.178541e-03 +2.021092e-02 +6.622068e-02 +6.396205e-02 +1.830909e-02 +1.879025e-03 +9.777899e-05 +4.046089e-06 +2.162138e-07 +2.330575e-08 +7.113043e-09 +7.364218e-09 +6.548655e-06 +6.380964e-05 +1.226234e-03 +2.963354e-02 +5.545434e-01 +5.144650e+00 +1.685635e+01 +1.628142e+01 +4.660545e+00 +4.783023e-01 +2.488946e-02 +1.029924e-03 +5.503681e-05 +5.932434e-06 +1.810612e-06 +1.874548e-06 +2.123170e-05 +2.068803e-04 +3.975631e-03 +9.607630e-02 +1.797911e+00 +1.667971e+01 +5.465076e+01 +5.278676e+01 +1.511017e+01 +1.550726e+00 +8.069528e-02 +3.339166e-03 +1.784374e-04 +1.923382e-05 +5.870269e-06 +6.077560e-06 +1.619676e-05 +1.578202e-04 +3.032840e-03 +7.329252e-02 +1.371550e+00 +1.272425e+01 +4.169075e+01 +4.026878e+01 +1.152691e+01 +1.182983e+00 +6.155900e-02 +2.547308e-03 +1.361223e-04 +1.467267e-05 +4.478179e-06 +4.636312e-06 +6.706809e-06 +6.535069e-05 +1.255848e-03 +3.034921e-02 +5.679360e-01 +5.268897e+00 +1.726344e+01 +1.667463e+01 +4.773100e+00 +4.898536e-01 +2.549055e-02 +1.054798e-03 +5.636598e-05 +6.075706e-06 +1.854339e-06 +1.919819e-06 +2.083712e-06 +2.030354e-05 +3.901745e-04 +9.429074e-03 +1.764498e-01 +1.636973e+00 +5.363509e+00 +5.180573e+00 +1.482935e+00 +1.521907e-01 +7.919558e-03 +3.277108e-04 +1.751212e-05 +1.887637e-06 +5.761172e-07 +5.964610e-07 +5.631874e-07 +5.487659e-06 +1.054567e-04 +2.548498e-03 +4.769099e-02 +4.424424e-01 +1.449654e+00 +1.400210e+00 +4.008091e-01 +4.113422e-02 +2.140505e-03 +8.857397e-05 +4.733191e-06 +5.101921e-07 +1.557134e-07 +1.612120e-07 +1.427285e-07 +1.390737e-06 +2.672587e-05 +6.458655e-04 +1.208632e-02 +1.121281e-01 +3.673855e-01 +3.548549e-01 +1.015770e-01 +1.042464e-02 +5.424678e-04 +2.244728e-05 +1.199532e-06 +1.292979e-07 +3.946243e-08 +4.085592e-08 +3.532097e-08 +3.441651e-07 +6.613843e-06 +1.598321e-04 +2.990997e-03 +2.774830e-02 +9.091677e-02 +8.781582e-02 +2.513722e-02 +2.579782e-03 +1.342443e-04 +5.555022e-06 +2.968477e-07 +3.199731e-08 +9.765754e-09 +1.011060e-08 +8.733145e-09 +8.509517e-08 +1.635279e-06 +3.951865e-05 +7.395272e-04 +6.860795e-03 +2.247926e-02 +2.171255e-02 +6.215202e-03 +6.378537e-04 +3.319204e-05 +1.373485e-06 +7.339590e-08 +7.911366e-09 +2.414593e-09 +2.499857e-09 +2.186125e-09 +2.130145e-08 +4.093514e-07 +9.892509e-06 +1.851222e-04 +1.717429e-03 +5.627123e-03 +5.435196e-03 +1.555821e-03 +1.596708e-04 +8.308801e-06 +3.438177e-07 +1.837283e-08 +1.980413e-09 +6.044331e-10 +6.257768e-10 +0.000000e+00 +0.000000e+00 +0.000000e+00 +0.000000e+00 +0.000000e+00 +0.000000e+00 +0.000000e+00 +0.000000e+00 +0.000000e+00 +0.000000e+00 +0.000000e+00 +0.000000e+00 +0.000000e+00 +0.000000e+00 +0.000000e+00 +0.000000e+00 +1.199967e-08 +4.854456e-09 +6.769800e-09 +3.093756e-08 +3.676258e-07 +7.792714e-06 +1.851057e-04 +3.041981e-03 +2.258469e-02 +5.582682e-02 +4.003203e-02 +8.759864e-03 +7.371867e-04 +3.477721e-05 +1.464076e-06 +8.908958e-08 +3.539240e-06 +1.431797e-06 +1.996717e-06 +9.124872e-06 +1.084293e-04 +2.298420e-03 +5.459596e-02 +8.972165e-01 +6.661237e+00 +1.646583e+01 +1.180724e+01 +2.583676e+00 +2.174294e-01 +1.025736e-02 +4.318216e-04 +2.627651e-05 +1.259173e-05 +5.093974e-06 +7.103821e-06 +3.246402e-05 +3.857644e-04 +8.177204e-03 +1.942388e-01 +3.192072e+00 +2.369901e+01 +5.858130e+01 +4.200720e+01 +9.192074e+00 +7.735593e-01 +3.649311e-02 +1.536313e-03 +9.348524e-05 +1.027912e-05 +4.158410e-06 +5.799126e-06 +2.650164e-05 +3.149145e-04 +6.675371e-03 +1.585647e-01 +2.605813e+00 +1.934643e+01 +4.782220e+01 +3.429212e+01 +7.503848e+00 +6.314866e-01 +2.979075e-02 +1.254153e-03 +7.631565e-05 +4.489463e-06 +1.816208e-06 +2.532800e-06 +1.157474e-05 +1.375406e-04 +2.915505e-03 +6.925399e-02 +1.138103e+00 +8.449659e+00 +2.088661e+01 +1.497727e+01 +3.277347e+00 +2.758052e-01 +1.301127e-02 +5.477580e-04 +3.333128e-05 +1.457447e-06 +5.896090e-07 +8.222414e-07 +3.757592e-06 +4.465083e-05 +9.464817e-04 +2.248243e-02 +3.694707e-01 +2.743075e+00 +6.780573e+00 +4.862181e+00 +1.063949e+00 +8.953668e-02 +4.223945e-03 +1.778227e-04 +1.082058e-05 +4.089103e-07 +1.654243e-07 +2.306931e-07 +1.054253e-06 +1.252751e-05 +2.655507e-04 +6.307809e-03 +1.036610e-01 +7.696139e-01 +1.902399e+00 +1.364163e+00 +2.985081e-01 +2.512096e-02 +1.185096e-03 +4.989103e-05 +3.035887e-06 +1.070513e-07 +4.330750e-08 +6.039464e-08 +2.759997e-07 +3.279658e-06 +6.952024e-05 +1.651362e-03 +2.713808e-02 +2.014822e-01 +4.980414e-01 +3.571332e-01 +7.814837e-02 +6.576579e-03 +3.102539e-04 +1.306130e-05 +7.947847e-07 +2.726420e-08 +1.102971e-08 +1.538152e-08 +7.029259e-08 +8.352750e-07 +1.770566e-05 +4.205748e-04 +6.911623e-03 +5.131421e-02 +1.268429e-01 +9.095594e-02 +1.990311e-02 +1.674947e-03 +7.901658e-05 +3.326497e-06 +2.024186e-07 +6.917016e-09 +2.798273e-09 +3.902342e-09 +1.783346e-08 +2.119120e-07 +4.491984e-06 +1.067012e-04 +1.753501e-03 +1.301858e-02 +3.218047e-02 +2.307582e-02 +5.049482e-03 +4.249394e-04 +2.004676e-05 +8.439431e-07 +5.135425e-08 +1.772400e-09 +7.170230e-10 +9.999271e-10 +4.569604e-09 +5.429983e-08 +1.151016e-06 +2.734087e-05 +4.493131e-04 +3.335851e-03 +8.245849e-03 +5.912894e-03 +1.293868e-03 +1.088855e-04 +5.136736e-06 +2.162500e-07 +1.315890e-08 +0.000000e+00 +0.000000e+00 +0.000000e+00 +0.000000e+00 +0.000000e+00 +0.000000e+00 +0.000000e+00 +0.000000e+00 +0.000000e+00 +0.000000e+00 +0.000000e+00 +0.000000e+00 +0.000000e+00 +0.000000e+00 +0.000000e+00 +0.000000e+00 +1.058669e-05 +5.421200e-07 +5.396712e-08 +1.483891e-08 +1.371763e-08 +4.314749e-08 +3.878508e-07 +7.132027e-06 +1.722203e-04 +3.363172e-03 +3.378433e-02 +1.228691e-01 +1.329124e-01 +4.225606e-02 +4.700887e-03 +2.556416e-04 +1.857455e-03 +9.511599e-05 +9.468634e-06 +2.603514e-06 +2.406784e-06 +7.570310e-06 +6.804917e-05 +1.251328e-03 +3.021638e-02 +5.900749e-01 +5.927524e+00 +2.155762e+01 +2.331973e+01 +7.413906e+00 +8.247795e-01 +4.485281e-02 +4.762465e-03 +2.438749e-04 +2.427733e-05 +6.675342e-06 +6.170930e-06 +1.941007e-05 +1.744763e-04 +3.208371e-03 +7.747399e-02 +1.512936e+00 +1.519801e+01 +5.527315e+01 +5.979117e+01 +1.900906e+01 +2.114713e+00 +1.150014e-01 +3.061488e-03 +1.567717e-04 +1.560636e-05 +4.291155e-06 +3.966901e-06 +1.247751e-05 +1.121597e-04 +2.062459e-03 +4.980312e-02 +9.725711e-01 +9.769842e+00 +3.553161e+01 +3.843596e+01 +1.221972e+01 +1.359415e+00 +7.392712e-02 +1.107984e-03 +5.673733e-05 +5.648104e-06 +1.553014e-06 +1.435663e-06 +4.515741e-06 +4.059179e-05 +7.464255e-04 +1.802427e-02 +3.519837e-01 +3.535808e+00 +1.285926e+01 +1.391038e+01 +4.422445e+00 +4.919866e-01 +2.675500e-02 +3.080782e-04 +1.577598e-05 +1.570472e-06 +4.318200e-07 +3.991902e-07 +1.255615e-06 +1.128666e-05 +2.075457e-04 +5.011701e-03 +9.787006e-02 +9.831416e-01 +3.575555e+00 +3.867820e+00 +1.229673e+00 +1.367983e-01 +7.439304e-03 +7.577035e-05 +3.880025e-06 +3.862499e-07 +1.062040e-07 +9.817889e-08 +3.088123e-07 +2.775900e-06 +5.104487e-05 +1.232604e-03 +2.407067e-02 +2.417989e-01 +8.793904e-01 +9.512717e-01 +3.024322e-01 +3.364487e-02 +1.829661e-03 +1.768969e-05 +9.058484e-07 +9.017566e-08 +2.479488e-08 +2.292129e-08 +7.209674e-08 +6.480743e-07 +1.191717e-05 +2.877692e-04 +5.619648e-03 +5.645148e-02 +2.053065e-01 +2.220882e-01 +7.060721e-02 +7.854885e-03 +4.271610e-04 +4.071141e-06 +2.084738e-07 +2.075321e-08 +5.706343e-09 +5.275152e-09 +1.659249e-08 +1.491491e-07 +2.742641e-06 +6.622779e-05 +1.293317e-03 +1.299186e-02 +4.724965e-02 +5.111183e-02 +1.624968e-02 +1.807739e-03 +9.830769e-05 +9.431696e-07 +4.829754e-08 +4.807938e-09 +1.322000e-09 +1.222105e-09 +3.844016e-09 +3.455368e-08 +6.353932e-07 +1.534313e-05 +2.996254e-04 +3.009850e-03 +1.094642e-02 +1.184118e-02 +3.764597e-03 +4.188026e-04 +2.277514e-05 +2.225771e-07 +1.139766e-08 +1.134618e-09 +3.119767e-10 +2.884027e-10 +9.071431e-10 +8.154268e-09 +1.499454e-07 +3.620800e-06 +7.070812e-05 +7.102897e-04 +2.583229e-03 +2.794382e-03 +8.884013e-04 +9.883255e-05 +5.374670e-06 +0.000000e+00 +0.000000e+00 +0.000000e+00 +0.000000e+00 +0.000000e+00 +0.000000e+00 +0.000000e+00 +0.000000e+00 +0.000000e+00 +0.000000e+00 +0.000000e+00 +0.000000e+00 +0.000000e+00 +0.000000e+00 +0.000000e+00 +0.000000e+00 +1.689816e-01 +1.735972e-02 +9.038340e-04 +3.740002e-05 +1.997443e-06 +2.150835e-07 +6.555703e-08 +6.777432e-08 +2.364534e-07 +2.301667e-06 +4.420754e-05 +1.068349e-03 +2.000371e-02 +1.857710e-01 +6.094888e-01 +5.895489e-01 +1.179381e+01 +1.211595e+00 +6.308172e-02 +2.610278e-03 +1.394085e-04 +1.501143e-05 +4.575454e-06 +4.730206e-06 +1.650291e-05 +1.606413e-04 +3.085398e-03 +7.456380e-02 +1.396129e+00 +1.296560e+01 +4.253834e+01 +4.114667e+01 +1.690808e+01 +1.736991e+00 +9.043649e-02 +3.742199e-03 +1.998616e-04 +2.152099e-05 +6.559553e-06 +6.781413e-06 +2.365923e-05 +2.303018e-04 +4.423350e-03 +1.068976e-01 +2.001546e+00 +1.858801e+01 +6.098468e+01 +5.898951e+01 +7.112690e+00 +7.306966e-01 +3.804374e-02 +1.574223e-03 +8.407539e-05 +9.053191e-06 +2.759395e-06 +2.852724e-06 +9.952682e-06 +9.688062e-05 +1.860762e-03 +4.496842e-02 +8.419865e-01 +7.819381e+00 +2.565430e+01 +2.481500e+01 +1.843966e+00 +1.894332e-01 +9.862844e-03 +4.081176e-04 +2.179656e-05 +2.347041e-06 +7.153734e-07 +7.395690e-07 +2.580234e-06 +2.511631e-05 +4.824028e-04 +1.165807e-02 +2.182851e-01 +2.027175e+00 +6.650882e+00 +6.433293e+00 +3.894876e-01 +4.001261e-02 +2.083257e-03 +8.620374e-05 +4.603929e-06 +4.957485e-07 +1.511032e-07 +1.562138e-07 +5.450042e-07 +5.305138e-06 +1.018945e-04 +2.462450e-03 +4.610679e-02 +4.281856e-01 +1.404818e+00 +1.358858e+00 +7.582703e-02 +7.789817e-03 +4.055770e-04 +1.678250e-05 +8.963116e-07 +9.651434e-08 +2.941738e-08 +3.041234e-08 +1.061036e-07 +1.032826e-06 +1.983723e-05 +4.793998e-04 +8.976258e-03 +8.336092e-02 +2.734956e-01 +2.645480e-01 +1.444661e-02 +1.484121e-03 +7.727079e-05 +3.197411e-06 +1.707658e-07 +1.838797e-08 +5.604617e-09 +5.794178e-09 +2.021493e-08 +1.967746e-07 +3.779401e-06 +9.133554e-05 +1.710162e-03 +1.588197e-02 +5.210656e-02 +5.040185e-02 +2.777575e-03 +2.853442e-04 +1.485645e-05 +6.147497e-07 +3.283226e-08 +3.535360e-09 +1.077571e-09 +1.114017e-09 +3.886620e-09 +3.783283e-08 +7.266458e-07 +1.756061e-05 +3.288040e-04 +3.053545e-03 +1.001826e-02 +9.690502e-03 +5.476751e-04 +5.626343e-05 +2.929357e-06 +1.212147e-07 +6.473780e-09 +6.970931e-10 +2.124726e-10 +2.196589e-10 +7.663536e-10 +7.459780e-09 +1.432781e-07 +3.462555e-06 +6.483272e-05 +6.020900e-04 +1.975374e-03 +1.910748e-03 +1.116770e-04 +1.147273e-05 +5.973281e-07 +2.471702e-08 +1.320075e-09 +1.421449e-10 +4.332550e-11 +4.479087e-11 +1.562679e-10 +1.521131e-09 +2.921599e-08 +7.060532e-07 +1.322011e-05 +1.227728e-04 +4.028005e-04 +3.896225e-04 +0.000000e+00 +0.000000e+00 +0.000000e+00 +0.000000e+00 +0.000000e+00 +0.000000e+00 +0.000000e+00 +0.000000e+00 +0.000000e+00 +0.000000e+00 +0.000000e+00 +0.000000e+00 +0.000000e+00 +0.000000e+00 +0.000000e+00 +0.000000e+00 +1.338134e-01 +2.377644e-01 +1.219326e-01 +1.997896e-02 +1.377521e-03 +6.005092e-05 +2.666694e-06 +1.938080e-07 +3.436031e-08 +1.933793e-08 +3.770829e-08 +2.301356e-07 +3.337787e-06 +7.656620e-05 +1.724184e-03 +2.372384e-02 +1.801892e+01 +3.201665e+01 +1.641908e+01 +2.690307e+00 +1.854928e-01 +8.086278e-03 +3.590891e-04 +2.609761e-05 +4.626857e-06 +2.603987e-06 +5.077686e-06 +3.098938e-05 +4.494564e-04 +1.031018e-02 +2.321734e-01 +3.194581e+00 +3.909877e+01 +6.947207e+01 +3.562733e+01 +5.837626e+00 +4.024959e-01 +1.754620e-02 +7.791778e-04 +5.662851e-05 +1.003969e-05 +5.650322e-06 +1.101793e-05 +6.724302e-05 +9.752635e-04 +2.237177e-02 +5.037869e-01 +6.931837e+00 +2.225335e+01 +3.954054e+01 +2.027756e+01 +3.322528e+00 +2.290835e-01 +9.986548e-03 +4.434748e-04 +3.223053e-05 +5.714165e-06 +3.215923e-06 +6.270938e-06 +3.827186e-05 +5.550784e-04 +1.273306e-02 +2.867340e-01 +3.945306e+00 +7.318201e+00 +1.300324e+01 +6.668445e+00 +1.092641e+00 +7.533603e-02 +3.284160e-03 +1.458404e-04 +1.059928e-05 +1.879151e-06 +1.057583e-06 +2.062251e-06 +1.258602e-05 +1.825422e-04 +4.187374e-03 +9.429489e-02 +1.297447e+00 +1.880436e+00 +3.341225e+00 +1.713479e+00 +2.807578e-01 +1.935785e-02 +8.438759e-04 +3.747418e-05 +2.723521e-06 +4.828541e-07 +2.717495e-07 +5.299022e-07 +3.234021e-06 +4.690483e-05 +1.075960e-03 +2.422939e-02 +3.333833e-01 +4.324704e-01 +7.684286e-01 +3.940729e-01 +6.456982e-02 +4.451996e-03 +1.940780e-04 +8.618465e-06 +6.263664e-07 +1.110488e-07 +6.249806e-08 +1.218691e-07 +7.437732e-07 +1.078736e-05 +2.474536e-04 +5.572373e-03 +7.667286e-02 +9.524332e-02 +1.692317e-01 +8.678702e-02 +1.422027e-02 +9.804670e-04 +4.274197e-05 +1.898052e-06 +1.379452e-07 +2.445636e-08 +1.376400e-08 +2.683933e-08 +1.638018e-07 +2.375710e-06 +5.449692e-05 +1.227208e-03 +1.688573e-02 +2.081665e-02 +3.698776e-02 +1.896842e-02 +3.108022e-03 +2.142937e-04 +9.341806e-06 +4.148436e-07 +3.014970e-08 +5.345253e-09 +3.008299e-09 +5.866080e-09 +3.580099e-08 +5.192420e-07 +1.191100e-05 +2.682222e-04 +3.690593e-03 +4.604521e-03 +8.181475e-03 +4.195702e-03 +6.874761e-04 +4.740049e-05 +2.066352e-06 +9.176096e-08 +6.668935e-09 +1.182338e-09 +6.654181e-10 +1.297542e-09 +7.918968e-09 +1.148533e-07 +2.634643e-06 +5.932916e-05 +8.163374e-04 +1.041982e-03 +1.851430e-03 +9.494680e-04 +1.555727e-04 +1.072651e-05 +4.676060e-07 +2.076508e-08 +1.509149e-09 +2.675577e-10 +1.505810e-10 +2.936278e-10 +1.792026e-09 +2.599076e-08 +5.962076e-07 +1.342592e-05 +1.847334e-04
+1.666667e-01 +0.000000e+00 +0.000000e+00 +0.000000e+00 +0.000000e+00 +0.000000e+00 +0.000000e+00 +0.000000e+00 +0.000000e+00 +0.000000e+00 +0.000000e+00 +0.000000e+00 +0.000000e+00 +0.000000e+00 +0.000000e+00 +0.000000e+00 +0.000000e+00 +1.250806e-05 +2.819799e-04 +3.891601e-03 +2.204852e-02 +3.938180e-02 +2.030136e-02 +3.341013e-03 +2.310246e-04 +1.008087e-05 +4.471670e-07 +3.240109e-08 +5.718849e-09 +3.201787e-09 +6.211021e-09 +3.774069e-08 +5.457953e-07 +4.504966e-03 +1.015593e-01 +1.401619e+00 +7.941105e+00 +1.418395e+01 +7.311839e+00 +1.203316e+00 +8.320700e-02 +3.630778e-03 +1.610540e-04 +1.166974e-05 +2.059730e-06 +1.153172e-06 +2.236993e-06 +1.359288e-05 +1.965764e-04 +1.817951e-02 +4.098363e-01 +5.656145e+00 +3.204583e+01 +5.723843e+01 +2.950646e+01 +4.855907e+00 +3.357766e-01 +1.465177e-02 +6.499230e-04 +4.709250e-05 +8.311909e-06 +4.653552e-06 +9.027243e-06 +5.485320e-05 +7.932716e-04 +1.626909e-02 +3.667682e-01 +5.061763e+00 +2.867826e+01 +5.122347e+01 +2.640575e+01 +4.345619e+00 +3.004911e-01 +1.311208e-02 +5.816252e-04 +4.214374e-05 +7.438443e-06 +4.164529e-06 +8.078605e-06 +4.908889e-05 +7.099098e-04 +7.638359e-03 +1.721981e-01 +2.376504e+00 +1.346448e+01 +2.404948e+01 +1.239753e+01 +2.040273e+00 +1.410809e-01 +6.156136e-03 +2.730737e-04 +1.978654e-05 +3.492358e-06 +1.955251e-06 +3.792915e-06 +2.304729e-05 +3.333035e-04 +2.631913e-03 +5.933348e-02 +8.188606e-01 +4.639391e+00 +8.286615e+00 +4.271758e+00 +7.030073e-01 +4.861159e-02 +2.121191e-03 +9.409172e-05 +6.817753e-06 +1.203345e-06 +6.737116e-07 +1.306907e-06 +7.941296e-06 +1.148448e-04 +7.767928e-04 +1.751191e-02 +2.416816e-01 +1.369287e+00 +2.445743e+00 +1.260783e+00 +2.074882e-01 +1.434741e-02 +6.260562e-04 +2.777059e-05 +2.012217e-06 +3.551599e-07 +1.988418e-07 +3.857254e-07 +2.343824e-06 +3.389573e-05 +2.125203e-04 +4.791029e-03 +6.612093e-02 +3.746191e-01 +6.691233e-01 +3.449337e-01 +5.676607e-02 +3.925263e-03 +1.712808e-04 +7.597669e-06 +5.505163e-07 +9.716710e-08 +5.440052e-08 +1.055294e-07 +6.412396e-07 +9.273429e-06 +5.627638e-05 +1.268687e-03 +1.750913e-02 +9.920088e-02 +1.771870e-01 +9.134004e-02 +1.503192e-02 +1.039428e-03 +4.535595e-05 +2.011898e-06 +1.457793e-07 +2.573030e-08 +1.440551e-08 +2.794468e-08 +1.698032e-07 +2.455647e-06 +1.478515e-05 +3.333145e-04 +4.600068e-03 +2.606245e-02 +4.655126e-02 +2.399722e-02 +3.949246e-03 +2.730827e-04 +1.191610e-05 +5.285739e-07 +3.829972e-08 +6.759967e-09 +3.784673e-09 +7.341738e-09 +4.461139e-08 +6.451574e-07 +3.910385e-06 +8.815518e-05 +1.216628e-03 +6.893011e-03 +1.231190e-02 +6.346797e-03 +1.044498e-03 +7.222505e-05 +3.151575e-06 +1.397975e-07 +1.012953e-08 +1.787879e-09 +1.000972e-09 +1.941747e-09 +1.179884e-08 +1.706316e-07 +0.000000e+00 +0.000000e+00 +0.000000e+00 +0.000000e+00 +0.000000e+00 +0.000000e+00 +0.000000e+00 +0.000000e+00 +0.000000e+00 +0.000000e+00 +0.000000e+00 +0.000000e+00 +0.000000e+00 +0.000000e+00 +0.000000e+00 +0.000000e+00 +3.461459e-09 +2.294158e-08 +3.510805e-07 +8.189117e-06 +1.802497e-04 +2.338379e-03 +1.210340e-02 +1.946049e-02 +9.041790e-03 +1.364239e-03 +8.914704e-05 +3.821876e-06 +1.736357e-07 +1.338440e-08 +2.585867e-09 +1.608273e-09 +1.773593e-06 +1.175487e-05 +1.798877e-04 +4.195964e-03 +9.235689e-02 +1.198145e+00 +6.201579e+00 +9.971224e+00 +4.632860e+00 +6.990128e-01 +4.567743e-02 +1.958264e-03 +8.896798e-05 +6.857937e-06 +1.324954e-06 +8.240519e-07 +8.939051e-06 +5.924551e-05 +9.066485e-04 +2.114800e-02 +4.654862e-01 +6.038750e+00 +3.125646e+01 +5.025578e+01 +2.334999e+01 +3.523081e+00 +2.302179e-01 +9.869810e-03 +4.484058e-04 +3.456456e-05 +6.677876e-06 +4.153288e-06 +9.407989e-06 +6.235350e-05 +9.542107e-04 +2.225741e-02 +4.899053e-01 +6.355539e+00 +3.289615e+01 +5.289216e+01 +2.457491e+01 +3.707900e+00 +2.422950e-01 +1.038757e-02 +4.719289e-04 +3.637779e-05 +7.028193e-06 +4.371167e-06 +5.018075e-06 +3.325838e-05 +5.089611e-04 +1.187176e-02 +2.613079e-01 +3.389946e+00 +1.754630e+01 +2.821186e+01 +1.310788e+01 +1.977736e+00 +1.292364e-01 +5.540570e-03 +2.517196e-04 +1.940335e-05 +3.748729e-06 +2.331513e-06 +1.920713e-06 +1.272995e-05 +1.948095e-04 +4.544022e-03 +1.000179e-01 +1.297532e+00 +6.716003e+00 +1.079834e+01 +5.017158e+00 +7.569963e-01 +4.946640e-02 +2.120703e-03 +9.634793e-05 +7.426807e-06 +1.434860e-06 +8.924075e-07 +6.198881e-07 +4.108444e-06 +6.287251e-05 +1.466531e-03 +3.227964e-02 +4.187636e-01 +2.167513e+00 +3.485041e+00 +1.619230e+00 +2.443118e-01 +1.596471e-02 +6.844325e-04 +3.109518e-05 +2.396916e-06 +4.630844e-07 +2.880142e-07 +1.833019e-07 +1.214873e-06 +1.859150e-05 +4.336554e-04 +9.545140e-03 +1.238290e-01 +6.409368e-01 +1.030532e+00 +4.788088e-01 +7.224339e-02 +4.720789e-03 +2.023878e-04 +9.194894e-06 +7.087719e-07 +1.369348e-07 +8.516626e-08 +5.199443e-08 +3.446044e-07 +5.273565e-06 +1.230084e-04 +2.707523e-03 +3.512469e-02 +1.818047e-01 +2.923152e-01 +1.358163e-01 +2.049217e-02 +1.339074e-03 +5.740823e-05 +2.608175e-06 +2.010464e-07 +3.884219e-08 +2.415780e-08 +1.452885e-08 +9.629311e-08 +1.473597e-06 +3.437234e-05 +7.565655e-04 +9.814921e-03 +5.080185e-02 +8.168188e-02 +3.795128e-02 +5.726145e-03 +3.741785e-04 +1.604163e-05 +7.288044e-07 +5.617858e-08 +1.085371e-08 +6.750436e-09 +4.063389e-09 +2.693100e-08 +4.121316e-07 +9.613163e-06 +2.115942e-04 +2.745011e-03 +1.420812e-02 +2.284457e-02 +1.061411e-02 +1.601473e-03 +1.046493e-04 +4.486480e-06 +2.038301e-07 +1.571187e-08 +3.035535e-09 +1.887944e-09 +0.000000e+00 +0.000000e+00 +0.000000e+00 +0.000000e+00 +0.000000e+00 +0.000000e+00 +0.000000e+00 +0.000000e+00 +0.000000e+00 +0.000000e+00 +0.000000e+00 +0.000000e+00 +0.000000e+00 +0.000000e+00 +0.000000e+00 +0.000000e+00 +9.776980e-08 +1.786413e-08 +1.041433e-08 +2.102957e-08 +1.321647e-07 +1.954137e-06 +4.510778e-05 +1.007988e-03 +1.358822e-02 +7.436785e-02 +1.275663e-01 +6.317378e-02 +1.005198e-02 +6.798485e-04 +2.945206e-05 +1.317989e-06 +1.874258e-05 +3.424574e-06 +1.996438e-06 +4.031391e-06 +2.533612e-05 +3.746102e-04 +8.647212e-03 +1.932324e-01 +2.604876e+00 +1.425640e+01 +2.445460e+01 +1.211048e+01 +1.926976e+00 +1.303277e-01 +5.645993e-03 +2.526600e-04 +5.081611e-05 +9.284930e-06 +5.412874e-06 +1.093017e-05 +6.869296e-05 +1.015668e-03 +2.344489e-02 +5.239044e-01 +7.062512e+00 +3.865289e+01 +6.630293e+01 +3.283474e+01 +5.224544e+00 +3.533531e-01 +1.530779e-02 +6.850284e-04 +3.402492e-05 +6.216905e-06 +3.624295e-06 +7.318510e-06 +4.599470e-05 +6.800602e-04 +1.569798e-02 +3.507903e-01 +4.728842e+00 +2.588079e+01 +4.439441e+01 +2.198514e+01 +3.498195e+00 +2.365944e-01 +1.024963e-02 +4.586741e-04 +1.271508e-05 +2.323252e-06 +1.354396e-06 +2.734920e-06 +1.718818e-05 +2.541379e-04 +5.866321e-03 +1.310900e-01 +1.767164e+00 +9.671628e+00 +1.659015e+01 +8.215825e+00 +1.307272e+00 +8.841511e-02 +3.830276e-03 +1.714061e-04 +3.630091e-06 +6.632767e-07 +3.866731e-07 +7.808060e-07 +4.907138e-06 +7.255508e-05 +1.674805e-03 +3.742554e-02 +5.045164e-01 +2.761201e+00 +4.736404e+00 +2.345577e+00 +3.732196e-01 +2.524207e-02 +1.093524e-03 +4.893557e-05 +9.130805e-07 +1.668347e-07 +9.726029e-08 +1.963969e-07 +1.234298e-06 +1.824985e-05 +4.212654e-04 +9.413685e-03 +1.269015e-01 +6.945277e-01 +1.191353e+00 +5.899853e-01 +9.387631e-02 +6.349163e-03 +2.750553e-04 +1.230881e-05 +2.173763e-07 +3.971819e-08 +2.315468e-08 +4.675605e-08 +2.938482e-07 +4.344728e-06 +1.002903e-04 +2.241108e-03 +3.021134e-02 +1.653456e-01 +2.836243e-01 +1.404573e-01 +2.234906e-02 +1.511540e-03 +6.548219e-05 +2.930349e-06 +5.089931e-08 +9.300132e-09 +5.421736e-09 +1.094807e-08 +6.880542e-08 +1.017331e-06 +2.348327e-05 +5.247621e-04 +7.074074e-03 +3.871617e-02 +6.641148e-02 +3.288850e-02 +5.233098e-03 +3.539316e-04 +1.533285e-05 +6.861500e-07 +1.197603e-08 +2.188216e-09 +1.275673e-09 +2.575957e-09 +1.618914e-08 +2.393665e-07 +5.525349e-06 +1.234706e-04 +1.664450e-03 +9.109478e-03 +1.562587e-02 +7.738292e-03 +1.231289e-03 +8.327610e-05 +3.607646e-06 +1.614433e-07 +2.866158e-09 +5.236937e-10 +3.052999e-10 +6.164896e-10 +3.874458e-09 +5.728626e-08 +1.322351e-06 +2.954954e-05 +3.983436e-04 +2.180121e-03 +3.739654e-03 +1.851963e-03 +2.946776e-04 +1.993001e-05 +8.633982e-07 +3.863735e-08 +0.000000e+00 +0.000000e+00 +0.000000e+00 +0.000000e+00 +0.000000e+00 +0.000000e+00 +0.000000e+00 +0.000000e+00 +0.000000e+00 +0.000000e+00 +0.000000e+00 +0.000000e+00 +0.000000e+00 +0.000000e+00 +0.000000e+00 +0.000000e+00 +1.047260e-06 +4.589183e-08 +3.213260e-09 +5.388799e-10 +2.840729e-10 +5.189094e-10 +2.996689e-09 +4.189296e-08 +9.488505e-07 +2.165294e-05 +3.092476e-04 +1.843997e-03 +3.498021e-03 +1.914964e-03 +3.315969e-04 +2.371981e-05 +1.216782e-03 +5.332045e-05 +3.733398e-06 +6.261098e-07 +3.300565e-07 +6.029065e-07 +3.481770e-06 +4.867428e-05 +1.102443e-03 +2.515795e-02 +3.593063e-01 +2.142489e+00 +4.064254e+00 +2.224944e+00 +3.852734e-01 +2.755939e-02 +1.027742e-02 +4.503652e-04 +3.153373e-05 +5.288366e-06 +2.787785e-06 +5.092383e-06 +2.940838e-05 +4.111219e-04 +9.311665e-03 +2.124938e-01 +3.034841e+00 +1.809630e+01 +3.432827e+01 +1.879274e+01 +3.254169e+00 +2.327773e-01 +1.576346e-02 +6.907684e-04 +4.836631e-05 +8.111275e-06 +4.275894e-06 +7.810676e-06 +4.510646e-05 +6.305770e-04 +1.428219e-02 +3.259222e-01 +4.654826e+00 +2.775602e+01 +5.265256e+01 +2.882423e+01 +4.991231e+00 +3.570329e-01 +1.130755e-02 +4.955067e-04 +3.469445e-05 +5.818435e-06 +3.067213e-06 +5.602808e-06 +3.235608e-05 +4.523298e-04 +1.024500e-02 +2.337927e-01 +3.339032e+00 +1.991014e+01 +3.776910e+01 +2.067640e+01 +3.580344e+00 +2.561093e-01 +5.524931e-03 +2.421073e-04 +1.695190e-05 +2.842919e-06 +1.498657e-06 +2.737562e-06 +1.580935e-05 +2.210108e-04 +5.005763e-03 +1.142324e-01 +1.631469e+00 +9.728204e+00 +1.845419e+01 +1.010260e+01 +1.749375e+00 +1.251364e-01 +2.194480e-03 +9.616401e-05 +6.733223e-06 +1.129196e-06 +5.952604e-07 +1.087348e-06 +6.279410e-06 +8.778458e-05 +1.988268e-03 +4.537264e-02 +6.480128e-01 +3.864002e+00 +7.329926e+00 +4.012711e+00 +6.948447e-01 +4.970366e-02 +7.773023e-04 +3.406206e-05 +2.384962e-06 +3.999702e-07 +2.108460e-07 +3.851475e-07 +2.224217e-06 +3.109400e-05 +7.042606e-04 +1.607135e-02 +2.295313e-01 +1.368660e+00 +2.596318e+00 +1.421334e+00 +2.461195e-01 +1.760543e-02 +2.586668e-04 +1.133500e-05 +7.936556e-07 +1.331001e-07 +7.016428e-08 +1.281675e-07 +7.401640e-07 +1.034731e-05 +2.343603e-04 +5.348144e-03 +7.638229e-02 +4.554560e-01 +8.639900e-01 +4.729845e-01 +8.190244e-02 +5.858648e-03 +8.340651e-05 +3.654946e-06 +2.559125e-07 +4.291782e-08 +2.262431e-08 +4.132731e-08 +2.386642e-07 +3.336465e-06 +7.556895e-05 +1.724497e-03 +2.462929e-02 +1.468608e-01 +2.785916e-01 +1.525128e-01 +2.640925e-02 +1.889108e-03 +2.655890e-05 +1.163834e-06 +8.148949e-08 +1.366620e-08 +7.204196e-09 +1.315974e-08 +7.599717e-08 +1.062421e-06 +2.406321e-05 +5.491268e-04 +7.842637e-03 +4.676446e-02 +8.871114e-02 +4.856422e-02 +8.409425e-03 +6.015433e-04 +0.000000e+00 +0.000000e+00 +0.000000e+00 +0.000000e+00 +0.000000e+00 +0.000000e+00 +0.000000e+00 +0.000000e+00 +0.000000e+00 +0.000000e+00 +0.000000e+00 +0.000000e+00 +0.000000e+00 +0.000000e+00 +0.000000e+00 +0.000000e+00 +6.419772e-03 +6.674800e-04 +3.497645e-05 +1.447109e-06 +7.677253e-08 +8.166607e-09 +2.449989e-09 +2.489870e-09 +8.550894e-09 +8.224185e-08 +1.569479e-06 +3.793411e-05 +7.150317e-04 +6.721860e-03 +2.240614e-02 +2.204725e-02 +2.858334e+00 +2.971882e-01 +1.557288e-02 +6.443096e-04 +3.418213e-05 +3.636093e-06 +1.090831e-06 +1.108587e-06 +3.807193e-06 +3.661729e-05 +6.987933e-04 +1.688975e-02 +3.183601e-01 +2.992835e+00 +9.976089e+00 +9.816301e+00 +1.318501e+01 +1.370879e+00 +7.183507e-02 +2.972091e-03 +1.576764e-04 +1.677268e-05 +5.031818e-06 +5.113725e-06 +1.756193e-05 +1.689093e-04 +3.223415e-03 +7.790954e-02 +1.468541e+00 +1.380544e+01 +4.601801e+01 +4.528093e+01 +1.300842e+01 +1.352519e+00 +7.087299e-02 +2.932286e-03 +1.555646e-04 +1.654804e-05 +4.964427e-06 +5.045238e-06 +1.732673e-05 +1.666471e-04 +3.180244e-03 +7.686611e-02 +1.448873e+00 +1.362054e+01 +4.540169e+01 +4.467448e+01 +6.594606e+00 +6.856580e-01 +3.592899e-02 +1.486519e-03 +7.886333e-05 +8.389014e-06 +2.516711e-06 +2.557678e-06 +8.783767e-06 +8.448160e-05 +1.612221e-03 +3.896719e-02 +7.345047e-01 +6.904921e+00 +2.301634e+01 +2.264768e+01 +2.420600e+00 +2.516760e-01 +1.318801e-02 +5.456382e-04 +2.894738e-05 +3.079251e-06 +9.237780e-07 +9.388151e-07 +3.224148e-06 +3.100961e-05 +5.917781e-04 +1.430320e-02 +2.696055e-01 +2.534504e+00 +8.448322e+00 +8.313004e+00 +7.538879e-01 +7.838364e-02 +4.107361e-03 +1.699372e-04 +9.015567e-06 +9.590226e-07 +2.877076e-07 +2.923909e-07 +1.004150e-06 +9.657841e-06 +1.843073e-04 +4.454685e-03 +8.396774e-02 +7.893628e-01 +2.631202e+00 +2.589058e+00 +2.161270e-01 +2.247128e-02 +1.177512e-03 +4.871815e-05 +2.584612e-06 +2.749357e-07 +8.248094e-08 +8.382356e-08 +2.878730e-07 +2.768741e-06 +5.283782e-05 +1.277084e-03 +2.407214e-02 +2.262971e-01 +7.543215e-01 +7.422394e-01 +5.964847e-02 +6.201803e-03 +3.249791e-04 +1.344562e-05 +7.133219e-07 +7.587895e-08 +2.276375e-08 +2.313430e-08 +7.944951e-08 +7.641393e-07 +1.458260e-05 +3.524598e-04 +6.643623e-03 +6.245528e-02 +2.081837e-01 +2.048492e-01 +1.626316e-02 +1.690923e-03 +8.860560e-05 +3.665951e-06 +1.944873e-07 +2.068841e-08 +6.206540e-09 +6.307570e-09 +2.166192e-08 +2.083427e-07 +3.975949e-06 +9.609821e-05 +1.811385e-03 +1.702844e-02 +5.676131e-02 +5.585216e-02 +4.448302e-03 +4.625012e-04 +2.423541e-05 +1.002711e-06 +5.319618e-08 +5.658695e-09 +1.697613e-09 +1.725247e-09 +5.924970e-09 +5.698591e-08 +1.087502e-06 +2.628479e-05 +4.954501e-04 +4.657621e-03 +1.552536e-02 +1.527669e-02 +0.000000e+00 +0.000000e+00 +0.000000e+00 +0.000000e+00 +0.000000e+00 +0.000000e+00 +0.000000e+00 +0.000000e+00 +0.000000e+00 +0.000000e+00 +0.000000e+00 +0.000000e+00 +0.000000e+00 +0.000000e+00 +0.000000e+00 +0.000000e+00 +1.139676e-01 +2.637385e-01 +1.766696e-01 +3.641148e-02 +2.936489e-03 +1.359545e-04 +5.768861e-06 +3.629427e-07 +5.158430e-08 +2.229079e-08 +3.327644e-08 +1.614583e-07 +2.002030e-06 +4.324193e-05 +1.019081e-03 +1.619798e-02 +1.428245e+01 +3.305178e+01 +2.214029e+01 +4.563097e+00 +3.680016e-01 +1.703786e-02 +7.229552e-04 +4.548408e-05 +6.464559e-06 +2.793487e-06 +4.170213e-06 +2.023400e-05 +2.508949e-04 +5.419091e-03 +1.277115e-01 +2.029935e+00 +2.961803e+01 +6.854067e+01 +4.591312e+01 +9.462659e+00 +7.631382e-01 +3.533203e-02 +1.499218e-03 +9.432198e-05 +1.340579e-05 +5.792956e-06 +8.647922e-06 +4.195999e-05 +5.202898e-04 +1.123777e-02 +2.648400e-01 +4.209549e+00 +1.630920e+01 +3.774200e+01 +2.528211e+01 +5.210625e+00 +4.202230e-01 +1.945562e-02 +8.255464e-04 +5.193851e-05 +7.381914e-06 +3.189898e-06 +4.761988e-06 +2.310532e-05 +2.864982e-04 +6.188089e-03 +1.458345e-01 +2.317993e+00 +5.225739e+00 +1.209316e+01 +8.100809e+00 +1.669571e+00 +1.346464e-01 +6.233905e-03 +2.645188e-04 +1.664196e-05 +2.365288e-06 +1.022096e-06 +1.525820e-06 +7.403327e-06 +9.179879e-05 +1.982766e-03 +4.672779e-02 +7.427236e-01 +1.314303e+00 +3.041500e+00 +2.037400e+00 +4.199065e-01 +3.386434e-02 +1.567863e-03 +6.652798e-05 +4.185548e-06 +5.948834e-07 +2.570630e-07 +3.837525e-07 +1.861979e-06 +2.308792e-05 +4.986771e-04 +1.175231e-02 +1.867992e-01 +2.968114e-01 +6.868672e-01 +4.601095e-01 +9.482823e-02 +7.647644e-03 +3.540732e-04 +1.502413e-05 +9.452297e-07 +1.343436e-07 +5.805300e-08 +8.666349e-08 +4.204940e-07 +5.213985e-06 +1.126171e-04 +2.654044e-03 +4.218519e-02 +6.433943e-02 +1.488913e-01 +9.973735e-02 +2.055579e-02 +1.657770e-03 +7.675199e-05 +3.256761e-06 +2.048962e-07 +2.912148e-08 +1.258407e-08 +1.878593e-08 +9.114994e-08 +1.130229e-06 +2.441187e-05 +5.753137e-04 +9.144431e-03 +1.386647e-02 +3.208913e-02 +2.149544e-02 +4.430195e-03 +3.572834e-04 +1.654163e-05 +7.018988e-07 +4.415934e-08 +6.276276e-09 +2.712126e-09 +4.048754e-09 +1.964468e-08 +2.435875e-07 +5.261258e-06 +1.239919e-04 +1.970812e-03 +3.028875e-03 +7.009282e-03 +4.695286e-03 +9.676949e-04 +7.804201e-05 +3.613215e-06 +1.533169e-07 +9.645798e-09 +1.370937e-09 +5.924142e-10 +8.843761e-10 +4.291020e-09 +5.320722e-08 +1.149225e-06 +2.708376e-05 +4.304878e-04 +6.776586e-04 +1.568206e-03 +1.050489e-03 +2.165050e-04 +1.746055e-05 +8.083946e-07 +3.430202e-08 +2.158081e-09 +3.067236e-10 +1.325425e-10 +1.978639e-10 +9.600419e-10 +1.190420e-08 +2.571194e-07 +6.059524e-06 +9.631423e-05
+1.750000e-01 +0.000000e+00 +0.000000e+00 +0.000000e+00 +0.000000e+00 +0.000000e+00 +0.000000e+00 +0.000000e+00 +0.000000e+00 +0.000000e+00 +0.000000e+00 +0.000000e+00 +0.000000e+00 +0.000000e+00 +0.000000e+00 +0.000000e+00 +0.000000e+00 +1.563465e-05 +3.673496e-04 +5.771272e-03 +3.986160e-02 +9.018949e-02 +5.903238e-02 +1.192285e-02 +9.479573e-04 +4.362335e-05 +1.856640e-06 +1.181778e-07 +1.711010e-08 +7.562255e-09 +1.155359e-08 +5.720410e-08 +7.194796e-07 +3.600662e-03 +8.460064e-02 +1.329124e+00 +9.180130e+00 +2.077065e+01 +1.359516e+01 +2.745834e+00 +2.183146e-01 +1.004646e-02 +4.275843e-04 +2.721635e-05 +3.940457e-06 +1.741588e-06 +2.660793e-06 +1.317411e-05 +1.656962e-04 +1.095967e-02 +2.575068e-01 +4.045579e+00 +2.794241e+01 +6.322154e+01 +4.138085e+01 +8.357748e+00 +6.645045e-01 +3.057935e-02 +1.301478e-03 +8.284091e-05 +1.199393e-05 +5.301033e-06 +8.098902e-06 +4.009925e-05 +5.043449e-04 +7.984387e-03 +1.876000e-01 +2.947304e+00 +2.035673e+01 +4.605845e+01 +3.014697e+01 +6.088825e+00 +4.841079e-01 +2.227781e-02 +9.481588e-04 +6.035164e-05 +8.737876e-06 +3.861933e-06 +5.900249e-06 +2.921329e-05 +3.674277e-04 +3.188567e-03 +7.491813e-02 +1.177007e+00 +8.129468e+00 +1.839345e+01 +1.203920e+01 +2.431574e+00 +1.933286e-01 +8.896648e-03 +3.786475e-04 +2.410145e-05 +3.489473e-06 +1.542264e-06 +2.356266e-06 +1.166634e-05 +1.467323e-04 +9.615067e-04 +2.259143e-02 +3.549242e-01 +2.451426e+00 +5.546513e+00 +3.630399e+00 +7.332368e-01 +5.829790e-02 +2.682768e-03 +1.141805e-04 +7.267748e-06 +1.052244e-06 +4.650669e-07 +7.105278e-07 +3.517963e-06 +4.424687e-05 +2.533636e-04 +5.952996e-03 +9.352497e-02 +6.459677e-01 +1.461544e+00 +9.566351e-01 +1.932129e-01 +1.536190e-02 +7.069278e-04 +3.008734e-05 +1.915101e-06 +2.772736e-07 +1.225483e-07 +1.872290e-07 +9.270073e-07 +1.165935e-05 +6.280803e-05 +1.475729e-03 +2.318454e-02 +1.601333e-01 +3.623122e-01 +2.371468e-01 +4.789687e-02 +3.808165e-03 +1.752452e-04 +7.458555e-06 +4.747475e-07 +6.873525e-08 +3.037934e-08 +4.641346e-08 +2.298022e-07 +2.890317e-06 +1.524250e-05 +3.581356e-04 +5.626516e-03 +3.886178e-02 +8.792734e-02 +5.755172e-02 +1.162380e-02 +9.241804e-04 +4.252918e-05 +1.810071e-06 +1.152136e-07 +1.668094e-08 +7.372577e-09 +1.126380e-08 +5.576929e-08 +7.014335e-07 +3.703316e-06 +8.701259e-05 +1.367018e-03 +9.441854e-03 +2.136282e-02 +1.398276e-02 +2.824117e-03 +2.245388e-04 +1.033288e-05 +4.397747e-07 +2.799228e-08 +4.052799e-09 +1.791240e-09 +2.736652e-09 +1.354970e-08 +1.704202e-07 +9.124408e-07 +2.143858e-05 +3.368123e-04 +2.326329e-03 +5.263473e-03 +3.445139e-03 +6.958195e-04 +5.532294e-05 +2.545866e-06 +1.083538e-07 +6.896872e-09 +9.985481e-10 +4.413344e-10 +6.742694e-10 +3.338440e-09 +4.198894e-08 +0.000000e+00 +0.000000e+00 +0.000000e+00 +0.000000e+00 +0.000000e+00 +0.000000e+00 +0.000000e+00 +0.000000e+00 +0.000000e+00 +0.000000e+00 +0.000000e+00 +0.000000e+00 +0.000000e+00 +0.000000e+00 +0.000000e+00 +0.000000e+00 +2.601290e-08 +1.999797e-07 +3.356980e-06 +8.009174e-05 +1.675598e-03 +1.934856e-02 +8.497106e-02 +1.132932e-01 +4.389620e-02 +5.709918e-03 +3.401473e-04 +1.425700e-05 +6.814686e-07 +5.901565e-08 +1.343831e-08 +1.007887e-08 +5.200707e-06 +3.998154e-05 +6.711541e-04 +1.601258e-02 +3.349990e-01 +3.868318e+00 +1.698809e+01 +2.265048e+01 +8.776079e+00 +1.141572e+00 +6.800496e-02 +2.850372e-03 +1.362446e-04 +1.179888e-05 +2.686695e-06 +2.015049e-06 +1.447915e-05 +1.113115e-04 +1.868542e-03 +4.458019e-02 +9.326617e-01 +1.076968e+01 +4.729609e+01 +6.306059e+01 +2.443325e+01 +3.178221e+00 +1.893308e-01 +7.935646e-03 +3.793151e-04 +3.284894e-05 +7.479955e-06 +5.610043e-06 +9.884013e-06 +7.598544e-05 +1.275537e-03 +3.043212e-02 +6.366700e-01 +7.351790e+00 +3.228609e+01 +4.304753e+01 +1.667905e+01 +2.169573e+00 +1.292443e-01 +5.417171e-03 +2.589348e-04 +2.242393e-05 +5.106099e-06 +3.829627e-06 +3.750244e-06 +2.883079e-05 +4.839711e-04 +1.154671e-02 +2.415687e-01 +2.789455e+00 +1.225016e+01 +1.633332e+01 +6.328454e+00 +8.231909e-01 +4.903857e-02 +2.055411e-03 +9.824638e-05 +8.508204e-06 +1.937383e-06 +1.453057e-06 +1.084177e-06 +8.334837e-06 +1.399136e-04 +3.338097e-03 +6.983628e-02 +8.064172e-01 +3.541459e+00 +4.721880e+00 +1.829524e+00 +2.379803e-01 +1.417680e-02 +5.942090e-04 +2.840253e-05 +2.459679e-06 +5.600876e-07 +4.200715e-07 +2.756250e-07 +2.118926e-06 +3.556956e-05 +8.486283e-04 +1.775414e-02 +2.050116e-01 +9.003282e-01 +1.200421e+00 +4.651112e-01 +6.050060e-02 +3.604100e-03 +1.510629e-04 +7.220640e-06 +6.253123e-07 +1.423884e-07 +1.067928e-07 +6.622864e-08 +5.091467e-07 +8.546843e-06 +2.039129e-04 +4.266060e-03 +4.926127e-02 +2.163356e-01 +2.884435e-01 +1.117594e-01 +1.453740e-02 +8.660123e-04 +3.629820e-05 +1.735014e-06 +1.502534e-07 +3.421383e-08 +2.566073e-08 +1.563527e-08 +1.201994e-07 +2.017740e-06 +4.813980e-05 +1.007132e-03 +1.162961e-02 +5.107255e-02 +6.809580e-02 +2.638417e-02 +3.431993e-03 +2.044483e-04 +8.569285e-06 +4.096023e-07 +3.547184e-08 +8.077208e-09 +6.057990e-09 +3.705937e-09 +2.849017e-08 +4.782532e-07 +1.141030e-05 +2.387147e-04 +2.756499e-03 +1.210543e-02 +1.614035e-02 +6.253687e-03 +8.134653e-04 +4.845920e-05 +2.031128e-06 +9.708565e-08 +8.407684e-09 +1.914494e-09 +1.435890e-09 +8.928478e-10 +6.863957e-09 +1.152225e-07 +2.749010e-06 +5.751201e-05 +6.641057e-04 +2.916484e-03 +3.888592e-03 +1.506661e-03 +1.959830e-04 +1.167497e-05 +4.893467e-07 +2.339023e-08 +2.025610e-09 +4.612468e-10 +3.459399e-10 +0.000000e+00 +0.000000e+00 +0.000000e+00 +0.000000e+00 +0.000000e+00 +0.000000e+00 +0.000000e+00 +0.000000e+00 +0.000000e+00 +0.000000e+00 +0.000000e+00 +0.000000e+00 +0.000000e+00 +0.000000e+00 +0.000000e+00 +0.000000e+00 +1.018533e-09 +7.091219e-10 +1.703602e-09 +1.235854e-08 +2.002161e-07 +4.740495e-06 +1.013241e-04 +1.226599e-03 +5.753313e-03 +8.263657e-03 +3.439735e-03 +4.741614e-04 +2.926808e-05 +1.236145e-06 +5.783362e-08 +4.777387e-09 +7.835961e-07 +5.455544e-07 +1.310646e-06 +9.507890e-06 +1.540338e-04 +3.647043e-03 +7.795248e-02 +9.436694e-01 +4.426242e+00 +6.357545e+00 +2.646318e+00 +3.647903e-01 +2.251704e-02 +9.510134e-04 +4.449360e-05 +3.675425e-06 +5.103314e-06 +3.553023e-06 +8.535823e-06 +6.192189e-05 +1.003174e-03 +2.375204e-02 +5.076799e-01 +6.145821e+00 +2.882672e+01 +4.140468e+01 +1.723464e+01 +2.375764e+00 +1.466464e-01 +6.193650e-03 +2.897728e-04 +2.393688e-05 +6.475293e-06 +4.508221e-06 +1.083060e-05 +7.856901e-05 +1.272868e-03 +3.013755e-02 +6.441650e-01 +7.798068e+00 +3.657651e+01 +5.253595e+01 +2.186801e+01 +3.014466e+00 +1.860709e-01 +7.858756e-03 +3.676755e-04 +3.037209e-05 +4.001127e-06 +2.785660e-06 +6.692300e-06 +4.854832e-05 +7.865134e-04 +1.862220e-02 +3.980339e-01 +4.818479e+00 +2.260087e+01 +3.246232e+01 +1.351239e+01 +1.862659e+00 +1.149745e-01 +4.855978e-03 +2.271892e-04 +1.876712e-05 +1.728816e-06 +1.203634e-06 +2.891623e-06 +2.097686e-05 +3.398384e-04 +8.046318e-03 +1.719833e-01 +2.081978e+00 +9.765434e+00 +1.402639e+01 +5.838462e+00 +8.048217e-01 +4.967842e-02 +2.098181e-03 +9.816437e-05 +8.108938e-06 +6.185247e-07 +4.306285e-07 +1.034547e-06 +7.504969e-06 +1.215852e-04 +2.878761e-03 +6.153110e-02 +7.448771e-01 +3.493815e+00 +5.018272e+00 +2.088848e+00 +2.879440e-01 +1.777363e-02 +7.506740e-04 +3.512063e-05 +2.901165e-06 +2.000485e-07 +1.392775e-07 +3.346019e-07 +2.427321e-06 +3.932413e-05 +9.310733e-04 +1.990091e-02 +2.409145e-01 +1.129999e+00 +1.623052e+00 +6.755930e-01 +9.312930e-02 +5.748498e-03 +2.427894e-04 +1.135901e-05 +9.383193e-07 +6.142709e-08 +4.276670e-08 +1.027432e-07 +7.453355e-07 +1.207491e-05 +2.858963e-04 +6.110794e-03 +7.397544e-02 +3.469787e-01 +4.983760e-01 +2.074482e-01 +2.859637e-02 +1.765140e-03 +7.455114e-05 +3.487909e-06 +2.881212e-07 +1.842920e-08 +1.283076e-08 +3.082475e-08 +2.236137e-07 +3.622683e-06 +8.577388e-05 +1.833345e-03 +2.219392e-02 +1.040997e-01 +1.495215e-01 +6.223810e-02 +8.579412e-03 +5.295727e-04 +2.236665e-05 +1.046434e-06 +8.644141e-08 +5.497188e-09 +3.827246e-09 +9.194618e-09 +6.670102e-08 +1.080599e-06 +2.558522e-05 +5.468627e-04 +6.620156e-03 +3.105157e-02 +4.460030e-02 +1.856481e-02 +2.559126e-03 +1.579646e-04 +6.671676e-06 +3.121374e-07 +2.578434e-08 +0.000000e+00 +0.000000e+00 +0.000000e+00 +0.000000e+00 +0.000000e+00 +0.000000e+00 +0.000000e+00 +0.000000e+00 +0.000000e+00 +0.000000e+00 +0.000000e+00 +0.000000e+00 +0.000000e+00 +0.000000e+00 +0.000000e+00 +0.000000e+00 +3.903784e-04 +1.669534e-05 +1.081665e-06 +1.610340e-07 +7.362055e-08 +1.164359e-07 +5.941171e-07 +7.631332e-06 +1.672931e-04 +3.911727e-03 +6.037691e-02 +4.055517e-01 +8.870839e-01 +5.608887e-01 +1.099238e-01 +8.557825e-03 +2.326257e-02 +9.948719e-04 +6.445622e-05 +9.595984e-06 +4.387035e-06 +6.938395e-06 +3.540333e-05 +4.547496e-04 +9.968964e-03 +2.330991e-01 +3.597849e+00 +2.416675e+01 +5.286116e+01 +3.342326e+01 +6.550338e+00 +5.099592e-01 +3.018622e-02 +1.290976e-03 +8.364036e-05 +1.245204e-05 +5.692750e-06 +9.003473e-06 +4.594044e-05 +5.900970e-04 +1.293603e-02 +3.024765e-01 +4.668679e+00 +3.135951e+01 +6.859426e+01 +4.337104e+01 +8.499918e+00 +6.617386e-01 +1.180788e-02 +5.049885e-04 +3.271743e-05 +4.870839e-06 +2.226821e-06 +3.521870e-06 +1.797043e-05 +2.308270e-04 +5.060161e-03 +1.183191e-01 +1.826237e+00 +1.226684e+01 +2.683187e+01 +1.696536e+01 +3.324895e+00 +2.588509e-01 +2.891010e-03 +1.236400e-04 +8.010445e-06 +1.192563e-06 +5.452088e-07 +8.622850e-07 +4.399830e-06 +5.651505e-05 +1.238916e-03 +2.896893e-02 +4.471309e-01 +3.003378e+00 +6.569442e+00 +4.153752e+00 +8.140582e-01 +6.337635e-02 +5.825327e-04 +2.491321e-05 +1.614089e-06 +2.402990e-07 +1.098585e-07 +1.737487e-07 +8.865569e-07 +1.138767e-05 +2.496391e-04 +5.837181e-03 +9.009599e-02 +6.051748e-01 +1.323730e+00 +8.369727e-01 +1.640311e-01 +1.277021e-02 +1.089547e-04 +4.659674e-06 +3.018931e-07 +4.494464e-08 +2.054752e-08 +3.249731e-08 +1.658183e-07 +2.129908e-06 +4.669156e-05 +1.091765e-03 +1.685122e-02 +1.131896e-01 +2.475854e-01 +1.565443e-01 +3.067977e-02 +2.388492e-03 +2.004711e-05 +8.573561e-07 +5.554678e-08 +8.269582e-09 +3.780638e-09 +5.979338e-09 +3.050971e-08 +3.918920e-07 +8.591007e-06 +2.008791e-04 +3.100537e-03 +2.082631e-02 +4.555445e-02 +2.880334e-02 +5.644919e-03 +4.394702e-04 +3.737328e-06 +1.598346e-07 +1.035544e-08 +1.541676e-09 +7.048141e-10 +1.114712e-09 +5.687843e-09 +7.305936e-08 +1.601598e-06 +3.744934e-05 +5.780248e-04 +3.882592e-03 +8.492591e-03 +5.369728e-03 +1.052367e-03 +8.192924e-05 +7.168254e-07 +3.065652e-08 +1.986189e-09 +2.956958e-10 +1.351844e-10 +2.138034e-10 +1.090937e-09 +1.401290e-08 +3.071890e-07 +7.182841e-06 +1.108660e-04 +7.446872e-04 +1.628892e-03 +1.029922e-03 +2.018456e-04 +1.571416e-05 +1.425525e-07 +6.096553e-09 +3.949863e-10 +5.880397e-11 +2.688365e-11 +4.251833e-11 +2.169508e-10 +2.786696e-09 +6.108959e-08 +1.428426e-06 +2.204754e-05 +1.480933e-04 +3.239320e-04 +2.048170e-04 +4.014032e-05 +3.125018e-06 +0.000000e+00 +0.000000e+00 +0.000000e+00 +0.000000e+00 +0.000000e+00 +0.000000e+00 +0.000000e+00 +0.000000e+00 +0.000000e+00 +0.000000e+00 +0.000000e+00 +0.000000e+00 +0.000000e+00 +0.000000e+00 +0.000000e+00 +0.000000e+00 +1.338896e-02 +1.563099e-03 +8.736113e-05 +3.626184e-06 +1.814504e-07 +1.726877e-08 +4.471707e-09 +3.870146e-09 +1.144394e-08 +9.802484e-08 +1.753898e-06 +4.225447e-05 +8.444317e-04 +8.872811e-03 +3.426487e-02 +3.959088e-02 +4.585016e+00 +5.352793e-01 +2.991661e-02 +1.241778e-03 +6.213726e-05 +5.913647e-06 +1.531325e-06 +1.325322e-06 +3.918951e-06 +3.356837e-05 +6.006180e-04 +1.446994e-02 +2.891736e-01 +3.038472e+00 +1.173392e+01 +1.355780e+01 +1.792320e+01 +2.092450e+00 +1.169465e-01 +4.854211e-03 +2.428996e-04 +2.311693e-05 +5.986076e-06 +5.180792e-06 +1.531950e-05 +1.312215e-04 +2.347865e-03 +5.656418e-02 +1.130403e+00 +1.187764e+01 +4.586886e+01 +5.299855e+01 +1.567181e+01 +1.829611e+00 +1.022564e-01 +4.244458e-03 +2.123882e-04 +2.021314e-05 +5.234146e-06 +4.530017e-06 +1.339517e-05 +1.147383e-04 +2.052942e-03 +4.945898e-02 +9.884097e-01 +1.038565e+01 +4.010713e+01 +4.634123e+01 +7.224831e+00 +8.434655e-01 +4.714104e-02 +1.956729e-03 +9.791268e-05 +9.318419e-06 +2.412983e-06 +2.088374e-06 +6.175281e-06 +5.289530e-05 +9.464228e-04 +2.280099e-02 +4.556648e-01 +4.787868e+00 +1.848971e+01 +2.136368e+01 +2.452258e+00 +2.862897e-01 +1.600065e-02 +6.641546e-04 +3.323360e-05 +3.162865e-06 +8.190167e-07 +7.088376e-07 +2.096019e-06 +1.795376e-05 +3.212356e-04 +7.739129e-03 +1.546621e-01 +1.625102e+00 +6.275791e+00 +7.251277e+00 +7.145705e-01 +8.342278e-02 +4.662476e-03 +1.935299e-04 +9.684034e-06 +9.216364e-07 +2.386556e-07 +2.065502e-07 +6.107649e-07 +5.231599e-06 +9.360576e-05 +2.255127e-03 +4.506744e-02 +4.735431e-01 +1.828721e+00 +2.112971e+00 +1.933346e-01 +2.257092e-02 +1.261482e-03 +5.236157e-05 +2.620118e-06 +2.493585e-07 +6.457081e-08 +5.588435e-08 +1.652489e-07 +1.415465e-06 +2.532603e-05 +6.101485e-04 +1.219347e-02 +1.281221e-01 +4.947798e-01 +5.716866e-01 +5.069459e-02 +5.918358e-03 +3.307754e-04 +1.372982e-05 +6.870255e-07 +6.538471e-08 +1.693122e-08 +1.465353e-08 +4.333019e-08 +3.711514e-07 +6.640781e-06 +1.599881e-04 +3.197271e-03 +3.359511e-02 +1.297371e-01 +1.499029e-01 +1.320170e-02 +1.541237e-03 +8.613932e-05 +3.575469e-06 +1.789127e-07 +1.702725e-08 +4.409167e-09 +3.816019e-09 +1.128389e-08 +9.665389e-08 +1.729368e-06 +4.166351e-05 +8.326217e-04 +8.748718e-03 +3.378565e-02 +3.903717e-02 +3.463790e-03 +4.043813e-04 +2.260076e-05 +9.381117e-07 +4.694212e-08 +4.467515e-09 +1.156853e-09 +1.001226e-09 +2.960605e-09 +2.535951e-08 +4.537420e-07 +1.093144e-05 +2.184587e-04 +2.295440e-03 +8.864493e-03 +1.024236e-02 +0.000000e+00 +0.000000e+00 +0.000000e+00 +0.000000e+00 +0.000000e+00 +0.000000e+00 +0.000000e+00 +0.000000e+00 +0.000000e+00 +0.000000e+00 +0.000000e+00 +0.000000e+00 +0.000000e+00 +0.000000e+00 +0.000000e+00 +0.000000e+00 +8.830288e-02 +1.371680e-01 +6.161590e-02 +9.040820e-03 +5.803477e-04 +2.475623e-05 +1.134403e-06 +8.928417e-08 +1.777375e-08 +1.144198e-08 +2.547188e-08 +1.735985e-07 +2.704366e-06 +6.339708e-05 +1.383523e-03 +1.757840e-02 +1.615840e+01 +2.510015e+01 +1.127500e+01 +1.654365e+00 +1.061969e-01 +4.530104e-03 +2.075826e-04 +1.633797e-05 +3.252389e-06 +2.093749e-06 +4.661059e-06 +3.176652e-05 +4.948677e-04 +1.160093e-02 +2.531687e-01 +3.216644e+00 +4.254327e+01 +6.608590e+01 +2.968581e+01 +4.355759e+00 +2.796046e-01 +1.192726e-02 +5.465418e-04 +4.301605e-05 +8.563179e-06 +5.512608e-06 +1.227205e-05 +8.363770e-05 +1.302931e-03 +3.054396e-02 +6.665651e-01 +8.469064e+00 +2.788264e+01 +4.331236e+01 +1.945592e+01 +2.854742e+00 +1.832514e-01 +7.817063e-03 +3.582006e-04 +2.819249e-05 +5.612262e-06 +3.612934e-06 +8.043036e-06 +5.481571e-05 +8.539344e-04 +2.001835e-02 +4.368633e-01 +5.550580e+00 +1.024578e+01 +1.591561e+01 +7.149295e+00 +1.049007e+00 +6.733776e-02 +2.872466e-03 +1.316248e-04 +1.035964e-05 +2.062288e-06 +1.327613e-06 +2.955503e-06 +2.014264e-05 +3.137877e-04 +7.355964e-03 +1.605303e-01 +2.039622e+00 +2.884825e+00 +4.481232e+00 +2.012971e+00 +2.953606e-01 +1.895977e-02 +8.087779e-04 +3.706056e-05 +2.916884e-06 +5.806623e-07 +3.738055e-07 +8.321578e-07 +5.671405e-06 +8.835074e-05 +2.071161e-03 +4.519925e-02 +5.742805e-01 +7.171154e-01 +1.113953e+00 +5.003882e-01 +7.342129e-02 +4.713055e-03 +2.010476e-04 +9.212585e-06 +7.250846e-07 +1.443422e-07 +9.292129e-08 +2.068594e-07 +1.409809e-06 +2.196240e-05 +5.148532e-04 +1.123572e-02 +1.427557e-01 +1.689809e-01 +2.624918e-01 +1.179114e-01 +1.730098e-02 +1.110583e-03 +4.737481e-05 +2.170852e-06 +1.708588e-07 +3.401276e-08 +2.189596e-08 +4.874431e-08 +3.322071e-07 +5.175215e-06 +1.213199e-04 +2.647582e-03 +3.363894e-02 +3.920999e-02 +6.090804e-02 +2.735991e-02 +4.014484e-03 +2.576975e-04 +1.099275e-05 +5.037200e-07 +3.964572e-08 +7.892250e-09 +5.080692e-09 +1.131053e-08 +7.708464e-08 +1.200846e-06 +2.815082e-05 +6.143394e-04 +7.805509e-03 +9.150921e-03 +1.421487e-02 +6.385322e-03 +9.369098e-04 +6.014206e-05 +2.565515e-06 +1.175594e-07 +9.252613e-09 +1.841912e-09 +1.185744e-09 +2.639678e-09 +1.799020e-08 +2.802564e-07 +6.569907e-06 +1.433760e-04 +1.821668e-03 +2.173954e-03 +3.376978e-03 +1.516940e-03 +2.225786e-04 +1.428775e-05 +6.094809e-07 +2.792819e-08 +2.198113e-09 +4.375770e-10 +2.816933e-10 +6.270996e-10 +4.273872e-09 +6.657957e-08 +1.560791e-06 +3.406136e-05 +4.327677e-04
+1.833333e-01 +0.000000e+00 +0.000000e+00 +0.000000e+00 +0.000000e+00 +0.000000e+00 +0.000000e+00 +0.000000e+00 +0.000000e+00 +0.000000e+00 +0.000000e+00 +0.000000e+00 +0.000000e+00 +0.000000e+00 +0.000000e+00 +0.000000e+00 +0.000000e+00 +1.301255e-05 +2.842798e-04 +3.621254e-03 +1.825820e-02 +2.848254e-02 +1.284754e-02 +1.891563e-03 +1.216873e-04 +5.193980e-06 +2.377479e-07 +1.866395e-08 +3.701729e-09 +2.372925e-09 +5.260688e-09 +3.573071e-08 +5.554144e-07 +5.497037e-03 +1.200915e-01 +1.529767e+00 +7.713018e+00 +1.203220e+01 +5.427332e+00 +7.990744e-01 +5.140576e-02 +2.194151e-03 +1.004345e-04 +7.884423e-06 +1.563763e-06 +1.002421e-06 +2.222332e-06 +1.509413e-05 +2.346300e-04 +2.453017e-02 +5.359004e-01 +6.826485e+00 +3.441883e+01 +5.369289e+01 +2.421911e+01 +3.565817e+00 +2.293948e-01 +9.791255e-03 +4.481824e-04 +3.518372e-05 +6.978189e-06 +4.473239e-06 +9.917008e-06 +6.735655e-05 +1.047021e-03 +2.362349e-02 +5.160927e-01 +6.574167e+00 +3.314666e+01 +5.170831e+01 +2.332393e+01 +3.434018e+00 +2.209160e-01 +9.429355e-03 +4.316168e-04 +3.388327e-05 +6.720264e-06 +4.307901e-06 +9.550459e-06 +6.486694e-05 +1.008321e-03 +1.175026e-02 +2.567030e-01 +3.269972e+00 +1.648705e+01 +2.571957e+01 +1.160126e+01 +1.708071e+00 +1.098830e-01 +4.690134e-03 +2.146850e-04 +1.685344e-05 +3.342640e-06 +2.142737e-06 +4.750371e-06 +3.226463e-05 +5.015361e-04 +4.245944e-03 +9.275940e-02 +1.181601e+00 +5.957581e+00 +9.293742e+00 +4.192104e+00 +6.172098e-01 +3.970611e-02 +1.694776e-03 +7.757621e-05 +6.089976e-06 +1.207860e-06 +7.742762e-07 +1.716542e-06 +1.165879e-05 +1.812296e-04 +1.304879e-03 +2.850715e-02 +3.631339e-01 +1.830905e+00 +2.856186e+00 +1.288332e+00 +1.896831e-01 +1.220262e-02 +5.208445e-04 +2.384100e-05 +1.871593e-06 +3.712038e-07 +2.379533e-07 +5.275339e-07 +3.583022e-06 +5.569613e-05 +3.697762e-04 +8.078348e-03 +1.029048e-01 +5.188413e-01 +8.093851e-01 +3.650872e-01 +5.375235e-02 +3.457976e-03 +1.475968e-04 +6.756055e-06 +5.303715e-07 +1.051916e-07 +6.743114e-08 +1.494924e-07 +1.015356e-06 +1.578315e-05 +1.010128e-04 +2.206784e-03 +2.811078e-02 +1.417333e-01 +2.211019e-01 +9.973186e-02 +1.468367e-02 +9.446246e-04 +4.031940e-05 +1.845570e-06 +1.448830e-07 +2.873548e-08 +1.842035e-08 +4.083724e-08 +2.773675e-07 +4.311526e-06 +2.728913e-05 +5.961744e-04 +7.594276e-03 +3.829000e-02 +5.973186e-02 +2.694309e-02 +3.966873e-03 +2.551954e-04 +1.089250e-05 +4.985905e-07 +3.914091e-08 +7.763043e-09 +4.976355e-09 +1.103240e-08 +7.493230e-08 +1.164782e-06 +7.402205e-06 +1.617129e-04 +2.059955e-03 +1.038620e-02 +1.620233e-02 +7.308341e-03 +1.076018e-03 +6.922200e-05 +2.954602e-06 +1.352432e-07 +1.061701e-08 +2.105733e-09 +1.349841e-09 +2.992549e-09 +2.032546e-08 +3.159482e-07 +0.000000e+00 +0.000000e+00 +0.000000e+00 +0.000000e+00 +0.000000e+00 +0.000000e+00 +0.000000e+00 +0.000000e+00 +0.000000e+00 +0.000000e+00 +0.000000e+00 +0.000000e+00 +0.000000e+00 +0.000000e+00 +0.000000e+00 +0.000000e+00 +1.695260e-08 +1.494514e-07 +2.718293e-06 +6.558921e-05 +1.293093e-03 +1.323023e-02 +4.930505e-02 +5.478009e-02 +1.785662e-02 +2.025516e-03 +1.113626e-04 +4.615337e-06 +2.341024e-07 +2.288065e-08 +6.139661e-09 +5.526027e-09 +4.855808e-06 +4.280803e-05 +7.786126e-04 +1.878700e-02 +3.703863e-01 +3.789593e+00 +1.412266e+01 +1.569090e+01 +5.114751e+00 +5.801774e-01 +3.189809e-02 +1.321991e-03 +6.705499e-05 +6.553804e-06 +1.758610e-06 +1.582844e-06 +1.695969e-05 +1.495139e-04 +2.719430e-03 +6.561664e-02 +1.293634e+00 +1.323576e+01 +4.932567e+01 +5.480300e+01 +1.786409e+01 +2.026363e+00 +1.114092e-01 +4.617267e-03 +2.342003e-04 +2.289022e-05 +6.142229e-06 +5.528338e-06 +1.365964e-05 +1.204212e-04 +2.190277e-03 +5.284881e-02 +1.041916e+00 +1.066032e+01 +3.972778e+01 +4.413932e+01 +1.438806e+01 +1.632069e+00 +8.973097e-02 +3.718829e-03 +1.886291e-04 +1.843619e-05 +4.947061e-06 +4.452622e-06 +5.903043e-06 +5.204028e-05 +9.465331e-04 +2.283873e-02 +4.502662e-01 +4.606881e+00 +1.716844e+01 +1.907490e+01 +6.217831e+00 +7.053022e-01 +3.877743e-02 +1.607100e-03 +8.151649e-05 +7.967239e-06 +2.137883e-06 +1.924210e-06 +1.899689e-06 +1.674735e-05 +3.046087e-04 +7.349850e-03 +1.449025e-01 +1.482564e+00 +5.525066e+00 +6.138593e+00 +2.000992e+00 +2.269769e-01 +1.247917e-02 +5.171892e-04 +2.623324e-05 +2.563979e-06 +6.880032e-07 +6.192401e-07 +5.290463e-07 +4.663987e-06 +8.483079e-05 +2.046867e-03 +4.035405e-02 +4.128808e-01 +1.538681e+00 +1.709543e+00 +5.572584e-01 +6.321104e-02 +3.475336e-03 +1.440325e-04 +7.305723e-06 +7.140450e-07 +1.916027e-07 +1.724528e-07 +1.376111e-07 +1.213158e-06 +2.206548e-05 +5.324141e-04 +1.049656e-02 +1.073951e-01 +4.002290e-01 +4.446722e-01 +1.449494e-01 +1.644193e-02 +9.039755e-04 +3.746455e-05 +1.900304e-06 +1.857315e-07 +4.983811e-08 +4.485700e-08 +3.484769e-08 +3.072117e-07 +5.587711e-06 +1.348249e-04 +2.658076e-03 +2.719600e-02 +1.013512e-01 +1.126057e-01 +3.670600e-02 +4.163641e-03 +2.289165e-04 +9.487265e-06 +4.812199e-07 +4.703335e-08 +1.262066e-08 +1.135928e-08 +8.795818e-09 +7.754252e-08 +1.410380e-06 +3.403080e-05 +6.709183e-04 +6.864474e-03 +2.558181e-02 +2.842252e-02 +9.264867e-03 +1.050934e-03 +5.778024e-05 +2.394656e-06 +1.214635e-07 +1.187157e-08 +3.185548e-09 +2.867166e-09 +2.243386e-09 +1.977733e-08 +3.597194e-07 +8.679604e-06 +1.711187e-04 +1.750794e-03 +6.524676e-03 +7.249204e-03 +2.363017e-03 +2.680422e-04 +1.473693e-05 +6.107605e-07 +3.097943e-08 +3.027861e-09 +8.124786e-10 +7.312747e-10 +0.000000e+00 +0.000000e+00 +0.000000e+00 +0.000000e+00 +0.000000e+00 +0.000000e+00 +0.000000e+00 +0.000000e+00 +0.000000e+00 +0.000000e+00 +0.000000e+00 +0.000000e+00 +0.000000e+00 +0.000000e+00 +0.000000e+00 +0.000000e+00 +2.794368e-08 +7.855750e-09 +7.440133e-09 +2.393628e-08 +2.189560e-07 +4.065671e-06 +9.822522e-05 +1.901368e-03 +1.878243e-02 +6.681096e-02 +7.054312e-02 +2.192697e-02 +2.397057e-03 +1.290931e-04 +5.343334e-06 +2.760381e-07 +6.908765e-06 +1.942247e-06 +1.839491e-06 +5.917981e-06 +5.413446e-05 +1.005192e-03 +2.428510e-02 +4.700923e-01 +4.643748e+00 +1.651827e+01 +1.744101e+01 +5.421202e+00 +5.926460e-01 +3.191685e-02 +1.321080e-03 +6.824738e-05 +2.199144e-05 +6.182409e-06 +5.855322e-06 +1.883765e-05 +1.723166e-04 +3.199649e-03 +7.730242e-02 +1.496361e+00 +1.478161e+01 +5.257966e+01 +5.551684e+01 +1.725634e+01 +1.886464e+00 +1.015952e-01 +4.205159e-03 +2.172397e-04 +1.655300e-05 +4.653510e-06 +4.407311e-06 +1.417913e-05 +1.297030e-04 +2.408381e-03 +5.818567e-02 +1.126314e+00 +1.112615e+01 +3.957681e+01 +4.178762e+01 +1.298888e+01 +1.419945e+00 +7.647090e-02 +3.165231e-03 +1.635167e-04 +6.782428e-06 +1.906730e-06 +1.805853e-06 +5.809762e-06 +5.314453e-05 +9.868107e-04 +2.384101e-02 +4.614960e-01 +4.558830e+00 +1.621621e+01 +1.712207e+01 +5.322067e+00 +5.818085e-01 +3.133320e-02 +1.296922e-03 +6.699937e-05 +2.088977e-06 +5.872699e-07 +5.561997e-07 +1.789397e-06 +1.636843e-05 +3.039361e-04 +7.342992e-03 +1.421400e-01 +1.404112e+00 +4.994566e+00 +5.273570e+00 +1.639188e+00 +1.791961e-01 +9.650575e-03 +3.994500e-04 +2.063570e-05 +5.604550e-07 +1.575596e-07 +1.492237e-07 +4.800802e-07 +4.391512e-06 +8.154351e-05 +1.970063e-03 +3.813497e-02 +3.767116e-01 +1.340000e+00 +1.414855e+00 +4.397804e-01 +4.807681e-02 +2.589169e-03 +1.071691e-04 +5.536385e-06 +1.411264e-07 +3.967459e-08 +3.757556e-08 +1.208875e-07 +1.105813e-06 +2.053322e-05 +4.960755e-04 +9.602649e-03 +9.485857e-02 +3.374213e-01 +3.562702e-01 +1.107397e-01 +1.210607e-02 +6.519705e-04 +2.698591e-05 +1.394100e-06 +3.472658e-08 +9.762614e-09 +9.246113e-09 +2.974645e-08 +2.721043e-07 +5.052551e-06 +1.220679e-04 +2.362897e-03 +2.334158e-02 +8.302831e-02 +8.766639e-02 +2.724941e-02 +2.978907e-03 +1.604285e-04 +6.640348e-06 +3.430422e-07 +8.542544e-09 +2.401548e-09 +2.274492e-09 +7.317460e-09 +6.693613e-08 +1.242899e-06 +3.002802e-05 +5.812594e-04 +5.741898e-03 +2.042450e-02 +2.156544e-02 +6.703203e-03 +7.327944e-04 +3.946452e-05 +1.633488e-06 +8.438646e-08 +2.128562e-09 +5.983982e-10 +5.667393e-10 +1.823305e-09 +1.667860e-08 +3.096955e-07 +7.482137e-06 +1.448335e-04 +1.430719e-03 +5.089210e-03 +5.373501e-03 +1.670250e-03 +1.825917e-04 +9.833448e-06 +4.070193e-07 +2.102673e-08 +0.000000e+00 +0.000000e+00 +0.000000e+00 +0.000000e+00 +0.000000e+00 +0.000000e+00 +0.000000e+00 +0.000000e+00 +0.000000e+00 +0.000000e+00 +0.000000e+00 +0.000000e+00 +0.000000e+00 +0.000000e+00 +0.000000e+00 +0.000000e+00 +4.269511e-04 +1.817969e-05 +1.159168e-06 +1.682877e-07 +7.462719e-08 +1.144050e-07 +5.681303e-07 +7.160544e-06 +1.557393e-04 +3.657547e-03 +5.736277e-02 +3.951154e-01 +8.910034e-01 +5.812080e-01 +1.170384e-01 +9.286038e-03 +2.529339e-02 +1.076999e-03 +6.867129e-05 +9.969683e-06 +4.421055e-06 +6.777566e-06 +3.365711e-05 +4.242041e-04 +9.226292e-03 +2.166800e-01 +3.398278e+00 +2.340738e+01 +5.278472e+01 +3.443185e+01 +6.933578e+00 +5.501223e-01 +3.270048e-02 +1.392396e-03 +8.878149e-05 +1.288928e-05 +5.715749e-06 +8.762357e-06 +4.351350e-05 +5.484311e-04 +1.192819e-02 +2.801341e-01 +4.393455e+00 +3.026217e+01 +6.824258e+01 +4.451513e+01 +8.964057e+00 +7.112242e-01 +1.275697e-02 +5.431953e-04 +3.463505e-05 +5.028309e-06 +2.229803e-06 +3.418333e-06 +1.697530e-05 +2.139516e-04 +4.653372e-03 +1.092847e-01 +1.713955e+00 +1.180575e+01 +2.662250e+01 +1.736605e+01 +3.497019e+00 +2.774597e-01 +3.116769e-03 +1.327129e-04 +8.461998e-06 +1.228511e-06 +5.447831e-07 +8.351634e-07 +4.147386e-06 +5.227242e-05 +1.136907e-03 +2.670032e-02 +4.187517e-01 +2.884367e+00 +6.504380e+00 +4.242854e+00 +8.543879e-01 +6.778865e-02 +6.269271e-04 +2.669473e-05 +1.702101e-06 +2.471106e-07 +1.095812e-07 +1.679901e-07 +8.342320e-07 +1.051441e-05 +2.286848e-04 +5.370674e-03 +8.423042e-02 +5.801802e-01 +1.308333e+00 +8.534351e-01 +1.718571e-01 +1.363545e-02 +1.170841e-04 +4.985475e-06 +3.178823e-07 +4.615008e-08 +2.046525e-08 +3.137364e-08 +1.558001e-07 +1.963659e-06 +4.270889e-05 +1.003021e-03 +1.573077e-02 +1.083537e-01 +2.443427e-01 +1.593865e-01 +3.209582e-02 +2.546539e-03 +2.151508e-05 +9.161179e-07 +5.841323e-08 +8.480419e-09 +3.760641e-09 +5.765138e-09 +2.862943e-08 +3.608368e-07 +7.848075e-06 +1.843125e-04 +2.890646e-03 +1.991080e-02 +4.489978e-02 +2.928845e-02 +5.897845e-03 +4.679455e-04 +4.006418e-06 +1.705944e-07 +1.087739e-08 +1.579176e-09 +7.002857e-10 +1.073552e-09 +5.331214e-09 +6.719303e-08 +1.461425e-06 +3.432164e-05 +5.382800e-04 +3.707679e-03 +8.360987e-03 +5.453932e-03 +1.098264e-03 +8.713820e-05 +7.676507e-07 +3.268678e-08 +2.084164e-09 +3.025785e-10 +1.341784e-10 +2.056982e-10 +1.021488e-09 +1.287453e-08 +2.800167e-07 +6.576206e-06 +1.031373e-04 +7.104107e-04 +1.602009e-03 +1.045002e-03 +2.104331e-04 +1.669613e-05 +1.525183e-07 +6.494273e-09 +4.140858e-10 +6.011689e-11 +2.665883e-11 +4.086852e-11 +2.029513e-10 +2.557938e-09 +5.563426e-08 +1.306574e-06 +2.049151e-05 +1.411458e-04 +3.182903e-04 +2.076230e-04 +4.180926e-05 +3.317221e-06 +0.000000e+00 +0.000000e+00 +0.000000e+00 +0.000000e+00 +0.000000e+00 +0.000000e+00 +0.000000e+00 +0.000000e+00 +0.000000e+00 +0.000000e+00 +0.000000e+00 +0.000000e+00 +0.000000e+00 +0.000000e+00 +0.000000e+00 +0.000000e+00 +1.413228e-02 +1.841179e-03 +1.097856e-04 +4.602423e-06 +2.198573e-07 +1.901493e-08 +4.322027e-09 +3.234983e-09 +8.333022e-09 +6.396150e-08 +1.072678e-06 +2.558751e-05 +5.356410e-04 +6.193268e-03 +2.724753e-02 +3.640346e-02 +5.180416e+00 +6.749141e-01 +4.024369e-02 +1.687093e-03 +8.059226e-05 +6.970232e-06 +1.584309e-06 +1.185836e-06 +3.054605e-06 +2.344613e-05 +3.932076e-04 +9.379519e-03 +1.963479e-01 +2.270243e+00 +9.988026e+00 +1.334428e+01 +2.113879e+01 +2.754001e+00 +1.642152e-01 +6.884218e-03 +3.288583e-04 +2.844217e-05 +6.464806e-06 +4.838826e-06 +1.246438e-05 +9.567239e-05 +1.604491e-03 +3.827331e-02 +8.012017e-01 +9.263773e+00 +4.075634e+01 +5.445160e+01 +1.907133e+01 +2.484648e+00 +1.481542e-01 +6.210912e-03 +2.966946e-04 +2.566040e-05 +5.832520e-06 +4.365568e-06 +1.124531e-05 +8.631522e-05 +1.447565e-03 +3.453002e-02 +7.228407e-01 +8.357736e+00 +3.677019e+01 +4.912600e+01 +9.011279e+00 +1.174006e+00 +7.000347e-02 +2.934681e-03 +1.401894e-04 +1.212465e-05 +2.755890e-06 +2.062749e-06 +5.313453e-06 +4.078429e-05 +6.839804e-04 +1.631557e-02 +3.415452e-01 +3.949064e+00 +1.737407e+01 +2.321223e+01 +3.121328e+00 +4.066524e-01 +2.424782e-02 +1.016515e-03 +4.855883e-05 +4.199737e-06 +9.545856e-07 +7.144953e-07 +1.840475e-06 +1.412687e-05 +2.369173e-04 +5.651392e-03 +1.183045e-01 +1.367878e+00 +6.018032e+00 +8.040258e+00 +9.253649e-01 +1.205583e-01 +7.188631e-03 +3.013613e-04 +1.439600e-05 +1.245075e-06 +2.830013e-07 +2.118229e-07 +5.456365e-07 +4.188124e-06 +7.023770e-05 +1.675440e-03 +3.507315e-02 +4.055280e-01 +1.784136e+00 +2.383656e+00 +2.541531e-01 +3.311154e-02 +1.974370e-03 +8.276942e-05 +3.953886e-06 +3.419622e-07 +7.772680e-08 +5.817754e-08 +1.498600e-07 +1.150276e-06 +1.929091e-05 +4.601627e-04 +9.632902e-03 +1.113790e-01 +4.900162e-01 +6.546753e-01 +6.753261e-02 +8.798273e-03 +5.246222e-04 +2.199318e-05 +1.050612e-06 +9.086490e-08 +2.065327e-08 +1.545872e-08 +3.982025e-08 +3.056469e-07 +5.125908e-06 +1.222727e-04 +2.559619e-03 +2.959520e-02 +1.302053e-01 +1.739579e-01 +1.779719e-02 +2.318650e-03 +1.382562e-04 +5.795966e-06 +2.768726e-07 +2.394605e-08 +5.442854e-09 +4.073908e-09 +1.049402e-08 +8.054857e-08 +1.350855e-06 +3.222310e-05 +6.745483e-04 +7.799363e-03 +3.431361e-02 +4.584393e-02 +4.720169e-03 +6.149524e-04 +3.666830e-05 +1.537206e-06 +7.343216e-08 +6.350972e-09 +1.443554e-09 +1.080482e-09 +2.783223e-09 +2.136309e-08 +3.582736e-07 +8.546209e-06 +1.789037e-04 +2.068547e-03 +9.100654e-03 +1.215873e-02 +0.000000e+00 +0.000000e+00 +0.000000e+00 +0.000000e+00 +0.000000e+00 +0.000000e+00 +0.000000e+00 +0.000000e+00 +0.000000e+00 +0.000000e+00 +0.000000e+00 +0.000000e+00 +0.000000e+00 +0.000000e+00 +0.000000e+00 +0.000000e+00 +3.364927e-04 +1.380037e-03 +1.704462e-03 +6.139106e-04 +7.532870e-05 +4.333779e-06 +1.805581e-07 +8.837754e-09 +8.044865e-10 +1.961569e-10 +1.588207e-10 +4.409499e-10 +3.593635e-09 +6.246369e-08 +1.499261e-06 +3.063039e-05 +5.232800e-01 +2.146097e+00 +2.650610e+00 +9.546928e-01 +1.171437e-01 +6.739462e-03 +2.807861e-04 +1.374360e-05 +1.251057e-06 +3.050437e-07 +2.469821e-07 +6.857214e-07 +5.588464e-06 +9.713733e-05 +2.331502e-03 +4.763334e-02 +5.311834e+00 +2.178511e+01 +2.690644e+01 +9.691122e+00 +1.189130e+00 +6.841253e-02 +2.850270e-03 +1.395117e-04 +1.269953e-05 +3.096510e-06 +2.507125e-06 +6.960784e-06 +5.672870e-05 +9.860445e-04 +2.366716e-02 +4.835277e-01 +9.316422e+00 +3.820888e+01 +4.719118e+01 +1.699725e+01 +2.085614e+00 +1.199887e-01 +4.999086e-03 +2.446896e-04 +2.227370e-05 +5.430966e-06 +4.397244e-06 +1.220851e-05 +9.949642e-05 +1.729423e-03 +4.150982e-02 +8.480589e-01 +7.426465e+00 +3.045772e+01 +3.761784e+01 +1.354914e+01 +1.662520e+00 +9.564742e-02 +3.984956e-03 +1.950511e-04 +1.775519e-05 +4.329224e-06 +3.505206e-06 +9.731858e-06 +7.931228e-05 +1.378587e-03 +3.308902e-02 +6.760192e-01 +3.958165e+00 +1.623339e+01 +2.004960e+01 +7.221434e+00 +8.860919e-01 +5.097826e-02 +2.123906e-03 +1.039585e-04 +9.463179e-06 +2.307394e-06 +1.868209e-06 +5.186896e-06 +4.227194e-05 +7.347607e-04 +1.763582e-02 +3.603054e-01 +1.692771e+00 +6.942462e+00 +8.574524e+00 +3.088359e+00 +3.789511e-01 +2.180165e-02 +9.083218e-04 +4.445950e-05 +4.047077e-06 +9.867934e-07 +7.989687e-07 +2.218257e-06 +1.807826e-05 +3.142319e-04 +7.542234e-03 +1.540903e-01 +6.394006e-01 +2.622335e+00 +3.238805e+00 +1.166548e+00 +1.431390e-01 +8.235011e-03 +3.430951e-04 +1.679343e-05 +1.528679e-06 +3.727357e-07 +3.017897e-07 +8.378893e-07 +6.828595e-06 +1.186930e-04 +2.848884e-03 +5.820361e-02 +2.252268e-01 +9.237090e-01 +1.140858e+00 +4.109127e-01 +5.042023e-02 +2.900755e-03 +1.208541e-04 +5.915429e-06 +5.384720e-07 +1.312949e-07 +1.063044e-07 +2.951438e-07 +2.405350e-06 +4.180921e-05 +1.003510e-03 +2.050203e-02 +7.642237e-02 +3.134265e-01 +3.871081e-01 +1.394280e-01 +1.710824e-02 +9.842641e-04 +4.100737e-05 +2.007182e-06 +1.827106e-07 +4.455008e-08 +3.607048e-08 +1.001461e-07 +8.161666e-07 +1.418641e-05 +3.405040e-04 +6.956606e-03 +2.548563e-02 +1.045227e-01 +1.290943e-01 +4.649700e-02 +5.705323e-03 +3.282362e-04 +1.367530e-05 +6.693630e-07 +6.093103e-08 +1.485673e-08 +1.202893e-08 +3.339712e-08 +2.721784e-07 +4.730940e-06 +1.135526e-04 +2.319916e-03
+1.916667e-01 +0.000000e+00 +0.000000e+00 +0.000000e+00 +0.000000e+00 +0.000000e+00 +0.000000e+00 +0.000000e+00 +0.000000e+00 +0.000000e+00 +0.000000e+00 +0.000000e+00 +0.000000e+00 +0.000000e+00 +0.000000e+00 +0.000000e+00 +0.000000e+00 +1.108521e-05 +2.639472e-04 +4.386894e-03 +3.317666e-02 +8.390219e-02 +6.160770e-02 +1.376699e-02 +1.176152e-03 +5.586737e-05 +2.346308e-06 +1.411709e-07 +1.866678e-08 +7.381232e-09 +1.005234e-08 +4.498452e-08 +5.265491e-07 +2.620726e-03 +6.240146e-02 +1.037134e+00 +7.843507e+00 +1.983586e+01 +1.456507e+01 +3.254743e+00 +2.780616e-01 +1.320796e-02 +5.547058e-04 +3.337511e-05 +4.413134e-06 +1.745045e-06 +2.376538e-06 +1.063508e-05 +1.244849e-04 +8.109901e-03 +1.931029e-01 +3.209436e+00 +2.427193e+01 +6.138255e+01 +4.507198e+01 +1.007188e+01 +8.604685e-01 +4.087238e-02 +1.716551e-03 +1.032801e-04 +1.365656e-05 +5.400084e-06 +7.354257e-06 +3.291052e-05 +3.852215e-04 +5.979933e-03 +1.423867e-01 +2.366516e+00 +1.789720e+01 +4.526116e+01 +3.323437e+01 +7.426625e+00 +6.344768e-01 +3.013774e-02 +1.265720e-03 +7.615483e-05 +1.006982e-05 +3.981817e-06 +5.422750e-06 +2.426697e-05 +2.840477e-04 +2.410849e-03 +5.740413e-02 +9.540764e-01 +7.215372e+00 +1.824733e+01 +1.339865e+01 +2.994092e+00 +2.557934e-01 +1.215022e-02 +5.102830e-04 +3.070231e-05 +4.059715e-06 +1.605295e-06 +2.186217e-06 +9.783385e-06 +1.145157e-04 +7.326919e-04 +1.744595e-02 +2.899577e-01 +2.192856e+00 +5.545629e+00 +4.072044e+00 +9.099480e-01 +7.773933e-02 +3.692630e-03 +1.550824e-04 +9.330878e-06 +1.233806e-06 +4.878725e-07 +6.644230e-07 +2.973313e-06 +3.480297e-05 +1.943568e-04 +4.627781e-03 +7.691532e-02 +5.816857e-01 +1.471055e+00 +1.080167e+00 +2.413764e-01 +2.062144e-02 +9.795215e-04 +4.113778e-05 +2.475146e-06 +3.272843e-07 +1.294150e-07 +1.762475e-07 +7.887127e-07 +9.231974e-06 +4.845970e-05 +1.153862e-03 +1.917759e-02 +1.450339e-01 +3.667838e-01 +2.693220e-01 +6.018329e-02 +5.141622e-03 +2.442278e-04 +1.025704e-05 +6.171374e-07 +8.160304e-08 +3.226753e-08 +4.394445e-08 +1.966527e-07 +2.301843e-06 +1.182068e-05 +2.814593e-04 +4.677950e-03 +3.537782e-02 +8.946883e-02 +6.569517e-02 +1.468039e-02 +1.254186e-03 +5.957399e-05 +2.501978e-06 +1.505371e-07 +1.990527e-08 +7.870953e-09 +1.071928e-08 +4.796910e-08 +5.614839e-07 +2.885146e-06 +6.869751e-05 +1.141776e-03 +8.634885e-03 +2.183721e-02 +1.603463e-02 +3.583133e-03 +3.061168e-04 +1.454059e-05 +6.106734e-07 +3.674252e-08 +4.858402e-09 +1.921112e-09 +2.616321e-09 +1.170812e-08 +1.370449e-07 +7.138154e-07 +1.699648e-05 +2.824874e-04 +2.136361e-03 +5.402755e-03 +3.967135e-03 +8.865047e-04 +7.573651e-05 +3.597495e-06 +1.510870e-07 +9.090484e-09 +1.202019e-09 +4.753033e-10 +6.473053e-10 +2.896710e-09 +3.390633e-08 +0.000000e+00 +0.000000e+00 +0.000000e+00 +0.000000e+00 +0.000000e+00 +0.000000e+00 +0.000000e+00 +0.000000e+00 +0.000000e+00 +0.000000e+00 +0.000000e+00 +0.000000e+00 +0.000000e+00 +0.000000e+00 +0.000000e+00 +0.000000e+00 +1.418629e-09 +9.402456e-09 +1.438899e-07 +3.356311e-06 +7.387495e-05 +9.583653e-04 +4.960377e-03 +7.975361e-03 +3.705448e-03 +5.590724e-04 +3.653248e-05 +1.566200e-06 +7.115611e-08 +5.485021e-09 +1.059729e-09 +6.591117e-10 +1.119880e-06 +7.422397e-06 +1.135882e-04 +2.649507e-03 +5.831766e-02 +7.565437e-01 +3.915774e+00 +6.295834e+00 +2.925119e+00 +4.413376e-01 +2.883912e-02 +1.236374e-03 +5.617138e-05 +4.329933e-06 +8.365610e-07 +5.203097e-07 +7.412861e-06 +4.913132e-05 +7.518781e-04 +1.753797e-02 +3.860240e-01 +5.007815e+00 +2.591981e+01 +4.167422e+01 +1.936234e+01 +2.921361e+00 +1.908957e-01 +8.183975e-03 +3.718171e-04 +2.866127e-05 +5.537476e-06 +3.444103e-06 +9.517842e-06 +6.308282e-05 +9.653839e-04 +2.251811e-02 +4.956407e-01 +6.429851e+00 +3.328009e+01 +5.350818e+01 +2.486053e+01 +3.750920e+00 +2.451031e-01 +1.050792e-02 +4.773995e-04 +3.680002e-05 +7.109916e-06 +4.422102e-06 +5.936213e-06 +3.934432e-05 +6.021034e-04 +1.404439e-02 +3.091277e-01 +4.010254e+00 +2.075656e+01 +3.337268e+01 +1.550535e+01 +2.339424e+00 +1.528692e-01 +6.553720e-03 +2.977508e-04 +2.295192e-05 +4.434406e-06 +2.758035e-06 +2.584708e-06 +1.713105e-05 +2.621640e-04 +6.115121e-03 +1.345984e-01 +1.746119e+00 +9.037690e+00 +1.453092e+01 +6.751239e+00 +1.018617e+00 +6.656131e-02 +2.853579e-03 +1.296448e-04 +9.993579e-06 +1.930801e-06 +1.200886e-06 +9.307993e-07 +6.169197e-06 +9.440992e-05 +2.202164e-03 +4.847128e-02 +6.288085e-01 +3.254633e+00 +5.232843e+00 +2.431241e+00 +3.668220e-01 +2.396991e-02 +1.027625e-03 +4.668738e-05 +3.598865e-06 +6.953157e-07 +4.324604e-07 +3.027616e-07 +2.006658e-06 +3.070877e-05 +7.162991e-04 +1.576628e-02 +2.045329e-01 +1.058636e+00 +1.702090e+00 +7.908112e-01 +1.193164e-01 +7.796708e-03 +3.342561e-04 +1.518603e-05 +1.170605e-06 +2.261658e-07 +1.406667e-07 +9.343456e-08 +6.192701e-07 +9.476961e-06 +2.210554e-04 +4.865596e-03 +6.312043e-02 +3.267033e-01 +5.252780e-01 +2.440504e-01 +3.682196e-02 +2.406124e-03 +1.031540e-04 +4.686526e-06 +3.612577e-07 +6.979648e-08 +4.341080e-08 +2.815856e-08 +1.866307e-07 +2.856090e-06 +6.661989e-05 +1.466354e-03 +1.902273e-02 +9.845921e-02 +1.583041e-01 +7.354995e-02 +1.109711e-02 +7.251382e-04 +3.108772e-05 +1.412388e-06 +1.088729e-07 +2.103470e-08 +1.308280e-08 +8.433684e-09 +5.589718e-08 +8.554190e-07 +1.995312e-05 +4.391833e-04 +5.697439e-03 +2.948922e-02 +4.741317e-02 +2.202872e-02 +3.323661e-03 +2.171839e-04 +9.310987e-06 +4.230199e-07 +3.260820e-08 +6.300040e-09 +3.918390e-09 +0.000000e+00 +0.000000e+00 +0.000000e+00 +0.000000e+00 +0.000000e+00 +0.000000e+00 +0.000000e+00 +0.000000e+00 +0.000000e+00 +0.000000e+00 +0.000000e+00 +0.000000e+00 +0.000000e+00 +0.000000e+00 +0.000000e+00 +0.000000e+00 +3.001120e-08 +8.929195e-09 +8.993755e-09 +3.063326e-08 +2.927780e-07 +5.568368e-06 +1.345912e-04 +2.545725e-03 +2.408418e-02 +8.094742e-02 +8.036635e-02 +2.359511e-02 +2.468748e-03 +1.298038e-04 +5.370301e-06 +2.839251e-07 +6.803184e-06 +2.024143e-06 +2.038778e-06 +6.944199e-06 +6.636931e-05 +1.262283e-03 +3.051023e-02 +5.770857e-01 +5.459599e+00 +1.834982e+01 +1.821810e+01 +5.348732e+00 +5.596361e-01 +2.942498e-02 +1.217384e-03 +6.436247e-05 +2.050207e-05 +6.099956e-06 +6.144060e-06 +2.092704e-05 +2.000105e-04 +3.804016e-03 +9.194562e-02 +1.739105e+00 +1.645305e+01 +5.529902e+01 +5.490206e+01 +1.611894e+01 +1.686519e+00 +8.867512e-02 +3.668707e-03 +1.939627e-04 +1.482805e-05 +4.411770e-06 +4.443668e-06 +1.513540e-05 +1.446569e-04 +2.751240e-03 +6.649932e-02 +1.257801e+00 +1.189960e+01 +3.999480e+01 +3.970771e+01 +1.165796e+01 +1.219768e+00 +6.413394e-02 +2.653379e-03 +1.402828e-04 +5.887806e-06 +1.751791e-06 +1.764457e-06 +6.009846e-06 +5.743922e-05 +1.092441e-03 +2.640503e-02 +4.994379e-01 +4.725002e+00 +1.588083e+01 +1.576683e+01 +4.629052e+00 +4.843362e-01 +2.546581e-02 +1.053583e-03 +5.570240e-05 +1.767107e-06 +5.257652e-07 +5.295666e-07 +1.803735e-06 +1.723924e-05 +3.278744e-04 +7.924943e-03 +1.498963e-01 +1.418115e+00 +4.766313e+00 +4.732099e+00 +1.389318e+00 +1.453638e-01 +7.643054e-03 +3.162119e-04 +1.671796e-05 +4.637823e-07 +1.379886e-07 +1.389862e-07 +4.733954e-07 +4.524486e-06 +8.605155e-05 +2.079924e-03 +3.934071e-02 +3.721883e-01 +1.250932e+00 +1.241953e+00 +3.646303e-01 +3.815115e-02 +2.005941e-03 +8.299070e-05 +4.387677e-06 +1.145701e-07 +3.408789e-08 +3.433436e-08 +1.169449e-07 +1.117703e-06 +2.125768e-05 +5.138123e-04 +9.718502e-03 +9.194324e-02 +3.090230e-01 +3.068048e-01 +9.007616e-02 +9.424638e-03 +4.955360e-04 +2.050154e-05 +1.083906e-06 +2.771871e-08 +8.247113e-09 +8.306741e-09 +2.829326e-08 +2.704133e-07 +5.143012e-06 +1.243101e-04 +2.351262e-03 +2.224444e-02 +7.476402e-02 +7.422734e-02 +2.179273e-02 +2.280166e-03 +1.198884e-04 +4.960076e-06 +2.622367e-07 +6.715942e-09 +1.998186e-09 +2.012633e-09 +6.855148e-09 +6.551821e-08 +1.246096e-06 +3.011897e-05 +5.696853e-04 +5.389587e-03 +1.811451e-02 +1.798448e-02 +5.280141e-03 +5.524594e-04 +2.904764e-05 +1.201772e-06 +6.353710e-08 +1.650566e-09 +4.910907e-10 +4.946414e-10 +1.684778e-09 +1.610230e-08 +3.062509e-07 +7.402289e-06 +1.400106e-04 +1.324590e-03 +4.451972e-03 +4.420014e-03 +1.297691e-03 +1.357770e-04 +7.138990e-06 +2.953575e-07 +1.561541e-08 +0.000000e+00 +0.000000e+00 +0.000000e+00 +0.000000e+00 +0.000000e+00 +0.000000e+00 +0.000000e+00 +0.000000e+00 +0.000000e+00 +0.000000e+00 +0.000000e+00 +0.000000e+00 +0.000000e+00 +0.000000e+00 +0.000000e+00 +0.000000e+00 +5.763415e-05 +2.514409e-06 +1.737662e-07 +2.857188e-08 +1.471356e-08 +2.625313e-08 +1.486092e-07 +2.049721e-06 +4.619843e-05 +1.058940e-03 +1.532293e-02 +9.318978e-02 +1.809628e-01 +1.014206e-01 +1.791684e-02 +1.299009e-03 +9.083486e-03 +3.962859e-04 +2.738658e-05 +4.503099e-06 +2.318945e-06 +4.137650e-06 +2.342170e-05 +3.230483e-04 +7.281149e-03 +1.668952e-01 +2.414986e+00 +1.468727e+01 +2.852082e+01 +1.598449e+01 +2.823801e+00 +2.047316e-01 +2.176643e-02 +9.496057e-04 +6.562550e-05 +1.079062e-05 +5.556806e-06 +9.914904e-06 +5.612458e-05 +7.741092e-04 +1.744756e-02 +3.999251e-01 +5.786945e+00 +3.519457e+01 +6.834342e+01 +3.830306e+01 +6.766574e+00 +4.905911e-01 +1.331859e-02 +5.810511e-04 +4.015537e-05 +6.602635e-06 +3.400135e-06 +6.066797e-06 +3.434188e-05 +4.736671e-04 +1.067593e-02 +2.447088e-01 +3.540955e+00 +2.153509e+01 +4.181843e+01 +2.343713e+01 +4.140376e+00 +3.001862e-01 +4.636609e-03 +2.022816e-04 +1.397931e-05 +2.298579e-06 +1.183691e-06 +2.112038e-06 +1.195546e-05 +1.648980e-04 +3.716617e-03 +8.519062e-02 +1.232714e+00 +7.497023e+00 +1.455827e+01 +8.159181e+00 +1.441392e+00 +1.045040e-01 +1.248635e-03 +5.447429e-05 +3.764617e-06 +6.190055e-07 +3.187671e-07 +5.687700e-07 +3.219596e-06 +4.440690e-05 +1.000882e-03 +2.294177e-02 +3.319690e-01 +2.018942e+00 +3.920532e+00 +2.197261e+00 +3.881656e-01 +2.814284e-02 +2.988560e-04 +1.303821e-05 +9.010466e-07 +1.481566e-07 +7.629567e-08 +1.361329e-07 +7.705978e-07 +1.062862e-05 +2.395572e-04 +5.491023e-03 +7.945551e-02 +4.832261e-01 +9.383641e-01 +5.259060e-01 +9.290594e-02 +6.735880e-03 +6.814131e-05 +2.972806e-06 +2.054451e-07 +3.378076e-08 +1.739596e-08 +3.103928e-08 +1.757018e-07 +2.423402e-06 +5.462077e-05 +1.251993e-03 +1.811643e-02 +1.101790e-01 +2.139538e-01 +1.199103e-01 +2.118322e-02 +1.535829e-03 +1.535744e-05 +6.700000e-07 +4.630246e-08 +7.613384e-09 +3.920638e-09 +6.995520e-09 +3.959904e-08 +5.461774e-07 +1.231023e-05 +2.821695e-04 +4.083014e-03 +2.483174e-02 +4.822011e-02 +2.702495e-02 +4.774197e-03 +3.461395e-04 +3.491765e-06 +1.523355e-07 +1.052762e-08 +1.731028e-09 +8.914212e-10 +1.590546e-09 +9.003489e-09 +1.241824e-07 +2.798932e-06 +6.415586e-05 +9.283401e-04 +5.645903e-03 +1.096363e-02 +6.144566e-03 +1.085492e-03 +7.870049e-05 +8.101257e-07 +3.534341e-08 +2.442518e-09 +4.016163e-10 +2.068190e-10 +3.690232e-10 +2.088903e-09 +2.881160e-08 +6.493813e-07 +1.488483e-05 +2.153845e-04 +1.309908e-03 +2.543676e-03 +1.425603e-03 +2.518454e-04 +1.825933e-05 +0.000000e+00 +0.000000e+00 +0.000000e+00 +0.000000e+00 +0.000000e+00 +0.000000e+00 +0.000000e+00 +0.000000e+00 +0.000000e+00 +0.000000e+00 +0.000000e+00 +0.000000e+00 +0.000000e+00 +0.000000e+00 +0.000000e+00 +0.000000e+00 +6.497476e-03 +7.723322e-04 +4.361631e-05 +1.812589e-06 +8.996083e-08 +8.423075e-09 +2.133750e-09 +1.802426e-09 +5.209181e-09 +4.382379e-08 +7.760062e-07 +1.867303e-05 +3.762363e-04 +4.018310e-03 +1.586246e-02 +1.877832e-02 +3.265100e+00 +3.881111e-01 +2.191800e-02 +9.108593e-04 +4.520696e-05 +4.232749e-06 +1.072248e-06 +9.057520e-07 +2.617709e-06 +2.202226e-05 +3.899573e-04 +9.383538e-03 +1.890656e-01 +2.019274e+00 +7.971177e+00 +9.436449e+00 +1.625585e+01 +1.932276e+00 +1.091224e-01 +4.534865e-03 +2.250704e-04 +2.107345e-05 +5.338368e-06 +4.509438e-06 +1.303270e-05 +1.096415e-04 +1.941468e-03 +4.671751e-02 +9.412948e-01 +1.005330e+01 +3.968584e+01 +4.698094e+01 +1.695631e+01 +2.015537e+00 +1.138244e-01 +4.730270e-03 +2.347686e-04 +2.198150e-05 +5.568396e-06 +4.703747e-06 +1.359427e-05 +1.143659e-04 +2.025124e-03 +4.873055e-02 +9.818548e-01 +1.048649e+01 +4.139588e+01 +4.900532e+01 +8.980823e+00 +1.067519e+00 +6.028655e-02 +2.505364e-03 +1.243440e-04 +1.164239e-05 +2.949273e-06 +2.491316e-06 +7.200140e-06 +6.057333e-05 +1.072597e-03 +2.580989e-02 +5.200345e-01 +5.554116e+00 +2.192512e+01 +2.595543e+01 +3.417621e+00 +4.062406e-01 +2.294183e-02 +9.534075e-04 +4.731868e-05 +4.430471e-06 +1.122336e-06 +9.480617e-07 +2.739988e-06 +2.305097e-05 +4.081731e-04 +9.821864e-03 +1.978973e-01 +2.113599e+00 +8.343529e+00 +9.877247e+00 +1.097574e+00 +1.304648e-01 +7.367806e-03 +3.061883e-04 +1.519647e-05 +1.422853e-06 +3.604398e-07 +3.044715e-07 +8.799514e-07 +7.402854e-06 +1.310854e-04 +3.154307e-03 +6.355503e-02 +6.787857e-01 +2.679537e+00 +3.172093e+00 +3.231661e-01 +3.841362e-02 +2.169352e-03 +9.015307e-05 +4.474397e-06 +4.189400e-07 +1.061267e-07 +8.964757e-08 +2.590900e-07 +2.179672e-06 +3.859635e-05 +9.287436e-04 +1.871293e-02 +1.998594e-01 +7.889540e-01 +9.339805e-01 +9.132060e-02 +1.085496e-02 +6.130177e-04 +2.547554e-05 +1.264380e-06 +1.183845e-07 +2.998939e-08 +2.533270e-08 +7.321390e-08 +6.159338e-07 +1.090660e-05 +2.624453e-04 +5.287919e-03 +5.647647e-02 +2.229434e-01 +2.639251e-01 +2.543118e-02 +3.022915e-03 +1.707147e-04 +7.094491e-06 +3.521075e-07 +3.296799e-08 +8.351517e-09 +7.054712e-09 +2.038878e-08 +1.715267e-07 +3.037295e-06 +7.308640e-05 +1.472592e-03 +1.572770e-02 +6.208582e-02 +7.349851e-02 +7.090644e-03 +8.428400e-04 +4.759814e-05 +1.978064e-06 +9.817353e-08 +9.192035e-09 +2.328544e-09 +1.966973e-09 +5.684738e-09 +4.782456e-08 +8.468494e-07 +2.037773e-05 +4.105837e-04 +4.385150e-03 +1.731058e-02 +2.049263e-02 +0.000000e+00 +0.000000e+00 +0.000000e+00 +0.000000e+00 +0.000000e+00 +0.000000e+00 +0.000000e+00 +0.000000e+00 +0.000000e+00 +0.000000e+00 +0.000000e+00 +0.000000e+00 +0.000000e+00 +0.000000e+00 +0.000000e+00 +0.000000e+00 +4.210380e-03 +1.400737e-02 +1.375418e-02 +3.997251e-03 +4.149926e-04 +2.172873e-05 +8.990105e-07 +4.773335e-08 +5.085157e-09 +1.528512e-09 +1.556650e-09 +5.356293e-09 +5.159235e-08 +9.853518e-07 +2.381557e-05 +4.485426e-04 +2.369222e+00 +7.882084e+00 +7.739610e+00 +2.249291e+00 +2.335204e-01 +1.222697e-02 +5.058819e-04 +2.686002e-05 +2.861467e-06 +8.601087e-07 +8.759420e-07 +3.014037e-06 +2.903151e-05 +5.544670e-04 +1.340125e-02 +2.523993e-01 +1.266788e+01 +4.214433e+01 +4.138254e+01 +1.202663e+01 +1.248599e+00 +6.537577e-02 +2.704875e-03 +1.436165e-04 +1.529984e-05 +4.598873e-06 +4.683532e-06 +1.611561e-05 +1.552272e-04 +2.964653e-03 +7.165448e-02 +1.349541e+00 +1.391960e+01 +4.630865e+01 +4.547159e+01 +1.321499e+01 +1.371974e+00 +7.183560e-02 +2.972146e-03 +1.578074e-04 +1.681163e-05 +5.053292e-06 +5.146315e-06 +1.770801e-05 +1.705653e-04 +3.257592e-03 +7.873472e-02 +1.482891e+00 +7.680552e+00 +2.555217e+01 +2.509030e+01 +7.291762e+00 +7.570273e-01 +3.963743e-02 +1.639970e-03 +8.707492e-05 +9.276315e-06 +2.788304e-06 +2.839632e-06 +9.770919e-06 +9.411447e-05 +1.797473e-03 +4.344422e-02 +8.182289e-01 +3.023096e+00 +1.005744e+01 +9.875642e+00 +2.870067e+00 +2.979690e-01 +1.560145e-02 +6.454988e-04 +3.427304e-05 +3.651195e-06 +1.097488e-06 +1.117691e-06 +3.845873e-06 +3.704383e-05 +7.074927e-04 +1.709982e-02 +3.220582e-01 +9.991246e-01 +3.323954e+00 +3.263871e+00 +9.485489e-01 +9.847789e-02 +5.156235e-03 +2.133355e-04 +1.132714e-05 +1.206709e-06 +3.627165e-07 +3.693935e-07 +1.271050e-06 +1.224288e-05 +2.338243e-04 +5.651441e-03 +1.064393e-01 +3.016099e-01 +1.003416e+00 +9.852786e-01 +2.863424e-01 +2.972794e-02 +1.556534e-03 +6.440048e-05 +3.419372e-06 +3.642744e-07 +1.094948e-07 +1.115104e-07 +3.836972e-07 +3.695810e-06 +7.058553e-05 +1.706024e-03 +3.213128e-02 +8.713106e-02 +2.898734e-01 +2.846337e-01 +8.272049e-02 +8.588001e-03 +4.496618e-04 +1.860443e-05 +9.878105e-07 +1.052340e-07 +3.163156e-08 +3.221385e-08 +1.108450e-07 +1.067670e-06 +2.039121e-05 +4.928475e-04 +9.282296e-03 +2.474934e-02 +8.233775e-02 +8.084944e-02 +2.349653e-02 +2.439398e-03 +1.277252e-04 +5.284539e-06 +2.805849e-07 +2.989143e-08 +8.984860e-09 +9.150257e-09 +3.148521e-08 +3.032687e-07 +5.792068e-06 +1.399920e-04 +2.636611e-03 +7.025378e-03 +2.337250e-02 +2.295002e-02 +6.669754e-03 +6.924506e-04 +3.625624e-05 +1.500076e-06 +7.964717e-08 +8.485018e-09 +2.550453e-09 +2.597403e-09 +8.937431e-09 +8.608623e-08 +1.644144e-06 +3.973830e-05 +7.484316e-04
[truncated: 5,439,855 more chars]
