# Supplementary material for: Visual motion perception as online hierarchical inference
Source: Nat Commun. 2022 Dec 1;13:7403. doi: 10.1038/s41467-022-34805-5 (PMC9715570; doi:10.1038/s41467-022-34805-5)
Supplement: Supplementary file 10 — Source Data [file 41467_2022_34805_MOESM10_ESM.zip › Figure_7m.txt]

# COLUMNS: | x | y |
+1.250000e-01 +1.116025e-01
+1.250000e-01 +1.122662e-01
+1.250000e-01 +1.119763e-01
+1.250000e-01 +1.126553e-01
+1.250000e-01 +1.152265e-01
+1.250000e-01 +1.140744e-01
+1.250000e-01 +1.145608e-01
+1.250000e-01 +1.138942e-01
+1.250000e-01 +1.146895e-01
+1.250000e-01 +1.161858e-01
+1.250000e-01 +1.156651e-01
+1.250000e-01 +1.164548e-01
+1.250000e-01 +1.162640e-01
+1.250000e-01 +1.155888e-01
+1.250000e-01 +1.155278e-01
+1.250000e-01 +1.152951e-01
+1.250000e-01 +1.149213e-01
+1.250000e-01 +1.160275e-01
+1.250000e-01 +1.153123e-01
+1.250000e-01 +1.140363e-01
+1.250000e-01 +1.133315e-01
+1.250000e-01 +1.124341e-01
+1.250000e-01 +1.126534e-01
+1.250000e-01 +1.120488e-01
+1.250000e-01 +1.114041e-01
+1.250000e-01 +1.095654e-01
+1.250000e-01 +1.109960e-01
+1.250000e-01 +1.106202e-01
+1.250000e-01 +1.104505e-01
+1.250000e-01 +1.103398e-01
+1.250000e-01 +1.091763e-01
+1.250000e-01 +1.080243e-01
+1.250000e-01 +1.087491e-01
+1.250000e-01 +1.100385e-01
+1.250000e-01 +1.119496e-01
+1.250000e-01 +1.141507e-01
+1.250000e-01 +1.151273e-01
+1.250000e-01 +1.124417e-01
+1.250000e-01 +1.115720e-01
+1.250000e-01 +1.116864e-01
+1.250000e-01 +1.117551e-01
+1.250000e-01 +1.116907e-01
+1.250000e-01 +1.116788e-01
+1.250000e-01 +1.124646e-01
+1.250000e-01 +1.124875e-01
+1.250000e-01 +1.114499e-01
+1.250000e-01 +1.133191e-01
+1.250000e-01 +1.137769e-01
+1.250000e-01 +1.150281e-01
+1.250000e-01 +1.127583e-01
+1.250000e-01 +1.119382e-01
+1.250000e-01 +1.122357e-01
+1.250000e-01 +1.132352e-01
+1.250000e-01 +1.135432e-01
+1.250000e-01 +1.150891e-01
+1.250000e-01 +1.160733e-01
+1.250000e-01 +1.176602e-01
+1.250000e-01 +1.193654e-01
+1.250000e-01 +1.179349e-01
+1.250000e-01 +1.192109e-01
+1.250000e-01 +1.203992e-01
+1.250000e-01 +1.202771e-01
+1.250000e-01 +1.196744e-01
+1.250000e-01 +1.191098e-01
+1.250000e-01 +1.201627e-01
+1.250000e-01 +1.174161e-01
+1.250000e-01 +1.159284e-01
+1.250000e-01 +1.157214e-01
+1.250000e-01 +1.163155e-01
+1.250000e-01 +1.148869e-01
+1.250000e-01 +1.128804e-01
+1.250000e-01 +1.151177e-01
+1.250000e-01 +1.156918e-01
+1.250000e-01 +1.179349e-01
+1.250000e-01 +1.163861e-01
+1.250000e-01 +1.139371e-01
+1.250000e-01 +1.150052e-01
+1.250000e-01 +1.170880e-01
+1.250000e-01 +1.160275e-01
+1.250000e-01 +1.127107e-01
+1.250000e-01 +1.104733e-01
+1.250000e-01 +1.100308e-01
+1.250000e-01 +1.098706e-01
+1.250000e-01 +1.116254e-01
+1.250000e-01 +1.123006e-01
+1.250000e-01 +1.126515e-01
+1.250000e-01 +1.141173e-01
+1.250000e-01 +1.176717e-01
+1.250000e-01 +1.160008e-01
+1.250000e-01 +1.171567e-01
+1.250000e-01 +1.161916e-01
+1.250000e-01 +1.153256e-01
+1.250000e-01 +1.149671e-01
+1.250000e-01 +1.134564e-01
+1.250000e-01 +1.114346e-01
+1.250000e-01 +1.090924e-01
+1.250000e-01 +1.096627e-01
+1.250000e-01 +1.098611e-01
+1.250000e-01 +1.091039e-01
+1.250000e-01 +1.084792e-01
+1.250000e-01 +1.109216e-01
+1.250000e-01 +1.099011e-01
+1.250000e-01 +1.102368e-01
+1.250000e-01 +1.103055e-01
+1.250000e-01 +1.102902e-01
+1.250000e-01 +1.113202e-01
+1.250000e-01 +1.143147e-01
+1.250000e-01 +1.140248e-01
+1.250000e-01 +1.142518e-01
+1.250000e-01 +1.128270e-01
+1.250000e-01 +1.120641e-01
+1.250000e-01 +1.138379e-01
+1.250000e-01 +1.146810e-01
+1.250000e-01 +1.137158e-01
+1.250000e-01 +1.093404e-01
+1.250000e-01 +1.098630e-01
+1.250000e-01 +1.080701e-01
+1.250000e-01 +1.077039e-01
+1.250000e-01 +1.087205e-01
+1.250000e-01 +1.072423e-01
+1.250000e-01 +1.070458e-01
+1.250000e-01 +1.050698e-01
+1.250000e-01 +1.038663e-01
+1.250000e-01 +1.012113e-01
+1.250000e-01 +1.040646e-01
+1.250000e-01 +1.055676e-01
+1.250000e-01 +1.079404e-01
+1.250000e-01 +1.088139e-01
+1.250000e-01 +1.070592e-01
+1.250000e-01 +1.093785e-01
+1.250000e-01 +1.102368e-01
+1.250000e-01 +1.098782e-01
+1.250000e-01 +1.117436e-01
+1.250000e-01 +1.099793e-01
+1.250000e-01 +1.095056e-01
+1.250000e-01 +1.074674e-01
+1.250000e-01 +1.097333e-01
+1.250000e-01 +1.075894e-01
+1.250000e-01 +1.072843e-01
+1.250000e-01 +1.057279e-01
+1.250000e-01 +1.040513e-01
+1.250000e-01 +1.048641e-01
+1.250000e-01 +1.042096e-01
+1.250000e-01 +1.052319e-01
+1.250000e-01 +1.086881e-01
+1.250000e-01 +1.089780e-01
+1.250000e-01 +1.112821e-01
+1.250000e-01 +1.131131e-01
+1.250000e-01 +1.112439e-01
+1.250000e-01 +1.114499e-01
+1.250000e-01 +1.115262e-01
+1.250000e-01 +1.104276e-01
+1.250000e-01 +1.082303e-01
+1.250000e-01 +1.086881e-01
+1.250000e-01 +1.078374e-01
+1.250000e-01 +1.084649e-01
+1.250000e-01 +1.102101e-01
+1.250000e-01 +1.093671e-01
+1.250000e-01 +1.109635e-01
+1.250000e-01 +1.113126e-01
+1.250000e-01 +1.133000e-01
+1.250000e-01 +1.148450e-01
+1.250000e-01 +1.158902e-01
+1.250000e-01 +1.183984e-01
+1.250000e-01 +1.180732e-01
+1.250000e-01 +1.179463e-01
+1.250000e-01 +1.169335e-01
+1.250000e-01 +1.170346e-01
+1.250000e-01 +1.160995e-01
+1.250000e-01 +1.167600e-01
+1.250000e-01 +1.160886e-01
+1.250000e-01 +1.138226e-01
+1.250000e-01 +1.139066e-01
+1.250000e-01 +1.137616e-01
+1.250000e-01 +1.139523e-01
+1.250000e-01 +1.140515e-01
+1.250000e-01 +1.146471e-01
+1.250000e-01 +1.154248e-01
+1.250000e-01 +1.149823e-01
+1.250000e-01 +1.158444e-01
+1.250000e-01 +1.181828e-01
+1.250000e-01 +1.189458e-01
+1.250000e-01 +1.172482e-01
+1.250000e-01 +1.202428e-01
+1.250000e-01 +1.209294e-01
+1.250000e-01 +1.206204e-01
+1.250000e-01 +1.207959e-01
+1.250000e-01 +1.204755e-01
+1.250000e-01 +1.205708e-01
+1.250000e-01 +1.219060e-01
+1.250000e-01 +1.229474e-01
+1.250000e-01 +1.236188e-01
+1.250000e-01 +1.244504e-01
+1.250000e-01 +1.257932e-01
+1.250000e-01 +1.259763e-01
+1.250000e-01 +1.244046e-01
+1.250000e-01 +1.251065e-01
+1.250000e-01 +1.237943e-01
+1.250000e-01 +1.239812e-01
+1.250000e-01 +1.249577e-01
+1.250000e-01 +1.266305e-01
+1.250000e-01 +1.271932e-01
+1.250000e-01 +1.283605e-01
+1.250000e-01 +1.305863e-01
+1.250000e-01 +1.344811e-01
+1.250000e-01 +1.342217e-01
+1.250000e-01 +1.364591e-01
+1.250000e-01 +1.360089e-01
+1.250000e-01 +1.348874e-01
+1.250000e-01 +1.334302e-01
+1.250000e-01 +1.308724e-01
+1.250000e-01 +1.298978e-01
+1.250000e-01 +1.330373e-01
+1.250000e-01 +1.324613e-01
+1.250000e-01 +1.327664e-01
+1.250000e-01 +1.336133e-01
+1.250000e-01 +1.342275e-01
+1.250000e-01 +1.305386e-01
+1.250000e-01 +1.291654e-01
+1.250000e-01 +1.277272e-01
+1.250000e-01 +1.283376e-01
+1.250000e-01 +1.279962e-01
+1.250000e-01 +1.295411e-01
+1.250000e-01 +1.284038e-01
+1.250000e-01 +1.301619e-01
+1.250000e-01 +1.304833e-01
+1.250000e-01 +1.301953e-01
+1.250000e-01 +1.295239e-01
+1.250000e-01 +1.296842e-01
+1.250000e-01 +1.278264e-01
+1.250000e-01 +1.271970e-01
+1.250000e-01 +1.274564e-01
+1.250000e-01 +1.260487e-01
+1.250000e-01 +1.260178e-01
+1.250000e-01 +1.236073e-01
+1.250000e-01 +1.231305e-01
+1.250000e-01 +1.223599e-01
+1.250000e-01 +1.219785e-01
+1.250000e-01 +1.218945e-01
+1.250000e-01 +1.215779e-01
+1.250000e-01 +1.211392e-01
+1.250000e-01 +1.219212e-01
+1.250000e-01 +1.224973e-01
+1.250000e-01 +1.225278e-01
+1.250000e-01 +1.226422e-01
+1.250000e-01 +1.245725e-01
+1.250000e-01 +1.242101e-01
+1.250000e-01 +1.252019e-01
+1.250000e-01 +1.248166e-01
+1.250000e-01 +1.225583e-01
+1.250000e-01 +1.226651e-01
+1.250000e-01 +1.222684e-01
+1.250000e-01 +1.211469e-01
+1.250000e-01 +1.217572e-01
+1.250000e-01 +1.229703e-01
+1.250000e-01 +1.217038e-01
+1.250000e-01 +1.233136e-01
+1.250000e-01 +1.238400e-01
+1.250000e-01 +1.274564e-01
+1.250000e-01 +1.283681e-01
+1.250000e-01 +1.304318e-01
+1.250000e-01 +1.306531e-01
+1.250000e-01 +1.325414e-01
+1.250000e-01 +1.349267e-01
+1.250000e-01 +1.339776e-01
+1.250000e-01 +1.327397e-01
+1.250000e-01 +1.285970e-01
+1.250000e-01 +1.296918e-01
+1.250000e-01 +1.316945e-01
+1.250000e-01 +1.343858e-01
+1.250000e-01 +1.332585e-01
+1.250000e-01 +1.312730e-01
+1.250000e-01 +1.311089e-01
+1.250000e-01 +1.292540e-01
+1.250000e-01 +1.287229e-01
+1.250000e-01 +1.256234e-01
+1.250000e-01 +1.296231e-01
+1.250000e-01 +1.294219e-01
+1.250000e-01 +1.313664e-01
+1.250000e-01 +1.371495e-01
+1.250000e-01 +1.375157e-01
+1.250000e-01 +1.397473e-01
+1.250000e-01 +1.388471e-01
+1.250000e-01 +1.367185e-01
+1.250000e-01 +1.349942e-01
+1.250000e-01 +1.336591e-01
+1.250000e-01 +1.329896e-01
+1.250000e-01 +1.331899e-01
+1.250000e-01 +1.333692e-01
+1.250000e-01 +1.330869e-01
+1.250000e-01 +1.314694e-01
+1.250000e-01 +1.315152e-01
+1.250000e-01 +1.318433e-01
+1.250000e-01 +1.320035e-01
+1.250000e-01 +1.316068e-01
+1.250000e-01 +1.317269e-01
+1.250000e-01 +1.328084e-01
+1.250000e-01 +1.344907e-01
+1.250000e-01 +1.348264e-01
+1.250000e-01 +1.351163e-01
+1.250000e-01 +1.340520e-01
+1.250000e-01 +1.339700e-01
+1.250000e-01 +1.350324e-01
+1.250000e-01 +1.371228e-01
+1.250000e-01 +1.375501e-01
+1.250000e-01 +1.381833e-01
+1.250000e-01 +1.372144e-01
+1.250000e-01 +1.371457e-01
+1.250000e-01 +1.372678e-01
+1.250000e-01 +1.362760e-01
+1.250000e-01 +1.346414e-01
+1.250000e-01 +1.335027e-01
+1.250000e-01 +1.320264e-01
+1.250000e-01 +1.318814e-01
+1.250000e-01 +1.313779e-01
+1.250000e-01 +1.310117e-01
+1.250000e-01 +1.312482e-01
+1.250000e-01 +1.318585e-01
+1.250000e-01 +1.316831e-01
+1.250000e-01 +1.312978e-01
+1.250000e-01 +1.290852e-01
+1.250000e-01 +1.290891e-01
+1.250000e-01 +1.301934e-01
+1.250000e-01 +1.291329e-01
+1.250000e-01 +1.291081e-01
+1.250000e-01 +1.273801e-01
+1.250000e-01 +1.256940e-01
+1.250000e-01 +1.268079e-01
+1.250000e-01 +1.265714e-01
+1.250000e-01 +1.277615e-01
+1.250000e-01 +1.289899e-01
+1.250000e-01 +1.305425e-01
+1.250000e-01 +1.316983e-01
+1.250000e-01 +1.317250e-01
+1.250000e-01 +1.314256e-01
+1.250000e-01 +1.302335e-01
+1.250000e-01 +1.313359e-01
+1.250000e-01 +1.307332e-01
+1.250000e-01 +1.303098e-01
+1.250000e-01 +1.302258e-01
+1.250000e-01 +1.299893e-01
+1.250000e-01 +1.292188e-01
+1.250000e-01 +1.280972e-01
+1.250000e-01 +1.250493e-01
+1.250000e-01 +1.240804e-01
+1.250000e-01 +1.225745e-01
+1.250000e-01 +1.200406e-01
+1.250000e-01 +1.192738e-01
+1.250000e-01 +1.208798e-01
+1.250000e-01 +1.205441e-01
+1.250000e-01 +1.178586e-01
+1.250000e-01 +1.173856e-01
+1.250000e-01 +1.184995e-01
+1.250000e-01 +1.188046e-01
+1.250000e-01 +1.172444e-01
+1.250000e-01 +1.166989e-01
+1.250000e-01 +1.179273e-01
+1.250000e-01 +1.150510e-01
+1.250000e-01 +1.134335e-01
+1.250000e-01 +1.119840e-01
+1.250000e-01 +1.111600e-01
+1.250000e-01 +1.115243e-01
+1.250000e-01 +1.113984e-01
+1.250000e-01 +1.123120e-01
+1.250000e-01 +1.127622e-01
+1.250000e-01 +1.165082e-01
+1.250000e-01 +1.168973e-01
+1.250000e-01 +1.146769e-01
+1.250000e-01 +1.121282e-01
+1.250000e-01 +1.107022e-01
+1.250000e-01 +1.134335e-01
+1.250000e-01 +1.133801e-01
+1.250000e-01 +1.146733e-01
+1.250000e-01 +1.146314e-01
+1.250000e-01 +1.141622e-01
+1.250000e-01 +1.168057e-01
+1.250000e-01 +1.166608e-01
+1.250000e-01 +1.173922e-01
+1.250000e-01 +1.167867e-01
+1.250000e-01 +1.163976e-01
+1.250000e-01 +1.174771e-01
+1.250000e-01 +1.183316e-01
+1.250000e-01 +1.179349e-01
+1.250000e-01 +1.179654e-01
+1.250000e-01 +1.168057e-01
+1.250000e-01 +1.201093e-01
+1.250000e-01 +1.203534e-01
+1.250000e-01 +1.188809e-01
+1.250000e-01 +1.184613e-01
+1.250000e-01 +1.175839e-01
+1.250000e-01 +1.149899e-01
+1.250000e-01 +1.124665e-01
+1.250000e-01 +1.132104e-01
+1.250000e-01 +1.114880e-01
+1.250000e-01 +1.113927e-01
+1.250000e-01 +1.096951e-01
+1.250000e-01 +1.098554e-01
+1.250000e-01 +1.107289e-01
+1.250000e-01 +1.094815e-01
+1.250000e-01 +1.120755e-01
+1.250000e-01 +1.118924e-01
+1.250000e-01 +1.120603e-01
+1.250000e-01 +1.115834e-01
+1.250000e-01 +1.121661e-01
+1.250000e-01 +1.135976e-01
+1.250000e-01 +1.133401e-01
+1.250000e-01 +1.157195e-01
+1.250000e-01 +1.176564e-01
+1.250000e-01 +1.189439e-01
+1.250000e-01 +1.180551e-01
+1.250000e-01 +1.202371e-01
+1.250000e-01 +1.223981e-01
+1.250000e-01 +1.237599e-01
+1.250000e-01 +1.260411e-01
+1.250000e-01 +1.272656e-01
+1.250000e-01 +1.287076e-01
+1.250000e-01 +1.264579e-01
+1.250000e-01 +1.253812e-01
+1.250000e-01 +1.252667e-01
+1.250000e-01 +1.247250e-01
+1.250000e-01 +1.240842e-01
+1.250000e-01 +1.241013e-01
+1.250000e-01 +1.246497e-01
+1.250000e-01 +1.268413e-01
+1.250000e-01 +1.275899e-01
+1.250000e-01 +1.250321e-01
+1.250000e-01 +1.233813e-01
+1.250000e-01 +1.219708e-01
+1.250000e-01 +1.206891e-01
+1.250000e-01 +1.223828e-01
+1.250000e-01 +1.218717e-01
+1.250000e-01 +1.220738e-01
+1.250000e-01 +1.189572e-01
+1.250000e-01 +1.176602e-01
+1.250000e-01 +1.209409e-01
+1.250000e-01 +1.210172e-01
+1.250000e-01 +1.238095e-01
+1.250000e-01 +1.241567e-01
+1.250000e-01 +1.238410e-01
+1.250000e-01 +1.229588e-01
+1.250000e-01 +1.222283e-01
+1.250000e-01 +1.224019e-01
+1.250000e-01 +1.256596e-01
+1.250000e-01 +1.244714e-01
+1.250000e-01 +1.252572e-01
+1.250000e-01 +1.247212e-01
+1.250000e-01 +1.231763e-01
+1.250000e-01 +1.217801e-01
+1.250000e-01 +1.201932e-01
+1.250000e-01 +1.192929e-01
+1.250000e-01 +1.188733e-01
+1.250000e-01 +1.214644e-01
+1.250000e-01 +1.225125e-01
+1.250000e-01 +1.258389e-01
+1.250000e-01 +1.269528e-01
+1.250000e-01 +1.249921e-01
+1.250000e-01 +1.247327e-01
+1.250000e-01 +1.255261e-01
+1.250000e-01 +1.274669e-01
+1.250000e-01 +1.296741e-01
+1.250000e-01 +1.273839e-01
+1.250000e-01 +1.284501e-01
+1.250000e-01 +1.254546e-01
+1.250000e-01 +1.243803e-01
+1.250000e-01 +1.229913e-01
+1.250000e-01 +1.222035e-01
+1.250000e-01 +1.202962e-01
+1.250000e-01 +1.184337e-01
+1.250000e-01 +1.185233e-01
+1.250000e-01 +1.192824e-01
+1.250000e-01 +1.183774e-01
+1.250000e-01 +1.191403e-01
+1.250000e-01 +1.209027e-01
+1.250000e-01 +1.223437e-01
+1.250000e-01 +1.239087e-01
+1.250000e-01 +1.249749e-01
+1.250000e-01 +1.249921e-01
+1.250000e-01 +1.250798e-01
+1.250000e-01 +1.236169e-01
+1.250000e-01 +1.249024e-01
+1.250000e-01 +1.269147e-01
+1.250000e-01 +1.281993e-01
+1.250000e-01 +1.291959e-01
+1.250000e-01 +1.293561e-01
+1.250000e-01 +1.306741e-01
+1.250000e-01 +1.311929e-01
+1.250000e-01 +1.319844e-01
+1.250000e-01 +1.333577e-01
+1.250000e-01 +1.337087e-01
+1.250000e-01 +1.345183e-01
+1.250000e-01 +1.332700e-01
+1.250000e-01 +1.339507e-01
+1.250000e-01 +1.370351e-01
+1.250000e-01 +1.363942e-01
+1.250000e-01 +1.379697e-01
+1.250000e-01 +1.363608e-01
+1.250000e-01 +1.348273e-01
+1.250000e-01 +1.353070e-01
+1.250000e-01 +1.320931e-01
+1.250000e-01 +1.330811e-01
+1.250000e-01 +1.325466e-01
+1.250000e-01 +1.284787e-01
+1.250000e-01 +1.269528e-01
+1.250000e-01 +1.280667e-01
+1.250000e-01 +1.267011e-01
+1.250000e-01 +1.294934e-01
+1.250000e-01 +1.306226e-01
+1.250000e-01 +1.307618e-01
+1.250000e-01 +1.346223e-01
+1.250000e-01 +1.394917e-01
+1.250000e-01 +1.395070e-01
+1.250000e-01 +1.393592e-01
+1.250000e-01 +1.384980e-01
+1.250000e-01 +1.368634e-01
+1.250000e-01 +1.369855e-01
+1.250000e-01 +1.351125e-01
+1.250000e-01 +1.346852e-01
+1.250000e-01 +1.335179e-01
+1.250000e-01 +1.324117e-01
+1.250000e-01 +1.297910e-01
+1.250000e-01 +1.290242e-01
+1.250000e-01 +1.277043e-01
+1.250000e-01 +1.263043e-01
+1.250000e-01 +1.268269e-01
+1.250000e-01 +1.279294e-01
+1.250000e-01 +1.322705e-01
+1.250000e-01 +1.328122e-01
+1.250000e-01 +1.332204e-01
+1.250000e-01 +1.327283e-01
+1.250000e-01 +1.331784e-01
+1.250000e-01 +1.319272e-01
+1.250000e-01 +1.311948e-01
+1.250000e-01 +1.319272e-01
+1.250000e-01 +1.318051e-01
+1.250000e-01 +1.321828e-01
+1.250000e-01 +1.352355e-01
+1.250000e-01 +1.358025e-01
+1.250000e-01 +1.363904e-01
+1.250000e-01 +1.371800e-01
+1.250000e-01 +1.384770e-01
+1.250000e-01 +1.389930e-01
+1.250000e-01 +1.388804e-01
+1.250000e-01 +1.404607e-01
+1.250000e-01 +1.420133e-01
+1.250000e-01 +1.432893e-01
+1.250000e-01 +1.424901e-01
+1.250000e-01 +1.437756e-01
+1.250000e-01 +1.432111e-01
+1.250000e-01 +1.448934e-01
+1.250000e-01 +1.462457e-01
+1.250000e-01 +1.464259e-01
+1.250000e-01 +1.460683e-01
+1.250000e-01 +1.466672e-01
+1.250000e-01 +1.495511e-01
+1.250000e-01 +1.488110e-01
+1.250000e-01 +1.530911e-01
+1.250000e-01 +1.525189e-01
+1.250000e-01 +1.529462e-01
+1.250000e-01 +1.531331e-01
+1.250000e-01 +1.530950e-01
+1.250000e-01 +1.526868e-01
+1.250000e-01 +1.509702e-01
+1.250000e-01 +1.532971e-01
+1.250000e-01 +1.544873e-01
+1.250000e-01 +1.573407e-01
+1.250000e-01 +1.587750e-01
+1.250000e-01 +1.582486e-01
+1.250000e-01 +1.577947e-01
+1.250000e-01 +1.538960e-01
+1.250000e-01 +1.545655e-01
+1.250000e-01 +1.539304e-01
+1.250000e-01 +1.548335e-01
+1.250000e-01 +1.545579e-01
+1.250000e-01 +1.546981e-01
+1.250000e-01 +1.545331e-01
+1.250000e-01 +1.558949e-01
+1.250000e-01 +1.554067e-01
+1.250000e-01 +1.544110e-01
+1.250000e-01 +1.532361e-01
+1.250000e-01 +1.525800e-01
+1.250000e-01 +1.511952e-01
+1.250000e-01 +1.512563e-01
+1.250000e-01 +1.526257e-01
+1.250000e-01 +1.524732e-01
+1.250000e-01 +1.550824e-01
+1.250000e-01 +1.553418e-01
+1.250000e-01 +1.555859e-01
+1.250000e-01 +1.568295e-01
+1.250000e-01 +1.568524e-01
+1.250000e-01 +1.560819e-01
+1.250000e-01 +1.553342e-01
+1.250000e-01 +1.540105e-01
+1.250000e-01 +1.529767e-01
+1.250000e-01 +1.504895e-01
+1.250000e-01 +1.499116e-01
+1.250000e-01 +1.517503e-01
+1.250000e-01 +1.540973e-01
+1.250000e-01 +1.557071e-01
+1.250000e-01 +1.564614e-01
+1.250000e-01 +1.561238e-01
+1.250000e-01 +1.191213e-01
+1.250000e-01 +1.178910e-01
+1.250000e-01 +1.184880e-01
+1.250000e-01 +1.180798e-01
+1.250000e-01 +1.213376e-01
+1.250000e-01 +1.199490e-01
+1.250000e-01 +1.213757e-01
+1.250000e-01 +1.225812e-01
+1.250000e-01 +1.271588e-01
+1.250000e-01 +1.258103e-01
+1.250000e-01 +1.245000e-01
+1.250000e-01 +1.247937e-01
+1.250000e-01 +1.240613e-01
+1.250000e-01 +1.223332e-01
+1.250000e-01 +1.227567e-01
+1.250000e-01 +1.203000e-01
+1.250000e-01 +1.215436e-01
+1.250000e-01 +1.222436e-01
+1.250000e-01 +1.253812e-01
+1.250000e-01 +1.257245e-01
+1.250000e-01 +1.288812e-01
+1.250000e-01 +1.307599e-01
+1.250000e-01 +1.310956e-01
+1.250000e-01 +1.280362e-01
+1.250000e-01 +1.260497e-01
+1.250000e-01 +1.216466e-01
+1.250000e-01 +1.193578e-01
+1.250000e-01 +1.207768e-01
+1.250000e-01 +1.208875e-01
+1.250000e-01 +1.203000e-01
+1.250000e-01 +1.206128e-01
+1.250000e-01 +1.207425e-01
+1.250000e-01 +1.193654e-01
+1.250000e-01 +1.213834e-01
+1.250000e-01 +1.223218e-01
+1.250000e-01 +1.221730e-01
+1.250000e-01 +1.242635e-01
+1.250000e-01 +1.242301e-01
+1.250000e-01 +1.245047e-01
+1.250000e-01 +1.237866e-01
+1.250000e-01 +1.227109e-01
+1.250000e-01 +1.218416e-01
+1.250000e-01 +1.241338e-01
+1.250000e-01 +1.258847e-01
+1.250000e-01 +1.252057e-01
+1.250000e-01 +1.240918e-01
+1.250000e-01 +1.247479e-01
+1.250000e-01 +1.224944e-01
+1.250000e-01 +1.224477e-01
+1.250000e-01 +1.184785e-01
+1.250000e-01 +1.181313e-01
+1.250000e-01 +1.180283e-01
+1.250000e-01 +1.169507e-01
+1.250000e-01 +1.178052e-01
+1.250000e-01 +1.184308e-01
+1.250000e-01 +1.176335e-01
+1.250000e-01 +1.163651e-01
+1.250000e-01 +1.156308e-01
+1.250000e-01 +1.132504e-01
+1.250000e-01 +1.139142e-01
+1.250000e-01 +1.193158e-01
+1.250000e-01 +1.190488e-01
+1.250000e-01 +1.193978e-01
+1.250000e-01 +1.181485e-01
+1.250000e-01 +1.146542e-01
+1.250000e-01 +1.130521e-01
+1.250000e-01 +1.142575e-01
+1.250000e-01 +1.132657e-01
+1.250000e-01 +1.138913e-01
+1.250000e-01 +1.139218e-01
+1.250000e-01 +1.158750e-01
+1.250000e-01 +1.160733e-01
+1.250000e-01 +1.162126e-01
+1.250000e-01 +1.162693e-01
+1.250000e-01 +1.148297e-01
+1.250000e-01 +1.133496e-01
+1.250000e-01 +1.131741e-01
+1.250000e-01 +1.113126e-01
+1.250000e-01 +1.081769e-01
+1.250000e-01 +1.112821e-01
+1.250000e-01 +1.124551e-01
+1.250000e-01 +1.106812e-01
+1.250000e-01 +1.099011e-01
+1.250000e-01 +1.097142e-01
+1.250000e-01 +1.090695e-01
+1.250000e-01 +1.081254e-01
+1.250000e-01 +1.087129e-01
+1.250000e-01 +1.100842e-01
+1.250000e-01 +1.118638e-01
+1.250000e-01 +1.125333e-01
+1.250000e-01 +1.110303e-01
+1.250000e-01 +1.114346e-01
+1.250000e-01 +1.121976e-01
+1.250000e-01 +1.134564e-01
+1.250000e-01 +1.126077e-01
+1.250000e-01 +1.130406e-01
+1.250000e-01 +1.130349e-01
+1.250000e-01 +1.130216e-01
+1.250000e-01 +1.116788e-01
+1.250000e-01 +1.124761e-01
+1.250000e-01 +1.128117e-01
+1.250000e-01 +1.136758e-01
+1.250000e-01 +1.147038e-01
+1.250000e-01 +1.174466e-01
+1.250000e-01 +1.202447e-01
+1.250000e-01 +1.213414e-01
+1.250000e-01 +1.218450e-01
+1.250000e-01 +1.223752e-01
+1.250000e-01 +1.210210e-01
+1.250000e-01 +1.207425e-01
+1.250000e-01 +1.211163e-01
+1.250000e-01 +1.211507e-01
+1.250000e-01 +1.219823e-01
+1.250000e-01 +1.225564e-01
+1.250000e-01 +1.235654e-01
+1.250000e-01 +1.244733e-01
+1.250000e-01 +1.265180e-01
+1.250000e-01 +1.284482e-01
+1.250000e-01 +1.294591e-01
+1.250000e-01 +1.295659e-01
+1.250000e-01 +1.308858e-01
+1.250000e-01 +1.298406e-01
+1.250000e-01 +1.302640e-01
+1.250000e-01 +1.302182e-01
+1.250000e-01 +1.287686e-01
+1.250000e-01 +1.254026e-01
+1.250000e-01 +1.269051e-01
+1.250000e-01 +1.265485e-01
+1.250000e-01 +1.299436e-01
+1.250000e-01 +1.307523e-01
+1.250000e-01 +1.307065e-01
+1.250000e-01 +1.311643e-01
+1.250000e-01 +1.305844e-01
+1.250000e-01 +1.307294e-01
+1.250000e-01 +1.302297e-01
+1.250000e-01 +1.310670e-01
+1.250000e-01 +1.296536e-01
+1.250000e-01 +1.291577e-01
+1.250000e-01 +1.275212e-01
+1.250000e-01 +1.265027e-01
+1.250000e-01 +1.261365e-01
+1.250000e-01 +1.275899e-01
+1.250000e-01 +1.270101e-01
+1.250000e-01 +1.281583e-01
+1.250000e-01 +1.286542e-01
+1.250000e-01 +1.275718e-01
+1.250000e-01 +1.269814e-01
+1.250000e-01 +1.251275e-01
+1.250000e-01 +1.261212e-01
+1.250000e-01 +1.250684e-01
+1.250000e-01 +1.245038e-01
+1.250000e-01 +1.259152e-01
+1.250000e-01 +1.261136e-01
+1.250000e-01 +1.261556e-01
+1.250000e-01 +1.269452e-01
+1.250000e-01 +1.255776e-01
+1.250000e-01 +1.243550e-01
+1.250000e-01 +1.261289e-01
+1.250000e-01 +1.262357e-01
+1.250000e-01 +1.232907e-01
+1.250000e-01 +1.228101e-01
+1.250000e-01 +1.236913e-01
+1.250000e-01 +1.204650e-01
+1.250000e-01 +1.190111e-01
+1.250000e-01 +1.174008e-01
+1.250000e-01 +1.160314e-01
+1.250000e-01 +1.149365e-01
+1.250000e-01 +1.139867e-01
+1.250000e-01 +1.127240e-01
+1.250000e-01 +1.122434e-01
+1.250000e-01 +1.124875e-01
+1.250000e-01 +1.130979e-01
+1.250000e-01 +1.121633e-01
+1.250000e-01 +1.115338e-01
+1.250000e-01 +1.130139e-01
+1.250000e-01 +1.128499e-01
+1.250000e-01 +1.130540e-01
+1.250000e-01 +1.124131e-01
+1.250000e-01 +1.139180e-01
+1.250000e-01 +1.156346e-01
+1.250000e-01 +1.173894e-01
+1.250000e-01 +1.183087e-01
+1.250000e-01 +1.178357e-01
+1.250000e-01 +1.192624e-01
+1.250000e-01 +1.162631e-01
+1.250000e-01 +1.170618e-01
+1.250000e-01 +1.163613e-01
+1.250000e-01 +1.168439e-01
+1.250000e-01 +1.147024e-01
+1.250000e-01 +1.113126e-01
+1.250000e-01 +1.115090e-01
+1.250000e-01 +1.125352e-01
+1.250000e-01 +1.156003e-01
+1.250000e-01 +1.191642e-01
+1.250000e-01 +1.207158e-01
+1.250000e-01 +1.223065e-01
+1.250000e-01 +1.221139e-01
+1.250000e-01 +1.220290e-01
+1.250000e-01 +1.206862e-01
+1.250000e-01 +1.207849e-01
+1.250000e-01 +1.205136e-01
+1.250000e-01 +1.192738e-01
+1.250000e-01 +1.193425e-01
+1.250000e-01 +1.181142e-01
+1.250000e-01 +1.141698e-01
+1.250000e-01 +1.131246e-01
+1.250000e-01 +1.124494e-01
+1.250000e-01 +1.138722e-01
+1.250000e-01 +1.142899e-01
+1.250000e-01 +1.147029e-01
+1.250000e-01 +1.161849e-01
+1.250000e-01 +1.162478e-01
+1.250000e-01 +1.167657e-01
+1.250000e-01 +1.164014e-01
+1.250000e-01 +1.166837e-01
+1.250000e-01 +1.182305e-01
+1.250000e-01 +1.174619e-01
+1.250000e-01 +1.183030e-01
+1.250000e-01 +1.187913e-01
+1.250000e-01 +1.202332e-01
+1.250000e-01 +1.225888e-01
+1.250000e-01 +1.226499e-01
+1.250000e-01 +1.238400e-01
+1.250000e-01 +1.252295e-01
+1.250000e-01 +1.271541e-01
+1.250000e-01 +1.278188e-01
+1.250000e-01 +1.294057e-01
+1.250000e-01 +1.289937e-01
+1.250000e-01 +1.304242e-01
+1.250000e-01 +1.304929e-01
+1.250000e-01 +1.269185e-01
+1.250000e-01 +1.292340e-01
+1.250000e-01 +1.316525e-01
+1.250000e-01 +1.315686e-01
+1.250000e-01 +1.313893e-01
+1.250000e-01 +1.269528e-01
+1.250000e-01 +1.280343e-01
+1.250000e-01 +1.279362e-01
+1.250000e-01 +1.278855e-01
+1.250000e-01 +1.286923e-01
+1.250000e-01 +1.270749e-01
+1.250000e-01 +1.322495e-01
+1.250000e-01 +1.331975e-01
+1.250000e-01 +1.330563e-01
+1.250000e-01 +1.357440e-01
+1.250000e-01 +1.373383e-01
+1.250000e-01 +1.362149e-01
+1.250000e-01 +1.388184e-01
+1.250000e-01 +1.346871e-01
+1.250000e-01 +1.353375e-01
+1.250000e-01 +1.350724e-01
+1.250000e-01 +1.347844e-01
+1.250000e-01 +1.340348e-01
+1.250000e-01 +1.335236e-01
+1.250000e-01 +1.356885e-01
+1.250000e-01 +1.375958e-01
+1.250000e-01 +1.361539e-01
+1.250000e-01 +1.358716e-01
+1.250000e-01 +1.352155e-01
+1.250000e-01 +1.347272e-01
+1.250000e-01 +1.353452e-01
+1.250000e-01 +1.328771e-01
+1.250000e-01 +1.296517e-01
+1.250000e-01 +1.264941e-01
+1.250000e-01 +1.236112e-01
+1.250000e-01 +1.234738e-01
+1.250000e-01 +1.218030e-01
+1.250000e-01 +1.210935e-01
+1.250000e-01 +1.210515e-01
+1.250000e-01 +1.176373e-01
+1.250000e-01 +1.208112e-01
+1.250000e-01 +1.210315e-01
+1.250000e-01 +1.222445e-01
+1.250000e-01 +1.218030e-01
+1.250000e-01 +1.225583e-01
+1.250000e-01 +1.228787e-01
+1.250000e-01 +1.243894e-01
+1.250000e-01 +1.235501e-01
+1.250000e-01 +1.259000e-01
+1.250000e-01 +1.257474e-01
+1.250000e-01 +1.250607e-01
+1.250000e-01 +1.260259e-01
+1.250000e-01 +1.267087e-01
+1.250000e-01 +1.260173e-01
+1.250000e-01 +1.269299e-01
+1.250000e-01 +1.261250e-01
+1.250000e-01 +1.281201e-01
+1.250000e-01 +1.295316e-01
+1.250000e-01 +1.315438e-01
+1.250000e-01 +1.322438e-01
+1.250000e-01 +1.323583e-01
+1.250000e-01 +1.322057e-01
+1.250000e-01 +1.323926e-01
+1.250000e-01 +1.321713e-01
+1.250000e-01 +1.325299e-01
+1.250000e-01 +1.336457e-01
+1.250000e-01 +1.338841e-01
+1.250000e-01 +1.354234e-01
+1.250000e-01 +1.372258e-01
+1.250000e-01 +1.399266e-01
+1.250000e-01 +1.400296e-01
+1.250000e-01 +1.406400e-01
+1.250000e-01 +1.407048e-01
+1.250000e-01 +1.393468e-01
+1.250000e-01 +1.370885e-01
+1.250000e-01 +1.356275e-01
+1.250000e-01 +1.342799e-01
+1.250000e-01 +1.332480e-01
+1.250000e-01 +1.318223e-01
+1.250000e-01 +1.342484e-01
+1.250000e-01 +1.353280e-01
+1.250000e-01 +1.313264e-01
+1.250000e-01 +1.277425e-01
+1.250000e-01 +1.272790e-01
+1.250000e-01 +1.268384e-01
+1.250000e-01 +1.294248e-01
+1.250000e-01 +1.293942e-01
+1.250000e-01 +1.309430e-01
+1.250000e-01 +1.334111e-01
+1.250000e-01 +1.353604e-01
+1.250000e-01 +1.335370e-01
+1.250000e-01 +1.328408e-01
+1.250000e-01 +1.318719e-01
+1.250000e-01 +1.305377e-01
+1.250000e-01 +1.324956e-01
+1.250000e-01 +1.326711e-01
+1.250000e-01 +1.291577e-01
+1.250000e-01 +1.299512e-01
+1.250000e-01 +1.324536e-01
+1.250000e-01 +1.304814e-01
+1.250000e-01 +1.332623e-01
+1.250000e-01 +1.335580e-01
+1.250000e-01 +1.326863e-01
+1.250000e-01 +1.340177e-01
+1.250000e-01 +1.306836e-01
+1.250000e-01 +1.301495e-01
+1.250000e-01 +1.305386e-01
+1.250000e-01 +1.297376e-01
+1.250000e-01 +1.285932e-01
+1.250000e-01 +1.285779e-01
+1.250000e-01 +1.316983e-01
+1.250000e-01 +1.363561e-01
+1.250000e-01 +1.363789e-01
+1.250000e-01 +1.342122e-01
+1.250000e-01 +1.338117e-01
+1.250000e-01 +1.337602e-01
+1.250000e-01 +1.303327e-01
+1.250000e-01 +1.300618e-01
+1.250000e-01 +1.292264e-01
+1.250000e-01 +1.265256e-01
+1.250000e-01 +1.235806e-01
+1.250000e-01 +1.255490e-01
+1.250000e-01 +1.252515e-01
+1.250000e-01 +1.257398e-01
+1.250000e-01 +1.244580e-01
+1.250000e-01 +1.244466e-01
+1.250000e-01 +1.259038e-01
+1.250000e-01 +1.257379e-01
+1.250000e-01 +1.263081e-01
+1.250000e-01 +1.282422e-01
+1.250000e-01 +1.281297e-01
+1.250000e-01 +1.284997e-01
+1.250000e-01 +1.276853e-01
+1.250000e-01 +1.259496e-01
+1.250000e-01 +1.285397e-01
+1.250000e-01 +1.311948e-01
+1.250000e-01 +1.331860e-01
+1.250000e-01 +1.355054e-01
+1.250000e-01 +1.353528e-01
+1.250000e-01 +1.370475e-01
+1.250000e-01 +1.361033e-01
+1.250000e-01 +1.353585e-01
+1.250000e-01 +1.363866e-01
+1.250000e-01 +1.393964e-01
+1.250000e-01 +1.387548e-01
+1.250000e-01 +1.389293e-01
+1.250000e-01 +1.379048e-01
+1.250000e-01 +1.383511e-01
+1.250000e-01 +1.373975e-01
+1.250000e-01 +1.366956e-01
+1.250000e-01 +1.351754e-01
+1.250000e-01 +1.356122e-01
+1.250000e-01 +1.374652e-01
+1.250000e-01 +1.378819e-01
+1.250000e-01 +1.367337e-01
+1.250000e-01 +1.384274e-01
+1.250000e-01 +1.357114e-01
+1.250000e-01 +1.356809e-01
+1.250000e-01 +1.361386e-01
+1.250000e-01 +1.384656e-01
+1.250000e-01 +1.363141e-01
+1.250000e-01 +1.344068e-01
+1.250000e-01 +1.337125e-01
+1.250000e-01 +1.324460e-01
+1.250000e-01 +1.299798e-01
+1.250000e-01 +1.280367e-01
+1.250000e-01 +1.258771e-01
+1.250000e-01 +1.246335e-01
+1.250000e-01 +1.238439e-01
+1.250000e-01 +1.283414e-01
+1.250000e-01 +1.254155e-01
+1.250000e-01 +1.260888e-01
+1.250000e-01 +1.261193e-01
+1.250000e-01 +1.262738e-01
+1.250000e-01 +1.245725e-01
+1.250000e-01 +1.231610e-01
+1.250000e-01 +1.225454e-01
+1.250000e-01 +1.231119e-01
+1.250000e-01 +1.235082e-01
+1.250000e-01 +1.243970e-01
+1.250000e-01 +1.260945e-01
+1.250000e-01 +1.265943e-01
+1.250000e-01 +1.291882e-01
+1.250000e-01 +1.263272e-01
+1.250000e-01 +1.268346e-01
+1.250000e-01 +1.256673e-01
+1.250000e-01 +1.254765e-01
+1.250000e-01 +1.255071e-01
+1.250000e-01 +1.259725e-01
+1.250000e-01 +1.227567e-01
+1.250000e-01 +1.205708e-01
+1.250000e-01 +1.197125e-01
+1.250000e-01 +1.191670e-01
+1.250000e-01 +1.189000e-01
+1.250000e-01 +1.195485e-01
+1.250000e-01 +1.180036e-01
+1.250000e-01 +1.182324e-01
+1.250000e-01 +1.167294e-01
+1.250000e-01 +1.178586e-01
+1.250000e-01 +1.190717e-01
+1.250000e-01 +1.188275e-01
+1.250000e-01 +1.175448e-01
+1.250000e-01 +1.211125e-01
+1.250000e-01 +1.229970e-01
+1.250000e-01 +1.248700e-01
+1.250000e-01 +1.249806e-01
+1.250000e-01 +1.232879e-01
+1.250000e-01 +1.256720e-01
+1.250000e-01 +1.253774e-01
+1.250000e-01 +1.287038e-01
+1.250000e-01 +1.297223e-01
+1.250000e-01 +1.283414e-01
+1.250000e-01 +1.294934e-01
+1.250000e-01 +1.299359e-01
+1.250000e-01 +1.302030e-01
+1.250000e-01 +1.297070e-01
+1.250000e-01 +1.313245e-01
+1.250000e-01 +1.292302e-01
+1.250000e-01 +1.283805e-01
+1.250000e-01 +1.282613e-01
+1.250000e-01 +1.295087e-01
+1.250000e-01 +1.304891e-01
+1.250000e-01 +1.304433e-01
+1.250000e-01 +1.311185e-01
+1.250000e-01 +1.316220e-01
+1.250000e-01 +1.318108e-01
+1.250000e-01 +1.315076e-01
+1.250000e-01 +1.310594e-01
+1.250000e-01 +1.322133e-01
+1.250000e-01 +1.328408e-01
+1.250000e-01 +1.334607e-01
+1.250000e-01 +1.350371e-01
+1.250000e-01 +1.364715e-01
+1.250000e-01 +1.374738e-01
+1.250000e-01 +1.354291e-01
+1.250000e-01 +1.360928e-01
+1.250000e-01 +1.352078e-01
+1.250000e-01 +1.332547e-01
+1.250000e-01 +1.329266e-01
+1.250000e-01 +1.294381e-01
+1.250000e-01 +1.253964e-01
+1.250000e-01 +1.242368e-01
+1.250000e-01 +1.238782e-01
+1.250000e-01 +1.245648e-01
+1.250000e-01 +1.225345e-01
+1.250000e-01 +1.226518e-01
+1.250000e-01 +1.222283e-01
+1.250000e-01 +1.233994e-01
+1.250000e-01 +1.240994e-01
+1.250000e-01 +1.252171e-01
+1.250000e-01 +1.251971e-01
+1.250000e-01 +1.263387e-01
+1.250000e-01 +1.259210e-01
+1.250000e-01 +1.248757e-01
+1.250000e-01 +1.255748e-01
+1.250000e-01 +1.252295e-01
+1.250000e-01 +1.275880e-01
+1.250000e-01 +1.285359e-01
+1.250000e-01 +1.269814e-01
+1.250000e-01 +1.255452e-01
+1.250000e-01 +1.256978e-01
+1.250000e-01 +1.248700e-01
+1.250000e-01 +1.255748e-01
+1.250000e-01 +1.259114e-01
+1.250000e-01 +1.259534e-01
+1.250000e-01 +1.249616e-01
+1.250000e-01 +1.276929e-01
+1.250000e-01 +1.273877e-01
+1.250000e-01 +1.301648e-01
+1.250000e-01 +1.307103e-01
+1.250000e-01 +1.317479e-01
+1.250000e-01 +1.329114e-01
+1.250000e-01 +1.327207e-01
+1.250000e-01 +1.368253e-01
+1.250000e-01 +1.392667e-01
+1.250000e-01 +1.382596e-01
+1.250000e-01 +1.317746e-01
+1.250000e-01 +1.294324e-01
+1.250000e-01 +1.272180e-01
+1.250000e-01 +1.279408e-01
+1.250000e-01 +1.276185e-01
+1.250000e-01 +1.254346e-01
+1.250000e-01 +1.247031e-01
+1.250000e-01 +1.258218e-01
+1.250000e-01 +1.246602e-01
+1.250000e-01 +1.247861e-01
+1.250000e-01 +1.215894e-01
+1.250000e-01 +1.200101e-01
+1.250000e-01 +1.202542e-01
+1.250000e-01 +1.201169e-01
+1.250000e-01 +1.190488e-01
+1.250000e-01 +1.176145e-01
+1.250000e-01 +1.172864e-01
+1.250000e-01 +1.185300e-01
+1.250000e-01 +1.170117e-01
+1.250000e-01 +1.144406e-01
+1.250000e-01 +1.140401e-01
+1.250000e-01 +1.141002e-01
+1.250000e-01 +1.144330e-01
+1.250000e-01 +1.138608e-01
+1.250000e-01 +1.113011e-01
+1.250000e-01 +1.101224e-01
+1.250000e-01 +1.124036e-01
+1.250000e-01 +1.116845e-01
+1.250000e-01 +1.112325e-01
+1.250000e-01 +1.109006e-01
+1.250000e-01 +1.100499e-01
+1.250000e-01 +1.093747e-01
+1.250000e-01 +1.084592e-01
+1.250000e-01 +1.086728e-01
+1.250000e-01 +1.081006e-01
+1.250000e-01 +1.089208e-01
+1.250000e-01 +1.082751e-01
+1.250000e-01 +1.097981e-01
+1.250000e-01 +1.109235e-01
+1.250000e-01 +1.111066e-01
+1.250000e-01 +1.109006e-01
+1.250000e-01 +1.104428e-01
+1.250000e-01 +1.114652e-01
+1.250000e-01 +1.129605e-01
+1.250000e-01 +1.154172e-01
+1.250000e-01 +1.168210e-01
+1.250000e-01 +1.156308e-01
+1.250000e-01 +1.132047e-01
+1.250000e-01 +1.127221e-01
+1.250000e-01 +1.140630e-01
+1.250000e-01 +1.152493e-01
+1.250000e-01 +1.165387e-01
+1.250000e-01 +1.178948e-01
+1.250000e-01 +1.193854e-01
+1.250000e-01 +1.174523e-01
+1.250000e-01 +1.169636e-01
+1.250000e-01 +1.171433e-01
+1.250000e-01 +1.183774e-01
+1.250000e-01 +1.211736e-01
+1.250000e-01 +1.208455e-01
+1.250000e-01 +1.196210e-01
+1.250000e-01 +1.185605e-01
+1.250000e-01 +1.167657e-01
+1.250000e-01 +1.146180e-01
+1.250000e-01 +1.135127e-01
+1.250000e-01 +1.155660e-01
+1.250000e-01 +1.143414e-01
+1.250000e-01 +1.156957e-01
+1.250000e-01 +1.169850e-01
+1.250000e-01 +1.142556e-01
+1.250000e-01 +1.163103e-01
+1.250000e-01 +1.161611e-01
+1.250000e-01 +1.191594e-01
+1.250000e-01 +1.178624e-01
+1.250000e-01 +1.191499e-01
+1.250000e-01 +1.202771e-01
+1.250000e-01 +1.198461e-01
+1.250000e-01 +1.199872e-01
+1.250000e-01 +1.205518e-01
+1.250000e-01 +1.218011e-01
+1.250000e-01 +1.225335e-01
+1.250000e-01 +1.246869e-01
+1.250000e-01 +1.255643e-01
+1.250000e-01 +1.260297e-01
+1.250000e-01 +1.236226e-01
+1.250000e-01 +1.228921e-01
+1.250000e-01 +1.201360e-01
+1.250000e-01 +1.213567e-01
+1.250000e-01 +1.198193e-01
+1.250000e-01 +1.184976e-01
+1.250000e-01 +1.189515e-01
+1.250000e-01 +1.171281e-01
+1.250000e-01 +1.167333e-01
+1.250000e-01 +1.181638e-01
+1.250000e-01 +1.291577e-01
+1.250000e-01 +1.279027e-01
+1.250000e-01 +1.274411e-01
+1.250000e-01 +1.283261e-01
+1.250000e-01 +1.292493e-01
+1.250000e-01 +1.265561e-01
+1.250000e-01 +1.252744e-01
+1.250000e-01 +1.252286e-01
+1.250000e-01 +1.263730e-01
+1.250000e-01 +1.275384e-01
+1.250000e-01 +1.288630e-01
+1.250000e-01 +1.275403e-01
+1.250000e-01 +1.272332e-01
+1.250000e-01 +1.277844e-01
+1.250000e-01 +1.265933e-01
+1.250000e-01 +1.273019e-01
+1.250000e-01 +1.247479e-01
+1.250000e-01 +1.217572e-01
+1.250000e-01 +1.192471e-01
+1.250000e-01 +1.191766e-01
+1.250000e-01 +1.195657e-01
+1.250000e-01 +1.198499e-01
+1.250000e-01 +1.210248e-01
+1.250000e-01 +1.205174e-01
+1.250000e-01 +1.211774e-01
+1.250000e-01 +1.205594e-01
+1.250000e-01 +1.186749e-01
+1.250000e-01 +1.169354e-01
+1.250000e-01 +1.174085e-01
+1.250000e-01 +1.161572e-01
+1.250000e-01 +1.177022e-01
+1.250000e-01 +1.181585e-01
+1.250000e-01 +1.184899e-01
+1.250000e-01 +1.192357e-01
+1.250000e-01 +1.216428e-01
+1.250000e-01 +1.233041e-01
+1.250000e-01 +1.268451e-01
+1.250000e-01 +1.294572e-01
+1.250000e-01 +1.316392e-01
+1.250000e-01 +1.334512e-01
+1.250000e-01 +1.336991e-01
+1.250000e-01 +1.365041e-01
+1.250000e-01 +1.368939e-01
+1.250000e-01 +1.384293e-01
+1.250000e-01 +1.380422e-01
+1.250000e-01 +1.397798e-01
+1.250000e-01 +1.398560e-01
+1.250000e-01 +1.403500e-01
+1.250000e-01 +1.431157e-01
+1.250000e-01 +1.431462e-01
+1.250000e-01 +1.430528e-01
+1.250000e-01 +1.427314e-01
+1.250000e-01 +1.426522e-01
+1.250000e-01 +1.417348e-01
+1.250000e-01 +1.414868e-01
+1.250000e-01 +1.411817e-01
+1.250000e-01 +1.417920e-01
+1.250000e-01 +1.417920e-01
+1.250000e-01 +1.408069e-01
+1.250000e-01 +1.414945e-01
+1.250000e-01 +1.405484e-01
+1.250000e-01 +1.399781e-01
+1.250000e-01 +1.380956e-01
+1.250000e-01 +1.353671e-01
+1.250000e-01 +1.350514e-01
+1.250000e-01 +1.353528e-01
+1.250000e-01 +1.341741e-01
+1.250000e-01 +1.347501e-01
+1.250000e-01 +1.338994e-01
+1.250000e-01 +1.325910e-01
+1.250000e-01 +1.310117e-01
+1.250000e-01 +1.304013e-01
+1.250000e-01 +1.303241e-01
+1.250000e-01 +1.298162e-01
+1.250000e-01 +1.310460e-01
+1.250000e-01 +1.295545e-01
+1.250000e-01 +1.309201e-01
+1.250000e-01 +1.303555e-01
+1.250000e-01 +1.300046e-01
+1.250000e-01 +1.311414e-01
+1.250000e-01 +1.313321e-01
+1.250000e-01 +1.331250e-01
+1.250000e-01 +1.357190e-01
+1.250000e-01 +1.356427e-01
+1.250000e-01 +1.381604e-01
+1.250000e-01 +1.364457e-01
+1.250000e-01 +1.363952e-01
+1.250000e-01 +1.330220e-01
+1.250000e-01 +1.290585e-01
+1.250000e-01 +1.295621e-01
+1.250000e-01 +1.280515e-01
+1.250000e-01 +1.278684e-01
+1.250000e-01 +1.279866e-01
+1.250000e-01 +1.280610e-01
+1.250000e-01 +1.277215e-01
+1.250000e-01 +1.298329e-01
+1.250000e-01 +1.305081e-01
+1.250000e-01 +1.297757e-01
+1.250000e-01 +1.311643e-01
+1.250000e-01 +1.292264e-01
+1.250000e-01 +1.281354e-01
+1.250000e-01 +1.257817e-01
+1.250000e-01 +1.240498e-01
+1.250000e-01 +1.231419e-01
+1.250000e-01 +1.213071e-01
+1.250000e-01 +1.221463e-01
+1.250000e-01 +1.238248e-01
+1.250000e-01 +1.211087e-01
+1.250000e-01 +1.219022e-01
+1.250000e-01 +1.227643e-01
+1.250000e-01 +1.245267e-01
+1.250000e-01 +1.260068e-01
+1.250000e-01 +1.256482e-01
+1.250000e-01 +1.282956e-01
+1.250000e-01 +1.286294e-01
+1.250000e-01 +1.317365e-01
+1.250000e-01 +1.315000e-01
+1.250000e-01 +1.295659e-01
+1.250000e-01 +1.275556e-01
+1.250000e-01 +1.275708e-01
+1.250000e-01 +1.272542e-01
+1.250000e-01 +1.269071e-01
+1.250000e-01 +1.264874e-01
+1.250000e-01 +1.259686e-01
+1.250000e-01 +1.282651e-01
+1.250000e-01 +1.306149e-01
+1.250000e-01 +1.313168e-01
+1.250000e-01 +1.329953e-01
+1.250000e-01 +1.333119e-01
+1.250000e-01 +1.325757e-01
+1.250000e-01 +1.339452e-01
+1.250000e-01 +1.348111e-01
+1.250000e-01 +1.364896e-01
+1.250000e-01 +1.337583e-01
+1.250000e-01 +1.351468e-01
+1.250000e-01 +1.355092e-01
+1.250000e-01 +1.358849e-01
+1.250000e-01 +1.352422e-01
+1.250000e-01 +1.357724e-01
+1.250000e-01 +1.351468e-01
+1.250000e-01 +1.346890e-01
+1.250000e-01 +1.358182e-01
+1.250000e-01 +1.350038e-01
+1.250000e-01 +1.361310e-01
+1.250000e-01 +1.360547e-01
+1.250000e-01 +1.345441e-01
+1.250000e-01 +1.317746e-01
+1.250000e-01 +1.304776e-01
+1.250000e-01 +1.320111e-01
+1.250000e-01 +1.328427e-01
+1.250000e-01 +1.326348e-01
+1.250000e-01 +1.317937e-01
+1.250000e-01 +1.326711e-01
+1.250000e-01 +1.326978e-01
+1.250000e-01 +1.323296e-01
+1.250000e-01 +1.325318e-01
+1.250000e-01 +1.321294e-01
+1.250000e-01 +1.325833e-01
+1.250000e-01 +1.327016e-01
+1.250000e-01 +1.317899e-01
+1.250000e-01 +1.316678e-01
+1.250000e-01 +1.321332e-01
+1.250000e-01 +1.315991e-01
+1.250000e-01 +1.306073e-01
+1.250000e-01 +1.306912e-01
+1.250000e-01 +1.301648e-01
+1.250000e-01 +1.304624e-01
+1.250000e-01 +1.306364e-01
+1.250000e-01 +1.302792e-01
+1.250000e-01 +1.312253e-01
+1.250000e-01 +1.290891e-01
+1.250000e-01 +1.302106e-01
+1.250000e-01 +1.335141e-01
+1.250000e-01 +1.353986e-01
+1.250000e-01 +1.359937e-01
+1.250000e-01 +1.374051e-01
+1.250000e-01 +1.397092e-01
+1.250000e-01 +1.408078e-01
+1.250000e-01 +1.426122e-01
+1.250000e-01 +1.412637e-01
+1.250000e-01 +1.449544e-01
+1.250000e-01 +1.442906e-01
+1.250000e-01 +1.440522e-01
+1.250000e-01 +1.438977e-01
+1.250000e-01 +1.428725e-01
+1.250000e-01 +1.414058e-01
+1.250000e-01 +1.416871e-01
+1.250000e-01 +1.408708e-01
+1.250000e-01 +1.424367e-01
+1.250000e-01 +1.405293e-01
+1.250000e-01 +1.409223e-01
+1.250000e-01 +1.382424e-01
+1.250000e-01 +1.386544e-01
+1.250000e-01 +1.357343e-01
+1.250000e-01 +1.352574e-01
+1.250000e-01 +1.345841e-01
+1.250000e-01 +1.328580e-01
+1.250000e-01 +1.307828e-01
+1.250000e-01 +1.307599e-01
+1.250000e-01 +1.305615e-01
+1.250000e-01 +1.285169e-01
+1.250000e-01 +1.307041e-01
+1.250000e-01 +1.311414e-01
+1.250000e-01 +1.333081e-01
+1.250000e-01 +1.370847e-01
+1.250000e-01 +1.351621e-01
+1.250000e-01 +1.324307e-01
+1.250000e-01 +1.373593e-01
+1.250000e-01 +1.346433e-01
+1.250000e-01 +1.314084e-01
+1.250000e-01 +1.315114e-01
+1.250000e-01 +1.329190e-01
+1.250000e-01 +1.314732e-01
+1.250000e-01 +1.289074e-01
+1.250000e-01 +1.282193e-01
+1.250000e-01 +1.284444e-01
+1.250000e-01 +1.277720e-01
+1.250000e-01 +1.282613e-01
+1.250000e-01 +1.304109e-01
+1.250000e-01 +1.305539e-01
+1.250000e-01 +1.307904e-01
+1.250000e-01 +1.316525e-01
+1.250000e-01 +1.333329e-01
+1.250000e-01 +1.334769e-01
+1.250000e-01 +1.372830e-01
+1.250000e-01 +1.357343e-01
+1.250000e-01 +1.348111e-01
+1.250000e-01 +1.358869e-01
+1.250000e-01 +1.375539e-01
+1.250000e-01 +1.380450e-01
+1.250000e-01 +1.378848e-01
+1.250000e-01 +1.383969e-01
+1.250000e-01 +1.371200e-01
+1.250000e-01 +1.356847e-01
+1.250000e-01 +1.357800e-01
+1.250000e-01 +1.360509e-01
+1.250000e-01 +1.354672e-01
+1.250000e-01 +1.325509e-01
+1.250000e-01 +1.327588e-01
+1.250000e-01 +1.298749e-01
+1.250000e-01 +1.276547e-01
+1.250000e-01 +1.254422e-01
+1.250000e-01 +1.295239e-01
+1.250000e-01 +1.283512e-01
+1.250000e-01 +1.275403e-01
+1.250000e-01 +1.275556e-01
+1.250000e-01 +1.288449e-01
+1.250000e-01 +1.290509e-01
+1.250000e-01 +1.293027e-01
+1.250000e-01 +1.293981e-01
+1.250000e-01 +1.288163e-01
+1.250000e-01 +1.291387e-01
+1.250000e-01 +1.282098e-01
+1.250000e-01 +1.261250e-01
+1.250000e-01 +1.260449e-01
+1.250000e-01 +1.234738e-01
+1.250000e-01 +1.207883e-01
+1.250000e-01 +1.178681e-01
+1.250000e-01 +1.155831e-01
+1.250000e-01 +1.133515e-01
+1.250000e-01 +1.139371e-01
+1.250000e-01 +1.138837e-01
+1.250000e-01 +1.133973e-01
+1.250000e-01 +1.143491e-01
+1.250000e-01 +1.142575e-01
+1.250000e-01 +1.160581e-01
+1.250000e-01 +1.176907e-01
+1.250000e-01 +1.196134e-01
+1.250000e-01 +1.210324e-01
+1.250000e-01 +1.233842e-01
+1.250000e-01 +1.249883e-01
+1.250000e-01 +1.263654e-01
+1.250000e-01 +1.233594e-01
+1.250000e-01 +1.222608e-01
+1.250000e-01 +1.213834e-01
+1.250000e-01 +1.214902e-01
+1.250000e-01 +1.213738e-01
+1.250000e-01 +1.205651e-01
+1.250000e-01 +1.194207e-01
+1.250000e-01 +1.182706e-01
+1.250000e-01 +1.175458e-01
+1.250000e-01 +1.178357e-01
+1.250000e-01 +1.174695e-01
+1.250000e-01 +1.205289e-01
+1.250000e-01 +1.240384e-01
+1.250000e-01 +1.252286e-01
+1.250000e-01 +1.247098e-01
+1.250000e-01 +1.236150e-01
+1.250000e-01 +1.231324e-01
+1.250000e-01 +1.232984e-01
+1.250000e-01 +1.244785e-01
+1.250000e-01 +1.240079e-01
+1.250000e-01 +1.267659e-01
+1.250000e-01 +1.265981e-01
+1.250000e-01 +1.259458e-01
+1.250000e-01 +1.268918e-01
+1.250000e-01 +1.251523e-01
+1.250000e-01 +1.245267e-01
+1.250000e-01 +1.246030e-01
+1.250000e-01 +1.252305e-01
+1.250000e-01 +1.236455e-01
+1.250000e-01 +1.207044e-01
+1.250000e-01 +1.186902e-01
+1.250000e-01 +1.174848e-01
+1.250000e-01 +1.167771e-01
+1.250000e-01 +1.123998e-01
+1.250000e-01 +1.162183e-01
+1.250000e-01 +1.132619e-01
+1.250000e-01 +1.132695e-01
+1.250000e-01 +1.146390e-01
+1.250000e-01 +1.153714e-01
+1.250000e-01 +1.171033e-01
+1.250000e-01 +1.180341e-01
+1.250000e-01 +1.181046e-01
+1.250000e-01 +1.188723e-01
+1.250000e-01 +1.181962e-01
+1.250000e-01 +1.172826e-01
+1.250000e-01 +1.168439e-01
+1.250000e-01 +1.167066e-01
+1.250000e-01 +1.188199e-01
+1.250000e-01 +1.191155e-01
+1.250000e-01 +1.178204e-01
+1.250000e-01 +1.177756e-01
+1.250000e-01 +1.127393e-01
+1.250000e-01 +1.102216e-01
+1.250000e-01 +1.058404e-01
+1.250000e-01 +1.025807e-01
+1.250000e-01 +1.033513e-01
+1.250000e-01 +1.033666e-01
+1.250000e-01 +1.036755e-01
+1.250000e-01 +1.044843e-01
+1.250000e-01 +1.062085e-01
+1.250000e-01 +1.095883e-01
+1.250000e-01 +1.128995e-01
+1.250000e-01 +1.154496e-01
+1.250000e-01 +1.160390e-01
+1.250000e-01 +1.163670e-01
+1.250000e-01 +1.144788e-01
+1.250000e-01 +1.129605e-01
+1.250000e-01 +1.138608e-01
+1.250000e-01 +1.164166e-01
+1.250000e-01 +1.164014e-01
+1.250000e-01 +1.169087e-01
+1.250000e-01 +1.143224e-01
+1.250000e-01 +1.157300e-01
+1.250000e-01 +1.154019e-01
+1.250000e-01 +1.159398e-01
+1.250000e-01 +1.177365e-01
+1.250000e-01 +1.167924e-01
+1.250000e-01 +1.161992e-01
+1.250000e-01 +1.163785e-01
+1.250000e-01 +1.155850e-01
+1.250000e-01 +1.153562e-01
+1.250000e-01 +1.107690e-01
+1.250000e-01 +1.134946e-01
+1.250000e-01 +1.138875e-01
+1.250000e-01 +1.116712e-01
+1.250000e-01 +1.113202e-01
+1.250000e-01 +1.119344e-01
+1.250000e-01 +1.113164e-01
+1.250000e-01 +1.124265e-01
+1.250000e-01 +1.124455e-01
+1.250000e-01 +1.095731e-01
+1.250000e-01 +1.079719e-01
+1.250000e-01 +1.059930e-01
+1.250000e-01 +1.060521e-01
+1.250000e-01 +1.056363e-01
+1.250000e-01 +1.086575e-01
+1.250000e-01 +1.098859e-01
+1.250000e-01 +1.083028e-01
+1.250000e-01 +1.097104e-01
+1.250000e-01 +1.101834e-01
+1.250000e-01 +1.101529e-01
+1.250000e-01 +1.101624e-01
+1.250000e-01 +1.108243e-01
+1.250000e-01 +1.093556e-01
+1.250000e-01 +1.107556e-01
+1.250000e-01 +1.144006e-01
+1.250000e-01 +1.193687e-01
+1.250000e-01 +1.220700e-01
+1.250000e-01 +1.205937e-01
+1.250000e-01 +1.198728e-01
+1.250000e-01 +1.173551e-01
+1.250000e-01 +1.178624e-01
+1.250000e-01 +1.150300e-01
+1.250000e-01 +1.142728e-01
+1.250000e-01 +1.133573e-01
+1.250000e-01 +1.131055e-01
+1.250000e-01 +1.140286e-01
+1.250000e-01 +1.138279e-01
+1.250000e-01 +1.151196e-01
+1.250000e-01 +1.161344e-01
+1.250000e-01 +1.164548e-01
+1.250000e-01 +1.158521e-01
+1.250000e-01 +1.148755e-01
+1.250000e-01 +1.152036e-01
+1.250000e-01 +1.154286e-01
+1.250000e-01 +1.164529e-01
+1.250000e-01 +1.184842e-01
+1.250000e-01 +1.215856e-01
+1.250000e-01 +1.209828e-01
+1.250000e-01 +1.213643e-01
+1.250000e-01 +1.210896e-01
+1.250000e-01 +1.208150e-01
+1.250000e-01 +1.209943e-01
+1.250000e-01 +1.196591e-01
+1.250000e-01 +1.215894e-01
+1.250000e-01 +1.230933e-01
+1.250000e-01 +1.230122e-01
+1.250000e-01 +1.233670e-01
+1.250000e-01 +1.231229e-01
+1.250000e-01 +1.228101e-01
+1.250000e-01 +1.223285e-01
+1.250000e-01 +1.212537e-01
+1.250000e-01 +1.203343e-01
+1.250000e-01 +1.177670e-01
+1.250000e-01 +1.176526e-01
+1.250000e-01 +1.160352e-01
+1.250000e-01 +1.155316e-01
+1.250000e-01 +1.155774e-01
+1.250000e-01 +1.154668e-01
+1.250000e-01 +1.154286e-01
+1.250000e-01 +1.157147e-01
+1.250000e-01 +1.143262e-01
+1.250000e-01 +1.145627e-01
+1.250000e-01 +1.143681e-01
+1.250000e-01 +1.136538e-01
+1.250000e-01 +1.153790e-01
+1.250000e-01 +1.157567e-01
+1.250000e-01 +1.171033e-01
+1.250000e-01 +1.160542e-01
+1.250000e-01 +1.149060e-01
+1.250000e-01 +1.145322e-01
+1.250000e-01 +1.143643e-01
+1.250000e-01 +1.133725e-01
+1.250000e-01 +1.169736e-01
+1.250000e-01 +1.180493e-01
+1.250000e-01 +1.203038e-01
+1.250000e-01 +1.188733e-01
+1.250000e-01 +1.192357e-01
+1.250000e-01 +1.182935e-01
+1.250000e-01 +1.240079e-01
+1.250000e-01 +1.228902e-01
+1.250000e-01 +1.267621e-01
+1.250000e-01 +1.304891e-01
+1.250000e-01 +1.319501e-01
+1.250000e-01 +1.339356e-01
+1.250000e-01 +1.357438e-01
+1.250000e-01 +1.353070e-01
+1.250000e-01 +1.362035e-01
+1.250000e-01 +1.377141e-01
+1.250000e-01 +1.388776e-01
+1.250000e-01 +1.379353e-01
+1.250000e-01 +1.374051e-01
+1.250000e-01 +1.387479e-01
+1.250000e-01 +1.393887e-01
+1.250000e-01 +1.403043e-01
+1.250000e-01 +1.416928e-01
+1.250000e-01 +1.407144e-01
+1.250000e-01 +1.407144e-01
+1.250000e-01 +1.416394e-01
+1.250000e-01 +1.387784e-01
+1.250000e-01 +1.389157e-01
+1.250000e-01 +1.366193e-01
+1.250000e-01 +1.354291e-01
+1.250000e-01 +1.312062e-01
+1.250000e-01 +1.293427e-01
+1.250000e-01 +1.285874e-01
+1.250000e-01 +1.283566e-01
+1.250000e-01 +1.299779e-01
+1.250000e-01 +1.295716e-01
+1.250000e-01 +1.298406e-01
+1.250000e-01 +1.291730e-01
+1.250000e-01 +1.291120e-01
+1.250000e-01 +1.308629e-01
+1.250000e-01 +1.334111e-01
+1.250000e-01 +1.344869e-01
+1.250000e-01 +1.333463e-01
+1.250000e-01 +1.312863e-01
+1.250000e-01 +1.313130e-01
+1.250000e-01 +1.311948e-01
+1.250000e-01 +1.310727e-01
+1.250000e-01 +1.305119e-01
+1.250000e-01 +1.322629e-01
+1.250000e-01 +1.332776e-01
+1.250000e-01 +1.340329e-01
+1.250000e-01 +1.308553e-01
+1.250000e-01 +1.299283e-01
+1.250000e-01 +1.279218e-01
+1.250000e-01 +1.263196e-01
+1.250000e-01 +1.264607e-01
+1.250000e-01 +1.254117e-01
+1.250000e-01 +1.259152e-01
+1.250000e-01 +1.264264e-01
+1.250000e-01 +1.254460e-01
+1.250000e-01 +1.242520e-01
+1.250000e-01 +1.243665e-01
+1.250000e-01 +1.253507e-01
+1.250000e-01 +1.228940e-01
+1.250000e-01 +1.228406e-01
+1.250000e-01 +1.244542e-01
+1.250000e-01 +1.226384e-01
+1.250000e-01 +1.233766e-01
+1.250000e-01 +1.245305e-01
+1.250000e-01 +1.258313e-01
+1.250000e-01 +1.254041e-01
+1.250000e-01 +1.280209e-01
+1.250000e-01 +1.265943e-01
+1.250000e-01 +1.253926e-01
+1.250000e-01 +1.252438e-01
+1.250000e-01 +1.235015e-01
+1.250000e-01 +1.233518e-01
+1.250000e-01 +1.262204e-01
+1.250000e-01 +1.245915e-01
+1.250000e-01 +1.264903e-01
+1.250000e-01 +1.272325e-01
+1.250000e-01 +1.284863e-01
+1.250000e-01 +1.275670e-01
+1.250000e-01 +1.263997e-01
+1.250000e-01 +1.261365e-01
+1.250000e-01 +1.266839e-01
+1.250000e-01 +1.268517e-01
+1.250000e-01 +1.257970e-01
+1.250000e-01 +1.264531e-01
+1.250000e-01 +1.247785e-01
+1.250000e-01 +1.250379e-01
+1.250000e-01 +1.253278e-01
+1.250000e-01 +1.266400e-01
+1.250000e-01 +1.273381e-01
+1.250000e-01 +1.298520e-01
+1.250000e-01 +1.294648e-01
+1.250000e-01 +1.307694e-01
+1.250000e-01 +1.323983e-01
+1.250000e-01 +1.330373e-01
+1.250000e-01 +1.325719e-01
+1.250000e-01 +1.322724e-01
+1.250000e-01 +1.337811e-01
+1.250000e-01 +1.353604e-01
+1.250000e-01 +1.373045e-01
+1.250000e-01 +1.390283e-01
+1.250000e-01 +1.415479e-01
+1.250000e-01 +1.408917e-01
+1.250000e-01 +1.403043e-01
+1.250000e-01 +1.407778e-01
+1.250000e-01 +1.398694e-01
+1.250000e-01 +1.381909e-01
+1.250000e-01 +1.368024e-01
+1.250000e-01 +1.369245e-01
+1.250000e-01 +1.383588e-01
+1.250000e-01 +1.379086e-01
+1.250000e-01 +1.386105e-01
+1.250000e-01 +1.381528e-01
+1.250000e-01 +1.378934e-01
+1.250000e-01 +1.374089e-01
+1.250000e-01 +1.358506e-01
+1.250000e-01 +1.343610e-01
+1.250000e-01 +1.342885e-01
+1.250000e-01 +1.331608e-01
+1.250000e-01 +1.307370e-01
+1.250000e-01 +1.290891e-01
+1.250000e-01 +1.319043e-01
+1.250000e-01 +1.328046e-01
+1.250000e-01 +1.333110e-01
+1.250000e-01 +1.322781e-01
+1.250000e-01 +1.323087e-01
+1.250000e-01 +1.316373e-01
+1.250000e-01 +1.321942e-01
+1.250000e-01 +1.307980e-01
+1.250000e-01 +1.306607e-01
+1.250000e-01 +1.315305e-01
+1.250000e-01 +1.335160e-01
+1.250000e-01 +1.334264e-01
+1.250000e-01 +1.373593e-01
+1.250000e-01 +1.361234e-01
+1.250000e-01 +1.358182e-01
+1.250000e-01 +1.354367e-01
+1.250000e-01 +1.376187e-01
+1.250000e-01 +1.388471e-01
+1.250000e-01 +1.382787e-01
+1.250000e-01 +1.367614e-01
+1.250000e-01 +1.372258e-01
+1.250000e-01 +1.393811e-01
+1.250000e-01 +1.387898e-01
+1.250000e-01 +1.394984e-01
+1.250000e-01 +1.384203e-01
+1.250000e-01 +1.388165e-01
+1.250000e-01 +1.401746e-01
+1.250000e-01 +1.425855e-01
+1.250000e-01 +1.423909e-01
+1.250000e-01 +1.439778e-01
+1.250000e-01 +1.438119e-01
+1.250000e-01 +1.439869e-01
+1.250000e-01 +1.428391e-01
+1.250000e-01 +1.416852e-01
+1.250000e-01 +1.408307e-01
+1.250000e-01 +1.401021e-01
+1.250000e-01 +1.410100e-01
+1.250000e-01 +1.423432e-01
+1.250000e-01 +1.423356e-01
+1.250000e-01 +1.441800e-01
+1.250000e-01 +9.534044e-02
+1.250000e-01 +9.633607e-02
+1.250000e-01 +9.663362e-02
+1.250000e-01 +9.506196e-02
+1.250000e-01 +9.905977e-02
+1.250000e-01 +1.006772e-01
+1.250000e-01 +9.751863e-02
+1.250000e-01 +1.001279e-01
+1.250000e-01 +1.004636e-01
+1.250000e-01 +9.761781e-02
+1.250000e-01 +9.416932e-02
+1.250000e-01 +9.354944e-02
+1.250000e-01 +9.534425e-02
+1.250000e-01 +9.715242e-02
+1.250000e-01 +9.633607e-02
+1.250000e-01 +9.545106e-02
+1.250000e-01 +1.010663e-01
+1.250000e-01 +1.028897e-01
+1.250000e-01 +1.053750e-01
+1.250000e-01 +1.079480e-01
+1.250000e-01 +1.093633e-01
+1.250000e-01 +1.100442e-01
+1.250000e-01 +1.099603e-01
+1.250000e-01 +1.104543e-01
+1.250000e-01 +1.098706e-01
+1.250000e-01 +1.101224e-01
+1.250000e-01 +1.111600e-01
+1.250000e-01 +1.128537e-01
+1.250000e-01 +1.099011e-01
+1.250000e-01 +1.104879e-01
+1.250000e-01 +1.106984e-01
+1.250000e-01 +1.136701e-01
+1.250000e-01 +1.139714e-01
+1.250000e-01 +1.144673e-01
+1.250000e-01 +1.146466e-01
+1.250000e-01 +1.128346e-01
+1.250000e-01 +1.124036e-01
+1.250000e-01 +1.117036e-01
+1.250000e-01 +1.110246e-01
+1.250000e-01 +1.090047e-01
+1.250000e-01 +1.077878e-01
+1.250000e-01 +1.057527e-01
+1.250000e-01 +1.058328e-01
+1.250000e-01 +1.064641e-01
+1.250000e-01 +1.046597e-01
+1.250000e-01 +1.053655e-01
+1.250000e-01 +1.047398e-01
+1.250000e-01 +1.059510e-01
+1.250000e-01 +1.069238e-01
+1.250000e-01 +1.078011e-01
+1.250000e-01 +1.097714e-01
+1.250000e-01 +1.108109e-01
+1.250000e-01 +1.110799e-01
+1.250000e-01 +1.108815e-01
+1.250000e-01 +1.104199e-01
+1.250000e-01 +1.114613e-01
+1.250000e-01 +1.118104e-01
+1.250000e-01 +1.111943e-01
+1.250000e-01 +1.131417e-01
+1.250000e-01 +1.140630e-01
+1.250000e-01 +1.144139e-01
+1.250000e-01 +1.168668e-01
+1.250000e-01 +1.182763e-01
+1.250000e-01 +1.171605e-01
+1.250000e-01 +1.175610e-01
+1.250000e-01 +1.187283e-01
+1.250000e-01 +1.191937e-01
+1.250000e-01 +1.183392e-01
+1.250000e-01 +1.169888e-01
+1.250000e-01 +1.153371e-01
+1.250000e-01 +1.135451e-01
+1.250000e-01 +1.117570e-01
+1.250000e-01 +1.124036e-01
+1.250000e-01 +1.142194e-01
+1.250000e-01 +1.157767e-01
+1.250000e-01 +1.191499e-01
+1.250000e-01 +1.190984e-01
+1.250000e-01 +1.193234e-01
+1.250000e-01 +1.176965e-01
+1.250000e-01 +1.175687e-01
+1.250000e-01 +1.162259e-01
+1.250000e-01 +1.120374e-01
+1.250000e-01 +1.085812e-01
+1.250000e-01 +1.075131e-01
+1.250000e-01 +1.065900e-01
+1.250000e-01 +1.063306e-01
+1.250000e-01 +1.065919e-01
+1.250000e-01 +1.049287e-01
+1.250000e-01 +1.060082e-01
+1.250000e-01 +1.090619e-01
+1.250000e-01 +1.115567e-01
+1.250000e-01 +1.133840e-01
+1.250000e-01 +1.129662e-01
+1.250000e-01 +1.123464e-01
+1.250000e-01 +1.152570e-01
+1.250000e-01 +1.127908e-01
+1.250000e-01 +1.127088e-01
+1.250000e-01 +1.133797e-01
+1.250000e-01 +1.137502e-01
+1.250000e-01 +1.147811e-01
+1.250000e-01 +1.155431e-01
+1.250000e-01 +1.177518e-01
+1.250000e-01 +1.152684e-01
+1.250000e-01 +1.133239e-01
+1.250000e-01 +1.126611e-01
+1.250000e-01 +1.134564e-01
+1.250000e-01 +1.130874e-01
+1.250000e-01 +1.147005e-01
+1.250000e-01 +1.143376e-01
+1.250000e-01 +1.151401e-01
+1.250000e-01 +1.155621e-01
+1.250000e-01 +1.145474e-01
+1.250000e-01 +1.163175e-01
+1.250000e-01 +1.193540e-01
+1.250000e-01 +1.215741e-01
+1.250000e-01 +1.226727e-01
+1.250000e-01 +1.211478e-01
+1.250000e-01 +1.239888e-01
+1.250000e-01 +1.266057e-01
+1.250000e-01 +1.243970e-01
+1.250000e-01 +1.241710e-01
+1.250000e-01 +1.248376e-01
+1.250000e-01 +1.258037e-01
+1.250000e-01 +1.266181e-01
+1.250000e-01 +1.263879e-01
+1.250000e-01 +1.266105e-01
+1.250000e-01 +1.262338e-01
+1.250000e-01 +1.252305e-01
+1.250000e-01 +1.250646e-01
+1.250000e-01 +1.240041e-01
+1.250000e-01 +1.237790e-01
+1.250000e-01 +1.249844e-01
+1.250000e-01 +1.242368e-01
+1.250000e-01 +1.235272e-01
+1.250000e-01 +1.229703e-01
+1.250000e-01 +1.234548e-01
+1.250000e-01 +1.220700e-01
+1.250000e-01 +1.216504e-01
+1.250000e-01 +1.220090e-01
+1.250000e-01 +1.231000e-01
+1.250000e-01 +1.222445e-01
+1.250000e-01 +1.219327e-01
+1.250000e-01 +1.214139e-01
+1.250000e-01 +1.199643e-01
+1.250000e-01 +1.210248e-01
+1.250000e-01 +1.218259e-01
+1.250000e-01 +1.227776e-01
+1.250000e-01 +1.215870e-01
+1.250000e-01 +1.211688e-01
+1.250000e-01 +1.215741e-01
+1.250000e-01 +1.203839e-01
+1.250000e-01 +1.208875e-01
+1.250000e-01 +1.215970e-01
+1.250000e-01 +1.211087e-01
+1.250000e-01 +1.196210e-01
+1.250000e-01 +1.184613e-01
+1.250000e-01 +1.168096e-01
+1.250000e-01 +1.175839e-01
+1.250000e-01 +1.176068e-01
+1.250000e-01 +1.182019e-01
+1.250000e-01 +1.174228e-01
+1.250000e-01 +1.193120e-01
+1.250000e-01 +1.218106e-01
+1.250000e-01 +1.230542e-01
+1.250000e-01 +1.236569e-01
+1.250000e-01 +1.230199e-01
+1.250000e-01 +1.245057e-01
+1.250000e-01 +1.211717e-01
+1.250000e-01 +1.208722e-01
+1.250000e-01 +1.196362e-01
+1.250000e-01 +1.186444e-01
+1.250000e-01 +1.215512e-01
+1.250000e-01 +1.239259e-01
+1.250000e-01 +1.264531e-01
+1.250000e-01 +1.284272e-01
+1.250000e-01 +1.287896e-01
+1.250000e-01 +1.273915e-01
+1.250000e-01 +1.274955e-01
+1.250000e-01 +1.272904e-01
+1.250000e-01 +1.272699e-01
+1.250000e-01 +1.289031e-01
+1.250000e-01 +1.301250e-01
+1.250000e-01 +1.303183e-01
+1.250000e-01 +1.327798e-01
+1.250000e-01 +1.332051e-01
+1.250000e-01 +1.324841e-01
+1.250000e-01 +1.319653e-01
+1.250000e-01 +1.311643e-01
+1.250000e-01 +1.321141e-01
+1.250000e-01 +1.308457e-01
+1.250000e-01 +1.304223e-01
+1.250000e-01 +1.309227e-01
+1.250000e-01 +1.323535e-01
+1.250000e-01 +1.343533e-01
+1.250000e-01 +1.361501e-01
+1.250000e-01 +1.360776e-01
+1.250000e-01 +1.345555e-01
+1.250000e-01 +1.340863e-01
+1.250000e-01 +1.334989e-01
+1.250000e-01 +1.316106e-01
+1.250000e-01 +1.315476e-01
+1.250000e-01 +1.308896e-01
+1.250000e-01 +1.290891e-01
+1.250000e-01 +1.240537e-01
+1.250000e-01 +1.225411e-01
+1.250000e-01 +1.192109e-01
+1.250000e-01 +1.166017e-01
+1.250000e-01 +1.149156e-01
+1.250000e-01 +1.157901e-01
+1.250000e-01 +1.146466e-01
+1.250000e-01 +1.138722e-01
+1.250000e-01 +1.109998e-01
+1.250000e-01 +1.104237e-01
+1.250000e-01 +1.091725e-01
+1.250000e-01 +1.096723e-01
+1.250000e-01 +1.115415e-01
+1.250000e-01 +1.135404e-01
+1.250000e-01 +1.145036e-01
+1.250000e-01 +1.150586e-01
+1.250000e-01 +1.185071e-01
+1.250000e-01 +1.199748e-01
+1.250000e-01 +1.218707e-01
+1.250000e-01 +1.197354e-01
+1.250000e-01 +1.194264e-01
+1.250000e-01 +1.202237e-01
+1.250000e-01 +1.192853e-01
+1.250000e-01 +1.210439e-01
+1.250000e-01 +1.204106e-01
+1.250000e-01 +1.205861e-01
+1.250000e-01 +1.216561e-01
+1.250000e-01 +1.232755e-01
+1.250000e-01 +1.227261e-01
+1.250000e-01 +1.242816e-01
+1.250000e-01 +1.238553e-01
+1.250000e-01 +1.241939e-01
+1.250000e-01 +1.243741e-01
+1.250000e-01 +1.249597e-01
+1.250000e-01 +1.254041e-01
+1.250000e-01 +1.273038e-01
+1.250000e-01 +1.276776e-01
+1.250000e-01 +1.254422e-01
+1.250000e-01 +1.277005e-01
+1.250000e-01 +1.278150e-01
+1.250000e-01 +1.283261e-01
+1.250000e-01 +1.277272e-01
+1.250000e-01 +1.270625e-01
+1.250000e-01 +1.269185e-01
+1.250000e-01 +1.280724e-01
+1.250000e-01 +1.263539e-01
+1.250000e-01 +1.252438e-01
+1.250000e-01 +1.254498e-01
+1.250000e-01 +1.254804e-01
+1.250000e-01 +1.260464e-01
+1.250000e-01 +1.275289e-01
+1.250000e-01 +1.279828e-01
+1.250000e-01 +1.277997e-01
+1.250000e-01 +1.267430e-01
+1.250000e-01 +1.243054e-01
+1.250000e-01 +1.248357e-01
+1.250000e-01 +1.259419e-01
+1.250000e-01 +1.263768e-01
+1.250000e-01 +1.253964e-01
+1.250000e-01 +1.236932e-01
+1.250000e-01 +1.225240e-01
+1.250000e-01 +1.233956e-01
+1.250000e-01 +1.245439e-01
+1.250000e-01 +1.276528e-01
+1.250000e-01 +1.302850e-01
+1.250000e-01 +1.296689e-01
+1.250000e-01 +1.292550e-01
+1.250000e-01 +1.274716e-01
+1.250000e-01 +1.279923e-01
+1.250000e-01 +1.263124e-01
+1.250000e-01 +1.265408e-01
+1.250000e-01 +1.253240e-01
+1.250000e-01 +1.231114e-01
+1.250000e-01 +1.236798e-01
+1.250000e-01 +1.218869e-01
+1.250000e-01 +1.222226e-01
+1.250000e-01 +1.219327e-01
+1.250000e-01 +1.215283e-01
+1.250000e-01 +1.208264e-01
+1.250000e-01 +1.186902e-01
+1.250000e-01 +1.200425e-01
+1.250000e-01 +1.213986e-01
+1.250000e-01 +1.211202e-01
+1.250000e-01 +1.205298e-01
+1.250000e-01 +1.197059e-01
+1.250000e-01 +1.197678e-01
+1.250000e-01 +1.198003e-01
+1.250000e-01 +1.181170e-01
+1.250000e-01 +1.156632e-01
+1.250000e-01 +1.111466e-01
+1.250000e-01 +1.125829e-01
+1.250000e-01 +1.132962e-01
+1.250000e-01 +1.133940e-01
+1.250000e-01 +1.144540e-01
+1.250000e-01 +1.156365e-01
+1.250000e-01 +1.164891e-01
+1.250000e-01 +1.168038e-01
+1.250000e-01 +1.188353e-01
+1.250000e-01 +1.181142e-01
+1.250000e-01 +1.167657e-01
+1.250000e-01 +1.165387e-01
+1.250000e-01 +1.159646e-01
+1.250000e-01 +1.179082e-01
+1.250000e-01 +1.187684e-01
+1.250000e-01 +1.205289e-01
+1.250000e-01 +1.203916e-01
+1.250000e-01 +1.222150e-01
+1.250000e-01 +1.221463e-01
+1.250000e-01 +1.204450e-01
+1.250000e-01 +1.197965e-01
+1.250000e-01 +1.210553e-01
+1.250000e-01 +1.218717e-01
+1.250000e-01 +1.216885e-01
+1.250000e-01 +1.222913e-01
+1.250000e-01 +1.207959e-01
+1.250000e-01 +1.214444e-01
+1.250000e-01 +1.218783e-01
+1.250000e-01 +1.211469e-01
+1.250000e-01 +1.205251e-01
+1.250000e-01 +1.205728e-01
+1.250000e-01 +1.215856e-01
+1.250000e-01 +1.231248e-01
+1.250000e-01 +1.226060e-01
+1.250000e-01 +1.247403e-01
+1.250000e-01 +1.247155e-01
+1.250000e-01 +1.232602e-01
+1.250000e-01 +1.269605e-01
+1.250000e-01 +1.263730e-01
+1.250000e-01 +1.283566e-01
+1.250000e-01 +1.295087e-01
+1.250000e-01 +1.299741e-01
+1.250000e-01 +1.304166e-01
+1.250000e-01 +1.315343e-01
+1.250000e-01 +1.309735e-01
+1.250000e-01 +1.316831e-01
+1.250000e-01 +1.328122e-01
+1.250000e-01 +1.309354e-01
+1.250000e-01 +1.311948e-01
+1.250000e-01 +1.326596e-01
+1.250000e-01 +1.340405e-01
+1.250000e-01 +1.333959e-01
+1.250000e-01 +1.302535e-01
+1.250000e-01 +1.283070e-01
+1.250000e-01 +1.261832e-01
+1.250000e-01 +1.246797e-01
+1.250000e-01 +1.270348e-01
+1.250000e-01 +1.268060e-01
+1.250000e-01 +1.270844e-01
+1.250000e-01 +1.279180e-01
+1.250000e-01 +1.275937e-01
+1.250000e-01 +1.269605e-01
+1.250000e-01 +1.286504e-01
+1.250000e-01 +1.300017e-01
+1.250000e-01 +1.314604e-01
+1.250000e-01 +1.299970e-01
+1.250000e-01 +1.301076e-01
+1.250000e-01 +1.295525e-01
+1.250000e-01 +1.293504e-01
+1.250000e-01 +1.287572e-01
+1.250000e-01 +1.277673e-01
+1.250000e-01 +1.275136e-01
+1.250000e-01 +1.301753e-01
+1.250000e-01 +1.313168e-01
+1.250000e-01 +1.307752e-01
+1.250000e-01 +1.300237e-01
+1.250000e-01 +1.321656e-01
+1.250000e-01 +1.342809e-01
+1.250000e-01 +1.352460e-01
+1.250000e-01 +1.360318e-01
+1.250000e-01 +1.385800e-01
+1.250000e-01 +1.409680e-01
+1.250000e-01 +1.432568e-01
+1.250000e-01 +1.424329e-01
+1.250000e-01 +1.442348e-01
+1.250000e-01 +1.434190e-01
+1.250000e-01 +1.422955e-01
+1.250000e-01 +1.409947e-01
+1.250000e-01 +1.408421e-01
+1.250000e-01 +1.403453e-01
+1.250000e-01 +1.399037e-01
+1.250000e-01 +1.377942e-01
+1.250000e-01 +1.350858e-01
+1.250000e-01 +1.364018e-01
+1.250000e-01 +1.343839e-01
+1.250000e-01 +1.337678e-01
+1.250000e-01 +1.335961e-01
+1.250000e-01 +1.322553e-01
+1.250000e-01 +1.320416e-01
+1.250000e-01 +1.319348e-01
+1.250000e-01 +1.305501e-01
+1.250000e-01 +1.305539e-01
+1.250000e-01 +1.249272e-01
+1.250000e-01 +1.238515e-01
+1.250000e-01 +1.241376e-01
+1.250000e-01 +1.222464e-01
+1.250000e-01 +1.217343e-01
+1.250000e-01 +1.216199e-01
+1.250000e-01 +1.231477e-01
+1.250000e-01 +1.237256e-01
+1.250000e-01 +1.224286e-01
+1.250000e-01 +1.222684e-01
+1.250000e-01 +1.218411e-01
+1.250000e-01 +1.208569e-01
+1.250000e-01 +1.201598e-01
+1.250000e-01 +1.195237e-01
+1.250000e-01 +1.198804e-01
+1.250000e-01 +1.201055e-01
+1.250000e-01 +1.192109e-01
+1.250000e-01 +1.208321e-01
+1.250000e-01 +1.195638e-01
+1.250000e-01 +1.198975e-01
+1.250000e-01 +1.177117e-01
+1.250000e-01 +1.158845e-01
+1.250000e-01 +1.177976e-01
+1.250000e-01 +1.180531e-01
+1.250000e-01 +1.192395e-01
+1.250000e-01 +1.205823e-01
+1.250000e-01 +1.188733e-01
+1.250000e-01 +1.180636e-01
+1.250000e-01 +1.182954e-01
+1.250000e-01 +1.217801e-01
+1.250000e-01 +1.225583e-01
+1.250000e-01 +1.235349e-01
+1.250000e-01 +1.233594e-01
+1.250000e-01 +1.229093e-01
+1.250000e-01 +1.234052e-01
+1.250000e-01 +1.248853e-01
+1.250000e-01 +1.232716e-01
+1.250000e-01 +1.249520e-01
+1.250000e-01 +1.216103e-01
+1.250000e-01 +1.229875e-01
+1.250000e-01 +1.211926e-01
+1.250000e-01 +1.219966e-01
+1.250000e-01 +1.219646e-01
+1.250000e-01 +1.204926e-01
+1.250000e-01 +1.217610e-01
+1.250000e-01 +1.200711e-01
+1.250000e-01 +1.199676e-01
+1.250000e-01 +1.201307e-01
+1.250000e-01 +1.215741e-01
+1.250000e-01 +1.251294e-01
+1.250000e-01 +1.278016e-01
+1.250000e-01 +1.295125e-01
+1.250000e-01 +1.308095e-01
+1.250000e-01 +1.314961e-01
+1.250000e-01 +1.334111e-01
+1.250000e-01 +1.336743e-01
+1.250000e-01 +1.331975e-01
+1.250000e-01 +1.301495e-01
+1.250000e-01 +1.284711e-01
+1.250000e-01 +1.289975e-01
+1.250000e-01 +1.285250e-01
+1.250000e-01 +1.278607e-01
+1.250000e-01 +1.281583e-01
+1.250000e-01 +1.259391e-01
+1.250000e-01 +1.271207e-01
+1.250000e-01 +1.269452e-01
+1.250000e-01 +1.283128e-01
+1.250000e-01 +1.259210e-01
+1.250000e-01 +1.270773e-01
+1.250000e-01 +1.262738e-01
+1.250000e-01 +1.272237e-01
+1.250000e-01 +1.268460e-01
+1.250000e-01 +1.276681e-01
+1.250000e-01 +1.283204e-01
+1.250000e-01 +1.316468e-01
+1.250000e-01 +1.326024e-01
+1.250000e-01 +1.354482e-01
+1.250000e-01 +1.354711e-01
+1.250000e-01 +1.371219e-01
+1.250000e-01 +1.376950e-01
+1.250000e-01 +1.397397e-01
+1.250000e-01 +1.387021e-01
+1.250000e-01 +1.384503e-01
+1.250000e-01 +1.376264e-01
+1.250000e-01 +1.389310e-01
+1.250000e-01 +1.387059e-01
+1.250000e-01 +1.414945e-01
+1.250000e-01 +1.414716e-01
+1.250000e-01 +1.433293e-01
+1.250000e-01 +1.439592e-01
+1.250000e-01 +1.441724e-01
+1.250000e-01 +1.444747e-01
+1.250000e-01 +1.444089e-01
+1.250000e-01 +1.439053e-01
+1.250000e-01 +1.443097e-01
+1.250000e-01 +1.397435e-01
+1.250000e-01 +1.393678e-01
+1.250000e-01 +1.384046e-01
+1.250000e-01 +1.359288e-01
+1.250000e-01 +1.355054e-01
+1.250000e-01 +1.353223e-01
+1.250000e-01 +1.379010e-01
+1.250000e-01 +1.366879e-01
+1.250000e-01 +1.401746e-01
+1.250000e-01 +1.437070e-01
+1.250000e-01 +1.456372e-01
+1.250000e-01 +1.510789e-01
+1.250000e-01 +1.506116e-01
+1.250000e-01 +1.507337e-01
+1.250000e-01 +1.498715e-01
+1.250000e-01 +1.480023e-01
+1.250000e-01 +1.472165e-01
+1.250000e-01 +1.482083e-01
+1.250000e-01 +1.488797e-01
+1.250000e-01 +1.483151e-01
+1.250000e-01 +1.489827e-01
+1.250000e-01 +1.497113e-01
+1.250000e-01 +1.514623e-01
+1.250000e-01 +1.531236e-01
+1.250000e-01 +1.524655e-01
+1.250000e-01 +1.487271e-01
+1.250000e-01 +1.478850e-01
+1.250000e-01 +1.442449e-01
+1.250000e-01 +1.408536e-01
+1.250000e-01 +1.388623e-01
+1.250000e-01 +1.339375e-01
+1.250000e-01 +1.300809e-01
+1.250000e-01 +1.270062e-01
+1.250000e-01 +1.257321e-01
+1.250000e-01 +1.261823e-01
+1.250000e-01 +1.248013e-01
+1.250000e-01 +1.259438e-01
+1.250000e-01 +1.294171e-01
+1.250000e-01 +1.304509e-01
+1.250000e-01 +1.310269e-01
+1.250000e-01 +1.299893e-01
+1.250000e-01 +1.318623e-01
+1.250000e-01 +1.323354e-01
+1.250000e-01 +1.309751e-01
+1.250000e-01 +1.289994e-01
+1.250000e-01 +1.289651e-01
+1.250000e-01 +1.285130e-01
+1.250000e-01 +1.285707e-01
+1.250000e-01 +1.284100e-01
+1.250000e-01 +1.282575e-01
+1.250000e-01 +1.272714e-01
+1.250000e-01 +1.262338e-01
+1.250000e-01 +1.264569e-01
+1.250000e-01 +1.278779e-01
+1.250000e-01 +1.281926e-01
+1.250000e-01 +1.319043e-01
+1.250000e-01 +1.345059e-01
+1.250000e-01 +1.343991e-01
+1.250000e-01 +1.376340e-01
+1.250000e-01 +1.417157e-01
+1.250000e-01 +1.433637e-01
+1.250000e-01 +1.449887e-01
+1.250000e-01 +1.448209e-01
+1.250000e-01 +1.453397e-01
+1.250000e-01 +1.440656e-01
+1.250000e-01 +1.436154e-01
+1.250000e-01 +1.439745e-01
+1.250000e-01 +1.429064e-01
+1.250000e-01 +1.427533e-01
+1.250000e-01 +1.444480e-01
+1.250000e-01 +1.444241e-01
+1.250000e-01 +1.440732e-01
+1.250000e-01 +1.465833e-01
+1.250000e-01 +1.467206e-01
+1.250000e-01 +1.502854e-01
+1.250000e-01 +1.488759e-01
+1.250000e-01 +1.473309e-01
+1.250000e-01 +1.486966e-01
+1.250000e-01 +1.484715e-01
+1.250000e-01 +1.490619e-01
+1.250000e-01 +1.518247e-01
+1.250000e-01 +1.536099e-01
+1.250000e-01 +1.534421e-01
+1.250000e-01 +1.544034e-01
+1.250000e-01 +1.540372e-01
+1.250000e-01 +1.535794e-01
+1.250000e-01 +1.490943e-01
+1.250000e-01 +1.495740e-01
+1.250000e-01 +1.501080e-01
+1.250000e-01 +1.489789e-01
+1.250000e-01 +1.479718e-01
+1.250000e-01 +1.488339e-01
+1.250000e-01 +1.498982e-01
+1.250000e-01 +1.499974e-01
+1.250000e-01 +1.502110e-01
+1.250000e-01 +1.510159e-01
+1.250000e-01 +1.501233e-01
+1.250000e-01 +1.480290e-01
+1.250000e-01 +1.490666e-01
+1.250000e-01 +1.452138e-01
+1.250000e-01 +1.428372e-01
+1.250000e-01 +1.410024e-01
+1.250000e-01 +1.399762e-01
+1.250000e-01 +1.413133e-01
+1.250000e-01 +1.415612e-01
+1.250000e-01 +1.408612e-01
+1.250000e-01 +1.408231e-01
+1.250000e-01 +1.405026e-01
+1.250000e-01 +1.392133e-01
+1.250000e-01 +1.397244e-01
+1.250000e-01 +1.407468e-01
+1.250000e-01 +1.066281e-01
+1.250000e-01 +1.044003e-01
+1.250000e-01 +1.030805e-01
+1.250000e-01 +1.034314e-01
+1.250000e-01 +1.018483e-01
+1.250000e-01 +1.045415e-01
+1.250000e-01 +1.065976e-01
+1.250000e-01 +1.069486e-01
+1.250000e-01 +1.065289e-01
+1.250000e-01 +1.058347e-01
+1.250000e-01 +1.052777e-01
+1.250000e-01 +1.050565e-01
+1.250000e-01 +1.056668e-01
+1.250000e-01 +1.047818e-01
+1.250000e-01 +1.059873e-01
+1.250000e-01 +1.052739e-01
+1.250000e-01 +1.063039e-01
+1.250000e-01 +1.074445e-01
+1.250000e-01 +1.083905e-01
+1.250000e-01 +1.103436e-01
+1.250000e-01 +1.098325e-01
+1.250000e-01 +1.111447e-01
+1.250000e-01 +1.115415e-01
+1.250000e-01 +1.113507e-01
+1.250000e-01 +1.112554e-01
+1.250000e-01 +1.116406e-01
+1.250000e-01 +1.104657e-01
+1.250000e-01 +1.091611e-01
+1.250000e-01 +1.085202e-01
+1.250000e-01 +1.072995e-01
+1.250000e-01 +1.067655e-01
+1.250000e-01 +1.073758e-01
+1.250000e-01 +1.086308e-01
+1.250000e-01 +1.079404e-01
+1.250000e-01 +1.081998e-01
+1.250000e-01 +1.097409e-01
+1.250000e-01 +1.098630e-01
+1.250000e-01 +1.111905e-01
+1.250000e-01 +1.111066e-01
+1.250000e-01 +1.093366e-01
+1.250000e-01 +1.043240e-01
+1.250000e-01 +1.040036e-01
+1.250000e-01 +1.032712e-01
+1.250000e-01 +1.016166e-01
+1.250000e-01 +9.983033e-02
+1.250000e-01 +9.773988e-02
+1.250000e-01 +9.667939e-02
+1.250000e-01 +9.658784e-02
+1.250000e-01 +9.790773e-02
+1.250000e-01 +9.852762e-02
+1.250000e-01 +1.006486e-01
+1.250000e-01 +1.036584e-01
+1.250000e-01 +1.050984e-01
+1.250000e-01 +1.065595e-01
+1.250000e-01 +1.064107e-01
+1.250000e-01 +1.068122e-01
+1.250000e-01 +1.073043e-01
+1.250000e-01 +1.072404e-01
+1.250000e-01 +1.072518e-01
+1.250000e-01 +1.093461e-01
+1.250000e-01 +1.081483e-01
+1.250000e-01 +1.080195e-01
+1.250000e-01 +1.077249e-01
+1.250000e-01 +1.066014e-01
+1.250000e-01 +1.093366e-01
+1.250000e-01 +1.109273e-01
+1.250000e-01 +1.109197e-01
+1.250000e-01 +1.097028e-01
+1.250000e-01 +1.126325e-01
+1.250000e-01 +1.125333e-01
+1.250000e-01 +1.116177e-01
+1.250000e-01 +1.146237e-01
+1.250000e-01 +1.162793e-01
+1.250000e-01 +1.163403e-01
+1.250000e-01 +1.147458e-01
+1.250000e-01 +1.151559e-01
+1.250000e-01 +1.150510e-01
+1.250000e-01 +1.150586e-01
+1.250000e-01 +1.179196e-01
+1.250000e-01 +1.155545e-01
+1.250000e-01 +1.149108e-01
+1.250000e-01 +1.143529e-01
+1.250000e-01 +1.150014e-01
+1.250000e-01 +1.161115e-01
+1.250000e-01 +1.169002e-01
+1.250000e-01 +1.155488e-01
+1.250000e-01 +1.157071e-01
+1.250000e-01 +1.149060e-01
+1.250000e-01 +1.164319e-01
+1.250000e-01 +1.143872e-01
+1.250000e-01 +1.120068e-01
+1.250000e-01 +1.108472e-01
+1.250000e-01 +1.109006e-01
+1.250000e-01 +1.112134e-01
+1.250000e-01 +1.111371e-01
+1.250000e-01 +1.125791e-01
+1.250000e-01 +1.125295e-01
+1.250000e-01 +1.106259e-01
+1.250000e-01 +1.103970e-01
+1.250000e-01 +1.123807e-01
+1.250000e-01 +1.124799e-01
+1.250000e-01 +1.138799e-01
+1.250000e-01 +1.142842e-01
+1.250000e-01 +1.192777e-01
+1.250000e-01 +1.211926e-01
+1.250000e-01 +1.244428e-01
+1.250000e-01 +1.251294e-01
+1.250000e-01 +1.244122e-01
+1.250000e-01 +1.239278e-01
+1.250000e-01 +1.238610e-01
+1.250000e-01 +1.233441e-01
+1.250000e-01 +1.225626e-01
+1.250000e-01 +1.242120e-01
+1.250000e-01 +1.260240e-01
+1.250000e-01 +1.270463e-01
+1.250000e-01 +1.267411e-01
+1.250000e-01 +1.290490e-01
+1.250000e-01 +1.292312e-01
+1.250000e-01 +1.282689e-01
+1.250000e-01 +1.283338e-01
+1.250000e-01 +1.292149e-01
+1.250000e-01 +1.269681e-01
+1.250000e-01 +1.261784e-01
+1.250000e-01 +1.259372e-01
+1.250000e-01 +1.270682e-01
+1.250000e-01 +1.272642e-01
+1.250000e-01 +1.302878e-01
+1.250000e-01 +1.300094e-01
+1.250000e-01 +1.290318e-01
+1.250000e-01 +1.273343e-01
+1.250000e-01 +1.290891e-01
+1.250000e-01 +1.275479e-01
+1.250000e-01 +1.283228e-01
+1.250000e-01 +1.274831e-01
+1.250000e-01 +1.251141e-01
+1.250000e-01 +1.272199e-01
+1.250000e-01 +1.265103e-01
+1.250000e-01 +1.251523e-01
+1.250000e-01 +1.260354e-01
+1.250000e-01 +1.243741e-01
+1.250000e-01 +1.215474e-01
+1.250000e-01 +1.228330e-01
+1.250000e-01 +1.229474e-01
+1.250000e-01 +1.233975e-01
+1.250000e-01 +1.219861e-01
+1.250000e-01 +1.203916e-01
+1.250000e-01 +1.190755e-01
+1.250000e-01 +1.196086e-01
+1.250000e-01 +1.198499e-01
+1.250000e-01 +1.183965e-01
+1.250000e-01 +1.173016e-01
+1.250000e-01 +1.150014e-01
+1.250000e-01 +1.132752e-01
+1.250000e-01 +1.118333e-01
+1.250000e-01 +1.116959e-01
+1.250000e-01 +1.105248e-01
+1.250000e-01 +1.127622e-01
+1.250000e-01 +1.146252e-01
+1.250000e-01 +1.178910e-01
+1.250000e-01 +1.191394e-01
+1.250000e-01 +1.194074e-01
+1.250000e-01 +1.208569e-01
+1.250000e-01 +1.198346e-01
+1.250000e-01 +1.193692e-01
+1.250000e-01 +1.189000e-01
+1.250000e-01 +1.185300e-01
+1.250000e-01 +1.181104e-01
+1.250000e-01 +1.209866e-01
+1.250000e-01 +1.212003e-01
+1.250000e-01 +1.219136e-01
+1.250000e-01 +1.204945e-01
+1.250000e-01 +1.200206e-01
+1.250000e-01 +1.211278e-01
+1.250000e-01 +1.230924e-01
+1.250000e-01 +1.234967e-01
+1.250000e-01 +1.243283e-01
+1.250000e-01 +1.238858e-01
+1.250000e-01 +1.259992e-01
+1.250000e-01 +1.297833e-01
+1.250000e-01 +1.271245e-01
+1.250000e-01 +1.257054e-01
+1.250000e-01 +1.268346e-01
+1.250000e-01 +1.261937e-01
+1.250000e-01 +1.266944e-01
+1.250000e-01 +1.264493e-01
+1.250000e-01 +1.245229e-01
+1.250000e-01 +1.261670e-01
+1.250000e-01 +1.257927e-01
+1.250000e-01 +1.256039e-01
+1.250000e-01 +1.301610e-01
+1.250000e-01 +1.274182e-01
+1.250000e-01 +1.274487e-01
+1.250000e-01 +1.264188e-01
+1.250000e-01 +1.273267e-01
+1.250000e-01 +1.251599e-01
+1.250000e-01 +1.247403e-01
+1.250000e-01 +1.275327e-01
+1.250000e-01 +1.264722e-01
+1.250000e-01 +1.241261e-01
+1.250000e-01 +1.231000e-01
+1.250000e-01 +1.223828e-01
+1.250000e-01 +1.222226e-01
+1.250000e-01 +1.224896e-01
+1.250000e-01 +1.227338e-01
+1.250000e-01 +1.234509e-01
+1.250000e-01 +1.256635e-01
+1.250000e-01 +1.247937e-01
+1.250000e-01 +1.261022e-01
+1.250000e-01 +1.271130e-01
+1.250000e-01 +1.265790e-01
+1.250000e-01 +1.277768e-01
+1.250000e-01 +1.266400e-01
+1.250000e-01 +1.250684e-01
+1.250000e-01 +1.253087e-01
+1.250000e-01 +1.262166e-01
+1.250000e-01 +1.251704e-01
+1.250000e-01 +1.248013e-01
+1.250000e-01 +1.240727e-01
+1.250000e-01 +1.225011e-01
+1.250000e-01 +1.226594e-01
+1.250000e-01 +1.222197e-01
+1.250000e-01 +1.213376e-01
+1.250000e-01 +1.216924e-01
+1.250000e-01 +1.236722e-01
+1.250000e-01 +1.250379e-01
+1.250000e-01 +1.231496e-01
+1.250000e-01 +1.228330e-01
+1.250000e-01 +1.246983e-01
+1.250000e-01 +1.246216e-01
+1.250000e-01 +1.217343e-01
+1.250000e-01 +1.217954e-01
+1.250000e-01 +1.212995e-01
+1.250000e-01 +1.175992e-01
+1.250000e-01 +1.196210e-01
+1.250000e-01 +1.203153e-01
+1.250000e-01 +1.195447e-01
+1.250000e-01 +1.201741e-01
+1.250000e-01 +1.189935e-01
+1.250000e-01 +1.178243e-01
+1.250000e-01 +1.176793e-01
+1.250000e-01 +1.166951e-01
+1.250000e-01 +1.159360e-01
+1.250000e-01 +1.150662e-01
+1.250000e-01 +1.140172e-01
+1.250000e-01 +1.129672e-01
+1.250000e-01 +1.130044e-01
+1.250000e-01 +1.118466e-01
+1.250000e-01 +1.121442e-01
+1.250000e-01 +1.088874e-01
+1.250000e-01 +1.063458e-01
+1.250000e-01 +1.086099e-01
+1.250000e-01 +1.093823e-01
+1.250000e-01 +1.081883e-01
+1.250000e-01 +1.112897e-01
+1.250000e-01 +1.119687e-01
+1.250000e-01 +1.109540e-01
+1.250000e-01 +1.105458e-01
+1.250000e-01 +1.107251e-01
+1.250000e-01 +1.117360e-01
+1.250000e-01 +1.136853e-01
+1.250000e-01 +1.156308e-01
+1.250000e-01 +1.178586e-01
+1.250000e-01 +1.175992e-01
+1.250000e-01 +1.185605e-01
+1.250000e-01 +1.176450e-01
+1.250000e-01 +1.180283e-01
+1.250000e-01 +1.180789e-01
+1.250000e-01 +1.190888e-01
+1.250000e-01 +1.203439e-01
+1.250000e-01 +1.183240e-01
+1.250000e-01 +1.211774e-01
+1.250000e-01 +1.208226e-01
+1.250000e-01 +1.214463e-01
+1.250000e-01 +1.221628e-01
+1.250000e-01 +1.260359e-01
+1.250000e-01 +1.277196e-01
+1.250000e-01 +1.275174e-01
+1.250000e-01 +1.273496e-01
+1.250000e-01 +1.265132e-01
+1.250000e-01 +1.267163e-01
+1.250000e-01 +1.279752e-01
+1.250000e-01 +1.276090e-01
+1.250000e-01 +1.256558e-01
+1.250000e-01 +1.277978e-01
+1.250000e-01 +1.280610e-01
+1.250000e-01 +1.290090e-01
+1.250000e-01 +1.311948e-01
+1.250000e-01 +1.326749e-01
+1.250000e-01 +1.312482e-01
+1.250000e-01 +1.293790e-01
+1.250000e-01 +1.299226e-01
+1.250000e-01 +1.338679e-01
+1.250000e-01 +1.335542e-01
+1.250000e-01 +1.323296e-01
+1.250000e-01 +1.324727e-01
+1.250000e-01 +1.320493e-01
+1.250000e-01 +1.311471e-01
+1.250000e-01 +1.311871e-01
+1.250000e-01 +1.296231e-01
+1.250000e-01 +1.309049e-01
+1.250000e-01 +1.316297e-01
+1.250000e-01 +1.320989e-01
+1.250000e-01 +1.331136e-01
+1.250000e-01 +1.337964e-01
+1.250000e-01 +1.320798e-01
+1.250000e-01 +1.301724e-01
+1.250000e-01 +1.300351e-01
+1.250000e-01 +1.302564e-01
+1.250000e-01 +1.322400e-01
+1.250000e-01 +1.314160e-01
+1.250000e-01 +1.322553e-01
+1.250000e-01 +1.321713e-01
+1.250000e-01 +1.326596e-01
+1.250000e-01 +1.336896e-01
+1.250000e-01 +1.338498e-01
+1.250000e-01 +1.329457e-01
+1.250000e-01 +1.337125e-01
+1.250000e-01 +1.324918e-01
+1.250000e-01 +1.315610e-01
+1.250000e-01 +1.336514e-01
+1.250000e-01 +1.346280e-01
+1.250000e-01 +1.350705e-01
+1.250000e-01 +1.380383e-01
+1.250000e-01 +1.350781e-01
+1.250000e-01 +1.363446e-01
+1.250000e-01 +1.374213e-01
+1.250000e-01 +1.386029e-01
+1.250000e-01 +1.366651e-01
+1.250000e-01 +1.347501e-01
+1.250000e-01 +1.316525e-01
+1.250000e-01 +1.286389e-01
+1.250000e-01 +1.302983e-01
+1.250000e-01 +1.289021e-01
+1.250000e-01 +1.275098e-01
+1.250000e-01 +1.268536e-01
+1.250000e-01 +1.250493e-01
+1.250000e-01 +1.264574e-01
+1.250000e-01 +1.250150e-01
+1.250000e-01 +1.244237e-01
+1.250000e-01 +1.234433e-01
+1.250000e-01 +1.234586e-01
+1.250000e-01 +1.243970e-01
+1.250000e-01 +1.245725e-01
+1.250000e-01 +1.234204e-01
+1.250000e-01 +1.243131e-01
+1.250000e-01 +1.244580e-01
+1.250000e-01 +1.244065e-01
+1.250000e-01 +1.230580e-01
+1.250000e-01 +1.216046e-01
+1.250000e-01 +1.215665e-01
+1.250000e-01 +1.217267e-01
+1.250000e-01 +1.190564e-01
+1.250000e-01 +1.188504e-01
+1.250000e-01 +1.172101e-01
+1.250000e-01 +1.161812e-01
+1.250000e-01 +1.172139e-01
+1.250000e-01 +1.164395e-01
+1.250000e-01 +1.143186e-01
+1.250000e-01 +1.149747e-01
+1.250000e-01 +1.129682e-01
+1.250000e-01 +1.131665e-01
+1.250000e-01 +1.121404e-01
+1.250000e-01 +1.116788e-01
+1.250000e-01 +1.113583e-01
+1.250000e-01 +1.122357e-01
+1.250000e-01 +1.119687e-01
+1.250000e-01 +1.131284e-01
+1.250000e-01 +1.127564e-01
+1.250000e-01 +1.114957e-01
+1.250000e-01 +1.119687e-01
+1.250000e-01 +1.103665e-01
+1.250000e-01 +1.101682e-01
+1.250000e-01 +1.106412e-01
+1.250000e-01 +1.076199e-01
+1.250000e-01 +1.108872e-01
+1.250000e-01 +1.113774e-01
+1.250000e-01 +1.119458e-01
+1.250000e-01 +1.079251e-01
+1.250000e-01 +1.078107e-01
+1.250000e-01 +1.084020e-01
+1.250000e-01 +1.094925e-01
+1.250000e-01 +1.105058e-01
+1.250000e-01 +1.119458e-01
+1.250000e-01 +1.147305e-01
+1.250000e-01 +1.178739e-01
+1.250000e-01 +1.194455e-01
+1.250000e-01 +1.210782e-01
+1.250000e-01 +1.215665e-01
+1.250000e-01 +1.217801e-01
+1.250000e-01 +1.223142e-01
+1.250000e-01 +1.214292e-01
+1.250000e-01 +1.204984e-01
+1.250000e-01 +1.195828e-01
+1.250000e-01 +1.190640e-01
+1.250000e-01 +1.176450e-01
+1.250000e-01 +1.193387e-01
+1.250000e-01 +1.184079e-01
+1.250000e-01 +1.171567e-01
+1.250000e-01 +1.183202e-01
+1.250000e-01 +1.177189e-01
+1.250000e-01 +1.207654e-01
+1.250000e-01 +1.216733e-01
+1.250000e-01 +1.205289e-01
+1.250000e-01 +1.222226e-01
+1.250000e-01 +1.206510e-01
+1.250000e-01 +1.195714e-01
+1.250000e-01 +1.185357e-01
+1.250000e-01 +1.198880e-01
+1.250000e-01 +1.213147e-01
+1.250000e-01 +1.229627e-01
+1.250000e-01 +1.232907e-01
+1.250000e-01 +1.254498e-01
+1.250000e-01 +1.275250e-01
+1.250000e-01 +1.331212e-01
+1.250000e-01 +1.344640e-01
+1.250000e-01 +1.353909e-01
+1.250000e-01 +1.351621e-01
+1.250000e-01 +1.349866e-01
+1.250000e-01 +1.367719e-01
+1.250000e-01 +1.354520e-01
+1.250000e-01 +1.338574e-01
+1.250000e-01 +1.325261e-01
+1.250000e-01 +1.298177e-01
+1.250000e-01 +1.290299e-01
+1.250000e-01 +1.287572e-01
+1.250000e-01 +1.303479e-01
+1.250000e-01 +1.299512e-01
+1.250000e-01 +1.311261e-01
+1.250000e-01 +1.306884e-01
+1.250000e-01 +1.284291e-01
+1.250000e-01 +1.277348e-01
+1.250000e-01 +1.269032e-01
+1.250000e-01 +1.281278e-01
+1.250000e-01 +1.283338e-01
+1.250000e-01 +1.281773e-01
+1.250000e-01 +1.310765e-01
+1.250000e-01 +1.347272e-01
+1.250000e-01 +1.341474e-01
+1.250000e-01 +1.356160e-01
+1.250000e-01 +1.347272e-01
+1.250000e-01 +1.331403e-01
+1.250000e-01 +1.313526e-01
+1.250000e-01 +1.310594e-01
+1.250000e-01 +1.300923e-01
+1.250000e-01 +1.285645e-01
+1.250000e-01 +1.286694e-01
+1.250000e-01 +1.298506e-01
+1.250000e-01 +1.300847e-01
+1.250000e-01 +1.309921e-01
+1.250000e-01 +1.308572e-01
+1.250000e-01 +1.316487e-01
+1.250000e-01 +1.323249e-01
+1.250000e-01 +1.345417e-01
+1.250000e-01 +1.350281e-01
+1.250000e-01 +1.325719e-01
+1.250000e-01 +1.307427e-01
+1.250000e-01 +1.300389e-01
+1.250000e-01 +1.280286e-01
+1.250000e-01 +1.268269e-01
+1.250000e-01 +1.268145e-01
+1.250000e-01 +1.264240e-01
+1.250000e-01 +1.268384e-01
+1.250000e-01 +1.275250e-01
+1.250000e-01 +1.294858e-01
+1.250000e-01 +1.332089e-01
+1.250000e-01 +1.334378e-01
+1.250000e-01 +1.331479e-01
+1.250000e-01 +1.349484e-01
+1.250000e-01 +1.339337e-01
+1.250000e-01 +1.330144e-01
+1.250000e-01 +1.345670e-01
+1.250000e-01 +1.335790e-01
+1.250000e-01 +1.318471e-01
+1.250000e-01 +1.302487e-01
+1.250000e-01 +1.290700e-01
+1.250000e-01 +1.292731e-01
+1.250000e-01 +1.287648e-01
+1.250000e-01 +1.278703e-01
+1.250000e-01 +1.287000e-01
+1.250000e-01 +1.297204e-01
+1.250000e-01 +1.273705e-01
+1.250000e-01 +1.275479e-01
+1.250000e-01 +1.294934e-01
+1.250000e-01 +1.301476e-01
+1.250000e-01 +1.301610e-01
+1.250000e-01 +1.295869e-01
+1.250000e-01 +1.301362e-01
+1.250000e-01 +1.322743e-01
+1.250000e-01 +1.311662e-01
+1.250000e-01 +1.296021e-01
+1.250000e-01 +1.304261e-01
+1.250000e-01 +1.311738e-01
+1.250000e-01 +1.259000e-01
+1.250000e-01 +1.254308e-01
+1.250000e-01 +1.257092e-01
+1.250000e-01 +1.270902e-01
+1.250000e-01 +1.285092e-01
+1.250000e-01 +1.309354e-01
+1.250000e-01 +1.309049e-01
+1.250000e-01 +1.292035e-01
+1.250000e-01 +1.269071e-01
+1.250000e-01 +1.264111e-01
+1.250000e-01 +1.274487e-01
+1.250000e-01 +1.278626e-01
+1.250000e-01 +1.273076e-01
+1.250000e-01 +1.270749e-01
+1.250000e-01 +1.290357e-01
+1.250000e-01 +1.295163e-01
+1.250000e-01 +1.310651e-01
+1.250000e-01 +1.319119e-01
+1.250000e-01 +1.347024e-01
+1.250000e-01 +1.370999e-01
+1.250000e-01 +1.382443e-01
+1.250000e-01 +1.394498e-01
+1.250000e-01 +1.408383e-01
+1.250000e-01 +1.430356e-01
+1.250000e-01 +1.435391e-01
+1.250000e-01 +1.408765e-01
+1.250000e-01 +1.390836e-01
+1.250000e-01 +1.347062e-01
+1.250000e-01 +1.353414e-01
+1.250000e-01 +1.329228e-01
+1.250000e-01 +1.322786e-01
+1.250000e-01 +1.329710e-01
+1.250000e-01 +1.331326e-01
+1.250000e-01 +1.339089e-01
+1.250000e-01 +1.357114e-01
+1.250000e-01 +1.355521e-01
+1.250000e-01 +1.379239e-01
+1.250000e-01 +1.405141e-01
+1.250000e-01 +1.399724e-01
+1.250000e-01 +1.395490e-01
+1.250000e-01 +1.382749e-01
+1.250000e-01 +1.382214e-01
+1.250000e-01 +1.392095e-01
+1.250000e-01 +1.391789e-01
+1.250000e-01 +1.386182e-01
+1.250000e-01 +1.383359e-01
+1.250000e-01 +1.387536e-01
+1.250000e-01 +1.386296e-01
+1.250000e-01 +1.392705e-01
+1.250000e-01 +1.389186e-01
+1.250000e-01 +1.402051e-01
+1.250000e-01 +1.398503e-01
+1.250000e-01 +1.399838e-01
+1.250000e-01 +1.393754e-01
+1.250000e-01 +1.390654e-01
+1.250000e-01 +1.406943e-01
+1.250000e-01 +1.406338e-01
+1.250000e-01 +1.402814e-01
+1.250000e-01 +1.398131e-01
+1.250000e-01 +1.393735e-01
+1.250000e-01 +1.344382e-01
+1.250000e-01 +1.322505e-01
+1.250000e-01 +1.303045e-01
+1.250000e-01 +1.286466e-01
+1.250000e-01 +1.236760e-01
+1.250000e-01 +1.231229e-01
+1.250000e-01 +1.210553e-01
+1.250000e-01 +1.207940e-01
+1.250000e-01 +1.215760e-01
+1.250000e-01 +1.224420e-01
+1.250000e-01 +1.232793e-01
+1.250000e-01 +1.220776e-01
+1.250000e-01 +1.240689e-01
+1.250000e-01 +1.246106e-01
+1.250000e-01 +1.267239e-01
+1.250000e-01 +1.278073e-01
+1.250000e-01 +1.291310e-01
+1.250000e-01 +1.302030e-01
+1.250000e-01 +1.303822e-01
+1.250000e-01 +1.302373e-01
+1.250000e-01 +1.307256e-01
+1.250000e-01 +1.316420e-01
+1.250000e-01 +1.321065e-01
+1.250000e-01 +1.328160e-01
+1.250000e-01 +1.349980e-01
+1.250000e-01 +1.352918e-01
+1.250000e-01 +1.375722e-01
+1.250000e-01 +1.369759e-01
+1.250000e-01 +1.351144e-01
+1.250000e-01 +1.358411e-01
+1.250000e-01 +1.356198e-01
+1.250000e-01 +1.369054e-01
+1.250000e-01 +1.357190e-01
+1.250000e-01 +1.363141e-01
+1.250000e-01 +1.353757e-01
+1.250000e-01 +1.359021e-01
+1.250000e-01 +1.381680e-01
+1.250000e-01 +1.396958e-01
+1.250000e-01 +1.405408e-01
+1.250000e-01 +1.412980e-01
+1.250000e-01 +1.425435e-01
+1.250000e-01 +1.439149e-01
+1.250000e-01 +1.437203e-01
+1.250000e-01 +1.438405e-01
+1.250000e-01 +1.439664e-01
+1.250000e-01 +1.434895e-01
+1.250000e-01 +1.446073e-01
+1.250000e-01 +1.433217e-01
+1.250000e-01 +1.088616e-01
+1.250000e-01 +1.119382e-01
+1.250000e-01 +1.108777e-01
+1.250000e-01 +1.136853e-01
+1.250000e-01 +1.143290e-01
+1.250000e-01 +1.134793e-01
+1.250000e-01 +1.152722e-01
+1.250000e-01 +1.166531e-01
+1.250000e-01 +1.181943e-01
+1.250000e-01 +1.218945e-01
+1.250000e-01 +1.229627e-01
+1.250000e-01 +1.228520e-01
+1.250000e-01 +1.259758e-01
+1.250000e-01 +1.252343e-01
+1.250000e-01 +1.235101e-01
+1.250000e-01 +1.222443e-01
+1.250000e-01 +1.230161e-01
+1.250000e-01 +1.247708e-01
+1.250000e-01 +1.244218e-01
+1.250000e-01 +1.241414e-01
+1.250000e-01 +1.255261e-01
+1.250000e-01 +1.264493e-01
+1.250000e-01 +1.269414e-01
+1.250000e-01 +1.275823e-01
+1.250000e-01 +1.279599e-01
+1.250000e-01 +1.277463e-01
+1.250000e-01 +1.295173e-01
+1.250000e-01 +1.289441e-01
+1.250000e-01 +1.286065e-01
+1.250000e-01 +1.292273e-01
+1.250000e-01 +1.299359e-01
+1.250000e-01 +1.307980e-01
+1.250000e-01 +1.315305e-01
+1.250000e-01 +1.313168e-01
+1.250000e-01 +1.334989e-01
+1.250000e-01 +1.340177e-01
+1.250000e-01 +1.346738e-01
+1.250000e-01 +1.332852e-01
+1.250000e-01 +1.331098e-01
+1.250000e-01 +1.344983e-01
+1.250000e-01 +1.349713e-01
+1.250000e-01 +1.327197e-01
+1.250000e-01 +1.312024e-01
+1.250000e-01 +1.300961e-01
+1.250000e-01 +1.299436e-01
+1.250000e-01 +1.280419e-01
+1.250000e-01 +1.273190e-01
+1.250000e-01 +1.268918e-01
+1.250000e-01 +1.280744e-01
+1.250000e-01 +1.271169e-01
+1.250000e-01 +1.276185e-01
+1.250000e-01 +1.314713e-01
+1.250000e-01 +1.353604e-01
+1.250000e-01 +1.357114e-01
+1.250000e-01 +1.372525e-01
+1.250000e-01 +1.378629e-01
+1.250000e-01 +1.368405e-01
+1.250000e-01 +1.344296e-01
+1.250000e-01 +1.345517e-01
+1.250000e-01 +1.308362e-01
+1.250000e-01 +1.284253e-01
+1.250000e-01 +1.284367e-01
+1.250000e-01 +1.278684e-01
+1.250000e-01 +1.266648e-01
+1.250000e-01 +1.268660e-01
+1.250000e-01 +1.253392e-01
+1.250000e-01 +1.244828e-01
+1.250000e-01 +1.233403e-01
+1.250000e-01 +1.233947e-01
+1.250000e-01 +1.240117e-01
+1.250000e-01 +1.230180e-01
+1.250000e-01 +1.258752e-01
+1.250000e-01 +1.255781e-01
+1.250000e-01 +1.258103e-01
+1.250000e-01 +1.253497e-01
+1.250000e-01 +1.257684e-01
+1.250000e-01 +1.257893e-01
+1.250000e-01 +1.250112e-01
+1.250000e-01 +1.239926e-01
+1.250000e-01 +1.251714e-01
+1.250000e-01 +1.263768e-01
+1.250000e-01 +1.271483e-01
+1.250000e-01 +1.294896e-01
+1.250000e-01 +1.302945e-01
+1.250000e-01 +1.299512e-01
+1.250000e-01 +1.293408e-01
+1.250000e-01 +1.309888e-01
+1.250000e-01 +1.315610e-01
+1.250000e-01 +1.342694e-01
+1.250000e-01 +1.323926e-01
+1.250000e-01 +1.309430e-01
+1.250000e-01 +1.311528e-01
+1.250000e-01 +1.295621e-01
+1.250000e-01 +1.304910e-01
+1.250000e-01 +1.302411e-01
+1.250000e-01 +1.307904e-01
+1.250000e-01 +1.312787e-01
+1.250000e-01 +1.317822e-01
+1.250000e-01 +1.323010e-01
+1.250000e-01 +1.340939e-01
+1.250000e-01 +1.342923e-01
+1.250000e-01 +1.336514e-01
+1.250000e-01 +1.351697e-01
+1.250000e-01 +1.334311e-01
+1.250000e-01 +1.313397e-01
+1.250000e-01 +1.328427e-01
+1.250000e-01 +1.322095e-01
+1.250000e-01 +1.333997e-01
+1.250000e-01 +1.343686e-01
+1.250000e-01 +1.351468e-01
+1.250000e-01 +1.325223e-01
+1.250000e-01 +1.314275e-01
+1.250000e-01 +1.294820e-01
+1.250000e-01 +1.291043e-01
+1.250000e-01 +1.292264e-01
+1.250000e-01 +1.305158e-01
+1.250000e-01 +1.289060e-01
+1.250000e-01 +1.321237e-01
+1.250000e-01 +1.320779e-01
+1.250000e-01 +1.306111e-01
+1.250000e-01 +1.296422e-01
+1.250000e-01 +1.297910e-01
+1.250000e-01 +1.298901e-01
+1.250000e-01 +1.305959e-01
+1.250000e-01 +1.300237e-01
+1.250000e-01 +1.302163e-01
+1.250000e-01 +1.318318e-01
+1.250000e-01 +1.323811e-01
+1.250000e-01 +1.321980e-01
+1.250000e-01 +1.323506e-01
+1.250000e-01 +1.312406e-01
+1.250000e-01 +1.303746e-01
+1.250000e-01 +1.301686e-01
+1.250000e-01 +1.341092e-01
+1.250000e-01 +1.343228e-01
+1.250000e-01 +1.339414e-01
+1.250000e-01 +1.333844e-01
+1.250000e-01 +1.324231e-01
+1.250000e-01 +1.311185e-01
+1.250000e-01 +1.292645e-01
+1.250000e-01 +1.296956e-01
+1.250000e-01 +1.297109e-01
+1.250000e-01 +1.294457e-01
+1.250000e-01 +1.300275e-01
+1.250000e-01 +1.297233e-01
+1.250000e-01 +1.294095e-01
+1.250000e-01 +1.302173e-01
+1.250000e-01 +1.296956e-01
+1.250000e-01 +1.331784e-01
+1.250000e-01 +1.325528e-01
+1.250000e-01 +1.337125e-01
+1.250000e-01 +1.293332e-01
+1.250000e-01 +1.272351e-01
+1.250000e-01 +1.304967e-01
+1.250000e-01 +1.295926e-01
+1.250000e-01 +1.287648e-01
+1.250000e-01 +1.266620e-01
+1.250000e-01 +1.282956e-01
+1.250000e-01 +1.298768e-01
+1.250000e-01 +1.296651e-01
+1.250000e-01 +1.286466e-01
+1.250000e-01 +1.288292e-01
+1.250000e-01 +1.304719e-01
+1.250000e-01 +1.324231e-01
+1.250000e-01 +1.331174e-01
+1.250000e-01 +1.348569e-01
+1.250000e-01 +1.355512e-01
+1.250000e-01 +1.366040e-01
+1.250000e-01 +1.372144e-01
+1.250000e-01 +1.350402e-01
+1.250000e-01 +1.336724e-01
+1.250000e-01 +1.342618e-01
+1.250000e-01 +1.329038e-01
+1.250000e-01 +1.326901e-01
+1.250000e-01 +1.324384e-01
+1.250000e-01 +1.321561e-01
+1.250000e-01 +1.318471e-01
+1.250000e-01 +1.305787e-01
+1.250000e-01 +1.296918e-01
+1.250000e-01 +1.296212e-01
+1.250000e-01 +1.292760e-01
+1.250000e-01 +1.280734e-01
+1.250000e-01 +1.272466e-01
+1.250000e-01 +1.284882e-01
+1.250000e-01 +1.310012e-01
+1.250000e-01 +1.336324e-01
+1.250000e-01 +1.336514e-01
+1.250000e-01 +1.335294e-01
+1.250000e-01 +1.299436e-01
+1.250000e-01 +1.284100e-01
+1.250000e-01 +1.271970e-01
+1.250000e-01 +1.264283e-01
+1.250000e-01 +1.257131e-01
+1.250000e-01 +1.252210e-01
+1.250000e-01 +1.259114e-01
+1.250000e-01 +1.270339e-01
+1.250000e-01 +1.267583e-01
+1.250000e-01 +1.269414e-01
+1.250000e-01 +1.306397e-01
+1.250000e-01 +1.297538e-01
+1.250000e-01 +1.322734e-01
+1.250000e-01 +1.319253e-01
+1.250000e-01 +1.304471e-01
+1.250000e-01 +1.304891e-01
+1.250000e-01 +1.313283e-01
+1.250000e-01 +1.295049e-01
+1.250000e-01 +1.309125e-01
+1.250000e-01 +1.327283e-01
+1.250000e-01 +1.326453e-01
+1.250000e-01 +1.335039e-01
+1.250000e-01 +1.339881e-01
+1.250000e-01 +1.338298e-01
+1.250000e-01 +1.356079e-01
+1.250000e-01 +1.375119e-01
+1.250000e-01 +1.377599e-01
+1.250000e-01 +1.400105e-01
+1.250000e-01 +1.389901e-01
+1.250000e-01 +1.390263e-01
+1.250000e-01 +1.388318e-01
+1.250000e-01 +1.379010e-01
+1.250000e-01 +1.394040e-01
+1.250000e-01 +1.376035e-01
+1.250000e-01 +1.371152e-01
+1.250000e-01 +1.353566e-01
+1.250000e-01 +1.342990e-01
+1.250000e-01 +1.337954e-01
+1.250000e-01 +1.343924e-01
+1.250000e-01 +1.345956e-01
+1.250000e-01 +1.326639e-01
+1.250000e-01 +1.315000e-01
+1.250000e-01 +1.300780e-01
+1.250000e-01 +1.326672e-01
+1.250000e-01 +1.312136e-01
+1.250000e-01 +1.305921e-01
+1.250000e-01 +1.330029e-01
+1.250000e-01 +1.330144e-01
+1.250000e-01 +1.332280e-01
+1.250000e-01 +1.310040e-01
+1.250000e-01 +1.291120e-01
+1.250000e-01 +1.277043e-01
+1.250000e-01 +1.267392e-01
+1.250000e-01 +1.249692e-01
+1.250000e-01 +1.241757e-01
+1.250000e-01 +1.224515e-01
+1.250000e-01 +1.205747e-01
+1.250000e-01 +1.176297e-01
+1.250000e-01 +1.156156e-01
+1.250000e-01 +1.155126e-01
+1.250000e-01 +1.151702e-01
+1.250000e-01 +1.147305e-01
+1.250000e-01 +1.158978e-01
+1.250000e-01 +1.174504e-01
+1.250000e-01 +1.159703e-01
+1.250000e-01 +1.173665e-01
+1.250000e-01 +1.166036e-01
+1.250000e-01 +1.183526e-01
+1.250000e-01 +1.179120e-01
+1.250000e-01 +1.157367e-01
+1.250000e-01 +1.177556e-01
+1.250000e-01 +1.173055e-01
+1.250000e-01 +1.183125e-01
+1.250000e-01 +1.200044e-01
+1.250000e-01 +1.228558e-01
+1.250000e-01 +1.212918e-01
+1.250000e-01 +1.184651e-01
+1.250000e-01 +1.194570e-01
+1.250000e-01 +1.159703e-01
+1.250000e-01 +1.133077e-01
+1.250000e-01 +1.140897e-01
+1.250000e-01 +1.128346e-01
+1.250000e-01 +1.112821e-01
+1.250000e-01 +1.118342e-01
+1.250000e-01 +1.122052e-01
+1.250000e-01 +1.114308e-01
+1.250000e-01 +1.113011e-01
+1.250000e-01 +1.143319e-01
+1.250000e-01 +1.179959e-01
+1.250000e-01 +1.184728e-01
+1.250000e-01 +1.172788e-01
+1.250000e-01 +1.199929e-01
+1.250000e-01 +1.205708e-01
+1.250000e-01 +1.219136e-01
+1.250000e-01 +1.234700e-01
+1.250000e-01 +1.250989e-01
+1.250000e-01 +1.260201e-01
+1.250000e-01 +1.275670e-01
+1.250000e-01 +1.288449e-01
+1.250000e-01 +1.276090e-01
+1.250000e-01 +1.272313e-01
+1.250000e-01 +1.267049e-01
+1.250000e-01 +1.276440e-01
+1.250000e-01 +1.274506e-01
+1.250000e-01 +1.270644e-01
+1.250000e-01 +1.259305e-01
+1.250000e-01 +1.257359e-01
+1.250000e-01 +1.267697e-01
+1.250000e-01 +1.255414e-01
+1.250000e-01 +1.266362e-01
+1.250000e-01 +1.266267e-01
+1.250000e-01 +1.265351e-01
+1.250000e-01 +1.276318e-01
+1.250000e-01 +1.288258e-01
+1.250000e-01 +1.287152e-01
+1.250000e-01 +1.292264e-01
+1.250000e-01 +1.294987e-01
+1.250000e-01 +1.308534e-01
+1.250000e-01 +1.315152e-01
+1.250000e-01 +1.309277e-01
+1.250000e-01 +1.316373e-01
+1.250000e-01 +1.325299e-01
+1.250000e-01 +1.315076e-01
+1.250000e-01 +1.319653e-01
+1.250000e-01 +1.326253e-01
+1.250000e-01 +1.361329e-01
+1.250000e-01 +1.366975e-01
+1.250000e-01 +1.382558e-01
+1.250000e-01 +1.383016e-01
+1.250000e-01 +1.380708e-01
+1.250000e-01 +1.366097e-01
+1.250000e-01 +1.339719e-01
+1.250000e-01 +1.343438e-01
+1.250000e-01 +1.340339e-01
+1.250000e-01 +1.337983e-01
+1.250000e-01 +1.325395e-01
+1.250000e-01 +1.326405e-01
+1.250000e-01 +1.315228e-01
+1.250000e-01 +1.310918e-01
+1.250000e-01 +1.295697e-01
+1.250000e-01 +1.302502e-01
+1.250000e-01 +1.298472e-01
+1.250000e-01 +1.261289e-01
+1.250000e-01 +1.263472e-01
+1.250000e-01 +1.280376e-01
+1.250000e-01 +1.291367e-01
+1.250000e-01 +1.284997e-01
+1.250000e-01 +1.284100e-01
+1.250000e-01 +1.274545e-01
+1.250000e-01 +1.271684e-01
+1.250000e-01 +1.250226e-01
+1.250000e-01 +1.220548e-01
+1.250000e-01 +1.245214e-01
+1.250000e-01 +1.259725e-01
+1.250000e-01 +1.281888e-01
+1.250000e-01 +1.297604e-01
+1.250000e-01 +1.285016e-01
+1.250000e-01 +1.275708e-01
+1.250000e-01 +1.284711e-01
+1.250000e-01 +1.273648e-01
+1.250000e-01 +1.291539e-01
+1.250000e-01 +1.291749e-01
+1.250000e-01 +1.308133e-01
+1.250000e-01 +1.266477e-01
+1.250000e-01 +1.320493e-01
+1.250000e-01 +1.327207e-01
+1.250000e-01 +1.355435e-01
+1.250000e-01 +1.333539e-01
+1.250000e-01 +1.325375e-01
+1.250000e-01 +1.321332e-01
+1.250000e-01 +1.306302e-01
+1.250000e-01 +1.299207e-01
+1.250000e-01 +1.305386e-01
+1.250000e-01 +1.318890e-01
+1.250000e-01 +1.332433e-01
+1.250000e-01 +1.366674e-01
+1.250000e-01 +1.360604e-01
+1.250000e-01 +1.319005e-01
+1.250000e-01 +1.298825e-01
+1.250000e-01 +1.287381e-01
+1.250000e-01 +1.290318e-01
+1.250000e-01 +1.298482e-01
+1.250000e-01 +1.293923e-01
+1.250000e-01 +1.313245e-01
+1.250000e-01 +1.326367e-01
+1.250000e-01 +1.343381e-01
+1.250000e-01 +1.381223e-01
+1.250000e-01 +1.380307e-01
+1.250000e-01 +1.362149e-01
+1.250000e-01 +1.350095e-01
+1.250000e-01 +1.328122e-01
+1.250000e-01 +1.329495e-01
+1.250000e-01 +1.321141e-01
+1.250000e-01 +1.322781e-01
+1.250000e-01 +1.308801e-01
+1.250000e-01 +1.311118e-01
+1.250000e-01 +1.299569e-01
+1.250000e-01 +1.309716e-01
+1.250000e-01 +1.312892e-01
+1.250000e-01 +1.337048e-01
+1.250000e-01 +1.343057e-01
+1.250000e-01 +1.327245e-01
+1.250000e-01 +1.322286e-01
+1.250000e-01 +1.310250e-01
+1.250000e-01 +1.277120e-01
+1.250000e-01 +1.269032e-01
+1.250000e-01 +1.272504e-01
+1.250000e-01 +1.240842e-01
+1.250000e-01 +1.247403e-01
+1.250000e-01 +1.245915e-01
+1.250000e-01 +1.239011e-01
+1.250000e-01 +1.236169e-01
+1.250000e-01 +1.230671e-01
+1.250000e-01 +1.227986e-01
+1.250000e-01 +1.224985e-01
+1.250000e-01 +1.232368e-01
+1.250000e-01 +1.240022e-01
+1.250000e-01 +1.255185e-01
+1.250000e-01 +1.289441e-01
+1.250000e-01 +1.303288e-01
+1.250000e-01 +1.336057e-01
+1.250000e-01 +1.339642e-01
+1.250000e-01 +1.340053e-01
+1.250000e-01 +1.347043e-01
+1.250000e-01 +1.331784e-01
+1.250000e-01 +1.344754e-01
+1.250000e-01 +1.366040e-01
+1.250000e-01 +1.374204e-01
+1.250000e-01 +1.356503e-01
+1.250000e-01 +1.347272e-01
+1.250000e-01 +1.331593e-01
+1.250000e-01 +1.312081e-01
+1.250000e-01 +1.325223e-01
+1.250000e-01 +1.322476e-01
+1.250000e-01 +1.284863e-01
+1.250000e-01 +1.303021e-01
+1.250000e-01 +1.281144e-01
+1.250000e-01 +1.265141e-01
+1.250000e-01 +1.222112e-01
+1.250000e-01 +1.176030e-01
+1.250000e-01 +1.167447e-01
+1.250000e-01 +1.168286e-01
+1.250000e-01 +1.186492e-01
+1.250000e-01 +1.211459e-01
+1.250000e-01 +1.213719e-01
+1.250000e-01 +1.214253e-01
+1.250000e-01 +1.207320e-01
+1.250000e-01 +1.208236e-01
+1.250000e-01 +1.210248e-01
+1.250000e-01 +1.212823e-01
+1.250000e-01 +1.203534e-01
+1.250000e-01 +1.192700e-01
+1.250000e-01 +1.183240e-01
+1.250000e-01 +1.193501e-01
+1.250000e-01 +1.176831e-01
+1.250000e-01 +1.197431e-01
+1.250000e-01 +1.179196e-01
+1.250000e-01 +1.194989e-01
+1.250000e-01 +1.166303e-01
+1.250000e-01 +1.142270e-01
+1.250000e-01 +1.140859e-01
+1.250000e-01 +1.146123e-01
+1.250000e-01 +1.157376e-01
+1.250000e-01 +1.181943e-01
+1.250000e-01 +1.186253e-01
+1.250000e-01 +1.168887e-01
+1.250000e-01 +1.168181e-01
+1.250000e-01 +1.164042e-01
+1.250000e-01 +1.160352e-01
+1.250000e-01 +1.141049e-01
+1.250000e-01 +1.143491e-01
+1.250000e-01 +1.128575e-01
+1.250000e-01 +1.114079e-01
+1.250000e-01 +1.105477e-01
+1.250000e-01 +1.115643e-01
+1.250000e-01 +1.120450e-01
+1.250000e-01 +1.119534e-01
+1.250000e-01 +1.117093e-01
+1.250000e-01 +1.102445e-01
+1.250000e-01 +1.103513e-01
+1.250000e-01 +1.089894e-01
+1.250000e-01 +1.113660e-01
+1.250000e-01 +1.124665e-01
+1.250000e-01 +1.086499e-01
+1.250000e-01 +1.113069e-01
+1.250000e-01 +1.115300e-01
+1.250000e-01 +1.063210e-01
+1.250000e-01 +1.063725e-01
+1.250000e-01 +1.068074e-01
+1.250000e-01 +1.065776e-01
+1.250000e-01 +1.049992e-01
+1.250000e-01 +1.028039e-01
+1.250000e-01 +1.032884e-01
+1.250000e-01 +1.019456e-01
+1.250000e-01 +1.011693e-01
+1.250000e-01 +1.031072e-01
+1.250000e-01 +1.032254e-01
+1.250000e-01 +1.050412e-01
+1.250000e-01 +1.078259e-01
+1.250000e-01 +1.080262e-01
+1.250000e-01 +1.089932e-01
+1.250000e-01 +1.094968e-01
+1.250000e-01 +1.114499e-01
+1.250000e-01 +1.134030e-01
+1.250000e-01 +1.144711e-01
+1.250000e-01 +1.126782e-01
+1.250000e-01 +1.120259e-01
+1.250000e-01 +1.114995e-01
+1.250000e-01 +1.109883e-01
+1.250000e-01 +1.110150e-01
+1.250000e-01 +1.109158e-01
+1.250000e-01 +1.110761e-01
+1.250000e-01 +1.101891e-01
+1.250000e-01 +1.114528e-01
+1.250000e-01 +1.124684e-01
+1.250000e-01 +1.129720e-01
+1.250000e-01 +1.127774e-01
+1.250000e-01 +1.143491e-01
+1.250000e-01 +1.176373e-01
+1.250000e-01 +1.192529e-01
+1.250000e-01 +1.204316e-01
+1.250000e-01 +1.219384e-01
+1.250000e-01 +1.238763e-01
+1.250000e-01 +1.215903e-01
+1.250000e-01 +1.241719e-01
+1.250000e-01 +1.243703e-01
+1.250000e-01 +1.253125e-01
+1.250000e-01 +1.246335e-01
+1.250000e-01 +1.245553e-01
+1.250000e-01 +1.240317e-01
+1.250000e-01 +1.247813e-01
+1.250000e-01 +1.256291e-01
+1.250000e-01 +1.279714e-01
+1.250000e-01 +1.275575e-01
+1.250000e-01 +1.276376e-01
+1.250000e-01 +1.262519e-01
+1.250000e-01 +1.254479e-01
+1.250000e-01 +1.231448e-01
+1.250000e-01 +1.231877e-01
+1.250000e-01 +1.244199e-01
+1.250000e-01 +1.239573e-01
+1.250000e-01 +1.247556e-01
+1.250000e-01 +1.248252e-01
+1.250000e-01 +1.247413e-01
+1.250000e-01 +1.245801e-01
+1.250000e-01 +1.244809e-01
+1.250000e-01 +1.262505e-01
+1.250000e-01 +1.261022e-01
+1.250000e-01 +1.238629e-01
+1.250000e-01 +1.245038e-01
+1.250000e-01 +1.235349e-01
+1.250000e-01 +1.230390e-01
+1.250000e-01 +1.211278e-01
+1.250000e-01 +1.214597e-01
+1.250000e-01 +1.214444e-01
+1.250000e-01 +1.209828e-01
+1.250000e-01 +1.208188e-01
+1.250000e-01 +1.193768e-01
+1.250000e-01 +1.185910e-01
+1.250000e-01 +1.190030e-01
+1.250000e-01 +1.173055e-01
+1.250000e-01 +1.160361e-01
+1.250000e-01 +1.153409e-01
+1.250000e-01 +1.168210e-01
+1.250000e-01 +1.162106e-01
+1.250000e-01 +1.189649e-01
+1.250000e-01 +1.197125e-01
+1.250000e-01 +1.172559e-01
+1.250000e-01 +1.186749e-01
+1.250000e-01 +1.208264e-01
+1.250000e-01 +1.225392e-01
+1.250000e-01 +1.237256e-01
+1.250000e-01 +1.251752e-01
+1.250000e-01 +1.235043e-01
+1.250000e-01 +1.232297e-01
+1.250000e-01 +1.220090e-01
+1.250000e-01 +1.195065e-01
+1.250000e-01 +1.203305e-01
+1.250000e-01 +1.203763e-01
+1.250000e-01 +1.184842e-01
+1.250000e-01 +1.165997e-01
+1.250000e-01 +1.156880e-01
+1.250000e-01 +1.189591e-01
+1.250000e-01 +1.223332e-01
+1.250000e-01 +1.229894e-01
+1.250000e-01 +1.248471e-01
+1.250000e-01 +1.261441e-01
+1.250000e-01 +1.242330e-01
+1.250000e-01 +1.225087e-01
+1.250000e-01 +1.197469e-01
+1.250000e-01 +1.175000e-01
+1.250000e-01 +1.172902e-01
+1.250000e-01 +1.161572e-01
+1.250000e-01 +1.135137e-01
+1.250000e-01 +1.131436e-01
+1.250000e-01 +1.124045e-01
+1.250000e-01 +1.140911e-01
+1.250000e-01 +1.137158e-01
+1.250000e-01 +1.130435e-01
+1.250000e-01 +1.152503e-01
+1.250000e-01 +1.156918e-01
+1.250000e-01 +1.162888e-01
+1.250000e-01 +1.179730e-01
+1.250000e-01 +1.202619e-01
+1.250000e-01 +1.202123e-01
+1.250000e-01 +1.235806e-01
+1.250000e-01 +1.215588e-01
+1.250000e-01 +1.217582e-01
+1.250000e-01 +1.193768e-01
+1.250000e-01 +1.190965e-01
+1.250000e-01 +1.189725e-01
+1.250000e-01 +1.204755e-01
+1.250000e-01 +9.167451e-02
+1.250000e-01 +9.644861e-02
+1.250000e-01 +9.869355e-02
+1.250000e-01 +9.933442e-02
+1.250000e-01 +9.597749e-02
+1.250000e-01 +9.532899e-02
+1.250000e-01 +9.597749e-02
+1.250000e-01 +9.695405e-02
+1.250000e-01 +9.650106e-02
+1.250000e-01 +9.472436e-02
+1.250000e-01 +9.631318e-02
+1.250000e-01 +9.519166e-02
+1.250000e-01 +9.782762e-02
+1.250000e-01 +9.737748e-02
+1.250000e-01 +9.963006e-02
+1.250000e-01 +9.942025e-02
+1.250000e-01 +9.774751e-02
+1.250000e-01 +9.699220e-02
+1.250000e-01 +9.810609e-02
+1.250000e-01 +1.015508e-01
+1.250000e-01 +1.055066e-01
+1.250000e-01 +1.051251e-01
+1.250000e-01 +1.069333e-01
+1.250000e-01 +1.073453e-01
+1.250000e-01 +1.077344e-01
+1.250000e-01 +1.056668e-01
+1.250000e-01 +1.057078e-01
+1.250000e-01 +1.044509e-01
+1.250000e-01 +1.023557e-01
+1.250000e-01 +1.017835e-01
+1.250000e-01 +1.016538e-01
+1.250000e-01 +9.859437e-02
+1.250000e-01 +9.390229e-02
+1.250000e-01 +9.231538e-02
+1.250000e-01 +9.175081e-02
+1.250000e-01 +9.266633e-02
+1.250000e-01 +9.154863e-02
+1.250000e-01 +9.181566e-02
+1.250000e-01 +9.282655e-02
+1.250000e-01 +9.417028e-02
+1.250000e-01 +9.595460e-02
+1.250000e-01 +9.578676e-02
+1.250000e-01 +9.631700e-02
+1.250000e-01 +9.738893e-02
+1.250000e-01 +9.818620e-02
+1.250000e-01 +9.805269e-02
+1.250000e-01 +9.844178e-02
+1.250000e-01 +9.686250e-02
+1.250000e-01 +9.602708e-02
+1.250000e-01 +9.653062e-02
+1.250000e-01 +9.899110e-02
+1.250000e-01 +1.005704e-01
+1.250000e-01 +1.009213e-01
+1.250000e-01 +1.013715e-01
+1.250000e-01 +1.043584e-01
+1.250000e-01 +1.032864e-01
+1.250000e-01 +1.059796e-01
+1.250000e-01 +1.075437e-01
+1.250000e-01 +1.066567e-01
+1.250000e-01 +1.046788e-01
+1.250000e-01 +1.049611e-01
+1.250000e-01 +1.038701e-01
+1.250000e-01 +1.047074e-01
+1.250000e-01 +1.040227e-01
+1.250000e-01 +1.041829e-01
+1.250000e-01 +1.035535e-01
+1.250000e-01 +1.026122e-01
+1.250000e-01 +1.011502e-01
+1.250000e-01 +1.036202e-01
+1.250000e-01 +1.046006e-01
+1.250000e-01 +1.090371e-01
+1.250000e-01 +1.103331e-01
+1.250000e-01 +1.100165e-01
+1.250000e-01 +1.116139e-01
+1.250000e-01 +1.136128e-01
+1.250000e-01 +1.157834e-01
+1.250000e-01 +1.172387e-01
+1.250000e-01 +1.176412e-01
+1.250000e-01 +1.178586e-01
+1.250000e-01 +1.171948e-01
+1.250000e-01 +1.175458e-01
+1.250000e-01 +1.165845e-01
+1.250000e-01 +1.187131e-01
+1.250000e-01 +1.193234e-01
+1.250000e-01 +1.173703e-01
+1.250000e-01 +1.155955e-01
+1.250000e-01 +1.145894e-01
+1.250000e-01 +1.134393e-01
+1.250000e-01 +1.135938e-01
+1.250000e-01 +1.139352e-01
+1.250000e-01 +1.147477e-01
+1.250000e-01 +1.143186e-01
+1.250000e-01 +1.147763e-01
+1.250000e-01 +1.157376e-01
+1.250000e-01 +1.153256e-01
+1.250000e-01 +1.157681e-01
+1.250000e-01 +1.175534e-01
+1.250000e-01 +1.147210e-01
+1.250000e-01 +1.129796e-01
+1.250000e-01 +1.107842e-01
+1.250000e-01 +1.145322e-01
+1.250000e-01 +1.132466e-01
+1.250000e-01 +1.100175e-01
+1.250000e-01 +1.087510e-01
+1.250000e-01 +1.075818e-01
+1.250000e-01 +1.084306e-01
+1.250000e-01 +1.070897e-01
+1.250000e-01 +1.064555e-01
+1.250000e-01 +1.083571e-01
+1.250000e-01 +1.088979e-01
+1.250000e-01 +1.076753e-01
+1.250000e-01 +1.080558e-01
+1.250000e-01 +1.084134e-01
+1.250000e-01 +1.068541e-01
+1.250000e-01 +1.071603e-01
+1.250000e-01 +1.075856e-01
+1.250000e-01 +1.093995e-01
+1.250000e-01 +1.131131e-01
+1.250000e-01 +1.125829e-01
+1.250000e-01 +1.138913e-01
+1.250000e-01 +1.115033e-01
+1.250000e-01 +1.113469e-01
+1.250000e-01 +1.105229e-01
+1.250000e-01 +1.140248e-01
+1.250000e-01 +1.155526e-01
+1.250000e-01 +1.138760e-01
+1.250000e-01 +1.151349e-01
+1.250000e-01 +1.181695e-01
+1.250000e-01 +1.189172e-01
+1.250000e-01 +1.181271e-01
+1.250000e-01 +1.173322e-01
+1.250000e-01 +1.162011e-01
+1.250000e-01 +1.132276e-01
+1.250000e-01 +1.143720e-01
+1.250000e-01 +1.139314e-01
+1.250000e-01 +1.146066e-01
+1.250000e-01 +1.158177e-01
+1.250000e-01 +1.174008e-01
+1.250000e-01 +1.173551e-01
+1.250000e-01 +1.196515e-01
+1.250000e-01 +1.194226e-01
+1.250000e-01 +1.186902e-01
+1.250000e-01 +1.188256e-01
+1.250000e-01 +1.188352e-01
+1.250000e-01 +1.181600e-01
+1.250000e-01 +1.189954e-01
+1.250000e-01 +1.186749e-01
+1.250000e-01 +1.197125e-01
+1.250000e-01 +1.167676e-01
+1.250000e-01 +1.167905e-01
+1.250000e-01 +1.191594e-01
+1.250000e-01 +1.193273e-01
+1.250000e-01 +1.192433e-01
+1.250000e-01 +1.167676e-01
+1.250000e-01 +1.143557e-01
+1.250000e-01 +1.147515e-01
+1.250000e-01 +1.156537e-01
+1.250000e-01 +1.176574e-01
+1.250000e-01 +1.194226e-01
+1.250000e-01 +1.197926e-01
+1.250000e-01 +1.216161e-01
+1.250000e-01 +1.240460e-01
+1.250000e-01 +1.226727e-01
+1.250000e-01 +1.218640e-01
+1.250000e-01 +1.250159e-01
+1.250000e-01 +1.237962e-01
+1.250000e-01 +1.231076e-01
+1.250000e-01 +1.203420e-01
+1.250000e-01 +1.213490e-01
+1.250000e-01 +1.211583e-01
+1.250000e-01 +1.209294e-01
+1.250000e-01 +1.219479e-01
+1.250000e-01 +1.238553e-01
+1.250000e-01 +1.250417e-01
+1.250000e-01 +1.250913e-01
+1.250000e-01 +1.268346e-01
+1.250000e-01 +1.243894e-01
+1.250000e-01 +1.241681e-01
+1.250000e-01 +1.236913e-01
+1.250000e-01 +1.246993e-01
+1.250000e-01 +1.244389e-01
+1.250000e-01 +1.252744e-01
+1.250000e-01 +1.269109e-01
+1.250000e-01 +1.264779e-01
+1.250000e-01 +1.262385e-01
+1.250000e-01 +1.251280e-01
+1.250000e-01 +1.241548e-01
+1.250000e-01 +1.209981e-01
+1.250000e-01 +1.232058e-01
+1.250000e-01 +1.229989e-01
+1.250000e-01 +1.181848e-01
+1.250000e-01 +1.187283e-01
+1.250000e-01 +1.200234e-01
+1.250000e-01 +1.197354e-01
+1.250000e-01 +1.193807e-01
+1.250000e-01 +1.203267e-01
+1.250000e-01 +1.208608e-01
+1.250000e-01 +1.207215e-01
+1.250000e-01 +1.220128e-01
+1.250000e-01 +1.225490e-01
+1.250000e-01 +1.239583e-01
+1.250000e-01 +1.251409e-01
+1.250000e-01 +1.261537e-01
+1.250000e-01 +1.267926e-01
+1.250000e-01 +1.249577e-01
+1.250000e-01 +1.247708e-01
+1.250000e-01 +1.250455e-01
+1.250000e-01 +1.247327e-01
+1.250000e-01 +1.236188e-01
+1.250000e-01 +1.266400e-01
+1.250000e-01 +1.278836e-01
+1.250000e-01 +1.295621e-01
+1.250000e-01 +1.309916e-01
+1.250000e-01 +1.307866e-01
+1.250000e-01 +1.333463e-01
+1.250000e-01 +1.327435e-01
+1.250000e-01 +1.324078e-01
+1.250000e-01 +1.322934e-01
+1.250000e-01 +1.294629e-01
+1.250000e-01 +1.302945e-01
+1.250000e-01 +1.294095e-01
+1.250000e-01 +1.292798e-01
+1.250000e-01 +1.282651e-01
+1.250000e-01 +1.284177e-01
+1.250000e-01 +1.311871e-01
+1.250000e-01 +1.306798e-01
+1.250000e-01 +1.302831e-01
+1.250000e-01 +1.298291e-01
+1.250000e-01 +1.271436e-01
+1.250000e-01 +1.283109e-01
+1.250000e-01 +1.276547e-01
+1.250000e-01 +1.279599e-01
+1.250000e-01 +1.274716e-01
+1.250000e-01 +1.281888e-01
+1.250000e-01 +1.256711e-01
+1.250000e-01 +1.287190e-01
+1.250000e-01 +1.297433e-01
+1.250000e-01 +1.287305e-01
+1.250000e-01 +1.275060e-01
+1.250000e-01 +1.252553e-01
+1.250000e-01 +1.250035e-01
+1.250000e-01 +1.226956e-01
+1.250000e-01 +1.216199e-01
+1.250000e-01 +1.209180e-01
+1.250000e-01 +1.226384e-01
+1.250000e-01 +1.226136e-01
+1.250000e-01 +1.231381e-01
+1.250000e-01 +1.253812e-01
+1.250000e-01 +1.225964e-01
+1.250000e-01 +1.223370e-01
+1.250000e-01 +1.220242e-01
+1.250000e-01 +1.269223e-01
+1.250000e-01 +1.241757e-01
+1.250000e-01 +1.237180e-01
+1.250000e-01 +1.209561e-01
+1.250000e-01 +1.215665e-01
+1.250000e-01 +1.215894e-01
+1.250000e-01 +1.201522e-01
+1.250000e-01 +1.206090e-01
+1.250000e-01 +1.219227e-01
+1.250000e-01 +1.232873e-01
+1.250000e-01 +1.244318e-01
+1.250000e-01 +1.226518e-01
+1.250000e-01 +1.258008e-01
+1.250000e-01 +1.244161e-01
+1.250000e-01 +1.243674e-01
+1.250000e-01 +1.281468e-01
+1.250000e-01 +1.297299e-01
+1.250000e-01 +1.288526e-01
+1.250000e-01 +1.267697e-01
+1.250000e-01 +1.239850e-01
+1.250000e-01 +1.259267e-01
+1.250000e-01 +1.262814e-01
+1.250000e-01 +1.256024e-01
+1.250000e-01 +1.237065e-01
+1.250000e-01 +1.233556e-01
+1.250000e-01 +1.232488e-01
+1.250000e-01 +1.236357e-01
+1.250000e-01 +1.261994e-01
+1.250000e-01 +1.261260e-01
+1.250000e-01 +1.272389e-01
+1.250000e-01 +1.259534e-01
+1.250000e-01 +1.244962e-01
+1.250000e-01 +1.234891e-01
+1.250000e-01 +1.245572e-01
+1.250000e-01 +1.249921e-01
+1.250000e-01 +1.243741e-01
+1.250000e-01 +1.244275e-01
+1.250000e-01 +1.248662e-01
+1.250000e-01 +1.236045e-01
+1.250000e-01 +1.213862e-01
+1.250000e-01 +1.214253e-01
+1.250000e-01 +1.210172e-01
+1.250000e-01 +1.194875e-01
+1.250000e-01 +1.200578e-01
+1.250000e-01 +1.218879e-01
+1.250000e-01 +1.228520e-01
+1.250000e-01 +1.226384e-01
+1.250000e-01 +1.230027e-01
+1.250000e-01 +1.216580e-01
+1.250000e-01 +1.234738e-01
+1.250000e-01 +1.247136e-01
+1.250000e-01 +1.266019e-01
+1.250000e-01 +1.294019e-01
+1.250000e-01 +1.307294e-01
+1.250000e-01 +1.323316e-01
+1.250000e-01 +1.332166e-01
+1.250000e-01 +1.345136e-01
+1.250000e-01 +1.337902e-01
+1.250000e-01 +1.337430e-01
+1.250000e-01 +1.330144e-01
+1.250000e-01 +1.316831e-01
+1.250000e-01 +1.316754e-01
+1.250000e-01 +1.309735e-01
+1.250000e-01 +1.313302e-01
+1.250000e-01 +1.316068e-01
+1.250000e-01 +1.341016e-01
+1.250000e-01 +1.337888e-01
+1.250000e-01 +1.352536e-01
+1.250000e-01 +1.354978e-01
+1.250000e-01 +1.341626e-01
+1.250000e-01 +1.343686e-01
+1.250000e-01 +1.336057e-01
+1.250000e-01 +1.330411e-01
+1.250000e-01 +1.324689e-01
+1.250000e-01 +1.324117e-01
+1.250000e-01 +1.328837e-01
+1.250000e-01 +1.338460e-01
+1.250000e-01 +1.355130e-01
+1.250000e-01 +1.363599e-01
+1.250000e-01 +1.363065e-01
+1.250000e-01 +1.355512e-01
+1.250000e-01 +1.374547e-01
+1.250000e-01 +1.379010e-01
+1.250000e-01 +1.364896e-01
+1.250000e-01 +1.379010e-01
+1.250000e-01 +1.379830e-01
+1.250000e-01 +1.380498e-01
+1.250000e-01 +1.369988e-01
+1.250000e-01 +1.358120e-01
+1.250000e-01 +1.361024e-01
+1.250000e-01 +1.358745e-01
+1.250000e-01 +1.382005e-01
+1.250000e-01 +1.370084e-01
+1.250000e-01 +1.364667e-01
+1.250000e-01 +1.415250e-01
+1.250000e-01 +1.449124e-01
+1.250000e-01 +1.454770e-01
+1.250000e-01 +1.457364e-01
+1.250000e-01 +1.465909e-01
+1.250000e-01 +1.435391e-01
+1.250000e-01 +1.460339e-01
+1.250000e-01 +1.431615e-01
+1.250000e-01 +1.423623e-01
+1.250000e-01 +1.436364e-01
+1.250000e-01 +1.437795e-01
+1.250000e-01 +1.427800e-01
+1.250000e-01 +1.403996e-01
+1.250000e-01 +1.363198e-01
+1.250000e-01 +1.357190e-01
+1.250000e-01 +1.369292e-01
+1.250000e-01 +1.331460e-01
+1.250000e-01 +1.328980e-01
+1.250000e-01 +1.323258e-01
+1.250000e-01 +1.304480e-01
+1.250000e-01 +1.317908e-01
+1.250000e-01 +1.322026e-01
+1.250000e-01 +1.312329e-01
+1.250000e-01 +1.325604e-01
+1.250000e-01 +1.326882e-01
+1.250000e-01 +1.310384e-01
+1.250000e-01 +1.295583e-01
+1.250000e-01 +1.274478e-01
+1.250000e-01 +1.279523e-01
+1.250000e-01 +1.292340e-01
+1.250000e-01 +1.267011e-01
+1.250000e-01 +1.251370e-01
+1.250000e-01 +1.268918e-01
+1.250000e-01 +1.264722e-01
+1.250000e-01 +1.270978e-01
+1.250000e-01 +1.264111e-01
+1.250000e-01 +1.253011e-01
+1.250000e-01 +1.267926e-01
+1.250000e-01 +1.262204e-01
+1.250000e-01 +1.260373e-01
+1.250000e-01 +1.295621e-01
+1.250000e-01 +1.289975e-01
+1.250000e-01 +1.283719e-01
+1.250000e-01 +1.272771e-01
+1.250000e-01 +1.264827e-01
+1.250000e-01 +1.277959e-01
+1.250000e-01 +1.267163e-01
+1.250000e-01 +1.246564e-01
+1.250000e-01 +1.249234e-01
+1.250000e-01 +1.281735e-01
+1.250000e-01 +1.293256e-01
+1.250000e-01 +1.336781e-01
+1.250000e-01 +1.345822e-01
+1.250000e-01 +1.373059e-01
+1.250000e-01 +1.376645e-01
+1.250000e-01 +1.386411e-01
+1.250000e-01 +1.394956e-01
+1.250000e-01 +1.393506e-01
+1.250000e-01 +1.389691e-01
+1.250000e-01 +1.383855e-01
+1.250000e-01 +1.387174e-01
+1.250000e-01 +1.370122e-01
+1.250000e-01 +1.370427e-01
+1.250000e-01 +1.361386e-01
+1.250000e-01 +1.350963e-01
+1.250000e-01 +1.362478e-01
+1.250000e-01 +1.361076e-01
+1.250000e-01 +1.360433e-01
+1.250000e-01 +1.336057e-01
+1.250000e-01 +1.316754e-01
+1.250000e-01 +1.298978e-01
+1.250000e-01 +1.293103e-01
+1.250000e-01 +1.306989e-01
+1.250000e-01 +1.314618e-01
+1.250000e-01 +1.279599e-01
+1.250000e-01 +1.265408e-01
+1.250000e-01 +1.251904e-01
+1.250000e-01 +1.250531e-01
+1.250000e-01 +1.254727e-01
+1.250000e-01 +1.259458e-01
+1.250000e-01 +1.244351e-01
+1.250000e-01 +1.250569e-01
+1.250000e-01 +1.234004e-01
+1.250000e-01 +1.226441e-01
+1.250000e-01 +1.245458e-01
+1.250000e-01 +1.233193e-01
+1.250000e-01 +1.243340e-01
+1.250000e-01 +1.239678e-01
+1.250000e-01 +1.228177e-01
+1.250000e-01 +1.250226e-01
+1.250000e-01 +1.259992e-01
+1.250000e-01 +1.230428e-01
+1.250000e-01 +1.226098e-01
+1.250000e-01 +1.205766e-01
+1.250000e-01 +1.194798e-01
+1.250000e-01 +1.193616e-01
+1.250000e-01 +1.210324e-01
+1.250000e-01 +1.219251e-01
+1.250000e-01 +1.219975e-01
+1.250000e-01 +1.234691e-01
+1.250000e-01 +1.252744e-01
+1.250000e-01 +1.254041e-01
+1.250000e-01 +1.313321e-01
+1.250000e-01 +1.315457e-01
+1.250000e-01 +1.321103e-01
+1.250000e-01 +1.341550e-01
+1.250000e-01 +1.340329e-01
+1.250000e-01 +1.319081e-01
+1.250000e-01 +1.321065e-01
+1.250000e-01 +1.309125e-01
+1.250000e-01 +1.308171e-01
+1.250000e-01 +1.292874e-01
+1.250000e-01 +1.281430e-01
+1.250000e-01 +1.271970e-01
+1.250000e-01 +1.278073e-01
+1.250000e-01 +1.260411e-01
+1.250000e-01 +1.249692e-01
+1.250000e-01 +1.240479e-01
+1.250000e-01 +1.232316e-01
+1.250000e-01 +1.235721e-01
+1.250000e-01 +1.262738e-01
+1.250000e-01 +1.261403e-01
+1.250000e-01 +1.276242e-01
+1.250000e-01 +1.273496e-01
+1.250000e-01 +1.286923e-01
+1.250000e-01 +1.287305e-01
+1.250000e-01 +1.280038e-01
+1.250000e-01 +1.282861e-01
+1.250000e-01 +1.301724e-01
+1.250000e-01 +1.302831e-01
+1.250000e-01 +1.289899e-01
+1.250000e-01 +1.296231e-01
+1.250000e-01 +1.306073e-01
+1.250000e-01 +1.294438e-01
+1.250000e-01 +1.308972e-01
+1.250000e-01 +1.339929e-01
+1.250000e-01 +1.324460e-01
+1.250000e-01 +1.331937e-01
+1.250000e-01 +1.338536e-01
+1.250000e-01 +1.333157e-01
+1.250000e-01 +1.354978e-01
+1.250000e-01 +1.336667e-01
+1.250000e-01 +1.345975e-01
+1.250000e-01 +1.346337e-01
+1.250000e-01 +1.387288e-01
+1.250000e-01 +1.393544e-01
+1.250000e-01 +1.352765e-01
+1.250000e-01 +1.344449e-01
+1.250000e-01 +1.360757e-01
+1.250000e-01 +1.347911e-01
+1.250000e-01 +1.365082e-01
+1.250000e-01 +1.336228e-01
+1.250000e-01 +1.338136e-01
+1.250000e-01 +1.331188e-01
+1.250000e-01 +1.333405e-01
+1.250000e-01 +1.338498e-01
+1.250000e-01 +1.327931e-01
+1.250000e-01 +1.330316e-01
+1.250000e-01 +1.325781e-01
+1.250000e-01 +1.320035e-01
+1.250000e-01 +1.334989e-01
+1.250000e-01 +1.357495e-01
+1.250000e-01 +1.366803e-01
+1.250000e-01 +1.375195e-01
+1.250000e-01 +1.387631e-01
+1.250000e-01 +1.397855e-01
+1.250000e-01 +1.416356e-01
+1.250000e-01 +1.416871e-01
+1.250000e-01 +1.436383e-01
+1.250000e-01 +1.432492e-01
+1.250000e-01 +1.408002e-01
+1.250000e-01 +1.410062e-01
+1.250000e-01 +1.415402e-01
+1.250000e-01 +1.423947e-01
+1.250000e-01 +1.403882e-01
+1.250000e-01 +1.389424e-01
+1.250000e-01 +1.380498e-01
+1.250000e-01 +1.384003e-01
+1.250000e-01 +1.372868e-01
+1.250000e-01 +1.383092e-01
+1.250000e-01 +1.380307e-01
+1.250000e-01 +1.372525e-01
+1.250000e-01 +1.387650e-01
+1.250000e-01 +1.358621e-01
+1.250000e-01 +1.325967e-01
+1.250000e-01 +1.323287e-01
+1.250000e-01 +1.339795e-01
+1.250000e-01 +1.348206e-01
+1.250000e-01 +1.344602e-01
+1.250000e-01 +1.300809e-01
+1.250000e-01 +1.281430e-01
+1.250000e-01 +1.278684e-01
+1.250000e-01 +1.321103e-01
+1.250000e-01 +1.300809e-01
+1.250000e-01 +1.324460e-01
+1.250000e-01 +1.320264e-01
+1.250000e-01 +1.326253e-01
+1.250000e-01 +1.323544e-01
+1.250000e-01 +1.347043e-01
+1.250000e-01 +1.340787e-01
+1.250000e-01 +1.335446e-01
+1.250000e-01 +1.339032e-01
+1.250000e-01 +1.348245e-01
+1.250000e-01 +1.315457e-01
+1.250000e-01 +1.325223e-01
+1.250000e-01 +1.331174e-01
+1.250000e-01 +1.334836e-01
+1.250000e-01 +1.344068e-01
+1.250000e-01 +1.341931e-01
+1.250000e-01 +1.337659e-01
+1.250000e-01 +1.354801e-01
+1.250000e-01 +1.355054e-01
+1.250000e-01 +1.369054e-01
+1.250000e-01 +1.367490e-01
+1.250000e-01 +1.368710e-01
+1.250000e-01 +1.380536e-01
+1.250000e-01 +1.387631e-01
+1.250000e-01 +1.376206e-01
+1.250000e-01 +1.372051e-01
+1.250000e-01 +1.387517e-01
+1.250000e-01 +1.387021e-01
+1.250000e-01 +1.380422e-01
+1.250000e-01 +1.372344e-01
+1.250000e-01 +1.356477e-01
+1.250000e-01 +1.337478e-01
+1.250000e-01 +1.359155e-01
+1.250000e-01 +1.374280e-01
+1.250000e-01 +1.365621e-01
+1.250000e-01 +1.359250e-01
+1.250000e-01 +1.374738e-01
+1.250000e-01 +1.399075e-01
+1.250000e-01 +1.384065e-01
+1.250000e-01 +1.340367e-01
+1.250000e-01 +1.320912e-01
+1.250000e-01 +1.289365e-01
+1.250000e-01 +1.254594e-01
+1.250000e-01 +1.234815e-01
+1.250000e-01 +1.244656e-01
+1.250000e-01 +1.291234e-01
+1.250000e-01 +1.310059e-01
+1.250000e-01 +1.336591e-01
+1.250000e-01 +1.360776e-01
+1.250000e-01 +1.359708e-01
+1.250000e-01 +1.353452e-01
+1.250000e-01 +1.371076e-01
+1.250000e-01 +1.378705e-01
+1.250000e-01 +1.391751e-01
+1.250000e-01 +1.378552e-01
+1.250000e-01 +1.387832e-01
+1.250000e-01 +1.403329e-01
+1.250000e-01 +1.406304e-01
+1.250000e-01 +1.412856e-01
+1.250000e-01 +1.414191e-01
+1.250000e-01 +1.414582e-01
+1.250000e-01 +1.407964e-01
+1.250000e-01 +9.170121e-02
+1.250000e-01 +9.364671e-02
+1.250000e-01 +9.308023e-02
+1.250000e-01 +9.384460e-02
+1.250000e-01 +9.231055e-02
+1.250000e-01 +9.106797e-02
+1.250000e-01 +8.952684e-02
+1.250000e-01 +9.054155e-02
+1.250000e-01 +8.950013e-02
+1.250000e-01 +8.790559e-02
+1.250000e-01 +8.615846e-02
+1.250000e-01 +8.540601e-02
+1.250000e-01 +8.468599e-02
+1.250000e-01 +8.411760e-02
+1.250000e-01 +8.556718e-02
+1.250000e-01 +8.821077e-02
+1.250000e-01 +8.927125e-02
+1.250000e-01 +9.137696e-02
+1.250000e-01 +9.294099e-02
+1.250000e-01 +9.313936e-02
+1.250000e-01 +9.371347e-02
+1.250000e-01 +9.564370e-02
+1.250000e-01 +9.729738e-02
+1.250000e-01 +9.477967e-02
+1.250000e-01 +9.524507e-02
+1.250000e-01 +9.754915e-02
+1.250000e-01 +9.652681e-02
+1.250000e-01 +9.815950e-02
+1.250000e-01 +9.698457e-02
+1.250000e-01 +9.504670e-02
+1.250000e-01 +9.411926e-02
+1.250000e-01 +9.368867e-02
+1.250000e-01 +9.502382e-02
+1.250000e-01 +9.640474e-02
+1.250000e-01 +9.896821e-02
+1.250000e-01 +9.890718e-02
+1.250000e-01 +1.017129e-01
+1.250000e-01 +1.023747e-01
+1.250000e-01 +1.028058e-01
+1.250000e-01 +1.018693e-01
+1.250000e-01 +1.000013e-01
+1.250000e-01 +9.754533e-02
+1.250000e-01 +9.676141e-02
+1.250000e-01 +9.665078e-02
+1.250000e-01 +9.831971e-02
+1.250000e-01 +9.753007e-02
+1.250000e-01 +1.013734e-01
+1.250000e-01 +1.027805e-01
+1.250000e-01 +1.045615e-01
+1.250000e-01 +1.049268e-01
+1.250000e-01 +1.058747e-01
+1.250000e-01 +1.087338e-01
+1.250000e-01 +1.084287e-01
+1.250000e-01 +1.130979e-01
+1.250000e-01 +1.153294e-01
+1.250000e-01 +1.171710e-01
+1.250000e-01 +1.167504e-01
+1.250000e-01 +1.154286e-01
+1.250000e-01 +1.141354e-01
+1.250000e-01 +1.124341e-01
+1.250000e-01 +1.125676e-01
+1.250000e-01 +1.132466e-01
+1.250000e-01 +1.135175e-01
+1.250000e-01 +1.172292e-01
+1.250000e-01 +1.214692e-01
+1.250000e-01 +1.212203e-01
+1.250000e-01 +1.238477e-01
+1.250000e-01 +1.227071e-01
+1.250000e-01 +1.206643e-01
+1.250000e-01 +1.199319e-01
+1.250000e-01 +1.196486e-01
+1.250000e-01 +1.196019e-01
+1.250000e-01 +1.204755e-01
+1.250000e-01 +1.201093e-01
+1.250000e-01 +1.205937e-01
+1.250000e-01 +1.201155e-01
+1.250000e-01 +1.235692e-01
+1.250000e-01 +1.263806e-01
+1.250000e-01 +1.259610e-01
+1.250000e-01 +1.272885e-01
+1.250000e-01 +1.273343e-01
+1.250000e-01 +1.279447e-01
+1.250000e-01 +1.295468e-01
+1.250000e-01 +1.295297e-01
+1.250000e-01 +1.291882e-01
+1.250000e-01 +1.292874e-01
+1.250000e-01 +1.310803e-01
+1.250000e-01 +1.310841e-01
+1.250000e-01 +1.326596e-01
+1.250000e-01 +1.321217e-01
+1.250000e-01 +1.312482e-01
+1.250000e-01 +1.302831e-01
+1.250000e-01 +1.304929e-01
+1.250000e-01 +1.302125e-01
+1.250000e-01 +1.296880e-01
+1.250000e-01 +1.295974e-01
+1.250000e-01 +1.308934e-01
+1.250000e-01 +1.331250e-01
+1.250000e-01 +1.329743e-01
+1.250000e-01 +1.334826e-01
+1.250000e-01 +1.325809e-01
+1.250000e-01 +1.320426e-01
+1.250000e-01 +1.335637e-01
+1.250000e-01 +1.317059e-01
+1.250000e-01 +1.320378e-01
+1.250000e-01 +1.326749e-01
+1.250000e-01 +1.308972e-01
+1.250000e-01 +1.341550e-01
+1.250000e-01 +1.355016e-01
+1.250000e-01 +1.345307e-01
+1.250000e-01 +1.342503e-01
+1.250000e-01 +1.317269e-01
+1.250000e-01 +1.338193e-01
+1.250000e-01 +1.340138e-01
+1.250000e-01 +1.352155e-01
+1.250000e-01 +1.341168e-01
+1.250000e-01 +1.321141e-01
+1.250000e-01 +1.333577e-01
+1.250000e-01 +1.324803e-01
+1.250000e-01 +1.338927e-01
+1.250000e-01 +1.358792e-01
+1.250000e-01 +1.375653e-01
+1.250000e-01 +1.409757e-01
+1.250000e-01 +1.445233e-01
+1.250000e-01 +1.463735e-01
+1.250000e-01 +1.470487e-01
+1.250000e-01 +1.476895e-01
+1.250000e-01 +1.494214e-01
+1.250000e-01 +1.490285e-01
+1.250000e-01 +1.497037e-01
+1.250000e-01 +1.493813e-01
+1.250000e-01 +1.497914e-01
+1.250000e-01 +1.469991e-01
+1.250000e-01 +1.469800e-01
+1.250000e-01 +1.478021e-01
+1.250000e-01 +1.499001e-01
+1.250000e-01 +1.486604e-01
+1.250000e-01 +1.490161e-01
+1.250000e-01 +1.508252e-01
+1.250000e-01 +1.509244e-01
+1.250000e-01 +1.504361e-01
+1.250000e-01 +1.487424e-01
+1.250000e-01 +1.476895e-01
+1.250000e-01 +1.449429e-01
+1.250000e-01 +1.423947e-01
+1.250000e-01 +1.422841e-01
+1.250000e-01 +1.419298e-01
+1.250000e-01 +1.402432e-01
+1.250000e-01 +1.398923e-01
+1.250000e-01 +1.421811e-01
+1.250000e-01 +1.430814e-01
+1.250000e-01 +1.456563e-01
+1.250000e-01 +1.469190e-01
+1.250000e-01 +1.484339e-01
+1.250000e-01 +1.513135e-01
+1.250000e-01 +1.506268e-01
+1.250000e-01 +1.512448e-01
+1.250000e-01 +1.492459e-01
+1.250000e-01 +1.487767e-01
+1.250000e-01 +1.453263e-01
+1.250000e-01 +1.403939e-01
+1.250000e-01 +1.382186e-01
+1.250000e-01 +1.400487e-01
+1.250000e-01 +1.400906e-01
+1.250000e-01 +1.422069e-01
+1.250000e-01 +1.422622e-01
+1.250000e-01 +1.411664e-01
+1.250000e-01 +1.411321e-01
+1.250000e-01 +1.402327e-01
+1.250000e-01 +1.394841e-01
+1.250000e-01 +1.397263e-01
+1.250000e-01 +1.403691e-01
+1.250000e-01 +1.403348e-01
+1.250000e-01 +1.396596e-01
+1.250000e-01 +1.407201e-01
+1.250000e-01 +1.411435e-01
+1.250000e-01 +1.389157e-01
+1.250000e-01 +1.389768e-01
+1.250000e-01 +1.382348e-01
+1.250000e-01 +1.386296e-01
+1.250000e-01 +1.387708e-01
+1.250000e-01 +1.369626e-01
+1.250000e-01 +1.366422e-01
+1.250000e-01 +1.360013e-01
+1.250000e-01 +1.344373e-01
+1.250000e-01 +1.326959e-01
+1.250000e-01 +1.312501e-01
+1.250000e-01 +1.288983e-01
+1.250000e-01 +1.268765e-01
+1.250000e-01 +1.265408e-01
+1.250000e-01 +1.261899e-01
+1.250000e-01 +1.249310e-01
+1.250000e-01 +1.234891e-01
+1.250000e-01 +1.204831e-01
+1.250000e-01 +1.187016e-01
+1.250000e-01 +1.184995e-01
+1.250000e-01 +1.200864e-01
+1.250000e-01 +1.196668e-01
+1.250000e-01 +1.185262e-01
+1.250000e-01 +1.177413e-01
+1.250000e-01 +1.180942e-01
+1.250000e-01 +1.153361e-01
+1.250000e-01 +1.156356e-01
+1.250000e-01 +1.161534e-01
+1.250000e-01 +1.167409e-01
+1.250000e-01 +1.158311e-01
+1.250000e-01 +1.166417e-01
+1.250000e-01 +1.180036e-01
+1.250000e-01 +1.188733e-01
+1.250000e-01 +1.186330e-01
+1.250000e-01 +1.214063e-01
+1.250000e-01 +1.232793e-01
+1.250000e-01 +1.205456e-01
+1.250000e-01 +1.210095e-01
+1.250000e-01 +1.222627e-01
+1.250000e-01 +1.219136e-01
+1.250000e-01 +1.218621e-01
+1.250000e-01 +1.208817e-01
+1.250000e-01 +1.208722e-01
+1.250000e-01 +1.176354e-01
+1.250000e-01 +1.167914e-01
+1.250000e-01 +1.156556e-01
+1.250000e-01 +1.150128e-01
+1.250000e-01 +1.157319e-01
+1.250000e-01 +1.166470e-01
+1.250000e-01 +1.191952e-01
+1.250000e-01 +1.222760e-01
+1.250000e-01 +1.226727e-01
+1.250000e-01 +1.237332e-01
+1.250000e-01 +1.235806e-01
+1.250000e-01 +1.268002e-01
+1.250000e-01 +1.272504e-01
+1.250000e-01 +1.269948e-01
+1.250000e-01 +1.263196e-01
+1.250000e-01 +1.253449e-01
+1.250000e-01 +1.261708e-01
+1.250000e-01 +1.276776e-01
+1.250000e-01 +1.267316e-01
+1.250000e-01 +1.267697e-01
+1.250000e-01 +1.257092e-01
+1.250000e-01 +1.264684e-01
+1.250000e-01 +1.268231e-01
+1.250000e-01 +1.265180e-01
+1.250000e-01 +1.296460e-01
+1.250000e-01 +1.294858e-01
+1.250000e-01 +1.312253e-01
+1.250000e-01 +1.295049e-01
+1.250000e-01 +1.272594e-01
+1.250000e-01 +1.264226e-01
+1.250000e-01 +1.254498e-01
+1.250000e-01 +1.260960e-01
+1.250000e-01 +1.245992e-01
+1.250000e-01 +1.221616e-01
+1.250000e-01 +1.206433e-01
+1.250000e-01 +1.184537e-01
+1.250000e-01 +1.163632e-01
+1.250000e-01 +1.160504e-01
+1.250000e-01 +1.156613e-01
+1.250000e-01 +1.165540e-01
+1.250000e-01 +1.173074e-01
+1.250000e-01 +1.183965e-01
+1.250000e-01 +1.182095e-01
+1.250000e-01 +1.167600e-01
+1.250000e-01 +1.181638e-01
+1.250000e-01 +1.185452e-01
+1.250000e-01 +1.180474e-01
+1.250000e-01 +1.166799e-01
+1.250000e-01 +1.148679e-01
+1.250000e-01 +1.159284e-01
+1.250000e-01 +1.141202e-01
+1.250000e-01 +1.141126e-01
+1.250000e-01 +1.137769e-01
+1.250000e-01 +1.135938e-01
+1.250000e-01 +1.164243e-01
+1.250000e-01 +1.184995e-01
+1.250000e-01 +1.207997e-01
+1.250000e-01 +1.202390e-01
+1.250000e-01 +1.195409e-01
+1.250000e-01 +1.183469e-01
+1.250000e-01 +1.160561e-01
+1.250000e-01 +1.169621e-01
+1.250000e-01 +1.180303e-01
+1.250000e-01 +1.203229e-01
+1.250000e-01 +1.189229e-01
+1.250000e-01 +1.173779e-01
+1.250000e-01 +1.171109e-01
+1.250000e-01 +1.174714e-01
+1.250000e-01 +1.193921e-01
+1.250000e-01 +1.203153e-01
+1.250000e-01 +1.230161e-01
+1.250000e-01 +1.219327e-01
+1.250000e-01 +1.207807e-01
+1.250000e-01 +1.199681e-01
+1.250000e-01 +1.201779e-01
+1.250000e-01 +1.203229e-01
+1.250000e-01 +1.229855e-01
+1.250000e-01 +1.254880e-01
+1.250000e-01 +1.260068e-01
+1.250000e-01 +1.279752e-01
+1.250000e-01 +1.324231e-01
+1.250000e-01 +1.350705e-01
+1.250000e-01 +1.350781e-01
+1.250000e-01 +1.348531e-01
+1.250000e-01 +1.351284e-01
+1.250000e-01 +1.359002e-01
+1.250000e-01 +1.342256e-01
+1.250000e-01 +1.325604e-01
+1.250000e-01 +1.327540e-01
+1.250000e-01 +1.323468e-01
+1.250000e-01 +1.300122e-01
+1.250000e-01 +1.298749e-01
+1.250000e-01 +1.302716e-01
+1.250000e-01 +1.317403e-01
+1.250000e-01 +1.322362e-01
+1.250000e-01 +1.329724e-01
+1.250000e-01 +1.337277e-01
+1.250000e-01 +1.350247e-01
+1.250000e-01 +1.385457e-01
+1.250000e-01 +1.366803e-01
+1.250000e-01 +1.370952e-01
+1.250000e-01 +1.388509e-01
+1.250000e-01 +1.381037e-01
+1.250000e-01 +1.372945e-01
+1.250000e-01 +1.387708e-01
+1.250000e-01 +1.400449e-01
+1.250000e-01 +1.408612e-01
+1.250000e-01 +1.393048e-01
+1.250000e-01 +1.387813e-01
+1.250000e-01 +1.357343e-01
+1.250000e-01 +1.354825e-01
+1.250000e-01 +1.353299e-01
+1.250000e-01 +1.350705e-01
+1.250000e-01 +1.353146e-01
+1.250000e-01 +1.335484e-01
+1.250000e-01 +1.322667e-01
+1.250000e-01 +1.334149e-01
+1.250000e-01 +1.336972e-01
+1.250000e-01 +1.345250e-01
+1.250000e-01 +1.337544e-01
+1.250000e-01 +1.341416e-01
+1.250000e-01 +1.352136e-01
+1.250000e-01 +1.360623e-01
+1.250000e-01 +1.372220e-01
+1.250000e-01 +1.384274e-01
+1.250000e-01 +1.373670e-01
+1.250000e-01 +1.415250e-01
+1.250000e-01 +1.420133e-01
+1.250000e-01 +1.430890e-01
+1.250000e-01 +1.408383e-01
+1.250000e-01 +1.386134e-01
+1.250000e-01 +1.392152e-01
+1.250000e-01 +1.390263e-01
+1.250000e-01 +1.388471e-01
+1.250000e-01 +1.387479e-01
+1.250000e-01 +1.384427e-01
+1.250000e-01 +1.382939e-01
+1.250000e-01 +1.363904e-01
+1.250000e-01 +1.358830e-01
+1.250000e-01 +1.329572e-01
+1.250000e-01 +1.300198e-01
+1.250000e-01 +1.270673e-01
+1.250000e-01 +1.277768e-01
+1.250000e-01 +1.221806e-01
+1.250000e-01 +1.217153e-01
+1.250000e-01 +1.204736e-01
+1.250000e-01 +1.212804e-01
+1.250000e-01 +1.200272e-01
+1.250000e-01 +1.205670e-01
+1.250000e-01 +1.224248e-01
+1.250000e-01 +1.209905e-01
+1.250000e-01 +1.205089e-01
+1.250000e-01 +1.233785e-01
+1.250000e-01 +1.229665e-01
+1.250000e-01 +1.216428e-01
+1.250000e-01 +1.220853e-01
+1.250000e-01 +1.229550e-01
+1.250000e-01 +1.246030e-01
+1.250000e-01 +1.254956e-01
+1.250000e-01 +1.229398e-01
+1.250000e-01 +1.246774e-01
+1.250000e-01 +1.267583e-01
+1.250000e-01 +1.273343e-01
+1.250000e-01 +1.270482e-01
+1.250000e-01 +1.275937e-01
+1.250000e-01 +1.272733e-01
+1.250000e-01 +1.251065e-01
+1.250000e-01 +1.241300e-01
+1.250000e-01 +1.261517e-01
+1.250000e-01 +1.231915e-01
+1.250000e-01 +1.240155e-01
+1.250000e-01 +1.256406e-01
+1.250000e-01 +1.251599e-01
+1.250000e-01 +1.241033e-01
+1.250000e-01 +1.246831e-01
+1.250000e-01 +1.262013e-01
+1.250000e-01 +1.218259e-01
+1.250000e-01 +1.205251e-01
+1.250000e-01 +1.182324e-01
+1.250000e-01 +1.187283e-01
+1.250000e-01 +1.151540e-01
+1.250000e-01 +1.138341e-01
+1.250000e-01 +1.139295e-01
+1.250000e-01 +1.165463e-01
+1.250000e-01 +1.142728e-01
+1.250000e-01 +1.163003e-01
+1.250000e-01 +1.173551e-01
+1.250000e-01 +1.188466e-01
+1.250000e-01 +1.197106e-01
+1.250000e-01 +1.226727e-01
+1.250000e-01 +1.240041e-01
+1.250000e-01 +1.259152e-01
+1.250000e-01 +1.238400e-01
+1.250000e-01 +1.191403e-01
+1.250000e-01 +1.167752e-01
+1.250000e-01 +1.181561e-01
+1.250000e-01 +1.195752e-01
+1.250000e-01 +1.164319e-01
+1.250000e-01 +1.138265e-01
+1.250000e-01 +1.131474e-01
+1.250000e-01 +1.138036e-01
+1.250000e-01 +1.154096e-01
+1.250000e-01 +1.153657e-01
+1.250000e-01 +1.151006e-01
+1.250000e-01 +1.152818e-01
+1.250000e-01 +1.132724e-01
+1.250000e-01 +1.105248e-01
+1.250000e-01 +1.105802e-01
+1.250000e-01 +1.099679e-01
+1.250000e-01 +1.104485e-01
+1.250000e-01 +1.115682e-01
+1.250000e-01 +1.129739e-01
+1.250000e-01 +1.127011e-01
+1.250000e-01 +1.130063e-01
+1.250000e-01 +1.137998e-01
+1.250000e-01 +1.155621e-01
+1.250000e-01 +1.130902e-01
+1.250000e-01 +1.128652e-01
+1.250000e-01 +1.119382e-01
+1.250000e-01 +1.123959e-01
+1.250000e-01 +1.120221e-01
+1.250000e-01 +1.123273e-01
+1.250000e-01 +1.085584e-01
+1.250000e-01 +1.073834e-01
+1.250000e-01 +1.056821e-01
+1.250000e-01 +1.022460e-01
+1.250000e-01 +1.029002e-01
+1.250000e-01 +1.033704e-01
+1.250000e-01 +1.056554e-01
+1.250000e-01 +1.082951e-01
+1.250000e-01 +1.096761e-01
+1.250000e-01 +1.109139e-01
+1.250000e-01 +1.126248e-01
+1.250000e-01 +1.131970e-01
+1.250000e-01 +1.121137e-01
+1.250000e-01 +1.119992e-01
+1.250000e-01 +1.139066e-01
+1.250000e-01 +1.154706e-01
+1.250000e-01 +1.175839e-01
+1.250000e-01 +1.195371e-01
+1.250000e-01 +1.209828e-01
+1.250000e-01 +1.224176e-01
+1.250000e-01 +1.231381e-01
+1.250000e-01 +1.279752e-01
+1.250000e-01 +1.275556e-01
+1.250000e-01 +1.271359e-01
+1.250000e-01 +1.291272e-01
+1.250000e-01 +1.282651e-01
+1.250000e-01 +1.267087e-01
+1.250000e-01 +1.251180e-01
+1.250000e-01 +1.235139e-01
+1.250000e-01 +1.235349e-01
+1.250000e-01 +1.247556e-01
+1.250000e-01 +1.249921e-01
+1.250000e-01 +1.233441e-01
+1.250000e-01 +1.198365e-01
+1.250000e-01 +1.192328e-01
+1.250000e-01 +1.202523e-01
+1.250000e-01 +1.172254e-01
+1.250000e-01 +1.175038e-01
+1.250000e-01 +1.162831e-01
+1.250000e-01 +1.175572e-01
+1.250000e-01 +1.170165e-01
+1.250000e-01 +1.181180e-01
+1.250000e-01 +1.187131e-01
+1.250000e-01 +1.210935e-01
+1.250000e-01 +1.227834e-01
+1.250000e-01 +1.258923e-01
+1.250000e-01 +1.282136e-01
+1.250000e-01 +1.286880e-01
+1.250000e-01 +1.304700e-01
+1.250000e-01 +1.282536e-01
+1.250000e-01 +1.273019e-01
+1.250000e-01 +1.252667e-01
+1.250000e-01 +1.256959e-01
+1.250000e-01 +1.233499e-01
+1.250000e-01 +1.215226e-01
+1.250000e-01 +1.198518e-01
+1.250000e-01 +1.174020e-01
+1.250000e-01 +1.151578e-01
+1.250000e-01 +1.144483e-01
+1.250000e-01 +1.167371e-01
+1.250000e-01 +1.166341e-01
+1.250000e-01 +1.180684e-01
+1.250000e-01 +1.187760e-01
+1.250000e-01 +1.149976e-01
+1.250000e-01 +1.170422e-01
+1.250000e-01 +1.164166e-01
+1.250000e-01 +1.171414e-01
+1.250000e-01 +1.183240e-01
+1.250000e-01 +1.196553e-01
+1.250000e-01 +1.193768e-01
+1.250000e-01 +1.214444e-01
+1.250000e-01 +1.232297e-01
+1.250000e-01 +1.224667e-01
+1.250000e-01 +1.213376e-01
+1.250000e-01 +1.192624e-01
+1.250000e-01 +1.198689e-01
+1.250000e-01 +1.189649e-01
+1.250000e-01 +1.207768e-01
+1.250000e-01 +1.225507e-01
+1.250000e-01 +1.252057e-01
+1.250000e-01 +1.252057e-01
+1.250000e-01 +1.287381e-01
+1.250000e-01 +1.299436e-01
+1.250000e-01 +1.292417e-01
+1.250000e-01 +1.260907e-01
+1.250000e-01 +1.243741e-01
+1.250000e-01 +1.221005e-01
+1.250000e-01 +1.222417e-01
+1.250000e-01 +1.230008e-01
+1.250000e-01 +1.228482e-01
+1.250000e-01 +1.225202e-01
+1.250000e-01 +1.234052e-01
+1.250000e-01 +1.217343e-01
+1.250000e-01 +1.262128e-01
+1.250000e-01 +1.258923e-01
+1.250000e-01 +1.272809e-01
+1.250000e-01 +1.297128e-01
+1.250000e-01 +1.302335e-01
+1.250000e-01 +1.276242e-01
+1.250000e-01 +1.270139e-01
+1.250000e-01 +1.234433e-01
+1.250000e-01 +1.210782e-01
+1.250000e-01 +1.221005e-01
+1.250000e-01 +1.205365e-01
+1.250000e-01 +1.221501e-01
+1.250000e-01 +1.201569e-01
+1.250000e-01 +1.181752e-01
+1.250000e-01 +1.189439e-01
+1.250000e-01 +1.188123e-01
+1.250000e-01 +1.177937e-01
+1.250000e-01 +1.170422e-01
+1.250000e-01 +1.168820e-01
+1.250000e-01 +1.173398e-01
+1.250000e-01 +1.186215e-01
+1.250000e-01 +1.219327e-01
+1.250000e-01 +1.213757e-01
+1.250000e-01 +1.225812e-01
+1.250000e-01 +1.207396e-01
+1.250000e-01 +1.237904e-01
+1.250000e-01 +1.240069e-01
+1.250000e-01 +1.231133e-01
+1.250000e-01 +1.245572e-01
+1.250000e-01 +1.246030e-01
+1.250000e-01 +1.251218e-01
+1.250000e-01 +1.260144e-01
+1.250000e-01 +1.259915e-01
+1.250000e-01 +1.277387e-01
+1.250000e-01 +1.280209e-01
+1.250000e-01 +1.279637e-01
+1.250000e-01 +1.280438e-01
+1.250000e-01 +1.289021e-01
+1.250000e-01 +1.308591e-01
+1.250000e-01 +1.297910e-01
+1.250000e-01 +1.313321e-01
+1.250000e-01 +1.315286e-01
+1.250000e-01 +1.304109e-01
+1.250000e-01 +1.319310e-01
+1.250000e-01 +1.337621e-01
+1.250000e-01 +1.331670e-01
+1.250000e-01 +1.312558e-01
+1.250000e-01 +1.315009e-01
+1.250000e-01 +1.320688e-01
+1.250000e-01 +1.336076e-01
+1.250000e-01 +1.313006e-01
+1.250000e-01 +1.314980e-01
+1.250000e-01 +1.307103e-01
+1.250000e-01 +1.310307e-01
+1.250000e-01 +1.302602e-01
+1.250000e-01 +1.284253e-01
+1.250000e-01 +1.273915e-01
+1.250000e-01 +1.298544e-01
+1.250000e-01 +1.308362e-01
+1.250000e-01 +1.281049e-01
+1.250000e-01 +1.289403e-01
+1.250000e-01 +1.292111e-01
+1.250000e-01 +1.287267e-01
+1.250000e-01 +1.266000e-01
+1.250000e-01 +1.239802e-01
+1.250000e-01 +1.253073e-01
+1.250000e-01 +1.063535e-01
+1.250000e-01 +1.090619e-01
+1.250000e-01 +1.074979e-01
+1.250000e-01 +1.052167e-01
+1.250000e-01 +1.059415e-01
+1.250000e-01 +1.086575e-01
+1.250000e-01 +1.126935e-01
+1.250000e-01 +1.113812e-01
+1.250000e-01 +1.112706e-01
+1.250000e-01 +1.094663e-01
+1.250000e-01 +1.082303e-01
+1.250000e-01 +1.089017e-01
+1.250000e-01 +1.103742e-01
+1.250000e-01 +1.109464e-01
+1.250000e-01 +1.126935e-01
+1.250000e-01 +1.135804e-01
+1.250000e-01 +1.147229e-01
+1.250000e-01 +1.163480e-01
+1.250000e-01 +1.120603e-01
+1.250000e-01 +1.099698e-01
+1.250000e-01 +1.085202e-01
+1.250000e-01 +1.101224e-01
+1.250000e-01 +1.083219e-01
+1.250000e-01 +1.089036e-01
+1.250000e-01 +1.102273e-01
+1.250000e-01 +1.093366e-01
+1.250000e-01 +1.100118e-01
+1.250000e-01 +1.111504e-01
+1.250000e-01 +1.107442e-01
+1.250000e-01 +1.108243e-01
+1.250000e-01 +1.116635e-01
+1.250000e-01 +1.112515e-01
+1.250000e-01 +1.129147e-01
+1.250000e-01 +1.126286e-01
+1.250000e-01 +1.135961e-01
+1.250000e-01 +1.141583e-01
+1.250000e-01 +1.150472e-01
+1.250000e-01 +1.133592e-01
+1.250000e-01 +1.137902e-01
+1.250000e-01 +1.123349e-01
+1.250000e-01 +1.110341e-01
+1.250000e-01 +1.101987e-01
+1.250000e-01 +1.088864e-01
+1.250000e-01 +1.104390e-01
+1.250000e-01 +1.108586e-01
+1.250000e-01 +1.094663e-01
+1.250000e-01 +1.115453e-01
+1.250000e-01 +1.122357e-01
+1.250000e-01 +1.124226e-01
+1.250000e-01 +1.146237e-01
+1.250000e-01 +1.151425e-01
+1.250000e-01 +1.162106e-01
+1.250000e-01 +1.172025e-01
+1.250000e-01 +1.181027e-01
+1.250000e-01 +1.191976e-01
+1.250000e-01 +1.194798e-01
+1.250000e-01 +1.222321e-01
+1.250000e-01 +1.246106e-01
+1.250000e-01 +1.245763e-01
+1.250000e-01 +1.206567e-01
+1.250000e-01 +1.215817e-01
+1.250000e-01 +1.206366e-01
+1.250000e-01 +1.224324e-01
+1.250000e-01 +1.216046e-01
+1.250000e-01 +1.226079e-01
+1.250000e-01 +1.209695e-01
+1.250000e-01 +1.207692e-01
+1.250000e-01 +1.237332e-01
+1.250000e-01 +1.234967e-01
+1.250000e-01 +1.253430e-01
+1.250000e-01 +1.258389e-01
+1.250000e-01 +1.255567e-01
+1.250000e-01 +1.253888e-01
+1.250000e-01 +1.240613e-01
+1.250000e-01 +1.234509e-01
+1.250000e-01 +1.222970e-01
+1.250000e-01 +1.222531e-01
+1.250000e-01 +1.247098e-01
+1.250000e-01 +1.236913e-01
+1.250000e-01 +1.263730e-01
+1.250000e-01 +1.250073e-01
+1.250000e-01 +1.247403e-01
+1.250000e-01 +1.222875e-01
+1.250000e-01 +1.223056e-01
+1.250000e-01 +1.191356e-01
+1.250000e-01 +1.182839e-01
+1.250000e-01 +1.181333e-01
+1.250000e-01 +1.167218e-01
+1.250000e-01 +1.166264e-01
+1.250000e-01 +1.157147e-01
+1.250000e-01 +1.178624e-01
+1.250000e-01 +1.172749e-01
+1.250000e-01 +1.169354e-01
+1.250000e-01 +1.197621e-01
+1.250000e-01 +1.210248e-01
+1.250000e-01 +1.214501e-01
+1.250000e-01 +1.222150e-01
+1.250000e-01 +1.217491e-01
+1.250000e-01 +1.215150e-01
+1.250000e-01 +1.216046e-01
+1.250000e-01 +1.218335e-01
+1.250000e-01 +1.192891e-01
+1.250000e-01 +1.187436e-01
+1.250000e-01 +1.201283e-01
+1.250000e-01 +1.195933e-01
+1.250000e-01 +1.207654e-01
+1.250000e-01 +1.223905e-01
+1.250000e-01 +1.242444e-01
+1.250000e-01 +1.245667e-01
+1.250000e-01 +1.238601e-01
+1.250000e-01 +1.269471e-01
+1.250000e-01 +1.276471e-01
+1.250000e-01 +1.252267e-01
+1.250000e-01 +1.259725e-01
+1.250000e-01 +1.281888e-01
+1.250000e-01 +1.279752e-01
+1.250000e-01 +1.299359e-01
+1.250000e-01 +1.297147e-01
+1.250000e-01 +1.278073e-01
+1.250000e-01 +1.246859e-01
+1.250000e-01 +1.230485e-01
+1.250000e-01 +1.185224e-01
+1.250000e-01 +1.201569e-01
+1.250000e-01 +1.191289e-01
+1.250000e-01 +1.159055e-01
+1.250000e-01 +1.200330e-01
+1.250000e-01 +1.188123e-01
+1.250000e-01 +1.189954e-01
+1.250000e-01 +1.195676e-01
+1.250000e-01 +1.206242e-01
+1.250000e-01 +1.210324e-01
+1.250000e-01 +1.217877e-01
+1.250000e-01 +1.219251e-01
+1.250000e-01 +1.216733e-01
+1.250000e-01 +1.197354e-01
+1.250000e-01 +1.194188e-01
+1.250000e-01 +1.191555e-01
+1.250000e-01 +1.182057e-01
+1.250000e-01 +1.196286e-01
+1.250000e-01 +1.183164e-01
+1.250000e-01 +1.188809e-01
+1.250000e-01 +1.185910e-01
+1.250000e-01 +1.211621e-01
+1.250000e-01 +1.234891e-01
+1.250000e-01 +1.245267e-01
+1.250000e-01 +1.227147e-01
+1.250000e-01 +1.212766e-01
+1.250000e-01 +1.197907e-01
+1.250000e-01 +1.177537e-01
+1.250000e-01 +1.160218e-01
+1.250000e-01 +1.154591e-01
+1.250000e-01 +1.169545e-01
+1.250000e-01 +1.153409e-01
+1.250000e-01 +1.146695e-01
+1.250000e-01 +1.149289e-01
+1.250000e-01 +1.183469e-01
+1.250000e-01 +1.160237e-01
+1.250000e-01 +1.171157e-01
+1.250000e-01 +1.187713e-01
+1.250000e-01 +1.200721e-01
+1.250000e-01 +1.215684e-01
+1.250000e-01 +1.198420e-01
+1.250000e-01 +1.212079e-01
+1.250000e-01 +1.237637e-01
+1.250000e-01 +1.260678e-01
+1.250000e-01 +1.274373e-01
+1.250000e-01 +1.279599e-01
+1.250000e-01 +1.273610e-01
+1.250000e-01 +1.254136e-01
+1.250000e-01 +1.251447e-01
+1.250000e-01 +1.237485e-01
+1.250000e-01 +1.249692e-01
+1.250000e-01 +1.271436e-01
+1.250000e-01 +1.261708e-01
+1.250000e-01 +1.271512e-01
+1.250000e-01 +1.272733e-01
+1.250000e-01 +1.268575e-01
+1.250000e-01 +1.245868e-01
+1.250000e-01 +1.250340e-01
+1.250000e-01 +1.266267e-01
+1.250000e-01 +1.266915e-01
+1.250000e-01 +1.263310e-01
+1.250000e-01 +1.265199e-01
+1.250000e-01 +1.268079e-01
+1.250000e-01 +1.247661e-01
+1.250000e-01 +1.263968e-01
+1.250000e-01 +1.284062e-01
+1.250000e-01 +1.274182e-01
+1.250000e-01 +1.285722e-01
+1.250000e-01 +1.315495e-01
+1.250000e-01 +1.311852e-01
+1.250000e-01 +1.322247e-01
+1.250000e-01 +1.307680e-01
+1.250000e-01 +1.295812e-01
+1.250000e-01 +1.312501e-01
+1.250000e-01 +1.301753e-01
+1.250000e-01 +1.310708e-01
+1.250000e-01 +1.314313e-01
+1.250000e-01 +1.305692e-01
+1.250000e-01 +1.302106e-01
+1.250000e-01 +1.288831e-01
+1.250000e-01 +1.281659e-01
+1.250000e-01 +1.275403e-01
+1.250000e-01 +1.274564e-01
+1.250000e-01 +1.265065e-01
+1.250000e-01 +1.295163e-01
+1.250000e-01 +1.314580e-01
+1.250000e-01 +1.316068e-01
+1.250000e-01 +1.311223e-01
+1.250000e-01 +1.324841e-01
+1.250000e-01 +1.331937e-01
+1.250000e-01 +1.336057e-01
+1.250000e-01 +1.315305e-01
+1.250000e-01 +1.312863e-01
+1.250000e-01 +1.286590e-01
+1.250000e-01 +1.277196e-01
+1.250000e-01 +1.258943e-01
+1.250000e-01 +1.252553e-01
+1.250000e-01 +1.255929e-01
+1.250000e-01 +1.257197e-01
+1.250000e-01 +1.270616e-01
+1.250000e-01 +1.240184e-01
+1.250000e-01 +1.256406e-01
+1.250000e-01 +1.275162e-01
+1.250000e-01 +1.311566e-01
+1.250000e-01 +1.310632e-01
+1.250000e-01 +1.323697e-01
+1.250000e-01 +1.324117e-01
+1.250000e-01 +1.306569e-01
+1.250000e-01 +1.308019e-01
+1.250000e-01 +1.305539e-01
+1.250000e-01 +1.278264e-01
+1.250000e-01 +1.275174e-01
+1.250000e-01 +1.278417e-01
+1.250000e-01 +1.272122e-01
+1.250000e-01 +1.228787e-01
+1.250000e-01 +1.206452e-01
+1.250000e-01 +1.211240e-01
+1.250000e-01 +1.211850e-01
+1.250000e-01 +1.186749e-01
+1.250000e-01 +1.184079e-01
+1.250000e-01 +1.200101e-01
+1.250000e-01 +1.211812e-01
+1.250000e-01 +1.238477e-01
+1.250000e-01 +1.292226e-01
+1.250000e-01 +1.314809e-01
+1.250000e-01 +1.322514e-01
+1.250000e-01 +1.323926e-01
+1.250000e-01 +1.320579e-01
+1.250000e-01 +1.319329e-01
+1.250000e-01 +1.305787e-01
+1.250000e-01 +1.290280e-01
+1.250000e-01 +1.292722e-01
+1.250000e-01 +1.276280e-01
+1.250000e-01 +1.261441e-01
+1.250000e-01 +1.221272e-01
+1.250000e-01 +1.249597e-01
+1.250000e-01 +1.284654e-01
+1.250000e-01 +1.313464e-01
+1.250000e-01 +1.310746e-01
+1.250000e-01 +1.318128e-01
+1.250000e-01 +1.320645e-01
+1.250000e-01 +1.323544e-01
+1.250000e-01 +1.294553e-01
+1.250000e-01 +1.272427e-01
+1.250000e-01 +1.254804e-01
+1.250000e-01 +1.235234e-01
+1.250000e-01 +1.208989e-01
+1.250000e-01 +1.213986e-01
+1.250000e-01 +1.221702e-01
+1.250000e-01 +1.223685e-01
+1.250000e-01 +1.237218e-01
+1.250000e-01 +1.249806e-01
+1.250000e-01 +1.259458e-01
+1.250000e-01 +1.291730e-01
+1.250000e-01 +1.316125e-01
+1.250000e-01 +1.341187e-01
+1.250000e-01 +1.345460e-01
+1.250000e-01 +1.370313e-01
+1.250000e-01 +1.407487e-01
+1.250000e-01 +1.409966e-01
+1.250000e-01 +1.425015e-01
+1.250000e-01 +1.415312e-01
+1.250000e-01 +1.398084e-01
+1.250000e-01 +1.389691e-01
+1.250000e-01 +1.383893e-01
+1.250000e-01 +1.381795e-01
+1.250000e-01 +1.383359e-01
+1.250000e-01 +1.376016e-01
+1.250000e-01 +1.370208e-01
+1.250000e-01 +1.348664e-01
+1.250000e-01 +1.327836e-01
+1.250000e-01 +1.322133e-01
+1.250000e-01 +1.318433e-01
+1.250000e-01 +1.290814e-01
+1.250000e-01 +1.297681e-01
+1.250000e-01 +1.301858e-01
+1.250000e-01 +1.300084e-01
+1.250000e-01 +1.284387e-01
+1.250000e-01 +1.320531e-01
+1.250000e-01 +1.339738e-01
+1.250000e-01 +1.344335e-01
+1.250000e-01 +1.329495e-01
+1.250000e-01 +1.304776e-01
+1.250000e-01 +1.299588e-01
+1.250000e-01 +1.310479e-01
+1.250000e-01 +1.308896e-01
+1.250000e-01 +1.313779e-01
+1.250000e-01 +1.334683e-01
+1.250000e-01 +1.316182e-01
+1.250000e-01 +1.301324e-01
+1.250000e-01 +1.307980e-01
+1.250000e-01 +1.321866e-01
+1.250000e-01 +1.298673e-01
+1.250000e-01 +1.308324e-01
+1.250000e-01 +1.351973e-01
+1.250000e-01 +1.367642e-01
+1.250000e-01 +1.374700e-01
+1.250000e-01 +1.396443e-01
+1.250000e-01 +1.412808e-01
+1.250000e-01 +1.410062e-01
+1.250000e-01 +1.415708e-01
+1.250000e-01 +1.427304e-01
+1.250000e-01 +1.423184e-01
+1.250000e-01 +1.412885e-01
+1.250000e-01 +1.390492e-01
+1.250000e-01 +1.355817e-01
+1.250000e-01 +1.339013e-01
+1.250000e-01 +1.329964e-01
+1.250000e-01 +1.353566e-01
+1.250000e-01 +1.390912e-01
+1.250000e-01 +1.391293e-01
+1.250000e-01 +1.419446e-01
+1.250000e-01 +1.412427e-01
+1.250000e-01 +1.419856e-01
+1.250000e-01 +1.411626e-01
+1.250000e-01 +1.413972e-01
+1.250000e-01 +1.405560e-01
+1.250000e-01 +1.375405e-01
+1.250000e-01 +1.348245e-01
+1.250000e-01 +1.319482e-01
+1.250000e-01 +1.300990e-01
+1.250000e-01 +1.290204e-01
+1.250000e-01 +1.301743e-01
+1.250000e-01 +1.285016e-01
+1.250000e-01 +1.265866e-01
+1.250000e-01 +1.244313e-01
+1.250000e-01 +1.255605e-01
+1.250000e-01 +1.266667e-01
+1.250000e-01 +1.283605e-01
+1.250000e-01 +1.296422e-01
+1.250000e-01 +1.295468e-01
+1.250000e-01 +1.302716e-01
+1.250000e-01 +1.323468e-01
+1.250000e-01 +1.317517e-01
+1.250000e-01 +1.315801e-01
+1.250000e-01 +1.316068e-01
+1.250000e-01 +1.321790e-01
+1.250000e-01 +1.340253e-01
+1.250000e-01 +1.341550e-01
+1.250000e-01 +1.336209e-01
+1.250000e-01 +1.328275e-01
+1.250000e-01 +1.315457e-01
+1.250000e-01 +1.314313e-01
+1.250000e-01 +1.300275e-01
+1.250000e-01 +1.303088e-01
+1.250000e-01 +1.305158e-01
+1.250000e-01 +1.305844e-01
+1.250000e-01 +1.341550e-01
+1.250000e-01 +1.349027e-01
+1.250000e-01 +1.372830e-01
+1.250000e-01 +1.376950e-01
+1.250000e-01 +1.329572e-01
+1.250000e-01 +1.336705e-01
+1.250000e-01 +1.351582e-01
+1.250000e-01 +1.361291e-01
+1.250000e-01 +1.364438e-01
+1.250000e-01 +1.357190e-01
+1.250000e-01 +1.347653e-01
+1.250000e-01 +1.317441e-01
+1.250000e-01 +1.321332e-01
+1.250000e-01 +1.324536e-01
+1.250000e-01 +1.333959e-01
+1.250000e-01 +1.350753e-01
+1.250000e-01 +1.369569e-01
+1.250000e-01 +1.372411e-01
+1.250000e-01 +1.366651e-01
+1.250000e-01 +1.336514e-01
+1.250000e-01 +1.342542e-01
+1.250000e-01 +1.305081e-01
+1.250000e-01 +1.304700e-01
+1.250000e-01 +1.288526e-01
+1.250000e-01 +1.265180e-01
+1.250000e-01 +1.273877e-01
+1.250000e-01 +1.279256e-01
+1.250000e-01 +1.282365e-01
+1.250000e-01 +1.282594e-01
+1.250000e-01 +1.312940e-01
+1.250000e-01 +1.325795e-01
+1.250000e-01 +1.341969e-01
+1.250000e-01 +1.362760e-01
+1.250000e-01 +1.361882e-01
+1.250000e-01 +1.341898e-01
+1.250000e-01 +1.312844e-01
+1.250000e-01 +1.309564e-01
+1.250000e-01 +1.279256e-01
+1.250000e-01 +1.262395e-01
+1.250000e-01 +1.239125e-01
+1.250000e-01 +1.230504e-01
+1.250000e-01 +1.227185e-01
+1.250000e-01 +1.211163e-01
+1.250000e-01 +1.216885e-01
+1.250000e-01 +1.227872e-01
+1.250000e-01 +1.245419e-01
+1.250000e-01 +1.218945e-01
+1.250000e-01 +1.213281e-01
+1.250000e-01 +1.211469e-01
+1.250000e-01 +1.219937e-01
+1.250000e-01 +1.213681e-01
+1.250000e-01 +1.192471e-01
+1.250000e-01 +1.190068e-01
+1.250000e-01 +1.173245e-01
+1.250000e-01 +1.139523e-01
+1.250000e-01 +1.126782e-01
+1.250000e-01 +1.129453e-01
+1.250000e-01 +1.148831e-01
+1.250000e-01 +1.150891e-01
+1.250000e-01 +1.156308e-01
+1.250000e-01 +1.150891e-01
+1.250000e-01 +1.165387e-01
+1.250000e-01 +1.178586e-01
+1.250000e-01 +1.187741e-01
+1.250000e-01 +1.172392e-01
+1.250000e-01 +1.156299e-01
+1.250000e-01 +1.136567e-01
+1.250000e-01 +1.133687e-01
+1.250000e-01 +1.112096e-01
+1.250000e-01 +1.121060e-01
+1.250000e-01 +1.117360e-01
+1.250000e-01 +1.099021e-01
+1.250000e-01 +1.085889e-01
+1.250000e-01 +1.079099e-01
+1.250000e-01 +1.061780e-01
+1.250000e-01 +1.072080e-01
+1.250000e-01 +1.061665e-01
+1.250000e-01 +1.076581e-01
+1.250000e-01 +1.064336e-01
+1.250000e-01 +1.070229e-01
+1.250000e-01 +1.082742e-01
+1.250000e-01 +1.102902e-01
+1.250000e-01 +1.078641e-01
+1.250000e-01 +1.105191e-01
+1.250000e-01 +1.133344e-01
+1.250000e-01 +1.158215e-01
+1.250000e-01 +1.172368e-01
+1.250000e-01 +1.181333e-01
+1.250000e-01 +1.190092e-01
+1.250000e-01 +1.176145e-01
+1.250000e-01 +1.175610e-01
+1.250000e-01 +1.203229e-01
+1.250000e-01 +1.210477e-01
+1.250000e-01 +1.201474e-01
+1.250000e-01 +1.193005e-01
+1.250000e-01 +1.175992e-01
+1.250000e-01 +1.186902e-01
+1.250000e-01 +1.209714e-01
+1.250000e-01 +1.211850e-01
+1.250000e-01 +1.252286e-01
+1.250000e-01 +1.272427e-01
+1.250000e-01 +1.274182e-01
+1.250000e-01 +1.286828e-01
+1.250000e-01 +1.287438e-01
+1.250000e-01 +1.290852e-01
+1.250000e-01 +1.271932e-01
+1.250000e-01 +1.261403e-01
+1.250000e-01 +1.258008e-01
+1.250000e-01 +1.260983e-01
+1.250000e-01 +1.269032e-01
+1.250000e-01 +1.283500e-01
+1.250000e-01 +1.302258e-01
+1.250000e-01 +1.298825e-01
+1.250000e-01 +1.281812e-01
+1.250000e-01 +1.276967e-01
+1.250000e-01 +1.275632e-01
+1.250000e-01 +1.298825e-01
+1.250000e-01 +1.324231e-01
+1.250000e-01 +1.331250e-01
+1.250000e-01 +1.318280e-01
+1.250000e-01 +1.316983e-01
+1.250000e-01 +1.332089e-01
+1.250000e-01 +1.343305e-01
+1.250000e-01 +1.339986e-01
+1.250000e-01 +1.335713e-01
+1.250000e-01 +1.335294e-01
+1.250000e-01 +1.289746e-01
+1.250000e-01 +1.304929e-01
+1.250000e-01 +1.277387e-01
+1.250000e-01 +1.291882e-01
+1.250000e-01 +1.299574e-01
+1.250000e-01 +1.324536e-01
+1.250000e-01 +1.348645e-01
+1.250000e-01 +1.363198e-01
+1.250000e-01 +1.367223e-01
+1.250000e-01 +1.356389e-01
+1.250000e-01 +1.371285e-01
+1.250000e-01 +1.347424e-01
+1.250000e-01 +1.342465e-01
+1.250000e-01 +1.353528e-01
+1.250000e-01 +1.352841e-01
+1.250000e-01 +1.359517e-01
+1.250000e-01 +1.353223e-01
+1.250000e-01 +1.330602e-01
+1.250000e-01 +1.345899e-01
+1.250000e-01 +1.346623e-01
+1.250000e-01 +1.359670e-01
+1.250000e-01 +1.361081e-01
+1.250000e-01 +1.380803e-01
+1.250000e-01 +1.372621e-01
+1.250000e-01 +1.367108e-01
+1.250000e-01 +1.365039e-01
+1.250000e-01 +1.380441e-01
+1.250000e-01 +1.381013e-01
+1.250000e-01 +1.379353e-01
+1.250000e-01 +1.372563e-01
+1.250000e-01 +1.363856e-01
+1.250000e-01 +1.371724e-01
+1.250000e-01 +1.369855e-01
+1.250000e-01 +1.375272e-01
+1.250000e-01 +1.404263e-01
+1.250000e-01 +1.409642e-01
+1.250000e-01 +1.404550e-01
+1.250000e-01 +1.364705e-01
+1.250000e-01 +1.349370e-01
+1.250000e-01 +1.369092e-01
+1.250000e-01 +1.347768e-01
+1.250000e-01 +1.354901e-01
+1.250000e-01 +1.341912e-01
+1.250000e-01 +1.332337e-01
+1.250000e-01 +1.342370e-01
+1.250000e-01 +1.348950e-01
+1.250000e-01 +1.351621e-01
+1.250000e-01 +1.367108e-01
+1.250000e-01 +1.388928e-01
+1.250000e-01 +1.407010e-01
+1.250000e-01 +1.388852e-01
+1.250000e-01 +1.376035e-01
+1.250000e-01 +1.382386e-01
+1.250000e-01 +1.393239e-01
+1.250000e-01 +1.370923e-01
+1.250000e-01 +1.387555e-01
+1.250000e-01 +1.391179e-01
+1.250000e-01 +1.396405e-01
+1.250000e-01 +1.388699e-01
+1.250000e-01 +1.391389e-01
+1.250000e-01 +1.387383e-01
+1.250000e-01 +1.394422e-01
+1.250000e-01 +1.384122e-01
+1.250000e-01 +1.390130e-01
+1.250000e-01 +1.390912e-01
+1.250000e-01 +1.395013e-01
+1.250000e-01 +1.404073e-01
+1.250000e-01 +1.427113e-01
+1.250000e-01 +1.417233e-01
+1.250000e-01 +1.395871e-01
+1.250000e-01 +1.406590e-01
+1.250000e-01 +1.445577e-01
+1.250000e-01 +1.417500e-01
+1.250000e-01 +1.402451e-01
+1.250000e-01 +1.417081e-01
+1.250000e-01 +1.394803e-01
+1.250000e-01 +1.394917e-01
+1.250000e-01 +1.394040e-01
+1.250000e-01 +1.399171e-01
+1.250000e-01 +1.400124e-01
+1.250000e-01 +1.431620e-01
+1.250000e-01 +1.428563e-01
+1.250000e-01 +1.446683e-01
+1.250000e-01 +1.442868e-01
+1.250000e-01 +1.451756e-01
+1.250000e-01 +1.450250e-01
+1.250000e-01 +1.460378e-01
+1.250000e-01 +1.452176e-01
+1.250000e-01 +1.460339e-01
+1.250000e-01 +1.464154e-01
+1.250000e-01 +1.452405e-01
+1.250000e-01 +1.438558e-01
+1.250000e-01 +1.457745e-01
+1.250000e-01 +1.457784e-01
+1.250000e-01 +1.456658e-01
+1.250000e-01 +1.460587e-01
+1.250000e-01 +1.476857e-01
+1.250000e-01 +1.468751e-01
+1.250000e-01 +1.456878e-01
+1.250000e-01 +1.444556e-01
+1.250000e-01 +1.432263e-01
+1.250000e-01 +1.421163e-01
+1.250000e-01 +1.426885e-01
+1.250000e-01 +1.409814e-01
+1.250000e-01 +1.385343e-01
+1.250000e-01 +1.364514e-01
+1.250000e-01 +1.186597e-01
+1.250000e-01 +1.181256e-01
+1.250000e-01 +1.198804e-01
+1.250000e-01 +1.184918e-01
+1.250000e-01 +1.210019e-01
+1.250000e-01 +1.232831e-01
+1.250000e-01 +1.241033e-01
+1.250000e-01 +1.236073e-01
+1.250000e-01 +1.220834e-01
+1.250000e-01 +1.233642e-01
+1.250000e-01 +1.228082e-01
+1.250000e-01 +1.186273e-01
+1.250000e-01 +1.192433e-01
+1.250000e-01 +1.202313e-01
+1.250000e-01 +1.176450e-01
+1.250000e-01 +1.113660e-01
+1.250000e-01 +1.070096e-01
+1.250000e-01 +1.096188e-01
+1.250000e-01 +1.041333e-01
+1.250000e-01 +1.049649e-01
+1.250000e-01 +1.050183e-01
+1.250000e-01 +1.043450e-01
+1.250000e-01 +1.031587e-01
+1.250000e-01 +1.014277e-01
+1.250000e-01 +9.947938e-02
+1.250000e-01 +1.003911e-01
+1.250000e-01 +9.968156e-02
+1.250000e-01 +1.008450e-01
+1.250000e-01 +1.029431e-01
+1.250000e-01 +1.031796e-01
+1.250000e-01 +1.039235e-01
+1.250000e-01 +1.035778e-01
+1.250000e-01 +1.048505e-01
+1.250000e-01 +1.062390e-01
+1.250000e-01 +1.094205e-01
+1.250000e-01 +1.090009e-01
+1.250000e-01 +1.111600e-01
+1.250000e-01 +1.119687e-01
+1.250000e-01 +1.120946e-01
+1.250000e-01 +1.129949e-01
+1.250000e-01 +1.121823e-01
+1.250000e-01 +1.124103e-01
+1.250000e-01 +1.116235e-01
+1.250000e-01 +1.119067e-01
+1.250000e-01 +1.123712e-01
+1.250000e-01 +1.120107e-01
+1.250000e-01 +1.129605e-01
+1.250000e-01 +1.140286e-01
+1.250000e-01 +1.137173e-01
+1.250000e-01 +1.144177e-01
+1.250000e-01 +1.144225e-01
+1.250000e-01 +1.138141e-01
+1.250000e-01 +1.120402e-01
+1.250000e-01 +1.123611e-01
+1.250000e-01 +1.125471e-01
+1.250000e-01 +1.113717e-01
+1.250000e-01 +1.111829e-01
+1.250000e-01 +1.092297e-01
+1.250000e-01 +1.108944e-01
+1.250000e-01 +1.100537e-01
+1.250000e-01 +1.114957e-01
+1.250000e-01 +1.123540e-01
+1.250000e-01 +1.145436e-01
+1.250000e-01 +1.153483e-01
+1.250000e-01 +1.154191e-01
+1.250000e-01 +1.154916e-01
+1.250000e-01 +1.156613e-01
+1.250000e-01 +1.155030e-01
+1.250000e-01 +1.173570e-01
+1.250000e-01 +1.171891e-01
+1.250000e-01 +1.177098e-01
+1.250000e-01 +1.174924e-01
+1.250000e-01 +1.161725e-01
+1.250000e-01 +1.158330e-01
+1.250000e-01 +1.154172e-01
+1.250000e-01 +1.147153e-01
+1.250000e-01 +1.142499e-01
+1.250000e-01 +1.198804e-01
+1.250000e-01 +1.192891e-01
+1.250000e-01 +1.201996e-01
+1.250000e-01 +1.198155e-01
+1.250000e-01 +1.206357e-01
+1.250000e-01 +1.216027e-01
+1.250000e-01 +1.211965e-01
+1.250000e-01 +1.205441e-01
+1.250000e-01 +1.239926e-01
+1.250000e-01 +1.234509e-01
+1.250000e-01 +1.260220e-01
+1.250000e-01 +1.259839e-01
+1.250000e-01 +1.266591e-01
+1.250000e-01 +1.278073e-01
+1.250000e-01 +1.303937e-01
+1.250000e-01 +1.316754e-01
+1.250000e-01 +1.326863e-01
+1.250000e-01 +1.326692e-01
+1.250000e-01 +1.317522e-01
+1.250000e-01 +1.316678e-01
+1.250000e-01 +1.319882e-01
+1.250000e-01 +1.312291e-01
+1.250000e-01 +1.309716e-01
+1.250000e-01 +1.313817e-01
+1.250000e-01 +1.318929e-01
+1.250000e-01 +1.329495e-01
+1.250000e-01 +1.319577e-01
+1.250000e-01 +1.340253e-01
+1.250000e-01 +1.314847e-01
+1.250000e-01 +1.332929e-01
+1.250000e-01 +1.335198e-01
+1.250000e-01 +1.346061e-01
+1.250000e-01 +1.320874e-01
+1.250000e-01 +1.284406e-01
+1.250000e-01 +1.288602e-01
+1.250000e-01 +1.284787e-01
+1.250000e-01 +1.270501e-01
+1.250000e-01 +1.259248e-01
+1.250000e-01 +1.255528e-01
+1.250000e-01 +1.255528e-01
+1.250000e-01 +1.248013e-01
+1.250000e-01 +1.268384e-01
+1.250000e-01 +1.280515e-01
+1.250000e-01 +1.276700e-01
+1.250000e-01 +1.259705e-01
+1.250000e-01 +1.280744e-01
+1.250000e-01 +1.297728e-01
+1.250000e-01 +1.301877e-01
+1.250000e-01 +1.284530e-01
+1.250000e-01 +1.267774e-01
+1.250000e-01 +1.270368e-01
+1.250000e-01 +1.279447e-01
+1.250000e-01 +1.267392e-01
+1.250000e-01 +1.272351e-01
+1.250000e-01 +1.266553e-01
+1.250000e-01 +1.307141e-01
+1.250000e-01 +1.284711e-01
+1.250000e-01 +1.257245e-01
+1.250000e-01 +1.246488e-01
+1.250000e-01 +1.233136e-01
+1.250000e-01 +1.229817e-01
+1.250000e-01 +1.187283e-01
+1.250000e-01 +1.137082e-01
+1.250000e-01 +1.099469e-01
+1.250000e-01 +1.087529e-01
+1.250000e-01 +1.078107e-01
+1.250000e-01 +1.072118e-01
+1.250000e-01 +1.060559e-01
+1.250000e-01 +1.082379e-01
+1.250000e-01 +1.073491e-01
+1.250000e-01 +1.067044e-01
+1.250000e-01 +1.072461e-01
+1.250000e-01 +1.085545e-01
+1.250000e-01 +1.100518e-01
+1.250000e-01 +1.086652e-01
+1.250000e-01 +1.089093e-01
+1.250000e-01 +1.148908e-01
+1.250000e-01 +1.134259e-01
+1.250000e-01 +1.144864e-01
+1.250000e-01 +1.152560e-01
+1.250000e-01 +1.150205e-01
+1.250000e-01 +1.155660e-01
+1.250000e-01 +1.132485e-01
+1.250000e-01 +1.135594e-01
+1.250000e-01 +1.132428e-01
+1.250000e-01 +1.130673e-01
+1.250000e-01 +1.128842e-01
+1.250000e-01 +1.123120e-01
+1.250000e-01 +1.132638e-01
+1.250000e-01 +1.121766e-01
+1.250000e-01 +1.119620e-01
+1.250000e-01 +1.107366e-01
+1.250000e-01 +1.112897e-01
+1.250000e-01 +1.125714e-01
+1.250000e-01 +1.116559e-01
+1.250000e-01 +1.098477e-01
+1.250000e-01 +1.097810e-01
+1.250000e-01 +1.086270e-01
+1.250000e-01 +1.091992e-01
+1.250000e-01 +1.085355e-01
+1.250000e-01 +1.086881e-01
+1.250000e-01 +1.104581e-01
+1.250000e-01 +1.107938e-01
+1.250000e-01 +1.112058e-01
+1.250000e-01 +1.135861e-01
+1.250000e-01 +1.146047e-01
+1.250000e-01 +1.131989e-01
+1.250000e-01 +1.140935e-01
+1.250000e-01 +1.137692e-01
+1.250000e-01 +1.146657e-01
+1.250000e-01 +1.146104e-01
+1.250000e-01 +1.144521e-01
+1.250000e-01 +1.143672e-01
+1.250000e-01 +1.133077e-01
+1.250000e-01 +1.115567e-01
+1.250000e-01 +1.096951e-01
+1.250000e-01 +1.119916e-01
+1.250000e-01 +1.141354e-01
+1.250000e-01 +1.123959e-01
+1.250000e-01 +1.121747e-01
+1.250000e-01 +1.122205e-01
+1.250000e-01 +1.118237e-01
+1.250000e-01 +1.111862e-01
+1.250000e-01 +1.107404e-01
+1.250000e-01 +1.088101e-01
+1.250000e-01 +1.086347e-01
+1.250000e-01 +1.085526e-01
+1.250000e-01 +1.080110e-01
+1.250000e-01 +1.096112e-01
+1.250000e-01 +1.120145e-01
+1.250000e-01 +1.121671e-01
+1.250000e-01 +1.106450e-01
+1.250000e-01 +1.103789e-01
+1.250000e-01 +1.106712e-01
+1.250000e-01 +1.110978e-01
+1.250000e-01 +1.103780e-01
+1.250000e-01 +1.089780e-01
+1.250000e-01 +1.086118e-01
+1.250000e-01 +1.073338e-01
+1.250000e-01 +1.075322e-01
+1.250000e-01 +1.082370e-01
+1.250000e-01 +1.089050e-01
+1.250000e-01 +1.093747e-01
+1.250000e-01 +1.131036e-01
+1.250000e-01 +1.142265e-01
+1.250000e-01 +1.147754e-01
+1.250000e-01 +1.134049e-01
+1.250000e-01 +1.121289e-01
+1.250000e-01 +1.091229e-01
+1.250000e-01 +1.046616e-01
+1.250000e-01 +1.036012e-01
+1.250000e-01 +1.024005e-01
+1.250000e-01 +1.033632e-01
+1.250000e-01 +1.053483e-01
+1.250000e-01 +1.037833e-01
+1.250000e-01 +1.036159e-01
+1.250000e-01 +1.037747e-01
+1.250000e-01 +1.065862e-01
+1.250000e-01 +1.093175e-01
+1.250000e-01 +1.124188e-01
+1.250000e-01 +1.144292e-01
+1.250000e-01 +1.148602e-01
+1.250000e-01 +1.143567e-01
+1.250000e-01 +1.148030e-01
+1.250000e-01 +1.169736e-01
+1.250000e-01 +1.168382e-01
+1.250000e-01 +1.169049e-01
+1.250000e-01 +1.180264e-01
+1.250000e-01 +1.163251e-01
+1.250000e-01 +1.143872e-01
+1.250000e-01 +1.142709e-01
+1.250000e-01 +1.181294e-01
+1.250000e-01 +1.195180e-01
+1.250000e-01 +1.216428e-01
+1.250000e-01 +1.231648e-01
+1.250000e-01 +1.228864e-01
+1.250000e-01 +1.224362e-01
+1.250000e-01 +1.230466e-01
+1.250000e-01 +1.242520e-01
+1.250000e-01 +1.234128e-01
+1.250000e-01 +1.254956e-01
+1.250000e-01 +1.241815e-01
+1.250000e-01 +1.246736e-01
+1.250000e-01 +1.246821e-01
+1.250000e-01 +1.251466e-01
+1.250000e-01 +1.264188e-01
+1.250000e-01 +1.268460e-01
+1.250000e-01 +1.253278e-01
+1.250000e-01 +1.262166e-01
+1.250000e-01 +1.260030e-01
+1.250000e-01 +1.275212e-01
+1.250000e-01 +1.289098e-01
+1.250000e-01 +1.294209e-01
+1.250000e-01 +1.316449e-01
+1.250000e-01 +1.324613e-01
+1.250000e-01 +1.321637e-01
+1.250000e-01 +1.321523e-01
+1.250000e-01 +1.322324e-01
+1.250000e-01 +1.312711e-01
+1.250000e-01 +1.331174e-01
+1.250000e-01 +1.344182e-01
+1.250000e-01 +1.351659e-01
+1.250000e-01 +1.367185e-01
+1.250000e-01 +1.354176e-01
+1.250000e-01 +1.355943e-01
+1.250000e-01 +1.370770e-01
+1.250000e-01 +1.376645e-01
+1.250000e-01 +1.369550e-01
+1.250000e-01 +1.355435e-01
+1.250000e-01 +1.375119e-01
+1.250000e-01 +1.370999e-01
+1.250000e-01 +1.355588e-01
+1.250000e-01 +1.331250e-01
+1.250000e-01 +1.319367e-01
+1.250000e-01 +1.303250e-01
+1.250000e-01 +1.302640e-01
+1.250000e-01 +1.291196e-01
+1.250000e-01 +1.297604e-01
+1.250000e-01 +1.306836e-01
+1.250000e-01 +1.320455e-01
+1.250000e-01 +1.325375e-01
+1.250000e-01 +1.343457e-01
+1.250000e-01 +1.337735e-01
+1.250000e-01 +1.316525e-01
+1.250000e-01 +1.302907e-01
+1.250000e-01 +1.303746e-01
+1.250000e-01 +1.277997e-01
+1.250000e-01 +1.250874e-01
+1.250000e-01 +1.210820e-01
+1.250000e-01 +1.215388e-01
+1.250000e-01 +1.189258e-01
+1.250000e-01 +1.177527e-01
+1.250000e-01 +1.174905e-01
+1.250000e-01 +1.192891e-01
+1.250000e-01 +1.207101e-01
+1.250000e-01 +1.203496e-01
+1.250000e-01 +1.206777e-01
+1.250000e-01 +1.182553e-01
+1.250000e-01 +1.173627e-01
+1.250000e-01 +1.188657e-01
+1.250000e-01 +1.202237e-01
+1.250000e-01 +1.192166e-01
+1.250000e-01 +1.175081e-01
+1.250000e-01 +1.195638e-01
+1.250000e-01 +1.227261e-01
+1.250000e-01 +1.256711e-01
+1.250000e-01 +1.302831e-01
+1.250000e-01 +1.296117e-01
+1.250000e-01 +1.296689e-01
+1.250000e-01 +1.298673e-01
+1.250000e-01 +1.293256e-01
+1.250000e-01 +1.270062e-01
+1.250000e-01 +1.266286e-01
+1.250000e-01 +1.263272e-01
+1.250000e-01 +1.255834e-01
+1.250000e-01 +1.242749e-01
+1.250000e-01 +1.250626e-01
+1.250000e-01 +1.256444e-01
+1.250000e-01 +1.282613e-01
+1.250000e-01 +1.310675e-01
+1.250000e-01 +1.325890e-01
+1.250000e-01 +1.335360e-01
+1.250000e-01 +1.293485e-01
+1.250000e-01 +1.322629e-01
+1.250000e-01 +1.296727e-01
+1.250000e-01 +1.313893e-01
+1.250000e-01 +1.307747e-01
+1.250000e-01 +1.279065e-01
+1.250000e-01 +1.275556e-01
+1.250000e-01 +1.279904e-01
+1.250000e-01 +1.286466e-01
+1.250000e-01 +1.306607e-01
+1.250000e-01 +1.325528e-01
+1.250000e-01 +1.343572e-01
+1.250000e-01 +1.368977e-01
+1.250000e-01 +1.396634e-01
+1.250000e-01 +1.392133e-01
+1.250000e-01 +1.398236e-01
+1.250000e-01 +1.369931e-01
+1.250000e-01 +1.381165e-01
+1.250000e-01 +1.379735e-01
+1.250000e-01 +1.361405e-01
+1.250000e-01 +1.337277e-01
+1.250000e-01 +1.348111e-01
+1.250000e-01 +1.363637e-01
+1.250000e-01 +1.371381e-01
+1.250000e-01 +1.382377e-01
+1.250000e-01 +1.379468e-01
+1.250000e-01 +1.377866e-01
+1.250000e-01 +1.383588e-01
+1.250000e-01 +1.351010e-01
+1.250000e-01 +1.325375e-01
+1.250000e-01 +1.289327e-01
+1.250000e-01 +1.294286e-01
+1.250000e-01 +1.293742e-01
+1.250000e-01 +1.304242e-01
+1.250000e-01 +1.321217e-01
+1.250000e-01 +1.341588e-01
+1.250000e-01 +1.345345e-01
+1.250000e-01 +1.359975e-01
+1.250000e-01 +1.365659e-01
+1.250000e-01 +1.336667e-01
+1.250000e-01 +1.344015e-01
+1.250000e-01 +1.347463e-01
+1.250000e-01 +1.325833e-01
+1.250000e-01 +1.325795e-01
+1.250000e-01 +1.319558e-01
+1.250000e-01 +1.301352e-01
+1.250000e-01 +1.276757e-01
+1.250000e-01 +1.236636e-01
+1.250000e-01 +1.238782e-01
+1.250000e-01 +1.225068e-01
+1.250000e-01 +1.235392e-01
+1.250000e-01 +1.254231e-01
+1.250000e-01 +1.267850e-01
+1.250000e-01 +1.258199e-01
+1.250000e-01 +1.249539e-01
+1.250000e-01 +1.261594e-01
+1.250000e-01 +1.251847e-01
+1.250000e-01 +1.243169e-01
+1.250000e-01 +1.233251e-01
+1.250000e-01 +1.227719e-01
+1.250000e-01 +1.232144e-01
+1.250000e-01 +1.233136e-01
+1.250000e-01 +1.241910e-01
+1.250000e-01 +1.227567e-01
+1.250000e-01 +1.238706e-01
+1.250000e-01 +1.227605e-01
+1.250000e-01 +1.217801e-01
+1.250000e-01 +1.213204e-01
+1.250000e-01 +1.202657e-01
+1.250000e-01 +1.194455e-01
+1.250000e-01 +1.200520e-01
+1.250000e-01 +1.177632e-01
+1.250000e-01 +1.177365e-01
+1.250000e-01 +1.179387e-01
+1.250000e-01 +1.186597e-01
+1.250000e-01 +1.197478e-01
+1.250000e-01 +1.204955e-01
+1.250000e-01 +1.208035e-01
+1.250000e-01 +1.229474e-01
+1.250000e-01 +1.243970e-01
+1.250000e-01 +1.265943e-01
+1.250000e-01 +1.282651e-01
+1.250000e-01 +1.325833e-01
+1.250000e-01 +1.324708e-01
+1.250000e-01 +1.336591e-01
+1.250000e-01 +1.351849e-01
+1.250000e-01 +1.358792e-01
+1.250000e-01 +1.361386e-01
+1.250000e-01 +1.359708e-01
+1.250000e-01 +1.384732e-01
+1.250000e-01 +1.378323e-01
+1.250000e-01 +1.375729e-01
+1.250000e-01 +1.379315e-01
+1.250000e-01 +1.372220e-01
+1.250000e-01 +1.374928e-01
+1.250000e-01 +1.362111e-01
+1.250000e-01 +1.354844e-01
+1.250000e-01 +1.364362e-01
+1.250000e-01 +1.361310e-01
+1.250000e-01 +1.378705e-01
+1.250000e-01 +1.372296e-01
+1.250000e-01 +1.350858e-01
+1.250000e-01 +1.335370e-01
+1.250000e-01 +1.343233e-01
+1.250000e-01 +1.348130e-01
+1.250000e-01 +1.356168e-01
+1.250000e-01 +1.354787e-01
+1.250000e-01 +1.335227e-01
+1.250000e-01 +1.337506e-01
+1.250000e-01 +1.339871e-01
+1.250000e-01 +1.343610e-01
+1.250000e-01 +1.340939e-01
+1.250000e-01 +1.330792e-01
+1.250000e-01 +1.325414e-01
+1.250000e-01 +1.317632e-01
+1.250000e-01 +1.313645e-01
+1.250000e-01 +1.308286e-01
+1.250000e-01 +1.307256e-01
+1.250000e-01 +1.315000e-01
+1.250000e-01 +1.318738e-01
+1.250000e-01 +1.329801e-01
+1.250000e-01 +1.328275e-01
+1.250000e-01 +1.335294e-01
+1.250000e-01 +1.353385e-01
+1.250000e-01 +1.359755e-01
+1.250000e-01 +1.360738e-01
+1.250000e-01 +1.367070e-01
+1.250000e-01 +1.369931e-01
+1.250000e-01 +1.373574e-01
+1.250000e-01 +1.383092e-01
+1.250000e-01 +1.370980e-01
+1.250000e-01 +1.391828e-01
+1.250000e-01 +1.387631e-01
+1.250000e-01 +1.397778e-01
+1.250000e-01 +1.401917e-01
+1.250000e-01 +1.438748e-01
+1.250000e-01 +1.442105e-01
+1.250000e-01 +1.474683e-01
+1.250000e-01 +1.441514e-01
+1.250000e-01 +1.433446e-01
+1.250000e-01 +1.403710e-01
+1.250000e-01 +1.352574e-01
+1.250000e-01 +1.367928e-01
+1.250000e-01 +1.346929e-01
+1.250000e-01 +1.328160e-01
+1.250000e-01 +1.321856e-01
+1.250000e-01 +1.317498e-01
+1.250000e-01 +1.318623e-01
+1.250000e-01 +1.293866e-01
+1.250000e-01 +1.288678e-01
+1.250000e-01 +1.285932e-01
+1.250000e-01 +1.277883e-01
+1.250000e-01 +1.304929e-01
+1.250000e-01 +1.324088e-01
+1.250000e-01 +1.313397e-01
+1.250000e-01 +1.334025e-01
+1.250000e-01 +1.337888e-01
+1.250000e-01 +1.353528e-01
+1.250000e-01 +1.360928e-01
+1.250000e-01 +1.372983e-01
+1.250000e-01 +1.371457e-01
+1.250000e-01 +1.340787e-01
+1.250000e-01 +1.369550e-01
+1.250000e-01 +1.339299e-01
+1.250000e-01 +1.323411e-01
+1.250000e-01 +1.304175e-01
+1.250000e-01 +1.288230e-01
+1.250000e-01 +1.263844e-01
+1.250000e-01 +1.245992e-01
+1.250000e-01 +1.243817e-01
+1.250000e-01 +1.254479e-01
+1.250000e-01 +1.269910e-01
+1.250000e-01 +1.286723e-01
+1.250000e-01 +1.286891e-01
+1.250000e-01 +1.304559e-01
+1.250000e-01 +1.299979e-01
+1.250000e-01 +1.322567e-01
+1.250000e-01 +1.352174e-01
+1.250000e-01 +1.349704e-01
+1.250000e-01 +1.389272e-01
+1.250000e-01 +1.359593e-01
+1.250000e-01 +1.348645e-01
+1.250000e-01 +1.367108e-01
+1.250000e-01 +1.390378e-01
+1.250000e-01 +1.394422e-01
+1.250000e-01 +1.408536e-01
+1.250000e-01 +1.412198e-01
+1.250000e-01 +1.398312e-01
+1.250000e-01 +1.422269e-01
+1.250000e-01 +1.416013e-01
+1.250000e-01 +1.405751e-01
+1.250000e-01 +1.420686e-01
+1.250000e-01 +1.420743e-01
+1.250000e-01 +1.428220e-01
+1.250000e-01 +1.441953e-01
+1.250000e-01 +1.447217e-01
+1.250000e-01 +1.459500e-01
+1.250000e-01 +1.470563e-01
+1.250000e-01 +1.496045e-01
+1.250000e-01 +1.476743e-01
+1.250000e-01 +1.487042e-01
+1.250000e-01 +1.491563e-01
+1.250000e-01 +1.494214e-01
+1.250000e-01 +1.504132e-01
+1.250000e-01 +1.489217e-01
+1.250000e-01 +1.485764e-01
+1.250000e-01 +1.504895e-01
+1.250000e-01 +1.533200e-01
+1.250000e-01 +1.559522e-01
+1.250000e-01 +1.555325e-01
+1.250000e-01 +1.545255e-01
+1.250000e-01 +1.526486e-01
+1.250000e-01 +1.511075e-01
+1.250000e-01 +1.517255e-01
+1.250000e-01 +1.502602e-01
+1.250000e-01 +1.486532e-01
+1.250000e-01 +1.481406e-01
+1.250000e-01 +1.518247e-01
+1.250000e-01 +1.517512e-01
+1.250000e-01 +1.516959e-01
+1.250000e-01 +1.506040e-01
+1.250000e-01 +1.528310e-01
+1.250000e-01 +1.530492e-01
+1.250000e-01 +1.527364e-01
+1.250000e-01 +1.526086e-01
+1.250000e-01 +1.519305e-01
+1.250000e-01 +1.520159e-01
+1.250000e-01 +1.505668e-01
+1.250000e-01 +1.511533e-01
+1.250000e-01 +1.520612e-01
+1.250000e-01 +1.522443e-01
+1.250000e-01 +1.530110e-01
+1.250000e-01 +1.539800e-01
+1.250000e-01 +1.560361e-01
+1.250000e-01 +1.562573e-01
+1.250000e-01 +1.570317e-01
+1.250000e-01 +1.562325e-01
+1.250000e-01 +1.569750e-01
+1.250000e-01 +1.549642e-01
+1.250000e-01 +1.567914e-01
+1.250000e-01 +1.569364e-01
+1.250000e-01 +1.563203e-01
+1.250000e-01 +1.569840e-01
+1.250000e-01 +1.563107e-01
+1.250000e-01 +1.546323e-01
+1.250000e-01 +1.547696e-01
+1.250000e-01 +1.535127e-01
+1.250000e-01 +1.517217e-01
+1.250000e-01 +1.516110e-01
+1.250000e-01 +1.514031e-01
+1.250000e-01 +1.514680e-01
+1.250000e-01 +1.475388e-01
+1.250000e-01 +1.467950e-01
+1.250000e-01 +1.466653e-01
+1.250000e-01 +1.479661e-01
+1.250000e-01 +1.509940e-01
+1.250000e-01 +1.492183e-01
+1.250000e-01 +1.502416e-01
+1.250000e-01 +1.485555e-01
+1.250000e-01 +1.516988e-01
+1.250000e-01 +1.529500e-01
+8.750000e-01 +8.703238e-01
+8.750000e-01 +8.704183e-01
+8.750000e-01 +8.704068e-01
+8.750000e-01 +8.709180e-01
+8.750000e-01 +8.724667e-01
+8.750000e-01 +8.725659e-01
+8.750000e-01 +8.722855e-01
+8.750000e-01 +8.734662e-01
+8.750000e-01 +8.748547e-01
+8.750000e-01 +8.731286e-01
+8.750000e-01 +8.732178e-01
+8.750000e-01 +8.731052e-01
+8.750000e-01 +8.746106e-01
+8.750000e-01 +8.740241e-01
+8.750000e-01 +8.741204e-01
+8.750000e-01 +8.729836e-01
+8.750000e-01 +8.712155e-01
+8.750000e-01 +8.715779e-01
+8.750000e-01 +8.716008e-01
+8.750000e-01 +8.714396e-01
+8.750000e-01 +8.698956e-01
+8.750000e-01 +8.701913e-01
+8.750000e-01 +8.717744e-01
+8.750000e-01 +8.709061e-01
+8.750000e-01 +8.725545e-01
+8.750000e-01 +8.719174e-01
+8.750000e-01 +8.720853e-01
+8.750000e-01 +8.743894e-01
+8.750000e-01 +8.750913e-01
+8.750000e-01 +8.746583e-01
+8.750000e-01 +8.736302e-01
+8.750000e-01 +8.725011e-01
+8.750000e-01 +8.720376e-01
+8.750000e-01 +8.715169e-01
+8.750000e-01 +8.722608e-01
+8.750000e-01 +8.726956e-01
+8.750000e-01 +8.728635e-01
+8.750000e-01 +8.742215e-01
+8.750000e-01 +8.740956e-01
+8.750000e-01 +8.742024e-01
+8.750000e-01 +8.750874e-01
+8.750000e-01 +8.763272e-01
+8.750000e-01 +8.755948e-01
+8.750000e-01 +8.752362e-01
+8.750000e-01 +8.748776e-01
+8.750000e-01 +8.753659e-01
+8.750000e-01 +8.755109e-01
+8.750000e-01 +8.757765e-01
+8.750000e-01 +8.754422e-01
+8.750000e-01 +8.754394e-01
+8.750000e-01 +8.760840e-01
+8.750000e-01 +8.761970e-01
+8.750000e-01 +8.781373e-01
+8.750000e-01 +8.783013e-01
+8.750000e-01 +8.774945e-01
+8.750000e-01 +8.773972e-01
+8.750000e-01 +8.772599e-01
+8.750000e-01 +8.765504e-01
+8.750000e-01 +8.778798e-01
+8.750000e-01 +8.774945e-01
+8.750000e-01 +8.774793e-01
+8.750000e-01 +8.764455e-01
+8.750000e-01 +8.765523e-01
+8.750000e-01 +8.776853e-01
+8.750000e-01 +8.750112e-01
+8.750000e-01 +8.733670e-01
+8.750000e-01 +8.751828e-01
+8.750000e-01 +8.742673e-01
+8.750000e-01 +8.755795e-01
+8.750000e-01 +8.769833e-01
+8.750000e-01 +8.800237e-01
+8.750000e-01 +8.802640e-01
+8.750000e-01 +8.809106e-01
+8.750000e-01 +8.795926e-01
+8.750000e-01 +8.800160e-01
+8.750000e-01 +8.808019e-01
+8.750000e-01 +8.808438e-01
+8.750000e-01 +8.791043e-01
+8.750000e-01 +8.796842e-01
+8.750000e-01 +8.786237e-01
+8.750000e-01 +8.800389e-01
+8.750000e-01 +8.804776e-01
+8.750000e-01 +8.805296e-01
+8.750000e-01 +8.817977e-01
+8.750000e-01 +8.814198e-01
+8.750000e-01 +8.824555e-01
+8.750000e-01 +8.814847e-01
+8.750000e-01 +8.812711e-01
+8.750000e-01 +8.805491e-01
+8.750000e-01 +8.798978e-01
+8.750000e-01 +8.796079e-01
+8.750000e-01 +8.770978e-01
+8.750000e-01 +8.772885e-01
+8.750000e-01 +8.762013e-01
+8.750000e-01 +8.760125e-01
+8.750000e-01 +8.755338e-01
+8.750000e-01 +8.750188e-01
+8.750000e-01 +8.747870e-01
+8.750000e-01 +8.747289e-01
+8.750000e-01 +8.745496e-01
+8.750000e-01 +8.728730e-01
+8.750000e-01 +8.723981e-01
+8.750000e-01 +8.715054e-01
+8.750000e-01 +8.720395e-01
+8.750000e-01 +8.721463e-01
+8.750000e-01 +8.731820e-01
+8.750000e-01 +8.719708e-01
+8.750000e-01 +8.713986e-01
+8.750000e-01 +8.704793e-01
+8.750000e-01 +8.686120e-01
+8.750000e-01 +8.694837e-01
+8.750000e-01 +8.709523e-01
+8.750000e-01 +8.716180e-01
+8.750000e-01 +8.718697e-01
+8.750000e-01 +8.699643e-01
+8.750000e-01 +8.708417e-01
+8.750000e-01 +8.674390e-01
+8.750000e-01 +8.670690e-01
+8.750000e-01 +8.669164e-01
+8.750000e-01 +8.680264e-01
+8.750000e-01 +8.698689e-01
+8.750000e-01 +8.700883e-01
+8.750000e-01 +8.691155e-01
+8.750000e-01 +8.694093e-01
+8.750000e-01 +8.683946e-01
+8.750000e-01 +8.680465e-01
+8.750000e-01 +8.703992e-01
+8.750000e-01 +8.688809e-01
+8.750000e-01 +8.670194e-01
+8.750000e-01 +8.667409e-01
+8.750000e-01 +8.668096e-01
+8.750000e-01 +8.668057e-01
+8.750000e-01 +8.661000e-01
+8.750000e-01 +8.657748e-01
+8.750000e-01 +8.637692e-01
+8.750000e-01 +8.626172e-01
+8.750000e-01 +8.602559e-01
+8.750000e-01 +8.597619e-01
+8.750000e-01 +8.595387e-01
+8.750000e-01 +8.580434e-01
+8.750000e-01 +8.593709e-01
+8.750000e-01 +8.583505e-01
+8.750000e-01 +8.579823e-01
+8.750000e-01 +8.586633e-01
+8.750000e-01 +8.573594e-01
+8.750000e-01 +8.598582e-01
+8.750000e-01 +8.612134e-01
+8.750000e-01 +8.625905e-01
+8.750000e-01 +8.636701e-01
+8.750000e-01 +8.631360e-01
+8.750000e-01 +8.625323e-01
+8.750000e-01 +8.618171e-01
+8.750000e-01 +8.610722e-01
+8.750000e-01 +8.607346e-01
+8.750000e-01 +8.606870e-01
+8.750000e-01 +8.607327e-01
+8.750000e-01 +8.608548e-01
+8.750000e-01 +8.612821e-01
+8.750000e-01 +8.589837e-01
+8.750000e-01 +8.586499e-01
+8.750000e-01 +8.597714e-01
+8.750000e-01 +8.579709e-01
+8.750000e-01 +8.583753e-01
+8.750000e-01 +8.590810e-01
+8.750000e-01 +8.602979e-01
+8.750000e-01 +8.625466e-01
+8.750000e-01 +8.632733e-01
+8.750000e-01 +8.615186e-01
+8.750000e-01 +8.621861e-01
+8.750000e-01 +8.625333e-01
+8.750000e-01 +8.633620e-01
+8.750000e-01 +8.640439e-01
+8.750000e-01 +8.623082e-01
+8.750000e-01 +8.628156e-01
+8.750000e-01 +8.641965e-01
+8.750000e-01 +8.644158e-01
+8.750000e-01 +8.635899e-01
+8.750000e-01 +8.639047e-01
+8.750000e-01 +8.635480e-01
+8.750000e-01 +8.627278e-01
+8.750000e-01 +8.606183e-01
+8.750000e-01 +8.576962e-01
+8.750000e-01 +8.565232e-01
+8.750000e-01 +8.570249e-01
+8.750000e-01 +8.582990e-01
+8.750000e-01 +8.572919e-01
+8.750000e-01 +8.554456e-01
+8.750000e-01 +8.566968e-01
+8.750000e-01 +8.583505e-01
+8.750000e-01 +8.587033e-01
+8.750000e-01 +8.579022e-01
+8.750000e-01 +8.566510e-01
+8.750000e-01 +8.564908e-01
+8.750000e-01 +8.586575e-01
+8.750000e-01 +8.572843e-01
+8.750000e-01 +8.589932e-01
+8.750000e-01 +8.610684e-01
+8.750000e-01 +8.610875e-01
+8.750000e-01 +8.610360e-01
+8.750000e-01 +8.602607e-01
+8.750000e-01 +8.604791e-01
+8.750000e-01 +8.617322e-01
+8.750000e-01 +8.613593e-01
+8.750000e-01 +8.626306e-01
+8.750000e-01 +8.631799e-01
+8.750000e-01 +8.625485e-01
+8.750000e-01 +8.615949e-01
+8.750000e-01 +8.613889e-01
+8.750000e-01 +8.633573e-01
+8.750000e-01 +8.632581e-01
+8.750000e-01 +8.618991e-01
+8.750000e-01 +8.633649e-01
+8.750000e-01 +8.627622e-01
+8.750000e-01 +8.636014e-01
+8.750000e-01 +8.647077e-01
+8.750000e-01 +8.656041e-01
+8.750000e-01 +8.662335e-01
+8.750000e-01 +8.671753e-01
+8.750000e-01 +8.692433e-01
+8.750000e-01 +8.685452e-01
+8.750000e-01 +8.682687e-01
+8.750000e-01 +8.690793e-01
+8.750000e-01 +8.670194e-01
+8.750000e-01 +8.710935e-01
+8.750000e-01 +8.706204e-01
+8.750000e-01 +8.685340e-01
+8.750000e-01 +8.682782e-01
+8.750000e-01 +8.694913e-01
+8.750000e-01 +8.683927e-01
+8.750000e-01 +8.689191e-01
+8.750000e-01 +8.690717e-01
+8.750000e-01 +8.664777e-01
+8.750000e-01 +8.681867e-01
+8.750000e-01 +8.647611e-01
+8.750000e-01 +8.642499e-01
+8.750000e-01 +8.624265e-01
+8.750000e-01 +8.617093e-01
+8.750000e-01 +8.612210e-01
+8.750000e-01 +8.629682e-01
+8.750000e-01 +8.634583e-01
+8.750000e-01 +8.646914e-01
+8.750000e-01 +8.656079e-01
+8.750000e-01 +8.668668e-01
+8.750000e-01 +8.679540e-01
+8.750000e-01 +8.669736e-01
+8.750000e-01 +8.662297e-01
+8.750000e-01 +8.645703e-01
+8.750000e-01 +8.650815e-01
+8.750000e-01 +8.629910e-01
+8.750000e-01 +8.646008e-01
+8.750000e-01 +8.646905e-01
+8.750000e-01 +8.658215e-01
+8.750000e-01 +8.670232e-01
+8.750000e-01 +8.658673e-01
+8.750000e-01 +8.665006e-01
+8.750000e-01 +8.660886e-01
+8.750000e-01 +8.676774e-01
+8.750000e-01 +8.681638e-01
+8.750000e-01 +8.709409e-01
+8.750000e-01 +8.718564e-01
+8.750000e-01 +8.705060e-01
+8.750000e-01 +8.738820e-01
+8.750000e-01 +8.725583e-01
+8.750000e-01 +8.735349e-01
+8.750000e-01 +8.741338e-01
+8.750000e-01 +8.708951e-01
+8.750000e-01 +8.688504e-01
+8.750000e-01 +8.769376e-01
+8.750000e-01 +8.770444e-01
+8.750000e-01 +8.756177e-01
+8.750000e-01 +8.753259e-01
+8.750000e-01 +8.734433e-01
+8.750000e-01 +8.744504e-01
+8.750000e-01 +8.741929e-01
+8.750000e-01 +8.752744e-01
+8.750000e-01 +8.772656e-01
+8.750000e-01 +8.782880e-01
+8.750000e-01 +8.786084e-01
+8.750000e-01 +8.784940e-01
+8.750000e-01 +8.784186e-01
+8.750000e-01 +8.782193e-01
+8.750000e-01 +8.781506e-01
+8.750000e-01 +8.779218e-01
+8.750000e-01 +8.778417e-01
+8.750000e-01 +8.783700e-01
+8.750000e-01 +8.768098e-01
+8.750000e-01 +8.750798e-01
+8.750000e-01 +8.749539e-01
+8.750000e-01 +8.759534e-01
+8.750000e-01 +8.757169e-01
+8.750000e-01 +8.746945e-01
+8.750000e-01 +8.729531e-01
+8.750000e-01 +8.731076e-01
+8.750000e-01 +8.733708e-01
+8.750000e-01 +8.769681e-01
+8.750000e-01 +8.762128e-01
+8.750000e-01 +8.746793e-01
+8.750000e-01 +8.758313e-01
+8.750000e-01 +8.768122e-01
+8.750000e-01 +8.773345e-01
+8.750000e-01 +8.777491e-01
+8.750000e-01 +8.766171e-01
+8.750000e-01 +8.770062e-01
+8.750000e-01 +8.773572e-01
+8.750000e-01 +8.774449e-01
+8.750000e-01 +8.764150e-01
+8.750000e-01 +8.775470e-01
+8.750000e-01 +8.775746e-01
+8.750000e-01 +8.776013e-01
+8.750000e-01 +8.778150e-01
+8.750000e-01 +8.772885e-01
+8.750000e-01 +8.766171e-01
+8.750000e-01 +8.766629e-01
+8.750000e-01 +8.774564e-01
+8.750000e-01 +8.769872e-01
+8.750000e-01 +8.772771e-01
+8.750000e-01 +8.751084e-01
+8.750000e-01 +8.768880e-01
+8.750000e-01 +8.776586e-01
+8.750000e-01 +8.792536e-01
+8.750000e-01 +8.799283e-01
+8.750000e-01 +8.822362e-01
+8.750000e-01 +8.832089e-01
+8.750000e-01 +8.847958e-01
+8.750000e-01 +8.856351e-01
+8.750000e-01 +8.873593e-01
+8.750000e-01 +8.881223e-01
+8.750000e-01 +8.893506e-01
+8.750000e-01 +8.905427e-01
+8.750000e-01 +8.910920e-01
+8.750000e-01 +8.920972e-01
+8.750000e-01 +8.915479e-01
+8.750000e-01 +8.924558e-01
+8.750000e-01 +8.919827e-01
+8.750000e-01 +8.927457e-01
+8.750000e-01 +8.912904e-01
+8.750000e-01 +8.911549e-01
+8.750000e-01 +8.911473e-01
+8.750000e-01 +8.916585e-01
+8.750000e-01 +8.909940e-01
+8.750000e-01 +8.907182e-01
+8.750000e-01 +8.897397e-01
+8.750000e-01 +8.890988e-01
+8.750000e-01 +8.903424e-01
+8.750000e-01 +8.904321e-01
+8.750000e-01 +8.900449e-01
+8.750000e-01 +8.869168e-01
+8.750000e-01 +8.854901e-01
+8.750000e-01 +8.860547e-01
+8.750000e-01 +8.873517e-01
+8.750000e-01 +8.880765e-01
+8.750000e-01 +8.877103e-01
+8.750000e-01 +8.876416e-01
+8.750000e-01 +8.879735e-01
+8.750000e-01 +8.873953e-01
+8.750000e-01 +8.847596e-01
+8.750000e-01 +8.860204e-01
+8.750000e-01 +8.855578e-01
+8.750000e-01 +8.857581e-01
+8.750000e-01 +8.871056e-01
+8.750000e-01 +8.881461e-01
+8.750000e-01 +8.880307e-01
+8.750000e-01 +8.880689e-01
+8.750000e-01 +8.865659e-01
+8.750000e-01 +8.859591e-01
+8.750000e-01 +8.871076e-01
+8.750000e-01 +8.838803e-01
+8.750000e-01 +8.806073e-01
+8.750000e-01 +8.799970e-01
+8.750000e-01 +8.813092e-01
+8.750000e-01 +8.790509e-01
+8.750000e-01 +8.796842e-01
+8.750000e-01 +8.779981e-01
+8.750000e-01 +8.766438e-01
+8.750000e-01 +8.764722e-01
+8.750000e-01 +8.764035e-01
+8.750000e-01 +8.771092e-01
+8.750000e-01 +8.777043e-01
+8.750000e-01 +8.780095e-01
+8.750000e-01 +8.782384e-01
+8.750000e-01 +8.779561e-01
+8.750000e-01 +8.789879e-01
+8.750000e-01 +8.786189e-01
+8.750000e-01 +8.778073e-01
+8.750000e-01 +8.786008e-01
+8.750000e-01 +8.770368e-01
+8.750000e-01 +8.769376e-01
+8.750000e-01 +8.756101e-01
+8.750000e-01 +8.754117e-01
+8.750000e-01 +8.726575e-01
+8.750000e-01 +8.744580e-01
+8.750000e-01 +8.780133e-01
+8.750000e-01 +8.759524e-01
+8.750000e-01 +8.776500e-01
+8.750000e-01 +8.783528e-01
+8.750000e-01 +8.780858e-01
+8.750000e-01 +8.783109e-01
+8.750000e-01 +8.798367e-01
+8.750000e-01 +8.803327e-01
+8.750000e-01 +8.825070e-01
+8.750000e-01 +8.829953e-01
+8.750000e-01 +8.837544e-01
+8.750000e-01 +8.829286e-01
+8.750000e-01 +8.822317e-01
+8.750000e-01 +8.825967e-01
+8.750000e-01 +8.831651e-01
+8.750000e-01 +8.831183e-01
+8.750000e-01 +8.826293e-01
+8.750000e-01 +8.838896e-01
+8.750000e-01 +8.827168e-01
+8.750000e-01 +8.823926e-01
+8.750000e-01 +8.817975e-01
+8.750000e-01 +8.799207e-01
+8.750000e-01 +8.790776e-01
+8.750000e-01 +8.795392e-01
+8.750000e-01 +8.794972e-01
+8.750000e-01 +8.809926e-01
+8.750000e-01 +8.787991e-01
+8.750000e-01 +8.772275e-01
+8.750000e-01 +8.735196e-01
+8.750000e-01 +8.720242e-01
+8.750000e-01 +8.697087e-01
+8.750000e-01 +8.668553e-01
+8.750000e-01 +8.670117e-01
+8.750000e-01 +8.670995e-01
+8.750000e-01 +8.662030e-01
+8.750000e-01 +8.662221e-01
+8.750000e-01 +8.653691e-01
+8.750000e-01 +8.667523e-01
+8.750000e-01 +8.661458e-01
+8.750000e-01 +8.669125e-01
+8.750000e-01 +8.675210e-01
+8.750000e-01 +8.673255e-01
+8.750000e-01 +8.662002e-01
+8.750000e-01 +8.662221e-01
+8.750000e-01 +8.667218e-01
+8.750000e-01 +8.682496e-01
+8.750000e-01 +8.689343e-01
+8.750000e-01 +8.678662e-01
+8.750000e-01 +8.691098e-01
+8.750000e-01 +8.686444e-01
+8.750000e-01 +8.693387e-01
+8.750000e-01 +8.686940e-01
+8.750000e-01 +8.707082e-01
+8.750000e-01 +8.704030e-01
+8.750000e-01 +8.704335e-01
+8.750000e-01 +8.703992e-01
+8.750000e-01 +8.702466e-01
+8.750000e-01 +8.707044e-01
+8.750000e-01 +8.692243e-01
+8.750000e-01 +8.693153e-01
+8.750000e-01 +8.688886e-01
+8.750000e-01 +8.687894e-01
+8.750000e-01 +8.688809e-01
+8.750000e-01 +8.712384e-01
+8.750000e-01 +8.719708e-01
+8.750000e-01 +8.727109e-01
+8.750000e-01 +8.728406e-01
+8.750000e-01 +8.733518e-01
+8.750000e-01 +8.758466e-01
+8.750000e-01 +8.772275e-01
+8.750000e-01 +8.777005e-01
+8.750000e-01 +8.792111e-01
+8.750000e-01 +8.803784e-01
+8.750000e-01 +8.803403e-01
+8.750000e-01 +8.806912e-01
+8.750000e-01 +8.788678e-01
+8.750000e-01 +8.803136e-01
+8.750000e-01 +8.843877e-01
+8.750000e-01 +8.833348e-01
+8.750000e-01 +8.838441e-01
+8.750000e-01 +8.835675e-01
+8.750000e-01 +8.834054e-01
+8.750000e-01 +8.852422e-01
+8.750000e-01 +8.845374e-01
+8.750000e-01 +8.848912e-01
+8.750000e-01 +8.846385e-01
+8.750000e-01 +8.859479e-01
+8.750000e-01 +8.856370e-01
+8.750000e-01 +8.858659e-01
+8.750000e-01 +8.846852e-01
+8.750000e-01 +8.851659e-01
+8.750000e-01 +8.854711e-01
+8.750000e-01 +8.850057e-01
+8.750000e-01 +8.854138e-01
+8.750000e-01 +8.848111e-01
+8.750000e-01 +8.833615e-01
+8.750000e-01 +8.820187e-01
+8.750000e-01 +8.815457e-01
+8.750000e-01 +8.818356e-01
+8.750000e-01 +8.835885e-01
+8.750000e-01 +8.836591e-01
+8.750000e-01 +8.831555e-01
+8.750000e-01 +8.843991e-01
+8.750000e-01 +8.843991e-01
+8.750000e-01 +8.842847e-01
+8.750000e-01 +8.857800e-01
+8.750000e-01 +8.879086e-01
+8.750000e-01 +8.874432e-01
+8.750000e-01 +8.870580e-01
+8.750000e-01 +8.865964e-01
+8.750000e-01 +8.855082e-01
+8.750000e-01 +8.833920e-01
+8.750000e-01 +8.822019e-01
+8.750000e-01 +8.803956e-01
+8.750000e-01 +8.801610e-01
+8.750000e-01 +8.801534e-01
+8.750000e-01 +8.816983e-01
+8.750000e-01 +8.804852e-01
+8.750000e-01 +8.796231e-01
+8.750000e-01 +8.789632e-01
+8.750000e-01 +8.797986e-01
+8.750000e-01 +8.773457e-01
+8.750000e-01 +8.807206e-01
+8.750000e-01 +8.812234e-01
+8.750000e-01 +8.789613e-01
+8.750000e-01 +8.770406e-01
+8.750000e-01 +8.761603e-01
+8.750000e-01 +8.774049e-01
+8.750000e-01 +8.751828e-01
+8.750000e-01 +8.750760e-01
+8.750000e-01 +8.741147e-01
+8.750000e-01 +8.744580e-01
+8.750000e-01 +8.742349e-01
+8.750000e-01 +8.739955e-01
+8.750000e-01 +8.722531e-01
+8.750000e-01 +8.720586e-01
+8.750000e-01 +8.732831e-01
+8.750000e-01 +8.726251e-01
+8.750000e-01 +8.740556e-01
+8.750000e-01 +8.743283e-01
+8.750000e-01 +8.759686e-01
+8.750000e-01 +8.755261e-01
+8.750000e-01 +8.735578e-01
+8.750000e-01 +8.730313e-01
+8.750000e-01 +8.728482e-01
+8.750000e-01 +8.736360e-01
+8.750000e-01 +8.724362e-01
+8.750000e-01 +8.734776e-01
+8.750000e-01 +8.744676e-01
+8.750000e-01 +8.735330e-01
+8.750000e-01 +8.731534e-01
+8.750000e-01 +8.712651e-01
+8.750000e-01 +8.710744e-01
+8.750000e-01 +8.721425e-01
+8.750000e-01 +8.724744e-01
+8.750000e-01 +8.727490e-01
+8.750000e-01 +8.740022e-01
+8.750000e-01 +8.734967e-01
+8.750000e-01 +8.735482e-01
+8.750000e-01 +8.737943e-01
+8.750000e-01 +8.748586e-01
+8.750000e-01 +8.756024e-01
+8.750000e-01 +8.764722e-01
+8.750000e-01 +8.772046e-01
+8.750000e-01 +8.781239e-01
+8.750000e-01 +8.793370e-01
+8.750000e-01 +8.771092e-01
+8.750000e-01 +8.780209e-01
+8.750000e-01 +8.780248e-01
+8.750000e-01 +8.785035e-01
+8.750000e-01 +8.769757e-01
+8.750000e-01 +8.770825e-01
+8.750000e-01 +8.767239e-01
+8.750000e-01 +8.769910e-01
+8.750000e-01 +8.770902e-01
+8.750000e-01 +8.753659e-01
+8.750000e-01 +8.765408e-01
+8.750000e-01 +8.760449e-01
+8.750000e-01 +8.757169e-01
+8.750000e-01 +8.768508e-01
+8.750000e-01 +8.779370e-01
+8.750000e-01 +8.791120e-01
+8.750000e-01 +8.799664e-01
+8.750000e-01 +8.809506e-01
+8.750000e-01 +8.814942e-01
+8.750000e-01 +8.834607e-01
+8.750000e-01 +8.839719e-01
+8.750000e-01 +8.840482e-01
+8.750000e-01 +8.843038e-01
+8.750000e-01 +8.848140e-01
+8.750000e-01 +8.835160e-01
+8.750000e-01 +8.831975e-01
+8.750000e-01 +8.833205e-01
+8.750000e-01 +8.836762e-01
+8.750000e-01 +8.836247e-01
+8.750000e-01 +8.837277e-01
+8.750000e-01 +8.830811e-01
+8.750000e-01 +8.814885e-01
+8.750000e-01 +8.851697e-01
+8.750000e-01 +8.850915e-01
+8.750000e-01 +8.857238e-01
+8.750000e-01 +8.841912e-01
+8.750000e-01 +8.839757e-01
+8.750000e-01 +8.823983e-01
+8.750000e-01 +8.817136e-01
+8.750000e-01 +8.812024e-01
+8.750000e-01 +8.800618e-01
+8.750000e-01 +8.803441e-01
+8.750000e-01 +8.797414e-01
+8.750000e-01 +8.743417e-01
+8.750000e-01 +8.732945e-01
+8.750000e-01 +8.726575e-01
+8.750000e-01 +8.726613e-01
+8.750000e-01 +8.704297e-01
+8.750000e-01 +8.686215e-01
+8.750000e-01 +8.688199e-01
+8.750000e-01 +8.684689e-01
+8.750000e-01 +8.674390e-01
+8.750000e-01 +8.667066e-01
+8.750000e-01 +8.675992e-01
+8.750000e-01 +8.665387e-01
+8.750000e-01 +8.675534e-01
+8.750000e-01 +8.668744e-01
+8.750000e-01 +8.687818e-01
+8.750000e-01 +8.695867e-01
+8.750000e-01 +8.699948e-01
+8.750000e-01 +8.694951e-01
+8.750000e-01 +8.697469e-01
+8.750000e-01 +8.696629e-01
+8.750000e-01 +8.691594e-01
+8.750000e-01 +8.707578e-01
+8.750000e-01 +8.727147e-01
+8.750000e-01 +8.728234e-01
+8.750000e-01 +8.737676e-01
+8.750000e-01 +8.737227e-01
+8.750000e-01 +8.725907e-01
+8.750000e-01 +8.716142e-01
+8.750000e-01 +8.720929e-01
+8.750000e-01 +8.735654e-01
+8.750000e-01 +8.747765e-01
+8.750000e-01 +8.753945e-01
+8.750000e-01 +8.755795e-01
+8.750000e-01 +8.726346e-01
+8.750000e-01 +8.725888e-01
+8.750000e-01 +8.695676e-01
+8.750000e-01 +8.675229e-01
+8.750000e-01 +8.683927e-01
+8.750000e-01 +8.671796e-01
+8.750000e-01 +8.673932e-01
+8.750000e-01 +8.678777e-01
+8.750000e-01 +8.685986e-01
+8.750000e-01 +8.679311e-01
+8.750000e-01 +8.665158e-01
+8.750000e-01 +8.669321e-01
+8.750000e-01 +8.670685e-01
+8.750000e-01 +8.671677e-01
+8.750000e-01 +8.675572e-01
+8.750000e-01 +8.684613e-01
+8.750000e-01 +8.683545e-01
+8.750000e-01 +8.663251e-01
+8.750000e-01 +8.659207e-01
+8.750000e-01 +8.665387e-01
+8.750000e-01 +8.672788e-01
+8.750000e-01 +8.675687e-01
+8.750000e-01 +8.673398e-01
+8.750000e-01 +8.683164e-01
+8.750000e-01 +8.678586e-01
+8.750000e-01 +8.695828e-01
+8.750000e-01 +8.705975e-01
+8.750000e-01 +8.726384e-01
+8.750000e-01 +8.731954e-01
+8.750000e-01 +8.723695e-01
+8.750000e-01 +8.714930e-01
+8.750000e-01 +8.707196e-01
+8.750000e-01 +8.680226e-01
+8.750000e-01 +8.672139e-01
+8.750000e-01 +8.669621e-01
+8.750000e-01 +8.685929e-01
+8.750000e-01 +8.693997e-01
+8.750000e-01 +8.705899e-01
+8.750000e-01 +8.705594e-01
+8.750000e-01 +8.656156e-01
+8.750000e-01 +8.712327e-01
+8.750000e-01 +8.720204e-01
+8.750000e-01 +8.756635e-01
+8.750000e-01 +8.785092e-01
+8.750000e-01 +8.791043e-01
+8.750000e-01 +8.792111e-01
+8.750000e-01 +8.812482e-01
+8.750000e-01 +8.804776e-01
+8.750000e-01 +8.792569e-01
+8.750000e-01 +8.810346e-01
+8.750000e-01 +8.808362e-01
+8.750000e-01 +8.798634e-01
+8.750000e-01 +8.798177e-01
+8.750000e-01 +8.820621e-01
+8.750000e-01 +8.791091e-01
+8.750000e-01 +8.791120e-01
+8.750000e-01 +8.783338e-01
+8.750000e-01 +8.753354e-01
+8.750000e-01 +8.719022e-01
+8.750000e-01 +8.686826e-01
+8.750000e-01 +8.693387e-01
+8.750000e-01 +8.684079e-01
+8.750000e-01 +8.713586e-01
+8.750000e-01 +8.713281e-01
+8.750000e-01 +8.723485e-01
+8.750000e-01 +8.747441e-01
+8.750000e-01 +8.777692e-01
+8.750000e-01 +8.772504e-01
+8.750000e-01 +8.781506e-01
+8.750000e-01 +8.783128e-01
+8.750000e-01 +8.775298e-01
+8.750000e-01 +8.745839e-01
+8.750000e-01 +8.743092e-01
+8.750000e-01 +8.734261e-01
+8.750000e-01 +8.729093e-01
+8.750000e-01 +8.700406e-01
+8.750000e-01 +8.711087e-01
+8.750000e-01 +8.692624e-01
+8.750000e-01 +8.697888e-01
+8.750000e-01 +8.697421e-01
+8.750000e-01 +8.693158e-01
+8.750000e-01 +8.684995e-01
+8.750000e-01 +8.701169e-01
+8.750000e-01 +8.705289e-01
+8.750000e-01 +8.714063e-01
+8.750000e-01 +8.723065e-01
+8.750000e-01 +8.718182e-01
+8.750000e-01 +8.714158e-01
+8.750000e-01 +8.713681e-01
+8.750000e-01 +8.708226e-01
+8.750000e-01 +8.735330e-01
+8.750000e-01 +8.765943e-01
+8.750000e-01 +8.765866e-01
+8.750000e-01 +8.771207e-01
+8.750000e-01 +8.782117e-01
+8.750000e-01 +8.763883e-01
+8.750000e-01 +8.766095e-01
+8.750000e-01 +8.774011e-01
+8.750000e-01 +8.794019e-01
+8.750000e-01 +8.787552e-01
+8.750000e-01 +8.804852e-01
+8.750000e-01 +8.792874e-01
+8.750000e-01 +8.782908e-01
+8.750000e-01 +8.796002e-01
+8.750000e-01 +8.790738e-01
+8.750000e-01 +8.778073e-01
+8.750000e-01 +8.782975e-01
+8.750000e-01 +8.788726e-01
+8.750000e-01 +8.801190e-01
+8.750000e-01 +8.791120e-01
+8.750000e-01 +8.795316e-01
+8.750000e-01 +8.795390e-01
+8.750000e-01 +8.794572e-01
+8.750000e-01 +8.803137e-01
+8.750000e-01 +8.805978e-01
+8.750000e-01 +8.800637e-01
+8.750000e-01 +8.804700e-01
+8.750000e-01 +8.806340e-01
+8.750000e-01 +8.801753e-01
+8.750000e-01 +8.806455e-01
+8.750000e-01 +8.808295e-01
+8.750000e-01 +8.800809e-01
+8.750000e-01 +8.785703e-01
+8.750000e-01 +8.776242e-01
+8.750000e-01 +8.773953e-01
+8.750000e-01 +8.761823e-01
+8.750000e-01 +8.756978e-01
+8.750000e-01 +8.753316e-01
+8.750000e-01 +8.736112e-01
+8.750000e-01 +8.727185e-01
+8.750000e-01 +8.729093e-01
+8.750000e-01 +8.742291e-01
+8.750000e-01 +8.723447e-01
+8.750000e-01 +8.699777e-01
+8.750000e-01 +8.747327e-01
+8.750000e-01 +8.759572e-01
+8.750000e-01 +8.744151e-01
+8.750000e-01 +8.770043e-01
+8.750000e-01 +8.784406e-01
+8.750000e-01 +8.800561e-01
+8.750000e-01 +8.798062e-01
+8.750000e-01 +8.794362e-01
+8.750000e-01 +8.782813e-01
+8.750000e-01 +8.794352e-01
+8.750000e-01 +8.798234e-01
+8.750000e-01 +8.809583e-01
+8.750000e-01 +8.807980e-01
+8.750000e-01 +8.815782e-01
+8.750000e-01 +8.801877e-01
+8.750000e-01 +8.790738e-01
+8.750000e-01 +8.798444e-01
+8.750000e-01 +8.814694e-01
+8.750000e-01 +8.808972e-01
+8.750000e-01 +8.807370e-01
+8.750000e-01 +8.818509e-01
+8.750000e-01 +8.842618e-01
+8.750000e-01 +8.848645e-01
+8.750000e-01 +8.834931e-01
+8.750000e-01 +8.824536e-01
+8.750000e-01 +8.824727e-01
+8.750000e-01 +8.835751e-01
+8.750000e-01 +8.851907e-01
+8.750000e-01 +8.868215e-01
+8.750000e-01 +8.857266e-01
+8.750000e-01 +8.863065e-01
+8.750000e-01 +8.897588e-01
+8.750000e-01 +8.920338e-01
+8.750000e-01 +8.920247e-01
+8.750000e-01 +8.917844e-01
+8.750000e-01 +8.922002e-01
+8.750000e-01 +8.922154e-01
+8.750000e-01 +8.918931e-01
+8.750000e-01 +8.925416e-01
+8.750000e-01 +8.929192e-01
+8.750000e-01 +8.935506e-01
+8.750000e-01 +8.934705e-01
+8.750000e-01 +8.939931e-01
+8.750000e-01 +8.946950e-01
+8.750000e-01 +8.920285e-01
+8.750000e-01 +8.912045e-01
+8.750000e-01 +8.906123e-01
+8.750000e-01 +8.898160e-01
+8.750000e-01 +8.885495e-01
+8.750000e-01 +8.872678e-01
+8.750000e-01 +8.864209e-01
+8.750000e-01 +8.863217e-01
+8.750000e-01 +8.873441e-01
+8.750000e-01 +8.861615e-01
+8.750000e-01 +8.855359e-01
+8.750000e-01 +8.857457e-01
+8.750000e-01 +8.858163e-01
+8.750000e-01 +8.846204e-01
+8.750000e-01 +8.846585e-01
+8.750000e-01 +8.848569e-01
+8.750000e-01 +8.847958e-01
+8.750000e-01 +8.838460e-01
+8.750000e-01 +8.852460e-01
+8.750000e-01 +8.865125e-01
+8.750000e-01 +8.863217e-01
+8.750000e-01 +8.869926e-01
+8.750000e-01 +8.874156e-01
+8.750000e-01 +8.881604e-01
+8.750000e-01 +8.875501e-01
+8.750000e-01 +8.869054e-01
+8.750000e-01 +8.856809e-01
+8.750000e-01 +8.876492e-01
+8.750000e-01 +8.868939e-01
+8.750000e-01 +8.876187e-01
+8.750000e-01 +8.887097e-01
+8.750000e-01 +8.896176e-01
+8.750000e-01 +8.890454e-01
+8.750000e-01 +8.897969e-01
+8.750000e-01 +8.880460e-01
+8.750000e-01 +8.878705e-01
+8.750000e-01 +8.871762e-01
+8.750000e-01 +8.884580e-01
+8.750000e-01 +8.887937e-01
+8.750000e-01 +8.888013e-01
+8.750000e-01 +8.889644e-01
+8.750000e-01 +8.891273e-01
+8.750000e-01 +8.887379e-01
+8.750000e-01 +8.881452e-01
+8.750000e-01 +8.894803e-01
+8.750000e-01 +8.891255e-01
+8.750000e-01 +8.912227e-01
+8.750000e-01 +8.896081e-01
+8.750000e-01 +8.894345e-01
+8.750000e-01 +8.897607e-01
+8.750000e-01 +8.911588e-01
+8.750000e-01 +8.902528e-01
+8.750000e-01 +8.899991e-01
+8.750000e-01 +8.930585e-01
+8.750000e-01 +8.919293e-01
+8.750000e-01 +8.914487e-01
+8.750000e-01 +8.924252e-01
+8.750000e-01 +8.925988e-01
+8.750000e-01 +8.916814e-01
+8.750000e-01 +8.913266e-01
+8.750000e-01 +8.899609e-01
+8.750000e-01 +8.874776e-01
+8.750000e-01 +8.881833e-01
+8.750000e-01 +8.875281e-01
+8.750000e-01 +8.870284e-01
+8.750000e-01 +8.890664e-01
+8.750000e-01 +8.908841e-01
+8.750000e-01 +8.903653e-01
+8.750000e-01 +8.902127e-01
+8.750000e-01 +8.882825e-01
+8.750000e-01 +8.891789e-01
+8.750000e-01 +8.873956e-01
+8.750000e-01 +8.855264e-01
+8.750000e-01 +8.840558e-01
+8.750000e-01 +8.837583e-01
+8.750000e-01 +8.834378e-01
+8.750000e-01 +8.830029e-01
+8.750000e-01 +8.818051e-01
+8.750000e-01 +8.808743e-01
+8.750000e-01 +8.791577e-01
+8.750000e-01 +8.799760e-01
+8.750000e-01 +8.799855e-01
+8.750000e-01 +8.787229e-01
+8.750000e-01 +8.781659e-01
+8.750000e-01 +8.768613e-01
+8.750000e-01 +8.776891e-01
+8.750000e-01 +8.770863e-01
+8.750000e-01 +8.770902e-01
+8.750000e-01 +8.764798e-01
+8.750000e-01 +8.753583e-01
+8.750000e-01 +8.734586e-01
+8.750000e-01 +8.725278e-01
+8.750000e-01 +8.714287e-01
+8.750000e-01 +8.712956e-01
+8.750000e-01 +8.726956e-01
+8.750000e-01 +8.717038e-01
+8.750000e-01 +8.694455e-01
+8.750000e-01 +8.683927e-01
+8.750000e-01 +8.679425e-01
+8.750000e-01 +8.674447e-01
+8.750000e-01 +8.672864e-01
+8.750000e-01 +8.674313e-01
+8.750000e-01 +8.652036e-01
+8.750000e-01 +8.640706e-01
+8.750000e-01 +8.649156e-01
+8.750000e-01 +8.672616e-01
+8.750000e-01 +8.669536e-01
+8.750000e-01 +8.675582e-01
+8.750000e-01 +8.684232e-01
+8.750000e-01 +8.675954e-01
+8.750000e-01 +8.630826e-01
+8.750000e-01 +8.638627e-01
+8.750000e-01 +8.611886e-01
+8.750000e-01 +8.576724e-01
+8.750000e-01 +8.553082e-01
+8.750000e-01 +8.561017e-01
+8.750000e-01 +8.565747e-01
+8.750000e-01 +8.588368e-01
+8.750000e-01 +8.596150e-01
+8.750000e-01 +8.585278e-01
+8.750000e-01 +8.556058e-01
+8.750000e-01 +8.553159e-01
+8.750000e-01 +8.545529e-01
+8.750000e-01 +8.568990e-01
+8.750000e-01 +8.597905e-01
+8.750000e-01 +8.590238e-01
+8.750000e-01 +8.623349e-01
+8.750000e-01 +8.624570e-01
+8.750000e-01 +8.621137e-01
+8.750000e-01 +8.627164e-01
+8.750000e-01 +8.625686e-01
+8.750000e-01 +8.645169e-01
+8.750000e-01 +8.643948e-01
+8.750000e-01 +8.650433e-01
+8.750000e-01 +8.640592e-01
+8.750000e-01 +8.632829e-01
+8.750000e-01 +8.625466e-01
+8.750000e-01 +8.625047e-01
+8.750000e-01 +8.614194e-01
+8.750000e-01 +8.638398e-01
+8.750000e-01 +8.650109e-01
+8.750000e-01 +8.641431e-01
+8.750000e-01 +8.637044e-01
+8.750000e-01 +8.637368e-01
+8.750000e-01 +8.618915e-01
+8.750000e-01 +8.596475e-01
+8.750000e-01 +8.580052e-01
+8.750000e-01 +8.571622e-01
+8.750000e-01 +8.589475e-01
+8.750000e-01 +8.590600e-01
+8.750000e-01 +8.590619e-01
+8.750000e-01 +8.552854e-01
+8.750000e-01 +8.587186e-01
+8.750000e-01 +8.577496e-01
+8.750000e-01 +8.570897e-01
+8.750000e-01 +8.571031e-01
+8.750000e-01 +8.568417e-01
+8.750000e-01 +8.575589e-01
+8.750000e-01 +8.583066e-01
+8.750000e-01 +8.580739e-01
+8.750000e-01 +8.588173e-01
+8.750000e-01 +8.588025e-01
+8.750000e-01 +8.594186e-01
+8.750000e-01 +8.598229e-01
+8.750000e-01 +8.596379e-01
+8.750000e-01 +8.599564e-01
+8.750000e-01 +8.622281e-01
+8.750000e-01 +8.634583e-01
+8.750000e-01 +8.642613e-01
+8.750000e-01 +8.640592e-01
+8.750000e-01 +8.629720e-01
+8.750000e-01 +8.628575e-01
+8.750000e-01 +8.617856e-01
+8.750000e-01 +8.608243e-01
+8.750000e-01 +8.616902e-01
+8.750000e-01 +8.614747e-01
+8.750000e-01 +8.630254e-01
+8.750000e-01 +8.638760e-01
+8.750000e-01 +8.662908e-01
+8.750000e-01 +8.678700e-01
+8.750000e-01 +8.677880e-01
+8.750000e-01 +8.690450e-01
+8.750000e-01 +8.700177e-01
+8.750000e-01 +8.684918e-01
+8.750000e-01 +8.683650e-01
+8.750000e-01 +8.685376e-01
+8.750000e-01 +8.687741e-01
+8.750000e-01 +8.713834e-01
+8.750000e-01 +8.697202e-01
+8.750000e-01 +8.683087e-01
+8.750000e-01 +8.698613e-01
+8.750000e-01 +8.691861e-01
+8.750000e-01 +8.700940e-01
+8.750000e-01 +8.701436e-01
+8.750000e-01 +8.708217e-01
+8.750000e-01 +8.729917e-01
+8.750000e-01 +8.726875e-01
+8.750000e-01 +8.713195e-01
+8.750000e-01 +8.710019e-01
+8.750000e-01 +8.717496e-01
+8.750000e-01 +8.710858e-01
+8.750000e-01 +8.693406e-01
+8.750000e-01 +8.703877e-01
+8.750000e-01 +8.689544e-01
+8.750000e-01 +8.694016e-01
+8.750000e-01 +8.685986e-01
+8.750000e-01 +8.684232e-01
+8.750000e-01 +8.683488e-01
+8.750000e-01 +8.677861e-01
+8.750000e-01 +8.665006e-01
+8.750000e-01 +8.666379e-01
+8.750000e-01 +8.673665e-01
+8.750000e-01 +8.675191e-01
+8.750000e-01 +8.695104e-01
+8.750000e-01 +8.696248e-01
+8.750000e-01 +8.708112e-01
+8.750000e-01 +8.719327e-01
+8.750000e-01 +8.713796e-01
+8.750000e-01 +8.715226e-01
+8.750000e-01 +8.704087e-01
+8.750000e-01 +8.711545e-01
+8.750000e-01 +8.717343e-01
+8.750000e-01 +8.703992e-01
+8.750000e-01 +8.708875e-01
+8.750000e-01 +8.708226e-01
+8.750000e-01 +8.722946e-01
+8.750000e-01 +8.719766e-01
+8.750000e-01 +8.716161e-01
+8.750000e-01 +8.718030e-01
+8.750000e-01 +8.714826e-01
+8.750000e-01 +8.715417e-01
+8.750000e-01 +8.726527e-01
+8.750000e-01 +8.728334e-01
+8.750000e-01 +8.749234e-01
+8.750000e-01 +8.757855e-01
+8.750000e-01 +8.759992e-01
+8.750000e-01 +8.750836e-01
+8.750000e-01 +8.741071e-01
+8.750000e-01 +8.748948e-01
+8.750000e-01 +8.728902e-01
+8.750000e-01 +8.764417e-01
+8.750000e-01 +8.762128e-01
+8.750000e-01 +8.769948e-01
+8.750000e-01 +8.779904e-01
+8.750000e-01 +8.790109e-01
+8.750000e-01 +8.810193e-01
+8.750000e-01 +8.823163e-01
+8.750000e-01 +8.796155e-01
+8.750000e-01 +8.801724e-01
+8.750000e-01 +8.806302e-01
+8.750000e-01 +8.800885e-01
+8.750000e-01 +8.805463e-01
+8.750000e-01 +8.796956e-01
+8.750000e-01 +8.807351e-01
+8.750000e-01 +8.783109e-01
+8.750000e-01 +8.778150e-01
+8.750000e-01 +8.784024e-01
+8.750000e-01 +8.770062e-01
+8.750000e-01 +8.749616e-01
+8.750000e-01 +8.765389e-01
+8.750000e-01 +8.762662e-01
+8.750000e-01 +8.758275e-01
+8.750000e-01 +8.757665e-01
+8.750000e-01 +8.769643e-01
+8.750000e-01 +8.751599e-01
+8.750000e-01 +8.749082e-01
+8.750000e-01 +8.717648e-01
+8.750000e-01 +8.712613e-01
+8.750000e-01 +8.716351e-01
+8.750000e-01 +8.714215e-01
+8.750000e-01 +8.715207e-01
+8.750000e-01 +8.714597e-01
+8.750000e-01 +8.717267e-01
+8.750000e-01 +8.705518e-01
+8.750000e-01 +8.699567e-01
+8.750000e-01 +8.701779e-01
+8.750000e-01 +8.712995e-01
+8.750000e-01 +8.710858e-01
+8.750000e-01 +8.703076e-01
+8.750000e-01 +8.702738e-01
+8.750000e-01 +8.702266e-01
+8.750000e-01 +8.708674e-01
+8.750000e-01 +8.711392e-01
+8.750000e-01 +8.716866e-01
+8.750000e-01 +8.712232e-01
+8.750000e-01 +8.731019e-01
+8.750000e-01 +8.734176e-01
+8.750000e-01 +8.733632e-01
+8.750000e-01 +8.732511e-01
+8.750000e-01 +8.734898e-01
+8.750000e-01 +8.743069e-01
+8.750000e-01 +8.752839e-01
+8.750000e-01 +8.776533e-01
+8.750000e-01 +8.778989e-01
+8.750000e-01 +8.812138e-01
+8.750000e-01 +8.784406e-01
+8.750000e-01 +8.809773e-01
+8.750000e-01 +8.786084e-01
+8.750000e-01 +8.770596e-01
+8.750000e-01 +8.771169e-01
+8.750000e-01 +8.757855e-01
+8.750000e-01 +8.733136e-01
+8.750000e-01 +8.735806e-01
+8.750000e-01 +8.751409e-01
+8.750000e-01 +8.735387e-01
+8.750000e-01 +8.746011e-01
+8.750000e-01 +8.745343e-01
+8.750000e-01 +8.738172e-01
+8.750000e-01 +8.742825e-01
+8.750000e-01 +8.742825e-01
+8.750000e-01 +8.754155e-01
+8.750000e-01 +8.751771e-01
+8.750000e-01 +8.765256e-01
+8.750000e-01 +8.777768e-01
+8.750000e-01 +8.781583e-01
+8.750000e-01 +8.775422e-01
+8.750000e-01 +8.785321e-01
+8.750000e-01 +8.797681e-01
+8.750000e-01 +8.807141e-01
+8.750000e-01 +8.825681e-01
+8.750000e-01 +8.832318e-01
+8.750000e-01 +8.827969e-01
+8.750000e-01 +8.826672e-01
+8.750000e-01 +8.821828e-01
+8.750000e-01 +8.838345e-01
+8.750000e-01 +8.834226e-01
+8.750000e-01 +8.819577e-01
+8.750000e-01 +8.809049e-01
+8.750000e-01 +8.802106e-01
+8.750000e-01 +8.790318e-01
+8.750000e-01 +8.773720e-01
+8.750000e-01 +8.782689e-01
+8.750000e-01 +8.797948e-01
+8.750000e-01 +8.792531e-01
+8.750000e-01 +8.803933e-01
+8.750000e-01 +8.781735e-01
+8.750000e-01 +8.809525e-01
+8.750000e-01 +8.828523e-01
+8.750000e-01 +8.823354e-01
+8.750000e-01 +8.832051e-01
+8.750000e-01 +8.816220e-01
+8.750000e-01 +8.838574e-01
+8.750000e-01 +8.837735e-01
+8.750000e-01 +8.823659e-01
+8.750000e-01 +8.822247e-01
+8.750000e-01 +8.821256e-01
+8.750000e-01 +8.830563e-01
+8.750000e-01 +8.824994e-01
+8.750000e-01 +8.832485e-01
+8.750000e-01 +8.826596e-01
+8.750000e-01 +8.836514e-01
+8.750000e-01 +8.848569e-01
+8.750000e-01 +8.856809e-01
+8.750000e-01 +8.860547e-01
+8.750000e-01 +8.861978e-01
+8.750000e-01 +8.868062e-01
+8.750000e-01 +8.884961e-01
+8.750000e-01 +8.854367e-01
+8.750000e-01 +8.855740e-01
+8.750000e-01 +8.848493e-01
+8.750000e-01 +8.844084e-01
+8.750000e-01 +8.842122e-01
+8.750000e-01 +8.847043e-01
+8.750000e-01 +8.846051e-01
+8.750000e-01 +8.838059e-01
+8.750000e-01 +8.859422e-01
+8.750000e-01 +8.868482e-01
+8.750000e-01 +8.843381e-01
+8.750000e-01 +8.831632e-01
+8.750000e-01 +8.833005e-01
+8.750000e-01 +8.822705e-01
+8.750000e-01 +8.835709e-01
+8.750000e-01 +8.833367e-01
+8.750000e-01 +8.809430e-01
+8.750000e-01 +8.803555e-01
+8.750000e-01 +8.814809e-01
+8.750000e-01 +8.820950e-01
+8.750000e-01 +8.804280e-01
+8.750000e-01 +8.801553e-01
+8.750000e-01 +8.808457e-01
+8.750000e-01 +8.794467e-01
+8.750000e-01 +8.791339e-01
+8.750000e-01 +8.789117e-01
+8.750000e-01 +8.790547e-01
+8.750000e-01 +8.774411e-01
+8.750000e-01 +8.775365e-01
+8.750000e-01 +8.762052e-01
+8.750000e-01 +8.757646e-01
+8.750000e-01 +8.731000e-01
+8.750000e-01 +8.602979e-01
+8.750000e-01 +8.622739e-01
+8.750000e-01 +8.599545e-01
+8.750000e-01 +8.587911e-01
+8.750000e-01 +8.579747e-01
+8.750000e-01 +8.562619e-01
+8.750000e-01 +8.548905e-01
+8.750000e-01 +8.550527e-01
+8.750000e-01 +8.558061e-01
+8.750000e-01 +8.544537e-01
+8.750000e-01 +8.543260e-01
+8.750000e-01 +8.554723e-01
+8.750000e-01 +8.555200e-01
+8.750000e-01 +8.567979e-01
+8.750000e-01 +8.553845e-01
+8.750000e-01 +8.574521e-01
+8.750000e-01 +8.569638e-01
+8.750000e-01 +8.582303e-01
+8.750000e-01 +8.589017e-01
+8.750000e-01 +8.594529e-01
+8.750000e-01 +8.619840e-01
+8.750000e-01 +8.608710e-01
+8.750000e-01 +8.632790e-01
+8.750000e-01 +8.637692e-01
+8.750000e-01 +8.645017e-01
+8.750000e-01 +8.639905e-01
+8.750000e-01 +8.656003e-01
+8.750000e-01 +8.655011e-01
+8.750000e-01 +8.648836e-01
+8.750000e-01 +8.654630e-01
+8.750000e-01 +8.659741e-01
+8.750000e-01 +8.645513e-01
+8.750000e-01 +8.642241e-01
+8.750000e-01 +8.631398e-01
+8.750000e-01 +8.656384e-01
+8.750000e-01 +8.635404e-01
+8.750000e-01 +8.647916e-01
+8.750000e-01 +8.637769e-01
+8.750000e-01 +8.630826e-01
+8.750000e-01 +8.599851e-01
+8.750000e-01 +8.591763e-01
+8.750000e-01 +8.616788e-01
+8.750000e-01 +8.650510e-01
+8.750000e-01 +8.641507e-01
+8.750000e-01 +8.640077e-01
+8.750000e-01 +8.661763e-01
+8.750000e-01 +8.643281e-01
+8.750000e-01 +8.633420e-01
+8.750000e-01 +8.604428e-01
+8.750000e-01 +8.599183e-01
+8.750000e-01 +8.596990e-01
+8.750000e-01 +8.590009e-01
+8.750000e-01 +8.591611e-01
+8.750000e-01 +8.592908e-01
+8.750000e-01 +8.565556e-01
+8.750000e-01 +8.567464e-01
+8.750000e-01 +8.574035e-01
+8.750000e-01 +8.578259e-01
+8.750000e-01 +8.585736e-01
+8.750000e-01 +8.593251e-01
+8.750000e-01 +8.596026e-01
+8.750000e-01 +8.598897e-01
+8.750000e-01 +8.606793e-01
+8.750000e-01 +8.630359e-01
+8.750000e-01 +8.640592e-01
+8.750000e-01 +8.638226e-01
+8.750000e-01 +8.619840e-01
+8.750000e-01 +8.624169e-01
+8.750000e-01 +8.623301e-01
+8.750000e-01 +8.634335e-01
+8.750000e-01 +8.643281e-01
+8.750000e-01 +8.646676e-01
+8.750000e-01 +8.639028e-01
+8.750000e-01 +8.644978e-01
+8.750000e-01 +8.646390e-01
+8.750000e-01 +8.681828e-01
+8.750000e-01 +8.669879e-01
+8.750000e-01 +8.660447e-01
+8.750000e-01 +8.657929e-01
+8.750000e-01 +8.670041e-01
+8.750000e-01 +8.667752e-01
+8.750000e-01 +8.661649e-01
+8.750000e-01 +8.665616e-01
+8.750000e-01 +8.671338e-01
+8.750000e-01 +8.666932e-01
+8.750000e-01 +8.663594e-01
+8.750000e-01 +8.668973e-01
+8.750000e-01 +8.673741e-01
+8.750000e-01 +8.673789e-01
+8.750000e-01 +8.654334e-01
+8.750000e-01 +8.650147e-01
+8.750000e-01 +8.654525e-01
+8.750000e-01 +8.660151e-01
+8.750000e-01 +8.655135e-01
+8.750000e-01 +8.672196e-01
+8.750000e-01 +8.689572e-01
+8.750000e-01 +8.689877e-01
+8.750000e-01 +8.695294e-01
+8.750000e-01 +8.693997e-01
+8.750000e-01 +8.706204e-01
+8.750000e-01 +8.705136e-01
+8.750000e-01 +8.695905e-01
+8.750000e-01 +8.690793e-01
+8.750000e-01 +8.678662e-01
+8.750000e-01 +8.693730e-01
+8.750000e-01 +8.695714e-01
+8.750000e-01 +8.713147e-01
+8.750000e-01 +8.713414e-01
+8.750000e-01 +8.703310e-01
+8.750000e-01 +8.699281e-01
+8.750000e-01 +8.702809e-01
+8.750000e-01 +8.708836e-01
+8.750000e-01 +8.711087e-01
+8.750000e-01 +8.708035e-01
+8.750000e-01 +8.679234e-01
+8.750000e-01 +8.685986e-01
+8.750000e-01 +8.689954e-01
+8.750000e-01 +8.695599e-01
+8.750000e-01 +8.700025e-01
+8.750000e-01 +8.709981e-01
+8.750000e-01 +8.688771e-01
+8.750000e-01 +8.681871e-01
+8.750000e-01 +8.688008e-01
+8.750000e-01 +8.684651e-01
+8.750000e-01 +8.680493e-01
+8.750000e-01 +8.669736e-01
+8.750000e-01 +8.692204e-01
+8.750000e-01 +8.695104e-01
+8.750000e-01 +8.716046e-01
+8.750000e-01 +8.722226e-01
+8.750000e-01 +8.731000e-01
+8.750000e-01 +8.741605e-01
+8.750000e-01 +8.745381e-01
+8.750000e-01 +8.740689e-01
+8.750000e-01 +8.738172e-01
+8.750000e-01 +8.738477e-01
+8.750000e-01 +8.729550e-01
+8.750000e-01 +8.715665e-01
+8.750000e-01 +8.726956e-01
+8.750000e-01 +8.746411e-01
+8.750000e-01 +8.745801e-01
+8.750000e-01 +8.746030e-01
+8.750000e-01 +8.739774e-01
+8.750000e-01 +8.744199e-01
+8.750000e-01 +8.748884e-01
+8.750000e-01 +8.756310e-01
+8.750000e-01 +8.753893e-01
+8.750000e-01 +8.756902e-01
+8.750000e-01 +8.759515e-01
+8.750000e-01 +8.752133e-01
+8.750000e-01 +8.749387e-01
+8.750000e-01 +8.749539e-01
+8.750000e-01 +8.743922e-01
+8.750000e-01 +8.748919e-01
+8.750000e-01 +8.761060e-01
+8.750000e-01 +8.753526e-01
+8.750000e-01 +8.743741e-01
+8.750000e-01 +8.730084e-01
+8.750000e-01 +8.724286e-01
+8.750000e-01 +8.720090e-01
+8.750000e-01 +8.713185e-01
+8.750000e-01 +8.721883e-01
+8.750000e-01 +8.737151e-01
+8.750000e-01 +8.706624e-01
+8.750000e-01 +8.725583e-01
+8.750000e-01 +8.722226e-01
+8.750000e-01 +8.711888e-01
+8.750000e-01 +8.722245e-01
+8.750000e-01 +8.726232e-01
+8.750000e-01 +8.718855e-01
+8.750000e-01 +8.704736e-01
+8.750000e-01 +8.705213e-01
+8.750000e-01 +8.711507e-01
+8.750000e-01 +8.718640e-01
+8.750000e-01 +8.711850e-01
+8.750000e-01 +8.708836e-01
+8.750000e-01 +8.701493e-01
+8.750000e-01 +8.702657e-01
+8.750000e-01 +8.694074e-01
+8.750000e-01 +8.682286e-01
+8.750000e-01 +8.699948e-01
+8.750000e-01 +8.737122e-01
+8.750000e-01 +8.677670e-01
+8.750000e-01 +8.680341e-01
+8.750000e-01 +8.695142e-01
+8.750000e-01 +8.685681e-01
+8.750000e-01 +8.693768e-01
+8.750000e-01 +8.696286e-01
+8.750000e-01 +8.693196e-01
+8.750000e-01 +8.688867e-01
+8.750000e-01 +8.670651e-01
+8.750000e-01 +8.654172e-01
+8.750000e-01 +8.654324e-01
+8.750000e-01 +8.673551e-01
+8.750000e-01 +8.674924e-01
+8.750000e-01 +8.676373e-01
+8.750000e-01 +8.682820e-01
+8.750000e-01 +8.711049e-01
+8.750000e-01 +8.721616e-01
+8.750000e-01 +8.740842e-01
+8.750000e-01 +8.753583e-01
+8.750000e-01 +8.737676e-01
+8.750000e-01 +8.738915e-01
+8.750000e-01 +8.751752e-01
+8.750000e-01 +8.745076e-01
+8.750000e-01 +8.753201e-01
+8.750000e-01 +8.757770e-01
+8.750000e-01 +8.764018e-01
+8.750000e-01 +8.765103e-01
+8.750000e-01 +8.760487e-01
+8.750000e-01 +8.775594e-01
+8.750000e-01 +8.787858e-01
+8.750000e-01 +8.790814e-01
+8.750000e-01 +8.791997e-01
+8.750000e-01 +8.805348e-01
+8.750000e-01 +8.815305e-01
+8.750000e-01 +8.789365e-01
+8.750000e-01 +8.792417e-01
+8.750000e-01 +8.793332e-01
+8.750000e-01 +8.788869e-01
+8.750000e-01 +8.780114e-01
+8.750000e-01 +8.769757e-01
+8.750000e-01 +8.753278e-01
+8.750000e-01 +8.750035e-01
+8.750000e-01 +8.757932e-01
+8.750000e-01 +8.761632e-01
+8.750000e-01 +8.756520e-01
+8.750000e-01 +8.763005e-01
+8.750000e-01 +8.776185e-01
+8.750000e-01 +8.785397e-01
+8.750000e-01 +8.779065e-01
+8.750000e-01 +8.792264e-01
+8.750000e-01 +8.801953e-01
+8.750000e-01 +8.805768e-01
+8.750000e-01 +8.796746e-01
+8.750000e-01 +8.810040e-01
+8.750000e-01 +8.808438e-01
+8.750000e-01 +8.796842e-01
+8.750000e-01 +8.802182e-01
+8.750000e-01 +8.794381e-01
+8.750000e-01 +8.778989e-01
+8.750000e-01 +8.784482e-01
+8.750000e-01 +8.784024e-01
+8.750000e-01 +8.784482e-01
+8.750000e-01 +8.781278e-01
+8.750000e-01 +8.773572e-01
+8.750000e-01 +8.777539e-01
+8.750000e-01 +8.776776e-01
+8.750000e-01 +8.782746e-01
+8.750000e-01 +8.786094e-01
+8.750000e-01 +8.757917e-01
+8.750000e-01 +8.775098e-01
+8.750000e-01 +8.759376e-01
+8.750000e-01 +8.758466e-01
+8.750000e-01 +8.760716e-01
+8.750000e-01 +8.754689e-01
+8.750000e-01 +8.758819e-01
+8.750000e-01 +8.761498e-01
+8.750000e-01 +8.779146e-01
+8.750000e-01 +8.779160e-01
+8.750000e-01 +8.784654e-01
+8.750000e-01 +8.773534e-01
+8.750000e-01 +8.794248e-01
+8.750000e-01 +8.782384e-01
+8.750000e-01 +8.780744e-01
+8.750000e-01 +8.784673e-01
+8.750000e-01 +8.817059e-01
+8.750000e-01 +8.831174e-01
+8.750000e-01 +8.828885e-01
+8.750000e-01 +8.821027e-01
+8.750000e-01 +8.808133e-01
+8.750000e-01 +8.801572e-01
+8.750000e-01 +8.785703e-01
+8.750000e-01 +8.814771e-01
+8.750000e-01 +8.816888e-01
+8.750000e-01 +8.818814e-01
+8.750000e-01 +8.830640e-01
+8.750000e-01 +8.810880e-01
+8.750000e-01 +8.830563e-01
+8.750000e-01 +8.813016e-01
+8.750000e-01 +8.827817e-01
+8.750000e-01 +8.819882e-01
+8.750000e-01 +8.811929e-01
+8.750000e-01 +8.819901e-01
+8.750000e-01 +8.829038e-01
+8.750000e-01 +8.842618e-01
+8.750000e-01 +8.850247e-01
+8.750000e-01 +8.866727e-01
+8.750000e-01 +8.840482e-01
+8.750000e-01 +8.845670e-01
+8.750000e-01 +8.850324e-01
+8.750000e-01 +8.840634e-01
+8.750000e-01 +8.834073e-01
+8.750000e-01 +8.824994e-01
+8.750000e-01 +8.806664e-01
+8.750000e-01 +8.795907e-01
+8.750000e-01 +8.801610e-01
+8.750000e-01 +8.761517e-01
+8.750000e-01 +8.764822e-01
+8.750000e-01 +8.774259e-01
+8.750000e-01 +8.760478e-01
+8.750000e-01 +8.780286e-01
+8.750000e-01 +8.772237e-01
+8.750000e-01 +8.755369e-01
+8.750000e-01 +8.753964e-01
+8.750000e-01 +8.746774e-01
+8.750000e-01 +8.740189e-01
+8.750000e-01 +8.734204e-01
+8.750000e-01 +8.741986e-01
+8.750000e-01 +8.740155e-01
+8.750000e-01 +8.756101e-01
+8.750000e-01 +8.738095e-01
+8.750000e-01 +8.746354e-01
+8.750000e-01 +8.755795e-01
+8.750000e-01 +8.768079e-01
+8.750000e-01 +8.776700e-01
+8.750000e-01 +8.786313e-01
+8.750000e-01 +8.787000e-01
+8.750000e-01 +8.767964e-01
+8.750000e-01 +8.759915e-01
+8.750000e-01 +8.767564e-01
+8.750000e-01 +8.777520e-01
+8.750000e-01 +8.781583e-01
+8.750000e-01 +8.785893e-01
+8.750000e-01 +8.779008e-01
+8.750000e-01 +8.772160e-01
+8.750000e-01 +8.774106e-01
+8.750000e-01 +8.782269e-01
+8.750000e-01 +8.782565e-01
+8.750000e-01 +8.808286e-01
+8.750000e-01 +8.816697e-01
+8.750000e-01 +8.852841e-01
+8.750000e-01 +8.853146e-01
+8.750000e-01 +8.869378e-01
+8.750000e-01 +8.865678e-01
+8.750000e-01 +8.870446e-01
+8.750000e-01 +8.885304e-01
+8.750000e-01 +8.871362e-01
+8.750000e-01 +8.863265e-01
+8.750000e-01 +8.853881e-01
+8.750000e-01 +8.870637e-01
+8.750000e-01 +8.867833e-01
+8.750000e-01 +8.868710e-01
+8.750000e-01 +8.857800e-01
+8.750000e-01 +8.835523e-01
+8.750000e-01 +8.840939e-01
+8.750000e-01 +8.849370e-01
+8.750000e-01 +8.858869e-01
+8.750000e-01 +8.850095e-01
+8.750000e-01 +8.855950e-01
+8.750000e-01 +8.858497e-01
+8.750000e-01 +8.866527e-01
+8.750000e-01 +8.870351e-01
+8.750000e-01 +8.879086e-01
+8.750000e-01 +8.857877e-01
+8.750000e-01 +8.865201e-01
+8.750000e-01 +8.862416e-01
+8.750000e-01 +8.855016e-01
+8.750000e-01 +8.834760e-01
+8.750000e-01 +8.824841e-01
+8.750000e-01 +8.813931e-01
+8.750000e-01 +8.812253e-01
+8.750000e-01 +8.845670e-01
+8.750000e-01 +8.854443e-01
+8.750000e-01 +8.868672e-01
+8.750000e-01 +8.865392e-01
+8.750000e-01 +8.863675e-01
+8.750000e-01 +8.836114e-01
+8.750000e-01 +8.835408e-01
+8.750000e-01 +8.838803e-01
+8.750000e-01 +8.877561e-01
+8.750000e-01 +8.878018e-01
+8.750000e-01 +8.878934e-01
+8.750000e-01 +8.877026e-01
+8.750000e-01 +8.880546e-01
+8.750000e-01 +8.877561e-01
+8.750000e-01 +8.881757e-01
+8.750000e-01 +8.869016e-01
+8.750000e-01 +8.883435e-01
+8.750000e-01 +8.900754e-01
+8.750000e-01 +8.906781e-01
+8.750000e-01 +8.894574e-01
+8.750000e-01 +8.890378e-01
+8.750000e-01 +8.877713e-01
+8.750000e-01 +8.873593e-01
+8.750000e-01 +8.878323e-01
+8.750000e-01 +8.878552e-01
+8.750000e-01 +8.869473e-01
+8.750000e-01 +8.879201e-01
+8.750000e-01 +8.871028e-01
+8.750000e-01 +8.879449e-01
+8.750000e-01 +8.882482e-01
+8.750000e-01 +8.885419e-01
+8.750000e-01 +8.867337e-01
+8.750000e-01 +8.852078e-01
+8.750000e-01 +8.841626e-01
+8.750000e-01 +8.846337e-01
+8.750000e-01 +8.851439e-01
+8.750000e-01 +8.868834e-01
+8.750000e-01 +8.880250e-01
+8.750000e-01 +8.865811e-01
+8.750000e-01 +8.852517e-01
+8.750000e-01 +8.855197e-01
+8.750000e-01 +8.849999e-01
+8.750000e-01 +8.852975e-01
+8.750000e-01 +8.860230e-01
+8.750000e-01 +8.860595e-01
+8.750000e-01 +8.867127e-01
+8.750000e-01 +8.873403e-01
+8.750000e-01 +8.876798e-01
+8.750000e-01 +8.888547e-01
+8.750000e-01 +8.886372e-01
+8.750000e-01 +8.892438e-01
+8.750000e-01 +8.883969e-01
+8.750000e-01 +8.885571e-01
+8.750000e-01 +8.883931e-01
+8.750000e-01 +8.867585e-01
+8.750000e-01 +8.847367e-01
+8.750000e-01 +8.850018e-01
+8.750000e-01 +8.857781e-01
+8.750000e-01 +8.872830e-01
+8.750000e-01 +8.881528e-01
+8.750000e-01 +8.872010e-01
+8.750000e-01 +8.880021e-01
+8.750000e-01 +8.878638e-01
+8.750000e-01 +8.871304e-01
+8.750000e-01 +8.852765e-01
+8.750000e-01 +8.843533e-01
+8.750000e-01 +8.857114e-01
+8.750000e-01 +8.856580e-01
+8.750000e-01 +8.850400e-01
+8.750000e-01 +8.843076e-01
+8.750000e-01 +8.852078e-01
+8.750000e-01 +8.857953e-01
+8.750000e-01 +8.869168e-01
+8.750000e-01 +8.876264e-01
+8.750000e-01 +8.880075e-01
+8.750000e-01 +8.887631e-01
+8.750000e-01 +8.888242e-01
+8.750000e-01 +8.892362e-01
+8.750000e-01 +8.882901e-01
+8.750000e-01 +8.896024e-01
+8.750000e-01 +8.895108e-01
+8.750000e-01 +8.896329e-01
+8.750000e-01 +8.893887e-01
+8.750000e-01 +8.894040e-01
+8.750000e-01 +8.872296e-01
+8.750000e-01 +8.865506e-01
+8.750000e-01 +8.880784e-01
+8.750000e-01 +8.862607e-01
+8.750000e-01 +8.863599e-01
+8.750000e-01 +8.869550e-01
+8.750000e-01 +8.882443e-01
+8.750000e-01 +8.877026e-01
+8.750000e-01 +8.880917e-01
+8.750000e-01 +8.870961e-01
+8.750000e-01 +8.856542e-01
+8.750000e-01 +8.861043e-01
+8.750000e-01 +8.851239e-01
+8.750000e-01 +8.820321e-01
+8.750000e-01 +8.802773e-01
+8.750000e-01 +8.823010e-01
+8.750000e-01 +8.823468e-01
+8.750000e-01 +8.847196e-01
+8.750000e-01 +8.869779e-01
+8.750000e-01 +8.850629e-01
+8.750000e-01 +8.834035e-01
+8.750000e-01 +8.810498e-01
+8.750000e-01 +8.794896e-01
+8.750000e-01 +8.808057e-01
+8.750000e-01 +8.820340e-01
+8.750000e-01 +8.811795e-01
+8.750000e-01 +8.817746e-01
+8.750000e-01 +8.803307e-01
+8.750000e-01 +8.797872e-01
+8.750000e-01 +8.807599e-01
+8.750000e-01 +8.812558e-01
+8.750000e-01 +8.786313e-01
+8.750000e-01 +8.778194e-01
+8.750000e-01 +8.788106e-01
+8.750000e-01 +8.780491e-01
+8.750000e-01 +8.785932e-01
+8.750000e-01 +8.755719e-01
+8.750000e-01 +8.751218e-01
+8.750000e-01 +8.753888e-01
+8.750000e-01 +8.749349e-01
+8.750000e-01 +8.755252e-01
+8.750000e-01 +8.741147e-01
+8.750000e-01 +8.739488e-01
+8.750000e-01 +8.705823e-01
+8.750000e-01 +8.690946e-01
+8.750000e-01 +8.706815e-01
+8.750000e-01 +8.710706e-01
+8.750000e-01 +8.705136e-01
+8.750000e-01 +8.710477e-01
+8.750000e-01 +8.710019e-01
+8.750000e-01 +8.730618e-01
+8.750000e-01 +8.724210e-01
+8.750000e-01 +8.739964e-01
+8.750000e-01 +8.763081e-01
+8.750000e-01 +8.756101e-01
+8.750000e-01 +8.754236e-01
+8.750000e-01 +8.734738e-01
+8.750000e-01 +8.744351e-01
+8.750000e-01 +8.767926e-01
+8.750000e-01 +8.752477e-01
+8.750000e-01 +8.740804e-01
+8.750000e-01 +8.740994e-01
+8.750000e-01 +8.732430e-01
+8.750000e-01 +8.722999e-01
+8.750000e-01 +8.708479e-01
+8.750000e-01 +8.722026e-01
+8.750000e-01 +8.717219e-01
+8.750000e-01 +8.712766e-01
+8.750000e-01 +8.717229e-01
+8.750000e-01 +8.718488e-01
+8.750000e-01 +8.714864e-01
+8.750000e-01 +8.699834e-01
+8.750000e-01 +8.687818e-01
+8.750000e-01 +8.690297e-01
+8.750000e-01 +8.689105e-01
+8.750000e-01 +8.687722e-01
+8.750000e-01 +8.687970e-01
+8.750000e-01 +8.687455e-01
+8.750000e-01 +8.695142e-01
+8.750000e-01 +8.717801e-01
+8.750000e-01 +8.702771e-01
+8.750000e-01 +8.710439e-01
+8.750000e-01 +8.726336e-01
+8.750000e-01 +8.723580e-01
+8.750000e-01 +8.713414e-01
+8.750000e-01 +8.714253e-01
+8.750000e-01 +8.734319e-01
+8.750000e-01 +8.734166e-01
+8.750000e-01 +8.733775e-01
+8.750000e-01 +8.747022e-01
+8.750000e-01 +8.749082e-01
+8.750000e-01 +8.726651e-01
+8.750000e-01 +8.714139e-01
+8.750000e-01 +8.691708e-01
+8.750000e-01 +8.694074e-01
+8.750000e-01 +8.674752e-01
+8.750000e-01 +8.654096e-01
+8.750000e-01 +8.675000e-01
+8.750000e-01 +8.675916e-01
+8.750000e-01 +8.674008e-01
+8.750000e-01 +8.704030e-01
+8.750000e-01 +8.667676e-01
+8.750000e-01 +8.642804e-01
+8.750000e-01 +8.619992e-01
+8.750000e-01 +8.611752e-01
+8.750000e-01 +8.629014e-01
+8.750000e-01 +8.645474e-01
+8.750000e-01 +8.621213e-01
+8.750000e-01 +8.626782e-01
+8.750000e-01 +8.637845e-01
+8.750000e-01 +8.653848e-01
+8.750000e-01 +8.656146e-01
+8.750000e-01 +8.663022e-01
+8.750000e-01 +8.670117e-01
+8.750000e-01 +8.679730e-01
+8.750000e-01 +8.698880e-01
+8.750000e-01 +8.714139e-01
+8.750000e-01 +8.716962e-01
+8.750000e-01 +8.724706e-01
+8.750000e-01 +8.733174e-01
+8.750000e-01 +8.739125e-01
+8.750000e-01 +8.727109e-01
+8.750000e-01 +8.721196e-01
+8.750000e-01 +8.706853e-01
+8.750000e-01 +8.693082e-01
+8.750000e-01 +8.714120e-01
+8.750000e-01 +8.718669e-01
+8.750000e-01 +8.706357e-01
+8.750000e-01 +8.704068e-01
+8.750000e-01 +8.702199e-01
+8.750000e-01 +8.698747e-01
+8.750000e-01 +8.695371e-01
+8.750000e-01 +8.686215e-01
+8.750000e-01 +8.686749e-01
+8.750000e-01 +8.695065e-01
+8.750000e-01 +8.707015e-01
+8.750000e-01 +8.703801e-01
+8.750000e-01 +8.703801e-01
+8.750000e-01 +8.697888e-01
+8.750000e-01 +8.705899e-01
+8.750000e-01 +8.706853e-01
+8.750000e-01 +8.713986e-01
+8.750000e-01 +8.721158e-01
+8.750000e-01 +8.722355e-01
+8.750000e-01 +8.725964e-01
+8.750000e-01 +8.727529e-01
+8.750000e-01 +8.731267e-01
+8.750000e-01 +8.705251e-01
+8.750000e-01 +8.714559e-01
+8.750000e-01 +8.690946e-01
+8.750000e-01 +8.701016e-01
+8.750000e-01 +8.718640e-01
+8.750000e-01 +8.740594e-01
+8.750000e-01 +8.742749e-01
+8.750000e-01 +8.463742e-01
+8.750000e-01 +8.452317e-01
+8.750000e-01 +8.467404e-01
+8.750000e-01 +8.473584e-01
+8.750000e-01 +8.481671e-01
+8.750000e-01 +8.485982e-01
+8.750000e-01 +8.483998e-01
+8.750000e-01 +8.490979e-01
+8.750000e-01 +8.487393e-01
+8.750000e-01 +8.484952e-01
+8.750000e-01 +8.499371e-01
+8.750000e-01 +8.526074e-01
+8.750000e-01 +8.537251e-01
+8.750000e-01 +8.556878e-01
+8.750000e-01 +8.575608e-01
+8.750000e-01 +8.596360e-01
+8.750000e-01 +8.587200e-01
+8.750000e-01 +8.593881e-01
+8.750000e-01 +8.595120e-01
+8.750000e-01 +8.591611e-01
+8.750000e-01 +8.591611e-01
+8.750000e-01 +8.596036e-01
+8.750000e-01 +8.577649e-01
+8.750000e-01 +8.539349e-01
+8.750000e-01 +8.526265e-01
+8.750000e-01 +8.516480e-01
+8.750000e-01 +8.497846e-01
+8.750000e-01 +8.475644e-01
+8.750000e-01 +8.494203e-01
+8.750000e-01 +8.476407e-01
+8.750000e-01 +8.474957e-01
+8.750000e-01 +8.494031e-01
+8.750000e-01 +8.506696e-01
+8.750000e-01 +8.503873e-01
+8.750000e-01 +8.522603e-01
+8.750000e-01 +8.524510e-01
+8.750000e-01 +8.527257e-01
+8.750000e-01 +8.529050e-01
+8.750000e-01 +8.536603e-01
+8.750000e-01 +8.528592e-01
+8.750000e-01 +8.518216e-01
+8.750000e-01 +8.511197e-01
+8.750000e-01 +8.521420e-01
+8.750000e-01 +8.524014e-01
+8.750000e-01 +8.521726e-01
+8.750000e-01 +8.514172e-01
+8.750000e-01 +8.496758e-01
+8.750000e-01 +8.503568e-01
+8.750000e-01 +8.526532e-01
+8.750000e-01 +8.550641e-01
+8.750000e-01 +8.556754e-01
+8.750000e-01 +8.555257e-01
+8.750000e-01 +8.536069e-01
+8.750000e-01 +8.547971e-01
+8.750000e-01 +8.543698e-01
+8.750000e-01 +8.566987e-01
+8.750000e-01 +8.570687e-01
+8.750000e-01 +8.574368e-01
+8.750000e-01 +8.576219e-01
+8.750000e-01 +8.577744e-01
+8.750000e-01 +8.575875e-01
+8.750000e-01 +8.578259e-01
+8.750000e-01 +8.589932e-01
+8.750000e-01 +8.580434e-01
+8.750000e-01 +8.582856e-01
+8.750000e-01 +8.578069e-01
+8.750000e-01 +8.550965e-01
+8.750000e-01 +8.553578e-01
+8.750000e-01 +8.569590e-01
+8.750000e-01 +8.563783e-01
+8.750000e-01 +8.566319e-01
+8.750000e-01 +8.571164e-01
+8.750000e-01 +8.573720e-01
+8.750000e-01 +8.582456e-01
+8.750000e-01 +8.582837e-01
+8.750000e-01 +8.582913e-01
+8.750000e-01 +8.566129e-01
+8.750000e-01 +8.561704e-01
+8.750000e-01 +8.558652e-01
+8.750000e-01 +8.552510e-01
+8.750000e-01 +8.552491e-01
+8.750000e-01 +8.561284e-01
+8.750000e-01 +8.557450e-01
+8.750000e-01 +8.563315e-01
+8.750000e-01 +8.553883e-01
+8.750000e-01 +8.558881e-01
+8.750000e-01 +8.578641e-01
+8.750000e-01 +8.566586e-01
+8.750000e-01 +8.581311e-01
+8.750000e-01 +8.596341e-01
+8.750000e-01 +8.598897e-01
+8.750000e-01 +8.600003e-01
+8.750000e-01 +8.575437e-01
+8.750000e-01 +8.616025e-01
+8.750000e-01 +8.605763e-01
+8.750000e-01 +8.611562e-01
+8.750000e-01 +8.626859e-01
+8.750000e-01 +8.625638e-01
+8.750000e-01 +8.625562e-01
+8.750000e-01 +8.638265e-01
+8.750000e-01 +8.603513e-01
+8.750000e-01 +8.598172e-01
+8.750000e-01 +8.583371e-01
+8.750000e-01 +8.594815e-01
+8.750000e-01 +8.610074e-01
+8.750000e-01 +8.601987e-01
+8.750000e-01 +8.600537e-01
+8.750000e-01 +8.619801e-01
+8.750000e-01 +8.605821e-01
+8.750000e-01 +8.602750e-01
+8.750000e-01 +8.620603e-01
+8.750000e-01 +8.611829e-01
+8.750000e-01 +8.620755e-01
+8.750000e-01 +8.640248e-01
+8.750000e-01 +8.633305e-01
+8.750000e-01 +8.634068e-01
+8.750000e-01 +8.635098e-01
+8.750000e-01 +8.629548e-01
+8.750000e-01 +8.629224e-01
+8.750000e-01 +8.620870e-01
+8.750000e-01 +8.613402e-01
+8.750000e-01 +8.619611e-01
+8.750000e-01 +8.624494e-01
+8.750000e-01 +8.615963e-01
+8.750000e-01 +8.632228e-01
+8.750000e-01 +8.658254e-01
+8.750000e-01 +8.697621e-01
+8.750000e-01 +8.710439e-01
+8.750000e-01 +8.722608e-01
+8.750000e-01 +8.725392e-01
+8.750000e-01 +8.739335e-01
+8.750000e-01 +8.754613e-01
+8.750000e-01 +8.774526e-01
+8.750000e-01 +8.777005e-01
+8.750000e-01 +8.793485e-01
+8.750000e-01 +8.798367e-01
+8.750000e-01 +8.835904e-01
+8.750000e-01 +8.853375e-01
+8.750000e-01 +8.851144e-01
+8.750000e-01 +8.846661e-01
+8.750000e-01 +8.841702e-01
+8.750000e-01 +8.835599e-01
+8.750000e-01 +8.828275e-01
+8.750000e-01 +8.857724e-01
+8.750000e-01 +8.859708e-01
+8.750000e-01 +8.844220e-01
+8.750000e-01 +8.847720e-01
+8.750000e-01 +8.852536e-01
+8.750000e-01 +8.843991e-01
+8.750000e-01 +8.840787e-01
+8.750000e-01 +8.821866e-01
+8.750000e-01 +8.818280e-01
+8.750000e-01 +8.812329e-01
+8.750000e-01 +8.813073e-01
+8.750000e-01 +8.809277e-01
+8.750000e-01 +8.800733e-01
+8.750000e-01 +8.804051e-01
+8.750000e-01 +8.823621e-01
+8.750000e-01 +8.816220e-01
+8.750000e-01 +8.815953e-01
+8.750000e-01 +8.808581e-01
+8.750000e-01 +8.811109e-01
+8.750000e-01 +8.813474e-01
+8.750000e-01 +8.806912e-01
+8.750000e-01 +8.803651e-01
+8.750000e-01 +8.793065e-01
+8.750000e-01 +8.800961e-01
+8.750000e-01 +8.786771e-01
+8.750000e-01 +8.801724e-01
+8.750000e-01 +8.811643e-01
+8.750000e-01 +8.811109e-01
+8.750000e-01 +8.808906e-01
+8.750000e-01 +8.815190e-01
+8.750000e-01 +8.824307e-01
+8.750000e-01 +8.835141e-01
+8.750000e-01 +8.833920e-01
+8.750000e-01 +8.835904e-01
+8.750000e-01 +8.824002e-01
+8.750000e-01 +8.824231e-01
+8.750000e-01 +8.825986e-01
+8.750000e-01 +8.826215e-01
+8.750000e-01 +8.839185e-01
+8.750000e-01 +8.872830e-01
+8.750000e-01 +8.879086e-01
+8.750000e-01 +8.910520e-01
+8.750000e-01 +8.905494e-01
+8.750000e-01 +8.907068e-01
+8.750000e-01 +8.895356e-01
+8.750000e-01 +8.912503e-01
+8.750000e-01 +8.959042e-01
+8.750000e-01 +8.950316e-01
+8.750000e-01 +8.936033e-01
+8.750000e-01 +8.918912e-01
+8.750000e-01 +8.900678e-01
+8.750000e-01 +8.903500e-01
+8.750000e-01 +8.889396e-01
+8.750000e-01 +8.873364e-01
+8.750000e-01 +8.866383e-01
+8.750000e-01 +8.867986e-01
+8.750000e-01 +8.887956e-01
+8.750000e-01 +8.867404e-01
+8.750000e-01 +8.856131e-01
+8.750000e-01 +8.850839e-01
+8.750000e-01 +8.818223e-01
+8.750000e-01 +8.795602e-01
+8.750000e-01 +8.779714e-01
+8.750000e-01 +8.764722e-01
+8.750000e-01 +8.760755e-01
+8.750000e-01 +8.760907e-01
+8.750000e-01 +8.725049e-01
+8.750000e-01 +8.737447e-01
+8.750000e-01 +8.698270e-01
+8.750000e-01 +8.681876e-01
+8.750000e-01 +8.681790e-01
+8.750000e-01 +8.687016e-01
+8.750000e-01 +8.686673e-01
+8.750000e-01 +8.693845e-01
+8.750000e-01 +8.734586e-01
+8.750000e-01 +8.766477e-01
+8.750000e-01 +8.779675e-01
+8.750000e-01 +8.771588e-01
+8.750000e-01 +8.792035e-01
+8.750000e-01 +8.810498e-01
+8.750000e-01 +8.799512e-01
+8.750000e-01 +8.822133e-01
+8.750000e-01 +8.783013e-01
+8.750000e-01 +8.800694e-01
+8.750000e-01 +8.809354e-01
+8.750000e-01 +8.791806e-01
+8.750000e-01 +8.790738e-01
+8.750000e-01 +8.811643e-01
+8.750000e-01 +8.831403e-01
+8.750000e-01 +8.828928e-01
+8.750000e-01 +8.831908e-01
+8.750000e-01 +8.833272e-01
+8.750000e-01 +8.828237e-01
+8.750000e-01 +8.820378e-01
+8.750000e-01 +8.798215e-01
+8.750000e-01 +8.801648e-01
+8.750000e-01 +8.802792e-01
+8.750000e-01 +8.815305e-01
+8.750000e-01 +8.806302e-01
+8.750000e-01 +8.814899e-01
+8.750000e-01 +8.803517e-01
+8.750000e-01 +8.807370e-01
+8.750000e-01 +8.811948e-01
+8.750000e-01 +8.797833e-01
+8.750000e-01 +8.783452e-01
+8.750000e-01 +8.761899e-01
+8.750000e-01 +8.767678e-01
+8.750000e-01 +8.752782e-01
+8.750000e-01 +8.756329e-01
+8.750000e-01 +8.749062e-01
+8.750000e-01 +8.732259e-01
+8.750000e-01 +8.730580e-01
+8.750000e-01 +8.724496e-01
+8.750000e-01 +8.718345e-01
+8.750000e-01 +8.720929e-01
+8.750000e-01 +8.739316e-01
+8.750000e-01 +8.732831e-01
+8.750000e-01 +8.749005e-01
+8.750000e-01 +8.757550e-01
+8.750000e-01 +8.736569e-01
+8.750000e-01 +8.727719e-01
+8.750000e-01 +8.715665e-01
+8.750000e-01 +8.696820e-01
+8.750000e-01 +8.668744e-01
+8.750000e-01 +8.667447e-01
+8.750000e-01 +8.665997e-01
+8.750000e-01 +8.667142e-01
+8.750000e-01 +8.678739e-01
+8.750000e-01 +8.683316e-01
+8.750000e-01 +8.696286e-01
+8.750000e-01 +8.676907e-01
+8.750000e-01 +8.679959e-01
+8.750000e-01 +8.681600e-01
+8.750000e-01 +8.683774e-01
+8.750000e-01 +8.672330e-01
+8.750000e-01 +8.664472e-01
+8.750000e-01 +8.669049e-01
+8.750000e-01 +8.667733e-01
+8.750000e-01 +8.664700e-01
+8.750000e-01 +8.661496e-01
+8.750000e-01 +8.662755e-01
+8.750000e-01 +8.687932e-01
+8.750000e-01 +8.687856e-01
+8.750000e-01 +8.680112e-01
+8.750000e-01 +8.678052e-01
+8.750000e-01 +8.668363e-01
+8.750000e-01 +8.682439e-01
+8.750000e-01 +8.678951e-01
+8.750000e-01 +8.672597e-01
+8.750000e-01 +8.672916e-01
+8.750000e-01 +8.647572e-01
+8.750000e-01 +8.644711e-01
+8.750000e-01 +8.648984e-01
+8.750000e-01 +8.641965e-01
+8.750000e-01 +8.635404e-01
+8.750000e-01 +8.634107e-01
+8.750000e-01 +8.631570e-01
+8.750000e-01 +8.642728e-01
+8.750000e-01 +8.657009e-01
+8.750000e-01 +8.682534e-01
+8.750000e-01 +8.700234e-01
+8.750000e-01 +8.702981e-01
+8.750000e-01 +8.695332e-01
+8.750000e-01 +8.693978e-01
+8.750000e-01 +8.656022e-01
+8.750000e-01 +8.655393e-01
+8.750000e-01 +8.647458e-01
+8.750000e-01 +8.663175e-01
+8.750000e-01 +8.672864e-01
+8.750000e-01 +8.669278e-01
+8.750000e-01 +8.661420e-01
+8.750000e-01 +8.661630e-01
+8.750000e-01 +8.675401e-01
+8.750000e-01 +8.663918e-01
+8.750000e-01 +8.663327e-01
+8.750000e-01 +8.658673e-01
+8.750000e-01 +8.647077e-01
+8.750000e-01 +8.641736e-01
+8.750000e-01 +8.634450e-01
+8.750000e-01 +8.614118e-01
+8.750000e-01 +8.650090e-01
+8.750000e-01 +8.643643e-01
+8.750000e-01 +8.672940e-01
+8.750000e-01 +8.662106e-01
+8.750000e-01 +8.683011e-01
+8.750000e-01 +8.655850e-01
+8.750000e-01 +8.657948e-01
+8.750000e-01 +8.657491e-01
+8.750000e-01 +8.656384e-01
+8.750000e-01 +8.678433e-01
+8.750000e-01 +8.693692e-01
+8.750000e-01 +8.693387e-01
+8.750000e-01 +8.696553e-01
+8.750000e-01 +8.701960e-01
+8.750000e-01 +8.686768e-01
+8.750000e-01 +8.685367e-01
+8.750000e-01 +8.676965e-01
+8.750000e-01 +8.685910e-01
+8.750000e-01 +8.678471e-01
+8.750000e-01 +8.677365e-01
+8.750000e-01 +8.678562e-01
+8.750000e-01 +8.680264e-01
+8.750000e-01 +8.662106e-01
+8.750000e-01 +8.651006e-01
+8.750000e-01 +8.659284e-01
+8.750000e-01 +8.628652e-01
+8.750000e-01 +8.637368e-01
+8.750000e-01 +8.647763e-01
+8.750000e-01 +8.705441e-01
+8.750000e-01 +8.710935e-01
+8.750000e-01 +8.717801e-01
+8.750000e-01 +8.713147e-01
+8.750000e-01 +8.710133e-01
+8.750000e-01 +8.704907e-01
+8.750000e-01 +8.675382e-01
+8.750000e-01 +8.674313e-01
+8.750000e-01 +8.683927e-01
+8.750000e-01 +8.676450e-01
+8.750000e-01 +8.669316e-01
+8.750000e-01 +8.663480e-01
+8.750000e-01 +8.678815e-01
+8.750000e-01 +8.675382e-01
+8.750000e-01 +8.681313e-01
+8.750000e-01 +8.679254e-01
+8.750000e-01 +8.678328e-01
+8.750000e-01 +8.674581e-01
+8.750000e-01 +8.663937e-01
+8.750000e-01 +8.662726e-01
+8.750000e-01 +8.679826e-01
+8.750000e-01 +8.680913e-01
+8.750000e-01 +8.696973e-01
+8.750000e-01 +8.697240e-01
+8.750000e-01 +8.702671e-01
+8.750000e-01 +8.689916e-01
+8.750000e-01 +8.691403e-01
+8.750000e-01 +8.687741e-01
+8.750000e-01 +8.687970e-01
+8.750000e-01 +8.684842e-01
+8.750000e-01 +8.688561e-01
+8.750000e-01 +8.683793e-01
+8.750000e-01 +8.693807e-01
+8.750000e-01 +8.709828e-01
+8.750000e-01 +8.715302e-01
+8.750000e-01 +8.722855e-01
+8.750000e-01 +8.728620e-01
+8.750000e-01 +8.737428e-01
+8.750000e-01 +8.728177e-01
+8.750000e-01 +8.733670e-01
+8.750000e-01 +8.716885e-01
+8.750000e-01 +8.727595e-01
+8.750000e-01 +8.734891e-01
+8.750000e-01 +8.748853e-01
+8.750000e-01 +8.750836e-01
+8.750000e-01 +8.768308e-01
+8.750000e-01 +8.745801e-01
+8.750000e-01 +8.733365e-01
+8.750000e-01 +8.739697e-01
+8.750000e-01 +8.738658e-01
+8.750000e-01 +8.741157e-01
+8.750000e-01 +8.745663e-01
+8.750000e-01 +8.748271e-01
+8.750000e-01 +8.748986e-01
+8.750000e-01 +8.738076e-01
+8.750000e-01 +8.740079e-01
+8.750000e-01 +8.767239e-01
+8.750000e-01 +8.752095e-01
+8.750000e-01 +8.767144e-01
+8.750000e-01 +8.756883e-01
+8.750000e-01 +8.779141e-01
+8.750000e-01 +8.794934e-01
+8.750000e-01 +8.800504e-01
+8.750000e-01 +8.810727e-01
+8.750000e-01 +8.806149e-01
+8.750000e-01 +8.805005e-01
+8.750000e-01 +8.799664e-01
+8.750000e-01 +8.806912e-01
+8.750000e-01 +8.818051e-01
+8.750000e-01 +8.841474e-01
+8.750000e-01 +8.828694e-01
+8.750000e-01 +8.857877e-01
+8.750000e-01 +8.875806e-01
+8.750000e-01 +8.893926e-01
+8.750000e-01 +8.884580e-01
+8.750000e-01 +8.855130e-01
+8.750000e-01 +8.840329e-01
+8.750000e-01 +8.818051e-01
+8.750000e-01 +8.798520e-01
+8.750000e-01 +8.782193e-01
+8.750000e-01 +8.759076e-01
+8.750000e-01 +8.760068e-01
+8.750000e-01 +8.734509e-01
+8.750000e-01 +8.721692e-01
+8.750000e-01 +8.728940e-01
+8.750000e-01 +8.741452e-01
+8.750000e-01 +8.760068e-01
+8.750000e-01 +8.763730e-01
+8.750000e-01 +8.767831e-01
+8.750000e-01 +8.779675e-01
+8.750000e-01 +8.787991e-01
+8.750000e-01 +8.774182e-01
+8.750000e-01 +8.784444e-01
+8.750000e-01 +8.752591e-01
+8.750000e-01 +8.753812e-01
+8.750000e-01 +8.791348e-01
+8.750000e-01 +8.808362e-01
+8.750000e-01 +8.820722e-01
+8.750000e-01 +8.804833e-01
+8.750000e-01 +8.814961e-01
+8.750000e-01 +8.783299e-01
+8.750000e-01 +8.750455e-01
+8.750000e-01 +8.745725e-01
+8.750000e-01 +8.769147e-01
+8.750000e-01 +8.759610e-01
+8.750000e-01 +8.754260e-01
+8.750000e-01 +8.749539e-01
+8.750000e-01 +8.770444e-01
+8.750000e-01 +8.769376e-01
+8.750000e-01 +8.775174e-01
+8.750000e-01 +8.759725e-01
+8.750000e-01 +8.770234e-01
+8.750000e-01 +8.774640e-01
+8.750000e-01 +8.765866e-01
+8.750000e-01 +8.780209e-01
+8.750000e-01 +8.790204e-01
+8.750000e-01 +8.779294e-01
+8.750000e-01 +8.777081e-01
+8.750000e-01 +8.778836e-01
+8.750000e-01 +8.775327e-01
+8.750000e-01 +8.773572e-01
+8.750000e-01 +8.779904e-01
+8.750000e-01 +8.764646e-01
+8.750000e-01 +8.784940e-01
+8.750000e-01 +8.806683e-01
+8.750000e-01 +8.833157e-01
+8.750000e-01 +8.830258e-01
+8.750000e-01 +8.855359e-01
+8.750000e-01 +8.843934e-01
+8.750000e-01 +8.833768e-01
+8.750000e-01 +8.838517e-01
+8.750000e-01 +8.844602e-01
+8.750000e-01 +8.838727e-01
+8.750000e-01 +8.873593e-01
+8.750000e-01 +8.873593e-01
+8.750000e-01 +8.871076e-01
+8.750000e-01 +8.881833e-01
+8.750000e-01 +8.876759e-01
+8.750000e-01 +8.883864e-01
+8.750000e-01 +8.867642e-01
+8.750000e-01 +8.876898e-01
+8.750000e-01 +8.895032e-01
+8.750000e-01 +8.874242e-01
+8.750000e-01 +8.878771e-01
+8.750000e-01 +8.891828e-01
+8.750000e-01 +8.885571e-01
+8.750000e-01 +8.891904e-01
+8.750000e-01 +8.892972e-01
+8.750000e-01 +8.887021e-01
+8.750000e-01 +8.879392e-01
+8.750000e-01 +8.901593e-01
+8.750000e-01 +8.901898e-01
+8.750000e-01 +8.896100e-01
+8.750000e-01 +8.908812e-01
+8.750000e-01 +8.911206e-01
+8.750000e-01 +8.899991e-01
+8.750000e-01 +8.891904e-01
+8.750000e-01 +8.881680e-01
+8.750000e-01 +8.883779e-01
+8.750000e-01 +8.886096e-01
+8.750000e-01 +8.884427e-01
+8.750000e-01 +8.884837e-01
+8.750000e-01 +8.884656e-01
+8.750000e-01 +8.869702e-01
+8.750000e-01 +8.873918e-01
+8.750000e-01 +8.875272e-01
+8.750000e-01 +8.854100e-01
+8.750000e-01 +8.837964e-01
+8.750000e-01 +8.840138e-01
+8.750000e-01 +8.835580e-01
+8.750000e-01 +8.850476e-01
+8.750000e-01 +8.848226e-01
+8.750000e-01 +8.847939e-01
+8.750000e-01 +8.856656e-01
+8.750000e-01 +8.846661e-01
+8.750000e-01 +8.869779e-01
+8.750000e-01 +8.855893e-01
+8.750000e-01 +8.855359e-01
+8.750000e-01 +8.856084e-01
+8.750000e-01 +8.864314e-01
+8.750000e-01 +8.881699e-01
+8.750000e-01 +8.882596e-01
+8.750000e-01 +8.892514e-01
+8.750000e-01 +8.913953e-01
+8.750000e-01 +8.923375e-01
+8.750000e-01 +8.926083e-01
+8.750000e-01 +8.933865e-01
+8.750000e-01 +8.931643e-01
+8.750000e-01 +8.954160e-01
+8.750000e-01 +8.960874e-01
+8.750000e-01 +8.948667e-01
+8.750000e-01 +8.919904e-01
+8.750000e-01 +8.939359e-01
+8.750000e-01 +8.946874e-01
+8.750000e-01 +8.969266e-01
+8.750000e-01 +8.972623e-01
+8.750000e-01 +8.993833e-01
+8.750000e-01 +8.985097e-01
+8.750000e-01 +8.981239e-01
+8.750000e-01 +8.987729e-01
+8.750000e-01 +9.003598e-01
+8.750000e-01 +9.013059e-01
+8.750000e-01 +8.990781e-01
+8.750000e-01 +8.997800e-01
+8.750000e-01 +9.004323e-01
+8.750000e-01 +9.008691e-01
+8.750000e-01 +9.014623e-01
+8.750000e-01 +9.005696e-01
+8.750000e-01 +9.011456e-01
+8.750000e-01 +9.001691e-01
+8.750000e-01 +9.003903e-01
+8.750000e-01 +8.994290e-01
+8.750000e-01 +8.999974e-01
+8.750000e-01 +8.992688e-01
+8.750000e-01 +8.971612e-01
+8.750000e-01 +8.975827e-01
+8.750000e-01 +8.977811e-01
+8.750000e-01 +8.976285e-01
+8.750000e-01 +8.980100e-01
+8.750000e-01 +8.990781e-01
+8.750000e-01 +8.988368e-01
+8.750000e-01 +8.986279e-01
+8.750000e-01 +8.988797e-01
+8.750000e-01 +8.986127e-01
+8.750000e-01 +8.993985e-01
+8.750000e-01 +9.000623e-01
+8.750000e-01 +8.995435e-01
+8.750000e-01 +8.994328e-01
+8.750000e-01 +8.995559e-01
+8.750000e-01 +9.022672e-01
+8.750000e-01 +9.026925e-01
+8.750000e-01 +9.012200e-01
+8.750000e-01 +9.025437e-01
+8.750000e-01 +9.028012e-01
+8.750000e-01 +9.013669e-01
+8.750000e-01 +9.022977e-01
+8.750000e-01 +9.019696e-01
+8.750000e-01 +9.000832e-01
+8.750000e-01 +8.987538e-01
+8.750000e-01 +9.008557e-01
+8.750000e-01 +9.011762e-01
+8.750000e-01 +9.022748e-01
+8.750000e-01 +9.024198e-01
+8.750000e-01 +9.043767e-01
+8.750000e-01 +9.043424e-01
+8.750000e-01 +9.030072e-01
+8.750000e-01 +9.027974e-01
+8.750000e-01 +9.037663e-01
+8.750000e-01 +9.036982e-01
+8.750000e-01 +8.712155e-01
+8.750000e-01 +8.721005e-01
+8.750000e-01 +8.709428e-01
+8.750000e-01 +8.715016e-01
+8.750000e-01 +8.703687e-01
+8.750000e-01 +8.717343e-01
+8.750000e-01 +8.719403e-01
+8.750000e-01 +8.711698e-01
+8.750000e-01 +8.723590e-01
+8.750000e-01 +8.735988e-01
+8.750000e-01 +8.733174e-01
+8.750000e-01 +8.726212e-01
+8.750000e-01 +8.723218e-01
+8.750000e-01 +8.712308e-01
+8.750000e-01 +8.712155e-01
+8.750000e-01 +8.703916e-01
+8.750000e-01 +8.713605e-01
+8.750000e-01 +8.709647e-01
+8.750000e-01 +8.698670e-01
+8.750000e-01 +8.702008e-01
+8.750000e-01 +8.695599e-01
+8.750000e-01 +8.697621e-01
+8.750000e-01 +8.700730e-01
+8.750000e-01 +8.690068e-01
+8.750000e-01 +8.707807e-01
+8.750000e-01 +8.701627e-01
+8.750000e-01 +8.683888e-01
+8.750000e-01 +8.675229e-01
+8.750000e-01 +8.662564e-01
+8.750000e-01 +8.655545e-01
+8.750000e-01 +8.646237e-01
+8.750000e-01 +8.665959e-01
+8.750000e-01 +8.661334e-01
+8.750000e-01 +8.663499e-01
+8.750000e-01 +8.669583e-01
+8.750000e-01 +8.667828e-01
+8.750000e-01 +8.648793e-01
+8.750000e-01 +8.661191e-01
+8.750000e-01 +8.650586e-01
+8.750000e-01 +8.645245e-01
+8.750000e-01 +8.666455e-01
+8.750000e-01 +8.699262e-01
+8.750000e-01 +8.713262e-01
+8.750000e-01 +8.706767e-01
+8.750000e-01 +8.710706e-01
+8.750000e-01 +8.722455e-01
+8.750000e-01 +8.731877e-01
+8.750000e-01 +8.735120e-01
+8.750000e-01 +8.735845e-01
+8.750000e-01 +8.745000e-01
+8.750000e-01 +8.752477e-01
+8.750000e-01 +8.752400e-01
+8.750000e-01 +8.751409e-01
+8.750000e-01 +8.761832e-01
+8.750000e-01 +8.762090e-01
+8.750000e-01 +8.766171e-01
+8.750000e-01 +8.783185e-01
+8.750000e-01 +8.784863e-01
+8.750000e-01 +8.800389e-01
+8.750000e-01 +8.789975e-01
+8.750000e-01 +8.781850e-01
+8.750000e-01 +8.769986e-01
+8.750000e-01 +8.788907e-01
+8.750000e-01 +8.782651e-01
+8.750000e-01 +8.797223e-01
+8.750000e-01 +8.837354e-01
+8.750000e-01 +8.809430e-01
+8.750000e-01 +8.791539e-01
+8.750000e-01 +8.804967e-01
+8.750000e-01 +8.807141e-01
+8.750000e-01 +8.815524e-01
+8.750000e-01 +8.814704e-01
+8.750000e-01 +8.809049e-01
+8.750000e-01 +8.822677e-01
+8.750000e-01 +8.811852e-01
+8.750000e-01 +8.823888e-01
+8.750000e-01 +8.831336e-01
+8.750000e-01 +8.811576e-01
+8.750000e-01 +8.810327e-01
+8.750000e-01 +8.807370e-01
+8.750000e-01 +8.817365e-01
+8.750000e-01 +8.820187e-01
+8.750000e-01 +8.827207e-01
+8.750000e-01 +8.847348e-01
+8.750000e-01 +8.839366e-01
+8.750000e-01 +8.816525e-01
+8.750000e-01 +8.832700e-01
+8.750000e-01 +8.813245e-01
+8.750000e-01 +8.798901e-01
+8.750000e-01 +8.785865e-01
+8.750000e-01 +8.775479e-01
+8.750000e-01 +8.747861e-01
+8.750000e-01 +8.756864e-01
+8.750000e-01 +8.755605e-01
+8.750000e-01 +8.773686e-01
+8.750000e-01 +8.809735e-01
+8.750000e-01 +8.795773e-01
+8.750000e-01 +8.789746e-01
+8.750000e-01 +8.776318e-01
+8.750000e-01 +8.774945e-01
+8.750000e-01 +8.768918e-01
+8.750000e-01 +8.767316e-01
+8.750000e-01 +8.771893e-01
+8.750000e-01 +8.791425e-01
+8.750000e-01 +8.795793e-01
+8.750000e-01 +8.797280e-01
+8.750000e-01 +8.804304e-01
+8.750000e-01 +8.810536e-01
+8.750000e-01 +8.820302e-01
+8.750000e-01 +8.814923e-01
+8.750000e-01 +8.811795e-01
+8.750000e-01 +8.805196e-01
+8.750000e-01 +8.790280e-01
+8.750000e-01 +8.798444e-01
+8.750000e-01 +8.794019e-01
+8.750000e-01 +8.784177e-01
+8.750000e-01 +8.788106e-01
+8.750000e-01 +8.796708e-01
+8.750000e-01 +8.812291e-01
+8.750000e-01 +8.839375e-01
+8.750000e-01 +8.839013e-01
+8.750000e-01 +8.858106e-01
+8.750000e-01 +8.849370e-01
+8.750000e-01 +8.841640e-01
+8.750000e-01 +8.839356e-01
+8.750000e-01 +8.845708e-01
+8.750000e-01 +8.859860e-01
+8.750000e-01 +8.855149e-01
+8.750000e-01 +8.829123e-01
+8.750000e-01 +8.819272e-01
+8.750000e-01 +8.806874e-01
+8.750000e-01 +8.786275e-01
+8.750000e-01 +8.797223e-01
+8.750000e-01 +8.783109e-01
+8.750000e-01 +8.781707e-01
+8.750000e-01 +8.771240e-01
+8.750000e-01 +8.781468e-01
+8.750000e-01 +8.781468e-01
+8.750000e-01 +8.771283e-01
+8.750000e-01 +8.775861e-01
+8.750000e-01 +8.783757e-01
+8.750000e-01 +8.777844e-01
+8.750000e-01 +8.795239e-01
+8.750000e-01 +8.793179e-01
+8.750000e-01 +8.810803e-01
+8.750000e-01 +8.813588e-01
+8.750000e-01 +8.826825e-01
+8.750000e-01 +8.836514e-01
+8.750000e-01 +8.832013e-01
+8.750000e-01 +8.818929e-01
+8.750000e-01 +8.829762e-01
+8.750000e-01 +8.856656e-01
+8.750000e-01 +8.860700e-01
+8.750000e-01 +8.917462e-01
+8.750000e-01 +8.913934e-01
+8.750000e-01 +8.918263e-01
+8.750000e-01 +8.893620e-01
+8.750000e-01 +8.904840e-01
+8.750000e-01 +8.906247e-01
+8.750000e-01 +8.886487e-01
+8.750000e-01 +8.893849e-01
+8.750000e-01 +8.894250e-01
+8.750000e-01 +8.895719e-01
+8.750000e-01 +8.883302e-01
+8.750000e-01 +8.866116e-01
+8.750000e-01 +8.865811e-01
+8.750000e-01 +8.885037e-01
+8.750000e-01 +8.901517e-01
+8.750000e-01 +8.895661e-01
+8.750000e-01 +8.889729e-01
+8.750000e-01 +8.895604e-01
+8.750000e-01 +8.887555e-01
+8.750000e-01 +8.870923e-01
+8.750000e-01 +8.845059e-01
+8.750000e-01 +8.820798e-01
+8.750000e-01 +8.818585e-01
+8.750000e-01 +8.800618e-01
+8.750000e-01 +8.803865e-01
+8.750000e-01 +8.812711e-01
+8.750000e-01 +8.814656e-01
+8.750000e-01 +8.845136e-01
+8.750000e-01 +8.855435e-01
+8.750000e-01 +8.847958e-01
+8.750000e-01 +8.856122e-01
+8.750000e-01 +8.850820e-01
+8.750000e-01 +8.847272e-01
+8.750000e-01 +8.842465e-01
+8.750000e-01 +8.840787e-01
+8.750000e-01 +8.833463e-01
+8.750000e-01 +8.839223e-01
+8.750000e-01 +8.829133e-01
+8.750000e-01 +8.820798e-01
+8.750000e-01 +8.810269e-01
+8.750000e-01 +8.811776e-01
+8.750000e-01 +8.780353e-01
+8.750000e-01 +8.778436e-01
+8.750000e-01 +8.770558e-01
+8.750000e-01 +8.762872e-01
+8.750000e-01 +8.763978e-01
+8.750000e-01 +8.771970e-01
+8.750000e-01 +8.784596e-01
+8.750000e-01 +8.787305e-01
+8.750000e-01 +8.784635e-01
+8.750000e-01 +8.785436e-01
+8.750000e-01 +8.789021e-01
+8.750000e-01 +8.794667e-01
+8.750000e-01 +8.796784e-01
+8.750000e-01 +8.796307e-01
+8.750000e-01 +8.814084e-01
+8.750000e-01 +8.796746e-01
+8.750000e-01 +8.796575e-01
+8.750000e-01 +8.778378e-01
+8.750000e-01 +8.772275e-01
+8.750000e-01 +8.805692e-01
+8.750000e-01 +8.834683e-01
+8.750000e-01 +8.828961e-01
+8.750000e-01 +8.833024e-01
+8.750000e-01 +8.830945e-01
+8.750000e-01 +8.823087e-01
+8.750000e-01 +8.821408e-01
+8.750000e-01 +8.807256e-01
+8.750000e-01 +8.797910e-01
+8.750000e-01 +8.794000e-01
+8.750000e-01 +8.798139e-01
+8.750000e-01 +8.827264e-01
+8.750000e-01 +8.822514e-01
+8.750000e-01 +8.831860e-01
+8.750000e-01 +8.857419e-01
+8.750000e-01 +8.859193e-01
+8.750000e-01 +8.861577e-01
+8.750000e-01 +8.858563e-01
+8.750000e-01 +8.866803e-01
+8.750000e-01 +8.861920e-01
+8.750000e-01 +8.858106e-01
+8.750000e-01 +8.862454e-01
+8.750000e-01 +8.868100e-01
+8.750000e-01 +8.841550e-01
+8.750000e-01 +8.866116e-01
+8.750000e-01 +8.874051e-01
+8.750000e-01 +8.863370e-01
+8.750000e-01 +8.861691e-01
+8.750000e-01 +8.866803e-01
+8.750000e-01 +8.875920e-01
+8.750000e-01 +8.869743e-01
+8.750000e-01 +8.875892e-01
+8.750000e-01 +8.873593e-01
+8.750000e-01 +8.888242e-01
+8.750000e-01 +8.911817e-01
+8.750000e-01 +8.927075e-01
+8.750000e-01 +8.928525e-01
+8.750000e-01 +8.928487e-01
+8.750000e-01 +8.907468e-01
+8.750000e-01 +8.890683e-01
+8.750000e-01 +8.867795e-01
+8.750000e-01 +8.889462e-01
+8.750000e-01 +8.911168e-01
+8.750000e-01 +8.904340e-01
+8.750000e-01 +8.916013e-01
+8.750000e-01 +8.902738e-01
+8.750000e-01 +8.906857e-01
+8.750000e-01 +8.916203e-01
+8.750000e-01 +8.915288e-01
+8.750000e-01 +8.900372e-01
+8.750000e-01 +8.864133e-01
+8.750000e-01 +8.834683e-01
+8.750000e-01 +8.805997e-01
+8.750000e-01 +8.818204e-01
+8.750000e-01 +8.822553e-01
+8.750000e-01 +8.819043e-01
+8.750000e-01 +8.801419e-01
+8.750000e-01 +8.828275e-01
+8.750000e-01 +8.807065e-01
+8.750000e-01 +8.778264e-01
+8.750000e-01 +8.773209e-01
+8.750000e-01 +8.756577e-01
+8.750000e-01 +8.758370e-01
+8.750000e-01 +8.758485e-01
+8.750000e-01 +8.760468e-01
+8.750000e-01 +8.767621e-01
+8.750000e-01 +8.757899e-01
+8.750000e-01 +8.766801e-01
+8.750000e-01 +8.757779e-01
+8.750000e-01 +8.757855e-01
+8.750000e-01 +8.754098e-01
+8.750000e-01 +8.743131e-01
+8.750000e-01 +8.728253e-01
+8.750000e-01 +8.697965e-01
+8.750000e-01 +8.690411e-01
+8.750000e-01 +8.682095e-01
+8.750000e-01 +8.671643e-01
+8.750000e-01 +8.662335e-01
+8.750000e-01 +8.683278e-01
+8.750000e-01 +8.690831e-01
+8.750000e-01 +8.701322e-01
+8.750000e-01 +8.687741e-01
+8.750000e-01 +8.701703e-01
+8.750000e-01 +8.702752e-01
+8.750000e-01 +8.705079e-01
+8.750000e-01 +8.721959e-01
+8.750000e-01 +8.719403e-01
+8.750000e-01 +8.696324e-01
+8.750000e-01 +8.692119e-01
+8.750000e-01 +8.663566e-01
+8.750000e-01 +8.609807e-01
+8.750000e-01 +8.634946e-01
+8.750000e-01 +8.624150e-01
+8.750000e-01 +8.607175e-01
+8.750000e-01 +8.591649e-01
+8.750000e-01 +8.591115e-01
+8.750000e-01 +8.597028e-01
+8.750000e-01 +8.593728e-01
+8.750000e-01 +8.592717e-01
+8.750000e-01 +8.592603e-01
+8.750000e-01 +8.582646e-01
+8.750000e-01 +8.593327e-01
+8.750000e-01 +8.594968e-01
+8.750000e-01 +8.592412e-01
+8.750000e-01 +8.587796e-01
+8.750000e-01 +8.582570e-01
+8.750000e-01 +8.577439e-01
+8.750000e-01 +8.563382e-01
+8.750000e-01 +8.574521e-01
+8.750000e-01 +8.569562e-01
+8.750000e-01 +8.563611e-01
+8.750000e-01 +8.555543e-01
+8.750000e-01 +8.548734e-01
+8.750000e-01 +8.549973e-01
+8.750000e-01 +8.548343e-01
+8.750000e-01 +8.528821e-01
+8.750000e-01 +8.520505e-01
+8.750000e-01 +8.503339e-01
+8.750000e-01 +8.513600e-01
+8.750000e-01 +8.495061e-01
+8.750000e-01 +8.514249e-01
+8.750000e-01 +8.526303e-01
+8.750000e-01 +8.523480e-01
+8.750000e-01 +8.527829e-01
+8.750000e-01 +8.555643e-01
+8.750000e-01 +8.560903e-01
+8.750000e-01 +8.573605e-01
+8.750000e-01 +8.543622e-01
+8.750000e-01 +8.543546e-01
+8.750000e-01 +8.542249e-01
+8.750000e-01 +8.536221e-01
+8.750000e-01 +8.541791e-01
+8.750000e-01 +8.553502e-01
+8.750000e-01 +8.551614e-01
+8.750000e-01 +8.550946e-01
+8.750000e-01 +8.563535e-01
+8.750000e-01 +8.568189e-01
+8.750000e-01 +8.558766e-01
+8.750000e-01 +8.557050e-01
+8.750000e-01 +8.543393e-01
+8.750000e-01 +8.544537e-01
+8.750000e-01 +8.535458e-01
+8.750000e-01 +8.530003e-01
+8.750000e-01 +8.520314e-01
+8.750000e-01 +8.534715e-01
+8.750000e-01 +8.534982e-01
+8.750000e-01 +8.537194e-01
+8.750000e-01 +8.535420e-01
+8.750000e-01 +8.538291e-01
+8.750000e-01 +8.558318e-01
+8.750000e-01 +8.559834e-01
+8.750000e-01 +8.565442e-01
+8.750000e-01 +8.544080e-01
+8.750000e-01 +8.559110e-01
+8.750000e-01 +8.560159e-01
+8.750000e-01 +8.559186e-01
+8.750000e-01 +8.569943e-01
+8.750000e-01 +8.583753e-01
+8.750000e-01 +8.580243e-01
+8.750000e-01 +8.590161e-01
+8.750000e-01 +8.610217e-01
+8.750000e-01 +8.604180e-01
+8.750000e-01 +8.601236e-01
+8.750000e-01 +8.616902e-01
+8.750000e-01 +8.609311e-01
+8.750000e-01 +8.601834e-01
+8.750000e-01 +8.607175e-01
+8.750000e-01 +8.616330e-01
+8.750000e-01 +8.614957e-01
+8.750000e-01 +8.612592e-01
+8.750000e-01 +8.612134e-01
+8.750000e-01 +8.617107e-01
+8.750000e-01 +8.608796e-01
+8.750000e-01 +8.608052e-01
+8.750000e-01 +8.616101e-01
+8.750000e-01 +8.624989e-01
+8.750000e-01 +8.634335e-01
+8.750000e-01 +8.638913e-01
+8.750000e-01 +8.630826e-01
+8.750000e-01 +8.635251e-01
+8.750000e-01 +8.627393e-01
+8.750000e-01 +8.629338e-01
+8.750000e-01 +8.630483e-01
+8.750000e-01 +8.634870e-01
+8.750000e-01 +8.663556e-01
+8.750000e-01 +8.660714e-01
+8.750000e-01 +8.680245e-01
+8.750000e-01 +8.687055e-01
+8.750000e-01 +8.688046e-01
+8.750000e-01 +8.704831e-01
+8.750000e-01 +8.702466e-01
+8.750000e-01 +8.696477e-01
+8.750000e-01 +8.706433e-01
+8.750000e-01 +8.682858e-01
+8.750000e-01 +8.673627e-01
+8.750000e-01 +8.676145e-01
+8.750000e-01 +8.654591e-01
+8.750000e-01 +8.663060e-01
+8.750000e-01 +8.667142e-01
+8.750000e-01 +8.656461e-01
+8.750000e-01 +8.674085e-01
+8.750000e-01 +8.706510e-01
+8.750000e-01 +8.712766e-01
+8.750000e-01 +8.712251e-01
+8.750000e-01 +8.701689e-01
+8.750000e-01 +8.703219e-01
+8.750000e-01 +8.707578e-01
+8.750000e-01 +8.696286e-01
+8.750000e-01 +8.708112e-01
+8.750000e-01 +8.702084e-01
+8.750000e-01 +8.710935e-01
+8.750000e-01 +8.707368e-01
+8.750000e-01 +8.699414e-01
+8.750000e-01 +8.692886e-01
+8.750000e-01 +8.690564e-01
+8.750000e-01 +8.697793e-01
+8.750000e-01 +8.708188e-01
+8.750000e-01 +8.708684e-01
+8.750000e-01 +8.702847e-01
+8.750000e-01 +8.713490e-01
+8.750000e-01 +8.713796e-01
+8.750000e-01 +8.721082e-01
+8.750000e-01 +8.729550e-01
+8.750000e-01 +8.757321e-01
+8.750000e-01 +8.755795e-01
+8.750000e-01 +8.769566e-01
+8.750000e-01 +8.770482e-01
+8.750000e-01 +8.764493e-01
+8.750000e-01 +8.759229e-01
+8.750000e-01 +8.756520e-01
+8.750000e-01 +8.754613e-01
+8.750000e-01 +8.755090e-01
+8.750000e-01 +8.765561e-01
+8.750000e-01 +8.757398e-01
+8.750000e-01 +8.755080e-01
+8.750000e-01 +8.750188e-01
+8.750000e-01 +8.758618e-01
+8.750000e-01 +8.765027e-01
+8.750000e-01 +8.777730e-01
+8.750000e-01 +8.768536e-01
+8.750000e-01 +8.779370e-01
+8.750000e-01 +8.757932e-01
+8.750000e-01 +8.753049e-01
+8.750000e-01 +8.773953e-01
+8.750000e-01 +8.808085e-01
+8.750000e-01 +8.809983e-01
+8.750000e-01 +8.816735e-01
+8.750000e-01 +8.827550e-01
+8.750000e-01 +8.821427e-01
+8.750000e-01 +8.824670e-01
+8.750000e-01 +8.819196e-01
+8.750000e-01 +8.818471e-01
+8.750000e-01 +8.820187e-01
+8.750000e-01 +8.819787e-01
+8.750000e-01 +8.811769e-01
+8.750000e-01 +8.815076e-01
+8.750000e-01 +8.813664e-01
+8.750000e-01 +8.812253e-01
+8.750000e-01 +8.811643e-01
+8.750000e-01 +8.803174e-01
+8.750000e-01 +8.776071e-01
+8.750000e-01 +8.772237e-01
+8.750000e-01 +8.764703e-01
+8.750000e-01 +8.761727e-01
+8.750000e-01 +8.765141e-01
+8.750000e-01 +8.769166e-01
+8.750000e-01 +8.802564e-01
+8.750000e-01 +8.784520e-01
+8.750000e-01 +8.774716e-01
+8.750000e-01 +8.776242e-01
+8.750000e-01 +8.757321e-01
+8.750000e-01 +8.755986e-01
+8.750000e-01 +8.751742e-01
+8.750000e-01 +8.752145e-01
+8.750000e-01 +8.765714e-01
+8.750000e-01 +8.764073e-01
+8.750000e-01 +8.767697e-01
+8.750000e-01 +8.767220e-01
+8.750000e-01 +8.765399e-01
+8.750000e-01 +8.755004e-01
+8.750000e-01 +8.763844e-01
+8.750000e-01 +8.778226e-01
+8.750000e-01 +8.779294e-01
+8.750000e-01 +8.791806e-01
+8.750000e-01 +8.819653e-01
+8.750000e-01 +8.843991e-01
+8.750000e-01 +8.825604e-01
+8.750000e-01 +8.812177e-01
+8.750000e-01 +8.813760e-01
+8.750000e-01 +8.795773e-01
+8.750000e-01 +8.811871e-01
+8.750000e-01 +8.839108e-01
+8.750000e-01 +8.816297e-01
+8.750000e-01 +8.825452e-01
+8.750000e-01 +8.826901e-01
+8.750000e-01 +8.875272e-01
+8.750000e-01 +8.886105e-01
+8.750000e-01 +8.894803e-01
+8.750000e-01 +8.884198e-01
+8.750000e-01 +8.894650e-01
+8.750000e-01 +8.904721e-01
+8.750000e-01 +8.912503e-01
+8.750000e-01 +8.898084e-01
+8.750000e-01 +8.879010e-01
+8.750000e-01 +8.879849e-01
+8.750000e-01 +8.875348e-01
+8.750000e-01 +8.865811e-01
+8.750000e-01 +8.860318e-01
+8.750000e-01 +8.851468e-01
+8.750000e-01 +8.852651e-01
+8.750000e-01 +8.850667e-01
+8.750000e-01 +8.836209e-01
+8.750000e-01 +8.828923e-01
+8.750000e-01 +8.824040e-01
+8.750000e-01 +8.834116e-01
+8.750000e-01 +8.835513e-01
+8.750000e-01 +8.823392e-01
+8.750000e-01 +8.815944e-01
+8.750000e-01 +8.811891e-01
+8.750000e-01 +8.788354e-01
+8.750000e-01 +8.766915e-01
+8.750000e-01 +8.776700e-01
+8.750000e-01 +8.776738e-01
+8.750000e-01 +8.769566e-01
+8.750000e-01 +8.764722e-01
+8.750000e-01 +8.748776e-01
+8.750000e-01 +8.753888e-01
+8.750000e-01 +8.752515e-01
+8.750000e-01 +8.762891e-01
+8.750000e-01 +8.743741e-01
+8.750000e-01 +8.743588e-01
+8.750000e-01 +8.727109e-01
+8.750000e-01 +8.721921e-01
+8.750000e-01 +8.733079e-01
+8.750000e-01 +8.732192e-01
+8.750000e-01 +8.730351e-01
+8.750000e-01 +8.720853e-01
+8.750000e-01 +8.746640e-01
+8.750000e-01 +8.706510e-01
+8.750000e-01 +8.693311e-01
+8.750000e-01 +8.678739e-01
+8.750000e-01 +8.690717e-01
+8.750000e-01 +8.742749e-01
+8.750000e-01 +8.743245e-01
+8.750000e-01 +8.718411e-01
+8.750000e-01 +8.711736e-01
+8.750000e-01 +8.704297e-01
+8.750000e-01 +8.707807e-01
+8.750000e-01 +8.735272e-01
+8.750000e-01 +8.728787e-01
+8.750000e-01 +8.733365e-01
+8.750000e-01 +8.737676e-01
+8.750000e-01 +8.742425e-01
+8.750000e-01 +8.751027e-01
+8.750000e-01 +8.739240e-01
+8.750000e-01 +8.733212e-01
+8.750000e-01 +8.708188e-01
+8.750000e-01 +8.680684e-01
+8.750000e-01 +8.691880e-01
+8.750000e-01 +8.657357e-01
+8.750000e-01 +8.643605e-01
+8.750000e-01 +8.663022e-01
+8.750000e-01 +8.667714e-01
+8.750000e-01 +8.676145e-01
+8.750000e-01 +8.677670e-01
+8.750000e-01 +8.682591e-01
+8.750000e-01 +8.694913e-01
+8.750000e-01 +8.723905e-01
+8.750000e-01 +8.718564e-01
+8.750000e-01 +8.747861e-01
+8.750000e-01 +8.742978e-01
+8.750000e-01 +8.752171e-01
+8.750000e-01 +8.740160e-01
+8.750000e-01 +8.747289e-01
+8.750000e-01 +8.751294e-01
+8.750000e-01 +8.755185e-01
+8.750000e-01 +8.753354e-01
+8.750000e-01 +8.749768e-01
+8.750000e-01 +8.745000e-01
+8.750000e-01 +8.751981e-01
+8.750000e-01 +8.768384e-01
+8.750000e-01 +8.789899e-01
+8.750000e-01 +8.772427e-01
+8.750000e-01 +8.761174e-01
+8.750000e-01 +8.760716e-01
+8.750000e-01 +8.773419e-01
+8.750000e-01 +8.773047e-01
+8.750000e-01 +8.639428e-01
+8.750000e-01 +8.624875e-01
+8.750000e-01 +8.620679e-01
+8.750000e-01 +8.604733e-01
+8.750000e-01 +8.593060e-01
+8.750000e-01 +8.600690e-01
+8.750000e-01 +8.598458e-01
+8.750000e-01 +8.596475e-01
+8.750000e-01 +8.585202e-01
+8.750000e-01 +8.581998e-01
+8.750000e-01 +8.582913e-01
+8.750000e-01 +8.575360e-01
+8.750000e-01 +8.574445e-01
+8.750000e-01 +8.564832e-01
+8.750000e-01 +8.568189e-01
+8.750000e-01 +8.575494e-01
+8.750000e-01 +8.560674e-01
+8.750000e-01 +8.564746e-01
+8.750000e-01 +8.571755e-01
+8.750000e-01 +8.562123e-01
+8.750000e-01 +8.571088e-01
+8.750000e-01 +8.591763e-01
+8.750000e-01 +8.601396e-01
+8.750000e-01 +8.611257e-01
+8.750000e-01 +8.608052e-01
+8.750000e-01 +8.602063e-01
+8.750000e-01 +8.617818e-01
+8.750000e-01 +8.619859e-01
+8.750000e-01 +8.613007e-01
+8.750000e-01 +8.606507e-01
+8.750000e-01 +8.613583e-01
+8.750000e-01 +8.639218e-01
+8.750000e-01 +8.650968e-01
+8.750000e-01 +8.656670e-01
+8.750000e-01 +8.643128e-01
+8.750000e-01 +8.631703e-01
+8.750000e-01 +8.619229e-01
+8.750000e-01 +8.600537e-01
+8.750000e-01 +8.619687e-01
+8.750000e-01 +8.624875e-01
+8.750000e-01 +8.621671e-01
+8.750000e-01 +8.614346e-01
+8.750000e-01 +8.620641e-01
+8.750000e-01 +8.603160e-01
+8.750000e-01 +8.661935e-01
+8.750000e-01 +8.649308e-01
+8.750000e-01 +8.647668e-01
+8.750000e-01 +8.664071e-01
+8.750000e-01 +8.662497e-01
+8.750000e-01 +8.663556e-01
+8.750000e-01 +8.634946e-01
+8.750000e-01 +8.660275e-01
+8.750000e-01 +8.661420e-01
+8.750000e-01 +8.680036e-01
+8.750000e-01 +8.660199e-01
+8.750000e-01 +8.662311e-01
+8.750000e-01 +8.665997e-01
+8.750000e-01 +8.662145e-01
+8.750000e-01 +8.644139e-01
+8.750000e-01 +8.633382e-01
+8.750000e-01 +8.636472e-01
+8.750000e-01 +8.627774e-01
+8.750000e-01 +8.624646e-01
+8.750000e-01 +8.615872e-01
+8.750000e-01 +8.612983e-01
+8.750000e-01 +8.631112e-01
+8.750000e-01 +8.639352e-01
+8.750000e-01 +8.642232e-01
+8.750000e-01 +8.639533e-01
+8.750000e-01 +8.619306e-01
+8.750000e-01 +8.613278e-01
+8.750000e-01 +8.601453e-01
+8.750000e-01 +8.590619e-01
+8.750000e-01 +8.595464e-01
+8.750000e-01 +8.591325e-01
+8.750000e-01 +8.598020e-01
+8.750000e-01 +8.583233e-01
+8.750000e-01 +8.574521e-01
+8.750000e-01 +8.584020e-01
+8.750000e-01 +8.594739e-01
+8.750000e-01 +8.596951e-01
+8.750000e-01 +8.598248e-01
+8.750000e-01 +8.614041e-01
+8.750000e-01 +8.608186e-01
+8.750000e-01 +8.623416e-01
+8.750000e-01 +8.629310e-01
+8.750000e-01 +8.630483e-01
+8.750000e-01 +8.647077e-01
+8.750000e-01 +8.628613e-01
+8.750000e-01 +8.639523e-01
+8.750000e-01 +8.639905e-01
+8.750000e-01 +8.640592e-01
+8.750000e-01 +8.648564e-01
+8.750000e-01 +8.656003e-01
+8.750000e-01 +8.650205e-01
+8.750000e-01 +8.649594e-01
+8.750000e-01 +8.650462e-01
+8.750000e-01 +8.653714e-01
+8.750000e-01 +8.665463e-01
+8.750000e-01 +8.680264e-01
+8.750000e-01 +8.697125e-01
+8.750000e-01 +8.682706e-01
+8.750000e-01 +8.678357e-01
+8.750000e-01 +8.692281e-01
+8.750000e-01 +8.686845e-01
+8.750000e-01 +8.672368e-01
+8.750000e-01 +8.655145e-01
+8.750000e-01 +8.619344e-01
+8.750000e-01 +8.615910e-01
+8.750000e-01 +8.629090e-01
+8.750000e-01 +8.617169e-01
+8.750000e-01 +8.603818e-01
+8.750000e-01 +8.597714e-01
+8.750000e-01 +8.559415e-01
+8.750000e-01 +8.571011e-01
+8.750000e-01 +8.568417e-01
+8.750000e-01 +8.589322e-01
+8.750000e-01 +8.615262e-01
+8.750000e-01 +8.635404e-01
+8.750000e-01 +8.641583e-01
+8.750000e-01 +8.606679e-01
+8.750000e-01 +8.625867e-01
+8.750000e-01 +8.612210e-01
+8.750000e-01 +8.611981e-01
+8.750000e-01 +8.600308e-01
+8.750000e-01 +8.595788e-01
+8.750000e-01 +8.592870e-01
+8.750000e-01 +8.580968e-01
+8.750000e-01 +8.574569e-01
+8.750000e-01 +8.565823e-01
+8.750000e-01 +8.570706e-01
+8.750000e-01 +8.564641e-01
+8.750000e-01 +8.564526e-01
+8.750000e-01 +8.560941e-01
+8.750000e-01 +8.572843e-01
+8.750000e-01 +8.554503e-01
+8.750000e-01 +8.551461e-01
+8.750000e-01 +8.550541e-01
+8.750000e-01 +8.552091e-01
+8.750000e-01 +8.554799e-01
+8.750000e-01 +8.560483e-01
+8.750000e-01 +8.544576e-01
+8.750000e-01 +8.557088e-01
+8.750000e-01 +8.538052e-01
+8.750000e-01 +8.552510e-01
+8.750000e-01 +8.552815e-01
+8.750000e-01 +8.551785e-01
+8.750000e-01 +8.546636e-01
+8.750000e-01 +8.550717e-01
+8.750000e-01 +8.568265e-01
+8.750000e-01 +8.575665e-01
+8.750000e-01 +8.571517e-01
+8.750000e-01 +8.582704e-01
+8.750000e-01 +8.595206e-01
+8.750000e-01 +8.597743e-01
+8.750000e-01 +8.613278e-01
+8.750000e-01 +8.623616e-01
+8.750000e-01 +8.603265e-01
+8.750000e-01 +8.604695e-01
+8.750000e-01 +8.621251e-01
+8.750000e-01 +8.616006e-01
+8.750000e-01 +8.613583e-01
+8.750000e-01 +8.611662e-01
+8.750000e-01 +8.617818e-01
+8.750000e-01 +8.614041e-01
+8.750000e-01 +8.624875e-01
+8.750000e-01 +8.629071e-01
+8.750000e-01 +8.624112e-01
+8.750000e-01 +8.625009e-01
+8.750000e-01 +8.654477e-01
+8.750000e-01 +8.657605e-01
+8.750000e-01 +8.657605e-01
+8.750000e-01 +8.659055e-01
+8.750000e-01 +8.665616e-01
+8.750000e-01 +8.682553e-01
+8.750000e-01 +8.681752e-01
+8.750000e-01 +8.685147e-01
+8.750000e-01 +8.678014e-01
+8.750000e-01 +8.669812e-01
+8.750000e-01 +8.665120e-01
+8.750000e-01 +8.675343e-01
+8.750000e-01 +8.695466e-01
+8.750000e-01 +8.699605e-01
+8.750000e-01 +8.694913e-01
+8.750000e-01 +8.695828e-01
+8.750000e-01 +8.702695e-01
+8.750000e-01 +8.711163e-01
+8.750000e-01 +8.700025e-01
+8.750000e-01 +8.691556e-01
+8.750000e-01 +8.687169e-01
+8.750000e-01 +8.686292e-01
+8.750000e-01 +8.675229e-01
+8.750000e-01 +8.669125e-01
+8.750000e-01 +8.662831e-01
+8.750000e-01 +8.653333e-01
+8.750000e-01 +8.676755e-01
+8.750000e-01 +8.712766e-01
+8.750000e-01 +8.703381e-01
+8.750000e-01 +8.713853e-01
+8.750000e-01 +8.739430e-01
+8.750000e-01 +8.738992e-01
+8.750000e-01 +8.743741e-01
+8.750000e-01 +8.758847e-01
+8.750000e-01 +8.762052e-01
+8.750000e-01 +8.774716e-01
+8.750000e-01 +8.757321e-01
+8.750000e-01 +8.746488e-01
+8.750000e-01 +8.746821e-01
+8.750000e-01 +8.735806e-01
+8.750000e-01 +8.723218e-01
+8.750000e-01 +8.715360e-01
+8.750000e-01 +8.716275e-01
+8.750000e-01 +8.721439e-01
+8.750000e-01 +8.721320e-01
+8.750000e-01 +8.741834e-01
+8.750000e-01 +8.741853e-01
+8.750000e-01 +8.747670e-01
+8.750000e-01 +8.739621e-01
+8.750000e-01 +8.762547e-01
+8.750000e-01 +8.749568e-01
+8.750000e-01 +8.731248e-01
+8.750000e-01 +8.758504e-01
+8.750000e-01 +8.769986e-01
+8.750000e-01 +8.761060e-01
+8.750000e-01 +8.755338e-01
+8.750000e-01 +8.754880e-01
+8.750000e-01 +8.756711e-01
+8.750000e-01 +8.769776e-01
+8.750000e-01 +8.770077e-01
+8.750000e-01 +8.763158e-01
+8.750000e-01 +8.765065e-01
+8.750000e-01 +8.754727e-01
+8.750000e-01 +8.749616e-01
+8.750000e-01 +8.776013e-01
+8.750000e-01 +8.773953e-01
+8.750000e-01 +8.811414e-01
+8.750000e-01 +8.813168e-01
+8.750000e-01 +8.826825e-01
+8.750000e-01 +8.841397e-01
+8.750000e-01 +8.832166e-01
+8.750000e-01 +8.839337e-01
+8.750000e-01 +8.843438e-01
+8.750000e-01 +8.847243e-01
+8.750000e-01 +8.852441e-01
+8.750000e-01 +8.849637e-01
+8.750000e-01 +8.847806e-01
+8.750000e-01 +8.857724e-01
+8.750000e-01 +8.862225e-01
+8.750000e-01 +8.862683e-01
+8.750000e-01 +8.864133e-01
+8.750000e-01 +8.862531e-01
+8.750000e-01 +8.875424e-01
+8.750000e-01 +8.850934e-01
+8.750000e-01 +8.856656e-01
+8.750000e-01 +8.842322e-01
+8.750000e-01 +8.838269e-01
+8.750000e-01 +8.829801e-01
+8.750000e-01 +8.848721e-01
+8.750000e-01 +8.858334e-01
+8.750000e-01 +8.851602e-01
+8.750000e-01 +8.833310e-01
+8.750000e-01 +8.838040e-01
+8.750000e-01 +8.835618e-01
+8.750000e-01 +8.839681e-01
+8.750000e-01 +8.837430e-01
+8.750000e-01 +8.831784e-01
+8.750000e-01 +8.829762e-01
+8.750000e-01 +8.820912e-01
+8.750000e-01 +8.816459e-01
+8.750000e-01 +8.807465e-01
+8.750000e-01 +8.808019e-01
+8.750000e-01 +8.802564e-01
+8.750000e-01 +8.790337e-01
+8.750000e-01 +8.798210e-01
+8.750000e-01 +8.800923e-01
+8.750000e-01 +8.783738e-01
+8.750000e-01 +8.808743e-01
+8.750000e-01 +8.808095e-01
+8.750000e-01 +8.833987e-01
+8.750000e-01 +8.843839e-01
+8.750000e-01 +8.860242e-01
+8.750000e-01 +8.851010e-01
+8.750000e-01 +8.859555e-01
+8.750000e-01 +8.859174e-01
+8.750000e-01 +8.854520e-01
+8.750000e-01 +8.866383e-01
+8.750000e-01 +8.861100e-01
+8.750000e-01 +8.837468e-01
+8.750000e-01 +8.831479e-01
+8.750000e-01 +8.825681e-01
+8.750000e-01 +8.819501e-01
+8.750000e-01 +8.828427e-01
+8.750000e-01 +8.817441e-01
+8.750000e-01 +8.821179e-01
+8.750000e-01 +8.807275e-01
+8.750000e-01 +8.804395e-01
+8.750000e-01 +8.811261e-01
+8.750000e-01 +8.834454e-01
+8.750000e-01 +8.837430e-01
+8.750000e-01 +8.834221e-01
+8.750000e-01 +8.830602e-01
+8.750000e-01 +8.823850e-01
+8.750000e-01 +8.850285e-01
+8.750000e-01 +8.848798e-01
+8.750000e-01 +8.855206e-01
+8.750000e-01 +8.862760e-01
+8.750000e-01 +8.872830e-01
+8.750000e-01 +8.833768e-01
+8.750000e-01 +8.829343e-01
+8.750000e-01 +8.838689e-01
+8.750000e-01 +8.845531e-01
+8.750000e-01 +8.831174e-01
+8.750000e-01 +8.817594e-01
+8.750000e-01 +8.878476e-01
+8.750000e-01 +8.857953e-01
+8.750000e-01 +8.866879e-01
+8.750000e-01 +8.840768e-01
+8.750000e-01 +8.844945e-01
+8.750000e-01 +8.872754e-01
+8.750000e-01 +8.878705e-01
+8.750000e-01 +8.855836e-01
+8.750000e-01 +8.848645e-01
+8.750000e-01 +8.862988e-01
+8.750000e-01 +8.845364e-01
+8.750000e-01 +8.857037e-01
+8.750000e-01 +8.842885e-01
+8.750000e-01 +8.826520e-01
+8.750000e-01 +8.825566e-01
+8.750000e-01 +8.820874e-01
+8.750000e-01 +8.816726e-01
+8.750000e-01 +8.805520e-01
+8.750000e-01 +8.813760e-01
+8.750000e-01 +8.813855e-01
+8.750000e-01 +8.790128e-01
+8.750000e-01 +8.790662e-01
+8.750000e-01 +8.793561e-01
+8.750000e-01 +8.804986e-01
+8.750000e-01 +8.815476e-01
+8.750000e-01 +8.809544e-01
+8.750000e-01 +8.810708e-01
+8.750000e-01 +8.817107e-01
+8.750000e-01 +8.809812e-01
+8.750000e-01 +8.811376e-01
+8.750000e-01 +8.809583e-01
+8.750000e-01 +8.805921e-01
+8.750000e-01 +8.816068e-01
+8.750000e-01 +8.808972e-01
+8.750000e-01 +8.794953e-01
+8.750000e-01 +8.811337e-01
+8.750000e-01 +8.810498e-01
+8.750000e-01 +8.832395e-01
+8.750000e-01 +8.826062e-01
+8.750000e-01 +8.828980e-01
+8.750000e-01 +8.806760e-01
+8.750000e-01 +8.796460e-01
+8.750000e-01 +8.803937e-01
+8.750000e-01 +8.801133e-01
+8.750000e-01 +8.777730e-01
+8.750000e-01 +8.754270e-01
+8.750000e-01 +8.761441e-01
+8.750000e-01 +8.748395e-01
+8.750000e-01 +8.760373e-01
+8.750000e-01 +8.757245e-01
+8.750000e-01 +8.763844e-01
+8.750000e-01 +8.751428e-01
+8.750000e-01 +8.746926e-01
+8.750000e-01 +8.770997e-01
+8.750000e-01 +8.757283e-01
+8.750000e-01 +8.760335e-01
+8.750000e-01 +8.720014e-01
+8.750000e-01 +8.710324e-01
+8.750000e-01 +8.740689e-01
+8.750000e-01 +8.717954e-01
+8.750000e-01 +8.729245e-01
+8.750000e-01 +8.737332e-01
+8.750000e-01 +8.708646e-01
+8.750000e-01 +8.708779e-01
+8.750000e-01 +8.717896e-01
+8.750000e-01 +8.726174e-01
+8.750000e-01 +8.704831e-01
+8.750000e-01 +8.705098e-01
+8.750000e-01 +8.695371e-01
+8.750000e-01 +8.704335e-01
+8.750000e-01 +8.688819e-01
+8.750000e-01 +8.671686e-01
+8.750000e-01 +8.660428e-01
+8.750000e-01 +8.662679e-01
+8.750000e-01 +8.687131e-01
+8.750000e-01 +8.675610e-01
+8.750000e-01 +8.689992e-01
+8.750000e-01 +8.690164e-01
+8.750000e-01 +8.682610e-01
+8.750000e-01 +8.683631e-01
+8.750000e-01 +8.696610e-01
+8.750000e-01 +8.693606e-01
+8.750000e-01 +8.704240e-01
+8.750000e-01 +8.717343e-01
+8.750000e-01 +8.712909e-01
+8.750000e-01 +8.703305e-01
+8.750000e-01 +8.714139e-01
+8.750000e-01 +8.679959e-01
+8.750000e-01 +8.678128e-01
+8.750000e-01 +8.674647e-01
+8.750000e-01 +8.672406e-01
+8.750000e-01 +8.687436e-01
+8.750000e-01 +8.697049e-01
+8.750000e-01 +8.730161e-01
+8.750000e-01 +8.721272e-01
+8.750000e-01 +8.730738e-01
+8.750000e-01 +8.727242e-01
+8.750000e-01 +8.713862e-01
+8.750000e-01 +8.698041e-01
+8.750000e-01 +8.695156e-01
+8.750000e-01 +8.706071e-01
+8.750000e-01 +8.718488e-01
+8.750000e-01 +8.715588e-01
+8.750000e-01 +8.715207e-01
+8.750000e-01 +8.748490e-01
+8.750000e-01 +8.720424e-01
+8.750000e-01 +8.719479e-01
+8.750000e-01 +8.714826e-01
+8.750000e-01 +8.721578e-01
+8.750000e-01 +8.723294e-01
+8.750000e-01 +8.735272e-01
+8.750000e-01 +8.746373e-01
+8.750000e-01 +8.745877e-01
+8.750000e-01 +8.748013e-01
+8.750000e-01 +8.755490e-01
+8.750000e-01 +8.760106e-01
+8.750000e-01 +8.755338e-01
+8.750000e-01 +8.746583e-01
+8.750000e-01 +8.753049e-01
+8.750000e-01 +8.751165e-01
+8.750000e-01 +8.751866e-01
+8.750000e-01 +8.751265e-01
+8.750000e-01 +8.755967e-01
+8.750000e-01 +8.757207e-01
+8.750000e-01 +8.755643e-01
+8.750000e-01 +8.757092e-01
+8.750000e-01 +8.753087e-01
+8.750000e-01 +8.773810e-01
+8.750000e-01 +8.788487e-01
+8.750000e-01 +8.796002e-01
+8.750000e-01 +8.766019e-01
+8.750000e-01 +8.772962e-01
+8.750000e-01 +8.764111e-01
+8.750000e-01 +8.764646e-01
+8.750000e-01 +8.762147e-01
+8.750000e-01 +8.742387e-01
+8.750000e-01 +8.745572e-01
+8.750000e-01 +8.737599e-01
+8.750000e-01 +8.730628e-01
+8.750000e-01 +8.735864e-01
+8.750000e-01 +8.737943e-01
+8.750000e-01 +8.730714e-01
+8.750000e-01 +8.732507e-01
+8.750000e-01 +8.730170e-01
+8.750000e-01 +8.733231e-01
+8.750000e-01 +8.729093e-01
+8.750000e-01 +8.732430e-01
+8.750000e-01 +8.749444e-01
+8.750000e-01 +8.761193e-01
+8.750000e-01 +8.774869e-01
+8.750000e-01 +8.774030e-01
+8.750000e-01 +8.787457e-01
+8.750000e-01 +8.799512e-01
+8.750000e-01 +8.787457e-01
+8.750000e-01 +8.780476e-01
+8.750000e-01 +8.776547e-01
+8.750000e-01 +8.773610e-01
+8.750000e-01 +8.777997e-01
+8.750000e-01 +8.801572e-01
+8.750000e-01 +8.804929e-01
+8.750000e-01 +8.845822e-01
+8.750000e-01 +8.837735e-01
+8.750000e-01 +8.834912e-01
+8.750000e-01 +8.864171e-01
+8.750000e-01 +8.870608e-01
+8.750000e-01 +8.851239e-01
+8.750000e-01 +8.849866e-01
+8.750000e-01 +8.855779e-01
+8.750000e-01 +8.843247e-01
+8.750000e-01 +8.821065e-01
+8.750000e-01 +8.796307e-01
+8.750000e-01 +8.779408e-01
+8.750000e-01 +8.792197e-01
+8.750000e-01 +8.784749e-01
+8.750000e-01 +8.789823e-01
+8.750000e-01 +8.780105e-01
+8.750000e-01 +8.787782e-01
+8.750000e-01 +8.791959e-01
+8.750000e-01 +8.764569e-01
+8.750000e-01 +8.766763e-01
+8.750000e-01 +8.785703e-01
+8.750000e-01 +8.791196e-01
+8.750000e-01 +8.820035e-01
+8.750000e-01 +8.812558e-01
+8.750000e-01 +8.819882e-01
+8.750000e-01 +8.816449e-01
+8.750000e-01 +8.800580e-01
+8.750000e-01 +8.805415e-01
+8.750000e-01 +8.811237e-01
+8.750000e-01 +8.801724e-01
+8.750000e-01 +8.794553e-01
+8.750000e-01 +8.801419e-01
+8.750000e-01 +8.807485e-01
+8.750000e-01 +8.808228e-01
+8.750000e-01 +8.807904e-01
+8.750000e-01 +8.808534e-01
+8.750000e-01 +8.806836e-01
+8.750000e-01 +8.791572e-01
+8.750000e-01 +8.795239e-01
+8.750000e-01 +8.793103e-01
+8.750000e-01 +8.792569e-01
+8.750000e-01 +8.793332e-01
+8.750000e-01 +8.789060e-01
+8.750000e-01 +8.812673e-01
+8.750000e-01 +8.800408e-01
+8.750000e-01 +8.815174e-01
+8.750000e-01 +8.831555e-01
+8.750000e-01 +8.826444e-01
+8.750000e-01 +8.836047e-01
+8.750000e-01 +8.837926e-01
+8.750000e-01 +8.831212e-01
+8.750000e-01 +8.810346e-01
+8.750000e-01 +8.804814e-01
+8.750000e-01 +8.808782e-01
+8.750000e-01 +8.808953e-01
+8.750000e-01 +8.807141e-01
+8.750000e-01 +8.801724e-01
+8.750000e-01 +8.817136e-01
+8.750000e-01 +8.811070e-01
+8.750000e-01 +8.804070e-01
+8.750000e-01 +8.806378e-01
+8.750000e-01 +8.798215e-01
+8.750000e-01 +8.798501e-01
+8.750000e-01 +8.794915e-01
+8.750000e-01 +8.797795e-01
+8.750000e-01 +8.789150e-01
+8.750000e-01 +8.798100e-01
+8.750000e-01 +8.817746e-01
+8.750000e-01 +8.817517e-01
+8.750000e-01 +8.807370e-01
+8.750000e-01 +8.793179e-01
+8.750000e-01 +8.773610e-01
+8.750000e-01 +8.766019e-01
+8.750000e-01 +8.765065e-01
+8.750000e-01 +8.797209e-01
+8.750000e-01 +8.801286e-01
+8.750000e-01 +8.819801e-01
+8.750000e-01 +8.842160e-01
+8.750000e-01 +8.861539e-01
+8.750000e-01 +8.880460e-01
+8.750000e-01 +8.888852e-01
+8.750000e-01 +8.877866e-01
+8.750000e-01 +8.863217e-01
+8.750000e-01 +8.866116e-01
+8.750000e-01 +8.894345e-01
+8.750000e-01 +8.896405e-01
+8.750000e-01 +8.929593e-01
+8.750000e-01 +8.920400e-01
+8.750000e-01 +8.914506e-01
+8.750000e-01 +8.924062e-01
+8.750000e-01 +8.922955e-01
+8.750000e-01 +8.931577e-01
+8.750000e-01 +8.930776e-01
+8.750000e-01 +8.948743e-01
+8.750000e-01 +8.958685e-01
+8.750000e-01 +8.962628e-01
+8.750000e-01 +8.963353e-01
+8.750000e-01 +8.959653e-01
+8.750000e-01 +8.961484e-01
+8.750000e-01 +8.965985e-01
+8.750000e-01 +8.956372e-01
+8.750000e-01 +8.953702e-01
+8.750000e-01 +8.956487e-01
+8.750000e-01 +8.952748e-01
+8.750000e-01 +8.942477e-01
+8.750000e-01 +8.948700e-01
+8.750000e-01 +8.928182e-01
+8.750000e-01 +8.910443e-01
+8.750000e-01 +8.916547e-01
+8.750000e-01 +8.921124e-01
+8.750000e-01 +8.926389e-01
+8.750000e-01 +8.907201e-01
+8.750000e-01 +8.898694e-01
+8.750000e-01 +8.895070e-01
+8.750000e-01 +8.911130e-01
+8.750000e-01 +8.921010e-01
+8.750000e-01 +8.935325e-01
+8.750000e-01 +8.932416e-01
+8.750000e-01 +8.931577e-01
+8.750000e-01 +8.933179e-01
+8.750000e-01 +8.925721e-01
+8.750000e-01 +8.927323e-01
+8.750000e-01 +8.928745e-01
+8.750000e-01 +8.922107e-01
+8.750000e-01 +8.919746e-01
+8.750000e-01 +8.912815e-01
+8.750000e-01 +8.913304e-01
+8.750000e-01 +8.628919e-01
+8.750000e-01 +8.623578e-01
+8.750000e-01 +8.631207e-01
+8.750000e-01 +8.635804e-01
+8.750000e-01 +8.638484e-01
+8.750000e-01 +8.657090e-01
+8.750000e-01 +8.633305e-01
+8.750000e-01 +8.651425e-01
+8.750000e-01 +8.659894e-01
+8.750000e-01 +8.662831e-01
+8.750000e-01 +8.659856e-01
+8.750000e-01 +8.658988e-01
+8.750000e-01 +8.660132e-01
+8.750000e-01 +8.676974e-01
+8.750000e-01 +8.676221e-01
+8.750000e-01 +8.664090e-01
+8.750000e-01 +8.662488e-01
+8.750000e-01 +8.660981e-01
+8.750000e-01 +8.665769e-01
+8.750000e-01 +8.669125e-01
+8.750000e-01 +8.663632e-01
+8.750000e-01 +8.660218e-01
+8.750000e-01 +8.648602e-01
+8.750000e-01 +8.640897e-01
+8.750000e-01 +8.630063e-01
+8.750000e-01 +8.608243e-01
+8.750000e-01 +8.620908e-01
+8.750000e-01 +8.622739e-01
+8.750000e-01 +8.642575e-01
+8.750000e-01 +8.666684e-01
+8.750000e-01 +8.676679e-01
+8.750000e-01 +8.692166e-01
+8.750000e-01 +8.690946e-01
+8.750000e-01 +8.692204e-01
+8.750000e-01 +8.671758e-01
+8.750000e-01 +8.667008e-01
+8.750000e-01 +8.658063e-01
+8.750000e-01 +8.648679e-01
+8.750000e-01 +8.656690e-01
+8.750000e-01 +8.667523e-01
+8.750000e-01 +8.667466e-01
+8.750000e-01 +8.664243e-01
+8.750000e-01 +8.668897e-01
+8.750000e-01 +8.671376e-01
+8.750000e-01 +8.666188e-01
+8.750000e-01 +8.660657e-01
+8.750000e-01 +8.657491e-01
+8.750000e-01 +8.639676e-01
+8.750000e-01 +8.616807e-01
+8.750000e-01 +8.611285e-01
+8.750000e-01 +8.594968e-01
+8.750000e-01 +8.578412e-01
+8.750000e-01 +8.568937e-01
+8.750000e-01 +8.571240e-01
+8.750000e-01 +8.550717e-01
+8.750000e-01 +8.549039e-01
+8.750000e-01 +8.557126e-01
+8.750000e-01 +8.566739e-01
+8.750000e-01 +8.559071e-01
+8.750000e-01 +8.559677e-01
+8.750000e-01 +8.571169e-01
+8.750000e-01 +8.572728e-01
+8.750000e-01 +8.569638e-01
+8.750000e-01 +8.544614e-01
+8.750000e-01 +8.530118e-01
+8.750000e-01 +8.537785e-01
+8.750000e-01 +8.553845e-01
+8.750000e-01 +8.571774e-01
+8.750000e-01 +8.588635e-01
+8.750000e-01 +8.609464e-01
+8.750000e-01 +8.604123e-01
+8.750000e-01 +8.617303e-01
+8.750000e-01 +8.634698e-01
+8.750000e-01 +8.645274e-01
+8.750000e-01 +8.634221e-01
+8.750000e-01 +8.633420e-01
+8.750000e-01 +8.646161e-01
+8.750000e-01 +8.643758e-01
+8.750000e-01 +8.637425e-01
+8.750000e-01 +8.665845e-01
+8.750000e-01 +8.665673e-01
+8.750000e-01 +8.680465e-01
+8.750000e-01 +8.653790e-01
+8.750000e-01 +8.672559e-01
+8.750000e-01 +8.676145e-01
+8.750000e-01 +8.667218e-01
+8.750000e-01 +8.687207e-01
+8.750000e-01 +8.693120e-01
+8.750000e-01 +8.728063e-01
+8.750000e-01 +8.699147e-01
+8.750000e-01 +8.694884e-01
+8.750000e-01 +8.682563e-01
+8.750000e-01 +8.701074e-01
+8.750000e-01 +8.697392e-01
+8.750000e-01 +8.707826e-01
+8.750000e-01 +8.711125e-01
+8.750000e-01 +8.717000e-01
+8.750000e-01 +8.723542e-01
+8.750000e-01 +8.745076e-01
+8.750000e-01 +8.755376e-01
+8.750000e-01 +8.759381e-01
+8.750000e-01 +8.766286e-01
+8.750000e-01 +8.762023e-01
+8.750000e-01 +8.756749e-01
+8.750000e-01 +8.741376e-01
+8.750000e-01 +8.742978e-01
+8.750000e-01 +8.744809e-01
+8.750000e-01 +8.745725e-01
+8.750000e-01 +8.767392e-01
+8.750000e-01 +8.766705e-01
+8.750000e-01 +8.762395e-01
+8.750000e-01 +8.773714e-01
+8.750000e-01 +8.772847e-01
+8.750000e-01 +8.795773e-01
+8.750000e-01 +8.790233e-01
+8.750000e-01 +8.786866e-01
+8.750000e-01 +8.781125e-01
+8.750000e-01 +8.759610e-01
+8.750000e-01 +8.736340e-01
+8.750000e-01 +8.741223e-01
+8.750000e-01 +8.737485e-01
+8.750000e-01 +8.723065e-01
+8.750000e-01 +8.713986e-01
+8.750000e-01 +8.692929e-01
+8.750000e-01 +8.694302e-01
+8.750000e-01 +8.677747e-01
+8.750000e-01 +8.700864e-01
+8.750000e-01 +8.718221e-01
+8.750000e-01 +8.704831e-01
+8.750000e-01 +8.716046e-01
+8.750000e-01 +8.703534e-01
+8.750000e-01 +8.716275e-01
+8.750000e-01 +8.728940e-01
+8.750000e-01 +8.745267e-01
+8.750000e-01 +8.729054e-01
+8.750000e-01 +8.730504e-01
+8.750000e-01 +8.735501e-01
+8.750000e-01 +8.744428e-01
+8.750000e-01 +8.746869e-01
+8.750000e-01 +8.753964e-01
+8.750000e-01 +8.749787e-01
+8.750000e-01 +8.750016e-01
+8.750000e-01 +8.740498e-01
+8.750000e-01 +8.744199e-01
+8.750000e-01 +8.748929e-01
+8.750000e-01 +8.755643e-01
+8.750000e-01 +8.728864e-01
+8.750000e-01 +8.741490e-01
+8.750000e-01 +8.730714e-01
+8.750000e-01 +8.717191e-01
+8.750000e-01 +8.740308e-01
+8.750000e-01 +8.739125e-01
+8.750000e-01 +8.737847e-01
+8.750000e-01 +8.731534e-01
+8.750000e-01 +8.692319e-01
+8.750000e-01 +8.679044e-01
+8.750000e-01 +8.666455e-01
+8.750000e-01 +8.644788e-01
+8.750000e-01 +8.630158e-01
+8.750000e-01 +8.651661e-01
+8.750000e-01 +8.643348e-01
+8.750000e-01 +8.642671e-01
+8.750000e-01 +8.656423e-01
+8.750000e-01 +8.649060e-01
+8.750000e-01 +8.631894e-01
+8.750000e-01 +8.635098e-01
+8.750000e-01 +8.622319e-01
+8.750000e-01 +8.608701e-01
+8.750000e-01 +8.614423e-01
+8.750000e-01 +8.608853e-01
+8.750000e-01 +8.626496e-01
+8.750000e-01 +8.623568e-01
+8.750000e-01 +8.629281e-01
+8.750000e-01 +8.635613e-01
+8.750000e-01 +8.647496e-01
+8.750000e-01 +8.648507e-01
+8.750000e-01 +8.655259e-01
+8.750000e-01 +8.662240e-01
+8.750000e-01 +8.682935e-01
+8.750000e-01 +8.712842e-01
+8.750000e-01 +8.732221e-01
+8.750000e-01 +8.742253e-01
+8.750000e-01 +8.738973e-01
+8.750000e-01 +8.735196e-01
+8.750000e-01 +8.746392e-01
+8.750000e-01 +8.748748e-01
+8.750000e-01 +8.736455e-01
+8.750000e-01 +8.750121e-01
+8.750000e-01 +8.717782e-01
+8.750000e-01 +8.724782e-01
+8.750000e-01 +8.768613e-01
+8.750000e-01 +8.763349e-01
+8.750000e-01 +8.766934e-01
+8.750000e-01 +8.764741e-01
+8.750000e-01 +8.776471e-01
+8.750000e-01 +8.763883e-01
+8.750000e-01 +8.769757e-01
+8.750000e-01 +8.764722e-01
+8.750000e-01 +8.750150e-01
+8.750000e-01 +8.753218e-01
+8.750000e-01 +8.749463e-01
+8.750000e-01 +8.757626e-01
+8.750000e-01 +8.740765e-01
+8.750000e-01 +8.756043e-01
+8.750000e-01 +8.733804e-01
+8.750000e-01 +8.743250e-01
+8.750000e-01 +8.730905e-01
+8.750000e-01 +8.738210e-01
+8.750000e-01 +8.744580e-01
+8.750000e-01 +8.735082e-01
+8.750000e-01 +8.719747e-01
+8.750000e-01 +8.728749e-01
+8.750000e-01 +8.729321e-01
+8.750000e-01 +8.732945e-01
+8.750000e-01 +8.738477e-01
+8.750000e-01 +8.743435e-01
+8.750000e-01 +8.745415e-01
+8.750000e-01 +8.736431e-01
+8.750000e-01 +8.730542e-01
+8.750000e-01 +8.698556e-01
+8.750000e-01 +8.688752e-01
+8.750000e-01 +8.694722e-01
+8.750000e-01 +8.701550e-01
+8.750000e-01 +8.720815e-01
+8.750000e-01 +8.734834e-01
+8.750000e-01 +8.749420e-01
+8.750000e-01 +8.743798e-01
+8.750000e-01 +8.744542e-01
+8.750000e-01 +8.744103e-01
+8.750000e-01 +8.746159e-01
+8.750000e-01 +8.757092e-01
+8.750000e-01 +8.752477e-01
+8.750000e-01 +8.764588e-01
+8.750000e-01 +8.760678e-01
+8.750000e-01 +8.760220e-01
+8.750000e-01 +8.764646e-01
+8.750000e-01 +8.754880e-01
+8.750000e-01 +8.773953e-01
+8.750000e-01 +8.761136e-01
+8.750000e-01 +8.768002e-01
+8.750000e-01 +8.764817e-01
+8.750000e-01 +8.760964e-01
+8.750000e-01 +8.740432e-01
+8.750000e-01 +8.738648e-01
+8.750000e-01 +8.740689e-01
+8.750000e-01 +8.731534e-01
+8.750000e-01 +8.728959e-01
+8.750000e-01 +8.699281e-01
+8.750000e-01 +8.700616e-01
+8.750000e-01 +8.691899e-01
+8.750000e-01 +8.704945e-01
+8.750000e-01 +8.709599e-01
+8.750000e-01 +8.706166e-01
+8.750000e-01 +8.685605e-01
+8.750000e-01 +8.682324e-01
+8.750000e-01 +8.669736e-01
+8.750000e-01 +8.653104e-01
+8.750000e-01 +8.636167e-01
+8.750000e-01 +8.645493e-01
+8.750000e-01 +8.649575e-01
+8.750000e-01 +8.634793e-01
+8.750000e-01 +8.646810e-01
+8.750000e-01 +8.640038e-01
+8.750000e-01 +8.634469e-01
+8.750000e-01 +8.633000e-01
+8.750000e-01 +8.626630e-01
+8.750000e-01 +8.622624e-01
+8.750000e-01 +8.621880e-01
+8.750000e-01 +8.636281e-01
+8.750000e-01 +8.641278e-01
+8.750000e-01 +8.642651e-01
+8.750000e-01 +8.638913e-01
+8.750000e-01 +8.664014e-01
+8.750000e-01 +8.659684e-01
+8.750000e-01 +8.669927e-01
+8.750000e-01 +8.655431e-01
+8.750000e-01 +8.672711e-01
+8.750000e-01 +8.669278e-01
+8.750000e-01 +8.677365e-01
+8.750000e-01 +8.680112e-01
+8.750000e-01 +8.640134e-01
+8.750000e-01 +8.645627e-01
+8.750000e-01 +8.647019e-01
+8.750000e-01 +8.660390e-01
+8.750000e-01 +8.661382e-01
+8.750000e-01 +8.659379e-01
+8.750000e-01 +8.664357e-01
+8.750000e-01 +8.663587e-01
+8.750000e-01 +8.673369e-01
+8.750000e-01 +8.665087e-01
+8.750000e-01 +8.698432e-01
+8.750000e-01 +8.674542e-01
+8.750000e-01 +8.667676e-01
+8.750000e-01 +8.666531e-01
+8.750000e-01 +8.650262e-01
+8.750000e-01 +8.668935e-01
+8.750000e-01 +8.664345e-01
+8.750000e-01 +8.656957e-01
+8.750000e-01 +8.668820e-01
+8.750000e-01 +8.669507e-01
+8.750000e-01 +8.668744e-01
+8.750000e-01 +8.676450e-01
+8.750000e-01 +8.674542e-01
+8.750000e-01 +8.676354e-01
+8.750000e-01 +8.682591e-01
+8.750000e-01 +8.699958e-01
+8.750000e-01 +8.697240e-01
+8.750000e-01 +8.714101e-01
+8.750000e-01 +8.698193e-01
+8.750000e-01 +8.698651e-01
+8.750000e-01 +8.696896e-01
+8.750000e-01 +8.701894e-01
+8.750000e-01 +8.690221e-01
+8.750000e-01 +8.677341e-01
+8.750000e-01 +8.673016e-01
+8.750000e-01 +8.681094e-01
+8.750000e-01 +8.669278e-01
+8.750000e-01 +8.665845e-01
+8.750000e-01 +8.661954e-01
+8.750000e-01 +8.651730e-01
+8.750000e-01 +8.647057e-01
+8.750000e-01 +8.647606e-01
+8.750000e-01 +8.653171e-01
+8.750000e-01 +8.658683e-01
+8.750000e-01 +8.667180e-01
+8.750000e-01 +8.684995e-01
+8.750000e-01 +8.685204e-01
+8.750000e-01 +8.696057e-01
+8.750000e-01 +8.691537e-01
+8.750000e-01 +8.690144e-01
+8.750000e-01 +8.682401e-01
+8.750000e-01 +8.684689e-01
+8.750000e-01 +8.705098e-01
+8.750000e-01 +8.711316e-01
+8.750000e-01 +8.743894e-01
+8.750000e-01 +8.708188e-01
+8.750000e-01 +8.704831e-01
+8.750000e-01 +8.719060e-01
+8.750000e-01 +8.736951e-01
+8.750000e-01 +8.724210e-01
+8.750000e-01 +8.733136e-01
+8.750000e-01 +8.736798e-01
+8.750000e-01 +8.726937e-01
+8.750000e-01 +8.726918e-01
+8.750000e-01 +8.721730e-01
+8.750000e-01 +8.723900e-01
+8.750000e-01 +8.726537e-01
+8.750000e-01 +8.738400e-01
+8.750000e-01 +8.737332e-01
+8.750000e-01 +8.757321e-01
+8.750000e-01 +8.771626e-01
+8.750000e-01 +8.769700e-01
+8.750000e-01 +8.775432e-01
+8.750000e-01 +8.769299e-01
+8.750000e-01 +8.760220e-01
+8.750000e-01 +8.750760e-01
+8.750000e-01 +8.763196e-01
+8.750000e-01 +8.760144e-01
+8.750000e-01 +8.759114e-01
+8.750000e-01 +8.762853e-01
+8.750000e-01 +8.763444e-01
+8.750000e-01 +8.754556e-01
+8.750000e-01 +8.768804e-01
+8.750000e-01 +8.760716e-01
+8.750000e-01 +8.772923e-01
+8.750000e-01 +8.777577e-01
+8.750000e-01 +8.788106e-01
+8.750000e-01 +8.793332e-01
+8.750000e-01 +8.794629e-01
+8.750000e-01 +8.815066e-01
+8.750000e-01 +8.815610e-01
+8.750000e-01 +8.820569e-01
+8.750000e-01 +8.835751e-01
+8.750000e-01 +8.853299e-01
+8.750000e-01 +8.834531e-01
+8.750000e-01 +8.793790e-01
+8.750000e-01 +8.799779e-01
+8.750000e-01 +8.777100e-01
+8.750000e-01 +8.777768e-01
+8.750000e-01 +8.750531e-01
+8.750000e-01 +8.757016e-01
+8.750000e-01 +8.760182e-01
+8.750000e-01 +8.748471e-01
+8.750000e-01 +8.765256e-01
+8.750000e-01 +8.769223e-01
+8.750000e-01 +8.765561e-01
+8.750000e-01 +8.758542e-01
+8.750000e-01 +8.758428e-01
+8.750000e-01 +8.770730e-01
+8.750000e-01 +8.789327e-01
+8.750000e-01 +8.778912e-01
+8.750000e-01 +8.786637e-01
+8.750000e-01 +8.794248e-01
+8.750000e-01 +8.810861e-01
+8.750000e-01 +8.808267e-01
+8.750000e-01 +8.804013e-01
+8.750000e-01 +8.803174e-01
+8.750000e-01 +8.793866e-01
+8.750000e-01 +8.793256e-01
+8.750000e-01 +8.805386e-01
+8.750000e-01 +8.809316e-01
+8.750000e-01 +8.815514e-01
+8.750000e-01 +8.826863e-01
+8.750000e-01 +8.829381e-01
+8.750000e-01 +8.827130e-01
+8.750000e-01 +8.816831e-01
+8.750000e-01 +8.818900e-01
+8.750000e-01 +8.829686e-01
+8.750000e-01 +8.786656e-01
+8.750000e-01 +8.773457e-01
+8.750000e-01 +8.774259e-01
+8.750000e-01 +8.792903e-01
+8.750000e-01 +8.801648e-01
+8.750000e-01 +8.806073e-01
+8.750000e-01 +8.802106e-01
+8.750000e-01 +8.796994e-01
+8.750000e-01 +8.799664e-01
+8.750000e-01 +8.790738e-01
+8.750000e-01 +8.773343e-01
+8.750000e-01 +8.777368e-01
+8.750000e-01 +8.799636e-01
+8.750000e-01 +8.801133e-01
+8.750000e-01 +8.801476e-01
+8.750000e-01 +8.793504e-01
+8.750000e-01 +8.796889e-01
+8.750000e-01 +8.784425e-01
+8.750000e-01 +8.776166e-01
+8.750000e-01 +8.804852e-01
+8.750000e-01 +8.828427e-01
+8.750000e-01 +8.813092e-01
+8.750000e-01 +8.826901e-01
+8.750000e-01 +8.831899e-01
+8.750000e-01 +8.834836e-01
+8.750000e-01 +8.850781e-01
+8.750000e-01 +8.863141e-01
+8.750000e-01 +8.872201e-01
+8.750000e-01 +8.900754e-01
+8.750000e-01 +8.889234e-01
+8.750000e-01 +8.887326e-01
+8.750000e-01 +8.884847e-01
+8.750000e-01 +8.883016e-01
+8.750000e-01 +8.873097e-01
+8.750000e-01 +8.873288e-01
+8.750000e-01 +8.867108e-01
+8.750000e-01 +8.855283e-01
+8.750000e-01 +8.847119e-01
+8.750000e-01 +8.841283e-01
+8.750000e-01 +8.838956e-01
+8.750000e-01 +8.841626e-01
+8.750000e-01 +8.829877e-01
+8.750000e-01 +8.822553e-01
+8.750000e-01 +8.820798e-01
+8.750000e-01 +8.812863e-01
+8.750000e-01 +8.813855e-01
+8.750000e-01 +8.813121e-01
+8.750000e-01 +8.801991e-01
+8.750000e-01 +8.803441e-01
+8.750000e-01 +8.817861e-01
+8.750000e-01 +8.821637e-01
+8.750000e-01 +8.832089e-01
+8.750000e-01 +8.857572e-01
+8.750000e-01 +8.866116e-01
+8.750000e-01 +8.850676e-01
+8.750000e-01 +8.872983e-01
+8.750000e-01 +8.897664e-01
+8.750000e-01 +8.881757e-01
+8.750000e-01 +8.879688e-01
+8.750000e-01 +8.888270e-01
+8.750000e-01 +8.890016e-01
+8.750000e-01 +8.898198e-01
+8.750000e-01 +8.916661e-01
+8.750000e-01 +8.953626e-01
+8.750000e-01 +8.944432e-01
+8.750000e-01 +8.958990e-01
+8.750000e-01 +8.980138e-01
+8.750000e-01 +8.997876e-01
+8.750000e-01 +9.007909e-01
+8.750000e-01 +9.005382e-01
+8.750000e-01 +9.013478e-01
+8.750000e-01 +9.010465e-01
+8.750000e-01 +9.005010e-01
+8.750000e-01 +9.000527e-01
+8.750000e-01 +9.000108e-01
+8.750000e-01 +8.992459e-01
+8.750000e-01 +9.005582e-01
+8.750000e-01 +9.007232e-01
+8.750000e-01 +9.015309e-01
+8.750000e-01 +9.011285e-01
+8.750000e-01 +9.008824e-01
+8.750000e-01 +8.996245e-01
+8.750000e-01 +8.996026e-01
+8.750000e-01 +8.995320e-01
+8.750000e-01 +8.974912e-01
+8.750000e-01 +8.979260e-01
+8.750000e-01 +8.964841e-01
+8.750000e-01 +8.954083e-01
+8.750000e-01 +8.907239e-01
+8.750000e-01 +8.893153e-01
+8.750000e-01 +8.915593e-01
+8.750000e-01 +8.899533e-01
+8.750000e-01 +8.909938e-01
+8.750000e-01 +8.902528e-01
+8.750000e-01 +8.892285e-01
+8.750000e-01 +8.884808e-01
+8.750000e-01 +8.887937e-01
+8.750000e-01 +8.886754e-01
+8.750000e-01 +8.881771e-01
+8.750000e-01 +8.884580e-01
+8.750000e-01 +8.886563e-01
+8.750000e-01 +8.882310e-01
+8.750000e-01 +8.845593e-01
+8.750000e-01 +8.839375e-01
+8.750000e-01 +8.816955e-01
+8.750000e-01 +8.828122e-01
+8.750000e-01 +8.829095e-01
+8.750000e-01 +8.836324e-01
+8.750000e-01 +8.853070e-01
+8.750000e-01 +8.860547e-01
+8.750000e-01 +8.851010e-01
+8.750000e-01 +8.834569e-01
+8.750000e-01 +8.834149e-01
+8.750000e-01 +8.840596e-01
+8.750000e-01 +8.822400e-01
+8.750000e-01 +8.811948e-01
+8.750000e-01 +8.784482e-01
+8.750000e-01 +8.777615e-01
+8.750000e-01 +8.762776e-01
+8.750000e-01 +8.785021e-01
+8.750000e-01 +8.763630e-01
+8.750000e-01 +8.774516e-01
+8.750000e-01 +8.770101e-01
+8.750000e-01 +8.772962e-01
+8.750000e-01 +8.766362e-01
+8.750000e-01 +8.783490e-01
+8.750000e-01 +8.800160e-01
+8.750000e-01 +8.797345e-01
+8.750000e-01 +8.818070e-01
+8.750000e-01 +8.838531e-01
+8.750000e-01 +8.887822e-01
+8.750000e-01 +8.873898e-01
+8.750000e-01 +8.890626e-01
+8.750000e-01 +8.901183e-01
+8.750000e-01 +8.885676e-01
+8.750000e-01 +8.884041e-01
+8.750000e-01 +8.870315e-01
+8.750000e-01 +8.867547e-01
+8.750000e-01 +8.879392e-01
+8.750000e-01 +8.898007e-01
+8.750000e-01 +8.884427e-01
+8.750000e-01 +8.871152e-01
+8.750000e-01 +8.860585e-01
+8.750000e-01 +8.834454e-01
+8.750000e-01 +8.833234e-01
+8.750000e-01 +8.811261e-01
+8.750000e-01 +8.802792e-01
+8.750000e-01 +8.793942e-01
+8.750000e-01 +8.793179e-01
+8.750000e-01 +8.786504e-01
+8.750000e-01 +8.776280e-01
+8.750000e-01 +8.760793e-01
+8.750000e-01 +8.775937e-01
+8.750000e-01 +8.779141e-01
+8.750000e-01 +8.787534e-01
+8.750000e-01 +8.783414e-01
+8.750000e-01 +8.789670e-01
+8.750000e-01 +8.764569e-01
+8.750000e-01 +8.747327e-01
+8.750000e-01 +8.741834e-01
+8.750000e-01 +8.747785e-01
+8.750000e-01 +8.743398e-01
+8.750000e-01 +8.726613e-01
+8.750000e-01 +8.717572e-01
+8.750000e-01 +8.730313e-01
+8.750000e-01 +8.728864e-01
+8.750000e-01 +8.732240e-01
+8.750000e-01 +8.729610e-01
+8.750000e-01 +8.716757e-01
+8.750000e-01 +8.720786e-01
+8.750000e-01 +8.708636e-01
+8.750000e-01 +8.699414e-01
+8.750000e-01 +8.707625e-01
+8.750000e-01 +8.717911e-01
+8.750000e-01 +8.694493e-01
+8.750000e-01 +8.692700e-01
+8.750000e-01 +8.695599e-01
+8.750000e-01 +8.700940e-01
+8.750000e-01 +8.711378e-01
+8.750000e-01 +8.713185e-01
+8.750000e-01 +8.716657e-01
+8.750000e-01 +8.715894e-01
+8.750000e-01 +8.726041e-01
+8.750000e-01 +8.732030e-01
+8.750000e-01 +8.726193e-01
+8.750000e-01 +8.748128e-01
+8.750000e-01 +8.769605e-01
+8.750000e-01 +8.759763e-01
+8.750000e-01 +8.773648e-01
+8.750000e-01 +8.773992e-01
+8.750000e-01 +8.743932e-01
+8.750000e-01 +8.730428e-01
+8.750000e-01 +8.686063e-01
+8.750000e-01 +8.669125e-01
+8.750000e-01 +8.672826e-01
+8.750000e-01 +8.676984e-01
+8.750000e-01 +8.659055e-01
+8.750000e-01 +8.676450e-01
+8.750000e-01 +8.679749e-01
+8.750000e-01 +8.681752e-01
+8.750000e-01 +8.674313e-01
+8.750000e-01 +8.656156e-01
+8.750000e-01 +8.656899e-01
+8.750000e-01 +8.668048e-01
+8.750000e-01 +8.668706e-01
+8.750000e-01 +8.664700e-01
+8.750000e-01 +8.657071e-01
+8.750000e-01 +8.670766e-01
+8.750000e-01 +8.666245e-01
+8.750000e-01 +8.667485e-01
+8.750000e-01 +8.663899e-01
+8.750000e-01 +8.678014e-01
+8.750000e-01 +8.696515e-01
+8.750000e-01 +8.673245e-01
+8.750000e-01 +8.658597e-01
+8.750000e-01 +8.658139e-01
+8.750000e-01 +8.635270e-01
+8.750000e-01 +8.623349e-01
+8.750000e-01 +8.606564e-01
+8.750000e-01 +8.609158e-01
+8.750000e-01 +8.636853e-01
+8.750000e-01 +8.662908e-01
+8.750000e-01 +8.652036e-01
+8.750000e-01 +8.687169e-01
+8.750000e-01 +8.694179e-01
+8.750000e-01 +8.726346e-01
+8.750000e-01 +8.747403e-01
+8.750000e-01 +8.744656e-01
+8.750000e-01 +8.766076e-01
+8.750000e-01 +8.756787e-01
+8.750000e-01 +8.776128e-01
+8.750000e-01 +8.774583e-01
+8.750000e-01 +8.761899e-01
+8.750000e-01 +8.764271e-01
+8.750000e-01 +8.745419e-01
+8.750000e-01 +8.749844e-01
+8.750000e-01 +8.749539e-01
+8.750000e-01 +8.700406e-01
+8.750000e-01 +8.705136e-01
+8.750000e-01 +8.696324e-01
+8.750000e-01 +8.699643e-01
+8.750000e-01 +8.702771e-01
+8.750000e-01 +8.691098e-01
+8.750000e-01 +8.711392e-01
+8.750000e-01 +8.731000e-01
+8.750000e-01 +8.728330e-01
+8.750000e-01 +8.740670e-01
+8.750000e-01 +8.736836e-01
+8.750000e-01 +8.732640e-01
+8.750000e-01 +8.749806e-01
+8.750000e-01 +8.748929e-01
+8.750000e-01 +8.753526e-01
+8.750000e-01 +8.748195e-01
+8.750000e-01 +8.745915e-01
+8.750000e-01 +8.739221e-01
+8.750000e-01 +8.733799e-01
+8.750000e-01 +8.744656e-01
+8.750000e-01 +8.740575e-01
+8.750000e-01 +8.738934e-01
+8.750000e-01 +8.731763e-01
+8.750000e-01 +8.742520e-01
+8.750000e-01 +8.745210e-01
+8.750000e-01 +8.728330e-01
+8.750000e-01 +8.714559e-01
+8.750000e-01 +8.737370e-01
+8.750000e-01 +8.744122e-01
+8.750000e-01 +8.761975e-01
+8.750000e-01 +8.761823e-01
+8.750000e-01 +8.751523e-01
+8.750000e-01 +8.763120e-01
+8.750000e-01 +8.751752e-01
+8.750000e-01 +8.751866e-01
+8.750000e-01 +8.720090e-01
+8.750000e-01 +8.752591e-01
+8.750000e-01 +8.763730e-01
+8.750000e-01 +8.774106e-01
+8.750000e-01 +8.774673e-01
+8.750000e-01 +8.782956e-01
+8.750000e-01 +8.752438e-01
+8.750000e-01 +8.745877e-01
+8.750000e-01 +8.768613e-01
+8.750000e-01 +8.809430e-01
+8.750000e-01 +8.798863e-01
+8.750000e-01 +8.801038e-01
+8.750000e-01 +8.826901e-01
+8.750000e-01 +8.830411e-01
+8.750000e-01 +8.823964e-01
+8.750000e-01 +8.827092e-01
+8.750000e-01 +8.844411e-01
+8.750000e-01 +8.859240e-01
+8.750000e-01 +8.872353e-01
+8.750000e-01 +8.853280e-01
+8.750000e-01 +8.851506e-01
+8.750000e-01 +8.853833e-01
+8.750000e-01 +8.845975e-01
+8.750000e-01 +8.851163e-01
+8.750000e-01 +8.853070e-01
+8.750000e-01 +8.853452e-01
+8.750000e-01 +8.845441e-01
+8.750000e-01 +8.838994e-01
+8.750000e-01 +8.827016e-01
+8.750000e-01 +8.820817e-01
+8.750000e-01 +8.806536e-01
+8.750000e-01 +8.801877e-01
+8.750000e-01 +8.820187e-01
+8.750000e-01 +8.790891e-01
+8.750000e-01 +8.792264e-01
+8.750000e-01 +8.804700e-01
+8.750000e-01 +8.795573e-01
+8.750000e-01 +8.767859e-01
+8.750000e-01 +8.773481e-01
+8.750000e-01 +8.756253e-01
+8.750000e-01 +8.758923e-01
+8.750000e-01 +8.741376e-01
+8.750000e-01 +8.731839e-01
+8.750000e-01 +8.707578e-01
+8.750000e-01 +8.696210e-01
+8.750000e-01 +8.708970e-01
+8.750000e-01 +8.711087e-01
+8.750000e-01 +8.716199e-01
+8.750000e-01 +8.725001e-01
+8.750000e-01 +8.724343e-01
+8.750000e-01 +8.724477e-01
+8.750000e-01 +8.724477e-01
+8.750000e-01 +8.722016e-01
+8.750000e-01 +8.715016e-01
+8.750000e-01 +8.695981e-01
+8.750000e-01 +8.715569e-01
+8.750000e-01 +8.717143e-01
+8.750000e-01 +8.712880e-01
+8.750000e-01 +8.719479e-01
+8.750000e-01 +8.712537e-01
+8.750000e-01 +8.735196e-01
+8.750000e-01 +8.748624e-01
+8.750000e-01 +8.764035e-01
+8.750000e-01 +8.748166e-01
+8.750000e-01 +8.754498e-01
+8.750000e-01 +8.763043e-01
+8.750000e-01 +8.766610e-01
+8.750000e-01 +8.758714e-01
+8.750000e-01 +8.764378e-01
+8.750000e-01 +8.766705e-01
+8.750000e-01 +8.762929e-01
+8.750000e-01 +8.757512e-01
+8.750000e-01 +8.761289e-01
+8.750000e-01 +8.737294e-01
+8.750000e-01 +8.725125e-01
+8.750000e-01 +8.733136e-01
+8.750000e-01 +8.738400e-01
+8.750000e-01 +8.735349e-01
+8.750000e-01 +8.744351e-01
+8.750000e-01 +8.726880e-01
+8.750000e-01 +8.709180e-01
+8.750000e-01 +8.709561e-01
+8.750000e-01 +8.678662e-01
+8.750000e-01 +8.694379e-01
+8.750000e-01 +8.690411e-01
+8.750000e-01 +8.674237e-01
+8.750000e-01 +8.644254e-01
+8.750000e-01 +8.662030e-01
+8.750000e-01 +8.653485e-01
+8.750000e-01 +8.661086e-01
+8.750000e-01 +8.665978e-01
+8.750000e-01 +8.666951e-01
+8.750000e-01 +8.669717e-01
+8.750000e-01 +8.671300e-01
+8.750000e-01 +8.669316e-01
+8.750000e-01 +8.664014e-01
+8.750000e-01 +8.663022e-01
+8.750000e-01 +8.654782e-01
+8.750000e-01 +8.647611e-01
+8.750000e-01 +8.657224e-01
+8.750000e-01 +8.666531e-01
+8.750000e-01 +8.666684e-01
+8.750000e-01 +8.660657e-01
+8.750000e-01 +8.667371e-01
+8.750000e-01 +8.668897e-01
+8.750000e-01 +8.675420e-01
+8.750000e-01 +8.683392e-01
+8.750000e-01 +8.688685e-01
+8.750000e-01 +8.685185e-01
+8.750000e-01 +8.680360e-01
+8.750000e-01 +8.686807e-01
+8.750000e-01 +8.697745e-01
+8.750000e-01 +8.681886e-01
+8.750000e-01 +8.675630e-01
+8.750000e-01 +8.671300e-01
+8.750000e-01 +8.628175e-01
+8.750000e-01 +8.639953e-01
+8.750000e-01 +8.649461e-01
+8.750000e-01 +8.647057e-01
+8.750000e-01 +8.644845e-01
+8.750000e-01 +8.641297e-01
+8.750000e-01 +8.636109e-01
+8.750000e-01 +8.617017e-01
+8.750000e-01 +8.616177e-01
+8.750000e-01 +8.621289e-01
+8.750000e-01 +8.624036e-01
+8.750000e-01 +8.613507e-01
+8.750000e-01 +8.630292e-01
+8.750000e-01 +8.629834e-01
+8.750000e-01 +8.639028e-01
+8.750000e-01 +8.634087e-01
+8.750000e-01 +8.633420e-01
+8.750000e-01 +8.635594e-01
+8.750000e-01 +8.639371e-01
+8.750000e-01 +8.646657e-01
+8.750000e-01 +8.649575e-01
+8.750000e-01 +8.647000e-01
+8.750000e-01 +8.650433e-01
+8.750000e-01 +8.646352e-01
+8.750000e-01 +8.659131e-01
+8.750000e-01 +8.661115e-01
+8.750000e-01 +8.677060e-01
+8.750000e-01 +8.678624e-01
+8.750000e-01 +8.669602e-01
+8.750000e-01 +8.669888e-01
+8.750000e-01 +8.665769e-01
+8.750000e-01 +8.670289e-01
+8.750000e-01 +8.676431e-01
+8.750000e-01 +8.666331e-01
+8.750000e-01 +8.673169e-01
+8.750000e-01 +8.676459e-01
+8.750000e-01 +8.675458e-01
+8.750000e-01 +8.678147e-01
+8.750000e-01 +8.692529e-01
+8.750000e-01 +8.688123e-01
+8.750000e-01 +8.662068e-01
+8.750000e-01 +8.668439e-01
+8.750000e-01 +8.690030e-01
+8.750000e-01 +8.689420e-01
+8.750000e-01 +8.720014e-01
+8.750000e-01 +8.734738e-01
+8.750000e-01 +8.741147e-01
+8.750000e-01 +8.761670e-01
+8.750000e-01 +8.779466e-01
+8.750000e-01 +8.789212e-01
+8.750000e-01 +8.793485e-01
+8.750000e-01 +8.790891e-01
+8.750000e-01 +8.766505e-01
+8.750000e-01 +8.763234e-01
+8.750000e-01 +8.756916e-01
+8.750000e-01 +8.763034e-01
+8.750000e-01 +8.762052e-01
+8.750000e-01 +8.741452e-01
+8.750000e-01 +8.730771e-01
+8.750000e-01 +8.753049e-01
+8.750000e-01 +8.747861e-01
+8.750000e-01 +8.749892e-01
+8.750000e-01 +8.751828e-01
+8.750000e-01 +8.755414e-01
+8.750000e-01 +8.756062e-01
+8.750000e-01 +8.753793e-01
+8.750000e-01 +8.752982e-01
+8.750000e-01 +8.779447e-01
+8.750000e-01 +8.779408e-01
+8.750000e-01 +8.790795e-01
+8.750000e-01 +8.790700e-01
+8.750000e-01 +8.791768e-01
+8.750000e-01 +8.786351e-01
+8.750000e-01 +8.793828e-01
+8.750000e-01 +8.806683e-01
+8.750000e-01 +8.806455e-01
+8.750000e-01 +8.822934e-01
+8.750000e-01 +8.836514e-01
+8.750000e-01 +8.843991e-01
+8.750000e-01 +8.839404e-01
+8.750000e-01 +8.838231e-01
+8.750000e-01 +8.836171e-01
+8.750000e-01 +8.836018e-01
+8.750000e-01 +8.836543e-01
+8.750000e-01 +8.841702e-01
+8.750000e-01 +8.829476e-01
+8.750000e-01 +8.820111e-01
+8.750000e-01 +8.822915e-01
+8.750000e-01 +8.822057e-01
+8.750000e-01 +8.818299e-01
+8.750000e-01 +8.806569e-01
+8.750000e-01 +8.786122e-01
+8.750000e-01 +8.801648e-01
+8.750000e-01 +8.818566e-01
+8.750000e-01 +8.826415e-01
+8.750000e-01 +8.829038e-01
+8.750000e-01 +8.824155e-01
+8.750000e-01 +8.820187e-01
+8.750000e-01 +8.824880e-01
+8.750000e-01 +8.806073e-01
+8.750000e-01 +8.799951e-01
+8.750000e-01 +8.799426e-01
+8.750000e-01 +8.799703e-01
+8.750000e-01 +8.796536e-01
+8.750000e-01 +8.778684e-01
+8.750000e-01 +8.795487e-01
+8.750000e-01 +8.784863e-01
+8.750000e-01 +8.799703e-01
+8.750000e-01 +8.800504e-01
+8.750000e-01 +8.798215e-01
+8.750000e-01 +8.779675e-01
+8.750000e-01 +8.794705e-01
+8.750000e-01 +8.793065e-01
+8.750000e-01 +8.788564e-01
+8.750000e-01 +8.791501e-01
+8.750000e-01 +8.784635e-01
+8.750000e-01 +8.806226e-01
+8.750000e-01 +8.800837e-01
+8.750000e-01 +8.790357e-01
+8.750000e-01 +8.797452e-01
+8.750000e-01 +8.814618e-01
+8.750000e-01 +8.804509e-01
+8.750000e-01 +8.812196e-01
+8.750000e-01 +8.813283e-01
+8.750000e-01 +8.800008e-01
+8.750000e-01 +8.794400e-01
+8.750000e-01 +8.780591e-01
+8.750000e-01 +8.779370e-01
+8.750000e-01 +8.769528e-01
+8.750000e-01 +8.758141e-01
+8.750000e-01 +8.761136e-01
+8.750000e-01 +8.756940e-01
+8.750000e-01 +8.767163e-01
+8.750000e-01 +8.779675e-01
+8.750000e-01 +8.785397e-01
+8.750000e-01 +8.794934e-01
+8.750000e-01 +8.792417e-01
+8.750000e-01 +8.784024e-01
+8.750000e-01 +8.803403e-01
+8.750000e-01 +8.799741e-01
+8.750000e-01 +8.806397e-01
+8.750000e-01 +8.788831e-01
+8.750000e-01 +8.782956e-01
+8.750000e-01 +8.767697e-01
+8.750000e-01 +8.726956e-01
+8.750000e-01 +8.712308e-01
+8.750000e-01 +8.720929e-01
+8.750000e-01 +8.728654e-01
+8.750000e-01 +8.731839e-01
+8.750000e-01 +8.730351e-01
+8.750000e-01 +8.728330e-01
+8.750000e-01 +8.714711e-01
+8.750000e-01 +8.717153e-01
+8.750000e-01 +8.711278e-01
+8.750000e-01 +8.711392e-01
+8.750000e-01 +8.708798e-01
+8.750000e-01 +8.704907e-01
+8.750000e-01 +8.711888e-01
+8.750000e-01 +8.712289e-01
+8.750000e-01 +8.699681e-01
+8.750000e-01 +8.703229e-01
+8.750000e-01 +8.699109e-01
+8.750000e-01 +8.698575e-01
+8.750000e-01 +8.699033e-01
+8.750000e-01 +8.690602e-01
+8.750000e-01 +8.679501e-01
+8.750000e-01 +8.672940e-01
+8.750000e-01 +8.655850e-01
+8.750000e-01 +8.676297e-01
+8.750000e-01 +8.684422e-01
+8.750000e-01 +8.685681e-01
+8.750000e-01 +8.682095e-01
+8.750000e-01 +8.694455e-01
+8.750000e-01 +8.685300e-01
+8.750000e-01 +8.686139e-01
+8.750000e-01 +8.683888e-01
+8.750000e-01 +8.680798e-01
+8.750000e-01 +8.672387e-01
+8.750000e-01 +8.669507e-01
+8.750000e-01 +8.678090e-01
+8.750000e-01 +8.678433e-01
+8.750000e-01 +8.677804e-01
+8.750000e-01 +8.674914e-01
+8.750000e-01 +8.675057e-01
+8.750000e-01 +8.689496e-01
+8.750000e-01 +8.690373e-01
+8.750000e-01 +8.692967e-01
+8.750000e-01 +8.690030e-01
+8.750000e-01 +8.697202e-01
+8.750000e-01 +8.666303e-01
+8.750000e-01 +8.685758e-01
+8.750000e-01 +8.674466e-01
+8.750000e-01 +8.681447e-01
+8.750000e-01 +8.675763e-01
+8.750000e-01 +8.660733e-01
+8.750000e-01 +8.635709e-01
+8.750000e-01 +8.615643e-01
+8.750000e-01 +8.609082e-01
+8.750000e-01 +8.614823e-01
+8.750000e-01 +8.607852e-01
+8.750000e-01 +8.591306e-01
+8.750000e-01 +8.565633e-01
+8.750000e-01 +8.564841e-01
+8.750000e-01 +8.570096e-01
+8.750000e-01 +8.577077e-01
+8.750000e-01 +8.592030e-01
+8.750000e-01 +8.599774e-01
+8.750000e-01 +8.583371e-01
+8.750000e-01 +8.584821e-01
+8.750000e-01 +8.586347e-01
+8.750000e-01 +8.573377e-01
+8.750000e-01 +8.582761e-01
+8.750000e-01 +8.587720e-01
+8.750000e-01 +8.590543e-01
+8.750000e-01 +8.588159e-01
+8.750000e-01 +8.590438e-01
+8.750000e-01 +8.583199e-01
+8.750000e-01 +8.581244e-01
+8.750000e-01 +8.593957e-01
+8.750000e-01 +8.597791e-01
+8.750000e-01 +8.586165e-01
+8.750000e-01 +8.597676e-01
+8.750000e-01 +8.601071e-01
+8.750000e-01 +8.589246e-01
+8.750000e-01 +8.574979e-01
+8.750000e-01 +8.573377e-01
+8.750000e-01 +8.560178e-01
+8.750000e-01 +8.556745e-01
+8.750000e-01 +8.566596e-01
+8.750000e-01 +8.561017e-01
+8.750000e-01 +8.576581e-01
+8.750000e-01 +8.605077e-01
+8.750000e-01 +8.617894e-01
+8.750000e-01 +8.634946e-01
+8.750000e-01 +8.677670e-01
+8.750000e-01 +8.662259e-01
+8.750000e-01 +8.693997e-01
+8.750000e-01 +8.705861e-01
+8.750000e-01 +8.698689e-01
+8.750000e-01 +8.690488e-01
+8.750000e-01 +8.693692e-01
+8.750000e-01 +8.698117e-01
+8.750000e-01 +8.726193e-01
+8.750000e-01 +8.741757e-01
+8.750000e-01 +8.762280e-01
+8.750000e-01 +8.805348e-01
+8.750000e-01 +8.826520e-01
+8.750000e-01 +8.841969e-01
+8.750000e-01 +8.853795e-01
+8.750000e-01 +8.847653e-01
+8.750000e-01 +8.858239e-01
+8.750000e-01 +8.849351e-01
+8.750000e-01 +8.853375e-01
+8.750000e-01 +8.848493e-01
+8.750000e-01 +8.856227e-01
+8.750000e-01 +8.856503e-01
+8.750000e-01 +8.844983e-01
+8.750000e-01 +8.827817e-01
+8.750000e-01 +8.801801e-01
+8.750000e-01 +8.781125e-01
+8.750000e-01 +8.786847e-01
+8.750000e-01 +8.797681e-01
+8.750000e-01 +8.799445e-01
+8.750000e-01 +8.806989e-01
+8.750000e-01 +8.799130e-01
+8.750000e-01 +8.792264e-01
+8.750000e-01 +8.809621e-01
+8.750000e-01 +8.809564e-01
+8.750000e-01 +8.796536e-01
+8.750000e-01 +8.807218e-01
+8.750000e-01 +8.795773e-01
+8.750000e-01 +8.811185e-01
+8.750000e-01 +8.809277e-01
+8.750000e-01 +8.800980e-01
+8.750000e-01 +8.786961e-01
+8.750000e-01 +8.796880e-01
+8.750000e-01 +8.808705e-01
+8.750000e-01 +8.813846e-01
+8.750000e-01 +8.827512e-01
+8.750000e-01 +8.816678e-01
+8.750000e-01 +8.836362e-01
+8.750000e-01 +8.818433e-01
+8.750000e-01 +8.827912e-01
+8.750000e-01 +8.840844e-01
+8.750000e-01 +8.843152e-01
+8.750000e-01 +8.830869e-01
+8.750000e-01 +8.831422e-01
+8.750000e-01 +8.854825e-01
+8.750000e-01 +8.851067e-01
+8.750000e-01 +8.853032e-01
+8.750000e-01 +8.860766e-01
+8.750000e-01 +8.832166e-01
+8.750000e-01 +8.828008e-01
+8.750000e-01 +8.838193e-01
+8.750000e-01 +8.841283e-01
+8.750000e-01 +8.839433e-01
+8.750000e-01 +8.837926e-01
+8.750000e-01 +8.857457e-01
+8.750000e-01 +8.872182e-01
+8.750000e-01 +8.865048e-01
+8.750000e-01 +8.861062e-01
+8.750000e-01 +8.847501e-01
+8.750000e-01 +8.846356e-01
+8.750000e-01 +8.845059e-01
+8.750000e-01 +8.838422e-01
+8.750000e-01 +8.847958e-01
+8.750000e-01 +8.897015e-01
+8.750000e-01 +8.914859e-01
+8.750000e-01 +8.912312e-01
+8.750000e-01 +8.924939e-01
+8.750000e-01 +8.934400e-01
+8.750000e-01 +8.952863e-01
+8.750000e-01 +8.959939e-01
+8.750000e-01 +8.959004e-01
+8.750000e-01 +8.961713e-01
+8.750000e-01 +8.955628e-01
+8.750000e-01 +8.939893e-01
+8.750000e-01 +8.919703e-01
+8.750000e-01 +8.930814e-01
+8.750000e-01 +8.927609e-01
+8.750000e-01 +8.920953e-01
+8.750000e-01 +8.908135e-01
+8.750000e-01 +8.883359e-01
+8.750000e-01 +8.877065e-01
+8.750000e-01 +8.894145e-01
+8.750000e-01 +8.885762e-01
+8.750000e-01 +8.881871e-01
+8.750000e-01 +8.875157e-01
+8.750000e-01 +8.879926e-01
+8.750000e-01 +8.867185e-01
+8.750000e-01 +8.869473e-01
+8.750000e-01 +8.867185e-01
+8.750000e-01 +8.846433e-01
+8.750000e-01 +8.842771e-01
+8.750000e-01 +8.832166e-01
+8.750000e-01 +8.820111e-01
+8.750000e-01 +8.821256e-01
+8.750000e-01 +8.833768e-01
+8.750000e-01 +8.836514e-01
+8.750000e-01 +8.845708e-01
+8.750000e-01 +8.820340e-01
+8.750000e-01 +8.809201e-01
+8.750000e-01 +8.815782e-01
+8.750000e-01 +8.828828e-01
+8.750000e-01 +8.839871e-01
+8.750000e-01 +8.848264e-01
+8.750000e-01 +8.867032e-01
+8.750000e-01 +8.861272e-01
+8.750000e-01 +8.861119e-01
+8.750000e-01 +8.857114e-01
+8.750000e-01 +8.851163e-01
+8.750000e-01 +8.859136e-01
+8.750000e-01 +8.863255e-01
+8.750000e-01 +8.860127e-01
+8.750000e-01 +8.855130e-01
+8.750000e-01 +8.852384e-01
+8.750000e-01 +8.851277e-01
+8.750000e-01 +8.844506e-01
+8.750000e-01 +8.843209e-01
+8.750000e-01 +8.828046e-01
+8.750000e-01 +8.824880e-01
+8.750000e-01 +8.844029e-01
+8.750000e-01 +8.843533e-01
+8.750000e-01 +8.849141e-01
+8.750000e-01 +8.873803e-01
+8.750000e-01 +8.879220e-01
+8.750000e-01 +8.876607e-01
+8.750000e-01 +8.862760e-01
+8.750000e-01 +8.867833e-01
+8.750000e-01 +8.879158e-01
+8.750000e-01 +8.883206e-01
+8.750000e-01 +8.880670e-01
+8.750000e-01 +8.874280e-01
+8.750000e-01 +8.870856e-01
+8.750000e-01 +8.883759e-01
+8.750000e-01 +8.897969e-01
+8.750000e-01 +8.889157e-01
+8.750000e-01 +8.893229e-01
+8.750000e-01 +8.885266e-01
+8.750000e-01 +8.856694e-01
+8.750000e-01 +8.842236e-01
+8.750000e-01 +8.831174e-01
+8.750000e-01 +8.820111e-01
+8.750000e-01 +8.825480e-01
+8.750000e-01 +8.829572e-01
+8.750000e-01 +8.836820e-01
+8.750000e-01 +8.846127e-01
+8.750000e-01 +8.846204e-01
+8.750000e-01 +8.840787e-01
+8.750000e-01 +8.851735e-01
+8.750000e-01 +8.841130e-01
+8.750000e-01 +8.832852e-01
+8.750000e-01 +8.829801e-01
+8.750000e-01 +8.843076e-01
+8.750000e-01 +8.851888e-01
+8.750000e-01 +8.858830e-01
+8.750000e-01 +8.854405e-01
+8.750000e-01 +8.847329e-01
+8.750000e-01 +8.841111e-01
+8.750000e-01 +8.827626e-01
+8.750000e-01 +8.817899e-01
+8.750000e-01 +8.820488e-01
+8.750000e-01 +8.815600e-01
+8.750000e-01 +8.799707e-01
+8.750000e-01 +8.800914e-01
+8.750000e-01 +8.624112e-01
+8.750000e-01 +8.621671e-01
+8.750000e-01 +8.603589e-01
+8.750000e-01 +8.570661e-01
+8.750000e-01 +8.559377e-01
+8.750000e-01 +8.558042e-01
+8.750000e-01 +8.558785e-01
+8.750000e-01 +8.569261e-01
+8.750000e-01 +8.558843e-01
+8.750000e-01 +8.562886e-01
+8.750000e-01 +8.553388e-01
+8.750000e-01 +8.568952e-01
+8.750000e-01 +8.563001e-01
+8.750000e-01 +8.554799e-01
+8.750000e-01 +8.584973e-01
+8.750000e-01 +8.573987e-01
+8.750000e-01 +8.588254e-01
+8.750000e-01 +8.624265e-01
+8.750000e-01 +8.643491e-01
+8.750000e-01 +8.686292e-01
+8.750000e-01 +8.729398e-01
+8.750000e-01 +8.743359e-01
+8.750000e-01 +8.750035e-01
+8.750000e-01 +8.747441e-01
+8.750000e-01 +8.752858e-01
+8.750000e-01 +8.728597e-01
+8.750000e-01 +8.731343e-01
+8.750000e-01 +8.736417e-01
+8.750000e-01 +8.728024e-01
+8.750000e-01 +8.735578e-01
+8.750000e-01 +8.737103e-01
+8.750000e-01 +8.727033e-01
+8.750000e-01 +8.686215e-01
+8.750000e-01 +8.690869e-01
+8.750000e-01 +8.661076e-01
+8.750000e-01 +8.661649e-01
+8.750000e-01 +8.657681e-01
+8.750000e-01 +8.688657e-01
+8.750000e-01 +8.713376e-01
+8.750000e-01 +8.717648e-01
+8.750000e-01 +8.763120e-01
+8.750000e-01 +8.757703e-01
+8.750000e-01 +8.777577e-01
+8.750000e-01 +8.785092e-01
+8.750000e-01 +8.779485e-01
+8.750000e-01 +8.781964e-01
+8.750000e-01 +8.779637e-01
+8.750000e-01 +8.772637e-01
+8.750000e-01 +8.766515e-01
+8.750000e-01 +8.755681e-01
+8.750000e-01 +8.759992e-01
+8.750000e-01 +8.782975e-01
+8.750000e-01 +8.795621e-01
+8.750000e-01 +8.769528e-01
+8.750000e-01 +8.759229e-01
+8.750000e-01 +8.758580e-01
+8.750000e-01 +8.754651e-01
+8.750000e-01 +8.757827e-01
+8.750000e-01 +8.756692e-01
+8.750000e-01 +8.767507e-01
+8.750000e-01 +8.772733e-01
+8.750000e-01 +8.785397e-01
+8.750000e-01 +8.799970e-01
+8.750000e-01 +8.798711e-01
+8.750000e-01 +8.803975e-01
+8.750000e-01 +8.793971e-01
+8.750000e-01 +8.782517e-01
+8.750000e-01 +8.814971e-01
+8.750000e-01 +8.781397e-01
+8.750000e-01 +8.781211e-01
+8.750000e-01 +8.785874e-01
+8.750000e-01 +8.797795e-01
+8.750000e-01 +8.788411e-01
+8.750000e-01 +8.791425e-01
+8.750000e-01 +8.786847e-01
+8.750000e-01 +8.782823e-01
+8.750000e-01 +8.775136e-01
+8.750000e-01 +8.770272e-01
+8.750000e-01 +8.772618e-01
+8.750000e-01 +8.766553e-01
+8.750000e-01 +8.750522e-01
+8.750000e-01 +8.743627e-01
+8.750000e-01 +8.736340e-01
+8.750000e-01 +8.737971e-01
+8.750000e-01 +8.742558e-01
+8.750000e-01 +8.747098e-01
+8.750000e-01 +8.737485e-01
+8.750000e-01 +8.739469e-01
+8.750000e-01 +8.735959e-01
+8.750000e-01 +8.726594e-01
+8.750000e-01 +8.724420e-01
+8.750000e-01 +8.710133e-01
+8.750000e-01 +8.696668e-01
+8.750000e-01 +8.701322e-01
+8.750000e-01 +8.706204e-01
+8.750000e-01 +8.714826e-01
+8.750000e-01 +8.727948e-01
+8.750000e-01 +8.723161e-01
+8.750000e-01 +8.723947e-01
+8.750000e-01 +8.717191e-01
+8.750000e-01 +8.708264e-01
+8.750000e-01 +8.711736e-01
+8.750000e-01 +8.684723e-01
+8.750000e-01 +8.681590e-01
+8.750000e-01 +8.682734e-01
+8.750000e-01 +8.680837e-01
+8.750000e-01 +8.687512e-01
+8.750000e-01 +8.691556e-01
+8.750000e-01 +8.670346e-01
+8.750000e-01 +8.666264e-01
+8.750000e-01 +8.660962e-01
+8.750000e-01 +8.658978e-01
+8.750000e-01 +8.639447e-01
+8.750000e-01 +8.620297e-01
+8.750000e-01 +8.606412e-01
+8.750000e-01 +8.590390e-01
+8.750000e-01 +8.585965e-01
+8.750000e-01 +8.595502e-01
+8.750000e-01 +8.607671e-01
+8.750000e-01 +8.606946e-01
+8.750000e-01 +8.611562e-01
+8.750000e-01 +8.613736e-01
+8.750000e-01 +8.622739e-01
+8.750000e-01 +8.632657e-01
+8.750000e-01 +8.641202e-01
+8.750000e-01 +8.646047e-01
+8.750000e-01 +8.647134e-01
+8.750000e-01 +8.649332e-01
+8.750000e-01 +8.632742e-01
+8.750000e-01 +8.628079e-01
+8.750000e-01 +8.629376e-01
+8.750000e-01 +8.631570e-01
+8.750000e-01 +8.649537e-01
+8.750000e-01 +8.646466e-01
+8.750000e-01 +8.626477e-01
+8.750000e-01 +8.634946e-01
+8.750000e-01 +8.633801e-01
+8.750000e-01 +8.625485e-01
+8.750000e-01 +8.645322e-01
+8.750000e-01 +8.636624e-01
+8.750000e-01 +8.656766e-01
+8.750000e-01 +8.653790e-01
+8.750000e-01 +8.675839e-01
+8.750000e-01 +8.686902e-01
+8.750000e-01 +8.688504e-01
+8.750000e-01 +8.653981e-01
+8.750000e-01 +8.638112e-01
+8.750000e-01 +8.629910e-01
+8.750000e-01 +8.606183e-01
+8.750000e-01 +8.588540e-01
+8.750000e-01 +8.589589e-01
+8.750000e-01 +8.579785e-01
+8.750000e-01 +8.572514e-01
+8.750000e-01 +8.569753e-01
+8.750000e-01 +8.593938e-01
+8.750000e-01 +8.598382e-01
+8.750000e-01 +8.595349e-01
+8.750000e-01 +8.592145e-01
+8.750000e-01 +8.575437e-01
+8.750000e-01 +8.564603e-01
+8.750000e-01 +8.598401e-01
+8.750000e-01 +8.605191e-01
+8.750000e-01 +8.602292e-01
+8.750000e-01 +8.603208e-01
+8.750000e-01 +8.621671e-01
+8.750000e-01 +8.614423e-01
+8.750000e-01 +8.611886e-01
+8.750000e-01 +8.601186e-01
+8.750000e-01 +8.600919e-01
+8.750000e-01 +8.594186e-01
+8.750000e-01 +8.596227e-01
+8.750000e-01 +8.601033e-01
+8.750000e-01 +8.612592e-01
+8.750000e-01 +8.625485e-01
+8.750000e-01 +8.638379e-01
+8.750000e-01 +8.640553e-01
+8.750000e-01 +8.634221e-01
+8.750000e-01 +8.637902e-01
+8.750000e-01 +8.635446e-01
+8.750000e-01 +8.640730e-01
+8.750000e-01 +8.653085e-01
+8.750000e-01 +8.655545e-01
+8.750000e-01 +8.664357e-01
+8.750000e-01 +8.656384e-01
+8.750000e-01 +8.661496e-01
+8.750000e-01 +8.665158e-01
+8.750000e-01 +8.649442e-01
+8.750000e-01 +8.666408e-01
+8.750000e-01 +8.679425e-01
+8.750000e-01 +8.686521e-01
+8.750000e-01 +8.684918e-01
+8.750000e-01 +8.687722e-01
+8.750000e-01 +8.697755e-01
+8.750000e-01 +8.703305e-01
+8.750000e-01 +8.692014e-01
+8.750000e-01 +8.675687e-01
+8.750000e-01 +8.671185e-01
+8.750000e-01 +8.671643e-01
+8.750000e-01 +8.662202e-01
+8.750000e-01 +8.678052e-01
+8.750000e-01 +8.665196e-01
+8.750000e-01 +8.668363e-01
+8.750000e-01 +8.662412e-01
+8.750000e-01 +8.668935e-01
+8.750000e-01 +8.682706e-01
+8.750000e-01 +8.659894e-01
+8.750000e-01 +8.665997e-01
+8.750000e-01 +8.688561e-01
+8.750000e-01 +8.683621e-01
+8.750000e-01 +8.712003e-01
+8.750000e-01 +8.704831e-01
+8.750000e-01 +8.707091e-01
+8.750000e-01 +8.712632e-01
+8.750000e-01 +8.724858e-01
+8.750000e-01 +8.734471e-01
+8.750000e-01 +8.753907e-01
+8.750000e-01 +8.739812e-01
+8.750000e-01 +8.734242e-01
+8.750000e-01 +8.734357e-01
+8.750000e-01 +8.722569e-01
+8.750000e-01 +8.725736e-01
+8.750000e-01 +8.706204e-01
+8.750000e-01 +8.690183e-01
+8.750000e-01 +8.692929e-01
+8.750000e-01 +8.693692e-01
+8.750000e-01 +8.694388e-01
+8.750000e-01 +8.699529e-01
+8.750000e-01 +8.687283e-01
+8.750000e-01 +8.681333e-01
+8.750000e-01 +8.689572e-01
+8.750000e-01 +8.698270e-01
+8.750000e-01 +8.712766e-01
+8.750000e-01 +8.731839e-01
+8.750000e-01 +8.713681e-01
+8.750000e-01 +8.753888e-01
+8.750000e-01 +8.720443e-01
+8.750000e-01 +8.700101e-01
+8.750000e-01 +8.705279e-01
+8.750000e-01 +8.714292e-01
+8.750000e-01 +8.717267e-01
+8.750000e-01 +8.732602e-01
+8.750000e-01 +8.740918e-01
+8.750000e-01 +8.730237e-01
+8.750000e-01 +8.749120e-01
+8.750000e-01 +8.741204e-01
+8.750000e-01 +8.744952e-01
+8.750000e-01 +8.744847e-01
+8.750000e-01 +8.760144e-01
+8.750000e-01 +8.751370e-01
+8.750000e-01 +8.755948e-01
+8.750000e-01 +8.760602e-01
+8.750000e-01 +8.768975e-01
+8.750000e-01 +8.767716e-01
+8.750000e-01 +8.736426e-01
+8.750000e-01 +8.733518e-01
+8.750000e-01 +8.731458e-01
+8.750000e-01 +8.704755e-01
+8.750000e-01 +8.697202e-01
+8.750000e-01 +8.689267e-01
+8.750000e-01 +8.702771e-01
+8.750000e-01 +8.700997e-01
+8.750000e-01 +8.689305e-01
+8.750000e-01 +8.683431e-01
+8.750000e-01 +8.680264e-01
+8.750000e-01 +8.653409e-01
+8.750000e-01 +8.645169e-01
+8.750000e-01 +8.637196e-01
+8.750000e-01 +8.607175e-01
+8.750000e-01 +8.612019e-01
+8.750000e-01 +8.622930e-01
+8.750000e-01 +8.637978e-01
+8.750000e-01 +8.635742e-01
+8.750000e-01 +8.647153e-01
+8.750000e-01 +8.648068e-01
+8.750000e-01 +8.648984e-01
+8.750000e-01 +8.633267e-01
+8.750000e-01 +8.622624e-01
+8.750000e-01 +8.616425e-01
+8.750000e-01 +8.613049e-01
+8.750000e-01 +8.608186e-01
+8.750000e-01 +8.602006e-01
+8.750000e-01 +8.612525e-01
+8.750000e-01 +8.614146e-01
+8.750000e-01 +8.606755e-01
+8.750000e-01 +8.612210e-01
+8.750000e-01 +8.621747e-01
+8.750000e-01 +8.622090e-01
+8.750000e-01 +8.626248e-01
+8.750000e-01 +8.635404e-01
+8.750000e-01 +8.643109e-01
+8.750000e-01 +8.656384e-01
+8.750000e-01 +8.638188e-01
+8.750000e-01 +8.649289e-01
+8.750000e-01 +8.656823e-01
+8.750000e-01 +8.665316e-01
+8.750000e-01 +8.676831e-01
+8.750000e-01 +8.695561e-01
+8.750000e-01 +8.688466e-01
+8.750000e-01 +8.690793e-01
+8.750000e-01 +8.704163e-01
+8.750000e-01 +8.717381e-01
+8.750000e-01 +8.713300e-01
+8.750000e-01 +8.718945e-01
+8.750000e-01 +8.718221e-01
+8.750000e-01 +8.728940e-01
+8.750000e-01 +8.748166e-01
+8.750000e-01 +8.748738e-01
+8.750000e-01 +8.754270e-01
+8.750000e-01 +8.744888e-01
+8.750000e-01 +8.739497e-01
+8.750000e-01 +8.741910e-01
+8.750000e-01 +8.753278e-01
+8.750000e-01 +8.755185e-01
+8.750000e-01 +8.747708e-01
+8.750000e-01 +8.752973e-01
+8.750000e-01 +8.751590e-01
+8.750000e-01 +8.759953e-01
+8.750000e-01 +8.770139e-01
+8.750000e-01 +8.757855e-01
+8.750000e-01 +8.755261e-01
+8.750000e-01 +8.759438e-01
+8.750000e-01 +8.737866e-01
+8.750000e-01 +8.761823e-01
+8.750000e-01 +8.756024e-01
+8.750000e-01 +8.747098e-01
+8.750000e-01 +8.768918e-01
+8.750000e-01 +8.772733e-01
+8.750000e-01 +8.787763e-01
+8.750000e-01 +8.791463e-01
+8.750000e-01 +8.798754e-01
+8.750000e-01 +8.779141e-01
+8.750000e-01 +8.776318e-01
+8.750000e-01 +8.780362e-01
+8.750000e-01 +8.773572e-01
+8.750000e-01 +8.775479e-01
+8.750000e-01 +8.780133e-01
+8.750000e-01 +8.795125e-01
+8.750000e-01 +8.810946e-01
+8.750000e-01 +8.802478e-01
+8.750000e-01 +8.802869e-01
+8.750000e-01 +8.818356e-01
+8.750000e-01 +8.862683e-01
+8.750000e-01 +8.857648e-01
+8.750000e-01 +8.878247e-01
+8.750000e-01 +8.899533e-01
+8.750000e-01 +8.903119e-01
+8.750000e-01 +8.888089e-01
+8.750000e-01 +8.893544e-01
+8.750000e-01 +8.874013e-01
+8.750000e-01 +8.861119e-01
+8.750000e-01 +8.865125e-01
+8.750000e-01 +8.866422e-01
+8.750000e-01 +8.847653e-01
+8.750000e-01 +8.852345e-01
+8.750000e-01 +8.861615e-01
+8.750000e-01 +8.860700e-01
+8.750000e-01 +8.852689e-01
+8.750000e-01 +8.836362e-01
+8.750000e-01 +8.797910e-01
+8.750000e-01 +8.804318e-01
+8.750000e-01 +8.847348e-01
+8.750000e-01 +8.842313e-01
+8.750000e-01 +8.851773e-01
+8.750000e-01 +8.852307e-01
+8.750000e-01 +8.853909e-01
+8.750000e-01 +8.846433e-01
+8.750000e-01 +8.843076e-01
+8.750000e-01 +8.829343e-01
+8.750000e-01 +8.822934e-01
+8.750000e-01 +8.820836e-01
+8.750000e-01 +8.833234e-01
+8.750000e-01 +8.830716e-01
+8.750000e-01 +8.841931e-01
+8.750000e-01 +8.829305e-01
+8.750000e-01 +8.810765e-01
+8.750000e-01 +8.836362e-01
+8.750000e-01 +8.824136e-01
+8.750000e-01 +8.826215e-01
+8.750000e-01 +8.836133e-01
+8.750000e-01 +8.846127e-01
+8.750000e-01 +8.837773e-01
+8.750000e-01 +8.814504e-01
+8.750000e-01 +8.806645e-01
+8.750000e-01 +8.817517e-01
+8.750000e-01 +8.811414e-01
+8.750000e-01 +8.814084e-01
+8.750000e-01 +8.832337e-01
+8.750000e-01 +8.806140e-01
+8.750000e-01 +8.809468e-01
+8.750000e-01 +8.776929e-01
+8.750000e-01 +8.794553e-01
+8.750000e-01 +8.813130e-01
+8.750000e-01 +8.806340e-01
+8.750000e-01 +8.803021e-01
+8.750000e-01 +8.787610e-01
+8.750000e-01 +8.780610e-01
+8.750000e-01 +8.792254e-01
+8.750000e-01 +8.800618e-01
+8.750000e-01 +8.794324e-01
+8.750000e-01 +8.793256e-01
+8.750000e-01 +8.794858e-01
+8.750000e-01 +8.812863e-01
+8.750000e-01 +8.803989e-01
+8.750000e-01 +8.797185e-01
+8.750000e-01 +8.798024e-01
+8.750000e-01 +8.794438e-01
+8.750000e-01 +8.778111e-01
+8.750000e-01 +8.787162e-01
+8.750000e-01 +8.767659e-01
+8.750000e-01 +8.772444e-01
+8.750000e-01 +8.767583e-01
+8.750000e-01 +8.762562e-01
+8.750000e-01 +8.763511e-01
+8.750000e-01 +8.781430e-01
+8.750000e-01 +8.773839e-01
+8.750000e-01 +8.758542e-01
+8.750000e-01 +8.771932e-01
+8.750000e-01 +8.785169e-01
+8.750000e-01 +8.784329e-01
+8.750000e-01 +8.770940e-01
+8.750000e-01 +8.767688e-01
+8.750000e-01 +8.782727e-01
+8.750000e-01 +8.792397e-01
+8.750000e-01 +8.768536e-01
+8.750000e-01 +8.757569e-01
+8.750000e-01 +8.754041e-01
+8.750000e-01 +8.743054e-01
+8.750000e-01 +8.764378e-01
+8.750000e-01 +8.769881e-01
+8.750000e-01 +8.780820e-01
+8.750000e-01 +8.787381e-01
+8.750000e-01 +8.809354e-01
+8.750000e-01 +8.794105e-01
+8.750000e-01 +8.823544e-01
+8.750000e-01 +8.813703e-01
+8.750000e-01 +8.797833e-01
+8.750000e-01 +8.803899e-01
+8.750000e-01 +8.782155e-01
+8.750000e-01 +8.804891e-01
+8.750000e-01 +8.802030e-01
+8.750000e-01 +8.812711e-01
+8.750000e-01 +8.813435e-01
+8.750000e-01 +8.800961e-01
+8.750000e-01 +8.794772e-01
+8.750000e-01 +8.804452e-01
+8.750000e-01 +8.801724e-01
+8.750000e-01 +8.785932e-01
+8.750000e-01 +8.790357e-01
+8.750000e-01 +8.783605e-01
+8.750000e-01 +8.788831e-01
+8.750000e-01 +8.776776e-01
+8.750000e-01 +8.780972e-01
+8.750000e-01 +8.772427e-01
+8.750000e-01 +8.776662e-01
+8.750000e-01 +8.767297e-01
+8.750000e-01 +8.774678e-01
+8.750000e-01 +8.768069e-01
+8.750000e-01 +8.765742e-01
+8.750000e-01 +8.781106e-01
+8.750000e-01 +8.763043e-01
+8.750000e-01 +8.781888e-01
+8.750000e-01 +8.792273e-01
+8.750000e-01 +8.778760e-01
+8.750000e-01 +8.776547e-01
+8.750000e-01 +8.777997e-01
+8.750000e-01 +8.781430e-01
+8.750000e-01 +8.746106e-01
+8.750000e-01 +8.749921e-01
+8.750000e-01 +8.751409e-01
+8.750000e-01 +8.741986e-01
+8.750000e-01 +8.740556e-01
+8.750000e-01 +8.751742e-01
+8.750000e-01 +8.749349e-01
+8.750000e-01 +8.739850e-01
+8.750000e-01 +8.747785e-01
+8.750000e-01 +8.783948e-01
+8.750000e-01 +8.802487e-01
+8.750000e-01 +8.816678e-01
+8.750000e-01 +8.837659e-01
+8.750000e-01 +8.817517e-01
+8.750000e-01 +8.824994e-01
+8.750000e-01 +8.830258e-01
+8.750000e-01 +8.827779e-01
+8.750000e-01 +8.789365e-01
+8.750000e-01 +8.798444e-01
+8.750000e-01 +8.798749e-01
+8.750000e-01 +8.802869e-01
+8.750000e-01 +8.790776e-01
+8.750000e-01 +8.806407e-01
+8.750000e-01 +8.808076e-01
+8.750000e-01 +8.798024e-01
+8.750000e-01 +8.794019e-01
+8.750000e-01 +8.795773e-01
+8.750000e-01 +8.812978e-01
+8.750000e-01 +8.807713e-01
+8.750000e-01 +8.796851e-01
+8.750000e-01 +8.792664e-01
+8.750000e-01 +8.790423e-01
+8.750000e-01 +8.753812e-01
+8.750000e-01 +8.778493e-01
+8.750000e-01 +8.775765e-01
+8.750000e-01 +8.784387e-01
+8.750000e-01 +8.807694e-01
+8.750000e-01 +8.828999e-01
+8.750000e-01 +8.817632e-01
+8.750000e-01 +8.817174e-01
+8.750000e-01 +8.818776e-01
+8.750000e-01 +8.824498e-01
+8.750000e-01 +8.820416e-01
+8.750000e-01 +8.802640e-01
+8.750000e-01 +8.818814e-01
+8.750000e-01 +8.819577e-01
+8.750000e-01 +8.814771e-01
+8.750000e-01 +8.808438e-01
+8.750000e-01 +8.808438e-01
+8.750000e-01 +8.805005e-01
+8.750000e-01 +8.812482e-01
+8.750000e-01 +8.808743e-01
+8.750000e-01 +8.818662e-01
+8.750000e-01 +8.832242e-01
+8.750000e-01 +8.845746e-01
+8.750000e-01 +8.862683e-01
+8.750000e-01 +8.861024e-01
+8.750000e-01 +8.862755e-01
+8.750000e-01 +8.857190e-01
+8.750000e-01 +8.856198e-01
+8.750000e-01 +8.868863e-01
+8.750000e-01 +8.876340e-01
+8.750000e-01 +8.874585e-01
+8.750000e-01 +8.873383e-01
+8.750000e-01 +8.883206e-01
+8.750000e-01 +8.878781e-01
+8.750000e-01 +8.884122e-01
+8.750000e-01 +8.856580e-01
+8.750000e-01 +8.880536e-01
+8.750000e-01 +8.873498e-01
+8.750000e-01 +8.860585e-01
+8.750000e-01 +8.851277e-01
+8.750000e-01 +8.844296e-01
+8.750000e-01 +8.825490e-01
+8.750000e-01 +8.818890e-01
+8.750000e-01 +8.808515e-01
+8.750000e-01 +8.785321e-01
+8.750000e-01 +8.769071e-01
+8.750000e-01 +8.783185e-01
+8.750000e-01 +8.787267e-01
+8.750000e-01 +8.795583e-01
+8.750000e-01 +8.800332e-01
+8.750000e-01 +8.773457e-01
+8.750000e-01 +8.782689e-01
+8.750000e-01 +8.785779e-01
+8.750000e-01 +8.802258e-01
+8.750000e-01 +8.812596e-01
+8.750000e-01 +8.818743e-01
+8.750000e-01 +8.828484e-01
+8.750000e-01 +8.855283e-01
+8.750000e-01 +8.868710e-01
+8.750000e-01 +8.887784e-01
+8.750000e-01 +8.877103e-01
+8.750000e-01 +8.875682e-01
+8.750000e-01 +8.871762e-01
+8.750000e-01 +8.868558e-01
+8.750000e-01 +8.865888e-01
+8.750000e-01 +8.885362e-01
+8.750000e-01 +8.891332e-01
+8.750000e-01 +8.888509e-01
+8.750000e-01 +8.903119e-01
+8.750000e-01 +8.898160e-01
+8.750000e-01 +8.884961e-01
+8.750000e-01 +8.868653e-01
+8.750000e-01 +8.871533e-01
+8.750000e-01 +8.869130e-01
+8.750000e-01 +8.866403e-01
+8.750000e-01 +8.865859e-01
+8.750000e-01 +8.865640e-01
+8.750000e-01 +8.862607e-01
+8.750000e-01 +8.880116e-01
+8.750000e-01 +8.920113e-01
+8.750000e-01 +8.918082e-01
+8.750000e-01 +8.892629e-01
+8.750000e-01 +8.875272e-01
+8.750000e-01 +8.877484e-01
+8.750000e-01 +8.839642e-01
+8.750000e-01 +8.835294e-01
+8.750000e-01 +8.821756e-01
+8.750000e-01 +8.826062e-01
+8.750000e-01 +8.829419e-01
+8.750000e-01 +8.826291e-01
+8.750000e-01 +8.813874e-01
+8.750000e-01 +8.810775e-01
+8.750000e-01 +8.836553e-01
+8.750000e-01 +8.837430e-01
+8.750000e-01 +8.850400e-01
+8.750000e-01 +8.846967e-01
+8.750000e-01 +8.858468e-01
+8.750000e-01 +8.859860e-01
+8.750000e-01 +8.871018e-01
+8.750000e-01 +8.868863e-01
+8.750000e-01 +8.861520e-01
+8.750000e-01 +8.861348e-01
+8.750000e-01 +8.456990e-01
+8.750000e-01 +8.471562e-01
+8.750000e-01 +8.485543e-01
+8.750000e-01 +8.498723e-01
+8.750000e-01 +8.500325e-01
+8.750000e-01 +8.484942e-01
+8.750000e-01 +8.479840e-01
+8.750000e-01 +8.481996e-01
+8.750000e-01 +8.479115e-01
+8.750000e-01 +8.479688e-01
+8.750000e-01 +8.470570e-01
+8.750000e-01 +8.472325e-01
+8.750000e-01 +8.464343e-01
+8.750000e-01 +8.464658e-01
+8.750000e-01 +8.448941e-01
+8.750000e-01 +8.450734e-01
+8.750000e-01 +8.460614e-01
+8.750000e-01 +8.462140e-01
+8.750000e-01 +8.463399e-01
+8.750000e-01 +8.468968e-01
+8.750000e-01 +8.468167e-01
+8.750000e-01 +8.467137e-01
+8.750000e-01 +8.466336e-01
+8.750000e-01 +8.480069e-01
+8.750000e-01 +8.502690e-01
+8.750000e-01 +8.510281e-01
+8.750000e-01 +8.511331e-01
+8.750000e-01 +8.508603e-01
+8.750000e-01 +8.503415e-01
+8.750000e-01 +8.493421e-01
+8.750000e-01 +8.503873e-01
+8.750000e-01 +8.504483e-01
+8.750000e-01 +8.521497e-01
+8.750000e-01 +8.532569e-01
+8.750000e-01 +8.543932e-01
+8.750000e-01 +8.531262e-01
+8.750000e-01 +8.517835e-01
+8.750000e-01 +8.508984e-01
+8.750000e-01 +8.498380e-01
+8.750000e-01 +8.522183e-01
+8.750000e-01 +8.530576e-01
+8.750000e-01 +8.558804e-01
+8.750000e-01 +8.577954e-01
+8.750000e-01 +8.559720e-01
+8.750000e-01 +8.543851e-01
+8.750000e-01 +8.555600e-01
+8.750000e-01 +8.594090e-01
+8.750000e-01 +8.624370e-01
+8.750000e-01 +8.611962e-01
+8.750000e-01 +8.623197e-01
+8.750000e-01 +8.611366e-01
+8.750000e-01 +8.618619e-01
+8.750000e-01 +8.617474e-01
+8.750000e-01 +8.543469e-01
+8.750000e-01 +8.532712e-01
+8.750000e-01 +8.522031e-01
+8.750000e-01 +8.525617e-01
+8.750000e-01 +8.531873e-01
+8.750000e-01 +8.516309e-01
+8.750000e-01 +8.522489e-01
+8.750000e-01 +8.508756e-01
+8.750000e-01 +8.489377e-01
+8.750000e-01 +8.481213e-01
+8.750000e-01 +8.489987e-01
+8.750000e-01 +8.491437e-01
+8.750000e-01 +8.469083e-01
+8.750000e-01 +8.456265e-01
+8.750000e-01 +8.482053e-01
+8.750000e-01 +8.472287e-01
+8.750000e-01 +8.482968e-01
+8.750000e-01 +8.498151e-01
+8.750000e-01 +8.508908e-01
+8.750000e-01 +8.526837e-01
+8.750000e-01 +8.548734e-01
+8.750000e-01 +8.533933e-01
+8.750000e-01 +8.528163e-01
+8.750000e-01 +8.526251e-01
+8.750000e-01 +8.530919e-01
+8.750000e-01 +8.530690e-01
+8.750000e-01 +8.528993e-01
+8.750000e-01 +8.526456e-01
+8.750000e-01 +8.565442e-01
+8.750000e-01 +8.570115e-01
+8.750000e-01 +8.568074e-01
+8.750000e-01 +8.575694e-01
+8.750000e-01 +8.568990e-01
+8.750000e-01 +8.556745e-01
+8.750000e-01 +8.600156e-01
+8.750000e-01 +8.606946e-01
+8.750000e-01 +8.619306e-01
+8.750000e-01 +8.643872e-01
+8.750000e-01 +8.658063e-01
+8.750000e-01 +8.655841e-01
+8.750000e-01 +8.656651e-01
+8.750000e-01 +8.661496e-01
+8.750000e-01 +8.667905e-01
+8.750000e-01 +8.647992e-01
+8.750000e-01 +8.646390e-01
+8.750000e-01 +8.640172e-01
+8.750000e-01 +8.629720e-01
+8.750000e-01 +8.654401e-01
+8.750000e-01 +8.664023e-01
+8.750000e-01 +8.661038e-01
+8.750000e-01 +8.669393e-01
+8.750000e-01 +8.629529e-01
+8.750000e-01 +8.636624e-01
+8.750000e-01 +8.637845e-01
+8.750000e-01 +8.653562e-01
+8.750000e-01 +8.648564e-01
+8.750000e-01 +8.644130e-01
+8.750000e-01 +8.664815e-01
+8.750000e-01 +8.651616e-01
+8.750000e-01 +8.657224e-01
+8.750000e-01 +8.671967e-01
+8.750000e-01 +8.667752e-01
+8.750000e-01 +8.671262e-01
+8.750000e-01 +8.676984e-01
+8.750000e-01 +8.651120e-01
+8.750000e-01 +8.652846e-01
+8.750000e-01 +8.646218e-01
+8.750000e-01 +8.641574e-01
+8.750000e-01 +8.638760e-01
+8.750000e-01 +8.630769e-01
+8.750000e-01 +8.641011e-01
+8.750000e-01 +8.646912e-01
+8.750000e-01 +8.657624e-01
+8.750000e-01 +8.652951e-01
+8.750000e-01 +8.658883e-01
+8.750000e-01 +8.665616e-01
+8.750000e-01 +8.668591e-01
+8.750000e-01 +8.675076e-01
+8.750000e-01 +8.668668e-01
+8.750000e-01 +8.673856e-01
+8.750000e-01 +8.685224e-01
+8.750000e-01 +8.686253e-01
+8.750000e-01 +8.712155e-01
+8.750000e-01 +8.704297e-01
+8.750000e-01 +8.699243e-01
+8.750000e-01 +8.677766e-01
+8.750000e-01 +8.655774e-01
+8.750000e-01 +8.654973e-01
+8.750000e-01 +8.649804e-01
+8.750000e-01 +8.645665e-01
+8.750000e-01 +8.657681e-01
+8.750000e-01 +8.659665e-01
+8.750000e-01 +8.654172e-01
+8.750000e-01 +8.638684e-01
+8.750000e-01 +8.631856e-01
+8.750000e-01 +8.663308e-01
+8.750000e-01 +8.649671e-01
+8.750000e-01 +8.650739e-01
+8.750000e-01 +8.636929e-01
+8.750000e-01 +8.631093e-01
+8.750000e-01 +8.635938e-01
+8.750000e-01 +8.634021e-01
+8.750000e-01 +8.661954e-01
+8.750000e-01 +8.679349e-01
+8.750000e-01 +8.702237e-01
+8.750000e-01 +8.744428e-01
+8.750000e-01 +8.744809e-01
+8.750000e-01 +8.742673e-01
+8.750000e-01 +8.746831e-01
+8.750000e-01 +8.742139e-01
+8.750000e-01 +8.742062e-01
+8.750000e-01 +8.756520e-01
+8.750000e-01 +8.783490e-01
+8.750000e-01 +8.775994e-01
+8.750000e-01 +8.774754e-01
+8.750000e-01 +8.791882e-01
+8.750000e-01 +8.792645e-01
+8.750000e-01 +8.776853e-01
+8.750000e-01 +8.784711e-01
+8.750000e-01 +8.762814e-01
+8.750000e-01 +8.755567e-01
+8.750000e-01 +8.742062e-01
+8.750000e-01 +8.768918e-01
+8.750000e-01 +8.780667e-01
+8.750000e-01 +8.782231e-01
+8.750000e-01 +8.784701e-01
+8.750000e-01 +8.788983e-01
+8.750000e-01 +8.787229e-01
+8.750000e-01 +8.789365e-01
+8.750000e-01 +8.788678e-01
+8.750000e-01 +8.778970e-01
+8.750000e-01 +8.777825e-01
+8.750000e-01 +8.781049e-01
+8.750000e-01 +8.786313e-01
+8.750000e-01 +8.791005e-01
+8.750000e-01 +8.784596e-01
+8.750000e-01 +8.769948e-01
+8.750000e-01 +8.769452e-01
+8.750000e-01 +8.751370e-01
+8.750000e-01 +8.749387e-01
+8.750000e-01 +8.761365e-01
+8.750000e-01 +8.767888e-01
+8.750000e-01 +8.771007e-01
+8.750000e-01 +8.784940e-01
+8.750000e-01 +8.773190e-01
+8.750000e-01 +8.778531e-01
+8.750000e-01 +8.776700e-01
+8.750000e-01 +8.785474e-01
+8.750000e-01 +8.781506e-01
+8.750000e-01 +8.774564e-01
+8.750000e-01 +8.765180e-01
+8.750000e-01 +8.762223e-01
+8.750000e-01 +8.765103e-01
+8.750000e-01 +8.777425e-01
+8.750000e-01 +8.777997e-01
+8.750000e-01 +8.761479e-01
+8.750000e-01 +8.754308e-01
+8.750000e-01 +8.759877e-01
+8.750000e-01 +8.771970e-01
+8.750000e-01 +8.771779e-01
+8.750000e-01 +8.785283e-01
+8.750000e-01 +8.796956e-01
+8.750000e-01 +8.803060e-01
+8.750000e-01 +8.821761e-01
+8.750000e-01 +8.799512e-01
+8.750000e-01 +8.792645e-01
+8.750000e-01 +8.793675e-01
+8.750000e-01 +8.798863e-01
+8.750000e-01 +8.797862e-01
+8.750000e-01 +8.797833e-01
+8.750000e-01 +8.780515e-01
+8.750000e-01 +8.761594e-01
+8.750000e-01 +8.757016e-01
+8.750000e-01 +8.745267e-01
+8.750000e-01 +8.750779e-01
+8.750000e-01 +8.756239e-01
+8.750000e-01 +8.770263e-01
+8.750000e-01 +8.756482e-01
+8.750000e-01 +8.757893e-01
+8.750000e-01 +8.752133e-01
+8.750000e-01 +8.721539e-01
+8.750000e-01 +8.717343e-01
+8.750000e-01 +8.721158e-01
+8.750000e-01 +8.725278e-01
+8.750000e-01 +8.711764e-01
+8.750000e-01 +8.737332e-01
+8.750000e-01 +8.748090e-01
+8.750000e-01 +8.756024e-01
+8.750000e-01 +8.759915e-01
+8.750000e-01 +8.743894e-01
+8.750000e-01 +8.742139e-01
+8.750000e-01 +8.747556e-01
+8.750000e-01 +8.746478e-01
+8.750000e-01 +8.756215e-01
+8.750000e-01 +8.748624e-01
+8.750000e-01 +8.741433e-01
+8.750000e-01 +8.769681e-01
+8.750000e-01 +8.781797e-01
+8.750000e-01 +8.795258e-01
+8.750000e-01 +8.792836e-01
+8.750000e-01 +8.775641e-01
+8.750000e-01 +8.770444e-01
+8.750000e-01 +8.764798e-01
+8.750000e-01 +8.788449e-01
+8.750000e-01 +8.786008e-01
+8.750000e-01 +8.794019e-01
+8.750000e-01 +8.776032e-01
+8.750000e-01 +8.776090e-01
+8.750000e-01 +8.781659e-01
+8.750000e-01 +8.773953e-01
+8.750000e-01 +8.764951e-01
+8.750000e-01 +8.748166e-01
+8.750000e-01 +8.756101e-01
+8.750000e-01 +8.725354e-01
+8.750000e-01 +8.729894e-01
+8.750000e-01 +8.723304e-01
+8.750000e-01 +8.732764e-01
+8.750000e-01 +8.718526e-01
+8.750000e-01 +8.717267e-01
+8.750000e-01 +8.689534e-01
+8.750000e-01 +8.675000e-01
+8.750000e-01 +8.715512e-01
+8.750000e-01 +8.689801e-01
+8.750000e-01 +8.709180e-01
+8.750000e-01 +8.701512e-01
+8.750000e-01 +8.700139e-01
+8.750000e-01 +8.697965e-01
+8.750000e-01 +8.687894e-01
+8.750000e-01 +8.696057e-01
+8.750000e-01 +8.690755e-01
+8.750000e-01 +8.705689e-01
+8.750000e-01 +8.705842e-01
+8.750000e-01 +8.705232e-01
+8.750000e-01 +8.708074e-01
+8.750000e-01 +8.714139e-01
+8.750000e-01 +8.735043e-01
+8.750000e-01 +8.711774e-01
+8.750000e-01 +8.722932e-01
+8.750000e-01 +8.704411e-01
+8.750000e-01 +8.701436e-01
+8.750000e-01 +8.712346e-01
+8.750000e-01 +8.716409e-01
+8.750000e-01 +8.720395e-01
+8.750000e-01 +8.724420e-01
+8.750000e-01 +8.717877e-01
+8.750000e-01 +8.727853e-01
+8.750000e-01 +8.735234e-01
+8.750000e-01 +8.735997e-01
+8.750000e-01 +8.738610e-01
+8.750000e-01 +8.755528e-01
+8.750000e-01 +8.745076e-01
+8.750000e-01 +8.733518e-01
+8.750000e-01 +8.730504e-01
+8.750000e-01 +8.746221e-01
+8.750000e-01 +8.735272e-01
+8.750000e-01 +8.740422e-01
+8.750000e-01 +8.727295e-01
+8.750000e-01 +8.727738e-01
+8.750000e-01 +8.727567e-01
+8.750000e-01 +8.745038e-01
+8.750000e-01 +8.743741e-01
+8.750000e-01 +8.757207e-01
+8.750000e-01 +8.797795e-01
+8.750000e-01 +8.816831e-01
+8.750000e-01 +8.815991e-01
+8.750000e-01 +8.822190e-01
+8.750000e-01 +8.827664e-01
+8.750000e-01 +8.828504e-01
+8.750000e-01 +8.827350e-01
+8.750000e-01 +8.843839e-01
+8.750000e-01 +8.835065e-01
+8.750000e-01 +8.831555e-01
+8.750000e-01 +8.815152e-01
+8.750000e-01 +8.808209e-01
+8.750000e-01 +8.802316e-01
+8.750000e-01 +8.823468e-01
+8.750000e-01 +8.822247e-01
+8.750000e-01 +8.815152e-01
+8.750000e-01 +8.807675e-01
+8.750000e-01 +8.788449e-01
+8.750000e-01 +8.783185e-01
+8.750000e-01 +8.786647e-01
+8.750000e-01 +8.771092e-01
+8.750000e-01 +8.759686e-01
+8.750000e-01 +8.760755e-01
+8.750000e-01 +8.751599e-01
+8.750000e-01 +8.731839e-01
+8.750000e-01 +8.717715e-01
+8.750000e-01 +8.688733e-01
+8.750000e-01 +8.681714e-01
+8.750000e-01 +8.701746e-01
+8.750000e-01 +8.703305e-01
+8.750000e-01 +8.749692e-01
+8.750000e-01 +8.736875e-01
+8.750000e-01 +8.749234e-01
+8.750000e-01 +8.750569e-01
+8.750000e-01 +8.769719e-01
+8.750000e-01 +8.777844e-01
+8.750000e-01 +8.812100e-01
+8.750000e-01 +8.788449e-01
+8.750000e-01 +8.783795e-01
+8.750000e-01 +8.792016e-01
+8.750000e-01 +8.783032e-01
+8.750000e-01 +8.793485e-01
+8.750000e-01 +8.794019e-01
+8.750000e-01 +8.808019e-01
+8.750000e-01 +8.804662e-01
+8.750000e-01 +8.811223e-01
+8.750000e-01 +8.796827e-01
+8.750000e-01 +8.793761e-01
+8.750000e-01 +8.806855e-01
+8.750000e-01 +8.825604e-01
+8.750000e-01 +8.825986e-01
+8.750000e-01 +8.803250e-01
+8.750000e-01 +8.810880e-01
+8.750000e-01 +8.807408e-01
+8.750000e-01 +8.793942e-01
+8.750000e-01 +8.791310e-01
+8.750000e-01 +8.798215e-01
+8.750000e-01 +8.783338e-01
+8.750000e-01 +8.762738e-01
+8.750000e-01 +8.761441e-01
+8.750000e-01 +8.750989e-01
+8.750000e-01 +8.737370e-01
+8.750000e-01 +8.718907e-01
+8.750000e-01 +8.717076e-01
+8.750000e-01 +8.712766e-01
+8.750000e-01 +8.703687e-01
+8.750000e-01 +8.688733e-01
+8.750000e-01 +8.720776e-01
+8.750000e-01 +8.696954e-01
+8.750000e-01 +8.694741e-01
+8.750000e-01 +8.684384e-01
+8.750000e-01 +8.692624e-01
+8.750000e-01 +8.691594e-01
+8.750000e-01 +8.690335e-01
+8.750000e-01 +8.687627e-01
+8.750000e-01 +8.682439e-01
+8.750000e-01 +8.670880e-01
+8.750000e-01 +8.673322e-01
+8.750000e-01 +8.668134e-01
+8.750000e-01 +8.662640e-01
+8.750000e-01 +8.682191e-01
+8.750000e-01 +8.679578e-01
+8.750000e-01 +8.686826e-01
+8.750000e-01 +8.679273e-01
+8.750000e-01 +8.681027e-01
+8.750000e-01 +8.674237e-01
+8.750000e-01 +8.669965e-01
+8.750000e-01 +8.659455e-01
+8.750000e-01 +8.669526e-01
+8.750000e-01 +8.662717e-01
+8.750000e-01 +8.671872e-01
+8.750000e-01 +8.672864e-01
+8.750000e-01 +8.689572e-01
+8.750000e-01 +8.684766e-01
+8.750000e-01 +8.685452e-01
+8.750000e-01 +8.690943e-01
+8.750000e-01 +8.697862e-01
+8.750000e-01 +8.707997e-01
+8.750000e-01 +8.706290e-01
+8.750000e-01 +8.716313e-01
+8.750000e-01 +8.735120e-01
+8.750000e-01 +8.706510e-01
+8.750000e-01 +8.726289e-01
+8.750000e-01 +8.741414e-01
+8.750000e-01 +8.730313e-01
+8.750000e-01 +8.729093e-01
+8.750000e-01 +8.749158e-01
+8.750000e-01 +8.751828e-01
+8.750000e-01 +8.742291e-01
+8.750000e-01 +8.754117e-01
+8.750000e-01 +8.755299e-01
+8.750000e-01 +8.754270e-01
+8.750000e-01 +8.756177e-01
+8.750000e-01 +8.765485e-01
+8.750000e-01 +8.771092e-01
+8.750000e-01 +8.776166e-01
+8.750000e-01 +8.780438e-01
+8.750000e-01 +8.783795e-01
+8.750000e-01 +8.787839e-01
+8.750000e-01 +8.746602e-01
+8.750000e-01 +8.767239e-01
+8.750000e-01 +8.755967e-01
+8.750000e-01 +8.732364e-01
+8.750000e-01 +8.725354e-01
+8.750000e-01 +8.734128e-01
+8.750000e-01 +8.729493e-01
+8.750000e-01 +8.739001e-01
+8.750000e-01 +8.732984e-01
+8.750000e-01 +8.739087e-01
+8.750000e-01 +8.749997e-01
+8.750000e-01 +8.741300e-01
+8.750000e-01 +8.742139e-01
+8.750000e-01 +8.764340e-01
+8.750000e-01 +8.815534e-01
+8.750000e-01 +8.823544e-01
+8.750000e-01 +8.828885e-01
+8.750000e-01 +8.822629e-01
+8.750000e-01 +8.798382e-01
+8.750000e-01 +8.806455e-01
+8.750000e-01 +8.791959e-01
+8.750000e-01 +8.786466e-01
+8.750000e-01 +8.749692e-01
+8.750000e-01 +8.772890e-01
+8.750000e-01 +8.780362e-01
+8.750000e-01 +8.795621e-01
+8.750000e-01 +8.805539e-01
+8.750000e-01 +8.797833e-01
+8.750000e-01 +8.810498e-01
+8.750000e-01 +8.823544e-01
+8.750000e-01 +8.825604e-01
+8.750000e-01 +8.840177e-01
+8.750000e-01 +8.858945e-01
+8.750000e-01 +8.845059e-01
+8.750000e-01 +8.810880e-01
+8.750000e-01 +8.821713e-01
+8.750000e-01 +8.835599e-01
+8.750000e-01 +8.804471e-01
+8.750000e-01 +8.809735e-01
+8.750000e-01 +8.812167e-01
+8.750000e-01 +8.828656e-01
+8.750000e-01 +8.837201e-01
+8.750000e-01 +8.844754e-01
+8.750000e-01 +8.850285e-01
+8.750000e-01 +8.867185e-01
+8.750000e-01 +8.856809e-01
+8.750000e-01 +8.855740e-01
+8.750000e-01 +8.854215e-01
+8.750000e-01 +8.846738e-01
+8.750000e-01 +8.837888e-01
+8.750000e-01 +8.854558e-01
+8.750000e-01 +8.859174e-01
+8.750000e-01 +8.863751e-01
+8.750000e-01 +8.860108e-01
+8.750000e-01 +8.859040e-01
+8.750000e-01 +8.849904e-01
+8.750000e-01 +8.842027e-01
+8.750000e-01 +8.835446e-01
+8.750000e-01 +8.826825e-01
+8.750000e-01 +8.807446e-01
+8.750000e-01 +8.819158e-01
+8.750000e-01 +8.813140e-01
+8.750000e-01 +8.813397e-01
+8.750000e-01 +8.834989e-01
+8.750000e-01 +8.832509e-01
+8.750000e-01 +8.832814e-01
+8.750000e-01 +8.825795e-01
+8.750000e-01 +8.799493e-01
+8.750000e-01 +8.814237e-01
+8.750000e-01 +8.792722e-01
+8.750000e-01 +8.782803e-01
+8.750000e-01 +8.799741e-01
+8.750000e-01 +8.764760e-01
+8.750000e-01 +8.791902e-01
+8.750000e-01 +8.790204e-01
+8.750000e-01 +8.825147e-01
+8.750000e-01 +8.830716e-01
+8.750000e-01 +8.833005e-01
+8.750000e-01 +8.815762e-01
+8.750000e-01 +8.804452e-01
+8.750000e-01 +8.792111e-01
+8.750000e-01 +8.786008e-01
+8.750000e-01 +8.775327e-01
+8.750000e-01 +8.741147e-01
+8.750000e-01 +8.768460e-01
+8.750000e-01 +8.764646e-01
+8.750000e-01 +8.769414e-01
+8.750000e-01 +8.747460e-01
+8.750000e-01 +8.752496e-01
+8.750000e-01 +8.736493e-01
+8.750000e-01 +8.751370e-01
+8.750000e-01 +8.725736e-01
+8.750000e-01 +8.740689e-01
+8.750000e-01 +8.735120e-01
+8.750000e-01 +8.738782e-01
+8.750000e-01 +8.729188e-01
+8.750000e-01 +8.739354e-01
+8.750000e-01 +8.763806e-01
+8.750000e-01 +8.780667e-01
+8.750000e-01 +8.800198e-01
+8.750000e-01 +8.817346e-01
+8.750000e-01 +8.829076e-01
+8.750000e-01 +8.853223e-01
+8.750000e-01 +8.845059e-01
+8.750000e-01 +8.836972e-01
+8.750000e-01 +8.832395e-01
+8.750000e-01 +8.843572e-01
+8.750000e-01 +8.841264e-01
+8.750000e-01 +8.860166e-01
+8.750000e-01 +8.887097e-01
+8.750000e-01 +8.908841e-01
+8.750000e-01 +8.918950e-01
+8.750000e-01 +8.917615e-01
+8.750000e-01 +8.905305e-01
+8.750000e-01 +8.901212e-01
+8.750000e-01 +8.864686e-01
+8.750000e-01 +8.877103e-01
+8.750000e-01 +8.876759e-01
+8.750000e-01 +8.872907e-01
+8.750000e-01 +8.873422e-01
+8.750000e-01 +8.872601e-01
+8.750000e-01 +8.869168e-01
+8.750000e-01 +8.879163e-01
+8.750000e-01 +8.891522e-01
+8.750000e-01 +8.899266e-01
+8.750000e-01 +8.915173e-01
+8.750000e-01 +8.923089e-01
+8.750000e-01 +8.923871e-01
+8.750000e-01 +8.960568e-01
+8.750000e-01 +8.997189e-01
+8.750000e-01 +8.987901e-01
+8.750000e-01 +8.995702e-01
+8.750000e-01 +8.981778e-01
+8.750000e-01 +8.977506e-01
+8.750000e-01 +8.977277e-01
+8.750000e-01 +8.974072e-01
+8.750000e-01 +8.991506e-01
+8.750000e-01 +8.993222e-01
+8.750000e-01 +9.023129e-01
+8.750000e-01 +9.024350e-01
+8.750000e-01 +8.981168e-01
+8.750000e-01 +8.983342e-01
+8.750000e-01 +8.982312e-01
+8.750000e-01 +8.965680e-01
+8.750000e-01 +8.980252e-01
+8.750000e-01 +8.980977e-01
+8.750000e-01 +8.998372e-01
+8.750000e-01 +9.003941e-01
+8.750000e-01 +9.005124e-01
+8.750000e-01 +8.991467e-01
+8.750000e-01 +8.979566e-01
+8.750000e-01 +8.993222e-01
+8.750000e-01 +8.995816e-01
+8.750000e-01 +8.990580e-01
+8.750000e-01 +8.998563e-01
+8.750000e-01 +9.001653e-01
+8.750000e-01 +8.985974e-01
+8.750000e-01 +8.973004e-01
+8.750000e-01 +8.982999e-01
+8.750000e-01 +8.967587e-01
+8.750000e-01 +8.971040e-01
+8.750000e-01 +8.992116e-01
+8.750000e-01 +9.007184e-01
+8.750000e-01 +8.999326e-01
+8.750000e-01 +9.001500e-01
+8.750000e-01 +8.997952e-01
+2.500000e-01 +2.069909e-01
+2.500000e-01 +2.065737e-01
+2.500000e-01 +2.054746e-01
+2.500000e-01 +2.070329e-01
+2.500000e-01 +2.079617e-01
+2.500000e-01 +2.059762e-01
+2.500000e-01 +2.073113e-01
+2.500000e-01 +2.070958e-01
+2.500000e-01 +2.061917e-01
+2.500000e-01 +2.059018e-01
+2.500000e-01 +2.063291e-01
+2.500000e-01 +2.077176e-01
+2.500000e-01 +2.123334e-01
+2.500000e-01 +2.124783e-01
+2.500000e-01 +2.156369e-01
+2.500000e-01 +2.174870e-01
+2.500000e-01 +2.182862e-01
+2.500000e-01 +2.179896e-01
+2.500000e-01 +2.179868e-01
+2.500000e-01 +2.172696e-01
+2.500000e-01 +2.182080e-01
+2.500000e-01 +2.177255e-01
+2.500000e-01 +2.188162e-01
+2.500000e-01 +2.194249e-01
+2.500000e-01 +2.210042e-01
+2.500000e-01 +2.219312e-01
+2.500000e-01 +2.224557e-01
+2.500000e-01 +2.222821e-01
+2.500000e-01 +2.219464e-01
+2.500000e-01 +2.237107e-01
+2.500000e-01 +2.246320e-01
+2.500000e-01 +2.265241e-01
+2.500000e-01 +2.287747e-01
+2.500000e-01 +2.269132e-01
+2.500000e-01 +2.304151e-01
+2.500000e-01 +2.298600e-01
+2.500000e-01 +2.268407e-01
+2.500000e-01 +2.289845e-01
+2.500000e-01 +2.276914e-01
+2.500000e-01 +2.254941e-01
+2.500000e-01 +2.237698e-01
+2.500000e-01 +2.218930e-01
+2.500000e-01 +2.187993e-01
+2.500000e-01 +2.182195e-01
+2.500000e-01 +2.210156e-01
+2.500000e-01 +2.183072e-01
+2.500000e-01 +2.199962e-01
+2.500000e-01 +2.204091e-01
+2.500000e-01 +2.224652e-01
+2.500000e-01 +2.235372e-01
+2.500000e-01 +2.263705e-01
+2.500000e-01 +2.265508e-01
+2.500000e-01 +2.290074e-01
+2.500000e-01 +2.296140e-01
+2.500000e-01 +2.298333e-01
+2.500000e-01 +2.300050e-01
+2.500000e-01 +2.305695e-01
+2.500000e-01 +2.307574e-01
+2.500000e-01 +2.309071e-01
+2.500000e-01 +2.334315e-01
+2.500000e-01 +2.354428e-01
+2.500000e-01 +2.372510e-01
+2.500000e-01 +2.370679e-01
+2.500000e-01 +2.369306e-01
+2.500000e-01 +2.352483e-01
+2.500000e-01 +2.347476e-01
+2.500000e-01 +2.343318e-01
+2.500000e-01 +2.348821e-01
+2.500000e-01 +2.362163e-01
+2.500000e-01 +2.364442e-01
+2.500000e-01 +2.353494e-01
+2.500000e-01 +2.353594e-01
+2.500000e-01 +2.356717e-01
+2.500000e-01 +2.367179e-01
+2.500000e-01 +2.384717e-01
+2.500000e-01 +2.398183e-01
+2.500000e-01 +2.405774e-01
+2.500000e-01 +2.402913e-01
+2.500000e-01 +2.395741e-01
+2.500000e-01 +2.391221e-01
+2.500000e-01 +2.401997e-01
+2.500000e-01 +2.398297e-01
+2.500000e-01 +2.420651e-01
+2.500000e-01 +2.409970e-01
+2.500000e-01 +2.406156e-01
+2.500000e-01 +2.402493e-01
+2.500000e-01 +2.404477e-01
+2.500000e-01 +2.395741e-01
+2.500000e-01 +2.405393e-01
+2.500000e-01 +2.396886e-01
+2.500000e-01 +2.404019e-01
+2.500000e-01 +2.397305e-01
+2.500000e-01 +2.384488e-01
+2.500000e-01 +2.376401e-01
+2.500000e-01 +2.351834e-01
+2.500000e-01 +2.341878e-01
+2.500000e-01 +2.328255e-01
+2.500000e-01 +2.316434e-01
+2.500000e-01 +2.336423e-01
+2.500000e-01 +2.344129e-01
+2.500000e-01 +2.326962e-01
+2.500000e-01 +2.350614e-01
+2.500000e-01 +2.351911e-01
+2.500000e-01 +2.356135e-01
+2.500000e-01 +2.348935e-01
+2.500000e-01 +2.348401e-01
+2.500000e-01 +2.367551e-01
+2.500000e-01 +2.374761e-01
+2.500000e-01 +2.390897e-01
+2.500000e-01 +2.374951e-01
+2.500000e-01 +2.380635e-01
+2.500000e-01 +2.383267e-01
+2.500000e-01 +2.360761e-01
+2.500000e-01 +2.367169e-01
+2.500000e-01 +2.358930e-01
+2.500000e-01 +2.369039e-01
+2.500000e-01 +2.374417e-01
+2.500000e-01 +2.349088e-01
+2.500000e-01 +2.340543e-01
+2.500000e-01 +2.321469e-01
+2.500000e-01 +2.315061e-01
+2.500000e-01 +2.298085e-01
+2.500000e-01 +2.286374e-01
+2.500000e-01 +2.264058e-01
+2.500000e-01 +2.246167e-01
+2.500000e-01 +2.249753e-01
+2.500000e-01 +2.259519e-01
+2.500000e-01 +2.250440e-01
+2.500000e-01 +2.257916e-01
+2.500000e-01 +2.270047e-01
+2.500000e-01 +2.293813e-01
+2.500000e-01 +2.287518e-01
+2.500000e-01 +2.314221e-01
+2.500000e-01 +2.308881e-01
+2.500000e-01 +2.337872e-01
+2.500000e-01 +2.351071e-01
+2.500000e-01 +2.357709e-01
+2.500000e-01 +2.341954e-01
+2.500000e-01 +2.356030e-01
+2.500000e-01 +2.371823e-01
+2.500000e-01 +2.367398e-01
+2.500000e-01 +2.359330e-01
+2.500000e-01 +2.363603e-01
+2.500000e-01 +2.362511e-01
+2.500000e-01 +2.353303e-01
+2.500000e-01 +2.359006e-01
+2.500000e-01 +2.370908e-01
+2.500000e-01 +2.371308e-01
+2.500000e-01 +2.352940e-01
+2.500000e-01 +2.330281e-01
+2.500000e-01 +2.323033e-01
+2.500000e-01 +2.315595e-01
+2.500000e-01 +2.314431e-01
+2.500000e-01 +2.337129e-01
+2.500000e-01 +2.335507e-01
+2.500000e-01 +2.343289e-01
+2.500000e-01 +2.333219e-01
+2.500000e-01 +2.324597e-01
+2.500000e-01 +2.321927e-01
+2.500000e-01 +2.353665e-01
+2.500000e-01 +2.388760e-01
+2.500000e-01 +2.394711e-01
+2.500000e-01 +2.411801e-01
+2.500000e-01 +2.440030e-01
+2.500000e-01 +2.454068e-01
+2.500000e-01 +2.459332e-01
+2.500000e-01 +2.445332e-01
+2.500000e-01 +2.424504e-01
+2.500000e-01 +2.426793e-01
+2.500000e-01 +2.433583e-01
+2.500000e-01 +2.448689e-01
+2.500000e-01 +2.443988e-01
+2.500000e-01 +2.448766e-01
+2.500000e-01 +2.466580e-01
+2.500000e-01 +2.489621e-01
+2.500000e-01 +2.505586e-01
+2.500000e-01 +2.491834e-01
+2.500000e-01 +2.492377e-01
+2.500000e-01 +2.497022e-01
+2.500000e-01 +2.477843e-01
+2.500000e-01 +2.459781e-01
+2.500000e-01 +2.445371e-01
+2.500000e-01 +2.437779e-01
+2.500000e-01 +2.433774e-01
+2.500000e-01 +2.440755e-01
+2.500000e-01 +2.435204e-01
+2.500000e-01 +2.458026e-01
+2.500000e-01 +2.461621e-01
+2.500000e-01 +2.460782e-01
+2.500000e-01 +2.466456e-01
+2.500000e-01 +2.477757e-01
+2.500000e-01 +2.473733e-01
+2.500000e-01 +2.488882e-01
+2.500000e-01 +2.497880e-01
+2.500000e-01 +2.515408e-01
+2.500000e-01 +2.532765e-01
+2.500000e-01 +2.537062e-01
+2.500000e-01 +2.526290e-01
+2.500000e-01 +2.501742e-01
+2.500000e-01 +2.510526e-01
+2.500000e-01 +2.546002e-01
+2.500000e-01 +2.541272e-01
+2.500000e-01 +2.549130e-01
+2.500000e-01 +2.582051e-01
+2.500000e-01 +2.593266e-01
+2.500000e-01 +2.616155e-01
+2.500000e-01 +2.605931e-01
+2.500000e-01 +2.610890e-01
+2.500000e-01 +2.621457e-01
+2.500000e-01 +2.627713e-01
+2.500000e-01 +2.643353e-01
+2.500000e-01 +2.666547e-01
+2.500000e-01 +2.672383e-01
+2.500000e-01 +2.664258e-01
+2.500000e-01 +2.650515e-01
+2.500000e-01 +2.653119e-01
+2.500000e-01 +2.642743e-01
+2.500000e-01 +2.666623e-01
+2.500000e-01 +2.664487e-01
+2.500000e-01 +2.670285e-01
+2.500000e-01 +2.672116e-01
+2.500000e-01 +2.679669e-01
+2.500000e-01 +2.711484e-01
+2.500000e-01 +2.700726e-01
+2.500000e-01 +2.694470e-01
+2.500000e-01 +2.699391e-01
+2.500000e-01 +2.700040e-01
+2.500000e-01 +2.687108e-01
+2.500000e-01 +2.676846e-01
+2.500000e-01 +2.679517e-01
+2.500000e-01 +2.690522e-01
+2.500000e-01 +2.706754e-01
+2.500000e-01 +2.703397e-01
+2.500000e-01 +2.701260e-01
+2.500000e-01 +2.687909e-01
+2.500000e-01 +2.682797e-01
+2.500000e-01 +2.678906e-01
+2.500000e-01 +2.662732e-01
+2.500000e-01 +2.625100e-01
+2.500000e-01 +2.599370e-01
+2.500000e-01 +2.580563e-01
+2.500000e-01 +2.575948e-01
+2.500000e-01 +2.569501e-01
+2.500000e-01 +2.592923e-01
+2.500000e-01 +2.606046e-01
+2.500000e-01 +2.606084e-01
+2.500000e-01 +2.596127e-01
+2.500000e-01 +2.598717e-01
+2.500000e-01 +2.589108e-01
+2.500000e-01 +2.585623e-01
+2.500000e-01 +2.600552e-01
+2.500000e-01 +2.584874e-01
+2.500000e-01 +2.579648e-01
+2.500000e-01 +2.607648e-01
+2.500000e-01 +2.607266e-01
+2.500000e-01 +2.641103e-01
+2.500000e-01 +2.656876e-01
+2.500000e-01 +2.662408e-01
+2.500000e-01 +2.689740e-01
+2.500000e-01 +2.692410e-01
+2.500000e-01 +2.693555e-01
+2.500000e-01 +2.699429e-01
+2.500000e-01 +2.708814e-01
+2.500000e-01 +2.714040e-01
+2.500000e-01 +2.696225e-01
+2.500000e-01 +2.722775e-01
+2.500000e-01 +2.738797e-01
+2.500000e-01 +2.762296e-01
+2.500000e-01 +2.758862e-01
+2.500000e-01 +2.775800e-01
+2.500000e-01 +2.762486e-01
+2.500000e-01 +2.764394e-01
+2.500000e-01 +2.781045e-01
+2.500000e-01 +2.773196e-01
+2.500000e-01 +2.761709e-01
+2.500000e-01 +2.754862e-01
+2.500000e-01 +2.760522e-01
+2.500000e-01 +2.770688e-01
+2.500000e-01 +2.764432e-01
+2.500000e-01 +2.759511e-01
+2.500000e-01 +2.744290e-01
+2.500000e-01 +2.732007e-01
+2.500000e-01 +2.727429e-01
+2.500000e-01 +2.723844e-01
+2.500000e-01 +2.721059e-01
+2.500000e-01 +2.695844e-01
+2.500000e-01 +2.686154e-01
+2.500000e-01 +2.696874e-01
+2.500000e-01 +2.709596e-01
+2.500000e-01 +2.693135e-01
+2.500000e-01 +2.688653e-01
+2.500000e-01 +2.692944e-01
+2.500000e-01 +2.716023e-01
+2.500000e-01 +2.696149e-01
+2.500000e-01 +2.696225e-01
+2.500000e-01 +2.731473e-01
+2.500000e-01 +2.724530e-01
+2.500000e-01 +2.716252e-01
+2.500000e-01 +2.718713e-01
+2.500000e-01 +2.722413e-01
+2.500000e-01 +2.709367e-01
+2.500000e-01 +2.711217e-01
+2.500000e-01 +2.715194e-01
+2.500000e-01 +2.716748e-01
+2.500000e-01 +2.734143e-01
+2.500000e-01 +2.737729e-01
+2.500000e-01 +2.750394e-01
+2.500000e-01 +2.742688e-01
+2.500000e-01 +2.741544e-01
+2.500000e-01 +2.752759e-01
+2.500000e-01 +2.749383e-01
+2.500000e-01 +2.762200e-01
+2.500000e-01 +2.767808e-01
+2.500000e-01 +2.769544e-01
+2.500000e-01 +2.773320e-01
+2.500000e-01 +2.766816e-01
+2.500000e-01 +2.768962e-01
+2.500000e-01 +2.766606e-01
+2.500000e-01 +2.741506e-01
+2.500000e-01 +2.754828e-01
+2.500000e-01 +2.763974e-01
+2.500000e-01 +2.774808e-01
+2.500000e-01 +2.790906e-01
+2.500000e-01 +2.789685e-01
+2.500000e-01 +2.791469e-01
+2.500000e-01 +2.806508e-01
+2.500000e-01 +2.809941e-01
+2.500000e-01 +2.819745e-01
+2.500000e-01 +2.810132e-01
+2.500000e-01 +2.796933e-01
+2.500000e-01 +2.792355e-01
+2.500000e-01 +2.783153e-01
+2.500000e-01 +2.808778e-01
+2.500000e-01 +2.808568e-01
+2.500000e-01 +2.789571e-01
+2.500000e-01 +2.788388e-01
+2.500000e-01 +2.776830e-01
+2.500000e-01 +2.759091e-01
+2.500000e-01 +2.754151e-01
+2.500000e-01 +2.757565e-01
+2.500000e-01 +2.761819e-01
+2.500000e-01 +2.762010e-01
+2.500000e-01 +2.750585e-01
+2.500000e-01 +2.749936e-01
+2.500000e-01 +2.738149e-01
+2.500000e-01 +2.725655e-01
+2.500000e-01 +2.716577e-01
+2.500000e-01 +2.723653e-01
+2.500000e-01 +2.725083e-01
+2.500000e-01 +2.745301e-01
+2.500000e-01 +2.724873e-01
+2.500000e-01 +2.710492e-01
+2.500000e-01 +2.663953e-01
+2.500000e-01 +2.664792e-01
+2.500000e-01 +2.651593e-01
+2.500000e-01 +2.628400e-01
+2.500000e-01 +2.613904e-01
+2.500000e-01 +2.637135e-01
+2.500000e-01 +2.626569e-01
+2.500000e-01 +2.624814e-01
+2.500000e-01 +2.668836e-01
+2.500000e-01 +2.669217e-01
+2.500000e-01 +2.643277e-01
+2.500000e-01 +2.638547e-01
+2.500000e-01 +2.618825e-01
+2.500000e-01 +2.641015e-01
+2.500000e-01 +2.648408e-01
+2.500000e-01 +2.643659e-01
+2.500000e-01 +2.616803e-01
+2.500000e-01 +2.578427e-01
+2.500000e-01 +2.564694e-01
+2.500000e-01 +2.570874e-01
+2.500000e-01 +2.581975e-01
+2.500000e-01 +2.598836e-01
+2.500000e-01 +2.627599e-01
+2.500000e-01 +2.626607e-01
+2.500000e-01 +2.636449e-01
+2.500000e-01 +2.646195e-01
+2.500000e-01 +2.665727e-01
+2.500000e-01 +2.664220e-01
+2.500000e-01 +2.669942e-01
+2.500000e-01 +2.645108e-01
+2.500000e-01 +2.652432e-01
+2.500000e-01 +2.670896e-01
+2.500000e-01 +2.703702e-01
+2.500000e-01 +2.750089e-01
+2.500000e-01 +2.772366e-01
+2.500000e-01 +2.772595e-01
+2.500000e-01 +2.816359e-01
+2.500000e-01 +2.832868e-01
+2.500000e-01 +2.844312e-01
+2.500000e-01 +2.874677e-01
+2.500000e-01 +2.872846e-01
+2.500000e-01 +2.915894e-01
+2.500000e-01 +2.909543e-01
+2.500000e-01 +2.922055e-01
+2.500000e-01 +2.930753e-01
+2.500000e-01 +2.946736e-01
+2.500000e-01 +2.914388e-01
+2.500000e-01 +2.909424e-01
+2.500000e-01 +2.982785e-01
+2.500000e-01 +2.992551e-01
+2.500000e-01 +2.984387e-01
+2.500000e-01 +2.976834e-01
+2.500000e-01 +2.984921e-01
+2.500000e-01 +3.003442e-01
+2.500000e-01 +3.042094e-01
+2.500000e-01 +3.032453e-01
+2.500000e-01 +3.034932e-01
+2.500000e-01 +3.034398e-01
+2.500000e-01 +3.046491e-01
+2.500000e-01 +3.053433e-01
+2.500000e-01 +3.026235e-01
+2.500000e-01 +3.024632e-01
+2.500000e-01 +3.014981e-01
+2.500000e-01 +2.996671e-01
+2.500000e-01 +2.989041e-01
+2.500000e-01 +2.979571e-01
+2.500000e-01 +2.976224e-01
+2.500000e-01 +2.982785e-01
+2.500000e-01 +2.988889e-01
+2.500000e-01 +2.992036e-01
+2.500000e-01 +2.994916e-01
+2.500000e-01 +3.007276e-01
+2.500000e-01 +3.002316e-01
+2.500000e-01 +3.010327e-01
+2.500000e-01 +3.019273e-01
+2.500000e-01 +3.036572e-01
+2.500000e-01 +3.050038e-01
+2.500000e-01 +3.081643e-01
+2.500000e-01 +3.088509e-01
+2.500000e-01 +3.085973e-01
+2.500000e-01 +3.075406e-01
+2.500000e-01 +3.067624e-01
+2.500000e-01 +3.067853e-01
+2.500000e-01 +3.063428e-01
+2.500000e-01 +3.076474e-01
+2.500000e-01 +3.082120e-01
+2.500000e-01 +3.079984e-01
+2.500000e-01 +3.076016e-01
+2.500000e-01 +3.064382e-01
+2.500000e-01 +3.047311e-01
+2.500000e-01 +3.050134e-01
+2.500000e-01 +3.067052e-01
+2.500000e-01 +3.064114e-01
+2.500000e-01 +3.093259e-01
+2.500000e-01 +3.097150e-01
+2.500000e-01 +3.088605e-01
+2.500000e-01 +3.104703e-01
+2.500000e-01 +3.120305e-01
+2.500000e-01 +3.124873e-01
+2.500000e-01 +3.130376e-01
+2.500000e-01 +3.126981e-01
+2.500000e-01 +3.115994e-01
+2.500000e-01 +3.126981e-01
+2.500000e-01 +3.108842e-01
+2.500000e-01 +3.096024e-01
+2.500000e-01 +3.084714e-01
+2.500000e-01 +3.081014e-01
+2.500000e-01 +3.053357e-01
+2.500000e-01 +3.047711e-01
+2.500000e-01 +3.018948e-01
+2.500000e-01 +2.969968e-01
+2.500000e-01 +2.962720e-01
+2.500000e-01 +2.957150e-01
+2.500000e-01 +2.932622e-01
+2.500000e-01 +2.922103e-01
+2.500000e-01 +2.942216e-01
+2.500000e-01 +2.922513e-01
+2.500000e-01 +2.931611e-01
+2.500000e-01 +2.956120e-01
+2.500000e-01 +2.957036e-01
+2.500000e-01 +2.954289e-01
+2.500000e-01 +2.950456e-01
+2.500000e-01 +2.954060e-01
+2.500000e-01 +2.942426e-01
+2.500000e-01 +2.949063e-01
+2.500000e-01 +2.945172e-01
+2.500000e-01 +2.966506e-01
+2.500000e-01 +2.982518e-01
+2.500000e-01 +2.970654e-01
+2.500000e-01 +2.978475e-01
+2.500000e-01 +2.979047e-01
+2.500000e-01 +2.982175e-01
+2.500000e-01 +2.983510e-01
+2.500000e-01 +3.006493e-01
+2.500000e-01 +2.975804e-01
+2.500000e-01 +2.975118e-01
+2.500000e-01 +2.964360e-01
+2.500000e-01 +2.925355e-01
+2.500000e-01 +2.942044e-01
+2.500000e-01 +2.937676e-01
+2.500000e-01 +2.939774e-01
+2.500000e-01 +2.940003e-01
+2.500000e-01 +2.940823e-01
+2.500000e-01 +2.928197e-01
+2.500000e-01 +2.918851e-01
+2.500000e-01 +2.913625e-01
+2.500000e-01 +2.908341e-01
+2.500000e-01 +2.915399e-01
+2.500000e-01 +2.914426e-01
+2.500000e-01 +2.928922e-01
+2.500000e-01 +2.960278e-01
+2.500000e-01 +2.958371e-01
+2.500000e-01 +2.955090e-01
+2.500000e-01 +2.963139e-01
+2.500000e-01 +2.979428e-01
+2.500000e-01 +2.999732e-01
+2.500000e-01 +3.010601e-01
+2.500000e-01 +3.018414e-01
+2.500000e-01 +3.017308e-01
+2.500000e-01 +3.039929e-01
+2.500000e-01 +3.070752e-01
+2.500000e-01 +3.129117e-01
+2.500000e-01 +3.121030e-01
+2.500000e-01 +3.110120e-01
+2.500000e-01 +3.104894e-01
+2.500000e-01 +3.106458e-01
+2.500000e-01 +3.103492e-01
+2.500000e-01 +3.095548e-01
+2.500000e-01 +3.076016e-01
+2.500000e-01 +3.063504e-01
+2.500000e-01 +3.074414e-01
+2.500000e-01 +3.069531e-01
+2.500000e-01 +3.065869e-01
+2.500000e-01 +3.070447e-01
+2.500000e-01 +3.078420e-01
+2.500000e-01 +3.075535e-01
+2.500000e-01 +3.076169e-01
+2.500000e-01 +3.075711e-01
+2.500000e-01 +3.055646e-01
+2.500000e-01 +3.031156e-01
+2.500000e-01 +3.004147e-01
+2.500000e-01 +2.970654e-01
+2.500000e-01 +2.964246e-01
+2.500000e-01 +2.928769e-01
+2.500000e-01 +2.928540e-01
+2.500000e-01 +2.921826e-01
+2.500000e-01 +2.892606e-01
+2.500000e-01 +2.880628e-01
+2.500000e-01 +2.876813e-01
+2.500000e-01 +2.847974e-01
+2.500000e-01 +2.853925e-01
+2.500000e-01 +2.848412e-01
+2.500000e-01 +2.838284e-01
+2.500000e-01 +2.829835e-01
+2.500000e-01 +2.819631e-01
+2.500000e-01 +2.834222e-01
+2.500000e-01 +2.843224e-01
+2.500000e-01 +2.850949e-01
+2.500000e-01 +2.854955e-01
+2.500000e-01 +2.867352e-01
+2.500000e-01 +2.859647e-01
+2.500000e-01 +2.838590e-01
+2.500000e-01 +2.821347e-01
+2.500000e-01 +2.803342e-01
+2.500000e-01 +2.819440e-01
+2.500000e-01 +2.833116e-01
+2.500000e-01 +2.831590e-01
+2.500000e-01 +2.834699e-01
+2.500000e-01 +2.808835e-01
+2.500000e-01 +2.820126e-01
+2.500000e-01 +2.788083e-01
+2.500000e-01 +2.799603e-01
+2.500000e-01 +2.821576e-01
+2.500000e-01 +2.843854e-01
+2.500000e-01 +2.867429e-01
+2.500000e-01 +2.877423e-01
+2.500000e-01 +2.891671e-01
+2.500000e-01 +2.882115e-01
+2.500000e-01 +2.884519e-01
+2.500000e-01 +2.902905e-01
+2.500000e-01 +2.897183e-01
+2.500000e-01 +2.900769e-01
+2.500000e-01 +2.894780e-01
+2.500000e-01 +2.880399e-01
+2.500000e-01 +2.888257e-01
+2.500000e-01 +2.885816e-01
+2.500000e-01 +2.899777e-01
+2.500000e-01 +2.883794e-01
+2.500000e-01 +2.914845e-01
+2.500000e-01 +2.952115e-01
+2.500000e-01 +2.963330e-01
+2.500000e-01 +2.982633e-01
+2.500000e-01 +2.963864e-01
+2.500000e-01 +2.959592e-01
+2.500000e-01 +2.928159e-01
+2.500000e-01 +2.924802e-01
+2.500000e-01 +2.916524e-01
+2.500000e-01 +2.903039e-01
+2.500000e-01 +2.893645e-01
+2.500000e-01 +2.887914e-01
+2.500000e-01 +2.893845e-01
+2.500000e-01 +2.900807e-01
+2.500000e-01 +2.921483e-01
+2.500000e-01 +2.943341e-01
+2.500000e-01 +2.941663e-01
+2.500000e-01 +2.976148e-01
+2.500000e-01 +2.986714e-01
+2.500000e-01 +3.007714e-01
+2.500000e-01 +2.006661e-01
+2.500000e-01 +2.014791e-01
+2.500000e-01 +1.993100e-01
+2.500000e-01 +1.952283e-01
+2.500000e-01 +1.935527e-01
+2.500000e-01 +1.937119e-01
+2.500000e-01 +1.972320e-01
+2.500000e-01 +1.978948e-01
+2.500000e-01 +1.963117e-01
+2.500000e-01 +1.958310e-01
+2.500000e-01 +1.949346e-01
+2.500000e-01 +1.958386e-01
+2.500000e-01 +1.974828e-01
+2.500000e-01 +1.946980e-01
+2.500000e-01 +1.937863e-01
+2.500000e-01 +1.937978e-01
+2.500000e-01 +1.943356e-01
+2.500000e-01 +1.917865e-01
+2.500000e-01 +1.904790e-01
+2.500000e-01 +1.906239e-01
+2.500000e-01 +1.902577e-01
+2.500000e-01 +1.907050e-01
+2.500000e-01 +1.910955e-01
+2.500000e-01 +1.916234e-01
+2.500000e-01 +1.919057e-01
+2.500000e-01 +1.923520e-01
+2.500000e-01 +1.916997e-01
+2.500000e-01 +1.913640e-01
+2.500000e-01 +1.907117e-01
+2.500000e-01 +1.897313e-01
+2.500000e-01 +1.894071e-01
+2.500000e-01 +1.906125e-01
+2.500000e-01 +1.889722e-01
+2.500000e-01 +1.878888e-01
+2.500000e-01 +1.849133e-01
+2.500000e-01 +1.837308e-01
+2.500000e-01 +1.861646e-01
+2.500000e-01 +1.887090e-01
+2.500000e-01 +1.909024e-01
+2.500000e-01 +1.917340e-01
+2.500000e-01 +1.899716e-01
+2.500000e-01 +1.887052e-01
+2.500000e-01 +1.901853e-01
+2.500000e-01 +1.891438e-01
+2.500000e-01 +1.916501e-01
+2.500000e-01 +1.911427e-01
+2.500000e-01 +1.923463e-01
+2.500000e-01 +1.926610e-01
+2.500000e-01 +1.938970e-01
+2.500000e-01 +1.946103e-01
+2.500000e-01 +1.938779e-01
+2.500000e-01 +1.935651e-01
+2.500000e-01 +1.968991e-01
+2.500000e-01 +1.961724e-01
+2.500000e-01 +1.980664e-01
+2.500000e-01 +1.983869e-01
+2.500000e-01 +1.969678e-01
+2.500000e-01 +1.978375e-01
+2.500000e-01 +2.003133e-01
+2.500000e-01 +2.004163e-01
+2.500000e-01 +2.022206e-01
+2.500000e-01 +2.024609e-01
+2.500000e-01 +2.010400e-01
+2.500000e-01 +2.001588e-01
+2.500000e-01 +1.993520e-01
+2.500000e-01 +1.991431e-01
+2.500000e-01 +2.003343e-01
+2.500000e-01 +1.995503e-01
+2.500000e-01 +1.985013e-01
+2.500000e-01 +1.983048e-01
+2.500000e-01 +1.966345e-01
+2.500000e-01 +1.960141e-01
+2.500000e-01 +1.944692e-01
+2.500000e-01 +1.939618e-01
+2.500000e-01 +1.943204e-01
+2.500000e-01 +1.936795e-01
+2.500000e-01 +1.953122e-01
+2.500000e-01 +1.984784e-01
+2.500000e-01 +1.993863e-01
+2.500000e-01 +1.992862e-01
+2.500000e-01 +2.016789e-01
+2.500000e-01 +2.014157e-01
+2.500000e-01 +2.014653e-01
+2.500000e-01 +2.020108e-01
+2.500000e-01 +2.000501e-01
+2.500000e-01 +1.992337e-01
+2.500000e-01 +1.985509e-01
+2.500000e-01 +1.995694e-01
+2.500000e-01 +2.012021e-01
+2.500000e-01 +2.028577e-01
+2.500000e-01 +2.007367e-01
+2.500000e-01 +1.991116e-01
+2.500000e-01 +1.999051e-01
+2.500000e-01 +1.994168e-01
+2.500000e-01 +2.024228e-01
+2.500000e-01 +2.014157e-01
+2.500000e-01 +2.001264e-01
+2.500000e-01 +2.013318e-01
+2.500000e-01 +2.033841e-01
+2.500000e-01 +2.016904e-01
+2.500000e-01 +2.008206e-01
+2.500000e-01 +1.999700e-01
+2.500000e-01 +2.018558e-01
+2.500000e-01 +2.028119e-01
+2.500000e-01 +2.050855e-01
+2.500000e-01 +2.067792e-01
+2.500000e-01 +2.102048e-01
+2.500000e-01 +2.098615e-01
+2.500000e-01 +2.113721e-01
+2.500000e-01 +2.164800e-01
+2.500000e-01 +2.147042e-01
+2.500000e-01 +2.136228e-01
+2.500000e-01 +2.116467e-01
+2.500000e-01 +2.092511e-01
+2.500000e-01 +2.100827e-01
+2.500000e-01 +2.084119e-01
+2.500000e-01 +2.083127e-01
+2.500000e-01 +2.090375e-01
+2.500000e-01 +2.104337e-01
+2.500000e-01 +2.095639e-01
+2.500000e-01 +2.070615e-01
+2.500000e-01 +2.053220e-01
+2.500000e-01 +2.034604e-01
+2.500000e-01 +2.018964e-01
+2.500000e-01 +2.003171e-01
+2.500000e-01 +1.990888e-01
+2.500000e-01 +1.973378e-01
+2.500000e-01 +1.954915e-01
+2.500000e-01 +1.958196e-01
+2.500000e-01 +1.965634e-01
+2.500000e-01 +1.967208e-01
+2.500000e-01 +1.985032e-01
+2.500000e-01 +1.984898e-01
+2.500000e-01 +2.005155e-01
+2.500000e-01 +1.997601e-01
+2.500000e-01 +1.972424e-01
+2.500000e-01 +1.963403e-01
+2.500000e-01 +1.954724e-01
+2.500000e-01 +1.937406e-01
+2.500000e-01 +1.930005e-01
+2.500000e-01 +1.928899e-01
+2.500000e-01 +1.948735e-01
+2.500000e-01 +1.947781e-01
+2.500000e-01 +1.946198e-01
+2.500000e-01 +1.951672e-01
+2.500000e-01 +1.951825e-01
+2.500000e-01 +1.961438e-01
+2.500000e-01 +1.971585e-01
+2.500000e-01 +1.970441e-01
+2.500000e-01 +1.975114e-01
+2.500000e-01 +1.973969e-01
+2.500000e-01 +1.954343e-01
+2.500000e-01 +1.959454e-01
+2.500000e-01 +1.978032e-01
+2.500000e-01 +1.972577e-01
+2.500000e-01 +1.945998e-01
+2.500000e-01 +1.974217e-01
+2.500000e-01 +1.989247e-01
+2.500000e-01 +1.990201e-01
+2.500000e-01 +1.977841e-01
+2.500000e-01 +1.972043e-01
+2.500000e-01 +1.972653e-01
+2.500000e-01 +1.974942e-01
+2.500000e-01 +1.985242e-01
+2.500000e-01 +1.959607e-01
+2.500000e-01 +1.956174e-01
+2.500000e-01 +1.921842e-01
+2.500000e-01 +1.894910e-01
+2.500000e-01 +1.875894e-01
+2.500000e-01 +1.865880e-01
+2.500000e-01 +1.865823e-01
+2.500000e-01 +1.869351e-01
+2.500000e-01 +1.853978e-01
+2.500000e-01 +1.873853e-01
+2.500000e-01 +1.906201e-01
+2.500000e-01 +1.916654e-01
+2.500000e-01 +1.928269e-01
+2.500000e-01 +1.938054e-01
+2.500000e-01 +1.932065e-01
+2.500000e-01 +1.945130e-01
+2.500000e-01 +1.935422e-01
+2.500000e-01 +1.931111e-01
+2.500000e-01 +1.948773e-01
+2.500000e-01 +1.954114e-01
+2.500000e-01 +1.947858e-01
+2.500000e-01 +1.934735e-01
+2.500000e-01 +1.944730e-01
+2.500000e-01 +1.939618e-01
+2.500000e-01 +1.939380e-01
+2.500000e-01 +1.945073e-01
+2.500000e-01 +1.925170e-01
+2.500000e-01 +1.926877e-01
+2.500000e-01 +1.934468e-01
+2.500000e-01 +1.956441e-01
+2.500000e-01 +1.919343e-01
+2.500000e-01 +1.904237e-01
+2.500000e-01 +1.886947e-01
+2.500000e-01 +1.858346e-01
+2.500000e-01 +1.851184e-01
+2.500000e-01 +1.864697e-01
+2.500000e-01 +1.858499e-01
+2.500000e-01 +1.848208e-01
+2.500000e-01 +1.842553e-01
+2.500000e-01 +1.839711e-01
+2.500000e-01 +1.838529e-01
+2.500000e-01 +1.848218e-01
+2.500000e-01 +1.842267e-01
+2.500000e-01 +1.866376e-01
+2.500000e-01 +1.870572e-01
+2.500000e-01 +1.864240e-01
+2.500000e-01 +1.870419e-01
+2.500000e-01 +1.871192e-01
+2.500000e-01 +1.869637e-01
+2.500000e-01 +1.877095e-01
+2.500000e-01 +1.860768e-01
+2.500000e-01 +1.867253e-01
+2.500000e-01 +1.867444e-01
+2.500000e-01 +1.861760e-01
+2.500000e-01 +1.845223e-01
+2.500000e-01 +1.826894e-01
+2.500000e-01 +1.796147e-01
+2.500000e-01 +1.810777e-01
+2.500000e-01 +1.809308e-01
+2.500000e-01 +1.805112e-01
+2.500000e-01 +1.816213e-01
+2.500000e-01 +1.840665e-01
+2.500000e-01 +1.842801e-01
+2.500000e-01 +1.847455e-01
+2.500000e-01 +1.866986e-01
+2.500000e-01 +1.867644e-01
+2.500000e-01 +1.861226e-01
+2.500000e-01 +1.845014e-01
+2.500000e-01 +1.854379e-01
+2.500000e-01 +1.840856e-01
+2.500000e-01 +1.833035e-01
+2.500000e-01 +1.831586e-01
+2.500000e-01 +1.822888e-01
+2.500000e-01 +1.821706e-01
+2.500000e-01 +1.819913e-01
+2.500000e-01 +1.810376e-01
+2.500000e-01 +1.817548e-01
+2.500000e-01 +1.824796e-01
+2.500000e-01 +1.847379e-01
+2.500000e-01 +1.816403e-01
+2.500000e-01 +1.822507e-01
+2.500000e-01 +1.838071e-01
+2.500000e-01 +1.823728e-01
+2.500000e-01 +1.840894e-01
+2.500000e-01 +1.814877e-01
+2.500000e-01 +1.841657e-01
+2.500000e-01 +1.845014e-01
+2.500000e-01 +1.845319e-01
+2.500000e-01 +1.878507e-01
+2.500000e-01 +1.878278e-01
+2.500000e-01 +1.899239e-01
+2.500000e-01 +1.914870e-01
+2.500000e-01 +1.909329e-01
+2.500000e-01 +1.916444e-01
+2.500000e-01 +1.910073e-01
+2.500000e-01 +1.907422e-01
+2.500000e-01 +1.914327e-01
+2.500000e-01 +1.918599e-01
+2.500000e-01 +1.926724e-01
+2.500000e-01 +1.928441e-01
+2.500000e-01 +1.931989e-01
+2.500000e-01 +1.938130e-01
+2.500000e-01 +1.940705e-01
+2.500000e-01 +1.941754e-01
+2.500000e-01 +1.926114e-01
+2.500000e-01 +1.928441e-01
+2.500000e-01 +1.917779e-01
+2.500000e-01 +1.919209e-01
+2.500000e-01 +1.926724e-01
+2.500000e-01 +1.931455e-01
+2.500000e-01 +1.919019e-01
+2.500000e-01 +1.903455e-01
+2.500000e-01 +1.901700e-01
+2.500000e-01 +1.894223e-01
+2.500000e-01 +1.910245e-01
+2.500000e-01 +1.886365e-01
+2.500000e-01 +1.904599e-01
+2.500000e-01 +1.924207e-01
+2.500000e-01 +1.925857e-01
+2.500000e-01 +1.903793e-01
+2.500000e-01 +1.904160e-01
+2.500000e-01 +1.924550e-01
+2.500000e-01 +1.958348e-01
+2.500000e-01 +1.967980e-01
+2.500000e-01 +1.995418e-01
+2.500000e-01 +2.013490e-01
+2.500000e-01 +2.025630e-01
+2.500000e-01 +2.023351e-01
+2.500000e-01 +2.015721e-01
+2.500000e-01 +2.016656e-01
+2.500000e-01 +1.992642e-01
+2.500000e-01 +1.985394e-01
+2.500000e-01 +2.003209e-01
+2.500000e-01 +2.003152e-01
+2.500000e-01 +2.017209e-01
+2.500000e-01 +2.023045e-01
+2.500000e-01 +2.022702e-01
+2.500000e-01 +2.041814e-01
+2.500000e-01 +2.030827e-01
+2.500000e-01 +2.047927e-01
+2.500000e-01 +2.037465e-01
+2.500000e-01 +2.030312e-01
+2.500000e-01 +2.034738e-01
+2.500000e-01 +2.004735e-01
+2.500000e-01 +1.977822e-01
+2.500000e-01 +1.972176e-01
+2.500000e-01 +1.978585e-01
+2.500000e-01 +1.961362e-01
+2.500000e-01 +1.963422e-01
+2.500000e-01 +1.951596e-01
+2.500000e-01 +1.975095e-01
+2.500000e-01 +1.969602e-01
+2.500000e-01 +1.965329e-01
+2.500000e-01 +1.974713e-01
+2.500000e-01 +1.944272e-01
+2.500000e-01 +1.968152e-01
+2.500000e-01 +1.969163e-01
+2.500000e-01 +1.952893e-01
+2.500000e-01 +1.969163e-01
+2.500000e-01 +1.965177e-01
+2.500000e-01 +1.965691e-01
+2.500000e-01 +1.965882e-01
+2.500000e-01 +1.969830e-01
+2.500000e-01 +1.970670e-01
+2.500000e-01 +1.975095e-01
+2.500000e-01 +1.973874e-01
+2.500000e-01 +1.979768e-01
+2.500000e-01 +1.994082e-01
+2.500000e-01 +2.016980e-01
+2.500000e-01 +2.034947e-01
+2.500000e-01 +2.033040e-01
+2.500000e-01 +2.048413e-01
+2.500000e-01 +2.077224e-01
+2.500000e-01 +2.090494e-01
+2.500000e-01 +2.078740e-01
+2.500000e-01 +2.086865e-01
+2.500000e-01 +2.103230e-01
+2.500000e-01 +2.104384e-01
+2.500000e-01 +2.093608e-01
+2.500000e-01 +2.096641e-01
+2.500000e-01 +2.082955e-01
+2.500000e-01 +2.057859e-01
+2.500000e-01 +2.074391e-01
+2.500000e-01 +2.057645e-01
+2.500000e-01 +2.038533e-01
+2.500000e-01 +2.071530e-01
+2.500000e-01 +2.090241e-01
+2.500000e-01 +2.103316e-01
+2.500000e-01 +2.090985e-01
+2.500000e-01 +2.065579e-01
+2.500000e-01 +2.081830e-01
+2.500000e-01 +2.069547e-01
+2.500000e-01 +2.080228e-01
+2.500000e-01 +2.077939e-01
+2.500000e-01 +2.099378e-01
+2.500000e-01 +2.083127e-01
+2.500000e-01 +2.091405e-01
+2.500000e-01 +2.108876e-01
+2.500000e-01 +2.135922e-01
+2.500000e-01 +2.140195e-01
+2.500000e-01 +2.146069e-01
+2.500000e-01 +2.175824e-01
+2.500000e-01 +2.186047e-01
+2.500000e-01 +2.155606e-01
+2.500000e-01 +2.142789e-01
+2.500000e-01 +2.144620e-01
+2.500000e-01 +2.147214e-01
+2.500000e-01 +2.125375e-01
+2.500000e-01 +2.120282e-01
+2.500000e-01 +2.133099e-01
+2.500000e-01 +2.124478e-01
+2.500000e-01 +2.079732e-01
+2.500000e-01 +2.077519e-01
+2.500000e-01 +2.085607e-01
+2.500000e-01 +2.092053e-01
+2.500000e-01 +2.101285e-01
+2.500000e-01 +2.147366e-01
+2.500000e-01 +2.120969e-01
+2.500000e-01 +2.088010e-01
+2.500000e-01 +2.088773e-01
+2.500000e-01 +2.073438e-01
+2.500000e-01 +2.069566e-01
+2.500000e-01 +2.062985e-01
+2.500000e-01 +2.039258e-01
+2.500000e-01 +2.005002e-01
+2.500000e-01 +1.987850e-01
+2.500000e-01 +1.985986e-01
+2.500000e-01 +1.986072e-01
+2.500000e-01 +1.989428e-01
+2.500000e-01 +2.010495e-01
+2.500000e-01 +2.046983e-01
+2.500000e-01 +2.049806e-01
+2.500000e-01 +2.054879e-01
+2.500000e-01 +2.065846e-01
+2.500000e-01 +2.073667e-01
+2.500000e-01 +2.094399e-01
+2.500000e-01 +2.107808e-01
+2.500000e-01 +2.133672e-01
+2.500000e-01 +2.141873e-01
+2.500000e-01 +2.151639e-01
+2.500000e-01 +2.150495e-01
+2.500000e-01 +2.163693e-01
+2.500000e-01 +2.178113e-01
+2.500000e-01 +2.168195e-01
+2.500000e-01 +2.165753e-01
+2.500000e-01 +2.157857e-01
+2.500000e-01 +2.151906e-01
+2.500000e-01 +2.142178e-01
+2.500000e-01 +2.137486e-01
+2.500000e-01 +2.137343e-01
+2.500000e-01 +2.140138e-01
+2.500000e-01 +2.140586e-01
+2.500000e-01 +2.157118e-01
+2.500000e-01 +2.201020e-01
+2.500000e-01 +2.215176e-01
+2.500000e-01 +2.223050e-01
+2.500000e-01 +2.212598e-01
+2.500000e-01 +2.206551e-01
+2.500000e-01 +2.201459e-01
+2.500000e-01 +2.192304e-01
+2.500000e-01 +2.184255e-01
+2.500000e-01 +2.184598e-01
+2.500000e-01 +2.191116e-01
+2.500000e-01 +2.173459e-01
+2.500000e-01 +2.157323e-01
+2.500000e-01 +2.166249e-01
+2.500000e-01 +2.181088e-01
+2.500000e-01 +2.185313e-01
+2.500000e-01 +2.191569e-01
+2.500000e-01 +2.206227e-01
+2.500000e-01 +2.234189e-01
+2.500000e-01 +2.252385e-01
+2.500000e-01 +2.254331e-01
+2.500000e-01 +2.271726e-01
+2.500000e-01 +2.293279e-01
+2.500000e-01 +2.307126e-01
+2.500000e-01 +2.285077e-01
+2.500000e-01 +2.277524e-01
+2.500000e-01 +2.282102e-01
+2.500000e-01 +2.290875e-01
+2.500000e-01 +2.273786e-01
+2.500000e-01 +2.274777e-01
+2.500000e-01 +2.278439e-01
+2.500000e-01 +2.275178e-01
+2.500000e-01 +2.281606e-01
+2.500000e-01 +2.267911e-01
+2.500000e-01 +2.275388e-01
+2.500000e-01 +2.270352e-01
+2.500000e-01 +2.282826e-01
+2.500000e-01 +2.285573e-01
+2.500000e-01 +2.272317e-01
+2.500000e-01 +2.267720e-01
+2.500000e-01 +2.269246e-01
+2.500000e-01 +2.257459e-01
+2.500000e-01 +2.251889e-01
+2.500000e-01 +2.262418e-01
+2.500000e-01 +2.257077e-01
+2.500000e-01 +2.215497e-01
+2.500000e-01 +2.226941e-01
+2.500000e-01 +2.248609e-01
+2.500000e-01 +2.245786e-01
+2.500000e-01 +2.238576e-01
+2.500000e-01 +2.235066e-01
+2.500000e-01 +2.231366e-01
+2.500000e-01 +2.226369e-01
+2.500000e-01 +2.226865e-01
+2.500000e-01 +2.239224e-01
+2.500000e-01 +2.234990e-01
+2.500000e-01 +2.231900e-01
+2.500000e-01 +2.229039e-01
+2.500000e-01 +2.218587e-01
+2.500000e-01 +2.222974e-01
+2.500000e-01 +2.232205e-01
+2.500000e-01 +2.218053e-01
+2.500000e-01 +2.226254e-01
+2.500000e-01 +2.231633e-01
+2.500000e-01 +2.241437e-01
+2.500000e-01 +2.280347e-01
+2.500000e-01 +2.295911e-01
+2.500000e-01 +2.340390e-01
+2.500000e-01 +2.364041e-01
+2.500000e-01 +2.374951e-01
+2.500000e-01 +2.397878e-01
+2.500000e-01 +2.402951e-01
+2.500000e-01 +2.404115e-01
+2.500000e-01 +2.386891e-01
+2.500000e-01 +2.389981e-01
+2.500000e-01 +2.380826e-01
+2.500000e-01 +2.389371e-01
+2.500000e-01 +2.417905e-01
+2.500000e-01 +2.387387e-01
+2.500000e-01 +2.399442e-01
+2.500000e-01 +2.391965e-01
+2.500000e-01 +2.390057e-01
+2.500000e-01 +2.386023e-01
+2.500000e-01 +2.380902e-01
+2.500000e-01 +2.383172e-01
+2.500000e-01 +2.356193e-01
+2.500000e-01 +2.344720e-01
+2.500000e-01 +2.333142e-01
+2.500000e-01 +2.323148e-01
+2.500000e-01 +2.327268e-01
+2.500000e-01 +2.329709e-01
+2.500000e-01 +2.323453e-01
+2.500000e-01 +2.322957e-01
+2.500000e-01 +2.336633e-01
+2.500000e-01 +2.332875e-01
+2.500000e-01 +2.347638e-01
+2.500000e-01 +2.328565e-01
+2.500000e-01 +2.312810e-01
+2.500000e-01 +2.322900e-01
+2.500000e-01 +2.319402e-01
+2.500000e-01 +2.313687e-01
+2.500000e-01 +2.308652e-01
+2.500000e-01 +2.327725e-01
+2.500000e-01 +2.355344e-01
+2.500000e-01 +2.352368e-01
+2.500000e-01 +2.357175e-01
+2.500000e-01 +2.362973e-01
+2.500000e-01 +2.381665e-01
+2.500000e-01 +2.414090e-01
+2.500000e-01 +2.418668e-01
+2.500000e-01 +2.437970e-01
+2.500000e-01 +2.424275e-01
+2.500000e-01 +2.420651e-01
+2.500000e-01 +2.417790e-01
+2.500000e-01 +2.431399e-01
+2.500000e-01 +2.432477e-01
+2.500000e-01 +2.414243e-01
+2.500000e-01 +2.413823e-01
+2.500000e-01 +2.399976e-01
+2.500000e-01 +2.424142e-01
+2.500000e-01 +2.431142e-01
+2.500000e-01 +2.426793e-01
+2.500000e-01 +2.418134e-01
+2.500000e-01 +2.430827e-01
+2.500000e-01 +2.413670e-01
+2.500000e-01 +2.422635e-01
+2.500000e-01 +2.444074e-01
+2.500000e-01 +2.445828e-01
+2.500000e-01 +2.463834e-01
+2.500000e-01 +2.471158e-01
+2.500000e-01 +2.471158e-01
+2.500000e-01 +2.475125e-01
+2.500000e-01 +2.460477e-01
+2.500000e-01 +2.470929e-01
+2.500000e-01 +2.456815e-01
+2.500000e-01 +2.456815e-01
+2.500000e-01 +2.433469e-01
+2.500000e-01 +2.423627e-01
+2.500000e-01 +2.414529e-01
+2.500000e-01 +2.402188e-01
+2.500000e-01 +2.400662e-01
+2.500000e-01 +2.412488e-01
+2.500000e-01 +2.413480e-01
+2.500000e-01 +2.406003e-01
+2.500000e-01 +2.416112e-01
+2.500000e-01 +2.425725e-01
+2.500000e-01 +2.415692e-01
+2.500000e-01 +2.436635e-01
+2.500000e-01 +2.453801e-01
+2.500000e-01 +2.475087e-01
+2.500000e-01 +2.527692e-01
+2.500000e-01 +2.554700e-01
+2.500000e-01 +2.541005e-01
+2.500000e-01 +2.549073e-01
+2.500000e-01 +2.563803e-01
+2.500000e-01 +2.563874e-01
+2.500000e-01 +2.558610e-01
+2.500000e-01 +2.572743e-01
+2.500000e-01 +2.559583e-01
+2.500000e-01 +2.560536e-01
+2.500000e-01 +2.575833e-01
+2.500000e-01 +2.583310e-01
+2.500000e-01 +2.593686e-01
+2.500000e-01 +2.610242e-01
+2.500000e-01 +2.598264e-01
+2.500000e-01 +2.559277e-01
+2.500000e-01 +2.586057e-01
+2.500000e-01 +2.584416e-01
+2.500000e-01 +2.591035e-01
+2.500000e-01 +2.589185e-01
+2.500000e-01 +2.599637e-01
+2.500000e-01 +2.609250e-01
+2.500000e-01 +2.612531e-01
+2.500000e-01 +2.598187e-01
+2.500000e-01 +2.625195e-01
+2.500000e-01 +2.620923e-01
+2.500000e-01 +2.619750e-01
+2.500000e-01 +2.627699e-01
+2.500000e-01 +2.606313e-01
+2.500000e-01 +2.627751e-01
+2.500000e-01 +2.637517e-01
+2.500000e-01 +2.650029e-01
+2.500000e-01 +2.659413e-01
+2.500000e-01 +2.666470e-01
+2.500000e-01 +1.788651e-01
+2.500000e-01 +1.801297e-01
+2.500000e-01 +1.809842e-01
+2.500000e-01 +1.822164e-01
+2.500000e-01 +1.820161e-01
+2.500000e-01 +1.805455e-01
+2.500000e-01 +1.808698e-01
+2.500000e-01 +1.831452e-01
+2.500000e-01 +1.842715e-01
+2.500000e-01 +1.831567e-01
+2.500000e-01 +1.832368e-01
+2.500000e-01 +1.819360e-01
+2.500000e-01 +1.807095e-01
+2.500000e-01 +1.805646e-01
+2.500000e-01 +1.817700e-01
+2.500000e-01 +1.802670e-01
+2.500000e-01 +1.825864e-01
+2.500000e-01 +1.834218e-01
+2.500000e-01 +1.840102e-01
+2.500000e-01 +1.833760e-01
+2.500000e-01 +1.810948e-01
+2.500000e-01 +1.814420e-01
+2.500000e-01 +1.854321e-01
+2.500000e-01 +1.901166e-01
+2.500000e-01 +1.901547e-01
+2.500000e-01 +1.886899e-01
+2.500000e-01 +1.885220e-01
+2.500000e-01 +1.878659e-01
+2.500000e-01 +1.874463e-01
+2.500000e-01 +1.860234e-01
+2.500000e-01 +1.868665e-01
+2.500000e-01 +1.881544e-01
+2.500000e-01 +1.931798e-01
+2.500000e-01 +1.939485e-01
+2.500000e-01 +1.937482e-01
+2.500000e-01 +1.952474e-01
+2.500000e-01 +1.950528e-01
+2.500000e-01 +1.946217e-01
+2.500000e-01 +1.963612e-01
+2.500000e-01 +1.971776e-01
+2.500000e-01 +1.974503e-01
+2.500000e-01 +1.976506e-01
+2.500000e-01 +1.976029e-01
+2.500000e-01 +1.968705e-01
+2.500000e-01 +1.989858e-01
+2.500000e-01 +1.979711e-01
+2.500000e-01 +1.982400e-01
+2.500000e-01 +1.948354e-01
+2.500000e-01 +1.928365e-01
+2.500000e-01 +1.865041e-01
+2.500000e-01 +1.849896e-01
+2.500000e-01 +1.861922e-01
+2.500000e-01 +1.872794e-01
+2.500000e-01 +1.867978e-01
+2.500000e-01 +1.856667e-01
+2.500000e-01 +1.867444e-01
+2.500000e-01 +1.845700e-01
+2.500000e-01 +1.855103e-01
+2.500000e-01 +1.854398e-01
+2.500000e-01 +1.833188e-01
+2.500000e-01 +1.833321e-01
+2.500000e-01 +1.850774e-01
+2.500000e-01 +1.855704e-01
+2.500000e-01 +1.845700e-01
+2.500000e-01 +1.822659e-01
+2.500000e-01 +1.817548e-01
+2.500000e-01 +1.809384e-01
+2.500000e-01 +1.838376e-01
+2.500000e-01 +1.835477e-01
+2.500000e-01 +1.819150e-01
+2.500000e-01 +1.835706e-01
+2.500000e-01 +1.817777e-01
+2.500000e-01 +1.856381e-01
+2.500000e-01 +1.842954e-01
+2.500000e-01 +1.879117e-01
+2.500000e-01 +1.856381e-01
+2.500000e-01 +1.832175e-01
+2.500000e-01 +1.816499e-01
+2.500000e-01 +1.802556e-01
+2.500000e-01 +1.806180e-01
+2.500000e-01 +1.796338e-01
+2.500000e-01 +1.801507e-01
+2.500000e-01 +1.796224e-01
+2.500000e-01 +1.810014e-01
+2.500000e-01 +1.862389e-01
+2.500000e-01 +1.905362e-01
+2.500000e-01 +1.883656e-01
+2.500000e-01 +1.897675e-01
+2.500000e-01 +1.895406e-01
+2.500000e-01 +1.892468e-01
+2.500000e-01 +1.894299e-01
+2.500000e-01 +1.895596e-01
+2.500000e-01 +1.902234e-01
+2.500000e-01 +1.897656e-01
+2.500000e-01 +1.892468e-01
+2.500000e-01 +1.896359e-01
+2.500000e-01 +1.898419e-01
+2.500000e-01 +1.921155e-01
+2.500000e-01 +1.920621e-01
+2.500000e-01 +1.920773e-01
+2.500000e-01 +1.911866e-01
+2.500000e-01 +1.898648e-01
+2.500000e-01 +1.889340e-01
+2.500000e-01 +1.882932e-01
+2.500000e-01 +1.902387e-01
+2.500000e-01 +1.906888e-01
+2.500000e-01 +1.908662e-01
+2.500000e-01 +1.903722e-01
+2.500000e-01 +1.931912e-01
+2.500000e-01 +1.939389e-01
+2.500000e-01 +1.920087e-01
+2.500000e-01 +1.922910e-01
+2.500000e-01 +1.929929e-01
+2.500000e-01 +1.938168e-01
+2.500000e-01 +1.931149e-01
+2.500000e-01 +1.939313e-01
+2.500000e-01 +1.934964e-01
+2.500000e-01 +1.945111e-01
+2.500000e-01 +1.939084e-01
+2.500000e-01 +1.926190e-01
+2.500000e-01 +1.921231e-01
+2.500000e-01 +1.926057e-01
+2.500000e-01 +1.925980e-01
+2.500000e-01 +1.929891e-01
+2.500000e-01 +1.926419e-01
+2.500000e-01 +1.907842e-01
+2.500000e-01 +1.892354e-01
+2.500000e-01 +1.882016e-01
+2.500000e-01 +1.879270e-01
+2.500000e-01 +1.878430e-01
+2.500000e-01 +1.890103e-01
+2.500000e-01 +1.883466e-01
+2.500000e-01 +1.887109e-01
+2.500000e-01 +1.886537e-01
+2.500000e-01 +1.862142e-01
+2.500000e-01 +1.842648e-01
+2.500000e-01 +1.839559e-01
+2.500000e-01 +1.823613e-01
+2.500000e-01 +1.810033e-01
+2.500000e-01 +1.803090e-01
+2.500000e-01 +1.768033e-01
+2.500000e-01 +1.778714e-01
+2.500000e-01 +1.800725e-01
+2.500000e-01 +1.814801e-01
+2.500000e-01 +1.814153e-01
+2.500000e-01 +1.816346e-01
+2.500000e-01 +1.813523e-01
+2.500000e-01 +1.803624e-01
+2.500000e-01 +1.776120e-01
+2.500000e-01 +1.750867e-01
+2.500000e-01 +1.755826e-01
+2.500000e-01 +1.731564e-01
+2.500000e-01 +1.711690e-01
+2.500000e-01 +1.686780e-01
+2.500000e-01 +1.667745e-01
+2.500000e-01 +1.672332e-01
+2.500000e-01 +1.671311e-01
+2.500000e-01 +1.674859e-01
+2.500000e-01 +1.659352e-01
+2.500000e-01 +1.657330e-01
+2.500000e-01 +1.669709e-01
+2.500000e-01 +1.678178e-01
+2.500000e-01 +1.698279e-01
+2.500000e-01 +1.717870e-01
+2.500000e-01 +1.726605e-01
+2.500000e-01 +1.721150e-01
+2.500000e-01 +1.726453e-01
+2.500000e-01 +1.730039e-01
+2.500000e-01 +1.726853e-01
+2.500000e-01 +1.723706e-01
+2.500000e-01 +1.742665e-01
+2.500000e-01 +1.752660e-01
+2.500000e-01 +1.752202e-01
+2.500000e-01 +1.750943e-01
+2.500000e-01 +1.778294e-01
+2.500000e-01 +1.782395e-01
+2.500000e-01 +1.813504e-01
+2.500000e-01 +1.790654e-01
+2.500000e-01 +1.776425e-01
+2.500000e-01 +1.770474e-01
+2.500000e-01 +1.770513e-01
+2.500000e-01 +1.765248e-01
+2.500000e-01 +1.768376e-01
+2.500000e-01 +1.771972e-01
+2.500000e-01 +1.776893e-01
+2.500000e-01 +1.789014e-01
+2.500000e-01 +1.784856e-01
+2.500000e-01 +1.776196e-01
+2.500000e-01 +1.773374e-01
+2.500000e-01 +1.775968e-01
+2.500000e-01 +1.780240e-01
+2.500000e-01 +1.791379e-01
+2.500000e-01 +1.801526e-01
+2.500000e-01 +1.806638e-01
+2.500000e-01 +1.792752e-01
+2.500000e-01 +1.781918e-01
+2.500000e-01 +1.747128e-01
+2.500000e-01 +1.745297e-01
+2.500000e-01 +1.723058e-01
+2.500000e-01 +1.703975e-01
+2.500000e-01 +1.710298e-01
+2.500000e-01 +1.710774e-01
+2.500000e-01 +1.714589e-01
+2.500000e-01 +1.725766e-01
+2.500000e-01 +1.706807e-01
+2.500000e-01 +1.695535e-01
+2.500000e-01 +1.677510e-01
+2.500000e-01 +1.655042e-01
+2.500000e-01 +1.652142e-01
+2.500000e-01 +1.643063e-01
+2.500000e-01 +1.654660e-01
+2.500000e-01 +1.651723e-01
+2.500000e-01 +1.661651e-01
+2.500000e-01 +1.668698e-01
+2.500000e-01 +1.700169e-01
+2.500000e-01 +1.745183e-01
+2.500000e-01 +1.756589e-01
+2.500000e-01 +1.768948e-01
+2.500000e-01 +1.764848e-01
+2.500000e-01 +1.769216e-01
+2.500000e-01 +1.713330e-01
+2.500000e-01 +1.753842e-01
+2.500000e-01 +1.739270e-01
+2.500000e-01 +1.726720e-01
+2.500000e-01 +1.719205e-01
+2.500000e-01 +1.723058e-01
+2.500000e-01 +1.732547e-01
+2.500000e-01 +1.738326e-01
+2.500000e-01 +1.706826e-01
+2.500000e-01 +1.689107e-01
+2.500000e-01 +1.695935e-01
+2.500000e-01 +1.701352e-01
+2.500000e-01 +1.710660e-01
+2.500000e-01 +1.740415e-01
+2.500000e-01 +1.744840e-01
+2.500000e-01 +1.766202e-01
+2.500000e-01 +1.757962e-01
+2.500000e-01 +1.738164e-01
+2.500000e-01 +1.754147e-01
+2.500000e-01 +1.742761e-01
+2.500000e-01 +1.733071e-01
+2.500000e-01 +1.727921e-01
+2.500000e-01 +1.731908e-01
+2.500000e-01 +1.752088e-01
+2.500000e-01 +1.746222e-01
+2.500000e-01 +1.773354e-01
+2.500000e-01 +1.770055e-01
+2.500000e-01 +1.779172e-01
+2.500000e-01 +1.797788e-01
+2.500000e-01 +1.801965e-01
+2.500000e-01 +1.797330e-01
+2.500000e-01 +1.834638e-01
+2.500000e-01 +1.856534e-01
+2.500000e-01 +1.871259e-01
+2.500000e-01 +1.880528e-01
+2.500000e-01 +1.876256e-01
+2.500000e-01 +1.873032e-01
+2.500000e-01 +1.882512e-01
+2.500000e-01 +1.888501e-01
+2.500000e-01 +1.899678e-01
+2.500000e-01 +1.909177e-01
+2.500000e-01 +1.933743e-01
+2.500000e-01 +1.952130e-01
+2.500000e-01 +1.947019e-01
+2.500000e-01 +1.944768e-01
+2.500000e-01 +1.965253e-01
+2.500000e-01 +1.978852e-01
+2.500000e-01 +1.975743e-01
+2.500000e-01 +1.967751e-01
+2.500000e-01 +1.978394e-01
+2.500000e-01 +1.976392e-01
+2.500000e-01 +1.982858e-01
+2.500000e-01 +1.975705e-01
+2.500000e-01 +1.976773e-01
+2.500000e-01 +2.000272e-01
+2.500000e-01 +1.967618e-01
+2.500000e-01 +1.947705e-01
+2.500000e-01 +1.969621e-01
+2.500000e-01 +1.975781e-01
+2.500000e-01 +1.982610e-01
+2.500000e-01 +1.997983e-01
+2.500000e-01 +2.000310e-01
+2.500000e-01 +2.006528e-01
+2.500000e-01 +2.022511e-01
+2.500000e-01 +2.025544e-01
+2.500000e-01 +2.087666e-01
+2.500000e-01 +2.091596e-01
+2.500000e-01 +2.094552e-01
+2.500000e-01 +2.089192e-01
+2.500000e-01 +2.073209e-01
+2.500000e-01 +2.080533e-01
+2.500000e-01 +2.089154e-01
+2.500000e-01 +2.091748e-01
+2.500000e-01 +2.081830e-01
+2.500000e-01 +2.089536e-01
+2.500000e-01 +2.095601e-01
+2.500000e-01 +2.101590e-01
+2.500000e-01 +2.106778e-01
+2.500000e-01 +2.122037e-01
+2.500000e-01 +2.127568e-01
+2.500000e-01 +2.100560e-01
+2.500000e-01 +2.103116e-01
+2.500000e-01 +2.107617e-01
+2.500000e-01 +2.097260e-01
+2.500000e-01 +2.078778e-01
+2.500000e-01 +2.071816e-01
+2.500000e-01 +2.085549e-01
+2.500000e-01 +2.090260e-01
+2.500000e-01 +2.099034e-01
+2.500000e-01 +2.086274e-01
+2.500000e-01 +2.108323e-01
+2.500000e-01 +2.112824e-01
+2.500000e-01 +2.152669e-01
+2.500000e-01 +2.151858e-01
+2.500000e-01 +2.153356e-01
+2.500000e-01 +2.153928e-01
+2.500000e-01 +2.155330e-01
+2.500000e-01 +2.167279e-01
+2.500000e-01 +2.144162e-01
+2.500000e-01 +2.135159e-01
+2.500000e-01 +2.133367e-01
+2.500000e-01 +2.124230e-01
+2.500000e-01 +2.130792e-01
+2.500000e-01 +2.138669e-01
+2.500000e-01 +2.126538e-01
+2.500000e-01 +2.130200e-01
+2.500000e-01 +2.121884e-01
+2.500000e-01 +2.118909e-01
+2.500000e-01 +2.107770e-01
+2.500000e-01 +2.085311e-01
+2.500000e-01 +2.066132e-01
+2.500000e-01 +2.071607e-01
+2.500000e-01 +2.073285e-01
+2.500000e-01 +2.081448e-01
+2.500000e-01 +2.062833e-01
+2.500000e-01 +2.065198e-01
+2.500000e-01 +2.060010e-01
+2.500000e-01 +2.066075e-01
+2.500000e-01 +2.054135e-01
+2.500000e-01 +2.092282e-01
+2.500000e-01 +2.060849e-01
+2.500000e-01 +2.060239e-01
+2.500000e-01 +2.065427e-01
+2.500000e-01 +2.060553e-01
+2.500000e-01 +2.043759e-01
+2.500000e-01 +2.046353e-01
+2.500000e-01 +2.020261e-01
+2.500000e-01 +2.012860e-01
+2.500000e-01 +2.015302e-01
+2.500000e-01 +2.030560e-01
+2.500000e-01 +1.997849e-01
+2.500000e-01 +2.001187e-01
+2.500000e-01 +1.995847e-01
+2.500000e-01 +2.040555e-01
+2.500000e-01 +2.068021e-01
+2.500000e-01 +2.068822e-01
+2.500000e-01 +2.054498e-01
+2.500000e-01 +2.048413e-01
+2.500000e-01 +2.018449e-01
+2.500000e-01 +2.014615e-01
+2.500000e-01 +2.021253e-01
+2.500000e-01 +2.029511e-01
+2.500000e-01 +2.008912e-01
+2.500000e-01 +1.999814e-01
+2.500000e-01 +1.999890e-01
+2.500000e-01 +1.997182e-01
+2.500000e-01 +2.013318e-01
+2.500000e-01 +2.014501e-01
+2.500000e-01 +2.020719e-01
+2.500000e-01 +2.004392e-01
+2.500000e-01 +1.984326e-01
+2.500000e-01 +2.004659e-01
+2.500000e-01 +2.004830e-01
+2.500000e-01 +2.008855e-01
+2.500000e-01 +2.000081e-01
+2.500000e-01 +1.989743e-01
+2.500000e-01 +1.976849e-01
+2.500000e-01 +1.967160e-01
+2.500000e-01 +1.946103e-01
+2.500000e-01 +1.978681e-01
+2.500000e-01 +1.958157e-01
+2.500000e-01 +1.968686e-01
+2.500000e-01 +2.043836e-01
+2.500000e-01 +2.094418e-01
+2.500000e-01 +2.111966e-01
+2.500000e-01 +2.117917e-01
+2.500000e-01 +2.126014e-01
+2.500000e-01 +2.131345e-01
+2.500000e-01 +2.135007e-01
+2.500000e-01 +2.157056e-01
+2.500000e-01 +2.151868e-01
+2.500000e-01 +2.159116e-01
+2.500000e-01 +2.210271e-01
+2.500000e-01 +2.221028e-01
+2.500000e-01 +2.186467e-01
+2.500000e-01 +2.173936e-01
+2.500000e-01 +2.165238e-01
+2.500000e-01 +2.191731e-01
+2.500000e-01 +2.152783e-01
+2.500000e-01 +2.152249e-01
+2.500000e-01 +2.159802e-01
+2.500000e-01 +2.182614e-01
+2.500000e-01 +2.203519e-01
+2.500000e-01 +2.208249e-01
+2.500000e-01 +2.198865e-01
+2.500000e-01 +2.184750e-01
+2.500000e-01 +2.197110e-01
+2.500000e-01 +2.206551e-01
+2.500000e-01 +2.246873e-01
+2.500000e-01 +2.249524e-01
+2.500000e-01 +2.248036e-01
+2.500000e-01 +2.229878e-01
+2.500000e-01 +2.219788e-01
+2.500000e-01 +2.186696e-01
+2.500000e-01 +2.183453e-01
+2.500000e-01 +2.170255e-01
+2.500000e-01 +2.158658e-01
+2.500000e-01 +2.162625e-01
+2.500000e-01 +2.147786e-01
+2.500000e-01 +2.124135e-01
+2.500000e-01 +2.122547e-01
+2.500000e-01 +2.142512e-01
+2.500000e-01 +2.130935e-01
+2.500000e-01 +2.156255e-01
+2.500000e-01 +2.179715e-01
+2.500000e-01 +2.174489e-01
+2.500000e-01 +2.188260e-01
+2.500000e-01 +2.175977e-01
+2.500000e-01 +2.186658e-01
+2.500000e-01 +2.168347e-01
+2.500000e-01 +2.151792e-01
+2.500000e-01 +2.143475e-01
+2.500000e-01 +2.120969e-01
+2.500000e-01 +2.100675e-01
+2.500000e-01 +2.106950e-01
+2.500000e-01 +2.115094e-01
+2.500000e-01 +2.135312e-01
+2.500000e-01 +2.141396e-01
+2.500000e-01 +2.149369e-01
+2.500000e-01 +2.154614e-01
+2.500000e-01 +2.175061e-01
+2.500000e-01 +2.181127e-01
+2.500000e-01 +2.177312e-01
+2.500000e-01 +2.188718e-01
+2.500000e-01 +2.195966e-01
+2.500000e-01 +2.190711e-01
+2.500000e-01 +2.212293e-01
+2.500000e-01 +2.241666e-01
+2.500000e-01 +2.238767e-01
+2.500000e-01 +2.251279e-01
+2.500000e-01 +2.257621e-01
+2.500000e-01 +2.240674e-01
+2.500000e-01 +2.177541e-01
+2.500000e-01 +2.169873e-01
+2.500000e-01 +2.143924e-01
+2.500000e-01 +2.130048e-01
+2.500000e-01 +2.148511e-01
+2.500000e-01 +2.120892e-01
+2.500000e-01 +2.110059e-01
+2.500000e-01 +2.088315e-01
+2.500000e-01 +2.089192e-01
+2.500000e-01 +2.083070e-01
+2.500000e-01 +2.081639e-01
+2.500000e-01 +2.085263e-01
+2.500000e-01 +2.079617e-01
+2.500000e-01 +2.071530e-01
+2.500000e-01 +2.055947e-01
+2.500000e-01 +2.056338e-01
+2.500000e-01 +2.053792e-01
+2.500000e-01 +2.056462e-01
+2.500000e-01 +2.067830e-01
+2.500000e-01 +2.094848e-01
+2.500000e-01 +2.088029e-01
+2.500000e-01 +2.083222e-01
+2.500000e-01 +2.087209e-01
+2.500000e-01 +2.089002e-01
+2.500000e-01 +2.102086e-01
+2.500000e-01 +2.143895e-01
+2.500000e-01 +2.147214e-01
+2.500000e-01 +2.143514e-01
+2.500000e-01 +2.164008e-01
+2.500000e-01 +2.184731e-01
+2.500000e-01 +2.179963e-01
+2.500000e-01 +2.185447e-01
+2.500000e-01 +2.191693e-01
+2.500000e-01 +2.188680e-01
+2.500000e-01 +2.184150e-01
+2.500000e-01 +2.168271e-01
+2.500000e-01 +2.159764e-01
+2.500000e-01 +2.161557e-01
+2.500000e-01 +2.153623e-01
+2.500000e-01 +2.131059e-01
+2.500000e-01 +2.124726e-01
+2.500000e-01 +2.105929e-01
+2.500000e-01 +2.085187e-01
+2.500000e-01 +2.101056e-01
+2.500000e-01 +2.104184e-01
+2.500000e-01 +2.123658e-01
+2.500000e-01 +2.133786e-01
+2.500000e-01 +2.146756e-01
+2.500000e-01 +2.154233e-01
+2.500000e-01 +2.217328e-01
+2.500000e-01 +2.226064e-01
+2.500000e-01 +2.255790e-01
+2.500000e-01 +2.254540e-01
+2.500000e-01 +2.230603e-01
+2.500000e-01 +2.211759e-01
+2.500000e-01 +2.206418e-01
+2.500000e-01 +2.240483e-01
+2.500000e-01 +2.253282e-01
+2.500000e-01 +2.246863e-01
+2.500000e-01 +2.210853e-01
+2.500000e-01 +2.213895e-01
+2.500000e-01 +2.205884e-01
+2.500000e-01 +2.211377e-01
+2.500000e-01 +2.226941e-01
+2.500000e-01 +2.235219e-01
+2.500000e-01 +2.217290e-01
+2.500000e-01 +2.227513e-01
+2.500000e-01 +2.218720e-01
+2.500000e-01 +2.216136e-01
+2.500000e-01 +2.212579e-01
+2.500000e-01 +2.249352e-01
+2.500000e-01 +2.245366e-01
+2.500000e-01 +2.284467e-01
+2.500000e-01 +2.310025e-01
+2.500000e-01 +2.298276e-01
+2.500000e-01 +2.299191e-01
+2.500000e-01 +2.325971e-01
+2.500000e-01 +2.316815e-01
+2.500000e-01 +2.303693e-01
+2.500000e-01 +2.287595e-01
+2.500000e-01 +2.255437e-01
+2.500000e-01 +2.252595e-01
+2.500000e-01 +2.212693e-01
+2.500000e-01 +2.183492e-01
+2.500000e-01 +2.167355e-01
+2.500000e-01 +2.175137e-01
+2.500000e-01 +2.163922e-01
+2.500000e-01 +2.168481e-01
+2.500000e-01 +2.171723e-01
+2.500000e-01 +2.177159e-01
+2.500000e-01 +2.181622e-01
+2.500000e-01 +2.187650e-01
+2.500000e-01 +2.202146e-01
+2.500000e-01 +2.214658e-01
+2.500000e-01 +2.210729e-01
+2.500000e-01 +2.211110e-01
+2.500000e-01 +2.208707e-01
+2.500000e-01 +2.203824e-01
+2.500000e-01 +2.203938e-01
+2.500000e-01 +2.207944e-01
+2.500000e-01 +2.218015e-01
+2.500000e-01 +2.205269e-01
+2.500000e-01 +2.211205e-01
+2.500000e-01 +2.211492e-01
+2.500000e-01 +2.210309e-01
+2.500000e-01 +2.222497e-01
+2.500000e-01 +2.215726e-01
+2.500000e-01 +2.213284e-01
+2.500000e-01 +2.194364e-01
+2.500000e-01 +2.190244e-01
+2.500000e-01 +2.154385e-01
+2.500000e-01 +2.139584e-01
+2.500000e-01 +2.143094e-01
+2.500000e-01 +2.172124e-01
+2.500000e-01 +2.190692e-01
+2.500000e-01 +2.212750e-01
+2.500000e-01 +2.224271e-01
+2.500000e-01 +2.240235e-01
+2.500000e-01 +2.260587e-01
+2.500000e-01 +2.256619e-01
+2.500000e-01 +2.256467e-01
+2.500000e-01 +2.263104e-01
+2.500000e-01 +2.262647e-01
+2.500000e-01 +2.272756e-01
+2.500000e-01 +2.292363e-01
+2.500000e-01 +2.290532e-01
+2.500000e-01 +2.319791e-01
+2.500000e-01 +2.345941e-01
+2.500000e-01 +2.325341e-01
+2.500000e-01 +2.336194e-01
+2.500000e-01 +2.351834e-01
+2.500000e-01 +2.362325e-01
+2.500000e-01 +2.370793e-01
+2.500000e-01 +2.360570e-01
+2.500000e-01 +2.356383e-01
+2.500000e-01 +2.357242e-01
+2.500000e-01 +2.343280e-01
+2.500000e-01 +2.341992e-01
+2.500000e-01 +2.333028e-01
+2.500000e-01 +2.334210e-01
+2.500000e-01 +2.319562e-01
+2.500000e-01 +2.331616e-01
+2.500000e-01 +2.333142e-01
+2.500000e-01 +2.330930e-01
+2.500000e-01 +2.331540e-01
+2.500000e-01 +2.318913e-01
+2.500000e-01 +2.331664e-01
+2.500000e-01 +2.343251e-01
+2.500000e-01 +2.104928e-01
+2.500000e-01 +2.115018e-01
+2.500000e-01 +2.094266e-01
+2.500000e-01 +2.100436e-01
+2.500000e-01 +2.099597e-01
+2.500000e-01 +2.102658e-01
+2.500000e-01 +2.107083e-01
+2.500000e-01 +2.127225e-01
+2.500000e-01 +2.119061e-01
+2.500000e-01 +2.116315e-01
+2.500000e-01 +2.095181e-01
+2.500000e-01 +2.101285e-01
+2.500000e-01 +2.095563e-01
+2.500000e-01 +2.099225e-01
+2.500000e-01 +2.099683e-01
+2.500000e-01 +2.096326e-01
+2.500000e-01 +2.099568e-01
+2.500000e-01 +2.110230e-01
+2.500000e-01 +2.124926e-01
+2.500000e-01 +2.135961e-01
+2.500000e-01 +2.137792e-01
+2.500000e-01 +2.162053e-01
+2.500000e-01 +2.162558e-01
+2.500000e-01 +2.160413e-01
+2.500000e-01 +2.144887e-01
+2.500000e-01 +2.141187e-01
+2.500000e-01 +2.155187e-01
+2.500000e-01 +2.137067e-01
+2.500000e-01 +2.121503e-01
+2.500000e-01 +2.141835e-01
+2.500000e-01 +2.156636e-01
+2.500000e-01 +2.165143e-01
+2.500000e-01 +2.179105e-01
+2.500000e-01 +2.172620e-01
+2.500000e-01 +2.177274e-01
+2.500000e-01 +2.204587e-01
+2.500000e-01 +2.211453e-01
+2.500000e-01 +2.198941e-01
+2.500000e-01 +2.208516e-01
+2.500000e-01 +2.215497e-01
+2.500000e-01 +2.229587e-01
+2.500000e-01 +2.243344e-01
+2.500000e-01 +2.242810e-01
+2.500000e-01 +2.251279e-01
+2.500000e-01 +2.267453e-01
+2.500000e-01 +2.267835e-01
+2.500000e-01 +2.274396e-01
+2.500000e-01 +2.280414e-01
+2.500000e-01 +2.281300e-01
+2.500000e-01 +2.299649e-01
+2.500000e-01 +2.295377e-01
+2.500000e-01 +2.305676e-01
+2.500000e-01 +2.310559e-01
+2.500000e-01 +2.316968e-01
+2.500000e-01 +2.326734e-01
+2.500000e-01 +2.342908e-01
+2.500000e-01 +2.331235e-01
+2.500000e-01 +2.332532e-01
+2.500000e-01 +2.362096e-01
+2.500000e-01 +2.341592e-01
+2.500000e-01 +2.356622e-01
+2.500000e-01 +2.372443e-01
+2.500000e-01 +2.371752e-01
+2.500000e-01 +2.347428e-01
+2.500000e-01 +2.324998e-01
+2.500000e-01 +2.322118e-01
+2.500000e-01 +2.321164e-01
+2.500000e-01 +2.321240e-01
+2.500000e-01 +2.319257e-01
+2.500000e-01 +2.314145e-01
+2.500000e-01 +2.313330e-01
+2.500000e-01 +2.322404e-01
+2.500000e-01 +2.326638e-01
+2.500000e-01 +2.344605e-01
+2.500000e-01 +2.340886e-01
+2.500000e-01 +2.354123e-01
+2.500000e-01 +2.366521e-01
+2.500000e-01 +2.366673e-01
+2.500000e-01 +2.365491e-01
+2.500000e-01 +2.364861e-01
+2.500000e-01 +2.339322e-01
+2.500000e-01 +2.330625e-01
+2.500000e-01 +2.314908e-01
+2.500000e-01 +2.313229e-01
+2.500000e-01 +2.319180e-01
+2.500000e-01 +2.295300e-01
+2.500000e-01 +2.294251e-01
+2.500000e-01 +2.281720e-01
+2.500000e-01 +2.295148e-01
+2.500000e-01 +2.283017e-01
+2.500000e-01 +2.283170e-01
+2.500000e-01 +2.308347e-01
+2.500000e-01 +2.296960e-01
+2.500000e-01 +2.310035e-01
+2.500000e-01 +2.354142e-01
+2.500000e-01 +2.363841e-01
+2.500000e-01 +2.383954e-01
+2.500000e-01 +2.387883e-01
+2.500000e-01 +2.376325e-01
+2.500000e-01 +2.381207e-01
+2.500000e-01 +2.367169e-01
+2.500000e-01 +2.356793e-01
+2.500000e-01 +2.305753e-01
+2.500000e-01 +2.294766e-01
+2.500000e-01 +2.283360e-01
+2.500000e-01 +2.257382e-01
+2.500000e-01 +2.235906e-01
+2.500000e-01 +2.240111e-01
+2.500000e-01 +2.255866e-01
+2.500000e-01 +2.260911e-01
+2.500000e-01 +2.261540e-01
+2.500000e-01 +2.240827e-01
+2.500000e-01 +2.247350e-01
+2.500000e-01 +2.238004e-01
+2.500000e-01 +2.260739e-01
+2.500000e-01 +2.246549e-01
+2.500000e-01 +2.227704e-01
+2.500000e-01 +2.235238e-01
+2.500000e-01 +2.217214e-01
+2.500000e-01 +2.224423e-01
+2.500000e-01 +2.256772e-01
+2.500000e-01 +2.239530e-01
+2.500000e-01 +2.251431e-01
+2.500000e-01 +2.268598e-01
+2.500000e-01 +2.280118e-01
+2.500000e-01 +2.258222e-01
+2.500000e-01 +2.260053e-01
+2.500000e-01 +2.240998e-01
+2.500000e-01 +2.239263e-01
+2.500000e-01 +2.234532e-01
+2.500000e-01 +2.211415e-01
+2.500000e-01 +2.217366e-01
+2.500000e-01 +2.229115e-01
+2.500000e-01 +2.220761e-01
+2.500000e-01 +2.224786e-01
+2.500000e-01 +2.211930e-01
+2.500000e-01 +2.182919e-01
+2.500000e-01 +2.160680e-01
+2.500000e-01 +2.155301e-01
+2.500000e-01 +2.152554e-01
+2.500000e-01 +2.127339e-01
+2.500000e-01 +2.139432e-01
+2.500000e-01 +2.150266e-01
+2.500000e-01 +2.155377e-01
+2.500000e-01 +2.162778e-01
+2.500000e-01 +2.155682e-01
+2.500000e-01 +2.161710e-01
+2.500000e-01 +2.153317e-01
+2.500000e-01 +2.167508e-01
+2.500000e-01 +2.176969e-01
+2.500000e-01 +2.195966e-01
+2.500000e-01 +2.182357e-01
+2.500000e-01 +2.178265e-01
+2.500000e-01 +2.169339e-01
+2.500000e-01 +2.155911e-01
+2.500000e-01 +2.153928e-01
+2.500000e-01 +2.141568e-01
+2.500000e-01 +2.115647e-01
+2.500000e-01 +2.113816e-01
+2.500000e-01 +2.110211e-01
+2.500000e-01 +2.110745e-01
+2.500000e-01 +2.107942e-01
+2.500000e-01 +2.087800e-01
+2.500000e-01 +2.092645e-01
+2.500000e-01 +2.093608e-01
+2.500000e-01 +2.067334e-01
+2.500000e-01 +2.068421e-01
+2.500000e-01 +2.048470e-01
+2.500000e-01 +2.047307e-01
+2.500000e-01 +2.063538e-01
+2.500000e-01 +2.084796e-01
+2.500000e-01 +2.085149e-01
+2.500000e-01 +2.083489e-01
+2.500000e-01 +2.061803e-01
+2.500000e-01 +2.062833e-01
+2.500000e-01 +2.040440e-01
+2.500000e-01 +2.025878e-01
+2.500000e-01 +2.015645e-01
+2.500000e-01 +2.030713e-01
+2.500000e-01 +2.063672e-01
+2.500000e-01 +2.078931e-01
+2.500000e-01 +2.100427e-01
+2.500000e-01 +2.118604e-01
+2.500000e-01 +2.132794e-01
+2.500000e-01 +2.145688e-01
+2.500000e-01 +2.132108e-01
+2.500000e-01 +2.136313e-01
+2.500000e-01 +2.140672e-01
+2.500000e-01 +2.134320e-01
+2.500000e-01 +2.132470e-01
+2.500000e-01 +2.125976e-01
+2.500000e-01 +2.142722e-01
+2.500000e-01 +2.147328e-01
+2.500000e-01 +2.154500e-01
+2.500000e-01 +2.149980e-01
+2.500000e-01 +2.169778e-01
+2.500000e-01 +2.167470e-01
+2.500000e-01 +2.189090e-01
+2.500000e-01 +2.181355e-01
+2.500000e-01 +2.185933e-01
+2.500000e-01 +2.157399e-01
+2.500000e-01 +2.161538e-01
+2.500000e-01 +2.170865e-01
+2.500000e-01 +2.171533e-01
+2.500000e-01 +2.172467e-01
+2.500000e-01 +2.177236e-01
+2.500000e-01 +2.150070e-01
+2.500000e-01 +2.151868e-01
+2.500000e-01 +2.131726e-01
+2.500000e-01 +2.129743e-01
+2.500000e-01 +2.137906e-01
+2.500000e-01 +2.089230e-01
+2.500000e-01 +2.114636e-01
+2.500000e-01 +2.114713e-01
+2.500000e-01 +2.113950e-01
+2.500000e-01 +2.118222e-01
+2.500000e-01 +2.133252e-01
+2.500000e-01 +2.129819e-01
+2.500000e-01 +2.127683e-01
+2.500000e-01 +2.111623e-01
+2.500000e-01 +2.118947e-01
+2.500000e-01 +2.109448e-01
+2.500000e-01 +2.109868e-01
+2.500000e-01 +2.103345e-01
+2.500000e-01 +2.087552e-01
+2.500000e-01 +2.079045e-01
+2.500000e-01 +2.099645e-01
+2.500000e-01 +2.044751e-01
+2.500000e-01 +2.028806e-01
+2.500000e-01 +2.030217e-01
+2.500000e-01 +2.034070e-01
+2.500000e-01 +2.050549e-01
+2.500000e-01 +2.062070e-01
+2.500000e-01 +2.070863e-01
+2.500000e-01 +2.067792e-01
+2.500000e-01 +2.080686e-01
+2.500000e-01 +2.079284e-01
+2.500000e-01 +2.080724e-01
+2.500000e-01 +2.085645e-01
+2.500000e-01 +2.080075e-01
+2.500000e-01 +2.075192e-01
+2.500000e-01 +2.074658e-01
+2.500000e-01 +2.085034e-01
+2.500000e-01 +2.099072e-01
+2.500000e-01 +2.092740e-01
+2.500000e-01 +2.094075e-01
+2.500000e-01 +2.039678e-01
+2.500000e-01 +2.069528e-01
+2.500000e-01 +2.123014e-01
+2.500000e-01 +2.123119e-01
+2.500000e-01 +2.129132e-01
+2.500000e-01 +2.117555e-01
+2.500000e-01 +2.111756e-01
+2.500000e-01 +2.107694e-01
+2.500000e-01 +2.101094e-01
+2.500000e-01 +2.076184e-01
+2.500000e-01 +2.058865e-01
+2.500000e-01 +2.083356e-01
+2.500000e-01 +2.089898e-01
+2.500000e-01 +2.087209e-01
+2.500000e-01 +2.091252e-01
+2.500000e-01 +2.071988e-01
+2.500000e-01 +2.062108e-01
+2.500000e-01 +2.055966e-01
+2.500000e-01 +2.061154e-01
+2.500000e-01 +2.067105e-01
+2.500000e-01 +2.064435e-01
+2.500000e-01 +2.064816e-01
+2.500000e-01 +2.080323e-01
+2.500000e-01 +2.085664e-01
+2.500000e-01 +2.099721e-01
+2.500000e-01 +2.106873e-01
+2.500000e-01 +2.099568e-01
+2.500000e-01 +2.109219e-01
+2.500000e-01 +2.116925e-01
+2.500000e-01 +2.109563e-01
+2.500000e-01 +2.115666e-01
+2.500000e-01 +2.132985e-01
+2.500000e-01 +2.129170e-01
+2.500000e-01 +2.156598e-01
+2.500000e-01 +2.134702e-01
+2.500000e-01 +2.144868e-01
+2.500000e-01 +2.165257e-01
+2.500000e-01 +2.158009e-01
+2.500000e-01 +2.188336e-01
+2.500000e-01 +2.196462e-01
+2.500000e-01 +2.204434e-01
+2.500000e-01 +2.191617e-01
+2.500000e-01 +2.194135e-01
+2.500000e-01 +2.159955e-01
+2.500000e-01 +2.163312e-01
+2.500000e-01 +2.153241e-01
+2.500000e-01 +2.166554e-01
+2.500000e-01 +2.164456e-01
+2.500000e-01 +2.167127e-01
+2.500000e-01 +2.153394e-01
+2.500000e-01 +2.158009e-01
+2.500000e-01 +2.177832e-01
+2.500000e-01 +2.161862e-01
+2.500000e-01 +2.191884e-01
+2.500000e-01 +2.196729e-01
+2.500000e-01 +2.204453e-01
+2.500000e-01 +2.195718e-01
+2.500000e-01 +2.208020e-01
+2.500000e-01 +2.219388e-01
+2.500000e-01 +2.221143e-01
+2.500000e-01 +2.247617e-01
+2.500000e-01 +2.254712e-01
+2.500000e-01 +2.290494e-01
+2.500000e-01 +2.300336e-01
+2.500000e-01 +2.308556e-01
+2.500000e-01 +2.323396e-01
+2.500000e-01 +2.327487e-01
+2.500000e-01 +2.314259e-01
+2.500000e-01 +2.313497e-01
+2.500000e-01 +2.303082e-01
+2.500000e-01 +2.284772e-01
+2.500000e-01 +2.289121e-01
+2.500000e-01 +2.280805e-01
+2.500000e-01 +2.260549e-01
+2.500000e-01 +2.232243e-01
+2.500000e-01 +2.226712e-01
+2.500000e-01 +2.227013e-01
+2.500000e-01 +2.214486e-01
+2.500000e-01 +2.225987e-01
+2.500000e-01 +2.238843e-01
+2.500000e-01 +2.243192e-01
+2.500000e-01 +2.235028e-01
+2.500000e-01 +2.208363e-01
+2.500000e-01 +2.197720e-01
+2.500000e-01 +2.217175e-01
+2.500000e-01 +2.240102e-01
+2.500000e-01 +2.233855e-01
+2.500000e-01 +2.249944e-01
+2.500000e-01 +2.218644e-01
+2.500000e-01 +2.224461e-01
+2.500000e-01 +2.218415e-01
+2.500000e-01 +2.221839e-01
+2.500000e-01 +2.201926e-01
+2.500000e-01 +2.185351e-01
+2.500000e-01 +2.190930e-01
+2.500000e-01 +2.198064e-01
+2.500000e-01 +2.178227e-01
+2.500000e-01 +2.175290e-01
+2.500000e-01 +2.192304e-01
+2.500000e-01 +2.192380e-01
+2.500000e-01 +2.178456e-01
+2.500000e-01 +2.162644e-01
+2.500000e-01 +2.153127e-01
+2.500000e-01 +2.142102e-01
+2.500000e-01 +2.140805e-01
+2.500000e-01 +2.111661e-01
+2.500000e-01 +2.136380e-01
+2.500000e-01 +2.108914e-01
+2.500000e-01 +2.088010e-01
+2.500000e-01 +2.107465e-01
+2.500000e-01 +2.125413e-01
+2.500000e-01 +2.125089e-01
+2.500000e-01 +2.134854e-01
+2.500000e-01 +2.150876e-01
+2.500000e-01 +2.191312e-01
+2.500000e-01 +2.224729e-01
+2.500000e-01 +2.185742e-01
+2.500000e-01 +2.287251e-01
+2.500000e-01 +2.252709e-01
+2.500000e-01 +2.265241e-01
+2.500000e-01 +2.268798e-01
+2.500000e-01 +2.241628e-01
+2.500000e-01 +2.221982e-01
+2.500000e-01 +2.202413e-01
+2.500000e-01 +2.202603e-01
+2.500000e-01 +2.195126e-01
+2.500000e-01 +2.194592e-01
+2.500000e-01 +2.220246e-01
+2.500000e-01 +2.221028e-01
+2.500000e-01 +2.239949e-01
+2.500000e-01 +2.242152e-01
+2.500000e-01 +2.266786e-01
+2.500000e-01 +2.242009e-01
+2.500000e-01 +2.245862e-01
+2.500000e-01 +2.269036e-01
+2.500000e-01 +2.250497e-01
+2.500000e-01 +2.211592e-01
+2.500000e-01 +2.219350e-01
+2.500000e-01 +2.203977e-01
+2.500000e-01 +2.210433e-01
+2.500000e-01 +2.217004e-01
+2.500000e-01 +2.226293e-01
+2.500000e-01 +2.236974e-01
+2.500000e-01 +2.207295e-01
+2.500000e-01 +2.211530e-01
+2.500000e-01 +2.237164e-01
+2.500000e-01 +2.241666e-01
+2.500000e-01 +2.254979e-01
+2.500000e-01 +2.240521e-01
+2.500000e-01 +2.281377e-01
+2.500000e-01 +2.301404e-01
+2.500000e-01 +2.287480e-01
+2.500000e-01 +2.252576e-01
+2.500000e-01 +2.243726e-01
+2.500000e-01 +2.229917e-01
+2.500000e-01 +2.178418e-01
+2.500000e-01 +2.195470e-01
+2.500000e-01 +2.186276e-01
+2.500000e-01 +2.222297e-01
+2.500000e-01 +2.237641e-01
+2.500000e-01 +2.237088e-01
+2.500000e-01 +2.239758e-01
+2.500000e-01 +2.243840e-01
+2.500000e-01 +2.248351e-01
+2.500000e-01 +2.291467e-01
+2.500000e-01 +2.301061e-01
+2.500000e-01 +2.292592e-01
+2.500000e-01 +2.349049e-01
+2.500000e-01 +2.320401e-01
+2.500000e-01 +2.300565e-01
+2.500000e-01 +2.295072e-01
+2.500000e-01 +2.284085e-01
+2.500000e-01 +2.257840e-01
+2.500000e-01 +2.241303e-01
+2.500000e-01 +2.238194e-01
+2.500000e-01 +2.246205e-01
+2.500000e-01 +2.253568e-01
+2.500000e-01 +2.233273e-01
+2.500000e-01 +2.242581e-01
+2.500000e-01 +2.247922e-01
+2.500000e-01 +2.249362e-01
+2.500000e-01 +2.270581e-01
+2.500000e-01 +2.291791e-01
+2.500000e-01 +2.303388e-01
+2.500000e-01 +2.288052e-01
+2.500000e-01 +2.325055e-01
+2.500000e-01 +2.329709e-01
+2.500000e-01 +2.334248e-01
+2.500000e-01 +2.329423e-01
+2.500000e-01 +2.307984e-01
+2.500000e-01 +2.315146e-01
+2.500000e-01 +2.327229e-01
+2.500000e-01 +2.318189e-01
+2.500000e-01 +2.338311e-01
+2.500000e-01 +2.328507e-01
+2.500000e-01 +2.336494e-01
+2.500000e-01 +2.335154e-01
+2.500000e-01 +2.357785e-01
+2.500000e-01 +2.352597e-01
+2.500000e-01 +2.364575e-01
+2.500000e-01 +2.352635e-01
+2.500000e-01 +2.376351e-01
+2.500000e-01 +2.389447e-01
+2.500000e-01 +2.396008e-01
+2.500000e-01 +2.420422e-01
+2.500000e-01 +2.424161e-01
+2.500000e-01 +2.410581e-01
+2.500000e-01 +2.418286e-01
+2.500000e-01 +2.425992e-01
+2.500000e-01 +2.429273e-01
+2.500000e-01 +2.452084e-01
+2.500000e-01 +2.433469e-01
+2.500000e-01 +2.436406e-01
+2.500000e-01 +2.446935e-01
+2.500000e-01 +2.450063e-01
+2.500000e-01 +2.451093e-01
+2.500000e-01 +2.457272e-01
+2.500000e-01 +2.473752e-01
+2.500000e-01 +2.498586e-01
+2.500000e-01 +2.518079e-01
+2.500000e-01 +2.522580e-01
+2.500000e-01 +2.537534e-01
+2.500000e-01 +2.539212e-01
+2.500000e-01 +2.531049e-01
+2.500000e-01 +2.504689e-01
+2.500000e-01 +2.495114e-01
+2.500000e-01 +2.476346e-01
+2.500000e-01 +2.479093e-01
+2.500000e-01 +2.473475e-01
+2.500000e-01 +2.473905e-01
+2.500000e-01 +2.473752e-01
+2.500000e-01 +2.460248e-01
+2.500000e-01 +2.441480e-01
+2.500000e-01 +2.410886e-01
+2.500000e-01 +2.412469e-01
+2.500000e-01 +2.426011e-01
+2.500000e-01 +2.447826e-01
+2.500000e-01 +2.435167e-01
[truncated: 776,049 more chars]
