# Supplementary material for: Visual motion perception as online hierarchical inference
Source: Nat Commun. 2022 Dec 1;13:7403. doi: 10.1038/s41467-022-34805-5 (PMC9715570; doi:10.1038/s41467-022-34805-5)
Supplement: Supplementary file 10 — Source Data [file 41467_2022_34805_MOESM10_ESM.zip › Supplementary_Figure_S1a.txt]

# COLUMNS: | t | onlineEM_lam_1 | onlineEM_lam_2 | onlineEM_lam_3 | onlineEM_lam_4 | onlineEM_lam_5 | onlineEM_lam_6 | onlineEM_lam_7 | onlineEM_lam_8 | onlineEM_lam_9 | onlineEM_lam_10 | onlineEM_lam_11 | approxModel_lam_1 | approxModel_lam_2 | approxModel_lam_3 | approxModel_lam_4 | approxModel_lam_5 | approxModel_lam_6 | approxModel_lam_7 | approxModel_lam_8 | approxModel_lam_9 | approxModel_lam_10 | approxModel_lam_11 |
+0.000000e+00 +4.990375e-01 +4.990375e-01 +4.990375e-01 +4.990375e-01 +4.990375e-01 +4.990375e-01 +4.990375e-01 +4.990375e-01 +4.990375e-01 +4.990375e-01 +4.990375e-01 +4.964927e-01 +4.967277e-01 +4.967277e-01 +4.973665e-01 +4.973665e-01 +4.973665e-01 +4.973665e-01 +4.973665e-01 +4.973665e-01 +4.973665e-01 +4.973665e-01
+1.666667e-02 +5.656208e-01 +5.023288e-01 +5.153271e-01 +4.979532e-01 +4.984035e-01 +4.995204e-01 +5.015888e-01 +4.976200e-01 +4.982585e-01 +5.008378e-01 +5.035999e-01 +5.126833e-01 +4.949886e-01 +4.985268e-01 +4.952171e-01 +4.956913e-01 +4.974338e-01 +4.987038e-01 +4.948465e-01 +4.953928e-01 +4.987383e-01 +5.003884e-01
+3.333333e-02 +6.697119e-01 +5.054240e-01 +5.409031e-01 +4.991767e-01 +4.983337e-01 +5.001069e-01 +5.084353e-01 +4.959652e-01 +4.974052e-01 +5.041935e-01 +5.116304e-01 +5.699248e-01 +4.941974e-01 +5.083294e-01 +4.966392e-01 +4.961992e-01 +5.013991e-01 +5.084740e-01 +4.929541e-01 +4.943875e-01 +5.079097e-01 +5.130801e-01
+5.000000e-02 +8.021270e-01 +5.095796e-01 +5.693772e-01 +5.006589e-01 +4.979727e-01 +5.037654e-01 +5.130124e-01 +4.950078e-01 +4.969569e-01 +5.116603e-01 +5.191632e-01 +6.727654e-01 +4.949238e-01 +5.246489e-01 +5.013337e-01 +4.983103e-01 +5.141830e-01 +5.220460e-01 +4.914768e-01 +4.945294e-01 +5.295421e-01 +5.346328e-01
+6.666667e-02 +9.395286e-01 +5.137222e-01 +5.982336e-01 +5.025558e-01 +4.980031e-01 +5.072597e-01 +5.197169e-01 +4.953320e-01 +4.982379e-01 +5.175266e-01 +5.297610e-01 +7.937398e-01 +4.963807e-01 +5.446247e-01 +5.077466e-01 +5.020430e-01 +5.291855e-01 +5.415150e-01 +4.901706e-01 +4.974252e-01 +5.530027e-01 +5.648866e-01
+8.333333e-02 +1.071626e+00 +5.161178e-01 +6.182732e-01 +5.034531e-01 +4.978591e-01 +5.086327e-01 +5.272989e-01 +4.943951e-01 +4.991789e-01 +5.233751e-01 +5.394708e-01 +9.143680e-01 +4.969630e-01 +5.587233e-01 +5.143605e-01 +5.073942e-01 +5.408814e-01 +5.627962e-01 +4.891179e-01 +5.016318e-01 +5.756837e-01 +5.931115e-01
+1.000000e-01 +1.202868e+00 +5.229476e-01 +6.314114e-01 +5.042466e-01 +4.974279e-01 +5.098555e-01 +5.349480e-01 +4.940900e-01 +5.004873e-01 +5.283730e-01 +5.457599e-01 +1.035067e+00 +5.023702e-01 +5.680162e-01 +5.215305e-01 +5.135667e-01 +5.541208e-01 +5.859776e-01 +4.896865e-01 +5.073731e-01 +5.972275e-01 +6.156648e-01
+1.166667e-01 +1.368305e+00 +5.297495e-01 +6.444313e-01 +5.083830e-01 +4.971610e-01 +5.107816e-01 +5.430825e-01 +4.936783e-01 +5.010633e-01 +5.327828e-01 +5.511036e-01 +1.187383e+00 +5.076941e-01 +5.778348e-01 +5.371754e-01 +5.221000e-01 +5.681986e-01 +6.115547e-01 +4.904334e-01 +5.135760e-01 +6.213178e-01 +6.400700e-01
+1.333333e-01 +1.542833e+00 +5.351761e-01 +6.570886e-01 +5.125625e-01 +4.966189e-01 +5.103358e-01 +5.505635e-01 +4.923124e-01 +5.016406e-01 +5.387828e-01 +5.543941e-01 +1.347289e+00 +5.118811e-01 +5.876301e-01 +5.569069e-01 +5.326939e-01 +5.783580e-01 +6.346836e-01 +4.913677e-01 +5.203854e-01 +6.497599e-01 +6.617052e-01
+1.500000e-01 +1.708816e+00 +5.469123e-01 +6.679111e-01 +5.180950e-01 +4.975452e-01 +5.101426e-01 +5.539523e-01 +4.913458e-01 +5.012728e-01 +5.420886e-01 +5.582864e-01 +1.498982e+00 +5.226916e-01 +5.959063e-01 +5.828924e-01 +5.505466e-01 +5.868503e-01 +6.482629e-01 +4.930201e-01 +5.252435e-01 +6.715459e-01 +6.848420e-01
+1.666667e-01 +1.854799e+00 +5.668804e-01 +6.773330e-01 +5.240813e-01 +4.996965e-01 +5.098874e-01 +5.563275e-01 +4.928686e-01 +5.010911e-01 +5.432497e-01 +5.628043e-01 +1.632116e+00 +5.411367e-01 +6.031303e-01 +6.100468e-01 +5.719490e-01 +5.946572e-01 +6.592368e-01 +4.999771e-01 +5.276988e-01 +6.866856e-01 +7.079777e-01
+1.833333e-01 +1.944585e+00 +5.872557e-01 +6.852719e-01 +5.306201e-01 +5.010155e-01 +5.096436e-01 +5.564097e-01 +4.950943e-01 +5.000020e-01 +5.443358e-01 +5.653272e-01 +1.713655e+00 +5.587048e-01 +6.091242e-01 +6.345331e-01 +5.878418e-01 +6.003686e-01 +6.636038e-01 +5.079238e-01 +5.284763e-01 +6.980509e-01 +7.221764e-01
+2.000000e-01 +2.022746e+00 +6.059888e-01 +6.948817e-01 +5.343271e-01 +5.034798e-01 +5.090917e-01 +5.574814e-01 +4.992670e-01 +4.988833e-01 +5.440732e-01 +5.666038e-01 +1.784864e+00 +5.737704e-01 +6.168606e-01 +6.507159e-01 +6.037232e-01 +6.056950e-01 +6.709667e-01 +5.215536e-01 +5.300958e-01 +7.040056e-01 +7.312890e-01
+2.166667e-01 +2.072695e+00 +6.257189e-01 +7.017619e-01 +5.375720e-01 +5.044217e-01 +5.109929e-01 +5.573625e-01 +5.031144e-01 +4.987299e-01 +5.447451e-01 +5.666795e-01 +1.830240e+00 +5.894688e-01 +6.217935e-01 +6.633876e-01 +6.136230e-01 +6.154525e-01 +6.755558e-01 +5.314524e-01 +5.300871e-01 +7.119313e-01 +7.370600e-01
+2.333333e-01 +2.115138e+00 +6.392836e-01 +7.066456e-01 +5.384875e-01 +5.054873e-01 +5.134321e-01 +5.570189e-01 +5.071813e-01 +4.993834e-01 +5.462187e-01 +5.655651e-01 +1.868729e+00 +5.991406e-01 +6.248882e-01 +6.702592e-01 +6.225538e-01 +6.240612e-01 +6.792248e-01 +5.411765e-01 +5.310119e-01 +7.207734e-01 +7.392844e-01
+2.500000e-01 +2.133579e+00 +6.489749e-01 +7.137948e-01 +5.395130e-01 +5.055745e-01 +5.144857e-01 +5.561942e-01 +5.103642e-01 +5.001111e-01 +5.455821e-01 +5.660025e-01 +1.885672e+00 +6.055370e-01 +6.297335e-01 +6.767688e-01 +6.280634e-01 +6.247543e-01 +6.784509e-01 +5.469906e-01 +5.333267e-01 +7.238198e-01 +7.448306e-01
+2.666667e-01 +2.174207e+00 +6.554518e-01 +7.142164e-01 +5.405234e-01 +5.052665e-01 +5.157684e-01 +5.554819e-01 +5.123328e-01 +5.026901e-01 +5.450670e-01 +5.659274e-01 +1.923323e+00 +6.093734e-01 +6.288346e-01 +6.842900e-01 +6.332703e-01 +6.248427e-01 +6.784613e-01 +5.494598e-01 +5.394453e-01 +7.276396e-01 +7.493825e-01
+2.833333e-01 +2.196008e+00 +6.621559e-01 +7.155731e-01 +5.423440e-01 +5.048675e-01 +5.167485e-01 +5.535818e-01 +5.147943e-01 +5.048106e-01 +5.436098e-01 +5.664720e-01 +1.943955e+00 +6.140805e-01 +6.286113e-01 +6.925099e-01 +6.383192e-01 +6.230156e-01 +6.766559e-01 +5.521307e-01 +5.450203e-01 +7.275746e-01 +7.538136e-01
+3.000000e-01 +2.196620e+00 +6.662384e-01 +7.170166e-01 +5.450540e-01 +5.040021e-01 +5.168712e-01 +5.523547e-01 +5.163413e-01 +5.054423e-01 +5.423839e-01 +5.663295e-01 +1.944817e+00 +6.165554e-01 +6.289601e-01 +7.005411e-01 +6.402215e-01 +6.204497e-01 +6.755758e-01 +5.534368e-01 +5.456361e-01 +7.277440e-01 +7.559828e-01
+3.166667e-01 +2.235535e+00 +6.689912e-01 +7.183111e-01 +5.484233e-01 +5.024010e-01 +5.172245e-01 +5.514603e-01 +5.171493e-01 +5.069381e-01 +5.418258e-01 +5.668950e-01 +1.980793e+00 +6.176514e-01 +6.294157e-01 +7.117692e-01 +6.417597e-01 +6.176440e-01 +6.762971e-01 +5.533454e-01 +5.490744e-01 +7.318531e-01 +7.630828e-01
+3.333333e-01 +2.250444e+00 +6.682059e-01 +7.213867e-01 +5.523416e-01 +5.003072e-01 +5.177643e-01 +5.509898e-01 +5.182939e-01 +5.090775e-01 +5.416171e-01 +5.677060e-01 +1.994601e+00 +6.158569e-01 +6.312095e-01 +7.214246e-01 +6.396326e-01 +6.158540e-01 +6.771107e-01 +5.541986e-01 +5.516907e-01 +7.357679e-01 +7.690062e-01
+3.500000e-01 +2.269236e+00 +6.670612e-01 +7.307452e-01 +5.553418e-01 +4.983610e-01 +5.187241e-01 +5.512211e-01 +5.211418e-01 +5.136431e-01 +5.414169e-01 +5.708171e-01 +2.012020e+00 +6.142371e-01 +6.382175e-01 +7.270849e-01 +6.378598e-01 +6.144105e-01 +6.791540e-01 +5.558022e-01 +5.566810e-01 +7.412160e-01 +7.821789e-01
+3.666667e-01 +2.264619e+00 +6.696067e-01 +7.394200e-01 +5.590306e-01 +4.964245e-01 +5.207098e-01 +5.524134e-01 +5.250391e-01 +5.190977e-01 +5.407296e-01 +5.728840e-01 +2.008165e+00 +6.159068e-01 +6.441369e-01 +7.321313e-01 +6.359402e-01 +6.145776e-01 +6.799172e-01 +5.594537e-01 +5.611022e-01 +7.434702e-01 +7.898113e-01
+3.833333e-01 +2.248495e+00 +6.739906e-01 +7.506486e-01 +5.616073e-01 +4.946735e-01 +5.223476e-01 +5.551241e-01 +5.298176e-01 +5.216094e-01 +5.394814e-01 +5.731783e-01 +1.993748e+00 +6.191461e-01 +6.520048e-01 +7.345659e-01 +6.341518e-01 +6.159723e-01 +6.830950e-01 +5.665749e-01 +5.608400e-01 +7.432330e-01 +7.922136e-01
+4.000000e-01 +2.241560e+00 +6.796913e-01 +7.618090e-01 +5.651708e-01 +4.942037e-01 +5.240143e-01 +5.606025e-01 +5.328159e-01 +5.229719e-01 +5.382528e-01 +5.730328e-01 +1.987437e+00 +6.231715e-01 +6.597728e-01 +7.377600e-01 +6.366075e-01 +6.163182e-01 +6.906323e-01 +5.700552e-01 +5.602545e-01 +7.449133e-01 +7.953224e-01
+4.166667e-01 +2.256412e+00 +6.873009e-01 +7.723871e-01 +5.705819e-01 +4.947625e-01 +5.276681e-01 +5.678299e-01 +5.357573e-01 +5.235416e-01 +5.368185e-01 +5.725327e-01 +2.000774e+00 +6.286155e-01 +6.669591e-01 +7.457758e-01 +6.403287e-01 +6.202445e-01 +7.055641e-01 +5.734350e-01 +5.596453e-01 +7.466133e-01 +7.989705e-01
+4.333333e-01 +2.275429e+00 +7.032030e-01 +7.829098e-01 +5.757781e-01 +4.963869e-01 +5.326363e-01 +5.755987e-01 +5.384161e-01 +5.246063e-01 +5.357609e-01 +5.722371e-01 +2.018344e+00 +6.409965e-01 +6.739536e-01 +7.540622e-01 +6.470127e-01 +6.257787e-01 +7.212494e-01 +5.779988e-01 +5.592899e-01 +7.495291e-01 +8.031156e-01
+4.500000e-01 +2.273943e+00 +7.229535e-01 +7.950036e-01 +5.805001e-01 +4.996907e-01 +5.371222e-01 +5.824934e-01 +5.436658e-01 +5.260692e-01 +5.345113e-01 +5.710694e-01 +2.017154e+00 +6.559950e-01 +6.822043e-01 +7.594740e-01 +6.574144e-01 +6.325120e-01 +7.325089e-01 +5.862916e-01 +5.583767e-01 +7.505409e-01 +8.038126e-01
+4.666667e-01 +2.267682e+00 +7.329141e-01 +8.018742e-01 +5.852292e-01 +5.023781e-01 +5.390303e-01 +5.892202e-01 +5.487883e-01 +5.277604e-01 +5.337058e-01 +5.688288e-01 +2.011775e+00 +6.621353e-01 +6.863078e-01 +7.632811e-01 +6.625743e-01 +6.354972e-01 +7.436033e-01 +5.949257e-01 +5.571287e-01 +7.507098e-01 +8.004159e-01
+4.833333e-01 +2.255259e+00 +7.397161e-01 +8.094062e-01 +5.909298e-01 +5.041877e-01 +5.413797e-01 +5.955410e-01 +5.565359e-01 +5.328096e-01 +5.331498e-01 +5.670408e-01 +2.000650e+00 +6.658292e-01 +6.910906e-01 +7.668038e-01 +6.668202e-01 +6.380342e-01 +7.518256e-01 +6.060377e-01 +5.585849e-01 +7.516852e-01 +7.985909e-01
+5.000000e-01 +2.246210e+00 +7.478042e-01 +8.132936e-01 +5.972326e-01 +5.035901e-01 +5.451245e-01 +6.034363e-01 +5.635905e-01 +5.419848e-01 +5.336663e-01 +5.653993e-01 +1.992635e+00 +6.709731e-01 +6.930356e-01 +7.708679e-01 +6.660871e-01 +6.448019e-01 +7.653398e-01 +6.155611e-01 +5.635426e-01 +7.530031e-01 +7.963006e-01
+5.166667e-01 +2.243911e+00 +7.557845e-01 +8.120670e-01 +6.023399e-01 +5.027310e-01 +5.487277e-01 +6.137467e-01 +5.672212e-01 +5.494910e-01 +5.333354e-01 +5.634662e-01 +1.990893e+00 +6.760943e-01 +6.912612e-01 +7.741171e-01 +6.643671e-01 +6.524986e-01 +7.838460e-01 +6.203457e-01 +5.670742e-01 +7.507340e-01 +7.922323e-01
+5.333333e-01 +2.240239e+00 +7.631053e-01 +8.085789e-01 +6.065187e-01 +5.020556e-01 +5.504525e-01 +6.257062e-01 +5.687139e-01 +5.527978e-01 +5.330102e-01 +5.610767e-01 +1.988138e+00 +6.806891e-01 +6.877415e-01 +7.755393e-01 +6.620968e-01 +6.567173e-01 +8.041965e-01 +6.230469e-01 +5.668183e-01 +7.475455e-01 +7.875213e-01
+5.500000e-01 +2.265180e+00 +7.710436e-01 +8.063946e-01 +6.125947e-01 +5.017412e-01 +5.516341e-01 +6.385828e-01 +5.701390e-01 +5.555607e-01 +5.335041e-01 +5.586470e-01 +2.011882e+00 +6.857109e-01 +6.852561e-01 +7.813639e-01 +6.595492e-01 +6.610446e-01 +8.314360e-01 +6.280620e-01 +5.659511e-01 +7.451566e-01 +7.831730e-01
+5.666667e-01 +2.272627e+00 +7.792393e-01 +8.070509e-01 +6.187546e-01 +5.022678e-01 +5.515273e-01 +6.507606e-01 +5.725918e-01 +5.581919e-01 +5.353176e-01 +5.565761e-01 +2.019788e+00 +6.907723e-01 +6.850192e-01 +7.855022e-01 +6.585140e-01 +6.618414e-01 +8.545993e-01 +6.355612e-01 +5.647074e-01 +7.451300e-01 +7.793203e-01
+5.833333e-01 +2.294235e+00 +7.925970e-01 +8.207312e-01 +6.236642e-01 +5.029911e-01 +5.514512e-01 +6.660649e-01 +5.766686e-01 +5.606667e-01 +5.376437e-01 +5.543213e-01 +2.041109e+00 +6.999668e-01 +6.952161e-01 +7.883120e-01 +6.575469e-01 +6.630757e-01 +8.866764e-01 +6.499087e-01 +5.644263e-01 +7.470732e-01 +7.749339e-01
+6.000000e-01 +2.324205e+00 +8.149334e-01 +8.471771e-01 +6.270949e-01 +5.038717e-01 +5.518363e-01 +6.806564e-01 +5.837719e-01 +5.637679e-01 +5.412007e-01 +5.519718e-01 +2.070471e+00 +7.162178e-01 +7.153364e-01 +7.886290e-01 +6.576015e-01 +6.682874e-01 +9.198221e-01 +6.734962e-01 +5.638617e-01 +7.521915e-01 +7.707039e-01
+6.166667e-01 +2.377940e+00 +8.356599e-01 +8.702958e-01 +6.319483e-01 +5.052946e-01 +5.526278e-01 +6.953858e-01 +5.915000e-01 +5.684739e-01 +5.438091e-01 +5.496451e-01 +2.122298e+00 +7.307397e-01 +7.320833e-01 +7.925277e-01 +6.575647e-01 +6.741661e-01 +9.537833e-01 +6.982518e-01 +5.657865e-01 +7.535111e-01 +7.661272e-01
+6.333333e-01 +2.406983e+00 +8.661539e-01 +9.117463e-01 +6.369653e-01 +5.070626e-01 +5.521805e-01 +7.097928e-01 +5.964021e-01 +5.726485e-01 +5.467488e-01 +5.477941e-01 +2.151150e+00 +7.527966e-01 +7.638599e-01 +7.936223e-01 +6.597718e-01 +6.807846e-01 +9.871970e-01 +7.166508e-01 +5.722071e-01 +7.585149e-01 +7.639845e-01
+6.500000e-01 +2.422652e+00 +8.927630e-01 +9.417132e-01 +6.422750e-01 +5.089704e-01 +5.518563e-01 +7.189700e-01 +6.011637e-01 +5.788294e-01 +5.498223e-01 +5.456882e-01 +2.167291e+00 +7.711769e-01 +7.853998e-01 +7.943221e-01 +6.623535e-01 +6.867647e-01 +1.008153e+00 +7.306120e-01 +5.805159e-01 +7.629498e-01 +7.607969e-01
+6.666667e-01 +2.456777e+00 +9.447064e-01 +9.818216e-01 +6.470848e-01 +5.117654e-01 +5.533835e-01 +7.311597e-01 +6.043687e-01 +5.853948e-01 +5.529423e-01 +5.439303e-01 +2.200794e+00 +8.102269e-01 +8.153754e-01 +7.932070e-01 +6.681778e-01 +7.019192e-01 +1.043728e+00 +7.426771e-01 +5.943396e-01 +7.673255e-01 +7.585875e-01
+6.833333e-01 +2.483905e+00 +9.877597e-01 +1.017442e+00 +6.520152e-01 +5.149024e-01 +5.539449e-01 +7.465574e-01 +6.070567e-01 +5.911769e-01 +5.534751e-01 +5.432013e-01 +2.227635e+00 +8.409928e-01 +8.415655e-01 +7.914661e-01 +6.758946e-01 +7.098150e-01 +1.079235e+00 +7.512220e-01 +6.077133e-01 +7.682487e-01 +7.591401e-01
+7.000000e-01 +2.502694e+00 +1.023776e+00 +1.048366e+00 +6.549673e-01 +5.165945e-01 +5.546267e-01 +7.605946e-01 +6.098336e-01 +5.966502e-01 +5.536968e-01 +5.427628e-01 +2.246495e+00 +8.660899e-01 +8.639206e-01 +7.887919e-01 +6.815506e-01 +7.153438e-01 +1.107054e+00 +7.582635e-01 +6.194136e-01 +7.695249e-01 +7.607299e-01
+7.166667e-01 +2.537622e+00 +1.067012e+00 +1.065545e+00 +6.563093e-01 +5.181779e-01 +5.558431e-01 +7.746062e-01 +6.097536e-01 +5.997198e-01 +5.529179e-01 +5.416013e-01 +2.280365e+00 +8.972023e-01 +8.757943e-01 +7.860483e-01 +6.861792e-01 +7.238206e-01 +1.139671e+00 +7.618722e-01 +6.292172e-01 +7.666037e-01 +7.580283e-01
+7.333333e-01 +2.556839e+00 +1.115959e+00 +1.081983e+00 +6.587252e-01 +5.193927e-01 +5.581589e-01 +7.853848e-01 +6.094081e-01 +6.034162e-01 +5.522620e-01 +5.416035e-01 +2.299471e+00 +9.325583e-01 +8.872528e-01 +7.832384e-01 +6.915661e-01 +7.380393e-01 +1.164946e+00 +7.618669e-01 +6.391741e-01 +7.645706e-01 +7.578562e-01
+7.500000e-01 +2.588028e+00 +1.165513e+00 +1.092330e+00 +6.618626e-01 +5.209266e-01 +5.603002e-01 +7.938237e-01 +6.092395e-01 +6.067389e-01 +5.507668e-01 +5.428034e-01 +2.329713e+00 +9.681793e-01 +8.941097e-01 +7.812002e-01 +6.983334e-01 +7.540357e-01 +1.187319e+00 +7.606733e-01 +6.489433e-01 +7.607731e-01 +7.588542e-01
+7.666667e-01 +2.612456e+00 +1.209395e+00 +1.103584e+00 +6.662409e-01 +5.234591e-01 +5.618608e-01 +7.980581e-01 +6.103266e-01 +6.117420e-01 +5.491493e-01 +5.436413e-01 +2.353653e+00 +9.990735e-01 +9.021278e-01 +7.796870e-01 +7.080669e-01 +7.686990e-01 +1.199770e+00 +7.590552e-01 +6.622683e-01 +7.571004e-01 +7.589136e-01
+7.833333e-01 +2.637595e+00 +1.237393e+00 +1.111167e+00 +6.696296e-01 +5.245777e-01 +5.630491e-01 +8.009975e-01 +6.106487e-01 +6.176358e-01 +5.485349e-01 +5.446537e-01 +2.378243e+00 +1.018228e+00 +9.076099e-01 +7.780833e-01 +7.143709e-01 +7.779176e-01 +1.206479e+00 +7.557726e-01 +6.772613e-01 +7.546710e-01 +7.587500e-01
+8.000000e-01 +2.637829e+00 +1.277631e+00 +1.114861e+00 +6.755242e-01 +5.261049e-01 +5.653747e-01 +8.047406e-01 +6.112240e-01 +6.240161e-01 +5.490716e-01 +5.453012e-01 +2.379525e+00 +1.047728e+00 +9.099815e-01 +7.770492e-01 +7.250796e-01 +7.885263e-01 +1.213204e+00 +7.514748e-01 +6.898639e-01 +7.549333e-01 +7.585901e-01
+8.166667e-01 +2.673172e+00 +1.324593e+00 +1.121983e+00 +6.797237e-01 +5.277669e-01 +5.677511e-01 +8.062542e-01 +6.123857e-01 +6.322551e-01 +5.510084e-01 +5.445547e-01 +2.413881e+00 +1.082650e+00 +9.156849e-01 +7.793656e-01 +7.374656e-01 +7.995594e-01 +1.218607e+00 +7.469219e-01 +7.112868e-01 +7.550698e-01 +7.560149e-01
+8.333333e-01 +2.701807e+00 +1.353855e+00 +1.137475e+00 +6.848492e-01 +5.291538e-01 +5.714822e-01 +8.054318e-01 +6.129376e-01 +6.421179e-01 +5.530883e-01 +5.434440e-01 +2.441932e+00 +1.103155e+00 +9.283124e-01 +7.817521e-01 +7.440351e-01 +8.131447e-01 +1.220751e+00 +7.429689e-01 +7.348123e-01 +7.549295e-01 +7.525700e-01
+8.500000e-01 +2.727030e+00 +1.375934e+00 +1.154150e+00 +6.892201e-01 +5.293488e-01 +5.760159e-01 +8.036796e-01 +6.130833e-01 +6.493877e-01 +5.556919e-01 +5.424656e-01 +2.466810e+00 +1.118698e+00 +9.416943e-01 +7.865307e-01 +7.458819e-01 +8.272404e-01 +1.220110e+00 +7.386735e-01 +7.543205e-01 +7.554484e-01 +7.492963e-01
+8.666667e-01 +2.752080e+00 +1.408561e+00 +1.175279e+00 +6.922067e-01 +5.289460e-01 +5.806215e-01 +8.017341e-01 +6.125198e-01 +6.558348e-01 +5.565975e-01 +5.416637e-01 +2.491718e+00 +1.143556e+00 +9.586478e-01 +7.944313e-01 +7.470571e-01 +8.409993e-01 +1.218770e+00 +7.349713e-01 +7.737350e-01 +7.548241e-01 +7.454368e-01
+8.833333e-01 +2.792498e+00 +1.429437e+00 +1.191508e+00 +6.956846e-01 +5.275952e-01 +5.842138e-01 +7.995892e-01 +6.126379e-01 +6.592646e-01 +5.574995e-01 +5.400215e-01 +2.530940e+00 +1.159185e+00 +9.712883e-01 +8.037256e-01 +7.478831e-01 +8.516210e-01 +1.216421e+00 +7.312980e-01 +7.878483e-01 +7.529603e-01 +7.410066e-01
+9.000000e-01 +2.795057e+00 +1.470522e+00 +1.205552e+00 +7.018865e-01 +5.265064e-01 +5.877944e-01 +7.960924e-01 +6.120279e-01 +6.605140e-01 +5.589464e-01 +5.382510e-01 +2.534662e+00 +1.191659e+00 +9.820076e-01 +8.192121e-01 +7.482397e-01 +8.643632e-01 +1.212732e+00 +7.271762e-01 +7.947459e-01 +7.536030e-01 +7.365640e-01
+9.166667e-01 +2.791640e+00 +1.500533e+00 +1.219499e+00 +7.074391e-01 +5.250545e-01 +5.909048e-01 +7.939776e-01 +6.130576e-01 +6.620186e-01 +5.599332e-01 +5.363182e-01 +2.532286e+00 +1.214473e+00 +9.927798e-01 +8.295981e-01 +7.456511e-01 +8.773862e-01 +1.212331e+00 +7.232891e-01 +8.005245e-01 +7.542866e-01 +7.327705e-01
+9.333333e-01 +2.780130e+00 +1.530530e+00 +1.230833e+00 +7.099856e-01 +5.236954e-01 +5.925198e-01 +7.917040e-01 +6.143181e-01 +6.637668e-01 +5.601772e-01 +5.347439e-01 +2.522291e+00 +1.237125e+00 +1.001451e+00 +8.339072e-01 +7.449307e-01 +8.858183e-01 +1.212852e+00 +7.199395e-01 +8.069040e-01 +7.545407e-01 +7.285707e-01
+9.500000e-01 +2.772055e+00 +1.554138e+00 +1.247571e+00 +7.121956e-01 +5.218871e-01 +5.917784e-01 +7.903293e-01 +6.170533e-01 +6.665603e-01 +5.611023e-01 +5.329993e-01 +2.515872e+00 +1.255586e+00 +1.014492e+00 +8.429462e-01 +7.438433e-01 +8.855432e-01 +1.210730e+00 +7.178166e-01 +8.173884e-01 +7.561796e-01 +7.243548e-01
+9.666667e-01 +2.761784e+00 +1.570295e+00 +1.258707e+00 +7.127079e-01 +5.203099e-01 +5.906624e-01 +7.873571e-01 +6.191315e-01 +6.707332e-01 +5.597789e-01 +5.311659e-01 +2.507298e+00 +1.268444e+00 +1.023143e+00 +8.487786e-01 +7.408045e-01 +8.843126e-01 +1.206965e+00 +7.163757e-01 +8.272752e-01 +7.543580e-01 +7.204691e-01
+9.833333e-01 +2.743456e+00 +1.585491e+00 +1.264689e+00 +7.139862e-01 +5.187087e-01 +5.903865e-01 +7.850416e-01 +6.207905e-01 +6.737311e-01 +5.580425e-01 +5.293455e-01 +2.491067e+00 +1.280159e+00 +1.027670e+00 +8.535492e-01 +7.377126e-01 +8.859765e-01 +1.202502e+00 +7.142859e-01 +8.329691e-01 +7.515958e-01 +7.166707e-01
+1.000000e+00 +2.726616e+00 +1.601028e+00 +1.263704e+00 +7.163878e-01 +5.172596e-01 +5.886301e-01 +7.872038e-01 +6.260669e-01 +6.782456e-01 +5.562597e-01 +5.281746e-01 +2.476257e+00 +1.292341e+00 +1.026676e+00 +8.586936e-01 +7.362437e-01 +8.833798e-01 +1.206026e+00 +7.160767e-01 +8.394653e-01 +7.483162e-01 +7.127142e-01
+1.016667e+00 +2.716374e+00 +1.612466e+00 +1.261867e+00 +7.189080e-01 +5.156433e-01 +5.865683e-01 +7.891941e-01 +6.318191e-01 +6.816343e-01 +5.546868e-01 +5.266016e-01 +2.467632e+00 +1.301385e+00 +1.025018e+00 +8.646871e-01 +7.343641e-01 +8.793723e-01 +1.208159e+00 +7.187871e-01 +8.449896e-01 +7.444256e-01 +7.085542e-01
+1.033333e+00 +2.704278e+00 +1.634488e+00 +1.260841e+00 +7.227022e-01 +5.143589e-01 +5.847424e-01 +7.926618e-01 +6.351795e-01 +6.823232e-01 +5.527104e-01 +5.252039e-01 +2.457303e+00 +1.318994e+00 +1.024040e+00 +8.720767e-01 +7.331665e-01 +8.768143e-01 +1.213837e+00 +7.210328e-01 +8.466563e-01 +7.401396e-01 +7.048492e-01
+1.050000e+00 +2.706040e+00 +1.658931e+00 +1.255028e+00 +7.260785e-01 +5.130500e-01 +5.836751e-01 +7.949904e-01 +6.369677e-01 +6.811353e-01 +5.505001e-01 +5.249393e-01 +2.460027e+00 +1.338330e+00 +1.019143e+00 +8.801832e-01 +7.333687e-01 +8.754205e-01 +1.216216e+00 +7.219490e-01 +8.456292e-01 +7.357103e-01 +7.035179e-01
+1.066667e+00 +2.709354e+00 +1.669739e+00 +1.247257e+00 +7.276815e-01 +5.118268e-01 +5.840794e-01 +7.936522e-01 +6.375367e-01 +6.788778e-01 +5.482975e-01 +5.247148e-01 +2.464256e+00 +1.346934e+00 +1.012728e+00 +8.870474e-01 +7.306080e-01 +8.757368e-01 +1.211440e+00 +7.224443e-01 +8.423276e-01 +7.312931e-01 +7.022336e-01
+1.083333e+00 +2.702357e+00 +1.682388e+00 +1.239310e+00 +7.295124e-01 +5.109427e-01 +5.850082e-01 +7.932279e-01 +6.379308e-01 +6.762231e-01 +5.471383e-01 +5.235059e-01 +2.458696e+00 +1.357045e+00 +1.006127e+00 +8.902438e-01 +7.278047e-01 +8.781136e-01 +1.209735e+00 +7.220193e-01 +8.383072e-01 +7.290237e-01 +6.996034e-01
+1.100000e+00 +2.693138e+00 +1.681586e+00 +1.233260e+00 +7.322045e-01 +5.099112e-01 +5.851649e-01 +7.932349e-01 +6.369323e-01 +6.734389e-01 +5.451447e-01 +5.233098e-01 +2.450953e+00 +1.355997e+00 +1.000936e+00 +8.913981e-01 +7.251701e-01 +8.770863e-01 +1.208279e+00 +7.187645e-01 +8.340620e-01 +7.255390e-01 +6.994008e-01
+1.116667e+00 +2.687435e+00 +1.693681e+00 +1.229367e+00 +7.361339e-01 +5.096837e-01 +5.877114e-01 +7.964349e-01 +6.354907e-01 +6.706719e-01 +5.434026e-01 +5.237795e-01 +2.446579e+00 +1.365460e+00 +9.973449e-01 +8.943756e-01 +7.240349e-01 +8.803507e-01 +1.211411e+00 +7.159481e-01 +8.291787e-01 +7.240732e-01 +7.022873e-01
+1.133333e+00 +2.672967e+00 +1.695145e+00 +1.224860e+00 +7.376858e-01 +5.095644e-01 +5.890459e-01 +7.971990e-01 +6.339356e-01 +6.686769e-01 +5.415032e-01 +5.240660e-01 +2.433827e+00 +1.366468e+00 +9.933411e-01 +8.942206e-01 +7.219069e-01 +8.807768e-01 +1.208862e+00 +7.122605e-01 +8.251710e-01 +7.216632e-01 +7.038040e-01
+1.150000e+00 +2.656556e+00 +1.698635e+00 +1.217091e+00 +7.367462e-01 +5.087982e-01 +5.898542e-01 +7.980126e-01 +6.318358e-01 +6.684118e-01 +5.393456e-01 +5.241627e-01 +2.419125e+00 +1.368840e+00 +9.867933e-01 +8.893606e-01 +7.209382e-01 +8.790178e-01 +1.209029e+00 +7.085129e-01 +8.229403e-01 +7.178479e-01 +7.038494e-01
+1.166667e+00 +2.663791e+00 +1.702215e+00 +1.211898e+00 +7.341612e-01 +5.078100e-01 +5.912944e-01 +7.965794e-01 +6.299785e-01 +6.676747e-01 +5.383450e-01 +5.238865e-01 +2.426400e+00 +1.371384e+00 +9.822841e-01 +8.848572e-01 +7.185654e-01 +8.773672e-01 +1.206084e+00 +7.051693e-01 +8.207275e-01 +7.195385e-01 +7.048350e-01
+1.183333e+00 +2.664247e+00 +1.703036e+00 +1.205205e+00 +7.308189e-01 +5.067716e-01 +5.917955e-01 +7.948761e-01 +6.284014e-01 +6.675354e-01 +5.373420e-01 +5.249633e-01 +2.427381e+00 +1.371921e+00 +9.765718e-01 +8.800981e-01 +7.149025e-01 +8.749527e-01 +1.201191e+00 +7.022893e-01 +8.193864e-01 +7.198366e-01 +7.075624e-01
+1.200000e+00 +2.678370e+00 +1.695269e+00 +1.197422e+00 +7.283158e-01 +5.051843e-01 +5.913418e-01 +7.939541e-01 +6.271535e-01 +6.670737e-01 +5.363506e-01 +5.272359e-01 +2.440800e+00 +1.365702e+00 +9.700463e-01 +8.751155e-01 +7.111889e-01 +8.700282e-01 +1.195165e+00 +7.005570e-01 +8.188994e-01 +7.193883e-01 +7.130193e-01
+1.216667e+00 +2.702858e+00 +1.688392e+00 +1.189264e+00 +7.264400e-01 +5.033762e-01 +5.906048e-01 +7.928283e-01 +6.250848e-01 +6.670698e-01 +5.357756e-01 +5.301053e-01 +2.463725e+00 +1.360153e+00 +9.632426e-01 +8.699164e-01 +7.085612e-01 +8.649488e-01 +1.189924e+00 +6.977575e-01 +8.203825e-01 +7.188883e-01 +7.194080e-01
+1.233333e+00 +2.743052e+00 +1.683277e+00 +1.180952e+00 +7.242926e-01 +5.016360e-01 +5.907033e-01 +7.925323e-01 +6.225938e-01 +6.683977e-01 +5.361323e-01 +5.324782e-01 +2.501320e+00 +1.356225e+00 +9.563806e-01 +8.657437e-01 +7.064613e-01 +8.599139e-01 +1.185079e+00 +6.954101e-01 +8.256371e-01 +7.198018e-01 +7.251608e-01
+1.250000e+00 +2.761851e+00 +1.673383e+00 +1.172988e+00 +7.227125e-01 +4.999033e-01 +5.915084e-01 +7.933104e-01 +6.200054e-01 +6.695273e-01 +5.380027e-01 +5.337953e-01 +2.519052e+00 +1.348342e+00 +9.497985e-01 +8.609290e-01 +7.037934e-01 +8.559651e-01 +1.181273e+00 +6.925018e-01 +8.292780e-01 +7.231851e-01 +7.270522e-01
+1.266667e+00 +2.771845e+00 +1.661984e+00 +1.167774e+00 +7.245150e-01 +4.983066e-01 +5.940043e-01 +7.953347e-01 +6.174631e-01 +6.704594e-01 +5.403309e-01 +5.364780e-01 +2.528516e+00 +1.338959e+00 +9.453171e-01 +8.578973e-01 +7.021786e-01 +8.541929e-01 +1.178027e+00 +6.897164e-01 +8.311912e-01 +7.273639e-01 +7.312089e-01
+1.283333e+00 +2.765250e+00 +1.653255e+00 +1.160155e+00 +7.263296e-01 +4.966677e-01 +5.969812e-01 +7.988529e-01 +6.155661e-01 +6.696470e-01 +5.445454e-01 +5.413186e-01 +2.522588e+00 +1.331566e+00 +9.389616e-01 +8.547626e-01 +7.001818e-01 +8.563323e-01 +1.173815e+00 +6.875774e-01 +8.296855e-01 +7.313469e-01 +7.380182e-01
+1.300000e+00 +2.771650e+00 +1.643157e+00 +1.154653e+00 +7.278776e-01 +4.949085e-01 +6.003052e-01 +8.005889e-01 +6.138840e-01 +6.691662e-01 +5.502308e-01 +5.471981e-01 +2.528692e+00 +1.323166e+00 +9.342555e-01 +8.505407e-01 +6.985637e-01 +8.569768e-01 +1.169168e+00 +6.857750e-01 +8.290938e-01 +7.364948e-01 +7.489221e-01
+1.316667e+00 +2.774312e+00 +1.633116e+00 +1.148703e+00 +7.285999e-01 +4.932854e-01 +6.044912e-01 +8.024937e-01 +6.121009e-01 +6.683284e-01 +5.533716e-01 +5.512379e-01 +2.531413e+00 +1.314769e+00 +9.292017e-01 +8.465076e-01 +6.958316e-01 +8.597607e-01 +1.163894e+00 +6.841410e-01 +8.278746e-01 +7.373631e-01 +7.564658e-01
+1.333333e+00 +2.775386e+00 +1.625044e+00 +1.142935e+00 +7.329370e-01 +4.917815e-01 +6.097224e-01 +8.081837e-01 +6.106911e-01 +6.670483e-01 +5.545271e-01 +5.553455e-01 +2.532436e+00 +1.307724e+00 +9.241335e-01 +8.440216e-01 +6.945282e-01 +8.653029e-01 +1.161429e+00 +6.821426e-01 +8.249703e-01 +7.374503e-01 +7.653701e-01
+1.350000e+00 +2.776815e+00 +1.615274e+00 +1.136955e+00 +7.356550e-01 +4.903735e-01 +6.137125e-01 +8.180052e-01 +6.099156e-01 +6.648359e-01 +5.552707e-01 +5.601053e-01 +2.533917e+00 +1.299685e+00 +9.188961e-01 +8.407012e-01 +6.928491e-01 +8.666771e-01 +1.165335e+00 +6.810981e-01 +8.211598e-01 +7.372331e-01 +7.744166e-01
+1.366667e+00 +2.767431e+00 +1.605912e+00 +1.130974e+00 +7.360380e-01 +4.887516e-01 +6.173094e-01 +8.229097e-01 +6.090893e-01 +6.626283e-01 +5.569125e-01 +5.633095e-01 +2.525557e+00 +1.292039e+00 +9.136681e-01 +8.365318e-01 +6.893573e-01 +8.658199e-01 +1.167595e+00 +6.792420e-01 +8.167529e-01 +7.394830e-01 +7.776087e-01
+1.383333e+00 +2.746538e+00 +1.594036e+00 +1.131250e+00 +7.379087e-01 +4.870973e-01 +6.207955e-01 +8.262783e-01 +6.087845e-01 +6.597664e-01 +5.581698e-01 +5.662331e-01 +2.506510e+00 +1.282348e+00 +9.132162e-01 +8.355423e-01 +6.856144e-01 +8.662693e-01 +1.165458e+00 +6.763808e-01 +8.121963e-01 +7.406422e-01 +7.812585e-01
+1.400000e+00 +2.741169e+00 +1.582416e+00 +1.129440e+00 +7.406141e-01 +4.854955e-01 +6.242331e-01 +8.285212e-01 +6.091560e-01 +6.573621e-01 +5.584712e-01 +5.674795e-01 +2.501748e+00 +1.272915e+00 +9.110520e-01 +8.341321e-01 +6.826441e-01 +8.645423e-01 +1.163364e+00 +6.757807e-01 +8.072904e-01 +7.424637e-01 +7.839784e-01
+1.416667e+00 +2.728321e+00 +1.572752e+00 +1.133109e+00 +7.443417e-01 +4.840122e-01 +6.290128e-01 +8.317928e-01 +6.091054e-01 +6.549685e-01 +5.597459e-01 +5.679701e-01 +2.490068e+00 +1.264937e+00 +9.130700e-01 +8.338392e-01 +6.802014e-01 +8.662013e-01 +1.160539e+00 +6.738434e-01 +8.027881e-01 +7.470025e-01 +7.860402e-01
+1.433333e+00 +2.720507e+00 +1.562560e+00 +1.140113e+00 +7.497877e-01 +4.830864e-01 +6.332662e-01 +8.371421e-01 +6.092594e-01 +6.529108e-01 +5.598202e-01 +5.681878e-01 +2.482975e+00 +1.256340e+00 +9.177703e-01 +8.332633e-01 +6.803375e-01 +8.675343e-01 +1.160417e+00 +6.738523e-01 +7.983193e-01 +7.495258e-01 +7.888825e-01
+1.450000e+00 +2.702417e+00 +1.554548e+00 +1.152522e+00 +7.541542e-01 +4.832101e-01 +6.353792e-01 +8.467257e-01 +6.081516e-01 +6.515072e-01 +5.589998e-01 +5.683848e-01 +2.466391e+00 +1.249307e+00 +9.267369e-01 +8.330988e-01 +6.822383e-01 +8.690246e-01 +1.161708e+00 +6.716713e-01 +7.955654e-01 +7.509332e-01 +7.914212e-01
+1.466667e+00 +2.681492e+00 +1.545804e+00 +1.165616e+00 +7.586368e-01 +4.830866e-01 +6.371682e-01 +8.540481e-01 +6.063251e-01 +6.502667e-01 +5.589007e-01 +5.677546e-01 +2.447162e+00 +1.242311e+00 +9.362667e-01 +8.353738e-01 +6.813982e-01 +8.696601e-01 +1.161375e+00 +6.698107e-01 +7.931327e-01 +7.534591e-01 +7.910203e-01
+1.483333e+00 +2.663613e+00 +1.544598e+00 +1.174626e+00 +7.614097e-01 +4.827553e-01 +6.400995e-01 +8.608793e-01 +6.045116e-01 +6.482122e-01 +5.586969e-01 +5.664230e-01 +2.430778e+00 +1.241326e+00 +9.427454e-01 +8.365421e-01 +6.809623e-01 +8.730990e-01 +1.161342e+00 +6.685998e-01 +7.893454e-01 +7.554045e-01 +7.882617e-01
+1.500000e+00 +2.642467e+00 +1.545280e+00 +1.193270e+00 +7.655467e-01 +4.821397e-01 +6.400833e-01 +8.623780e-01 +6.025341e-01 +6.460692e-01 +5.591625e-01 +5.657451e-01 +2.411454e+00 +1.242521e+00 +9.569586e-01 +8.420121e-01 +6.782308e-01 +8.705866e-01 +1.158438e+00 +6.681049e-01 +7.865902e-01 +7.588992e-01 +7.874758e-01
+1.516667e+00 +2.629131e+00 +1.539275e+00 +1.205863e+00 +7.699769e-01 +4.820727e-01 +6.397747e-01 +8.648990e-01 +6.006701e-01 +6.447986e-01 +5.593211e-01 +5.652613e-01 +2.398766e+00 +1.238128e+00 +9.663277e-01 +8.443551e-01 +6.765934e-01 +8.680673e-01 +1.156939e+00 +6.659672e-01 +7.842458e-01 +7.628406e-01 +7.878037e-01
+1.533333e+00 +2.612109e+00 +1.530222e+00 +1.218586e+00 +7.726161e-01 +4.819667e-01 +6.392220e-01 +8.683042e-01 +5.991071e-01 +6.452859e-01 +5.584419e-01 +5.634957e-01 +2.382895e+00 +1.230954e+00 +9.759442e-01 +8.444370e-01 +6.752889e-01 +8.653507e-01 +1.155014e+00 +6.639214e-01 +7.852525e-01 +7.653038e-01 +7.854090e-01
+1.550000e+00 +2.594770e+00 +1.518875e+00 +1.214777e+00 +7.752342e-01 +4.818817e-01 +6.377368e-01 +8.694116e-01 +5.978620e-01 +6.458264e-01 +5.577599e-01 +5.617480e-01 +2.366969e+00 +1.221729e+00 +9.724892e-01 +8.437760e-01 +6.746471e-01 +8.606315e-01 +1.152058e+00 +6.617458e-01 +7.837750e-01 +7.652939e-01 +7.806866e-01
+1.566667e+00 +2.576629e+00 +1.508836e+00 +1.214863e+00 +7.831431e-01 +4.822191e-01 +6.355104e-01 +8.725859e-01 +5.975317e-01 +6.500015e-01 +5.566855e-01 +5.599809e-01 +2.350269e+00 +1.213891e+00 +9.720819e-01 +8.488961e-01 +6.738311e-01 +8.552848e-01 +1.152563e+00 +6.609855e-01 +7.856817e-01 +7.653279e-01 +7.777759e-01
+1.583333e+00 +2.566068e+00 +1.498941e+00 +1.216056e+00 +7.944531e-01 +4.827318e-01 +6.332368e-01 +8.776471e-01 +5.954959e-01 +6.532092e-01 +5.549184e-01 +5.595081e-01 +2.340225e+00 +1.206195e+00 +9.725308e-01 +8.555754e-01 +6.742035e-01 +8.499369e-01 +1.155091e+00 +6.577871e-01 +7.866714e-01 +7.648084e-01 +7.791969e-01
+1.600000e+00 +2.564137e+00 +1.491397e+00 +1.227215e+00 +8.039100e-01 +4.826941e-01 +6.318629e-01 +8.836987e-01 +5.932453e-01 +6.559956e-01 +5.535796e-01 +5.599597e-01 +2.338054e+00 +1.199575e+00 +9.807355e-01 +8.568835e-01 +6.763834e-01 +8.458231e-01 +1.159599e+00 +6.541857e-01 +7.872425e-01 +7.681514e-01 +7.851598e-01
+1.616667e+00 +2.565610e+00 +1.482032e+00 +1.252384e+00 +8.179579e-01 +4.831482e-01 +6.302814e-01 +8.895439e-01 +5.910364e-01 +6.566776e-01 +5.529372e-01 +5.603145e-01 +2.339017e+00 +1.191579e+00 +9.999346e-01 +8.632246e-01 +6.792280e-01 +8.412841e-01 +1.165097e+00 +6.506926e-01 +7.858824e-01 +7.759596e-01 +7.918904e-01
+1.633333e+00 +2.575089e+00 +1.473698e+00 +1.280458e+00 +8.343867e-01 +4.835729e-01 +6.290323e-01 +8.953495e-01 +5.890228e-01 +6.559139e-01 +5.522479e-01 +5.611508e-01 +2.347158e+00 +1.184200e+00 +1.021211e+00 +8.700637e-01 +6.836607e-01 +8.364272e-01 +1.169179e+00 +6.472826e-01 +7.829343e-01 +7.850110e-01 +8.029426e-01
+1.650000e+00 +2.584795e+00 +1.466334e+00 +1.311837e+00 +8.479102e-01 +4.844449e-01 +6.269696e-01 +8.961926e-01 +5.873881e-01 +6.565200e-01 +5.508481e-01 +5.613522e-01 +2.355972e+00 +1.177479e+00 +1.045336e+00 +8.768444e-01 +6.870106e-01 +8.327685e-01 +1.171302e+00 +6.451936e-01 +7.834334e-01 +7.901498e-01 +8.102529e-01
+1.666667e+00 +2.566765e+00 +1.464448e+00 +1.341748e+00 +8.599255e-01 +4.851866e-01 +6.246763e-01 +8.983842e-01 +5.857689e-01 +6.571953e-01 +5.488029e-01 +5.619034e-01 +2.339351e+00 +1.175237e+00 +1.068498e+00 +8.822302e-01 +6.894041e-01 +8.282768e-01 +1.173939e+00 +6.416756e-01 +7.879406e-01 +7.902623e-01 +8.180612e-01
+1.683333e+00 +2.573790e+00 +1.471509e+00 +1.371381e+00 +8.720351e-01 +4.862647e-01 +6.222059e-01 +9.023524e-01 +5.842245e-01 +6.586371e-01 +5.467955e-01 +5.633192e-01 +2.345315e+00 +1.179957e+00 +1.091742e+00 +8.863953e-01 +6.931955e-01 +8.266502e-01 +1.186072e+00 +6.380934e-01 +7.915034e-01 +7.915834e-01 +8.284950e-01
+1.700000e+00 +2.604727e+00 +1.474906e+00 +1.398658e+00 +8.821219e-01 +4.876804e-01 +6.200437e-01 +9.050245e-01 +5.828886e-01 +6.599727e-01 +5.450788e-01 +5.644520e-01 +2.372887e+00 +1.181803e+00 +1.113444e+00 +8.892079e-01 +6.975823e-01 +8.281099e-01 +1.198050e+00 +6.357116e-01 +7.931856e-01 +7.902366e-01 +8.407767e-01
+1.716667e+00 +2.624511e+00 +1.481193e+00 +1.420932e+00 +8.867047e-01 +4.882204e-01 +6.183855e-01 +9.036406e-01 +5.814807e-01 +6.590505e-01 +5.429942e-01 +5.645149e-01 +2.390080e+00 +1.185795e+00 +1.130988e+00 +8.881404e-01 +6.992303e-01 +8.324891e-01 +1.201463e+00 +6.333684e-01 +7.917488e-01 +7.902902e-01 +8.476141e-01
+1.733333e+00 +2.619402e+00 +1.486412e+00 +1.458360e+00 +8.938325e-01 +4.883627e-01 +6.170148e-01 +9.031242e-01 +5.816896e-01 +6.586370e-01 +5.408255e-01 +5.640400e-01 +2.385026e+00 +1.189160e+00 +1.161294e+00 +8.907509e-01 +6.985414e-01 +8.355288e-01 +1.204370e+00 +6.352203e-01 +7.940712e-01 +7.911840e-01 +8.509390e-01
+1.750000e+00 +2.633068e+00 +1.491346e+00 +1.495172e+00 +8.975185e-01 +4.882234e-01 +6.158534e-01 +9.037771e-01 +5.828751e-01 +6.586776e-01 +5.386650e-01 +5.633136e-01 +2.397011e+00 +1.192860e+00 +1.191342e+00 +8.932527e-01 +6.959796e-01 +8.407995e-01 +1.211671e+00 +6.368511e-01 +7.966070e-01 +7.930276e-01 +8.538241e-01
+1.766667e+00 +2.656398e+00 +1.501632e+00 +1.519769e+00 +9.040696e-01 +4.880253e-01 +6.157990e-01 +9.013909e-01 +5.828646e-01 +6.584823e-01 +5.365491e-01 +5.631548e-01 +2.417678e+00 +1.200517e+00 +1.211256e+00 +8.989829e-01 +6.932271e-01 +8.514941e-01 +1.214360e+00 +6.353155e-01 +7.973132e-01 +7.939566e-01 +8.584241e-01
+1.783333e+00 +2.667298e+00 +1.508820e+00 +1.550862e+00 +9.154405e-01 +4.878522e-01 +6.150186e-01 +9.024162e-01 +5.822262e-01 +6.580689e-01 +5.344658e-01 +5.630683e-01 +2.427696e+00 +1.206419e+00 +1.236478e+00 +9.132839e-01 +6.898456e-01 +8.571065e-01 +1.218224e+00 +6.343810e-01 +7.985993e-01 +7.970298e-01 +8.601831e-01
+1.800000e+00 +2.665175e+00 +1.518624e+00 +1.573753e+00 +9.286681e-01 +4.869292e-01 +6.132868e-01 +9.023985e-01 +5.817122e-01 +6.566247e-01 +5.324344e-01 +5.638716e-01 +2.426035e+00 +1.214527e+00 +1.255169e+00 +9.297909e-01 +6.859719e-01 +8.580210e-01 +1.219711e+00 +6.338535e-01 +7.979446e-01 +7.976284e-01 +8.634688e-01
+1.816667e+00 +2.681115e+00 +1.533477e+00 +1.598298e+00 +9.363435e-01 +4.855750e-01 +6.119557e-01 +9.049452e-01 +5.810591e-01 +6.565359e-01 +5.304056e-01 +5.644684e-01 +2.441048e+00 +1.225870e+00 +1.275432e+00 +9.398800e-01 +6.820885e-01 +8.627946e-01 +1.230412e+00 +6.325514e-01 +7.993076e-01 +7.982498e-01 +8.657357e-01
+1.833333e+00 +2.694544e+00 +1.545129e+00 +1.604441e+00 +9.412240e-01 +4.842543e-01 +6.105788e-01 +9.075414e-01 +5.807101e-01 +6.566311e-01 +5.288894e-01 +5.656328e-01 +2.453821e+00 +1.234530e+00 +1.280675e+00 +9.457851e-01 +6.782097e-01 +8.664241e-01 +1.241689e+00 +6.305531e-01 +8.000158e-01 +7.960023e-01 +8.659900e-01
+1.850000e+00 +2.697204e+00 +1.561328e+00 +1.603736e+00 +9.448062e-01 +4.830753e-01 +6.092676e-01 +9.076140e-01 +5.794633e-01 +6.570621e-01 +5.274293e-01 +5.663156e-01 +2.456620e+00 +1.245546e+00 +1.280244e+00 +9.465006e-01 +6.759643e-01 +8.714166e-01 +1.248819e+00 +6.274481e-01 +8.004325e-01 +7.939615e-01 +8.642681e-01
+1.866667e+00 +2.701440e+00 +1.598964e+00 +1.595353e+00 +9.485108e-01 +4.820300e-01 +6.078508e-01 +9.121716e-01 +5.787989e-01 +6.585110e-01 +5.255847e-01 +5.667682e-01 +2.460624e+00 +1.273548e+00 +1.273465e+00 +9.445439e-01 +6.754491e-01 +8.786357e-01 +1.270843e+00 +6.247223e-01 +7.994408e-01 +7.903333e-01 +8.623830e-01
+1.883333e+00 +2.714504e+00 +1.644360e+00 +1.585517e+00 +9.491103e-01 +4.811789e-01 +6.070679e-01 +9.171064e-01 +5.773344e-01 +6.594059e-01 +5.237567e-01 +5.657857e-01 +2.472665e+00 +1.307167e+00 +1.265577e+00 +9.402318e-01 +6.752844e-01 +8.907823e-01 +1.294782e+00 +6.214461e-01 +7.974915e-01 +7.870103e-01 +8.573555e-01
+1.900000e+00 +2.740697e+00 +1.674434e+00 +1.575242e+00 +9.470958e-01 +4.802323e-01 +6.056813e-01 +9.201804e-01 +5.759802e-01 +6.585248e-01 +5.219227e-01 +5.643962e-01 +2.496746e+00 +1.328757e+00 +1.257346e+00 +9.348785e-01 +6.747303e-01 +8.985983e-01 +1.311839e+00 +6.188005e-01 +7.934216e-01 +7.856149e-01 +8.521236e-01
+1.916667e+00 +2.773568e+00 +1.729142e+00 +1.566238e+00 +9.451848e-01 +4.804442e-01 +6.043040e-01 +9.211694e-01 +5.744627e-01 +6.566916e-01 +5.200365e-01 +5.622337e-01 +2.526456e+00 +1.369818e+00 +1.250066e+00 +9.291269e-01 +6.809956e-01 +9.088663e-01 +1.327323e+00 +6.167855e-01 +7.887844e-01 +7.850347e-01 +8.480777e-01
+1.933333e+00 +2.782960e+00 +1.785559e+00 +1.558377e+00 +9.425699e-01 +4.809613e-01 +6.026868e-01 +9.215675e-01 +5.728755e-01 +6.541766e-01 +5.180927e-01 +5.604889e-01 +2.534859e+00 +1.413358e+00 +1.243955e+00 +9.241519e-01 +6.892786e-01 +9.172868e-01 +1.338317e+00 +6.146697e-01 +7.841975e-01 +7.819861e-01 +8.433322e-01
+1.950000e+00 +2.778037e+00 +1.841630e+00 +1.550427e+00 +9.414332e-01 +4.820078e-01 +6.009860e-01 +9.258965e-01 +5.717897e-01 +6.519564e-01 +5.163803e-01 +5.590650e-01 +2.530017e+00 +1.457466e+00 +1.237643e+00 +9.203061e-01 +6.966158e-01 +9.245030e-01 +1.356140e+00 +6.125476e-01 +7.794073e-01 +7.793856e-01 +8.380691e-01
+1.966667e+00 +2.782540e+00 +1.912772e+00 +1.543198e+00 +9.392343e-01 +4.828429e-01 +6.000198e-01 +9.284562e-01 +5.706112e-01 +6.500201e-01 +5.145791e-01 +5.578586e-01 +2.533282e+00 +1.513841e+00 +1.231910e+00 +9.176149e-01 +7.026977e-01 +9.391256e-01 +1.373830e+00 +6.101367e-01 +7.747532e-01 +7.778249e-01 +8.330003e-01
+1.983333e+00 +2.781620e+00 +1.970843e+00 +1.533432e+00 +9.406845e-01 +4.844792e-01 +5.987501e-01 +9.329324e-01 +5.694944e-01 +6.477361e-01 +5.126883e-01 +5.570594e-01 +2.531868e+00 +1.559295e+00 +1.224114e+00 +9.143467e-01 +7.115666e-01 +9.490251e-01 +1.393280e+00 +6.073676e-01 +7.701573e-01 +7.748824e-01 +8.278886e-01
+2.000000e+00 +2.783634e+00 +2.001744e+00 +1.523488e+00 +9.476060e-01 +4.871759e-01 +5.968368e-01 +9.434245e-01 +5.681019e-01 +6.460119e-01 +5.107366e-01 +5.560760e-01 +2.532976e+00 +1.583896e+00 +1.216207e+00 +9.148763e-01 +7.188225e-01 +9.522829e-01 +1.419129e+00 +6.042022e-01 +7.660054e-01 +7.714457e-01 +8.227335e-01
+2.016667e+00 +2.779233e+00 +2.024560e+00 +1.513039e+00 +9.543183e-01 +4.892234e-01 +5.947374e-01 +9.529690e-01 +5.673114e-01 +6.433454e-01 +5.088505e-01 +5.548832e-01 +2.528282e+00 +1.602385e+00 +1.207775e+00 +9.166458e-01 +7.234867e-01 +9.526400e-01 +1.438752e+00 +6.012276e-01 +7.614594e-01 +7.681521e-01 +8.178670e-01
+2.033333e+00 +2.766218e+00 +2.047211e+00 +1.502185e+00 +9.591656e-01 +4.908125e-01 +5.929344e-01 +9.553122e-01 +5.668045e-01 +6.411037e-01 +5.069659e-01 +5.532265e-01 +2.516004e+00 +1.619804e+00 +1.199048e+00 +9.161666e-01 +7.294746e-01 +9.545009e-01 +1.443744e+00 +5.987221e-01 +7.577511e-01 +7.638354e-01 +8.132143e-01
+2.050000e+00 +2.755243e+00 +2.071448e+00 +1.491998e+00 +9.613179e-01 +4.911048e-01 +5.922670e-01 +9.547893e-01 +5.666826e-01 +6.394867e-01 +5.050837e-01 +5.527045e-01 +2.505510e+00 +1.639224e+00 +1.190859e+00 +9.147348e-01 +7.314288e-01 +9.607737e-01 +1.444866e+00 +5.966703e-01 +7.549864e-01 +7.598729e-01 +8.104105e-01
+2.066667e+00 +2.741225e+00 +2.096076e+00 +1.482277e+00 +9.595589e-01 +4.902096e-01 +5.917859e-01 +9.528385e-01 +5.656477e-01 +6.381819e-01 +5.033815e-01 +5.529232e-01 +2.492596e+00 +1.658421e+00 +1.183085e+00 +9.098407e-01 +7.324858e-01 +9.667101e-01 +1.443824e+00 +5.941402e-01 +7.524554e-01 +7.560577e-01 +8.088381e-01
+2.083333e+00 +2.733321e+00 +2.108398e+00 +1.479693e+00 +9.583140e-01 +4.897603e-01 +5.906031e-01 +9.512935e-01 +5.641017e-01 +6.365535e-01 +5.020565e-01 +5.533948e-01 +2.485083e+00 +1.667836e+00 +1.181047e+00 +9.045680e-01 +7.348017e-01 +9.683944e-01 +1.443391e+00 +5.914466e-01 +7.487586e-01 +7.528396e-01 +8.114459e-01
+2.100000e+00 +2.726474e+00 +2.119915e+00 +1.480835e+00 +9.554752e-01 +4.888327e-01 +5.895510e-01 +9.488728e-01 +5.627932e-01 +6.370368e-01 +5.012027e-01 +5.547806e-01 +2.478883e+00 +1.676524e+00 +1.182137e+00 +8.988293e-01 +7.361212e-01 +9.700060e-01 +1.440766e+00 +5.895231e-01 +7.473105e-01 +7.487716e-01 +8.173257e-01
+2.116667e+00 +2.718491e+00 +2.150462e+00 +1.482424e+00 +9.511974e-01 +4.883232e-01 +5.896515e-01 +9.461809e-01 +5.615707e-01 +6.385744e-01 +5.010993e-01 +5.555301e-01 +2.471595e+00 +1.701069e+00 +1.183861e+00 +8.943755e-01 +7.395293e-01 +9.759286e-01 +1.440054e+00 +5.876761e-01 +7.477267e-01 +7.443487e-01 +8.217372e-01
+2.133333e+00 +2.720517e+00 +2.174559e+00 +1.481754e+00 +9.472238e-01 +4.878609e-01 +5.913310e-01 +9.416153e-01 +5.603290e-01 +6.383326e-01 +5.010605e-01 +5.551033e-01 +2.473481e+00 +1.720184e+00 +1.183835e+00 +8.914400e-01 +7.424792e-01 +9.875235e-01 +1.435395e+00 +5.854521e-01 +7.455661e-01 +7.402247e-01 +8.222631e-01
+2.150000e+00 +2.728153e+00 +2.215630e+00 +1.486025e+00 +9.429038e-01 +4.876271e-01 +5.935206e-01 +9.373639e-01 +5.594645e-01 +6.372629e-01 +5.010077e-01 +5.552901e-01 +2.480600e+00 +1.753965e+00 +1.187958e+00 +8.901596e-01 +7.480788e-01 +9.996197e-01 +1.432269e+00 +5.838129e-01 +7.431968e-01 +7.360284e-01 +8.254169e-01
+2.166667e+00 +2.737031e+00 +2.233053e+00 +1.488201e+00 +9.389244e-01 +4.873279e-01 +5.939418e-01 +9.341066e-01 +5.578385e-01 +6.382289e-01 +5.004903e-01 +5.556296e-01 +2.489037e+00 +1.768661e+00 +1.190307e+00 +8.873634e-01 +7.524583e-01 +1.002742e+00 +1.428534e+00 +5.811873e-01 +7.428730e-01 +7.319477e-01 +8.285147e-01
+2.183333e+00 +2.757382e+00 +2.232181e+00 +1.492474e+00 +9.366444e-01 +4.862832e-01 +5.950750e-01 +9.296788e-01 +5.560066e-01 +6.387084e-01 +4.996112e-01 +5.557894e-01 +2.507915e+00 +1.768124e+00 +1.194315e+00 +8.846262e-01 +7.532877e-01 +1.006239e+00 +1.420991e+00 +5.783918e-01 +7.423157e-01 +7.285478e-01 +8.331296e-01
+2.200000e+00 +2.796668e+00 +2.228860e+00 +1.505892e+00 +9.350139e-01 +4.849820e-01 +5.973793e-01 +9.248897e-01 +5.539300e-01 +6.397280e-01 +4.988691e-01 +5.556477e-01 +2.543981e+00 +1.764608e+00 +1.205627e+00 +8.830888e-01 +7.511260e-01 +1.018548e+00 +1.416018e+00 +5.759327e-01 +7.398598e-01 +7.261161e-01 +8.402852e-01
+2.216667e+00 +2.843936e+00 +2.225135e+00 +1.518306e+00 +9.322083e-01 +4.836858e-01 +5.992943e-01 +9.205256e-01 +5.517893e-01 +6.402794e-01 +4.978940e-01 +5.559375e-01 +2.587181e+00 +1.760830e+00 +1.216011e+00 +8.808100e-01 +7.477610e-01 +1.029855e+00 +1.413181e+00 +5.733956e-01 +7.365611e-01 +7.244381e-01 +8.480432e-01
+2.233333e+00 +2.892368e+00 +2.227793e+00 +1.540577e+00 +9.321565e-01 +4.820991e-01 +6.007000e-01 +9.163450e-01 +5.496312e-01 +6.408702e-01 +4.969921e-01 +5.568792e-01 +2.632104e+00 +1.761658e+00 +1.234410e+00 +8.806948e-01 +7.452788e-01 +1.039105e+00 +1.412065e+00 +5.712336e-01 +7.335708e-01 +7.237796e-01 +8.602459e-01
+2.250000e+00 +2.940107e+00 +2.226036e+00 +1.556181e+00 +9.300610e-01 +4.806664e-01 +6.011547e-01 +9.122563e-01 +5.476794e-01 +6.434595e-01 +4.965664e-01 +5.586877e-01 +2.676492e+00 +1.760566e+00 +1.247347e+00 +8.813597e-01 +7.433528e-01 +1.042743e+00 +1.408252e+00 +5.701232e-01 +7.314740e-01 +7.214548e-01 +8.738343e-01
+2.266667e+00 +2.993240e+00 +2.235325e+00 +1.570251e+00 +9.280366e-01 +4.793105e-01 +6.012745e-01 +9.085150e-01 +5.456112e-01 +6.445082e-01 +4.961824e-01 +5.611722e-01 +2.726729e+00 +1.769742e+00 +1.258905e+00 +8.857994e-01 +7.439453e-01 +1.043287e+00 +1.403131e+00 +5.681974e-01 +7.283356e-01 +7.192090e-01 +8.887531e-01
+2.283333e+00 +3.039703e+00 +2.229719e+00 +1.583038e+00 +9.294984e-01 +4.777497e-01 +5.998476e-01 +9.072741e-01 +5.436646e-01 +6.454992e-01 +4.962679e-01 +5.641888e-01 +2.770887e+00 +1.766282e+00 +1.269226e+00 +8.904071e-01 +7.413105e-01 +1.039717e+00 +1.402245e+00 +5.665042e-01 +7.252864e-01 +7.175819e-01 +9.053355e-01
+2.300000e+00 +3.145254e+00 +2.226895e+00 +1.597821e+00 +9.292533e-01 +4.762381e-01 +5.989156e-01 +9.045085e-01 +5.417156e-01 +6.458021e-01 +4.971987e-01 +5.686853e-01 +2.869716e+00 +1.764959e+00 +1.280910e+00 +8.962217e-01 +7.397478e-01 +1.038915e+00 +1.400508e+00 +5.644373e-01 +7.222497e-01 +7.172648e-01 +9.314134e-01
+2.316667e+00 +3.247688e+00 +2.234515e+00 +1.608970e+00 +9.279959e-01 +4.747533e-01 +5.986556e-01 +9.020050e-01 +5.397688e-01 +6.454135e-01 +4.998570e-01 +5.732551e-01 +2.965513e+00 +1.772374e+00 +1.289565e+00 +9.003699e-01 +7.417284e-01 +1.038987e+00 +1.398987e+00 +5.614624e-01 +7.193436e-01 +7.185606e-01 +9.559091e-01
+2.333333e+00 +3.323879e+00 +2.246987e+00 +1.618877e+00 +9.273552e-01 +4.732360e-01 +5.981899e-01 +8.989584e-01 +5.378743e-01 +6.458630e-01 +5.029824e-01 +5.788570e-01 +3.037273e+00 +1.784400e+00 +1.297255e+00 +9.067771e-01 +7.429155e-01 +1.038880e+00 +1.395448e+00 +5.587576e-01 +7.171537e-01 +7.178421e-01 +9.794586e-01
+2.350000e+00 +3.402742e+00 +2.247869e+00 +1.634591e+00 +9.264079e-01 +4.718738e-01 +5.974215e-01 +8.973862e-01 +5.364083e-01 +6.456606e-01 +5.053429e-01 +5.830600e-01 +3.111308e+00 +1.786804e+00 +1.309798e+00 +9.133856e-01 +7.431768e-01 +1.037712e+00 +1.395622e+00 +5.561882e-01 +7.145804e-01 +7.158996e-01 +9.997867e-01
+2.366667e+00 +3.509188e+00 +2.241491e+00 +1.648109e+00 +9.254849e-01 +4.703799e-01 +5.960127e-01 +8.953256e-01 +5.351711e-01 +6.449592e-01 +5.075265e-01 +5.871966e-01 +3.210885e+00 +1.782799e+00 +1.320604e+00 +9.198601e-01 +7.428036e-01 +1.035583e+00 +1.396261e+00 +5.535487e-01 +7.124706e-01 +7.146590e-01 +1.021332e+00
+2.383333e+00 +3.601514e+00 +2.234147e+00 +1.653762e+00 +9.218162e-01 +4.689097e-01 +5.941298e-01 +8.917252e-01 +5.338547e-01 +6.442343e-01 +5.092397e-01 +5.912453e-01 +3.297117e+00 +1.778488e+00 +1.325101e+00 +9.226199e-01 +7.444380e-01 +1.031827e+00 +1.390806e+00 +5.506709e-01 +7.114951e-01 +7.117655e-01 +1.039282e+00
+2.400000e+00 +3.712508e+00 +2.223581e+00 +1.669281e+00 +9.173885e-01 +4.675045e-01 +5.928089e-01 +8.879245e-01 +5.323946e-01 +6.429985e-01 +5.098277e-01 +5.939830e-01 +3.399953e+00 +1.769823e+00 +1.337676e+00 +9.209750e-01 +7.449491e-01 +1.033959e+00 +1.390297e+00 +5.477454e-01 +7.103963e-01 +7.108147e-01 +1.056306e+00
+2.416667e+00 +3.830076e+00 +2.213061e+00 +1.691419e+00 +9.128681e-01 +4.662887e-01 +5.911841e-01 +8.839187e-01 +5.317978e-01 +6.422331e-01 +5.098881e-01 +5.963013e-01 +3.508422e+00 +1.761375e+00 +1.355603e+00 +9.180529e-01 +7.473500e-01 +1.036206e+00 +1.388400e+00 +5.453051e-01 +7.097811e-01 +7.124297e-01 +1.074434e+00
+2.433333e+00 +3.933798e+00 +2.199336e+00 +1.707681e+00 +9.084281e-01 +4.648899e-01 +5.891966e-01 +8.806183e-01 +5.319924e-01 +6.425482e-01 +5.098375e-01 +5.984839e-01 +3.604884e+00 +1.750465e+00 +1.368879e+00 +9.162306e-01 +7.475464e-01 +1.034350e+00 +1.387883e+00 +5.432907e-01 +7.112301e-01 +7.140391e-01 +1.089383e+00
+2.450000e+00 +4.004400e+00 +2.185032e+00 +1.719403e+00 +9.039830e-01 +4.634838e-01 +5.869911e-01 +8.779157e-01 +5.320933e-01 +6.426272e-01 +5.096183e-01 +6.007614e-01 +3.670223e+00 +1.738574e+00 +1.378339e+00 +9.133885e-01 +7.442884e-01 +1.034367e+00 +1.386593e+00 +5.416068e-01 +7.109886e-01 +7.151593e-01 +1.102117e+00
+2.466667e+00 +4.072871e+00 +2.172380e+00 +1.739027e+00 +8.991274e-01 +4.620602e-01 +5.847771e-01 +8.751208e-01 +5.322283e-01 +6.431244e-01 +5.088395e-01 +6.031725e-01 +3.733344e+00 +1.727822e+00 +1.394061e+00 +9.087056e-01 +7.406520e-01 +1.031541e+00 +1.387369e+00 +5.403137e-01 +7.108532e-01 +7.182895e-01 +1.118032e+00
+2.483333e+00 +4.147940e+00 +2.157318e+00 +1.747996e+00 +8.950761e-01 +4.605800e-01 +5.829700e-01 +8.720346e-01 +5.315453e-01 +6.437378e-01 +5.079902e-01 +6.059817e-01 +3.802826e+00 +1.715604e+00 +1.400989e+00 +9.042326e-01 +7.380026e-01 +1.026731e+00 +1.387464e+00 +5.385402e-01 +7.105771e-01 +7.193258e-01 +1.133996e+00
+2.500000e+00 +4.217687e+00 +2.144274e+00 +1.766663e+00 +8.911964e-01 +4.592650e-01 +5.809092e-01 +8.687279e-01 +5.307763e-01 +6.431136e-01 +5.066825e-01 +6.070749e-01 +3.867105e+00 +1.704891e+00 +1.415731e+00 +8.985577e-01 +7.366881e-01 +1.024203e+00 +1.386762e+00 +5.371357e-01 +7.080337e-01 +7.241475e-01 +1.145339e+00
+2.516667e+00 +4.279183e+00 +2.130672e+00 +1.782684e+00 +8.880331e-01 +4.580049e-01 +5.789996e-01 +8.685228e-01 +5.297055e-01 +6.416990e-01 +5.055227e-01 +6.092767e-01 +3.924078e+00 +1.693947e+00 +1.428523e+00 +8.937447e-01 +7.352236e-01 +1.019625e+00 +1.391050e+00 +5.353310e-01 +7.053148e-01 +7.262492e-01 +1.159203e+00
+2.533333e+00 +4.314779e+00 +2.118138e+00 +1.798873e+00 +8.844768e-01 +4.567417e-01 +5.770797e-01 +8.669156e-01 +5.290250e-01 +6.408847e-01 +5.045866e-01 +6.120245e-01 +3.956618e+00 +1.683828e+00 +1.441465e+00 +8.881234e-01 +7.327297e-01 +1.015464e+00 +1.389268e+00 +5.338284e-01 +7.042157e-01 +7.263377e-01 +1.173710e+00
+2.550000e+00 +4.333453e+00 +2.114282e+00 +1.825494e+00 +8.803658e-01 +4.554598e-01 +5.762516e-01 +8.686465e-01 +5.281465e-01 +6.397187e-01 +5.036958e-01 +6.152122e-01 +3.973445e+00 +1.680337e+00 +1.463132e+00 +8.825312e-01 +7.292615e-01 +1.013838e+00 +1.392891e+00 +5.333574e-01 +7.019425e-01 +7.271910e-01 +1.189223e+00
+2.566667e+00 +4.330220e+00 +2.107017e+00 +1.844104e+00 +8.765403e-01 +4.542182e-01 +5.751329e-01 +8.684902e-01 +5.273342e-01 +6.379614e-01 +5.030430e-01 +6.170524e-01 +3.970401e+00 +1.674201e+00 +1.478892e+00 +8.770841e-01 +7.262778e-01 +1.009784e+00 +1.392515e+00 +5.340690e-01 +6.988796e-01 +7.265379e-01 +1.195501e+00
+2.583333e+00 +4.334706e+00 +2.102024e+00 +1.869422e+00 +8.724018e-01 +4.530590e-01 +5.754822e-01 +8.744205e-01 +5.274121e-01 +6.376022e-01 +5.023826e-01 +6.194009e-01 +3.976154e+00 +1.670244e+00 +1.500932e+00 +8.715935e-01 +7.240895e-01 +1.003392e+00 +1.404876e+00 +5.391115e-01 +6.968990e-01 +7.252628e-01 +1.199849e+00
+2.600000e+00 +4.344038e+00 +2.102366e+00 +1.889303e+00 +8.680881e-01 +4.521264e-01 +5.768567e-01 +8.817894e-01 +5.281753e-01 +6.406162e-01 +5.020593e-01 +6.246603e-01 +3.986357e+00 +1.670797e+00 +1.518213e+00 +8.664026e-01 +7.226824e-01 +9.969856e-01 +1.419731e+00 +5.452655e-01 +6.956471e-01 +7.248298e-01 +1.210141e+00
+2.616667e+00 +4.368647e+00 +2.105588e+00 +1.913843e+00 +8.637704e-01 +4.514517e-01 +5.771485e-01 +8.874887e-01 +5.290586e-01 +6.433240e-01 +5.018358e-01 +6.303950e-01 +4.012052e+00 +1.673630e+00 +1.539471e+00 +8.617915e-01 +7.244126e-01 +9.907562e-01 +1.427674e+00 +5.538774e-01 +6.929936e-01 +7.237771e-01 +1.219051e+00
+2.633333e+00 +4.394970e+00 +2.101805e+00 +1.944060e+00 +8.594166e-01 +4.509219e-01 +5.792777e-01 +8.929944e-01 +5.294987e-01 +6.478193e-01 +5.008757e-01 +6.365275e-01 +4.040093e+00 +1.671194e+00 +1.565900e+00 +8.578389e-01 +7.261633e-01 +9.852210e-01 +1.431442e+00 +5.626983e-01 +6.938640e-01 +7.208755e-01 +1.228795e+00
+2.650000e+00 +4.405807e+00 +2.097324e+00 +1.966256e+00 +8.550744e-01 +4.501591e-01 +5.794142e-01 +8.978780e-01 +5.296939e-01 +6.496244e-01 +5.003730e-01 +6.417499e-01 +4.052673e+00 +1.667932e+00 +1.585503e+00 +8.537140e-01 +7.256960e-01 +9.790501e-01 +1.434787e+00 +5.682616e-01 +6.927482e-01 +7.174579e-01 +1.237071e+00
+2.666667e+00 +4.432264e+00 +2.099429e+00 +1.991920e+00 +8.513008e-01 +4.494809e-01 +5.794112e-01 +9.001267e-01 +5.307057e-01 +6.523110e-01 +5.000487e-01 +6.461543e-01 +4.080206e+00 +1.669684e+00 +1.608345e+00 +8.495117e-01 +7.267268e-01 +9.737386e-01 +1.435755e+00 +5.754297e-01 +6.949449e-01 +7.143871e-01 +1.244190e+00
+2.683333e+00 +4.436253e+00 +2.099541e+00 +2.018220e+00 +8.471418e-01 +4.487621e-01 +5.796805e-01 +9.054618e-01 +5.324100e-01 +6.563660e-01 +4.995023e-01 +6.506438e-01 +4.085798e+00 +1.669837e+00 +1.631533e+00 +8.450935e-01 +7.264987e-01 +9.681592e-01 +1.441113e+00 +5.817971e-01 +6.974328e-01 +7.112306e-01 +1.252702e+00
+2.700000e+00 +4.425272e+00 +2.100923e+00 +2.034826e+00 +8.429766e-01 +4.485316e-01 +5.806789e-01 +9.136847e-01 +5.337452e-01 +6.624156e-01 +4.982196e-01 +6.547710e-01 +4.077281e+00 +1.670817e+00 +1.646154e+00 +8.412353e-01 +7.278498e-01 +9.636293e-01 +1.445521e+00 +5.869264e-01 +6.997735e-01 +7.088619e-01 +1.257746e+00
+2.716667e+00 +4.390995e+00 +2.115410e+00 +2.047238e+00 +8.386160e-01 +4.477869e-01 +5.834830e-01 +9.292956e-01 +5.356643e-01 +6.684620e-01 +4.974046e-01 +6.596925e-01 +4.045997e+00 +1.683043e+00 +1.657072e+00 +8.381954e-01 +7.279154e-01 +9.655299e-01 +1.454387e+00 +5.916457e-01 +7.019328e-01 +7.053854e-01 +1.264672e+00
+2.733333e+00 +4.362082e+00 +2.111033e+00 +2.060462e+00 +8.348345e-01 +4.467956e-01 +5.848785e-01 +9.431814e-01 +5.392889e-01 +6.752992e-01 +4.960597e-01 +6.610965e-01 +4.019609e+00 +1.679770e+00 +1.668443e+00 +8.340471e-01 +7.252160e-01 +9.634050e-01 +1.462567e+00 +5.984156e-01 +7.050739e-01 +7.031460e-01 +1.265489e+00
+2.750000e+00 +4.340205e+00 +2.102226e+00 +2.066477e+00 +8.329045e-01 +4.455730e-01 +5.857568e-01 +9.585788e-01 +5.448051e-01 +6.802146e-01 +4.960229e-01 +6.632492e-01 +4.000340e+00 +1.672649e+00 +1.674259e+00 +8.321615e-01 +7.219885e-01 +9.616611e-01 +1.471481e+00 +6.064543e-01 +7.080424e-01 +6.992669e-01 +1.266109e+00
+2.766667e+00 +4.310187e+00 +2.096133e+00 +2.067054e+00 +8.313170e-01 +4.443812e-01 +5.865968e-01 +9.736354e-01 +5.501764e-01 +6.842082e-01 +4.964272e-01 +6.659965e-01 +3.972866e+00 +1.667551e+00 +1.675369e+00 +8.303876e-01 +7.188754e-01 +9.608802e-01 +1.477365e+00 +6.142176e-01 +7.089563e-01 +6.952747e-01 +1.267467e+00
+2.783333e+00 +4.284320e+00 +2.082351e+00 +2.074224e+00 +8.303303e-01 +4.430699e-01 +5.858959e-01 +9.843744e-01 +5.573069e-01 +6.896713e-01 +4.962193e-01 +6.679893e-01 +3.949751e+00 +1.656461e+00 +1.681936e+00 +8.292680e-01 +7.149775e-01 +9.556563e-01 +1.481130e+00 +6.251915e-01 +7.109407e-01 +6.915893e-01 +1.267276e+00
+2.800000e+00 +4.265701e+00 +2.070242e+00 +2.081307e+00 +8.294994e-01 +4.418319e-01 +5.846710e-01 +9.958189e-01 +5.633682e-01 +6.931390e-01 +4.953598e-01 +6.696944e-01 +3.934063e+00 +1.646750e+00 +1.688759e+00 +8.292147e-01 +7.119881e-01 +9.503375e-01 +1.485731e+00 +6.332289e-01 +7.130792e-01 +6.879728e-01 +1.265605e+00
+2.816667e+00 +4.248715e+00 +2.057866e+00 +2.091331e+00 +8.260438e-01 +4.408670e-01 +5.833829e-01 +1.006774e+00 +5.676538e-01 +6.938706e-01 +4.941447e-01 +6.705746e-01 +3.919793e+00 +1.637003e+00 +1.698291e+00 +8.274265e-01 +7.110228e-01 +9.449633e-01 +1.487054e+00 +6.395564e-01 +7.123606e-01 +6.849348e-01 +1.262549e+00
+2.833333e+00 +4.231443e+00 +2.046494e+00 +2.094918e+00 +8.225033e-01 +4.401672e-01 +5.815198e-01 +1.014680e+00 +5.721190e-01 +6.937788e-01 +4.928178e-01 +6.703015e-01 +3.905019e+00 +1.628140e+00 +1.702525e+00 +8.256540e-01 +7.111285e-01 +9.393999e-01 +1.485373e+00 +6.438459e-01 +7.120634e-01 +6.818957e-01 +1.257485e+00
+2.850000e+00 +4.211135e+00 +2.034574e+00 +2.113154e+00 +8.193011e-01 +4.397471e-01 +5.802263e-01 +1.025067e+00 +5.763113e-01 +6.942601e-01 +4.913856e-01 +6.680998e-01 +3.886770e+00 +1.618300e+00 +1.719326e+00 +8.213071e-01 +7.125461e-01 +9.341316e-01 +1.488641e+00 +6.485441e-01 +7.129273e-01 +6.809742e-01 +1.252492e+00
+2.866667e+00 +4.191277e+00 +2.028249e+00 +2.109198e+00 +8.160191e-01 +4.392406e-01 +5.789731e-01 +1.034022e+00 +5.798165e-01 +6.947454e-01 +4.898248e-01 +6.666493e-01 +3.868896e+00 +1.613095e+00 +1.717151e+00 +8.176945e-01 +7.149778e-01 +9.295688e-01 +1.487881e+00 +6.493784e-01 +7.143950e-01 +6.785880e-01 +1.247105e+00
+2.883333e+00 +4.170349e+00 +2.031792e+00 +2.104716e+00 +8.126406e-01 +4.385802e-01 +5.776768e-01 +1.036163e+00 +5.833886e-01 +6.977392e-01 +4.881881e-01 +6.661125e-01 +3.850357e+00 +1.616110e+00 +1.714366e+00 +8.145587e-01 +7.179376e-01 +9.259358e-01 +1.480221e+00 +6.490844e-01 +7.204158e-01 +6.758482e-01 +1.243270e+00
+2.900000e+00 +4.147014e+00 +2.029380e+00 +2.093311e+00 +8.098356e-01 +4.378016e-01 +5.761543e-01 +1.033571e+00 +5.852257e-01 +7.003981e-01 +4.864855e-01 +6.643895e-01 +3.829645e+00 +1.614571e+00 +1.705575e+00 +8.114775e-01 +7.190787e-01 +9.211736e-01 +1.470507e+00 +6.474352e-01 +7.257663e-01 +6.733562e-01 +1.236462e+00
+2.916667e+00 +4.114738e+00 +2.019303e+00 +2.080592e+00 +8.108127e-01 +4.373684e-01 +5.747914e-01 +1.031712e+00 +5.870442e-01 +7.026996e-01 +4.847452e-01 +6.622017e-01 +3.800181e+00 +1.606615e+00 +1.695634e+00 +8.108586e-01 +7.187977e-01 +9.168465e-01 +1.461465e+00 +6.468850e-01 +7.286468e-01 +6.702377e-01 +1.229404e+00
+2.933333e+00 +4.084151e+00 +2.004287e+00 +2.067843e+00 +8.122182e-01 +4.369050e-01 +5.732290e-01 +1.031218e+00 +5.882712e-01 +7.033000e-01 +4.831490e-01 +6.594089e-01 +3.772368e+00 +1.594544e+00 +1.685488e+00 +8.105690e-01 +7.170094e-01 +9.115533e-01 +1.454895e+00 +6.457122e-01 +7.295446e-01 +6.669688e-01 +1.222379e+00
+2.950000e+00 +4.056487e+00 +1.988994e+00 +2.056598e+00 +8.127233e-01 +4.359492e-01 +5.714253e-01 +1.032209e+00 +5.895648e-01 +7.032021e-01 +4.821283e-01 +6.567285e-01 +3.747262e+00 +1.582392e+00 +1.676790e+00 +8.099713e-01 +7.135427e-01 +9.066021e-01 +1.449283e+00 +6.451835e-01 +7.296107e-01 +6.655235e-01 +1.215054e+00
+2.966667e+00 +4.040576e+00 +1.974554e+00 +2.048460e+00 +8.144676e-01 +4.347313e-01 +5.697145e-01 +1.031136e+00 +5.911561e-01 +7.033963e-01 +4.809705e-01 +6.538083e-01 +3.733565e+00 +1.571371e+00 +1.670967e+00 +8.118372e-01 +7.094248e-01 +9.030185e-01 +1.441517e+00 +6.454306e-01 +7.303851e-01 +6.636033e-01 +1.207310e+00
+2.983333e+00 +4.013870e+00 +1.960183e+00 +2.043550e+00 +8.149372e-01 +4.333731e-01 +5.680809e-01 +1.029394e+00 +5.924817e-01 +7.027859e-01 +4.800779e-01 +6.508545e-01 +3.709445e+00 +1.559887e+00 +1.667866e+00 +8.106770e-01 +7.056348e-01 +8.989228e-01 +1.435228e+00 +6.443335e-01 +7.309798e-01 +6.626019e-01 +1.199352e+00
+3.000000e+00 +3.987867e+00 +1.945367e+00 +2.029974e+00 +8.160982e-01 +4.320231e-01 +5.669011e-01 +1.026430e+00 +5.938769e-01 +7.008645e-01 +4.795906e-01 +6.479974e-01 +3.685804e+00 +1.548281e+00 +1.657004e+00 +8.105082e-01 +7.014854e-01 +8.956880e-01 +1.426714e+00 +6.442430e-01 +7.281049e-01 +6.614007e-01 +1.191425e+00
+3.016667e+00 +3.960224e+00 +1.930872e+00 +2.014494e+00 +8.178929e-01 +4.306717e-01 +5.659368e-01 +1.022740e+00 +5.952499e-01 +6.988379e-01 +4.787281e-01 +6.450769e-01 +3.660524e+00 +1.536652e+00 +1.644398e+00 +8.103009e-01 +6.976335e-01 +8.932922e-01 +1.418207e+00 +6.441135e-01 +7.250322e-01 +6.587207e-01 +1.183329e+00
+3.033333e+00 +3.945294e+00 +1.920050e+00 +2.000130e+00 +8.217361e-01 +4.293607e-01 +5.665289e-01 +1.021065e+00 +5.963228e-01 +6.966515e-01 +4.774818e-01 +6.435200e-01 +3.647503e+00 +1.527562e+00 +1.632678e+00 +8.125156e-01 +6.939742e-01 +8.963847e-01 +1.414491e+00 +6.424672e-01 +7.225710e-01 +6.550663e-01 +1.177386e+00
+3.050000e+00 +3.922217e+00 +1.905602e+00 +1.990159e+00 +8.296100e-01 +4.280511e-01 +5.686835e-01 +1.018664e+00 +5.987390e-01 +6.944292e-01 +4.759370e-01 +6.436785e-01 +3.626820e+00 +1.516486e+00 +1.624388e+00 +8.201906e-01 +6.899085e-01 +8.990169e-01 +1.407512e+00 +6.430298e-01 +7.189939e-01 +6.517556e-01 +1.174213e+00
+3.066667e+00 +3.904617e+00 +1.891957e+00 +1.982630e+00 +8.416720e-01 +4.267282e-01 +5.718271e-01 +1.014980e+00 +6.030020e-01 +6.919376e-01 +4.748567e-01 +6.441387e-01 +3.611391e+00 +1.506465e+00 +1.618103e+00 +8.327495e-01 +6.859808e-01 +9.020352e-01 +1.400043e+00 +6.443645e-01 +7.156070e-01 +6.491183e-01 +1.172920e+00
+3.083333e+00 +3.889625e+00 +1.883344e+00 +1.977971e+00 +8.545468e-01 +4.254991e-01 +5.733628e-01 +1.010160e+00 +6.060812e-01 +6.889497e-01 +4.737722e-01 +6.443278e-01 +3.598616e+00 +1.501715e+00 +1.614269e+00 +8.491744e-01 +6.826951e-01 +9.009009e-01 +1.391204e+00 +6.441141e-01 +7.124493e-01 +6.463811e-01 +1.170797e+00
+3.100000e+00 +3.871403e+00 +1.882890e+00 +1.972934e+00 +8.619962e-01 +4.243788e-01 +5.747720e-01 +1.004845e+00 +6.100123e-01 +6.859055e-01 +4.723558e-01 +6.457864e-01 +3.582834e+00 +1.504032e+00 +1.610499e+00 +8.623980e-01 +6.807214e-01 +8.981540e-01 +1.381951e+00 +6.455804e-01 +7.091353e-01 +6.433246e-01 +1.167833e+00
+3.116667e+00 +3.847811e+00 +1.892438e+00 +1.966033e+00 +8.729523e-01 +4.231529e-01 +5.754921e-01 +9.995596e-01 +6.138734e-01 +6.833352e-01 +4.711628e-01 +6.462969e-01 +3.561809e+00 +1.515427e+00 +1.604852e+00 +8.804589e-01 +6.783193e-01 +8.932080e-01 +1.373430e+00 +6.463593e-01 +7.060490e-01 +6.420471e-01 +1.164645e+00
+3.133333e+00 +3.818969e+00 +1.898405e+00 +1.955602e+00 +8.795923e-01 +4.223954e-01 +5.755499e-01 +9.946250e-01 +6.195565e-01 +6.810338e-01 +4.700608e-01 +6.457863e-01 +3.535383e+00 +1.523072e+00 +1.596543e+00 +8.912173e-01 +6.768988e-01 +8.882420e-01 +1.364843e+00 +6.501568e-01 +7.031709e-01 +6.399381e-01 +1.159230e+00
+3.150000e+00 +3.787954e+00 +1.900990e+00 +1.944399e+00 +8.863404e-01 +4.218762e-01 +5.753092e-01 +9.916846e-01 +6.257722e-01 +6.785437e-01 +4.688843e-01 +6.476862e-01 +3.506702e+00 +1.526968e+00 +1.587510e+00 +9.002809e-01 +6.759603e-01 +8.826520e-01 +1.355867e+00 +6.549873e-01 +7.000669e-01 +6.372222e-01 +1.159481e+00
+3.166667e+00 +3.759357e+00 +1.904803e+00 +1.931982e+00 +8.913084e-01 +4.216683e-01 +5.752203e-01 +9.880364e-01 +6.326558e-01 +6.764651e-01 +4.678096e-01 +6.503231e-01 +3.480632e+00 +1.531621e+00 +1.577224e+00 +9.083778e-01 +6.770605e-01 +8.773389e-01 +1.346619e+00 +6.588997e-01 +6.978661e-01 +6.342239e-01 +1.159414e+00
+3.183333e+00 +3.735816e+00 +1.932341e+00 +1.919371e+00 +8.943862e-01 +4.217636e-01 +5.747434e-01 +9.848409e-01 +6.392514e-01 +6.742285e-01 +4.670235e-01 +6.515845e-01 +3.459693e+00 +1.556520e+00 +1.566844e+00 +9.209059e-01 +6.810467e-01 +8.726474e-01 +1.337949e+00 +6.621180e-01 +6.957842e-01 +6.314048e-01 +1.155781e+00
+3.200000e+00 +3.714335e+00 +1.965153e+00 +1.906387e+00 +8.963730e-01 +4.214339e-01 +5.737150e-01 +9.805032e-01 +6.434284e-01 +6.721836e-01 +4.663693e-01 +6.509082e-01 +3.440550e+00 +1.586072e+00 +1.556287e+00 +9.322898e-01 +6.832645e-01 +8.702775e-01 +1.329252e+00 +6.634529e-01 +6.936827e-01 +6.283646e-01 +1.150171e+00
+3.216667e+00 +3.691003e+00 +1.992725e+00 +1.894105e+00 +8.958866e-01 +4.208898e-01 +5.723703e-01 +9.764962e-01 +6.444626e-01 +6.693845e-01 +4.654379e-01 +6.493983e-01 +3.419430e+00 +1.610561e+00 +1.546392e+00 +9.389406e-01 +6.844672e-01 +8.689156e-01 +1.320758e+00 +6.627169e-01 +6.901104e-01 +6.250000e-01 +1.143556e+00
+3.233333e+00 +3.663177e+00 +2.012712e+00 +1.883314e+00 +8.947709e-01 +4.201223e-01 +5.703754e-01 +9.733454e-01 +6.434101e-01 +6.664510e-01 +4.640800e-01 +6.481101e-01 +3.393879e+00 +1.628287e+00 +1.537722e+00 +9.429497e-01 +6.845803e-01 +8.660079e-01 +1.312607e+00 +6.606559e-01 +6.860395e-01 +6.217696e-01 +1.137677e+00
+3.250000e+00 +3.634517e+00 +2.024252e+00 +1.871136e+00 +8.946805e-01 +4.191696e-01 +5.684234e-01 +9.695271e-01 +6.422310e-01 +6.638828e-01 +4.626224e-01 +6.468833e-01 +3.367586e+00 +1.639083e+00 +1.527903e+00 +9.472954e-01 +6.834847e-01 +8.616986e-01 +1.304021e+00 +6.587470e-01 +6.821786e-01 +6.184151e-01 +1.131843e+00
+3.266667e+00 +3.606773e+00 +2.035483e+00 +1.857351e+00 +8.947443e-01 +4.180320e-01 +5.662851e-01 +9.645016e-01 +6.400151e-01 +6.610699e-01 +4.610645e-01 +6.441346e-01 +3.342095e+00 +1.650093e+00 +1.516684e+00 +9.513344e-01 +6.800806e-01 +8.592645e-01 +1.295934e+00 +6.558791e-01 +6.781755e-01 +6.149680e-01 +1.124231e+00
+3.283333e+00 +3.578434e+00 +2.049437e+00 +1.845813e+00 +8.950934e-01 +4.168519e-01 +5.642637e-01 +9.609366e-01 +6.380689e-01 +6.583689e-01 +4.595555e-01 +6.418083e-01 +3.315569e+00 +1.662545e+00 +1.507374e+00 +9.548693e-01 +6.770230e-01 +8.587925e-01 +1.287064e+00 +6.539137e-01 +6.745947e-01 +6.124004e-01 +1.117011e+00
+3.300000e+00 +3.557443e+00 +2.073058e+00 +1.833099e+00 +8.989997e-01 +4.157315e-01 +5.622795e-01 +9.565695e-01 +6.360668e-01 +6.557517e-01 +4.581451e-01 +6.399163e-01 +3.295435e+00 +1.684502e+00 +1.497117e+00 +9.622989e-01 +6.731047e-01 +8.590491e-01 +1.282943e+00 +6.524839e-01 +6.710785e-01 +6.100156e-01 +1.110670e+00
+3.316667e+00 +3.579036e+00 +2.082409e+00 +1.822637e+00 +9.033807e-01 +4.148342e-01 +5.602798e-01 +9.518203e-01 +6.337271e-01 +6.537804e-01 +4.568156e-01 +6.379139e-01 +3.314505e+00 +1.693801e+00 +1.488968e+00 +9.649279e-01 +6.696990e-01 +8.607340e-01 +1.279487e+00 +6.511112e-01 +6.716010e-01 +6.085682e-01 +1.104032e+00
+3.333333e+00 +3.582360e+00 +2.088006e+00 +1.813279e+00 +9.075155e-01 +4.140482e-01 +5.584661e-01 +9.468295e-01 +6.310458e-01 +6.516769e-01 +4.558221e-01 +6.357425e-01 +3.316737e+00 +1.699732e+00 +1.481731e+00 +9.675956e-01 +6.664309e-01 +8.618334e-01 +1.273210e+00 +6.491847e-01 +6.710756e-01 +6.078648e-01 +1.096960e+00
+3.350000e+00 +3.571609e+00 +2.100842e+00 +1.805709e+00 +9.119546e-01 +4.131888e-01 +5.566060e-01 +9.421055e-01 +6.293361e-01 +6.497493e-01 +4.549132e-01 +6.335410e-01 +3.306311e+00 +1.712034e+00 +1.475977e+00 +9.727699e-01 +6.631467e-01 +8.598644e-01 +1.269813e+00 +6.497543e-01 +6.684513e-01 +6.073756e-01 +1.089655e+00
+3.366667e+00 +3.569104e+00 +2.112892e+00 +1.804102e+00 +9.154887e-01 +4.123729e-01 +5.547544e-01 +9.371498e-01 +6.277251e-01 +6.479491e-01 +4.540287e-01 +6.311824e-01 +3.303609e+00 +1.723132e+00 +1.475249e+00 +9.761637e-01 +6.603631e-01 +8.577918e-01 +1.265533e+00 +6.512226e-01 +6.663834e-01 +6.076686e-01 +1.083335e+00
+3.383333e+00 +3.564448e+00 +2.124690e+00 +1.809604e+00 +9.183982e-01 +4.115539e-01 +5.531759e-01 +9.323909e-01 +6.274234e-01 +6.471102e-01 +4.533917e-01 +6.290486e-01 +3.299412e+00 +1.734106e+00 +1.480570e+00 +9.812661e-01 +6.573996e-01 +8.548857e-01 +1.260474e+00 +6.548840e-01 +6.642235e-01 +6.097173e-01 +1.077598e+00
+3.400000e+00 +3.552245e+00 +2.135163e+00 +1.819701e+00 +9.208901e-01 +4.109092e-01 +5.522124e-01 +9.280983e-01 +6.274392e-01 +6.468320e-01 +4.531609e-01 +6.273761e-01 +3.287879e+00 +1.744002e+00 +1.489973e+00 +9.841377e-01 +6.556543e-01 +8.515830e-01 +1.256421e+00 +6.608160e-01 +6.620711e-01 +6.121761e-01 +1.071905e+00
+3.416667e+00 +3.543257e+00 +2.149775e+00 +1.829743e+00 +9.265271e-01 +4.102032e-01 +5.519497e-01 +9.243257e-01 +6.277843e-01 +6.471101e-01 +4.531925e-01 +6.261218e-01 +3.279323e+00 +1.757818e+00 +1.499241e+00 +9.920190e-01 +6.533846e-01 +8.479533e-01 +1.252961e+00 +6.660701e-01 +6.602698e-01 +6.166003e-01 +1.068618e+00
+3.433333e+00 +3.527684e+00 +2.163508e+00 +1.835005e+00 +9.303911e-01 +4.097712e-01 +5.526720e-01 +9.222164e-01 +6.269544e-01 +6.484827e-01 +4.532583e-01 +6.251529e-01 +3.264883e+00 +1.770528e+00 +1.504960e+00 +9.979641e-01 +6.525756e-01 +8.451154e-01 +1.250197e+00 +6.694468e-01 +6.615226e-01 +6.189307e-01 +1.063553e+00
+3.450000e+00 +3.506330e+00 +2.180152e+00 +1.842752e+00 +9.346406e-01 +4.097218e-01 +5.551996e-01 +9.188479e-01 +6.253282e-01 +6.517602e-01 +4.531163e-01 +6.234194e-01 +3.245238e+00 +1.786389e+00 +1.512333e+00 +1.007180e+00 +6.515543e-01 +8.456512e-01 +1.244682e+00 +6.704770e-01 +6.628063e-01 +6.211938e-01 +1.060603e+00
+3.466667e+00 +3.493210e+00 +2.187560e+00 +1.848522e+00 +9.399547e-01 +4.092640e-01 +5.568063e-01 +9.155542e-01 +6.233440e-01 +6.533201e-01 +4.529596e-01 +6.216443e-01 +3.232803e+00 +1.794110e+00 +1.517985e+00 +1.013850e+00 +6.483217e-01 +8.483470e-01 +1.236869e+00 +6.713592e-01 +6.638164e-01 +6.229229e-01 +1.056875e+00
+3.483333e+00 +3.466387e+00 +2.191641e+00 +1.853677e+00 +9.461106e-01 +4.092077e-01 +5.587758e-01 +9.110327e-01 +6.211612e-01 +6.549173e-01 +4.535448e-01 +6.192026e-01 +3.207928e+00 +1.799597e+00 +1.523110e+00 +1.023118e+00 +6.456743e-01 +8.489441e-01 +1.229307e+00 +6.708938e-01 +6.638118e-01 +6.254308e-01 +1.050296e+00
+3.500000e+00 +3.438763e+00 +2.185352e+00 +1.851155e+00 +9.546861e-01 +4.093488e-01 +5.616836e-01 +9.072624e-01 +6.192604e-01 +6.592697e-01 +4.542874e-01 +6.167227e-01 +3.182501e+00 +1.795793e+00 +1.522172e+00 +1.034898e+00 +6.442591e-01 +8.487094e-01 +1.221211e+00 +6.698629e-01 +6.669754e-01 +6.257778e-01 +1.043416e+00
+3.516667e+00 +3.418193e+00 +2.173600e+00 +1.843563e+00 +9.643962e-01 +4.098502e-01 +5.634214e-01 +9.050835e-01 +6.177946e-01 +6.640889e-01 +4.554227e-01 +6.144078e-01 +3.163895e+00 +1.787085e+00 +1.516655e+00 +1.048152e+00 +6.436801e-01 +8.470611e-01 +1.216482e+00 +6.681578e-01 +6.691151e-01 +6.261153e-01 +1.036543e+00
+3.533333e+00 +3.393060e+00 +2.165008e+00 +1.839171e+00 +9.653956e-01 +4.111856e-01 +5.665029e-01 +9.040157e-01 +6.174959e-01 +6.691687e-01 +4.573512e-01 +6.124450e-01 +3.140779e+00 +1.780398e+00 +1.513719e+00 +1.051370e+00 +6.467939e-01 +8.462700e-01 +1.210755e+00 +6.683174e-01 +6.710966e-01 +6.282041e-01 +1.029947e+00
+3.550000e+00 +3.371366e+00 +2.163294e+00 +1.829807e+00 +9.678968e-01 +4.120262e-01 +5.695551e-01 +9.026375e-01 +6.186909e-01 +6.739117e-01 +4.587733e-01 +6.105108e-01 +3.120741e+00 +1.779878e+00 +1.506558e+00 +1.059011e+00 +6.507205e-01 +8.445939e-01 +1.204595e+00 +6.698225e-01 +6.717227e-01 +6.280966e-01 +1.023346e+00
+3.566667e+00 +3.351316e+00 +2.157595e+00 +1.819966e+00 +9.696447e-01 +4.132240e-01 +5.742888e-01 +9.059548e-01 +6.194304e-01 +6.774324e-01 +4.608661e-01 +6.094500e-01 +3.101655e+00 +1.775713e+00 +1.498854e+00 +1.061950e+00 +6.553895e-01 +8.467530e-01 +1.202489e+00 +6.717654e-01 +6.709188e-01 +6.285272e-01 +1.018595e+00
+3.583333e+00 +3.332774e+00 +2.153034e+00 +1.808909e+00 +9.746563e-01 +4.142478e-01 +5.783723e-01 +9.082948e-01 +6.211796e-01 +6.814079e-01 +4.621611e-01 +6.081852e-01 +3.083810e+00 +1.772611e+00 +1.490308e+00 +1.066630e+00 +6.596592e-01 +8.470202e-01 +1.199219e+00 +6.756549e-01 +6.707673e-01 +6.274255e-01 +1.014006e+00
+3.600000e+00 +3.326480e+00 +2.149624e+00 +1.796267e+00 +9.787817e-01 +4.155262e-01 +5.826475e-01 +9.133250e-01 +6.239947e-01 +6.844781e-01 +4.630179e-01 +6.080713e-01 +3.076870e+00 +1.770190e+00 +1.480021e+00 +1.069328e+00 +6.656825e-01 +8.483893e-01 +1.196328e+00 +6.813657e-01 +6.692282e-01 +6.260841e-01 +1.012796e+00
+3.616667e+00 +3.319072e+00 +2.135122e+00 +1.782969e+00 +9.785269e-01 +4.170037e-01 +5.859658e-01 +9.188639e-01 +6.285008e-01 +6.865849e-01 +4.635067e-01 +6.073409e-01 +3.069074e+00 +1.758134e+00 +1.469217e+00 +1.065129e+00 +6.702742e-01 +8.495836e-01 +1.195135e+00 +6.878162e-01 +6.669699e-01 +6.243019e-01 +1.009906e+00
+3.633333e+00 +3.308820e+00 +2.121509e+00 +1.770037e+00 +9.778438e-01 +4.186332e-01 +5.895031e-01 +9.190256e-01 +6.332929e-01 +6.911027e-01 +4.644266e-01 +6.058263e-01 +3.058861e+00 +1.746714e+00 +1.458318e+00 +1.059293e+00 +6.742769e-01 +8.490983e-01 +1.189616e+00 +6.934847e-01 +6.672502e-01 +6.245007e-01 +1.007366e+00
+3.650000e+00 +3.310005e+00 +2.114075e+00 +1.756665e+00 +9.766554e-01 +4.207915e-01 +5.923488e-01 +9.186744e-01 +6.386734e-01 +6.948743e-01 +4.654401e-01 +6.043764e-01 +3.059048e+00 +1.740125e+00 +1.447438e+00 +1.054136e+00 +6.808034e-01 +8.484892e-01 +1.182292e+00 +7.014091e-01 +6.667223e-01 +6.240233e-01 +1.004539e+00
+3.666667e+00 +3.320090e+00 +2.100979e+00 +1.744742e+00 +9.741700e-01 +4.220809e-01 +5.945941e-01 +9.202245e-01 +6.427540e-01 +6.959855e-01 +4.660902e-01 +6.032206e-01 +3.067322e+00 +1.728992e+00 +1.437749e+00 +1.047959e+00 +6.834435e-01 +8.503396e-01 +1.175479e+00 +7.067864e-01 +6.646482e-01 +6.231871e-01 +1.004290e+00
+3.683333e+00 +3.340284e+00 +2.097227e+00 +1.733033e+00 +9.713792e-01 +4.227967e-01 +5.959515e-01 +9.197907e-01 +6.497110e-01 +6.972056e-01 +4.672089e-01 +6.016681e-01 +3.085047e+00 +1.725528e+00 +1.428122e+00 +1.043064e+00 +6.844909e-01 +8.520104e-01 +1.167542e+00 +7.162031e-01 +6.624974e-01 +6.244200e-01 +1.003559e+00
+3.700000e+00 +3.389095e+00 +2.095813e+00 +1.720666e+00 +9.709285e-01 +4.228181e-01 +5.958792e-01 +9.196770e-01 +6.553816e-01 +6.956457e-01 +4.687131e-01 +5.996090e-01 +3.129476e+00 +1.724195e+00 +1.418024e+00 +1.039784e+00 +6.831877e-01 +8.520962e-01 +1.159696e+00 +7.269004e-01 +6.593083e-01 +6.294101e-01 +1.001443e+00
+3.716667e+00 +3.413355e+00 +2.086664e+00 +1.711772e+00 +9.689237e-01 +4.224084e-01 +5.961035e-01 +9.183826e-01 +6.593102e-01 +6.941812e-01 +4.695242e-01 +5.972899e-01 +3.151690e+00 +1.716597e+00 +1.411081e+00 +1.035284e+00 +6.806534e-01 +8.506201e-01 +1.152071e+00 +7.344749e-01 +6.567961e-01 +6.324066e-01 +9.978531e-01
+3.733333e+00 +3.434056e+00 +2.085031e+00 +1.707982e+00 +9.670330e-01 +4.218905e-01 +5.957850e-01 +9.155500e-01 +6.635473e-01 +6.911968e-01 +4.706094e-01 +5.949584e-01 +3.171094e+00 +1.715392e+00 +1.408934e+00 +1.031545e+00 +6.783257e-01 +8.467795e-01 +1.146067e+00 +7.451232e-01 +6.543181e-01 +6.353522e-01 +9.925516e-01
+3.750000e+00 +3.463248e+00 +2.082969e+00 +1.697860e+00 +9.658703e-01 +4.215526e-01 +5.949319e-01 +9.132893e-01 +6.690967e-01 +6.883971e-01 +4.718850e-01 +5.925006e-01 +3.198178e+00 +1.713660e+00 +1.400957e+00 +1.028057e+00 +6.785722e-01 +8.421020e-01 +1.138724e+00 +7.552010e-01 +6.507570e-01 +6.409142e-01 +9.866667e-01
+3.766667e+00 +3.507080e+00 +2.076194e+00 +1.687409e+00 +9.652713e-01 +4.208944e-01 +5.933409e-01 +9.103117e-01 +6.714875e-01 +6.853657e-01 +4.719960e-01 +5.899642e-01 +3.239068e+00 +1.708082e+00 +1.392755e+00 +1.023783e+00 +6.779208e-01 +8.381589e-01 +1.131183e+00 +7.625158e-01 +6.481155e-01 +6.436021e-01 +9.809133e-01
+3.783333e+00 +3.553890e+00 +2.067511e+00 +1.677427e+00 +9.613058e-01 +4.203569e-01 +5.919917e-01 +9.074742e-01 +6.742433e-01 +6.822552e-01 +4.723615e-01 +5.875032e-01 +3.283506e+00 +1.700958e+00 +1.385021e+00 +1.017749e+00 +6.772695e-01 +8.330814e-01 +1.123652e+00 +7.710073e-01 +6.461336e-01 +6.463471e-01 +9.747768e-01
+3.800000e+00 +3.583594e+00 +2.057382e+00 +1.666223e+00 +9.599720e-01 +4.195507e-01 +5.905744e-01 +9.056164e-01 +6.778291e-01 +6.794551e-01 +4.731338e-01 +5.852046e-01 +3.311269e+00 +1.692677e+00 +1.376128e+00 +1.012429e+00 +6.761711e-01 +8.283190e-01 +1.116774e+00 +7.799704e-01 +6.429871e-01 +6.500913e-01 +9.687247e-01
+3.816667e+00 +3.619530e+00 +2.047351e+00 +1.654368e+00 +9.588876e-01 +4.190230e-01 +5.891384e-01 +9.048959e-01 +6.813397e-01 +6.767513e-01 +4.748395e-01 +5.831064e-01 +3.344825e+00 +1.684306e+00 +1.366588e+00 +1.007318e+00 +6.763317e-01 +8.240116e-01 +1.109975e+00 +7.882076e-01 +6.399658e-01 +6.555304e-01 +9.628158e-01
+3.833333e+00 +3.669043e+00 +2.039089e+00 +1.644932e+00 +9.559835e-01 +4.194662e-01 +5.895208e-01 +9.051163e-01 +6.835725e-01 +6.750869e-01 +4.768150e-01 +5.814773e-01 +3.391167e+00 +1.677008e+00 +1.359379e+00 +1.001194e+00 +6.787321e-01 +8.242392e-01 +1.103349e+00 +7.957944e-01 +6.382715e-01 +6.610440e-01 +9.567520e-01
+3.850000e+00 +3.707692e+00 +2.033359e+00 +1.635564e+00 +9.571774e-01 +4.207427e-01 +5.912836e-01 +9.056795e-01 +6.885346e-01 +6.738113e-01 +4.814123e-01 +5.812942e-01 +3.426610e+00 +1.671867e+00 +1.352313e+00 +9.979471e-01 +6.841569e-01 +8.271896e-01 +1.096395e+00 +8.064585e-01 +6.357348e-01 +6.699636e-01 +9.517065e-01
+3.866667e+00 +3.754721e+00 +2.024105e+00 +1.627680e+00 +9.569135e-01 +4.216264e-01 +5.934887e-01 +9.069235e-01 +6.946331e-01 +6.727644e-01 +4.858216e-01 +5.817221e-01 +3.470233e+00 +1.664026e+00 +1.346477e+00 +9.938343e-01 +6.849469e-01 +8.332123e-01 +1.089261e+00 +8.191618e-01 +6.334309e-01 +6.807701e-01 +9.459239e-01
+3.883333e+00 +3.818288e+00 +2.015031e+00 +1.617816e+00 +9.529900e-01 +4.222746e-01 +5.988603e-01 +9.063210e-01 +7.010769e-01 +6.729685e-01 +4.905337e-01 +5.827130e-01 +3.529564e+00 +1.656233e+00 +1.338811e+00 +9.882667e-01 +6.860145e-01 +8.454338e-01 +1.082450e+00 +8.302700e-01 +6.303643e-01 +6.908575e-01 +9.407085e-01
+3.900000e+00 +3.817331e+00 +2.002324e+00 +1.608127e+00 +9.504529e-01 +4.231595e-01 +6.040760e-01 +9.053238e-01 +7.096167e-01 +6.746619e-01 +4.946075e-01 +5.834558e-01 +3.528053e+00 +1.645725e+00 +1.331070e+00 +9.833648e-01 +6.868646e-01 +8.534588e-01 +1.075775e+00 +8.425255e-01 +6.275528e-01 +6.944419e-01 +9.371480e-01
+3.916667e+00 +3.832116e+00 +1.993768e+00 +1.596019e+00 +9.462528e-01 +4.236914e-01 +6.088351e-01 +9.032842e-01 +7.148631e-01 +6.762635e-01 +4.979956e-01 +5.835832e-01 +3.541476e+00 +1.638708e+00 +1.321009e+00 +9.778173e-01 +6.883429e-01 +8.588488e-01 +1.071467e+00 +8.481802e-01 +6.250097e-01 +6.985998e-01 +9.323323e-01
+3.933333e+00 +3.844584e+00 +1.990305e+00 +1.584744e+00 +9.431553e-01 +4.238077e-01 +6.137236e-01 +9.016526e-01 +7.226729e-01 +6.784164e-01 +5.001428e-01 +5.830729e-01 +3.552495e+00 +1.636218e+00 +1.311636e+00 +9.746911e-01 +6.886323e-01 +8.672786e-01 +1.066699e+00 +8.531757e-01 +6.248272e-01 +7.006049e-01 +9.274419e-01
+3.950000e+00 +3.864778e+00 +1.989872e+00 +1.573245e+00 +9.411022e-01 +4.230787e-01 +6.154256e-01 +8.991479e-01 +7.274510e-01 +6.779609e-01 +5.007735e-01 +5.816367e-01 +3.571220e+00 +1.636769e+00 +1.302094e+00 +9.732434e-01 +6.868666e-01 +8.682709e-01 +1.063997e+00 +8.580647e-01 +6.224038e-01 +7.005185e-01 +9.228964e-01
+3.966667e+00 +3.881096e+00 +1.989870e+00 +1.565081e+00 +9.385829e-01 +4.222809e-01 +6.165162e-01 +8.955704e-01 +7.310198e-01 +6.768349e-01 +5.016459e-01 +5.803571e-01 +3.586405e+00 +1.637160e+00 +1.295496e+00 +9.716323e-01 +6.845114e-01 +8.706851e-01 +1.058558e+00 +8.624823e-01 +6.190480e-01 +6.998994e-01 +9.197865e-01
+3.983333e+00 +3.884325e+00 +1.986723e+00 +1.560691e+00 +9.364400e-01 +4.213463e-01 +6.180776e-01 +8.916063e-01 +7.366592e-01 +6.787362e-01 +5.029077e-01 +5.795226e-01 +3.589359e+00 +1.634904e+00 +1.292217e+00 +9.703077e-01 +6.814067e-01 +8.737698e-01 +1.053070e+00 +8.697294e-01 +6.174328e-01 +6.986053e-01 +9.182215e-01
+4.000000e+00 +3.878998e+00 +1.990282e+00 +1.552412e+00 +9.355475e-01 +4.203584e-01 +6.193566e-01 +8.874272e-01 +7.437403e-01 +6.823651e-01 +5.033661e-01 +5.783347e-01 +3.584081e+00 +1.638500e+00 +1.285558e+00 +9.701591e-01 +6.778250e-01 +8.782884e-01 +1.048127e+00 +8.775410e-01 +6.172930e-01 +6.972269e-01 +9.138433e-01
+4.016667e+00 +3.867494e+00 +2.000589e+00 +1.544162e+00 +9.342705e-01 +4.194785e-01 +6.222542e-01 +8.838013e-01 +7.483704e-01 +6.841110e-01 +5.040117e-01 +5.772123e-01 +3.573257e+00 +1.647565e+00 +1.278973e+00 +9.713529e-01 +6.751438e-01 +8.852326e-01 +1.043112e+00 +8.803322e-01 +6.166806e-01 +6.965982e-01 +9.087748e-01
+4.033333e+00 +3.852771e+00 +2.012902e+00 +1.536639e+00 +9.325064e-01 +4.188306e-01 +6.248801e-01 +8.792460e-01 +7.522234e-01 +6.887762e-01 +5.042793e-01 +5.762204e-01 +3.559694e+00 +1.658582e+00 +1.273231e+00 +9.723682e-01 +6.729094e-01 +8.918705e-01 +1.039432e+00 +8.813981e-01 +6.190554e-01 +6.942413e-01 +9.038725e-01
+4.050000e+00 +3.865446e+00 +2.019332e+00 +1.528515e+00 +9.317567e-01 +4.183280e-01 +6.287103e-01 +8.751358e-01 +7.537885e-01 +6.931923e-01 +5.056065e-01 +5.764813e-01 +3.572117e+00 +1.664873e+00 +1.267004e+00 +9.755723e-01 +6.704297e-01 +9.037685e-01 +1.033962e+00 +8.791143e-01 +6.216005e-01 +6.919191e-01 +9.028434e-01
+4.066667e+00 +3.879349e+00 +2.029319e+00 +1.520374e+00 +9.310749e-01 +4.175275e-01 +6.325976e-01 +8.719420e-01 +7.538099e-01 +6.968269e-01 +5.064879e-01 +5.773539e-01 +3.586273e+00 +1.674066e+00 +1.260741e+00 +9.795561e-01 +6.672496e-01 +9.155024e-01 +1.028205e+00 +8.747500e-01 +6.252350e-01 +6.892793e-01 +9.023622e-01
+4.083333e+00 +3.882325e+00 +2.051403e+00 +1.513575e+00 +9.308685e-01 +4.166427e-01 +6.353540e-01 +8.683412e-01 +7.524969e-01 +6.997880e-01 +5.078611e-01 +5.793677e-01 +3.590471e+00 +1.693221e+00 +1.255646e+00 +9.840022e-01 +6.636668e-01 +9.266060e-01 +1.022488e+00 +8.696590e-01 +6.291730e-01 +6.873901e-01 +9.032162e-01
+4.100000e+00 +3.895952e+00 +2.087499e+00 +1.508074e+00 +9.312018e-01 +4.156513e-01 +6.383531e-01 +8.643292e-01 +7.526230e-01 +7.025132e-01 +5.095928e-01 +5.798017e-01 +3.604634e+00 +1.724508e+00 +1.251693e+00 +9.913625e-01 +6.615981e-01 +9.389616e-01 +1.018657e+00 +8.654116e-01 +6.328213e-01 +6.847680e-01 +9.034248e-01
+4.116667e+00 +3.895494e+00 +2.111493e+00 +1.500353e+00 +9.293449e-01 +4.146526e-01 +6.398406e-01 +8.601991e-01 +7.540415e-01 +7.030758e-01 +5.101428e-01 +5.786508e-01 +3.604821e+00 +1.745209e+00 +1.245570e+00 +9.937098e-01 +6.604551e-01 +9.458265e-01 +1.014264e+00 +8.636507e-01 +6.327843e-01 +6.814320e-01 +9.009342e-01
+4.133333e+00 +3.879336e+00 +2.147858e+00 +1.494627e+00 +9.271483e-01 +4.138784e-01 +6.431161e-01 +8.569509e-01 +7.542996e-01 +7.025018e-01 +5.113240e-01 +5.783014e-01 +3.589565e+00 +1.776352e+00 +1.241182e+00 +9.955166e-01 +6.590668e-01 +9.588220e-01 +1.009484e+00 +8.620426e-01 +6.310442e-01 +6.796189e-01 +8.984660e-01
+4.150000e+00 +3.873359e+00 +2.188389e+00 +1.485766e+00 +9.251966e-01 +4.133777e-01 +6.450958e-01 +8.537769e-01 +7.538371e-01 +7.018123e-01 +5.117775e-01 +5.774835e-01 +3.583741e+00 +1.811447e+00 +1.233963e+00 +9.991998e-01 +6.596451e-01 +9.685146e-01 +1.005103e+00 +8.598617e-01 +6.287915e-01 +6.780881e-01 +8.945402e-01
+4.166667e+00 +3.854719e+00 +2.246895e+00 +1.477105e+00 +9.253841e-01 +4.130799e-01 +6.470727e-01 +8.504179e-01 +7.550189e-01 +7.018973e-01 +5.130251e-01 +5.772370e-01 +3.566129e+00 +1.862452e+00 +1.226962e+00 +1.008190e+00 +6.602090e-01 +9.792917e-01 +1.001395e+00 +8.596163e-01 +6.273250e-01 +6.768456e-01 +8.916154e-01
+4.183333e+00 +3.841144e+00 +2.320971e+00 +1.473110e+00 +9.266763e-01 +4.128726e-01 +6.491279e-01 +8.468707e-01 +7.556753e-01 +7.014792e-01 +5.148758e-01 +5.777391e-01 +3.553214e+00 +1.926975e+00 +1.224046e+00 +1.020630e+00 +6.611290e-01 +9.934083e-01 +9.984762e-01 +8.591054e-01 +6.254319e-01 +6.754845e-01 +8.917227e-01
+4.200000e+00 +3.846025e+00 +2.392144e+00 +1.474452e+00 +9.249047e-01 +4.126210e-01 +6.509117e-01 +8.428902e-01 +7.543286e-01 +7.003113e-01 +5.156246e-01 +5.773061e-01 +3.557459e+00 +1.988250e+00 +1.225657e+00 +1.027511e+00 +6.644714e-01 +1.006642e+00 +9.976042e-01 +8.563601e-01 +6.229193e-01 +6.736082e-01 +8.915864e-01
+4.216667e+00 +3.842364e+00 +2.442445e+00 +1.472540e+00 +9.243916e-01 +4.119802e-01 +6.525643e-01 +8.399999e-01 +7.525003e-01 +6.992872e-01 +5.155065e-01 +5.760612e-01 +3.553737e+00 +2.031852e+00 +1.224365e+00 +1.034688e+00 +6.652872e-01 +1.017293e+00 +9.935416e-01 +8.538823e-01 +6.204772e-01 +6.709983e-01 +8.900212e-01
+4.233333e+00 +3.856961e+00 +2.489586e+00 +1.465155e+00 +9.233258e-01 +4.113664e-01 +6.554114e-01 +8.368841e-01 +7.507642e-01 +6.982399e-01 +5.149816e-01 +5.748211e-01 +3.567456e+00 +2.072603e+00 +1.218329e+00 +1.040016e+00 +6.639935e-01 +1.035200e+00 +9.908068e-01 +8.507512e-01 +6.174150e-01 +6.674095e-01 +8.873473e-01
+4.250000e+00 +3.853720e+00 +2.542975e+00 +1.461414e+00 +9.240629e-01 +4.109404e-01 +6.607384e-01 +8.351624e-01 +7.490659e-01 +6.971778e-01 +5.139226e-01 +5.733486e-01 +3.564635e+00 +2.118835e+00 +1.215517e+00 +1.049574e+00 +6.620077e-01 +1.057709e+00 +9.858106e-01 +8.471714e-01 +6.147838e-01 +6.639278e-01 +8.843410e-01
+4.266667e+00 +3.849963e+00 +2.594992e+00 +1.455302e+00 +9.249117e-01 +4.105789e-01 +6.667149e-01 +8.339061e-01 +7.459494e-01 +6.975161e-01 +5.128360e-01 +5.713640e-01 +3.561673e+00 +2.164247e+00 +1.210346e+00 +1.059787e+00 +6.592186e-01 +1.079174e+00 +9.802396e-01 +8.430492e-01 +6.128116e-01 +6.610521e-01 +8.812942e-01
+4.283333e+00 +3.837836e+00 +2.646599e+00 +1.450230e+00 +9.231368e-01 +4.102444e-01 +6.723326e-01 +8.315962e-01 +7.434210e-01 +7.001305e-01 +5.125204e-01 +5.695959e-01 +3.550533e+00 +2.209213e+00 +1.206157e+00 +1.065060e+00 +6.575945e-01 +1.097667e+00 +9.759136e-01 +8.400711e-01 +6.123436e-01 +6.581071e-01 +8.789940e-01
+4.300000e+00 +3.819684e+00 +2.702580e+00 +1.443364e+00 +9.240798e-01 +4.102635e-01 +6.758103e-01 +8.281613e-01 +7.417767e-01 +7.032941e-01 +5.134454e-01 +5.677576e-01 +3.533855e+00 +2.259207e+00 +1.200308e+00 +1.075512e+00 +6.561774e-01 +1.109668e+00 +9.728144e-01 +8.389118e-01 +6.119045e-01 +6.570682e-01 +8.756533e-01
+4.316667e+00 +3.808830e+00 +2.761302e+00 +1.437108e+00 +9.258217e-01 +4.102168e-01 +6.771706e-01 +8.241432e-01 +7.405173e-01 +7.069552e-01 +5.142412e-01 +5.656904e-01 +3.524574e+00 +2.312611e+00 +1.194845e+00 +1.089079e+00 +6.551722e-01 +1.114889e+00 +9.731340e-01 +8.382527e-01 +6.117852e-01 +6.561682e-01 +8.713775e-01
+4.333333e+00 +3.795135e+00 +2.796851e+00 +1.439811e+00 +9.265906e-01 +4.103196e-01 +6.789235e-01 +8.210429e-01 +7.412778e-01 +7.105012e-01 +5.153630e-01 +5.635631e-01 +3.512456e+00 +2.346060e+00 +1.196384e+00 +1.098488e+00 +6.555746e-01 +1.116164e+00 +9.728206e-01 +8.425389e-01 +6.106277e-01 +6.575105e-01 +8.669629e-01
+4.350000e+00 +3.774759e+00 +2.841852e+00 +1.450631e+00 +9.279532e-01 +4.105924e-01 +6.817552e-01 +8.189583e-01 +7.429175e-01 +7.128331e-01 +5.163446e-01 +5.613733e-01 +3.493940e+00 +2.388277e+00 +1.204772e+00 +1.109065e+00 +6.563209e-01 +1.118691e+00 +9.751295e-01 +8.483845e-01 +6.089143e-01 +6.599862e-01 +8.624859e-01
+4.366667e+00 +3.759082e+00 +2.909666e+00 +1.472177e+00 +9.283408e-01 +4.107661e-01 +6.878282e-01 +8.197770e-01 +7.450861e-01 +7.142558e-01 +5.168190e-01 +5.590740e-01 +3.479600e+00 +2.450974e+00 +1.222211e+00 +1.121175e+00 +6.599060e-01 +1.125240e+00 +9.831152e-01 +8.556060e-01 +6.067936e-01 +6.625099e-01 +8.593345e-01
+4.383333e+00 +3.743109e+00 +2.945189e+00 +1.485844e+00 +9.268046e-01 +4.101851e-01 +6.916825e-01 +8.199805e-01 +7.467882e-01 +7.152745e-01 +5.157409e-01 +5.567684e-01 +3.465514e+00 +2.484366e+00 +1.233256e+00 +1.127236e+00 +6.618148e-01 +1.126528e+00 +9.841334e-01 +8.600521e-01 +6.054297e-01 +6.626836e-01 +8.563881e-01
+4.400000e+00 +3.723125e+00 +2.977441e+00 +1.505763e+00 +9.243378e-01 +4.092713e-01 +6.954713e-01 +8.223825e-01 +7.476523e-01 +7.166421e-01 +5.145128e-01 +5.547877e-01 +3.447658e+00 +2.514916e+00 +1.249162e+00 +1.130336e+00 +6.618097e-01 +1.127918e+00 +9.880947e-01 +8.645121e-01 +6.041934e-01 +6.629464e-01 +8.565143e-01
+4.416667e+00 +3.697492e+00 +2.992622e+00 +1.531111e+00 +9.224614e-01 +4.082621e-01 +6.957311e-01 +8.230662e-01 +7.482244e-01 +7.159691e-01 +5.131206e-01 +5.531927e-01 +3.424388e+00 +2.530072e+00 +1.269550e+00 +1.131909e+00 +6.600688e-01 +1.124476e+00 +9.888344e-01 +8.698392e-01 +6.021108e-01 +6.626910e-01 +8.574091e-01
+4.433333e+00 +3.678959e+00 +3.001222e+00 +1.557040e+00 +9.199672e-01 +4.072520e-01 +6.962153e-01 +8.244547e-01 +7.487311e-01 +7.146338e-01 +5.116888e-01 +5.523787e-01 +3.407930e+00 +2.539434e+00 +1.290280e+00 +1.132684e+00 +6.583876e-01 +1.119991e+00 +9.900108e-01 +8.741660e-01 +5.991122e-01 +6.620284e-01 +8.620398e-01
+4.450000e+00 +3.657241e+00 +2.989516e+00 +1.568786e+00 +9.159993e-01 +4.061618e-01 +6.955254e-01 +8.266434e-01 +7.484130e-01 +7.130572e-01 +5.108314e-01 +5.540157e-01 +3.388246e+00 +2.530522e+00 +1.299203e+00 +1.128066e+00 +6.557465e-01 +1.113485e+00 +9.915979e-01 +8.757717e-01 +5.959903e-01 +6.587123e-01 +8.700803e-01
+4.466667e+00 +3.639076e+00 +2.972271e+00 +1.578147e+00 +9.120883e-01 +4.051737e-01 +6.934261e-01 +8.295507e-01 +7.478227e-01 +7.128892e-01 +5.095880e-01 +5.564898e-01 +3.371951e+00 +2.516596e+00 +1.305728e+00 +1.123312e+00 +6.526437e-01 +1.106198e+00 +9.929340e-01 +8.766365e-01 +5.933902e-01 +6.555009e-01 +8.785538e-01
+4.483333e+00 +3.615775e+00 +2.955668e+00 +1.588273e+00 +9.079889e-01 +4.044175e-01 +6.904801e-01 +8.317289e-01 +7.464387e-01 +7.123283e-01 +5.082624e-01 +5.601684e-01 +3.350628e+00 +2.503021e+00 +1.312639e+00 +1.117890e+00 +6.505787e-01 +1.098824e+00 +9.933263e-01 +8.761095e-01 +5.907615e-01 +6.519235e-01 +8.882562e-01
+4.500000e+00 +3.592445e+00 +2.945130e+00 +1.591004e+00 +9.033498e-01 +4.034822e-01 +6.877003e-01 +8.325133e-01 +7.455700e-01 +7.126642e-01 +5.069234e-01 +5.627086e-01 +3.329279e+00 +2.494512e+00 +1.313690e+00 +1.111909e+00 +6.487034e-01 +1.092086e+00 +9.917368e-01 +8.753668e-01 +5.887448e-01 +6.484277e-01 +8.948018e-01
+4.516667e+00 +3.589829e+00 +2.933863e+00 +1.592566e+00 +8.987437e-01 +4.025921e-01 +6.848497e-01 +8.322254e-01 +7.446585e-01 +7.125709e-01 +5.066255e-01 +5.669710e-01 +3.327526e+00 +2.485189e+00 +1.314096e+00 +1.106129e+00 +6.495920e-01 +1.084993e+00 +9.879681e-01 +8.722738e-01 +5.886257e-01 +6.447401e-01 +9.049642e-01
+4.533333e+00 +3.604431e+00 +2.926440e+00 +1.590205e+00 +8.950027e-01 +4.017017e-01 +6.821709e-01 +8.316000e-01 +7.428985e-01 +7.117895e-01 +5.055750e-01 +5.684959e-01 +3.342158e+00 +2.479491e+00 +1.311513e+00 +1.101397e+00 +6.516452e-01 +1.077975e+00 +9.845618e-01 +8.683808e-01 +5.892059e-01 +6.415654e-01 +9.076685e-01
+4.550000e+00 +3.611866e+00 +2.916230e+00 +1.588825e+00 +8.922503e-01 +4.008368e-01 +6.805705e-01 +8.323055e-01 +7.414214e-01 +7.103430e-01 +5.050003e-01 +5.700356e-01 +3.349840e+00 +2.471245e+00 +1.309867e+00 +1.096013e+00 +6.542639e-01 +1.072188e+00 +9.828317e-01 +8.642376e-01 +5.896030e-01 +6.382819e-01 +9.111974e-01
+4.566667e+00 +3.598810e+00 +2.900502e+00 +1.589856e+00 +8.885298e-01 +3.998880e-01 +6.796017e-01 +8.353100e-01 +7.394820e-01 +7.091737e-01 +5.044914e-01 +5.716784e-01 +3.338180e+00 +2.458119e+00 +1.310638e+00 +1.089388e+00 +6.540978e-01 +1.067922e+00 +9.825873e-01 +8.594305e-01 +5.908287e-01 +6.349458e-01 +9.136007e-01
+4.583333e+00 +3.581930e+00 +2.881911e+00 +1.584337e+00 +8.861546e-01 +3.995788e-01 +6.775934e-01 +8.392723e-01 +7.395946e-01 +7.084906e-01 +5.036173e-01 +5.726457e-01 +3.322750e+00 +2.442204e+00 +1.305830e+00 +1.083214e+00 +6.557301e-01 +1.062592e+00 +9.818110e-01 +8.558702e-01 +5.913345e-01 +6.319261e-01 +9.141223e-01
+4.600000e+00 +3.566703e+00 +2.865336e+00 +1.579729e+00 +8.842291e-01 +3.994721e-01 +6.760562e-01 +8.429177e-01 +7.394897e-01 +7.064536e-01 +5.025969e-01 +5.724615e-01 +3.308670e+00 +2.428340e+00 +1.301754e+00 +1.077213e+00 +6.585651e-01 +1.056995e+00 +9.819967e-01 +8.518463e-01 +5.908155e-01 +6.292151e-01 +9.130409e-01
+4.616667e+00 +3.554606e+00 +2.844476e+00 +1.579955e+00 +8.833441e-01 +3.993451e-01 +6.759733e-01 +8.461913e-01 +7.404114e-01 +7.049176e-01 +5.016897e-01 +5.717023e-01 +3.297274e+00 +2.410571e+00 +1.301772e+00 +1.071796e+00 +6.609110e-01 +1.054881e+00 +9.802109e-01 +8.493640e-01 +5.907358e-01 +6.271306e-01 +9.125235e-01
+4.633333e+00 +3.561077e+00 +2.823123e+00 +1.573691e+00 +8.798656e-01 +3.987749e-01 +6.774650e-01 +8.488617e-01 +7.418543e-01 +7.036024e-01 +5.014020e-01 +5.704914e-01 +3.303391e+00 +2.392758e+00 +1.296669e+00 +1.065883e+00 +6.615682e-01 +1.055912e+00 +9.783089e-01 +8.458719e-01 +5.921490e-01 +6.245169e-01 +9.100092e-01
+4.650000e+00 +3.583616e+00 +2.802915e+00 +1.567898e+00 +8.755991e-01 +3.980713e-01 +6.779973e-01 +8.498217e-01 +7.411987e-01 +7.016977e-01 +5.022616e-01 +5.700281e-01 +3.324526e+00 +2.376000e+00 +1.292189e+00 +1.059749e+00 +6.623607e-01 +1.055245e+00 +9.751828e-01 +8.412008e-01 +5.937920e-01 +6.227475e-01 +9.082313e-01
+4.666667e+00 +3.611084e+00 +2.783027e+00 +1.565802e+00 +8.714269e-01 +3.979174e-01 +6.782016e-01 +8.512860e-01 +7.420005e-01 +6.993508e-01 +5.041933e-01 +5.696809e-01 +3.350276e+00 +2.359289e+00 +1.290690e+00 +1.053436e+00 +6.660206e-01 +1.053515e+00 +9.736933e-01 +8.362607e-01 +5.961908e-01 +6.219907e-01 +9.065359e-01
+4.683333e+00 +3.643323e+00 +2.763390e+00 +1.556487e+00 +8.680454e-01 +3.984514e-01 +6.782739e-01 +8.514245e-01 +7.438065e-01 +6.964869e-01 +5.062375e-01 +5.685662e-01 +3.380151e+00 +2.342713e+00 +1.282982e+00 +1.046686e+00 +6.730218e-01 +1.051435e+00 +9.724490e-01 +8.321138e-01 +5.961522e-01 +6.202628e-01 +9.043824e-01
+4.700000e+00 +3.681203e+00 +2.742403e+00 +1.545588e+00 +8.646625e-01 +3.986339e-01 +6.777812e-01 +8.514145e-01 +7.459813e-01 +6.939337e-01 +5.077307e-01 +5.674301e-01 +3.415445e+00 +2.324650e+00 +1.273940e+00 +1.039934e+00 +6.774034e-01 +1.050423e+00 +9.703805e-01 +8.286721e-01 +5.967280e-01 +6.181122e-01 +9.028047e-01
+4.716667e+00 +3.706387e+00 +2.722145e+00 +1.534216e+00 +8.617747e-01 +3.990096e-01 +6.780627e-01 +8.503321e-01 +7.494668e-01 +6.916773e-01 +5.088663e-01 +5.659630e-01 +3.438757e+00 +2.307161e+00 +1.264489e+00 +1.033187e+00 +6.821422e-01 +1.050247e+00 +9.666190e-01 +8.261092e-01 +5.975906e-01 +6.158339e-01 +9.002193e-01
+4.733333e+00 +3.718920e+00 +2.701913e+00 +1.523698e+00 +8.596450e-01 +3.993659e-01 +6.775367e-01 +8.501531e-01 +7.523391e-01 +6.895988e-01 +5.104544e-01 +5.648555e-01 +3.450397e+00 +2.289718e+00 +1.255794e+00 +1.026943e+00 +6.860469e-01 +1.047666e+00 +9.639845e-01 +8.229386e-01 +5.990217e-01 +6.141440e-01 +8.975791e-01
+4.750000e+00 +3.729942e+00 +2.683307e+00 +1.513741e+00 +8.563637e-01 +3.995599e-01 +6.789229e-01 +8.511698e-01 +7.547996e-01 +6.871160e-01 +5.113686e-01 +5.635543e-01 +3.460628e+00 +2.273518e+00 +1.247587e+00 +1.020939e+00 +6.893918e-01 +1.048565e+00 +9.611551e-01 +8.199096e-01 +5.989435e-01 +6.133683e-01 +8.936572e-01
+4.766667e+00 +3.736640e+00 +2.663922e+00 +1.503023e+00 +8.528887e-01 +3.999319e-01 +6.804774e-01 +8.536178e-01 +7.579501e-01 +6.846408e-01 +5.124227e-01 +5.623714e-01 +3.466846e+00 +2.256599e+00 +1.238623e+00 +1.014293e+00 +6.928372e-01 +1.049392e+00 +9.600703e-01 +8.178313e-01 +5.986449e-01 +6.118551e-01 +8.902924e-01
+4.783333e+00 +3.723112e+00 +2.644619e+00 +1.492017e+00 +8.490032e-01 +4.000511e-01 +6.810606e-01 +8.562263e-01 +7.619739e-01 +6.823042e-01 +5.137715e-01 +5.618216e-01 +3.454411e+00 +2.239747e+00 +1.229404e+00 +1.007905e+00 +6.944749e-01 +1.046100e+00 +9.599323e-01 +8.170764e-01 +5.976053e-01 +6.104405e-01 +8.883539e-01
+4.800000e+00 +3.707383e+00 +2.627055e+00 +1.487038e+00 +8.460519e-01 +4.000127e-01 +6.843483e-01 +8.562271e-01 +7.699393e-01 +6.804084e-01 +5.157490e-01 +5.615230e-01 +3.439761e+00 +2.224309e+00 +1.224773e+00 +1.002496e+00 +6.953073e-01 +1.047873e+00 +9.566539e-01 +8.198405e-01 +5.974550e-01 +6.093082e-01 +8.887650e-01
+4.816667e+00 +3.684749e+00 +2.612182e+00 +1.484997e+00 +8.433570e-01 +3.995912e-01 +6.863371e-01 +8.526959e-01 +7.782509e-01 +6.790831e-01 +5.165550e-01 +5.608657e-01 +3.418641e+00 +2.211416e+00 +1.222507e+00 +9.969719e-01 +6.933651e-01 +1.049402e+00 +9.511248e-01 +8.239394e-01 +5.981203e-01 +6.077216e-01 +8.872835e-01
+4.833333e+00 +3.660487e+00 +2.604332e+00 +1.480816e+00 +8.422830e-01 +3.987234e-01 +6.877586e-01 +8.491286e-01 +7.808307e-01 +6.773925e-01 +5.166232e-01 +5.603007e-01 +3.396063e+00 +2.204896e+00 +1.218592e+00 +9.924547e-01 +6.897850e-01 +1.051547e+00 +9.470597e-01 +8.233138e-01 +5.971978e-01 +6.057723e-01 +8.855536e-01
+4.850000e+00 +3.645876e+00 +2.598432e+00 +1.473340e+00 +8.399484e-01 +3.978273e-01 +6.905982e-01 +8.450488e-01 +7.821481e-01 +6.751085e-01 +5.176618e-01 +5.603991e-01 +3.382348e+00 +2.200301e+00 +1.212080e+00 +9.876474e-01 +6.857457e-01 +1.057661e+00 +9.430845e-01 +8.198515e-01 +5.962809e-01 +6.044739e-01 +8.837245e-01
+4.866667e+00 +3.637139e+00 +2.589803e+00 +1.467684e+00 +8.362500e-01 +3.969756e-01 +6.914400e-01 +8.413027e-01 +7.818630e-01 +6.724791e-01 +5.187166e-01 +5.603939e-01 +3.374188e+00 +2.193467e+00 +1.207117e+00 +9.819248e-01 +6.819476e-01 +1.059737e+00 +9.404704e-01 +8.155267e-01 +5.952395e-01 +6.032940e-01 +8.810844e-01
+4.883333e+00 +3.630836e+00 +2.582682e+00 +1.463807e+00 +8.320776e-01 +3.961702e-01 +6.938787e-01 +8.375424e-01 +7.803815e-01 +6.701054e-01 +5.193088e-01 +5.604330e-01 +3.368210e+00 +2.187725e+00 +1.203758e+00 +9.760417e-01 +6.790335e-01 +1.064641e+00 +9.360439e-01 +8.105590e-01 +5.949029e-01 +6.020389e-01 +8.779332e-01
+4.900000e+00 +3.629748e+00 +2.580888e+00 +1.465087e+00 +8.278105e-01 +3.954489e-01 +6.965804e-01 +8.337955e-01 +7.772381e-01 +6.690909e-01 +5.186144e-01 +5.599012e-01 +3.367140e+00 +2.186450e+00 +1.204912e+00 +9.703616e-01 +6.769016e-01 +1.070700e+00 +9.314545e-01 +8.066019e-01 +5.955798e-01 +5.998650e-01 +8.738366e-01
+4.916667e+00 +3.621046e+00 +2.577274e+00 +1.462930e+00 +8.235741e-01 +3.948622e-01 +6.987788e-01 +8.301368e-01 +7.739114e-01 +6.680587e-01 +5.178587e-01 +5.596202e-01 +3.358942e+00 +2.183949e+00 +1.203503e+00 +9.653567e-01 +6.756268e-01 +1.072228e+00 +9.273786e-01 +8.020841e-01 +5.956029e-01 +5.978141e-01 +8.692690e-01
+4.933333e+00 +3.612765e+00 +2.572486e+00 +1.460966e+00 +8.200204e-01 +3.938440e-01 +6.989230e-01 +8.265574e-01 +7.705048e-01 +6.665569e-01 +5.161217e-01 +5.590372e-01 +3.351649e+00 +2.180164e+00 +1.202282e+00 +9.609842e-01 +6.730057e-01 +1.069877e+00 +9.233668e-01 +7.981184e-01 +5.967726e-01 +5.946190e-01 +8.651377e-01
+4.950000e+00 +3.621041e+00 +2.570625e+00 +1.458885e+00 +8.172557e-01 +3.927482e-01 +6.975489e-01 +8.224947e-01 +7.669505e-01 +6.645083e-01 +5.142483e-01 +5.587735e-01 +3.360208e+00 +2.178847e+00 +1.200561e+00 +9.575753e-01 +6.698511e-01 +1.068224e+00 +9.204789e-01 +7.964754e-01 +5.953323e-01 +5.912784e-01 +8.621593e-01
+4.966667e+00 +3.623546e+00 +2.564444e+00 +1.458024e+00 +8.148376e-01 +3.916820e-01 +6.949211e-01 +8.187991e-01 +7.636302e-01 +6.628354e-01 +5.124471e-01 +5.592334e-01 +3.363609e+00 +2.173702e+00 +1.199643e+00 +9.550816e-01 +6.671892e-01 +1.062513e+00 +9.175773e-01 +7.959090e-01 +5.941099e-01 +5.882324e-01 +8.607821e-01
+4.983333e+00 +3.611547e+00 +2.559748e+00 +1.458249e+00 +8.109584e-01 +3.909366e-01 +6.926963e-01 +8.148919e-01 +7.602154e-01 +6.608290e-01 +5.109055e-01 +5.596913e-01 +3.353125e+00 +2.169756e+00 +1.199431e+00 +9.508276e-01 +6.673465e-01 +1.055875e+00 +9.133269e-01 +7.938032e-01 +5.928313e-01 +5.855375e-01 +8.594834e-01
+5.000000e+00 +3.597476e+00 +2.550531e+00 +1.460685e+00 +8.070772e-01 +3.906775e-01 +6.905765e-01 +8.113706e-01 +7.577558e-01 +6.589349e-01 +5.098263e-01 +5.605925e-01 +3.340723e+00 +2.161656e+00 +1.201427e+00 +9.451176e-01 +6.694077e-01 +1.049107e+00 +9.088285e-01 +7.936496e-01 +5.916962e-01 +5.828877e-01 +8.587134e-01
+5.016667e+00 +3.590877e+00 +2.540931e+00 +1.465031e+00 +8.030674e-01 +3.899217e-01 +6.894455e-01 +8.083771e-01 +7.551844e-01 +6.565787e-01 +5.088948e-01 +5.623953e-01 +3.335224e+00 +2.153981e+00 +1.204872e+00 +9.419239e-01 +6.696090e-01 +1.043820e+00 +9.058030e-01 +7.923172e-01 +5.907072e-01 +5.800766e-01 +8.590335e-01
+5.033333e+00 +3.585590e+00 +2.528392e+00 +1.463945e+00 +7.998275e-01 +3.890054e-01 +6.882105e-01 +8.051460e-01 +7.528582e-01 +6.539578e-01 +5.082530e-01 +5.641753e-01 +3.330598e+00 +2.143925e+00 +1.203556e+00 +9.412616e-01 +6.688125e-01 +1.039534e+00 +9.012254e-01 +7.882748e-01 +5.887771e-01 +5.772528e-01 +8.600425e-01
+5.050000e+00 +3.575214e+00 +2.515121e+00 +1.459796e+00 +7.985083e-01 +3.880312e-01 +6.867293e-01 +8.019090e-01 +7.499524e-01 +6.517847e-01 +5.077958e-01 +5.671754e-01 +3.321408e+00 +2.133423e+00 +1.199490e+00 +9.425475e-01 +6.662042e-01 +1.034988e+00 +8.970242e-01 +7.841692e-01 +5.857023e-01 +5.751978e-01 +8.616250e-01
+5.066667e+00 +3.547837e+00 +2.515053e+00 +1.456804e+00 +7.968549e-01 +3.869981e-01 +6.847085e-01 +7.982169e-01 +7.467062e-01 +6.497528e-01 +5.077568e-01 +5.704190e-01 +3.296013e+00 +2.134574e+00 +1.196455e+00 +9.435668e-01 +6.635494e-01 +1.028179e+00 +8.921594e-01 +7.801786e-01 +5.825245e-01 +5.734608e-01 +8.652243e-01
+5.083333e+00 +3.523077e+00 +2.506718e+00 +1.449782e+00 +7.952201e-01 +3.858762e-01 +6.824651e-01 +7.944059e-01 +7.435574e-01 +6.470456e-01 +5.073631e-01 +5.708346e-01 +3.273145e+00 +2.128408e+00 +1.190259e+00 +9.434658e-01 +6.603734e-01 +1.021563e+00 +8.867898e-01 +7.755393e-01 +5.795961e-01 +5.715665e-01 +8.628923e-01
+5.100000e+00 +3.498396e+00 +2.499041e+00 +1.442318e+00 +7.928399e-01 +3.848715e-01 +6.796417e-01 +7.914602e-01 +7.401011e-01 +6.445262e-01 +5.061805e-01 +5.699624e-01 +3.250397e+00 +2.123069e+00 +1.183975e+00 +9.412057e-01 +6.566179e-01 +1.014997e+00 +8.834288e-01 +7.714813e-01 +5.767304e-01 +5.693955e-01 +8.583138e-01
+5.116667e+00 +3.480516e+00 +2.483500e+00 +1.432884e+00 +7.890546e-01 +3.837957e-01 +6.771229e-01 +7.879960e-01 +7.369094e-01 +6.422532e-01 +5.063965e-01 +5.702310e-01 +3.233990e+00 +2.110190e+00 +1.176144e+00 +9.359051e-01 +6.532403e-01 +1.008855e+00 +8.790583e-01 +7.677139e-01 +5.736362e-01 +5.695297e-01 +8.541885e-01
+5.133333e+00 +3.460570e+00 +2.465795e+00 +1.423280e+00 +7.862220e-01 +3.827149e-01 +6.754755e-01 +7.847947e-01 +7.337423e-01 +6.406327e-01 +5.070307e-01 +5.705361e-01 +3.215742e+00 +2.095365e+00 +1.168136e+00 +9.310042e-01 +6.495726e-01 +1.002795e+00 +8.751614e-01 +7.637378e-01 +5.708469e-01 +5.709631e-01 +8.502459e-01
+5.150000e+00 +3.440302e+00 +2.448250e+00 +1.412911e+00 +7.823593e-01 +3.818077e-01 +6.737820e-01 +7.820598e-01 +7.304747e-01 +6.389575e-01 +5.083321e-01 +5.731088e-01 +3.197331e+00 +2.080413e+00 +1.159447e+00 +9.250473e-01 +6.464487e-01 +9.966630e-01 +8.716060e-01 +7.595061e-01 +5.684707e-01 +5.718948e-01 +8.503243e-01
+5.166667e+00 +3.426394e+00 +2.430157e+00 +1.402560e+00 +7.787429e-01 +3.808499e-01 +6.717599e-01 +7.792765e-01 +7.270758e-01 +6.366869e-01 +5.097469e-01 +5.754573e-01 +3.184966e+00 +2.065028e+00 +1.150794e+00 +9.191369e-01 +6.434181e-01 +9.903389e-01 +8.681635e-01 +7.550519e-01 +5.659893e-01 +5.733652e-01 +8.490710e-01
+5.183333e+00 +3.405663e+00 +2.412035e+00 +1.392565e+00 +7.751470e-01 +3.799970e-01 +6.702400e-01 +7.764269e-01 +7.240879e-01 +6.357435e-01 +5.105297e-01 +5.788560e-01 +3.166016e+00 +2.049414e+00 +1.142364e+00 +9.132567e-01 +6.407125e-01 +9.849561e-01 +8.635442e-01 +7.506657e-01 +5.647172e-01 +5.729649e-01 +8.507190e-01
+5.200000e+00 +3.384367e+00 +2.393353e+00 +1.384496e+00 +7.718671e-01 +3.790706e-01 +6.701374e-01 +7.748512e-01 +7.224631e-01 +6.364209e-01 +5.104808e-01 +5.802683e-01 +3.146446e+00 +2.033411e+00 +1.135360e+00 +9.077284e-01 +6.373214e-01 +9.818129e-01 +8.599333e-01 +7.481149e-01 +5.642654e-01 +5.717077e-01 +8.513821e-01
+5.216667e+00 +3.376452e+00 +2.376413e+00 +1.377345e+00 +7.687071e-01 +3.780719e-01 +6.698240e-01 +7.730389e-01 +7.228627e-01 +6.382977e-01 +5.110520e-01 +5.814563e-01 +3.139676e+00 +2.018756e+00 +1.129149e+00 +9.022651e-01 +6.344548e-01 +9.787015e-01 +8.560808e-01 +7.470379e-01 +5.656348e-01 +5.718268e-01 +8.520336e-01
+5.233333e+00 +3.360251e+00 +2.368286e+00 +1.371219e+00 +7.656183e-01 +3.770860e-01 +6.683972e-01 +7.706169e-01 +7.278217e-01 +6.426936e-01 +5.111185e-01 +5.826140e-01 +3.124820e+00 +2.011733e+00 +1.123810e+00 +8.974320e-01 +6.323521e-01 +9.757100e-01 +8.511852e-01 +7.514041e-01 +5.686841e-01 +5.701955e-01 +8.537006e-01
+5.250000e+00 +3.345341e+00 +2.358644e+00 +1.362320e+00 +7.620697e-01 +3.761602e-01 +6.677518e-01 +7.683463e-01 +7.319130e-01 +6.515258e-01 +5.113887e-01 +5.841646e-01 +3.111163e+00 +2.004147e+00 +1.116196e+00 +8.927212e-01 +6.288900e-01 +9.736288e-01 +8.471217e-01 +7.540447e-01 +5.764258e-01 +5.686179e-01 +8.556931e-01
+5.266667e+00 +3.335052e+00 +2.341350e+00 +1.354010e+00 +7.594100e-01 +3.751747e-01 +6.672012e-01 +7.663203e-01 +7.361321e-01 +6.593554e-01 +5.117734e-01 +5.838898e-01 +3.101779e+00 +1.989553e+00 +1.109136e+00 +8.887166e-01 +6.254141e-01 +9.719793e-01 +8.426222e-01 +7.566086e-01 +5.838433e-01 +5.676459e-01 +8.541298e-01
+5.283333e+00 +3.327804e+00 +2.327200e+00 +1.345456e+00 +7.572839e-01 +3.742027e-01 +6.673000e-01 +7.647026e-01 +7.378271e-01 +6.662335e-01 +5.132039e-01 +5.851410e-01 +3.095189e+00 +1.977712e+00 +1.101818e+00 +8.849231e-01 +6.220011e-01 +9.718134e-01 +8.387083e-01 +7.569818e-01 +5.903421e-01 +5.674579e-01 +8.552984e-01
+5.300000e+00 +3.359502e+00 +2.315416e+00 +1.339390e+00 +7.553081e-01 +3.734918e-01 +6.669399e-01 +7.627325e-01 +7.395377e-01 +6.731847e-01 +5.134128e-01 +5.872699e-01 +3.125610e+00 +1.968712e+00 +1.096279e+00 +8.857752e-01 +6.190850e-01 +9.700196e-01 +8.342899e-01 +7.577491e-01 +5.972330e-01 +5.656487e-01 +8.622173e-01
+5.316667e+00 +3.380506e+00 +2.308479e+00 +1.331355e+00 +7.527168e-01 +3.726447e-01 +6.662433e-01 +7.604260e-01 +7.396754e-01 +6.789838e-01 +5.134929e-01 +5.895898e-01 +3.145887e+00 +1.963888e+00 +1.089232e+00 +8.845261e-01 +6.164768e-01 +9.676861e-01 +8.303445e-01 +7.563453e-01 +6.032355e-01 +5.631143e-01 +8.687446e-01
+5.333333e+00 +3.401303e+00 +2.303757e+00 +1.323856e+00 +7.510311e-01 +3.716767e-01 +6.663143e-01 +7.579574e-01 +7.404058e-01 +6.864532e-01 +5.132322e-01 +5.936245e-01 +3.165850e+00 +1.960747e+00 +1.082531e+00 +8.828076e-01 +6.143337e-01 +9.673205e-01 +8.265735e-01 +7.564178e-01 +6.100753e-01 +5.601085e-01 +8.779715e-01
+5.350000e+00 +3.426869e+00 +2.298260e+00 +1.316229e+00 +7.498900e-01 +3.706933e-01 +6.659201e-01 +7.546997e-01 +7.397815e-01 +6.897223e-01 +5.128626e-01 +5.961853e-01 +3.190699e+00 +1.956980e+00 +1.075720e+00 +8.830598e-01 +6.123879e-01 +9.649499e-01 +8.218388e-01 +7.544752e-01 +6.138199e-01 +5.572416e-01 +8.840772e-01
+5.366667e+00 +3.464812e+00 +2.302524e+00 +1.309650e+00 +7.479436e-01 +3.697317e-01 +6.654810e-01 +7.518397e-01 +7.396923e-01 +6.924669e-01 +5.114580e-01 +5.979152e-01 +3.227427e+00 +1.961894e+00 +1.069723e+00 +8.833919e-01 +6.113239e-01 +9.633553e-01 +8.169507e-01 +7.532953e-01 +6.179058e-01 +5.546738e-01 +8.889698e-01
+5.383333e+00 +3.475397e+00 +2.299627e+00 +1.302701e+00 +7.466189e-01 +3.689834e-01 +6.630276e-01 +7.489696e-01 +7.413936e-01 +6.932034e-01 +5.103484e-01 +5.979555e-01 +3.238069e+00 +1.960102e+00 +1.063614e+00 +8.819101e-01 +6.118714e-01 +9.578160e-01 +8.120171e-01 +7.536511e-01 +6.195724e-01 +5.520728e-01 +8.897581e-01
+5.400000e+00 +3.494311e+00 +2.301745e+00 +1.299781e+00 +7.461633e-01 +3.684915e-01 +6.603077e-01 +7.460171e-01 +7.414977e-01 +6.918538e-01 +5.095664e-01 +5.985112e-01 +3.256739e+00 +1.962795e+00 +1.060728e+00 +8.822592e-01 +6.133616e-01 +9.521907e-01 +8.071864e-01 +7.537597e-01 +6.184976e-01 +5.503502e-01 +8.930454e-01
+5.416667e+00 +3.505350e+00 +2.303945e+00 +1.295065e+00 +7.477556e-01 +3.683493e-01 +6.577904e-01 +7.443331e-01 +7.400309e-01 +6.903927e-01 +5.087631e-01 +5.990507e-01 +3.267982e+00 +1.965473e+00 +1.056412e+00 +8.829244e-01 +6.153111e-01 +9.475573e-01 +8.033222e-01 +7.522043e-01 +6.175091e-01 +5.489098e-01 +8.949014e-01
+5.433333e+00 +3.528985e+00 +2.309185e+00 +1.292465e+00 +7.488530e-01 +3.683054e-01 +6.550924e-01 +7.420037e-01 +7.390461e-01 +6.877121e-01 +5.075572e-01 +5.984341e-01 +3.291386e+00 +1.970657e+00 +1.054051e+00 +8.838956e-01 +6.182693e-01 +9.425891e-01 +7.988488e-01 +7.532256e-01 +6.156602e-01 +5.466994e-01 +8.949797e-01
+5.450000e+00 +3.578112e+00 +2.332213e+00 +1.287599e+00 +7.507155e-01 +3.682330e-01 +6.523106e-01 +7.398379e-01 +7.380676e-01 +6.850633e-01 +5.058589e-01 +5.970917e-01 +3.339417e+00 +1.992330e+00 +1.049847e+00 +8.903677e-01 +6.204661e-01 +9.377145e-01 +7.963780e-01 +7.550719e-01 +6.136052e-01 +5.451494e-01 +8.941023e-01
+5.466667e+00 +3.643711e+00 +2.345075e+00 +1.278951e+00 +7.529505e-01 +3.686758e-01 +6.495873e-01 +7.400526e-01 +7.375773e-01 +6.831423e-01 +5.041755e-01 +5.954451e-01 +3.403379e+00 +2.005280e+00 +1.042502e+00 +8.966144e-01 +6.205844e-01 +9.341682e-01 +7.952273e-01 +7.569518e-01 +6.125805e-01 +5.452702e-01 +8.938726e-01
+5.483333e+00 +3.691834e+00 +2.351726e+00 +1.270434e+00 +7.560623e-01 +3.696557e-01 +6.468547e-01 +7.415996e-01 +7.365280e-01 +6.808673e-01 +5.025961e-01 +5.948987e-01 +3.450768e+00 +2.013228e+00 +1.035220e+00 +9.034050e-01 +6.201601e-01 +9.297221e-01 +7.942669e-01 +7.573765e-01 +6.112901e-01 +5.449413e-01 +8.957865e-01
+5.500000e+00 +3.725283e+00 +2.349798e+00 +1.263821e+00 +7.603251e-01 +3.704765e-01 +6.441340e-01 +7.417187e-01 +7.346004e-01 +6.783032e-01 +5.011431e-01 +5.934524e-01 +3.484062e+00 +2.013891e+00 +1.029468e+00 +9.113469e-01 +6.189233e-01 +9.242263e-01 +7.915579e-01 +7.561387e-01 +6.093191e-01 +5.451800e-01 +8.948521e-01
+5.516667e+00 +3.774550e+00 +2.352957e+00 +1.255230e+00 +7.667892e-01 +3.719837e-01 +6.415174e-01 +7.439234e-01 +7.328514e-01 +6.760771e-01 +5.002103e-01 +5.911289e-01 +3.532753e+00 +2.020223e+00 +1.022180e+00 +9.240946e-01 +6.182303e-01 +9.187222e-01 +7.903415e-01 +7.550468e-01 +6.085030e-01 +5.474288e-01 +8.915223e-01
+5.533333e+00 +3.810586e+00 +2.346157e+00 +1.250809e+00 +7.726154e-01 +3.735209e-01 +6.389099e-01 +7.451474e-01 +7.309282e-01 +6.734825e-01 +4.995934e-01 +5.888807e-01 +3.568535e+00 +2.017024e+00 +1.018009e+00 +9.323446e-01 +6.176315e-01 +9.133915e-01 +7.879305e-01 +7.521993e-01 +6.062017e-01 +5.513506e-01 +8.895760e-01
+5.550000e+00 +3.873100e+00 +2.334084e+00 +1.246925e+00 +7.797480e-01 +3.746002e-01 +6.363034e-01 +7.432002e-01 +7.278962e-01 +6.708689e-01 +4.991059e-01 +5.865225e-01 +3.629543e+00 +2.008237e+00 +1.014444e+00 +9.401178e-01 +6.176239e-01 +9.080851e-01 +7.832831e-01 +7.489929e-01 +6.046621e-01 +5.557569e-01 +8.866851e-01
+5.566667e+00 +3.899379e+00 +2.321221e+00 +1.245342e+00 +7.871002e-01 +3.760298e-01 +6.339563e-01 +7.410665e-01 +7.253577e-01 +6.680997e-01 +4.988066e-01 +5.841210e-01 +3.655734e+00 +1.998596e+00 +1.012869e+00 +9.454132e-01 +6.184860e-01 +9.027458e-01 +7.787688e-01 +7.469478e-01 +6.027816e-01 +5.588357e-01 +8.826153e-01
+5.583333e+00 +3.916755e+00 +2.312688e+00 +1.241853e+00 +7.959652e-01 +3.770667e-01 +6.314608e-01 +7.390084e-01 +7.232321e-01 +6.651889e-01 +4.980454e-01 +5.821452e-01 +3.673345e+00 +1.993046e+00 +1.009814e+00 +9.529884e-01 +6.181148e-01 +8.969862e-01 +7.745928e-01 +7.449905e-01 +6.003083e-01 +5.607676e-01 +8.796318e-01
+5.600000e+00 +3.926222e+00 +2.297524e+00 +1.236579e+00 +8.084431e-01 +3.787396e-01 +6.289145e-01 +7.367485e-01 +7.212533e-01 +6.622902e-01 +4.974284e-01 +5.814238e-01 +3.682617e+00 +1.980902e+00 +1.005237e+00 +9.590302e-01 +6.212769e-01 +8.915251e-01 +7.702793e-01 +7.421578e-01 +5.971901e-01 +5.606887e-01 +8.809005e-01
+5.616667e+00 +3.916173e+00 +2.287501e+00 +1.229491e+00 +8.222066e-01 +3.805208e-01 +6.263672e-01 +7.364280e-01 +7.196793e-01 +6.594765e-01 +4.968603e-01 +5.813725e-01 +3.672934e+00 +1.974452e+00 +9.991564e-01 +9.670071e-01 +6.230741e-01 +8.860771e-01 +7.696911e-01 +7.393647e-01 +5.938931e-01 +5.590214e-01 +8.825461e-01
+5.633333e+00 +3.902660e+00 +2.270874e+00 +1.223320e+00 +8.330869e-01 +3.827549e-01 +6.238051e-01 +7.366607e-01 +7.178559e-01 +6.567276e-01 +4.961523e-01 +5.808676e-01 +3.659784e+00 +1.960974e+00 +9.938122e-01 +9.687724e-01 +6.282484e-01 +8.806489e-01 +7.689487e-01 +7.354225e-01 +5.910675e-01 +5.570479e-01 +8.814552e-01
+5.650000e+00 +3.882485e+00 +2.253938e+00 +1.217434e+00 +8.406250e-01 +3.853280e-01 +6.213762e-01 +7.379134e-01 +7.169321e-01 +6.541971e-01 +4.962316e-01 +5.804970e-01 +3.640561e+00 +1.947117e+00 +9.885703e-01 +9.689693e-01 +6.331056e-01 +8.752025e-01 +7.686405e-01 +7.319105e-01 +5.878821e-01 +5.561673e-01 +8.806298e-01
+5.666667e+00 +3.864969e+00 +2.236565e+00 +1.209830e+00 +8.539119e-01 +3.879507e-01 +6.192273e-01 +7.379669e-01 +7.155854e-01 +6.519182e-01 +4.955120e-01 +5.790650e-01 +3.623881e+00 +1.932483e+00 +9.820877e-01 +9.729472e-01 +6.389008e-01 +8.697324e-01 +7.669265e-01 +7.284323e-01 +5.858771e-01 +5.547776e-01 +8.771882e-01
+5.683333e+00 +3.844282e+00 +2.219382e+00 +1.201586e+00 +8.661750e-01 +3.904337e-01 +6.168283e-01 +7.384324e-01 +7.144517e-01 +6.506771e-01 +4.945880e-01 +5.777653e-01 +3.604270e+00 +1.918110e+00 +9.753674e-01 +9.766670e-01 +6.437208e-01 +8.642415e-01 +7.651400e-01 +7.257312e-01 +5.848616e-01 +5.524525e-01 +8.740562e-01
+5.700000e+00 +3.828781e+00 +2.202666e+00 +1.193019e+00 +8.746807e-01 +3.917942e-01 +6.144086e-01 +7.393085e-01 +7.121633e-01 +6.496594e-01 +4.932122e-01 +5.769733e-01 +3.589931e+00 +1.903840e+00 +9.683403e-01 +9.788668e-01 +6.447910e-01 +8.599538e-01 +7.625662e-01 +7.223565e-01 +5.846962e-01 +5.498391e-01 +8.715098e-01
+5.716667e+00 +3.809506e+00 +2.185611e+00 +1.186205e+00 +8.849550e-01 +3.931500e-01 +6.121890e-01 +7.388087e-01 +7.098069e-01 +6.488408e-01 +4.915595e-01 +5.761346e-01 +3.572243e+00 +1.889067e+00 +9.629127e-01 +9.829485e-01 +6.458508e-01 +8.556798e-01 +7.589769e-01 +7.190330e-01 +5.853820e-01 +5.469879e-01 +8.680049e-01
+5.733333e+00 +3.783426e+00 +2.168647e+00 +1.180412e+00 +8.935374e-01 +3.946079e-01 +6.100759e-01 +7.370076e-01 +7.069289e-01 +6.476473e-01 +4.898553e-01 +5.762111e-01 +3.547802e+00 +1.874577e+00 +9.580444e-01 +9.849027e-01 +6.476807e-01 +8.504064e-01 +7.551728e-01 +7.149297e-01 +5.845973e-01 +5.441563e-01 +8.663518e-01
+5.750000e+00 +3.758138e+00 +2.151996e+00 +1.175367e+00 +8.984435e-01 +3.960219e-01 +6.078759e-01 +7.352868e-01 +7.042587e-01 +6.459809e-01 +4.882152e-01 +5.773072e-01 +3.524017e+00 +1.860094e+00 +9.535179e-01 +9.831899e-01 +6.501329e-01 +8.451450e-01 +7.515899e-01 +7.106562e-01 +5.828467e-01 +5.412406e-01 +8.666421e-01
+5.766667e+00 +3.729723e+00 +2.135651e+00 +1.169468e+00 +9.008149e-01 +3.967287e-01 +6.061027e-01 +7.333755e-01 +7.022774e-01 +6.439664e-01 +4.869825e-01 +5.790088e-01 +3.497385e+00 +1.846276e+00 +9.483655e-01 +9.811813e-01 +6.498713e-01 +8.405383e-01 +7.481458e-01 +7.066754e-01 +5.811140e-01 +5.386190e-01 +8.668808e-01
+5.783333e+00 +3.704642e+00 +2.119985e+00 +1.167411e+00 +9.019255e-01 +3.972820e-01 +6.053184e-01 +7.312542e-01 +7.013073e-01 +6.418794e-01 +4.862409e-01 +5.832919e-01 +3.474055e+00 +1.832954e+00 +9.459549e-01 +9.792187e-01 +6.485927e-01 +8.371572e-01 +7.443135e-01 +7.035669e-01 +5.789283e-01 +5.362933e-01 +8.747590e-01
+5.800000e+00 +3.688696e+00 +2.111336e+00 +1.176644e+00 +8.990579e-01 +3.974269e-01 +6.048785e-01 +7.282411e-01 +7.008462e-01 +6.398674e-01 +4.859390e-01 +5.886599e-01 +3.459464e+00 +1.825225e+00 +9.522913e-01 +9.749254e-01 +6.467991e-01 +8.343396e-01 +7.398207e-01 +7.015503e-01 +5.766161e-01 +5.355632e-01 +8.888998e-01
+5.816667e+00 +3.665163e+00 +2.110517e+00 +1.180022e+00 +8.981085e-01 +3.981200e-01 +6.077473e-01 +7.253611e-01 +7.011034e-01 +6.386073e-01 +4.858150e-01 +5.948205e-01 +3.437891e+00 +1.824575e+00 +9.539222e-01 +9.730285e-01 +6.456062e-01 +8.382509e-01 +7.354818e-01 +7.005715e-01 +5.743842e-01 +5.346410e-01 +8.998933e-01
+5.833333e+00 +3.641401e+00 +2.114315e+00 +1.184584e+00 +9.005209e-01 +3.989014e-01 +6.117378e-01 +7.235819e-01 +6.991137e-01 +6.362104e-01 +4.865048e-01 +6.008413e-01 +3.416236e+00 +1.828410e+00 +9.565889e-01 +9.770690e-01 +6.441468e-01 +8.441130e-01 +7.317797e-01 +6.977530e-01 +5.713947e-01 +5.344266e-01 +9.097958e-01
+5.850000e+00 +3.642242e+00 +2.107815e+00 +1.187980e+00 +9.004968e-01 +3.989896e-01 +6.166830e-01 +7.248884e-01 +6.969664e-01 +6.335628e-01 +4.870582e-01 +6.036248e-01 +3.418556e+00 +1.822863e+00 +9.585166e-01 +9.800522e-01 +6.408797e-01 +8.477722e-01 +7.315584e-01 +6.948903e-01 +5.682679e-01 +5.359324e-01 +9.144561e-01
+5.866667e+00 +3.675019e+00 +2.097275e+00 +1.194205e+00 +9.001793e-01 +3.987306e-01 +6.206494e-01 +7.286748e-01 +6.947683e-01 +6.309071e-01 +4.875411e-01 +6.035822e-01 +3.451705e+00 +1.813550e+00 +9.630358e-01 +9.836372e-01 +6.376552e-01 +8.487375e-01 +7.348715e-01 +6.923480e-01 +5.651435e-01 +5.400104e-01 +9.150644e-01
+5.883333e+00 +3.686976e+00 +2.083823e+00 +1.197295e+00 +8.978829e-01 +3.983193e-01 +6.226518e-01 +7.292711e-01 +6.921141e-01 +6.287369e-01 +4.868334e-01 +6.029067e-01 +3.464426e+00 +1.801898e+00 +9.651535e-01 +9.826138e-01 +6.340530e-01 +8.472233e-01 +7.344761e-01 +6.893241e-01 +5.621456e-01 +5.417293e-01 +9.150817e-01
+5.900000e+00 +3.682024e+00 +2.068909e+00 +1.200610e+00 +8.943366e-01 +3.975900e-01 +6.228214e-01 +7.273300e-01 +6.889666e-01 +6.262445e-01 +4.855024e-01 +6.034530e-01 +3.460629e+00 +1.789021e+00 +9.674621e-01 +9.790487e-01 +6.304069e-01 +8.433630e-01 +7.320212e-01 +6.853341e-01 +5.591710e-01 +5.408132e-01 +9.176176e-01
+5.916667e+00 +3.698167e+00 +2.057139e+00 +1.203868e+00 +8.911747e-01 +3.975914e-01 +6.232526e-01 +7.245967e-01 +6.861245e-01 +6.240355e-01 +4.840332e-01 +6.046008e-01 +3.477313e+00 +1.778338e+00 +9.694654e-01 +9.752542e-01 +6.276415e-01 +8.390916e-01 +7.304285e-01 +6.816370e-01 +5.562688e-01 +5.410766e-01 +9.229041e-01
+5.933333e+00 +3.718294e+00 +2.043743e+00 +1.201174e+00 +8.883901e-01 +3.974548e-01 +6.234590e-01 +7.219701e-01 +6.830937e-01 +6.223697e-01 +4.824679e-01 +6.054968e-01 +3.497975e+00 +1.766319e+00 +9.667879e-01 +9.715711e-01 +6.247198e-01 +8.341823e-01 +7.300404e-01 +6.779906e-01 +5.540867e-01 +5.399864e-01 +9.257638e-01
+5.950000e+00 +3.729954e+00 +2.036755e+00 +1.199290e+00 +8.854094e-01 +3.971507e-01 +6.229521e-01 +7.195955e-01 +6.806621e-01 +6.203503e-01 +4.807438e-01 +6.057184e-01 +3.510361e+00 +1.759610e+00 +9.647573e-01 +9.672359e-01 +6.222137e-01 +8.290283e-01 +7.309739e-01 +6.748292e-01 +5.514447e-01 +5.385391e-01 +9.274428e-01
+5.966667e+00 +3.729786e+00 +2.023460e+00 +1.199724e+00 +8.838117e-01 +3.967796e-01 +6.217544e-01 +7.169530e-01 +6.782260e-01 +6.183457e-01 +4.789898e-01 +6.053210e-01 +3.511254e+00 +1.747664e+00 +9.646988e-01 +9.644589e-01 +6.194591e-01 +8.238852e-01 +7.297942e-01 +6.719375e-01 +5.486621e-01 +5.371466e-01 +9.277089e-01
+5.983333e+00 +3.741256e+00 +2.010799e+00 +1.199402e+00 +8.859152e-01 +3.969425e-01 +6.206266e-01 +7.144296e-01 +6.754686e-01 +6.157468e-01 +4.773718e-01 +6.059625e-01 +3.523602e+00 +1.736059e+00 +9.640429e-01 +9.649972e-01 +6.175218e-01 +8.188408e-01 +7.295178e-01 +6.684276e-01 +5.457477e-01 +5.352564e-01 +9.306781e-01
+6.000000e+00 +3.727858e+00 +2.002792e+00 +1.196449e+00 +8.856938e-01 +3.972315e-01 +6.185285e-01 +7.115757e-01 +6.732146e-01 +6.132255e-01 +4.756943e-01 +6.056096e-01 +3.511595e+00 +1.728310e+00 +9.611544e-01 +9.624351e-01 +6.167608e-01 +8.145373e-01 +7.256651e-01 +6.648582e-01 +5.427901e-01 +5.339142e-01 +9.300041e-01
+6.016667e+00 +3.719018e+00 +1.996981e+00 +1.192176e+00 +8.882955e-01 +3.979238e-01 +6.161521e-01 +7.088886e-01 +6.712656e-01 +6.112698e-01 +4.742209e-01 +6.044994e-01 +3.504057e+00 +1.721932e+00 +9.572776e-01 +9.610584e-01 +6.174087e-01 +8.111107e-01 +7.218849e-01 +6.618221e-01 +5.402718e-01 +5.332100e-01 +9.275371e-01
+6.033333e+00 +3.703191e+00 +1.985669e+00 +1.197752e+00 +8.877327e-01 +3.981531e-01 +6.137356e-01 +7.063811e-01 +6.684192e-01 +6.095394e-01 +4.730830e-01 +6.037744e-01 +3.489458e+00 +1.711453e+00 +9.613613e-01 +9.575247e-01 +6.164810e-01 +8.070264e-01 +7.175869e-01 +6.581670e-01 +5.379078e-01 +5.343679e-01 +9.268937e-01
+6.050000e+00 +3.680196e+00 +1.972862e+00 +1.197674e+00 +8.853054e-01 +3.982041e-01 +6.118990e-01 +7.034737e-01 +6.658671e-01 +6.086796e-01 +4.721643e-01 +6.033381e-01 +3.468028e+00 +1.700213e+00 +9.609260e-01 +9.531891e-01 +6.147804e-01 +8.023756e-01 +7.133953e-01 +6.553277e-01 +5.355916e-01 +5.349829e-01 +9.250038e-01
+6.066667e+00 +3.651244e+00 +1.964389e+00 +1.203142e+00 +8.836050e-01 +3.986122e-01 +6.097423e-01 +7.016762e-01 +6.635275e-01 +6.069658e-01 +4.717576e-01 +6.038512e-01 +3.440826e+00 +1.692250e+00 +9.649248e-01 +9.497915e-01 +6.153647e-01 +7.976781e-01 +7.093168e-01 +6.523493e-01 +5.329871e-01 +5.360620e-01 +9.251972e-01
+6.083333e+00 +3.626095e+00 +1.952805e+00 +1.211317e+00 +8.813701e-01 +3.980825e-01 +6.072656e-01 +6.996818e-01 +6.618396e-01 +6.050025e-01 +4.717819e-01 +6.062590e-01 +3.417182e+00 +1.681880e+00 +9.713577e-01 +9.463536e-01 +6.130784e-01 +7.931962e-01 +7.053145e-01 +6.505286e-01 +5.305505e-01 +5.365912e-01 +9.302328e-01
+6.100000e+00 +3.599599e+00 +1.942821e+00 +1.224357e+00 +8.791637e-01 +3.972812e-01 +6.049178e-01 +6.979205e-01 +6.600303e-01 +6.026045e-01 +4.727386e-01 +6.086184e-01 +3.392195e+00 +1.672633e+00 +9.820168e-01 +9.424750e-01 +6.107518e-01 +7.901005e-01 +7.016385e-01 +6.499154e-01 +5.283295e-01 +5.378642e-01 +9.343698e-01
+6.116667e+00 +3.576105e+00 +1.930165e+00 +1.239609e+00 +8.791908e-01 +3.965754e-01 +6.025737e-01 +6.958198e-01 +6.577117e-01 +6.002331e-01 +4.735725e-01 +6.110236e-01 +3.370099e+00 +1.661299e+00 +9.946308e-01 +9.408508e-01 +6.082025e-01 +7.867347e-01 +6.978912e-01 +6.478402e-01 +5.270865e-01 +5.391700e-01 +9.389470e-01
+6.133333e+00 +3.548375e+00 +1.918525e+00 +1.249360e+00 +8.792237e-01 +3.964047e-01 +6.004132e-01 +6.936107e-01 +6.549887e-01 +5.980740e-01 +4.732334e-01 +6.146562e-01 +3.343937e+00 +1.650564e+00 +1.002623e+00 +9.374406e-01 +6.074580e-01 +7.835563e-01 +6.938216e-01 +6.444446e-01 +5.263162e-01 +5.385525e-01 +9.438481e-01
+6.150000e+00 +3.523576e+00 +1.903930e+00 +1.257112e+00 +8.797899e-01 +3.959777e-01 +5.980197e-01 +6.910117e-01 +6.521936e-01 +5.960346e-01 +4.735265e-01 +6.187511e-01 +3.320501e+00 +1.638034e+00 +1.009178e+00 +9.359968e-01 +6.055153e-01 +7.791663e-01 +6.898618e-01 +6.409982e-01 +5.254695e-01 +5.389667e-01 +9.481125e-01
+6.166667e+00 +3.498444e+00 +1.890650e+00 +1.258099e+00 +8.816906e-01 +3.956954e-01 +5.956081e-01 +6.881265e-01 +6.495383e-01 +5.939138e-01 +4.739517e-01 +6.220336e-01 +3.296942e+00 +1.626976e+00 +1.010439e+00 +9.368154e-01 +6.032031e-01 +7.745165e-01 +6.860561e-01 +6.377519e-01 +5.241150e-01 +5.395178e-01 +9.480981e-01
+6.183333e+00 +3.471668e+00 +1.876219e+00 +1.258491e+00 +8.826173e-01 +3.959452e-01 +5.935533e-01 +6.852742e-01 +6.478890e-01 +5.915588e-01 +4.741308e-01 +6.256537e-01 +3.271776e+00 +1.614398e+00 +1.011495e+00 +9.348400e-01 +6.028384e-01 +7.700520e-01 +6.820221e-01 +6.359799e-01 +5.220464e-01 +5.405096e-01 +9.462816e-01
+6.200000e+00 +3.445261e+00 +1.862219e+00 +1.253520e+00 +8.854955e-01 +3.961958e-01 +5.912327e-01 +6.830317e-01 +6.465988e-01 +5.891387e-01 +4.738807e-01 +6.276105e-01 +3.247044e+00 +1.602512e+00 +1.007992e+00 +9.352906e-01 +6.021409e-01 +7.655147e-01 +6.783843e-01 +6.344093e-01 +5.195225e-01 +5.401955e-01 +9.428785e-01
+6.216667e+00 +3.419925e+00 +1.848503e+00 +1.252686e+00 +8.934827e-01 +3.971866e-01 +5.888544e-01 +6.806410e-01 +6.480235e-01 +5.872590e-01 +4.736858e-01 +6.289804e-01 +3.223347e+00 +1.590345e+00 +1.008187e+00 +9.384206e-01 +6.042658e-01 +7.609758e-01 +6.747684e-01 +6.361917e-01 +5.173451e-01 +5.409243e-01 +9.378966e-01
+6.233333e+00 +3.399837e+00 +1.834388e+00 +1.254778e+00 +9.006063e-01 +3.974996e-01 +5.865476e-01 +6.777937e-01 +6.483147e-01 +5.856927e-01 +4.739249e-01 +6.290917e-01 +3.204945e+00 +1.578222e+00 +1.010586e+00 +9.432038e-01 +6.033016e-01 +7.567173e-01 +6.708368e-01 +6.370985e-01 +5.155765e-01 +5.424296e-01 +9.335265e-01
+6.250000e+00 +3.374957e+00 +1.821524e+00 +1.257911e+00 +9.074672e-01 +3.980639e-01 +5.847254e-01 +6.749271e-01 +6.486304e-01 +5.839987e-01 +4.741789e-01 +6.277670e-01 +3.181589e+00 +1.566920e+00 +1.013727e+00 +9.454118e-01 +6.039207e-01 +7.528476e-01 +6.669667e-01 +6.371873e-01 +5.136877e-01 +5.453626e-01 +9.276235e-01
+6.266667e+00 +3.362691e+00 +1.811853e+00 +1.260625e+00 +9.101491e-01 +3.983537e-01 +5.833525e-01 +6.720705e-01 +6.490419e-01 +5.825710e-01 +4.745209e-01 +6.269014e-01 +3.170189e+00 +1.558373e+00 +1.016243e+00 +9.453260e-01 +6.038599e-01 +7.493270e-01 +6.631172e-01 +6.364817e-01 +5.120086e-01 +5.493365e-01 +9.237998e-01
+6.283333e+00 +3.341647e+00 +1.800240e+00 +1.267910e+00 +9.117852e-01 +3.985637e-01 +5.818179e-01 +6.692884e-01 +6.493878e-01 +5.815046e-01 +4.758500e-01 +6.262282e-01 +3.150191e+00 +1.548192e+00 +1.022325e+00 +9.428969e-01 +6.036301e-01 +7.455059e-01 +6.594335e-01 +6.357647e-01 +5.107566e-01 +5.554465e-01 +9.198170e-01
+6.300000e+00 +3.324356e+00 +1.788687e+00 +1.269778e+00 +9.155950e-01 +3.991976e-01 +5.795367e-01 +6.682154e-01 +6.490237e-01 +5.804030e-01 +4.779212e-01 +6.263039e-01 +3.133603e+00 +1.538229e+00 +1.023895e+00 +9.418621e-01 +6.048143e-01 +7.410200e-01 +6.570023e-01 +6.343957e-01 +5.090650e-01 +5.627227e-01 +9.146804e-01
+6.316667e+00 +3.297889e+00 +1.775611e+00 +1.266936e+00 +9.206288e-01 +4.004610e-01 +5.776426e-01 +6.662486e-01 +6.480130e-01 +5.796807e-01 +4.786645e-01 +6.240713e-01 +3.108529e+00 +1.526512e+00 +1.021619e+00 +9.415998e-01 +6.076714e-01 +7.366867e-01 +6.537616e-01 +6.326753e-01 +5.072646e-01 +5.650350e-01 +9.088818e-01
+6.333333e+00 +3.274039e+00 +1.763278e+00 +1.263320e+00 +9.222354e-01 +4.011028e-01 +5.763047e-01 +6.644848e-01 +6.469586e-01 +5.801651e-01 +4.791571e-01 +6.219656e-01 +3.085763e+00 +1.515400e+00 +1.018737e+00 +9.388369e-01 +6.095095e-01 +7.330642e-01 +6.514753e-01 +6.319198e-01 +5.056499e-01 +5.661929e-01 +9.031345e-01
+6.350000e+00 +3.265062e+00 +1.750868e+00 +1.256238e+00 +9.248656e-01 +4.013845e-01 +5.750015e-01 +6.630881e-01 +6.466740e-01 +5.819167e-01 +4.811088e-01 +6.206320e-01 +3.076473e+00 +1.504235e+00 +1.012869e+00 +9.356465e-01 +6.116370e-01 +7.299463e-01 +6.488963e-01 +6.301108e-01 +5.069577e-01 +5.698424e-01 +8.979895e-01
+6.366667e+00 +3.241025e+00 +1.737960e+00 +1.251383e+00 +9.257552e-01 +4.010310e-01 +5.730496e-01 +6.613474e-01 +6.471849e-01 +5.831497e-01 +4.830889e-01 +6.201111e-01 +3.053550e+00 +1.492846e+00 +1.008849e+00 +9.331455e-01 +6.106524e-01 +7.258264e-01 +6.460882e-01 +6.305212e-01 +5.068742e-01 +5.738073e-01 +8.932791e-01
+6.383333e+00 +3.222938e+00 +1.726501e+00 +1.248906e+00 +9.259281e-01 +4.006543e-01 +5.713393e-01 +6.596416e-01 +6.486325e-01 +5.846670e-01 +4.851570e-01 +6.195027e-01 +3.035978e+00 +1.482500e+00 +1.006840e+00 +9.295794e-01 +6.105284e-01 +7.220533e-01 +6.432074e-01 +6.319522e-01 +5.070621e-01 +5.786727e-01 +8.887278e-01
+6.400000e+00 +3.201224e+00 +1.715652e+00 +1.243735e+00 +9.281311e-01 +4.006877e-01 +5.696003e-01 +6.576456e-01 +6.485031e-01 +5.857790e-01 +4.873558e-01 +6.199465e-01 +3.015049e+00 +1.472534e+00 +1.002648e+00 +9.274625e-01 +6.116056e-01 +7.180872e-01 +6.401644e-01 +6.316407e-01 +5.069115e-01 +5.823903e-01 +8.856911e-01
+6.416667e+00 +3.176376e+00 +1.703252e+00 +1.237484e+00 +9.306581e-01 +4.005524e-01 +5.688975e-01 +6.557138e-01 +6.496340e-01 +5.883309e-01 +4.889049e-01 +6.194181e-01 +2.991412e+00 +1.461546e+00 +9.976179e-01 +9.263769e-01 +6.112783e-01 +7.150241e-01 +6.376232e-01 +6.326969e-01 +5.080594e-01 +5.847383e-01 +8.813540e-01
+6.433333e+00 +3.152833e+00 +1.693798e+00 +1.230279e+00 +9.344572e-01 +4.006107e-01 +5.678763e-01 +6.531085e-01 +6.488203e-01 +5.901423e-01 +4.892997e-01 +6.178471e-01 +2.969469e+00 +1.453013e+00 +9.918445e-01 +9.276729e-01 +6.110793e-01 +7.109754e-01 +6.348608e-01 +6.314998e-01 +5.094558e-01 +5.847272e-01 +8.761731e-01
+6.450000e+00 +3.134514e+00 +1.684520e+00 +1.222236e+00 +9.411603e-01 +4.010070e-01 +5.673245e-01 +6.505547e-01 +6.518421e-01 +5.932899e-01 +4.892320e-01 +6.163059e-01 +2.952734e+00 +1.445292e+00 +9.851425e-01 +9.341074e-01 +6.103324e-01 +7.074127e-01 +6.320146e-01 +6.337442e-01 +5.119286e-01 +5.844029e-01 +8.721122e-01
+6.466667e+00 +3.112212e+00 +1.677795e+00 +1.213494e+00 +9.464248e-01 +4.016940e-01 +5.663295e-01 +6.479051e-01 +6.581275e-01 +5.994901e-01 +4.901956e-01 +6.154956e-01 +2.932009e+00 +1.439511e+00 +9.779414e-01 +9.398539e-01 +6.111819e-01 +7.034731e-01 +6.284270e-01 +6.394327e-01 +5.167340e-01 +5.843846e-01 +8.687726e-01
+6.483333e+00 +3.094258e+00 +1.669329e+00 +1.205036e+00 +9.468915e-01 +4.017958e-01 +5.643973e-01 +6.460155e-01 +6.662417e-01 +6.049352e-01 +4.909764e-01 +6.163758e-01 +2.915261e+00 +1.432282e+00 +9.711515e-01 +9.416199e-01 +6.102969e-01 +6.993730e-01 +6.251613e-01 +6.484365e-01 +5.204470e-01 +5.833468e-01 +8.680426e-01
+6.500000e+00 +3.073495e+00 +1.657359e+00 +1.197328e+00 +9.466646e-01 +4.012564e-01 +5.623960e-01 +6.439859e-01 +6.735339e-01 +6.093666e-01 +4.921856e-01 +6.180632e-01 +2.895903e+00 +1.422239e+00 +9.649889e-01 +9.409924e-01 +6.074697e-01 +6.955964e-01 +6.219953e-01 +6.568142e-01 +5.236019e-01 +5.838106e-01 +8.667755e-01
+6.516667e+00 +3.055567e+00 +1.647382e+00 +1.190441e+00 +9.450542e-01 +4.006874e-01 +5.605013e-01 +6.417244e-01 +6.804863e-01 +6.144164e-01 +4.937942e-01 +6.206703e-01 +2.879178e+00 +1.414083e+00 +9.595626e-01 +9.402321e-01 +6.046912e-01 +6.917742e-01 +6.188313e-01 +6.656871e-01 +5.270874e-01 +5.840920e-01 +8.673499e-01
+6.533333e+00 +3.051160e+00 +1.643064e+00 +1.182501e+00 +9.464511e-01 +4.009669e-01 +5.584485e-01 +6.405856e-01 +6.885154e-01 +6.235991e-01 +4.961491e-01 +6.233531e-01 +2.875281e+00 +1.410533e+00 +9.532267e-01 +9.449612e-01 +6.052614e-01 +6.878971e-01 +6.160389e-01 +6.766406e-01 +5.332998e-01 +5.840002e-01 +8.697135e-01
+6.550000e+00 +3.047935e+00 +1.651046e+00 +1.175567e+00 +9.508251e-01 +4.011612e-01 +5.564308e-01 +6.385279e-01 +6.940679e-01 +6.294136e-01 +4.985664e-01 +6.262554e-01 +2.872312e+00 +1.417510e+00 +9.477384e-01 +9.542266e-01 +6.074517e-01 +6.840270e-01 +6.128803e-01 +6.858632e-01 +5.360409e-01 +5.843323e-01 +8.712825e-01
+6.566667e+00 +3.043612e+00 +1.645011e+00 +1.168587e+00 +9.530843e-01 +4.011797e-01 +5.546690e-01 +6.361122e-01 +6.955959e-01 +6.338873e-01 +5.019410e-01 +6.294223e-01 +2.868614e+00 +1.412533e+00 +9.422084e-01 +9.590843e-01 +6.070730e-01 +6.801892e-01 +6.094810e-01 +6.896723e-01 +5.387564e-01 +5.857234e-01 +8.729732e-01
+6.583333e+00 +3.039954e+00 +1.639460e+00 +1.162166e+00 +9.519608e-01 +4.011702e-01 +5.534030e-01 +6.333570e-01 +6.948496e-01 +6.359851e-01 +5.042970e-01 +6.334598e-01 +2.865067e+00 +1.407500e+00 +9.371452e-01 +9.593235e-01 +6.079901e-01 +6.767395e-01 +6.060363e-01 +6.893960e-01 +5.401235e-01 +5.845953e-01 +8.786834e-01
+6.600000e+00 +3.065807e+00 +1.633560e+00 +1.159823e+00 +9.523175e-01 +4.010833e-01 +5.520324e-01 +6.309078e-01 +6.925821e-01 +6.376259e-01 +5.062372e-01 +6.349257e-01 +2.889501e+00 +1.402027e+00 +9.356725e-01 +9.635599e-01 +6.096191e-01 +6.745606e-01 +6.028743e-01 +6.886315e-01 +5.412093e-01 +5.825624e-01 +8.819656e-01
+6.616667e+00 +3.080396e+00 +1.624686e+00 +1.154461e+00 +9.489702e-01 +4.006962e-01 +5.505876e-01 +6.290531e-01 +6.899463e-01 +6.398539e-01 +5.086678e-01 +6.373545e-01 +2.903130e+00 +1.393990e+00 +9.315624e-01 +9.622645e-01 +6.094400e-01 +6.726090e-01 +5.998843e-01 +6.863152e-01 +5.431794e-01 +5.808123e-01 +8.867344e-01
+6.633333e+00 +3.080850e+00 +1.613275e+00 +1.152538e+00 +9.450567e-01 +3.999304e-01 +5.494796e-01 +6.272175e-01 +6.873357e-01 +6.419145e-01 +5.114563e-01 +6.393256e-01 +2.903287e+00 +1.384161e+00 +9.305818e-01 +9.594336e-01 +6.077185e-01 +6.708901e-01 +5.975125e-01 +6.841250e-01 +5.454953e-01 +5.793147e-01 +8.901208e-01
+6.650000e+00 +3.090830e+00 +1.602939e+00 +1.153806e+00 +9.398200e-01 +3.994945e-01 +5.483183e-01 +6.272542e-01 +6.850756e-01 +6.430903e-01 +5.129796e-01 +6.409427e-01 +2.912290e+00 +1.375585e+00 +9.323210e-01 +9.539897e-01 +6.062036e-01 +6.706342e-01 +5.976949e-01 +6.829715e-01 +5.474036e-01 +5.767544e-01 +8.933939e-01
+6.666667e+00 +3.116933e+00 +1.595680e+00 +1.153890e+00 +9.351621e-01 +3.987652e-01 +5.471585e-01 +6.273328e-01 +6.821429e-01 +6.435092e-01 +5.136090e-01 +6.429619e-01 +2.936431e+00 +1.369824e+00 +9.328555e-01 +9.510407e-01 +6.047068e-01 +6.703396e-01 +5.983857e-01 +6.802061e-01 +5.481611e-01 +5.737802e-01 +8.988634e-01
+6.683333e+00 +3.164276e+00 +1.592816e+00 +1.162790e+00 +9.316949e-01 +3.979114e-01 +5.460629e-01 +6.288104e-01 +6.803076e-01 +6.423062e-01 +5.130742e-01 +6.431163e-01 +2.980744e+00 +1.368128e+00 +9.410180e-01 +9.520318e-01 +6.034729e-01 +6.701580e-01 +6.010364e-01 +6.802591e-01 +5.483036e-01 +5.718959e-01 +9.007607e-01
+6.700000e+00 +3.200593e+00 +1.592979e+00 +1.182237e+00 +9.281418e-01 +3.971434e-01 +5.448730e-01 +6.294368e-01 +6.789047e-01 +6.420449e-01 +5.124130e-01 +6.439406e-01 +3.014700e+00 +1.369124e+00 +9.582910e-01 +9.514687e-01 +6.013817e-01 +6.706683e-01 +6.038720e-01 +6.813818e-01 +5.503070e-01 +5.709980e-01 +9.039950e-01
+6.716667e+00 +3.238189e+00 +1.592758e+00 +1.207395e+00 +9.244509e-01 +3.963839e-01 +5.443769e-01 +6.280117e-01 +6.774303e-01 +6.423197e-01 +5.133062e-01 +6.434639e-01 +3.049532e+00 +1.369350e+00 +9.805051e-01 +9.509892e-01 +6.014904e-01 +6.727734e-01 +6.051116e-01 +6.829260e-01 +5.520678e-01 +5.730665e-01 +9.031918e-01
+6.733333e+00 +3.275523e+00 +1.591159e+00 +1.234251e+00 +9.209672e-01 +3.954408e-01 +5.430427e-01 +6.259405e-01 +6.754923e-01 +6.417308e-01 +5.139743e-01 +6.419419e-01 +3.084369e+00 +1.368560e+00 +1.003861e+00 +9.503413e-01 +6.008329e-01 +6.728821e-01 +6.055370e-01 +6.846196e-01 +5.525072e-01 +5.757835e-01 +9.033069e-01
+6.750000e+00 +3.284184e+00 +1.593679e+00 +1.265821e+00 +9.177463e-01 +3.946025e-01 +5.420012e-01 +6.243043e-01 +6.753844e-01 +6.404669e-01 +5.149907e-01 +6.406649e-01 +3.092514e+00 +1.371701e+00 +1.031339e+00 +9.486418e-01 +5.985818e-01 +6.736554e-01 +6.064557e-01 +6.909097e-01 +5.530280e-01 +5.771760e-01 +9.028917e-01
+6.766667e+00 +3.286330e+00 +1.592757e+00 +1.282807e+00 +9.140642e-01 +3.935891e-01 +5.410499e-01 +6.221003e-01 +6.742712e-01 +6.392022e-01 +5.168786e-01 +6.393253e-01 +3.094799e+00 +1.371036e+00 +1.046062e+00 +9.455235e-01 +5.963379e-01 +6.738882e-01 +6.058271e-01 +6.951104e-01 +5.530246e-01 +5.781811e-01 +8.995737e-01
+6.783333e+00 +3.316347e+00 +1.585002e+00 +1.291411e+00 +9.125406e-01 +3.929893e-01 +5.405793e-01 +6.196203e-01 +6.743741e-01 +6.384677e-01 +5.205870e-01 +6.410024e-01 +3.123774e+00 +1.364722e+00 +1.053740e+00 +9.459824e-01 +5.941816e-01 +6.753630e-01 +6.046986e-01 +7.011007e-01 +5.520140e-01 +5.797958e-01 +9.004139e-01
+6.800000e+00 +3.334432e+00 +1.579237e+00 +1.297868e+00 +9.124282e-01 +3.924207e-01 +5.413992e-01 +6.170209e-01 +6.748833e-01 +6.374336e-01 +5.250312e-01 +6.443184e-01 +3.141265e+00 +1.360154e+00 +1.059761e+00 +9.483983e-01 +5.915078e-01 +6.786944e-01 +6.022510e-01 +7.066403e-01 +5.510670e-01 +5.821395e-01 +9.024217e-01
+6.816667e+00 +3.345806e+00 +1.573412e+00 +1.301031e+00 +9.156763e-01 +3.919615e-01 +5.421124e-01 +6.146294e-01 +6.751061e-01 +6.360705e-01 +5.295936e-01 +6.452981e-01 +3.152479e+00 +1.355870e+00 +1.063016e+00 +9.565826e-01 +5.894229e-01 +6.798617e-01 +5.994233e-01 +7.105914e-01 +5.493010e-01 +5.845441e-01 +9.005686e-01
+6.833333e+00 +3.334215e+00 +1.565800e+00 +1.305155e+00 +9.175003e-01 +3.919165e-01 +5.424841e-01 +6.129729e-01 +6.745394e-01 +6.360146e-01 +5.335106e-01 +6.455156e-01 +3.141614e+00 +1.350026e+00 +1.067014e+00 +9.592754e-01 +5.877681e-01 +6.804357e-01 +5.978888e-01 +7.123193e-01 +5.486692e-01 +5.872437e-01 +8.971362e-01
+6.850000e+00 +3.335141e+00 +1.557264e+00 +1.302707e+00 +9.179491e-01 +3.928329e-01 +5.429442e-01 +6.133465e-01 +6.754314e-01 +6.374279e-01 +5.388694e-01 +6.450399e-01 +3.142367e+00 +1.343206e+00 +1.065611e+00 +9.625583e-01 +5.893798e-01 +6.806253e-01 +5.981738e-01 +7.146058e-01 +5.487805e-01 +5.885084e-01 +8.952906e-01
+6.866667e+00 +3.332866e+00 +1.549955e+00 +1.298986e+00 +9.211958e-01 +3.939655e-01 +5.419355e-01 +6.142766e-01 +6.781246e-01 +6.387401e-01 +5.456865e-01 +6.461040e-01 +3.140451e+00 +1.337175e+00 +1.063124e+00 +9.701634e-01 +5.915401e-01 +6.777056e-01 +5.987841e-01 +7.184269e-01 +5.489116e-01 +5.910579e-01 +8.954764e-01
+6.883333e+00 +3.327540e+00 +1.541250e+00 +1.291533e+00 +9.228839e-01 +3.956610e-01 +5.421910e-01 +6.141676e-01 +6.819289e-01 +6.391770e-01 +5.536754e-01 +6.486959e-01 +3.135907e+00 +1.330252e+00 +1.057323e+00 +9.735412e-01 +5.932029e-01 +6.764446e-01 +5.988906e-01 +7.223555e-01 +5.482431e-01 +5.951842e-01 +8.981799e-01
+6.900000e+00 +3.305148e+00 +1.534869e+00 +1.294923e+00 +9.240759e-01 +3.968767e-01 +5.432198e-01 +6.135057e-01 +6.857402e-01 +6.418041e-01 +5.598532e-01 +6.501946e-01 +3.114926e+00 +1.325571e+00 +1.060970e+00 +9.747492e-01 +5.932746e-01 +6.770683e-01 +5.983219e-01 +7.274452e-01 +5.515449e-01 +5.962339e-01 +9.005948e-01
+6.916667e+00 +3.285268e+00 +1.532466e+00 +1.291764e+00 +9.260305e-01 +3.979644e-01 +5.439338e-01 +6.127590e-01 +6.890956e-01 +6.435056e-01 +5.652143e-01 +6.519918e-01 +3.096443e+00 +1.324844e+00 +1.058852e+00 +9.772541e-01 +5.922548e-01 +6.779763e-01 +5.984715e-01 +7.312500e-01 +5.528736e-01 +5.975494e-01 +9.018031e-01
+6.933333e+00 +3.260649e+00 +1.530534e+00 +1.295230e+00 +9.246473e-01 +3.979426e-01 +5.442006e-01 +6.120443e-01 +6.922754e-01 +6.467212e-01 +5.695061e-01 +6.556901e-01 +3.073246e+00 +1.323733e+00 +1.062420e+00 +9.755834e-01 +5.896297e-01 +6.786106e-01 +5.983332e-01 +7.346818e-01 +5.572903e-01 +5.974817e-01 +9.068081e-01
+6.950000e+00 +3.235352e+00 +1.536348e+00 +1.296255e+00 +9.230248e-01 +3.985177e-01 +5.483540e-01 +6.118872e-01 +6.961285e-01 +6.508263e-01 +5.720084e-01 +6.575023e-01 +3.049204e+00 +1.329755e+00 +1.063899e+00 +9.742981e-01 +5.876991e-01 +6.876500e-01 +5.981881e-01 +7.377108e-01 +5.624209e-01 +5.963973e-01 +9.072816e-01
+6.966667e+00 +3.209829e+00 +1.538277e+00 +1.306433e+00 +9.203043e-01 +3.986378e-01 +5.503602e-01 +6.115362e-01 +6.981023e-01 +6.552339e-01 +5.736898e-01 +6.595861e-01 +3.024932e+00 +1.331823e+00 +1.073358e+00 +9.714711e-01 +5.860125e-01 +6.922893e-01 +5.970736e-01 +7.387208e-01 +5.699267e-01 +5.948196e-01 +9.097575e-01
+6.983333e+00 +3.195037e+00 +1.537099e+00 +1.309367e+00 +9.182597e-01 +3.984656e-01 +5.499787e-01 +6.133456e-01 +7.008190e-01 +6.604194e-01 +5.748125e-01 +6.589613e-01 +3.010431e+00 +1.331212e+00 +1.076551e+00 +9.692458e-01 +5.846103e-01 +6.932296e-01 +5.998890e-01 +7.392749e-01 +5.763057e-01 +5.931483e-01 +9.083374e-01
+7.000000e+00 +3.186157e+00 +1.531139e+00 +1.318235e+00 +9.148545e-01 +3.984119e-01 +5.497551e-01 +6.156412e-01 +7.040867e-01 +6.654655e-01 +5.758458e-01 +6.578284e-01 +3.001348e+00 +1.326152e+00 +1.084939e+00 +9.660502e-01 +5.843544e-01 +6.938191e-01 +6.031858e-01 +7.412634e-01 +5.824384e-01 +5.913492e-01 +9.075306e-01
+7.016667e+00 +3.200387e+00 +1.524202e+00 +1.317673e+00 +9.106302e-01 +3.981564e-01 +5.497895e-01 +6.184051e-01 +7.064488e-01 +6.683274e-01 +5.757336e-01 +6.562271e-01 +3.013932e+00 +1.320327e+00 +1.085067e+00 +9.622795e-01 +5.843012e-01 +6.954350e-01 +6.085259e-01 +7.403160e-01 +5.855664e-01 +5.888773e-01 +9.053337e-01
+7.033333e+00 +3.216516e+00 +1.518782e+00 +1.322212e+00 +9.069997e-01 +3.976836e-01 +5.496597e-01 +6.206731e-01 +7.094920e-01 +6.709270e-01 +5.745416e-01 +6.543617e-01 +3.028381e+00 +1.316355e+00 +1.089355e+00 +9.574991e-01 +5.829998e-01 +6.963019e-01 +6.144513e-01 +7.418161e-01 +5.877771e-01 +5.874785e-01 +9.040703e-01
+7.050000e+00 +3.231850e+00 +1.518249e+00 +1.325147e+00 +9.034544e-01 +3.969720e-01 +5.494146e-01 +6.213429e-01 +7.122566e-01 +6.713638e-01 +5.728597e-01 +6.525667e-01 +3.042398e+00 +1.316743e+00 +1.092106e+00 +9.527447e-01 +5.806582e-01 +6.973991e-01 +6.193289e-01 +7.441912e-01 +5.872918e-01 +5.873736e-01 +9.012515e-01
+7.066667e+00 +3.238129e+00 +1.520564e+00 +1.339106e+00 +9.009328e-01 +3.968279e-01 +5.517213e-01 +6.234464e-01 +7.155015e-01 +6.698088e-01 +5.712119e-01 +6.516922e-01 +3.047757e+00 +1.319929e+00 +1.104452e+00 +9.494001e-01 +5.790281e-01 +7.020596e-01 +6.252134e-01 +7.482741e-01 +5.856220e-01 +5.864813e-01 +9.018707e-01
+7.083333e+00 +3.266093e+00 +1.526512e+00 +1.347965e+00 +9.011518e-01 +3.967657e-01 +5.562738e-01 +6.264152e-01 +7.184063e-01 +6.677566e-01 +5.689826e-01 +6.508485e-01 +3.073627e+00 +1.326417e+00 +1.112168e+00 +9.488973e-01 +5.775675e-01 +7.107090e-01 +6.319340e-01 +7.499063e-01 +5.833980e-01 +5.865572e-01 +9.035698e-01
+7.100000e+00 +3.333291e+00 +1.549859e+00 +1.359832e+00 +9.017341e-01 +3.967424e-01 +5.606814e-01 +6.274573e-01 +7.244467e-01 +6.655388e-01 +5.671124e-01 +6.516545e-01 +3.136993e+00 +1.348276e+00 +1.122221e+00 +9.493251e-01 +5.753911e-01 +7.215814e-01 +6.406294e-01 +7.549339e-01 +5.809859e-01 +5.915206e-01 +9.067164e-01
+7.116667e+00 +3.457946e+00 +1.562790e+00 +1.382796e+00 +9.027790e-01 +3.973984e-01 +5.698515e-01 +6.314528e-01 +7.310851e-01 +6.629630e-01 +5.653038e-01 +6.533560e-01 +3.255200e+00 +1.360717e+00 +1.141703e+00 +9.511657e-01 +5.748900e-01 +7.370384e-01 +6.535078e-01 +7.616302e-01 +5.786417e-01 +6.000035e-01 +9.131610e-01
+7.133333e+00 +3.560864e+00 +1.573456e+00 +1.404489e+00 +9.054303e-01 +3.984825e-01 +5.793225e-01 +6.341682e-01 +7.348305e-01 +6.610145e-01 +5.638199e-01 +6.562654e-01 +3.353177e+00 +1.371240e+00 +1.160085e+00 +9.542187e-01 +5.744598e-01 +7.507833e-01 +6.632446e-01 +7.655819e-01 +5.772047e-01 +6.092900e-01 +9.199209e-01
+7.150000e+00 +3.644752e+00 +1.591576e+00 +1.423465e+00 +9.080124e-01 +4.005425e-01 +5.932672e-01 +6.389526e-01 +7.394159e-01 +6.587805e-01 +5.619456e-01 +6.611175e-01 +3.433264e+00 +1.388638e+00 +1.176337e+00 +9.559827e-01 +5.750786e-01 +7.693788e-01 +6.776996e-01 +7.708863e-01 +5.753166e-01 +6.160677e-01 +9.281146e-01
+7.166667e+00 +3.712259e+00 +1.604104e+00 +1.436612e+00 +9.159553e-01 +4.027791e-01 +6.035252e-01 +6.428237e-01 +7.450754e-01 +6.560556e-01 +5.603583e-01 +6.640534e-01 +3.497695e+00 +1.401650e+00 +1.187892e+00 +9.638743e-01 +5.763548e-01 +7.817798e-01 +6.888107e-01 +7.777588e-01 +5.729909e-01 +6.227034e-01 +9.297693e-01
+7.183333e+00 +3.800034e+00 +1.629465e+00 +1.442375e+00 +9.237337e-01 +4.058919e-01 +6.155677e-01 +6.428556e-01 +7.510491e-01 +6.544616e-01 +5.585964e-01 +6.673447e-01 +3.581103e+00 +1.425932e+00 +1.193360e+00 +9.720373e-01 +5.780624e-01 +8.038703e-01 +6.945171e-01 +7.829361e-01 +5.723341e-01 +6.280595e-01 +9.316848e-01
+7.200000e+00 +3.854046e+00 +1.672598e+00 +1.444837e+00 +9.383504e-01 +4.090099e-01 +6.264063e-01 +6.438617e-01 +7.564020e-01 +6.529752e-01 +5.563738e-01 +6.709939e-01 +3.631449e+00 +1.466617e+00 +1.195803e+00 +9.877804e-01 +5.793872e-01 +8.270788e-01 +7.024595e-01 +7.848050e-01 +5.712529e-01 +6.299019e-01 +9.349124e-01
+7.216667e+00 +3.904552e+00 +1.722669e+00 +1.443218e+00 +9.477785e-01 +4.112251e-01 +6.370696e-01 +6.442429e-01 +7.624607e-01 +6.513605e-01 +5.541915e-01 +6.752901e-01 +3.678398e+00 +1.511906e+00 +1.194893e+00 +9.984759e-01 +5.795271e-01 +8.521222e-01 +7.094164e-01 +7.874866e-01 +5.706955e-01 +6.297254e-01 +9.375374e-01
+7.233333e+00 +3.943571e+00 +1.763422e+00 +1.447969e+00 +9.642202e-01 +4.130908e-01 +6.477360e-01 +6.449756e-01 +7.690087e-01 +6.504736e-01 +5.520087e-01 +6.772600e-01 +3.714592e+00 +1.549190e+00 +1.199136e+00 +1.015802e+00 +5.792983e-01 +8.733444e-01 +7.124595e-01 +7.920215e-01 +5.707631e-01 +6.313734e-01 +9.408352e-01
+7.250000e+00 +3.942149e+00 +1.802764e+00 +1.447024e+00 +9.836839e-01 +4.149983e-01 +6.552120e-01 +6.448546e-01 +7.717326e-01 +6.484063e-01 +5.501012e-01 +6.790605e-01 +3.712408e+00 +1.585189e+00 +1.198186e+00 +1.037569e+00 +5.792560e-01 +8.894342e-01 +7.126229e-01 +7.919010e-01 +5.687012e-01 +6.290199e-01 +9.449998e-01
+7.266667e+00 +3.953945e+00 +1.853207e+00 +1.450040e+00 +1.004287e+00 +4.168153e-01 +6.651784e-01 +6.458855e-01 +7.754608e-01 +6.463915e-01 +5.481796e-01 +6.801426e-01 +3.723303e+00 +1.630904e+00 +1.200509e+00 +1.064034e+00 +5.786905e-01 +9.089687e-01 +7.139194e-01 +7.940738e-01 +5.667307e-01 +6.274601e-01 +9.504280e-01
+7.283333e+00 +3.960369e+00 +1.885672e+00 +1.450864e+00 +1.016389e+00 +4.176192e-01 +6.704028e-01 +6.446359e-01 +7.790225e-01 +6.454318e-01 +5.466234e-01 +6.839201e-01 +3.728826e+00 +1.659486e+00 +1.200914e+00 +1.077018e+00 +5.771708e-01 +9.200653e-01 +7.124504e-01 +7.953265e-01 +5.658317e-01 +6.248257e-01 +9.604177e-01
+7.300000e+00 +3.951934e+00 +1.928411e+00 +1.455014e+00 +1.033000e+00 +4.189747e-01 +6.746723e-01 +6.429909e-01 +7.821412e-01 +6.440919e-01 +5.448673e-01 +6.864451e-01 +3.720296e+00 +1.697831e+00 +1.204024e+00 +1.097520e+00 +5.770961e-01 +9.311602e-01 +7.103991e-01 +7.974677e-01 +5.640021e-01 +6.231320e-01 +9.649989e-01
+7.316667e+00 +3.946355e+00 +1.965354e+00 +1.450634e+00 +1.051568e+00 +4.204517e-01 +6.779395e-01 +6.417287e-01 +7.845120e-01 +6.429242e-01 +5.431395e-01 +6.874128e-01 +3.714299e+00 +1.731350e+00 +1.200233e+00 +1.118263e+00 +5.772017e-01 +9.406292e-01 +7.092833e-01 +7.972452e-01 +5.631179e-01 +6.216204e-01 +9.640027e-01
+7.333333e+00 +3.935008e+00 +2.008651e+00 +1.444734e+00 +1.065887e+00 +4.217356e-01 +6.825056e-01 +6.406655e-01 +7.840383e-01 +6.417255e-01 +5.412050e-01 +6.873107e-01 +3.703288e+00 +1.770121e+00 +1.195119e+00 +1.137025e+00 +5.762504e-01 +9.519810e-01 +7.089849e-01 +7.947742e-01 +5.616622e-01 +6.190588e-01 +9.624061e-01
+7.350000e+00 +3.917399e+00 +2.055545e+00 +1.437228e+00 +1.074832e+00 +4.228426e-01 +6.902160e-01 +6.401746e-01 +7.867954e-01 +6.411611e-01 +5.393152e-01 +6.860316e-01 +3.685963e+00 +1.811333e+00 +1.188973e+00 +1.149255e+00 +5.747610e-01 +9.725991e-01 +7.076224e-01 +7.947810e-01 +5.611078e-01 +6.161264e-01 +9.573634e-01
+7.366667e+00 +3.910862e+00 +2.086262e+00 +1.429480e+00 +1.076575e+00 +4.230661e-01 +6.981537e-01 +6.401396e-01 +7.873414e-01 +6.400425e-01 +5.375117e-01 +6.852752e-01 +3.679090e+00 +1.837222e+00 +1.182628e+00 +1.151536e+00 +5.727666e-01 +9.920963e-01 +7.053789e-01 +7.922911e-01 +5.607018e-01 +6.135677e-01 +9.525657e-01
+7.383333e+00 +3.902736e+00 +2.134949e+00 +1.419903e+00 +1.084407e+00 +4.237396e-01 +7.060923e-01 +6.397809e-01 +7.859135e-01 +6.380630e-01 +5.356221e-01 +6.841458e-01 +3.670225e+00 +1.879785e+00 +1.174601e+00 +1.161757e+00 +5.715768e-01 +1.015276e+00 +7.025835e-01 +7.883027e-01 +5.586815e-01 +6.110155e-01 +9.472665e-01
+7.400000e+00 +3.883972e+00 +2.198202e+00 +1.410785e+00 +1.094860e+00 +4.247670e-01 +7.114695e-01 +6.381809e-01 +7.848232e-01 +6.355895e-01 +5.342338e-01 +6.837513e-01 +3.651627e+00 +1.935320e+00 +1.166977e+00 +1.178740e+00 +5.709582e-01 +1.032891e+00 +7.008913e-01 +7.849277e-01 +5.558341e-01 +6.083751e-01 +9.429353e-01
+7.416667e+00 +3.865402e+00 +2.269454e+00 +1.400876e+00 +1.110602e+00 +4.261888e-01 +7.168836e-01 +6.363162e-01 +7.821452e-01 +6.334587e-01 +5.331169e-01 +6.842292e-01 +3.633067e+00 +1.998720e+00 +1.158646e+00 +1.202423e+00 +5.703688e-01 +1.051026e+00 +6.996343e-01 +7.807031e-01 +5.527885e-01 +6.062262e-01 +9.387150e-01
+7.433333e+00 +3.841808e+00 +2.316819e+00 +1.390874e+00 +1.127581e+00 +4.279319e-01 +7.210214e-01 +6.343860e-01 +7.806247e-01 +6.311556e-01 +5.316002e-01 +6.837162e-01 +3.610011e+00 +2.041081e+00 +1.150153e+00 +1.224331e+00 +5.699443e-01 +1.062814e+00 +6.977990e-01 +7.770105e-01 +5.501119e-01 +6.033806e-01 +9.339041e-01
+7.450000e+00 +3.825909e+00 +2.370378e+00 +1.381514e+00 +1.147543e+00 +4.297691e-01 +7.256041e-01 +6.324180e-01 +7.786518e-01 +6.288015e-01 +5.301799e-01 +6.828808e-01 +3.593876e+00 +2.089248e+00 +1.142172e+00 +1.247793e+00 +5.698762e-01 +1.076918e+00 +6.964413e-01 +7.729273e-01 +5.475988e-01 +6.013106e-01 +9.285203e-01
+7.466667e+00 +3.811346e+00 +2.422001e+00 +1.378138e+00 +1.162757e+00 +4.316198e-01 +7.301724e-01 +6.304853e-01 +7.753758e-01 +6.275959e-01 +5.292908e-01 +6.816914e-01 +3.578975e+00 +2.135346e+00 +1.139226e+00 +1.265865e+00 +5.692342e-01 +1.092486e+00 +6.954830e-01 +7.682175e-01 +5.452519e-01 +6.010214e-01 +9.228466e-01
+7.483333e+00 +3.786864e+00 +2.473900e+00 +1.376881e+00 +1.185428e+00 +4.334475e-01 +7.353059e-01 +6.289978e-01 +7.722098e-01 +6.276278e-01 +5.284621e-01 +6.793504e-01 +3.555364e+00 +2.182156e+00 +1.138172e+00 +1.295396e+00 +5.679615e-01 +1.106457e+00 +6.928300e-01 +7.637095e-01 +5.445252e-01 +6.006673e-01 +9.172889e-01
+7.500000e+00 +3.763052e+00 +2.545049e+00 +1.368011e+00 +1.210269e+00 +4.347552e-01 +7.382951e-01 +6.275142e-01 +7.706116e-01 +6.283250e-01 +5.269595e-01 +6.768849e-01 +3.532101e+00 +2.245621e+00 +1.130697e+00 +1.327881e+00 +5.672798e-01 +1.119387e+00 +6.913333e-01 +7.614335e-01 +5.439343e-01 +5.980754e-01 +9.120176e-01
+7.516667e+00 +3.759979e+00 +2.595447e+00 +1.358754e+00 +1.223450e+00 +4.351857e-01 +7.433154e-01 +6.268351e-01 +7.683109e-01 +6.285032e-01 +5.250710e-01 +6.746661e-01 +3.527824e+00 +2.289591e+00 +1.122856e+00 +1.340311e+00 +5.660319e-01 +1.137982e+00 +6.892097e-01 +7.603367e-01 +5.420007e-01 +5.957266e-01 +9.073976e-01
+7.533333e+00 +3.763642e+00 +2.624895e+00 +1.350969e+00 +1.231964e+00 +4.353895e-01 +7.475634e-01 +6.259699e-01 +7.662296e-01 +6.299618e-01 +5.231980e-01 +6.722061e-01 +3.529824e+00 +2.315766e+00 +1.116330e+00 +1.346882e+00 +5.636356e-01 +1.151557e+00 +6.880338e-01 +7.595360e-01 +5.412882e-01 +5.938326e-01 +9.021857e-01
+7.550000e+00 +3.751443e+00 +2.649903e+00 +1.345516e+00 +1.238289e+00 +4.358599e-01 +7.515817e-01 +6.244552e-01 +7.649814e-01 +6.345444e-01 +5.214731e-01 +6.697137e-01 +3.517336e+00 +2.338102e+00 +1.111826e+00 +1.352702e+00 +5.614468e-01 +1.161591e+00 +6.872587e-01 +7.583275e-01 +5.440518e-01 +5.912678e-01 +8.970335e-01
+7.566667e+00 +3.738022e+00 +2.654319e+00 +1.343337e+00 +1.242460e+00 +4.361047e-01 +7.534261e-01 +6.222743e-01 +7.630518e-01 +6.391605e-01 +5.199749e-01 +6.669362e-01 +3.503845e+00 +2.341971e+00 +1.110323e+00 +1.353274e+00 +5.594846e-01 +1.164852e+00 +6.861987e-01 +7.562383e-01 +5.477579e-01 +5.883081e-01 +8.935206e-01
+7.583333e+00 +3.721383e+00 +2.650980e+00 +1.337606e+00 +1.246051e+00 +4.367426e-01 +7.549711e-01 +6.197508e-01 +7.606261e-01 +6.425142e-01 +5.187809e-01 +6.644218e-01 +3.487408e+00 +2.338490e+00 +1.105856e+00 +1.350618e+00 +5.590330e-01 +1.167285e+00 +6.844996e-01 +7.542490e-01 +5.493752e-01 +5.850647e-01 +8.892193e-01
+7.600000e+00 +3.695769e+00 +2.641982e+00 +1.329034e+00 +1.246641e+00 +4.374737e-01 +7.579457e-01 +6.173710e-01 +7.576641e-01 +6.461589e-01 +5.183708e-01 +6.616646e-01 +3.462966e+00 +2.330592e+00 +1.098892e+00 +1.347838e+00 +5.576042e-01 +1.169613e+00 +6.826264e-01 +7.513974e-01 +5.513875e-01 +5.822501e-01 +8.840577e-01
+7.616667e+00 +3.673790e+00 +2.633269e+00 +1.319366e+00 +1.244274e+00 +4.373149e-01 +7.580013e-01 +6.150030e-01 +7.543349e-01 +6.470042e-01 +5.179816e-01 +6.586578e-01 +3.441947e+00 +2.322567e+00 +1.090779e+00 +1.342305e+00 +5.554723e-01 +1.167937e+00 +6.813953e-01 +7.481838e-01 +5.506391e-01 +5.800042e-01 +8.788503e-01
+7.633333e+00 +3.655568e+00 +2.625505e+00 +1.310705e+00 +1.242060e+00 +4.369092e-01 +7.568657e-01 +6.124996e-01 +7.524324e-01 +6.489073e-01 +5.182888e-01 +6.559264e-01 +3.424438e+00 +2.315759e+00 +1.083347e+00 +1.338236e+00 +5.528726e-01 +1.165385e+00 +6.802959e-01 +7.485625e-01 +5.497146e-01 +5.783633e-01 +8.740456e-01
+7.650000e+00 +3.630073e+00 +2.617815e+00 +1.301728e+00 +1.238611e+00 +4.367514e-01 +7.546211e-01 +6.103202e-01 +7.502306e-01 +6.512325e-01 +5.193931e-01 +6.536988e-01 +3.400260e+00 +2.309294e+00 +1.075675e+00 +1.334401e+00 +5.503053e-01 +1.160355e+00 +6.798547e-01 +7.474336e-01 +5.495066e-01 +5.775751e-01 +8.698840e-01
+7.666667e+00 +3.608383e+00 +2.609626e+00 +1.292525e+00 +1.233259e+00 +4.360828e-01 +7.518948e-01 +6.081346e-01 +7.484250e-01 +6.525019e-01 +5.194077e-01 +6.514498e-01 +3.379699e+00 +2.301849e+00 +1.067870e+00 +1.327218e+00 +5.476196e-01 +1.155482e+00 +6.792730e-01 +7.467972e-01 +5.486677e-01 +5.754260e-01 +8.659127e-01
+7.683333e+00 +3.589684e+00 +2.608980e+00 +1.283193e+00 +1.226939e+00 +4.351490e-01 +7.501534e-01 +6.059686e-01 +7.472350e-01 +6.538540e-01 +5.193340e-01 +6.502017e-01 +3.361854e+00 +2.301310e+00 +1.059993e+00 +1.320068e+00 +5.446945e-01 +1.153923e+00 +6.784897e-01 +7.468502e-01 +5.480082e-01 +5.732734e-01 +8.631021e-01
+7.700000e+00 +3.567097e+00 +2.604882e+00 +1.274996e+00 +1.224176e+00 +4.343866e-01 +7.478744e-01 +6.035201e-01 +7.450088e-01 +6.532259e-01 +5.185694e-01 +6.479543e-01 +3.340429e+00 +2.298129e+00 +1.053008e+00 +1.317072e+00 +5.419290e-01 +1.150309e+00 +6.762925e-01 +7.460086e-01 +5.458070e-01 +5.708378e-01 +8.584140e-01
+7.716667e+00 +3.553839e+00 +2.603974e+00 +1.270103e+00 +1.221576e+00 +4.338098e-01 +7.462089e-01 +6.011183e-01 +7.436854e-01 +6.525307e-01 +5.176959e-01 +6.454504e-01 +3.327535e+00 +2.297834e+00 +1.048829e+00 +1.313266e+00 +5.394319e-01 +1.149172e+00 +6.748895e-01 +7.480765e-01 +5.430817e-01 +5.684835e-01 +8.531608e-01
+7.733333e+00 +3.544965e+00 +2.599213e+00 +1.269156e+00 +1.218556e+00 +4.338902e-01 +7.454690e-01 +5.988501e-01 +7.424962e-01 +6.533223e-01 +5.166749e-01 +6.429882e-01 +3.318551e+00 +2.294138e+00 +1.048114e+00 +1.307997e+00 +5.381121e-01 +1.149902e+00 +6.742339e-01 +7.504048e-01 +5.410922e-01 +5.663164e-01 +8.479819e-01
+7.750000e+00 +3.533273e+00 +2.587260e+00 +1.264462e+00 +1.214492e+00 +4.339816e-01 +7.468291e-01 +5.966254e-01 +7.412753e-01 +6.539948e-01 +5.155682e-01 +6.406707e-01 +3.307187e+00 +2.283755e+00 +1.044154e+00 +1.301666e+00 +5.368752e-01 +1.152215e+00 +6.713032e-01 +7.522389e-01 +5.392208e-01 +5.636167e-01 +8.428809e-01
+7.766667e+00 +3.514177e+00 +2.582923e+00 +1.260672e+00 +1.212042e+00 +4.341682e-01 +7.482137e-01 +5.944277e-01 +7.390008e-01 +6.548133e-01 +5.144660e-01 +6.389042e-01 +3.289046e+00 +2.280084e+00 +1.040920e+00 +1.298414e+00 +5.353839e-01 +1.154530e+00 +6.685392e-01 +7.520729e-01 +5.382106e-01 +5.612635e-01 +8.382479e-01
+7.783333e+00 +3.495577e+00 +2.569268e+00 +1.253017e+00 +1.211328e+00 +4.352436e-01 +7.511323e-01 +5.922317e-01 +7.374435e-01 +6.557002e-01 +5.135508e-01 +6.383699e-01 +3.271523e+00 +2.268040e+00 +1.034370e+00 +1.294971e+00 +5.358857e-01 +1.156191e+00 +6.652327e-01 +7.513826e-01 +5.367416e-01 +5.588096e-01 +8.355512e-01
+7.800000e+00 +3.471049e+00 +2.550946e+00 +1.244470e+00 +1.212987e+00 +4.371571e-01 +7.545024e-01 +5.908474e-01 +7.367037e-01 +6.550050e-01 +5.123633e-01 +6.380903e-01 +3.248517e+00 +2.251979e+00 +1.027094e+00 +1.292949e+00 +5.382423e-01 +1.156236e+00 +6.619437e-01 +7.495544e-01 +5.346776e-01 +5.561698e-01 +8.329589e-01
+7.816667e+00 +3.449200e+00 +2.535414e+00 +1.235826e+00 +1.214070e+00 +4.393547e-01 +7.592201e-01 +5.901672e-01 +7.364046e-01 +6.558416e-01 +5.108269e-01 +6.390294e-01 +3.228653e+00 +2.238515e+00 +1.019637e+00 +1.293222e+00 +5.396362e-01 +1.157229e+00 +6.589018e-01 +7.480066e-01 +5.342516e-01 +5.537186e-01 +8.332982e-01
+7.833333e+00 +3.428680e+00 +2.525302e+00 +1.229270e+00 +1.217536e+00 +4.411391e-01 +7.647706e-01 +5.885263e-01 +7.352820e-01 +6.571643e-01 +5.089842e-01 +6.428748e-01 +3.210198e+00 +2.230410e+00 +1.014269e+00 +1.298040e+00 +5.395277e-01 +1.160071e+00 +6.554662e-01 +7.455613e-01 +5.355005e-01 +5.508416e-01 +8.361624e-01
+7.850000e+00 +3.409255e+00 +2.511829e+00 +1.220662e+00 +1.218063e+00 +4.418805e-01 +7.667745e-01 +5.866087e-01 +7.330777e-01 +6.570287e-01 +5.074410e-01 +6.467159e-01 +3.192582e+00 +2.218632e+00 +1.007029e+00 +1.297822e+00 +5.385528e-01 +1.158229e+00 +6.517557e-01 +7.430857e-01 +5.347415e-01 +5.480943e-01 +8.386912e-01
+7.866667e+00 +3.390119e+00 +2.497597e+00 +1.215532e+00 +1.220672e+00 +4.432102e-01 +7.701476e-01 +5.844545e-01 +7.310795e-01 +6.578082e-01 +5.066723e-01 +6.547502e-01 +3.175337e+00 +2.206182e+00 +1.002559e+00 +1.298239e+00 +5.388199e-01 +1.157774e+00 +6.481775e-01 +7.420765e-01 +5.342085e-01 +5.463278e-01 +8.464981e-01
+7.883333e+00 +3.366533e+00 +2.479571e+00 +1.207081e+00 +1.218674e+00 +4.437294e-01 +7.736613e-01 +5.823409e-01 +7.287487e-01 +6.592323e-01 +5.057052e-01 +6.606966e-01 +3.153208e+00 +2.190349e+00 +9.954699e-01 +1.293331e+00 +5.385100e-01 +1.158071e+00 +6.444597e-01 +7.396528e-01 +5.339941e-01 +5.445967e-01 +8.491194e-01
+7.900000e+00 +3.339352e+00 +2.460756e+00 +1.200228e+00 +1.217794e+00 +4.440857e-01 +7.759220e-01 +5.809913e-01 +7.281040e-01 +6.619236e-01 +5.061163e-01 +6.691681e-01 +3.127621e+00 +2.173891e+00 +9.899922e-01 +1.288667e+00 +5.385918e-01 +1.155634e+00 +6.413547e-01 +7.380256e-01 +5.360341e-01 +5.458488e-01 +8.522429e-01
+7.916667e+00 +3.315755e+00 +2.445198e+00 +1.196058e+00 +1.220822e+00 +4.443357e-01 +7.765136e-01 +5.798780e-01 +7.263011e-01 +6.621864e-01 +5.067253e-01 +6.755420e-01 +3.105410e+00 +2.160681e+00 +9.869602e-01 +1.288664e+00 +5.381554e-01 +1.152295e+00 +6.383973e-01 +7.354445e-01 +5.363978e-01 +5.481916e-01 +8.532224e-01
+7.933333e+00 +3.297742e+00 +2.431798e+00 +1.198209e+00 +1.225377e+00 +4.444283e-01 +7.754303e-01 +5.787152e-01 +7.245426e-01 +6.633621e-01 +5.078717e-01 +6.808866e-01 +3.088817e+00 +2.149694e+00 +9.893464e-01 +1.292685e+00 +5.368830e-01 +1.147504e+00 +6.352217e-01 +7.326558e-01 +5.387341e-01 +5.523536e-01 +8.537021e-01
+7.950000e+00 +3.279383e+00 +2.425843e+00 +1.196991e+00 +1.224756e+00 +4.439306e-01 +7.733233e-01 +5.768823e-01 +7.217340e-01 +6.618702e-01 +5.092168e-01 +6.857099e-01 +3.072039e+00 +2.144845e+00 +9.887409e-01 +1.293698e+00 +5.346153e-01 +1.142306e+00 +6.317821e-01 +7.292390e-01 +5.384315e-01 +5.555852e-01 +8.548125e-01
+7.966667e+00 +3.259284e+00 +2.422391e+00 +1.195554e+00 +1.225896e+00 +4.430381e-01 +7.700401e-01 +5.746746e-01 +7.191550e-01 +6.621202e-01 +5.111664e-01 +6.906724e-01 +3.053692e+00 +2.142410e+00 +9.878996e-01 +1.297253e+00 +5.321765e-01 +1.135390e+00 +6.287661e-01 +7.250702e-01 +5.409363e-01 +5.584823e-01 +8.552936e-01
+7.983333e+00 +3.236204e+00 +2.416101e+00 +1.196500e+00 +1.224817e+00 +4.423311e-01 +7.671039e-01 +5.725131e-01 +7.175509e-01 +6.616316e-01 +5.120797e-01 +6.928330e-01 +3.032322e+00 +2.137176e+00 +9.892640e-01 +1.296307e+00 +5.308181e-01 +1.128743e+00 +6.258205e-01 +7.219405e-01 +5.427632e-01 +5.605968e-01 +8.526822e-01
+8.000000e+00 +3.215425e+00 +2.404483e+00 +1.200656e+00 +1.226016e+00 +4.422928e-01 +7.644232e-01 +5.704844e-01 +7.165433e-01 +6.612089e-01 +5.137979e-01 +6.955755e-01 +3.013209e+00 +2.126884e+00 +9.932588e-01 +1.295195e+00 +5.316472e-01 +1.121762e+00 +6.222540e-01 +7.190762e-01 +5.453652e-01 +5.641353e-01 +8.503466e-01
+8.016667e+00 +3.202760e+00 +2.387225e+00 +1.199437e+00 +1.227827e+00 +4.428460e-01 +7.623601e-01 +5.693393e-01 +7.189881e-01 +6.617321e-01 +5.160213e-01 +7.005329e-01 +3.001650e+00 +2.111892e+00 +9.925759e-01 +1.294842e+00 +5.333695e-01 +1.116214e+00 +6.198277e-01 +7.182697e-01 +5.486642e-01 +5.671012e-01 +8.505142e-01
+8.033333e+00 +3.207338e+00 +2.370073e+00 +1.203111e+00 +1.232813e+00 +4.443600e-01 +7.599033e-01 +5.689057e-01 +7.200106e-01 +6.615704e-01 +5.182722e-01 +7.079350e-01 +3.005532e+00 +2.096893e+00 +9.961942e-01 +1.296174e+00 +5.389412e-01 +1.111403e+00 +6.190251e-01 +7.155422e-01 +5.512293e-01 +5.722122e-01 +8.502864e-01
+8.050000e+00 +3.197919e+00 +2.352870e+00 +1.208167e+00 +1.238618e+00 +4.455873e-01 +7.568081e-01 +5.690772e-01 +7.214113e-01 +6.625224e-01 +5.195846e-01 +7.163209e-01 +2.996724e+00 +2.081069e+00 +1.000980e+00 +1.295646e+00 +5.426473e-01 +1.106039e+00 +6.195333e-01 +7.130018e-01 +5.550902e-01 +5.763321e-01 +8.520362e-01
+8.066667e+00 +3.190142e+00 +2.339226e+00 +1.209680e+00 +1.244692e+00 +4.471637e-01 +7.536372e-01 +5.702552e-01 +7.223049e-01 +6.625725e-01 +5.209832e-01 +7.256060e-01 +2.989041e+00 +2.067788e+00 +1.002504e+00 +1.294677e+00 +5.490367e-01 +1.100665e+00 +6.208737e-01 +7.100297e-01 +5.561503e-01 +5.805724e-01 +8.548651e-01
+8.083333e+00 +3.181663e+00 +2.325444e+00 +1.209878e+00 +1.251986e+00 +4.482284e-01 +7.501377e-01 +5.713457e-01 +7.220553e-01 +6.633354e-01 +5.219837e-01 +7.318841e-01 +2.980602e+00 +2.054405e+00 +1.002882e+00 +1.293212e+00 +5.538840e-01 +1.094261e+00 +6.232540e-01 +7.069069e-01 +5.572748e-01 +5.846638e-01 +8.541877e-01
+8.100000e+00 +3.189962e+00 +2.312816e+00 +1.214148e+00 +1.254968e+00 +4.491552e-01 +7.473404e-01 +5.711443e-01 +7.207222e-01 +6.645483e-01 +5.227420e-01 +7.385685e-01 +2.987340e+00 +2.042185e+00 +1.006877e+00 +1.288793e+00 +5.596247e-01 +1.090232e+00 +6.241858e-01 +7.031626e-01 +5.585073e-01 +5.905018e-01 +8.525555e-01
+8.116667e+00 +3.194547e+00 +2.305294e+00 +1.219696e+00 +1.255066e+00 +4.501392e-01 +7.457240e-01 +5.708458e-01 +7.189854e-01 +6.671041e-01 +5.233222e-01 +7.466173e-01 +2.990931e+00 +2.034238e+00 +1.011988e+00 +1.283788e+00 +5.648827e-01 +1.089291e+00 +6.254614e-01 +6.991385e-01 +5.611044e-01 +5.952901e-01 +8.522317e-01
+8.133333e+00 +3.206542e+00 +2.297056e+00 +1.219015e+00 +1.254956e+00 +4.516087e-01 +7.435593e-01 +5.713921e-01 +7.183149e-01 +6.683541e-01 +5.231863e-01 +7.525802e-01 +3.001317e+00 +2.025598e+00 +1.011732e+00 +1.279783e+00 +5.721350e-01 +1.085866e+00 +6.281636e-01 +6.954448e-01 +5.619211e-01 +5.972509e-01 +8.507471e-01
+8.150000e+00 +3.225203e+00 +2.287223e+00 +1.221381e+00 +1.253548e+00 +4.525757e-01 +7.428418e-01 +5.717431e-01 +7.172066e-01 +6.684412e-01 +5.232289e-01 +7.541977e-01 +3.018180e+00 +2.016128e+00 +1.014147e+00 +1.275351e+00 +5.764209e-01 +1.087796e+00 +6.312905e-01 +6.915902e-01 +5.615454e-01 +5.988968e-01 +8.465071e-01
+8.166667e+00 +3.224679e+00 +2.275987e+00 +1.230744e+00 +1.253104e+00 +4.531335e-01 +7.436506e-01 +5.716377e-01 +7.145436e-01 +6.707620e-01 +5.249875e-01 +7.557394e-01 +3.017183e+00 +2.005344e+00 +1.022378e+00 +1.272464e+00 +5.795372e-01 +1.089067e+00 +6.318477e-01 +6.879836e-01 +5.620630e-01 +6.047254e-01 +8.421570e-01
+8.183333e+00 +3.217637e+00 +2.264977e+00 +1.231319e+00 +1.251157e+00 +4.533290e-01 +7.412108e-01 +5.731901e-01 +7.113518e-01 +6.733667e-01 +5.273116e-01 +7.586789e-01 +3.010308e+00 +1.995108e+00 +1.022676e+00 +1.270846e+00 +5.819550e-01 +1.083785e+00 +6.336106e-01 +6.846006e-01 +5.617867e-01 +6.095521e-01 +8.396155e-01
+8.200000e+00 +3.201794e+00 +2.253062e+00 +1.227323e+00 +1.245322e+00 +4.543750e-01 +7.383792e-01 +5.770119e-01 +7.084402e-01 +6.758464e-01 +5.294848e-01 +7.657114e-01 +2.995183e+00 +1.984201e+00 +1.018740e+00 +1.265257e+00 +5.853899e-01 +1.077704e+00 +6.374994e-01 +6.808699e-01 +5.609215e-01 +6.126960e-01 +8.429228e-01
+8.216667e+00 +3.179778e+00 +2.242181e+00 +1.220806e+00 +1.240757e+00 +4.547464e-01 +7.361734e-01 +5.785791e-01 +7.058568e-01 +6.757785e-01 +5.305880e-01 +7.737404e-01 +2.974330e+00 +1.974046e+00 +1.012753e+00 +1.259936e+00 +5.875418e-01 +1.071754e+00 +6.371923e-01 +6.768793e-01 +5.589685e-01 +6.144008e-01 +8.485057e-01
+8.233333e+00 +3.168519e+00 +2.235208e+00 +1.215004e+00 +1.235049e+00 +4.548562e-01 +7.335106e-01 +5.799248e-01 +7.027033e-01 +6.779085e-01 +5.324239e-01 +7.812010e-01 +2.963569e+00 +1.967533e+00 +1.007247e+00 +1.253311e+00 +5.883147e-01 +1.065717e+00 +6.351854e-01 +6.729679e-01 +5.597967e-01 +6.195711e-01 +8.540082e-01
+8.250000e+00 +3.157369e+00 +2.221115e+00 +1.212024e+00 +1.228174e+00 +4.552858e-01 +7.304284e-01 +5.816867e-01 +6.996398e-01 +6.788424e-01 +5.338294e-01 +7.906014e-01 +2.953079e+00 +1.954703e+00 +1.003767e+00 +1.244879e+00 +5.885554e-01 +1.059359e+00 +6.337674e-01 +6.690256e-01 +5.595358e-01 +6.244163e-01 +8.637228e-01
+8.266667e+00 +3.163594e+00 +2.208195e+00 +1.208297e+00 +1.222558e+00 +4.560703e-01 +7.275146e-01 +5.830475e-01 +6.972685e-01 +6.797223e-01 +5.351575e-01 +7.983582e-01 +2.958637e+00 +1.943086e+00 +9.996224e-01 +1.237299e+00 +5.892810e-01 +1.052697e+00 +6.320912e-01 +6.656170e-01 +5.595730e-01 +6.308689e-01 +8.720504e-01
+8.283333e+00 +3.164439e+00 +2.195728e+00 +1.204901e+00 +1.216419e+00 +4.576732e-01 +7.253081e-01 +5.856738e-01 +6.953217e-01 +6.811998e-01 +5.351880e-01 +8.051584e-01 +2.959082e+00 +1.931614e+00 +9.959894e-01 +1.229789e+00 +5.933038e-01 +1.045948e+00 +6.322574e-01 +6.621286e-01 +5.595419e-01 +6.345783e-01 +8.779110e-01
+8.300000e+00 +3.166495e+00 +2.184625e+00 +1.210271e+00 +1.212174e+00 +4.577558e-01 +7.222878e-01 +5.865837e-01 +6.926555e-01 +6.821033e-01 +5.354957e-01 +8.058292e-01 +2.960594e+00 +1.921419e+00 +9.993000e-01 +1.223258e+00 +5.939806e-01 +1.039035e+00 +6.303300e-01 +6.585275e-01 +5.589480e-01 +6.410491e-01 +8.806523e-01
+8.316667e+00 +3.242836e+00 +2.174060e+00 +1.210013e+00 +1.208154e+00 +4.578787e-01 +7.189317e-01 +5.886739e-01 +6.908206e-01 +6.848796e-01 +5.357464e-01 +8.040274e-01 +3.031613e+00 +1.912001e+00 +9.982872e-01 +1.219549e+00 +5.961078e-01 +1.033864e+00 +6.292797e-01 +6.551569e-01 +5.622043e-01 +6.492594e-01 +8.812281e-01
+8.333333e+00 +3.306194e+00 +2.166838e+00 +1.204452e+00 +1.203639e+00 +4.581731e-01 +7.156057e-01 +5.914114e-01 +6.893188e-01 +6.883452e-01 +5.360056e-01 +8.029562e-01 +3.090577e+00 +1.905452e+00 +9.930387e-01 +1.218192e+00 +5.994561e-01 +1.028986e+00 +6.290453e-01 +6.515834e-01 +5.663465e-01 +6.551510e-01 +8.784723e-01
+8.350000e+00 +3.339151e+00 +2.168700e+00 +1.198083e+00 +1.198597e+00 +4.584972e-01 +7.138769e-01 +5.941993e-01 +6.882689e-01 +6.892199e-01 +5.354339e-01 +8.042748e-01 +3.120911e+00 +1.906673e+00 +9.873873e-01 +1.217634e+00 +6.043786e-01 +1.028630e+00 +6.276552e-01 +6.485619e-01 +5.678480e-01 +6.578962e-01 +8.753127e-01
+8.366667e+00 +3.372926e+00 +2.180938e+00 +1.190445e+00 +1.193006e+00 +4.587644e-01 +7.114211e-01 +5.971643e-01 +6.877431e-01 +6.883234e-01 +5.350013e-01 +8.041060e-01 +3.152181e+00 +1.916673e+00 +9.806038e-01 +1.217427e+00 +6.101664e-01 +1.026212e+00 +6.262258e-01 +6.456928e-01 +5.681890e-01 +6.605478e-01 +8.719534e-01
+8.383333e+00 +3.392881e+00 +2.191618e+00 +1.183179e+00 +1.188398e+00 +4.604455e-01 +7.097451e-01 +6.017764e-01 +6.881588e-01 +6.871049e-01 +5.348986e-01 +8.065168e-01 +3.169858e+00 +1.924481e+00 +9.740032e-01 +1.215918e+00 +6.212742e-01 +1.024403e+00 +6.260643e-01 +6.429662e-01 +5.671271e-01 +6.628064e-01 +8.703771e-01
+8.400000e+00 +3.436705e+00 +2.191983e+00 +1.178167e+00 +1.183168e+00 +4.606668e-01 +7.083969e-01 +6.046018e-01 +6.890495e-01 +6.850733e-01 +5.339636e-01 +8.083533e-01 +3.210191e+00 +1.924187e+00 +9.694422e-01 +1.214268e+00 +6.275173e-01 +1.023066e+00 +6.253030e-01 +6.412173e-01 +5.659118e-01 +6.660209e-01 +8.676157e-01
+8.416667e+00 +3.509532e+00 +2.187696e+00 +1.175336e+00 +1.178009e+00 +4.603971e-01 +7.076904e-01 +6.076836e-01 +6.887644e-01 +6.826638e-01 +5.335687e-01 +8.140598e-01 +3.277446e+00 +1.920087e+00 +9.663208e-01 +1.214023e+00 +6.328040e-01 +1.023448e+00 +6.264725e-01 +6.383718e-01 +5.639351e-01 +6.734341e-01 +8.661802e-01
+8.433333e+00 +3.600655e+00 +2.200214e+00 +1.173681e+00 +1.175827e+00 +4.598265e-01 +7.072337e-01 +6.103341e-01 +6.893487e-01 +6.798036e-01 +5.323898e-01 +8.197596e-01 +3.362398e+00 +1.931035e+00 +9.642637e-01 +1.220584e+00 +6.379014e-01 +1.026966e+00 +6.288539e-01 +6.356545e-01 +5.619460e-01 +6.785801e-01 +8.676370e-01
+8.450000e+00 +3.688726e+00 +2.202417e+00 +1.168410e+00 +1.171555e+00 +4.591159e-01 +7.060668e-01 +6.116432e-01 +6.881373e-01 +6.768015e-01 +5.309553e-01 +8.215995e-01 +3.444651e+00 +1.932616e+00 +9.594188e-01 +1.219129e+00 +6.413996e-01 +1.027124e+00 +6.321940e-01 +6.325290e-01 +5.600017e-01 +6.815188e-01 +8.666337e-01
+8.466667e+00 +3.749398e+00 +2.201405e+00 +1.163917e+00 +1.165063e+00 +4.578452e-01 +7.037072e-01 +6.103451e-01 +6.856452e-01 +6.739559e-01 +5.314241e-01 +8.251360e-01 +3.501630e+00 +1.931282e+00 +9.549722e-01 +1.212084e+00 +6.397551e-01 +1.025137e+00 +6.340176e-01 +6.290138e-01 +5.584452e-01 +6.894418e-01 +8.663100e-01
+8.483333e+00 +3.779210e+00 +2.195242e+00 +1.156031e+00 +1.160038e+00 +4.565788e-01 +7.011013e-01 +6.082875e-01 +6.825633e-01 +6.711384e-01 +5.313545e-01 +8.273388e-01 +3.529354e+00 +1.925959e+00 +9.482708e-01 +1.204978e+00 +6.383838e-01 +1.022107e+00 +6.324893e-01 +6.266281e-01 +5.568154e-01 +6.921798e-01 +8.652545e-01
+8.500000e+00 +3.798187e+00 +2.190409e+00 +1.148244e+00 +1.156871e+00 +4.553224e-01 +6.985588e-01 +6.061775e-01 +6.801705e-01 +6.685357e-01 +5.305804e-01 +8.261475e-01 +3.546793e+00 +1.922134e+00 +9.415558e-01 +1.199445e+00 +6.373363e-01 +1.017892e+00 +6.312792e-01 +6.257476e-01 +5.539885e-01 +6.936032e-01 +8.611055e-01
+8.516667e+00 +3.798465e+00 +2.181274e+00 +1.144248e+00 +1.155382e+00 +4.541561e-01 +6.959860e-01 +6.039509e-01 +6.774659e-01 +6.659239e-01 +5.303604e-01 +8.246018e-01 +3.546319e+00 +1.914175e+00 +9.375030e-01 +1.194176e+00 +6.371249e-01 +1.012904e+00 +6.281171e-01 +6.231755e-01 +5.511290e-01 +6.977880e-01 +8.562374e-01
+8.533333e+00 +3.804727e+00 +2.168606e+00 +1.143428e+00 +1.153184e+00 +4.529236e-01 +6.933435e-01 +6.017560e-01 +6.745502e-01 +6.633412e-01 +5.312038e-01 +8.244508e-01 +3.551572e+00 +1.902966e+00 +9.361344e-01 +1.188066e+00 +6.364596e-01 +1.006994e+00 +6.245721e-01 +6.201277e-01 +5.490399e-01 +7.042074e-01 +8.541370e-01
+8.550000e+00 +3.799277e+00 +2.158005e+00 +1.142689e+00 +1.151869e+00 +4.519868e-01 +6.912691e-01 +5.997533e-01 +6.716893e-01 +6.621155e-01 +5.320399e-01 +8.244415e-01 +3.545880e+00 +1.893074e+00 +9.354407e-01 +1.181585e+00 +6.367390e-01 +1.001661e+00 +6.210976e-01 +6.174239e-01 +5.493025e-01 +7.075706e-01 +8.528595e-01
+8.566667e+00 +3.799418e+00 +2.143532e+00 +1.135422e+00 +1.147151e+00 +4.510935e-01 +6.899717e-01 +5.977474e-01 +6.689301e-01 +6.614683e-01 +5.334905e-01 +8.240451e-01 +3.545867e+00 +1.880277e+00 +9.294825e-01 +1.174171e+00 +6.352528e-01 +9.975558e-01 +6.175576e-01 +6.151913e-01 +5.499096e-01 +7.109079e-01 +8.489465e-01
+8.583333e+00 +3.783231e+00 +2.128740e+00 +1.129422e+00 +1.143762e+00 +4.506149e-01 +6.881315e-01 +5.954916e-01 +6.664370e-01 +6.605863e-01 +5.345504e-01 +8.223267e-01 +3.530546e+00 +1.866911e+00 +9.246624e-01 +1.167059e+00 +6.349566e-01 +9.919961e-01 +6.140481e-01 +6.129773e-01 +5.495292e-01 +7.114895e-01 +8.461407e-01
+8.600000e+00 +3.757689e+00 +2.112417e+00 +1.122907e+00 +1.138708e+00 +4.499077e-01 +6.857703e-01 +5.937442e-01 +6.639636e-01 +6.606855e-01 +5.362641e-01 +8.208555e-01 +3.506486e+00 +1.852419e+00 +9.192924e-01 +1.160139e+00 +6.329655e-01 +9.860104e-01 +6.107566e-01 +6.102404e-01 +5.497304e-01 +7.128483e-01 +8.429807e-01
+8.616667e+00 +3.731897e+00 +2.097042e+00 +1.115076e+00 +1.135568e+00 +4.491704e-01 +6.835274e-01 +5.922230e-01 +6.615078e-01 +6.596004e-01 +5.381954e-01 +8.198475e-01 +3.482123e+00 +1.838861e+00 +9.126817e-01 +1.155315e+00 +6.313090e-01 +9.807224e-01 +6.076080e-01 +6.076592e-01 +5.481354e-01 +7.142285e-01 +8.399766e-01
+8.633333e+00 +3.712564e+00 +2.083042e+00 +1.107445e+00 +1.133702e+00 +4.488825e-01 +6.820830e-01 +5.909114e-01 +6.588708e-01 +6.590611e-01 +5.398251e-01 +8.168000e-01 +3.463678e+00 +1.825937e+00 +9.061622e-01 +1.149992e+00 +6.321907e-01 +9.756887e-01 +6.047156e-01 +6.049494e-01 +5.468706e-01 +7.150205e-01 +8.358077e-01
+8.650000e+00 +3.705143e+00 +2.067381e+00 +1.099952e+00 +1.131241e+00 +4.488250e-01 +6.844039e-01 +5.913691e-01 +6.563911e-01 +6.583887e-01 +5.432640e-01 +8.145417e-01 +3.456495e+00 +1.812052e+00 +8.996342e-01 +1.144033e+00 +6.329052e-01 +9.780546e-01 +6.034688e-01 +6.025526e-01 +5.450844e-01 +7.177602e-01 +8.327195e-01
+8.666667e+00 +3.714694e+00 +2.053245e+00 +1.092623e+00 +1.127441e+00 +4.492757e-01 +6.898102e-01 +5.923444e-01 +6.536264e-01 +6.598324e-01 +5.458040e-01 +8.115550e-01 +3.464898e+00 +1.799173e+00 +8.935517e-01 +1.136960e+00 +6.362462e-01 +9.834574e-01 +6.020120e-01 +5.995953e-01 +5.459546e-01 +7.196402e-01 +8.292098e-01
+8.683333e+00 +3.708254e+00 +2.042313e+00 +1.089494e+00 +1.122299e+00 +4.497683e-01 +6.961138e-01 +5.942404e-01 +6.510752e-01 +6.623514e-01 +5.481130e-01 +8.086796e-01 +3.458418e+00 +1.789173e+00 +8.913877e-01 +1.129464e+00 +6.384795e-01 +9.871415e-01 +6.022258e-01 +5.967434e-01 +5.488827e-01 +7.209594e-01 +8.264170e-01
+8.700000e+00 +3.702359e+00 +2.032309e+00 +1.089286e+00 +1.116428e+00 +4.498793e-01 +7.014794e-01 +5.951626e-01 +6.484705e-01 +6.638054e-01 +5.488161e-01 +8.063668e-01 +3.452430e+00 +1.780019e+00 +8.919780e-01 +1.122316e+00 +6.407114e-01 +9.899179e-01 +6.021690e-01 +5.935333e-01 +5.501617e-01 +7.180171e-01 +8.273655e-01
+8.716667e+00 +3.697287e+00 +2.027808e+00 +1.089375e+00 +1.109959e+00 +4.507042e-01 +7.027222e-01 +5.950035e-01 +6.468480e-01 +6.651142e-01 +5.499817e-01 +8.048194e-01 +3.447676e+00 +1.776026e+00 +8.928444e-01 +1.116026e+00 +6.435150e-01 +9.879509e-01 +6.016281e-01 +5.911298e-01 +5.516790e-01 +7.146613e-01 +8.299938e-01
+8.733333e+00 +3.683895e+00 +2.020966e+00 +1.089968e+00 +1.104745e+00 +4.521089e-01 +7.035247e-01 +5.942764e-01 +6.461468e-01 +6.649984e-01 +5.506757e-01 +8.033817e-01 +3.434791e+00 +1.770393e+00 +8.937796e-01 +1.109210e+00 +6.457849e-01 +9.880748e-01 +6.014697e-01 +5.891928e-01 +5.509003e-01 +7.112782e-01 +8.321422e-01
+8.750000e+00 +3.663065e+00 +2.018337e+00 +1.095545e+00 +1.100051e+00 +4.533349e-01 +7.040990e-01 +5.939818e-01 +6.455018e-01 +6.652073e-01 +5.503545e-01 +8.006667e-01 +3.414945e+00 +1.768728e+00 +8.989412e-01 +1.103594e+00 +6.464594e-01 +9.877054e-01 +6.023687e-01 +5.881457e-01 +5.511857e-01 +7.078375e-01 +8.319644e-01
+8.766667e+00 +3.641459e+00 +2.013941e+00 +1.100169e+00 +1.095352e+00 +4.551448e-01 +7.071291e-01 +5.930708e-01 +6.456289e-01 +6.659058e-01 +5.502359e-01 +8.000867e-01 +3.394830e+00 +1.765849e+00 +9.035265e-01 +1.098901e+00 +6.467984e-01 +9.907832e-01 +6.017319e-01 +5.882865e-01 +5.526159e-01 +7.038014e-01 +8.334427e-01
+8.783333e+00 +3.616303e+00 +2.020846e+00 +1.097810e+00 +1.091460e+00 +4.577203e-01 +7.127151e-01 +5.929523e-01 +6.446993e-01 +6.690530e-01 +5.516665e-01 +8.004660e-01 +3.371442e+00 +1.773401e+00 +9.021601e-01 +1.095897e+00 +6.465916e-01 +9.996970e-01 +6.029522e-01 +5.868436e-01 +5.556128e-01 +7.010393e-01 +8.344830e-01
+8.800000e+00 +3.589070e+00 +2.018462e+00 +1.092625e+00 +1.087393e+00 +4.605174e-01 +7.176237e-01 +5.929066e-01 +6.448721e-01 +6.705071e-01 +5.531516e-01 +8.017834e-01 +3.346577e+00 +1.772292e+00 +8.982980e-01 +1.092744e+00 +6.465171e-01 +1.003949e+00 +6.030764e-01 +5.868133e-01 +5.576204e-01 +6.995992e-01 +8.338575e-01
+8.816667e+00 +3.562815e+00 +2.009297e+00 +1.087514e+00 +1.083157e+00 +4.634227e-01 +7.248315e-01 +5.921369e-01 +6.445702e-01 +6.732055e-01 +5.544543e-01 +8.027832e-01 +3.322661e+00 +1.764897e+00 +8.945101e-01 +1.088255e+00 +6.471972e-01 +1.009125e+00 +6.022418e-01 +5.863738e-01 +5.607346e-01 +6.981194e-01 +8.325586e-01
+8.833333e+00 +3.540677e+00 +2.001272e+00 +1.084552e+00 +1.079739e+00 +4.672904e-01 +7.320443e-01 +5.926165e-01 +6.437100e-01 +6.783096e-01 +5.573459e-01 +8.022627e-01 +3.303082e+00 +1.758720e+00 +8.922105e-01 +1.084631e+00 +6.489715e-01 +1.014842e+00 +6.015149e-01 +5.854021e-01 +5.670948e-01 +6.996048e-01 +8.297201e-01
+8.850000e+00 +3.526386e+00 +2.003378e+00 +1.085122e+00 +1.076323e+00 +4.707580e-01 +7.412148e-01 +5.925838e-01 +6.428023e-01 +6.843860e-01 +5.598747e-01 +8.022591e-01 +3.290629e+00 +1.761254e+00 +8.927970e-01 +1.081225e+00 +6.503136e-01 +1.027497e+00 +6.001044e-01 +5.850506e-01 +5.750746e-01 +7.002548e-01 +8.277371e-01
+8.866667e+00 +3.538505e+00 +2.001712e+00 +1.084900e+00 +1.072179e+00 +4.732339e-01 +7.462158e-01 +5.948566e-01 +6.420676e-01 +6.925415e-01 +5.623964e-01 +8.041121e-01 +3.304135e+00 +1.759967e+00 +8.928711e-01 +1.076047e+00 +6.498060e-01 +1.034992e+00 +5.996602e-01 +5.843259e-01 +5.886152e-01 +7.006532e-01 +8.287178e-01
+8.883333e+00 +3.568396e+00 +1.997512e+00 +1.085779e+00 +1.066539e+00 +4.768508e-01 +7.555644e-01 +5.966811e-01 +6.406981e-01 +7.017887e-01 +5.673635e-01 +8.064988e-01 +3.335298e+00 +1.756163e+00 +8.936824e-01 +1.069525e+00 +6.511852e-01 +1.048416e+00 +5.979178e-01 +5.832653e-01 +6.034089e-01 +7.045956e-01 +8.307245e-01
+8.900000e+00 +3.571553e+00 +1.985129e+00 +1.089155e+00 +1.060775e+00 +4.806574e-01 +7.615474e-01 +5.981118e-01 +6.402277e-01 +7.083994e-01 +5.724740e-01 +8.096625e-01 +3.340650e+00 +1.744611e+00 +8.965863e-01 +1.062569e+00 +6.551339e-01 +1.051683e+00 +5.959259e-01 +5.826908e-01 +6.149563e-01 +7.090318e-01 +8.314492e-01
+8.916667e+00 +3.583449e+00 +1.971175e+00 +1.089818e+00 +1.055763e+00 +4.838148e-01 +7.661406e-01 +5.979074e-01 +6.397024e-01 +7.130175e-01 +5.781118e-01 +8.117338e-01 +3.353804e+00 +1.731676e+00 +8.967494e-01 +1.056394e+00 +6.601783e-01 +1.052783e+00 +5.931657e-01 +5.802534e-01 +6.238401e-01 +7.133370e-01 +8.321832e-01
+8.933333e+00 +3.600324e+00 +1.957035e+00 +1.090508e+00 +1.051711e+00 +4.859079e-01 +7.710071e-01 +5.979361e-01 +6.381448e-01 +7.180347e-01 +5.829351e-01 +8.170382e-01 +3.372334e+00 +1.719233e+00 +8.964583e-01 +1.052442e+00 +6.609611e-01 +1.056883e+00 +5.909727e-01 +5.773655e-01 +6.322997e-01 +7.175658e-01 +8.369361e-01
+8.950000e+00 +3.611821e+00 +1.942452e+00 +1.091986e+00 +1.048504e+00 +4.885626e-01 +7.753999e-01 +5.979348e-01 +6.365934e-01 +7.229714e-01 +5.883831e-01 +8.207329e-01 +3.385284e+00 +1.706460e+00 +8.968279e-01 +1.049675e+00 +6.640548e-01 +1.058173e+00 +5.888845e-01 +5.743542e-01 +6.400406e-01 +7.225395e-01 +8.393730e-01
+8.966667e+00 +3.620165e+00 +1.928425e+00 +1.098003e+00 +1.044883e+00 +4.909356e-01 +7.814696e-01 +5.984971e-01 +6.348315e-01 +7.269144e-01 +5.910694e-01 +8.244724e-01 +3.395359e+00 +1.694309e+00 +9.011473e-01 +1.045933e+00 +6.658029e-01 +1.060728e+00 +5.870106e-01 +5.720601e-01 +6.490834e-01 +7.249184e-01 +8.414614e-01
+8.983333e+00 +3.621562e+00 +1.915975e+00 +1.095738e+00 +1.041003e+00 +4.939174e-01 +7.855381e-01 +5.994096e-01 +6.332571e-01 +7.309411e-01 +5.914827e-01 +8.261004e-01 +3.397920e+00 +1.683329e+00 +8.989485e-01 +1.041133e+00 +6.700811e-01 +1.060612e+00 +5.859101e-01 +5.692288e-01 +6.555617e-01 +7.229316e-01 +8.420912e-01
+9.000000e+00 +3.606197e+00 +1.906217e+00 +1.091303e+00 +1.035886e+00 +4.959529e-01 +7.901872e-01 +5.994752e-01 +6.314535e-01 +7.354900e-01 +5.912725e-01 +8.324242e-01 +3.384764e+00 +1.675147e+00 +8.948860e-01 +1.035852e+00 +6.704809e-01 +1.061251e+00 +5.850073e-01 +5.662824e-01 +6.610928e-01 +7.209567e-01 +8.477763e-01
+9.016667e+00 +3.592521e+00 +1.902019e+00 +1.085255e+00 +1.032847e+00 +4.984415e-01 +7.921086e-01 +6.018073e-01 +6.301608e-01 +7.387780e-01 +5.907966e-01 +8.367883e-01 +3.373312e+00 +1.671689e+00 +8.894000e-01 +1.032272e+00 +6.710323e-01 +1.057809e+00 +5.873620e-01 +5.635270e-01 +6.641545e-01 +7.196588e-01 +8.542050e-01
+9.033333e+00 +3.574601e+00 +1.906190e+00 +1.078723e+00 +1.028692e+00 +5.009843e-01 +7.951576e-01 +6.051371e-01 +6.292683e-01 +7.417383e-01 +5.894240e-01 +8.424111e-01 +3.357560e+00 +1.675325e+00 +8.836269e-01 +1.027942e+00 +6.726458e-01 +1.054783e+00 +5.923356e-01 +5.612047e-01 +6.663566e-01 +7.170168e-01 +8.615903e-01
+9.050000e+00 +3.551049e+00 +1.915004e+00 +1.072334e+00 +1.025787e+00 +5.046808e-01 +7.964225e-01 +6.108848e-01 +6.299767e-01 +7.427572e-01 +5.884006e-01 +8.461196e-01 +3.335895e+00 +1.683291e+00 +8.782890e-01 +1.025132e+00 +6.769987e-01 +1.050231e+00 +6.011064e-01 +5.603759e-01 +6.665298e-01 +7.136595e-01 +8.647088e-01
+9.066667e+00 +3.522979e+00 +1.909357e+00 +1.065736e+00 +1.024826e+00 +5.090377e-01 +7.966184e-01 +6.158915e-01 +6.307553e-01 +7.420321e-01 +5.869846e-01 +8.481217e-01 +3.309266e+00 +1.677547e+00 +8.728377e-01 +1.019752e+00 +6.852994e-01 +1.044434e+00 +6.083478e-01 +5.596155e-01 +6.647182e-01 +7.095443e-01 +8.632571e-01
+9.083333e+00 +3.495196e+00 +1.905114e+00 +1.058805e+00 +1.028581e+00 +5.136313e-01 +7.986709e-01 +6.200897e-01 +6.311965e-01 +7.422144e-01 +5.854202e-01 +8.539775e-01 +3.283560e+00 +1.672969e+00 +8.669074e-01 +1.017879e+00 +6.939986e-01 +1.039931e+00 +6.143303e-01 +5.583779e-01 +6.647330e-01 +7.062042e-01 +8.659483e-01
+9.100000e+00 +3.470344e+00 +1.900056e+00 +1.051643e+00 +1.033060e+00 +5.187044e-01 +8.002571e-01 +6.257269e-01 +6.309892e-01 +7.411719e-01 +5.843760e-01 +8.621796e-01 +3.261020e+00 +1.667772e+00 +8.608746e-01 +1.016925e+00 +7.024505e-01 +1.035223e+00 +6.215058e-01 +5.571639e-01 +6.633766e-01 +7.029691e-01 +8.721913e-01
+9.116667e+00 +3.445819e+00 +1.899751e+00 +1.045056e+00 +1.036551e+00 +5.238107e-01 +8.037761e-01 +6.290730e-01 +6.308634e-01 +7.398156e-01 +5.853021e-01 +8.716643e-01 +3.238554e+00 +1.666694e+00 +8.552016e-01 +1.015297e+00 +7.123501e-01 +1.031922e+00 +6.265898e-01 +5.560011e-01 +6.619829e-01 +7.021697e-01 +8.789447e-01
+9.133333e+00 +3.418431e+00 +1.897247e+00 +1.039560e+00 +1.041032e+00 +5.279847e-01 +8.066875e-01 +6.323185e-01 +6.295204e-01 +7.392661e-01 +5.854146e-01 +8.775496e-01 +3.212526e+00 +1.664367e+00 +8.504837e-01 +1.014149e+00 +7.203311e-01 +1.028801e+00 +6.326744e-01 +5.537285e-01 +6.607249e-01 +7.011397e-01 +8.803496e-01
+9.150000e+00 +3.390823e+00 +1.894172e+00 +1.034302e+00 +1.047093e+00 +5.329016e-01 +8.082805e-01 +6.379791e-01 +6.288111e-01 +7.395676e-01 +5.851770e-01 +8.841147e-01 +3.186716e+00 +1.662264e+00 +8.459760e-01 +1.015830e+00 +7.269083e-01 +1.024831e+00 +6.420015e-01 +5.521485e-01 +6.606167e-01 +6.993682e-01 +8.824517e-01
+9.166667e+00 +3.365317e+00 +1.888547e+00 +1.028947e+00 +1.049604e+00 +5.381684e-01 +8.162221e-01 +6.439301e-01 +6.309182e-01 +7.377355e-01 +5.869168e-01 +8.920707e-01 +3.163173e+00 +1.656881e+00 +8.413562e-01 +1.013677e+00 +7.354053e-01 +1.026095e+00 +6.503432e-01 +5.531813e-01 +6.592175e-01 +6.992906e-01 +8.873113e-01
+9.183333e+00 +3.340954e+00 +1.889765e+00 +1.023165e+00 +1.053331e+00 +5.411088e-01 +8.209270e-01 +6.478212e-01 +6.312869e-01 +7.347586e-01 +5.882947e-01 +9.012548e-01 +3.140900e+00 +1.658348e+00 +8.361140e-01 +1.014577e+00 +7.381101e-01 +1.024676e+00 +6.576991e-01 +5.530490e-01 +6.563477e-01 +6.999670e-01 +8.933184e-01
+9.200000e+00 +3.314669e+00 +1.882434e+00 +1.018205e+00 +1.056878e+00 +5.438322e-01 +8.281349e-01 +6.550630e-01 +6.315124e-01 +7.320986e-01 +5.873668e-01 +9.039913e-01 +3.116321e+00 +1.652593e+00 +8.315884e-01 +1.015121e+00 +7.398966e-01 +1.026261e+00 +6.688131e-01 +5.520543e-01 +6.538494e-01 +6.979661e-01 +8.929108e-01
+9.216667e+00 +3.290041e+00 +1.886737e+00 +1.015758e+00 +1.060006e+00 +5.454808e-01 +8.337291e-01 +6.628721e-01 +6.325124e-01 +7.291174e-01 +5.865947e-01 +9.041571e-01 +3.093599e+00 +1.657050e+00 +8.291159e-01 +1.016866e+00 +7.397801e-01 +1.023841e+00 +6.826314e-01 +5.527497e-01 +6.515142e-01 +6.967908e-01 +8.899267e-01
+9.233333e+00 +3.268437e+00 +1.891980e+00 +1.018477e+00 +1.064833e+00 +5.460643e-01 +8.346725e-01 +6.691842e-01 +6.326976e-01 +7.274950e-01 +5.853129e-01 +9.026886e-01 +3.073642e+00 +1.661437e+00 +8.309001e-01 +1.018822e+00 +7.385575e-01 +1.017883e+00 +6.956263e-01 +5.531098e-01 +6.512980e-01 +6.960672e-01 +8.852898e-01
+9.250000e+00 +3.252389e+00 +1.896104e+00 +1.018223e+00 +1.068416e+00 +5.459922e-01 +8.336020e-01 +6.774866e-01 +6.331915e-01 +7.275412e-01 +5.836705e-01 +9.081498e-01 +3.059229e+00 +1.664962e+00 +8.299731e-01 +1.021246e+00 +7.351791e-01 +1.011679e+00 +7.100847e-01 +5.544410e-01 +6.527755e-01 +6.944434e-01 +8.864504e-01
+9.266667e+00 +3.248148e+00 +1.904806e+00 +1.016762e+00 +1.075493e+00 +5.461465e-01 +8.329125e-01 +6.848751e-01 +6.346624e-01 +7.273679e-01 +5.823408e-01 +9.115360e-01 +3.056131e+00 +1.672435e+00 +8.281524e-01 +1.028883e+00 +7.320778e-01 +1.005776e+00 +7.243801e-01 +5.569127e-01 +6.529373e-01 +6.937055e-01 +8.862463e-01
+9.283333e+00 +3.233464e+00 +1.902791e+00 +1.012804e+00 +1.079543e+00 +5.455718e-01 +8.340593e-01 +6.916372e-01 +6.360982e-01 +7.253802e-01 +5.804236e-01 +9.125287e-01 +3.042967e+00 +1.670098e+00 +8.245203e-01 +1.031495e+00 +7.289758e-01 +1.001572e+00 +7.360792e-01 +5.594688e-01 +6.503482e-01 +6.910156e-01 +8.843453e-01
+9.300000e+00 +3.227777e+00 +1.905256e+00 +1.006013e+00 +1.084558e+00 +5.462509e-01 +8.355258e-01 +6.969341e-01 +6.379156e-01 +7.230519e-01 +5.786464e-01 +9.132839e-01 +3.038524e+00 +1.671475e+00 +8.186806e-01 +1.035290e+00 +7.279012e-01 +9.960197e-01 +7.477423e-01 +5.617443e-01 +6.471483e-01 +6.882300e-01 +8.837123e-01
+9.316667e+00 +3.205559e+00 +1.915263e+00 +9.995097e-01 +1.085018e+00 +5.465505e-01 +8.396105e-01 +7.031753e-01 +6.396830e-01 +7.209951e-01 +5.773623e-01 +9.135214e-01 +3.017914e+00 +1.678665e+00 +8.131924e-01 +1.032378e+00 +7.289385e-01 +9.922524e-01 +7.604082e-01 +5.628731e-01 +6.448084e-01 +6.854036e-01 +8.841028e-01
+9.333333e+00 +3.183419e+00 +1.919438e+00 +9.932362e-01 +1.083678e+00 +5.471314e-01 +8.429398e-01 +7.067323e-01 +6.424476e-01 +7.188663e-01 +5.763739e-01 +9.125348e-01 +2.997185e+00 +1.680516e+00 +8.079697e-01 +1.027426e+00 +7.307717e-01 +9.877683e-01 +7.694486e-01 +5.653607e-01 +6.422599e-01 +6.828394e-01 +8.815959e-01
+9.350000e+00 +3.165934e+00 +1.932010e+00 +9.879612e-01 +1.085146e+00 +5.475751e-01 +8.448712e-01 +7.089487e-01 +6.432124e-01 +7.166139e-01 +5.750469e-01 +9.116120e-01 +2.981093e+00 +1.689177e+00 +8.035206e-01 +1.024166e+00 +7.331661e-01 +9.837235e-01 +7.776277e-01 +5.666733e-01 +6.394347e-01 +6.806748e-01 +8.786069e-01
+9.366667e+00 +3.159638e+00 +1.941677e+00 +9.819459e-01 +1.085828e+00 +5.477760e-01 +8.481378e-01 +7.116039e-01 +6.441473e-01 +7.157803e-01 +5.738482e-01 +9.121395e-01 +2.974985e+00 +1.695025e+00 +7.985647e-01 +1.019824e+00 +7.354830e-01 +9.789743e-01 +7.884383e-01 +5.671401e-01 +6.394192e-01 +6.791967e-01 +8.761746e-01
+9.383333e+00 +3.145611e+00 +1.950890e+00 +9.776229e-01 +1.085413e+00 +5.486401e-01 +8.502228e-01 +7.143013e-01 +6.449064e-01 +7.130944e-01 +5.721629e-01 +9.107465e-01 +2.961417e+00 +1.700765e+00 +7.950322e-01 +1.014630e+00 +7.398744e-01 +9.735722e-01 +7.976909e-01 +5.675103e-01 +6.371843e-01 +6.762715e-01 +8.728984e-01
+9.400000e+00 +3.133125e+00 +1.964807e+00 +9.722240e-01 +1.086751e+00 +5.506066e-01 +8.526871e-01 +7.185331e-01 +6.465693e-01 +7.109630e-01 +5.706146e-01 +9.103953e-01 +2.949156e+00 +1.709808e+00 +7.906553e-01 +1.009661e+00 +7.480707e-01 +9.682277e-01 +8.099708e-01 +5.673523e-01 +6.364101e-01 +6.728698e-01 +8.706042e-01
+9.416667e+00 +3.126825e+00 +1.963698e+00 +9.693315e-01 +1.086476e+00 +5.539394e-01 +8.594428e-01 +7.208776e-01 +6.482565e-01 +7.101690e-01 +5.706602e-01 +9.082722e-01 +2.943157e+00 +1.706582e+00 +7.884365e-01 +1.005316e+00 +7.560073e-01 +9.656377e-01 +8.170141e-01 +5.669725e-01 +6.388246e-01 +6.720506e-01 +8.674102e-01
+9.433333e+00 +3.115812e+00 +1.963383e+00 +9.741509e-01 +1.084872e+00 +5.578812e-01 +8.678468e-01 +7.227943e-01 +6.491503e-01 +7.103461e-01 +5.706721e-01 +9.064525e-01 +2.932768e+00 +1.703795e+00 +7.929170e-01 +9.996884e-01 +7.665728e-01 +9.651657e-01 +8.214610e-01 +5.660642e-01 +6.441462e-01 +6.707973e-01 +8.658113e-01
+9.450000e+00 +3.129287e+00 +1.977200e+00 +9.779055e-01 +1.081578e+00 +5.618002e-01 +8.745996e-01 +7.248669e-01 +6.484322e-01 +7.115297e-01 +5.711700e-01 +9.034038e-01 +2.945230e+00 +1.712691e+00 +7.964218e-01 +9.932252e-01 +7.789334e-01 +9.614140e-01 +8.293751e-01 +5.643555e-01 +6.517788e-01 +6.698026e-01 +8.617871e-01
+9.466667e+00 +3.114659e+00 +1.987006e+00 +9.843334e-01 +1.077869e+00 +5.656196e-01 +8.881610e-01 +7.264443e-01 +6.466712e-01 +7.146661e-01 +5.713340e-01 +8.997139e-01 +2.931235e+00 +1.718037e+00 +8.023284e-01 +9.868895e-01 +7.912389e-01 +9.648529e-01 +8.337380e-01 +5.623932e-01 +6.596614e-01 +6.675856e-01 +8.581369e-01
+9.483333e+00 +3.097690e+00 +2.001875e+00 +9.891288e-01 +1.073683e+00 +5.688756e-01 +8.989217e-01 +7.253332e-01 +6.447733e-01 +7.176994e-01 +5.735983e-01 +8.960940e-01 +2.914909e+00 +1.727878e+00 +8.068456e-01 +9.815599e-01 +8.035025e-01 +9.686590e-01 +8.322059e-01 +5.604547e-01 +6.664547e-01 +6.673362e-01 +8.550617e-01
+9.500000e+00 +3.086003e+00 +2.011080e+00 +9.944119e-01 +1.069252e+00 +5.713562e-01 +9.061406e-01 +7.246288e-01 +6.433740e-01 +7.198683e-01 +5.760675e-01 +8.928880e-01 +2.903624e+00 +1.733230e+00 +8.116370e-01 +9.754369e-01 +8.128392e-01 +9.716024e-01 +8.296342e-01 +5.584114e-01 +6.737070e-01 +6.678623e-01 +8.519628e-01
+9.516667e+00 +3.076258e+00 +2.011874e+00 +9.955534e-01 +1.065001e+00 +5.736342e-01 +9.126112e-01 +7.230999e-01 +6.424820e-01 +7.245664e-01 +5.787760e-01 +8.897996e-01 +2.894503e+00 +1.731878e+00 +8.128975e-01 +9.693170e-01 +8.183476e-01 +9.737365e-01 +8.262205e-01 +5.561071e-01 +6.837338e-01 +6.692486e-01 +8.481991e-01
+9.533333e+00 +3.069135e+00 +2.009734e+00 +9.948499e-01 +1.061701e+00 +5.742600e-01 +9.180195e-01 +7.213816e-01 +6.413258e-01 +7.271436e-01 +5.804272e-01 +8.886963e-01 +2.887860e+00 +1.728254e+00 +8.123601e-01 +9.631567e-01 +8.203335e-01 +9.735059e-01 +8.247558e-01 +5.539371e-01 +6.914134e-01 +6.692141e-01 +8.464393e-01
+9.550000e+00 +3.059234e+00 +2.000456e+00 +9.960883e-01 +1.060128e+00 +5.739519e-01 +9.188229e-01 +7.190244e-01 +6.399030e-01 +7.295103e-01 +5.811769e-01 +8.890326e-01 +2.878356e+00 +1.719359e+00 +8.137557e-01 +9.583402e-01 +8.200938e-01 +9.700510e-01 +8.217234e-01 +5.515229e-01 +6.986988e-01 +6.674001e-01 +8.474800e-01
+9.566667e+00 +3.045679e+00 +1.990350e+00 +9.994868e-01 +1.059610e+00 +5.733904e-01 +9.225623e-01 +7.175790e-01 +6.376731e-01 +7.297880e-01 +5.822877e-01 +8.888109e-01 +2.865385e+00 +1.710142e+00 +8.166177e-01 +9.553204e-01 +8.190618e-01 +9.691870e-01 +8.203515e-01 +5.491994e-01 +7.032917e-01 +6.668088e-01 +8.470748e-01
+9.583333e+00 +3.035116e+00 +1.978519e+00 +1.006358e+00 +1.060224e+00 +5.723212e-01 +9.252926e-01 +7.158982e-01 +6.358106e-01 +7.278767e-01 +5.829050e-01 +8.898837e-01 +2.855171e+00 +1.699896e+00 +8.225795e-01 +9.535258e-01 +8.159440e-01 +9.670614e-01 +8.189180e-01 +5.497163e-01 +7.054728e-01 +6.657343e-01 +8.478370e-01
+9.600000e+00 +3.016648e+00 +1.964002e+00 +1.015302e+00 +1.062313e+00 +5.713238e-01 +9.276874e-01 +7.139878e-01 +6.349380e-01 +7.252901e-01 +5.830066e-01 +8.905824e-01 +2.837545e+00 +1.687337e+00 +8.305484e-01 +9.531895e-01 +8.127639e-01 +9.662642e-01 +8.158386e-01 +5.516047e-01 +7.058225e-01 +6.640640e-01 +8.490043e-01
+9.616667e+00 +3.006675e+00 +1.949349e+00 +1.030968e+00 +1.063466e+00 +5.702510e-01 +9.322366e-01 +7.138855e-01 +6.348961e-01 +7.225503e-01 +5.834665e-01 +8.912160e-01 +2.827814e+00 +1.674654e+00 +8.439429e-01 +9.515763e-01 +8.100540e-01 +9.666257e-01 +8.157928e-01 +5.562778e-01 +7.069609e-01 +6.637169e-01 +8.494704e-01
+9.633333e+00 +2.998709e+00 +1.934795e+00 +1.043198e+00 +1.069023e+00 +5.693731e-01 +9.358144e-01 +7.132398e-01 +6.340437e-01 +7.197207e-01 +5.828922e-01 +8.917109e-01 +2.819524e+00 +1.661740e+00 +8.545778e-01 +9.514874e-01 +8.097812e-01 +9.679028e-01 +8.137972e-01 +5.601249e-01 +7.078792e-01 +6.615297e-01 +8.503150e-01
+9.650000e+00 +3.013573e+00 +1.920242e+00 +1.044573e+00 +1.070518e+00 +5.684966e-01 +9.399663e-01 +7.140874e-01 +6.343396e-01 +7.180677e-01 +5.828575e-01 +8.923557e-01 +2.832488e+00 +1.648895e+00 +8.555212e-01 +9.480047e-01 +8.103736e-01 +9.683650e-01 +8.149021e-01 +5.642230e-01 +7.086756e-01 +6.594836e-01 +8.509582e-01
+9.666667e+00 +3.022739e+00 +1.909229e+00 +1.044403e+00 +1.069378e+00 +5.672007e-01 +9.466763e-01 +7.161699e-01 +6.348988e-01 +7.185065e-01 +5.830523e-01 +8.932431e-01 +2.840303e+00 +1.638901e+00 +8.551460e-01 +9.434663e-01 +8.100936e-01 +9.708781e-01 +8.175515e-01 +5.671707e-01 +7.123614e-01 +6.586197e-01 +8.504767e-01
+9.683333e+00 +3.041606e+00 +1.897633e+00 +1.042493e+00 +1.066383e+00 +5.655718e-01 +9.537931e-01 +7.197601e-01 +6.367766e-01 +7.194677e-01 +5.835305e-01 +8.966835e-01 +2.857449e+00 +1.628746e+00 +8.534194e-01 +9.386550e-01 +8.076530e-01 +9.714953e-01 +8.246432e-01 +5.725542e-01 +7.144852e-01 +6.573798e-01 +8.537293e-01
+9.700000e+00 +3.071715e+00 +1.883856e+00 +1.040592e+00 +1.062224e+00 +5.638799e-01 +9.606964e-01 +7.233092e-01 +6.403612e-01 +7.234214e-01 +5.835293e-01 +8.987322e-01 +2.885218e+00 +1.616824e+00 +8.517036e-01 +9.330662e-01 +8.048725e-01 +9.742968e-01 +8.306861e-01 +5.804765e-01 +7.190245e-01 +6.562199e-01 +8.547624e-01
+9.716667e+00 +3.111537e+00 +1.871294e+00 +1.039060e+00 +1.057090e+00 +5.621604e-01 +9.698578e-01 +7.273923e-01 +6.444361e-01 +7.300860e-01 +5.843022e-01 +8.993940e-01 +2.922025e+00 +1.605931e+00 +8.500575e-01 +9.271785e-01 +8.022853e-01 +9.807123e-01 +8.378459e-01 +5.870164e-01 +7.274352e-01 +6.580548e-01 +8.526366e-01
+9.733333e+00 +3.144086e+00 +1.857296e+00 +1.039043e+00 +1.051915e+00 +5.604593e-01 +9.828473e-01 +7.303272e-01 +6.481529e-01 +7.332347e-01 +5.858021e-01 +8.982663e-01 +2.952895e+00 +1.593736e+00 +8.497437e-01 +9.221132e-01 +7.993931e-01 +9.927180e-01 +8.414024e-01 +5.911704e-01 +7.352111e-01 +6.583203e-01 +8.509693e-01
+9.750000e+00 +3.185140e+00 +1.845040e+00 +1.036256e+00 +1.047063e+00 +5.592119e-01 +9.929402e-01 +7.320569e-01 +6.518944e-01 +7.364027e-01 +5.869580e-01 +8.979224e-01 +2.991334e+00 +1.582921e+00 +8.471281e-01 +9.164700e-01 +7.993733e-01 +1.003613e+00 +8.418616e-01 +5.955290e-01 +7.419945e-01 +6.573824e-01 +8.512836e-01
+9.766667e+00 +3.241298e+00 +1.832420e+00 +1.035075e+00 +1.045316e+00 +5.586859e-01 +9.979093e-01 +7.332227e-01 +6.538032e-01 +7.403317e-01 +5.870102e-01 +8.960539e-01 +3.042831e+00 +1.571530e+00 +8.456641e-01 +9.107693e-01 +8.031910e-01 +1.007317e+00 +8.423353e-01 +5.990533e-01 +7.512530e-01 +6.559685e-01 +8.501968e-01
+9.783333e+00 +3.262519e+00 +1.822280e+00 +1.032398e+00 +1.043880e+00 +5.577127e-01 +1.006028e+00 +7.355975e-01 +6.545457e-01 +7.450239e-01 +5.860794e-01 +8.938882e-01 +3.062026e+00 +1.562398e+00 +8.429908e-01 +9.056325e-01 +8.038853e-01 +1.017250e+00 +8.415401e-01 +5.990935e-01 +7.616837e-01 +6.540500e-01 +8.480991e-01
+9.800000e+00 +3.318296e+00 +1.812054e+00 +1.030360e+00 +1.040678e+00 +5.562321e-01 +1.011845e+00 +7.386646e-01 +6.539727e-01 +7.477950e-01 +5.844244e-01 +8.924952e-01 +3.113988e+00 +1.553154e+00 +8.409841e-01 +8.998947e-01 +8.035825e-01 +1.024570e+00 +8.412705e-01 +6.015551e-01 +7.705208e-01 +6.509595e-01 +8.478822e-01
+9.816667e+00 +3.404814e+00 +1.800280e+00 +1.027553e+00 +1.035989e+00 +5.547575e-01 +1.020702e+00 +7.414479e-01 +6.549186e-01 +7.498636e-01 +5.837630e-01 +8.911776e-01 +3.194855e+00 +1.542779e+00 +8.382992e-01 +8.944516e-01 +8.042514e-01 +1.033778e+00 +8.434765e-01 +6.067995e-01 +7.758070e-01 +6.493826e-01 +8.478337e-01
+9.833333e+00 +3.461750e+00 +1.788640e+00 +1.024032e+00 +1.031264e+00 +5.530670e-01 +1.028492e+00 +7.440094e-01 +6.549064e-01 +7.513914e-01 +5.824542e-01 +8.881674e-01 +3.248028e+00 +1.532930e+00 +8.349865e-01 +8.887717e-01 +8.016787e-01 +1.042388e+00 +8.462917e-01 +6.093991e-01 +7.791256e-01 +6.472710e-01 +8.470302e-01
+9.850000e+00 +3.545198e+00 +1.777869e+00 +1.019391e+00 +1.028850e+00 +5.514215e-01 +1.042007e+00 +7.484434e-01 +6.548101e-01 +7.510916e-01 +5.811076e-01 +8.865968e-01 +3.325603e+00 +1.523921e+00 +8.307448e-01 +8.836024e-01 +7.994831e-01 +1.054548e+00 +8.534290e-01 +6.136510e-01 +7.811182e-01 +6.452049e-01 +8.498453e-01
+9.866667e+00 +3.616491e+00 +1.765318e+00 +1.013643e+00 +1.035039e+00 +5.510297e-01 +1.048714e+00 +7.516291e-01 +6.543389e-01 +7.506827e-01 +5.798659e-01 +8.869114e-01 +3.390791e+00 +1.513535e+00 +8.255970e-01 +8.816676e-01 +8.029789e-01 +1.060026e+00 +8.572721e-01 +6.180989e-01 +7.812952e-01 +6.425783e-01 +8.554082e-01
+9.883333e+00 +3.680252e+00 +1.758402e+00 +1.009594e+00 +1.037020e+00 +5.503342e-01 +1.062255e+00 +7.557263e-01 +6.537529e-01 +7.494187e-01 +5.796752e-01 +8.862097e-01 +3.449478e+00 +1.508655e+00 +8.217689e-01 +8.791633e-01 +8.030558e-01 +1.074135e+00 +8.647626e-01 +6.224156e-01 +7.806009e-01 +6.408313e-01 +8.579823e-01
+9.900000e+00 +3.765958e+00 +1.752209e+00 +1.009555e+00 +1.036197e+00 +5.493778e-01 +1.073578e+00 +7.579847e-01 +6.524283e-01 +7.476497e-01 +5.790656e-01 +8.830698e-01 +3.528932e+00 +1.503939e+00 +8.213369e-01 +8.745762e-01 +8.036681e-01 +1.088007e+00 +8.693767e-01 +6.265413e-01 +7.819976e-01 +6.395607e-01 +8.573200e-01
+9.916667e+00 +3.860369e+00 +1.745142e+00 +1.012260e+00 +1.032394e+00 +5.478508e-01 +1.080968e+00 +7.593486e-01 +6.501489e-01 +7.453835e-01 +5.782971e-01 +8.806396e-01 +3.617460e+00 +1.497795e+00 +8.230809e-01 +8.690855e-01 +8.022919e-01 +1.096730e+00 +8.735422e-01 +6.291012e-01 +7.845924e-01 +6.381686e-01 +8.593466e-01
+9.933333e+00 +3.941601e+00 +1.745616e+00 +1.011562e+00 +1.027517e+00 +5.462401e-01 +1.087392e+00 +7.604381e-01 +6.474061e-01 +7.426966e-01 +5.767531e-01 +8.774696e-01 +3.694332e+00 +1.497551e+00 +8.222143e-01 +8.637060e-01 +7.994115e-01 +1.108897e+00 +8.768932e-01 +6.296096e-01 +7.871110e-01 +6.350213e-01 +8.593178e-01
+9.950000e+00 +3.988180e+00 +1.742314e+00 +1.012855e+00 +1.024337e+00 +5.449177e-01 +1.090636e+00 +7.609527e-01 +6.446609e-01 +7.395979e-01 +5.751100e-01 +8.732633e-01 +3.737979e+00 +1.494403e+00 +8.231456e-01 +8.595842e-01 +7.964709e-01 +1.116455e+00 +8.801014e-01 +6.295085e-01 +7.876645e-01 +6.317934e-01 +8.557431e-01
+9.966667e+00 +4.045811e+00 +1.732219e+00 +1.016163e+00 +1.019988e+00 +5.437406e-01 +1.093375e+00 +7.642579e-01 +6.420419e-01 +7.371203e-01 +5.732170e-01 +8.691892e-01 +3.791905e+00 +1.485747e+00 +8.258942e-01 +8.544076e-01 +7.952577e-01 +1.121523e+00 +8.845405e-01 +6.295779e-01 +7.904314e-01 +6.284754e-01 +8.521156e-01
+9.983333e+00 +4.113516e+00 +1.729162e+00 +1.023401e+00 +1.014964e+00 +5.425647e-01 +1.097164e+00 +7.687131e-01 +6.398185e-01 +7.364291e-01 +5.721816e-01 +8.650646e-01 +3.856189e+00 +1.483271e+00 +8.320420e-01 +8.501262e-01 +7.926561e-01 +1.130972e+00 +8.919198e-01 +6.284724e-01 +7.996830e-01 +6.250925e-01 +8.471823e-01
+1.000000e+01 +4.198644e+00 +1.718232e+00 +1.019970e+00 +1.009571e+00 +5.416345e-01 +1.098514e+00 +7.729978e-01 +6.388670e-01 +7.364543e-01 +5.704624e-01 +8.607859e-01 +3.936869e+00 +1.473722e+00 +8.291286e-01 +8.458745e-01 +7.919223e-01 +1.136168e+00 +8.971377e-01 +6.255547e-01 +8.074735e-01 +6.222844e-01 +8.424013e-01
+1.001667e+01 +4.277187e+00 +1.710095e+00 +1.017971e+00 +1.004055e+00 +5.411807e-01 +1.098753e+00 +7.805216e-01 +6.375843e-01 +7.349811e-01 +5.696161e-01 +8.563421e-01 +4.011416e+00 +1.466534e+00 +8.272076e-01 +8.414784e-01 +7.920674e-01 +1.139045e+00 +9.095920e-01 +6.235472e-01 +8.108793e-01 +6.187866e-01 +8.386429e-01
+1.003333e+01 +4.316465e+00 +1.701423e+00 +1.013848e+00 +9.998463e-01 +5.418666e-01 +1.101958e+00 +7.902420e-01 +6.359172e-01 +7.327542e-01 +5.690005e-01 +8.519809e-01 +4.047802e+00 +1.459293e+00 +8.235744e-01 +8.362686e-01 +7.941238e-01 +1.143235e+00 +9.248498e-01 +6.208664e-01 +8.100892e-01 +6.153474e-01 +8.340624e-01
+1.005000e+01 +4.329495e+00 +1.693993e+00 +1.008227e+00 +9.943505e-01 +5.408572e-01 +1.102732e+00 +7.969047e-01 +6.339503e-01 +7.296903e-01 +5.677624e-01 +8.476733e-01 +4.060226e+00 +1.452406e+00 +8.186991e-01 +8.316210e-01 +7.916142e-01 +1.142897e+00 +9.346745e-01 +6.186004e-01 +8.065334e-01 +6.119188e-01 +8.295221e-01
+1.006667e+01 +4.334035e+00 +1.688426e+00 +1.007009e+00 +9.895863e-01 +5.408962e-01 +1.103014e+00 +8.059929e-01 +6.329756e-01 +7.266691e-01 +5.671330e-01 +8.434223e-01 +4.064250e+00 +1.446683e+00 +8.174046e-01 +8.265555e-01 +7.927995e-01 +1.139784e+00 +9.489820e-01 +6.175815e-01 +8.035224e-01 +6.086915e-01 +8.248760e-01
+1.008333e+01 +4.359408e+00 +1.691765e+00 +1.015949e+00 +9.855933e-01 +5.412159e-01 +1.103648e+00 +8.162478e-01 +6.313704e-01 +7.240854e-01 +5.668213e-01 +8.391402e-01 +4.087613e+00 +1.447799e+00 +8.244859e-01 +8.215433e-01 +7.963054e-01 +1.135770e+00 +9.695338e-01 +6.190531e-01 +8.023343e-01 +6.064488e-01 +8.205280e-01
+1.010000e+01 +4.351442e+00 +1.697980e+00 +1.026852e+00 +9.844090e-01 +5.417921e-01 +1.103458e+00 +8.284733e-01 +6.301795e-01 +7.223114e-01 +5.665672e-01 +8.348931e-01 +4.079616e+00 +1.450981e+00 +8.332672e-01 +8.170099e-01 +7.994992e-01 +1.130878e+00 +9.891879e-01 +6.219012e-01 +8.027245e-01 +6.039042e-01 +8.163662e-01
+1.011667e+01 +4.326634e+00 +1.692429e+00 +1.040050e+00 +9.833394e-01 +5.421634e-01 +1.106004e+00 +8.397412e-01 +6.293635e-01 +7.204960e-01 +5.666051e-01 +8.308930e-01 +4.056280e+00 +1.444635e+00 +8.439015e-01 +8.128009e-01 +8.003146e-01 +1.129402e+00 +1.001383e+00 +6.253580e-01 +8.031298e-01 +6.022191e-01 +8.125251e-01
+1.013333e+01 +4.304601e+00 +1.682478e+00 +1.049342e+00 +9.795534e-01 +5.427468e-01 +1.113508e+00 +8.521169e-01 +6.286630e-01 +7.188253e-01 +5.664759e-01 +8.268145e-01 +4.035859e+00 +1.434901e+00 +8.511265e-01 +8.077921e-01 +8.012147e-01 +1.133918e+00 +1.012162e+00 +6.283900e-01 +8.025446e-01 +6.002899e-01 +8.082641e-01
+1.015000e+01 +4.273115e+00 +1.670141e+00 +1.059348e+00 +9.756353e-01 +5.442706e-01 +1.122200e+00 +8.668456e-01 +6.276279e-01 +7.176903e-01 +5.673335e-01 +8.226510e-01 +4.006071e+00 +1.423912e+00 +8.590723e-01 +8.031843e-01 +8.029692e-01 +1.138804e+00 +1.026327e+00 +6.290029e-01 +8.013501e-01 +5.999909e-01 +8.044200e-01
+1.016667e+01 +4.243272e+00 +1.658025e+00 +1.064266e+00 +9.752685e-01 +5.462489e-01 +1.124154e+00 +8.744938e-01 +6.264589e-01 +7.163656e-01 +5.665776e-01 +8.188590e-01 +3.977555e+00 +1.413273e+00 +8.626318e-01 +8.001954e-01 +8.058859e-01 +1.136872e+00 +1.033539e+00 +6.278175e-01 +8.001109e-01 +5.984106e-01 +8.001667e-01
+1.018333e+01 +4.214965e+00 +1.645758e+00 +1.065480e+00 +9.780873e-01 +5.473977e-01 +1.121031e+00 +8.800684e-01 +6.252928e-01 +7.152958e-01 +5.652993e-01 +8.159943e-01 +3.950476e+00 +1.402717e+00 +8.631801e-01 +7.995902e-01 +8.073611e-01 +1.132116e+00 +1.036227e+00 +6.272944e-01 +7.992462e-01 +5.955606e-01 +7.967155e-01
+1.020000e+01 +4.185769e+00 +1.633581e+00 +1.063715e+00 +9.837416e-01 +5.481279e-01 +1.118042e+00 +8.821140e-01 +6.230629e-01 +7.141138e-01 +5.642509e-01 +8.149584e-01 +3.922629e+00 +1.392347e+00 +8.611769e-01 +8.014462e-01 +8.078979e-01 +1.126590e+00 +1.036708e+00 +6.247727e-01 +7.974027e-01 +5.940418e-01 +7.941970e-01
+1.021667e+01 +4.159791e+00 +1.622138e+00 +1.057532e+00 +9.957564e-01 +5.498931e-01 +1.113577e+00 +8.836346e-01 +6.205412e-01 +7.152681e-01 +5.627763e-01 +8.147811e-01 +3.897619e+00 +1.381764e+00 +8.557833e-01 +8.061006e-01 +8.128644e-01 +1.119797e+00 +1.037053e+00 +6.219134e-01 +7.966811e-01 +5.914604e-01 +7.930055e-01
+1.023333e+01 +4.139911e+00 +1.610721e+00 +1.054387e+00 +1.003363e+00 +5.507709e-01 +1.109928e+00 +8.850915e-01 +6.184848e-01 +7.176367e-01 +5.623779e-01 +8.148826e-01 +3.878335e+00 +1.372680e+00 +8.527080e-01 +8.099925e-01 +8.143768e-01 +1.114702e+00 +1.036990e+00 +6.214917e-01 +7.971533e-01 +5.899919e-01 +7.911256e-01
+1.025000e+01 +4.142769e+00 +1.601466e+00 +1.048642e+00 +1.005150e+00 +5.499804e-01 +1.108792e+00 +8.850891e-01 +6.173591e-01 +7.199162e-01 +5.621524e-01 +8.166443e-01 +3.880754e+00 +1.365493e+00 +8.475584e-01 +8.105393e-01 +8.134661e-01 +1.113741e+00 +1.034091e+00 +6.232870e-01 +7.966130e-01 +5.880424e-01 +7.931796e-01
+1.026667e+01 +4.130092e+00 +1.592939e+00 +1.041900e+00 +1.003377e+00 +5.492361e-01 +1.106326e+00 +8.840666e-01 +6.155336e-01 +7.222906e-01 +5.619262e-01 +8.158356e-01 +3.868909e+00 +1.358571e+00 +8.417677e-01 +8.097552e-01 +8.121958e-01 +1.110920e+00 +1.030319e+00 +6.221929e-01 +7.957442e-01 +5.858573e-01 +7.926142e-01
+1.028333e+01 +4.118593e+00 +1.589115e+00 +1.035898e+00 +1.002150e+00 +5.493600e-01 +1.102609e+00 +8.846669e-01 +6.131311e-01 +7.246306e-01 +5.623825e-01 +8.148997e-01 +3.858235e+00 +1.356222e+00 +8.366741e-01 +8.113358e-01 +8.122078e-01 +1.107422e+00 +1.030052e+00 +6.191230e-01 +7.950080e-01 +5.841988e-01 +7.917964e-01
+1.030000e+01 +4.120942e+00 +1.590941e+00 +1.033662e+00 +1.004056e+00 +5.499486e-01 +1.101322e+00 +8.863174e-01 +6.107096e-01 +7.286814e-01 +5.641575e-01 +8.141848e-01 +3.860970e+00 +1.359317e+00 +8.346360e-01 +8.186287e-01 +8.139901e-01 +1.106540e+00 +1.030384e+00 +6.162557e-01 +7.960533e-01 +5.842816e-01 +7.921251e-01
+1.031667e+01 +4.134884e+00 +1.605809e+00 +1.031843e+00 +1.006873e+00 +5.514263e-01 +1.096920e+00 +8.872030e-01 +6.082512e-01 +7.328917e-01 +5.659521e-01 +8.147241e-01 +3.875110e+00 +1.372109e+00 +8.329397e-01 +8.308723e-01 +8.228343e-01 +1.101762e+00 +1.027280e+00 +6.131765e-01 +7.969536e-01 +5.842928e-01 +7.933112e-01
+1.033333e+01 +4.135263e+00 +1.608789e+00 +1.030445e+00 +1.008137e+00 +5.525000e-01 +1.093817e+00 +8.912613e-01 +6.060596e-01 +7.356143e-01 +5.671719e-01 +8.132581e-01 +3.876238e+00 +1.374866e+00 +8.314382e-01 +8.396413e-01 +8.269926e-01 +1.097733e+00 +1.028075e+00 +6.097259e-01 +7.974631e-01 +5.844374e-01 +7.906399e-01
+1.035000e+01 +4.111722e+00 +1.613092e+00 +1.030030e+00 +1.009451e+00 +5.533903e-01 +1.089792e+00 +8.956695e-01 +6.037686e-01 +7.389130e-01 +5.695942e-01 +8.126449e-01 +3.854481e+00 +1.377909e+00 +8.307731e-01 +8.465433e-01 +8.302917e-01 +1.093756e+00 +1.026459e+00 +6.066456e-01 +8.004338e-01 +5.854841e-01 +7.886900e-01
+1.036667e+01 +4.079021e+00 +1.612634e+00 +1.029722e+00 +1.010095e+00 +5.526233e-01 +1.084839e+00 +8.966226e-01 +6.014123e-01 +7.423658e-01 +5.698393e-01 +8.104523e-01 +3.823891e+00 +1.377182e+00 +8.302823e-01 +8.510713e-01 +8.276640e-01 +1.088810e+00 +1.021875e+00 +6.039247e-01 +8.052845e-01 +5.845644e-01 +7.851406e-01
+1.038333e+01 +4.048106e+00 +1.608248e+00 +1.029175e+00 +1.013433e+00 +5.516447e-01 +1.079530e+00 +8.949882e-01 +5.990721e-01 +7.463844e-01 +5.715794e-01 +8.078651e-01 +3.795086e+00 +1.373682e+00 +8.296303e-01 +8.575920e-01 +8.234163e-01 +1.081981e+00 +1.015960e+00 +6.007571e-01 +8.102405e-01 +5.863556e-01 +7.810293e-01
+1.040000e+01 +4.021629e+00 +1.599891e+00 +1.024210e+00 +1.016698e+00 +5.501472e-01 +1.073841e+00 +8.919443e-01 +5.974858e-01 +7.486134e-01 +5.727291e-01 +8.052775e-01 +3.770650e+00 +1.366979e+00 +8.252476e-01 +8.631114e-01 +8.184173e-01 +1.074790e+00 +1.009746e+00 +5.984340e-01 +8.102581e-01 +5.881673e-01 +7.766177e-01
+1.041667e+01 +3.989273e+00 +1.590368e+00 +1.017201e+00 +1.020721e+00 +5.490388e-01 +1.069323e+00 +8.891927e-01 +5.954358e-01 +7.495662e-01 +5.736604e-01 +8.032249e-01 +3.740386e+00 +1.359388e+00 +8.193719e-01 +8.669516e-01 +8.144009e-01 +1.069058e+00 +1.004388e+00 +5.952672e-01 +8.099425e-01 +5.883043e-01 +7.734666e-01
+1.043333e+01 +3.958091e+00 +1.578871e+00 +1.010788e+00 +1.023436e+00 +5.475797e-01 +1.064535e+00 +8.858177e-01 +5.931827e-01 +7.486095e-01 +5.750427e-01 +8.031392e-01 +3.711398e+00 +1.349452e+00 +8.140383e-01 +8.690318e-01 +8.102374e-01 +1.062862e+00 +9.988489e-01 +5.921721e-01 +8.077844e-01 +5.886685e-01 +7.723028e-01
+1.045000e+01 +3.926954e+00 +1.568449e+00 +1.004192e+00 +1.024225e+00 +5.466761e-01 +1.060275e+00 +8.825014e-01 +5.909436e-01 +7.494530e-01 +5.768148e-01 +8.015169e-01 +3.682224e+00 +1.340419e+00 +8.085409e-01 +8.698691e-01 +8.067353e-01 +1.056336e+00 +9.926319e-01 +5.889599e-01 +8.078410e-01 +5.901691e-01 +7.692806e-01
+1.046667e+01 +3.901217e+00 +1.557075e+00 +9.997646e-01 +1.028274e+00 +5.459518e-01 +1.055332e+00 +8.791568e-01 +5.889008e-01 +7.504899e-01 +5.767543e-01 +8.000183e-01 +3.658164e+00 +1.330714e+00 +8.049911e-01 +8.724695e-01 +8.035429e-01 +1.049557e+00 +9.867241e-01 +5.860317e-01 +8.100692e-01 +5.892831e-01 +7.670787e-01
+1.048333e+01 +3.873730e+00 +1.545882e+00 +9.959206e-01 +1.028277e+00 +5.454913e-01 +1.049979e+00 +8.759839e-01 +5.867598e-01 +7.484458e-01 +5.782570e-01 +8.015430e-01 +3.632417e+00 +1.321171e+00 +8.019898e-01 +8.720045e-01 +8.004757e-01 +1.042684e+00 +9.806079e-01 +5.834766e-01 +8.080563e-01 +5.901913e-01 +7.676409e-01
+1.050000e+01 +3.843310e+00 +1.539022e+00 +9.934312e-01 +1.027637e+00 +5.441641e-01 +1.044572e+00 +8.721106e-01 +5.845584e-01 +7.460210e-01 +5.784777e-01 +8.030097e-01 +3.603827e+00 +1.315456e+00 +8.001660e-01 +8.723958e-01 +7.960792e-01 +1.035804e+00 +9.744208e-01 +5.808812e-01 +8.054239e-01 +5.891522e-01 +7.697477e-01
+1.051667e+01 +3.815657e+00 +1.529279e+00 +9.902938e-01 +1.025357e+00 +5.432343e-01 +1.039210e+00 +8.681448e-01 +5.827876e-01 +7.428358e-01 +5.791641e-01 +8.064451e-01 +3.577696e+00 +1.306627e+00 +7.977787e-01 +8.693971e-01 +7.928185e-01 +1.029012e+00 +9.682277e-01 +5.792910e-01 +8.018758e-01 +5.882714e-01 +7.738065e-01
+1.053333e+01 +3.793978e+00 +1.522061e+00 +9.867785e-01 +1.025167e+00 +5.424815e-01 +1.034146e+00 +8.641203e-01 +5.807048e-01 +7.408233e-01 +5.793172e-01 +8.091356e-01 +3.556993e+00 +1.299341e+00 +7.949417e-01 +8.664625e-01 +7.915016e-01 +1.022455e+00 +9.624527e-01 +5.772561e-01 +8.013466e-01 +5.868708e-01 +7.771562e-01
+1.055000e+01 +3.776014e+00 +1.513860e+00 +9.840857e-01 +1.023778e+00 +5.409594e-01 +1.029198e+00 +8.603206e-01 +5.785629e-01 +7.396375e-01 +5.788202e-01 +8.132159e-01 +3.539856e+00 +1.291585e+00 +7.928311e-01 +8.630106e-01 +7.880647e-01 +1.016849e+00 +9.564872e-01 +5.750760e-01 +8.024077e-01 +5.848259e-01 +7.823499e-01
+1.056667e+01 +3.746839e+00 +1.503160e+00 +9.829460e-01 +1.021223e+00 +5.395380e-01 +1.023772e+00 +8.563169e-01 +5.763342e-01 +7.377573e-01 +5.782199e-01 +8.149197e-01 +3.512376e+00 +1.282273e+00 +7.920233e-01 +8.600768e-01 +7.839463e-01 +1.010202e+00 +9.503083e-01 +5.724321e-01 +8.012966e-01 +5.827766e-01 +7.846103e-01
+1.058333e+01 +3.716589e+00 +1.493251e+00 +9.795049e-01 +1.022413e+00 +5.383352e-01 +1.018881e+00 +8.527461e-01 +5.742763e-01 +7.356944e-01 +5.766132e-01 +8.149006e-01 +3.483962e+00 +1.274107e+00 +7.892792e-01 +8.608152e-01 +7.800145e-01 +1.004206e+00 +9.445965e-01 +5.693200e-01 +7.987870e-01 +5.798182e-01 +7.852929e-01
+1.060000e+01 +3.690442e+00 +1.484454e+00 +9.728676e-01 +1.030728e+00 +5.374933e-01 +1.013552e+00 +8.490982e-01 +5.730269e-01 +7.330741e-01 +5.747077e-01 +8.137423e-01 +3.459003e+00 +1.267229e+00 +7.837124e-01 +8.662230e-01 +7.772978e-01 +9.981579e-01 +9.385384e-01 +5.679579e-01 +7.941522e-01 +5.766515e-01 +7.848293e-01
+1.061667e+01 +3.670398e+00 +1.481069e+00 +9.664778e-01 +1.036820e+00 +5.362768e-01 +1.008238e+00 +8.452285e-01 +5.721576e-01 +7.304171e-01 +5.730338e-01 +8.129013e-01 +3.439644e+00 +1.265344e+00 +7.782540e-01 +8.710860e-01 +7.736948e-01 +9.929367e-01 +9.329987e-01 +5.678511e-01 +7.896770e-01 +5.736610e-01 +7.846747e-01
+1.063333e+01 +3.667000e+00 +1.481242e+00 +9.599656e-01 +1.044484e+00 +5.350755e-01 +1.003445e+00 +8.419546e-01 +5.715784e-01 +7.281459e-01 +5.712907e-01 +8.137638e-01 +3.435800e+00 +1.266047e+00 +7.727324e-01 +8.761090e-01 +7.709041e-01 +9.904794e-01 +9.272380e-01 +5.686600e-01 +7.862595e-01 +5.705130e-01 +7.881167e-01
+1.065000e+01 +3.656980e+00 +1.472830e+00 +9.536378e-01 +1.053249e+00 +5.339822e-01 +9.996269e-01 +8.409941e-01 +5.713027e-01 +7.258465e-01 +5.700859e-01 +8.186305e-01 +3.426081e+00 +1.259258e+00 +7.674681e-01 +8.814677e-01 +7.682981e-01 +9.877382e-01 +9.223332e-01 +5.698737e-01 +7.818922e-01 +5.675423e-01 +7.960746e-01
+1.066667e+01 +3.644366e+00 +1.467690e+00 +9.492834e-01 +1.058593e+00 +5.330617e-01 +9.978162e-01 +8.388093e-01 +5.715427e-01 +7.257585e-01 +5.700830e-01 +8.254993e-01 +3.414027e+00 +1.255768e+00 +7.640189e-01 +8.850275e-01 +7.658884e-01 +9.882214e-01 +9.167122e-01 +5.711046e-01 +7.787164e-01 +5.653148e-01 +8.073526e-01
+1.068333e+01 +3.622841e+00 +1.459873e+00 +9.449544e-01 +1.069634e+00 +5.328164e-01 +9.944254e-01 +8.364677e-01 +5.732413e-01 +7.276916e-01 +5.691064e-01 +8.289554e-01 +3.393388e+00 +1.250048e+00 +7.604971e-01 +8.933655e-01 +7.647269e-01 +9.850590e-01 +9.114426e-01 +5.737790e-01 +7.774443e-01 +5.626538e-01 +8.137454e-01
+1.070000e+01 +3.606574e+00 +1.453438e+00 +9.399573e-01 +1.074317e+00 +5.323114e-01 +9.944524e-01 +8.341824e-01 +5.733669e-01 +7.293191e-01 +5.684946e-01 +8.308056e-01 +3.377826e+00 +1.245716e+00 +7.564371e-01 +8.966386e-01 +7.629968e-01 +9.864138e-01 +9.063654e-01 +5.744197e-01 +7.761360e-01 +5.600972e-01 +8.185101e-01
+1.071667e+01 +3.588807e+00 +1.448651e+00 +9.356894e-01 +1.080702e+00 +5.322168e-01 +9.932964e-01 +8.309336e-01 +5.738653e-01 +7.327347e-01 +5.681219e-01 +8.311159e-01 +3.360789e+00 +1.242593e+00 +7.528551e-01 +9.021170e-01 +7.626178e-01 +9.852686e-01 +9.011255e-01 +5.766618e-01 +7.751706e-01 +5.581852e-01 +8.206830e-01
+1.073333e+01 +3.586492e+00 +1.447819e+00 +9.315102e-01 +1.084043e+00 +5.326168e-01 +9.908198e-01 +8.270795e-01 +5.746862e-01 +7.373218e-01 +5.680352e-01 +8.290513e-01 +3.358168e+00 +1.242883e+00 +7.491573e-01 +9.051943e-01 +7.645288e-01 +9.844183e-01 +8.960291e-01 +5.808818e-01 +7.737279e-01 +5.562802e-01 +8.197789e-01
+1.075000e+01 +3.574298e+00 +1.441455e+00 +9.252810e-01 +1.082823e+00 +5.329532e-01 +9.902447e-01 +8.236245e-01 +5.749422e-01 +7.454145e-01 +5.679985e-01 +8.260564e-01 +3.346501e+00 +1.237998e+00 +7.439093e-01 +9.035954e-01 +7.651135e-01 +9.849915e-01 +8.908836e-01 +5.826483e-01 +7.774120e-01 +5.542312e-01 +8.172111e-01
+1.076667e+01 +3.564408e+00 +1.443966e+00 +9.204446e-01 +1.080665e+00 +5.329644e-01 +9.907795e-01 +8.201185e-01 +5.758842e-01 +7.557496e-01 +5.672373e-01 +8.222815e-01 +3.336933e+00 +1.241109e+00 +7.397945e-01 +9.028107e-01 +7.650960e-01 +9.886546e-01 +8.862409e-01 +5.856435e-01 +7.828646e-01 +5.518583e-01 +8.136493e-01
+1.078333e+01 +3.557320e+00 +1.451328e+00 +9.164848e-01 +1.077983e+00 +5.329514e-01 +9.897744e-01 +8.170445e-01 +5.786041e-01 +7.701203e-01 +5.668263e-01 +8.184442e-01 +3.330142e+00 +1.247676e+00 +7.363362e-01 +9.035705e-01 +7.666606e-01 +9.896583e-01 +8.818525e-01 +5.919140e-01 +7.907289e-01 +5.499620e-01 +8.099840e-01
+1.080000e+01 +3.548684e+00 +1.455522e+00 +9.136103e-01 +1.073353e+00 +5.325961e-01 +9.891466e-01 +8.149309e-01 +5.812765e-01 +7.837777e-01 +5.657370e-01 +8.149148e-01 +3.321810e+00 +1.250929e+00 +7.338930e-01 +9.008875e-01 +7.673183e-01 +9.911712e-01 +8.784289e-01 +5.978118e-01 +7.986633e-01 +5.474323e-01 +8.073249e-01
+1.081667e+01 +3.538936e+00 +1.462517e+00 +9.089010e-01 +1.071518e+00 +5.321487e-01 +9.848432e-01 +8.120722e-01 +5.861370e-01 +7.961622e-01 +5.644046e-01 +8.109690e-01 +3.312193e+00 +1.256346e+00 +7.297205e-01 +9.005765e-01 +7.679686e-01 +9.884130e-01 +8.747869e-01 +6.078429e-01 +8.040413e-01 +5.446602e-01 +8.031069e-01
+1.083333e+01 +3.548427e+00 +1.464469e+00 +9.045290e-01 +1.068044e+00 +5.315570e-01 +9.808873e-01 +8.091267e-01 +5.902484e-01 +8.045932e-01 +5.629351e-01 +8.068852e-01 +3.320631e+00 +1.257189e+00 +7.258173e-01 +8.976704e-01 +7.691242e-01 +9.862275e-01 +8.709682e-01 +6.188669e-01 +8.043613e-01 +5.418547e-01 +7.985151e-01
+1.085000e+01 +3.554271e+00 +1.460660e+00 +9.030090e-01 +1.063394e+00 +5.308694e-01 +9.764432e-01 +8.060322e-01 +5.961513e-01 +8.124534e-01 +5.617773e-01 +8.029120e-01 +3.325833e+00 +1.253026e+00 +7.240306e-01 +8.928949e-01 +7.689581e-01 +9.828882e-01 +8.669025e-01 +6.334314e-01 +8.038594e-01 +5.393590e-01 +7.937981e-01
+1.086667e+01 +3.572098e+00 +1.458318e+00 +9.044681e-01 +1.058064e+00 +5.299132e-01 +9.726701e-01 +8.035446e-01 +6.020211e-01 +8.181977e-01 +5.607289e-01 +7.989635e-01 +3.342467e+00 +1.250069e+00 +7.245725e-01 +8.879370e-01 +7.681277e-01 +9.819176e-01 +8.625573e-01 +6.501114e-01 +8.013507e-01 +5.371514e-01 +7.891551e-01
+1.088333e+01 +3.572655e+00 +1.447950e+00 +9.120481e-01 +1.052917e+00 +5.288633e-01 +9.679356e-01 +8.018269e-01 +6.081451e-01 +8.230801e-01 +5.595447e-01 +7.952195e-01 +3.342728e+00 +1.240741e+00 +7.300668e-01 +8.823333e-01 +7.659067e-01 +9.767327e-01 +8.592213e-01 +6.675389e-01 +7.991216e-01 +5.353748e-01 +7.847226e-01
+1.090000e+01 +3.561290e+00 +1.439246e+00 +9.220383e-01 +1.047312e+00 +5.274835e-01 +9.642738e-01 +8.000560e-01 +6.130819e-01 +8.249250e-01 +5.582272e-01 +7.913487e-01 +3.332114e+00 +1.232702e+00 +7.376038e-01 +8.767508e-01 +7.623902e-01 +9.736721e-01 +8.545846e-01 +6.813459e-01 +7.969925e-01 +5.340031e-01 +7.803474e-01
+1.091667e+01 +3.565650e+00 +1.430034e+00 +9.286023e-01 +1.042348e+00 +5.262871e-01 +9.610332e-01 +7.985221e-01 +6.160459e-01 +8.267515e-01 +5.566163e-01 +7.879541e-01 +3.336203e+00 +1.224272e+00 +7.424106e-01 +8.712329e-01 +7.601549e-01 +9.716332e-01 +8.499984e-01 +6.920587e-01 +7.964884e-01 +5.317527e-01 +7.758658e-01
+1.093333e+01 +3.564455e+00 +1.421618e+00 +9.393381e-01 +1.041847e+00 +5.254140e-01 +9.577612e-01 +7.970852e-01 +6.211981e-01 +8.296124e-01 +5.549662e-01 +7.841705e-01 +3.334454e+00 +1.216446e+00 +7.505218e-01 +8.674120e-01 +7.595353e-01 +9.692905e-01 +8.452577e-01 +7.074559e-01 +7.969778e-01 +5.296597e-01 +7.711420e-01
+1.095000e+01 +3.564612e+00 +1.412659e+00 +9.486181e-01 +1.038163e+00 +5.238233e-01 +9.530526e-01 +7.954700e-01 +6.256245e-01 +8.295064e-01 +5.529943e-01 +7.804485e-01 +3.334357e+00 +1.208138e+00 +7.575579e-01 +8.622804e-01 +7.561981e-01 +9.643420e-01 +8.407883e-01 +7.207077e-01 +7.971372e-01 +5.271227e-01 +7.665022e-01
+1.096667e+01 +3.543349e+00 +1.403748e+00 +9.467337e-01 +1.034772e+00 +5.222048e-01 +9.501880e-01 +7.950274e-01 +6.285566e-01 +8.297340e-01 +5.512361e-01 +7.776900e-01 +3.314177e+00 +1.200027e+00 +7.557090e-01 +8.579616e-01 +7.524391e-01 +9.607973e-01 +8.376189e-01 +7.264091e-01 +7.955967e-01 +5.247807e-01 +7.625218e-01
+1.098333e+01 +3.521591e+00 +1.397019e+00 +9.425812e-01 +1.030737e+00 +5.206227e-01 +9.478010e-01 +7.931007e-01 +6.296051e-01 +8.282495e-01 +5.499267e-01 +7.756206e-01 +3.293553e+00 +1.193767e+00 +7.521287e-01 +8.537808e-01 +7.490568e-01 +9.576504e-01 +8.332139e-01 +7.283827e-01 +7.926139e-01 +5.232810e-01 +7.587843e-01
+1.100000e+01 +3.505334e+00 +1.389896e+00 +9.374533e-01 +1.027237e+00 +5.191572e-01 +9.447218e-01 +7.905041e-01 +6.297911e-01 +8.279232e-01 +5.485030e-01 +7.727235e-01 +3.278061e+00 +1.186901e+00 +7.477767e-01 +8.487002e-01 +7.471274e-01 +9.532339e-01 +8.289184e-01 +7.285603e-01 +7.909332e-01 +5.220755e-01 +7.545286e-01
+1.101667e+01 +3.484769e+00 +1.383963e+00 +9.337086e-01 +1.022429e+00 +5.176256e-01 +9.419022e-01 +7.870401e-01 +6.308992e-01 +8.284002e-01 +5.474585e-01 +7.698728e-01 +3.258691e+00 +1.181074e+00 +7.444334e-01 +8.435415e-01 +7.447817e-01 +9.495182e-01 +8.238121e-01 +7.303657e-01 +7.894282e-01 +5.209514e-01 +7.503518e-01
+1.103333e+01 +3.460546e+00 +1.390197e+00 +9.291005e-01 +1.017457e+00 +5.162251e-01 +9.394350e-01 +7.836255e-01 +6.310395e-01 +8.272187e-01 +5.462541e-01 +7.665563e-01 +3.235942e+00 +1.185082e+00 +7.404157e-01 +8.383496e-01 +7.439569e-01 +9.484972e-01 +8.198846e-01 +7.300544e-01 +7.867509e-01 +5.194937e-01 +7.461977e-01
+1.105000e+01 +3.444834e+00 +1.388841e+00 +9.287188e-01 +1.011863e+00 +5.147753e-01 +9.374388e-01 +7.808116e-01 +6.292634e-01 +8.275605e-01 +5.445659e-01 +7.630499e-01 +3.221271e+00 +1.183115e+00 +7.401220e-01 +8.334997e-01 +7.413873e-01 +9.487264e-01 +8.148659e-01 +7.277050e-01 +7.879441e-01 +5.174449e-01 +7.426232e-01
+1.106667e+01 +3.447099e+00 +1.390851e+00 +9.338171e-01 +1.006601e+00 +5.135535e-01 +9.368885e-01 +7.782384e-01 +6.270073e-01 +8.272252e-01 +5.427051e-01 +7.595866e-01 +3.223562e+00 +1.183576e+00 +7.444216e-01 +8.286509e-01 +7.408929e-01 +9.504909e-01 +8.101879e-01 +7.248152e-01 +7.893813e-01 +5.167181e-01 +7.410838e-01
+1.108333e+01 +3.450679e+00 +1.395517e+00 +9.434102e-01 +1.001939e+00 +5.123014e-01 +9.360733e-01 +7.756942e-01 +6.246951e-01 +8.281284e-01 +5.411698e-01 +7.569981e-01 +3.227965e+00 +1.186332e+00 +7.524122e-01 +8.259424e-01 +7.389007e-01 +9.541500e-01 +8.052288e-01 +7.221235e-01 +7.940447e-01 +5.161301e-01 +7.409876e-01
+1.110000e+01 +3.439959e+00 +1.390183e+00 +9.603011e-01 +9.976141e-01 +5.110247e-01 +9.340696e-01 +7.745455e-01 +6.221822e-01 +8.325415e-01 +5.394113e-01 +7.540408e-01 +3.218664e+00 +1.180965e+00 +7.666379e-01 +8.226643e-01 +7.353540e-01 +9.542507e-01 +8.007545e-01 +7.197245e-01 +8.055298e-01 +5.155144e-01 +7.398067e-01
+1.111667e+01 +3.438953e+00 +1.387024e+00 +9.734196e-01 +9.934916e-01 +5.100462e-01 +9.325583e-01 +7.754867e-01 +6.197004e-01 +8.388403e-01 +5.377490e-01 +7.515426e-01 +3.218687e+00 +1.177377e+00 +7.778496e-01 +8.202862e-01 +7.332645e-01 +9.557659e-01 +7.988804e-01 +7.172317e-01 +8.164724e-01 +5.138814e-01 +7.397192e-01
+1.113333e+01 +3.448524e+00 +1.388087e+00 +9.824794e-01 +9.897120e-01 +5.099606e-01 +9.296845e-01 +7.751319e-01 +6.188021e-01 +8.407053e-01 +5.357985e-01 +7.482952e-01 +3.228769e+00 +1.176520e+00 +7.850750e-01 +8.179242e-01 +7.330081e-01 +9.571098e-01 +7.954641e-01 +7.194041e-01 +8.209736e-01 +5.122596e-01 +7.372400e-01
+1.115000e+01 +3.456110e+00 +1.397111e+00 +9.874261e-01 +9.863761e-01 +5.097630e-01 +9.283180e-01 +7.758353e-01 +6.193703e-01 +8.403738e-01 +5.338633e-01 +7.448202e-01 +3.236622e+00 +1.181979e+00 +7.885840e-01 +8.142995e-01 +7.320531e-01 +9.641127e-01 +7.929623e-01 +7.248864e-01 +8.226564e-01 +5.104277e-01 +7.334636e-01
+1.116667e+01 +3.439167e+00 +1.424222e+00 +9.955458e-01 +9.824623e-01 +5.109686e-01 +9.275192e-01 +7.783142e-01 +6.201108e-01 +8.412236e-01 +5.319706e-01 +7.419383e-01 +3.221163e+00 +1.201125e+00 +7.950211e-01 +8.103588e-01 +7.382681e-01 +9.709203e-01 +7.927064e-01 +7.279835e-01 +8.267709e-01 +5.087357e-01 +7.310305e-01
+1.118333e+01 +3.437736e+00 +1.450464e+00 +1.003384e+00 +9.776812e-01 +5.117028e-01 +9.283696e-01 +7.823058e-01 +6.195932e-01 +8.413580e-01 +5.300866e-01 +7.394331e-01 +3.220674e+00 +1.219686e+00 +8.014035e-01 +8.055767e-01 +7.416328e-01 +9.800610e-01 +7.970917e-01 +7.281675e-01 +8.283831e-01 +5.080829e-01 +7.304683e-01
+1.120000e+01 +3.427616e+00 +1.467869e+00 +1.007828e+00 +9.741208e-01 +5.138562e-01 +9.299451e-01 +7.889445e-01 +6.195650e-01 +8.403482e-01 +5.282593e-01 +7.381693e-01 +3.212122e+00 +1.230391e+00 +8.052314e-01 +8.007463e-01 +7.478845e-01 +9.890032e-01 +8.001489e-01 +7.281929e-01 +8.285833e-01 +5.065238e-01 +7.314318e-01
+1.121667e+01 +3.417910e+00 +1.478998e+00 +1.018070e+00 +9.748288e-01 +5.176860e-01 +9.308791e-01 +7.919948e-01 +6.195967e-01 +8.379293e-01 +5.263884e-01 +7.415980e-01 +3.204500e+00 +1.235253e+00 +8.137618e-01 +7.974124e-01 +7.576635e-01 +9.961697e-01 +7.980182e-01 +7.293422e-01 +8.285889e-01 +5.047627e-01 +7.385735e-01
+1.123333e+01 +3.396991e+00 +1.487250e+00 +1.022007e+00 +9.762448e-01 +5.209938e-01 +9.322374e-01 +7.939809e-01 +6.191505e-01 +8.347431e-01 +5.245025e-01 +7.417145e-01 +3.185722e+00 +1.238225e+00 +8.169030e-01 +7.942850e-01 +7.672468e-01 +1.001596e+00 +7.954381e-01 +7.277518e-01 +8.260663e-01 +5.032826e-01 +7.405288e-01
+1.125000e+01 +3.380498e+00 +1.506348e+00 +1.019557e+00 +9.750489e-01 +5.240849e-01 +9.313393e-01 +7.958804e-01 +6.184545e-01 +8.305648e-01 +5.226507e-01 +7.404703e-01 +3.170870e+00 +1.249758e+00 +8.146102e-01 +7.903256e-01 +7.795379e-01 +1.004123e+00 +7.945602e-01 +7.251314e-01 +8.211417e-01 +5.016748e-01 +7.391620e-01
+1.126667e+01 +3.360033e+00 +1.535345e+00 +1.012601e+00 +9.740830e-01 +5.263662e-01 +9.294711e-01 +7.946558e-01 +6.163096e-01 +8.274895e-01 +5.209453e-01 +7.386860e-01 +3.152353e+00 +1.269752e+00 +8.087883e-01 +7.878299e-01 +7.901680e-01 +1.008435e+00 +7.906709e-01 +7.210024e-01 +8.171035e-01 +4.997301e-01 +7.359552e-01
+1.128333e+01 +3.336651e+00 +1.568606e+00 +1.005711e+00 +9.721934e-01 +5.290102e-01 +9.268099e-01 +7.939871e-01 +6.143272e-01 +8.258457e-01 +5.194016e-01 +7.360079e-01 +3.130890e+00 +1.292986e+00 +8.031280e-01 +7.848743e-01 +8.026559e-01 +1.011663e+00 +7.874022e-01 +7.170073e-01 +8.143492e-01 +4.974575e-01 +7.322192e-01
+1.130000e+01 +3.311852e+00 +1.597814e+00 +1.000275e+00 +9.720877e-01 +5.318371e-01 +9.238905e-01 +7.929792e-01 +6.128388e-01 +8.244381e-01 +5.181594e-01 +7.330487e-01 +3.107129e+00 +1.313250e+00 +7.989384e-01 +7.827622e-01 +8.174617e-01 +1.012308e+00 +7.827447e-01 +7.137284e-01 +8.112726e-01 +4.950645e-01 +7.293864e-01
+1.131667e+01 +3.294291e+00 +1.613289e+00 +9.946784e-01 +9.719375e-01 +5.344556e-01 +9.214983e-01 +7.925803e-01 +6.122759e-01 +8.259031e-01 +5.169641e-01 +7.298014e-01 +3.089846e+00 +1.322634e+00 +7.947260e-01 +7.795713e-01 +8.311319e-01 +1.010496e+00 +7.795001e-01 +7.115927e-01 +8.105469e-01 +4.925392e-01 +7.263345e-01
+1.133333e+01 +3.268077e+00 +1.634258e+00 +9.888371e-01 +9.717701e-01 +5.363173e-01 +9.176734e-01 +7.894920e-01 +6.121780e-01 +8.267109e-01 +5.159953e-01 +7.278082e-01 +3.065028e+00 +1.336501e+00 +7.902470e-01 +7.755060e-01 +8.404023e-01 +1.009203e+00 +7.758982e-01 +7.105648e-01 +8.094417e-01 +4.902862e-01 +7.246517e-01
+1.135000e+01 +3.244402e+00 +1.654608e+00 +9.857369e-01 +9.720614e-01 +5.381165e-01 +9.154592e-01 +7.870881e-01 +6.109344e-01 +8.275175e-01 +5.152211e-01 +7.274717e-01 +3.043008e+00 +1.350014e+00 +7.884185e-01 +7.716513e-01 +8.479221e-01 +1.011827e+00 +7.729287e-01 +7.079166e-01 +8.097915e-01 +4.881252e-01 +7.253351e-01
+1.136667e+01 +3.223201e+00 +1.679509e+00 +9.835724e-01 +9.698616e-01 +5.397145e-01 +9.137432e-01 +7.847407e-01 +6.091210e-01 +8.280158e-01 +5.148875e-01 +7.277208e-01 +3.023473e+00 +1.367397e+00 +7.873284e-01 +7.672847e-01 +8.551915e-01 +1.014821e+00 +7.706729e-01 +7.043448e-01 +8.116125e-01 +4.866328e-01 +7.254107e-01
+1.138333e+01 +3.200016e+00 +1.684284e+00 +9.855141e-01 +9.694789e-01 +5.404146e-01 +9.101256e-01 +7.820365e-01 +6.073515e-01 +8.289171e-01 +5.136650e-01 +7.285279e-01 +3.001872e+00 +1.369056e+00 +7.898533e-01 +7.631937e-01 +8.583568e-01 +1.012095e+00 +7.681465e-01 +7.002408e-01 +8.145117e-01 +4.842193e-01 +7.275623e-01
+1.140000e+01 +3.176497e+00 +1.699598e+00 +9.830953e-01 +9.704693e-01 +5.413734e-01 +9.057785e-01 +7.788777e-01 +6.059855e-01 +8.304766e-01 +5.126217e-01 +7.298281e-01 +2.980203e+00 +1.378740e+00 +7.885283e-01 +7.595932e-01 +8.633297e-01 +1.009630e+00 +7.672850e-01 +6.968866e-01 +8.162931e-01 +4.819657e-01 +7.299270e-01
+1.141667e+01 +3.155603e+00 +1.734229e+00 +9.784005e-01 +9.668294e-01 +5.415601e-01 +9.015470e-01 +7.755007e-01 +6.040851e-01 +8.294057e-01 +5.126008e-01 +7.326221e-01 +2.960847e+00 +1.405159e+00 +7.850765e-01 +7.568040e-01 +8.681212e-01 +1.009377e+00 +7.672558e-01 +6.929483e-01 +8.152494e-01 +4.810329e-01 +7.319427e-01
+1.143333e+01 +3.133757e+00 +1.755642e+00 +9.737301e-01 +9.616155e-01 +5.407244e-01 +8.974947e-01 +7.723720e-01 +6.021442e-01 +8.286410e-01 +5.134768e-01 +7.383427e-01 +2.940321e+00 +1.422192e+00 +7.816399e-01 +7.546227e-01 +8.689770e-01 +1.007422e+00 +7.654357e-01 +6.891221e-01 +8.142132e-01 +4.811732e-01 +7.365585e-01
+1.145000e+01 +3.121520e+00 +1.794744e+00 +9.712537e-01 +9.566318e-01 +5.396246e-01 +8.943677e-01 +7.702001e-01 +6.005953e-01 +8.284738e-01 +5.133486e-01 +7.420906e-01 +2.929143e+00 +1.454423e+00 +7.799898e-01 +7.529909e-01 +8.688915e-01 +1.009905e+00 +7.690707e-01 +6.856341e-01 +8.145701e-01 +4.807911e-01 +7.402679e-01
+1.146667e+01 +3.106591e+00 +1.835920e+00 +9.703622e-01 +9.519031e-01 +5.384903e-01 +8.932899e-01 +7.689356e-01 +5.995160e-01 +8.316967e-01 +5.131987e-01 +7.463785e-01 +2.915376e+00 +1.489007e+00 +7.798262e-01 +7.534223e-01 +8.696322e-01 +1.013589e+00 +7.721602e-01 +6.829587e-01 +8.189277e-01 +4.801455e-01 +7.445901e-01
+1.148333e+01 +3.091781e+00 +1.858721e+00 +9.694267e-01 +9.473075e-01 +5.372394e-01 +8.927960e-01 +7.668455e-01 +5.992764e-01 +8.371099e-01 +5.133788e-01 +7.508757e-01 +2.901899e+00 +1.508399e+00 +7.794266e-01 +7.525641e-01 +8.678234e-01 +1.016924e+00 +7.720863e-01 +6.816685e-01 +8.242711e-01 +4.797726e-01 +7.504200e-01
+1.150000e+01 +3.084921e+00 +1.886352e+00 +9.676918e-01 +9.441551e-01 +5.367431e-01 +8.950071e-01 +7.641690e-01 +5.987482e-01 +8.434006e-01 +5.155663e-01 +7.568080e-01 +2.896153e+00 +1.532247e+00 +7.785358e-01 +7.528734e-01 +8.664766e-01 +1.024681e+00 +7.727480e-01 +6.795859e-01 +8.316149e-01 +4.815410e-01 +7.573738e-01
+1.151667e+01 +3.093307e+00 +1.916261e+00 +9.708879e-01 +9.421314e-01 +5.370037e-01 +8.953353e-01 +7.612365e-01 +5.974637e-01 +8.502553e-01 +5.159426e-01 +7.598118e-01 +2.905336e+00 +1.557200e+00 +7.819804e-01 +7.535990e-01 +8.669598e-01 +1.029423e+00 +7.746794e-01 +6.766641e-01 +8.433129e-01 +4.815080e-01 +7.622274e-01
+1.153333e+01 +3.106661e+00 +1.946919e+00 +9.744123e-01 +9.398953e-01 +5.375891e-01 +8.973226e-01 +7.585729e-01 +5.964711e-01 +8.591380e-01 +5.155425e-01 +7.608283e-01 +2.919500e+00 +1.581774e+00 +7.856226e-01 +7.517492e-01 +8.690204e-01 +1.038717e+00 +7.763154e-01 +6.736247e-01 +8.579697e-01 +4.804735e-01 +7.652443e-01
+1.155000e+01 +3.151223e+00 +1.981119e+00 +9.763727e-01 +9.379777e-01 +5.384404e-01 +8.975146e-01 +7.565104e-01 +5.951045e-01 +8.648295e-01 +5.149643e-01 +7.629646e-01 +2.963420e+00 +1.608217e+00 +7.877668e-01 +7.493597e-01 +8.714307e-01 +1.050194e+00 +7.787717e-01 +6.697890e-01 +8.690034e-01 +4.805174e-01 +7.705408e-01
+1.156667e+01 +3.188790e+00 +2.024495e+00 +9.819164e-01 +9.372955e-01 +5.404623e-01 +8.994970e-01 +7.547829e-01 +5.943215e-01 +8.749054e-01 +5.144705e-01 +7.670780e-01 +3.000999e+00 +1.641410e+00 +7.932959e-01 +7.463074e-01 +8.782906e-01 +1.065595e+00 +7.810309e-01 +6.663186e-01 +8.834843e-01 +4.800543e-01 +7.811880e-01
+1.158333e+01 +3.196915e+00 +2.061050e+00 +9.819490e-01 +9.344468e-01 +5.417513e-01 +8.997266e-01 +7.518413e-01 +5.944703e-01 +8.858263e-01 +5.147298e-01 +7.689101e-01 +3.010098e+00 +1.669678e+00 +7.936360e-01 +7.425132e-01 +8.841531e-01 +1.072300e+00 +7.825405e-01 +6.645829e-01 +8.949134e-01 +4.802206e-01 +7.862256e-01
+1.160000e+01 +3.207683e+00 +2.095147e+00 +9.779221e-01 +9.344097e-01 +5.429269e-01 +8.977739e-01 +7.486719e-01 +5.957080e-01 +8.937480e-01 +5.154518e-01 +7.722129e-01 +3.021595e+00 +1.695550e+00 +7.905350e-01 +7.381047e-01 +8.926509e-01 +1.076497e+00 +7.856641e-01 +6.637774e-01 +9.024129e-01 +4.789411e-01 +7.933397e-01
+1.161667e+01 +3.198329e+00 +2.119143e+00 +9.730622e-01 +9.344626e-01 +5.438920e-01 +8.965601e-01 +7.455059e-01 +5.958642e-01 +8.962932e-01 +5.161580e-01 +7.746335e-01 +3.013696e+00 +1.713363e+00 +7.865258e-01 +7.337769e-01 +8.992598e-01 +1.080568e+00 +7.851533e-01 +6.625842e-01 +9.032391e-01 +4.784591e-01 +7.969961e-01
+1.163333e+01 +3.191580e+00 +2.147153e+00 +9.691576e-01 +9.344350e-01 +5.455217e-01 +8.940309e-01 +7.423142e-01 +5.957593e-01 +8.998768e-01 +5.175803e-01 +7.776084e-01 +3.008094e+00 +1.734151e+00 +7.836712e-01 +7.296645e-01 +9.097827e-01 +1.082091e+00 +7.847935e-01 +6.606520e-01 +9.058450e-01 +4.776276e-01 +8.026663e-01
+1.165000e+01 +3.193165e+00 +2.184624e+00 +9.663720e-01 +9.327150e-01 +5.463074e-01 +8.915220e-01 +7.392946e-01 +5.958717e-01 +9.036137e-01 +5.187901e-01 +7.813096e-01 +3.010768e+00 +1.763359e+00 +7.817301e-01 +7.256360e-01 +9.163012e-01 +1.087297e+00 +7.863522e-01 +6.588588e-01 +9.094128e-01 +4.766662e-01 +8.097112e-01
+1.166667e+01 +3.183311e+00 +2.195366e+00 +9.604328e-01 +9.307907e-01 +5.465495e-01 +8.878481e-01 +7.364135e-01 +5.955935e-01 +9.066918e-01 +5.192802e-01 +7.814442e-01 +3.001867e+00 +1.771122e+00 +7.769075e-01 +7.214329e-01 +9.196902e-01 +1.085016e+00 +7.859765e-01 +6.569199e-01 +9.111892e-01 +4.755083e-01 +8.104985e-01
+1.168333e+01 +3.192398e+00 +2.219135e+00 +9.549239e-01 +9.290956e-01 +5.458053e-01 +8.870166e-01 +7.337716e-01 +5.965404e-01 +9.085567e-01 +5.201039e-01 +7.814401e-01 +3.010935e+00 +1.790209e+00 +7.725296e-01 +7.177409e-01 +9.207846e-01 +1.092444e+00 +7.885723e-01 +6.556720e-01 +9.126081e-01 +4.740717e-01 +8.123477e-01
+1.170000e+01 +3.197212e+00 +2.239107e+00 +9.500827e-01 +9.257055e-01 +5.442617e-01 +8.868177e-01 +7.314061e-01 +5.985426e-01 +9.090752e-01 +5.211247e-01 +7.831461e-01 +3.015271e+00 +1.807378e+00 +7.688621e-01 +7.143934e-01 +9.193673e-01 +1.097658e+00 +7.911765e-01 +6.566677e-01 +9.110235e-01 +4.726792e-01 +8.173176e-01
+1.171667e+01 +3.190531e+00 +2.237143e+00 +9.445143e-01 +9.214730e-01 +5.423893e-01 +8.843313e-01 +7.292405e-01 +5.993730e-01 +9.104438e-01 +5.217460e-01 +7.831538e-01 +3.008597e+00 +1.806503e+00 +7.644726e-01 +7.110275e-01 +9.144922e-01 +1.095650e+00 +7.917039e-01 +6.570914e-01 +9.095686e-01 +4.716721e-01 +8.184767e-01
+1.173333e+01 +3.172494e+00 +2.223603e+00 +9.424559e-01 +9.177161e-01 +5.407182e-01 +8.813077e-01 +7.272359e-01 +5.996278e-01 +9.130150e-01 +5.229523e-01 +7.857800e-01 +2.991403e+00 +1.795609e+00 +7.636540e-01 +7.074348e-01 +9.097035e-01 +1.090113e+00 +7.897250e-01 +6.559198e-01 +9.107013e-01 +4.711111e-01 +8.236637e-01
+1.175000e+01 +3.147321e+00 +2.210227e+00 +9.437567e-01 +9.140497e-01 +5.391132e-01 +8.792019e-01 +7.257689e-01 +6.005199e-01 +9.157941e-01 +5.238042e-01 +7.879658e-01 +2.967641e+00 +1.784811e+00 +7.657007e-01 +7.036521e-01 +9.043666e-01 +1.086126e+00 +7.875545e-01 +6.553918e-01 +9.144542e-01 +4.704209e-01 +8.276262e-01
+1.176667e+01 +3.122617e+00 +2.197989e+00 +9.502620e-01 +9.115516e-01 +5.379519e-01 +8.773924e-01 +7.256309e-01 +6.018706e-01 +9.203523e-01 +5.255843e-01 +7.897400e-01 +2.944445e+00 +1.774638e+00 +7.721378e-01 +7.002284e-01 +9.003257e-01 +1.083344e+00 +7.860552e-01 +6.559515e-01 +9.221105e-01 +4.705808e-01 +8.311846e-01
+1.178333e+01 +3.102433e+00 +2.187217e+00 +9.567585e-01 +9.098299e-01 +5.363175e-01 +8.773825e-01 +7.260270e-01 +6.050713e-01 +9.231303e-01 +5.274714e-01 +7.937535e-01 +2.925707e+00 +1.765769e+00 +7.783476e-01 +6.974472e-01 +8.947837e-01 +1.084266e+00 +7.867488e-01 +6.593726e-01 +9.269412e-01 +4.698606e-01 +8.380776e-01
+1.180000e+01 +3.079058e+00 +2.177135e+00 +9.645659e-01 +9.070587e-01 +5.348281e-01 +8.764762e-01 +7.260711e-01 +6.069390e-01 +9.239643e-01 +5.307300e-01 +8.000623e-01 +2.903728e+00 +1.757634e+00 +7.856037e-01 +6.944718e-01 +8.894916e-01 +1.083292e+00 +7.858753e-01 +6.616048e-01 +9.304954e-01 +4.706482e-01 +8.471819e-01
+1.181667e+01 +3.064161e+00 +2.169227e+00 +9.676597e-01 +9.039155e-01 +5.332730e-01 +8.763586e-01 +7.259935e-01 +6.084434e-01 +9.251360e-01 +5.336152e-01 +8.040750e-01 +2.889525e+00 +1.751567e+00 +7.884694e-01 +6.910941e-01 +8.838595e-01 +1.085030e+00 +7.845537e-01 +6.637467e-01 +9.346770e-01 +4.714259e-01 +8.520357e-01
+1.183333e+01 +3.047274e+00 +2.163291e+00 +9.675627e-01 +9.015681e-01 +5.315619e-01 +8.747197e-01 +7.254078e-01 +6.103997e-01 +9.255049e-01 +5.368342e-01 +8.071347e-01 +2.873410e+00 +1.747004e+00 +7.884612e-01 +6.875778e-01 +8.786185e-01 +1.083737e+00 +7.842142e-01 +6.656110e-01 +9.374989e-01 +4.735260e-01 +8.538592e-01
+1.185000e+01 +3.035972e+00 +2.172105e+00 +9.643800e-01 +8.990192e-01 +5.298335e-01 +8.732491e-01 +7.246993e-01 +6.138952e-01 +9.279926e-01 +5.385157e-01 +8.075753e-01 +2.862989e+00 +1.755080e+00 +7.858061e-01 +6.843276e-01 +8.742423e-01 +1.084846e+00 +7.871859e-01 +6.676653e-01 +9.418463e-01 +4.741512e-01 +8.530756e-01
+1.186667e+01 +3.016788e+00 +2.176586e+00 +9.605993e-01 +8.965914e-01 +5.280640e-01 +8.717808e-01 +7.242649e-01 +6.193278e-01 +9.294712e-01 +5.390962e-01 +8.064307e-01 +2.844631e+00 +1.759810e+00 +7.822984e-01 +6.810027e-01 +8.709430e-01 +1.081834e+00 +7.879050e-01 +6.760065e-01 +9.410238e-01 +4.743742e-01 +8.501804e-01
+1.188333e+01 +2.992789e+00 +2.181127e+00 +9.586129e-01 +8.982520e-01 +5.262442e-01 +8.741138e-01 +7.240819e-01 +6.270983e-01 +9.305640e-01 +5.412478e-01 +8.077299e-01 +2.822072e+00 +1.764099e+00 +7.803288e-01 +6.785459e-01 +8.678340e-01 +1.084810e+00 +7.901363e-01 +6.872892e-01 +9.393869e-01 +4.751541e-01 +8.513249e-01
+1.190000e+01 +2.968959e+00 +2.179040e+00 +9.648857e-01 +8.974911e-01 +5.244843e-01 +8.730342e-01 +7.260321e-01 +6.333515e-01 +9.305479e-01 +5.409341e-01 +8.062391e-01 +2.799403e+00 +1.762573e+00 +7.850614e-01 +6.750888e-01 +8.639300e-01 +1.081117e+00 +7.950038e-01 +6.989521e-01 +9.383831e-01 +4.734761e-01 +8.509054e-01
+1.191667e+01 +2.952211e+00 +2.177824e+00 +9.799731e-01 +8.975119e-01 +5.227144e-01 +8.717800e-01 +7.284863e-01 +6.408446e-01 +9.321094e-01 +5.397573e-01 +8.031994e-01 +2.782916e+00 +1.761784e+00 +7.967685e-01 +6.718210e-01 +8.601505e-01 +1.076321e+00 +8.014929e-01 +7.159739e-01 +9.390011e-01 +4.713469e-01 +8.493383e-01
+1.193333e+01 +2.945680e+00 +2.175906e+00 +1.000146e+00 +8.971792e-01 +5.210318e-01 +8.693839e-01 +7.310408e-01 +6.488048e-01 +9.338894e-01 +5.381111e-01 +8.000578e-01 +2.776108e+00 +1.760297e+00 +8.123787e-01 +6.691015e-01 +8.554839e-01 +1.070815e+00 +8.101354e-01 +7.346511e-01 +9.385595e-01 +4.690384e-01 +8.488520e-01
+1.195000e+01 +2.930661e+00 +2.165831e+00 +1.021913e+00 +8.998888e-01 +5.193420e-01 +8.665043e-01 +7.336753e-01 +6.530737e-01 +9.353007e-01 +5.372970e-01 +7.984687e-01 +2.761849e+00 +1.751782e+00 +8.301032e-01 +6.685099e-01 +8.514406e-01 +1.065645e+00 +8.164890e-01 +7.455527e-01 +9.404714e-01 +4.667714e-01 +8.514295e-01
+1.196667e+01 +2.930372e+00 +2.157867e+00 +1.038968e+00 +9.001029e-01 +5.177319e-01 +8.637987e-01 +7.374199e-01 +6.569505e-01 +9.377441e-01 +5.364102e-01 +7.960582e-01 +2.761704e+00 +1.745308e+00 +8.433724e-01 +6.682701e-01 +8.462125e-01 +1.061010e+00 +8.275145e-01 +7.530347e-01 +9.402603e-01 +4.655306e-01 +8.527692e-01
+1.198333e+01 +2.955987e+00 +2.148841e+00 +1.056198e+00 +9.023562e-01 +5.161242e-01 +8.610333e-01 +7.426175e-01 +6.586291e-01 +9.468461e-01 +5.356148e-01 +7.948860e-01 +2.786209e+00 +1.738422e+00 +8.581314e-01 +6.726609e-01 +8.410477e-01 +1.055574e+00 +8.413176e-01 +7.540242e-01 +9.484257e-01 +4.655425e-01 +8.564495e-01
+1.200000e+01 +2.962648e+00 +2.142789e+00 +1.077270e+00 +9.061311e-01 +5.144727e-01 +8.579147e-01 +7.452980e-01 +6.621174e-01 +9.551147e-01 +5.342304e-01 +7.929977e-01 +2.793432e+00 +1.734509e+00 +8.761958e-01 +6.784061e-01 +8.359472e-01 +1.050439e+00 +8.486941e-01 +7.582011e-01 +9.585638e-01 +4.647121e-01 +8.584878e-01
+1.201667e+01 +2.954578e+00 +2.133271e+00 +1.094710e+00 +9.083994e-01 +5.129155e-01 +8.552554e-01 +7.467680e-01 +6.641492e-01 +9.588875e-01 +5.326257e-01 +7.922805e-01 +2.786546e+00 +1.728109e+00 +8.909188e-01 +6.825835e-01 +8.307544e-01 +1.043768e+00 +8.521568e-01 +7.613040e-01 +9.628140e-01 +4.633581e-01 +8.625563e-01
+1.203333e+01 +2.959247e+00 +2.123450e+00 +1.111709e+00 +9.090480e-01 +5.117607e-01 +8.526273e-01 +7.470458e-01 +6.642654e-01 +9.613549e-01 +5.306506e-01 +7.896666e-01 +2.791736e+00 +1.721491e+00 +9.051476e-01 +6.859219e-01 +8.258253e-01 +1.038325e+00 +8.544904e-01 +7.605256e-01 +9.671642e-01 +4.629128e-01 +8.641421e-01
+1.205000e+01 +2.972350e+00 +2.118805e+00 +1.123399e+00 +9.106585e-01 +5.102202e-01 +8.502071e-01 +7.469244e-01 +6.652887e-01 +9.661880e-01 +5.286767e-01 +7.865851e-01 +2.804698e+00 +1.719316e+00 +9.152637e-01 +6.907166e-01 +8.206864e-01 +1.033417e+00 +8.582144e-01 +7.597187e-01 +9.726312e-01 +4.627251e-01 +8.641663e-01
+1.206667e+01 +2.964085e+00 +2.118719e+00 +1.125898e+00 +9.132307e-01 +5.087824e-01 +8.472928e-01 +7.459930e-01 +6.657075e-01 +9.692411e-01 +5.268134e-01 +7.835026e-01 +2.796755e+00 +1.721310e+00 +9.177978e-01 +6.944372e-01 +8.157306e-01 +1.028642e+00 +8.605520e-01 +7.591459e-01 +9.742958e-01 +4.612900e-01 +8.622086e-01
+1.208333e+01 +2.944227e+00 +2.121472e+00 +1.124095e+00 +9.153712e-01 +5.070883e-01 +8.477525e-01 +7.437203e-01 +6.675095e-01 +9.682568e-01 +5.250054e-01 +7.813988e-01 +2.778220e+00 +1.725588e+00 +9.163796e-01 +6.984557e-01 +8.114539e-01 +1.026279e+00 +8.593691e-01 +7.606355e-01 +9.723356e-01 +4.592459e-01 +8.597716e-01
+1.210000e+01 +2.928711e+00 +2.129919e+00 +1.123593e+00 +9.253656e-01 +5.054443e-01 +8.540632e-01 +7.415420e-01 +6.698626e-01 +9.662829e-01 +5.244186e-01 +7.796785e-01 +2.764287e+00 +1.734701e+00 +9.162620e-01 +7.097068e-01 +8.089096e-01 +1.032134e+00 +8.575397e-01 +7.619209e-01 +9.722478e-01 +4.574177e-01 +8.571885e-01
+1.211667e+01 +2.921407e+00 +2.129885e+00 +1.126891e+00 +9.318629e-01 +5.038318e-01 +8.602897e-01 +7.385803e-01 +6.738483e-01 +9.677941e-01 +5.235309e-01 +7.786287e-01 +2.758292e+00 +1.735966e+00 +9.192992e-01 +7.175951e-01 +8.055564e-01 +1.041401e+00 +8.534722e-01 +7.652504e-01 +9.764286e-01 +4.551817e-01 +8.562105e-01
+1.213333e+01 +2.909165e+00 +2.122480e+00 +1.129222e+00 +9.362633e-01 +5.021848e-01 +8.660114e-01 +7.358643e-01 +6.762501e-01 +9.675287e-01 +5.232035e-01 +7.783351e-01 +2.747126e+00 +1.731401e+00 +9.214283e-01 +7.241123e-01 +8.014892e-01 +1.045067e+00 +8.489111e-01 +7.679418e-01 +9.789239e-01 +4.532070e-01 +8.553914e-01
+1.215000e+01 +2.901364e+00 +2.116624e+00 +1.127182e+00 +9.386224e-01 +5.005465e-01 +8.693883e-01 +7.332708e-01 +6.767033e-01 +9.640351e-01 +5.219031e-01 +7.760351e-01 +2.740189e+00 +1.728167e+00 +9.193754e-01 +7.301108e-01 +7.978364e-01 +1.046325e+00 +8.445561e-01 +7.674271e-01 +9.759910e-01 +4.509361e-01 +8.520191e-01
+1.216667e+01 +2.897054e+00 +2.107358e+00 +1.125895e+00 +9.406068e-01 +4.990229e-01 +8.712261e-01 +7.306085e-01 +6.757475e-01 +9.610534e-01 +5.201567e-01 +7.747244e-01 +2.736707e+00 +1.721748e+00 +9.181850e-01 +7.357992e-01 +7.936632e-01 +1.047090e+00 +8.400190e-01 +7.641944e-01 +9.733395e-01 +4.488191e-01 +8.506667e-01
+1.218333e+01 +2.882279e+00 +2.101434e+00 +1.120992e+00 +9.442346e-01 +4.979032e-01 +8.717391e-01 +7.277247e-01 +6.749658e-01 +9.590778e-01 +5.183444e-01 +7.719623e-01 +2.723127e+00 +1.717349e+00 +9.140088e-01 +7.401508e-01 +7.924408e-01 +1.045914e+00 +8.355108e-01 +7.612632e-01 +9.719524e-01 +4.465950e-01 +8.462339e-01
+1.220000e+01 +2.868585e+00 +2.109266e+00 +1.113477e+00 +9.442250e-01 +4.974429e-01 +8.703709e-01 +7.252913e-01 +6.740497e-01 +9.565417e-01 +5.165382e-01 +7.691912e-01 +2.710324e+00 +1.724241e+00 +9.076172e-01 +7.415651e-01 +7.955609e-01 +1.044923e+00 +8.303976e-01 +7.579990e-01 +9.690946e-01 +4.446355e-01 +8.413323e-01
+1.221667e+01 +2.868928e+00 +2.117812e+00 +1.105772e+00 +9.439869e-01 +4.974712e-01 +8.670167e-01 +7.226357e-01 +6.744600e-01 +9.540949e-01 +5.149835e-01 +7.658442e-01 +2.711156e+00 +1.732120e+00 +9.010834e-01 +7.451152e-01 +7.980719e-01 +1.040553e+00 +8.257475e-01 +7.572601e-01 +9.660710e-01 +4.430822e-01 +8.360988e-01
+1.223333e+01 +2.873824e+00 +2.121742e+00 +1.098050e+00 +9.443065e-01 +4.973936e-01 +8.638558e-01 +7.205299e-01 +6.766913e-01 +9.528059e-01 +5.135200e-01 +7.629717e-01 +2.716440e+00 +1.736125e+00 +8.945463e-01 +7.492201e-01 +7.979433e-01 +1.037537e+00 +8.208484e-01 +7.588809e-01 +9.642686e-01 +4.418610e-01 +8.320739e-01
+1.225000e+01 +2.884496e+00 +2.135112e+00 +1.091255e+00 +9.455771e-01 +4.979666e-01 +8.608682e-01 +7.194125e-01 +6.788340e-01 +9.519665e-01 +5.124240e-01 +7.594907e-01 +2.727341e+00 +1.748395e+00 +8.886178e-01 +7.553341e-01 +7.998202e-01 +1.036778e+00 +8.160556e-01 +7.613636e-01 +9.629381e-01 +4.411547e-01 +8.269125e-01
+1.226667e+01 +2.914462e+00 +2.135578e+00 +1.084730e+00 +9.509331e-01 +4.986601e-01 +8.576254e-01 +7.183481e-01 +6.830096e-01 +9.517904e-01 +5.113363e-01 +7.560303e-01 +2.756809e+00 +1.749929e+00 +8.828970e-01 +7.656710e-01 +7.994890e-01 +1.035181e+00 +8.111662e-01 +7.667117e-01 +9.635185e-01 +4.403147e-01 +8.219523e-01
+1.228333e+01 +2.929655e+00 +2.138950e+00 +1.081836e+00 +9.505492e-01 +4.993558e-01 +8.536967e-01 +7.172667e-01 +6.866689e-01 +9.499452e-01 +5.102923e-01 +7.527415e-01 +2.771729e+00 +1.753922e+00 +8.800320e-01 +7.707949e-01 +8.011959e-01 +1.030086e+00 +8.061834e-01 +7.716205e-01 +9.618004e-01 +4.397883e-01 +8.169554e-01
+1.230000e+01 +2.953107e+00 +2.135868e+00 +1.082560e+00 +9.543691e-01 +5.014921e-01 +8.497120e-01 +7.178420e-01 +6.938545e-01 +9.477803e-01 +5.095535e-01 +7.496852e-01 +2.794970e+00 +1.751755e+00 +8.798866e-01 +7.786386e-01 +8.044223e-01 +1.026216e+00 +8.020224e-01 +7.831793e-01 +9.592387e-01 +4.398213e-01 +8.119723e-01
+1.231667e+01 +2.993734e+00 +2.143383e+00 +1.084456e+00 +9.598022e-01 +5.057201e-01 +8.455519e-01 +7.183981e-01 +7.011129e-01 +9.472286e-01 +5.087871e-01 +7.467185e-01 +2.834749e+00 +1.757574e+00 +8.807696e-01 +7.882945e-01 +8.143293e-01 +1.021844e+00 +7.979565e-01 +7.946814e-01 +9.614516e-01 +4.396542e-01 +8.070701e-01
+1.233333e+01 +3.044984e+00 +2.137680e+00 +1.088375e+00 +9.639934e-01 +5.094369e-01 +8.418568e-01 +7.194696e-01 +7.080729e-01 +9.462444e-01 +5.075925e-01 +7.437635e-01 +2.884137e+00 +1.752551e+00 +8.832264e-01 +7.961318e-01 +8.199973e-01 +1.018923e+00 +7.938305e-01 +8.071882e-01 +9.651493e-01 +4.385333e-01 +8.022145e-01
+1.235000e+01 +3.079600e+00 +2.134108e+00 +1.092370e+00 +9.652215e-01 +5.117080e-01 +8.380170e-01 +7.221080e-01 +7.146595e-01 +9.472460e-01 +5.068175e-01 +7.403233e-01 +2.917520e+00 +1.750269e+00 +8.858405e-01 +8.021801e-01 +8.215604e-01 +1.015931e+00 +7.901659e-01 +8.185754e-01 +9.696958e-01 +4.379144e-01 +7.975732e-01
+1.236667e+01 +3.110436e+00 +2.124437e+00 +1.095284e+00 +9.646083e-01 +5.123707e-01 +8.343620e-01 +7.232080e-01 +7.200641e-01 +9.485164e-01 +5.063019e-01 +7.370054e-01 +2.947084e+00 +1.742778e+00 +8.875574e-01 +8.052068e-01 +8.190593e-01 +1.013229e+00 +7.862247e-01 +8.280383e-01 +9.724659e-01 +4.378677e-01 +7.936725e-01
+1.238333e+01 +3.139013e+00 +2.126024e+00 +1.096525e+00 +9.632865e-01 +5.128249e-01 +8.304156e-01 +7.235126e-01 +7.265622e-01 +9.493195e-01 +5.056176e-01 +7.339426e-01 +2.974637e+00 +1.746245e+00 +8.879043e-01 +8.104703e-01 +8.177892e-01 +1.007655e+00 +7.821556e-01 +8.372645e-01 +9.728835e-01 +4.371623e-01 +7.922444e-01
+1.240000e+01 +3.172763e+00 +2.129047e+00 +1.097107e+00 +9.632598e-01 +5.135070e-01 +8.264444e-01 +7.231874e-01 +7.325312e-01 +9.508454e-01 +5.052700e-01 +7.314621e-01 +3.007281e+00 +1.751105e+00 +8.880261e-01 +8.171954e-01 +8.186879e-01 +1.001593e+00 +7.783293e-01 +8.422301e-01 +9.734230e-01 +4.371378e-01 +7.934297e-01
+1.241667e+01 +3.227299e+00 +2.132794e+00 +1.102542e+00 +9.644634e-01 +5.145093e-01 +8.225620e-01 +7.225150e-01 +7.364556e-01 +9.500603e-01 +5.045693e-01 +7.295795e-01 +3.058989e+00 +1.756572e+00 +8.921868e-01 +8.244088e-01 +8.215459e-01 +9.955380e-01 +7.746130e-01 +8.457040e-01 +9.725634e-01 +4.372841e-01 +7.974386e-01
+1.243333e+01 +3.253192e+00 +2.131178e+00 +1.102787e+00 +9.642393e-01 +5.154259e-01 +8.186007e-01 +7.218416e-01 +7.391806e-01 +9.482410e-01 +5.052873e-01 +7.299097e-01 +3.083019e+00 +1.757464e+00 +8.923701e-01 +8.272290e-01 +8.234185e-01 +9.890461e-01 +7.718491e-01 +8.471122e-01 +9.714136e-01 +4.365580e-01 +8.026613e-01
+1.245000e+01 +3.252468e+00 +2.129209e+00 +1.100908e+00 +9.617604e-01 +5.155494e-01 +8.147795e-01 +7.195756e-01 +7.400662e-01 +9.472181e-01 +5.053907e-01 +7.304019e-01 +3.081828e+00 +1.756576e+00 +8.906833e-01 +8.243812e-01 +8.248828e-01 +9.829141e-01 +7.677242e-01 +8.453680e-01 +9.693046e-01 +4.355470e-01 +8.075485e-01
+1.246667e+01 +3.264546e+00 +2.122243e+00 +1.098821e+00 +9.613971e-01 +5.157627e-01 +8.109684e-01 +7.179675e-01 +7.391894e-01 +9.468119e-01 +5.055205e-01 +7.325531e-01 +3.092482e+00 +1.751424e+00 +8.889845e-01 +8.223709e-01 +8.264831e-01 +9.766242e-01 +7.641889e-01 +8.419713e-01 +9.706193e-01 +4.337377e-01 +8.147865e-01
+1.248333e+01 +3.275204e+00 +2.125333e+00 +1.100032e+00 +9.610368e-01 +5.160406e-01 +8.073533e-01 +7.164836e-01 +7.390239e-01 +9.469674e-01 +5.053259e-01 +7.339535e-01 +3.102324e+00 +1.754547e+00 +8.899762e-01 +8.226750e-01 +8.284850e-01 +9.715437e-01 +7.603352e-01 +8.407823e-01 +9.729800e-01 +4.319550e-01 +8.199417e-01
+1.250000e+01 +3.268365e+00 +2.120159e+00 +1.103915e+00 +9.576812e-01 +5.158731e-01 +8.037702e-01 +7.153649e-01 +7.404718e-01 +9.472901e-01 +5.059442e-01 +7.353209e-01 +3.095957e+00 +1.751243e+00 +8.932449e-01 +8.214931e-01 +8.259929e-01 +9.657206e-01 +7.567631e-01 +8.437279e-01 +9.756104e-01 +4.303887e-01 +8.223488e-01
+1.251667e+01 +3.276914e+00 +2.115483e+00 +1.115589e+00 +9.542003e-01 +5.152278e-01 +8.012994e-01 +7.155009e-01 +7.439216e-01 +9.464945e-01 +5.064337e-01 +7.380316e-01 +3.104027e+00 +1.748687e+00 +9.027350e-01 +8.220310e-01 +8.225349e-01 +9.614815e-01 +7.540460e-01 +8.519659e-01 +9.771699e-01 +4.286444e-01 +8.287357e-01
+1.253333e+01 +3.315260e+00 +2.111501e+00 +1.118799e+00 +9.507361e-01 +5.145012e-01 +7.997329e-01 +7.160638e-01 +7.452498e-01 +9.442351e-01 +5.062434e-01 +7.370361e-01 +3.139684e+00 +1.746578e+00 +9.047914e-01 +8.234947e-01 +8.191272e-01 +9.599925e-01 +7.512982e-01 +8.575831e-01 +9.780822e-01 +4.278203e-01 +8.273170e-01
+1.255000e+01 +3.332587e+00 +2.097608e+00 +1.123076e+00 +9.470968e-01 +5.141743e-01 +7.961095e-01 +7.152082e-01 +7.445916e-01 +9.420224e-01 +5.059910e-01 +7.360661e-01 +3.155641e+00 +1.735409e+00 +9.078095e-01 +8.209459e-01 +8.156389e-01 +9.548402e-01 +7.471649e-01 +8.589552e-01 +9.780922e-01 +4.277673e-01 +8.277204e-01
+1.256667e+01 +3.346036e+00 +2.084723e+00 +1.123169e+00 +9.430221e-01 +5.133732e-01 +7.924339e-01 +7.142698e-01 +7.429348e-01 +9.386133e-01 +5.054920e-01 +7.338682e-01 +3.167929e+00 +1.725255e+00 +9.074111e-01 +8.181627e-01 +8.115887e-01 +9.493366e-01 +7.432681e-01 +8.585939e-01 +9.763979e-01 +4.279994e-01 +8.253287e-01
+1.258333e+01 +3.342150e+00 +2.069104e+00 +1.117040e+00 +9.385880e-01 +5.134170e-01 +7.892044e-01 +7.157995e-01 +7.417425e-01 +9.351059e-01 +5.049421e-01 +7.311527e-01 +3.164156e+00 +1.712591e+00 +9.022684e-01 +8.139157e-01 +8.084501e-01 +9.448557e-01 +7.415087e-01 +8.561419e-01 +9.724989e-01 +4.275217e-01 +8.227423e-01
+1.260000e+01 +3.356164e+00 +2.056830e+00 +1.114343e+00 +9.340220e-01 +5.130026e-01 +7.856639e-01 +7.150639e-01 +7.404717e-01 +9.313148e-01 +5.035201e-01 +7.300888e-01 +3.177416e+00 +1.702925e+00 +9.002437e-01 +8.110811e-01 +8.056416e-01 +9.392509e-01 +7.382669e-01 +8.529375e-01 +9.679465e-01 +4.266137e-01 +8.252576e-01
+1.261667e+01 +3.371625e+00 +2.041864e+00 +1.115557e+00 +9.305091e-01 +5.135008e-01 +7.821631e-01 +7.140156e-01 +7.394170e-01 +9.275041e-01 +5.025847e-01 +7.289861e-01 +3.192226e+00 +1.690486e+00 +9.017105e-01 +8.087835e-01 +8.049185e-01 +9.338334e-01 +7.352534e-01 +8.495601e-01 +9.628013e-01 +4.261282e-01 +8.286416e-01
+1.263333e+01 +3.400669e+00 +2.031680e+00 +1.111351e+00 +9.258615e-01 +5.137852e-01 +7.785387e-01 +7.140159e-01 +7.393155e-01 +9.255601e-01 +5.016605e-01 +7.263720e-01 +3.219966e+00 +1.681357e+00 +8.981127e-01 +8.052779e-01 +8.039332e-01 +9.299529e-01 +7.316302e-01 +8.473818e-01 +9.611294e-01 +4.270047e-01 +8.281219e-01
+1.265000e+01 +3.411771e+00 +2.020525e+00 +1.106837e+00 +9.216426e-01 +5.137203e-01 +7.750168e-01 +7.138754e-01 +7.397816e-01 +9.255442e-01 +5.000791e-01 +7.245499e-01 +3.230464e+00 +1.671899e+00 +8.942908e-01 +8.013412e-01 +8.035511e-01 +9.246430e-01 +7.286770e-01 +8.448065e-01 +9.612198e-01 +4.265694e-01 +8.277615e-01
+1.266667e+01 +3.418231e+00 +2.013458e+00 +1.107671e+00 +9.173227e-01 +5.137504e-01 +7.721723e-01 +7.148041e-01 +7.410340e-01 +9.241052e-01 +4.983984e-01 +7.241241e-01 +3.236679e+00 +1.665412e+00 +8.950143e-01 +7.968754e-01 +8.036748e-01 +9.217210e-01 +7.255923e-01 +8.448902e-01 +9.582744e-01 +4.263110e-01 +8.308360e-01
+1.268333e+01 +3.419670e+00 +2.010334e+00 +1.110309e+00 +9.144270e-01 +5.141168e-01 +7.698347e-01 +7.150778e-01 +7.410279e-01 +9.231740e-01 +4.969100e-01 +7.222113e-01 +3.238052e+00 +1.661761e+00 +8.970760e-01 +7.920805e-01 +8.061102e-01 +9.198392e-01 +7.220443e-01 +8.433820e-01 +9.554715e-01 +4.270419e-01 +8.315895e-01
+1.270000e+01 +3.424987e+00 +2.001099e+00 +1.120802e+00 +9.134118e-01 +5.149730e-01 +7.671872e-01 +7.157646e-01 +7.426286e-01 +9.217174e-01 +4.954496e-01 +7.203962e-01 +3.242950e+00 +1.653069e+00 +9.056997e-01 +7.876980e-01 +8.098860e-01 +9.166866e-01 +7.192802e-01 +8.441544e-01 +9.515216e-01 +4.291672e-01 +8.332092e-01
+1.271667e+01 +3.407382e+00 +1.990365e+00 +1.133588e+00 +9.132495e-01 +5.154623e-01 +7.640073e-01 +7.163718e-01 +7.431709e-01 +9.199558e-01 +4.940159e-01 +7.193777e-01 +3.226198e+00 +1.643740e+00 +9.160536e-01 +7.841148e-01 +8.108220e-01 +9.114729e-01 +7.178620e-01 +8.450294e-01 +9.464169e-01 +4.309460e-01 +8.348664e-01
+1.273333e+01 +3.397346e+00 +1.975894e+00 +1.144914e+00 +9.117453e-01 +5.158030e-01 +7.612020e-01 +7.175231e-01 +7.439484e-01 +9.186144e-01 +4.926925e-01 +7.179690e-01 +3.216700e+00 +1.631341e+00 +9.250844e-01 +7.801244e-01 +8.107033e-01 +9.073419e-01 +7.161823e-01 +8.453930e-01 +9.419927e-01 +4.332591e-01 +8.359413e-01
+1.275000e+01 +3.393641e+00 +1.961715e+00 +1.152102e+00 +9.083410e-01 +5.158258e-01 +7.586415e-01 +7.194500e-01 +7.430445e-01 +9.175983e-01 +4.920097e-01 +7.159914e-01 +3.213386e+00 +1.619151e+00 +9.305353e-01 +7.755447e-01 +8.093133e-01 +9.043582e-01 +7.145620e-01 +8.430432e-01 +9.382129e-01 +4.371414e-01 +8.348133e-01
+1.276667e+01 +3.396939e+00 +1.950478e+00 +1.159390e+00 +9.054906e-01 +5.163825e-01 +7.554434e-01 +7.216458e-01 +7.418959e-01 +9.179296e-01 +4.915406e-01 +7.153814e-01 +3.216729e+00 +1.609559e+00 +9.363779e-01 +7.712175e-01 +8.095430e-01 +8.995221e-01 +7.134881e-01 +8.406329e-01 +9.364901e-01 +4.419662e-01 +8.349027e-01
+1.278333e+01 +3.398985e+00 +1.937073e+00 +1.165153e+00 +9.020837e-01 +5.165978e-01 +7.520118e-01 +7.232564e-01 +7.405404e-01 +9.164352e-01 +4.920256e-01 +7.158504e-01 +3.218722e+00 +1.598881e+00 +9.409338e-01 +7.668972e-01 +8.074602e-01 +8.941169e-01 +7.131011e-01 +8.372345e-01 +9.327012e-01 +4.486711e-01 +8.344654e-01
+1.280000e+01 +3.400395e+00 +1.924519e+00 +1.171281e+00 +8.981200e-01 +5.168962e-01 +7.488864e-01 +7.260520e-01 +7.392629e-01 +9.133837e-01 +4.924726e-01 +7.179694e-01 +3.219860e+00 +1.588271e+00 +9.460349e-01 +7.622543e-01 +8.078516e-01 +8.891329e-01 +7.137308e-01 +8.332461e-01 +9.274314e-01 +4.551454e-01 +8.347718e-01
+1.281667e+01 +3.412157e+00 +1.910084e+00 +1.171271e+00 +8.948136e-01 +5.178992e-01 +7.456972e-01 +7.278359e-01 +7.376291e-01 +9.116426e-01 +4.925554e-01 +7.177210e-01 +3.230628e+00 +1.576064e+00 +9.462279e-01 +7.576594e-01 +8.097104e-01 +8.847207e-01 +7.136205e-01 +8.287674e-01 +9.236763e-01 +4.602976e-01 +8.313854e-01
+1.283333e+01 +3.429944e+00 +1.896912e+00 +1.170206e+00 +8.916101e-01 +5.184430e-01 +7.429611e-01 +7.292682e-01 +7.361064e-01 +9.086591e-01 +4.923036e-01 +7.192479e-01 +3.246685e+00 +1.564684e+00 +9.456479e-01 +7.530496e-01 +8.120519e-01 +8.811227e-01 +7.142531e-01 +8.243508e-01 +9.190448e-01 +4.648389e-01 +8.282000e-01
+1.285000e+01 +3.446764e+00 +1.887315e+00 +1.167488e+00 +8.893709e-01 +5.189245e-01 +7.408771e-01 +7.316926e-01 +7.338774e-01 +9.058479e-01 +4.922305e-01 +7.233673e-01 +3.261541e+00 +1.556125e+00 +9.436109e-01 +7.492579e-01 +8.152827e-01 +8.794639e-01 +7.144850e-01 +8.193785e-01 +9.146345e-01 +4.694689e-01 +8.278283e-01
+1.286667e+01 +3.502980e+00 +1.873072e+00 +1.161573e+00 +8.865313e-01 +5.182259e-01 +7.387264e-01 +7.354283e-01 +7.322513e-01 +9.035354e-01 +4.917214e-01 +7.273698e-01 +3.313534e+00 +1.544402e+00 +9.386800e-01 +7.452884e-01 +8.152467e-01 +8.751009e-01 +7.206164e-01 +8.143105e-01 +9.156351e-01 +4.726764e-01 +8.273383e-01
+1.288333e+01 +3.510375e+00 +1.858835e+00 +1.153844e+00 +8.822551e-01 +5.173056e-01 +7.371332e-01 +7.390385e-01 +7.297626e-01 +9.027724e-01 +4.918929e-01 +7.323434e-01 +3.320093e+00 +1.532525e+00 +9.321036e-01 +7.409262e-01 +8.125022e-01 +8.712486e-01 +7.240182e-01 +8.093555e-01 +9.168597e-01 +4.750887e-01 +8.282292e-01
+1.290000e+01 +3.542516e+00 +1.845210e+00 +1.146647e+00 +8.798276e-01 +5.169127e-01 +7.361874e-01 +7.454147e-01 +7.268125e-01 +9.051770e-01 +4.932613e-01 +7.382757e-01 +3.349575e+00 +1.520945e+00 +9.260455e-01 +7.366919e-01 +8.122160e-01 +8.684562e-01 +7.290278e-01 +8.059630e-01 +9.237712e-01 +4.798477e-01 +8.290228e-01
+1.291667e+01 +3.560402e+00 +1.834285e+00 +1.143500e+00 +8.776729e-01 +5.169526e-01 +7.336999e-01 +7.485019e-01 +7.245751e-01 +9.061605e-01 +4.949260e-01 +7.466205e-01 +3.365587e+00 +1.511289e+00 +9.231547e-01 +7.330581e-01 +8.126305e-01 +8.648607e-01 +7.291596e-01 +8.058418e-01 +9.295963e-01 +4.833519e-01 +8.343638e-01
+1.293333e+01 +3.593056e+00 +1.831314e+00 +1.144647e+00 +8.744607e-01 +5.169293e-01 +7.312987e-01 +7.506012e-01 +7.224745e-01 +9.078383e-01 +4.958782e-01 +7.537342e-01 +3.396116e+00 +1.507792e+00 +9.235401e-01 +7.289316e-01 +8.124055e-01 +8.649795e-01 +7.257545e-01 +8.083854e-01 +9.389872e-01 +4.850587e-01 +8.414883e-01
+1.295000e+01 +3.624524e+00 +1.827838e+00 +1.139003e+00 +8.726345e-01 +5.170053e-01 +7.293822e-01 +7.531846e-01 +7.196072e-01 +9.108768e-01 +4.962188e-01 +7.573850e-01 +3.425792e+00 +1.503948e+00 +9.185130e-01 +7.251866e-01 +8.115098e-01 +8.673925e-01 +7.221812e-01 +8.065999e-01 +9.476007e-01 +4.865497e-01 +8.454821e-01
+1.296667e+01 +3.637776e+00 +1.820087e+00 +1.132907e+00 +8.695855e-01 +5.179492e-01 +7.265422e-01 +7.561147e-01 +7.167328e-01 +9.163710e-01 +4.966487e-01 +7.620357e-01 +3.438702e+00 +1.496572e+00 +9.131568e-01 +7.209106e-01 +8.116248e-01 +8.652812e-01 +7.195713e-01 +8.039928e-01 +9.562725e-01 +4.880388e-01 +8.507125e-01
+1.298333e+01 +3.670085e+00 +1.814968e+00 +1.126366e+00 +8.677578e-01 +5.188125e-01 +7.235955e-01 +7.559678e-01 +7.139717e-01 +9.215394e-01 +4.986793e-01 +7.653487e-01 +3.470014e+00 +1.491511e+00 +9.077148e-01 +7.173325e-01 +8.109553e-01 +8.620483e-01 +7.160712e-01 +8.019718e-01 +9.672383e-01 +4.921044e-01 +8.528074e-01
+1.300000e+01 +3.689619e+00 +1.811240e+00 +1.121899e+00 +8.653909e-01 +5.188986e-01 +7.207834e-01 +7.574847e-01 +7.117313e-01 +9.236794e-01 +5.003243e-01 +7.658255e-01 +3.488743e+00 +1.487659e+00 +9.040652e-01 +7.132070e-01 +8.094217e-01 +8.602382e-01 +7.136035e-01 +8.011857e-01 +9.743967e-01 +4.959123e-01 +8.501758e-01
+1.301667e+01 +3.678516e+00 +1.808310e+00 +1.120429e+00 +8.653038e-01 +5.191592e-01 +7.179303e-01 +7.577914e-01 +7.092572e-01 +9.260284e-01 +5.013083e-01 +7.676924e-01 +3.478289e+00 +1.484147e+00 +9.028003e-01 +7.098230e-01 +8.102548e-01 +8.575956e-01 +7.111653e-01 +7.994443e-01 +9.808813e-01 +4.974215e-01 +8.491151e-01
+1.303333e+01 +3.683074e+00 +1.799493e+00 +1.117841e+00 +8.691957e-01 +5.198072e-01 +7.154129e-01 +7.592272e-01 +7.073630e-01 +9.273306e-01 +5.020278e-01 +7.692094e-01 +3.482465e+00 +1.475916e+00 +9.005020e-01 +7.084997e-01 +8.111655e-01 +8.550600e-01 +7.089532e-01 +7.998632e-01 +9.872188e-01 +4.984676e-01 +8.485351e-01
+1.305000e+01 +3.685963e+00 +1.790895e+00 +1.113781e+00 +8.702096e-01 +5.199723e-01 +7.130908e-01 +7.585606e-01 +7.047203e-01 +9.340875e-01 +5.036557e-01 +7.715615e-01 +3.485659e+00 +1.468387e+00 +8.972613e-01 +7.067371e-01 +8.091189e-01 +8.517326e-01 +7.061837e-01 +7.973288e-01 +9.994008e-01 +5.003992e-01 +8.494431e-01
+1.306667e+01 +3.679213e+00 +1.778479e+00 +1.114381e+00 +8.701211e-01 +5.193873e-01 +7.107470e-01 +7.581575e-01 +7.017716e-01 +9.367860e-01 +5.038473e-01 +7.725211e-01 +3.479577e+00 +1.458555e+00 +8.977045e-01 +7.063910e-01 +8.050643e-01 +8.480087e-01 +7.035917e-01 +7.941829e-01 +1.007106e+00 +5.000049e-01 +8.492230e-01
+1.308333e+01 +3.660686e+00 +1.765711e+00 +1.110608e+00 +8.698499e-01 +5.193899e-01 +7.077978e-01 +7.573817e-01 +6.988223e-01 +9.428846e-01 +5.035162e-01 +7.717051e-01 +3.462576e+00 +1.448518e+00 +8.946216e-01 +7.061077e-01 +8.014659e-01 +8.431315e-01 +7.011607e-01 +7.895369e-01 +1.015223e+00 +4.987921e-01 +8.474897e-01
+1.310000e+01 +3.666763e+00 +1.752623e+00 +1.104446e+00 +8.685051e-01 +5.190277e-01 +7.048455e-01 +7.549088e-01 +6.963876e-01 +9.448077e-01 +5.040046e-01 +7.725747e-01 +3.469351e+00 +1.437507e+00 +8.895095e-01 +7.055822e-01 +7.973819e-01 +8.395835e-01 +6.971846e-01 +7.852246e-01 +1.018624e+00 +4.989696e-01 +8.479763e-01
+1.311667e+01 +3.663677e+00 +1.741616e+00 +1.097134e+00 +8.664553e-01 +5.183175e-01 +7.019662e-01 +7.526325e-01 +6.941750e-01 +9.446094e-01 +5.064537e-01 +7.739953e-01 +3.467113e+00 +1.428655e+00 +8.833374e-01 +7.054547e-01 +7.939245e-01 +8.353771e-01 +6.933337e-01 +7.808732e-01 +1.016917e+00 +5.027956e-01 +8.467749e-01
+1.313333e+01 +3.667491e+00 +1.729354e+00 +1.089626e+00 +8.641384e-01 +5.173854e-01 +6.993729e-01 +7.513861e-01 +6.913825e-01 +9.434043e-01 +5.090123e-01 +7.755257e-01 +3.471188e+00 +1.418632e+00 +8.770281e-01 +7.052922e-01 +7.902493e-01 +8.323177e-01 +6.903315e-01 +7.761012e-01 +1.014424e+00 +5.071570e-01 +8.447420e-01
+1.315000e+01 +3.676001e+00 +1.717029e+00 +1.082218e+00 +8.612744e-01 +5.169119e-01 +6.974203e-01 +7.496574e-01 +6.892892e-01 +9.406599e-01 +5.124551e-01 +7.775510e-01 +3.479556e+00 +1.408273e+00 +8.707612e-01 +7.045585e-01 +7.884545e-01 +8.303160e-01 +6.874832e-01 +7.718942e-01 +1.009939e+00 +5.127596e-01 +8.424770e-01
+1.316667e+01 +3.683302e+00 +1.710749e+00 +1.074772e+00 +8.579352e-01 +5.162738e-01 +6.957165e-01 +7.475461e-01 +6.879980e-01 +9.363977e-01 +5.149443e-01 +7.789901e-01 +3.486499e+00 +1.402778e+00 +8.645556e-01 +7.042991e-01 +7.882240e-01 +8.286132e-01 +6.836947e-01 +7.689520e-01 +1.004205e+00 +5.161398e-01 +8.408098e-01
+1.318333e+01 +3.671745e+00 +1.698985e+00 +1.069886e+00 +8.549130e-01 +5.156500e-01 +6.937806e-01 +7.480759e-01 +6.871273e-01 +9.323050e-01 +5.176546e-01 +7.816435e-01 +3.475448e+00 +1.392787e+00 +8.603412e-01 +7.026806e-01 +7.855772e-01 +8.266419e-01 +6.820300e-01 +7.675136e-01 +9.985525e-01 +5.194243e-01 +8.413955e-01
+1.320000e+01 +3.657229e+00 +1.689470e+00 +1.068218e+00 +8.513456e-01 +5.150275e-01 +6.921813e-01 +7.479397e-01 +6.859237e-01 +9.280820e-01 +5.206071e-01 +7.866207e-01 +3.461498e+00 +1.384463e+00 +8.587092e-01 +6.998336e-01 +7.826267e-01 +8.260257e-01 +6.797183e-01 +7.661936e-01 +9.929915e-01 +5.234100e-01 +8.450541e-01
+1.321667e+01 +3.658213e+00 +1.679560e+00 +1.067365e+00 +8.477902e-01 +5.151076e-01 +6.904348e-01 +7.474948e-01 +6.854592e-01 +9.246141e-01 +5.227484e-01 +7.879510e-01 +3.462273e+00 +1.375840e+00 +8.577566e-01 +6.980865e-01 +7.812906e-01 +8.238407e-01 +6.765909e-01 +7.671052e-01 +9.898064e-01 +5.262487e-01 +8.446389e-01
+1.323333e+01 +3.656071e+00 +1.668193e+00 +1.065959e+00 +8.442047e-01 +5.147501e-01 +6.879605e-01 +7.475120e-01 +6.848126e-01 +9.207846e-01 +5.256887e-01 +7.898047e-01 +3.460046e+00 +1.366551e+00 +8.563114e-01 +6.961879e-01 +7.785179e-01 +8.191592e-01 +6.747839e-01 +7.660907e-01 +9.858336e-01 +5.313792e-01 +8.444667e-01
+1.325000e+01 +3.652315e+00 +1.656957e+00 +1.059833e+00 +8.399678e-01 +5.146152e-01 +6.851274e-01 +7.466801e-01 +6.832604e-01 +9.165530e-01 +5.267165e-01 +7.893724e-01 +3.456381e+00 +1.357276e+00 +8.511567e-01 +6.933423e-01 +7.766205e-01 +8.143680e-01 +6.724464e-01 +7.631639e-01 +9.806921e-01 +5.338568e-01 +8.411122e-01
+1.326667e+01 +3.642555e+00 +1.645608e+00 +1.056386e+00 +8.357652e-01 +5.156837e-01 +6.827828e-01 +7.479000e-01 +6.820679e-01 +9.133433e-01 +5.285643e-01 +7.873793e-01 +3.446924e+00 +1.347665e+00 +8.479892e-01 +6.908286e-01 +7.780026e-01 +8.102300e-01 +6.719741e-01 +7.590009e-01 +9.750087e-01 +5.376043e-01 +8.370451e-01
+1.328333e+01 +3.633587e+00 +1.639523e+00 +1.056108e+00 +8.315222e-01 +5.176736e-01 +6.805609e-01 +7.497645e-01 +6.807110e-01 +9.100103e-01 +5.306074e-01 +7.853517e-01 +3.438023e+00 +1.342091e+00 +8.472749e-01 +6.881870e-01 +7.832258e-01 +8.058730e-01 +6.712698e-01 +7.545509e-01 +9.688210e-01 +5.429872e-01 +8.330806e-01
+1.330000e+01 +3.609698e+00 +1.641061e+00 +1.056091e+00 +8.274163e-01 +5.188756e-01 +6.787148e-01 +7.519758e-01 +6.800466e-01 +9.056496e-01 +5.349856e-01 +7.852911e-01 +3.415148e+00 +1.342693e+00 +8.464755e-01 +6.869470e-01 +7.874953e-01 +8.018348e-01 +6.706584e-01 +7.504226e-01 +9.626340e-01 +5.510730e-01 +8.296679e-01
+1.331667e+01 +3.584057e+00 +1.643262e+00 +1.054120e+00 +8.235977e-01 +5.196245e-01 +6.769360e-01 +7.530168e-01 +6.804089e-01 +9.009940e-01 +5.393169e-01 +7.871277e-01 +3.390726e+00 +1.344362e+00 +8.441642e-01 +6.863616e-01 +7.904273e-01 +7.969725e-01 +6.709188e-01 +7.471891e-01 +9.570321e-01 +5.573441e-01 +8.287197e-01
+1.333333e+01 +3.562455e+00 +1.647172e+00 +1.054316e+00 +8.203496e-01 +5.195745e-01 +6.754058e-01 +7.525845e-01 +6.821029e-01 +8.963790e-01 +5.442495e-01 +7.898092e-01 +3.370467e+00 +1.347860e+00 +8.435071e-01 +6.852085e-01 +7.897145e-01 +7.922714e-01 +6.716145e-01 +7.467317e-01 +9.526182e-01 +5.652115e-01 +8.288631e-01
+1.335000e+01 +3.550112e+00 +1.647974e+00 +1.058292e+00 +8.167918e-01 +5.208642e-01 +6.742499e-01 +7.543635e-01 +6.844406e-01 +8.926605e-01 +5.487428e-01 +7.944335e-01 +3.358974e+00 +1.348469e+00 +8.458943e-01 +6.843445e-01 +7.931728e-01 +7.876440e-01 +6.743902e-01 +7.458850e-01 +9.515979e-01 +5.716686e-01 +8.310842e-01
+1.336667e+01 +3.552012e+00 +1.645908e+00 +1.062216e+00 +8.148576e-01 +5.221154e-01 +6.736217e-01 +7.539673e-01 +6.876352e-01 +8.895055e-01 +5.527490e-01 +7.951169e-01 +3.361438e+00 +1.346404e+00 +8.483137e-01 +6.837457e-01 +7.944585e-01 +7.849173e-01 +6.761779e-01 +7.454419e-01 +9.524288e-01 +5.772312e-01 +8.308780e-01
+1.338333e+01 +3.561164e+00 +1.640669e+00 +1.060589e+00 +8.124183e-01 +5.226016e-01 +6.736634e-01 +7.531342e-01 +6.918552e-01 +8.869321e-01 +5.558907e-01 +7.976496e-01 +3.370925e+00 +1.341986e+00 +8.465794e-01 +6.823062e-01 +7.929469e-01 +7.830920e-01 +6.783999e-01 +7.447176e-01 +9.525112e-01 +5.806018e-01 +8.352370e-01
+1.340000e+01 +3.577544e+00 +1.634453e+00 +1.058604e+00 +8.099442e-01 +5.222428e-01 +6.740625e-01 +7.522136e-01 +6.950594e-01 +8.842383e-01 +5.580191e-01 +8.010160e-01 +3.387327e+00 +1.337119e+00 +8.447515e-01 +6.802099e-01 +7.889695e-01 +7.833980e-01 +6.816738e-01 +7.429171e-01 +9.521071e-01 +5.820390e-01 +8.415206e-01
+1.341667e+01 +3.582785e+00 +1.631007e+00 +1.059254e+00 +8.094903e-01 +5.220841e-01 +6.734652e-01 +7.524585e-01 +6.986158e-01 +8.819348e-01 +5.595953e-01 +8.045345e-01 +3.393479e+00 +1.334379e+00 +8.452410e-01 +6.790961e-01 +7.855848e-01 +7.823341e-01 +6.863549e-01 +7.416463e-01 +9.502972e-01 +5.834111e-01 +8.495503e-01
+1.343333e+01 +3.605414e+00 +1.619888e+00 +1.056477e+00 +8.121105e-01 +5.214152e-01 +6.714850e-01 +7.522716e-01 +7.024494e-01 +8.781874e-01 +5.607458e-01 +8.069259e-01 +3.415997e+00 +1.325037e+00 +8.431052e-01 +6.812743e-01 +7.811296e-01 +7.787827e-01 +6.864133e-01 +7.442311e-01 +9.452373e-01 +5.847261e-01 +8.575711e-01
+1.345000e+01 +3.624546e+00 +1.614405e+00 +1.057134e+00 +8.158194e-01 +5.206812e-01 +6.703015e-01 +7.503893e-01 +7.054156e-01 +8.744526e-01 +5.624717e-01 +8.102857e-01 +3.434494e+00 +1.319839e+00 +8.439248e-01 +6.821588e-01 +7.780759e-01 +7.769546e-01 +6.841167e-01 +7.485956e-01 +9.406931e-01 +5.876090e-01 +8.664814e-01
+1.346667e+01 +3.640366e+00 +1.615702e+00 +1.054496e+00 +8.239367e-01 +5.198983e-01 +6.694202e-01 +7.491221e-01 +7.070560e-01 +8.706220e-01 +5.642955e-01 +8.094672e-01 +3.449816e+00 +1.319841e+00 +8.417195e-01 +6.856783e-01 +7.765783e-01 +7.793988e-01 +6.829671e-01 +7.495688e-01 +9.358295e-01 +5.913099e-01 +8.681495e-01
+1.348333e+01 +3.639408e+00 +1.611758e+00 +1.050573e+00 +8.329879e-01 +5.185347e-01 +6.694207e-01 +7.468045e-01 +7.099525e-01 +8.665000e-01 +5.661927e-01 +8.074921e-01 +3.449384e+00 +1.315841e+00 +8.385163e-01 +6.911181e-01 +7.735972e-01 +7.824431e-01 +6.813945e-01 +7.509219e-01 +9.302521e-01 +5.936434e-01 +8.667805e-01
+1.350000e+01 +3.638790e+00 +1.605030e+00 +1.051768e+00 +8.411482e-01 +5.175384e-01 +6.698441e-01 +7.444364e-01 +7.097646e-01 +8.621876e-01 +5.688150e-01 +8.067026e-01 +3.449722e+00 +1.309516e+00 +8.396154e-01 +6.976755e-01 +7.703191e-01 +7.864727e-01 +6.788984e-01 +7.482069e-01 +9.247340e-01 +5.971303e-01 +8.673322e-01
+1.351667e+01 +3.617195e+00 +1.594419e+00 +1.049752e+00 +8.416686e-01 +5.157716e-01 +6.721342e-01 +7.420737e-01 +7.088384e-01 +8.582230e-01 +5.693543e-01 +8.053886e-01 +3.429349e+00 +1.300417e+00 +8.381598e-01 +6.974078e-01 +7.659695e-01 +7.899962e-01 +6.749810e-01 +7.459200e-01 +9.196140e-01 +5.972050e-01 +8.657953e-01
+1.353333e+01 +3.599563e+00 +1.583889e+00 +1.046944e+00 +8.429418e-01 +5.140140e-01 +6.741130e-01 +7.387288e-01 +7.082877e-01 +8.544723e-01 +5.707471e-01 +8.033244e-01 +3.412732e+00 +1.291364e+00 +8.359010e-01 +6.975814e-01 +7.614585e-01 +7.926552e-01 +6.712573e-01 +7.442533e-01 +9.145572e-01 +5.988636e-01 +8.621431e-01
+1.355000e+01 +3.580769e+00 +1.577007e+00 +1.043236e+00 +8.431060e-01 +5.122445e-01 +6.777497e-01 +7.353661e-01 +7.087261e-01 +8.507647e-01 +5.744079e-01 +8.029683e-01 +3.394800e+00 +1.285267e+00 +8.329714e-01 +6.958504e-01 +7.571475e-01 +7.984257e-01 +6.678987e-01 +7.439816e-01 +9.097054e-01 +6.029391e-01 +8.596749e-01
+1.356667e+01 +3.575882e+00 +1.578170e+00 +1.036682e+00 +8.421516e-01 +5.105615e-01 +6.798357e-01 +7.321542e-01 +7.091641e-01 +8.473400e-01 +5.769576e-01 +8.012400e-01 +3.389818e+00 +1.285765e+00 +8.275538e-01 +6.929121e-01 +7.546318e-01 +8.037778e-01 +6.657526e-01 +7.428904e-01 +9.057826e-01 +6.060483e-01 +8.553370e-01
+1.358333e+01 +3.579381e+00 +1.578411e+00 +1.030612e+00 +8.407231e-01 +5.090435e-01 +6.817740e-01 +7.289317e-01 +7.084362e-01 +8.436092e-01 +5.805599e-01 +8.008508e-01 +3.392344e+00 +1.285737e+00 +8.222561e-01 +6.895178e-01 +7.530787e-01 +8.086624e-01 +6.632597e-01 +7.399090e-01 +9.017294e-01 +6.125701e-01 +8.508447e-01
+1.360000e+01 +3.571189e+00 +1.578149e+00 +1.028074e+00 +8.401739e-01 +5.074100e-01 +6.831360e-01 +7.259515e-01 +7.070732e-01 +8.407011e-01 +5.850894e-01 +7.994995e-01 +3.383965e+00 +1.285509e+00 +8.195991e-01 +6.862775e-01 +7.496390e-01 +8.119934e-01 +6.613885e-01 +7.363643e-01 +8.971549e-01 +6.225105e-01 +8.457439e-01
+1.361667e+01 +3.569864e+00 +1.578728e+00 +1.028747e+00 +8.412480e-01 +5.057518e-01 +6.854670e-01 +7.229590e-01 +7.057934e-01 +8.382953e-01 +5.890546e-01 +7.972064e-01 +3.382445e+00 +1.285941e+00 +8.194383e-01 +6.848776e-01 +7.452256e-01 +8.174336e-01 +6.608630e-01 +7.325509e-01 +8.925544e-01 +6.321377e-01 +8.408944e-01
+1.363333e+01 +3.566216e+00 +1.582125e+00 +1.033749e+00 +8.442651e-01 +5.040250e-01 +6.884533e-01 +7.204458e-01 +7.042148e-01 +8.360646e-01 +5.937673e-01 +7.955250e-01 +3.378750e+00 +1.288419e+00 +8.225354e-01 +6.839435e-01 +7.415000e-01 +8.243839e-01 +6.617126e-01 +7.285972e-01 +8.874608e-01 +6.438678e-01 +8.370450e-01
+1.365000e+01 +3.573375e+00 +1.584056e+00 +1.040018e+00 +8.451195e-01 +5.024529e-01 +6.902579e-01 +7.183221e-01 +7.033169e-01 +8.334510e-01 +6.009396e-01 +7.944904e-01 +3.385011e+00 +1.289971e+00 +8.264210e-01 +6.819123e-01 +7.379836e-01 +8.301266e-01 +6.626651e-01 +7.250123e-01 +8.822836e-01 +6.603345e-01 +8.320559e-01
+1.366667e+01 +3.585249e+00 +1.599148e+00 +1.042509e+00 +8.459585e-01 +5.007680e-01 +6.916383e-01 +7.164962e-01 +7.017093e-01 +8.323562e-01 +6.066754e-01 +7.925054e-01 +3.395711e+00 +1.302435e+00 +8.273390e-01 +6.790740e-01 +7.356148e-01 +8.382579e-01 +6.650164e-01 +7.211710e-01 +8.788440e-01 +6.732012e-01 +8.268670e-01
+1.368333e+01 +3.603341e+00 +1.626309e+00 +1.047327e+00 +8.476359e-01 +4.991986e-01 +6.933268e-01 +7.144854e-01 +6.993809e-01 +8.314547e-01 +6.110632e-01 +7.901929e-01 +3.412128e+00 +1.324981e+00 +8.302529e-01 +6.760912e-01 +7.353152e-01 +8.485000e-01 +6.698277e-01 +7.173503e-01 +8.746198e-01 +6.847029e-01 +8.219499e-01
+1.370000e+01 +3.611558e+00 +1.653333e+00 +1.046900e+00 +8.509354e-01 +4.976377e-01 +6.950261e-01 +7.125766e-01 +6.977841e-01 +8.295165e-01 +6.133981e-01 +7.894279e-01 +3.419705e+00 +1.347005e+00 +8.291897e-01 +6.742062e-01 +7.347675e-01 +8.590777e-01 +6.757550e-01 +7.135389e-01 +8.701213e-01 +6.910604e-01 +8.175391e-01
+1.371667e+01 +3.598938e+00 +1.690602e+00 +1.045325e+00 +8.535014e-01 +4.964315e-01 +6.979114e-01 +7.104418e-01 +6.970121e-01 +8.308380e-01 +6.153552e-01 +7.872122e-01 +3.407383e+00 +1.377304e+00 +8.273408e-01 +6.709137e-01 +7.384877e-01 +8.700174e-01 +6.792576e-01 +7.113767e-01 +8.690545e-01 +6.961476e-01 +8.126900e-01
+1.373333e+01 +3.601323e+00 +1.727608e+00 +1.042927e+00 +8.575921e-01 +4.958504e-01 +6.989138e-01 +7.087572e-01 +6.969665e-01 +8.324390e-01 +6.178948e-01 +7.876903e-01 +3.409158e+00 +1.406969e+00 +8.248003e-01 +6.686519e-01 +7.453942e-01 +8.787106e-01 +6.849419e-01 +7.095235e-01 +8.680795e-01 +7.022939e-01 +8.083285e-01
+1.375000e+01 +3.599610e+00 +1.757590e+00 +1.040385e+00 +8.596229e-01 +4.949488e-01 +6.989057e-01 +7.066880e-01 +6.965281e-01 +8.334540e-01 +6.193820e-01 +7.891642e-01 +3.406976e+00 +1.431478e+00 +8.222236e-01 +6.655965e-01 +7.485204e-01 +8.853378e-01 +6.899591e-01 +7.075972e-01 +8.669546e-01 +7.077491e-01 +8.045068e-01
+1.376667e+01 +3.575141e+00 +1.779362e+00 +1.037142e+00 +8.626391e-01 +4.941759e-01 +6.985615e-01 +7.038980e-01 +6.944407e-01 +8.320366e-01 +6.218323e-01 +7.930148e-01 +3.383355e+00 +1.448889e+00 +8.190465e-01 +6.628767e-01 +7.526274e-01 +8.879871e-01 +6.903955e-01 +7.046795e-01 +8.640198e-01 +7.140719e-01 +8.037366e-01
+1.378333e+01 +3.559357e+00 +1.792576e+00 +1.035247e+00 +8.662660e-01 +4.932573e-01 +6.977283e-01 +7.015362e-01 +6.935487e-01 +8.310463e-01 +6.254190e-01 +7.968835e-01 +3.367875e+00 +1.459465e+00 +8.169051e-01 +6.609646e-01 +7.545013e-01 +8.885942e-01 +6.921215e-01 +7.030273e-01 +8.619563e-01 +7.232925e-01 +8.014724e-01
+1.380000e+01 +3.546194e+00 +1.785608e+00 +1.033194e+00 +8.702674e-01 +4.922971e-01 +6.967282e-01 +6.984344e-01 +6.920875e-01 +8.288602e-01 +6.313859e-01 +8.033966e-01 +3.354494e+00 +1.453344e+00 +8.144768e-01 +6.600022e-01 +7.546370e-01 +8.860356e-01 +6.890470e-01 +7.009687e-01 +8.587692e-01 +7.370953e-01 +8.008183e-01
+1.381667e+01 +3.527019e+00 +1.781974e+00 +1.032122e+00 +8.705033e-01 +4.909065e-01 +6.972454e-01 +6.955845e-01 +6.903508e-01 +8.255632e-01 +6.359680e-01 +8.074562e-01 +3.335761e+00 +1.450256e+00 +8.128790e-01 +6.578413e-01 +7.527321e-01 +8.850840e-01 +6.863941e-01 +6.989301e-01 +8.541397e-01 +7.476943e-01 +7.991565e-01
+1.383333e+01 +3.507244e+00 +1.773591e+00 +1.029712e+00 +8.731649e-01 +4.895711e-01 +7.000110e-01 +6.928218e-01 +6.900176e-01 +8.221227e-01 +6.422657e-01 +8.123652e-01 +3.316533e+00 +1.443041e+00 +8.101847e-01 +6.569909e-01 +7.505839e-01 +8.858301e-01 +6.830261e-01 +6.984874e-01 +8.491086e-01 +7.601037e-01 +7.990279e-01
+1.385000e+01 +3.496181e+00 +1.766871e+00 +1.026008e+00 +8.785717e-01 +4.891644e-01 +7.032100e-01 +6.911495e-01 +6.889314e-01 +8.183183e-01 +6.455362e-01 +8.162003e-01 +3.305149e+00 +1.436346e+00 +8.066510e-01 +6.563142e-01 +7.534215e-01 +8.880711e-01 +6.799605e-01 +6.974803e-01 +8.438130e-01 +7.677508e-01 +7.986186e-01
+1.386667e+01 +3.491396e+00 +1.756644e+00 +1.021143e+00 +8.806951e-01 +4.886977e-01 +7.050438e-01 +6.901319e-01 +6.883321e-01 +8.157853e-01 +6.479968e-01 +8.193245e-01 +3.299663e+00 +1.427078e+00 +8.022595e-01 +6.546517e-01 +7.554979e-01 +8.873371e-01 +6.777052e-01 +6.975324e-01 +8.394196e-01 +7.739134e-01 +7.966649e-01
+1.388333e+01 +3.490182e+00 +1.753782e+00 +1.015852e+00 +8.848316e-01 +4.890260e-01 +7.052802e-01 +6.886670e-01 +6.878529e-01 +8.134122e-01 +6.501894e-01 +8.233596e-01 +3.297654e+00 +1.423032e+00 +7.976233e-01 +6.533272e-01 +7.611609e-01 +8.856433e-01 +6.768794e-01 +6.977214e-01 +8.350566e-01 +7.797654e-01 +7.949424e-01
+1.390000e+01 +3.483802e+00 +1.747919e+00 +1.008937e+00 +8.871513e-01 +4.890981e-01 +7.045158e-01 +6.877379e-01 +6.859869e-01 +8.103455e-01 +6.497086e-01 +8.260567e-01 +3.291035e+00 +1.417127e+00 +7.919208e-01 +6.518050e-01 +7.643804e-01 +8.825611e-01 +6.771729e-01 +6.959258e-01 +8.303770e-01 +7.795947e-01 +7.936772e-01
+1.391667e+01 +3.460961e+00 +1.743377e+00 +1.004941e+00 +8.901886e-01 +4.898722e-01 +7.044994e-01 +6.879998e-01 +6.832521e-01 +8.076317e-01 +6.498923e-01 +8.285379e-01 +3.269020e+00 +1.412513e+00 +7.883479e-01 +6.507398e-01 +7.687520e-01 +8.810374e-01 +6.773262e-01 +6.920181e-01 +8.266684e-01 +7.809855e-01 +7.924638e-01
+1.393333e+01 +3.446675e+00 +1.741829e+00 +1.002973e+00 +8.923413e-01 +4.904494e-01 +7.042619e-01 +6.881073e-01 +6.808413e-01 +8.069165e-01 +6.497650e-01 +8.326497e-01 +3.254934e+00 +1.410506e+00 +7.866355e-01 +6.491676e-01 +7.724922e-01 +8.804844e-01 +6.781215e-01 +6.885851e-01 +8.259487e-01 +7.820439e-01 +7.932256e-01
+1.395000e+01 +3.440171e+00 +1.742482e+00 +9.997354e-01 +8.926995e-01 +4.906942e-01 +7.045109e-01 +6.886472e-01 +6.783724e-01 +8.055185e-01 +6.488774e-01 +8.342526e-01 +3.248058e+00 +1.410219e+00 +7.837361e-01 +6.464317e-01 +7.761502e-01 +8.812034e-01 +6.794767e-01 +6.850364e-01 +8.236015e-01 +7.829386e-01 +7.911168e-01
+1.396667e+01 +3.441081e+00 +1.741166e+00 +9.955473e-01 +8.929372e-01 +4.904392e-01 +7.029259e-01 +6.875043e-01 +6.760659e-01 +8.034682e-01 +6.471642e-01 +8.342015e-01 +3.247945e+00 +1.408962e+00 +7.801601e-01 +6.437291e-01 +7.778204e-01 +8.784222e-01 +6.804739e-01 +6.827379e-01 +8.195933e-01 +7.821237e-01 +7.892674e-01
+1.398333e+01 +3.456404e+00 +1.737559e+00 +9.945788e-01 +8.917767e-01 +4.903440e-01 +7.012945e-01 +6.862022e-01 +6.732811e-01 +8.011939e-01 +6.466055e-01 +8.351458e-01 +3.261244e+00 +1.405364e+00 +7.790266e-01 +6.405216e-01 +7.807030e-01 +8.763229e-01 +6.800739e-01 +6.797188e-01 +8.157901e-01 +7.854099e-01 +7.871594e-01
+1.400000e+01 +3.455461e+00 +1.735944e+00 +9.950789e-01 +8.889115e-01 +4.900148e-01 +6.988023e-01 +6.846224e-01 +6.706649e-01 +7.995219e-01 +6.453005e-01 +8.364826e-01 +3.259719e+00 +1.403435e+00 +7.792600e-01 +6.370468e-01 +7.819519e-01 +8.729082e-01 +6.797611e-01 +6.772716e-01 +8.131518e-01 +7.851143e-01 +7.866872e-01
+1.401667e+01 +3.458418e+00 +1.731120e+00 +9.928831e-01 +8.851087e-01 +4.895119e-01 +6.960424e-01 +6.827160e-01 +6.686940e-01 +7.984521e-01 +6.446859e-01 +8.399532e-01 +3.261535e+00 +1.399194e+00 +7.775066e-01 +6.334592e-01 +7.836578e-01 +8.677191e-01 +6.785356e-01 +6.760728e-01 +8.096292e-01 +7.842934e-01 +7.894740e-01
+1.403333e+01 +3.458123e+00 +1.722634e+00 +9.913177e-01 +8.827522e-01 +4.885355e-01 +6.934573e-01 +6.809806e-01 +6.664172e-01 +7.970607e-01 +6.443443e-01 +8.437539e-01 +3.260255e+00 +1.392798e+00 +7.761746e-01 +6.303405e-01 +7.818717e-01 +8.623064e-01 +6.782102e-01 +6.734014e-01 +8.062018e-01 +7.853790e-01 +7.938076e-01
+1.405000e+01 +3.482681e+00 +1.716386e+00 +9.951601e-01 +8.822990e-01 +4.874794e-01 +6.910263e-01 +6.795774e-01 +6.641301e-01 +7.953013e-01 +6.458068e-01 +8.498289e-01 +3.282103e+00 +1.389147e+00 +7.790253e-01 +6.285344e-01 +7.792680e-01 +8.571127e-01 +6.793420e-01 +6.704652e-01 +8.027852e-01 +7.933955e-01 +8.022761e-01
+1.406667e+01 +3.477242e+00 +1.712274e+00 +9.955662e-01 +8.826858e-01 +4.862931e-01 +6.893029e-01 +6.771837e-01 +6.618803e-01 +7.926605e-01 +6.487008e-01 +8.576036e-01 +3.276656e+00 +1.387674e+00 +7.788260e-01 +6.285674e-01 +7.751449e-01 +8.525257e-01 +6.777882e-01 +6.672929e-01 +7.996977e-01 +8.008704e-01 +8.102798e-01
+1.408333e+01 +3.461691e+00 +1.711898e+00 +9.961651e-01 +8.829417e-01 +4.850159e-01 +6.878800e-01 +6.745209e-01 +6.593704e-01 +7.899073e-01 +6.505387e-01 +8.608730e-01 +3.261925e+00 +1.389163e+00 +7.788016e-01 +6.291988e-01 +7.718381e-01 +8.493210e-01 +6.750958e-01 +6.636806e-01 +7.969655e-01 +8.051381e-01 +8.134636e-01
+1.410000e+01 +3.455360e+00 +1.709413e+00 +9.956715e-01 +8.831253e-01 +4.836494e-01 +6.859445e-01 +6.717349e-01 +6.569968e-01 +7.872294e-01 +6.509002e-01 +8.592784e-01 +3.256398e+00 +1.388609e+00 +7.780256e-01 +6.311136e-01 +7.691196e-01 +8.449346e-01 +6.715073e-01 +6.599320e-01 +7.954389e-01 +8.054573e-01 +8.128225e-01
+1.411667e+01 +3.442072e+00 +1.696935e+00 +9.964052e-01 +8.831524e-01 +4.822321e-01 +6.849737e-01 +6.693377e-01 +6.546363e-01 +7.856229e-01 +6.519186e-01 +8.569651e-01 +3.244079e+00 +1.378807e+00 +7.781458e-01 +6.308969e-01 +7.650773e-01 +8.409515e-01 +6.685390e-01 +6.560906e-01 +7.953610e-01 +8.081404e-01 +8.101483e-01
+1.413333e+01 +3.454071e+00 +1.686643e+00 +9.946752e-01 +8.850976e-01 +4.809272e-01 +6.834430e-01 +6.671987e-01 +6.527313e-01 +7.849827e-01 +6.523413e-01 +8.544467e-01 +3.255627e+00 +1.371425e+00 +7.763988e-01 +6.325677e-01 +7.616021e-01 +8.358874e-01 +6.667492e-01 +6.525847e-01 +7.977738e-01 +8.094393e-01 +8.080921e-01
+1.415000e+01 +3.493493e+00 +1.679258e+00 +1.000198e+00 +8.851455e-01 +4.794535e-01 +6.818838e-01 +6.647875e-01 +6.503479e-01 +7.829659e-01 +6.555499e-01 +8.516138e-01 +3.292244e+00 +1.366129e+00 +7.800779e-01 +6.323827e-01 +7.598970e-01 +8.311102e-01 +6.641098e-01 +6.489417e-01 +7.979286e-01 +8.212529e-01 +8.068315e-01
+1.416667e+01 +3.523024e+00 +1.671943e+00 +1.009300e+00 +8.829943e-01 +4.778918e-01 +6.804742e-01 +6.622808e-01 +6.479471e-01 +7.832011e-01 +6.609545e-01 +8.508451e-01 +3.320088e+00 +1.360549e+00 +7.862490e-01 +6.309569e-01 +7.574823e-01 +8.267016e-01 +6.607165e-01 +6.454947e-01 +8.024327e-01 +8.359977e-01 +8.056249e-01
+1.418333e+01 +3.519814e+00 +1.659514e+00 +1.011941e+00 +8.806775e-01 +4.763465e-01 +6.807124e-01 +6.603386e-01 +6.460224e-01 +7.845006e-01 +6.637127e-01 +8.493599e-01 +3.316908e+00 +1.350385e+00 +7.874854e-01 +6.282101e-01 +7.536819e-01 +8.234282e-01 +6.586366e-01 +6.419231e-01 +8.057549e-01 +8.430043e-01 +8.035279e-01
+1.420000e+01 +3.540906e+00 +1.648548e+00 +1.019231e+00 +8.774490e-01 +4.749197e-01 +6.796653e-01 +6.580130e-01 +6.447678e-01 +7.854979e-01 +6.682891e-01 +8.469856e-01 +3.336513e+00 +1.341298e+00 +7.920857e-01 +6.252191e-01 +7.514031e-01 +8.189219e-01 +6.561685e-01 +6.394668e-01 +8.088441e-01 +8.558367e-01 +8.005554e-01
+1.421667e+01 +3.552279e+00 +1.637473e+00 +1.028631e+00 +8.735524e-01 +4.734091e-01 +6.783383e-01 +6.556824e-01 +6.456982e-01 +7.894487e-01 +6.746445e-01 +8.490500e-01 +3.347099e+00 +1.332192e+00 +7.979276e-01 +6.221370e-01 +7.484836e-01 +8.143859e-01 +6.537819e-01 +6.395129e-01 +8.148868e-01 +8.718515e-01 +7.989811e-01
+1.423333e+01 +3.554467e+00 +1.628040e+00 +1.041438e+00 +8.705037e-01 +4.724090e-01 +6.760806e-01 +6.533575e-01 +6.478382e-01 +7.945416e-01 +6.802998e-01 +8.511023e-01 +3.348813e+00 +1.324098e+00 +8.065963e-01 +6.186948e-01 +7.486413e-01 +8.096538e-01 +6.507994e-01 +6.408210e-01 +8.248976e-01 +8.846156e-01 +7.965482e-01
+1.425000e+01 +3.552060e+00 +1.616536e+00 +1.052362e+00 +8.694851e-01 +4.719505e-01 +6.732972e-01 +6.510091e-01 +6.487583e-01 +7.963062e-01 +6.848421e-01 +8.522206e-01 +3.346044e+00 +1.314359e+00 +8.139346e-01 +6.156860e-01 +7.497162e-01 +8.047144e-01 +6.478135e-01 +6.415870e-01 +8.309181e-01 +8.931972e-01 +7.941952e-01
+1.426667e+01 +3.550038e+00 +1.606056e+00 +1.071049e+00 +8.695736e-01 +4.721288e-01 +6.704435e-01 +6.488526e-01 +6.492284e-01 +7.958898e-01 +6.928469e-01 +8.545149e-01 +3.343079e+00 +1.305295e+00 +8.270615e-01 +6.128442e-01 +7.532925e-01 +8.000434e-01 +6.449350e-01 +6.426814e-01 +8.346115e-01 +9.109971e-01 +7.908432e-01
+1.428333e+01 +3.548022e+00 +1.601880e+00 +1.094354e+00 +8.697261e-01 +4.730861e-01 +6.677875e-01 +6.474892e-01 +6.483624e-01 +7.945494e-01 +7.034724e-01 +8.570478e-01 +3.340174e+00 +1.300879e+00 +8.437488e-01 +6.104130e-01 +7.604632e-01 +7.954781e-01 +6.423821e-01 +6.421779e-01 +8.390568e-01 +9.333294e-01 +7.872455e-01
+1.430000e+01 +3.536124e+00 +1.602599e+00 +1.124327e+00 +8.679148e-01 +4.730108e-01 +6.655388e-01 +6.461783e-01 +6.493063e-01 +7.953631e-01 +7.106583e-01 +8.575015e-01 +3.328475e+00 +1.301142e+00 +8.657544e-01 +6.084863e-01 +7.637480e-01 +7.916273e-01 +6.400196e-01 +6.448197e-01 +8.463296e-01 +9.507474e-01 +7.829074e-01
+1.431667e+01 +3.513997e+00 +1.607271e+00 +1.153131e+00 +8.673264e-01 +4.729725e-01 +6.632167e-01 +6.441675e-01 +6.491382e-01 +7.976975e-01 +7.170844e-01 +8.568607e-01 +3.307242e+00 +1.304254e+00 +8.872295e-01 +6.062178e-01 +7.667410e-01 +7.889226e-01 +6.371371e-01 +6.468973e-01 +8.550647e-01 +9.658408e-01 +7.783031e-01
+1.433333e+01 +3.490970e+00 +1.620407e+00 +1.173284e+00 +8.668656e-01 +4.727455e-01 +6.618054e-01 +6.427614e-01 +6.477656e-01 +7.984118e-01 +7.182424e-01 +8.542767e-01 +3.285136e+00 +1.314235e+00 +9.025007e-01 +6.040126e-01 +7.708699e-01 +7.881683e-01 +6.354580e-01 +6.472685e-01 +8.610838e-01 +9.700032e-01 +7.738554e-01
+1.435000e+01 +3.463088e+00 +1.631913e+00 +1.182810e+00 +8.659214e-01 +4.724434e-01 +6.611836e-01 +6.413489e-01 +6.458385e-01 +7.960012e-01 +7.176584e-01 +8.522185e-01 +3.258716e+00 +1.322784e+00 +9.094640e-01 +6.013078e-01 +7.739208e-01 +7.889047e-01 +6.341384e-01 +6.472757e-01 +8.604357e-01 +9.697892e-01 +7.695500e-01
+1.436667e+01 +3.436104e+00 +1.652176e+00 +1.187537e+00 +8.633666e-01 +4.718587e-01 +6.608893e-01 +6.410044e-01 +6.438177e-01 +7.930878e-01 +7.169161e-01 +8.493369e-01 +3.233187e+00 +1.338931e+00 +9.128385e-01 +5.980025e-01 +7.773466e-01 +7.898313e-01 +6.348707e-01 +6.468015e-01 +8.581534e-01 +9.686046e-01 +7.650671e-01
+1.438333e+01 +3.411585e+00 +1.672985e+00 +1.193338e+00 +8.626547e-01 +4.717465e-01 +6.609610e-01 +6.400003e-01 +6.417846e-01 +7.899523e-01 +7.163429e-01 +8.466739e-01 +3.210057e+00 +1.355191e+00 +9.170309e-01 +5.948919e-01 +7.828460e-01 +7.921120e-01 +6.341506e-01 +6.468831e-01 +8.563425e-01 +9.679988e-01 +7.605309e-01
+1.440000e+01 +3.390404e+00 +1.681756e+00 +1.192803e+00 +8.652663e-01 +4.723732e-01 +6.600749e-01 +6.384473e-01 +6.396457e-01 +7.867261e-01 +7.146314e-01 +8.440722e-01 +3.190404e+00 +1.361148e+00 +9.164334e-01 +5.930000e-01 +7.885674e-01 +7.914281e-01 +6.327611e-01 +6.460404e-01 +8.539893e-01 +9.638742e-01 +7.564469e-01
+1.441667e+01 +3.370730e+00 +1.680136e+00 +1.192365e+00 +8.715851e-01 +4.729086e-01 +6.585931e-01 +6.359895e-01 +6.382796e-01 +7.834829e-01 +7.130580e-01 +8.418238e-01 +3.172083e+00 +1.359502e+00 +9.158176e-01 +5.940608e-01 +7.910811e-01 +7.893925e-01 +6.296006e-01 +6.469563e-01 +8.509567e-01 +9.608553e-01 +7.522814e-01
+1.443333e+01 +3.355943e+00 +1.682762e+00 +1.188231e+00 +8.786529e-01 +4.740570e-01 +6.558883e-01 +6.333276e-01 +6.359088e-01 +7.802807e-01 +7.107240e-01 +8.389935e-01 +3.158215e+00 +1.361249e+00 +9.126677e-01 +5.963557e-01 +7.970092e-01 +7.854010e-01 +6.264308e-01 +6.445913e-01 +8.485627e-01 +9.557236e-01 +7.483052e-01
+1.445000e+01 +3.365034e+00 +1.679636e+00 +1.184447e+00 +8.856300e-01 +4.751686e-01 +6.535867e-01 +6.308822e-01 +6.342797e-01 +7.778528e-01 +7.079499e-01 +8.362284e-01 +3.166314e+00 +1.358974e+00 +9.099115e-01 +5.994887e-01 +8.027084e-01 +7.810633e-01 +6.230504e-01 +6.435263e-01 +8.487858e-01 +9.507302e-01 +7.441280e-01
+1.446667e+01 +3.393929e+00 +1.682158e+00 +1.182300e+00 +8.938761e-01 +4.763633e-01 +6.508252e-01 +6.282985e-01 +6.319576e-01 +7.748482e-01 +7.053205e-01 +8.341262e-01 +3.192986e+00 +1.361979e+00 +9.086860e-01 +6.052133e-01 +8.095701e-01 +7.763033e-01 +6.196138e-01 +6.431462e-01 +8.494738e-01 +9.465337e-01 +7.401893e-01
+1.448333e+01 +3.420882e+00 +1.697861e+00 +1.181514e+00 +9.055672e-01 +4.776147e-01 +6.482731e-01 +6.257929e-01 +6.298705e-01 +7.721629e-01 +7.029803e-01 +8.308965e-01 +3.218382e+00 +1.376419e+00 +9.084634e-01 +6.149377e-01 +8.177008e-01 +7.721941e-01 +6.166728e-01 +6.432675e-01 +8.501844e-01 +9.434075e-01 +7.357826e-01
+1.450000e+01 +3.447847e+00 +1.705917e+00 +1.180834e+00 +9.159209e-01 +4.793282e-01 +6.458346e-01 +6.233824e-01 +6.281240e-01 +7.691124e-01 +7.004620e-01 +8.293119e-01 +3.243746e+00 +1.385522e+00 +9.083825e-01 +6.252476e-01 +8.253046e-01 +7.679621e-01 +6.132142e-01 +6.427913e-01 +8.497550e-01 +9.403771e-01 +7.319888e-01
+1.451667e+01 +3.470108e+00 +1.710216e+00 +1.177928e+00 +9.269410e-01 +4.809715e-01 +6.434447e-01 +6.211680e-01 +6.263185e-01 +7.664735e-01 +6.973721e-01 +8.257658e-01 +3.264716e+00 +1.390914e+00 +9.065455e-01 +6.357825e-01 +8.327656e-01 +7.637641e-01 +6.098889e-01 +6.403814e-01 +8.496682e-01 +9.350117e-01 +7.281455e-01
+1.453333e+01 +3.484449e+00 +1.716486e+00 +1.174604e+00 +9.381606e-01 +4.815102e-01 +6.412506e-01 +6.191843e-01 +6.251864e-01 +7.656443e-01 +6.943746e-01 +8.219344e-01 +3.279920e+00 +1.400161e+00 +9.043456e-01 +6.516191e-01 +8.325389e-01 +7.599762e-01 +6.066895e-01 +6.373018e-01 +8.518299e-01 +9.292129e-01 +7.242955e-01
+1.455000e+01 +3.510762e+00 +1.728124e+00 +1.169590e+00 +9.471021e-01 +4.817582e-01 +6.388129e-01 +6.173513e-01 +6.252003e-01 +7.641994e-01 +6.915189e-01 +8.182024e-01 +3.305358e+00 +1.415270e+00 +9.005807e-01 +6.671171e-01 +8.329722e-01 +7.563040e-01 +6.044082e-01 +6.343395e-01 +8.525368e-01 +9.238296e-01 +7.210513e-01
+1.456667e+01 +3.495693e+00 +1.729819e+00 +1.161534e+00 +9.537753e-01 +4.821302e-01 +6.369863e-01 +6.160253e-01 +6.260374e-01 +7.629754e-01 +6.889444e-01 +8.145157e-01 +3.291550e+00 +1.420557e+00 +8.942362e-01 +6.773823e-01 +8.321852e-01 +7.535565e-01 +6.016566e-01 +6.323954e-01 +8.510661e-01 +9.179811e-01 +7.171273e-01
+1.458333e+01 +3.475088e+00 +1.735414e+00 +1.154549e+00 +9.601350e-01 +4.827047e-01 +6.346001e-01 +6.140827e-01 +6.279635e-01 +7.621122e-01 +6.860761e-01 +8.119796e-01 +3.271897e+00 +1.429262e+00 +8.888051e-01 +6.868441e-01 +8.324911e-01 +7.503961e-01 +5.987299e-01 +6.315623e-01 +8.499241e-01 +9.121889e-01 +7.141495e-01
+1.460000e+01 +3.453330e+00 +1.732291e+00 +1.148068e+00 +9.614657e-01 +4.824464e-01 +6.325428e-01 +6.129775e-01 +6.293999e-01 +7.611730e-01 +6.838439e-01 +8.082245e-01 +3.251696e+00 +1.429007e+00 +8.837866e-01 +6.916658e-01 +8.304566e-01 +7.470819e-01 +5.960492e-01 +6.305259e-01 +8.484825e-01 +9.071360e-01 +7.102279e-01
+1.461667e+01 +3.427509e+00 +1.725720e+00 +1.141614e+00 +9.622747e-01 +4.825142e-01 +6.304102e-01 +6.122236e-01 +6.310451e-01 +7.622394e-01 +6.810407e-01 +8.059723e-01 +3.227014e+00 +1.425368e+00 +8.788538e-01 +6.938643e-01 +8.292526e-01 +7.439513e-01 +5.938395e-01 +6.301171e-01 +8.481047e-01 +9.018280e-01 +7.076295e-01
+1.463333e+01 +3.408640e+00 +1.716579e+00 +1.133677e+00 +9.647238e-01 +4.836197e-01 +6.281073e-01 +6.105487e-01 +6.329199e-01 +7.644493e-01 +6.788657e-01 +8.023768e-01 +3.208533e+00 +1.419321e+00 +8.725601e-01 +6.957628e-01 +8.315546e-01 +7.402878e-01 +5.915104e-01 +6.302361e-01 +8.483675e-01 +8.961611e-01 +7.038559e-01
+1.465000e+01 +3.389020e+00 +1.706819e+00 +1.126288e+00 +9.678354e-01 +4.850272e-01 +6.262750e-01 +6.088623e-01 +6.360753e-01 +7.686842e-01 +6.786534e-01 +7.985714e-01 +3.189878e+00 +1.412749e+00 +8.665837e-01 +6.986546e-01 +8.336201e-01 +7.369501e-01 +5.890171e-01 +6.320287e-01 +8.503899e-01 +8.928159e-01 +7.000109e-01
+1.466667e+01 +3.376273e+00 +1.700894e+00 +1.120285e+00 +9.743814e-01 +4.858126e-01 +6.250369e-01 +6.093456e-01 +6.379394e-01 +7.688002e-01 +6.772387e-01 +7.953589e-01 +3.177070e+00 +1.410832e+00 +8.616558e-01 +7.031369e-01 +8.330296e-01 +7.346715e-01 +5.906045e-01 +6.343257e-01 +8.471406e-01 +8.879824e-01 +6.972940e-01
+1.468333e+01 +3.365933e+00 +1.697371e+00 +1.114347e+00 +9.783004e-01 +4.865725e-01 +6.241964e-01 +6.102868e-01 +6.389811e-01 +7.699048e-01 +6.764197e-01 +7.923651e-01 +3.166492e+00 +1.410947e+00 +8.570182e-01 +7.056284e-01 +8.323912e-01 +7.336271e-01 +5.935767e-01 +6.355545e-01 +8.445419e-01 +8.826383e-01 +6.959784e-01
+1.470000e+01 +3.351068e+00 +1.703772e+00 +1.108670e+00 +9.862631e-01 +4.870137e-01 +6.226462e-01 +6.122201e-01 +6.432076e-01 +7.717443e-01 +6.751788e-01 +7.893783e-01 +3.152090e+00 +1.421113e+00 +8.525491e-01 +7.132977e-01 +8.294338e-01 +7.316737e-01 +5.988078e-01 +6.400642e-01 +8.431528e-01 +8.771626e-01 +6.943122e-01
+1.471667e+01 +3.338787e+00 +1.714897e+00 +1.101617e+00 +9.945071e-01 +4.879804e-01 +6.216653e-01 +6.143769e-01 +6.470398e-01 +7.769688e-01 +6.761533e-01 +7.871309e-01 +3.140338e+00 +1.436291e+00 +8.467598e-01 +7.228540e-01 +8.269316e-01 +7.303496e-01 +6.051824e-01 +6.444478e-01 +8.446399e-01 +8.747275e-01 +6.921529e-01
+1.473333e+01 +3.314213e+00 +1.727154e+00 +1.097741e+00 +1.002857e+00 +4.886933e-01 +6.219548e-01 +6.167054e-01 +6.495738e-01 +7.803431e-01 +6.757658e-01 +7.834695e-01 +3.117178e+00 +1.452707e+00 +8.434102e-01 +7.342059e-01 +8.235541e-01 +7.308607e-01 +6.091562e-01 +6.497499e-01 +8.426313e-01 +8.716830e-01 +6.883653e-01
+1.475000e+01 +3.292506e+00 +1.734110e+00 +1.105243e+00 +1.010254e+00 +4.884074e-01 +6.227169e-01 +6.210924e-01 +6.532134e-01 +7.799433e-01 +6.748200e-01 +7.800799e-01 +3.097440e+00 +1.463161e+00 +8.491340e-01 +7.459936e-01 +8.188019e-01 +7.299864e-01 +6.147951e-01 +6.579671e-01 +8.384955e-01 +8.700170e-01 +6.852473e-01
+1.476667e+01 +3.272919e+00 +1.744814e+00 +1.125806e+00 +1.017091e+00 +4.875556e-01 +6.231591e-01 +6.257245e-01 +6.576511e-01 +7.784111e-01 +6.738762e-01 +7.769068e-01 +3.079675e+00 +1.476408e+00 +8.651474e-01 +7.580314e-01 +8.137343e-01 +7.288945e-01 +6.211405e-01 +6.695307e-01 +8.343017e-01 +8.713761e-01 +6.821325e-01
+1.478333e+01 +3.254615e+00 +1.760354e+00 +1.144189e+00 +1.028871e+00 +4.867684e-01 +6.228340e-01 +6.281001e-01 +6.606658e-01 +7.768898e-01 +6.740223e-01 +7.738022e-01 +3.063210e+00 +1.494231e+00 +8.794724e-01 +7.746726e-01 +8.088183e-01 +7.287810e-01 +6.246933e-01 +6.795248e-01 +8.303153e-01 +8.726353e-01 +6.792858e-01
+1.480000e+01 +3.228956e+00 +1.780128e+00 +1.180010e+00 +1.037765e+00 +4.865590e-01 +6.238618e-01 +6.315980e-01 +6.632102e-01 +7.756963e-01 +6.742719e-01 +7.705764e-01 +3.038923e+00 +1.515391e+00 +9.077540e-01 +7.859198e-01 +8.054219e-01 +7.310356e-01 +6.304159e-01 +6.939462e-01 +8.287248e-01 +8.769399e-01 +6.760539e-01
+1.481667e+01 +3.211942e+00 +1.793142e+00 +1.208315e+00 +1.046738e+00 +4.868316e-01 +6.238837e-01 +6.328532e-01 +6.644493e-01 +7.742480e-01 +6.739645e-01 +7.679544e-01 +3.024093e+00 +1.530135e+00 +9.302489e-01 +7.997121e-01 +8.021882e-01 +7.298758e-01 +6.335545e-01 +7.020544e-01 +8.241266e-01 +8.819505e-01 +6.764257e-01
+1.483333e+01 +3.203759e+00 +1.799245e+00 +1.228641e+00 +1.054500e+00 +4.869698e-01 +6.252203e-01 +6.359532e-01 +6.646118e-01 +7.730442e-01 +6.746456e-01 +7.648858e-01 +3.017889e+00 +1.538845e+00 +9.464004e-01 +8.139852e-01 +7.977719e-01 +7.293425e-01 +6.380360e-01 +7.063583e-01 +8.193597e-01 +8.883466e-01 +6.760127e-01
+1.485000e+01 +3.184271e+00 +1.802145e+00 +1.239441e+00 +1.058277e+00 +4.861333e-01 +6.274068e-01 +6.406657e-01 +6.676896e-01 +7.753047e-01 +6.734938e-01 +7.631454e-01 +3.000197e+00 +1.543694e+00 +9.546273e-01 +8.224063e-01 +7.928948e-01 +7.310910e-01 +6.426250e-01 +7.154707e-01 +8.174110e-01 +8.884039e-01 +6.743593e-01
+1.486667e+01 +3.161849e+00 +1.800320e+00 +1.259869e+00 +1.063164e+00 +4.853037e-01 +6.284742e-01 +6.441626e-01 +6.714077e-01 +7.746849e-01 +6.715977e-01 +7.633691e-01 +2.979402e+00 +1.544122e+00 +9.707028e-01 +8.295617e-01 +7.882743e-01 +7.318016e-01 +6.446469e-01 +7.287852e-01 +8.146764e-01 +8.875280e-01 +6.753819e-01
+1.488333e+01 +3.149980e+00 +1.797660e+00 +1.279384e+00 +1.064512e+00 +4.846598e-01 +6.294914e-01 +6.448534e-01 +6.723532e-01 +7.730952e-01 +6.696580e-01 +7.654061e-01 +2.967691e+00 +1.543904e+00 +9.866135e-01 +8.317436e-01 +7.846977e-01 +7.347272e-01 +6.426624e-01 +7.400783e-01 +8.133163e-01 +8.840418e-01 +6.791142e-01
+1.490000e+01 +3.137728e+00 +1.792322e+00 +1.291371e+00 +1.063046e+00 +4.833106e-01 +6.292520e-01 +6.448341e-01 +6.729947e-01 +7.728718e-01 +6.683521e-01 +7.681846e-01 +2.955609e+00 +1.540551e+00 +9.965776e-01 +8.308364e-01 +7.802780e-01 +7.356331e-01 +6.399699e-01 +7.485007e-01 +8.152537e-01 +8.809255e-01 +6.822953e-01
+1.491667e+01 +3.128883e+00 +1.786000e+00 +1.298834e+00 +1.061138e+00 +4.820709e-01 +6.315836e-01 +6.458156e-01 +6.719133e-01 +7.719770e-01 +6.663363e-01 +7.676499e-01 +2.946215e+00 +1.535326e+00 +1.002850e+00 +8.276930e-01 +7.773642e-01 +7.408909e-01 +6.386100e-01 +7.535819e-01 +8.147476e-01 +8.767228e-01 +6.817948e-01
+1.493333e+01 +3.137187e+00 +1.784558e+00 +1.304246e+00 +1.056910e+00 +4.810109e-01 +6.330669e-01 +6.460877e-01 +6.709966e-01 +7.717751e-01 +6.653221e-01 +7.653098e-01 +2.952615e+00 +1.534104e+00 +1.007027e+00 +8.228515e-01 +7.760164e-01 +7.455306e-01 +6.388625e-01 +7.597516e-01 +8.135164e-01 +8.736406e-01 +6.784028e-01
+1.495000e+01 +3.144349e+00 +1.781231e+00 +1.319740e+00 +1.055107e+00 +4.807594e-01 +6.343193e-01 +6.458904e-01 +6.691020e-01 +7.713238e-01 +6.658655e-01 +7.630557e-01 +2.957752e+00 +1.531455e+00 +1.019107e+00 +8.191643e-01 +7.769930e-01 +7.489367e-01 +6.401174e-01 +7.643913e-01 +8.137754e-01 +8.747594e-01 +6.747247e-01
+1.496667e+01 +3.157633e+00 +1.770897e+00 +1.338873e+00 +1.054319e+00 +4.817169e-01 +6.358843e-01 +6.442375e-01 +6.667315e-01 +7.708775e-01 +6.670686e-01 +7.599617e-01 +2.968063e+00 +1.522288e+00 +1.034319e+00 +8.154294e-01 +7.835310e-01 +7.519555e-01 +6.383703e-01 +7.682964e-01 +8.150353e-01 +8.752468e-01 +6.712807e-01
+1.498333e+01 +3.141719e+00 +1.760520e+00 +1.357032e+00 +1.054154e+00 +4.827637e-01 +6.372664e-01 +6.428016e-01 +6.640487e-01 +7.717270e-01 +6.684996e-01 +7.568481e-01 +2.951983e+00 +1.512235e+00 +1.048951e+00 +8.122133e-01 +7.889859e-01 +7.514289e-01 +6.365941e-01 +7.677841e-01 +8.195917e-01 +8.775696e-01 +6.681127e-01
+1.500000e+01 +3.127050e+00 +1.750546e+00 +1.368069e+00 +1.054590e+00 +4.833653e-01 +6.383954e-01 +6.416973e-01 +6.617233e-01 +7.709487e-01 +6.686406e-01 +7.536371e-01 +2.937096e+00 +1.502384e+00 +1.057823e+00 +8.098709e-01 +7.934911e-01 +7.501394e-01 +6.350336e-01 +7.687243e-01 +8.198575e-01 +8.770751e-01 +6.647402e-01
+1.501667e+01 +3.112494e+00 +1.748147e+00 +1.377473e+00 +1.053012e+00 +4.845115e-01 +6.385575e-01 +6.396402e-01 +6.591781e-01 +7.706955e-01 +6.675042e-01 +7.508530e-01 +2.922101e+00 +1.498347e+00 +1.065604e+00 +8.052792e-01 +8.008449e-01 +7.481976e-01 +6.331716e-01 +7.687270e-01 +8.203237e-01 +8.741653e-01 +6.622007e-01
+1.503333e+01 +3.091839e+00 +1.750940e+00 +1.390699e+00 +1.050815e+00 +4.857552e-01 +6.382011e-01 +6.379985e-01 +6.564097e-01 +7.705245e-01 +6.675440e-01 +7.479887e-01 +2.902052e+00 +1.498348e+00 +1.076544e+00 +8.005067e-01 +8.076246e-01 +7.446250e-01 +6.325279e-01 +7.676882e-01 +8.224895e-01 +8.741735e-01 +6.600433e-01
+1.505000e+01 +3.084155e+00 +1.745701e+00 +1.395702e+00 +1.047811e+00 +4.870175e-01 +6.413946e-01 +6.368645e-01 +6.536576e-01 +7.698586e-01 +6.688361e-01 +7.449944e-01 +2.894079e+00 +1.492370e+00 +1.080613e+00 +7.959057e-01 +8.127273e-01 +7.445892e-01 +6.313631e-01 +7.672217e-01 +8.231893e-01 +8.744825e-01 +6.569995e-01
+1.506667e+01 +3.073507e+00 +1.736568e+00 +1.398025e+00 +1.046760e+00 +4.883615e-01 +6.447544e-01 +6.358795e-01 +6.510546e-01 +7.690902e-01 +6.692816e-01 +7.419806e-01 +2.883424e+00 +1.483458e+00 +1.082458e+00 +7.923196e-01 +8.172023e-01 +7.450776e-01 +6.301370e-01 +7.657295e-01 +8.223314e-01 +8.736726e-01 +6.543152e-01
+1.508333e+01 +3.080626e+00 +1.723547e+00 +1.410912e+00 +1.046443e+00 +4.888983e-01 +6.482362e-01 +6.353718e-01 +6.483887e-01 +7.674240e-01 +6.701181e-01 +7.387017e-01 +2.889253e+00 +1.472065e+00 +1.092786e+00 +7.894437e-01 +8.180986e-01 +7.468269e-01 +6.290547e-01 +7.661162e-01 +8.245210e-01 +8.752698e-01 +6.518122e-01
+1.510000e+01 +3.076815e+00 +1.713293e+00 +1.416850e+00 +1.046103e+00 +4.891944e-01 +6.530205e-01 +6.371776e-01 +6.463868e-01 +7.650450e-01 +6.702112e-01 +7.353741e-01 +2.884403e+00 +1.462303e+00 +1.097435e+00 +7.859529e-01 +8.209540e-01 +7.498568e-01 +6.302185e-01 +7.682995e-01 +8.213689e-01 +8.746573e-01 +6.488644e-01
+1.511667e+01 +3.075361e+00 +1.700433e+00 +1.425544e+00 +1.042574e+00 +4.885255e-01 +6.583241e-01 +6.392433e-01 +6.442495e-01 +7.629175e-01 +6.701600e-01 +7.319625e-01 +2.882688e+00 +1.451213e+00 +1.104392e+00 +7.826123e-01 +8.181001e-01 +7.541073e-01 +6.314479e-01 +7.685905e-01 +8.202820e-01 +8.756602e-01 +6.461297e-01
+1.513333e+01 +3.061873e+00 +1.687947e+00 +1.429093e+00 +1.040652e+00 +4.879077e-01 +6.602878e-01 +6.393001e-01 +6.428946e-01 +7.605586e-01 +6.689956e-01 +7.286504e-01 +2.869589e+00 +1.440556e+00 +1.107241e+00 +7.802811e-01 +8.155989e-01 +7.547614e-01 +6.304797e-01 +7.701325e-01 +8.162204e-01 +8.740018e-01 +6.430211e-01
+1.515000e+01 +3.052430e+00 +1.677037e+00 +1.438440e+00 +1.038991e+00 +4.871212e-01 +6.610040e-01 +6.381308e-01 +6.409852e-01 +7.575771e-01 +6.678695e-01 +7.253166e-01 +2.859857e+00 +1.431777e+00 +1.114894e+00 +7.779746e-01 +8.124749e-01 +7.556395e-01 +6.276604e-01 +7.715900e-01 +8.133833e-01 +8.731689e-01 +6.403678e-01
+1.516667e+01 +3.042774e+00 +1.668681e+00 +1.457093e+00 +1.035784e+00 +4.861284e-01 +6.617803e-01 +6.370110e-01 +6.388058e-01 +7.543245e-01 +6.666173e-01 +7.221333e-01 +2.850031e+00 +1.425133e+00 +1.130439e+00 +7.750508e-01 +8.094607e-01 +7.567904e-01 +6.252289e-01 +7.715416e-01 +8.133100e-01 +8.732155e-01 +6.387346e-01
+1.518333e+01 +3.042873e+00 +1.660387e+00 +1.469296e+00 +1.032358e+00 +4.850736e-01 +6.609433e-01 +6.357240e-01 +6.367155e-01 +7.519369e-01 +6.667221e-01 +7.188805e-01 +2.849677e+00 +1.418792e+00 +1.140738e+00 +7.725654e-01 +8.057073e-01 +7.544661e-01 +6.247911e-01 +7.693663e-01 +8.150632e-01 +8.754992e-01 +6.361069e-01
+1.520000e+01 +3.043355e+00 +1.653828e+00 +1.483510e+00 +1.030156e+00 +4.841297e-01 +6.601204e-01 +6.342669e-01 +6.348742e-01 +7.493600e-01 +6.675868e-01 +7.160580e-01 +2.849490e+00 +1.414297e+00 +1.152495e+00 +7.705836e-01 +8.024498e-01 +7.535694e-01 +6.237067e-01 +7.681405e-01 +8.167513e-01 +8.784100e-01 +6.338386e-01
+1.521667e+01 +3.038007e+00 +1.643907e+00 +1.506091e+00 +1.027461e+00 +4.831295e-01 +6.590915e-01 +6.350743e-01 +6.341322e-01 +7.475982e-01 +6.664123e-01 +7.128571e-01 +2.844072e+00 +1.406282e+00 +1.171246e+00 +7.685872e-01 +8.001464e-01 +7.506771e-01 +6.249738e-01 +7.686923e-01 +8.209293e-01 +8.787116e-01 +6.320355e-01
+1.523333e+01 +3.048193e+00 +1.635295e+00 +1.526609e+00 +1.024208e+00 +4.819927e-01 +6.597332e-01 +6.381524e-01 +6.332760e-01 +7.459701e-01 +6.656922e-01 +7.096413e-01 +2.853704e+00 +1.399572e+00 +1.188621e+00 +7.671524e-01 +7.967040e-01 +7.493415e-01 +6.306015e-01 +7.673662e-01 +8.261293e-01 +8.793097e-01 +6.306206e-01
+1.525000e+01 +3.049888e+00 +1.627927e+00 +1.539694e+00 +1.019246e+00 +4.807433e-01 +6.605396e-01 +6.412271e-01 +6.335349e-01 +7.449179e-01 +6.669368e-01 +7.070237e-01 +2.855598e+00 +1.393810e+00 +1.199797e+00 +7.642922e-01 +7.924779e-01 +7.473511e-01 +6.368456e-01 +7.655726e-01 +8.286199e-01 +8.838919e-01 +6.293545e-01
+1.526667e+01 +3.058341e+00 +1.623066e+00 +1.547439e+00 +1.015830e+00 +4.797822e-01 +6.609046e-01 +6.458043e-01 +6.331354e-01 +7.437808e-01 +6.678518e-01 +7.046614e-01 +2.863371e+00 +1.390756e+00 +1.206389e+00 +7.613970e-01 +7.890742e-01 +7.455457e-01 +6.461122e-01 +7.631841e-01 +8.339299e-01 +8.844516e-01 +6.265460e-01
+1.528333e+01 +3.054068e+00 +1.615105e+00 +1.546996e+00 +1.013088e+00 +4.792918e-01 +6.610982e-01 +6.523034e-01 +6.341130e-01 +7.441818e-01 +6.678712e-01 +7.025444e-01 +2.859085e+00 +1.384847e+00 +1.206327e+00 +7.599406e-01 +7.874631e-01 +7.431050e-01 +6.554194e-01 +7.600862e-01 +8.388359e-01 +8.833919e-01 +6.231542e-01
+1.530000e+01 +3.046635e+00 +1.608273e+00 +1.548274e+00 +1.008926e+00 +4.788001e-01 +6.590976e-01 +6.563235e-01 +6.340287e-01 +7.429937e-01 +6.667857e-01 +6.998845e-01 +2.851975e+00 +1.379787e+00 +1.207688e+00 +7.583522e-01 +7.855377e-01 +7.390149e-01 +6.619272e-01 +7.566682e-01 +8.394126e-01 +8.813349e-01 +6.200911e-01
+1.531667e+01 +3.045699e+00 +1.599122e+00 +1.546942e+00 +1.005252e+00 +4.789078e-01 +6.569595e-01 +6.585876e-01 +6.338172e-01 +7.410920e-01 +6.667355e-01 +6.982241e-01 +2.850554e+00 +1.372680e+00 +1.206843e+00 +7.564002e-01 +7.853486e-01 +7.351262e-01 +6.663249e-01 +7.530638e-01 +8.378887e-01 +8.820370e-01 +6.166044e-01
+1.533333e+01 +3.025851e+00 +1.587759e+00 +1.549888e+00 +1.003668e+00 +4.786627e-01 +6.541707e-01 +6.585520e-01 +6.338823e-01 +7.385481e-01 +6.658892e-01 +6.973667e-01 +2.831754e+00 +1.363199e+00 +1.209219e+00 +7.555570e-01 +7.835764e-01 +7.307267e-01 +6.657941e-01 +7.525192e-01 +8.362332e-01 +8.820385e-01 +6.131787e-01
+1.535000e+01 +3.001452e+00 +1.577023e+00 +1.547712e+00 +1.004746e+00 +4.789792e-01 +6.518322e-01 +6.578463e-01 +6.352570e-01 +7.366037e-01 +6.635539e-01 +6.963210e-01 +2.808894e+00 +1.353162e+00 +1.207528e+00 +7.546619e-01 +7.839486e-01 +7.279067e-01 +6.631635e-01 +7.543392e-01 +8.343983e-01 +8.783119e-01 +6.105347e-01
+1.536667e+01 +2.980535e+00 +1.577947e+00 +1.546684e+00 +1.006177e+00 +4.801436e-01 +6.493467e-01 +6.558213e-01 +6.359814e-01 +7.356087e-01 +6.613620e-01 +6.944731e-01 +2.788685e+00 +1.350865e+00 +1.206857e+00 +7.514879e-01 +7.916192e-01 +7.255043e-01 +6.595413e-01 +7.539767e-01 +8.356947e-01 +8.747703e-01 +6.071879e-01
+1.538333e+01 +2.968952e+00 +1.579993e+00 +1.550874e+00 +1.004046e+00 +4.810277e-01 +6.473637e-01 +6.533067e-01 +6.369219e-01 +7.352368e-01 +6.591670e-01 +6.934691e-01 +2.777040e+00 +1.349851e+00 +1.210595e+00 +7.487577e-01 +7.988634e-01 +7.232229e-01 +6.557034e-01 +7.521476e-01 +8.380637e-01 +8.736823e-01 +6.044337e-01
+1.540000e+01 +2.968588e+00 +1.593198e+00 +1.552247e+00 +1.001459e+00 +4.820519e-01 +6.456441e-01 +6.504446e-01 +6.370008e-01 +7.353614e-01 +6.565925e-01 +6.919206e-01 +2.776306e+00 +1.357502e+00 +1.212377e+00 +7.459752e-01 +8.070753e-01 +7.228730e-01 +6.534323e-01 +7.488920e-01 +8.386403e-01 +8.718853e-01 +6.028532e-01
+1.541667e+01 +2.978025e+00 +1.622976e+00 +1.559671e+00 +1.000233e+00 +4.831734e-01 +6.451748e-01 +6.477418e-01 +6.354753e-01 +7.349131e-01 +6.543254e-01 +6.930131e-01 +2.784898e+00 +1.378435e+00 +1.219287e+00 +7.447238e-01 +8.177142e-01 +7.263287e-01 +6.536881e-01 +7.448681e-01 +8.387588e-01 +8.718929e-01 +6.030788e-01
+1.543333e+01 +2.979421e+00 +1.678380e+00 +1.562878e+00 +9.964144e-01 +4.840376e-01 +6.470496e-01 +6.452679e-01 +6.334518e-01 +7.367327e-01 +6.518191e-01 +6.936188e-01 +2.785363e+00 +1.421427e+00 +1.223026e+00 +7.431739e-01 +8.301160e-01 +7.354339e-01 +6.549207e-01 +7.405311e-01 +8.419671e-01 +8.690305e-01 +6.022170e-01
+1.545000e+01 +2.971753e+00 +1.745923e+00 +1.564572e+00 +9.949095e-01 +4.850443e-01 +6.478433e-01 +6.425016e-01 +6.315887e-01 +7.378758e-01 +6.497294e-01 +6.947682e-01 +2.778324e+00 +1.474175e+00 +1.225528e+00 +7.430725e-01 +8.428441e-01 +7.452577e-01 +6.567762e-01 +7.365676e-01 +8.438557e-01 +8.649613e-01 +6.027976e-01
+1.546667e+01 +2.961435e+00 +1.797063e+00 +1.567510e+00 +9.926313e-01 +4.853106e-01 +6.497967e-01 +6.398035e-01 +6.301180e-01 +7.386851e-01 +6.486018e-01 +6.973638e-01 +2.768746e+00 +1.513997e+00 +1.229103e+00 +7.422528e-01 +8.501479e-01 +7.556931e-01 +6.576344e-01 +7.332506e-01 +8.460464e-01 +8.626943e-01 +6.042275e-01
+1.548333e+01 +2.939542e+00 +1.872108e+00 +1.558301e+00 +9.913222e-01 +4.862984e-01 +6.529003e-01 +6.372172e-01 +6.289170e-01 +7.392530e-01 +6.474246e-01 +6.969685e-01 +2.748483e+00 +1.573057e+00 +1.222186e+00 +7.400431e-01 +8.627487e-01 +7.697974e-01 +6.587822e-01 +7.300428e-01 +8.462140e-01 +8.590248e-01 +6.028750e-01
+1.550000e+01 +2.918478e+00 +1.930671e+00 +1.547888e+00 +9.904790e-01 +4.879271e-01 +6.565037e-01 +6.346902e-01 +6.267482e-01 +7.413781e-01 +6.482521e-01 +6.955318e-01 +2.729295e+00 +1.618430e+00 +1.213979e+00 +7.384234e-01 +8.747725e-01 +7.825269e-01 +6.583218e-01 +7.261623e-01 +8.473319e-01 +8.577122e-01 +6.007849e-01
+1.551667e+01 +2.894985e+00 +1.972494e+00 +1.537571e+00 +9.894660e-01 +4.897190e-01 +6.594788e-01 +6.320495e-01 +6.242919e-01 +7.438297e-01 +6.496581e-01 +6.929817e-01 +2.707388e+00 +1.649927e+00 +1.205824e+00 +7.353379e-01 +8.855846e-01 +7.902872e-01 +6.575015e-01 +7.221093e-01 +8.491998e-01 +8.577110e-01 +5.976393e-01
+1.553333e+01 +2.877298e+00 +2.000389e+00 +1.528565e+00 +9.893496e-01 +4.921616e-01 +6.646283e-01 +6.299611e-01 +6.217955e-01 +7.464363e-01 +6.523728e-01 +6.900788e-01 +2.691683e+00 +1.669653e+00 +1.198674e+00 +7.316891e-01 +8.945483e-01 +7.986321e-01 +6.573877e-01 +7.180038e-01 +8.514738e-01 +8.602281e-01 +5.943318e-01
+1.555000e+01 +2.859910e+00 +2.018693e+00 +1.524276e+00 +9.891173e-01 +4.955889e-01 +6.690931e-01 +6.282651e-01 +6.193297e-01 +7.527004e-01 +6.549944e-01 +6.870229e-01 +2.676174e+00 +1.681451e+00 +1.195594e+00 +7.280750e-01 +9.052294e-01 +8.038995e-01 +6.554113e-01 +7.138840e-01 +8.595784e-01 +8.625746e-01 +5.911520e-01
+1.556667e+01 +2.849975e+00 +2.034324e+00 +1.515079e+00 +9.867727e-01 +4.977091e-01 +6.710110e-01 +6.259987e-01 +6.172759e-01 +7.617708e-01 +6.586802e-01 +6.841896e-01 +2.667684e+00 +1.691696e+00 +1.188385e+00 +7.238472e-01 +9.100942e-01 +8.061286e-01 +6.540030e-01 +7.099028e-01 +8.692421e-01 +8.678871e-01 +5.878376e-01
+1.558333e+01 +2.836985e+00 +2.048315e+00 +1.503822e+00 +9.847553e-01 +4.990655e-01 +6.726589e-01 +6.246088e-01 +6.156266e-01 +7.686345e-01 +6.617524e-01 +6.821626e-01 +2.656284e+00 +1.700872e+00 +1.179454e+00 +7.200436e-01 +9.134413e-01 +8.113242e-01 +6.514384e-01 +7.065935e-01 +8.753491e-01 +8.700153e-01 +5.851819e-01
+1.560000e+01 +2.826868e+00 +2.093130e+00 +1.493142e+00 +9.804760e-01 +5.004166e-01 +6.729980e-01 +6.233603e-01 +6.133642e-01 +7.730112e-01 +6.639153e-01 +6.803938e-01 +2.647621e+00 +1.736032e+00 +1.171119e+00 +7.164416e-01 +9.195885e-01 +8.207921e-01 +6.494192e-01 +7.024578e-01 +8.792424e-01 +8.695615e-01 +5.832179e-01
+1.561667e+01 +2.842770e+00 +2.114304e+00 +1.483178e+00 +9.754787e-01 +5.010347e-01 +6.717955e-01 +6.218325e-01 +6.112148e-01 +7.794588e-01 +6.653412e-01 +6.794408e-01 +2.663555e+00 +1.752792e+00 +1.163326e+00 +7.124404e-01 +9.191090e-01 +8.257304e-01 +6.476386e-01 +6.983024e-01 +8.897030e-01 +8.690754e-01 +5.822605e-01
+1.563333e+01 +2.848623e+00 +2.134069e+00 +1.473292e+00 +9.735656e-01 +5.028046e-01 +6.711132e-01 +6.212441e-01 +6.088001e-01 +7.812597e-01 +6.655723e-01 +6.784596e-01 +2.670200e+00 +1.766937e+00 +1.155400e+00 +7.082745e-01 +9.240734e-01 +8.319558e-01 +6.448605e-01 +6.944242e-01 +8.922770e-01 +8.685468e-01 +5.804827e-01
+1.565000e+01 +2.845331e+00 +2.145851e+00 +1.467706e+00 +9.701251e-01 +5.034852e-01 +6.695346e-01 +6.205156e-01 +6.064627e-01 +7.823267e-01 +6.642986e-01 +6.765940e-01 +2.667272e+00 +1.775187e+00 +1.151161e+00 +7.041855e-01 +9.262445e-01 +8.346461e-01 +6.418813e-01 +6.910253e-01 +8.957933e-01 +8.651064e-01 +5.776122e-01
+1.566667e+01 +2.834229e+00 +2.155373e+00 +1.467925e+00 +9.668660e-01 +5.042019e-01 +6.687859e-01 +6.202978e-01 +6.040361e-01 +7.833123e-01 +6.620491e-01 +6.751809e-01 +2.657350e+00 +1.781302e+00 +1.151747e+00 +7.000013e-01 +9.287253e-01 +8.382975e-01 +6.383819e-01 +6.881013e-01 +8.999803e-01 +8.609867e-01 +5.750128e-01
+1.568333e+01 +2.823320e+00 +2.149773e+00 +1.459793e+00 +9.650407e-01 +5.056051e-01 +6.674647e-01 +6.209699e-01 +6.017218e-01 +7.823257e-01 +6.605300e-01 +6.743069e-01 +2.647924e+00 +1.775117e+00 +1.145392e+00 +6.967393e-01 +9.301532e-01 +8.390603e-01 +6.349425e-01 +6.848464e-01 +8.988289e-01 +8.572023e-01 +5.728962e-01
+1.570000e+01 +2.824722e+00 +2.151585e+00 +1.449994e+00 +9.614057e-01 +5.066340e-01 +6.650329e-01 +6.211685e-01 +6.003780e-01 +7.822437e-01 +6.583695e-01 +6.729154e-01 +2.650098e+00 +1.774930e+00 +1.137676e+00 +6.933616e-01 +9.313002e-01 +8.389989e-01 +6.330333e-01 +6.820050e-01 +8.992875e-01 +8.528179e-01 +5.707556e-01
+1.571667e+01 +2.822054e+00 +2.148252e+00 +1.441103e+00 +9.572745e-01 +5.079974e-01 +6.623110e-01 +6.202820e-01 +5.992446e-01 +7.836306e-01 +6.560118e-01 +6.724715e-01 +2.648479e+00 +1.770962e+00 +1.130679e+00 +6.893970e-01 +9.319559e-01 +8.349852e-01 +6.318148e-01 +6.796491e-01 +9.018730e-01 +8.480144e-01 +5.693470e-01
+1.573333e+01 +2.807184e+00 +2.140539e+00 +1.431045e+00 +9.539245e-01 +5.093625e-01 +6.595241e-01 +6.205783e-01 +6.003511e-01 +7.858626e-01 +6.547267e-01 +6.727812e-01 +2.635120e+00 +1.763625e+00 +1.122766e+00 +6.858315e-01 +9.322849e-01 +8.302286e-01 +6.301924e-01 +6.801451e-01 +9.027293e-01 +8.442078e-01 +5.692254e-01
+1.575000e+01 +2.821614e+00 +2.128347e+00 +1.422059e+00 +9.517769e-01 +5.111928e-01 +6.567743e-01 +6.202155e-01 +6.020658e-01 +7.883327e-01 +6.540571e-01 +6.724719e-01 +2.650035e+00 +1.752902e+00 +1.115702e+00 +6.835319e-01 +9.301559e-01 +8.262537e-01 +6.292040e-01 +6.816722e-01 +9.074405e-01 +8.421728e-01 +5.682685e-01
+1.576667e+01 +2.846995e+00 +2.121021e+00 +1.411946e+00 +9.475089e-01 +5.117604e-01 +6.544225e-01 +6.196572e-01 +6.044241e-01 +7.939268e-01 +6.552412e-01 +6.724655e-01 +2.674502e+00 +1.746336e+00 +1.107653e+00 +6.801084e-01 +9.261055e-01 +8.220543e-01 +6.301824e-01 +6.831657e-01 +9.157491e-01 +8.446855e-01 +5.672278e-01
+1.578333e+01 +2.891947e+00 +2.121270e+00 +1.402273e+00 +9.437077e-01 +5.111307e-01 +6.517796e-01 +6.190574e-01 +6.071113e-01 +7.988118e-01 +6.568996e-01 +6.735757e-01 +2.716607e+00 +1.746469e+00 +1.099821e+00 +6.774457e-01 +9.209274e-01 +8.197953e-01 +6.339182e-01 +6.834304e-01 +9.225568e-01 +8.512210e-01 +5.667376e-01
+1.580000e+01 +2.951640e+00 +2.116805e+00 +1.392605e+00 +9.402750e-01 +5.100676e-01 +6.490269e-01 +6.184579e-01 +6.115795e-01 +8.020539e-01 +6.576388e-01 +6.775035e-01 +2.772119e+00 +1.742944e+00 +1.092071e+00 +6.757838e-01 +9.155842e-01 +8.182217e-01 +6.388627e-01 +6.854057e-01 +9.278533e-01 +8.565833e-01 +5.680842e-01
+1.581667e+01 +3.013685e+00 +2.104909e+00 +1.385156e+00 +9.359302e-01 +5.091165e-01 +6.462511e-01 +6.175453e-01 +6.161225e-01 +8.057294e-01 +6.584248e-01 +6.807198e-01 +2.830011e+00 +1.733193e+00 +1.086129e+00 +6.735702e-01 +9.101756e-01 +8.160937e-01 +6.411414e-01 +6.882342e-01 +9.318299e-01 +8.628635e-01 +5.703883e-01
+1.583333e+01 +3.073564e+00 +2.099413e+00 +1.376000e+00 +9.311439e-01 +5.079768e-01 +6.434647e-01 +6.155300e-01 +6.183212e-01 +8.086281e-01 +6.609971e-01 +6.845547e-01 +2.885069e+00 +1.729073e+00 +1.078807e+00 +6.701563e-01 +9.053433e-01 +8.157473e-01 +6.435287e-01 +6.879157e-01 +9.362388e-01 +8.718717e-01 +5.713225e-01
+1.585000e+01 +3.114127e+00 +2.096791e+00 +1.366463e+00 +9.263616e-01 +5.066569e-01 +6.407832e-01 +6.135614e-01 +6.208561e-01 +8.114707e-01 +6.632290e-01 +6.873406e-01 +2.922029e+00 +1.728179e+00 +1.070980e+00 +6.666240e-01 +8.997140e-01 +8.136867e-01 +6.464732e-01 +6.898317e-01 +9.391338e-01 +8.783624e-01 +5.710250e-01
+1.586667e+01 +3.129206e+00 +2.087945e+00 +1.357703e+00 +9.223931e-01 +5.057792e-01 +6.381659e-01 +6.115131e-01 +6.240250e-01 +8.148566e-01 +6.659498e-01 +6.916392e-01 +2.935671e+00 +1.720701e+00 +1.063798e+00 +6.635717e-01 +8.958403e-01 +8.100766e-01 +6.477046e-01 +6.924711e-01 +9.421670e-01 +8.833866e-01 +5.711930e-01
+1.588333e+01 +3.170863e+00 +2.074669e+00 +1.350337e+00 +9.190217e-01 +5.048621e-01 +6.356230e-01 +6.093632e-01 +6.271095e-01 +8.156775e-01 +6.675503e-01 +6.948373e-01 +2.974420e+00 +1.709475e+00 +1.057457e+00 +6.625574e-01 +8.919610e-01 +8.075372e-01 +6.486210e-01 +6.952039e-01 +9.422030e-01 +8.896501e-01 +5.699023e-01
+1.590000e+01 +3.224503e+00 +2.060946e+00 +1.340723e+00 +9.168838e-01 +5.049338e-01 +6.341605e-01 +6.075363e-01 +6.302946e-01 +8.152196e-01 +6.698302e-01 +6.996926e-01 +3.024769e+00 +1.697701e+00 +1.049665e+00 +6.643310e-01 +8.904332e-01 +8.034491e-01 +6.501829e-01 +6.977037e-01 +9.418510e-01 +8.965235e-01 +5.702385e-01
+1.591667e+01 +3.252285e+00 +2.049424e+00 +1.333615e+00 +9.133299e-01 +5.051048e-01 +6.321171e-01 +6.060220e-01 +6.365359e-01 +8.174230e-01 +6.701491e-01 +7.026233e-01 +3.050944e+00 +1.687971e+00 +1.043788e+00 +6.647410e-01 +8.892913e-01 +7.985660e-01 +6.490674e-01 +7.061672e-01 +9.440149e-01 +8.970796e-01 +5.699372e-01
+1.593333e+01 +3.270056e+00 +2.037486e+00 +1.327674e+00 +9.091371e-01 +5.052295e-01 +6.299767e-01 +6.050596e-01 +6.417461e-01 +8.188002e-01 +6.713037e-01 +7.068306e-01 +3.067168e+00 +1.677894e+00 +1.039154e+00 +6.637660e-01 +8.888309e-01 +7.938489e-01 +6.479124e-01 +7.131347e-01 +9.457884e-01 +8.976598e-01 +5.706054e-01
+1.595000e+01 +3.272988e+00 +2.024030e+00 +1.325124e+00 +9.048384e-01 +5.051008e-01 +6.283824e-01 +6.030648e-01 +6.440507e-01 +8.177077e-01 +6.718180e-01 +7.103499e-01 +3.069596e+00 +1.666413e+00 +1.037778e+00 +6.614582e-01 +8.865428e-01 +7.890356e-01 +6.465916e-01 +7.169465e-01 +9.451550e-01 +8.951949e-01 +5.725529e-01
+1.596667e+01 +3.262717e+00 +2.010679e+00 +1.333171e+00 +9.003998e-01 +5.050138e-01 +6.266107e-01 +6.010149e-01 +6.471895e-01 +8.153238e-01 +6.709275e-01 +7.157068e-01 +3.059318e+00 +1.655126e+00 +1.045004e+00 +6.591376e-01 +8.855722e-01 +7.846387e-01 +6.443456e-01 +7.245860e-01 +9.409809e-01 +8.905964e-01 +5.769901e-01
+1.598333e+01 +3.247836e+00 +1.999155e+00 +1.339665e+00 +8.957416e-01 +5.050118e-01 +6.247255e-01 +5.987751e-01 +6.512114e-01 +8.142902e-01 +6.710403e-01 +7.216410e-01 +3.044465e+00 +1.645188e+00 +1.051407e+00 +6.560016e-01 +8.856096e-01 +7.805744e-01 +6.416454e-01 +7.310236e-01 +9.393254e-01 +8.869001e-01 +5.822666e-01
+1.600000e+01 +3.247496e+00 +1.985043e+00 +1.346064e+00 +8.910800e-01 +5.048080e-01 +6.232837e-01 +5.965680e-01 +6.546171e-01 +8.130340e-01 +6.696028e-01 +7.247456e-01 +3.042898e+00 +1.633304e+00 +1.057804e+00 +6.529110e-01 +8.850358e-01 +7.770942e-01 +6.396272e-01 +7.370814e-01 +9.390686e-01 +8.823907e-01 +5.845023e-01
+1.601667e+01 +3.229251e+00 +1.976868e+00 +1.346873e+00 +8.865198e-01 +5.043921e-01 +6.220148e-01 +5.941875e-01 +6.579369e-01 +8.134178e-01 +6.683776e-01 +7.275099e-01 +3.025345e+00 +1.626291e+00 +1.059609e+00 +6.493914e-01 +8.827246e-01 +7.742674e-01 +6.376171e-01 +7.404478e-01 +9.391207e-01 +8.776817e-01 +5.875553e-01
+1.603333e+01 +3.212038e+00 +1.972798e+00 +1.346621e+00 +8.819988e-01 +5.034449e-01 +6.215524e-01 +5.924233e-01 +6.620553e-01 +8.142396e-01 +6.659717e-01 +7.292181e-01 +3.008532e+00 +1.623501e+00 +1.060243e+00 +6.468524e-01 +8.791718e-01 +7.724974e-01 +6.380614e-01 +7.441595e-01 +9.390960e-01 +8.727383e-01 +5.889327e-01
+1.605000e+01 +3.188926e+00 +1.968544e+00 +1.350181e+00 +8.777465e-01 +5.029500e-01 +6.210701e-01 +5.902228e-01 +6.691942e-01 +8.160999e-01 +6.633453e-01 +7.309735e-01 +2.986439e+00 +1.620732e+00 +1.063570e+00 +6.452613e-01 +8.775019e-01 +7.703901e-01 +6.362442e-01 +7.521514e-01 +9.384771e-01 +8.693878e-01 +5.902539e-01
+1.606667e+01 +3.169596e+00 +1.965204e+00 +1.349894e+00 +8.737485e-01 +5.020233e-01 +6.196116e-01 +5.882264e-01 +6.747683e-01 +8.215497e-01 +6.608759e-01 +7.299979e-01 +2.967688e+00 +1.618864e+00 +1.063672e+00 +6.429995e-01 +8.749630e-01 +7.670599e-01 +6.350566e-01 +7.580635e-01 +9.421335e-01 +8.652294e-01 +5.894890e-01
+1.608333e+01 +3.157232e+00 +1.955414e+00 +1.344594e+00 +8.702845e-01 +5.008749e-01 +6.178740e-01 +5.861726e-01 +6.813486e-01 +8.303610e-01 +6.583047e-01 +7.294798e-01 +2.955841e+00 +1.611715e+00 +1.060023e+00 +6.421233e-01 +8.708812e-01 +7.641042e-01 +6.329338e-01 +7.605335e-01 +9.533875e-01 +8.602756e-01 +5.892508e-01
+1.610000e+01 +3.134960e+00 +1.942708e+00 +1.338128e+00 +8.661769e-01 +5.004217e-01 +6.160151e-01 +5.844621e-01 +6.864926e-01 +8.348977e-01 +6.554453e-01 +7.285927e-01 +2.934775e+00 +1.601605e+00 +1.055307e+00 +6.393268e-01 +8.681328e-01 +7.602351e-01 +6.307983e-01 +7.619867e-01 +9.577658e-01 +8.551265e-01 +5.885965e-01
+1.611667e+01 +3.113775e+00 +1.933338e+00 +1.333416e+00 +8.630848e-01 +5.003824e-01 +6.137205e-01 +5.831607e-01 +6.925066e-01 +8.372117e-01 +6.530770e-01 +7.278809e-01 +2.915005e+00 +1.594881e+00 +1.051709e+00 +6.382702e-01 +8.652152e-01 +7.562746e-01 +6.292505e-01 +7.659151e-01 +9.576359e-01 +8.521238e-01 +5.876935e-01
+1.613333e+01 +3.099740e+00 +1.921628e+00 +1.329289e+00 +8.598876e-01 +5.006491e-01 +6.112637e-01 +5.825319e-01 +6.990593e-01 +8.422783e-01 +6.511882e-01 +7.264855e-01 +2.901154e+00 +1.586197e+00 +1.048573e+00 +6.354426e-01 +8.634859e-01 +7.527172e-01 +6.301236e-01 +7.685780e-01 +9.632359e-01 +8.495783e-01 +5.855790e-01
+1.615000e+01 +3.108896e+00 +1.908186e+00 +1.321370e+00 +8.572133e-01 +5.013055e-01 +6.089148e-01 +5.832117e-01 +7.041466e-01 +8.453768e-01 +6.492820e-01 +7.249729e-01 +2.908239e+00 +1.575809e+00 +1.042203e+00 +6.324578e-01 +8.648817e-01 +7.489192e-01 +6.339417e-01 +7.683706e-01 +9.685128e-01 +8.464879e-01 +5.825808e-01
+1.616667e+01 +3.108360e+00 +1.894404e+00 +1.317185e+00 +8.549974e-01 +5.024233e-01 +6.065140e-01 +5.824845e-01 +7.066667e-01 +8.461476e-01 +6.484781e-01 +7.224527e-01 +2.906296e+00 +1.564739e+00 +1.038631e+00 +6.289658e-01 +8.678327e-01 +7.454905e-01 +6.339498e-01 +7.670913e-01 +9.691869e-01 +8.451768e-01 +5.794047e-01
+1.618333e+01 +3.111954e+00 +1.880069e+00 +1.309991e+00 +8.544831e-01 +5.036778e-01 +6.041254e-01 +5.809969e-01 +7.083748e-01 +8.485042e-01 +6.470520e-01 +7.193584e-01 +2.908649e+00 +1.553109e+00 +1.032658e+00 +6.263214e-01 +8.704818e-01 +7.415075e-01 +6.323982e-01 +7.649665e-01 +9.713614e-01 +8.436700e-01 +5.765379e-01
+1.620000e+01 +3.095600e+00 +1.866109e+00 +1.303063e+00 +8.514147e-01 +5.042555e-01 +6.017923e-01 +5.794033e-01 +7.089361e-01 +8.459031e-01 +6.450819e-01 +7.163346e-01 +2.893218e+00 +1.541246e+00 +1.027096e+00 +6.231425e-01 +8.702183e-01 +7.373416e-01 +6.296829e-01 +7.627460e-01 +9.667954e-01 +8.394079e-01 +5.741215e-01
+1.621667e+01 +3.096205e+00 +1.854805e+00 +1.297949e+00 +8.498169e-01 +5.049900e-01 +5.993512e-01 +5.781865e-01 +7.074561e-01 +8.428432e-01 +6.431888e-01 +7.130909e-01 +2.893681e+00 +1.531142e+00 +1.023047e+00 +6.208857e-01 +8.725867e-01 +7.333988e-01 +6.271049e-01 +7.586077e-01 +9.627924e-01 +8.362184e-01 +5.719967e-01
+1.623333e+01 +3.102710e+00 +1.847233e+00 +1.291233e+00 +8.513530e-01 +5.066227e-01 +5.974919e-01 +5.774807e-01 +7.058961e-01 +8.392204e-01 +6.407189e-01 +7.098459e-01 +2.899147e+00 +1.523393e+00 +1.017759e+00 +6.189635e-01 +8.803658e-01 +7.311361e-01 +6.250472e-01 +7.547488e-01 +9.581409e-01 +8.316038e-01 +5.697747e-01
+1.625000e+01 +3.130417e+00 +1.836820e+00 +1.293238e+00 +8.510769e-01 +5.075477e-01 +5.953146e-01 +5.765275e-01 +7.043931e-01 +8.356260e-01 +6.383139e-01 +7.068247e-01 +2.924073e+00 +1.514047e+00 +1.019632e+00 +6.160902e-01 +8.850051e-01 +7.285948e-01 +6.245836e-01 +7.524325e-01 +9.548706e-01 +8.288294e-01 +5.683676e-01
+1.626667e+01 +3.160430e+00 +1.827737e+00 +1.298511e+00 +8.487223e-01 +5.078169e-01 +5.939755e-01 +5.782432e-01 +7.031662e-01 +8.318108e-01 +6.362622e-01 +7.037396e-01 +2.951581e+00 +1.506495e+00 +1.024297e+00 +6.127637e-01 +8.859805e-01 +7.262887e-01 +6.291761e-01 +7.498035e-01 +9.497176e-01 +8.287844e-01 +5.676675e-01
+1.628333e+01 +3.164153e+00 +1.824648e+00 +1.296076e+00 +8.468215e-01 +5.079298e-01 +5.924606e-01 +5.788503e-01 +7.011608e-01 +8.283292e-01 +6.339619e-01 +7.005883e-01 +2.954302e+00 +1.503982e+00 +1.022506e+00 +6.093458e-01 +8.874338e-01 +7.231234e-01 +6.316422e-01 +7.474432e-01 +9.443347e-01 +8.254934e-01 +5.657221e-01
+1.630000e+01 +3.164005e+00 +1.818631e+00 +1.290234e+00 +8.465050e-01 +5.093982e-01 +5.910616e-01 +5.795408e-01 +6.988899e-01 +8.256532e-01 +6.325363e-01 +6.974022e-01 +2.953281e+00 +1.498438e+00 +1.017853e+00 +6.061058e-01 +8.935136e-01 +7.196469e-01 +6.325433e-01 +7.435093e-01 +9.393537e-01 +8.228313e-01 +5.637718e-01
+1.631667e+01 +3.165185e+00 +1.823644e+00 +1.284076e+00 +8.452402e-01 +5.105751e-01 +5.892879e-01 +5.800033e-01 +6.970449e-01 +8.233329e-01 +6.309601e-01 +6.943926e-01 +2.953555e+00 +1.502360e+00 +1.012921e+00 +6.029421e-01 +8.989226e-01 +7.167092e-01 +6.345605e-01 +7.400014e-01 +9.347384e-01 +8.202851e-01 +5.613745e-01
+1.633333e+01 +3.172383e+00 +1.834570e+00 +1.278305e+00 +8.427606e-01 +5.117601e-01 +5.880144e-01 +5.813273e-01 +6.959721e-01 +8.228842e-01 +6.298083e-01 +6.920825e-01 +2.959404e+00 +1.511431e+00 +1.008064e+00 +5.999026e-01 +9.052383e-01 +7.130821e-01 +6.393954e-01 +7.375565e-01 +9.324733e-01 +8.189631e-01 +5.584698e-01
+1.635000e+01 +3.175925e+00 +1.837355e+00 +1.270510e+00 +8.408923e-01 +5.120958e-01 +5.866758e-01 +5.823291e-01 +6.945311e-01 +8.206631e-01 +6.276833e-01 +6.900257e-01 +2.961998e+00 +1.513498e+00 +1.001698e+00 +5.965189e-01 +9.075863e-01 +7.099287e-01 +6.433911e-01 +7.348103e-01 +9.289157e-01 +8.158806e-01 +5.554169e-01
+1.636667e+01 +3.185828e+00 +1.830130e+00 +1.262370e+00 +8.388155e-01 +5.123392e-01 +5.854749e-01 +5.836491e-01 +6.939664e-01 +8.198160e-01 +6.256699e-01 +6.889157e-01 +2.970452e+00 +1.507005e+00 +9.950660e-01 +5.935411e-01 +9.093953e-01 +7.059844e-01 +6.469292e-01 +7.325167e-01 +9.278667e-01 +8.127592e-01 +5.525173e-01
+1.638333e+01 +3.176190e+00 +1.819507e+00 +1.254934e+00 +8.357270e-01 +5.120449e-01 +5.842045e-01 +5.848095e-01 +6.940632e-01 +8.191542e-01 +6.245980e-01 +6.882341e-01 +2.960765e+00 +1.497670e+00 +9.888958e-01 +5.906610e-01 +9.089663e-01 +7.025470e-01 +6.476508e-01 +7.323326e-01 +9.237704e-01 +8.104466e-01 +5.502771e-01
+1.640000e+01 +3.153936e+00 +1.810130e+00 +1.249955e+00 +8.344234e-01 +5.117979e-01 +5.838723e-01 +5.866492e-01 +6.949785e-01 +8.170980e-01 +6.239773e-01 +6.896517e-01 +2.939697e+00 +1.489283e+00 +9.847072e-01 +5.883276e-01 +9.079870e-01 +7.017027e-01 +6.470759e-01 +7.339132e-01 +9.188844e-01 +8.080557e-01 +5.501845e-01
+1.641667e+01 +3.132760e+00 +1.797048e+00 +1.249230e+00 +8.325617e-01 +5.110871e-01 +5.844639e-01 +5.900595e-01 +6.948558e-01 +8.146521e-01 +6.252156e-01 +6.925574e-01 +2.919717e+00 +1.478176e+00 +9.836186e-01 +5.856928e-01 +9.047235e-01 +7.009041e-01 +6.492855e-01 +7.356116e-01 +9.140111e-01 +8.097689e-01 +5.505308e-01
+1.643333e+01 +3.118441e+00 +1.784902e+00 +1.242880e+00 +8.320513e-01 +5.115367e-01 +5.852264e-01 +5.956504e-01 +6.946713e-01 +8.126634e-01 +6.263223e-01 +6.952098e-01 +2.905882e+00 +1.468640e+00 +9.783540e-01 +5.833639e-01 +9.034785e-01 +6.986712e-01 +6.565222e-01 +7.356446e-01 +9.087941e-01 +8.085473e-01 +5.522940e-01
+1.645000e+01 +3.101029e+00 +1.771347e+00 +1.239449e+00 +8.317778e-01 +5.117311e-01 +5.874958e-01 +6.017187e-01 +6.954060e-01 +8.101286e-01 +6.269503e-01 +6.975721e-01 +2.889549e+00 +1.457386e+00 +9.750426e-01 +5.812185e-01 +9.018318e-01 +7.000175e-01 +6.610927e-01 +7.388986e-01 +9.032417e-01 +8.077404e-01 +5.532936e-01
+1.646667e+01 +3.090583e+00 +1.758261e+00 +1.238440e+00 +8.298028e-01 +5.108202e-01 +5.892137e-01 +6.059565e-01 +6.973147e-01 +8.074657e-01 +6.267704e-01 +6.990770e-01 +2.879909e+00 +1.446365e+00 +9.732789e-01 +5.784401e-01 +8.980387e-01 +7.011991e-01 +6.629579e-01 +7.464767e-01 +8.976388e-01 +8.062154e-01 +5.533676e-01
+1.648333e+01 +3.077228e+00 +1.745384e+00 +1.242846e+00 +8.273131e-01 +5.099917e-01 +5.889970e-01 +6.085956e-01 +6.995446e-01 +8.044186e-01 +6.266972e-01 +7.007443e-01 +2.867182e+00 +1.435790e+00 +9.758086e-01 +5.759367e-01 +8.948253e-01 +6.987938e-01 +6.647433e-01 +7.535553e-01 +8.921595e-01 +8.076059e-01 +5.524539e-01
+1.650000e+01 +3.059368e+00 +1.733004e+00 +1.252450e+00 +8.241895e-01 +5.095866e-01 +5.873877e-01 +6.101097e-01 +7.012700e-01 +8.014568e-01 +6.258702e-01 +7.034534e-01 +2.850308e+00 +1.425272e+00 +9.826486e-01 +5.732749e-01 +8.927583e-01 +6.953566e-01 +6.647060e-01 +7.602890e-01 +8.893652e-01 +8.090963e-01 +5.510071e-01
+1.651667e+01 +3.063131e+00 +1.719881e+00 +1.259875e+00 +8.206335e-01 +5.087054e-01 +5.857940e-01 +6.107502e-01 +7.022582e-01 +7.988312e-01 +6.244286e-01 +7.058042e-01 +2.854345e+00 +1.414407e+00 +9.878281e-01 +5.703341e-01 +8.883996e-01 +6.915637e-01 +6.641116e-01 +7.680103e-01 +8.895426e-01 +8.073861e-01 +5.508532e-01
+1.653333e+01 +3.071215e+00 +1.708254e+00 +1.271004e+00 +8.170612e-01 +5.075206e-01 +5.844120e-01 +6.099104e-01 +7.031987e-01 +7.960406e-01 +6.230086e-01 +7.069771e-01 +2.862697e+00 +1.404833e+00 +9.958456e-01 +5.675584e-01 +8.834577e-01 +6.879111e-01 +6.622537e-01 +7.771725e-01 +8.904543e-01 +8.059265e-01 +5.501151e-01
+1.655000e+01 +3.090550e+00 +1.696715e+00 +1.279015e+00 +8.135063e-01 +5.061168e-01 +5.841329e-01 +6.098069e-01 +7.024405e-01 +7.933277e-01 +6.220839e-01 +7.086343e-01 +2.881690e+00 +1.395341e+00 +1.001393e+00 +5.648131e-01 +8.783017e-01 +6.853998e-01 +6.614439e-01 +7.831195e-01 +8.935082e-01 +8.052196e-01 +5.495187e-01
+1.656667e+01 +3.117131e+00 +1.685249e+00 +1.281089e+00 +8.109222e-01 +5.047116e-01 +5.849417e-01 +6.092012e-01 +7.022528e-01 +7.906462e-01 +6.215817e-01 +7.133176e-01 +2.907585e+00 +1.386009e+00 +1.002155e+00 +5.621627e-01 +8.732824e-01 +6.829770e-01 +6.612213e-01 +7.897668e-01 +8.958375e-01 +8.041076e-01 +5.518622e-01
+1.658333e+01 +3.113243e+00 +1.674079e+00 +1.285164e+00 +8.092223e-01 +5.036760e-01 +5.866820e-01 +6.075286e-01 +7.020514e-01 +7.890424e-01 +6.213372e-01 +7.176651e-01 +2.904414e+00 +1.376711e+00 +1.004442e+00 +5.598972e-01 +8.690520e-01 +6.821388e-01 +6.586932e-01 +7.938315e-01 +8.981856e-01 +8.057398e-01 +5.529505e-01
+1.660000e+01 +3.104645e+00 +1.664042e+00 +1.282146e+00 +8.062065e-01 +5.028025e-01 +5.897318e-01 +6.075286e-01 +7.003309e-01 +7.874277e-01 +6.210100e-01 +7.212466e-01 +2.896413e+00 +1.368224e+00 +1.001454e+00 +5.574929e-01 +8.665679e-01 +6.829845e-01 +6.582805e-01 +7.916058e-01 +8.965934e-01 +8.081059e-01 +5.539339e-01
+1.661667e+01 +3.097872e+00 +1.652857e+00 +1.275852e+00 +8.028834e-01 +5.016458e-01 +5.917612e-01 +6.065485e-01 +6.978554e-01 +7.875775e-01 +6.203945e-01 +7.255571e-01 +2.890685e+00 +1.359009e+00 +9.960984e-01 +5.550875e-01 +8.620409e-01 +6.820022e-01 +6.572599e-01 +7.878860e-01 +8.969705e-01 +8.080154e-01 +5.572716e-01
+1.663333e+01 +3.088803e+00 +1.644404e+00 +1.270079e+00 +7.994150e-01 +5.006092e-01 +5.932831e-01 +6.050021e-01 +6.956951e-01 +7.862556e-01 +6.188665e-01 +7.266086e-01 +2.882711e+00 +1.352157e+00 +9.910691e-01 +5.536700e-01 +8.579395e-01 +6.811889e-01 +6.548453e-01 +7.851638e-01 +8.958421e-01 +8.064948e-01 +5.573402e-01
+1.665000e+01 +3.082333e+00 +1.635074e+00 +1.275937e+00 +7.956614e-01 +4.991162e-01 +5.935556e-01 +6.035820e-01 +6.928064e-01 +7.854439e-01 +6.183831e-01 +7.250609e-01 +2.877188e+00 +1.344666e+00 +9.950487e-01 +5.518890e-01 +8.526697e-01 +6.795572e-01 +6.523652e-01 +7.828133e-01 +8.988109e-01 +8.080678e-01 +5.547901e-01
+1.666667e+01 +3.074460e+00 +1.624180e+00 +1.275861e+00 +7.924535e-01 +4.982168e-01 +5.926817e-01 +6.015485e-01 +6.906695e-01 +7.840943e-01 +6.171876e-01 +7.251983e-01 +2.870346e+00 +1.335841e+00 +9.945791e-01 +5.509432e-01 +8.484460e-01 +6.763695e-01 +6.496033e-01 +7.809523e-01 +8.987774e-01 +8.079250e-01 +5.527882e-01
+1.668333e+01 +3.069881e+00 +1.613344e+00 +1.279554e+00 +7.919291e-01 +4.967902e-01 +5.921495e-01 +5.995342e-01 +6.893414e-01 +7.825509e-01 +6.159469e-01 +7.259201e-01 +2.866599e+00 +1.326933e+00 +9.971122e-01 +5.517763e-01 +8.431801e-01 +6.747330e-01 +6.470870e-01 +7.812077e-01 +8.993397e-01 +8.079666e-01 +5.506602e-01
+1.670000e+01 +3.074612e+00 +1.602978e+00 +1.283719e+00 +7.923268e-01 +4.955955e-01 +5.916555e-01 +5.980009e-01 +6.881756e-01 +7.837281e-01 +6.149628e-01 +7.276386e-01 +2.871611e+00 +1.318171e+00 +1.000185e+00 +5.536744e-01 +8.380223e-01 +6.744638e-01 +6.469113e-01 +7.799707e-01 +9.021559e-01 +8.099370e-01 +5.483740e-01
+1.671667e+01 +3.079857e+00 +1.595465e+00 +1.287230e+00 +7.911272e-01 +4.947256e-01 +5.907215e-01 +5.975177e-01 +6.871526e-01 +7.874088e-01 +6.145831e-01 +7.286674e-01 +2.876805e+00 +1.311774e+00 +1.003113e+00 +5.542009e-01 +8.334170e-01 +6.746275e-01 +6.500126e-01 +7.777009e-01 +9.069252e-01 +8.110269e-01 +5.459657e-01
+1.673333e+01 +3.077627e+00 +1.589052e+00 +1.292186e+00 +7.887948e-01 +4.948354e-01 +5.898418e-01 +5.979609e-01 +6.856290e-01 +7.910063e-01 +6.143114e-01 +7.316870e-01 +2.874508e+00 +1.306837e+00 +1.007115e+00 +5.535269e-01 +8.305269e-01 +6.743095e-01 +6.546976e-01 +7.750238e-01 +9.108710e-01 +8.138642e-01 +5.441338e-01
+1.675000e+01 +3.068768e+00 +1.587165e+00 +1.300871e+00 +7.862246e-01 +4.949865e-01 +5.898597e-01 +5.979442e-01 +6.846572e-01 +7.947259e-01 +6.128805e-01 +7.321110e-01 +2.866216e+00 +1.306179e+00 +1.014207e+00 +5.526823e-01 +8.266021e-01 +6.762797e-01 +6.582559e-01 +7.742777e-01 +9.166203e-01 +8.129257e-01 +5.415205e-01
+1.676667e+01 +3.061723e+00 +1.586189e+00 +1.310233e+00 +7.836253e-01 +4.947839e-01 +5.891599e-01 +5.982881e-01 +6.826553e-01 +7.986016e-01 +6.107078e-01 +7.306740e-01 +2.860125e+00 +1.306497e+00 +1.022073e+00 +5.521787e-01 +8.217997e-01 +6.756052e-01 +6.617135e-01 +7.730820e-01 +9.248081e-01 +8.099345e-01 +5.386268e-01
+1.678333e+01 +3.072283e+00 +1.587062e+00 +1.314834e+00 +7.800409e-01 +4.944917e-01 +5.892781e-01 +5.988905e-01 +6.808815e-01 +8.017384e-01 +6.082680e-01 +7.291456e-01 +2.869878e+00 +1.308613e+00 +1.026153e+00 +5.509589e-01 +8.187820e-01 +6.779790e-01 +6.667534e-01 +7.695925e-01 +9.281186e-01 +8.077769e-01 +5.357269e-01
+1.680000e+01 +3.067417e+00 +1.585946e+00 +1.319301e+00 +7.770687e-01 +4.945094e-01 +5.906169e-01 +6.018138e-01 +6.798518e-01 +8.026027e-01 +6.059426e-01 +7.282150e-01 +2.865591e+00 +1.309065e+00 +1.030007e+00 +5.501613e-01 +8.146024e-01 +6.787958e-01 +6.739702e-01 +7.688216e-01 +9.306947e-01 +8.046688e-01 +5.329445e-01
+1.681667e+01 +3.053314e+00 +1.591554e+00 +1.326884e+00 +7.735101e-01 +4.941666e-01 +5.923892e-01 +6.067721e-01 +6.798738e-01 +8.023731e-01 +6.045390e-01 +7.270910e-01 +2.852305e+00 +1.315243e+00 +1.036275e+00 +5.480158e-01 +8.099195e-01 +6.808681e-01 +6.853944e-01 +7.697727e-01 +9.303557e-01 +8.035276e-01 +5.301607e-01
+1.683333e+01 +3.032349e+00 +1.605524e+00 +1.327673e+00 +7.701949e-01 +4.941715e-01 +5.938384e-01 +6.085916e-01 +6.790209e-01 +8.037758e-01 +6.036183e-01 +7.242526e-01 +2.832695e+00 +1.329002e+00 +1.036982e+00 +5.461785e-01 +8.064090e-01 +6.824142e-01 +6.924371e-01 +7.692950e-01 +9.293473e-01 +8.019351e-01 +5.273605e-01
+1.685000e+01 +3.016042e+00 +1.605186e+00 +1.322738e+00 +7.668206e-01 +4.944350e-01 +5.951241e-01 +6.115028e-01 +6.780962e-01 +8.039728e-01 +6.021328e-01 +7.224370e-01 +2.817128e+00 +1.329630e+00 +1.033152e+00 +5.433671e-01 +8.045746e-01 +6.826779e-01 +6.999564e-01 +7.673222e-01 +9.263086e-01 +7.986266e-01 +5.245746e-01
+1.686667e+01 +3.007692e+00 +1.598095e+00 +1.314400e+00 +7.645293e-01 +4.939705e-01 +5.952405e-01 +6.133345e-01 +6.758881e-01 +8.012503e-01 +6.008728e-01 +7.216403e-01 +2.808831e+00 +1.324321e+00 +1.026366e+00 +5.412947e-01 +8.016424e-01 +6.820521e-01 +7.040602e-01 +7.636020e-01 +9.204901e-01 +7.957826e-01 +5.224341e-01
+1.688333e+01 +3.024460e+00 +1.595653e+00 +1.308100e+00 +7.619810e-01 +4.931747e-01 +5.944099e-01 +6.143436e-01 +6.746834e-01 +7.979196e-01 +5.990251e-01 +7.202487e-01 +2.823877e+00 +1.322818e+00 +1.021100e+00 +5.389601e-01 +7.986247e-01 +6.816167e-01 +7.097667e-01 +7.611042e-01 +9.148329e-01 +7.943131e-01 +5.197108e-01
+1.690000e+01 +3.032645e+00 +1.593449e+00 +1.299295e+00 +7.587203e-01 +4.920639e-01 +5.929791e-01 +6.139729e-01 +6.734129e-01 +7.952705e-01 +5.974501e-01 +7.195818e-01 +2.831063e+00 +1.321149e+00 +1.013954e+00 +5.362888e-01 +7.952926e-01 +6.800401e-01 +7.129845e-01 +7.578215e-01 +9.102774e-01 +7.930410e-01 +5.172521e-01
+1.691667e+01 +3.044846e+00 +1.599176e+00 +1.291775e+00 +7.578926e-01 +4.914610e-01 +5.924785e-01 +6.150833e-01 +6.739159e-01 +7.944718e-01 +5.956325e-01 +7.181800e-01 +2.842708e+00 +1.325458e+00 +1.007971e+00 +5.346185e-01 +7.940064e-01 +6.794386e-01 +7.205719e-01 +7.552984e-01 +9.092766e-01 +7.917126e-01 +5.148068e-01
+1.693333e+01 +3.043015e+00 +1.609028e+00 +1.282646e+00 +7.561802e-01 +4.908322e-01 +5.919959e-01 +6.159028e-01 +6.740417e-01 +7.943291e-01 +5.944426e-01 +7.175716e-01 +2.841236e+00 +1.332970e+00 +1.000745e+00 +5.322891e-01 +7.928727e-01 +6.779637e-01 +7.276048e-01 +7.524243e-01 +9.093738e-01 +7.901285e-01 +5.127896e-01
+1.695000e+01 +3.062112e+00 +1.645479e+00 +1.274123e+00 +7.542913e-01 +4.902825e-01 +5.935354e-01 +6.175093e-01 +6.750394e-01 +7.943188e-01 +5.946134e-01 +7.211185e-01 +2.858749e+00 +1.363602e+00 +9.941936e-01 +5.300792e-01 +7.912582e-01 +6.853108e-01 +7.403958e-01 +7.493056e-01 +9.111270e-01 +7.915211e-01 +5.123971e-01
+1.696667e+01 +3.052152e+00 +1.664694e+00 +1.265478e+00 +7.537153e-01 +4.901452e-01 +5.948325e-01 +6.187026e-01 +6.768381e-01 +7.941479e-01 +5.952016e-01 +7.268969e-01 +2.848835e+00 +1.379458e+00 +9.874703e-01 +5.278794e-01 +7.917480e-01 +6.898343e-01 +7.471601e-01 +7.484550e-01 +9.094728e-01 +7.920722e-01 +5.143130e-01
+1.698333e+01 +3.034629e+00 +1.679625e+00 +1.256442e+00 +7.534355e-01 +4.907279e-01 +5.970647e-01 +6.176293e-01 +6.776514e-01 +7.942149e-01 +5.952541e-01 +7.322388e-01 +2.831916e+00 +1.391526e+00 +9.804368e-01 +5.256028e-01 +7.940570e-01 +6.971124e-01 +7.479658e-01 +7.473076e-01 +9.066578e-01 +7.905970e-01 +5.166740e-01
+1.700000e+01 +3.012883e+00 +1.680667e+00 +1.247429e+00 +7.550681e-01 +4.920339e-01 +5.983252e-01 +6.166347e-01 +6.794160e-01 +7.964710e-01 +5.953059e-01 +7.373297e-01 +2.811137e+00 +1.391823e+00 +9.732788e-01 +5.241195e-01 +7.974325e-01 +6.998359e-01 +7.473704e-01 +7.488963e-01 +9.049420e-01 +7.887836e-01 +5.196458e-01
+1.701667e+01 +2.988573e+00 +1.695120e+00 +1.238550e+00 +7.551280e-01 +4.929646e-01 +6.005894e-01 +6.162797e-01 +6.813066e-01 +7.996607e-01 +5.955153e-01 +7.406901e-01 +2.788488e+00 +1.404685e+00 +9.661328e-01 +5.233140e-01 +7.976089e-01 +7.043124e-01 +7.489104e-01 +7.507888e-01 +9.046134e-01 +7.871524e-01 +5.219360e-01
+1.703333e+01 +2.966474e+00 +1.720152e+00 +1.229923e+00 +7.563820e-01 +4.943554e-01 +6.042591e-01 +6.154205e-01 +6.834748e-01 +8.042539e-01 +5.953610e-01 +7.433092e-01 +2.767524e+00 +1.427901e+00 +9.593541e-01 +5.242883e-01 +7.975899e-01 +7.143461e-01 +7.495977e-01 +7.521389e-01 +9.055189e-01 +7.854676e-01 +5.233862e-01
+1.705000e+01 +2.948478e+00 +1.746666e+00 +1.221627e+00 +7.592760e-01 +4.958182e-01 +6.085639e-01 +6.144511e-01 +6.850625e-01 +8.075515e-01 +5.952037e-01 +7.480613e-01 +2.749843e+00 +1.453169e+00 +9.528377e-01 +5.258945e-01 +7.984500e-01 +7.274762e-01 +7.484731e-01 +7.549290e-01 +9.032131e-01 +7.830376e-01 +5.270117e-01
+1.706667e+01 +2.948184e+00 +1.788210e+00 +1.213833e+00 +7.613055e-01 +4.979206e-01 +6.142505e-01 +6.133963e-01 +6.858530e-01 +8.111883e-01 +5.964529e-01 +7.547110e-01 +2.748045e+00 +1.491447e+00 +9.465072e-01 +5.264868e-01 +8.030882e-01 +7.457534e-01 +7.490284e-01 +7.587244e-01 +8.995280e-01 +7.815895e-01 +5.325101e-01
+1.708333e+01 +2.944037e+00 +1.809337e+00 +1.205652e+00 +7.608962e-01 +4.990100e-01 +6.202529e-01 +6.125938e-01 +6.852221e-01 +8.157764e-01 +5.976587e-01 +7.597724e-01 +2.743938e+00 +1.511728e+00 +9.402052e-01 +5.268459e-01 +8.045772e-01 +7.589443e-01 +7.460514e-01 +7.604190e-01 +8.978171e-01 +7.791972e-01 +5.386869e-01
+1.710000e+01 +2.945089e+00 +1.838624e+00 +1.200232e+00 +7.603775e-01 +4.996613e-01 +6.245039e-01 +6.117627e-01 +6.854232e-01 +8.208250e-01 +5.971444e-01 +7.620442e-01 +2.745259e+00 +1.539750e+00 +9.366541e-01 +5.286546e-01 +8.047772e-01 +7.685981e-01 +7.441370e-01 +7.631379e-01 +8.962602e-01 +7.753525e-01 +5.444539e-01
+1.711667e+01 +2.951180e+00 +1.873051e+00 +1.199573e+00 +7.602249e-01 +5.001909e-01 +6.291238e-01 +6.114028e-01 +6.863435e-01 +8.207826e-01 +5.960193e-01 +7.630413e-01 +2.751230e+00 +1.572911e+00 +9.366406e-01 +5.314765e-01 +8.029754e-01 +7.806861e-01 +7.428031e-01 +7.678048e-01 +8.908765e-01 +7.724040e-01 +5.491187e-01
+1.713333e+01 +2.936516e+00 +1.915504e+00 +1.196577e+00 +7.608156e-01 +5.004300e-01 +6.351644e-01 +6.133563e-01 +6.876195e-01 +8.205506e-01 +5.943688e-01 +7.639660e-01 +2.737221e+00 +1.613147e+00 +9.349005e-01 +5.346018e-01 +8.001157e-01 +7.962087e-01 +7.455869e-01 +7.702181e-01 +8.863946e-01 +7.683727e-01 +5.523280e-01
+1.715000e+01 +2.942258e+00 +1.936969e+00 +1.201426e+00 +7.613654e-01 +5.016172e-01 +6.408008e-01 +6.138291e-01 +6.878419e-01 +8.183211e-01 +5.929300e-01 +7.634955e-01 +2.740914e+00 +1.634769e+00 +9.393003e-01 +5.355992e-01 +7.992878e-01 +8.123362e-01 +7.458977e-01 +7.731097e-01 +8.817346e-01 +7.649810e-01 +5.539814e-01
+1.716667e+01 +2.928934e+00 +1.940924e+00 +1.203622e+00 +7.599830e-01 +5.026545e-01 +6.443020e-01 +6.134149e-01 +6.866404e-01 +8.171653e-01 +5.908149e-01 +7.643991e-01 +2.727772e+00 +1.640185e+00 +9.417124e-01 +5.358496e-01 +7.981878e-01 +8.183081e-01 +7.448476e-01 +7.728867e-01 +8.765714e-01 +7.608178e-01 +5.566479e-01
+1.718333e+01 +2.928898e+00 +1.940260e+00 +1.212321e+00 +7.581241e-01 +5.032591e-01 +6.450056e-01 +6.117642e-01 +6.847314e-01 +8.163662e-01 +5.886690e-01 +7.680684e-01 +2.725931e+00 +1.641231e+00 +9.501286e-01 +5.347813e-01 +7.980635e-01 +8.211913e-01 +7.438465e-01 +7.738770e-01 +8.729984e-01 +7.561989e-01 +5.614252e-01
+1.720000e+01 +2.930735e+00 +1.936449e+00 +1.222753e+00 +7.565469e-01 +5.029699e-01 +6.434875e-01 +6.100370e-01 +6.837612e-01 +8.149113e-01 +5.863856e-01 +7.708083e-01 +2.725776e+00 +1.639373e+00 +9.601088e-01 +5.332101e-01 +7.957936e-01 +8.207186e-01 +7.433129e-01 +7.779733e-01 +8.698562e-01 +7.516710e-01 +5.655291e-01
+1.721667e+01 +2.937176e+00 +1.932672e+00 +1.236019e+00 +7.533617e-01 +5.020252e-01 +6.424769e-01 +6.092882e-01 +6.821074e-01 +8.123909e-01 +5.842904e-01 +7.729356e-01 +2.730110e+00 +1.637110e+00 +9.720212e-01 +5.306223e-01 +7.923638e-01 +8.213784e-01 +7.448150e-01 +7.825417e-01 +8.656462e-01 +7.473439e-01 +5.689965e-01
+1.723333e+01 +2.949916e+00 +1.929553e+00 +1.241422e+00 +7.505809e-01 +5.017473e-01 +6.409639e-01 +6.075516e-01 +6.795290e-01 +8.092585e-01 +5.825865e-01 +7.760830e-01 +2.739772e+00 +1.635546e+00 +9.772483e-01 +5.281895e-01 +7.904618e-01 +8.225087e-01 +7.465447e-01 +7.828514e-01 +8.615142e-01 +7.442340e-01 +5.714402e-01
+1.725000e+01 +2.955320e+00 +1.929542e+00 +1.249171e+00 +7.485606e-01 +5.015705e-01 +6.391010e-01 +6.062421e-01 +6.766435e-01 +8.064393e-01 +5.817365e-01 +7.794422e-01 +2.742861e+00 +1.636868e+00 +9.842757e-01 +5.266761e-01 +7.882073e-01 +8.224423e-01 +7.499627e-01 +7.832896e-01 +8.570259e-01 +7.425980e-01 +5.743992e-01
+1.726667e+01 +2.944826e+00 +1.929788e+00 +1.251967e+00 +7.493409e-01 +5.026230e-01 +6.367797e-01 +6.054402e-01 +6.741724e-01 +8.046385e-01 +5.811194e-01 +7.836949e-01 +2.732641e+00 +1.638905e+00 +9.868522e-01 +5.277945e-01 +7.867449e-01 +8.202822e-01 +7.525321e-01 +7.830862e-01 +8.519960e-01 +7.410285e-01 +5.786305e-01
+1.728333e+01 +2.941891e+00 +1.933852e+00 +1.259776e+00 +7.514513e-01 +5.040965e-01 +6.341739e-01 +6.052362e-01 +6.724447e-01 +8.025007e-01 +5.805472e-01 +7.887515e-01 +2.729372e+00 +1.644833e+00 +9.936434e-01 +5.301400e-01 +7.859233e-01 +8.179371e-01 +7.570499e-01 +7.863441e-01 +8.471881e-01 +7.394430e-01 +5.834079e-01
+1.730000e+01 +2.964434e+00 +1.924866e+00 +1.267848e+00 +7.551608e-01 +5.062175e-01 +6.315392e-01 +6.044329e-01 +6.704392e-01 +8.005595e-01 +5.812134e-01 +7.924759e-01 +2.750073e+00 +1.638775e+00 +9.997000e-01 +5.329889e-01 +7.885284e-01 +8.150000e-01 +7.590910e-01 +7.908817e-01 +8.440324e-01 +7.401284e-01 +5.856036e-01
+1.731667e+01 +2.994676e+00 +1.911233e+00 +1.281010e+00 +7.564943e-01 +5.077066e-01 +6.296891e-01 +6.020325e-01 +6.696435e-01 +8.001571e-01 +5.836280e-01 +7.996193e-01 +2.777431e+00 +1.627187e+00 +1.009373e+00 +5.328517e-01 +7.930480e-01 +8.144640e-01 +7.568540e-01 +8.008453e-01 +8.400706e-01 +7.447619e-01 +5.896045e-01
+1.733333e+01 +2.994665e+00 +1.908714e+00 +1.285883e+00 +7.615345e-01 +5.095225e-01 +6.280858e-01 +5.995280e-01 +6.692044e-01 +8.007488e-01 +5.863751e-01 +8.062613e-01 +2.779536e+00 +1.625711e+00 +1.012333e+00 +5.366041e-01 +7.930822e-01 +8.140296e-01 +7.540366e-01 +8.059942e-01 +8.371015e-01 +7.483861e-01 +5.955289e-01
+1.735000e+01 +2.990762e+00 +1.900113e+00 +1.287992e+00 +7.663323e-01 +5.106427e-01 +6.261431e-01 +5.973963e-01 +6.688518e-01 +8.020517e-01 +5.910901e-01 +8.170300e-01 +2.778525e+00 +1.619813e+00 +1.013603e+00 +5.413929e-01 +7.911465e-01 +8.115783e-01 +7.503334e-01 +8.096615e-01 +8.337558e-01 +7.540020e-01 +6.054926e-01
+1.736667e+01 +2.982139e+00 +1.899166e+00 +1.291982e+00 +7.698141e-01 +5.112245e-01 +6.244368e-01 +5.955013e-01 +6.680334e-01 +8.013932e-01 +5.943272e-01 +8.250734e-01 +2.771563e+00 +1.621125e+00 +1.016642e+00 +5.450220e-01 +7.887758e-01 +8.108150e-01 +7.479638e-01 +8.135543e-01 +8.290678e-01 +7.576903e-01 +6.125249e-01
+1.738333e+01 +3.006072e+00 +1.891007e+00 +1.296081e+00 +7.729959e-01 +5.129310e-01 +6.239716e-01 +5.944134e-01 +6.672074e-01 +8.024631e-01 +5.966629e-01 +8.342679e-01 +2.795766e+00 +1.615066e+00 +1.019477e+00 +5.479303e-01 +7.894186e-01 +8.142186e-01 +7.454224e-01 +8.195774e-01 +8.261197e-01 +7.586968e-01 +6.214507e-01
+1.740000e+01 +3.093192e+00 +1.888014e+00 +1.295275e+00 +7.760549e-01 +5.148561e-01 +6.230412e-01 +5.923444e-01 +6.666922e-01 +8.030113e-01 +5.971129e-01 +8.399748e-01 +2.879883e+00 +1.612796e+00 +1.018323e+00 +5.507147e-01 +7.906515e-01 +8.203263e-01 +7.438519e-01 +8.282765e-01 +8.242395e-01 +7.556572e-01 +6.295261e-01
+1.741667e+01 +3.173280e+00 +1.888960e+00 +1.289707e+00 +7.795391e-01 +5.169837e-01 +6.219379e-01 +5.904369e-01 +6.663111e-01 +8.042441e-01 +5.969085e-01 +8.472549e-01 +2.955838e+00 +1.613638e+00 +1.014531e+00 +5.525081e-01 +7.937071e-01 +8.271598e-01 +7.432635e-01 +8.346578e-01 +8.201562e-01 +7.527149e-01 +6.396809e-01
+1.743333e+01 +3.232628e+00 +1.890642e+00 +1.289992e+00 +7.866540e-01 +5.211680e-01 +6.219494e-01 +5.890048e-01 +6.658123e-01 +8.064344e-01 +5.964555e-01 +8.577983e-01 +3.012843e+00 +1.615099e+00 +1.016608e+00 +5.565057e-01 +8.005500e-01 +8.361786e-01 +7.413270e-01 +8.397322e-01 +8.157965e-01 +7.488622e-01 +6.546875e-01
+1.745000e+01 +3.261665e+00 +1.898811e+00 +1.295671e+00 +7.919295e-01 +5.247350e-01 +6.227716e-01 +5.879702e-01 +6.635448e-01 +8.062293e-01 +5.960651e-01 +8.691244e-01 +3.042501e+00 +1.621873e+00 +1.023872e+00 +5.599054e-01 +8.046952e-01 +8.461028e-01 +7.395901e-01 +8.384265e-01 +8.109948e-01 +7.445154e-01 +6.722025e-01
+1.746667e+01 +3.273948e+00 +1.896161e+00 +1.298208e+00 +7.963803e-01 +5.284426e-01 +6.237849e-01 +5.871565e-01 +6.612643e-01 +8.071065e-01 +5.955269e-01 +8.776688e-01 +3.055505e+00 +1.618570e+00 +1.028151e+00 +5.615518e-01 +8.113363e-01 +8.530464e-01 +7.366221e-01 +8.369619e-01 +8.067023e-01 +7.403790e-01 +6.851757e-01
+1.748333e+01 +3.266881e+00 +1.891760e+00 +1.304952e+00 +7.974865e-01 +5.304701e-01 +6.238732e-01 +5.877788e-01 +6.590025e-01 +8.058135e-01 +5.942994e-01 +8.862598e-01 +3.049780e+00 +1.614327e+00 +1.036249e+00 +5.612834e-01 +8.141401e-01 +8.558329e-01 +7.350530e-01 +8.348181e-01 +8.021711e-01 +7.360799e-01 +6.980798e-01
+1.750000e+01 +3.254756e+00 +1.897572e+00 +1.302564e+00 +8.001943e-01 +5.321735e-01 +6.246634e-01 +5.882600e-01 +6.564795e-01 +8.047914e-01 +5.947398e-01 +8.965516e-01 +3.038877e+00 +1.619692e+00 +1.036123e+00 +5.623246e-01 +8.153696e-01 +8.606693e-01 +7.353475e-01 +8.318295e-01 +7.977010e-01 +7.341629e-01 +7.095850e-01
+1.751667e+01 +3.229116e+00 +1.902870e+00 +1.301486e+00 +8.013239e-01 +5.335645e-01 +6.250852e-01 +5.882231e-01 +6.537065e-01 +8.020470e-01 +5.952375e-01 +9.089761e-01 +3.014759e+00 +1.624803e+00 +1.037003e+00 +5.622082e-01 +8.170658e-01 +8.626587e-01 +7.347728e-01 +8.274711e-01 +7.928979e-01 +7.338515e-01 +7.214229e-01
+1.753333e+01 +3.206755e+00 +1.913991e+00 +1.298733e+00 +8.037476e-01 +5.355196e-01 +6.261073e-01 +5.894804e-01 +6.509340e-01 +8.004264e-01 +5.949764e-01 +9.223581e-01 +2.994429e+00 +1.635363e+00 +1.036562e+00 +5.636419e-01 +8.182347e-01 +8.667593e-01 +7.366638e-01 +8.230363e-01 +7.884232e-01 +7.317854e-01 +7.350071e-01
+1.755000e+01 +3.191767e+00 +1.912421e+00 +1.294235e+00 +8.085004e-01 +5.396218e-01 +6.258423e-01 +5.908225e-01 +6.482498e-01 +7.988329e-01 +5.945069e-01 +9.315060e-01 +2.981883e+00 +1.634533e+00 +1.034126e+00 +5.662219e-01 +8.229957e-01 +8.675956e-01 +7.375484e-01 +8.182332e-01 +7.841504e-01 +7.290985e-01 +7.454932e-01
+1.756667e+01 +3.181795e+00 +1.903251e+00 +1.285298e+00 +8.138783e-01 +5.434931e-01 +6.249342e-01 +5.907921e-01 +6.455776e-01 +7.992411e-01 +5.943388e-01 +9.385992e-01 +2.974483e+00 +1.627517e+00 +1.027235e+00 +5.697742e-01 +8.265426e-01 +8.662881e-01 +7.361646e-01 +8.131854e-01 +7.826295e-01 +7.271320e-01 +7.526204e-01
+1.758333e+01 +3.169286e+00 +1.898429e+00 +1.276435e+00 +8.219171e-01 +5.475850e-01 +6.244153e-01 +5.905755e-01 +6.430528e-01 +7.972476e-01 +5.940185e-01 +9.435431e-01 +2.964618e+00 +1.624915e+00 +1.020219e+00 +5.757764e-01 +8.295305e-01 +8.660365e-01 +7.348320e-01 +8.082466e-01 +7.791595e-01 +7.253955e-01 +7.572339e-01
+1.760000e+01 +3.163410e+00 +1.888543e+00 +1.267554e+00 +8.258985e-01 +5.502807e-01 +6.248953e-01 +5.904681e-01 +6.407167e-01 +7.951712e-01 +5.938605e-01 +9.476877e-01 +2.961601e+00 +1.617625e+00 +1.013044e+00 +5.797761e-01 +8.297144e-01 +8.664162e-01 +7.319497e-01 +8.034242e-01 +7.765560e-01 +7.235626e-01 +7.618593e-01
+1.761667e+01 +3.158785e+00 +1.885690e+00 +1.264073e+00 +8.306541e-01 +5.522537e-01 +6.252773e-01 +5.903657e-01 +6.387379e-01 +7.928183e-01 +5.941093e-01 +9.497114e-01 +2.959941e+00 +1.616911e+00 +1.010145e+00 +5.854690e-01 +8.277583e-01 +8.669368e-01 +7.299887e-01 +7.986341e-01 +7.749844e-01 +7.234788e-01 +7.650277e-01
+1.763333e+01 +3.148700e+00 +1.899001e+00 +1.260519e+00 +8.368207e-01 +5.540889e-01 +6.259633e-01 +5.904337e-01 +6.374725e-01 +7.905941e-01 +5.950153e-01 +9.515140e-01 +2.952915e+00 +1.631126e+00 +1.006720e+00 +5.932955e-01 +8.248199e-01 +8.684522e-01 +7.307175e-01 +7.951499e-01 +7.731417e-01 +7.253438e-01 +7.666848e-01
+1.765000e+01 +3.130600e+00 +1.915792e+00 +1.259563e+00 +8.411735e-01 +5.563102e-01 +6.255321e-01 +5.898794e-01 +6.369154e-01 +7.879592e-01 +5.948314e-01 +9.540103e-01 +2.937631e+00 +1.647634e+00 +1.005751e+00 +5.986684e-01 +8.237285e-01 +8.693615e-01 +7.315964e-01 +7.921715e-01 +7.709127e-01 +7.263207e-01 +7.691337e-01
+1.766667e+01 +3.125348e+00 +1.916116e+00 +1.257860e+00 +8.439180e-01 +5.582524e-01 +6.245746e-01 +5.882956e-01 +6.357018e-01 +7.846355e-01 +5.937617e-01 +9.539355e-01 +2.935112e+00 +1.650293e+00 +1.004162e+00 +6.048034e-01 +8.207414e-01 +8.668102e-01 +7.284845e-01 +7.903874e-01 +7.675273e-01 +7.249291e-01 +7.704595e-01
+1.768333e+01 +3.121541e+00 +1.912958e+00 +1.253795e+00 +8.456355e-01 +5.602051e-01 +6.238985e-01 +5.869111e-01 +6.335727e-01 +7.825702e-01 +5.921378e-01 +9.570319e-01 +2.933801e+00 +1.649353e+00 +1.001067e+00 +6.093373e-01 +8.184145e-01 +8.655440e-01 +7.257304e-01 +7.864691e-01 +7.653805e-01 +7.217109e-01 +7.744541e-01
+1.770000e+01 +3.122885e+00 +1.907586e+00 +1.247702e+00 +8.448082e-01 +5.621749e-01 +6.228868e-01 +5.858594e-01 +6.327365e-01 +7.793111e-01 +5.900624e-01 +9.601348e-01 +2.935870e+00 +1.646312e+00 +9.963377e-01 +6.110444e-01 +8.175297e-01 +8.647209e-01 +7.241111e-01 +7.837888e-01 +7.626690e-01 +7.176927e-01 +7.765151e-01
+1.771667e+01 +3.117113e+00 +1.899647e+00 +1.247035e+00 +8.430067e-01 +5.631124e-01 +6.222713e-01 +5.847258e-01 +6.320465e-01 +7.758180e-01 +5.879432e-01 +9.649916e-01 +2.931341e+00 +1.640370e+00 +9.966895e-01 +6.114575e-01 +8.150402e-01 +8.640289e-01 +7.216460e-01 +7.811941e-01 +7.602003e-01 +7.137173e-01 +7.817908e-01
+1.773333e+01 +3.102005e+00 +1.895889e+00 +1.244079e+00 +8.430391e-01 +5.637904e-01 +6.215483e-01 +5.834889e-01 +6.316761e-01 +7.723255e-01 +5.859061e-01 +9.675740e-01 +2.918195e+00 +1.638278e+00 +9.940116e-01 +6.134412e-01 +8.118893e-01 +8.627276e-01 +7.192284e-01 +7.803738e-01 +7.571067e-01 +7.108710e-01 +7.832549e-01
+1.775000e+01 +3.081514e+00 +1.899416e+00 +1.245274e+00 +8.433003e-01 +5.648742e-01 +6.212540e-01 +5.829864e-01 +6.330430e-01 +7.686254e-01 +5.839345e-01 +9.725024e-01 +2.899811e+00 +1.643025e+00 +9.950974e-01 +6.160139e-01 +8.086148e-01 +8.620991e-01 +7.190856e-01 +7.813548e-01 +7.534738e-01 +7.084808e-01 +7.881066e-01
+1.776667e+01 +3.059135e+00 +1.891383e+00 +1.247752e+00 +8.421347e-01 +5.651073e-01 +6.198115e-01 +5.827715e-01 +6.330797e-01 +7.651576e-01 +5.819780e-01 +9.748151e-01 +2.879351e+00 +1.636931e+00 +9.973171e-01 +6.159933e-01 +8.055683e-01 +8.580887e-01 +7.183588e-01 +7.801559e-01 +7.503449e-01 +7.065578e-01 +7.916386e-01
+1.778333e+01 +3.034681e+00 +1.882464e+00 +1.251413e+00 +8.402749e-01 +5.649252e-01 +6.175208e-01 +5.819773e-01 +6.332368e-01 +7.636658e-01 +5.798610e-01 +9.751179e-01 +2.856460e+00 +1.630164e+00 +1.001152e+00 +6.153359e-01 +8.024909e-01 +8.530061e-01 +7.169587e-01 +7.775090e-01 +7.504475e-01 +7.041677e-01 +7.939212e-01
+1.780000e+01 +3.013876e+00 +1.876927e+00 +1.261497e+00 +8.376684e-01 +5.645650e-01 +6.151209e-01 +5.809461e-01 +6.332915e-01 +7.651884e-01 +5.778930e-01 +9.722218e-01 +2.837324e+00 +1.626417e+00 +1.010368e+00 +6.149014e-01 +7.985986e-01 +8.481918e-01 +7.152598e-01 +7.747302e-01 +7.569788e-01 +7.017552e-01 +7.933343e-01
+1.781667e+01 +3.020279e+00 +1.876038e+00 +1.264762e+00 +8.359209e-01 +5.648845e-01 +6.128519e-01 +5.802802e-01 +6.354471e-01 +7.678163e-01 +5.763356e-01 +9.677809e-01 +2.844231e+00 +1.626956e+00 +1.013928e+00 +6.175791e-01 +7.964033e-01 +8.431412e-01 +7.128839e-01 +7.746879e-01 +7.661805e-01 +6.983354e-01 +7.900812e-01
+1.783333e+01 +3.043561e+00 +1.877942e+00 +1.265654e+00 +8.355759e-01 +5.647559e-01 +6.103461e-01 +5.788812e-01 +6.369037e-01 +7.694328e-01 +5.746944e-01 +9.629924e-01 +2.867210e+00 +1.630000e+00 +1.015276e+00 +6.232894e-01 +7.944894e-01 +8.380256e-01 +7.090873e-01 +7.747755e-01 +7.738782e-01 +6.946519e-01 +7.857759e-01
+1.785000e+01 +3.078568e+00 +1.889457e+00 +1.270032e+00 +8.374925e-01 +5.648621e-01 +6.078841e-01 +5.770321e-01 +6.370061e-01 +7.721605e-01 +5.726504e-01 +9.585201e-01 +2.901695e+00 +1.641388e+00 +1.019663e+00 +6.323928e-01 +7.932552e-01 +8.334785e-01 +7.054848e-01 +7.736569e-01 +7.846129e-01 +6.906723e-01 +7.819591e-01
+1.786667e+01 +3.115624e+00 +1.911205e+00 +1.265705e+00 +8.386221e-01 +5.641165e-01 +6.054612e-01 +5.751856e-01 +6.378063e-01 +7.768311e-01 +5.705529e-01 +9.536846e-01 +2.938055e+00 +1.661951e+00 +1.016660e+00 +6.423897e-01 +7.935965e-01 +8.288114e-01 +7.018859e-01 +7.700295e-01 +7.963661e-01 +6.866207e-01 +7.773435e-01
+1.788333e+01 +3.117051e+00 +1.924135e+00 +1.261895e+00 +8.386349e-01 +5.638086e-01 +6.030334e-01 +5.729363e-01 +6.391534e-01 +7.811232e-01 +5.686946e-01 +9.494183e-01 +2.940254e+00 +1.673425e+00 +1.014271e+00 +6.467042e-01 +7.933190e-01 +8.244388e-01 +6.992008e-01 +7.674464e-01 +8.037623e-01 +6.833503e-01 +7.738600e-01
+1.790000e+01 +3.134053e+00 +1.926583e+00 +1.259237e+00 +8.387014e-01 +5.635187e-01 +6.006767e-01 +5.707733e-01 +6.407287e-01 +7.862416e-01 +5.665849e-01 +9.462861e-01 +2.957490e+00 +1.675381e+00 +1.013138e+00 +6.504248e-01 +7.920249e-01 +8.204806e-01 +6.964575e-01 +7.652647e-01 +8.131803e-01 +6.795357e-01 +7.720285e-01
+1.791667e+01 +3.156141e+00 +1.920469e+00 +1.254678e+00 +8.403847e-01 +5.632502e-01 +5.983565e-01 +5.685759e-01 +6.424699e-01 +7.901960e-01 +5.647710e-01 +9.430227e-01 +2.979910e+00 +1.669810e+00 +1.010095e+00 +6.541317e-01 +7.888818e-01 +8.162940e-01 +6.951144e-01 +7.649380e-01 +8.178609e-01 +6.762470e-01 +7.716747e-01
+1.793333e+01 +3.179110e+00 +1.912373e+00 +1.248614e+00 +8.399136e-01 +5.618566e-01 +5.963804e-01 +5.670037e-01 +6.434360e-01 +7.922929e-01 +5.630082e-01 +9.387481e-01 +3.002438e+00 +1.662492e+00 +1.005583e+00 +6.558371e-01 +7.845752e-01 +8.115787e-01 +6.961869e-01 +7.644442e-01 +8.193443e-01 +6.728562e-01 +7.697533e-01
+1.795000e+01 +3.190390e+00 +1.902933e+00 +1.241774e+00 +8.404111e-01 +5.604418e-01 +5.944646e-01 +5.661380e-01 +6.442890e-01 +7.989439e-01 +5.610579e-01 +9.336912e-01 +3.013521e+00 +1.654692e+00 +1.000194e+00 +6.591642e-01 +7.799550e-01 +8.066085e-01 +6.974980e-01 +7.648050e-01 +8.240321e-01 +6.691438e-01 +7.654511e-01
+1.796667e+01 +3.180787e+00 +1.890767e+00 +1.237262e+00 +8.397078e-01 +5.589364e-01 +5.935387e-01 +5.670045e-01 +6.449230e-01 +8.078166e-01 +5.591752e-01 +9.286619e-01 +3.004376e+00 +1.644495e+00 +9.969658e-01 +6.599680e-01 +7.761371e-01 +8.019950e-01 +7.007142e-01 +7.639319e-01 +8.311422e-01 +6.658441e-01 +7.612458e-01
+1.798333e+01 +3.172117e+00 +1.880910e+00 +1.239271e+00 +8.385517e-01 +5.570393e-01 +5.932391e-01 +5.693735e-01 +6.446143e-01 +8.170916e-01 +5.575849e-01 +9.237051e-01 +2.996603e+00 +1.636011e+00 +9.992341e-01 +6.605676e-01 +7.713827e-01 +7.980511e-01 +7.060633e-01 +7.606163e-01 +8.438058e-01 +6.628315e-01 +7.568723e-01
+1.800000e+01 +3.164030e+00 +1.870531e+00 +1.245540e+00 +8.380366e-01 +5.554893e-01 +5.930529e-01 +5.731586e-01 +6.433757e-01 +8.283358e-01 +5.558130e-01 +9.187372e-01 +2.989393e+00 +1.626664e+00 +1.005291e+00 +6.607035e-01 +7.669967e-01 +7.941747e-01 +7.136502e-01 +7.566135e-01 +8.596480e-01 +6.594401e-01 +7.529460e-01
+1.801667e+01 +3.145080e+00 +1.860999e+00 +1.252508e+00 +8.375110e-01 +5.541681e-01 +5.930371e-01 +5.777888e-01 +6.414121e-01 +8.366176e-01 +5.540350e-01 +9.139636e-01 +2.971307e+00 +1.618471e+00 +1.011866e+00 +6.604969e-01 +7.632609e-01 +7.898455e-01 +7.227474e-01 +7.521380e-01 +8.693542e-01 +6.567024e-01 +7.499299e-01
+1.803333e+01 +3.139381e+00 +1.851897e+00 +1.260959e+00 +8.378159e-01 +5.537236e-01 +5.928664e-01 +5.824788e-01 +6.387477e-01 +8.412326e-01 +5.522529e-01 +9.091136e-01 +2.966258e+00 +1.611005e+00 +1.019666e+00 +6.628976e-01 +7.598959e-01 +7.854934e-01 +7.310821e-01 +7.478176e-01 +8.759308e-01 +6.535418e-01 +7.471142e-01
+1.805000e+01 +3.126902e+00 +1.844338e+00 +1.271758e+00 +8.367682e-01 +5.539781e-01 +5.922606e-01 +5.874299e-01 +6.361406e-01 +8.454739e-01 +5.510459e-01 +9.043216e-01 +2.954563e+00 +1.604673e+00 +1.029408e+00 +6.629985e-01 +7.576051e-01 +7.809082e-01 +7.405363e-01 +7.441749e-01 +8.811334e-01 +6.510177e-01 +7.449802e-01
+1.806667e+01 +3.141852e+00 +1.835343e+00 +1.285822e+00 +8.341297e-01 +5.544450e-01 +5.920216e-01 +5.917661e-01 +6.334850e-01 +8.515974e-01 +5.493298e-01 +8.999169e-01 +2.967862e+00 +1.597076e+00 +1.041704e+00 +6.619685e-01 +7.570794e-01 +7.771110e-01 +7.511825e-01 +7.398421e-01 +8.859800e-01 +6.503497e-01 +7.436732e-01
+1.808333e+01 +3.147018e+00 +1.824196e+00 +1.304970e+00 +8.313394e-01 +5.550858e-01 +5.908964e-01 +5.964904e-01 +6.309306e-01 +8.593058e-01 +5.479350e-01 +8.953202e-01 +2.971677e+00 +1.587341e+00 +1.058413e+00 +6.602990e-01 +7.574509e-01 +7.730470e-01 +7.613322e-01 +7.362076e-01 +8.937657e-01 +6.490763e-01 +7.418356e-01
+1.810000e+01 +3.148125e+00 +1.812633e+00 +1.327049e+00 +8.296099e-01 +5.538493e-01 +5.898094e-01 +6.001034e-01 +6.286037e-01 +8.633957e-01 +5.461285e-01 +8.910962e-01 +2.972026e+00 +1.577336e+00 +1.076912e+00 +6.604160e-01 +7.545453e-01 +7.686792e-01 +7.680018e-01 +7.338215e-01 +8.985069e-01 +6.492294e-01 +7.393338e-01
+1.811667e+01 +3.172481e+00 +1.803142e+00 +1.350039e+00 +8.286417e-01 +5.519205e-01 +5.909053e-01 +6.053188e-01 +6.273488e-01 +8.648257e-01 +5.441588e-01 +8.864179e-01 +2.994615e+00 +1.569333e+00 +1.096244e+00 +6.627650e-01 +7.508912e-01 +7.654046e-01 +7.778525e-01 +7.336219e-01 +8.985617e-01 +6.503026e-01 +7.392521e-01
+1.813333e+01 +3.193271e+00 +1.795612e+00 +1.381381e+00 +8.262535e-01 +5.501432e-01 +5.915083e-01 +6.100000e-01 +6.260530e-01 +8.679352e-01 +5.422627e-01 +8.817597e-01 +3.013741e+00 +1.562923e+00 +1.123018e+00 +6.637362e-01 +7.482960e-01 +7.624285e-01 +7.859614e-01 +7.336972e-01 +9.017685e-01 +6.516029e-01 +7.404562e-01
+1.815000e+01 +3.244866e+00 +1.787974e+00 +1.404175e+00 +8.264674e-01 +5.483390e-01 +5.932744e-01 +6.163905e-01 +6.242123e-01 +8.708633e-01 +5.409472e-01 +8.772035e-01 +3.062018e+00 +1.556687e+00 +1.142285e+00 +6.699021e-01 +7.461788e-01 +7.610490e-01 +7.970604e-01 +7.325760e-01 +9.023015e-01 +6.533597e-01 +7.410337e-01
+1.816667e+01 +3.309519e+00 +1.779955e+00 +1.415695e+00 +8.260985e-01 +5.465564e-01 +5.944566e-01 +6.203481e-01 +6.218608e-01 +8.684119e-01 +5.400178e-01 +8.728915e-01 +3.123067e+00 +1.549609e+00 +1.151687e+00 +6.741251e-01 +7.421309e-01 +7.581610e-01 +8.077002e-01 +7.298008e-01 +8.975094e-01 +6.560418e-01 +7.420156e-01
+1.818333e+01 +3.361961e+00 +1.767747e+00 +1.429029e+00 +8.273804e-01 +5.452922e-01 +5.963220e-01 +6.230359e-01 +6.194942e-01 +8.653691e-01 +5.387494e-01 +8.690760e-01 +3.173037e+00 +1.539016e+00 +1.162901e+00 +6.797810e-01 +7.381376e-01 +7.550933e-01 +8.143777e-01 +7.284964e-01 +8.936502e-01 +6.573681e-01 +7.442774e-01
+1.820000e+01 +3.409873e+00 +1.759261e+00 +1.438894e+00 +8.307847e-01 +5.440494e-01 +5.985296e-01 +6.280617e-01 +6.170261e-01 +8.617954e-01 +5.373329e-01 +8.646768e-01 +3.218586e+00 +1.531181e+00 +1.171041e+00 +6.867176e-01 +7.338770e-01 +7.519341e-01 +8.272875e-01 +7.266981e-01 +8.898105e-01 +6.580632e-01 +7.432250e-01
+1.821667e+01 +3.443052e+00 +1.755268e+00 +1.443571e+00 +8.352850e-01 +5.423894e-01 +5.997032e-01 +6.314314e-01 +6.147228e-01 +8.582288e-01 +5.355739e-01 +8.602895e-01 +3.250132e+00 +1.528512e+00 +1.175027e+00 +6.972670e-01 +7.295375e-01 +7.498180e-01 +8.325094e-01 +7.249179e-01 +8.871405e-01 +6.560467e-01 +7.406649e-01
+1.823333e+01 +3.478238e+00 +1.750305e+00 +1.444309e+00 +8.378008e-01 +5.405949e-01 +5.995702e-01 +6.343034e-01 +6.125542e-01 +8.557846e-01 +5.340756e-01 +8.561372e-01 +3.283574e+00 +1.524194e+00 +1.175883e+00 +7.038061e-01 +7.252412e-01 +7.456740e-01 +8.399896e-01 +7.240891e-01 +8.841132e-01 +6.526251e-01 +7.390715e-01
+1.825000e+01 +3.544676e+00 +1.743009e+00 +1.452821e+00 +8.378642e-01 +5.386834e-01 +5.991453e-01 +6.366093e-01 +6.107743e-01 +8.536552e-01 +5.325737e-01 +8.531595e-01 +3.345980e+00 +1.517647e+00 +1.183780e+00 +7.077896e-01 +7.211668e-01 +7.416095e-01 +8.484043e-01 +7.260436e-01 +8.826041e-01 +6.495549e-01 +7.404509e-01
+1.826667e+01 +3.607071e+00 +1.735374e+00 +1.455370e+00 +8.386396e-01 +5.369286e-01 +5.987729e-01 +6.378034e-01 +6.089960e-01 +8.517405e-01 +5.307610e-01 +8.488665e-01 +3.404369e+00 +1.511357e+00 +1.185897e+00 +7.137863e-01 +7.173387e-01 +7.376323e-01 +8.533802e-01 +7.287238e-01 +8.799159e-01 +6.468862e-01 +7.378501e-01
+1.828333e+01 +3.642369e+00 +1.729869e+00 +1.463398e+00 +8.411534e-01 +5.357042e-01 +5.977048e-01 +6.383211e-01 +6.072317e-01 +8.494341e-01 +5.292160e-01 +8.452294e-01 +3.437563e+00 +1.506585e+00 +1.192443e+00 +7.200226e-01 +7.132434e-01 +7.340129e-01 +8.577882e-01 +7.318355e-01 +8.765357e-01 +6.439468e-01 +7.360573e-01
+1.830000e+01 +3.666181e+00 +1.728026e+00 +1.474300e+00 +8.418718e-01 +5.341246e-01 +5.967345e-01 +6.377083e-01 +6.054806e-01 +8.464408e-01 +5.275315e-01 +8.430755e-01 +3.459780e+00 +1.504981e+00 +1.201681e+00 +7.248842e-01 +7.090121e-01 +7.324318e-01 +8.585287e-01 +7.352658e-01 +8.722756e-01 +6.406653e-01 +7.356963e-01
+1.831667e+01 +3.673844e+00 +1.737205e+00 +1.483269e+00 +8.449372e-01 +5.331836e-01 +5.955602e-01 +6.366657e-01 +6.034381e-01 +8.436609e-01 +5.257305e-01 +8.424949e-01 +3.467195e+00 +1.511732e+00 +1.210263e+00 +7.295783e-01 +7.071096e-01 +7.320018e-01 +8.594958e-01 +7.345348e-01 +8.698072e-01 +6.373804e-01 +7.379827e-01
+1.833333e+01 +3.677331e+00 +1.739707e+00 +1.488958e+00 +8.506288e-01 +5.327171e-01 +5.938675e-01 +6.355192e-01 +6.022668e-01 +8.424817e-01 +5.238746e-01 +8.412618e-01 +3.470489e+00 +1.512684e+00 +1.215947e+00 +7.364202e-01 +7.052848e-01 +7.298691e-01 +8.604111e-01 +7.352293e-01 +8.679281e-01 +6.341979e-01 +7.382675e-01
+1.835000e+01 +3.684690e+00 +1.742131e+00 +1.497625e+00 +8.534552e-01 +5.319341e-01 +5.918898e-01 +6.336956e-01 +6.009622e-01 +8.418648e-01 +5.220430e-01 +8.406056e-01 +3.477450e+00 +1.513172e+00 +1.224499e+00 +7.397872e-01 +7.030970e-01 +7.291044e-01 +8.604938e-01 +7.354981e-01 +8.676749e-01 +6.308336e-01 +7.398150e-01
+1.836667e+01 +3.669359e+00 +1.737444e+00 +1.511361e+00 +8.564070e-01 +5.318058e-01 +5.900585e-01 +6.313718e-01 +5.996847e-01 +8.402695e-01 +5.202533e-01 +8.393022e-01 +3.463020e+00 +1.508286e+00 +1.237505e+00 +7.429365e-01 +7.013092e-01 +7.266056e-01 +8.573872e-01 +7.349977e-01 +8.682091e-01 +6.279139e-01 +7.413871e-01
+1.838333e+01 +3.673821e+00 +1.732388e+00 +1.531457e+00 +8.629794e-01 +5.316666e-01 +5.885219e-01 +6.293189e-01 +5.981511e-01 +8.389202e-01 +5.184545e-01 +8.387607e-01 +3.467468e+00 +1.502951e+00 +1.255968e+00 +7.503624e-01 +6.988844e-01 +7.264767e-01 +8.558578e-01 +7.346643e-01 +8.694577e-01 +6.253153e-01 +7.441238e-01
+1.840000e+01 +3.682376e+00 +1.723834e+00 +1.552242e+00 +8.702321e-01 +5.321708e-01 +5.869231e-01 +6.269535e-01 +5.961834e-01 +8.362592e-01 +5.166547e-01 +8.370008e-01 +3.475995e+00 +1.494161e+00 +1.274832e+00 +7.572331e-01 +6.979321e-01 +7.271562e-01 +8.526482e-01 +7.348007e-01 +8.695142e-01 +6.229194e-01 +7.456783e-01
+1.841667e+01 +3.689890e+00 +1.716749e+00 +1.574471e+00 +8.746271e-01 +5.323537e-01 +5.853786e-01 +6.243682e-01 +5.946899e-01 +8.333238e-01 +5.149515e-01 +8.371155e-01 +3.483159e+00 +1.486551e+00 +1.295207e+00 +7.609806e-01 +6.967292e-01 +7.284562e-01 +8.485383e-01 +7.364997e-01 +8.688380e-01 +6.204543e-01 +7.496791e-01
+1.843333e+01 +3.690202e+00 +1.713370e+00 +1.600143e+00 +8.739995e-01 +5.324507e-01 +5.834642e-01 +6.220003e-01 +5.934434e-01 +8.306743e-01 +5.136200e-01 +8.374718e-01 +3.483273e+00 +1.482290e+00 +1.318871e+00 +7.603099e-01 +6.955063e-01 +7.289494e-01 +8.439251e-01 +7.398975e-01 +8.703308e-01 +6.177437e-01 +7.538930e-01
+1.845000e+01 +3.682389e+00 +1.706043e+00 +1.609345e+00 +8.704301e-01 +5.328326e-01 +5.813910e-01 +6.212104e-01 +5.922527e-01 +8.282016e-01 +5.130191e-01 +8.350073e-01 +3.475883e+00 +1.475169e+00 +1.327988e+00 +7.569975e-01 +6.946586e-01 +7.276249e-01 +8.389335e-01 +7.413796e-01 +8.713693e-01 +6.158379e-01 +7.534559e-01
+1.846667e+01 +3.665941e+00 +1.701514e+00 +1.630412e+00 +8.669696e-01 +5.329707e-01 +5.794879e-01 +6.211017e-01 +5.903212e-01 +8.285290e-01 +5.121964e-01 +8.330177e-01 +3.460304e+00 +1.470346e+00 +1.347850e+00 +7.532567e-01 +6.940961e-01 +7.273655e-01 +8.347613e-01 +7.416507e-01 +8.787662e-01 +6.125945e-01 +7.543215e-01
+1.848333e+01 +3.647710e+00 +1.693883e+00 +1.654174e+00 +8.653563e-01 +5.353432e-01 +5.774629e-01 +6.218344e-01 +5.889566e-01 +8.290268e-01 +5.110083e-01 +8.291033e-01 +3.443350e+00 +1.462923e+00 +1.369118e+00 +7.509646e-01 +6.965310e-01 +7.257815e-01 +8.305855e-01 +7.442824e-01 +8.872647e-01 +6.094075e-01 +7.517998e-01
+1.850000e+01 +3.629154e+00 +1.697484e+00 +1.683068e+00 +8.625284e-01 +5.389598e-01 +5.752634e-01 +6.221365e-01 +5.880352e-01 +8.305133e-01 +5.103296e-01 +8.254473e-01 +3.426006e+00 +1.464476e+00 +1.395146e+00 +7.468732e-01 +7.030402e-01 +7.246010e-01 +8.255542e-01 +7.481401e-01 +8.979413e-01 +6.062616e-01 +7.505262e-01
+1.851667e+01 +3.611012e+00 +1.699782e+00 +1.701548e+00 +8.604241e-01 +5.425102e-01 +5.734590e-01 +6.235884e-01 +5.863034e-01 +8.341049e-01 +5.096069e-01 +8.216038e-01 +3.409111e+00 +1.464792e+00 +1.412322e+00 +7.431148e-01 +7.092602e-01 +7.246018e-01 +8.215411e-01 +7.482224e-01 +9.093444e-01 +6.031759e-01 +7.483236e-01
+1.853333e+01 +3.608144e+00 +1.693761e+00 +1.721328e+00 +8.570193e-01 +5.433873e-01 +5.723196e-01 +6.258295e-01 +5.844201e-01 +8.363694e-01 +5.081964e-01 +8.174442e-01 +3.406742e+00 +1.458730e+00 +1.429923e+00 +7.394742e-01 +7.084842e-01 +7.262246e-01 +8.175768e-01 +7.493155e-01 +9.213139e-01 +6.000115e-01 +7.447825e-01
+1.855000e+01 +3.603341e+00 +1.687310e+00 +1.743504e+00 +8.527702e-01 +5.441973e-01 +5.711154e-01 +6.287276e-01 +5.828828e-01 +8.406426e-01 +5.068399e-01 +8.134252e-01 +3.402407e+00 +1.452583e+00 +1.449592e+00 +7.352302e-01 +7.074944e-01 +7.271588e-01 +8.142195e-01 +7.517679e-01 +9.358899e-01 +5.966757e-01 +7.407074e-01
+1.856667e+01 +3.580781e+00 +1.686326e+00 +1.766315e+00 +8.484462e-01 +5.443665e-01 +5.710616e-01 +6.319543e-01 +5.809918e-01 +8.428924e-01 +5.050715e-01 +8.105825e-01 +3.381126e+00 +1.451074e+00 +1.469197e+00 +7.310088e-01 +7.078415e-01 +7.299396e-01 +8.115131e-01 +7.512815e-01 +9.442686e-01 +5.952424e-01 +7.363589e-01
+1.858333e+01 +3.558054e+00 +1.686870e+00 +1.789971e+00 +8.441333e-01 +5.436425e-01 +5.713898e-01 +6.346989e-01 +5.789185e-01 +8.432162e-01 +5.037838e-01 +8.080114e-01 +3.359607e+00 +1.450975e+00 +1.489390e+00 +7.269033e-01 +7.069688e-01 +7.330968e-01 +8.082923e-01 +7.498106e-01 +9.493913e-01 +5.964854e-01 +7.320861e-01
+1.860000e+01 +3.533965e+00 +1.697187e+00 +1.820900e+00 +8.403949e-01 +5.426984e-01 +5.724018e-01 +6.377443e-01 +5.767721e-01 +8.458402e-01 +5.033007e-01 +8.068587e-01 +3.336760e+00 +1.459254e+00 +1.515902e+00 +7.238346e-01 +7.071097e-01 +7.380296e-01 +8.051992e-01 +7.463756e-01 +9.576273e-01 +6.021790e-01 +7.279607e-01
+1.861667e+01 +3.517271e+00 +1.709843e+00 +1.837660e+00 +8.376622e-01 +5.411869e-01 +5.734125e-01 +6.388183e-01 +5.750570e-01 +8.492361e-01 +5.027676e-01 +8.052597e-01 +3.320727e+00 +1.469938e+00 +1.530714e+00 +7.219510e-01 +7.059624e-01 +7.432108e-01 +8.008118e-01 +7.419174e-01 +9.644244e-01 +6.071764e-01 +7.244025e-01
+1.863333e+01 +3.493476e+00 +1.714568e+00 +1.849931e+00 +8.345769e-01 +5.395029e-01 +5.767845e-01 +6.425590e-01 +5.730840e-01 +8.490606e-01 +5.022304e-01 +8.031904e-01 +3.298227e+00 +1.473515e+00 +1.541428e+00 +7.191089e-01 +7.036926e-01 +7.512373e-01 +7.982876e-01 +7.377744e-01 +9.656493e-01 +6.108224e-01 +7.214433e-01
+1.865000e+01 +3.466021e+00 +1.725502e+00 +1.853152e+00 +8.324535e-01 +5.380899e-01 +5.824679e-01 +6.472251e-01 +5.715731e-01 +8.485523e-01 +5.020369e-01 +8.007163e-01 +3.272382e+00 +1.481632e+00 +1.544209e+00 +7.160657e-01 +7.029316e-01 +7.640858e-01 +7.965580e-01 +7.333940e-01 +9.670221e-01 +6.133845e-01 +7.172666e-01
+1.866667e+01 +3.439794e+00 +1.737179e+00 +1.848948e+00 +8.298441e-01 +5.370427e-01 +5.860896e-01 +6.511544e-01 +5.705316e-01 +8.488165e-01 +5.030098e-01 +8.030074e-01 +3.247367e+00 +1.490254e+00 +1.540628e+00 +7.123098e-01 +7.044730e-01 +7.710862e-01 +7.952141e-01 +7.294434e-01 +9.665517e-01 +6.187731e-01 +7.154377e-01
+1.868333e+01 +3.411945e+00 +1.746542e+00 +1.843089e+00 +8.284993e-01 +5.356232e-01 +5.887388e-01 +6.524274e-01 +5.702227e-01 +8.492014e-01 +5.045306e-01 +8.051338e-01 +3.221073e+00 +1.497075e+00 +1.535679e+00 +7.093548e-01 +7.041958e-01 +7.762433e-01 +7.926821e-01 +7.259550e-01 +9.669679e-01 +6.238627e-01 +7.139172e-01
+1.870000e+01 +3.384722e+00 +1.762113e+00 +1.833453e+00 +8.277106e-01 +5.344804e-01 +5.898335e-01 +6.519769e-01 +5.701982e-01 +8.493524e-01 +5.055699e-01 +8.057456e-01 +3.195356e+00 +1.509075e+00 +1.527403e+00 +7.067494e-01 +7.057907e-01 +7.792407e-01 +7.891550e-01 +7.230250e-01 +9.662017e-01 +6.273287e-01 +7.114405e-01
+1.871667e+01 +3.361739e+00 +1.773724e+00 +1.824203e+00 +8.252947e-01 +5.327629e-01 +5.910383e-01 +6.506943e-01 +5.701366e-01 +8.490111e-01 +5.070774e-01 +8.071396e-01 +3.174086e+00 +1.517763e+00 +1.519507e+00 +7.032146e-01 +7.041733e-01 +7.833204e-01 +7.858079e-01 +7.194822e-01 +9.663164e-01 +6.300247e-01 +7.106372e-01
+1.873333e+01 +3.349367e+00 +1.774116e+00 +1.818295e+00 +8.244199e-01 +5.309829e-01 +5.932540e-01 +6.504918e-01 +5.700291e-01 +8.466646e-01 +5.086717e-01 +8.062510e-01 +3.162826e+00 +1.516924e+00 +1.514227e+00 +7.009422e-01 +7.017635e-01 +7.877318e-01 +7.841087e-01 +7.154189e-01 +9.653751e-01 +6.330956e-01 +7.078959e-01
+1.875000e+01 +3.338476e+00 +1.777569e+00 +1.813511e+00 +8.226691e-01 +5.292130e-01 +5.958613e-01 +6.493082e-01 +5.694276e-01 +8.450532e-01 +5.103591e-01 +8.057952e-01 +3.152723e+00 +1.518557e+00 +1.509770e+00 +6.971258e-01 +7.000013e-01 +7.922381e-01 +7.811437e-01 +7.114563e-01 +9.656040e-01 +6.373821e-01 +7.051417e-01
+1.876667e+01 +3.324207e+00 +1.777191e+00 +1.803487e+00 +8.222430e-01 +5.274670e-01 +5.983343e-01 +6.472388e-01 +5.695239e-01 +8.435829e-01 +5.133162e-01 +8.055959e-01 +3.139546e+00 +1.517032e+00 +1.500914e+00 +6.939808e-01 +6.979721e-01 +7.962791e-01 +7.772663e-01 +7.077847e-01 +9.643465e-01 +6.426312e-01 +7.030603e-01
+1.878333e+01 +3.305034e+00 +1.776896e+00 +1.795894e+00 +8.218165e-01 +5.256984e-01 +5.995310e-01 +6.449757e-01 +5.702101e-01 +8.463690e-01 +5.146113e-01 +8.038332e-01 +3.121925e+00 +1.515496e+00 +1.494085e+00 +6.908717e-01 +6.954175e-01 +7.989762e-01 +7.737319e-01 +7.054958e-01 +9.666007e-01 +6.452029e-01 +6.999571e-01
+1.880000e+01 +3.290035e+00 +1.772039e+00 +1.790098e+00 +8.203646e-01 +5.238665e-01 +6.015801e-01 +6.428152e-01 +5.716858e-01 +8.489357e-01 +5.168932e-01 +8.039966e-01 +3.108421e+00 +1.510377e+00 +1.488585e+00 +6.877398e-01 +6.919481e-01 +8.031722e-01 +7.691899e-01 +7.042828e-01 +9.683725e-01 +6.487947e-01 +6.990047e-01
+1.881667e+01 +3.282214e+00 +1.765549e+00 +1.786799e+00 +8.182543e-01 +5.220332e-01 +6.039184e-01 +6.407030e-01 +5.736114e-01 +8.558845e-01 +5.187098e-01 +8.033942e-01 +3.101873e+00 +1.504099e+00 +1.485130e+00 +6.848195e-01 +6.879471e-01 +8.077622e-01 +7.645491e-01 +7.035694e-01 +9.749416e-01 +6.518965e-01 +6.982374e-01
+1.883333e+01 +3.274562e+00 +1.761293e+00 +1.781205e+00 +8.167602e-01 +5.202118e-01 +6.067456e-01 +6.384193e-01 +5.768253e-01 +8.630714e-01 +5.204514e-01 +8.017622e-01 +3.095395e+00 +1.499499e+00 +1.479966e+00 +6.820822e-01 +6.840103e-01 +8.143936e-01 +7.601866e-01 +7.037492e-01 +9.818960e-01 +6.538317e-01 +6.965341e-01
+1.885000e+01 +3.275401e+00 +1.761161e+00 +1.775586e+00 +8.139701e-01 +5.188411e-01 +6.108308e-01 +6.366286e-01 +5.783383e-01 +8.703243e-01 +5.224133e-01 +8.010329e-01 +3.096571e+00 +1.498360e+00 +1.474728e+00 +6.786662e-01 +6.809874e-01 +8.252930e-01 +7.561647e-01 +7.016548e-01 +9.897886e-01 +6.554701e-01 +6.949412e-01
+1.886667e+01 +3.273612e+00 +1.759814e+00 +1.769932e+00 +8.109633e-01 +5.170749e-01 +6.144280e-01 +6.349811e-01 +5.816798e-01 +8.787443e-01 +5.238491e-01 +8.002083e-01 +3.094744e+00 +1.496295e+00 +1.469474e+00 +6.751672e-01 +6.771340e-01 +8.343327e-01 +7.523214e-01 +7.044503e-01 +9.954331e-01 +6.565328e-01 +6.930624e-01
+1.888333e+01 +3.260253e+00 +1.755488e+00 +1.769453e+00 +8.092690e-01 +5.153000e-01 +6.156900e-01 +6.330069e-01 +5.842123e-01 +8.904053e-01 +5.238147e-01 +7.985280e-01 +3.082352e+00 +1.491754e+00 +1.468658e+00 +6.725075e-01 +6.735350e-01 +8.374928e-01 +7.481689e-01 +7.062619e-01 +1.005208e+00 +6.561101e-01 +6.915825e-01
+1.890000e+01 +3.236737e+00 +1.747983e+00 +1.761991e+00 +8.063236e-01 +5.135812e-01 +6.164246e-01 +6.313774e-01 +5.872571e-01 +9.021637e-01 +5.237916e-01 +7.999325e-01 +3.060395e+00 +1.484806e+00 +1.462461e+00 +6.689384e-01 +6.701058e-01 +8.375423e-01 +7.439819e-01 +7.079271e-01 +1.014023e+00 +6.550835e-01 +6.932264e-01
+1.891667e+01 +3.213945e+00 +1.743830e+00 +1.753042e+00 +8.037775e-01 +5.119652e-01 +6.171175e-01 +6.296243e-01 +5.899717e-01 +9.102827e-01 +5.243599e-01 +8.030261e-01 +3.038918e+00 +1.480679e+00 +1.455130e+00 +6.658709e-01 +6.667235e-01 +8.384369e-01 +7.405992e-01 +7.092676e-01 +1.018596e+00 +6.546214e-01 +6.958977e-01
+1.893333e+01 +3.191785e+00 +1.737133e+00 +1.743766e+00 +8.037224e-01 +5.106290e-01 +6.175773e-01 +6.286933e-01 +5.905976e-01 +9.179502e-01 +5.246908e-01 +8.101964e-01 +3.017892e+00 +1.474670e+00 +1.447551e+00 +6.654397e-01 +6.631343e-01 +8.387667e-01 +7.385460e-01 +7.082612e-01 +1.022115e+00 +6.536402e-01 +7.024439e-01
+1.895000e+01 +3.166850e+00 +1.727001e+00 +1.738445e+00 +8.025149e-01 +5.091189e-01 +6.186346e-01 +6.289864e-01 +5.905190e-01 +9.240128e-01 +5.244192e-01 +8.172035e-01 +2.994280e+00 +1.465633e+00 +1.443568e+00 +6.636253e-01 +6.594452e-01 +8.383517e-01 +7.382393e-01 +7.059917e-01 +1.025058e+00 +6.524689e-01 +7.096067e-01
+1.896667e+01 +3.144962e+00 +1.720201e+00 +1.730253e+00 +8.014440e-01 +5.075319e-01 +6.180145e-01 +6.286172e-01 +5.896997e-01 +9.296918e-01 +5.236532e-01 +8.249621e-01 +2.973279e+00 +1.459129e+00 +1.437131e+00 +6.616559e-01 +6.560183e-01 +8.368809e-01 +7.390814e-01 +7.036224e-01 +1.026904e+00 +6.503812e-01 +7.164351e-01
+1.898333e+01 +3.121814e+00 +1.717703e+00 +1.723426e+00 +8.044730e-01 +5.063525e-01 +6.193748e-01 +6.299458e-01 +5.884027e-01 +9.352718e-01 +5.219165e-01 +8.297709e-01 +2.951293e+00 +1.455723e+00 +1.432011e+00 +6.610982e-01 +6.545779e-01 +8.382652e-01 +7.417426e-01 +6.999845e-01 +1.030622e+00 +6.468281e-01 +7.223189e-01
+1.900000e+01 +3.106587e+00 +1.712536e+00 +1.718521e+00 +8.086106e-01 +5.054391e-01 +6.215102e-01 +6.313746e-01 +5.868846e-01 +9.365514e-01 +5.201848e-01 +8.352090e-01 +2.936629e+00 +1.450143e+00 +1.428815e+00 +6.612838e-01 +6.543744e-01 +8.404710e-01 +7.429895e-01 +6.959557e-01 +1.031105e+00 +6.431264e-01 +7.299886e-01
+1.901667e+01 +3.087183e+00 +1.703257e+00 +1.718248e+00 +8.131792e-01 +5.044671e-01 +6.227490e-01 +6.346694e-01 +5.849531e-01 +9.359985e-01 +5.184924e-01 +8.397616e-01 +2.917950e+00 +1.441529e+00 +1.429679e+00 +6.637783e-01 +6.528826e-01 +8.394056e-01 +7.478528e-01 +6.925117e-01 +1.028422e+00 +6.396280e-01 +7.362090e-01
+1.903333e+01 +3.072511e+00 +1.692231e+00 +1.721416e+00 +8.167999e-01 +5.038263e-01 +6.231750e-01 +6.364388e-01 +5.833570e-01 +9.338593e-01 +5.170389e-01 +8.397417e-01 +2.903800e+00 +1.431535e+00 +1.433081e+00 +6.671363e-01 +6.506597e-01 +8.366665e-01 +7.520866e-01 +6.909563e-01 +1.023011e+00 +6.370583e-01 +7.374433e-01
+1.905000e+01 +3.055720e+00 +1.681162e+00 +1.719557e+00 +8.194165e-01 +5.033774e-01 +6.227058e-01 +6.362083e-01 +5.819945e-01 +9.322000e-01 +5.154019e-01 +8.389525e-01 +2.887669e+00 +1.421811e+00 +1.431957e+00 +6.702323e-01 +6.489153e-01 +8.327087e-01 +7.524121e-01 +6.906532e-01 +1.016869e+00 +6.337133e-01 +7.380009e-01
+1.906667e+01 +3.055217e+00 +1.673335e+00 +1.726995e+00 +8.236250e-01 +5.034977e-01 +6.204956e-01 +6.347307e-01 +5.809628e-01 +9.302113e-01 +5.137717e-01 +8.382126e-01 +2.886552e+00 +1.414400e+00 +1.438798e+00 +6.748332e-01 +6.485341e-01 +8.288206e-01 +7.522984e-01 +6.938123e-01 +1.010505e+00 +6.303611e-01 +7.383873e-01
+1.908333e+01 +3.054338e+00 +1.671210e+00 +1.740194e+00 +8.303148e-01 +5.041410e-01 +6.181152e-01 +6.330883e-01 +5.805386e-01 +9.304095e-01 +5.123432e-01 +8.381852e-01 +2.885120e+00 +1.412006e+00 +1.450176e+00 +6.822965e-01 +6.508221e-01 +8.241263e-01 +7.514229e-01 +6.991713e-01 +1.005311e+00 +6.271811e-01 +7.406181e-01
+1.910000e+01 +3.043085e+00 +1.667341e+00 +1.752979e+00 +8.341884e-01 +5.046587e-01 +6.157986e-01 +6.310087e-01 +5.802964e-01 +9.294305e-01 +5.109416e-01 +8.358555e-01 +2.874164e+00 +1.408232e+00 +1.460978e+00 +6.866862e-01 +6.521631e-01 +8.194302e-01 +7.493282e-01 +7.042479e-01 +9.995665e-01 +6.246937e-01 +7.401836e-01
+1.911667e+01 +3.048380e+00 +1.661942e+00 +1.752292e+00 +8.374909e-01 +5.046618e-01 +6.132036e-01 +6.287240e-01 +5.800753e-01 +9.295846e-01 +5.092989e-01 +8.337833e-01 +2.878390e+00 +1.402969e+00 +1.460249e+00 +6.894715e-01 +6.537832e-01 +8.154460e-01 +7.464355e-01 +7.090151e-01 +9.951054e-01 +6.211615e-01 +7.390713e-01
+1.913333e+01 +3.050640e+00 +1.661510e+00 +1.753871e+00 +8.421413e-01 +5.049597e-01 +6.116564e-01 +6.264057e-01 +5.789530e-01 +9.306277e-01 +5.080205e-01 +8.327274e-01 +2.879921e+00 +1.401782e+00 +1.461325e+00 +6.936059e-01 +6.573951e-01 +8.141465e-01 +7.429837e-01 +7.104922e-01 +9.933442e-01 +6.184099e-01 +7.386241e-01
+1.915000e+01 +3.053248e+00 +1.660741e+00 +1.756794e+00 +8.467852e-01 +5.042494e-01 +6.099120e-01 +6.239263e-01 +5.777396e-01 +9.314668e-01 +5.065145e-01 +8.309847e-01 +2.881860e+00 +1.401731e+00 +1.463429e+00 +7.021441e-01 +6.572873e-01 +8.115711e-01 +7.389476e-01 +7.129557e-01 +9.899784e-01 +6.156904e-01 +7.367906e-01
+1.916667e+01 +3.041352e+00 +1.660303e+00 +1.759702e+00 +8.492527e-01 +5.028020e-01 +6.077787e-01 +6.212924e-01 +5.759547e-01 +9.303780e-01 +5.051207e-01 +8.273362e-01 +2.870684e+00 +1.402618e+00 +1.465732e+00 +7.095476e-01 +6.545393e-01 +8.075622e-01 +7.347131e-01 +7.121494e-01 +9.865319e-01 +6.138152e-01 +7.333149e-01
+1.918333e+01 +3.028376e+00 +1.659133e+00 +1.756220e+00 +8.527422e-01 +5.012000e-01 +6.054029e-01 +6.190038e-01 +5.740140e-01 +9.327670e-01 +5.036433e-01 +8.237873e-01 +2.858375e+00 +1.402914e+00 +1.462804e+00 +7.176523e-01 +6.519934e-01 +8.028425e-01 +7.306103e-01 +7.100191e-01 +9.873248e-01 +6.111350e-01 +7.300409e-01
+1.920000e+01 +3.019407e+00 +1.652227e+00 +1.767455e+00 +8.526422e-01 +4.994518e-01 +6.029051e-01 +6.178346e-01 +5.723009e-01 +9.366780e-01 +5.023918e-01 +8.199406e-01 +2.849795e+00 +1.397829e+00 +1.472335e+00 +7.212579e-01 +6.488235e-01 +7.979354e-01 +7.278253e-01 +7.107074e-01 +9.910050e-01 +6.094579e-01 +7.270252e-01
+1.921667e+01 +3.007033e+00 +1.641565e+00 +1.775795e+00 +8.524613e-01 +4.981436e-01 +6.003983e-01 +6.170001e-01 +5.705271e-01 +9.376700e-01 +5.010804e-01 +8.164039e-01 +2.838001e+00 +1.389051e+00 +1.480028e+00 +7.234477e-01 +6.458307e-01 +7.932396e-01 +7.256665e-01 +7.109044e-01 +9.921835e-01 +6.066831e-01 +7.243775e-01
+1.923333e+01 +2.983417e+00 +1.631090e+00 +1.789232e+00 +8.498365e-01 +4.966733e-01 +5.979637e-01 +6.157534e-01 +5.686101e-01 +9.375343e-01 +4.996535e-01 +8.150769e-01 +2.815616e+00 +1.380321e+00 +1.492953e+00 +7.222455e-01 +6.430510e-01 +7.883759e-01 +7.226963e-01 +7.092916e-01 +9.927015e-01 +6.036402e-01 +7.261753e-01
+1.925000e+01 +2.965323e+00 +1.621088e+00 +1.803881e+00 +8.472227e-01 +4.950599e-01 +5.956088e-01 +6.139019e-01 +5.664723e-01 +9.360732e-01 +4.979263e-01 +8.129378e-01 +2.798364e+00 +1.371836e+00 +1.506717e+00 +7.210758e-01 +6.398987e-01 +7.843350e-01 +7.194686e-01 +7.067017e-01 +9.934776e-01 +6.013522e-01 +7.254910e-01
+1.926667e+01 +2.958509e+00 +1.609422e+00 +1.816887e+00 +8.445523e-01 +4.939578e-01 +5.932238e-01 +6.129113e-01 +5.644040e-01 +9.358029e-01 +4.962606e-01 +8.126107e-01 +2.791501e+00 +1.361681e+00 +1.518585e+00 +7.194595e-01 +6.373197e-01 +7.805011e-01 +7.193968e-01 +7.050091e-01 +9.955590e-01 +5.996730e-01 +7.236913e-01
+1.928333e+01 +2.943264e+00 +1.599518e+00 +1.819879e+00 +8.421053e-01 +4.924145e-01 +5.908056e-01 +6.122909e-01 +5.624143e-01 +9.337269e-01 +4.949621e-01 +8.136730e-01 +2.776788e+00 +1.353156e+00 +1.521098e+00 +7.177962e-01 +6.337938e-01 +7.764676e-01 +7.199729e-01 +7.018142e-01 +9.940779e-01 +5.998424e-01 +7.213569e-01
+1.930000e+01 +2.921331e+00 +1.599356e+00 +1.813802e+00 +8.391448e-01 +4.908075e-01 +5.888114e-01 +6.114388e-01 +5.609309e-01 +9.308510e-01 +4.935022e-01 +8.144535e-01 +2.756039e+00 +1.352581e+00 +1.516011e+00 +7.145808e-01 +6.302526e-01 +7.746724e-01 +7.210244e-01 +6.987279e-01 +9.913392e-01 +5.980527e-01 +7.201392e-01
+1.931667e+01 +2.898425e+00 +1.603490e+00 +1.806187e+00 +8.365414e-01 +4.892515e-01 +5.864691e-01 +6.128508e-01 +5.599201e-01 +9.268742e-01 +4.922965e-01 +8.177640e-01 +2.734243e+00 +1.355606e+00 +1.509345e+00 +7.111225e-01 +6.267916e-01 +7.717274e-01 +7.268693e-01 +6.963897e-01 +9.865195e-01 +5.973107e-01 +7.206772e-01
+1.933333e+01 +2.876649e+00 +1.598596e+00 +1.797444e+00 +8.337194e-01 +4.878583e-01 +5.841579e-01 +6.152685e-01 +5.589302e-01 +9.235177e-01 +4.912011e-01 +8.260195e-01 +2.713731e+00 +1.351155e+00 +1.501943e+00 +7.074044e-01 +6.233268e-01 +7.671555e-01 +7.311446e-01 +6.942320e-01 +9.828521e-01 +5.965120e-01 +7.267712e-01
+1.935000e+01 +2.856616e+00 +1.603746e+00 +1.788486e+00 +8.316212e-01 +4.863289e-01 +5.819054e-01 +6.192841e-01 +5.578440e-01 +9.200140e-01 +4.905196e-01 +8.352349e-01 +2.695097e+00 +1.355314e+00 +1.494110e+00 +7.051223e-01 +6.203348e-01 +7.628315e-01 +7.387378e-01 +6.921944e-01 +9.791427e-01 +5.959644e-01 +7.338509e-01
+1.936667e+01 +2.835718e+00 +1.607434e+00 +1.779741e+00 +8.312667e-01 +4.847008e-01 +5.799445e-01 +6.237296e-01 +5.562561e-01 +9.170606e-01 +4.894017e-01 +8.421121e-01 +2.675447e+00 +1.357536e+00 +1.486688e+00 +7.025752e-01 +6.181601e-01 +7.583163e-01 +7.484781e-01 +6.891264e-01 +9.760398e-01 +5.944564e-01 +7.387379e-01
+1.938333e+01 +2.814089e+00 +1.622826e+00 +1.772413e+00 +8.318481e-01 +4.831090e-01 +5.784722e-01 +6.302268e-01 +5.548152e-01 +9.148426e-01 +4.878715e-01 +8.462451e-01 +2.655020e+00 +1.369405e+00 +1.480684e+00 +7.002745e-01 +6.170257e-01 +7.544540e-01 +7.635518e-01 +6.860155e-01 +9.739521e-01 +5.920328e-01 +7.419947e-01
+1.940000e+01 +2.794249e+00 +1.633023e+00 +1.762095e+00 +8.305067e-01 +4.818064e-01 +5.762349e-01 +6.324506e-01 +5.532897e-01 +9.131538e-01 +4.865870e-01 +8.522558e-01 +2.636394e+00 +1.377274e+00 +1.472454e+00 +6.968948e-01 +6.162332e-01 +7.505543e-01 +7.690193e-01 +6.831409e-01 +9.722068e-01 +5.892665e-01 +7.481370e-01
+1.941667e+01 +2.773493e+00 +1.644842e+00 +1.751147e+00 +8.312104e-01 +4.807412e-01 +5.739285e-01 +6.341281e-01 +5.512563e-01 +9.151173e-01 +4.853178e-01 +8.532117e-01 +2.616605e+00 +1.386001e+00 +1.463600e+00 +6.946400e-01 +6.156635e-01 +7.481749e-01 +7.765987e-01 +6.791504e-01 +9.725825e-01 +5.866173e-01 +7.480898e-01
+1.943333e+01 +2.767981e+00 +1.662869e+00 +1.740201e+00 +8.338346e-01 +4.806233e-01 +5.716507e-01 +6.358086e-01 +5.492823e-01 +9.185225e-01 +4.838888e-01 +8.521951e-01 +2.610449e+00 +1.399699e+00 +1.454551e+00 +6.936510e-01 +6.170168e-01 +7.481353e-01 +7.877672e-01 +6.754430e-01 +9.724448e-01 +5.845201e-01 +7.451593e-01
+1.945000e+01 +2.754224e+00 +1.681495e+00 +1.729185e+00 +8.369020e-01 +4.807339e-01 +5.694711e-01 +6.353460e-01 +5.473395e-01 +9.211179e-01 +4.823172e-01 +8.502009e-01 +2.596704e+00 +1.413598e+00 +1.445356e+00 +6.918333e-01 +6.207150e-01 +7.485334e-01 +7.924545e-01 +6.716926e-01 +9.730667e-01 +5.820041e-01 +7.418536e-01
+1.946667e+01 +2.745063e+00 +1.689285e+00 +1.717890e+00 +8.372640e-01 +4.802975e-01 +5.679910e-01 +6.336495e-01 +5.454179e-01 +9.264537e-01 +4.809645e-01 +8.466216e-01 +2.587392e+00 +1.418853e+00 +1.435990e+00 +6.897711e-01 +6.209277e-01 +7.517106e-01 +7.937577e-01 +6.684170e-01 +9.740107e-01 +5.791215e-01 +7.374728e-01
+1.948333e+01 +2.735182e+00 +1.700459e+00 +1.707011e+00 +8.359659e-01 +4.799121e-01 +5.666798e-01 +6.317164e-01 +5.436776e-01 +9.333899e-01 +4.796452e-01 +8.437518e-01 +2.577160e+00 +1.427189e+00 +1.427056e+00 +6.864797e-01 +6.215988e-01 +7.553197e-01 +7.945953e-01 +6.656072e-01 +9.765613e-01 +5.764710e-01 +7.335157e-01
+1.950000e+01 +2.716020e+00 +1.720309e+00 +1.701485e+00 +8.342997e-01 +4.797274e-01 +5.660900e-01 +6.297208e-01 +5.420089e-01 +9.468266e-01 +4.783234e-01 +8.405272e-01 +2.558666e+00 +1.442813e+00 +1.423114e+00 +6.826795e-01 +6.232082e-01 +7.605854e-01 +7.947968e-01 +6.626214e-01 +9.889606e-01 +5.736296e-01 +7.292294e-01
+1.951667e+01 +2.695798e+00 +1.739553e+00 +1.691193e+00 +8.320597e-01 +4.786182e-01 +5.646659e-01 +6.280179e-01 +5.408871e-01 +9.558300e-01 +4.768042e-01 +8.374877e-01 +2.539319e+00 +1.458784e+00 +1.414879e+00 +6.794580e-01 +6.224716e-01 +7.618836e-01 +7.955298e-01 +6.603435e-01 +9.963759e-01 +5.705681e-01 +7.260228e-01
+1.953333e+01 +2.675037e+00 +1.750649e+00 +1.687890e+00 +8.309610e-01 +4.776661e-01 +5.629830e-01 +6.268997e-01 +5.398715e-01 +9.653134e-01 +4.752244e-01 +8.357162e-01 +2.519776e+00 +1.467862e+00 +1.412938e+00 +6.770309e-01 +6.208038e-01 +7.618659e-01 +7.974874e-01 +6.572647e-01 +1.007934e+00 +5.677957e-01 +7.231950e-01
+1.955000e+01 +2.654378e+00 +1.766401e+00 +1.684243e+00 +8.303899e-01 +4.763659e-01 +5.620932e-01 +6.249362e-01 +5.383659e-01 +9.734771e-01 +4.736971e-01 +8.335777e-01 +2.500141e+00 +1.480583e+00 +1.410790e+00 +6.747988e-01 +6.191329e-01 +7.651318e-01 +7.978710e-01 +6.536387e-01 +1.016638e+00 +5.649245e-01 +7.205758e-01
+1.956667e+01 +2.641089e+00 +1.772507e+00 +1.679334e+00 +8.294412e-01 +4.752705e-01 +5.619032e-01 +6.229466e-01 +5.366594e-01 +9.798947e-01 +4.723398e-01 +8.314813e-01 +2.486780e+00 +1.485804e+00 +1.407477e+00 +6.732092e-01 +6.159799e-01 +7.702003e-01 +7.978057e-01 +6.500112e-01 +1.019885e+00 +5.623005e-01 +7.185910e-01
+1.958333e+01 +2.634283e+00 +1.784676e+00 +1.669708e+00 +8.306210e-01 +4.746226e-01 +5.628958e-01 +6.212668e-01 +5.350229e-01 +9.895126e-01 +4.712098e-01 +8.308231e-01 +2.479281e+00 +1.495937e+00 +1.400029e+00 +6.740280e-01 +6.129890e-01 +7.798765e-01 +8.002666e-01 +6.465848e-01 +1.024266e+00 +5.592099e-01 +7.164730e-01
+1.960000e+01 +2.646729e+00 +1.797410e+00 +1.659258e+00 +8.346345e-01 +4.745713e-01 +5.631018e-01 +6.196346e-01 +5.332152e-01 +9.966122e-01 +4.699571e-01 +8.293974e-01 +2.488902e+00 +1.507314e+00 +1.391678e+00 +6.784042e-01 +6.108312e-01 +7.889404e-01 +8.045579e-01 +6.436011e-01 +1.024515e+00 +5.564546e-01 +7.134133e-01
+1.961667e+01 +2.661378e+00 +1.793398e+00 +1.648105e+00 +8.379759e-01 +4.746670e-01 +5.635392e-01 +6.181710e-01 +5.315444e-01 +1.006346e+00 +4.689818e-01 +8.270475e-01 +2.500451e+00 +1.504288e+00 +1.382763e+00 +6.819690e-01 +6.098692e-01 +7.952122e-01 +8.052696e-01 +6.420799e-01 +1.025677e+00 +5.534486e-01 +7.109613e-01
+1.963333e+01 +2.664614e+00 +1.796742e+00 +1.639957e+00 +8.462142e-01 +4.747416e-01 +5.625885e-01 +6.179164e-01 +5.302988e-01 +1.016629e+00 +4.680238e-01 +8.273455e-01 +2.501705e+00 +1.507529e+00 +1.377171e+00 +6.877047e-01 +6.091032e-01 +7.979311e-01 +8.088025e-01 +6.409297e-01 +1.029539e+00 +5.504567e-01 +7.133789e-01
+1.965000e+01 +2.655290e+00 +1.793962e+00 +1.635006e+00 +8.505131e-01 +4.745488e-01 +5.617492e-01 +6.172511e-01 +5.290899e-01 +1.031177e+00 +4.672484e-01 +8.273451e-01 +2.491751e+00 +1.505793e+00 +1.374837e+00 +6.913895e-01 +6.073516e-01 +7.990797e-01 +8.096590e-01 +6.390436e-01 +1.039050e+00 +5.474943e-01 +7.156369e-01
+1.966667e+01 +2.639360e+00 +1.792577e+00 +1.630305e+00 +8.613322e-01 +4.747906e-01 +5.602310e-01 +6.168635e-01 +5.281805e-01 +1.046580e+00 +4.662718e-01 +8.296176e-01 +2.476151e+00 +1.506609e+00 +1.372696e+00 +7.036701e-01 +6.055101e-01 +7.972293e-01 +8.094758e-01 +6.373769e-01 +1.050462e+00 +5.445111e-01 +7.193188e-01
+1.968333e+01 +2.640156e+00 +1.789267e+00 +1.631657e+00 +8.707316e-01 +4.750558e-01 +5.597092e-01 +6.162882e-01 +5.273590e-01 +1.064552e+00 +4.654344e-01 +8.351722e-01 +2.475347e+00 +1.505546e+00 +1.376772e+00 +7.152154e-01 +6.044338e-01 +7.990854e-01 +8.094578e-01 +6.362937e-01 +1.062568e+00 +5.417354e-01 +7.268897e-01
+1.970000e+01 +2.632129e+00 +1.784824e+00 +1.639439e+00 +8.796635e-01 +4.748014e-01 +5.593635e-01 +6.174568e-01 +5.273224e-01 +1.092016e+00 +4.644643e-01 +8.395707e-01 +2.466642e+00 +1.503143e+00 +1.387345e+00 +7.258254e-01 +6.025326e-01 +8.004197e-01 +8.110463e-01 +6.354790e-01 +1.086850e+00 +5.389093e-01 +7.346815e-01
+1.971667e+01 +2.642187e+00 +1.790916e+00 +1.649016e+00 +8.848606e-01 +4.742610e-01 +5.595284e-01 +6.177691e-01 +5.280730e-01 +1.126081e+00 +4.638751e-01 +8.461086e-01 +2.474308e+00 +1.510206e+00 +1.400605e+00 +7.364633e-01 +6.004493e-01 +8.052415e-01 +8.124522e-01 +6.364795e-01 +1.115676e+00 +5.361610e-01 +7.442748e-01
+1.973333e+01 +2.634121e+00 +1.795451e+00 +1.663844e+00 +8.882108e-01 +4.735606e-01 +5.599376e-01 +6.182372e-01 +5.301642e-01 +1.160251e+00 +4.630703e-01 +8.526074e-01 +2.465713e+00 +1.515268e+00 +1.418884e+00 +7.428739e-01 +5.977458e-01 +8.100085e-01 +8.128928e-01 +6.371612e-01 +1.149467e+00 +5.333090e-01 +7.548943e-01
+1.975000e+01 +2.619608e+00 +1.812968e+00 +1.678198e+00 +8.899468e-01 +4.721887e-01 +5.595871e-01 +6.180768e-01 +5.319429e-01 +1.182665e+00 +4.621717e-01 +8.563447e-01 +2.451705e+00 +1.530963e+00 +1.434696e+00 +7.483578e-01 +5.948207e-01 +8.136363e-01 +8.135675e-01 +6.368250e-01 +1.172463e+00 +5.310724e-01 +7.624533e-01
+1.976667e+01 +2.603319e+00 +1.845832e+00 +1.682209e+00 +8.929535e-01 +4.707360e-01 +5.597163e-01 +6.165167e-01 +5.327501e-01 +1.203926e+00 +4.612025e-01 +8.622607e-01 +2.435677e+00 +1.560049e+00 +1.441088e+00 +7.537903e-01 +5.918683e-01 +8.205939e-01 +8.141327e-01 +6.366953e-01 +1.189075e+00 +5.284243e-01 +7.727830e-01
+1.978333e+01 +2.591453e+00 +1.889610e+00 +1.693642e+00 +8.985552e-01 +4.692210e-01 +5.599213e-01 +6.156053e-01 +5.345396e-01 +1.218049e+00 +4.604958e-01 +8.635770e-01 +2.423496e+00 +1.598738e+00 +1.453346e+00 +7.607170e-01 +5.894179e-01 +8.284964e-01 +8.143458e-01 +6.378327e-01 +1.198004e+00 +5.290557e-01 +7.818559e-01
+1.980000e+01 +2.596554e+00 +1.923727e+00 +1.701179e+00 +9.020218e-01 +4.677578e-01 +5.600416e-01 +6.140806e-01 +5.371652e-01 +1.229923e+00 +4.593096e-01 +8.662402e-01 +2.426041e+00 +1.628883e+00 +1.463412e+00 +7.641798e-01 +5.864688e-01 +8.374887e-01 +8.144044e-01 +6.416679e-01 +1.202941e+00 +5.284738e-01 +7.925105e-01
+1.981667e+01 +2.598474e+00 +1.944662e+00 +1.715426e+00 +9.023602e-01 +4.664768e-01 +5.606104e-01 +6.126409e-01 +5.386685e-01 +1.235024e+00 +4.587777e-01 +8.657935e-01 +2.426564e+00 +1.646836e+00 +1.478238e+00 +7.636589e-01 +5.834143e-01 +8.440989e-01 +8.137022e-01 +6.415733e-01 +1.206384e+00 +5.307714e-01 +7.998639e-01
+1.983333e+01 +2.602360e+00 +1.961546e+00 +1.732308e+00 +9.017673e-01 +4.652331e-01 +5.619114e-01 +6.101610e-01 +5.399195e-01 +1.240201e+00 +4.578437e-01 +8.674799e-01 +2.429235e+00 +1.661436e+00 +1.495984e+00 +7.626984e-01 +5.803485e-01 +8.501704e-01 +8.125241e-01 +6.411255e-01 +1.211265e+00 +5.317585e-01 +8.101172e-01
+1.985000e+01 +2.605625e+00 +1.980563e+00 +1.750774e+00 +9.037613e-01 +4.639351e-01 +5.629686e-01 +6.076027e-01 +5.403662e-01 +1.248432e+00 +4.572069e-01 +8.669645e-01 +2.431046e+00 +1.678897e+00 +1.515023e+00 +7.664038e-01 +5.774078e-01 +8.550223e-01 +8.117335e-01 +6.395295e-01 +1.218720e+00 +5.326964e-01 +8.172285e-01
+1.986667e+01 +2.624212e+00 +1.992583e+00 +1.759360e+00 +9.037539e-01 +4.625014e-01 +5.629845e-01 +6.051511e-01 +5.397227e-01 +1.254126e+00 +4.561699e-01 +8.676999e-01 +2.447557e+00 +1.689467e+00 +1.524958e+00 +7.673299e-01 +5.744687e-01 +8.574211e-01 +8.136336e-01 +6.375922e-01 +1.221790e+00 +5.316200e-01 +8.251340e-01
+1.988333e+01 +2.629536e+00 +2.027008e+00 +1.769897e+00 +9.012894e-01 +4.612119e-01 +5.627380e-01 +6.029248e-01 +5.387691e-01 +1.258609e+00 +4.553132e-01 +8.685034e-01 +2.451570e+00 +1.718775e+00 +1.536419e+00 +7.669436e-01 +5.727371e-01 +8.619102e-01 +8.182587e-01 +6.350740e-01 +1.222905e+00 +5.302130e-01 +8.322886e-01
+1.990000e+01 +2.627586e+00 +2.069938e+00 +1.787920e+00 +9.003439e-01 +4.598661e-01 +5.631915e-01 +6.005079e-01 +5.375435e-01 +1.261434e+00 +4.549502e-01 +8.689651e-01 +2.449264e+00 +1.755221e+00 +1.554417e+00 +7.673081e-01 +5.718014e-01 +8.688871e-01 +8.213862e-01 +6.316561e-01 +1.225028e+00 +5.295302e-01 +8.402276e-01
+1.991667e+01 +2.639257e+00 +2.116382e+00 +1.811138e+00 +9.023651e-01 +4.584233e-01 +5.638033e-01 +5.983014e-01 +5.359804e-01 +1.269940e+00 +4.546689e-01 +8.670424e-01 +2.459159e+00 +1.793379e+00 +1.577440e+00 +7.675335e-01 +5.706489e-01 +8.810465e-01 +8.280757e-01 +6.282028e-01 +1.231661e+00 +5.293634e-01 +8.460109e-01
+1.993333e+01 +2.667959e+00 +2.155353e+00 +1.832716e+00 +9.061539e-01 +4.573765e-01 +5.638619e-01 +5.966294e-01 +5.351207e-01 +1.274987e+00 +4.555808e-01 +8.650029e-01 +2.485292e+00 +1.823832e+00 +1.598805e+00 +7.665554e-01 +5.702998e-01 +8.917825e-01 +8.364040e-01 +6.252171e-01 +1.234696e+00 +5.322145e-01 +8.523722e-01
+1.995000e+01 +2.693054e+00 +2.180447e+00 +1.852248e+00 +9.131311e-01 +4.569731e-01 +5.639376e-01 +5.950794e-01 +5.346243e-01 +1.272718e+00 +4.560665e-01 +8.619018e-01 +2.509184e+00 +1.842032e+00 +1.616410e+00 +7.664282e-01 +5.715330e-01 +8.979101e-01 +8.421946e-01 +6.226980e-01 +1.232404e+00 +5.363474e-01 +8.566274e-01
+1.996667e+01 +2.704103e+00 +2.187939e+00 +1.869071e+00 +9.223946e-01 +4.562535e-01 +5.628009e-01 +5.949280e-01 +5.349311e-01 +1.270014e+00 +4.557401e-01 +8.592579e-01 +2.519708e+00 +1.845900e+00 +1.632670e+00 +7.691339e-01 +5.715269e-01 +8.979945e-01 +8.503327e-01 +6.214492e-01 +1.230283e+00 +5.372925e-01 +8.591612e-01
+1.998333e+01 +2.712808e+00 +2.187120e+00 +1.882643e+00 +9.324541e-01 +4.558796e-01 +5.613511e-01 +5.948918e-01 +5.353496e-01 +1.264143e+00 +4.555173e-01 +8.563832e-01 +2.528429e+00 +1.842998e+00 +1.644946e+00 +7.727669e-01 +5.718959e-01 +8.963561e-01 +8.549483e-01 +6.199240e-01 +1.224568e+00 +5.402551e-01 +8.607240e-01
+2.000000e+01 +2.738823e+00 +2.183267e+00 +1.905722e+00 +9.447042e-01 +4.546432e-01 +5.596676e-01 +5.955128e-01 +5.355027e-01 +1.259021e+00 +4.547938e-01 +8.533582e-01 +2.552909e+00 +1.837663e+00 +1.666004e+00 +7.796837e-01 +5.707086e-01 +8.972710e-01 +8.616743e-01 +6.188256e-01 +1.219653e+00 +5.423413e-01 +8.623328e-01
