# Supplementary material for: Visual motion perception as online hierarchical inference
Source: Nat Commun. 2022 Dec 1;13:7403. doi: 10.1038/s41467-022-34805-5 (PMC9715570; doi:10.1038/s41467-022-34805-5)
Supplement: Supplementary file 10 — Source Data [file 41467_2022_34805_MOESM10_ESM.zip › Supplementary_Figure_S1b.txt]

# COLUMNS: | t | onlineEM_s_1_x | onlineEM_s_2_x | onlineEM_s_3_x | onlineEM_s_4_x | onlineEM_s_5_x | onlineEM_s_6_x | onlineEM_s_7_x | onlineEM_s_8_x | onlineEM_s_9_x | onlineEM_s_10_x | onlineEM_s_11_x | approxModel_s_1_x | approxModel_s_2_x | approxModel_s_3_x | approxModel_s_4_x | approxModel_s_5_x | approxModel_s_6_x | approxModel_s_7_x | approxModel_s_8_x | approxModel_s_9_x | approxModel_s_10_x | approxModel_s_11_x |
+1.350000e+01 -7.707993e-01 +1.223934e-01 -2.647467e-01 -5.990435e-01 +3.624399e-02 -2.450758e-01 -1.465191e-01 +3.009474e-01 -1.213531e-02 +3.566863e-01 -2.504581e-01 -7.709380e-01 +5.679326e-02 -1.987586e-01 -5.199141e-01 +1.113749e-01 -3.135657e-01 -1.986214e-01 +2.235042e-01 -9.772033e-02 +4.211395e-01 -1.984318e-01
+1.351667e+01 +4.712548e-03 +1.163293e-01 -1.615826e-01 -3.754096e-01 +1.805214e-02 -2.949937e-01 +6.409189e-02 +2.467140e-01 -6.981108e-02 +2.479910e-01 -2.043070e-01 -1.762147e-02 +5.752001e-02 -1.245686e-01 -3.066207e-01 +1.091415e-01 -3.350243e-01 +2.320838e-02 +2.285241e-01 -8.287463e-02 +3.094152e-01 -1.373622e-01
+1.353333e+01 +5.105016e-01 +2.057904e-01 -1.709893e-01 -2.628487e-01 -2.330740e-02 -2.896023e-01 +4.397633e-02 +2.165937e-01 -6.137811e-03 +2.859983e-01 -2.584819e-01 +4.680356e-01 +1.444402e-01 -1.250009e-01 -1.793729e-01 +7.451861e-02 -3.122777e-01 +2.179150e-02 +2.168595e-01 +7.625788e-03 +3.739088e-01 -1.636147e-01
+1.355000e+01 +8.636777e-01 +1.481310e-01 -1.550164e-01 -2.968907e-01 -1.061830e-02 -2.750785e-01 +3.812671e-02 +1.542051e-01 +9.702936e-02 +3.209524e-01 -3.278891e-01 +7.996723e-01 +9.615812e-02 -1.056524e-01 -1.904730e-01 +1.072553e-01 -2.657853e-01 +4.321340e-02 +1.702239e-01 +1.369582e-01 +4.285841e-01 -2.162424e-01
+1.356667e+01 +1.561911e+00 +6.685569e-01 -7.095622e-02 -2.295003e-01 +1.748312e-02 -1.980617e-01 -5.854115e-02 +8.404207e-02 +1.779701e-01 +2.657556e-01 -2.833404e-01 +1.459086e+00 +5.327804e-01 -4.264372e-02 -2.789934e-02 +2.701317e-01 -2.199777e-01 -7.775651e-02 +1.511138e-01 +2.832042e-01 +3.842438e-01 -1.477345e-01
+1.358333e+01 +2.094118e+00 +5.388193e-01 -1.330051e-01 -2.276347e-01 +4.644409e-02 -1.229546e-01 -5.916425e-02 +3.730017e-02 +1.405119e-01 +2.817841e-01 -3.683157e-01 +1.954141e+00 +4.284952e-01 -9.383677e-02 -6.351190e-03 +3.259427e-01 -7.630822e-02 -3.369304e-02 +1.230811e-01 +2.603925e-01 +4.409614e-01 -1.877788e-01
+1.360000e+01 +1.813997e+00 +1.226093e-01 -4.254654e-01 -2.698027e-01 +1.875288e-02 -1.203212e-01 -6.084307e-02 -2.747102e-02 +1.882994e-01 +3.261671e-01 -3.188105e-01 +1.692181e+00 +8.541297e-02 -3.278047e-01 -1.074650e-01 +1.906501e-01 -2.506083e-02 +8.403643e-03 -1.969689e-02 +2.149102e-01 +5.296735e-01 -8.585103e-02
+1.361667e+01 +1.787086e+00 -2.792149e-01 -5.654881e-01 -2.509694e-01 -3.918433e-02 -1.812040e-01 -6.468184e-03 -3.176408e-02 +2.287647e-01 +3.438593e-01 -2.348935e-01 +1.678286e+00 -2.446076e-01 -4.387682e-01 -1.548731e-01 +2.141932e-02 -3.853076e-02 +1.108159e-01 -5.666504e-02 +2.157686e-01 +5.709664e-01 +2.537396e-02
+1.363333e+01 +1.802842e+00 -4.836723e-02 -6.376589e-01 -2.244192e-01 -1.011370e-02 -1.830142e-01 +2.628612e-02 -6.173773e-02 +1.741862e-01 +3.342975e-01 -2.556653e-01 +1.692201e+00 -6.044876e-02 -4.970527e-01 -1.012566e-01 +1.100311e-01 -8.088734e-02 +1.137695e-01 -9.830668e-02 +1.430211e-01 +5.761545e-01 +1.615679e-02
+1.365000e+01 +2.273183e+00 -6.751169e-03 -6.869210e-01 -1.837566e-01 +9.386988e-03 -6.193958e-02 -5.067445e-02 -1.020005e-01 +1.396899e-01 +3.497666e-01 -3.330897e-01 +2.131013e+00 -2.211498e-02 -5.339333e-01 -3.727765e-02 +1.750187e-01 +9.181665e-02 +6.676127e-02 -1.216611e-01 +1.279743e-01 +6.304236e-01 -2.535291e-02
+1.366667e+01 +2.363128e+00 +1.088846e-02 -5.660825e-01 -2.451119e-01 +2.185052e-02 -1.902490e-02 -1.229830e-01 -1.363491e-01 +2.603933e-01 +3.143504e-01 -2.697115e-01 +2.213710e+00 -7.586522e-03 -4.347275e-01 -7.619807e-02 +2.002468e-01 +1.388423e-01 +3.136512e-03 -1.280233e-01 +2.887735e-01 +5.754398e-01 +1.647241e-02
+1.368333e+01 +2.626304e+00 -1.102455e-01 -6.118381e-01 -2.381645e-01 +5.635949e-02 -3.941984e-02 +8.275475e-04 -1.315220e-01 +1.274015e-01 +2.586538e-01 -2.493097e-01 +2.459569e+00 -1.152336e-01 -4.808296e-01 -6.932029e-02 +2.523272e-01 +1.427740e-01 +1.443713e-01 -1.109426e-01 +1.592366e-01 +5.347279e-01 +5.989478e-02
+1.370000e+01 +2.151688e+00 -2.341261e-01 -4.756379e-01 -1.422112e-01 +2.890087e-02 -5.337295e-02 +5.566971e-02 -1.442354e-01 +1.404381e-01 +2.586454e-01 -3.287760e-01 +2.017755e+00 -2.130943e-01 -3.667206e-01 -3.702163e-02 +1.531900e-01 +1.138534e-01 +1.920742e-01 -1.237556e-01 +1.709692e-01 +4.897345e-01 -8.422700e-02
+1.371667e+01 +1.663719e+00 +3.465803e-01 -4.852777e-01 -1.846206e-01 +9.289411e-02 -9.450720e-02 +8.757632e-02 -2.545633e-01 +2.216892e-01 +1.838100e-01 -2.538132e-01 +1.556483e+00 +2.572106e-01 -3.782773e-01 -1.220506e-02 +3.197569e-01 -7.882557e-02 +1.180988e-01 -2.615059e-01 +2.237627e-01 +3.812286e-01 -3.594044e-02
+1.373333e+01 +2.126439e+00 +6.016307e-01 -4.525584e-01 -1.795129e-01 +1.396653e-01 -1.305112e-02 +5.154137e-02 -3.066777e-01 +2.159346e-01 +2.200121e-01 -4.015603e-01 +1.983515e+00 +4.678851e-01 -3.474324e-01 +5.669860e-02 +4.611121e-01 +1.466801e-02 +7.349700e-02 -2.808293e-01 +2.572910e-01 +4.526164e-01 -1.606997e-01
+1.375000e+01 +1.918561e+00 +1.131028e-01 -4.728079e-01 -2.388209e-01 +1.105226e-01 -7.190659e-03 +3.153076e-02 -2.872340e-01 +2.546970e-01 +2.897038e-01 -4.441956e-01 +1.782556e+00 +6.273233e-02 -3.587396e-01 -5.294222e-02 +3.219428e-01 +9.113264e-02 +1.079657e-01 -2.760498e-01 +2.774199e-01 +5.354669e-01 -2.071220e-01
+1.376667e+01 +8.893693e-01 +6.994374e-02 -4.312981e-01 -2.766451e-01 +8.364478e-02 -3.144884e-02 -1.589398e-02 -1.694542e-01 +1.782951e-01 +3.721458e-01 -5.206187e-01 +8.059892e-01 +2.445556e-02 -3.214660e-01 -1.348793e-01 +2.128166e-01 +1.987443e-03 +2.082303e-02 -1.997858e-01 +1.428761e-01 +5.773940e-01 -3.478905e-01
+1.378333e+01 +1.478622e+00 -3.099176e-01 -4.870860e-01 -2.685887e-01 +6.428763e-02 -9.289237e-02 +7.760269e-02 -2.302072e-01 +2.658815e-01 +4.065782e-01 -5.397277e-01 +1.367937e+00 -2.940142e-01 -3.609899e-01 -1.501849e-01 +1.559949e-01 +2.518731e-02 +1.900089e-01 -2.454831e-01 +2.556119e-01 +6.605813e-01 -3.163794e-01
+1.380000e+01 +1.513570e+00 -2.647799e-01 -4.932830e-01 -2.080577e-01 +3.648596e-02 -3.413918e-02 -4.700965e-03 -1.894313e-01 +2.316416e-01 +4.777365e-01 -6.275590e-01 +1.399568e+00 -2.501487e-01 -3.613429e-01 -1.036104e-01 +1.168471e-01 +1.035147e-01 +1.117699e-01 -2.056273e-01 +2.180811e-01 +7.505419e-01 -3.970670e-01
+1.381667e+01 +1.043275e+00 -6.251303e-01 -5.321210e-01 -1.317558e-01 +2.369371e-03 -6.817045e-02 +6.986603e-02 -1.553531e-01 +1.421764e-01 +4.266091e-01 -5.526098e-01 +9.647398e-01 -5.399494e-01 -3.982421e-01 -1.189117e-01 -2.440721e-02 +8.838297e-02 +2.096966e-01 -2.042282e-01 +8.517306e-02 +6.618854e-01 -3.453057e-01
+1.383333e+01 +8.785478e-01 -4.848371e-01 -4.566273e-01 -4.076583e-02 -4.549205e-02 -7.740648e-02 +2.223070e-02 -1.106791e-01 +1.627916e-01 +4.689493e-01 -5.846921e-01 +8.186921e-01 -4.114610e-01 -3.328379e-01 -5.277443e-02 -9.854203e-02 +4.680265e-02 +1.427051e-01 -1.594957e-01 +1.079911e-01 +6.860566e-01 -4.043313e-01
+1.385000e+01 +1.036961e+00 -3.539293e-01 -3.687918e-01 +6.638440e-02 -4.662009e-02 +9.997738e-03 -1.786204e-02 -7.602766e-02 +6.424837e-02 +3.914583e-01 -5.516519e-01 +9.729664e-01 -2.893063e-01 -2.687532e-01 +4.566099e-02 -7.038528e-02 +1.524749e-01 +9.794534e-02 -1.004084e-01 +3.657767e-02 +5.732051e-01 -3.854189e-01
+1.386667e+01 +1.383771e+00 -7.056921e-03 -3.198736e-01 +3.154337e-02 -2.358462e-02 -5.096377e-02 +1.383163e-02 -1.309212e-01 +1.715001e-01 +3.669141e-01 -5.084388e-01 +1.301674e+00 -1.931310e-03 -2.281429e-01 +8.303839e-02 +4.565539e-02 +3.163555e-02 +1.008736e-01 -1.314197e-01 +1.767808e-01 +5.533861e-01 -3.327128e-01
+1.388333e+01 +1.741216e+00 -3.907091e-01 -2.814467e-01 +1.201508e-01 -5.017339e-02 -1.299374e-01 +1.557997e-01 -1.067565e-01 +1.122900e-01 +3.359560e-01 -5.008966e-01 +1.648167e+00 -3.083076e-01 -2.010265e-01 +1.173801e-01 -4.279816e-02 +2.272500e-02 +3.077891e-01 -8.330165e-02 +1.434503e-01 +5.247135e-01 -3.165842e-01
+1.390000e+01 +1.664744e+00 -4.305929e-01 -1.674623e-02 +1.117442e-01 -2.520706e-02 -1.286150e-01 +2.057770e-01 -2.420707e-02 +1.077901e-02 +2.222078e-01 -4.645800e-01 +1.575733e+00 -3.509707e-01 +1.893336e-03 +1.082224e-01 -6.166891e-03 +2.909245e-02 +3.593400e-01 +5.109441e-02 +9.731354e-02 +3.188760e-01 -3.467797e-01
+1.391667e+01 +8.480588e-01 -5.405417e-01 -1.597231e-01 -5.942210e-02 +1.068854e-02 -1.488807e-01 +2.080867e-01 -6.178045e-02 +3.160980e-02 +2.668082e-01 -4.709540e-01 +7.916664e-01 -4.656912e-01 -1.113015e-01 -5.490551e-02 +3.006088e-03 -3.381735e-02 +3.333099e-01 -5.428506e-02 +3.689307e-02 +3.697632e-01 -3.659334e-01
+1.393333e+01 +1.462963e+00 -6.509719e-01 +1.100821e-01 -8.472016e-02 +3.072914e-02 -9.334219e-02 +1.960388e-01 +9.603656e-03 -1.124281e-02 +2.437972e-01 -5.479311e-01 +1.362802e+00 -5.678379e-01 +1.048406e-01 -5.486188e-02 +6.202438e-02 +1.008326e-01 +3.678194e-01 +1.058743e-01 +9.777601e-02 +3.252474e-01 -4.569304e-01
+1.395000e+01 +1.696033e+00 -7.097727e-01 +1.951125e-03 +2.056225e-02 +1.141250e-02 -3.780654e-02 +1.779103e-01 -3.564613e-02 -1.920585e-02 +1.786808e-01 -4.386988e-01 +1.592266e+00 -6.066525e-01 +1.243527e-02 +1.551305e-02 +2.062697e-02 +1.942399e-01 +3.702068e-01 +5.101678e-02 +7.701161e-02 +2.811163e-01 -3.205300e-01
+1.396667e+01 +1.450093e+00 -9.144736e-01 +1.490036e-01 +1.124945e-01 -3.166512e-02 +8.561371e-03 +1.362008e-01 +3.012212e-02 -5.274757e-02 +1.257124e-01 -3.873707e-01 +1.371093e+00 -7.590202e-01 +1.254617e-01 +3.686500e-02 -1.146831e-01 +2.687031e-01 +3.462223e-01 +1.311787e-01 +5.787364e-02 +1.658272e-01 -3.243313e-01
+1.398333e+01 +1.943330e+00 -6.876152e-01 +6.496583e-02 +1.062390e-01 -3.589292e-02 +4.406970e-02 +5.452255e-02 +5.645704e-02 -6.240912e-02 +1.994534e-01 -4.183401e-01 +1.832961e+00 -5.669567e-01 +6.090679e-02 +8.323172e-02 -5.465932e-02 +3.052648e-01 +2.660920e-01 +1.671647e-01 +5.875654e-02 +3.132675e-01 -3.042223e-01
+1.400000e+01 +1.758571e+00 -7.082694e-01 +1.910094e-01 +1.055709e-01 -3.412775e-02 -1.086085e-02 +1.137761e-01 +9.475809e-02 -8.735533e-02 +1.923481e-01 -4.596932e-01 +1.657394e+00 -5.810717e-01 +1.633515e-01 +7.399162e-02 -6.351938e-02 +2.227687e-01 +3.212239e-01 +2.216263e-01 +5.068176e-02 +2.673512e-01 -3.801267e-01
+1.401667e+01 +1.331861e+00 -4.466978e-01 +2.352341e-01 -9.613057e-03 -1.550299e-03 -6.576614e-02 +1.209579e-01 +1.627006e-01 -1.461303e-01 +2.551578e-01 -5.515605e-01 +1.241901e+00 -3.809183e-01 +2.021859e-01 +1.478136e-02 +2.376970e-02 +8.039646e-02 +2.748434e-01 +2.813668e-01 -2.084411e-02 +3.201008e-01 -4.936800e-01
+1.403333e+01 +5.969790e-01 -5.912935e-01 +6.519551e-02 -1.288797e-01 +4.564777e-02 -6.906115e-02 +1.683466e-01 +8.979151e-02 -1.631239e-01 +2.586292e-01 -5.643993e-01 +5.346590e-01 -5.212679e-01 +6.783832e-02 -1.090910e-01 +5.348686e-02 +5.180087e-02 +2.997947e-01 +1.430307e-01 -1.158849e-01 +3.260135e-01 -5.063215e-01
+1.405000e+01 +1.247624e-01 -7.014253e-01 -7.414252e-02 -2.163200e-01 +7.753412e-02 -8.412710e-02 +2.104851e-01 +5.666807e-03 -1.277907e-01 +3.083927e-01 -6.378964e-01 +7.600785e-02 -6.327256e-01 -3.660664e-02 -1.999783e-01 +7.232017e-02 +2.150645e-02 +3.295394e-01 +1.053038e-02 -1.351999e-01 +4.011360e-01 -5.642889e-01
+1.406667e+01 -1.867096e-01 -8.417229e-01 -2.443424e-01 -3.210275e-01 +9.839948e-02 -2.473715e-04 +1.302957e-01 +2.554943e-02 -2.048629e-01 +3.738762e-01 -6.788530e-01 -2.354458e-01 -7.667755e-01 -1.698914e-01 -2.990191e-01 +7.809094e-02 +1.327786e-01 +2.511252e-01 -1.219899e-02 -2.602093e-01 +5.118821e-01 -5.756025e-01
+1.408333e+01 -3.421910e-01 -9.541287e-01 -3.592989e-01 -3.291083e-01 +6.582019e-02 +2.668239e-02 +5.378447e-02 +4.529581e-02 -1.925058e-01 +3.615305e-01 -5.288641e-01 -3.770443e-01 -8.589730e-01 -2.642039e-01 -3.354342e-01 -1.311226e-02 +1.715669e-01 +1.798659e-01 -2.203363e-02 -2.787745e-01 +5.067251e-01 -4.184225e-01
+1.410000e+01 -1.225108e+00 -8.254968e-01 -4.083945e-01 -3.657697e-01 +3.987731e-02 -4.166317e-02 +2.750677e-02 +1.087123e-01 -2.090984e-01 +3.032961e-01 -3.089880e-01 -1.200369e+00 -7.536871e-01 -3.125706e-01 -3.974995e-01 -9.298533e-02 +8.742001e-04 +8.874361e-02 -1.127317e-02 -3.546838e-01 +3.798047e-01 -2.572043e-01
+1.411667e+01 -7.220289e-01 -1.893604e-01 -5.310708e-01 -3.333141e-01 +5.479559e-02 -2.992823e-02 -3.467522e-02 +1.130948e-01 -2.389489e-01 +3.226375e-01 -2.784006e-01 -7.261707e-01 -2.243940e-01 -4.103873e-01 -2.850082e-01 +6.963846e-02 -5.668561e-02 -3.320846e-02 -4.340950e-03 -3.762651e-01 +4.655468e-01 -1.668272e-01
+1.413333e+01 -7.717977e-01 -4.147352e-01 -4.746309e-01 -4.326653e-01 +6.678421e-02 +2.466656e-02 -8.672519e-02 +1.598465e-01 -2.661117e-01 +3.095658e-01 -2.498569e-01 -7.815848e-01 -4.125723e-01 -3.659100e-01 -3.779782e-01 +6.260299e-02 +4.465243e-02 -6.380448e-02 +5.325486e-02 -3.872674e-01 +4.338524e-01 -1.511740e-01
+1.415000e+01 +1.406007e-01 -5.913268e-01 -6.852555e-01 -3.595305e-01 +1.574485e-02 -4.160610e-03 -8.742475e-02 +9.579893e-02 -1.583157e-01 +4.022949e-01 -2.359455e-01 +8.740547e-02 -5.445586e-01 -5.259602e-01 -3.191108e-01 -1.038730e-02 +9.735103e-02 +4.198799e-03 -1.012580e-02 -2.740048e-01 +6.572759e-01 -3.470883e-02
+1.416667e+01 -3.941216e-01 -4.989437e-01 -8.192200e-01 -2.350988e-01 -8.568052e-04 +3.468616e-02 -9.901778e-02 +6.553972e-02 -2.150441e-01 +4.694716e-01 -3.702192e-01 -4.186745e-01 -4.546976e-01 -6.242398e-01 -2.536588e-01 -5.609137e-02 +1.022454e-01 -4.042724e-02 -9.327270e-02 -3.953102e-01 +7.409381e-01 -1.592174e-01
+1.418333e+01 +1.234667e-01 -9.806560e-02 -6.481726e-01 -1.606896e-01 -6.303105e-03 -3.722927e-02 -6.093373e-02 +7.393502e-02 -1.628615e-01 +4.053476e-01 -3.079480e-01 +8.307316e-02 -1.107636e-01 -4.873779e-01 -1.348415e-01 +2.441659e-02 -2.073527e-02 -2.896546e-02 -3.368018e-02 -2.757232e-01 +6.370369e-01 -1.105512e-01
+1.420000e+01 -1.663293e-01 -2.222812e-01 -7.485586e-01 -1.152862e-01 -4.128831e-02 -6.026475e-02 -6.039360e-02 +1.637976e-04 -4.982549e-02 +4.375367e-01 -2.824643e-01 -1.815190e-01 -1.981999e-01 -5.643078e-01 -1.333138e-01 -8.014321e-02 -4.368101e-02 -2.719429e-02 -1.458135e-01 -2.084764e-01 +6.802113e-01 -8.512613e-02
+1.421667e+01 -1.817913e-01 -1.933992e-01 -7.846974e-01 -1.027332e-01 -2.102939e-03 -6.687133e-02 +2.423989e-02 -3.334968e-02 -1.243230e-01 +4.991533e-01 -5.028400e-01 -2.112420e-01 -1.787245e-01 -5.836856e-01 -1.119877e-01 +5.715830e-03 -4.811797e-02 +5.636568e-02 -1.862765e-01 -2.939838e-01 +7.794634e-01 -2.742939e-01
+1.423333e+01 -4.008215e-01 -1.792168e-01 -9.612888e-01 -9.562834e-03 -2.084240e-02 -2.581837e-03 -2.168675e-02 -4.369503e-02 -1.887750e-01 +5.190754e-01 -5.045316e-01 -4.146906e-01 -1.556303e-01 -7.235099e-01 -5.639972e-02 -4.399671e-02 +2.172410e-02 +1.903961e-03 -2.420199e-01 -4.166364e-01 +8.283943e-01 -2.536462e-01
+1.425000e+01 -7.795494e-01 -9.169925e-02 -9.249844e-01 +5.005158e-02 -3.928569e-02 +5.082109e-02 -8.743809e-02 -4.768449e-02 -1.687993e-01 +4.924954e-01 -4.687250e-01 -7.650927e-01 -7.088538e-02 -6.946852e-01 -2.132907e-02 -9.050329e-02 +5.147894e-02 -9.090921e-02 -2.632125e-01 -4.143060e-01 +7.481955e-01 -2.545189e-01
+1.426667e+01 -3.856149e-01 +1.477503e-01 -1.121308e+00 +6.532371e-02 -4.981294e-02 +4.544084e-02 -1.323035e-01 -7.604016e-02 -1.291615e-01 +5.957219e-01 -5.038031e-01 -3.947148e-01 +1.363479e-01 -8.443842e-01 +3.898395e-02 -4.945564e-02 +3.158974e-02 -1.452392e-01 -3.127720e-01 -3.956807e-01 +9.641307e-01 -2.214238e-01
+1.428333e+01 -2.466443e-02 +1.248556e-01 -1.241908e+00 +2.482439e-01 -1.180846e-01 +8.997385e-02 -1.976947e-01 -4.460346e-02 -1.634142e-01 +6.677885e-01 -5.237127e-01 -4.182634e-02 +1.509757e-01 -9.352270e-01 +1.698258e-01 -1.703347e-01 +1.184106e-01 -1.835709e-01 -2.949644e-01 -4.448768e-01 +1.100509e+00 -1.995378e-01
+1.430000e+01 +2.764869e-02 +4.040825e-01 -1.394402e+00 +2.301249e-01 -6.951775e-02 +1.026597e-01 -1.725630e-01 -1.020310e-01 -2.038968e-01 +5.854373e-01 -4.418545e-01 +4.681427e-03 +3.805988e-01 -1.058147e+00 +2.063487e-01 -2.380189e-02 +9.098009e-02 -1.908898e-01 -3.764685e-01 -5.167834e-01 +1.013683e+00 -9.092494e-02
+1.431667e+01 +9.362917e-02 +2.417704e-01 -1.336818e+00 +2.079138e-01 -8.689256e-02 +5.070318e-02 -1.421636e-01 -1.353120e-01 -8.769651e-02 +5.701950e-01 -3.776364e-01 +7.368416e-02 +2.512082e-01 -1.011776e+00 +1.807689e-01 -8.502562e-02 +5.831147e-02 -1.366343e-01 -4.038696e-01 -3.807321e-01 +9.734880e-01 -4.228998e-02
+1.433333e+01 +3.917912e-01 +4.179056e-01 -1.106498e+00 +1.458543e-01 -3.038563e-02 +1.564396e-01 -1.977989e-01 -1.386109e-01 -9.941273e-02 +3.883835e-01 -2.595431e-01 +3.529872e-01 +3.825707e-01 -8.392765e-01 +1.834309e-01 +7.193929e-02 +1.724361e-01 -2.014533e-01 -3.525057e-01 -3.212408e-01 +6.774513e-01 +3.657955e-02
+1.435000e+01 +2.182754e-01 +3.753257e-01 -8.807572e-01 +6.231619e-02 +2.207850e-02 +2.179364e-01 -1.962636e-01 -1.508409e-01 -1.106796e-01 +3.037960e-01 -2.973822e-01 +1.798105e-01 +3.319099e-01 -6.661974e-01 +1.272263e-01 +1.557242e-01 +2.378846e-01 -2.043454e-01 -3.306324e-01 -2.915066e-01 +5.106074e-01 -4.541357e-02
+1.436667e+01 -2.447024e-02 +6.754325e-01 -7.805558e-01 -1.431032e-01 +6.963731e-02 +2.122914e-01 -2.627587e-01 -1.408527e-01 -3.100363e-02 +2.952066e-01 -2.329935e-01 -6.314224e-02 +5.536466e-01 -5.928380e-01 +2.543435e-02 +2.826286e-01 +1.562931e-01 -3.250932e-01 -3.083390e-01 -1.926206e-01 +4.803326e-01 -1.862417e-02
+1.438333e+01 -1.750003e-01 +3.650070e-01 -7.615878e-01 -2.413888e-01 +9.456864e-02 +2.083469e-01 -2.184919e-01 -1.449275e-01 -4.529000e-02 +2.718323e-01 -2.357029e-01 -2.167265e-01 +2.793981e-01 -5.807424e-01 -7.730179e-02 +2.684373e-01 +1.854553e-01 -2.545418e-01 -3.077450e-01 -2.066353e-01 +4.542206e-01 -2.903611e-02
+1.440000e+01 -8.010622e-01 +6.574222e-02 -5.081716e-01 -3.150381e-01 +1.078104e-01 +2.007963e-01 -1.818957e-01 -1.284658e-01 -3.635024e-02 +2.212718e-01 -2.586919e-01 -8.115251e-01 +1.313586e-02 -3.836002e-01 -1.884585e-01 +2.041983e-01 +1.797589e-01 -2.147213e-01 -2.728194e-01 -1.768842e-01 +2.940183e-01 -1.294703e-01
+1.441667e+01 -7.379173e-01 -3.364938e-01 -6.050774e-01 -4.431968e-01 +1.391744e-01 +1.439113e-01 -8.129835e-02 -1.987598e-01 +2.765444e-02 +2.349149e-01 -2.800038e-01 -7.648934e-01 -3.478413e-01 -4.562460e-01 -3.155292e-01 +2.075831e-01 +1.708646e-01 -6.727266e-02 -3.482793e-01 -1.170713e-01 +3.693931e-01 -1.213100e-01
+1.443333e+01 -9.103655e-01 -3.951739e-01 -3.380510e-01 -5.055409e-01 +1.310833e-01 +3.197615e-02 -1.631353e-02 -7.654621e-02 -3.181986e-02 +1.744897e-01 -1.888470e-01 -9.247244e-01 -4.152230e-01 -2.565899e-01 -3.809601e-01 +1.701899e-01 +2.922639e-02 -6.604269e-03 -1.800954e-01 -1.271622e-01 +2.165792e-01 -1.025382e-01
+1.445000e+01 -1.210034e+00 -4.555046e-01 -3.600840e-01 -5.095179e-01 +1.403783e-01 +1.196626e-01 -7.425682e-02 -1.445948e-01 +3.166926e-02 +1.104263e-01 -1.355334e-01 -1.204352e+00 -4.751259e-01 -2.746141e-01 -4.151357e-01 +1.588013e-01 +1.227660e-01 -7.621235e-02 -2.628957e-01 -8.061526e-02 +1.266582e-01 -6.979134e-02
+1.446667e+01 -1.269327e+00 -5.825161e-01 -3.445185e-01 -6.201650e-01 +1.749518e-01 +3.701330e-02 +2.563624e-02 -9.704599e-02 -5.519061e-02 +9.237375e-02 -1.381864e-01 -1.272694e+00 -6.002563e-01 -2.675869e-01 -5.059441e-01 +2.132972e-01 +3.399522e-02 +3.022584e-02 -2.037648e-01 -1.644516e-01 +1.162470e-01 -7.365643e-02
+1.448333e+01 -1.426122e+00 -6.727872e-01 -5.407436e-01 -7.419414e-01 +1.894109e-01 +5.798429e-02 -1.813974e-02 -1.246633e-01 -1.020886e-02 +1.136690e-01 -6.900061e-02 -1.428491e+00 -6.965426e-01 -4.223838e-01 -6.094219e-01 +2.218920e-01 +5.765547e-02 -1.554813e-02 -2.652934e-01 -1.604184e-01 +1.978847e-01 +1.611339e-02
+1.450000e+01 -1.588924e+00 -8.070957e-01 -6.003673e-01 -7.214190e-01 +1.920814e-01 +5.735295e-02 +1.761902e-02 -1.328788e-01 -5.082990e-02 +6.083868e-02 -2.915795e-02 -1.582077e+00 -8.138982e-01 -4.733489e-01 -6.311357e-01 +1.941551e-01 +6.485958e-02 +2.446703e-02 -2.865910e-01 -2.221549e-01 +1.368040e-01 +5.609652e-02
+1.451667e+01 -1.067616e+00 -5.574179e-01 -4.873830e-01 -7.939224e-01 +2.092568e-01 +4.000418e-02 -6.101113e-03 -7.783286e-02 -5.834933e-02 +2.308545e-02 +5.225624e-02 -1.092689e+00 -6.198938e-01 -3.911933e-01 -6.335793e-01 +3.105707e-01 +3.091448e-02 -9.184068e-03 -1.801620e-01 -1.626883e-01 +1.044560e-01 +1.382515e-01
+1.453333e+01 -1.654220e+00 -8.669996e-01 -4.970395e-01 -8.436544e-01 +1.981650e-01 +2.813957e-02 +5.018215e-03 -2.785503e-03 -1.533301e-01 +2.570396e-02 +7.134100e-02 -1.647879e+00 -8.803764e-01 -4.041220e-01 -7.372706e-01 +1.998709e-01 +2.618961e-02 +7.624915e-03 -1.258193e-01 -2.992538e-01 +7.594384e-02 +1.271841e-01
+1.455000e+01 -3.338578e-01 -1.097419e+00 -4.141719e-01 -7.737266e-01 +1.890635e-01 +6.474753e-02 +2.047694e-02 -6.463927e-02 -6.035687e-02 +4.295653e-03 +5.827994e-02 -3.942310e-01 -1.070713e+00 -3.335648e-01 -6.697308e-01 +2.238436e-01 +1.786255e-01 +1.065200e-01 -1.133877e-01 -9.174513e-02 +1.271542e-01 +1.750779e-01
+1.456667e+01 -2.641292e-01 -7.516490e-01 -8.900114e-02 -7.096095e-01 +2.002364e-01 +1.176838e-01 -2.456370e-02 -8.403605e-02 +1.342746e-03 -7.950894e-02 +5.135505e-02 -3.256752e-01 -7.798630e-01 -7.825800e-02 -5.896161e-01 +3.066292e-01 +1.908070e-01 +2.625804e-02 -7.471763e-02 +4.966567e-02 -5.718773e-02 +1.156140e-01
+1.458333e+01 +2.898745e-01 -7.692051e-01 -2.299723e-01 -6.944712e-01 +2.092863e-01 +8.570616e-02 +3.116831e-02 -1.606551e-01 +6.356902e-02 -5.759663e-02 +2.730370e-02 +1.957822e-01 -7.920406e-01 -1.843759e-01 -5.561848e-01 +3.538162e-01 +1.816051e-01 +1.052467e-01 -1.460628e-01 +1.189061e-01 +5.788282e-02 +1.507830e-01
+1.460000e+01 -3.006346e-01 -5.607633e-01 -2.654954e-01 -5.295022e-01 +1.518681e-01 +1.016975e-01 -3.220353e-02 -7.212395e-02 -3.451830e-02 -6.795865e-04 +2.620897e-03 -3.476651e-01 -5.900797e-01 -2.151568e-01 -4.566771e-01 +2.182824e-01 +1.387834e-01 -1.990353e-03 -8.961576e-02 -4.460578e-02 +9.660757e-02 +9.779366e-02
+1.461667e+01 +3.938639e-01 -4.882906e-01 -2.329396e-01 -5.121597e-01 +1.725124e-01 +7.983453e-02 +2.184274e-02 +6.047849e-02 -2.644582e-01 -1.268467e-02 -3.610910e-02 +3.027813e-01 -5.247221e-01 -1.918290e-01 -3.929055e-01 +3.244396e-01 +1.455260e-01 +7.576214e-02 +9.031809e-02 -2.422802e-01 +1.215246e-01 +9.532964e-02
+1.463333e+01 +7.166333e-01 -3.848088e-01 -5.658969e-02 -5.931612e-01 +2.332903e-01 +9.170931e-02 +6.490387e-02 +2.980339e-02 -2.635242e-01 -1.362226e-01 -3.817599e-03 +6.002717e-01 -4.555239e-01 -5.147775e-02 -4.075372e-01 +4.895090e-01 +1.606031e-01 +1.184901e-01 +1.096197e-01 -1.734374e-01 -5.981830e-02 +1.111777e-01
+1.465000e+01 +2.156313e-01 -3.687347e-01 +1.694310e-01 -6.184467e-01 +2.472327e-01 +1.494505e-01 +2.270696e-02 +9.087649e-02 -3.338461e-01 -2.505890e-01 +6.376249e-02 +1.299011e-01 -4.477290e-01 +1.179076e-01 -4.448502e-01 +4.783666e-01 +1.951114e-01 +5.231702e-02 +1.907655e-01 -2.289110e-01 -2.966346e-01 +9.888895e-02
+1.466667e+01 +7.725005e-01 -6.416391e-01 +1.595186e-01 -7.335965e-01 +2.144150e-01 +1.614471e-01 -5.270443e-02 +1.518767e-01 -2.841051e-01 -1.991973e-01 +1.518123e-01 +6.570838e-01 -6.828072e-01 +1.068489e-01 -5.311473e-01 +3.963238e-01 +2.724752e-01 +3.069545e-02 +2.809910e-01 -1.350511e-01 -1.761263e-01 +2.007543e-01
+1.468333e+01 +9.457690e-01 -5.999096e-01 -8.527308e-02 -6.539023e-01 +2.112955e-01 +2.114114e-01 -7.625431e-02 +1.708375e-01 -4.037370e-01 -2.045832e-01 +1.807712e-01 +8.230319e-01 -6.405304e-01 -8.750335e-02 -4.683359e-01 +4.023472e-01 +3.342850e-01 +1.249439e-02 +2.722843e-01 -3.091934e-01 -1.099024e-01 +2.768175e-01
+1.470000e+01 +4.294990e-01 -8.883755e-01 -7.006710e-02 -7.824689e-01 +1.832063e-01 +1.555762e-01 -8.107053e-02 +2.464872e-01 -4.036394e-01 -1.222377e-01 +1.793498e-01 +3.342876e-01 -8.891073e-01 -7.545528e-02 -6.235752e-01 +2.676986e-01 +2.738754e-01 +1.600123e-02 +3.281178e-01 -3.346039e-01 -3.717539e-02 +2.470747e-01
+1.471667e+01 +2.475669e-01 -1.130930e+00 +1.720476e-01 -7.985239e-01 +2.224906e-01 +1.756652e-01 -1.074441e-02 +2.851997e-01 -5.218885e-01 -3.023294e-01 +2.359513e-01 +1.626329e-01 -1.103538e+00 +1.077658e-01 -6.796733e-01 +3.015534e-01 +3.213690e-01 +1.049410e-01 +4.056977e-01 -4.131488e-01 -3.472050e-01 +2.444155e-01
+1.473333e+01 +1.270279e-01 -1.368454e+00 +3.719103e-01 -8.072127e-01 +2.237983e-01 +1.995456e-01 -2.622186e-03 +2.752960e-01 -4.856875e-01 -2.454866e-01 +7.672481e-02 +4.587349e-02 -1.310137e+00 +2.712441e-01 -7.296507e-01 +2.576617e-01 +3.749629e-01 +1.359259e-01 +4.251783e-01 -3.330906e-01 -3.117377e-01 +6.865510e-02
+1.475000e+01 -7.006824e-01 -1.191947e+00 +5.324962e-01 -7.691376e-01 +1.713505e-01 +1.850939e-01 -7.821213e-02 +2.767092e-01 -3.454194e-01 -2.284454e-01 +1.201260e-01 -7.211096e-01 -1.147595e+00 +3.998482e-01 -7.419741e-01 +1.205062e-01 +2.793516e-01 +3.947540e-04 +4.083670e-01 -2.043989e-01 -3.859405e-01 +2.351118e-02
+1.476667e+01 -6.823515e-01 -1.319453e+00 +7.740003e-01 -7.203567e-01 +1.330638e-01 +1.793993e-01 -9.705307e-02 +3.177257e-01 -2.915953e-01 -2.486215e-01 +1.401976e-01 -6.934072e-01 -1.241132e+00 +5.893796e-01 -7.364893e-01 +2.639651e-02 +2.901110e-01 -3.480625e-03 +4.912351e-01 -9.672288e-02 -4.686114e-01 -9.653163e-03
+1.478333e+01 -3.229570e-01 -1.504072e+00 +9.248159e-01 -7.778839e-01 +1.422628e-01 +2.148841e-01 -1.139146e-01 +3.348410e-01 -2.773295e-01 -2.850390e-01 +1.520140e-01 -3.574720e-01 -1.403548e+00 +7.081463e-01 -7.862654e-01 +5.150325e-02 +3.775189e-01 +1.790292e-02 +5.578935e-01 -2.594578e-02 -5.199646e-01 -1.073202e-02
+1.480000e+01 +2.188875e-01 -1.403770e+00 +1.310961e+00 -7.932695e-01 +1.812389e-01 +2.806298e-01 -1.329142e-01 +3.456148e-01 -2.651104e-01 -3.170550e-01 +3.390390e-02 +1.419686e-01 -1.326236e+00 +1.018085e+00 -7.527306e-01 +1.899199e-01 +4.732509e-01 +1.593923e-02 +6.722794e-01 +1.054727e-01 -5.994977e-01 -1.481338e-01
+1.481667e+01 -1.127126e+00 -1.286672e+00 +1.361764e+00 -7.754761e-01 +2.092698e-01 +2.428613e-01 -5.638596e-02 +2.926747e-01 -2.899417e-01 -2.881858e-01 -1.283987e-01 -1.132008e+00 -1.226851e+00 +1.066763e+00 -8.081218e-01 +1.743701e-01 +3.316098e-01 +1.578490e-02 +5.560108e-01 -2.862983e-03 -6.514859e-01 -3.686811e-01
+1.483333e+01 -1.478262e+00 -1.245170e+00 +1.273164e+00 -7.369412e-01 +2.019201e-01 +2.654111e-01 -8.029276e-02 +2.729789e-01 -2.950334e-01 -3.272777e-01 -6.858032e-02 -1.456445e+00 -1.185231e+00 +9.960546e-01 -8.010687e-01 +1.366083e-01 +3.310096e-01 -3.168200e-02 +5.021649e-01 -5.235099e-02 -7.025027e-01 -3.317185e-01
+1.485000e+01 -8.544559e-01 -1.178796e+00 +9.648281e-01 -5.239393e-01 +1.333187e-01 +3.102538e-01 -1.667732e-01 +3.844759e-01 -4.408703e-01 -2.385447e-01 -4.502143e-02 -8.541973e-01 -1.095329e+00 +7.474881e-01 -6.062473e-01 +3.989515e-02 +4.171086e-01 -9.104868e-02 +6.022402e-01 -2.334017e-01 -4.700355e-01 -2.405028e-01
+1.486667e+01 -5.970618e-01 -9.956305e-01 +1.172901e+00 -5.868678e-01 +1.322143e-01 +2.904120e-01 -1.928681e-01 +3.704122e-01 -3.207412e-01 -1.676641e-01 -1.176168e-01 -6.194084e-01 -9.407527e-01 +9.208958e-01 -6.079056e-01 +9.020265e-02 +3.818826e-01 -1.250816e-01 +6.353043e-01 -5.095684e-02 -4.000089e-01 -3.221949e-01
+1.488333e+01 +4.695314e-01 -9.615009e-01 +1.179123e+00 -5.880560e-01 +1.466855e-01 +2.896853e-01 -1.708515e-01 +3.167640e-01 -2.510823e-01 -4.661666e-02 -2.779201e-01 +3.700946e-01 -9.163895e-01 +9.402749e-01 -5.297423e-01 +1.997043e-01 +4.430425e-01 -4.755451e-02 +6.400364e-01 +9.106006e-02 -1.556123e-01 -4.005568e-01
+1.490000e+01 +7.264291e-01 -8.362732e-01 +1.028011e+00 -4.269681e-01 +7.670789e-02 +2.538395e-01 -2.084449e-01 +3.384197e-01 -2.047941e-01 +2.946806e-03 -2.071315e-01 +6.282953e-01 -7.835194e-01 +8.251200e-01 -3.865906e-01 +8.993748e-02 +4.023675e-01 -8.135947e-02 +6.453266e-01 +1.137431e-01 -5.918835e-02 -3.092484e-01
+1.491667e+01 +1.323214e+00 -7.047200e-01 +9.455046e-01 -1.956574e-01 +8.779683e-02 +3.753395e-01 -2.456228e-01 +2.419786e-01 -2.165128e-01 -1.278612e-01 -1.419307e-01 +1.202190e+00 -6.462962e-01 +7.567002e-01 -1.585413e-01 +1.590495e-01 +5.737650e-01 -9.536374e-02 +5.525852e-01 +1.146676e-01 -1.935942e-01 -2.096521e-01
+1.493333e+01 +2.157614e+00 -6.980712e-01 +7.576799e-01 -1.619527e-01 +1.023589e-01 +3.196922e-01 -1.495195e-01 +2.524873e-01 -2.977414e-01 -1.981456e-01 -4.532264e-02 +1.989277e+00 -6.423519e-01 +5.981402e-01 -6.950303e-02 +2.396776e-01 +5.572658e-01 +4.736954e-02 +5.853216e-01 +4.481733e-02 -1.940337e-01 -4.968761e-02
+1.495000e+01 +2.180167e+00 -6.616974e-01 +8.451887e-01 -2.623371e-01 +1.557136e-01 +2.897995e-01 -6.518366e-02 +1.813299e-01 -2.693674e-01 -2.446517e-01 -7.659603e-02 +2.000500e+00 -6.335595e-01 +6.643775e-01 -1.227766e-01 +3.525651e-01 +5.155062e-01 +1.292652e-01 +5.255005e-01 +9.328596e-02 -2.684625e-01 -8.135176e-02
+1.496667e+01 +2.249060e+00 -2.582922e-01 +9.871211e-01 -2.410429e-01 +2.047552e-01 +3.106181e-01 -4.340750e-02 +1.323715e-01 -2.801348e-01 -3.077723e-01 -1.131287e-01 +2.059074e+00 -2.955412e-01 +7.753319e-01 -3.536286e-02 +5.047342e-01 +4.887683e-01 +1.087125e-01 +5.058802e-01 +1.144854e-01 -3.727786e-01 -1.270425e-01
+1.498333e+01 +1.030018e+00 +1.666929e-01 +8.120862e-01 -2.317077e-01 +2.170641e-01 +3.211488e-01 -8.340016e-02 +6.852134e-02 -2.622591e-01 -3.241796e-01 -9.441786e-02 +9.138637e-01 +6.992621e-02 +6.367135e-01 -4.284111e-02 +4.998878e-01 +3.638259e-01 -4.533606e-02 +3.265199e-01 +1.700931e-02 -4.409658e-01 -1.506141e-01
+1.500000e+01 +1.176273e+00 +4.142331e-01 +7.931791e-01 -2.065835e-01 +1.839739e-01 +3.001168e-01 -1.422188e-01 +1.284795e-01 -2.507555e-01 -2.596822e-01 -7.815949e-02 +1.055479e+00 +2.912242e-01 +6.211451e-01 +2.054709e-02 +4.710935e-01 +3.122532e-01 -1.275039e-01 +4.053207e-01 +3.272527e-02 -3.347760e-01 -1.276470e-01
+1.501667e+01 +1.082007e+00 +2.707320e-01 +5.454352e-01 -2.779150e-01 +2.124532e-01 +2.784672e-01 -7.523471e-02 +9.821319e-02 -3.058058e-01 -2.001781e-01 -1.656136e-01 +9.548050e-01 +1.564071e-01 +4.285575e-01 -4.823657e-02 +5.011421e-01 +3.018328e-01 -5.178844e-02 +3.257949e-01 -7.527465e-02 -2.015916e-01 -1.647041e-01
+1.503333e+01 +2.387949e-01 +4.395902e-01 +6.726772e-01 -2.552458e-01 +2.276542e-01 +2.431098e-01 -2.512038e-02 +4.595338e-02 -2.794870e-01 -2.709752e-01 -1.511434e-01 +1.674446e-01 +3.013855e-01 +5.296125e-01 -6.078119e-02 +4.924167e-01 +1.830654e-01 -6.882217e-02 +2.344401e-01 -8.136963e-02 -3.867550e-01 -2.152274e-01
+1.505000e+01 -2.793464e-02 +2.879196e-01 +4.795236e-01 -2.789406e-01 +2.376188e-01 +4.026150e-01 -1.570308e-01 +1.480713e-02 -3.068801e-01 -3.188420e-01 -9.406859e-02 -8.334105e-02 +1.704832e-01 +3.732375e-01 -1.135469e-01 +4.641498e-01 +3.795799e-01 -1.981675e-01 +1.516693e-01 -1.626637e-01 -4.264910e-01 -1.524025e-01
+1.506667e+01 -2.929317e-01 +9.840403e-02 +4.899959e-01 -3.493990e-01 +2.144257e-01 +3.722675e-01 -1.662946e-01 +7.309761e-02 -3.181139e-01 -2.480845e-01 -1.175810e-01 -3.345135e-01 +7.901324e-03 +3.805984e-01 -2.082743e-01 +3.687690e-01 +3.497664e-01 -2.016189e-01 +2.093682e-01 -1.896611e-01 -3.452195e-01 -1.861381e-01
+1.508333e+01 -7.923457e-01 +5.460174e-02 +6.846397e-01 -2.894132e-01 +1.814543e-01 +3.775287e-01 -1.995561e-01 +5.286274e-02 -2.330258e-01 -2.883156e-01 -6.388672e-02 -7.902138e-01 -1.398818e-02 +5.352187e-01 -2.138430e-01 +2.531174e-01 +3.293348e-01 -2.569111e-01 +1.828413e-01 -1.010337e-01 -4.803957e-01 -1.988678e-01
+1.510000e+01 -3.078164e-01 +3.312614e-02 +7.694248e-01 -2.663619e-01 +1.328599e-01 +3.367905e-01 -2.303189e-01 +1.375136e-01 -2.169825e-01 -2.407378e-01 -1.809416e-02 -3.274994e-01 -1.981260e-02 +6.016615e-01 -1.775216e-01 +1.876958e-01 +3.148187e-01 -2.598588e-01 +3.286590e-01 -3.768743e-02 -3.994977e-01 -1.507624e-01
+1.511667e+01 -1.020163e+00 -6.630359e-02 +7.394339e-01 -2.287035e-01 +1.157533e-01 +3.525668e-01 -2.463826e-01 +1.310834e-01 -2.250068e-01 -2.560458e-01 -2.486741e-03 -9.896464e-01 -9.331023e-02 +5.780927e-01 -2.178706e-01 +9.033851e-02 +3.049676e-01 -3.003268e-01 +2.649352e-01 -1.046747e-01 -4.724383e-01 -1.748063e-01
+1.513333e+01 -4.477350e-01 -1.499929e-01 +8.280470e-01 -3.559419e-01 +1.082166e-01 +2.841606e-01 -2.267074e-01 +2.003352e-01 -2.145851e-01 -2.155542e-01 +2.725667e-02 -4.600369e-01 -1.761225e-01 +6.470209e-01 -2.831689e-01 +1.202636e-01 +2.719593e-01 -2.422924e-01 +4.032058e-01 -3.501493e-02 -3.906089e-01 -1.311279e-01
+1.515000e+01 -2.874877e-02 -3.372536e-01 +1.079928e+00 -2.796923e-01 +1.008717e-01 +2.796087e-01 -1.783542e-01 +1.536396e-01 -1.452998e-01 -2.325053e-01 -1.110229e-02 -6.189155e-02 -3.297048e-01 +8.508920e-01 -2.374345e-01 +1.066915e-01 +3.243984e-01 -1.482363e-01 +4.113973e-01 +1.098377e-01 -4.368647e-01 -1.783557e-01
+1.516667e+01 -2.875443e-01 -5.185714e-01 +1.240516e+00 -1.136573e-01 +4.166702e-02 +3.086299e-01 -2.181628e-01 +1.124315e-01 -3.771306e-02 -2.093171e-01 -3.068907e-02 -2.847788e-01 -4.570006e-01 +9.867828e-01 -1.771502e-01 -6.729885e-02 +3.727724e-01 -1.750294e-01 +3.599703e-01 +2.229735e-01 -4.676307e-01 -2.398685e-01
+1.518333e+01 -9.514243e-01 -3.282751e-01 +9.295216e-01 -1.440173e-01 +5.524827e-02 +2.564424e-01 -1.827879e-01 +9.331317e-02 -7.478035e-02 -2.470491e-01 +3.918692e-02 -9.057100e-01 -2.943689e-01 +7.394345e-01 -2.128909e-01 -4.374974e-02 +2.412697e-01 -1.964808e-01 +2.396450e-01 +7.802206e-02 -5.100804e-01 -1.770815e-01
+1.520000e+01 -5.330284e-01 -3.707081e-01 +1.161067e+00 -1.494343e-01 +4.281761e-02 +2.444450e-01 -1.870191e-01 +1.087851e-01 -2.630659e-02 -2.547005e-01 +5.960970e-02 -5.113059e-01 -3.300945e-01 +9.214295e-01 -1.987438e-01 -4.028109e-02 +2.628234e-01 -1.733729e-01 +3.238366e-01 +1.957284e-01 -5.345376e-01 -1.709455e-01
+1.521667e+01 -9.201180e-01 -3.160715e-01 +1.222289e+00 -1.540959e-01 -2.088499e-02 +2.427363e-01 -3.030952e-01 +1.966477e-01 +7.706403e-03 -1.142504e-01 +2.658300e-02 -8.724638e-01 -2.714265e-01 +9.747405e-01 -2.273778e-01 -1.771130e-01 +2.311047e-01 -3.117668e-01 +4.117444e-01 +2.090539e-01 -3.897420e-01 -2.328851e-01
+1.523333e+01 -1.239424e+00 -2.188573e-01 +1.149386e+00 -2.907999e-01 +1.889935e-02 +3.316855e-01 -3.826200e-01 +1.529517e-01 +3.297129e-02 -1.057188e-01 +5.389397e-03 -1.186918e+00 -2.038969e-01 +9.231583e-01 -3.255313e-01 -8.175128e-02 +2.994380e-01 -4.199005e-01 +3.248695e-01 +2.030617e-01 -3.877862e-01 -2.554080e-01
+1.525000e+01 -1.434148e+00 -9.256702e-02 +1.176236e+00 -1.465950e-01 +1.109797e-02 +3.387770e-01 -3.653306e-01 +1.532440e-01 -1.765615e-02 -1.745472e-01 +3.806093e-02 -1.359370e+00 -7.945324e-02 +9.429800e-01 -2.272378e-01 -9.342792e-02 +2.797922e-01 -4.266449e-01 +3.136452e-01 +1.334993e-01 -5.092929e-01 -2.448186e-01
+1.526667e+01 -7.651839e-01 +1.247724e-01 +8.478333e-01 -1.741764e-01 -1.516129e-03 +3.174787e-01 -4.093227e-01 +1.366326e-01 +5.087018e-02 -1.293681e-01 +1.037212e-01 -7.293457e-01 +1.057080e-01 +6.799871e-01 -1.745942e-01 -3.116470e-02 +2.652152e-01 -4.635119e-01 +2.792289e-01 +1.965130e-01 -3.324036e-01 -1.103953e-01
+1.528333e+01 -1.133651e+00 -1.437515e-01 +5.894896e-01 -1.608103e-01 -6.978350e-02 +3.026022e-01 -4.673016e-01 +1.422403e-01 +1.281091e-01 -5.936481e-02 +1.603369e-01 -1.065267e+00 -1.112982e-01 +4.702358e-01 -2.373240e-01 -2.338510e-01 +2.660177e-01 -5.085090e-01 +2.100410e-01 +2.002774e-01 -2.256778e-01 -4.697908e-02
+1.530000e+01 -1.426995e+00 -8.347403e-02 +6.171416e-01 -1.582038e-01 -9.861894e-02 +1.699800e-01 -4.005317e-01 +1.511272e-01 +1.819740e-01 +1.994887e-02 +1.283998e-01 -1.336842e+00 -5.067466e-02 +4.916715e-01 -2.524644e-01 -2.898023e-01 +8.989321e-02 -4.632294e-01 +1.998327e-01 +2.367128e-01 -1.543770e-01 -8.913595e-02
+1.531667e+01 -1.632882e+00 -7.419583e-02 +7.495327e-01 -8.306882e-02 -9.323358e-02 +1.497664e-01 -3.425384e-01 +1.128234e-01 +1.892895e-01 -1.190397e-01 +2.204817e-01 -1.519091e+00 -3.545848e-02 +5.934779e-01 -2.169890e-01 -2.872951e-01 +5.781532e-02 -4.165351e-01 +1.565149e-01 +2.466640e-01 -3.990066e-01 -3.765243e-02
+1.533333e+01 -6.678505e-01 -1.311783e-01 +9.716197e-01 -2.495460e-01 -5.113300e-02 +3.882701e-02 -2.168409e-01 +1.939273e-01 +1.114415e-01 -1.753264e-01 +2.717127e-01 -6.285436e-01 -1.102254e-01 +7.621966e-01 -2.740054e-01 -1.283127e-01 +3.401768e-03 -2.283525e-01 +3.636937e-01 +2.741161e-01 -4.390586e-01 +3.222960e-02
+1.535000e+01 +8.488925e-02 +2.582570e-02 +7.944811e-01 -2.377319e-01 -2.769672e-02 -1.726647e-02 -1.398314e-01 +2.236779e-01 +2.443402e-02 -1.256090e-01 +2.147348e-01 +7.000946e-02 +1.518215e-02 +6.204448e-01 -1.952815e-01 -1.068334e-03 -3.108510e-02 -1.289739e-01 +4.233475e-01 +2.021766e-01 -2.767036e-01 +4.762059e-02
+1.536667e+01 +1.462573e-01 +3.309897e-02 +8.406689e-01 -1.035928e-01 -4.455302e-02 -3.289059e-02 -1.007917e-01 +1.556258e-01 +9.134731e-02 -1.252052e-01 +1.845520e-01 +1.380539e-01 +3.282268e-02 +6.610961e-01 -1.012761e-01 -4.051535e-02 -4.110623e-02 -8.756839e-02 +3.428924e-01 +2.848869e-01 -2.877604e-01 +1.984658e-02
+1.538333e+01 -1.039433e+00 -3.064369e-01 +9.931718e-01 -1.258739e-01 -8.049765e-02 -1.545638e-01 +2.007755e-03 +1.350906e-01 +1.591885e-01 -1.343547e-01 +2.023946e-01 -9.630092e-01 -2.529145e-01 +7.865881e-01 -2.434274e-01 -2.538141e-01 -1.997701e-01 -8.181902e-03 +2.600229e-01 +2.966680e-01 -4.260719e-01 -4.618229e-02
+1.540000e+01 -1.793725e+00 -3.524464e-01 +8.118694e-01 -2.749246e-02 -1.131312e-01 -1.811097e-01 +1.741896e-02 +8.080832e-02 +2.065081e-01 -7.580827e-02 +1.537190e-01 -1.657020e+00 -2.732621e-01 +6.497752e-01 -2.361972e-01 -3.830190e-01 -2.648973e-01 -3.039013e-02 +1.081030e-01 +2.531148e-01 -3.741132e-01 -1.088286e-01
+1.541667e+01 -2.148816e+00 -1.055729e-01 +9.702881e-01 -1.953818e-01 -9.723052e-02 -2.647340e-01 +1.844764e-02 +9.777849e-02 +2.682453e-01 -1.077535e-01 +2.354239e-01 -1.998946e+00 -7.701672e-02 +7.762140e-01 -3.366409e-01 -3.154699e-01 -4.167469e-01 -8.638774e-02 +1.340013e-01 +3.259383e-01 -4.715451e-01 -7.714739e-02
+1.543333e+01 -1.871713e+00 -1.550563e-01 +6.776522e-01 -1.037772e-01 -1.445825e-01 -3.632364e-01 +7.736589e-02 +5.518760e-02 +3.561990e-01 -5.431633e-02 +2.643420e-01 -1.725704e+00 -1.054596e-01 +5.442739e-01 -2.740869e-01 -4.035987e-01 -4.982786e-01 -7.054398e-03 +4.736959e-02 +3.839956e-01 -3.256079e-01 -7.131272e-03
+1.545000e+01 -1.458682e+00 -3.917334e-01 +6.538663e-01 -2.429575e-01 -1.339765e-01 -2.811700e-01 -6.983825e-03 +1.007440e-01 +3.295220e-01 -3.114220e-03 +2.451984e-01 -1.351884e+00 -3.238429e-01 +5.215771e-01 -3.747986e-01 -3.707361e-01 -3.389308e-01 -4.181655e-02 +1.288301e-01 +3.772822e-01 -2.186802e-01 +5.163028e-03
+1.546667e+01 -1.331483e+00 -2.735326e-01 +6.999127e-01 -2.214845e-01 -1.263658e-01 -3.232985e-01 +4.065533e-02 +1.422119e-01 +2.628119e-01 -6.413826e-02 +2.972506e-01 -1.232357e+00 -2.225002e-01 +5.533490e-01 -3.398766e-01 -3.181930e-01 -3.947513e-01 -1.021089e-03 +1.948757e-01 +3.160135e-01 -3.081613e-01 +5.177254e-02
+1.548333e+01 -4.350748e-01 -4.858092e-01 +3.398489e-01 -1.421639e-01 -1.435357e-01 -3.133284e-01 +6.216088e-02 +1.331082e-01 +2.391911e-01 +7.649547e-02 +1.797832e-01 -3.910706e-01 -3.971584e-01 +2.682163e-01 -2.597991e-01 -3.220461e-01 -2.891557e-01 +9.912052e-02 +1.813658e-01 +2.871183e-01 +1.599877e-02 +4.457588e-02
+1.550000e+01 -2.581024e-01 -7.611477e-01 +2.913134e-01 -1.735611e-01 -1.926844e-01 -3.230701e-01 +5.651178e-03 +7.962159e-02 +4.196099e-01 +2.590599e-01 +8.014886e-02 -2.270423e-01 -6.277292e-01 +2.398178e-01 -3.101014e-01 -4.525176e-01 -2.494671e-01 +8.490695e-02 +1.113619e-01 +4.899485e-01 +2.759219e-01 -1.904002e-02
+1.551667e+01 +6.456510e-02 -4.357979e-01 +2.355595e-01 -1.162649e-01 -2.003740e-01 -3.511846e-01 +4.745839e-03 +6.423182e-02 +4.550707e-01 +3.293724e-01 +2.585523e-02 +7.292486e-02 -3.412533e-01 +2.014543e-01 -2.123317e-01 -3.811101e-01 -3.029224e-01 +6.965698e-02 +1.006592e-01 +5.333060e-01 +3.869620e-01 -3.682946e-02
+1.553333e+01 +5.719034e-01 -9.780670e-01 +8.521230e-02 +5.325949e-02 -2.532797e-01 -4.009877e-01 +9.033761e-02 +4.915508e-02 +4.628837e-01 +3.891963e-01 -2.183942e-02 +5.632131e-01 -7.775928e-01 +8.549346e-02 -1.348143e-01 -5.476916e-01 -2.450238e-01 +2.565428e-01 +8.264327e-02 +5.358294e-01 +5.096969e-01 -3.186730e-02
+1.555000e+01 +7.976909e-01 -1.086880e+00 +1.639553e-01 +8.070901e-02 -2.888473e-01 -3.739838e-01 +2.534286e-02 +2.782094e-02 +5.677773e-01 +4.015318e-01 +1.568823e-02 +7.834539e-01 -8.604909e-01 +1.499184e-01 -1.173939e-01 -6.148753e-01 -1.742449e-01 +2.200749e-01 +7.516353e-02 +6.721966e-01 +5.056396e-01 +3.188662e-03
+1.556667e+01 +1.278462e+00 -9.872126e-01 -8.657076e-02 +1.033608e-01 -2.588409e-01 -3.061144e-01 +1.080072e-02 -1.007057e-01 +6.593796e-01 +4.395849e-01 -5.249863e-02 +1.227696e+00 -7.784693e-01 -4.528832e-02 -5.607853e-02 -4.792202e-01 -6.658114e-02 +2.265676e-01 -8.800586e-02 +7.546498e-01 +6.289207e-01 +7.780661e-03
+1.558333e+01 +8.977756e-01 -8.521432e-01 +2.933065e-03 +2.367145e-02 -2.020007e-01 -2.351350e-01 -6.894619e-03 -9.541539e-02 +5.719085e-01 +4.246311e-01 -1.215268e-01 +8.548299e-01 -6.821579e-01 +2.423299e-02 -1.066556e-01 -3.500495e-01 -2.723575e-02 +1.743147e-01 -8.522337e-02 +6.337726e-01 +5.525449e-01 -7.127070e-02
+1.560000e+01 +6.784740e-01 -1.275431e+00 +1.829515e-01 +7.012542e-02 -2.107407e-01 -1.231652e-01 -6.384076e-02 -7.378970e-02 +5.191706e-01 +3.961973e-01 -1.444061e-01 +6.526915e-01 -1.035036e+00 +1.697488e-01 -1.358424e-01 -4.640015e-01 +1.525461e-01 +1.529161e-01 -4.444231e-02 +5.841963e-01 +4.519034e-01 -1.227492e-01
+1.561667e+01 +1.144971e+00 -5.289193e-01 +1.739730e-01 -3.089112e-02 -1.590615e-01 -1.423251e-01 -7.515125e-02 -5.162446e-02 +4.911354e-01 +3.646661e-01 -1.035224e-01 +1.073713e+00 -4.237614e-01 +1.630024e-01 -7.962774e-02 -1.798622e-01 +5.085997e-02 +8.990420e-02 +1.787153e-02 +5.933228e-01 +4.507216e-01 -6.025166e-02
+1.563333e+01 +1.623430e+00 -7.690154e-01 +2.404763e-02 +9.791094e-02 -1.707971e-01 -7.215895e-02 -8.288546e-02 -4.329720e-02 +4.111194e-01 +2.998932e-01 -5.588291e-02 +1.531294e+00 -6.111946e-01 +3.776579e-02 +1.282108e-02 -2.248978e-01 +2.047971e-01 +1.374910e-01 +3.550733e-02 +5.081843e-01 +4.245732e-01 +2.175081e-02
+1.565000e+01 +1.601821e+00 -1.094761e+00 +4.981506e-01 +2.110857e-02 -1.372914e-01 +7.965720e-03 -1.038938e-01 -3.555857e-02 +4.086896e-01 +2.208347e-01 -6.449785e-02 +1.502685e+00 -9.010310e-01 +4.120504e-01 -6.623011e-02 -2.081561e-01 +3.384834e-01 +1.485591e-01 +1.205999e-01 +6.012395e-01 +2.288213e-01 -3.966328e-02
+1.566667e+01 +1.160139e+00 -5.750066e-01 +7.606612e-01 +5.843124e-02 -1.325493e-01 -2.273773e-02 -9.975110e-02 -6.523487e-03 +3.831408e-01 +1.013454e-01 +2.209859e-02 +1.094504e+00 -4.612344e-01 +6.202838e-01 -9.553324e-03 -1.682118e-01 +1.837358e-01 +7.595801e-02 +1.721500e-01 +5.909524e-01 -1.288791e-02 -2.575322e-02
+1.568333e+01 +1.171935e+00 -4.184037e-01 +3.199678e-01 +3.048874e-01 -1.834685e-01 +1.931119e-02 -1.286370e-01 +9.151602e-03 +2.752465e-01 +1.943701e-01 -4.606033e-02 +1.126161e+00 -2.870328e-01 +2.690747e-01 +1.700719e-01 -2.844906e-01 +2.171147e-01 +3.437620e-02 +1.208517e-01 +3.761439e-01 +1.999477e-01 -3.624111e-02
+1.570000e+01 +1.618969e+00 -7.645353e-01 +1.948388e-01 +2.510295e-01 -1.128361e-01 +9.631389e-03 -4.579704e-03 -1.133642e-01 +3.158588e-01 +1.211480e-01 -6.331355e-02 +1.536190e+00 -5.898762e-01 +1.717909e-01 +1.386582e-01 -1.480668e-01 +2.791069e-01 +2.205909e-01 -1.275108e-02 +4.399233e-01 +1.707782e-01 -9.445519e-03
+1.571667e+01 +1.426237e+00 -8.988919e-01 +2.571344e-01 +1.754995e-01 -1.255203e-01 -8.392050e-02 +3.668959e-02 -1.115860e-01 +3.858839e-01 +1.183468e-01 -1.884900e-02 +1.355984e+00 -7.186154e-01 +2.191570e-01 +6.641769e-02 -2.259259e-01 +1.565858e-01 +2.657729e-01 -1.297033e-02 +5.179044e-01 +1.469274e-01 +1.161449e-02
+1.573333e+01 +3.825996e-01 -8.059275e-01 +1.703012e-01 +2.934841e-01 -1.283076e-01 -6.016043e-02 +5.269715e-02 -2.093780e-01 +4.323977e-01 +1.625049e-01 -1.337816e-01 +3.900621e-01 -6.303333e-01 +1.568884e-01 +8.907822e-02 -3.269983e-01 +9.511072e-02 +2.134637e-01 -2.091965e-01 +4.599861e-01 +1.430449e-01 -1.251220e-01
+1.575000e+01 +1.614241e+00 -6.481477e-01 +2.132176e-01 +3.336735e-01 -1.134235e-01 -2.862934e-02 +5.093596e-02 -2.217554e-01 +4.559780e-01 +1.874689e-01 -1.680131e-01 +1.537488e+00 -4.952593e-01 +1.932497e-01 +2.133829e-01 -1.662440e-01 +2.088759e-01 +2.639964e-01 -1.404906e-01 +5.958597e-01 +2.671983e-01 -9.899730e-02
+1.576667e+01 +2.118729e+00 -9.405962e-01 +3.270404e-02 +2.074310e-01 -1.117389e-01 -1.016455e-01 +8.900479e-02 -2.628415e-01 +5.789149e-01 +3.007376e-01 -2.081771e-01 +1.999665e+00 -7.559517e-01 +5.628452e-02 +1.373164e-01 -1.661899e-01 +1.885387e-01 +3.589967e-01 -1.841305e-01 +7.381257e-01 +4.949482e-01 -8.115670e-02
+1.578333e+01 +2.778037e+00 -1.200135e+00 -1.958139e-01 +1.871025e-01 -7.669658e-02 -7.123036e-02 +1.282177e-01 -3.138440e-01 +5.684543e-01 +3.434750e-01 -2.743168e-01 +2.606563e+00 -9.926135e-01 -1.250522e-01 +1.409867e-01 -7.902599e-02 +3.120628e-01 +4.638830e-01 -2.346440e-01 +7.266659e-01 +6.439324e-01 -6.892962e-02
+1.580000e+01 +3.166864e+00 -9.600225e-01 -1.773863e-01 +2.358189e-01 -3.328331e-02 -4.277105e-02 +1.681476e-01 -3.403574e-01 +5.106473e-01 +3.332731e-01 -3.441220e-01 +2.962295e+00 -8.010970e-01 -1.118122e-01 +2.286823e-01 +7.209907e-02 +3.416553e-01 +5.050307e-01 -2.334316e-01 +6.907012e-01 +6.508289e-01 -1.030716e-01
+1.581667e+01 +3.069893e+00 -6.573535e-01 -3.526264e-01 +1.877687e-01 -2.627589e-02 -3.200063e-02 +1.229188e-01 -3.307241e-01 +5.003022e-01 +3.362876e-01 -3.030834e-01 +2.867262e+00 -5.519721e-01 -2.517430e-01 +2.336216e-01 +1.160448e-01 +2.991372e-01 +4.202552e-01 -2.505372e-01 +6.327256e-01 +6.787912e-01 -4.760486e-02
+1.583333e+01 +3.313401e+00 -9.739529e-01 -2.305522e-01 +3.299886e-02 -2.121380e-03 +6.030775e-03 +8.554538e-02 -2.708561e-01 +4.549403e-01 +3.969135e-01 -3.558645e-01 +3.079189e+00 -8.358250e-01 -1.571144e-01 +1.232288e-01 +1.388809e-01 +4.007283e-01 +4.252975e-01 -1.386277e-01 +6.322549e-01 +7.559326e-01 -8.608094e-02
+1.585000e+01 +2.883485e+00 -1.143893e+00 -1.265211e-01 -2.490237e-02 -2.543101e-03 -3.339345e-02 +1.101665e-01 -2.281283e-01 +4.147092e-01 +3.878992e-01 -3.485824e-01 +2.671511e+00 -9.914882e-01 -7.326364e-02 +4.462434e-02 +7.274922e-02 +3.375840e-01 +4.476291e-01 -9.203792e-02 +5.790341e-01 +6.866278e-01 -1.086356e-01
+1.586667e+01 +2.294886e+00 -6.357242e-01 +4.047000e-02 +1.092977e-01 -1.417819e-02 -4.262131e-02 +1.161493e-01 -2.506772e-01 +4.294364e-01 +4.064914e-01 -4.275472e-01 +2.127826e+00 -5.505434e-01 +6.673642e-02 +1.500046e-01 +6.715144e-02 +2.142161e-01 +3.697312e-01 -1.280654e-01 +5.839043e-01 +6.295711e-01 -2.212532e-01
+1.588333e+01 +3.037894e+00 -4.061472e-01 -1.966984e-01 +2.186769e-01 -1.140679e-02 +1.198305e-02 +9.879831e-02 -2.536148e-01 +3.456932e-01 +3.681110e-01 -3.913790e-01 +2.835099e+00 -3.374705e-01 -1.222578e-01 +2.904841e-01 +1.555843e-01 +3.049395e-01 +3.659217e-01 -1.262837e-01 +4.940129e-01 +6.778444e-01 -1.316462e-01
+1.590000e+01 +3.242247e+00 +4.009998e-02 -9.977255e-02 +3.006265e-01 -2.209015e-02 -5.313918e-02 +1.399369e-01 -2.152379e-01 +3.018853e-01 +4.053863e-01 -4.414230e-01 +3.028572e+00 +5.630519e-02 -4.620844e-02 +4.094162e-01 +2.047386e-01 +1.720521e-01 +3.733070e-01 -5.636313e-02 +4.802658e-01 +7.206004e-01 -1.749826e-01
+1.591667e+01 +2.479705e+00 +4.274101e-01 +7.777003e-02 +2.025848e-01 +5.589219e-03 -8.507371e-02 +1.336560e-01 -2.597655e-01 +4.180296e-01 +3.223744e-01 -3.707570e-01 +2.310079e+00 +3.781467e-01 +9.964815e-02 +3.576367e-01 +2.624589e-01 +2.219210e-02 +2.768525e-01 -1.244981e-01 +5.947138e-01 +5.121036e-01 -1.739345e-01
+1.593333e+01 +2.212354e+00 +4.952192e-01 +2.669169e-01 +8.459336e-02 +5.215930e-02 -1.057780e-01 +1.633077e-01 -2.378655e-01 +3.832588e-01 +3.564029e-01 -4.577375e-01 +2.041644e+00 +4.213069e-01 +2.503347e-01 +2.847540e-01 +3.510415e-01 -3.107349e-02 +2.805283e-01 -7.635674e-02 +5.812590e-01 +5.120047e-01 -2.769416e-01
+1.595000e+01 +1.504867e+00 +2.312764e-01 +5.618977e-01 +4.256842e-02 +5.792298e-02 -4.182993e-02 +1.180650e-01 -1.643004e-01 +2.892313e-01 +3.080243e-01 -4.658059e-01 +1.369333e+00 +1.935477e-01 +4.849941e-01 +1.972142e-01 +2.639509e-01 +4.526808e-02 +2.197651e-01 +2.504908e-02 +4.910901e-01 +3.362936e-01 -3.566076e-01
+1.596667e+01 +1.192067e+00 +3.769840e-01 +7.320578e-01 +4.146180e-02 +1.158635e-01 +4.543100e-02 +1.089242e-01 -1.136124e-01 +8.855562e-02 +2.481488e-01 -5.347189e-01 +1.063226e+00 +3.056582e-01 +6.197970e-01 +2.035616e-01 +3.819706e-01 +1.196483e-01 +1.768926e-01 +1.059068e-01 +2.894197e-01 +2.095038e-01 -4.519048e-01
+1.598333e+01 +1.174504e+00 +3.266530e-01 +6.599984e-01 -3.861925e-02 +1.388997e-01 +8.499256e-02 +7.510987e-02 -2.026684e-01 +2.195619e-01 +2.767198e-01 -5.584425e-01 +1.040571e+00 +2.520823e-01 +5.763126e-01 +1.469920e-01 +4.100881e-01 +1.664351e-01 +1.378436e-01 -1.273969e-02 +4.320972e-01 +2.843233e-01 -4.669232e-01
+1.600000e+01 +1.576465e+00 +2.505810e-01 +6.355880e-01 -6.228357e-02 +1.536695e-01 +9.952316e-02 +7.931884e-02 -2.366462e-01 +2.557946e-01 +1.897413e-01 -4.700824e-01 +1.417534e+00 +1.810620e-01 +5.559088e-01 +1.446247e-01 +4.466392e-01 +2.136116e-01 +1.677731e-01 -3.017599e-02 +5.030165e-01 +2.136688e-01 -3.794936e-01
+1.601667e+01 +6.925711e-01 +5.166284e-02 +5.706717e-01 -3.681779e-02 +1.255722e-01 +1.612812e-01 +1.173000e-02 -2.919047e-01 +3.386971e-01 +1.874272e-01 -4.545046e-01 +5.968545e-01 +1.995805e-02 +5.056082e-01 +9.009119e-02 +2.762981e-01 +2.559275e-01 +6.869880e-02 -1.613699e-01 +5.120631e-01 +1.720311e-01 -4.017240e-01
+1.603333e+01 +1.005139e+00 -1.869216e-01 +4.627667e-01 +3.245718e-02 +1.241052e-01 +1.798239e-01 +4.502485e-02 -3.376179e-01 +3.264275e-01 +1.259416e-01 -4.200380e-01 +8.977345e-01 -1.734660e-01 +4.154468e-01 +1.220433e-01 +2.489753e-01 +3.274227e-01 +1.480408e-01 -2.127815e-01 +4.966056e-01 +1.432027e-01 -3.492967e-01
+1.605000e+01 +6.210862e-01 +3.102658e-01 +2.780010e-01 +5.475211e-02 +1.690609e-01 +2.339316e-01 +2.384264e-02 -4.538683e-01 +3.667095e-01 +7.674354e-02 -4.218455e-01 +5.373838e-01 +2.399785e-01 +2.679329e-01 +1.713154e-01 +3.853841e-01 +2.960857e-01 +4.894497e-02 -4.013472e-01 +4.724311e-01 +1.005757e-01 -3.432572e-01
+1.606667e+01 +9.100957e-01 +3.465551e-01 +1.259668e-01 -9.619610e-02 +1.381976e-01 +1.625911e-01 -2.563438e-02 -4.343530e-01 +5.243047e-01 +1.130950e-01 -2.732480e-01 +8.117811e-01 +2.638117e-01 +1.433851e-01 +8.705544e-02 +3.463999e-01 +2.032038e-01 -2.402142e-03 -3.871114e-01 +6.403423e-01 +2.111829e-01 -1.925185e-01
+1.608333e+01 +1.269182e+00 -4.628943e-02 +3.481014e-01 +5.361458e-03 +1.116972e-01 +1.393486e-01 +3.946319e-02 -4.981602e-01 +6.226855e-01 +7.327038e-02 -2.910541e-01 +1.158483e+00 -5.330193e-02 +3.178770e-01 +1.237491e-01 +2.437252e-01 +2.484324e-01 +1.301209e-01 -4.020178e-01 +8.188356e-01 +1.388235e-01 -2.152576e-01
+1.610000e+01 +5.341058e-01 +4.463296e-02 +3.628021e-01 -8.914455e-02 +1.712287e-01 +1.189764e-01 +8.984524e-02 -4.788973e-01 +5.001524e-01 +1.060150e-02 -2.943231e-01 +4.576830e-01 +3.307694e-03 +3.230109e-01 +3.566079e-02 +3.345548e-01 +1.626963e-01 +1.366808e-01 -4.085257e-01 +6.239256e-01 +7.315797e-03 -2.504103e-01
+1.611667e+01 +3.095063e-01 -1.332049e-01 +1.678466e-01 -7.418159e-02 +1.900505e-01 +9.244192e-02 +1.626350e-01 -5.026087e-01 +4.085861e-01 -1.742575e-02 -3.026112e-01 +2.467414e-01 -1.514224e-01 +1.654504e-01 +1.344560e-02 +3.219958e-01 +1.403502e-01 +2.226069e-01 -4.757782e-01 +4.630678e-01 +2.575715e-03 -2.413299e-01
+1.613333e+01 +1.249348e+00 -4.711558e-01 +2.209458e-01 -1.778522e-01 +2.015919e-01 +5.235475e-02 +1.982705e-01 -5.450765e-01 +5.433457e-01 -2.024355e-02 -2.604442e-01 +1.125365e+00 -4.546126e-01 +2.090007e-01 -4.729814e-02 +3.593972e-01 +1.913774e-01 +3.412983e-01 -4.519374e-01 +7.102191e-01 +6.609510e-02 -1.678117e-01
+1.615000e+01 +2.222916e+00 -3.380835e-01 +1.276219e-01 -2.053191e-01 +2.222806e-01 -2.041182e-02 +2.675925e-01 -5.082290e-01 +4.816368e-01 -2.366951e-02 -2.337151e-01 +2.031867e+00 -3.590163e-01 +1.249912e-01 -2.678275e-03 +4.933471e-01 +1.449004e-01 +4.520868e-01 -3.538515e-01 +6.989974e-01 +1.558847e-01 -8.403591e-02
+1.616667e+01 +1.887832e+00 -1.564372e-01 +1.308632e-01 -3.007837e-01 +2.515283e-01 +4.982719e-02 +1.832664e-01 -4.237102e-01 +3.653117e-01 -8.179081e-02 -1.561049e-01 +1.711265e+00 -2.229311e-01 +1.168993e-01 -6.146878e-02 +5.582851e-01 +1.850928e-01 +3.158391e-01 -2.682725e-01 +5.449024e-01 +5.416158e-02 -3.488834e-02
+1.618333e+01 +1.814416e+00 -2.638473e-02 -6.181289e-02 -3.838594e-01 +2.468165e-01 +2.994962e-02 +1.442350e-01 -3.941044e-01 +3.786489e-01 -4.617715e-02 -9.740930e-02 +1.643180e+00 -1.212393e-01 -4.009578e-02 -1.091898e-01 +5.613967e-01 +1.302791e-01 +2.475147e-01 -2.713840e-01 +5.178057e-01 +1.392776e-01 +3.768330e-02
+1.620000e+01 +6.235110e-01 +1.805225e-01 +4.934623e-02 -2.191605e-01 +2.305384e-01 +6.968117e-02 +1.415113e-01 -3.437388e-01 +1.896422e-01 -1.458460e-01 -9.247659e-02 +5.361744e-01 +7.439680e-02 +4.017662e-02 -4.118247e-02 +4.599120e-01 +7.982313e-02 +1.592849e-01 -2.670419e-01 +2.374941e-01 -1.083027e-01 -2.617341e-02
+1.621667e+01 +9.586630e-01 +4.913084e-01 +2.180530e-01 -3.111109e-01 +2.407442e-01 -2.752636e-02 +1.715707e-01 -2.139278e-01 +1.357581e-01 -1.438637e-01 -4.597494e-02 +8.480985e-01 +3.320287e-01 +1.725269e-01 -5.100569e-02 +5.609559e-01 -6.837794e-02 +1.679389e-01 -6.858028e-02 +2.586787e-01 -1.095136e-01 +4.409017e-03
+1.623333e+01 +1.118764e+00 +7.531581e-01 +9.060074e-02 -4.762951e-01 +2.831193e-01 -1.168876e-01 +2.083504e-01 -1.432164e-01 +7.652613e-02 -9.057025e-02 -4.021226e-02 +9.836571e-01 +5.325089e-01 +6.957600e-02 -1.206958e-01 +7.105487e-01 -2.080388e-01 +1.785203e-01 +1.357219e-03 +1.929176e-01 +8.815898e-03 +3.822709e-02
+1.625000e+01 +1.750225e+00 +4.365478e-01 +4.469033e-01 -4.057853e-01 +2.525722e-01 -7.106034e-02 +1.877452e-01 -8.766207e-02 +7.662258e-02 -9.010997e-02 -8.983706e-02 +1.578859e+00 +2.746965e-01 +3.542335e-01 -7.933366e-02 +6.312106e-01 -6.409580e-02 +2.204370e-01 +1.638003e-01 +3.324876e-01 -1.997566e-02 -1.479124e-02
+1.626667e+01 +1.390974e+00 +2.842631e-01 +2.228560e-01 -2.873539e-01 +2.184480e-01 -1.729035e-01 +3.053890e-01 -1.143346e-01 +1.548177e-02 -1.071698e-01 -7.100975e-02 +1.252306e+00 +1.619545e-01 +1.734635e-01 -3.889280e-02 +4.978504e-01 -1.862728e-01 +3.497720e-01 +7.050235e-02 +1.853110e-01 -2.696787e-02 +9.460201e-03
+1.628333e+01 +1.703595e+00 +3.656516e-01 +1.322715e-01 -3.167080e-01 +2.136725e-01 -1.538841e-01 +2.588089e-01 -5.815554e-02 -2.497064e-02 -8.073333e-02 -4.624401e-02 +1.549307e+00 +2.275086e-01 +9.933575e-02 -3.440607e-02 +5.306306e-01 -1.508092e-01 +3.009237e-01 +1.321994e-01 +1.486440e-01 +4.655491e-02 +5.419014e-02
+1.630000e+01 +1.643101e+00 +4.944892e-01 -1.178560e-01 -4.026357e-01 +2.741283e-01 -1.486440e-01 +2.798281e-01 -1.285061e-01 -5.071883e-02 -1.297073e-01 -1.116978e-03 +1.482902e+00 +3.208292e-01 -1.059173e-01 -7.554145e-02 +6.792386e-01 -1.641021e-01 +3.027398e-01 +1.186438e-02 +7.026392e-02 +2.837463e-02 +1.230200e-01
+1.631667e+01 +1.544896e+00 +5.843052e-01 -1.299275e-01 -3.516854e-01 +2.654374e-01 -1.217145e-01 +2.567875e-01 -1.161075e-01 -9.228621e-02 -1.149809e-01 -3.141846e-02 +1.392110e+00 +3.999897e-01 -1.180839e-01 -3.812700e-02 +6.597402e-01 -1.466790e-01 +2.591910e-01 +1.618351e-02 +1.932542e-02 +4.282637e-02 +1.007243e-01
+1.633333e+01 +1.658580e+00 +7.429840e-01 +2.092441e-01 -2.731946e-01 +2.655828e-01 -9.728423e-02 +2.534315e-01 -1.029354e-01 -9.801817e-02 -1.092241e-01 -1.277417e-01 +1.496916e+00 +5.436051e-01 +1.557189e-01 +3.731278e-02 +6.879053e-01 -1.284967e-01 +2.426167e-01 +9.677895e-02 +1.027409e-01 -1.082340e-02 -9.922661e-03
+1.635000e+01 +1.474035e+00 +6.654090e-01 +1.503762e-01 -3.051005e-01 +2.270896e-01 -1.269292e-01 +2.234477e-01 -4.619496e-02 -7.240860e-02 -3.570912e-02 -1.231879e-01 +1.326247e+00 +4.843178e-01 +1.159624e-01 +1.233067e-03 +5.768588e-01 -1.680177e-01 +2.054236e-01 +1.314144e-01 +1.023716e-01 +8.559416e-02 -9.980980e-03
+1.636667e+01 +1.826955e+00 +5.112064e-01 +2.210094e-01 -2.568626e-01 +2.208145e-01 -1.067386e-01 +2.331044e-01 -7.526135e-02 -5.155199e-02 -2.073226e-02 -1.751919e-01 +1.659492e+00 +3.619984e-01 +1.758604e-01 +3.360658e-02 +5.647553e-01 -9.794209e-02 +2.554206e-01 +1.320133e-01 +1.682252e-01 +1.119586e-01 -4.460315e-02
+1.638333e+01 +1.467272e+00 +5.131628e-01 -9.840247e-02 -1.803310e-01 +1.931526e-01 -1.242886e-01 +2.492708e-01 -3.355893e-02 -1.900993e-01 -8.290165e-02 -6.062043e-02 +1.334334e+00 +3.753009e-01 -8.606830e-02 +6.516594e-02 +4.775204e-01 -1.370287e-01 +2.580111e-01 +9.709447e-02 -8.838605e-02 +5.940528e-02 +6.258437e-02
+1.640000e+01 +7.144209e-01 +5.791593e-01 -3.142030e-01 -2.756125e-01 +1.931606e-01 -2.299211e-01 +2.991440e-01 -1.863895e-02 -1.845140e-01 -1.215168e-01 +7.078688e-02 +6.360446e-01 +4.247802e-01 -2.629784e-01 -2.527311e-02 +4.395084e-01 -3.221118e-01 +2.629293e-01 +2.459007e-02 -1.839423e-01 -2.185353e-03 +1.583163e-01
+1.641667e+01 +7.464317e-01 +2.313774e-01 -3.475637e-01 -2.242192e-01 +1.642487e-01 -2.764226e-01 +3.666206e-01 -1.734716e-02 -2.025680e-01 -8.962908e-02 +3.176497e-02 +6.719097e-01 +1.411311e-01 -2.925605e-01 -3.352152e-02 +3.224356e-01 -3.263610e-01 +3.812777e-01 +1.593518e-02 -2.058870e-01 +4.724541e-02 +1.366296e-01
+1.643333e+01 +1.167150e+00 -2.472713e-01 -3.014773e-01 -3.655850e-01 +2.335593e-01 -2.706195e-01 +4.322612e-01 -9.988073e-02 -1.570434e-01 -1.470474e-01 +3.935492e-02 +1.052013e+00 -2.852497e-01 -2.591597e-01 -1.541042e-01 +4.300228e-01 -2.272571e-01 +5.326927e-01 -3.554846e-02 -1.013708e-01 -7.193444e-03 +1.603029e-01
+1.645000e+01 +6.209921e-01 +7.131545e-02 -2.886586e-01 -3.711383e-01 +2.197341e-01 -3.035426e-01 +4.097164e-01 -8.233087e-02 -1.236264e-01 -1.050031e-01 +2.655064e-02 +5.396468e-01 -3.108285e-02 -2.472290e-01 -1.593094e-01 +4.159570e-01 -3.399182e-01 +4.343730e-01 -5.060585e-02 -1.027333e-01 +1.049245e-02 +1.272061e-01
+1.646667e+01 +6.248254e-01 +1.724169e-01 -5.868287e-02 -2.433287e-01 +1.477012e-01 -3.088613e-01 +3.715578e-01 +1.974677e-03 -1.179854e-01 -7.823054e-02 +1.155193e-02 +5.558292e-01 +7.458792e-02 -6.115137e-02 -7.716866e-02 +2.829883e-01 -3.562757e-01 +3.760567e-01 +7.524753e-02 -5.051224e-02 -6.631050e-03 +8.323539e-02
+1.648333e+01 +1.190041e+00 +3.276120e-02 -2.029330e-01 -2.011582e-01 +1.468280e-01 -2.345860e-01 +3.319166e-01 -4.279087e-02 -1.208638e-01 -4.071046e-02 -3.503133e-02 +1.085807e+00 -3.060508e-02 -1.742095e-01 -3.956805e-02 +3.099373e-01 -2.077550e-01 +3.806699e-01 +3.368753e-02 -4.354573e-02 +1.093773e-01 +8.997520e-02
+1.650000e+01 +8.931916e-01 +2.662755e-01 -2.571074e-01 -1.391035e-01 +1.567637e-01 -1.504172e-01 +2.637572e-01 -5.155383e-02 -1.900350e-01 +2.486326e-02 -1.575102e-01 +8.021734e-01 +1.723776e-01 -2.127386e-01 +1.164523e-02 +3.540260e-01 -1.491152e-01 +2.626217e-01 -4.851544e-03 -1.543134e-01 +1.845455e-01 -9.098712e-03
