# Supplementary material for: Visual motion perception as online hierarchical inference
Source: Nat Commun. 2022 Dec 1;13:7403. doi: 10.1038/s41467-022-34805-5 (PMC9715570; doi:10.1038/s41467-022-34805-5)
Supplement: Supplementary file 10 — Source Data [file 41467_2022_34805_MOESM10_ESM.zip › Supplementary_Figure_S1c.txt]

# COLUMNS: | t | onlineEM_s_1_y | onlineEM_s_2_y | onlineEM_s_3_y | onlineEM_s_4_y | onlineEM_s_5_y | onlineEM_s_6_y | onlineEM_s_7_y | onlineEM_s_8_y | onlineEM_s_9_y | onlineEM_s_10_y | onlineEM_s_11_y | approxModel_s_1_y | approxModel_s_2_y | approxModel_s_3_y | approxModel_s_4_y | approxModel_s_5_y | approxModel_s_6_y | approxModel_s_7_y | approxModel_s_8_y | approxModel_s_9_y | approxModel_s_10_y | approxModel_s_11_y |
+1.350000e+01 -2.079029e+00 +6.219202e-01 +5.861546e-01 -3.603455e-01 +1.398564e-01 -2.075702e-01 +1.325076e-01 +9.833808e-02 +6.882655e-02 +5.956793e-02 -2.536380e-01 -1.995155e+00 +4.708778e-01 +4.897955e-01 -2.732106e-01 +2.002326e-01 -4.743900e-01 -9.321724e-02 +1.202811e-01 +1.028768e-01 -1.106678e-01 -4.521335e-01
+1.351667e+01 -1.163284e+00 +3.035639e-01 +4.801145e-01 -2.304497e-01 +4.096611e-02 -2.740351e-01 +1.850658e-01 +1.205521e-01 +1.117844e-01 +1.214517e-01 -2.548579e-01 -1.114254e+00 +2.198550e-01 +4.052733e-01 -1.789213e-01 +3.161380e-02 -4.418602e-01 +4.323359e-02 +1.617413e-01 +1.684343e-01 +9.051968e-03 -3.748737e-01
+1.353333e+01 -1.311980e+00 +2.489174e-01 +4.325904e-01 -3.929828e-01 +3.527601e-02 -2.643271e-01 +4.036322e-02 +2.008270e-01 +1.565506e-01 +1.309471e-01 -1.042313e-01 -1.260062e+00 +1.692926e-01 +3.632116e-01 -3.288497e-01 +1.759953e-02 -4.245949e-01 -8.393801e-02 +2.282146e-01 +1.895538e-01 +1.928173e-02 -2.154083e-01
+1.355000e+01 -1.003426e+00 +5.864637e-01 +3.828133e-01 -3.034364e-01 -3.132011e-02 -3.629750e-01 +2.110783e-02 +3.096704e-01 +1.246579e-01 +2.390783e-01 -1.822158e-01 -9.632152e-01 +4.614859e-01 +3.303081e-01 -2.049527e-01 -1.231921e-02 -5.700083e-01 -1.269613e-01 +3.434941e-01 +1.550442e-01 +1.590618e-01 -2.693191e-01
+1.356667e+01 -1.265147e+00 +7.111535e-01 +1.583118e-01 -2.885335e-01 -4.967077e-02 -3.480813e-01 -5.127551e-02 +3.358415e-01 +5.666806e-02 +2.477600e-01 -9.333597e-02 -1.206965e+00 +5.745777e-01 +1.434592e-01 -1.941350e-01 -2.737040e-02 -5.796463e-01 -2.208662e-01 +3.090171e-01 +8.684453e-03 +1.902849e-01 -1.463439e-01
+1.358333e+01 -1.022617e+00 +7.718682e-01 -1.808655e-01 -2.543773e-01 -6.477260e-02 -3.763965e-01 -3.555684e-02 +2.827956e-01 +4.305636e-02 +2.867611e-01 -5.087619e-02 -9.725765e-01 +6.317788e-01 -1.278395e-01 -1.510202e-01 -2.108347e-02 -6.041694e-01 -2.055074e-01 +1.927939e-01 -7.282076e-02 +2.976273e-01 -1.521724e-02
+1.360000e+01 -4.397233e-01 +9.133919e-01 -1.901121e-01 -2.782238e-01 -5.434500e-02 -3.533848e-01 -9.155215e-02 +2.433268e-01 +1.311953e-01 +2.870774e-01 -1.912985e-02 -4.219516e-01 +7.506546e-01 -1.303475e-01 -1.236265e-01 +5.844701e-02 -5.610968e-01 -2.485424e-01 +1.774679e-01 +5.775719e-02 +3.259738e-01 +4.928748e-02
+1.361667e+01 -1.190487e+00 +9.127883e-01 -2.240668e-01 -3.882302e-01 -2.946084e-02 -3.717664e-01 -1.038526e-01 +2.471854e-01 +1.379249e-01 +2.398228e-01 +1.047366e-01 -1.136260e+00 +7.419048e-01 -1.620720e-01 -2.466248e-01 +6.478749e-02 -6.299650e-01 -3.008657e-01 +1.354683e-01 +1.005103e-02 +2.449439e-01 +1.318550e-01
+1.363333e+01 -9.844408e-01 +1.057334e+00 -4.158420e-01 -4.906573e-01 -1.912228e-02 -3.999124e-01 -1.595707e-01 +2.189331e-01 +2.168418e-01 +2.945817e-01 +1.499024e-01 -9.467295e-01 +8.545479e-01 -3.111214e-01 -2.982264e-01 +1.231937e-01 -6.740289e-01 -3.635796e-01 +7.732937e-02 +6.283750e-02 +3.541532e-01 +2.351799e-01
+1.365000e+01 -9.204194e-01 +1.008094e+00 -4.175216e-01 -4.170620e-01 -6.082765e-02 -3.913214e-01 -1.896766e-01 +2.512722e-01 +2.052040e-01 +3.845370e-01 +1.168371e-02 -8.857705e-01 +8.247252e-01 -3.025482e-01 -2.497917e-01 +5.221639e-02 -6.414916e-01 -3.798128e-01 +1.105392e-01 +5.245104e-02 +4.657692e-01 +9.521636e-02
+1.366667e+01 -1.114970e+00 +1.414045e+00 -3.842913e-01 -3.840384e-01 -1.977884e-02 -3.791264e-01 -1.811455e-01 +1.770108e-01 +2.279646e-01 +3.682466e-01 -5.078450e-02 -1.071650e+00 +1.159542e+00 -2.748261e-01 -1.778267e-01 +1.778578e-01 -7.063433e-01 -4.389010e-01 +2.987749e-02 +7.298647e-02 +4.347276e-01 +1.066349e-02
+1.368333e+01 -1.008355e+00 +1.712126e+00 -4.580193e-01 -4.295935e-01 +9.805176e-03 -3.913362e-01 -2.030927e-01 +9.192505e-02 +3.327895e-01 +3.639048e-01 -1.136769e-02 -9.719723e-01 +1.404768e+00 -3.337210e-01 -1.649182e-01 +2.798211e-01 -7.675373e-01 -5.000257e-01 -6.756863e-02 +1.725062e-01 +4.512171e-01 +7.526649e-02
+1.370000e+01 -1.295601e+00 +1.716260e+00 -3.241030e-01 -5.354227e-01 +4.870143e-02 -3.911661e-01 -2.023794e-01 +1.674621e-01 +2.583098e-01 +2.750470e-01 +1.014018e-01 -1.249801e+00 +1.397879e+00 -2.356056e-01 -2.537120e-01 +3.314062e-01 -7.878267e-01 -5.218807e-01 +2.791211e-02 +1.143430e-01 +3.063652e-01 +1.413179e-01
+1.371667e+01 -2.159914e-01 +1.937970e+00 -1.979787e-01 -4.959416e-01 +5.056359e-02 -4.318061e-01 -1.682206e-01 +1.021021e-01 +4.037549e-01 +3.139956e-01 +1.077085e-02 -2.257084e-01 +1.584201e+00 -1.260213e-01 -1.439161e-01 +4.217632e-01 -8.083313e-01 -4.714540e-01 +3.840923e-02 +3.603632e-01 +3.893966e-01 +8.733205e-02
+1.373333e+01 -8.882510e-01 +1.898523e+00 -1.688088e-01 -5.574005e-01 +7.746160e-02 -3.677239e-01 -2.181256e-01 +6.842854e-02 +4.213285e-01 +3.183485e-01 -3.764815e-02 -8.708136e-01 +1.545573e+00 -1.030400e-01 -2.212927e-01 +4.252524e-01 -7.607881e-01 -5.502010e-01 -2.194128e-02 +3.418997e-01 +3.610434e-01 -4.787263e-03
+1.375000e+01 -9.726521e-01 +1.867108e+00 -3.379659e-02 -4.539382e-01 +7.650812e-02 -3.203305e-01 -1.897556e-01 +5.977127e-02 +3.709704e-01 +1.904328e-01 +4.954082e-02 -9.427565e-01 +1.526332e+00 -5.808454e-03 -1.546874e-01 +4.032524e-01 -7.025804e-01 -5.281115e-01 -6.136315e-03 +3.154843e-01 +1.735274e-01 +4.271098e-02
+1.376667e+01 +1.073245e-01 +1.699973e+00 -5.493776e-02 -4.770110e-01 +1.180006e-01 -3.008278e-01 -1.110521e-01 +6.026747e-02 +2.767100e-01 +1.002133e-01 +1.331811e-01 +7.495514e-02 +1.380041e+00 -3.382813e-02 -1.344836e-01 +5.074131e-01 -5.849775e-01 -3.807966e-01 +5.391504e-02 +2.867487e-01 +1.276382e-01 +1.921312e-01
+1.378333e+01 -1.477239e-01 +1.459504e+00 +1.224248e-01 -5.086941e-01 +1.154174e-01 -2.580328e-01 -1.405468e-01 +1.318889e-01 +2.313768e-01 +1.321133e-01 +3.133226e-02 -1.735969e-01 +1.176300e+00 +1.110940e-01 -1.946688e-01 +4.497217e-01 -5.083743e-01 -3.889334e-01 +1.524155e-01 +2.667277e-01 +1.263416e-01 +3.712663e-02
+1.380000e+01 +5.658496e-01 +6.970544e-01 -2.269809e-03 -5.527463e-01 +1.225395e-01 -2.609997e-01 -2.880893e-02 +1.257446e-01 +1.538761e-01 +1.630180e-01 -2.165216e-02 +4.929158e-01 +5.310133e-01 +1.002219e-02 -2.800009e-01 +3.905801e-01 -3.424007e-01 -1.429752e-01 +1.651024e-01 +2.067467e-01 +2.341826e-01 +5.602064e-02
+1.381667e+01 +7.082560e-01 +6.600992e-01 -7.843525e-02 -4.251215e-01 +7.925063e-02 -3.370343e-01 +5.721093e-02 +1.348391e-01 +1.147879e-01 +1.885068e-01 -3.960387e-02 +6.391981e-01 +5.037961e-01 -5.003735e-02 -1.941665e-01 +3.060928e-01 -4.306186e-01 -3.979038e-02 +1.665982e-01 +1.548904e-01 +2.883509e-01 +5.936217e-02
+1.383333e+01 +8.274634e-01 +4.387076e-01 -1.245592e-01 -5.433901e-01 +7.217040e-02 -4.313494e-01 +9.837108e-02 +2.734577e-01 +6.539964e-03 +2.274214e-01 +1.017700e-02 +7.485179e-01 +3.066384e-01 -8.889727e-02 -2.977069e-01 +2.743488e-01 -5.107289e-01 +3.853763e-02 +3.088947e-01 +4.454989e-02 +3.539096e-01 +1.257614e-01
+1.385000e+01 +1.330308e+00 +6.571637e-01 -1.557446e-01 -6.380035e-01 +1.615349e-01 -4.560211e-01 +2.105419e-01 +2.386991e-01 -8.479714e-02 +1.760551e-01 -1.402822e-02 +1.209966e+00 +4.573784e-01 -1.162589e-01 -3.071584e-01 +5.043884e-01 -5.498509e-01 +1.447022e-01 +3.035649e-01 -1.414690e-02 +3.301653e-01 +1.420765e-01
+1.386667e+01 +1.389550e+00 +5.115208e-01 -1.446517e-02 -5.286609e-01 +1.623069e-01 -4.029743e-01 +2.552599e-01 +2.469097e-01 -1.705303e-01 +1.627549e-01 -1.456959e-01 +1.266229e+00 +3.403618e-01 -1.676692e-03 -2.429981e-01 +4.817831e-01 -4.498827e-01 +2.124769e-01 +3.451253e-01 -6.360887e-02 +2.899367e-01 -1.402674e-02
+1.388333e+01 +1.176879e+00 +8.388693e-01 +2.120220e-02 -5.921044e-01 +2.062277e-01 -3.102720e-01 +1.626085e-01 +2.654268e-01 -2.259991e-01 +2.024681e-01 -2.564538e-01 +1.051255e+00 +6.017070e-01 +2.956515e-02 -2.488750e-01 +6.008750e-01 -4.033202e-01 +7.132504e-02 +3.659747e-01 -1.198206e-01 +3.294231e-01 -1.357246e-01
+1.390000e+01 +8.941132e-01 +6.495113e-01 -3.419000e-03 -5.293668e-01 +1.969268e-01 -2.521130e-01 +1.587249e-01 +1.913549e-01 -1.908291e-01 +1.542307e-01 -2.275629e-01 +7.893252e-01 +4.550066e-01 +8.818262e-03 -2.398085e-01 +5.287635e-01 -3.226018e-01 +7.626685e-02 +2.713320e-01 -1.078502e-01 +2.571995e-01 -1.208667e-01
+1.391667e+01 +4.048328e-01 +6.455331e-01 -3.299755e-01 -5.661557e-01 +2.355607e-01 -2.865574e-01 +2.496567e-01 +7.042847e-02 -2.186352e-01 +1.466606e-01 -1.973393e-01 +3.220219e-01 +4.404767e-01 -2.538270e-01 -2.821290e-01 +5.684408e-01 -4.081735e-01 +1.397540e-01 +6.423562e-02 -2.360641e-01 +2.967174e-01 -4.789035e-02
+1.393333e+01 +2.903057e-01 +7.239280e-01 -4.639603e-01 -5.310962e-01 +2.247364e-01 -2.970159e-01 +2.500760e-01 +1.348004e-01 -3.508891e-01 +1.534080e-01 -1.591920e-01 +2.158309e-01 +5.065059e-01 -3.644279e-01 -2.526054e-01 +5.472938e-01 -4.435854e-01 +1.255725e-01 +1.006844e-01 -4.018223e-01 +3.280393e-01 +9.327312e-03
+1.395000e+01 +7.557990e-01 +7.884059e-01 -4.082429e-01 -4.638144e-01 +2.096142e-01 -3.337416e-01 +2.888323e-01 +1.201991e-01 -3.115347e-01 +1.660959e-01 -1.946431e-01 +6.612054e-01 +5.678263e-01 -3.150353e-01 -1.755380e-01 +5.500051e-01 -4.704370e-01 +1.793812e-01 +1.186205e-01 -3.192662e-01 +3.591177e-01 -9.128745e-03
+1.396667e+01 +1.588176e+00 +3.596066e-01 -3.134808e-01 -4.448163e-01 +1.780250e-01 -2.290020e-01 +2.066211e-01 +1.388068e-01 -2.638893e-01 +1.344036e-01 -1.277045e-01 +1.450737e+00 +2.238039e-01 -2.402262e-01 -1.730103e-01 +4.688323e-01 -2.076250e-01 +1.965314e-01 +1.959790e-01 -1.992834e-01 +3.440080e-01 +7.952082e-02
+1.398333e+01 +1.782558e+00 +5.520845e-01 -5.134532e-01 -3.752571e-01 +1.870582e-01 -2.198799e-01 +2.295749e-01 +3.592255e-02 -2.436694e-01 +1.677674e-01 -1.727359e-01 +1.633184e+00 +3.866139e-01 -3.965412e-01 -9.198853e-02 +5.246041e-01 -2.209240e-01 +2.089427e-01 +6.311608e-02 -2.145109e-01 +4.446044e-01 +9.292747e-02
+1.400000e+01 +1.129835e+00 +6.584757e-01 -5.468992e-01 -2.630065e-01 +1.724050e-01 -1.460624e-01 +1.826052e-01 +8.218151e-03 -2.781078e-01 +8.953830e-02 -9.603498e-02 +1.027182e+00 +4.894941e-01 -4.283773e-01 -3.364517e-02 +4.649434e-01 -1.938102e-01 +1.178312e-01 -6.478190e-03 -2.996992e-01 +3.075921e-01 +1.263691e-01
+1.401667e+01 +1.795494e+00 +6.881336e-01 -3.939853e-01 -1.996254e-01 +1.637244e-01 -8.666814e-02 +1.437140e-01 +4.593584e-02 -2.924755e-01 +1.032302e-02 -2.727899e-02 +1.663020e+00 +5.280173e-01 -3.115337e-01 +4.704828e-02 +4.869395e-01 -8.456152e-02 +1.113416e-01 +9.317020e-02 -2.394464e-01 +2.102182e-01 +1.915146e-01
+1.403333e+01 +2.030454e+00 +1.505538e-01 -4.839158e-01 -2.851623e-01 +1.172233e-01 -1.087948e-01 +1.083503e-01 +1.025259e-01 -2.607370e-01 +7.895852e-02 +4.358973e-02 +1.885261e+00 +8.953537e-02 -3.844510e-01 -5.943606e-02 +3.282774e-01 -1.222192e-02 +1.617008e-01 +1.431007e-01 -2.159367e-01 +3.316236e-01 +2.885287e-01
+1.405000e+01 +2.915352e+00 -2.290409e-01 -6.950583e-01 -3.585227e-01 +8.788408e-02 -1.170541e-01 +7.600254e-02 +1.329184e-01 -2.531578e-01 +1.796513e-01 +8.114108e-02 +2.714985e+00 -2.300812e-01 -5.499896e-01 -1.150195e-01 +2.734846e-01 +9.697702e-02 +2.314625e-01 +1.780613e-01 -2.022672e-01 +5.587332e-01 +4.232811e-01
+1.406667e+01 +1.916057e+00 -2.757750e-02 -5.216241e-01 -3.268855e-01 +2.849825e-02 -2.070542e-01 +3.553934e-02 +1.328489e-01 -7.141883e-02 +1.782160e-01 +1.611201e-01 +1.787663e+00 -5.919809e-02 -4.068787e-01 -1.314138e-01 +1.331794e-01 -1.213501e-01 +1.195605e-01 +1.530960e-01 -5.035592e-02 +4.448908e-01 +3.955264e-01
+1.408333e+01 +1.391134e+00 +3.058331e-01 -4.604005e-01 -3.107761e-01 +6.174626e-02 -2.265884e-01 +7.819532e-02 +8.770448e-02 -6.999844e-02 +1.016423e-01 +1.798718e-01 +1.295168e+00 +2.111945e-01 -3.617599e-01 -1.086031e-01 +2.276755e-01 -2.370565e-01 +9.191697e-02 +9.251210e-02 -6.776760e-02 +2.976892e-01 +3.686311e-01
+1.410000e+01 +1.417784e+00 +3.913882e-01 -3.518511e-01 -2.614867e-01 +6.514741e-02 -1.829604e-01 +6.014121e-02 +3.896592e-02 -7.638284e-03 +6.995543e-02 +1.498095e-01 +1.323796e+00 +2.882841e-01 -2.749256e-01 -6.662365e-02 +2.517318e-01 -1.937458e-01 +6.263208e-02 +6.157976e-02 +1.649762e-02 +2.346067e-01 +3.180469e-01
+1.411667e+01 +1.361278e+00 -7.460677e-03 -2.556969e-01 -2.911552e-01 +3.728767e-02 -2.542754e-01 +1.208084e-01 -2.002016e-02 +1.585828e-01 +1.132267e-01 +1.011406e-01 +1.273361e+00 -3.906440e-02 -1.925527e-01 -1.382088e-01 +1.367652e-01 -2.205093e-01 +1.707599e-01 +1.162292e-02 +1.941149e-01 +2.683386e-01 +2.489332e-01
+1.413333e+01 +2.413362e+00 -1.662241e-01 -8.888022e-02 -2.968219e-01 +4.664722e-02 -2.163929e-01 +1.253478e-01 -3.180888e-02 +2.154641e-01 +5.719238e-02 +1.250235e-01 +2.266546e+00 -1.768543e-01 -6.122242e-02 -1.147699e-01 +1.964146e-01 -7.775557e-02 +2.491589e-01 +8.157116e-02 +3.494108e-01 +2.231516e-01 +2.986843e-01
+1.415000e+01 +3.302251e+00 +2.651708e-01 -3.173733e-01 -2.623596e-01 +4.854637e-02 -2.146578e-01 +8.111862e-02 -4.908838e-02 +2.040493e-01 +1.503470e-01 +9.188953e-02 +3.102150e+00 +1.820941e-01 -2.399544e-01 -7.215256e-04 +3.226536e-01 -9.002941e-02 +1.977388e-01 +6.594759e-02 +3.377592e-01 +4.564254e-01 +3.741520e-01
+1.416667e+01 +3.051925e+00 +4.120586e-01 -2.711488e-01 -2.277185e-01 +1.902542e-02 -2.218604e-01 +2.923290e-02 -7.888977e-02 +3.196484e-01 +1.836291e-01 +8.786203e-02 +2.871550e+00 +3.174862e-01 -1.969027e-01 +2.721077e-02 +2.742075e-01 -1.407609e-01 +1.156508e-01 +2.820205e-02 +4.425648e-01 +4.676658e-01 +3.424697e-01
+1.418333e+01 +2.038791e+00 +6.931443e-02 -1.678385e-01 -2.707777e-01 +2.027925e-02 -3.179527e-01 +1.541810e-01 -1.374773e-01 +4.016773e-01 +1.057967e-01 +1.450659e-01 +1.919094e+00 +3.070234e-02 -1.171426e-01 -8.690900e-02 +1.670267e-01 -2.684138e-01 +2.317871e-01 -6.139657e-02 +4.845904e-01 +2.710255e-01 +3.103799e-01
+1.420000e+01 +2.854711e+00 +2.637682e-01 -3.337560e-01 -2.173732e-01 +3.352325e-02 -2.414018e-01 +1.076184e-01 -2.101657e-01 +4.186831e-01 +2.054935e-01 -6.151101e-03 +2.682317e+00 +1.898383e-01 -2.408639e-01 +9.166457e-03 +2.726377e-01 -1.483229e-01 +2.030679e-01 -1.270395e-01 +5.107262e-01 +5.052995e-01 +2.599817e-01
+1.421667e+01 +2.569859e+00 +2.556549e-01 -4.066684e-01 -1.457360e-01 +2.724349e-02 -2.197032e-01 +1.180439e-01 -3.298004e-01 +5.215217e-01 +2.085254e-01 -4.151910e-02 +2.415930e+00 +1.924819e-01 -2.927416e-01 +4.370746e-02 +2.395745e-01 -1.377111e-01 +2.013742e-01 -2.770232e-01 +5.765407e-01 +5.049899e-01 +2.251187e-01
+1.423333e+01 +2.232481e+00 +4.335990e-01 -1.844582e-01 -2.543046e-01 +1.065893e-01 -1.512673e-01 +1.169637e-01 -3.812757e-01 +5.452696e-01 +7.420043e-02 -3.287583e-02 +2.085571e+00 +3.197215e-01 -1.198678e-01 -9.257374e-03 +4.025701e-01 -1.090600e-01 +1.576165e-01 -3.011605e-01 +6.348270e-01 +2.504696e-01 +1.698349e-01
+1.425000e+01 +1.943904e+00 +2.181981e-01 -1.644598e-01 -3.788848e-01 +1.486543e-01 -5.536757e-02 +7.246407e-02 -3.306711e-01 +4.292707e-01 +2.252757e-02 -9.232477e-03 +1.799460e+00 +1.235988e-01 -1.141970e-01 -1.204726e-01 +4.336455e-01 +2.050451e-02 +1.251782e-01 -2.535988e-01 +5.094209e-01 +1.704356e-01 +1.742718e-01
+1.426667e+01 +2.072512e+00 +3.217344e-01 -1.639135e-01 -4.318849e-01 +1.877618e-01 +2.472666e-02 +2.628129e-02 -3.045252e-01 +3.402288e-01 +5.354257e-02 -1.165979e-01 +1.905371e+00 +1.946306e-01 -1.127236e-01 -1.322990e-01 +5.314203e-01 +1.031487e-01 +7.261837e-02 -2.144225e-01 +4.342436e-01 +2.426466e-01 +9.030517e-02
+1.428333e+01 +2.106917e+00 +7.576919e-01 +9.312974e-02 -3.634199e-01 +2.031037e-01 -4.601359e-03 +5.146350e-02 -2.371416e-01 +2.664107e-01 -6.629497e-02 -6.503823e-02 +1.945863e+00 +5.577659e-01 +8.455370e-02 -3.464903e-02 +6.211354e-01 -1.013285e-02 +4.089064e-02 -9.600723e-02 +4.235593e-01 +2.001683e-02 +8.422761e-02
+1.430000e+01 +1.672114e+00 +8.882176e-01 -1.844021e-02 -2.473286e-01 +1.672765e-01 -9.799055e-02 +1.153538e-01 -3.200062e-01 +3.679774e-01 -5.431092e-02 -3.721762e-02 +1.552297e+00 +6.856961e-01 -4.534166e-03 +3.423929e-02 +5.300405e-01 -1.757524e-01 +6.246664e-02 -2.213222e-01 +4.748142e-01 +4.416432e-02 +1.012198e-01
+1.431667e+01 +1.038048e+00 +1.091670e+00 +4.009666e-01 -3.459167e-01 +1.617244e-01 -1.214754e-01 +3.904853e-02 -2.474395e-01 +4.758985e-01 -1.876186e-02 -1.005811e-01 +9.500869e-01 +8.519614e-01 +3.319767e-01 -2.865246e-02 +5.157018e-01 -2.770130e-01 -7.397172e-02 -1.091457e-01 +6.423111e-01 -4.363387e-02 -7.535458e-02
+1.433333e+01 +8.652617e-01 +1.312481e+00 +5.562880e-01 -3.828760e-01 +1.693490e-01 -1.431535e-01 +1.783354e-02 -1.539553e-01 +4.064965e-01 -3.653912e-02 -8.327852e-02 +7.849459e-01 +1.033182e+00 +4.491956e-01 -3.196009e-02 +5.575491e-01 -3.481385e-01 -1.361716e-01 +7.084484e-03 +5.943177e-01 -1.098971e-01 -1.021570e-01
+1.435000e+01 +1.722192e-01 +1.286795e+00 +4.506043e-01 -3.797988e-01 +1.656945e-01 -1.470114e-01 +2.109469e-02 -5.327253e-02 +2.157517e-01 -3.377593e-02 -7.282711e-02 +1.300271e-01 +1.014541e+00 +3.576752e-01 -6.180899e-02 +5.055575e-01 -3.859579e-01 -1.658133e-01 +6.421030e-02 +3.271833e-01 -1.215191e-01 -1.162004e-01
+1.436667e+01 +4.278563e-01 +1.426930e+00 +3.381757e-01 -2.491695e-01 +1.297069e-01 -1.848767e-01 +4.042583e-02 -4.718967e-02 +1.947323e-01 +4.381484e-04 -7.398422e-02 +3.823972e-01 +1.148668e+00 +2.711500e-01 +4.327903e-02 +4.642910e-01 -4.342368e-01 -1.548928e-01 +6.156849e-02 +2.981178e-01 -2.460601e-02 -8.695119e-02
+1.438333e+01 +7.133010e-01 +1.564011e+00 +4.565157e-01 -3.121362e-01 +1.517988e-01 -2.174124e-01 +5.717700e-02 -1.071459e-03 +1.652642e-01 -1.342960e-01 +1.065690e-01 +6.560501e-01 +1.258285e+00 +3.543508e-01 +3.536545e-02 +5.491340e-01 -4.788251e-01 -1.484788e-01 +1.442023e-01 +3.179655e-01 -2.247445e-01 +6.215590e-02
+1.440000e+01 +6.249709e-01 +1.292434e+00 +4.266949e-01 -4.364800e-01 +1.916248e-01 -1.448761e-01 +3.622460e-02 -2.599120e-02 +1.530130e-01 -6.462089e-02 -3.250832e-02 +5.524242e-01 +1.015378e+00 +3.366145e-01 -6.928566e-02 +5.867908e-01 -3.503846e-01 -1.436629e-01 +1.146266e-01 +2.999288e-01 -1.047698e-01 -5.149781e-02
+1.441667e+01 +8.313658e-01 +8.698359e-01 +2.809870e-01 -4.963129e-01 +1.650750e-01 -1.483786e-01 +2.081692e-02 +9.426616e-03 +1.486927e-01 +3.864515e-02 -4.692411e-02 +7.390794e-01 +6.578744e-01 +2.261344e-01 -1.487263e-01 +4.779220e-01 -2.749011e-01 -9.745263e-02 +1.383319e-01 +2.817574e-01 +9.359476e-02 -2.437384e-02
+1.443333e+01 +1.068078e+00 +1.022567e+00 +3.528007e-01 -4.731211e-01 +2.080047e-01 -6.076925e-02 +9.483126e-03 -5.840331e-02 +1.489049e-01 +1.106880e-03 -1.448199e-01 +9.512369e-01 +7.717753e-01 +2.909913e-01 -1.067657e-01 +6.092776e-01 -1.762695e-01 -1.136939e-01 +9.581921e-02 +3.177875e-01 +4.648853e-02 -1.009735e-01
+1.445000e+01 +2.055331e+00 +7.383277e-01 +3.543120e-01 -4.719302e-01 +2.010083e-01 -4.429521e-02 +2.407288e-02 -9.840097e-02 +2.219026e-01 +5.080873e-02 -1.987815e-01 +1.878442e+00 +5.367705e-01 +3.003996e-01 -9.368499e-02 +6.091802e-01 -5.368336e-02 -1.554278e-02 +1.044939e-01 +4.619251e-01 +1.925548e-01 -8.737588e-02
+1.446667e+01 +2.690978e+00 +9.239374e-01 +4.736759e-01 -3.964972e-01 +1.782963e-01 -1.681701e-02 -2.823716e-02 -1.483523e-02 +1.594507e-01 +9.948368e-02 -2.518469e-01 +2.479768e+00 +6.981093e-01 +3.970139e-01 +1.823065e-03 +6.319445e-01 -1.014363e-02 -5.217628e-02 +2.423515e-01 +4.598193e-01 +2.698842e-01 -1.188986e-01
+1.448333e+01 +2.573288e+00 +1.336893e+00 +3.525262e-01 -3.810163e-01 +1.680431e-01 -6.283233e-02 -5.323331e-02 -1.993442e-02 +1.972012e-01 +1.184129e-01 -1.815028e-01 +2.373761e+00 +1.048582e+00 +3.044607e-01 +5.469660e-02 +6.708106e-01 -1.417009e-01 -1.300412e-01 +2.117039e-01 +4.626561e-01 +3.042335e-01 -4.483553e-02
+1.450000e+01 +2.497548e+00 +1.004031e+00 +2.478573e-01 -3.624474e-01 +1.950352e-01 -8.268098e-02 +7.126900e-02 -8.804649e-02 +1.495416e-01 +1.286012e-01 -3.151414e-01 +2.293541e+00 +7.745770e-01 +2.300541e-01 +3.603905e-02 +6.697930e-01 -1.161598e-01 +3.099190e-02 +1.229996e-01 +3.814408e-01 +3.401043e-01 -1.375211e-01
+1.451667e+01 +2.638827e+00 +1.030086e+00 +2.469234e-01 -2.481573e-01 +1.738572e-01 -9.706162e-02 +1.026994e-01 -1.311167e-01 +1.879387e-01 -1.341857e-02 -1.444919e-01 +2.447576e+00 +8.059037e-01 +2.220752e-01 +1.177439e-01 +6.254091e-01 -1.291037e-01 +6.722217e-02 +8.113813e-02 +4.263367e-01 +1.402747e-01 +1.142493e-02
+1.453333e+01 +2.038710e+00 +8.858361e-01 +1.626044e-01 -3.460164e-02 +1.020829e-01 -1.247525e-01 +1.295758e-01 -2.061387e-01 +2.813211e-01 -4.566290e-02 -7.856925e-02 +1.912143e+00 +7.196146e-01 +1.504261e-01 +2.051823e-01 +3.916896e-01 -1.739215e-01 +8.583244e-02 -5.027692e-02 +4.562351e-01 +6.262012e-02 +4.147165e-02
+1.455000e+01 +2.965298e+00 +8.805296e-01 +8.389262e-02 +1.607967e-01 +8.642176e-02 -6.629218e-02 +1.426712e-01 -2.675909e-01 +2.772316e-01 -8.016615e-02 -1.014223e-01 +2.801114e+00 +7.400207e-01 +8.623468e-02 +3.804035e-01 +4.109254e-01 -4.373844e-02 +1.459481e-01 -9.048067e-02 +4.823219e-01 +9.700110e-02 +8.102038e-02
+1.456667e+01 +1.458685e+00 +7.930266e-01 +4.448157e-02 +1.689919e-01 +7.673797e-02 -1.113918e-01 +1.855603e-01 -3.050379e-01 +2.965462e-01 -9.148718e-02 -1.071258e-01 +1.381454e+00 +6.760928e-01 +5.164838e-02 +3.111002e-01 +2.786194e-01 -1.697673e-01 +1.345213e-01 -2.116627e-01 +3.900819e-01 -1.762819e-02 -2.143372e-03
+1.458333e+01 +1.087419e+00 +9.595997e-01 +1.051660e-01 +2.038321e-01 +8.237276e-02 -4.380953e-02 +1.269895e-01 -3.269097e-01 +3.104907e-01 -3.492553e-02 -2.362647e-01 +1.026811e+00 +8.204597e-01 +1.026183e-01 +3.443311e-01 +2.976809e-01 -1.294218e-01 +4.610834e-02 -2.475164e-01 +3.909383e-01 +2.473291e-02 -1.454076e-01
+1.460000e+01 +9.769620e-01 +7.058679e-01 +1.304092e-01 +1.487213e-01 +9.389412e-02 -9.017840e-02 +1.991613e-01 -3.379759e-01 +3.103832e-01 -1.552993e-01 -9.776481e-02 +9.256640e-01 +6.033628e-01 +1.147560e-01 +2.774036e-01 +2.742887e-01 -1.549592e-01 +1.391848e-01 -2.612827e-01 +3.905063e-01 -1.549327e-01 -4.430176e-02
+1.461667e+01 +4.491416e-01 +5.401920e-01 +1.767048e-01 +1.303013e-01 +9.637599e-02 -9.722618e-02 +2.239233e-01 -3.503622e-01 +3.142814e-01 -7.191541e-02 -2.523473e-01 +4.211885e-01 +4.588942e-01 +1.553918e-01 +2.213641e-01 +2.211610e-01 -1.654894e-01 +1.614565e-01 -2.937390e-01 +3.704975e-01 -7.688082e-02 -2.124699e-01
+1.463333e+01 +9.560528e-01 +4.111355e-01 +1.507920e-02 +3.876332e-02 +8.956532e-02 -4.431445e-02 +1.415319e-01 -3.650090e-01 +3.754860e-01 -7.751316e-02 -1.173078e-01 +8.976349e-01 +3.393287e-01 +2.589292e-02 +1.694692e-01 +2.238587e-01 -5.698153e-02 +1.178017e-01 -3.127766e-01 +4.371574e-01 -1.170695e-02 -4.749976e-02
+1.465000e+01 +1.108585e+00 +3.518706e-01 +4.512297e-03 +4.985999e-02 +9.239741e-02 -3.663317e-02 +1.517705e-01 -4.061529e-01 +4.163116e-01 -1.532560e-01 -2.682648e-02 +1.045755e+00 +2.875464e-01 +1.245812e-02 +1.742963e-01 +2.306171e-01 -3.273432e-02 +1.416153e-01 -3.506296e-01 +4.887688e-01 -1.034325e-01 +3.817397e-02
+1.466667e+01 +1.315468e+00 -3.806451e-01 -2.691883e-01 -7.379099e-02 +1.001235e-01 -1.209632e-01 +2.866692e-01 -3.368123e-01 +2.422938e-01 -9.312103e-02 -5.137383e-02 +1.231971e+00 -3.448288e-01 -2.069030e-01 +1.095903e-02 +1.502362e-01 -1.449827e-02 +3.655603e-01 -3.101634e-01 +2.544338e-01 +6.543682e-02 +8.173188e-02
+1.468333e+01 +1.336467e+00 -6.176833e-01 -3.013950e-01 -4.347173e-02 +1.046770e-01 -8.621280e-02 +3.044615e-01 -2.892044e-01 +1.096195e-01 -1.581530e-01 -1.194533e-02 +1.256483e+00 -5.541831e-01 -2.372201e-01 -3.744542e-03 +1.248497e-01 +6.480954e-02 +4.165819e-01 -2.652966e-01 +1.083447e-01 -1.844465e-02 +1.227865e-01
+1.470000e+01 +1.328224e+00 -8.586575e-01 -3.220360e-01 -8.101021e-02 +1.222703e-01 -8.472230e-02 +3.478512e-01 -3.848634e-01 +1.981541e-01 -1.961628e-01 -3.310764e-03 +1.248710e+00 -7.701340e-01 -2.511719e-01 -6.436663e-02 +1.238167e-01 +9.670652e-02 +4.879805e-01 -3.680281e-01 +2.047716e-01 -6.168332e-02 +1.369722e-01
+1.471667e+01 +1.504316e+00 -7.976776e-01 -7.062635e-02 -5.021417e-02 +1.051134e-01 -1.294205e-01 +3.675097e-01 -3.439349e-01 +2.319178e-01 -1.780782e-01 -5.327027e-02 +1.417320e+00 -7.194967e-01 -5.462239e-02 -3.222633e-02 +1.116022e-01 +4.279695e-02 +5.127691e-01 -2.783374e-01 +3.098637e-01 -8.412180e-02 +5.895680e-02
+1.473333e+01 +6.109958e-01 -3.926544e-01 -2.364417e-01 +4.625086e-02 +7.020986e-02 -2.111562e-01 +3.760076e-01 -2.943331e-01 +1.635582e-01 -1.431624e-01 -8.560925e-03 +5.863361e-01 -3.606716e-01 -1.876274e-01 +3.034624e-02 +4.652480e-02 -1.632871e-01 +4.372345e-01 -3.030983e-01 +1.362052e-01 -6.656219e-02 +7.240969e-02
+1.475000e+01 +5.527670e-01 -4.450403e-01 -7.027876e-01 +1.607519e-01 +5.434052e-02 -2.535340e-01 +4.430840e-01 -3.476736e-01 +8.649516e-02 -1.045149e-01 +1.921148e-02 +5.394939e-01 -3.882396e-01 -5.531997e-01 +9.681655e-02 +7.223088e-05 -2.051851e-01 +5.096380e-01 -4.460066e-01 -5.665143e-02 +8.605802e-02 +1.728273e-01
+1.476667e+01 +7.888015e-01 -4.412899e-01 -9.335052e-01 +2.812188e-01 +3.826822e-02 -2.399508e-01 +4.505938e-01 -3.509143e-01 +6.085517e-03 -3.325892e-02 -4.493838e-02 +7.652597e-01 -3.696361e-01 -7.332814e-01 +1.962366e-01 -1.707471e-02 -1.678509e-01 +5.328020e-01 -4.853081e-01 -1.784878e-01 +2.430389e-01 +1.718029e-01
+1.478333e+01 +1.071198e+00 -3.010415e-01 -7.315685e-01 +4.867977e-01 +5.700915e-03 -1.467602e-01 +3.687750e-01 -2.658381e-01 -8.739518e-02 -1.255875e-01 +1.096088e-02 +1.047616e+00 -2.221077e-01 -5.796138e-01 +3.765390e-01 -5.048525e-02 -5.200834e-02 +4.539577e-01 -3.560126e-01 -2.170258e-01 +7.141310e-02 +1.926455e-01
+1.480000e+01 +2.466274e-01 -8.753824e-01 -8.117236e-01 +2.949104e-01 +1.586996e-02 -1.684327e-01 +4.069231e-01 -2.241912e-01 -1.591511e-01 +1.411032e-04 -1.295964e-01 +2.551649e-01 -7.289821e-01 -6.386853e-01 +1.248615e-01 -1.576511e-01 -4.576288e-02 +5.215575e-01 -3.719077e-01 -3.577494e-01 +2.040622e-01 +4.732953e-02
+1.481667e+01 +3.209132e-01 -7.466720e-01 -4.331530e-01 +3.583076e-01 -1.243728e-02 -1.390744e-01 +3.398397e-01 -2.111773e-01 -4.083901e-02 -1.212661e-02 -1.489970e-01 +3.330012e-01 -6.078022e-01 -3.308511e-01 +1.894872e-01 -1.880537e-01 -2.228572e-02 +4.461354e-01 -2.980393e-01 -1.487659e-01 +9.548514e-02 -3.355016e-02
+1.483333e+01 +6.940940e-01 -3.236800e-01 -1.517233e-01 +3.696158e-01 +1.273592e-02 -2.153051e-01 +4.092055e-01 -1.501470e-01 -8.237279e-02 -8.502243e-02 -1.311341e-01 +6.807677e-01 -2.478038e-01 -1.100179e-01 +2.857414e-01 -4.121094e-02 -1.475931e-01 +4.899408e-01 -1.625043e-01 -1.067889e-01 -4.138812e-02 -4.838005e-02
+1.485000e+01 +4.817302e-01 -7.114593e-02 -4.425506e-01 +4.641156e-01 +3.088381e-02 -2.149232e-01 +4.427467e-01 -1.997479e-01 -1.557680e-01 -4.252096e-03 -2.575418e-01 +4.755525e-01 -2.612351e-02 -3.364601e-01 +3.832780e-01 +1.589273e-02 -1.873052e-01 +4.885889e-01 -2.813546e-01 -2.564509e-01 +1.245185e-01 -1.232126e-01
+1.486667e+01 -3.759245e-01 -9.437634e-02 -5.758456e-01 +4.511391e-01 +3.282396e-02 -1.623617e-01 +3.910617e-01 -2.688723e-01 -1.123858e-01 +7.036867e-02 -3.522646e-01 -3.362641e-01 -4.574664e-02 -4.334288e-01 +3.218409e-01 -4.171125e-02 -1.691880e-01 +3.957164e-01 -4.349766e-01 -2.946038e-01 +1.941109e-01 -2.303145e-01
+1.488333e+01 -1.341377e+00 -5.486578e-02 -5.483253e-01 +1.724570e-01 +3.091709e-02 -1.605251e-01 +2.791895e-01 -1.545341e-01 -1.300338e-01 +1.698195e-01 -3.549057e-01 -1.261779e+00 -3.499965e-02 -4.093254e-01 +6.806986e-02 -8.307965e-02 -2.336251e-01 +2.238597e-01 -3.571554e-01 -3.636604e-01 +2.546289e-01 -2.878351e-01
+1.490000e+01 -1.188859e+00 +1.503670e-03 -4.625458e-01 +2.317317e-01 +1.973840e-02 -9.288838e-02 +2.055816e-01 -1.632440e-02 -2.941509e-01 +2.239506e-01 -4.341048e-01 -1.123640e+00 +2.355318e-02 -3.403929e-01 +1.299828e-01 -8.155433e-02 -1.453596e-01 +1.546662e-01 -1.770409e-01 -5.025126e-01 +3.151061e-01 -3.637480e-01
+1.491667e+01 -8.163479e-01 -3.382527e-01 -3.453486e-01 +4.174401e-01 -2.526828e-02 -8.842273e-02 +2.352071e-01 -4.490247e-02 -2.390510e-01 +1.060228e-01 -3.064220e-01 -7.495400e-01 -2.426520e-01 -2.497449e-01 +2.324017e-01 -2.069392e-01 -6.887093e-02 +2.459324e-01 -1.781240e-01 -4.002606e-01 +1.390514e-01 -2.608723e-01
+1.493333e+01 -5.050647e-01 -7.239223e-01 -5.688273e-01 +2.644351e-01 -3.955743e-02 -1.502665e-01 +2.685701e-01 -3.535937e-02 -1.996468e-01 +1.372587e-01 -2.166496e-01 -4.576336e-01 -5.883776e-01 -4.298258e-01 +8.713248e-02 -2.576834e-01 -7.509881e-02 +3.391496e-01 -1.919474e-01 -3.787798e-01 +2.516008e-01 -1.316757e-01
+1.495000e+01 -1.119428e-01 -6.437853e-01 -9.000291e-01 +3.799985e-01 -7.540353e-02 -1.860055e-01 +2.756424e-01 -2.963178e-02 -2.163025e-01 +2.154980e-01 -2.124786e-01 -7.818906e-02 -5.037932e-01 -6.931611e-01 +2.000625e-01 -2.886909e-01 -1.020154e-01 +3.614773e-01 -2.309200e-01 -4.391933e-01 +4.462000e-01 -5.674135e-02
+1.496667e+01 -7.943488e-01 -4.469031e-01 -8.966790e-01 +4.516463e-01 -1.232455e-01 -1.786147e-01 +1.848183e-01 +2.217212e-02 -2.018729e-01 +1.804757e-01 -8.594025e-02 -7.065564e-01 -3.158824e-01 -6.984839e-01 +2.250934e-01 -3.957710e-01 -1.606928e-01 +2.150308e-01 -2.246047e-01 -4.762200e-01 +3.271730e-01 +1.010277e-02
+1.498333e+01 -5.963382e-01 -4.756101e-01 -1.045493e+00 +4.884666e-01 -1.114958e-01 -1.431020e-01 +1.866736e-01 +5.153735e-02 -3.113171e-01 +1.734110e-01 -9.710151e-02 -5.197555e-01 -3.360421e-01 -8.230617e-01 +2.615911e-01 -3.561292e-01 -9.630065e-02 +2.336094e-01 -2.079200e-01 -6.054257e-01 +3.565824e-01 +3.559479e-02
+1.500000e+01 -4.340492e-01 -3.267340e-01 -8.365075e-01 +5.284448e-01 -1.266691e-01 -1.629341e-01 +1.757982e-01 +3.080479e-02 -2.109209e-01 +1.677532e-01 -8.778711e-02 -3.614696e-01 -2.014796e-01 -6.574149e-01 +3.189035e-01 -3.517077e-01 -1.307585e-01 +2.149839e-01 -1.937089e-01 -4.518059e-01 +3.087299e-01 +2.039749e-02
+1.501667e+01 -6.265051e-01 -9.026785e-01 -9.710063e-01 +3.817490e-01 -1.315587e-01 -1.028187e-01 +1.282768e-01 +1.473247e-02 -1.797210e-01 +1.249932e-01 +1.766449e-02 -5.431774e-01 -7.080570e-01 -7.684484e-01 +1.179546e-01 -4.520499e-01 +9.690662e-03 +2.243857e-01 -2.498580e-01 -4.553881e-01 +2.598483e-01 +1.203681e-01
+1.503333e+01 -7.732763e-01 -1.056852e+00 -1.024633e+00 +3.553776e-01 -1.151692e-01 -1.159242e-01 +1.820511e-01 +8.023077e-03 -2.246727e-01 +1.359395e-01 -3.416250e-02 -6.843830e-01 -8.449308e-01 -8.132999e-01 +6.569201e-02 -4.446293e-01 +4.978558e-03 +2.893854e-01 -2.759811e-01 -5.215693e-01 +2.765068e-01 +7.953797e-02
+1.505000e+01 -1.578937e+00 -7.573487e-01 -8.692139e-01 +2.694136e-01 -9.751255e-02 -1.281502e-01 +1.538435e-01 -4.020614e-02 -1.282514e-01 +1.716205e-01 -9.849596e-02 -1.447647e+00 -5.977079e-01 -6.842768e-01 -6.922296e-03 -4.081973e-01 -1.061891e-01 +1.832223e-01 -3.580408e-01 -4.439246e-01 +2.375972e-01 -3.825231e-02
+1.506667e+01 -1.402193e+00 -5.695038e-01 -7.590421e-01 +3.495841e-01 -1.493565e-01 -2.163721e-01 +1.572248e-01 +1.549088e-02 -7.316449e-02 +2.091870e-01 -5.572502e-02 -1.270383e+00 -4.212093e-01 -5.949019e-01 +7.579559e-02 -4.753891e-01 -2.264397e-01 +1.731628e-01 -2.652553e-01 -3.577024e-01 +2.712495e-01 -1.462195e-02
+1.508333e+01 -1.989567e+00 -9.440351e-02 -1.022303e+00 +4.424880e-01 -1.317074e-01 -2.202498e-01 +1.625378e-01 -1.234377e-02 -1.399050e-01 +1.861470e-01 -5.245715e-02 -1.818143e+00 -5.044937e-03 -8.038096e-01 +1.684009e-01 -4.048993e-01 -3.307977e-01 +9.193919e-02 -3.839325e-01 -5.202513e-01 +2.449491e-01 -8.227349e-03
+1.510000e+01 -1.712881e+00 -4.728062e-01 -6.936680e-01 +4.554028e-01 -1.649625e-01 -3.454887e-01 +2.862175e-01 -5.826166e-02 +2.170571e-02 +1.921223e-01 -6.208938e-02 -1.546919e+00 -3.238481e-01 -5.397972e-01 +1.372524e-01 -5.181510e-01 -4.057999e-01 +2.695979e-01 -3.708680e-01 -2.736088e-01 +2.041259e-01 -5.132799e-02
+1.511667e+01 -1.522737e+00 -6.639522e-02 -8.473591e-01 +2.646226e-01 -9.693115e-02 -3.571502e-01 +2.882615e-01 -2.254689e-02 -7.001211e-02 +1.574804e-01 -1.841594e-02 -1.390673e+00 -9.173810e-03 -6.656625e-01 +8.455879e-02 -2.795097e-01 -4.644606e-01 +2.290778e-01 -3.294439e-01 -3.784947e-01 +2.094404e-01 +2.115217e-02
+1.513333e+01 -1.194961e+00 -8.447496e-02 -4.972299e-01 +2.680066e-01 -1.093261e-01 -2.667539e-01 +1.826486e-01 -2.272937e-02 +1.964584e-02 +9.470096e-02 +4.507002e-02 -1.079927e+00 -2.591188e-02 -3.914574e-01 +1.004035e-01 -2.900299e-01 -3.321955e-01 +1.398877e-01 -2.476985e-01 -1.965154e-01 +7.809323e-02 +4.230167e-02
+1.515000e+01 -1.477096e+00 +1.756491e-01 -4.005959e-01 +3.631344e-01 -9.691823e-02 -1.893001e-01 +1.275172e-01 -9.110286e-03 -4.833344e-02 +4.543416e-02 +3.157947e-02 -1.342929e+00 +2.063149e-01 -3.173119e-01 +1.839752e-01 -2.499078e-01 -2.955404e-01 +3.878948e-02 -2.291622e-01 -2.700612e-01 -2.650705e-02 -9.765920e-04
+1.516667e+01 -1.432283e+00 +2.584603e-01 -6.592094e-01 +3.480919e-01 -1.134176e-01 -1.437064e-01 +3.781920e-02 +4.962926e-02 -1.067695e-01 +8.902899e-02 +6.601390e-02 -1.302599e+00 +2.809864e-01 -5.253934e-01 +1.884494e-01 -2.687772e-01 -2.524757e-01 -5.870459e-02 -1.964379e-01 -3.730345e-01 +9.132840e-02 +6.328347e-02
+1.518333e+01 -1.611761e+00 +4.749438e-01 -8.375350e-01 +3.178050e-01 -9.917615e-02 -1.744309e-02 -1.008353e-01 +9.205922e-02 -1.912441e-01 +1.803907e-01 -2.388374e-02 -1.483794e+00 +4.649903e-01 -6.681860e-01 +1.906204e-01 -2.139813e-01 -1.487741e-01 -2.302267e-01 -1.844583e-01 -5.023299e-01 +2.416896e-01 +4.580961e-03
+1.520000e+01 -1.809331e+00 +5.683629e-01 -6.141835e-01 +3.956483e-01 -1.152142e-01 -7.842550e-02 -5.527013e-02 +1.104931e-01 -1.845207e-01 +2.292778e-01 -1.099918e-01 -1.667917e+00 +5.578677e-01 -4.861321e-01 +2.436078e-01 -2.517176e-01 -2.463302e-01 -2.061764e-01 -1.408062e-01 -4.676653e-01 +2.453851e-01 -1.099490e-01
+1.521667e+01 -1.372064e+00 +3.090428e-01 -9.189892e-01 +3.608514e-01 -1.146960e-01 +1.061277e-02 -1.132249e-01 +1.323288e-01 -2.496915e-01 +2.030226e-01 -3.963067e-02 -1.258955e+00 +3.328504e-01 -7.306899e-01 +2.140181e-01 -2.609384e-01 -7.575815e-02 -2.089108e-01 -1.359709e-01 -5.566664e-01 +2.977993e-01 +1.283843e-02
+1.523333e+01 -1.841837e+00 +4.899326e-01 -9.587278e-01 +2.030024e-01 -9.955227e-02 -1.401112e-03 -1.626280e-01 +1.712218e-01 -2.558070e-01 +2.382934e-01 -3.009846e-02 -1.712156e+00 +4.720516e-01 -7.666127e-01 +1.042731e-01 -2.220671e-01 -1.516510e-01 -3.055232e-01 -1.235014e-01 -5.957411e-01 +3.202970e-01 +7.480769e-03
+1.525000e+01 -1.298762e+00 +6.057889e-01 -6.022988e-01 +1.450127e-01 -8.575970e-02 +2.485965e-02 -2.028899e-01 +2.492159e-01 -2.928698e-01 +3.138117e-01 -1.357932e-01 -1.217507e+00 +5.613367e-01 -4.806138e-01 +1.164113e-01 -1.301442e-01 -1.043971e-01 -3.311991e-01 +7.130826e-02 -5.264767e-01 +3.979788e-01 -9.628251e-02
+1.526667e+01 -2.031872e+00 +7.374418e-01 -8.142696e-01 +2.886024e-01 -1.169638e-01 +3.613386e-02 -2.329023e-01 +2.184269e-01 -2.833027e-01 +3.204051e-01 -1.298740e-01 -1.894629e+00 +6.941326e-01 -6.435905e-01 +1.800345e-01 -2.316755e-01 -1.565759e-01 -4.151655e-01 -5.900356e-02 -6.065334e-01 +3.795795e-01 -1.063659e-01
+1.528333e+01 -1.276403e+00 +5.472187e-01 -6.721070e-01 +3.436729e-01 -1.385069e-01 +7.308285e-02 -2.549276e-01 +2.948483e-01 -3.458415e-01 +2.972858e-01 -9.679550e-02 -1.178836e+00 +5.410030e-01 -5.354246e-01 +2.380027e-01 -2.544154e-01 -3.555621e-02 -3.709803e-01 +1.056678e-01 -5.956244e-01 +3.701025e-01 -5.948408e-02
+1.530000e+01 -6.466013e-01 +6.256277e-01 -7.365853e-01 +2.247618e-01 -1.194040e-01 +1.622226e-02 -2.268266e-01 +2.311275e-01 -2.190994e-01 +2.387977e-01 +1.580207e-02 -5.930543e-01 +5.939712e-01 -5.885574e-01 +2.095854e-01 -1.521771e-01 -7.704163e-02 -3.203109e-01 +5.404428e-02 -4.149489e-01 +3.497785e-01 +8.092756e-02
+1.531667e+01 -8.356878e-01 +4.617286e-01 -4.172130e-01 +2.993441e-01 -1.693241e-01 -4.092567e-02 -2.065703e-01 +2.445425e-01 -1.417627e-01 +2.740209e-01 -6.380985e-03 -7.590583e-01 +4.674907e-01 -3.354613e-01 +2.168812e-01 -2.958615e-01 -1.281481e-01 -2.871751e-01 +1.031902e-01 -2.919415e-01 +3.157020e-01 +9.862106e-03
+1.533333e+01 -4.797505e-01 +1.729584e-01 -3.168353e-01 +3.614233e-01 -1.642796e-01 +4.326111e-02 -2.072082e-01 +2.076201e-01 -1.435143e-01 +1.836671e-01 +2.474584e-02 -4.189180e-01 +2.261116e-01 -2.550537e-01 +2.396546e-01 -3.088652e-01 +3.364084e-02 -2.290120e-01 +9.617301e-02 -2.550458e-01 +1.939300e-01 +3.812291e-02
+1.535000e+01 +3.538043e-02 -2.918581e-01 -2.131655e-01 +5.106229e-01 -2.035421e-01 +1.261609e-01 -2.222867e-01 +2.639769e-01 -2.284529e-01 +4.570590e-02 +1.485643e-01 +8.395250e-02 -1.497394e-01 -1.823124e-01 +3.035869e-01 -4.355026e-01 +2.296600e-01 -1.499112e-01 +2.130587e-01 -3.025066e-01 +1.564910e-02 +1.475853e-01
+1.536667e+01 -6.663399e-01 -9.671761e-01 -2.253113e-01 +5.694213e-01 -2.438203e-01 +9.961300e-02 -1.330872e-01 +2.773380e-01 -2.765010e-01 +7.644502e-02 +8.832953e-02 -5.600934e-01 -7.099898e-01 -1.933492e-01 +1.984225e-01 -6.762874e-01 +2.554149e-01 -4.904214e-03 +1.759616e-01 -4.154620e-01 +6.086539e-03 +5.468828e-02
+1.538333e+01 -8.076273e-01 -9.626924e-01 -3.848374e-01 +3.908495e-01 -2.217641e-01 +3.995876e-02 -1.093358e-01 +2.995117e-01 -2.839329e-01 +5.177851e-02 +1.664931e-01 -7.016502e-01 -7.211731e-01 -3.232070e-01 +6.955077e-02 -6.207705e-01 +1.739532e-01 +1.013417e-02 +1.705370e-01 -4.567223e-01 -8.732143e-04 +1.314054e-01
+1.540000e+01 +2.253879e-01 -1.314641e+00 -5.256551e-01 +3.811208e-01 -2.154171e-01 +7.955306e-03 -1.034340e-02 +2.760570e-01 -2.835435e-01 +5.172448e-02 +1.648719e-01 +2.655947e-01 -1.028205e+00 -4.403065e-01 +7.412818e-02 -5.880814e-01 +2.538232e-01 +2.149329e-01 +1.849984e-01 -4.045855e-01 +1.098104e-01 +1.998921e-01
+1.541667e+01 +1.170512e-01 -1.765661e+00 -6.607513e-01 +4.123651e-01 -2.288405e-01 -1.233819e-03 +6.282004e-02 +1.594769e-01 -1.777718e-01 -7.420796e-02 +2.835902e-01 +1.796656e-01 -1.410361e+00 -5.543809e-01 +1.670766e-02 -7.023280e-01 +2.996403e-01 +3.407512e-01 +7.933706e-03 -3.222944e-01 -4.821911e-02 +3.102795e-01
+1.543333e+01 -1.757981e-01 -2.275898e+00 -7.881789e-01 +2.752156e-01 -1.884981e-01 +9.470774e-02 +6.609537e-02 +1.287859e-01 -2.337750e-01 -7.917503e-02 +2.257808e-01 -1.042447e-01 -1.865934e+00 -6.635290e-01 -1.660243e-01 -7.136516e-01 +4.594095e-01 +3.918566e-01 -6.107090e-02 -4.292396e-01 -4.180024e-02 +2.675524e-01
+1.545000e+01 +3.837466e-01 -2.500186e+00 -7.391640e-01 +3.648986e-01 -2.050200e-01 +1.738597e-01 +2.777061e-02 +1.163404e-01 -2.253983e-01 -1.456962e-01 +2.808268e-01 +4.304175e-01 -2.046982e+00 -6.305447e-01 -1.090949e-01 -7.493812e-01 +6.145714e-01 +4.142098e-01 -3.224153e-02 -3.734606e-01 -9.892473e-02 +3.346133e-01
+1.546667e+01 +3.464828e-01 -2.289986e+00 -7.598524e-01 +3.261843e-01 -1.659643e-01 +2.011275e-01 +2.106760e-02 +1.201643e-01 -2.819288e-01 -2.139986e-01 +3.138833e-01 +3.902295e-01 -1.874250e+00 -6.539366e-01 -1.088597e-01 -6.292050e-01 +6.062955e-01 +3.788540e-01 -2.602405e-02 -4.417377e-01 -1.837010e-01 +3.654376e-01
+1.548333e+01 +2.991287e-01 -2.711861e+00 -2.576132e-01 +4.229986e-01 -1.983912e-01 +2.881428e-01 -2.900033e-02 +1.563466e-01 -2.888987e-01 -2.057832e-01 +2.418119e-01 +3.534562e-01 -2.220563e+00 -2.510569e-01 -1.063858e-01 -7.831084e-01 +7.627988e-01 +3.781876e-01 +9.178188e-02 -3.657791e-01 -2.663880e-01 +2.370293e-01
+1.550000e+01 +5.460909e-01 -2.425371e+00 +5.424397e-02 +4.357612e-01 -1.944285e-01 +3.066755e-01 -7.593188e-02 +8.412976e-02 -1.374106e-01 -2.038830e-01 +2.241550e-01 +5.830405e-01 -1.971024e+00 +1.071341e-02 -4.689797e-02 -7.093501e-01 +7.544343e-01 +3.107588e-01 +7.076661e-02 -1.180702e-01 -2.968014e-01 +1.914019e-01
+1.551667e+01 +6.965170e-02 -2.228028e+00 +1.796519e-01 +4.451549e-01 -1.978690e-01 +2.406124e-01 -4.202985e-02 +1.640829e-02 -2.396638e-02 -1.357123e-01 +1.387780e-01 +1.357342e-01 -1.799183e+00 +1.253320e-01 -4.614280e-02 -7.253850e-01 +6.077183e-01 +2.960895e-01 -1.816670e-02 -7.677152e-03 -2.577091e-01 +7.427336e-02
+1.553333e+01 +6.606367e-01 -1.741323e+00 +4.090587e-01 +4.997304e-01 -1.755529e-01 +2.993380e-01 -9.616149e-02 -1.272460e-02 +1.900528e-02 -1.275020e-01 +8.453627e-02 +6.809780e-01 -1.382353e+00 +3.181329e-01 +9.336729e-02 -5.530221e-01 +6.555208e-01 +2.193655e-01 +2.719384e-02 +1.214560e-01 -2.399952e-01 +2.553322e-02
+1.555000e+01 +3.777455e-01 -1.406188e+00 +6.908715e-01 +4.905723e-01 -1.880998e-01 +3.042537e-01 -1.666957e-01 -4.540984e-02 +1.497035e-01 -7.326765e-02 +3.919517e-02 +4.130390e-01 -1.092031e+00 +5.562357e-01 +1.148235e-01 -5.563452e-01 +5.924482e-01 +9.079050e-02 +1.798360e-02 +2.920759e-01 -2.378398e-01 -6.693939e-02
+1.556667e+01 +3.364378e-01 -1.404556e+00 +3.797875e-01 +3.724334e-01 -1.514727e-01 +2.477590e-01 -1.057722e-01 -6.321284e-02 +1.223750e-01 -8.783993e-02 +7.251898e-02 +3.629876e-01 -1.106900e+00 +3.122735e-01 +4.390221e-02 -4.703204e-01 +5.159012e-01 +1.486186e-01 -4.159303e-02 +1.967478e-01 -1.963765e-01 -6.143057e-03
+1.558333e+01 +7.202318e-01 -1.448826e+00 -9.366243e-03 +4.030826e-01 -1.790224e-01 +3.034159e-01 -1.904852e-01 -1.272937e-01 +2.274943e-01 -6.295341e-02 +1.348242e-01 +7.294907e-01 -1.139607e+00 -1.248811e-04 +8.272536e-02 -5.171623e-01 +6.194254e-01 +8.518974e-02 -1.527683e-01 +2.654738e-01 -5.738746e-02 +1.111658e-01
+1.560000e+01 +1.106251e+00 -2.055859e+00 -1.629976e-02 +2.302422e-01 -1.693214e-01 +3.025557e-01 -1.898900e-01 -4.339491e-02 +1.573626e-01 -2.865342e-02 +1.405851e-01 +1.076480e+00 -1.674431e+00 -1.647578e-02 -7.368372e-02 -5.455219e-01 +7.272427e-01 +1.734407e-01 -2.117311e-02 +2.120330e-01 +2.439731e-02 +1.435533e-01
+1.561667e+01 +1.949775e+00 -1.839888e+00 +2.158259e-01 +1.484854e-01 -1.759024e-01 +1.944999e-01 -1.614228e-01 -8.577551e-02 +3.624624e-01 -5.425408e-02 +2.352675e-01 +1.862734e+00 -1.510395e+00 +1.675509e-01 -5.626538e-02 -4.472466e-01 +6.191388e-01 +2.279826e-01 +1.976132e-02 +5.564497e-01 +9.720655e-03 +2.427461e-01
+1.563333e+01 +1.087029e+00 -1.728403e+00 +2.744151e-01 +3.892058e-01 -2.327515e-01 +2.616852e-01 -2.274198e-01 +9.080251e-03 +1.956801e-01 -9.670781e-02 +2.487282e-01 +1.076670e+00 -1.380619e+00 +2.054308e-01 +5.288042e-02 -6.451777e-01 +6.307813e-01 +1.022043e-01 +8.603036e-02 +2.897269e-01 -1.448622e-01 +1.986904e-01
+1.565000e+01 +2.141624e-01 -1.275586e+00 +3.411050e-01 +3.004230e-01 -1.984898e-01 +2.123166e-01 -2.089132e-01 +4.822613e-02 +1.185831e-01 -6.036268e-02 +1.804880e-01 +2.541129e-01 -1.002609e+00 +2.613165e-01 -3.852028e-03 -5.535947e-01 +4.382964e-01 +2.163106e-02 +9.264175e-02 +1.484469e-01 -1.746516e-01 +9.124608e-02
+1.566667e+01 +4.709814e-01 -1.514011e+00 +4.234552e-01 +3.062328e-01 -2.039677e-01 +2.643066e-01 -2.431981e-01 +2.219369e-02 +1.776814e-01 -1.060213e-01 +2.235496e-01 +4.981314e-01 -1.200198e+00 +3.317978e-01 -1.082572e-02 -5.801151e-01 +5.589457e-01 +2.078007e-02 +8.841628e-02 +2.553841e-01 -2.321238e-01 +1.260732e-01
+1.568333e+01 +4.486009e-01 -9.699891e-01 +2.891708e-01 +2.594969e-01 -2.045608e-01 +2.275089e-01 -2.800245e-01 +5.537261e-02 +1.749428e-01 -7.357547e-02 +2.548402e-01 +4.729538e-01 -7.452411e-01 +2.231925e-01 +1.651398e-02 -4.897686e-01 +4.336696e-01 -7.721808e-02 +1.065314e-01 +2.259960e-01 -1.610752e-01 +1.660748e-01
+1.570000e+01 +7.480577e-01 -1.126374e+00 +1.706522e-01 +1.218711e-01 -2.330913e-01 +1.299645e-01 -2.856375e-01 +1.305151e-01 +1.973498e-01 +9.035721e-02 +2.157598e-01 +7.433601e-01 -8.835814e-01 +1.290367e-01 -7.248981e-02 -5.363088e-01 +3.540868e-01 -5.426620e-02 +1.950863e-01 +2.570870e-01 +1.063317e-01 +1.662180e-01
+1.571667e+01 +7.820378e-01 -7.282509e-01 +2.369065e-01 +1.518795e-01 -2.439449e-01 +9.753026e-03 -2.210957e-01 +1.519382e-01 +2.084494e-01 +4.520635e-02 +2.821100e-01 +7.797024e-01 -5.462273e-01 +1.802710e-01 -1.247930e-02 -4.877105e-01 +1.546443e-01 -2.810408e-02 +2.294034e-01 +2.852263e-01 +2.557171e-02 +2.157335e-01
+1.573333e+01 +9.420469e-01 -4.947788e-01 +9.592882e-02 -2.672108e-02 -2.434418e-01 -2.546734e-02 -2.853976e-01 +2.330422e-01 +1.930015e-01 +1.474650e-01 +2.927874e-01 +9.166785e-01 -3.667199e-01 +6.470870e-02 -9.176288e-02 -4.100571e-01 +9.506181e-02 -1.163169e-01 +3.144154e-01 +2.583390e-01 +1.987624e-01 +2.546891e-01
+1.575000e+01 +1.501806e+00 -1.338258e-01 +2.409409e-01 +1.657465e-01 -2.727682e-01 -6.137973e-02 -2.503726e-01 +2.585464e-01 +1.627839e-01 +1.773992e-01 +2.370813e-01 +1.448346e+00 -3.684030e-02 +1.793292e-01 +1.015368e-01 -3.748436e-01 +5.570698e-02 -8.685968e-02 +3.949389e-01 +2.952920e-01 +2.384638e-01 +2.201202e-01
+1.576667e+01 +1.367255e+00 -1.515110e-01 +1.494704e-01 -2.500910e-02 -2.125170e-01 -7.532148e-02 -2.271015e-01 +2.571919e-01 +1.292399e-01 +1.811261e-01 +2.249420e-01 +1.302688e+00 -7.499404e-02 +1.083512e-01 -2.071171e-02 -2.367252e-01 +3.331692e-02 -7.700937e-02 +3.761776e-01 +2.349174e-01 +2.482609e-01 +2.216951e-01
+1.578333e+01 +1.168801e+00 -4.569599e-01 -8.980428e-02 -1.654306e-01 -1.520965e-01 -3.758050e-02 -2.041165e-01 +2.177948e-01 +8.197126e-02 +1.436353e-01 +2.322896e-01 +1.102096e+00 -3.629854e-01 -8.311069e-02 -1.502483e-01 -1.643703e-01 +1.103131e-01 -4.101118e-02 +2.859618e-01 +1.242456e-01 +2.313887e-01 +2.554785e-01
+1.580000e+01 +1.131027e+00 -5.103634e-01 -9.793104e-02 -1.459257e-01 -1.310805e-01 -2.508546e-02 -1.721692e-01 +2.872244e-01 -1.051403e-01 +1.525180e-02 +3.172235e-01 +1.067087e+00 -4.203127e-01 -1.038066e-01 -1.447920e-01 -1.379072e-01 +1.344274e-01 -6.846860e-03 +3.704876e-01 -8.438100e-02 +5.679353e-02 +3.286215e-01
+1.581667e+01 +1.586313e+00 -1.024186e-01 -2.340207e-01 +1.184506e-02 -1.407522e-01 +6.477615e-03 -1.832158e-01 +3.065157e-01 -1.997908e-01 -8.439062e-03 +3.274197e-01 +1.506327e+00 -6.228642e-02 -2.197726e-01 +2.641190e-02 -7.746170e-02 +1.529692e-01 -3.817207e-02 +3.968525e-01 -1.756629e-01 +8.650953e-02 +3.774121e-01
+1.583333e+01 +9.862220e-01 -3.308850e-01 -1.044458e-01 +1.151027e-01 -1.250323e-01 +5.601218e-03 -9.627635e-02 +2.545773e-01 -2.372908e-01 -1.059326e-01 +3.069821e-01 +9.523967e-01 -2.378674e-01 -1.190142e-01 +4.111875e-02 -1.504777e-01 +1.389487e-01 +4.030885e-02 +3.179767e-01 -2.315704e-01 -1.157141e-01 +3.188674e-01
+1.585000e+01 +1.058617e+00 +1.557233e-01 +1.350682e-01 +1.095714e-01 -1.047105e-01 -3.795678e-02 -7.190371e-02 +3.112174e-01 -3.015538e-01 -9.625975e-02 +2.608827e-01 +1.015732e+00 +1.678726e-01 +6.939160e-02 +1.013819e-01 -3.471680e-02 +1.994919e-02 +1.450988e-02 +4.286521e-01 -2.349135e-01 -1.368807e-01 +2.543574e-01
+1.586667e+01 +7.712704e-01 -5.618893e-01 +2.764960e-01 +1.842973e-01 -1.443055e-01 -4.508543e-02 -3.112908e-02 +3.251985e-01 -3.177304e-01 -1.047276e-01 +2.392503e-01 +7.555988e-01 -4.193651e-01 +1.859692e-01 +6.128555e-02 -2.712910e-01 +9.361071e-02 +1.161325e-01 +4.475039e-01 -2.405020e-01 -1.972786e-01 +1.997140e-01
+1.588333e+01 +7.791261e-01 -3.377019e-01 +3.494907e-01 +1.489661e-01 -1.403928e-01 -7.296224e-02 -3.528488e-02 +3.216021e-01 -2.646196e-01 -8.494130e-02 +2.320550e-01 +7.618099e-01 -2.403733e-01 +2.498974e-01 +6.417209e-02 -2.281159e-01 +2.791903e-02 +8.543958e-02 +4.530380e-01 -1.572326e-01 -1.775033e-01 +1.805932e-01
+1.590000e+01 +1.144805e+00 -4.708904e-01 +6.948310e-02 +1.764905e-01 -2.060191e-01 -1.846920e-01 -7.491039e-03 +3.548805e-01 -2.230744e-01 +2.038524e-02 +2.611310e-01 +1.114948e+00 -3.411378e-01 +3.050710e-02 +8.364831e-02 -3.613412e-01 -6.948484e-02 +1.479336e-01 +4.604033e-01 -1.450197e-01 +5.336335e-02 +2.496108e-01
+1.591667e+01 +1.410284e+00 -4.889561e-01 +3.995140e-01 +1.379420e-01 -2.129047e-01 -1.105981e-01 -1.009503e-01 +4.441021e-01 -2.593610e-01 +2.067683e-02 +2.558887e-01 +1.359504e+00 -3.596613e-01 +2.887578e-01 +7.171407e-02 -3.447599e-01 +5.312488e-02 +6.207516e-02 +6.303254e-01 -9.372566e-02 -5.765037e-03 +2.139706e-01
+1.593333e+01 +1.346983e+00 -3.540132e-01 +4.026482e-01 +1.556719e-01 -2.040939e-01 -7.041641e-02 -1.290933e-01 +4.260097e-01 -2.545730e-01 +5.954202e-02 +1.927585e-01 +1.295653e+00 -2.444425e-01 +2.969199e-01 +9.525871e-02 -3.036915e-01 +8.401689e-02 +1.442793e-02 +6.034623e-01 -9.446534e-02 +3.866262e-02 +1.584451e-01
+1.595000e+01 +1.491725e+00 -4.020374e-01 +3.513270e-01 +1.530763e-01 -1.873764e-01 -1.730926e-01 -7.953253e-03 +3.557309e-01 -1.846046e-01 +1.265890e-01 +9.725399e-02 +1.426945e+00 -2.867457e-01 +2.666680e-01 +9.797827e-02 -2.638489e-01 -3.151465e-02 +1.586806e-01 +5.183634e-01 -1.724103e-02 +1.520550e-01 +9.554159e-02
+1.596667e+01 +1.027909e+00 -2.659222e-01 +7.479850e-01 +1.264616e-01 -1.612723e-01 -1.552739e-01 -1.027900e-02 +4.083257e-01 -2.444954e-01 +7.268182e-02 +6.323796e-02 +9.817842e-01 -1.816613e-01 +5.832314e-01 +7.707143e-02 -2.164137e-01 -5.100768e-02 +1.174977e-01 +6.245024e-01 -3.312403e-02 -4.574413e-02 -4.951655e-03
+1.598333e+01 +6.132693e-01 -5.150230e-01 +7.572276e-01 +7.325645e-02 -1.488165e-01 -1.234217e-01 -2.287962e-02 +4.086013e-01 -2.637183e-01 +1.457424e-01 -3.588145e-02 +5.828794e-01 -3.983518e-01 +5.996791e-01 -2.136067e-03 -2.564817e-01 +2.966256e-04 +1.085226e-01 +6.051310e-01 -8.294557e-02 +2.853398e-02 -1.075304e-01
+1.600000e+01 +1.203484e+00 -2.395947e-01 +7.792816e-01 +3.441377e-02 -1.143739e-01 -1.582801e-01 +1.675565e-02 +3.679098e-01 -2.079392e-01 +1.146284e-01 -1.753741e-02 +1.129888e+00 -1.813147e-01 +6.238773e-01 +3.516258e-02 -9.577180e-02 -4.464057e-02 +1.492740e-01 +5.977461e-01 +3.257321e-02 +2.905090e-02 -7.314164e-02
+1.601667e+01 +8.599675e-01 -8.088193e-01 +5.836256e-01 +7.935410e-02 -1.260067e-01 -1.169774e-01 +3.363176e-02 +3.243626e-01 -2.358214e-01 +1.412921e-01 -6.857703e-02 +8.105150e-01 -6.538630e-01 +4.704591e-01 -1.277522e-02 -2.452383e-01 +6.770512e-02 +2.129033e-01 +4.932875e-01 -7.278348e-02 +8.361435e-02 -1.071366e-01
+1.603333e+01 +5.782217e-01 -9.958117e-01 +6.212338e-01 -8.153061e-02 -6.002163e-02 -1.747863e-01 +1.257574e-01 +3.206404e-01 -2.840359e-01 +4.281938e-02 -1.137038e-02 +5.337292e-01 -8.437804e-01 +4.977294e-01 -1.489391e-01 -1.492053e-01 +7.509912e-05 +3.172790e-01 +4.881163e-01 -1.324510e-01 -6.905551e-02 -7.836413e-02
+1.605000e+01 +2.208027e-01 -9.529826e-01 +8.734488e-01 -1.191860e-01 -2.835594e-02 -8.728154e-02 +6.985186e-02 +3.278751e-01 -3.047098e-01 -6.365532e-02 +2.885851e-02 +1.938182e-01 -8.264533e-01 +6.949557e-01 -1.886686e-01 -1.070720e-01 +8.137632e-02 +2.300390e-01 +5.245259e-01 -1.218562e-01 -2.795807e-01 -9.673979e-02
+1.606667e+01 +3.677633e-01 -9.813806e-01 +7.648267e-01 -1.299681e-01 -5.395859e-03 -8.703529e-02 +9.978525e-02 +2.841240e-01 -3.021776e-01 +3.317294e-02 -1.065442e-01 +3.215555e-01 -8.580669e-01 +6.135877e-01 -1.914234e-01 -5.952738e-02 +9.061731e-02 +2.709890e-01 +4.683296e-01 -1.253158e-01 -9.763320e-02 -1.817363e-01
+1.608333e+01 -5.923503e-01 -6.967260e-01 +4.040560e-01 -2.155915e-01 +3.492490e-02 -7.839732e-02 +8.420690e-02 +2.385195e-01 -3.366194e-01 +6.758801e-02 -1.269399e-01 -5.896377e-01 -6.339515e-01 +3.312042e-01 -2.642413e-01 -3.332321e-03 -4.393462e-03 +1.684562e-01 +2.988676e-01 -3.095835e-01 -3.503304e-02 -1.950031e-01
+1.610000e+01 -4.445607e-01 -4.587400e-01 +2.747980e-01 -1.059875e-01 +1.928270e-02 -8.639965e-02 +9.777515e-02 +1.848895e-01 -3.034242e-01 -1.329979e-02 -3.358228e-02 -4.379230e-01 -4.199007e-01 +2.268248e-01 -1.612547e-01 -4.675892e-03 -4.104273e-02 +1.600667e-01 +2.219646e-01 -2.844134e-01 -1.045209e-01 -1.005197e-01
+1.611667e+01 -7.175962e-01 -6.965643e-01 +5.326533e-01 -2.307814e-01 +5.657651e-02 -9.668879e-03 +4.506225e-02 +2.055008e-01 -3.021329e-01 -1.189781e-01 +3.955618e-02 -7.001968e-01 -6.313100e-01 +4.251832e-01 -2.797089e-01 +1.321319e-02 +6.324663e-02 +1.068354e-01 +2.814183e-01 -2.386445e-01 -3.078443e-01 -8.666825e-02
+1.613333e+01 -2.364735e-01 -2.469998e-01 +5.438745e-01 -1.476458e-01 +7.699057e-02 -2.650429e-02 +8.538518e-02 +1.393070e-01 -2.692100e-01 -1.672451e-01 +4.010031e-02 -2.476473e-01 -2.514268e-01 +4.301148e-01 -1.518836e-01 +1.462449e-01 +6.802961e-03 +1.234470e-01 +2.417375e-01 -1.562577e-01 -3.275583e-01 -6.377397e-02
+1.615000e+01 -1.131211e-01 -5.909320e-02 +3.000001e-01 -1.763411e-01 +8.050973e-02 -7.437832e-02 +1.033345e-01 +1.204635e-01 -2.481949e-01 -1.635606e-01 +1.007187e-01 -1.293973e-01 -9.226453e-02 +2.304879e-01 -1.410193e-01 +1.804710e-01 -7.803155e-02 +1.220433e-01 +1.890292e-01 -1.752040e-01 -2.542275e-01 +2.231626e-02
+1.616667e+01 -6.251626e-02 +2.287574e-01 +5.604608e-01 +1.181716e-02 +6.155415e-02 -3.842710e-02 +1.040408e-01 +1.063424e-01 -2.639390e-01 -2.313176e-01 +7.492359e-02 -7.079191e-02 +1.745090e-01 +4.334860e-01 +2.029999e-02 +1.681757e-01 -6.727945e-02 +9.131018e-02 +2.244056e-01 -1.336665e-01 -3.937159e-01 -2.933049e-02
+1.618333e+01 -9.356723e-01 -1.293253e-01 +3.732614e-01 -1.021251e-01 +9.933761e-02 +5.380389e-02 +5.293984e-02 +9.733428e-02 -3.502401e-01 -1.976210e-01 +1.328046e-02 -9.019779e-01 -1.324903e-01 +2.857801e-01 -1.276070e-01 +1.208718e-01 +3.821829e-02 +2.476425e-02 +1.335440e-01 -3.395298e-01 -3.607809e-01 -9.131653e-02
+1.620000e+01 -9.427441e-01 +8.309156e-02 +3.901775e-01 -8.843628e-02 +4.692116e-02 -1.953858e-03 +1.868654e-02 +9.462195e-02 -1.858811e-01 -5.545919e-02 -4.907944e-02 -9.034661e-01 +5.071646e-02 +3.139524e-01 -1.010107e-01 +3.610740e-02 -6.758553e-02 -4.097311e-02 +1.261041e-01 -1.503518e-01 -1.693311e-01 -1.433119e-01
+1.621667e+01 -1.668137e+00 -1.344003e-01 +4.611533e-01 -1.275728e-01 +3.620279e-02 -2.442418e-02 +2.752884e-02 +1.158875e-01 -1.797550e-01 -7.343024e-02 -2.297832e-02 -1.583591e+00 -1.296272e-01 +3.742260e-01 -1.878991e-01 -7.293119e-02 -1.128523e-01 -4.633222e-02 +1.160218e-01 -1.882389e-01 -2.623568e-01 -1.686164e-01
+1.623333e+01 -1.818666e+00 -6.915086e-02 +3.891016e-01 -1.011615e-01 -2.586643e-02 -5.887480e-02 -1.845906e-02 +1.869447e-01 -1.452681e-01 +7.119472e-03 -1.164547e-03 -1.714267e+00 -6.586978e-02 +3.219474e-01 -1.799687e-01 -1.974611e-01 -1.743697e-01 -1.139705e-01 +1.636463e-01 -1.848563e-01 -1.547326e-01 -1.544718e-01
+1.625000e+01 -2.146863e+00 +3.596125e-01 +6.939501e-01 -3.835113e-02 -3.009889e-02 -5.362016e-02 -4.178126e-02 +2.205881e-01 -1.431647e-01 -3.743124e-02 -4.411561e-03 -2.020209e+00 +3.053292e-01 +5.664846e-01 -1.124557e-01 -1.501797e-01 -2.433974e-01 -2.054150e-01 +2.302513e-01 -1.431982e-01 -3.055563e-01 -2.149805e-01
+1.626667e+01 -2.486122e+00 +5.861193e-01 +9.122282e-01 +2.923477e-02 -4.134517e-02 +2.981264e-02 -1.249678e-01 +2.269138e-01 -1.262761e-01 -8.906643e-02 +9.901220e-03 -2.333901e+00 +5.122567e-01 +7.426334e-01 -6.089508e-02 -1.569728e-01 -1.890744e-01 -3.414052e-01 +2.510226e-01 -1.064527e-01 -4.444832e-01 -2.544065e-01
+1.628333e+01 -1.191089e+00 +8.905491e-01 +6.338513e-01 +3.764899e-03 +1.015213e-02 +4.506623e-02 -1.134264e-01 +1.869009e-01 -1.641365e-01 -7.080432e-02 +3.957520e-04 -1.127397e+00 +7.648667e-01 +5.160727e-01 +2.596407e-02 +1.067138e-01 -1.333254e-01 -2.969328e-01 +2.427847e-01 -1.064948e-01 -2.654284e-01 -1.692661e-01
+1.630000e+01 -1.028322e+00 +6.551143e-01 +4.441431e-01 +7.504636e-03 +5.363123e-02 +8.093821e-02 -6.473489e-02 +1.104671e-01 -2.339105e-01 -1.414913e-01 +1.324633e-02 -9.804590e-01 +5.644434e-01 +3.567466e-01 +2.112068e-02 +1.597393e-01 -4.573715e-02 -2.048021e-01 +1.434632e-01 -2.099306e-01 -3.077831e-01 -1.257919e-01
+1.631667e+01 -1.251757e+00 +1.124413e+00 +4.139073e-01 +3.051296e-02 +3.466095e-02 +5.698562e-02 -1.037197e-01 +1.679225e-01 -2.477474e-01 -1.373905e-01 +6.417411e-02 -1.182825e+00 +9.592578e-01 +3.298892e-01 +7.822107e-02 +1.695634e-01 -1.565996e-01 -3.161149e-01 +1.844688e-01 -2.502453e-01 -3.114926e-01 -9.258848e-02
+1.633333e+01 -1.448528e+00 +1.252485e+00 +4.043158e-01 +3.821131e-02 +4.189422e-02 +1.483248e-01 -1.901602e-01 +2.355766e-01 -3.624079e-01 -1.797653e-01 +1.033593e-01 -1.366867e+00 +1.073983e+00 +3.154926e-01 +9.459417e-02 +1.838569e-01 -7.449806e-02 -4.397336e-01 +2.459249e-01 -3.910935e-01 -3.802040e-01 -6.926620e-02
+1.635000e+01 -1.467229e+00 +9.985711e-01 +2.457503e-01 -7.719184e-02 +2.791032e-02 +1.155241e-01 -2.058308e-01 +2.271154e-01 -2.597991e-01 -1.189193e-01 +1.394611e-01 -1.383333e+00 +8.550519e-01 +1.925386e-01 -5.056528e-03 +1.050942e-01 -9.227913e-02 -4.333291e-01 +2.032825e-01 -3.092090e-01 -2.634689e-01 -1.871891e-02
+1.636667e+01 -1.394394e+00 +5.683968e-01 +9.665231e-02 -1.551342e-01 +3.772463e-02 +1.469283e-01 -2.171132e-01 +2.755972e-01 -3.490123e-01 -1.331733e-01 +1.842447e-01 -1.318583e+00 +4.814242e-01 +6.667116e-02 -9.721489e-02 +6.004815e-02 +4.870227e-03 -3.914505e-01 +2.360447e-01 -4.300483e-01 -2.480096e-01 +4.271340e-02
+1.638333e+01 -4.945176e-01 +1.545417e-01 +2.922244e-01 -1.305307e-01 +2.087622e-03 +1.241607e-01 -1.887090e-01 +3.190725e-01 -3.084401e-01 -1.957608e-01 +2.731119e-01 -4.618579e-01 +1.313428e-01 +2.157397e-01 -9.140880e-02 -2.151954e-02 +8.024386e-02 -2.614822e-01 +3.675236e-01 -2.699248e-01 -3.161616e-01 +1.276234e-01
+1.640000e+01 +4.349066e-02 -2.192103e-01 +3.684593e-01 -2.048725e-01 -3.115008e-02 +5.803850e-02 -1.656389e-01 +3.596499e-01 -2.089182e-01 -2.083977e-01 +3.753405e-01 +5.193727e-02 -1.932104e-01 +2.708055e-01 -1.623091e-01 -1.080563e-01 +7.386663e-02 -1.637912e-01 +4.520483e-01 -1.053359e-01 -3.154843e-01 +2.231916e-01
+1.641667e+01 +2.866294e-01 +9.718511e-02 +5.988585e-01 -2.131275e-01 +9.022535e-03 +7.172230e-02 -1.635076e-01 +3.101565e-01 -1.446163e-01 -3.232079e-01 +4.405936e-01 +2.784287e-01 +5.829849e-02 +4.440574e-01 -1.303926e-01 +5.906559e-02 +6.205086e-02 -1.865448e-01 +4.578435e-01 +3.426586e-02 -5.014348e-01 +2.597801e-01
+1.643333e+01 +4.966111e-01 +2.650128e-01 +2.450721e-01 -1.176935e-01 -1.112119e-03 +1.159251e-01 -1.921254e-01 +2.906793e-01 -2.316568e-01 -2.964269e-01 +4.328550e-01 +4.804231e-01 +2.082021e-01 +1.525593e-01 -4.581657e-02 +7.934652e-02 +1.069691e-01 -2.267294e-01 +3.900657e-01 -1.295015e-01 -3.787006e-01 +3.116967e-01
+1.645000e+01 +8.656442e-01 -8.194227e-03 +4.826236e-01 -1.373957e-01 -1.820177e-02 +1.907716e-01 -2.703171e-01 +3.428479e-01 -2.038330e-01 -2.917686e-01 +4.248156e-01 +8.284589e-01 -1.634070e-02 +3.404191e-01 -6.982098e-02 +2.362092e-02 +2.524549e-01 -2.631915e-01 +5.118715e-01 -1.974343e-02 -3.980514e-01 +2.960009e-01
+1.646667e+01 +1.312850e+00 -6.717828e-02 +6.711779e-01 -1.768220e-01 -2.047497e-02 +1.386070e-01 -2.345634e-01 +4.037848e-01 -1.925718e-01 -2.583140e-01 +3.929713e-01 +1.243291e+00 -7.174916e-02 +4.918014e-01 -8.124203e-02 +4.805186e-02 +2.182423e-01 -1.878967e-01 +6.415476e-01 +6.585752e-02 -3.619493e-01 +2.706710e-01
+1.648333e+01 +5.088146e-01 -2.023648e-01 +8.522117e-01 -1.708399e-01 -4.839352e-02 +8.394090e-02 -1.992059e-01 +4.158015e-01 -1.446589e-01 -2.726124e-01 +3.993555e-01 +4.943639e-01 -1.829846e-01 +6.401446e-01 -1.333154e-01 -9.475527e-02 +1.199594e-01 -1.740072e-01 +6.362623e-01 +9.075336e-02 -4.778933e-01 +2.157760e-01
+1.650000e+01 +4.566539e-01 -4.761659e-02 +1.005207e+00 -1.574280e-01 -9.575778e-02 +3.165504e-02 -2.219722e-01 +3.960253e-01 +3.892112e-02 -2.308771e-01 +4.136316e-01 +4.535475e-01 -4.831788e-02 +7.712100e-01 -1.198181e-01 -1.616447e-01 +3.001436e-02 -2.243665e-01 +6.320283e-01 +3.098771e-01 -4.592368e-01 +2.013742e-01
