# Supplementary material for: Visual motion perception as online hierarchical inference
Source: Nat Commun. 2022 Dec 1;13:7403. doi: 10.1038/s41467-022-34805-5 (PMC9715570; doi:10.1038/s41467-022-34805-5)
Supplement: Supplementary file 10 — Source Data [file 41467_2022_34805_MOESM10_ESM.zip › Supplementary_Figure_S1d.txt]

# COLUMNS: | t | onlineEM_lam_1 | onlineEM_lam_2 | onlineEM_lam_3 | onlineEM_lam_4 | onlineEM_lam_5 | onlineEM_lam_6 | onlineEM_lam_7 | onlineEM_lam_8 | onlineEM_lam_9 | onlineEM_lam_10 | onlineEM_lam_11 | approxModel_lam_1 | approxModel_lam_2 | approxModel_lam_3 | approxModel_lam_4 | approxModel_lam_5 | approxModel_lam_6 | approxModel_lam_7 | approxModel_lam_8 | approxModel_lam_9 | approxModel_lam_10 | approxModel_lam_11 |
+0.000000e+00 +5.000000e-01 +5.000000e-01 +5.000000e-01 +5.000000e-01 +5.000000e-01 +5.000000e-01 +5.000000e-01 +5.000000e-01 +5.000000e-01 +5.000000e-01 +5.000000e-01 +4.996705e-01 +4.997009e-01 +4.997009e-01 +4.997835e-01 +4.997835e-01 +4.997835e-01 +4.997835e-01 +4.997835e-01 +4.997835e-01 +4.997835e-01 +4.997835e-01
+1.666667e-02 +5.092550e-01 +5.005514e-01 +5.022666e-01 +4.999825e-01 +5.000409e-01 +5.001858e-01 +5.004549e-01 +4.999394e-01 +5.000221e-01 +5.003570e-01 +5.007174e-01 +5.019377e-01 +4.995981e-01 +5.000605e-01 +4.996275e-01 +4.996893e-01 +4.999165e-01 +5.000827e-01 +4.995793e-01 +4.996504e-01 +5.000871e-01 +5.003037e-01
+3.333333e-02 +5.254216e-01 +5.010850e-01 +5.058943e-01 +5.002640e-01 +5.001545e-01 +5.003874e-01 +5.014826e-01 +4.998460e-01 +5.000336e-01 +5.009236e-01 +5.019079e-01 +5.099176e-01 +4.996160e-01 +5.014757e-01 +4.999398e-01 +4.998803e-01 +5.005619e-01 +5.014972e-01 +4.994557e-01 +4.996427e-01 +5.014212e-01 +5.021077e-01
+5.000000e-02 +5.480852e-01 +5.017652e-01 +5.100983e-01 +5.005903e-01 +5.002357e-01 +5.010047e-01 +5.022456e-01 +4.998402e-01 +5.000982e-01 +5.020614e-01 +5.030782e-01 +5.250723e-01 +4.998309e-01 +5.037868e-01 +5.007061e-01 +5.002991e-01 +5.024090e-01 +5.034736e-01 +4.993927e-01 +4.997953e-01 +5.044760e-01 +5.051669e-01
+6.666667e-02 +5.737819e-01 +5.024536e-01 +5.145437e-01 +5.009907e-01 +5.003797e-01 +5.016342e-01 +5.033382e-01 +4.999894e-01 +5.004016e-01 +5.030431e-01 +5.047315e-01 +5.446218e-01 +5.001439e-01 +5.066663e-01 +5.017587e-01 +5.009806e-01 +5.046670e-01 +5.063551e-01 +4.993607e-01 +5.003494e-01 +5.079754e-01 +5.095851e-01
+8.333333e-02 +6.005055e-01 +5.029205e-01 +5.179254e-01 +5.012798e-01 +5.005266e-01 +5.020088e-01 +5.046172e-01 +4.999761e-01 +5.006863e-01 +5.040780e-01 +5.063483e-01 +5.661737e-01 +5.003473e-01 +5.088751e-01 +5.029204e-01 +5.019584e-01 +5.066251e-01 +5.096685e-01 +4.993968e-01 +5.011474e-01 +5.115967e-01 +5.140400e-01
+1.000000e-01 +6.284777e-01 +5.039665e-01 +5.203874e-01 +5.015743e-01 +5.006653e-01 +5.024067e-01 +5.059812e-01 +5.000522e-01 +5.010540e-01 +5.050619e-01 +5.075734e-01 +5.894513e-01 +5.011964e-01 +5.104835e-01 +5.042368e-01 +5.031394e-01 +5.089253e-01 +5.134407e-01 +4.997078e-01 +5.022503e-01 +5.152844e-01 +5.180154e-01
+1.166667e-01 +6.626186e-01 +5.050296e-01 +5.228184e-01 +5.024364e-01 +5.008793e-01 +5.028426e-01 +5.075362e-01 +5.000950e-01 +5.013860e-01 +5.060791e-01 +5.087833e-01 +6.187620e-01 +5.020554e-01 +5.121823e-01 +5.069217e-01 +5.048319e-01 +5.115678e-01 +5.178570e-01 +5.001291e-01 +5.035713e-01 +5.195998e-01 +5.225362e-01
+1.333333e-01 +7.011523e-01 +5.059242e-01 +5.251937e-01 +5.034539e-01 +5.011154e-01 +5.031208e-01 +5.091055e-01 +5.000323e-01 +5.017722e-01 +5.074557e-01 +5.098019e-01 +6.520966e-01 +5.027754e-01 +5.139062e-01 +5.105728e-01 +5.070739e-01 +5.139025e-01 +5.222961e-01 +5.007247e-01 +5.051797e-01 +5.249141e-01 +5.270611e-01
+1.500000e-01 +7.412832e-01 +5.076301e-01 +5.273203e-01 +5.048036e-01 +5.016828e-01 +5.034122e-01 +5.101415e-01 +5.000285e-01 +5.020419e-01 +5.085029e-01 +5.110004e-01 +6.867477e-01 +5.043763e-01 +5.154616e-01 +5.155019e-01 +5.106682e-01 +5.160496e-01 +5.256778e-01 +5.015279e-01 +5.066700e-01 +5.297042e-01 +5.320878e-01
+1.666667e-01 +7.805337e-01 +5.104626e-01 +5.291815e-01 +5.062839e-01 +5.025074e-01 +5.036978e-01 +5.110068e-01 +5.004500e-01 +5.022548e-01 +5.092340e-01 +5.123493e-01 +7.203920e-01 +5.070585e-01 +5.168582e-01 +5.209215e-01 +5.150395e-01 +5.181022e-01 +5.286579e-01 +5.031900e-01 +5.078390e-01 +5.337389e-01 +5.373187e-01
+1.833333e-01 +8.111873e-01 +5.134752e-01 +5.307683e-01 +5.078284e-01 +5.031511e-01 +5.039633e-01 +5.114559e-01 +5.010111e-01 +5.023128e-01 +5.099038e-01 +5.133291e-01 +7.461185e-01 +5.097552e-01 +5.180631e-01 +5.259866e-01 +5.185823e-01 +5.197925e-01 +5.305435e-01 +5.049847e-01 +5.086762e-01 +5.370901e-01 +5.412261e-01
+2.000000e-01 +8.377605e-01 +5.163878e-01 +5.323223e-01 +5.089103e-01 +5.039477e-01 +5.041678e-01 +5.120615e-01 +5.019465e-01 +5.023550e-01 +5.103032e-01 +5.140532e-01 +7.684007e-01 +5.122150e-01 +5.193746e-01 +5.298112e-01 +5.220105e-01 +5.213637e-01 +5.327804e-01 +5.076463e-01 +5.096258e-01 +5.394244e-01 +5.441474e-01
+2.166667e-01 +8.580581e-01 +5.195079e-01 +5.336977e-01 +5.098716e-01 +5.044573e-01 +5.047010e-01 +5.124502e-01 +5.028145e-01 +5.024508e-01 +5.108241e-01 +5.145388e-01 +7.852708e-01 +5.148078e-01 +5.204312e-01 +5.329428e-01 +5.244312e-01 +5.234188e-01 +5.345196e-01 +5.097304e-01 +5.101684e-01 +5.418304e-01 +5.464002e-01
+2.333333e-01 +8.751586e-01 +5.218939e-01 +5.348208e-01 +5.104433e-01 +5.049739e-01 +5.052629e-01 +5.127940e-01 +5.037087e-01 +5.026546e-01 +5.114478e-01 +5.147899e-01 +7.995246e-01 +5.166422e-01 +5.212508e-01 +5.351365e-01 +5.266374e-01 +5.252241e-01 +5.360457e-01 +5.117166e-01 +5.108032e-01 +5.442088e-01 +5.479731e-01
+2.500000e-01 +8.852735e-01 +5.237832e-01 +5.360982e-01 +5.109885e-01 +5.052917e-01 +5.055001e-01 +5.129694e-01 +5.043730e-01 +5.029518e-01 +5.116998e-01 +5.152550e-01 +8.078822e-01 +5.180203e-01 +5.222601e-01 +5.370851e-01 +5.282335e-01 +5.256805e-01 +5.366601e-01 +5.128508e-01 +5.116128e-01 +5.455495e-01 +5.496971e-01
+2.666667e-01 +8.982642e-01 +5.252287e-01 +5.366600e-01 +5.115407e-01 +5.055442e-01 +5.057075e-01 +5.131434e-01 +5.047804e-01 +5.035739e-01 +5.119872e-01 +5.156511e-01 +8.189522e-01 +5.190175e-01 +5.225632e-01 +5.392122e-01 +5.298177e-01 +5.259478e-01 +5.373301e-01 +5.134257e-01 +5.131145e-01 +5.470923e-01 +5.514207e-01
+2.833333e-01 +9.088683e-01 +5.265511e-01 +5.372592e-01 +5.121548e-01 +5.057959e-01 +5.058349e-01 +5.131489e-01 +5.052198e-01 +5.041708e-01 +5.120734e-01 +5.161125e-01 +8.279171e-01 +5.200192e-01 +5.229237e-01 +5.412667e-01 +5.313755e-01 +5.258575e-01 +5.376887e-01 +5.138764e-01 +5.145694e-01 +5.480528e-01 +5.531159e-01
+3.000000e-01 +9.150034e-01 +5.274551e-01 +5.379066e-01 +5.128529e-01 +5.059173e-01 +5.058725e-01 +5.132337e-01 +5.055484e-01 +5.044610e-01 +5.121756e-01 +5.164267e-01 +8.329688e-01 +5.206889e-01 +5.233394e-01 +5.430405e-01 +5.322606e-01 +5.256763e-01 +5.380906e-01 +5.140953e-01 +5.151666e-01 +5.488862e-01 +5.543295e-01
+3.166667e-01 +9.266692e-01 +5.282232e-01 +5.385315e-01 +5.136909e-01 +5.059359e-01 +5.059064e-01 +5.133882e-01 +5.057556e-01 +5.049209e-01 +5.123944e-01 +5.169139e-01 +8.429646e-01 +5.212082e-01 +5.237557e-01 +5.453800e-01 +5.332130e-01 +5.254974e-01 +5.388424e-01 +5.142291e-01 +5.162936e-01 +5.503127e-01 +5.563089e-01
+3.333333e-01 +9.355816e-01 +5.285624e-01 +5.393717e-01 +5.146043e-01 +5.058156e-01 +5.059810e-01 +5.135873e-01 +5.060127e-01 +5.054405e-01 +5.126620e-01 +5.174301e-01 +8.504804e-01 +5.213292e-01 +5.243661e-01 +5.475745e-01 +5.335477e-01 +5.254141e-01 +5.395943e-01 +5.144227e-01 +5.172675e-01 +5.517245e-01 +5.581637e-01
+3.500000e-01 +9.447827e-01 +5.288169e-01 +5.409606e-01 +5.153383e-01 +5.057107e-01 +5.060997e-01 +5.138630e-01 +5.064439e-01 +5.062958e-01 +5.129536e-01 +5.183233e-01 +8.582716e-01 +5.214140e-01 +5.256786e-01 +5.492583e-01 +5.339073e-01 +5.253651e-01 +5.404754e-01 +5.145758e-01 +5.185938e-01 +5.533753e-01 +5.609513e-01
+3.666667e-01 +9.491608e-01 +5.294990e-01 +5.425551e-01 +5.161044e-01 +5.056016e-01 +5.063588e-01 +5.141944e-01 +5.070411e-01 +5.072273e-01 +5.131605e-01 +5.190343e-01 +8.618584e-01 +5.219188e-01 +5.269319e-01 +5.506639e-01 +5.341489e-01 +5.253500e-01 +5.409893e-01 +5.149080e-01 +5.197432e-01 +5.544861e-01 +5.629549e-01
+3.833333e-01 +9.500424e-01 +5.303816e-01 +5.444751e-01 +5.166919e-01 +5.055209e-01 +5.066440e-01 +5.147090e-01 +5.078538e-01 +5.076830e-01 +5.132451e-01 +5.194437e-01 +8.624704e-01 +5.226269e-01 +5.284627e-01 +5.515578e-01 +5.342959e-01 +5.255429e-01 +5.416378e-01 +5.157481e-01 +5.200463e-01 +5.550660e-01 +5.640779e-01
+4.000000e-01 +9.519448e-01 +5.314385e-01 +5.464751e-01 +5.173536e-01 +5.056683e-01 +5.069355e-01 +5.155835e-01 +5.084323e-01 +5.079958e-01 +5.133649e-01 +5.198020e-01 +8.640103e-01 +5.234749e-01 +5.300314e-01 +5.524525e-01 +5.350017e-01 +5.256585e-01 +5.427751e-01 +5.162259e-01 +5.202886e-01 +5.558608e-01 +5.652672e-01
+4.166667e-01 +9.572257e-01 +5.327192e-01 +5.484678e-01 +5.183184e-01 +5.059637e-01 +5.074873e-01 +5.168427e-01 +5.089990e-01 +5.082088e-01 +5.134625e-01 +5.201296e-01 +8.685365e-01 +5.245223e-01 +5.315637e-01 +5.540996e-01 +5.359060e-01 +5.262080e-01 +5.451115e-01 +5.167043e-01 +5.205492e-01 +5.567756e-01 +5.666345e-01
+4.333333e-01 +9.648600e-01 +5.350156e-01 +5.504755e-01 +5.192984e-01 +5.064333e-01 +5.082122e-01 +5.182622e-01 +5.095714e-01 +5.084706e-01 +5.136376e-01 +5.205044e-01 +8.750933e-01 +5.265104e-01 +5.330932e-01 +5.560549e-01 +5.372153e-01 +5.269543e-01 +5.478867e-01 +5.174349e-01 +5.209103e-01 +5.579425e-01 +5.681874e-01
+4.500000e-01 +9.696199e-01 +5.378999e-01 +5.526916e-01 +5.201824e-01 +5.072079e-01 +5.089631e-01 +5.195621e-01 +5.105175e-01 +5.087504e-01 +5.137594e-01 +5.207150e-01 +8.790706e-01 +5.289688e-01 +5.348027e-01 +5.576342e-01 +5.389940e-01 +5.279213e-01 +5.501972e-01 +5.186002e-01 +5.211361e-01 +5.587648e-01 +5.692031e-01
+4.666667e-01 +9.726467e-01 +5.397800e-01 +5.543458e-01 +5.210321e-01 +5.078382e-01 +5.094208e-01 +5.208543e-01 +5.115024e-01 +5.090233e-01 +5.139193e-01 +5.206842e-01 +8.815706e-01 +5.303825e-01 +5.359803e-01 +5.588666e-01 +5.400279e-01 +5.286283e-01 +5.524703e-01 +5.199586e-01 +5.212159e-01 +5.593495e-01 +5.694781e-01
+4.833333e-01 +9.740167e-01 +5.412836e-01 +5.560415e-01 +5.219535e-01 +5.083555e-01 +5.099378e-01 +5.220622e-01 +5.128487e-01 +5.096961e-01 +5.141003e-01 +5.207287e-01 +8.826407e-01 +5.314458e-01 +5.372187e-01 +5.599481e-01 +5.409465e-01 +5.292589e-01 +5.543012e-01 +5.216210e-01 +5.215842e-01 +5.598779e-01 +5.698670e-01
+5.000000e-01 +9.756425e-01 +5.428974e-01 +5.573162e-01 +5.229537e-01 +5.084875e-01 +5.106834e-01 +5.235401e-01 +5.141009e-01 +5.108857e-01 +5.144121e-01 +5.207727e-01 +8.839629e-01 +5.326467e-01 +5.380813e-01 +5.610655e-01 +5.412444e-01 +5.304347e-01 +5.567678e-01 +5.231191e-01 +5.223757e-01 +5.604397e-01 +5.701278e-01
+5.166667e-01 +9.783405e-01 +5.444987e-01 +5.578895e-01 +5.238426e-01 +5.085545e-01 +5.114541e-01 +5.254092e-01 +5.149017e-01 +5.118945e-01 +5.145460e-01 +5.207225e-01 +8.862504e-01 +5.338448e-01 +5.383590e-01 +5.621491e-01 +5.413572e-01 +5.318775e-01 +5.600147e-01 +5.241520e-01 +5.229203e-01 +5.605628e-01 +5.701137e-01
+5.333333e-01 +9.810980e-01 +5.459956e-01 +5.580795e-01 +5.246128e-01 +5.086209e-01 +5.119735e-01 +5.275470e-01 +5.154233e-01 +5.123985e-01 +5.146373e-01 +5.205844e-01 +8.885970e-01 +5.349646e-01 +5.383397e-01 +5.630228e-01 +5.413015e-01 +5.330188e-01 +5.636342e-01 +5.250095e-01 +5.229939e-01 +5.604488e-01 +5.699510e-01
+5.500000e-01 +9.888110e-01 +5.475201e-01 +5.583022e-01 +5.256619e-01 +5.087087e-01 +5.124201e-01 +5.299959e-01 +5.159624e-01 +5.128063e-01 +5.148126e-01 +5.204321e-01 +8.953195e-01 +5.361300e-01 +5.383978e-01 +5.646049e-01 +5.411491e-01 +5.343386e-01 +5.684996e-01 +5.263102e-01 +5.230478e-01 +5.603821e-01 +5.698900e-01
+5.666667e-01 +9.951937e-01 +5.490760e-01 +5.587979e-01 +5.267000e-01 +5.089184e-01 +5.126433e-01 +5.324257e-01 +5.166714e-01 +5.131846e-01 +5.151687e-01 +5.203247e-01 +9.008016e-01 +5.373208e-01 +5.387293e-01 +5.660423e-01 +5.410715e-01 +5.351833e-01 +5.731817e-01 +5.280042e-01 +5.230525e-01 +5.604198e-01 +5.699121e-01
+5.833333e-01 +1.003974e+00 +5.512449e-01 +5.605942e-01 +5.275925e-01 +5.091551e-01 +5.128424e-01 +5.354089e-01 +5.176873e-01 +5.135349e-01 +5.156415e-01 +5.201914e-01 +9.084125e-01 +5.390805e-01 +5.403331e-01 +5.673640e-01 +5.409914e-01 +5.361284e-01 +5.791983e-01 +5.307492e-01 +5.233288e-01 +5.605962e-01 +5.697696e-01
+6.000000e-01 +1.014917e+00 +5.545637e-01 +5.639534e-01 +5.282903e-01 +5.094369e-01 +5.131703e-01 +5.384641e-01 +5.192615e-01 +5.138840e-01 +5.163429e-01 +5.200448e-01 +9.179238e-01 +5.418672e-01 +5.433552e-01 +5.684039e-01 +5.409998e-01 +5.377291e-01 +5.858399e-01 +5.349591e-01 +5.236411e-01 +5.610616e-01 +5.695827e-01
+6.166667e-01 +1.030907e+00 +5.579458e-01 +5.673743e-01 +5.291847e-01 +5.097836e-01 +5.135390e-01 +5.416816e-01 +5.210122e-01 +5.144350e-01 +5.169143e-01 +5.198967e-01 +9.319149e-01 +5.446119e-01 +5.462677e-01 +5.700621e-01 +5.409895e-01 +5.395558e-01 +5.931512e-01 +5.397856e-01 +5.244156e-01 +5.612119e-01 +5.693880e-01
+6.333333e-01 +1.043994e+00 +5.626112e-01 +5.728921e-01 +5.300319e-01 +5.102359e-01 +5.138338e-01 +5.449518e-01 +5.223682e-01 +5.150721e-01 +5.176172e-01 +5.198495e-01 +9.432545e-01 +5.484924e-01 +5.511447e-01 +5.713105e-01 +5.411517e-01 +5.415935e-01 +6.006266e-01 +5.439695e-01 +5.259793e-01 +5.615987e-01 +5.691682e-01
+6.500000e-01 +1.053809e+00 +5.670001e-01 +5.777776e-01 +5.308509e-01 +5.107473e-01 +5.141434e-01 +5.475249e-01 +5.236383e-01 +5.160253e-01 +5.183836e-01 +5.197650e-01 +9.517033e-01 +5.520252e-01 +5.551866e-01 +5.723225e-01 +5.413761e-01 +5.434345e-01 +6.065250e-01 +5.474243e-01 +5.277863e-01 +5.621238e-01 +5.689338e-01
+6.666667e-01 +1.066315e+00 +5.744495e-01 +5.840021e-01 +5.315465e-01 +5.114700e-01 +5.148177e-01 +5.506793e-01 +5.246421e-01 +5.172191e-01 +5.191949e-01 +5.197580e-01 +9.625956e-01 +5.583989e-01 +5.604112e-01 +5.729859e-01 +5.419485e-01 +5.466010e-01 +6.144077e-01 +5.506619e-01 +5.306745e-01 +5.626713e-01 +5.687508e-01
+6.833333e-01 +1.077974e+00 +5.816920e-01 +5.901677e-01 +5.321998e-01 +5.123193e-01 +5.152603e-01 +5.543084e-01 +5.254959e-01 +5.184089e-01 +5.196622e-01 +5.199521e-01 +9.727425e-01 +5.643205e-01 +5.654385e-01 +5.735593e-01 +5.429092e-01 +5.488287e-01 +6.225748e-01 +5.533376e-01 +5.337135e-01 +5.629803e-01 +5.688130e-01
+7.000000e-01 +1.087914e+00 +5.885204e-01 +5.960896e-01 +5.326269e-01 +5.129848e-01 +5.156743e-01 +5.577373e-01 +5.263073e-01 +5.195821e-01 +5.201090e-01 +5.202245e-01 +9.813754e-01 +5.697290e-01 +5.701404e-01 +5.739369e-01 +5.438567e-01 +5.505644e-01 +6.297682e-01 +5.555856e-01 +5.365997e-01 +5.634620e-01 +5.690720e-01
+7.166667e-01 +1.100781e+00 +5.963750e-01 +6.003961e-01 +5.328967e-01 +5.136377e-01 +5.161848e-01 +5.612829e-01 +5.267173e-01 +5.205021e-01 +5.203232e-01 +5.203236e-01 +9.926115e-01 +5.760429e-01 +5.733660e-01 +5.743294e-01 +5.446874e-01 +5.527270e-01 +6.377543e-01 +5.574265e-01 +5.393282e-01 +5.634292e-01 +5.689655e-01
+7.333333e-01 +1.111449e+00 +6.052208e-01 +6.044743e-01 +5.332210e-01 +5.142815e-01 +5.170228e-01 +5.644599e-01 +5.269438e-01 +5.215203e-01 +5.205534e-01 +5.205970e-01 +1.001858e+00 +5.831780e-01 +5.764212e-01 +5.746801e-01 +5.456119e-01 +5.557250e-01 +6.449603e-01 +5.585809e-01 +5.420387e-01 +5.634090e-01 +5.690758e-01
+7.500000e-01 +1.123914e+00 +6.145593e-01 +6.077061e-01 +5.335856e-01 +5.150323e-01 +5.179392e-01 +5.673693e-01 +5.271052e-01 +5.225048e-01 +5.206107e-01 +5.210256e-01 +1.012723e+00 +5.906566e-01 +5.787569e-01 +5.751595e-01 +5.468211e-01 +5.591096e-01 +6.518695e-01 +5.594509e-01 +5.447609e-01 +5.632212e-01 +5.693281e-01
+7.666667e-01 +1.135376e+00 +6.235433e-01 +6.107337e-01 +5.340312e-01 +5.160133e-01 +5.188243e-01 +5.696339e-01 +5.273318e-01 +5.237856e-01 +5.206311e-01 +5.213991e-01 +1.022700e+00 +5.977077e-01 +5.810063e-01 +5.757069e-01 +5.484712e-01 +5.623644e-01 +6.573289e-01 +5.601068e-01 +5.480251e-01 +5.630039e-01 +5.695026e-01
+7.833333e-01 +1.146638e+00 +6.307670e-01 +6.130907e-01 +5.344018e-01 +5.167368e-01 +5.195609e-01 +5.715411e-01 +5.274143e-01 +5.252545e-01 +5.207725e-01 +5.217349e-01 +1.032533e+00 +6.031458e-01 +5.827424e-01 +5.762456e-01 +5.499468e-01 +5.647812e-01 +6.615575e-01 +5.604169e-01 +5.516210e-01 +5.628245e-01 +5.698276e-01
+8.000000e-01 +1.152658e+00 +6.392013e-01 +6.149290e-01 +5.349340e-01 +5.176331e-01 +5.204857e-01 +5.734425e-01 +5.274671e-01 +5.267743e-01 +5.211219e-01 +5.220174e-01 +1.037742e+00 +6.097695e-01 +5.840450e-01 +5.767732e-01 +5.520909e-01 +5.670361e-01 +6.650468e-01 +5.602915e-01 +5.547752e-01 +5.629616e-01 +5.702064e-01
+8.166667e-01 +1.164447e+00 +6.486313e-01 +6.167741e-01 +5.353860e-01 +5.186165e-01 +5.214509e-01 +5.750093e-01 +5.275126e-01 +5.287524e-01 +5.216227e-01 +5.220287e-01 +1.048148e+00 +6.172932e-01 +5.854768e-01 +5.779395e-01 +5.548218e-01 +5.693109e-01 +6.682457e-01 +5.601839e-01 +5.595021e-01 +5.630845e-01 +5.704037e-01
+8.333333e-01 +1.176681e+00 +6.562757e-01 +6.194628e-01 +5.359633e-01 +5.194484e-01 +5.226579e-01 +5.761352e-01 +5.275055e-01 +5.310409e-01 +5.221204e-01 +5.219520e-01 +1.058895e+00 +6.231256e-01 +5.877220e-01 +5.791976e-01 +5.567031e-01 +5.720366e-01 +6.710741e-01 +5.602739e-01 +5.647813e-01 +5.630937e-01 +5.704401e-01
+8.500000e-01 +1.188601e+00 +6.628148e-01 +6.225974e-01 +5.366055e-01 +5.199469e-01 +5.240129e-01 +5.769648e-01 +5.274485e-01 +5.330665e-01 +5.226931e-01 +5.218688e-01 +1.069340e+00 +6.280329e-01 +5.903009e-01 +5.808655e-01 +5.578209e-01 +5.749336e-01 +6.734094e-01 +5.603270e-01 +5.696894e-01 +5.631465e-01 +5.705011e-01
+8.666667e-01 +1.200520e+00 +6.702609e-01 +6.264837e-01 +5.372628e-01 +5.202881e-01 +5.254156e-01 +5.776873e-01 +5.273489e-01 +5.350505e-01 +5.230854e-01 +5.217787e-01 +1.079790e+00 +6.338802e-01 +5.934941e-01 +5.831007e-01 +5.589033e-01 +5.777576e-01 +6.754441e-01 +5.605300e-01 +5.746954e-01 +5.631638e-01 +5.704760e-01
+8.833333e-01 +1.215461e+00 +6.764531e-01 +6.301743e-01 +5.380618e-01 +5.204837e-01 +5.266690e-01 +5.782683e-01 +5.272911e-01 +5.365978e-01 +5.234521e-01 +5.216347e-01 +1.092957e+00 +6.386139e-01 +5.963999e-01 +5.858231e-01 +5.601440e-01 +5.803651e-01 +6.771830e-01 +5.607669e-01 +5.791396e-01 +5.630610e-01 +5.703382e-01
+9.000000e-01 +1.223279e+00 +6.847205e-01 +6.337138e-01 +5.393337e-01 +5.206663e-01 +5.280037e-01 +5.785790e-01 +5.271956e-01 +5.377001e-01 +5.239491e-01 +5.214841e-01 +1.099747e+00 +6.453318e-01 +5.991202e-01 +5.893806e-01 +5.611865e-01 +5.831693e-01 +6.782141e-01 +5.608387e-01 +5.821851e-01 +5.632154e-01 +5.700970e-01
+9.166667e-01 +1.228094e+00 +6.924474e-01 +6.372839e-01 +5.405556e-01 +5.207018e-01 +5.293163e-01 +5.790680e-01 +5.272493e-01 +5.387560e-01 +5.244147e-01 +5.213367e-01 +1.103918e+00 +6.514092e-01 +6.018473e-01 +5.921602e-01 +5.615608e-01 +5.862770e-01 +6.798192e-01 +5.606729e-01 +5.846467e-01 +5.635570e-01 +5.699471e-01
+9.333333e-01 +1.230815e+00 +7.003052e-01 +6.406058e-01 +5.413711e-01 +5.208222e-01 +5.303656e-01 +5.795934e-01 +5.273579e-01 +5.398064e-01 +5.248095e-01 +5.211983e-01 +1.106243e+00 +6.575523e-01 +6.043388e-01 +5.939979e-01 +5.621196e-01 +5.888886e-01 +6.814788e-01 +5.605188e-01 +5.869594e-01 +5.639529e-01 +5.697252e-01
+9.500000e-01 +1.233643e+00 +7.073091e-01 +6.445264e-01 +5.423192e-01 +5.208303e-01 +5.308735e-01 +5.801155e-01 +5.276150e-01 +5.410198e-01 +5.253420e-01 +5.210434e-01 +1.108698e+00 +6.629612e-01 +6.073656e-01 +5.965678e-01 +5.627847e-01 +5.900675e-01 +6.826123e-01 +5.605160e-01 +5.898670e-01 +5.644807e-01 +5.695062e-01
+9.666667e-01 +1.236073e+00 +7.132462e-01 +6.478559e-01 +5.430906e-01 +5.207672e-01 +5.312417e-01 +5.803598e-01 +5.278906e-01 +5.423409e-01 +5.254919e-01 +5.208853e-01 +1.110801e+00 +6.674709e-01 +6.098580e-01 +5.988011e-01 +5.631037e-01 +5.909242e-01 +6.832469e-01 +5.606049e-01 +5.926643e-01 +5.646735e-01 +5.693619e-01
+9.833333e-01 +1.236683e+00 +7.188506e-01 +6.505467e-01 +5.439235e-01 +5.206927e-01 +5.317557e-01 +5.806038e-01 +5.281350e-01 +5.434790e-01 +5.255427e-01 +5.207492e-01 +1.111300e+00 +6.717040e-01 +6.117966e-01 +6.007994e-01 +5.633193e-01 +5.920229e-01 +6.838010e-01 +5.605692e-01 +5.947630e-01 +5.647648e-01 +5.691849e-01
+1.000000e+00 +1.237182e+00 +7.244060e-01 +6.521493e-01 +5.448305e-01 +5.206821e-01 +5.319375e-01 +5.814105e-01 +5.288053e-01 +5.447386e-01 +5.255681e-01 +5.206538e-01 +1.111719e+00 +6.759271e-01 +6.128398e-01 +6.027884e-01 +5.637318e-01 +5.925071e-01 +6.851320e-01 +5.608662e-01 +5.968605e-01 +5.647466e-01 +5.689243e-01
+1.016667e+00 +1.238797e+00 +7.293153e-01 +6.533844e-01 +5.457408e-01 +5.206261e-01 +5.319875e-01 +5.822390e-01 +5.296037e-01 +5.458227e-01 +5.255731e-01 +5.205252e-01 +1.113142e+00 +6.796338e-01 +6.136270e-01 +6.048938e-01 +5.641438e-01 +5.926723e-01 +6.863322e-01 +5.613740e-01 +5.988553e-01 +5.645773e-01 +5.686624e-01
+1.033333e+00 +1.240334e+00 +7.353356e-01 +6.545922e-01 +5.467490e-01 +5.205998e-01 +5.320931e-01 +5.833274e-01 +5.302623e-01 +5.465106e-01 +5.254888e-01 +5.204354e-01 +1.114496e+00 +6.843864e-01 +6.144259e-01 +6.071466e-01 +5.646426e-01 +5.929723e-01 +6.879570e-01 +5.620608e-01 +6.002906e-01 +5.643409e-01 +5.684187e-01
+1.050000e+00 +1.244367e+00 +7.417881e-01 +6.551405e-01 +5.476910e-01 +5.206026e-01 +5.323427e-01 +5.842563e-01 +5.307697e-01 +5.468770e-01 +5.253708e-01 +5.205025e-01 +1.118101e+00 +6.895154e-01 +6.146752e-01 +6.095883e-01 +5.655010e-01 +5.933255e-01 +6.892215e-01 +5.627620e-01 +6.013329e-01 +5.640859e-01 +5.684673e-01
+1.066667e+00 +1.249544e+00 +7.469182e-01 +6.552602e-01 +5.484647e-01 +5.205122e-01 +5.328077e-01 +5.846571e-01 +5.311643e-01 +5.470058e-01 +5.252381e-01 +5.205670e-01 +1.122716e+00 +6.934151e-01 +6.146033e-01 +6.119455e-01 +5.659503e-01 +5.937904e-01 +6.896569e-01 +5.635121e-01 +6.019292e-01 +5.638477e-01 +5.686490e-01
+1.083333e+00 +1.252979e+00 +7.520284e-01 +6.551887e-01 +5.491447e-01 +5.204580e-01 +5.333619e-01 +5.852506e-01 +5.315065e-01 +5.470320e-01 +5.252452e-01 +5.205251e-01 +1.125740e+00 +6.973397e-01 +6.144093e-01 +6.137038e-01 +5.662573e-01 +5.945306e-01 +6.905097e-01 +5.640849e-01 +6.022537e-01 +5.638750e-01 +5.686804e-01
+1.100000e+00 +1.255608e+00 +7.550866e-01 +6.551392e-01 +5.498123e-01 +5.204435e-01 +5.337427e-01 +5.858133e-01 +5.316125e-01 +5.470022e-01 +5.251568e-01 +5.206665e-01 +1.128050e+00 +6.995082e-01 +6.142891e-01 +6.149483e-01 +5.664657e-01 +5.949507e-01 +6.913963e-01 +5.641444e-01 +6.024230e-01 +5.637711e-01 +5.689923e-01
+1.116667e+00 +1.258581e+00 +7.594152e-01 +6.552697e-01 +5.505729e-01 +5.205172e-01 +5.344752e-01 +5.867452e-01 +5.316426e-01 +5.468816e-01 +5.251320e-01 +5.209805e-01 +1.130687e+00 +7.028490e-01 +6.143525e-01 +6.163798e-01 +5.668673e-01 +5.957312e-01 +6.927529e-01 +5.642508e-01 +6.023528e-01 +5.640041e-01 +5.697957e-01
+1.133333e+00 +1.259735e+00 +7.625506e-01 +6.554668e-01 +5.510933e-01 +5.205760e-01 +5.350122e-01 +5.873902e-01 +5.316389e-01 +5.468759e-01 +5.250955e-01 +5.212636e-01 +1.131705e+00 +7.051457e-01 +6.144498e-01 +6.172767e-01 +5.670523e-01 +5.962795e-01 +6.934866e-01 +5.641473e-01 +6.023771e-01 +5.641391e-01 +5.705158e-01
+1.150000e+00 +1.260300e+00 +7.653104e-01 +6.553184e-01 +5.512194e-01 +5.206559e-01 +5.354089e-01 +5.880836e-01 +5.315732e-01 +5.470132e-01 +5.249696e-01 +5.215081e-01 +1.132193e+00 +7.071975e-01 +6.142300e-01 +6.173348e-01 +5.674392e-01 +5.965922e-01 +6.945417e-01 +5.639455e-01 +6.025495e-01 +5.640512e-01 +5.710298e-01
+1.166667e+00 +1.264820e+00 +7.681612e-01 +6.552805e-01 +5.511609e-01 +5.206560e-01 +5.358517e-01 +5.885278e-01 +5.315448e-01 +5.471061e-01 +5.250351e-01 +5.217184e-01 +1.136224e+00 +7.093274e-01 +6.141453e-01 +6.174727e-01 +5.677007e-01 +5.968373e-01 +6.953938e-01 +5.638701e-01 +6.028131e-01 +5.647373e-01 +5.717834e-01
+1.183333e+00 +1.269256e+00 +7.706185e-01 +6.551779e-01 +5.509992e-01 +5.205847e-01 +5.361432e-01 +5.888912e-01 +5.315477e-01 +5.472608e-01 +5.250942e-01 +5.221355e-01 +1.140153e+00 +7.111274e-01 +6.139809e-01 +6.174538e-01 +5.677092e-01 +5.969976e-01 +6.959690e-01 +5.638793e-01 +6.032065e-01 +5.653384e-01 +5.728108e-01
+1.200000e+00 +1.276123e+00 +7.718361e-01 +6.549753e-01 +5.508609e-01 +5.204323e-01 +5.362512e-01 +5.892566e-01 +5.316011e-01 +5.474070e-01 +5.251385e-01 +5.227474e-01 +1.146256e+00 +7.118853e-01 +6.137196e-01 +6.173055e-01 +5.677413e-01 +5.968139e-01 +6.962409e-01 +5.641208e-01 +6.037701e-01 +5.658964e-01 +5.742511e-01
+1.216667e+00 +1.285638e+00 +7.729204e-01 +6.546830e-01 +5.507612e-01 +5.202895e-01 +5.362933e-01 +5.895721e-01 +5.315453e-01 +5.476457e-01 +5.252049e-01 +5.234621e-01 +1.154703e+00 +7.125645e-01 +6.133854e-01 +6.171221e-01 +5.679806e-01 +5.966076e-01 +6.965895e-01 +5.642813e-01 +6.047194e-01 +5.664742e-01 +5.758978e-01
+1.233333e+00 +1.298762e+00 +7.741526e-01 +6.543367e-01 +5.506432e-01 +5.201444e-01 +5.364066e-01 +5.899591e-01 +5.314402e-01 +5.480825e-01 +5.253971e-01 +5.241106e-01 +1.166391e+00 +7.133994e-01 +6.130155e-01 +6.171838e-01 +5.683979e-01 +5.963217e-01 +6.969125e-01 +5.646001e-01 +6.063317e-01 +5.673048e-01 +5.775736e-01
+1.250000e+00 +1.308803e+00 +7.746704e-01 +6.540145e-01 +5.505681e-01 +5.200007e-01 +5.366116e-01 +5.904320e-01 +5.313121e-01 +5.485183e-01 +5.258132e-01 +5.245527e-01 +1.175276e+00 +7.136489e-01 +6.126715e-01 +6.170615e-01 +5.686607e-01 +5.960862e-01 +6.973108e-01 +5.647972e-01 +6.077848e-01 +5.684441e-01 +5.785633e-01
+1.266667e+00 +1.316212e+00 +7.742482e-01 +6.539416e-01 +5.507720e-01 +5.199097e-01 +5.370535e-01 +5.909523e-01 +5.311791e-01 +5.489236e-01 +5.262920e-01 +5.252304e-01 +1.181815e+00 +7.132066e-01 +6.125550e-01 +6.168155e-01 +5.688985e-01 +5.960039e-01 +6.978179e-01 +5.649223e-01 +6.089594e-01 +5.696680e-01 +5.797495e-01
+1.283333e+00 +1.319967e+00 +7.739931e-01 +6.536974e-01 +5.510111e-01 +5.198287e-01 +5.376753e-01 +5.915454e-01 +5.311250e-01 +5.491184e-01 +5.269385e-01 +5.262205e-01 +1.185086e+00 +7.129685e-01 +6.122657e-01 +6.166154e-01 +5.690751e-01 +5.963954e-01 +6.979783e-01 +5.650991e-01 +6.095487e-01 +5.706781e-01 +5.811873e-01
+1.300000e+00 +1.325433e+00 +7.738104e-01 +6.536613e-01 +5.512175e-01 +5.197305e-01 +5.383628e-01 +5.919958e-01 +5.310921e-01 +5.493549e-01 +5.277550e-01 +5.274353e-01 +1.189933e+00 +7.127562e-01 +6.121625e-01 +6.163370e-01 +5.693526e-01 +5.967625e-01 +6.980599e-01 +5.653357e-01 +6.102216e-01 +5.718615e-01 +5.832792e-01
+1.316667e+00 +1.330557e+00 +7.736678e-01 +6.536179e-01 +5.513548e-01 +5.196301e-01 +5.392241e-01 +5.924314e-01 +5.310542e-01 +5.495382e-01 +5.282546e-01 +5.284190e-01 +1.194476e+00 +7.125731e-01 +6.120395e-01 +6.160959e-01 +5.694713e-01 +5.974394e-01 +6.980382e-01 +5.655985e-01 +6.108178e-01 +5.725372e-01 +5.851424e-01
+1.333333e+00 +1.335245e+00 +7.737431e-01 +6.535396e-01 +5.517867e-01 +5.196024e-01 +5.403143e-01 +5.932045e-01 +5.310439e-01 +5.496235e-01 +5.285606e-01 +5.294800e-01 +1.198624e+00 +7.125726e-01 +6.118882e-01 +6.159316e-01 +5.698039e-01 +5.985180e-01 +6.981962e-01 +5.657868e-01 +6.110951e-01 +5.731415e-01 +5.873018e-01
+1.350000e+00 +1.339982e+00 +7.736786e-01 +6.534538e-01 +5.521214e-01 +5.195770e-01 +5.412284e-01 +5.944179e-01 +5.311049e-01 +5.495776e-01 +5.288208e-01 +5.306409e-01 +1.202822e+00 +7.124429e-01 +6.117266e-01 +6.157296e-01 +5.700976e-01 +5.991907e-01 +6.989887e-01 +5.661013e-01 +6.111821e-01 +5.737274e-01 +5.895191e-01
+1.366667e+00 +1.342257e+00 +7.736746e-01 +6.533513e-01 +5.522973e-01 +5.194501e-01 +5.420172e-01 +5.953525e-01 +5.311427e-01 +5.495107e-01 +5.292442e-01 +5.314992e-01 +1.204822e+00 +7.123656e-01 +6.115546e-01 +6.154767e-01 +5.700621e-01 +5.994565e-01 +7.000125e-01 +5.662515e-01 +6.111211e-01 +5.746104e-01 +5.908167e-01
+1.383333e+00 +1.341881e+00 +7.732602e-01 +6.538809e-01 +5.526704e-01 +5.193280e-01 +5.428236e-01 +5.961198e-01 +5.311909e-01 +5.493441e-01 +5.296362e-01 +5.323403e-01 +1.204457e+00 +7.119298e-01 +6.119479e-01 +6.155694e-01 +5.698909e-01 +5.999242e-01 +7.006887e-01 +5.661700e-01 +6.108295e-01 +5.753207e-01 +5.919866e-01
+1.400000e+00 +1.343941e+00 +7.727963e-01 +6.543404e-01 +5.531238e-01 +5.192287e-01 +5.435802e-01 +5.967781e-01 +5.313289e-01 +5.492102e-01 +5.299531e-01 +5.329449e-01 +1.206274e+00 +7.114657e-01 +6.122369e-01 +6.156655e-01 +5.698709e-01 +6.000950e-01 +7.014521e-01 +5.664018e-01 +6.105399e-01 +5.762356e-01 +5.930403e-01
+1.416667e+00 +1.345261e+00 +7.724623e-01 +6.554193e-01 +5.536792e-01 +5.191736e-01 +5.445628e-01 +5.974747e-01 +5.314102e-01 +5.490797e-01 +5.304707e-01 +5.334438e-01 +1.207427e+00 +7.111277e-01 +6.130603e-01 +6.158833e-01 +5.699414e-01 +6.006032e-01 +7.020687e-01 +5.664690e-01 +6.102512e-01 +5.775611e-01 +5.940449e-01
+1.433333e+00 +1.347369e+00 +7.721272e-01 +6.570145e-01 +5.543276e-01 +5.192883e-01 +5.455359e-01 +5.983600e-01 +5.315539e-01 +5.489710e-01 +5.308271e-01 +5.339384e-01 +1.209289e+00 +7.107748e-01 +6.142955e-01 +6.160278e-01 +5.704160e-01 +6.011174e-01 +7.029372e-01 +5.667932e-01 +6.099675e-01 +5.786964e-01 +5.952044e-01
+1.450000e+00 +1.347581e+00 +7.719978e-01 +6.593839e-01 +5.549247e-01 +5.196305e-01 +5.463157e-01 +5.995790e-01 +5.315554e-01 +5.489398e-01 +5.310846e-01 +5.344386e-01 +1.209449e+00 +7.105921e-01 +6.161670e-01 +6.162724e-01 +5.710995e-01 +6.017691e-01 +7.038305e-01 +5.668204e-01 +6.098316e-01 +5.796082e-01 +5.963162e-01
+1.466667e+00 +1.346841e+00 +7.718937e-01 +6.621095e-01 +5.556206e-01 +5.198790e-01 +5.470525e-01 +6.006181e-01 +5.315129e-01 +5.489293e-01 +5.314631e-01 +5.347383e-01 +1.208770e+00 +7.104246e-01 +6.182762e-01 +6.168722e-01 +5.713430e-01 +6.024499e-01 +7.045301e-01 +5.668359e-01 +6.097847e-01 +5.806120e-01 +5.970152e-01
+1.483333e+00 +1.346512e+00 +7.726371e-01 +6.645817e-01 +5.562150e-01 +5.200858e-01 +5.479793e-01 +6.016142e-01 +5.314928e-01 +5.488459e-01 +5.318053e-01 +5.348597e-01 +1.208460e+00 +7.109866e-01 +6.201070e-01 +6.174959e-01 +5.716706e-01 +6.034313e-01 +7.053310e-01 +5.669634e-01 +6.096286e-01 +5.815510e-01 +5.973266e-01
+1.500000e+00 +1.345630e+00 +7.739534e-01 +6.681901e-01 +5.570522e-01 +5.201779e-01 +5.484100e-01 +6.021670e-01 +5.314719e-01 +5.487670e-01 +5.322644e-01 +5.351032e-01 +1.207657e+00 +7.120081e-01 +6.229198e-01 +6.187507e-01 +5.716677e-01 +6.037676e-01 +7.058370e-01 +5.672066e-01 +6.096334e-01 +5.826530e-01 +5.978625e-01
+1.516667e+00 +1.345744e+00 +7.747806e-01 +6.713836e-01 +5.579038e-01 +5.203551e-01 +5.487742e-01 +6.028157e-01 +5.314442e-01 +5.487876e-01 +5.327035e-01 +5.353564e-01 +1.207738e+00 +7.125398e-01 +6.253011e-01 +6.196148e-01 +5.716848e-01 +6.041482e-01 +7.065197e-01 +5.671981e-01 +6.096593e-01 +5.839229e-01 +5.986343e-01
+1.533333e+00 +1.345643e+00 +7.751093e-01 +6.746041e-01 +5.585634e-01 +5.205318e-01 +5.491038e-01 +6.035484e-01 +5.314341e-01 +5.490540e-01 +5.330170e-01 +5.353884e-01 +1.207619e+00 +7.126351e-01 +6.277051e-01 +6.201632e-01 +5.717573e-01 +6.044693e-01 +7.071465e-01 +5.671855e-01 +6.100704e-01 +5.850455e-01 +5.990326e-01
+1.550000e+00 +1.345325e+00 +7.748276e-01 +6.757248e-01 +5.591698e-01 +5.207384e-01 +5.492481e-01 +6.040894e-01 +5.314400e-01 +5.492887e-01 +5.333058e-01 +5.353007e-01 +1.207314e+00 +7.122629e-01 +6.283176e-01 +6.205884e-01 +5.719531e-01 +6.044037e-01 +7.075972e-01 +5.671640e-01 +6.101668e-01 +5.857572e-01 +5.988852e-01
+1.566667e+00 +1.344909e+00 +7.746490e-01 +6.770868e-01 +5.602729e-01 +5.210252e-01 +5.492302e-01 +6.048581e-01 +5.315593e-01 +5.499026e-01 +5.335390e-01 +5.353130e-01 +1.206923e+00 +7.120069e-01 +6.291878e-01 +6.216260e-01 +5.721443e-01 +6.041626e-01 +7.084457e-01 +5.673305e-01 +6.105864e-01 +5.863832e-01 +5.989971e-01
+1.583333e+00 +1.345650e+00 +7.745233e-01 +6.784935e-01 +5.616897e-01 +5.213609e-01 +5.491598e-01 +6.058669e-01 +5.314666e-01 +5.504590e-01 +5.336410e-01 +5.355995e-01 +1.207568e+00 +7.117978e-01 +6.301234e-01 +6.227789e-01 +5.725115e-01 +6.038875e-01 +7.096851e-01 +5.671812e-01 +6.109338e-01 +5.869840e-01 +5.997063e-01
+1.600000e+00 +1.348158e+00 +7.742682e-01 +6.809992e-01 +5.628570e-01 +5.216685e-01 +5.491880e-01 +6.070389e-01 +5.313292e-01 +5.510082e-01 +5.338850e-01 +5.361064e-01 +1.209781e+00 +7.115462e-01 +6.320247e-01 +6.232626e-01 +5.732508e-01 +6.036379e-01 +7.111741e-01 +5.669661e-01 +6.112596e-01 +5.882370e-01 +6.011366e-01
+1.616667e+00 +1.351651e+00 +7.740021e-01 +6.852774e-01 +5.644392e-01 +5.221143e-01 +5.491977e-01 +6.082610e-01 +5.311788e-01 +5.513501e-01 +5.343455e-01 +5.366503e-01 +1.212871e+00 +7.112525e-01 +6.354444e-01 +6.242372e-01 +5.741836e-01 +6.033882e-01 +7.129537e-01 +5.667715e-01 +6.113496e-01 +5.902279e-01 +6.028213e-01
+1.633333e+00 +1.356793e+00 +7.737956e-01 +6.904196e-01 +5.662385e-01 +5.226142e-01 +5.492611e-01 +6.095092e-01 +5.310378e-01 +5.515257e-01 +5.348438e-01 +5.374023e-01 +1.217432e+00 +7.110128e-01 +6.395073e-01 +6.252926e-01 +5.754065e-01 +6.031107e-01 +7.146015e-01 +5.665997e-01 +6.112676e-01 +5.926068e-01 +6.052809e-01
+1.650000e+00 +1.362320e+00 +7.737668e-01 +6.964400e-01 +5.678688e-01 +5.231950e-01 +5.491984e-01 +6.103303e-01 +5.309393e-01 +5.519086e-01 +5.351743e-01 +5.380445e-01 +1.222337e+00 +7.108955e-01 +6.442391e-01 +6.264864e-01 +5.764507e-01 +6.030040e-01 +7.162556e-01 +5.666674e-01 +6.115614e-01 +5.945155e-01 +6.073468e-01
+1.666667e+00 +1.362584e+00 +7.743986e-01 +7.027439e-01 +5.694162e-01 +5.237290e-01 +5.490955e-01 +6.113180e-01 +5.308000e-01 +5.524031e-01 +5.352931e-01 +5.388043e-01 +1.222533e+00 +7.113369e-01 +6.491212e-01 +6.275343e-01 +5.771669e-01 +6.028139e-01 +7.178586e-01 +5.664837e-01 +6.124825e-01 +5.955475e-01 +6.093997e-01
+1.683333e+00 +1.366649e+00 +7.762396e-01 +7.091377e-01 +5.709597e-01 +5.243544e-01 +5.489583e-01 +6.126185e-01 +5.306811e-01 +5.530454e-01 +5.353064e-01 +5.396893e-01 +1.226131e+00 +7.127863e-01 +6.540558e-01 +6.284638e-01 +5.781090e-01 +6.030232e-01 +7.208161e-01 +5.662265e-01 +6.133014e-01 +5.967723e-01 +6.119420e-01
+1.700000e+00 +1.375721e+00 +7.781243e-01 +7.152914e-01 +5.723274e-01 +5.250357e-01 +5.488762e-01 +6.137863e-01 +5.306685e-01 +5.536934e-01 +5.351656e-01 +5.405196e-01 +1.234185e+00 +7.141751e-01 +6.587910e-01 +6.292252e-01 +5.792640e-01 +6.037724e-01 +7.241416e-01 +5.660732e-01 +6.138287e-01 +5.977039e-01 +6.150150e-01
+1.716667e+00 +1.384035e+00 +7.805494e-01 +7.211290e-01 +5.732463e-01 +5.254967e-01 +5.488893e-01 +6.144980e-01 +5.306878e-01 +5.540155e-01 +5.350829e-01 +5.410941e-01 +1.241519e+00 +7.159541e-01 +6.631858e-01 +6.295584e-01 +5.800678e-01 +6.049807e-01 +7.265939e-01 +5.659384e-01 +6.140100e-01 +5.988965e-01 +6.174237e-01
+1.733333e+00 +1.387645e+00 +7.830236e-01 +7.287526e-01 +5.743868e-01 +5.258419e-01 +5.489424e-01 +6.152745e-01 +5.310171e-01 +5.544876e-01 +5.350392e-01 +5.414952e-01 +1.244637e+00 +7.177313e-01 +6.691567e-01 +6.303278e-01 +5.804358e-01 +6.060180e-01 +7.287767e-01 +5.663751e-01 +6.147612e-01 +6.001007e-01 +6.191952e-01
+1.750000e+00 +1.393893e+00 +7.856008e-01 +7.368991e-01 +5.753220e-01 +5.260190e-01 +5.490306e-01 +6.161821e-01 +5.315014e-01 +5.550242e-01 +5.349970e-01 +5.418014e-01 +1.250159e+00 +7.195862e-01 +6.754938e-01 +6.312414e-01 +5.804677e-01 +6.074410e-01 +7.315739e-01 +5.668214e-01 +6.155938e-01 +6.014964e-01 +6.209016e-01
+1.766667e+00 +1.402433e+00 +7.889065e-01 +7.438894e-01 +5.765504e-01 +5.261826e-01 +5.493282e-01 +6.167099e-01 +5.317654e-01 +5.555015e-01 +5.349323e-01 +5.422384e-01 +1.257715e+00 +7.220188e-01 +6.807547e-01 +6.326232e-01 +5.804389e-01 +6.096973e-01 +7.339365e-01 +5.668496e-01 +6.161947e-01 +6.028084e-01 +6.228603e-01
+1.783333e+00 +1.409260e+00 +7.919735e-01 +7.516103e-01 +5.783352e-01 +5.263069e-01 +5.495117e-01 +6.175239e-01 +5.319820e-01 +5.559892e-01 +5.349786e-01 +5.426180e-01 +1.263741e+00 +7.242463e-01 +6.866515e-01 +6.351848e-01 +5.802850e-01 +6.113733e-01 +7.362600e-01 +5.669952e-01 +6.169507e-01 +6.043719e-01 +6.243075e-01
+1.800000e+00 +1.413450e+00 +7.954241e-01 +7.584139e-01 +5.803899e-01 +5.263246e-01 +5.495364e-01 +6.182096e-01 +5.322388e-01 +5.563209e-01 +5.349425e-01 +5.431847e-01 +1.267416e+00 +7.267934e-01 +6.917519e-01 +6.382553e-01 +5.800176e-01 +6.123813e-01 +7.381050e-01 +5.672259e-01 +6.175103e-01 +6.054761e-01 +6.258378e-01
+1.816667e+00 +1.420536e+00 +7.996207e-01 +7.653091e-01 +5.819842e-01 +5.262465e-01 +5.496505e-01 +6.192413e-01 +5.324705e-01 +5.568854e-01 +5.348649e-01 +5.436579e-01 +1.273726e+00 +7.299146e-01 +6.969693e-01 +6.408183e-01 +5.797654e-01 +6.139313e-01 +7.411315e-01 +5.673555e-01 +6.183258e-01 +6.065970e-01 +6.272271e-01
+1.833333e+00 +1.427768e+00 +8.036325e-01 +7.697616e-01 +5.832528e-01 +5.261670e-01 +5.497463e-01 +6.203692e-01 +5.327134e-01 +5.574197e-01 +5.347266e-01 +5.441464e-01 +1.280149e+00 +7.328404e-01 +7.001284e-01 +6.428913e-01 +5.795158e-01 +6.153885e-01 +7.444358e-01 +5.673568e-01 +6.190451e-01 +6.071564e-01 +6.281814e-01
+1.850000e+00 +1.433015e+00 +8.080178e-01 +7.726960e-01 +5.842054e-01 +5.262058e-01 +5.498983e-01 +6.212658e-01 +5.327798e-01 +5.579551e-01 +5.346157e-01 +5.445099e-01 +1.284785e+00 +7.360486e-01 +7.021087e-01 +6.440975e-01 +5.794164e-01 +6.170240e-01 +7.473138e-01 +5.671853e-01 +6.196642e-01 +6.076289e-01 +6.287030e-01
+1.866667e+00 +1.438024e+00 +8.150811e-01 +7.738909e-01 +5.850608e-01 +5.263339e-01 +5.500541e-01 +6.228460e-01 +5.328636e-01 +5.585340e-01 +5.344613e-01 +5.448398e-01 +1.289207e+00 +7.415494e-01 +7.027602e-01 +6.446911e-01 +5.795651e-01 +6.190746e-01 +7.521975e-01 +5.670116e-01 +6.199571e-01 +6.077743e-01 +6.291127e-01
+1.883333e+00 +1.444788e+00 +8.240000e-01 +7.743764e-01 +5.854999e-01 +5.265274e-01 +5.503850e-01 +6.245484e-01 +5.328654e-01 +5.589903e-01 +5.343075e-01 +5.448787e-01 +1.295199e+00 +7.484751e-01 +7.029245e-01 +6.448194e-01 +5.798205e-01 +6.219619e-01 +7.578664e-01 +5.667903e-01 +6.200467e-01 +6.079057e-01 +6.290434e-01
+1.900000e+00 +1.454145e+00 +8.318881e-01 +7.744166e-01 +5.856295e-01 +5.267147e-01 +5.506083e-01 +6.259946e-01 +5.328933e-01 +5.591329e-01 +5.341875e-01 +5.448151e-01 +1.303523e+00 +7.543378e-01 +7.027996e-01 +6.446480e-01 +5.800671e-01 +6.245157e-01 +7.630245e-01 +5.667078e-01 +6.198286e-01 +6.083220e-01 +6.288910e-01
+1.916667e+00 +1.464954e+00 +8.429836e-01 +7.745279e-01 +5.857483e-01 +5.272906e-01 +5.508923e-01 +6.271902e-01 +5.329221e-01 +5.590971e-01 +5.340779e-01 +5.446588e-01 +1.313134e+00 +7.628513e-01 +7.027607e-01 +6.443547e-01 +5.813692e-01 +6.274881e-01 +7.681662e-01 +5.668120e-01 +6.195479e-01 +6.088481e-01 +6.289424e-01
+1.933333e+00 +1.471702e+00 +8.553950e-01 +7.746270e-01 +5.857715e-01 +5.279547e-01 +5.511531e-01 +6.283431e-01 +5.329434e-01 +5.589664e-01 +5.339391e-01 +5.445354e-01 +1.319113e+00 +7.723589e-01 +7.027552e-01 +6.441668e-01 +5.832496e-01 +6.301688e-01 +7.726237e-01 +5.669270e-01 +6.193432e-01 +6.089418e-01 +6.287049e-01
+1.950000e+00 +1.475332e+00 +8.686746e-01 +7.748144e-01 +5.858923e-01 +5.286892e-01 +5.513900e-01 +6.299835e-01 +5.330363e-01 +5.588666e-01 +5.338248e-01 +5.444517e-01 +1.322289e+00 +7.825223e-01 +7.028069e-01 +6.441369e-01 +5.850893e-01 +6.326595e-01 +7.778343e-01 +5.669515e-01 +6.190525e-01 +6.090194e-01 +6.284123e-01
+1.966667e+00 +1.480166e+00 +8.846611e-01 +7.751098e-01 +5.859780e-01 +5.293317e-01 +5.518503e-01 +6.314934e-01 +5.331093e-01 +5.588020e-01 +5.337121e-01 +5.443731e-01 +1.326523e+00 +7.948850e-01 +7.029456e-01 +6.443106e-01 +5.867747e-01 +6.362891e-01 +7.833815e-01 +5.669207e-01 +6.187513e-01 +6.092742e-01 +6.281528e-01
+1.983333e+00 +1.484136e+00 +8.999134e-01 +7.750727e-01 +5.862185e-01 +5.302073e-01 +5.522074e-01 +6.333326e-01 +5.331543e-01 +5.587402e-01 +5.335704e-01 +5.443513e-01 +1.330001e+00 +8.064822e-01 +7.028069e-01 +6.443783e-01 +5.889374e-01 +6.393759e-01 +7.892169e-01 +5.667742e-01 +6.184896e-01 +6.093391e-01 +6.278587e-01
+2.000000e+00 +1.488552e+00 +9.115722e-01 +7.749696e-01 +5.868825e-01 +5.312043e-01 +5.523430e-01 +6.357913e-01 +5.331422e-01 +5.587632e-01 +5.334156e-01 +5.443111e-01 +1.333871e+00 +8.150775e-01 +7.026222e-01 +6.446974e-01 +5.907304e-01 +6.414717e-01 +7.958055e-01 +5.665608e-01 +6.182763e-01 +6.093329e-01 +6.275693e-01
+2.016667e+00 +1.491787e+00 +9.213278e-01 +7.746082e-01 +5.876513e-01 +5.320190e-01 +5.523737e-01 +6.381325e-01 +5.331873e-01 +5.586409e-01 +5.332885e-01 +5.442687e-01 +1.336681e+00 +8.221989e-01 +7.022477e-01 +6.452252e-01 +5.920833e-01 +6.429314e-01 +8.015749e-01 +5.663297e-01 +6.180097e-01 +6.092958e-01 +6.273089e-01
+2.033333e+00 +1.493098e+00 +9.302143e-01 +7.742258e-01 +5.882894e-01 +5.328275e-01 +5.524615e-01 +6.396139e-01 +5.332393e-01 +5.585773e-01 +5.331384e-01 +5.441974e-01 +1.337793e+00 +8.286729e-01 +7.018545e-01 +6.455934e-01 +5.936518e-01 +6.443683e-01 +8.051835e-01 +5.661306e-01 +6.178447e-01 +6.091004e-01 +6.270938e-01
+2.050000e+00 +1.494357e+00 +9.388883e-01 +7.739092e-01 +5.887803e-01 +5.332673e-01 +5.527526e-01 +6.406805e-01 +5.333525e-01 +5.585933e-01 +5.329831e-01 +5.443043e-01 +1.338881e+00 +8.350884e-01 +7.015188e-01 +6.459257e-01 +5.947085e-01 +6.462256e-01 +8.079330e-01 +5.659999e-01 +6.178144e-01 +6.089561e-01 +6.271358e-01
+2.066667e+00 +1.495124e+00 +9.473425e-01 +7.736593e-01 +5.889132e-01 +5.334698e-01 +5.531003e-01 +6.415173e-01 +5.333748e-01 +5.586554e-01 +5.328334e-01 +5.445311e-01 +1.339537e+00 +8.413829e-01 +7.012381e-01 +6.458943e-01 +5.956673e-01 +6.480381e-01 +8.101050e-01 +5.658398e-01 +6.178251e-01 +6.087987e-01 +6.273558e-01
+2.083333e+00 +1.496828e+00 +9.537747e-01 +7.741490e-01 +5.890590e-01 +5.338006e-01 +5.532540e-01 +6.422743e-01 +5.333295e-01 +5.586716e-01 +5.326987e-01 +5.448741e-01 +1.341030e+00 +8.460920e-01 +7.016048e-01 +6.457104e-01 +5.968235e-01 +6.493432e-01 +8.119491e-01 +5.656373e-01 +6.176672e-01 +6.087598e-01 +6.281622e-01
+2.100000e+00 +1.498901e+00 +9.597305e-01 +7.752851e-01 +5.890207e-01 +5.340052e-01 +5.534483e-01 +6.429018e-01 +5.333181e-01 +5.589425e-01 +5.325779e-01 +5.454117e-01 +1.342883e+00 +8.504661e-01 +7.024920e-01 +6.454586e-01 +5.978726e-01 +6.505671e-01 +8.134937e-01 +5.655163e-01 +6.177712e-01 +6.086338e-01 +6.295608e-01
+2.116667e+00 +1.500858e+00 +9.680736e-01 +7.767866e-01 +5.888648e-01 +5.342769e-01 +5.538201e-01 +6.434977e-01 +5.333269e-01 +5.593745e-01 +5.325123e-01 +5.458705e-01 +1.344623e+00 +8.569057e-01 +7.036411e-01 +6.454639e-01 +5.993356e-01 +6.523340e-01 +8.151944e-01 +5.654257e-01 +6.181136e-01 +6.084041e-01 +6.309210e-01
+2.133333e+00 +1.504597e+00 +9.762746e-01 +7.782212e-01 +5.886942e-01 +5.345444e-01 +5.544606e-01 +6.437511e-01 +5.333494e-01 +5.596058e-01 +5.324588e-01 +5.460931e-01 +1.347976e+00 +8.631356e-01 +7.046866e-01 +6.456906e-01 +6.007916e-01 +6.549068e-01 +8.164789e-01 +5.652895e-01 +6.181370e-01 +6.082299e-01 +6.318503e-01
+2.150000e+00 +1.509627e+00 +9.870229e-01 +7.803144e-01 +5.885200e-01 +5.348502e-01 +5.552381e-01 +6.440582e-01 +5.334507e-01 +5.597539e-01 +5.323924e-01 +5.464271e-01 +1.352498e+00 +8.715097e-01 +7.062725e-01 +6.463324e-01 +6.028230e-01 +6.577292e-01 +8.179231e-01 +5.652569e-01 +6.181492e-01 +6.081108e-01 +6.332301e-01
+2.166667e+00 +1.515168e+00 +9.951018e-01 +7.823204e-01 +5.883579e-01 +5.351361e-01 +5.557135e-01 +6.444070e-01 +5.334283e-01 +5.601642e-01 +5.322882e-01 +5.467892e-01 +1.357490e+00 +8.776101e-01 +7.077428e-01 +6.468347e-01 +6.047558e-01 +6.594221e-01 +8.190724e-01 +5.650775e-01 +6.184568e-01 +6.080547e-01 +6.346642e-01
+2.183333e+00 +1.522873e+00 +9.997380e-01 +7.846350e-01 +5.882933e-01 +5.352263e-01 +5.562627e-01 +6.445184e-01 +5.333783e-01 +5.605344e-01 +5.321593e-01 +5.471609e-01 +1.364436e+00 +8.809294e-01 +7.094551e-01 +6.472441e-01 +6.060665e-01 +6.609686e-01 +8.194742e-01 +5.648985e-01 +6.187618e-01 +6.081790e-01 +6.364171e-01
+2.200000e+00 +1.533884e+00 +1.003014e+00 +7.880632e-01 +5.883117e-01 +5.351965e-01 +5.570827e-01 +6.444927e-01 +5.332814e-01 +5.609245e-01 +5.320639e-01 +5.475458e-01 +1.374330e+00 +8.832011e-01 +7.120931e-01 +6.476866e-01 +6.066394e-01 +6.637842e-01 +8.203114e-01 +5.647384e-01 +6.186944e-01 +6.085218e-01 +6.386130e-01
+2.216667e+00 +1.547625e+00 +1.005773e+00 +7.916925e-01 +5.882896e-01 +5.350786e-01 +5.578432e-01 +6.445634e-01 +5.331557e-01 +5.612208e-01 +5.319689e-01 +5.480258e-01 +1.386637e+00 +8.851186e-01 +7.148400e-01 +6.480902e-01 +6.068709e-01 +6.667836e-01 +8.215733e-01 +5.646328e-01 +6.185057e-01 +6.090388e-01 +6.410037e-01
+2.233333e+00 +1.562483e+00 +1.009158e+00 +7.967079e-01 +5.884439e-01 +5.349813e-01 +5.585612e-01 +6.446676e-01 +5.330357e-01 +5.615338e-01 +5.318967e-01 +5.486885e-01 +1.399945e+00 +8.875635e-01 +7.187217e-01 +6.488229e-01 +6.072371e-01 +6.695933e-01 +8.230983e-01 +5.646112e-01 +6.183463e-01 +6.097827e-01 +6.441751e-01
+2.250000e+00 +1.577555e+00 +1.011922e+00 +8.013671e-01 +5.885337e-01 +5.348675e-01 +5.590667e-01 +6.447502e-01 +5.329552e-01 +5.620471e-01 +5.318298e-01 +5.495097e-01 +1.413440e+00 +8.895831e-01 +7.222173e-01 +6.498208e-01 +6.077785e-01 +6.716084e-01 +8.241743e-01 +5.647819e-01 +6.182349e-01 +6.102667e-01 +6.476752e-01
+2.266667e+00 +1.593828e+00 +1.015996e+00 +8.059078e-01 +5.887110e-01 +5.347800e-01 +5.594719e-01 +6.448257e-01 +5.328611e-01 +5.623790e-01 +5.317553e-01 +5.504573e-01 +1.428085e+00 +8.927996e-01 +7.255816e-01 +6.516681e-01 +6.089433e-01 +6.729377e-01 +8.248643e-01 +5.647900e-01 +6.180201e-01 +6.107988e-01 +6.515366e-01
+2.283333e+00 +1.609271e+00 +1.018572e+00 +8.102628e-01 +5.891481e-01 +5.346568e-01 +5.595688e-01 +6.452003e-01 +5.327884e-01 +5.626731e-01 +5.317866e-01 +5.515193e-01 +1.442000e+00 +8.947169e-01 +7.287757e-01 +6.535994e-01 +6.094821e-01 +6.735643e-01 +8.259139e-01 +5.648096e-01 +6.178151e-01 +6.113929e-01 +6.557635e-01
+2.300000e+00 +1.636006e+00 +1.021284e+00 +8.148737e-01 +5.894975e-01 +5.345235e-01 +5.597473e-01 +6.454161e-01 +5.327164e-01 +5.628558e-01 +5.319152e-01 +5.528621e-01 +1.466168e+00 +8.967545e-01 +7.321693e-01 +6.559844e-01 +6.103622e-01 +6.745828e-01 +8.270596e-01 +5.647795e-01 +6.176635e-01 +6.123729e-01 +6.617016e-01
+2.316667e+00 +1.664649e+00 +1.025423e+00 +8.190849e-01 +5.897458e-01 +5.344234e-01 +5.600337e-01 +6.456612e-01 +5.326224e-01 +5.629912e-01 +5.323035e-01 +5.542013e-01 +1.492027e+00 +8.999920e-01 +7.352136e-01 +6.583270e-01 +6.120404e-01 +6.756424e-01 +8.282687e-01 +5.645810e-01 +6.175742e-01 +6.135913e-01 +6.677861e-01
+2.333333e+00 +1.689015e+00 +1.030722e+00 +8.230901e-01 +5.900904e-01 +5.343152e-01 +5.603023e-01 +6.458479e-01 +5.325514e-01 +5.632369e-01 +5.326960e-01 +5.556819e-01 +1.514014e+00 +9.041819e-01 +7.380930e-01 +6.610654e-01 +6.136202e-01 +6.766167e-01 +8.291583e-01 +5.643838e-01 +6.175722e-01 +6.144012e-01 +6.737968e-01
+2.350000e+00 +1.713727e+00 +1.034732e+00 +8.277984e-01 +5.904549e-01 +5.341908e-01 +5.604957e-01 +6.461608e-01 +5.325813e-01 +5.634323e-01 +5.329324e-01 +5.569793e-01 +1.536321e+00 +9.072513e-01 +7.415695e-01 +6.638449e-01 +6.150200e-01 +6.774588e-01 +8.304898e-01 +5.641438e-01 +6.175250e-01 +6.150898e-01 +6.795271e-01
+2.366667e+00 +1.744460e+00 +1.037278e+00 +8.323692e-01 +5.908180e-01 +5.340610e-01 +5.605624e-01 +6.464203e-01 +5.326555e-01 +5.635520e-01 +5.331441e-01 +5.582546e-01 +1.564089e+00 +9.091261e-01 +7.449162e-01 +6.666563e-01 +6.162784e-01 +6.781971e-01 +8.320279e-01 +5.638883e-01 +6.176208e-01 +6.160066e-01 +6.856597e-01
+2.383333e+00 +1.773550e+00 +1.039277e+00 +8.358520e-01 +5.909300e-01 +5.339650e-01 +5.605257e-01 +6.464599e-01 +5.326821e-01 +5.636901e-01 +5.332443e-01 +5.594857e-01 +1.590350e+00 +9.106225e-01 +7.473796e-01 +6.688971e-01 +6.178735e-01 +6.786351e-01 +8.327528e-01 +5.636280e-01 +6.179436e-01 +6.165517e-01 +6.912495e-01
+2.400000e+00 +1.806689e+00 +1.040181e+00 +8.403165e-01 +5.908948e-01 +5.338766e-01 +5.606017e-01 +6.464523e-01 +5.326833e-01 +5.638169e-01 +5.331931e-01 +5.605409e-01 +1.620272e+00 +9.111962e-01 +7.507129e-01 +6.702733e-01 +6.191788e-01 +6.799736e-01 +8.342949e-01 +5.634026e-01 +6.182994e-01 +6.174703e-01 +6.968402e-01
+2.416667e+00 +1.842283e+00 +1.041000e+00 +8.459527e-01 +5.907854e-01 +5.338416e-01 +5.606309e-01 +6.464509e-01 +5.328370e-01 +5.639699e-01 +5.330928e-01 +5.615787e-01 +1.652385e+00 +9.117226e-01 +7.549663e-01 +6.712949e-01 +6.207490e-01 +6.815678e-01 +8.359246e-01 +5.631550e-01 +6.187566e-01 +6.189763e-01 +7.028030e-01
+2.433333e+00 +1.875948e+00 +1.041280e+00 +8.512067e-01 +5.907044e-01 +5.337486e-01 +5.605709e-01 +6.465217e-01 +5.331226e-01 +5.642015e-01 +5.330057e-01 +5.625580e-01 +1.682782e+00 +9.118216e-01 +7.588459e-01 +6.724290e-01 +6.219037e-01 +6.826303e-01 +8.377416e-01 +5.629294e-01 +6.195265e-01 +6.204903e-01 +7.083269e-01
+2.450000e+00 +1.902358e+00 +1.041195e+00 +8.558806e-01 +5.906057e-01 +5.335998e-01 +5.604536e-01 +6.466472e-01 +5.334056e-01 +5.643637e-01 +5.329214e-01 +5.635133e-01 +1.706562e+00 +9.116127e-01 +7.622241e-01 +6.731664e-01 +6.222177e-01 +6.838312e-01 +8.393480e-01 +5.627333e-01 +6.199762e-01 +6.218328e-01 +7.132116e-01
+2.466667e+00 +1.927366e+00 +1.041049e+00 +8.614197e-01 +5.904356e-01 +5.334515e-01 +5.602894e-01 +6.467635e-01 +5.337183e-01 +5.645313e-01 +5.328129e-01 +5.645367e-01 +1.729083e+00 +9.113580e-01 +7.663313e-01 +6.734157e-01 +6.223417e-01 +6.846306e-01 +8.412646e-01 +5.625830e-01 +6.204357e-01 +6.235322e-01 +7.184800e-01
+2.483333e+00 +1.953891e+00 +1.040738e+00 +8.656474e-01 +5.903170e-01 +5.333088e-01 +5.601561e-01 +6.468349e-01 +5.338376e-01 +5.647516e-01 +5.326684e-01 +5.656467e-01 +1.752989e+00 +9.109728e-01 +7.693562e-01 +6.736132e-01 +6.226529e-01 +6.851522e-01 +8.431899e-01 +5.624161e-01 +6.208520e-01 +6.249298e-01 +7.238571e-01
+2.500000e+00 +1.979392e+00 +1.040693e+00 +8.710272e-01 +5.901662e-01 +5.332050e-01 +5.600185e-01 +6.468904e-01 +5.339817e-01 +5.648038e-01 +5.325389e-01 +5.664927e-01 +1.775976e+00 +9.107885e-01 +7.733366e-01 +6.735203e-01 +6.231816e-01 +6.860206e-01 +8.450591e-01 +5.623379e-01 +6.208570e-01 +6.270066e-01 +7.286064e-01
+2.516667e+00 +2.003261e+00 +1.040644e+00 +8.759639e-01 +5.900909e-01 +5.331090e-01 +5.598691e-01 +6.472766e-01 +5.340850e-01 +5.647326e-01 +5.323908e-01 +5.675036e-01 +1.797526e+00 +9.105925e-01 +7.769905e-01 +6.734886e-01 +6.236739e-01 +6.865312e-01 +8.475903e-01 +5.622351e-01 +6.208503e-01 +6.286231e-01 +7.333899e-01
+2.533333e+00 +2.021052e+00 +1.040777e+00 +8.810202e-01 +5.899751e-01 +5.330040e-01 +5.597227e-01 +6.474760e-01 +5.342564e-01 +5.646820e-01 +5.322389e-01 +5.686468e-01 +1.813546e+00 +9.105289e-01 +7.807481e-01 +6.732104e-01 +6.239083e-01 +6.869734e-01 +8.491964e-01 +5.621748e-01 +6.210541e-01 +6.297605e-01 +7.382638e-01
+2.550000e+00 +2.034362e+00 +1.042059e+00 +8.876952e-01 +5.898166e-01 +5.329008e-01 +5.597317e-01 +6.480043e-01 +5.344435e-01 +5.645856e-01 +5.320962e-01 +5.698825e-01 +1.825484e+00 +9.113670e-01 +7.858176e-01 +6.728922e-01 +6.238443e-01 +6.875745e-01 +8.514145e-01 +5.623529e-01 +6.210972e-01 +6.309415e-01 +7.432019e-01
+2.566667e+00 +2.042012e+00 +1.043160e+00 +8.938079e-01 +5.896458e-01 +5.328246e-01 +5.597086e-01 +6.483742e-01 +5.346734e-01 +5.644411e-01 +5.319805e-01 +5.708164e-01 +1.832304e+00 +9.120467e-01 +7.903858e-01 +6.725895e-01 +6.238519e-01 +6.877984e-01 +8.530242e-01 +5.628679e-01 +6.210450e-01 +6.316796e-01 +7.465522e-01
+2.583333e+00 +2.050341e+00 +1.044716e+00 +9.007492e-01 +5.894596e-01 +5.327838e-01 +5.598288e-01 +6.494343e-01 +5.351511e-01 +5.643614e-01 +5.318729e-01 +5.717690e-01 +1.839882e+00 +9.130922e-01 +7.956880e-01 +6.723742e-01 +6.240887e-01 +6.875154e-01 +8.562046e-01 +5.645029e-01 +6.213163e-01 +6.321598e-01 +7.490513e-01
+2.600000e+00 +2.060270e+00 +1.047188e+00 +9.073459e-01 +5.892887e-01 +5.328076e-01 +5.600546e-01 +6.507461e-01 +5.357825e-01 +5.645096e-01 +5.318042e-01 +5.731638e-01 +1.848956e+00 +9.148554e-01 +8.006687e-01 +6.722233e-01 +6.244943e-01 +6.872119e-01 +8.601572e-01 +5.664916e-01 +6.215181e-01 +6.327379e-01 +7.522192e-01
+2.616667e+00 +2.073736e+00 +1.050183e+00 +9.146164e-01 +5.891020e-01 +5.329430e-01 +5.601733e-01 +6.519164e-01 +5.364868e-01 +5.646097e-01 +5.317358e-01 +5.746208e-01 +1.861386e+00 +9.170264e-01 +8.062197e-01 +6.723492e-01 +6.256200e-01 +6.869635e-01 +8.635328e-01 +5.691933e-01 +6.216248e-01 +6.332160e-01 +7.550908e-01
+2.633333e+00 +2.088179e+00 +1.052305e+00 +9.227317e-01 +5.889452e-01 +5.331085e-01 +5.605510e-01 +6.530177e-01 +5.371306e-01 +5.648836e-01 +5.315951e-01 +5.761886e-01 +1.874830e+00 +9.185102e-01 +8.124998e-01 +6.726976e-01 +6.269226e-01 +6.866124e-01 +8.662699e-01 +5.721672e-01 +6.223938e-01 +6.333275e-01 +7.580425e-01
+2.650000e+00 +2.099303e+00 +1.054221e+00 +9.302285e-01 +5.887729e-01 +5.332047e-01 +5.606989e-01 +6.540760e-01 +5.376804e-01 +5.649704e-01 +5.314813e-01 +5.776288e-01 +1.885164e+00 +9.198333e-01 +8.182146e-01 +6.729445e-01 +6.277662e-01 +6.863032e-01 +8.688182e-01 +5.743525e-01 +6.229441e-01 +6.333361e-01 +7.610131e-01
+2.666667e+00 +2.113557e+00 +1.056858e+00 +9.381844e-01 +5.885909e-01 +5.333535e-01 +5.608513e-01 +6.548672e-01 +5.383933e-01 +5.651842e-01 +5.313775e-01 +5.789526e-01 +1.898358e+00 +9.217691e-01 +8.243180e-01 +6.731846e-01 +6.289204e-01 +6.861007e-01 +8.710694e-01 +5.768207e-01 +6.241398e-01 +6.334440e-01 +7.640120e-01
+2.683333e+00 +2.123104e+00 +1.059476e+00 +9.463948e-01 +5.884113e-01 +5.334829e-01 +5.610430e-01 +6.559671e-01 +5.392005e-01 +5.655208e-01 +5.312617e-01 +5.803193e-01 +1.907177e+00 +9.236547e-01 +8.306055e-01 +6.733198e-01 +6.297708e-01 +6.858726e-01 +8.737698e-01 +5.789180e-01 +6.252298e-01 +6.335345e-01 +7.673039e-01
+2.700000e+00 +2.128649e+00 +1.062261e+00 +9.533313e-01 +5.882561e-01 +5.337415e-01 +5.613645e-01 +6.572862e-01 +5.399248e-01 +5.660189e-01 +5.311109e-01 +5.816141e-01 +1.912339e+00 +9.256424e-01 +8.358066e-01 +6.735377e-01 +6.308127e-01 +6.856959e-01 +8.761336e-01 +5.807245e-01 +6.260320e-01 +6.336952e-01 +7.699570e-01
+2.716667e+00 +2.127966e+00 +1.066951e+00 +9.594120e-01 +5.881381e-01 +5.338782e-01 +5.620692e-01 +6.592763e-01 +5.407011e-01 +5.665760e-01 +5.309802e-01 +5.830209e-01 +1.911743e+00 +9.291874e-01 +8.403270e-01 +6.738206e-01 +6.315906e-01 +6.863039e-01 +8.786734e-01 +5.822209e-01 +6.266014e-01 +6.336133e-01 +7.727448e-01
+2.733333e+00 +2.128107e+00 +1.069385e+00 +9.653084e-01 +5.880284e-01 +5.339116e-01 +5.625679e-01 +6.612470e-01 +5.417915e-01 +5.672137e-01 +5.308314e-01 +5.839076e-01 +1.911845e+00 +9.308540e-01 +8.447059e-01 +6.738147e-01 +6.318025e-01 +6.865777e-01 +8.813282e-01 +5.839225e-01 +6.272584e-01 +6.337767e-01 +7.748334e-01
+2.750000e+00 +2.129949e+00 +1.070632e+00 +9.700676e-01 +5.880292e-01 +5.338737e-01 +5.630519e-01 +6.634371e-01 +5.431824e-01 +5.677218e-01 +5.307648e-01 +5.848293e-01 +1.913516e+00 +9.316227e-01 +8.481994e-01 +6.740385e-01 +6.318915e-01 +6.868578e-01 +8.842414e-01 +5.856888e-01 +6.280572e-01 +6.336155e-01 +7.767520e-01
+2.766667e+00 +2.130001e+00 +1.071906e+00 +9.736237e-01 +5.880789e-01 +5.338420e-01 +5.635795e-01 +6.655856e-01 +5.445719e-01 +5.681327e-01 +5.307552e-01 +5.857745e-01 +1.913535e+00 +9.324612e-01 +8.507640e-01 +6.742560e-01 +6.319413e-01 +6.873426e-01 +8.865670e-01 +5.872937e-01 +6.284490e-01 +6.333867e-01 +7.787020e-01
+2.783333e+00 +2.130759e+00 +1.072024e+00 +9.777860e-01 +5.882187e-01 +5.337521e-01 +5.638050e-01 +6.674200e-01 +5.463176e-01 +5.686490e-01 +5.306870e-01 +5.865958e-01 +1.914226e+00 +9.323879e-01 +8.538679e-01 +6.746275e-01 +6.318337e-01 +6.872122e-01 +8.886709e-01 +5.894733e-01 +6.289704e-01 +6.332475e-01 +7.802851e-01
+2.800000e+00 +2.133133e+00 +1.072161e+00 +9.820473e-01 +5.884136e-01 +5.336831e-01 +5.639404e-01 +6.693487e-01 +5.478472e-01 +5.690248e-01 +5.305688e-01 +5.873470e-01 +1.916454e+00 +9.323603e-01 +8.570651e-01 +6.752533e-01 +6.319468e-01 +6.869875e-01 +8.909580e-01 +5.913594e-01 +6.296773e-01 +6.331129e-01 +7.813789e-01
+2.816667e+00 +2.136022e+00 +1.071924e+00 +9.867974e-01 +5.884193e-01 +5.336643e-01 +5.640919e-01 +6.711709e-01 +5.490841e-01 +5.691573e-01 +5.304254e-01 +5.879652e-01 +1.919170e+00 +9.320995e-01 +8.606741e-01 +6.757159e-01 +6.323612e-01 +6.867472e-01 +8.927842e-01 +5.930973e-01 +6.300834e-01 +6.330922e-01 +7.822579e-01
+2.833333e+00 +2.138827e+00 +1.071843e+00 +9.907741e-01 +5.884271e-01 +5.337042e-01 +5.641272e-01 +6.726680e-01 +5.502630e-01 +5.692552e-01 +5.302869e-01 +5.883891e-01 +1.921799e+00 +9.319792e-01 +8.636438e-01 +6.762274e-01 +6.329652e-01 +6.864781e-01 +8.941196e-01 +5.943585e-01 +6.305726e-01 +6.330823e-01 +7.828793e-01
+2.850000e+00 +2.140853e+00 +1.071407e+00 +9.966500e-01 +5.883591e-01 +5.338128e-01 +5.642805e-01 +6.743919e-01 +5.514126e-01 +5.694233e-01 +5.301886e-01 +5.885681e-01 +1.923675e+00 +9.315784e-01 +8.681863e-01 +6.762165e-01 +6.335942e-01 +6.862262e-01 +8.959757e-01 +5.956569e-01 +6.312403e-01 +6.334940e-01 +7.837223e-01
+2.866667e+00 +2.142745e+00 +1.071710e+00 +9.996594e-01 +5.882920e-01 +5.339305e-01 +5.644599e-01 +6.759510e-01 +5.523298e-01 +5.696364e-01 +5.300552e-01 +5.887898e-01 +1.925411e+00 +9.317956e-01 +8.703432e-01 +6.763212e-01 +6.344695e-01 +6.860743e-01 +8.972670e-01 +5.961327e-01 +6.318802e-01 +6.337042e-01 +7.843775e-01
+2.883333e+00 +2.144401e+00 +1.073487e+00 +1.001927e+00 +5.882019e-01 +5.340457e-01 +5.646457e-01 +6.768075e-01 +5.531619e-01 +5.701585e-01 +5.299090e-01 +5.891012e-01 +1.926969e+00 +9.332250e-01 +8.719587e-01 +6.765699e-01 +6.355827e-01 +6.860818e-01 +8.975539e-01 +5.963214e-01 +6.331873e-01 +6.337887e-01 +7.850017e-01
+2.900000e+00 +2.145414e+00 +1.075076e+00 +1.002770e+00 +5.881508e-01 +5.341316e-01 +5.647394e-01 +6.771471e-01 +5.537159e-01 +5.706852e-01 +5.297963e-01 +5.891045e-01 +1.927960e+00 +9.344359e-01 +8.724654e-01 +6.768150e-01 +6.364406e-01 +6.859731e-01 +8.973875e-01 +5.963121e-01 +6.344825e-01 +6.338114e-01 +7.847839e-01
+2.916667e+00 +2.144308e+00 +1.075659e+00 +1.003161e+00 +5.884067e-01 +5.342774e-01 +5.648374e-01 +6.775166e-01 +5.542749e-01 +5.711609e-01 +5.296750e-01 +5.890456e-01 +1.926993e+00 +9.347810e-01 +8.726444e-01 +6.771984e-01 +6.368365e-01 +6.859387e-01 +8.972108e-01 +5.964581e-01 +6.353611e-01 +6.336575e-01 +7.845390e-01
+2.933333e+00 +2.143351e+00 +1.075233e+00 +1.003235e+00 +5.887350e-01 +5.343870e-01 +5.648600e-01 +6.780161e-01 +5.547224e-01 +5.714693e-01 +5.295716e-01 +5.888977e-01 +1.926160e+00 +9.343226e-01 +8.726037e-01 +6.776030e-01 +6.368303e-01 +6.857517e-01 +8.973103e-01 +5.965344e-01 +6.359283e-01 +6.334476e-01 +7.842565e-01
+2.950000e+00 +2.142967e+00 +1.074604e+00 +1.003542e+00 +5.890238e-01 +5.343642e-01 +5.648420e-01 +6.785741e-01 +5.551821e-01 +5.716978e-01 +5.296048e-01 +5.887182e-01 +1.925860e+00 +9.337298e-01 +8.727487e-01 +6.779763e-01 +6.365732e-01 +6.856016e-01 +8.974105e-01 +5.967187e-01 +6.364166e-01 +6.335096e-01 +7.839543e-01
+2.966667e+00 +2.144970e+00 +1.074068e+00 +1.004282e+00 +5.894439e-01 +5.342707e-01 +5.648086e-01 +6.788729e-01 +5.556815e-01 +5.719556e-01 +5.296177e-01 +5.885510e-01 +1.927789e+00 +9.332396e-01 +8.732596e-01 +6.787541e-01 +6.362693e-01 +6.856144e-01 +8.971935e-01 +5.970924e-01 +6.370851e-01 +6.335201e-01 +7.836815e-01
+2.983333e+00 +2.144983e+00 +1.073427e+00 +1.005545e+00 +5.897408e-01 +5.341419e-01 +5.647465e-01 +6.791945e-01 +5.560982e-01 +5.721482e-01 +5.297011e-01 +5.883868e-01 +1.927885e+00 +9.326624e-01 +8.742001e-01 +6.790796e-01 +6.360123e-01 +6.854888e-01 +8.972453e-01 +5.972029e-01 +6.377977e-01 +6.336686e-01 +7.833528e-01
+3.000000e+00 +2.144874e+00 +1.072791e+00 +1.005666e+00 +5.901076e-01 +5.340029e-01 +5.647258e-01 +6.793478e-01 +5.565495e-01 +5.721508e-01 +5.298365e-01 +5.882125e-01 +1.927861e+00 +9.320855e-01 +8.741794e-01 +6.795005e-01 +6.357176e-01 +6.854430e-01 +8.969875e-01 +5.974510e-01 +6.378658e-01 +6.338002e-01 +7.829945e-01
+3.016667e+00 +2.144368e+00 +1.072146e+00 +1.005214e+00 +5.905176e-01 +5.338769e-01 +5.647364e-01 +6.794059e-01 +5.570110e-01 +5.721255e-01 +5.298564e-01 +5.880429e-01 +1.927455e+00 +9.314944e-01 +8.737207e-01 +6.798832e-01 +6.354501e-01 +6.854739e-01 +8.967301e-01 +5.976508e-01 +6.378354e-01 +6.336726e-01 +7.825782e-01
+3.033333e+00 +2.146243e+00 +1.071886e+00 +1.004821e+00 +5.911084e-01 +5.337720e-01 +5.650301e-01 +6.796554e-01 +5.574065e-01 +5.720714e-01 +5.297834e-01 +5.880582e-01 +1.929223e+00 +9.312136e-01 +8.733259e-01 +6.806860e-01 +6.351916e-01 +6.862485e-01 +8.971891e-01 +5.976005e-01 +6.379333e-01 +6.333716e-01 +7.823068e-01
+3.050000e+00 +2.146847e+00 +1.071237e+00 +1.004849e+00 +5.921171e-01 +5.336432e-01 +5.655556e-01 +6.798141e-01 +5.580183e-01 +5.719735e-01 +5.296705e-01 +5.882962e-01 +1.929828e+00 +9.306285e-01 +8.732925e-01 +6.821982e-01 +6.348969e-01 +6.869871e-01 +8.972344e-01 +5.978126e-01 +6.378035e-01 +6.331569e-01 +7.823306e-01
+3.066667e+00 +2.148428e+00 +1.070734e+00 +1.005374e+00 +5.935836e-01 +5.335006e-01 +5.662025e-01 +6.798646e-01 +5.588506e-01 +5.718511e-01 +5.296374e-01 +5.886245e-01 +1.931333e+00 +9.301761e-01 +8.736454e-01 +6.844921e-01 +6.346521e-01 +6.877778e-01 +8.972361e-01 +5.980868e-01 +6.377015e-01 +6.330474e-01 +7.827081e-01
+3.083333e+00 +2.150611e+00 +1.070983e+00 +1.006474e+00 +5.952692e-01 +5.333876e-01 +5.665818e-01 +6.797800e-01 +5.595110e-01 +5.716989e-01 +5.295973e-01 +5.889532e-01 +1.933420e+00 +9.303748e-01 +8.744401e-01 +6.875549e-01 +6.345509e-01 +6.880952e-01 +8.969912e-01 +5.982010e-01 +6.376886e-01 +6.329246e-01 +7.831004e-01
+3.100000e+00 +2.152083e+00 +1.072516e+00 +1.007682e+00 +5.966340e-01 +5.332570e-01 +5.668883e-01 +6.796245e-01 +5.602949e-01 +5.715419e-01 +5.294988e-01 +5.894052e-01 +1.934868e+00 +9.316138e-01 +8.753097e-01 +6.904889e-01 +6.347559e-01 +6.881643e-01 +8.966030e-01 +5.985554e-01 +6.376692e-01 +6.327843e-01 +7.833534e-01
+3.116667e+00 +2.152379e+00 +1.075856e+00 +1.008713e+00 +5.984153e-01 +5.331148e-01 +5.670702e-01 +6.794576e-01 +5.610615e-01 +5.714101e-01 +5.294924e-01 +5.897681e-01 +1.935218e+00 +9.342989e-01 +8.760018e-01 +6.941974e-01 +6.349129e-01 +6.879171e-01 +8.963390e-01 +5.988103e-01 +6.376107e-01 +6.329101e-01 +7.836210e-01
+3.133333e+00 +2.151403e+00 +1.079202e+00 +1.009212e+00 +5.998134e-01 +5.330733e-01 +5.671341e-01 +6.793048e-01 +5.621053e-01 +5.713183e-01 +5.294670e-01 +5.899705e-01 +1.934369e+00 +9.368793e-01 +8.762699e-01 +6.969418e-01 +6.351728e-01 +6.876349e-01 +8.960895e-01 +5.994701e-01 +6.375552e-01 +6.328688e-01 +7.836368e-01
+3.150000e+00 +2.149742e+00 +1.082004e+00 +1.009483e+00 +6.012423e-01 +5.330926e-01 +5.671538e-01 +6.792713e-01 +5.632373e-01 +5.712104e-01 +5.293956e-01 +5.905395e-01 +1.932879e+00 +9.389578e-01 +8.763659e-01 +6.993393e-01 +6.354208e-01 +6.872867e-01 +8.956746e-01 +6.003371e-01 +6.374540e-01 +6.326886e-01 +7.843071e-01
+3.166667e+00 +2.148516e+00 +1.084816e+00 +1.009456e+00 +6.024951e-01 +5.332005e-01 +5.671908e-01 +6.791703e-01 +5.644317e-01 +5.711442e-01 +5.293237e-01 +5.912118e-01 +1.931804e+00 +9.410524e-01 +8.762249e-01 +7.016751e-01 +6.360377e-01 +6.869629e-01 +8.951716e-01 +6.010183e-01 +6.374619e-01 +6.324391e-01 +7.849463e-01
+3.183333e+00 +2.148308e+00 +1.090875e+00 +1.009338e+00 +6.036938e-01 +5.333760e-01 +5.671290e-01 +6.790897e-01 +5.655882e-01 +5.710690e-01 +5.292964e-01 +5.916933e-01 +1.931691e+00 +9.458099e-01 +8.760183e-01 +7.048899e-01 +6.373080e-01 +6.866877e-01 +8.947583e-01 +6.015681e-01 +6.375359e-01 +6.321881e-01 +7.851386e-01
+3.200000e+00 +2.148568e+00 +1.098506e+00 +1.009102e+00 +6.047849e-01 +5.334537e-01 +5.670368e-01 +6.789116e-01 +5.664591e-01 +5.710057e-01 +5.292726e-01 +5.919098e-01 +1.932014e+00 +9.517901e-01 +8.757324e-01 +7.081634e-01 +6.384318e-01 +6.867309e-01 +8.944097e-01 +6.018891e-01 +6.375929e-01 +6.319036e-01 +7.850889e-01
+3.216667e+00 +2.148466e+00 +1.106036e+00 +1.008885e+00 +6.055973e-01 +5.334825e-01 +5.669465e-01 +6.787521e-01 +5.669370e-01 +5.708564e-01 +5.292024e-01 +5.919882e-01 +1.931993e+00 +9.575820e-01 +8.754784e-01 +7.107910e-01 +6.393969e-01 +6.869923e-01 +8.941051e-01 +6.020080e-01 +6.374036e-01 +6.315983e-01 +7.849021e-01
+3.233333e+00 +2.147377e+00 +1.112633e+00 +1.008864e+00 +6.062868e-01 +5.334682e-01 +5.667910e-01 +6.786579e-01 +5.671281e-01 +5.706860e-01 +5.290840e-01 +5.920925e-01 +1.931042e+00 +9.625619e-01 +8.753841e-01 +7.128682e-01 +6.401105e-01 +6.871313e-01 +8.938184e-01 +6.020149e-01 +6.370946e-01 +6.313387e-01 +7.847967e-01
+3.250000e+00 +2.145977e+00 +1.117860e+00 +1.008647e+00 +6.069860e-01 +5.334057e-01 +5.666308e-01 +6.785190e-01 +5.672952e-01 +5.705431e-01 +5.289548e-01 +5.921984e-01 +1.929806e+00 +9.664479e-01 +8.751341e-01 +7.147780e-01 +6.405562e-01 +6.870615e-01 +8.934401e-01 +6.020548e-01 +6.367813e-01 +6.310561e-01 +7.846631e-01
+3.266667e+00 +2.144649e+00 +1.122849e+00 +1.008122e+00 +6.076125e-01 +5.332825e-01 +5.664944e-01 +6.783008e-01 +5.672910e-01 +5.703737e-01 +5.288140e-01 +5.920643e-01 +1.928633e+00 +9.702012e-01 +8.746403e-01 +7.164942e-01 +6.405079e-01 +6.872690e-01 +8.931674e-01 +6.019592e-01 +6.364728e-01 +6.307477e-01 +7.842459e-01
+3.283333e+00 +2.143089e+00 +1.128125e+00 +1.007848e+00 +6.083028e-01 +5.331529e-01 +5.663938e-01 +6.781388e-01 +5.673379e-01 +5.702266e-01 +5.287088e-01 +5.919677e-01 +1.927216e+00 +9.741495e-01 +8.743590e-01 +7.180729e-01 +6.404810e-01 +6.878153e-01 +8.927720e-01 +6.020150e-01 +6.362156e-01 +6.305764e-01 +7.838818e-01
+3.300000e+00 +2.142756e+00 +1.135101e+00 +1.007436e+00 +6.093458e-01 +5.330354e-01 +5.662942e-01 +6.779875e-01 +5.673861e-01 +5.700696e-01 +5.286217e-01 +5.919090e-01 +1.926907e+00 +9.795179e-01 +8.739641e-01 +7.200807e-01 +6.402295e-01 +6.886203e-01 +8.932078e-01 +6.021730e-01 +6.359851e-01 +6.304606e-01 +7.835974e-01
+3.316667e+00 +2.149978e+00 +1.140354e+00 +1.007246e+00 +6.103685e-01 +5.329838e-01 +5.661944e-01 +6.778062e-01 +5.673560e-01 +5.700328e-01 +5.285521e-01 +5.918197e-01 +1.933520e+00 +9.834026e-01 +8.737781e-01 +7.212463e-01 +6.399624e-01 +6.898710e-01 +8.940338e-01 +6.024395e-01 +6.365096e-01 +6.305683e-01 +7.833401e-01
+3.333333e+00 +2.154960e+00 +1.144804e+00 +1.007279e+00 +6.113485e-01 +5.329661e-01 +5.661198e-01 +6.775798e-01 +5.672555e-01 +5.699841e-01 +5.285558e-01 +5.916931e-01 +1.938112e+00 +9.866358e-01 +8.737680e-01 +7.223159e-01 +6.396929e-01 +6.909989e-01 +8.943932e-01 +6.026472e-01 +6.369286e-01 +6.307711e-01 +7.829960e-01
+3.350000e+00 +2.157180e+00 +1.150012e+00 +1.007603e+00 +6.123731e-01 +5.329348e-01 +5.659897e-01 +6.774244e-01 +5.673658e-01 +5.698739e-01 +5.285772e-01 +5.915521e-01 +1.940173e+00 +9.905344e-01 +8.739886e-01 +7.237566e-01 +6.394250e-01 +6.915853e-01 +8.951026e-01 +6.032161e-01 +6.369233e-01 +6.310089e-01 +7.825877e-01
+3.366667e+00 +2.160666e+00 +1.155076e+00 +1.008744e+00 +6.133094e-01 +5.329278e-01 +5.658441e-01 +6.772407e-01 +5.675035e-01 +5.697753e-01 +5.286121e-01 +5.914080e-01 +1.943394e+00 +9.943078e-01 +8.748726e-01 +7.249739e-01 +6.392241e-01 +6.921639e-01 +8.957742e-01 +6.039378e-01 +6.370238e-01 +6.314661e-01 +7.823614e-01
+3.383333e+00 +2.163898e+00 +1.160287e+00 +1.010997e+00 +6.142201e-01 +5.329101e-01 +5.657156e-01 +6.770704e-01 +5.678782e-01 +5.697202e-01 +5.287142e-01 +5.912807e-01 +1.946381e+00 +9.981828e-01 +8.766443e-01 +7.265258e-01 +6.390296e-01 +6.925537e-01 +8.963244e-01 +6.049622e-01 +6.370483e-01 +6.323475e-01 +7.822820e-01
+3.400000e+00 +2.165641e+00 +1.165314e+00 +1.014172e+00 +6.150775e-01 +5.329478e-01 +5.656405e-01 +6.769663e-01 +5.683512e-01 +5.696935e-01 +5.289050e-01 +5.911951e-01 +1.948004e+00 +1.001919e+00 +8.791358e-01 +7.277449e-01 +6.390059e-01 +6.928082e-01 +8.969810e-01 +6.064582e-01 +6.371029e-01 +6.332732e-01 +7.821507e-01
+3.416667e+00 +2.167856e+00 +1.171002e+00 +1.017643e+00 +6.162546e-01 +5.329566e-01 +5.656322e-01 +6.769039e-01 +5.688676e-01 +5.697134e-01 +5.291753e-01 +5.911906e-01 +1.950038e+00 +1.006201e+00 +8.818205e-01 +7.295811e-01 +6.389257e-01 +6.929811e-01 +8.977338e-01 +6.078725e-01 +6.371565e-01 +6.346181e-01 +7.823994e-01
+3.433333e+00 +2.168928e+00 +1.176677e+00 +1.020616e+00 +6.173110e-01 +5.330362e-01 +5.657454e-01 +6.770026e-01 +5.692146e-01 +5.699075e-01 +5.294133e-01 +5.912060e-01 +1.951033e+00 +1.010453e+00 +8.840967e-01 +7.312702e-01 +6.390855e-01 +6.931608e-01 +8.985244e-01 +6.090417e-01 +6.376921e-01 +6.355705e-01 +7.823519e-01
+3.450000e+00 +2.168816e+00 +1.182832e+00 +1.023912e+00 +6.184517e-01 +5.331709e-01 +5.661382e-01 +6.769642e-01 +5.694193e-01 +5.702563e-01 +5.296079e-01 +5.912022e-01 +1.950939e+00 +1.015134e+00 +8.866254e-01 +7.335495e-01 +6.392324e-01 +6.936407e-01 +8.989032e-01 +6.098233e-01 +6.381521e-01 +6.365037e-01 +7.826865e-01
+3.466667e+00 +2.169925e+00 +1.187743e+00 +1.026985e+00 +6.196465e-01 +5.331811e-01 +5.665012e-01 +6.768543e-01 +5.695281e-01 +5.704844e-01 +5.297988e-01 +5.911933e-01 +1.951970e+00 +1.018794e+00 +8.889614e-01 +7.354234e-01 +6.389918e-01 +6.946274e-01 +8.988123e-01 +6.106201e-01 +6.386702e-01 +6.373284e-01 +7.829252e-01
+3.483333e+00 +2.168636e+00 +1.192007e+00 +1.029952e+00 +6.209341e-01 +5.332780e-01 +5.668955e-01 +6.766645e-01 +5.695773e-01 +5.707230e-01 +5.301222e-01 +5.910527e-01 +1.950811e+00 +1.022000e+00 +8.912125e-01 +7.377471e-01 +6.388206e-01 +6.952068e-01 +8.986457e-01 +6.111681e-01 +6.390104e-01 +6.382170e-01 +7.827016e-01
+3.500000e+00 +2.167038e+00 +1.194376e+00 +1.031761e+00 +6.224583e-01 +5.334163e-01 +5.673970e-01 +6.765262e-01 +5.696549e-01 +5.713151e-01 +5.304208e-01 +5.909059e-01 +1.949374e+00 +1.023690e+00 +8.925556e-01 +7.404563e-01 +6.388373e-01 +6.955129e-01 +8.981695e-01 +6.115361e-01 +6.397070e-01 +6.386360e-01 +7.823593e-01
+3.516667e+00 +2.166733e+00 +1.195365e+00 +1.032687e+00 +6.241008e-01 +5.336404e-01 +5.677232e-01 +6.765094e-01 +5.697631e-01 +5.719676e-01 +5.307772e-01 +5.907865e-01 +1.949131e+00 +1.024330e+00 +8.931857e-01 +7.434248e-01 +6.389732e-01 +6.956245e-01 +8.979082e-01 +6.116999e-01 +6.401896e-01 +6.389827e-01 +7.819875e-01
+3.533333e+00 +2.165678e+00 +1.196383e+00 +1.033879e+00 +6.249853e-01 +5.340231e-01 +5.681915e-01 +6.765930e-01 +5.700137e-01 +5.726325e-01 +5.312720e-01 +5.907094e-01 +1.948193e+00 +1.025018e+00 +8.940440e-01 +7.450811e-01 +6.396485e-01 +6.958206e-01 +8.976089e-01 +6.121319e-01 +6.407021e-01 +6.395629e-01 +7.816180e-01
+3.550000e+00 +2.165113e+00 +1.198132e+00 +1.034344e+00 +6.260314e-01 +5.343186e-01 +5.686339e-01 +6.766799e-01 +5.704809e-01 +5.732318e-01 +5.316652e-01 +5.906442e-01 +1.947710e+00 +1.026356e+00 +8.943193e-01 +7.472771e-01 +6.405578e-01 +6.958854e-01 +8.973119e-01 +6.127459e-01 +6.409559e-01 +6.397618e-01 +7.811999e-01
+3.566667e+00 +2.164666e+00 +1.199474e+00 +1.034578e+00 +6.269612e-01 +5.347257e-01 +5.693288e-01 +6.772394e-01 +5.708981e-01 +5.736948e-01 +5.321543e-01 +5.906834e-01 +1.947336e+00 +1.027348e+00 +8.944213e-01 +7.488430e-01 +6.416482e-01 +6.964006e-01 +8.974374e-01 +6.134743e-01 +6.410526e-01 +6.399912e-01 +7.809095e-01
+3.583333e+00 +2.164445e+00 +1.200963e+00 +1.034561e+00 +6.281581e-01 +5.351265e-01 +5.699267e-01 +6.777814e-01 +5.714862e-01 +5.741998e-01 +5.324944e-01 +5.907272e-01 +1.947177e+00 +1.028465e+00 +8.943440e-01 +7.505144e-01 +6.427261e-01 +6.967056e-01 +8.975077e-01 +6.145206e-01 +6.412230e-01 +6.399826e-01 +7.806874e-01
+3.600000e+00 +2.166231e+00 +1.202661e+00 +1.034167e+00 +6.292528e-01 +5.355846e-01 +5.705519e-01 +6.785992e-01 +5.722332e-01 +5.746112e-01 +5.327625e-01 +5.909634e-01 +1.948871e+00 +1.029729e+00 +8.939637e-01 +7.518830e-01 +6.441371e-01 +6.971730e-01 +8.976099e-01 +6.158746e-01 +6.412348e-01 +6.399261e-01 +7.808939e-01
+3.616667e+00 +2.168042e+00 +1.202523e+00 +1.033622e+00 +6.298377e-01 +5.360703e-01 +5.710862e-01 +6.795074e-01 +5.731639e-01 +5.748983e-01 +5.329644e-01 +5.911220e-01 +1.950601e+00 +1.029502e+00 +8.934681e-01 +7.521960e-01 +6.452952e-01 +6.976524e-01 +8.978546e-01 +6.173081e-01 +6.410855e-01 +6.398243e-01 +7.809844e-01
+3.633333e+00 +2.169247e+00 +1.202230e+00 +1.032955e+00 +6.302692e-01 +5.366177e-01 +5.716342e-01 +6.799529e-01 +5.741129e-01 +5.753987e-01 +5.332435e-01 +5.911865e-01 +1.951762e+00 +1.029179e+00 +8.928635e-01 +7.520561e-01 +6.462878e-01 +6.979064e-01 +8.977266e-01 +6.186047e-01 +6.411933e-01 +6.400640e-01 +7.812197e-01
+3.650000e+00 +2.172426e+00 +1.202656e+00 +1.032299e+00 +6.306601e-01 +5.373236e-01 +5.720746e-01 +6.802818e-01 +5.751217e-01 +5.758420e-01 +5.335109e-01 +5.912548e-01 +1.954745e+00 +1.029431e+00 +8.922789e-01 +7.519921e-01 +6.476529e-01 +6.982266e-01 +8.973442e-01 +6.202329e-01 +6.412473e-01 +6.402313e-01 +7.814950e-01
+3.666667e+00 +2.177326e+00 +1.202432e+00 +1.031819e+00 +6.308886e-01 +5.377914e-01 +5.725040e-01 +6.807647e-01 +5.759438e-01 +5.760620e-01 +5.337013e-01 +5.913741e-01 +1.959300e+00 +1.029149e+00 +8.918299e-01 +7.517455e-01 +6.484754e-01 +6.989418e-01 +8.969338e-01 +6.215401e-01 +6.411203e-01 +6.403734e-01 +7.821660e-01
+3.683333e+00 +2.184164e+00 +1.203360e+00 +1.031408e+00 +6.311592e-01 +5.381062e-01 +5.728229e-01 +6.810021e-01 +5.771269e-01 +5.763008e-01 +5.339966e-01 +5.914306e-01 +1.965647e+00 +1.029805e+00 +8.914197e-01 +7.516854e-01 +6.490294e-01 +6.998019e-01 +8.964480e-01 +6.234035e-01 +6.409517e-01 +6.408678e-01 +7.828662e-01
+3.700000e+00 +2.196124e+00 +1.204956e+00 +1.030922e+00 +6.316904e-01 +5.382401e-01 +5.729361e-01 +6.812142e-01 +5.781929e-01 +5.762874e-01 +5.344349e-01 +5.913952e-01 +1.976710e+00 +1.030963e+00 +8.909554e-01 +7.517835e-01 +6.492175e-01 +7.006349e-01 +8.960361e-01 +6.255975e-01 +6.407957e-01 +6.420541e-01 +7.834447e-01
+3.716667e+00 +2.204498e+00 +1.205671e+00 +1.030884e+00 +6.320595e-01 +5.382641e-01 +5.730822e-01 +6.813518e-01 +5.790591e-01 +5.762977e-01 +5.347434e-01 +5.912978e-01 +1.984488e+00 +1.031390e+00 +8.908723e-01 +7.517535e-01 +6.491934e-01 +7.011363e-01 +8.956286e-01 +6.273935e-01 +6.407359e-01 +6.429242e-01 +7.837267e-01
+3.733333e+00 +2.212069e+00 +1.207334e+00 +1.031520e+00 +6.324327e-01 +5.382701e-01 +5.731055e-01 +6.813565e-01 +5.799923e-01 +5.761538e-01 +5.350960e-01 +5.911410e-01 +1.991545e+00 +1.032595e+00 +8.914024e-01 +7.518111e-01 +6.491821e-01 +7.012675e-01 +8.955412e-01 +6.297092e-01 +6.407894e-01 +6.437305e-01 +7.835771e-01
+3.750000e+00 +2.220978e+00 +1.208935e+00 +1.031513e+00 +6.328339e-01 +5.383457e-01 +5.730466e-01 +6.814075e-01 +5.810992e-01 +5.760069e-01 +5.355250e-01 +5.909528e-01 +1.999845e+00 +1.033750e+00 +8.913387e-01 +7.519638e-01 +6.496785e-01 +7.012095e-01 +8.951666e-01 +6.319942e-01 +6.406098e-01 +6.449472e-01 +7.834016e-01
+3.766667e+00 +2.232746e+00 +1.210005e+00 +1.031370e+00 +6.332488e-01 +5.383638e-01 +5.729242e-01 +6.813707e-01 +5.818310e-01 +5.758393e-01 +5.357395e-01 +5.907650e-01 +2.010810e+00 +1.034463e+00 +8.911813e-01 +7.519658e-01 +6.500899e-01 +7.013048e-01 +8.947818e-01 +6.339836e-01 +6.406461e-01 +6.457836e-01 +7.832502e-01
+3.783333e+00 +2.245561e+00 +1.210544e+00 +1.031151e+00 +6.332951e-01 +5.383783e-01 +5.728125e-01 +6.813618e-01 +5.826000e-01 +5.756620e-01 +5.359891e-01 +5.905758e-01 +2.022790e+00 +1.034793e+00 +8.909942e-01 +7.518187e-01 +6.505391e-01 +7.010992e-01 +8.943048e-01 +6.361820e-01 +6.408194e-01 +6.466160e-01 +7.829838e-01
+3.800000e+00 +2.255433e+00 +1.210867e+00 +1.030816e+00 +6.335592e-01 +5.383468e-01 +5.727049e-01 +6.814666e-01 +5.834968e-01 +5.754973e-01 +5.363239e-01 +5.903905e-01 +2.032025e+00 +1.034957e+00 +8.906937e-01 +7.516421e-01 +6.509160e-01 +7.009134e-01 +8.938733e-01 +6.384215e-01 +6.407448e-01 +6.475579e-01 +7.826884e-01
+3.816667e+00 +2.266241e+00 +1.211114e+00 +1.030355e+00 +6.338523e-01 +5.383867e-01 +5.725953e-01 +6.816532e-01 +5.843646e-01 +5.753384e-01 +5.368239e-01 +5.902137e-01 +2.042130e+00 +1.035059e+00 +8.902839e-01 +7.514810e-01 +6.514937e-01 +7.008054e-01 +8.933865e-01 +6.405739e-01 +6.406879e-01 +6.487651e-01 +7.824129e-01
+3.833333e+00 +2.279712e+00 +1.211464e+00 +1.030210e+00 +6.339475e-01 +5.386550e-01 +5.727117e-01 +6.819208e-01 +5.850661e-01 +5.752672e-01 +5.373495e-01 +5.900685e-01 +2.054708e+00 +1.035232e+00 +8.901492e-01 +7.511769e-01 +6.523466e-01 +7.013507e-01 +8.929781e-01 +6.427061e-01 +6.408592e-01 +6.500588e-01 +7.820798e-01
+3.850000e+00 +2.291452e+00 +1.212174e+00 +1.030133e+00 +6.344044e-01 +5.391682e-01 +5.730006e-01 +6.822006e-01 +5.860928e-01 +5.752088e-01 +5.383148e-01 +5.900485e-01 +2.065653e+00 +1.035687e+00 +8.900705e-01 +7.510771e-01 +6.536351e-01 +7.023355e-01 +8.925161e-01 +6.452316e-01 +6.408488e-01 +6.517906e-01 +7.817880e-01
+3.866667e+00 +2.304684e+00 +1.212429e+00 +1.030237e+00 +6.347791e-01 +5.395293e-01 +5.734134e-01 +6.825094e-01 +5.872584e-01 +5.751791e-01 +5.392948e-01 +5.900666e-01 +2.077982e+00 +1.035771e+00 +8.901271e-01 +7.508526e-01 +6.541347e-01 +7.038590e-01 +8.920228e-01 +6.480852e-01 +6.408624e-01 +6.539432e-01 +7.813955e-01
+3.883333e+00 +2.321409e+00 +1.212746e+00 +1.030098e+00 +6.348422e-01 +5.398033e-01 +5.742979e-01 +6.826653e-01 +5.884265e-01 +5.752608e-01 +5.402899e-01 +5.901476e-01 +2.093558e+00 +1.035897e+00 +8.899653e-01 +7.505818e-01 +6.547039e-01 +7.063445e-01 +8.916945e-01 +6.507557e-01 +6.406661e-01 +6.560829e-01 +7.811149e-01
+3.900000e+00 +2.326289e+00 +1.212548e+00 +1.029926e+00 +6.349863e-01 +5.401417e-01 +5.751560e-01 +6.828226e-01 +5.898923e-01 +5.754840e-01 +5.411155e-01 +5.902460e-01 +2.098125e+00 +1.035624e+00 +8.897922e-01 +7.503463e-01 +6.551720e-01 +7.080546e-01 +8.912235e-01 +6.533376e-01 +6.403919e-01 +6.570154e-01 +7.809522e-01
+3.916667e+00 +2.333441e+00 +1.212802e+00 +1.029297e+00 +6.349693e-01 +5.404102e-01 +5.759488e-01 +6.828937e-01 +5.909244e-01 +5.757358e-01 +5.418357e-01 +5.902808e-01 +2.104803e+00 +1.035736e+00 +8.892172e-01 +7.500946e-01 +6.557755e-01 +7.094946e-01 +8.911474e-01 +6.550480e-01 +6.401304e-01 +6.580518e-01 +7.807231e-01
+3.933333e+00 +2.340146e+00 +1.213885e+00 +1.028690e+00 +6.350699e-01 +5.405754e-01 +5.768063e-01 +6.829804e-01 +5.921965e-01 +5.761266e-01 +5.423761e-01 +5.902423e-01 +2.111030e+00 +1.036510e+00 +8.886566e-01 +7.502081e-01 +6.562768e-01 +7.113775e-01 +8.910129e-01 +6.564203e-01 +6.402589e-01 +6.588068e-01 +7.805298e-01
+3.950000e+00 +2.348538e+00 +1.215660e+00 +1.028099e+00 +6.352906e-01 +5.405497e-01 +5.772214e-01 +6.829931e-01 +5.931765e-01 +5.762523e-01 +5.426692e-01 +5.901278e-01 +2.118836e+00 +1.037837e+00 +8.881136e-01 +7.505934e-01 +6.564707e-01 +7.123696e-01 +8.912720e-01 +6.577985e-01 +6.401343e-01 +6.593172e-01 +7.804372e-01
+3.966667e+00 +2.356440e+00 +1.217642e+00 +1.027935e+00 +6.354815e-01 +5.404942e-01 +5.775971e-01 +6.828808e-01 +5.940349e-01 +5.762830e-01 +5.429735e-01 +5.900443e-01 +2.126182e+00 +1.039277e+00 +8.879311e-01 +7.509910e-01 +6.565432e-01 +7.136220e-01 +8.912118e-01 +6.591254e-01 +6.398364e-01 +6.597261e-01 +7.805579e-01
+3.983333e+00 +2.361910e+00 +1.219230e+00 +1.028346e+00 +6.356841e-01 +5.403982e-01 +5.780547e-01 +6.827237e-01 +5.951744e-01 +5.766354e-01 +5.433050e-01 +5.900264e-01 +2.131271e+00 +1.040394e+00 +8.882111e-01 +7.514310e-01 +6.564504e-01 +7.149032e-01 +8.911207e-01 +6.607811e-01 +6.396937e-01 +6.599643e-01 +7.809003e-01
+4.000000e+00 +2.365543e+00 +1.221745e+00 +1.028352e+00 +6.360080e-01 +5.402919e-01 +5.785120e-01 +6.825336e-01 +5.965028e-01 +5.771972e-01 +5.435350e-01 +5.899429e-01 +2.134637e+00 +1.042265e+00 +8.881274e-01 +7.520055e-01 +6.562348e-01 +7.164056e-01 +8.911162e-01 +6.624820e-01 +6.397560e-01 +6.601737e-01 +7.808182e-01
+4.016667e+00 +2.367821e+00 +1.225358e+00 +1.028331e+00 +6.363296e-01 +5.401900e-01 +5.791983e-01 +6.823842e-01 +5.975144e-01 +5.775880e-01 +5.438129e-01 +5.898546e-01 +2.136754e+00 +1.045004e+00 +8.880186e-01 +7.528694e-01 +6.561926e-01 +7.182132e-01 +8.910631e-01 +6.634677e-01 +6.398065e-01 +6.604712e-01 +7.805796e-01
+4.033333e+00 +2.369408e+00 +1.229543e+00 +1.028407e+00 +6.366083e-01 +5.401211e-01 +5.798606e-01 +6.821592e-01 +5.984212e-01 +5.783115e-01 +5.440091e-01 +5.897875e-01 +2.138251e+00 +1.048198e+00 +8.879946e-01 +7.538290e-01 +6.562505e-01 +7.200198e-01 +8.912040e-01 +6.641296e-01 +6.403168e-01 +6.604588e-01 +7.803333e-01
+4.050000e+00 +2.375975e+00 +1.233111e+00 +1.028394e+00 +6.369844e-01 +5.400873e-01 +5.807508e-01 +6.819474e-01 +5.990452e-01 +5.790138e-01 +5.443501e-01 +5.898627e-01 +2.144370e+00 +1.050877e+00 +8.878978e-01 +7.552356e-01 +6.562728e-01 +7.226645e-01 +8.910798e-01 +6.642849e-01 +6.409365e-01 +6.603959e-01 +7.807277e-01
+4.066667e+00 +2.383363e+00 +1.237156e+00 +1.028329e+00 +6.373534e-01 +5.400007e-01 +5.816963e-01 +6.818065e-01 +5.994450e-01 +5.796721e-01 +5.446302e-01 +5.900113e-01 +2.151298e+00 +1.053951e+00 +8.877596e-01 +7.568568e-01 +6.562189e-01 +7.253386e-01 +8.908397e-01 +6.641190e-01 +6.418358e-01 +6.602724e-01 +7.812129e-01
+4.083333e+00 +2.388856e+00 +1.242972e+00 +1.028413e+00 +6.377587e-01 +5.399140e-01 +5.825303e-01 +6.816144e-01 +5.996669e-01 +5.802733e-01 +5.450037e-01 +5.902868e-01 +2.156497e+00 +1.058449e+00 +8.877486e-01 +7.585927e-01 +6.560853e-01 +7.279588e-01 +8.906285e-01 +6.638357e-01 +6.428412e-01 +6.602069e-01 +7.818496e-01
+4.100000e+00 +2.396206e+00 +1.251242e+00 +1.028710e+00 +6.382472e-01 +5.397805e-01 +5.834157e-01 +6.814044e-01 +6.000290e-01 +5.808637e-01 +5.454097e-01 +5.903952e-01 +2.163414e+00 +1.064927e+00 +8.879093e-01 +7.608503e-01 +6.563217e-01 +7.309315e-01 +8.907714e-01 +6.636038e-01 +6.438127e-01 +6.600293e-01 +7.824773e-01
+4.116667e+00 +2.400910e+00 +1.258315e+00 +1.028716e+00 +6.385480e-01 +5.396490e-01 +5.840499e-01 +6.811768e-01 +6.005419e-01 +5.812024e-01 +5.456299e-01 +5.903343e-01 +2.167828e+00 +1.070358e+00 +8.878199e-01 +7.623520e-01 +6.566794e-01 +7.332206e-01 +8.908663e-01 +6.636391e-01 +6.441308e-01 +6.598105e-01 +7.827131e-01
+4.133333e+00 +2.402326e+00 +1.267238e+00 +1.028975e+00 +6.388289e-01 +5.395462e-01 +5.849651e-01 +6.809917e-01 +6.009268e-01 +5.813751e-01 +5.459563e-01 +5.903528e-01 +2.169154e+00 +1.077269e+00 +8.879390e-01 +7.636765e-01 +6.569308e-01 +7.363720e-01 +8.909213e-01 +6.637710e-01 +6.441032e-01 +6.598260e-01 +7.828684e-01
+4.150000e+00 +2.405356e+00 +1.277231e+00 +1.028798e+00 +6.391393e-01 +5.395137e-01 +5.856717e-01 +6.808201e-01 +6.012304e-01 +5.815113e-01 +5.461866e-01 +5.903112e-01 +2.171978e+00 +1.085039e+00 +8.876970e-01 +7.653071e-01 +6.575195e-01 +7.392240e-01 +8.910823e-01 +6.638590e-01 +6.439827e-01 +6.599260e-01 +7.828130e-01
+4.166667e+00 +2.406135e+00 +1.290464e+00 +1.028602e+00 +6.396663e-01 +5.395198e-01 +5.863822e-01 +6.806332e-01 +6.017247e-01 +5.817249e-01 +5.465303e-01 +5.903379e-01 +2.172719e+00 +1.095427e+00 +8.874501e-01 +7.677481e-01 +6.581675e-01 +7.422670e-01 +8.913943e-01 +6.641552e-01 +6.439737e-01 +6.600023e-01 +7.828544e-01
+4.183333e+00 +2.407642e+00 +1.307034e+00 +1.029009e+00 +6.403512e-01 +5.395384e-01 +5.871478e-01 +6.804071e-01 +6.021620e-01 +5.818646e-01 +5.469425e-01 +5.904703e-01 +2.174136e+00 +1.108471e+00 +8.877067e-01 +7.708956e-01 +6.589581e-01 +7.459851e-01 +8.919184e-01 +6.644241e-01 +6.438932e-01 +6.600514e-01 +7.833508e-01
+4.200000e+00 +2.412521e+00 +1.324217e+00 +1.030191e+00 +6.407709e-01 +5.395778e-01 +5.878638e-01 +6.801676e-01 +6.023429e-01 +5.818976e-01 +5.471744e-01 +5.905064e-01 +2.178653e+00 +1.121912e+00 +8.885826e-01 +7.734799e-01 +6.602416e-01 +7.498286e-01 +8.929056e-01 +6.644482e-01 +6.436848e-01 +6.601232e-01 +7.839485e-01
+4.216667e+00 +2.416151e+00 +1.338710e+00 +1.031071e+00 +6.413189e-01 +5.395263e-01 +5.885548e-01 +6.799882e-01 +6.024791e-01 +5.819451e-01 +5.472780e-01 +5.904602e-01 +2.182016e+00 +1.133128e+00 +8.891783e-01 +7.760593e-01 +6.610653e-01 +7.532899e-01 +8.932617e-01 +6.645166e-01 +6.434850e-01 +6.600877e-01 +7.843698e-01
+4.233333e+00 +2.423036e+00 +1.352369e+00 +1.031165e+00 +6.417862e-01 +5.394506e-01 +5.894949e-01 +6.797786e-01 +6.026070e-01 +5.819772e-01 +5.473102e-01 +5.903979e-01 +2.188434e+00 +1.143700e+00 +8.891388e-01 +7.783412e-01 +6.614627e-01 +7.578774e-01 +8.938461e-01 +6.645052e-01 +6.432224e-01 +6.598886e-01 +7.846231e-01
+4.250000e+00 +2.426931e+00 +1.367046e+00 +1.031701e+00 +6.424356e-01 +5.393983e-01 +5.908231e-01 +6.796576e-01 +6.027157e-01 +5.820011e-01 +5.472661e-01 +5.903042e-01 +2.192071e+00 +1.155132e+00 +8.894649e-01 +7.812790e-01 +6.617295e-01 +7.631002e-01 +8.939329e-01 +6.643978e-01 +6.430162e-01 +6.597087e-01 +7.847857e-01
+4.266667e+00 +2.430561e+00 +1.381938e+00 +1.031874e+00 +6.430902e-01 +5.393604e-01 +5.922620e-01 +6.795880e-01 +6.026676e-01 +5.821507e-01 +5.471942e-01 +5.901745e-01 +2.195488e+00 +1.166777e+00 +8.894909e-01 +7.844634e-01 +6.618680e-01 +7.682521e-01 +8.938331e-01 +6.642115e-01 +6.429134e-01 +6.596004e-01 +7.849315e-01
+4.283333e+00 +2.432573e+00 +1.396914e+00 +1.032160e+00 +6.434799e-01 +5.393215e-01 +5.936443e-01 +6.794625e-01 +6.027034e-01 +5.825265e-01 +5.472165e-01 +5.900801e-01 +2.197395e+00 +1.178510e+00 +8.896153e-01 +7.869873e-01 +6.622233e-01 +7.730634e-01 +8.939457e-01 +6.641569e-01 +6.430038e-01 +6.594296e-01 +7.851504e-01
+4.300000e+00 +2.433336e+00 +1.412944e+00 +1.032166e+00 +6.441520e-01 +5.393609e-01 +5.946857e-01 +6.792654e-01 +6.028697e-01 +5.829532e-01 +5.474052e-01 +5.899897e-01 +2.198150e+00 +1.191162e+00 +8.895188e-01 +7.903313e-01 +6.626105e-01 +7.769812e-01 +8.943034e-01 +6.643062e-01 +6.430988e-01 +6.594870e-01 +7.851321e-01
+4.316667e+00 +2.435332e+00 +1.429963e+00 +1.032176e+00 +6.449446e-01 +5.393805e-01 +5.953613e-01 +6.790652e-01 +6.030895e-01 +5.834419e-01 +5.475972e-01 +5.898488e-01 +2.200094e+00 +1.204658e+00 +8.894427e-01 +7.943972e-01 +6.631988e-01 +7.797903e-01 +8.952119e-01 +6.644912e-01 +6.432443e-01 +6.595876e-01 +7.850005e-01
+4.333333e+00 +2.436878e+00 +1.443392e+00 +1.033193e+00 +6.456225e-01 +5.394614e-01 +5.959595e-01 +6.789818e-01 +6.035930e-01 +5.839078e-01 +5.478631e-01 +5.896893e-01 +2.201617e+00 +1.215241e+00 +8.902186e-01 +7.979112e-01 +6.639942e-01 +7.816257e-01 +8.959159e-01 +6.652395e-01 +6.432310e-01 +6.600442e-01 +7.848444e-01
+4.350000e+00 +2.437127e+00 +1.457880e+00 +1.035485e+00 +6.463652e-01 +5.395899e-01 +5.966363e-01 +6.790409e-01 +6.042265e-01 +5.842497e-01 +5.481233e-01 +5.895169e-01 +2.201925e+00 +1.226760e+00 +8.920055e-01 +8.015992e-01 +6.648541e-01 +7.834353e-01 +8.970678e-01 +6.662717e-01 +6.431247e-01 +6.607421e-01 +7.846710e-01
+4.366667e+00 +2.438063e+00 +1.476364e+00 +1.039462e+00 +6.470807e-01 +5.397165e-01 +5.976377e-01 +6.794928e-01 +6.049458e-01 +5.845027e-01 +5.483227e-01 +5.893313e-01 +2.202875e+00 +1.241585e+00 +8.951373e-01 +8.058153e-01 +6.664266e-01 +7.855915e-01 +8.992461e-01 +6.675679e-01 +6.429608e-01 +6.615160e-01 +7.847499e-01
+4.383333e+00 +2.438979e+00 +1.490280e+00 +1.042810e+00 +6.475772e-01 +5.396870e-01 +5.984238e-01 +6.798382e-01 +6.056275e-01 +5.847488e-01 +5.483013e-01 +5.891489e-01 +2.203819e+00 +1.252602e+00 +8.976806e-01 +8.091548e-01 +6.677806e-01 +7.869788e-01 +9.002876e-01 +6.685876e-01 +6.429261e-01 +6.619985e-01 +7.848824e-01
+4.400000e+00 +2.439175e+00 +1.502851e+00 +1.047033e+00 +6.479301e-01 +5.395734e-01 +5.992350e-01 +6.804522e-01 +6.062312e-01 +5.850386e-01 +5.482640e-01 +5.890366e-01 +2.204079e+00 +1.262601e+00 +9.009139e-01 +8.118506e-01 +6.687211e-01 +7.882907e-01 +9.017859e-01 +6.696522e-01 +6.429282e-01 +6.624905e-01 +7.854796e-01
+4.416667e+00 +2.438253e+00 +1.512105e+00 +1.052163e+00 +6.483012e-01 +5.394435e-01 +5.996067e-01 +6.808645e-01 +6.068142e-01 +5.851289e-01 +5.481965e-01 +5.889846e-01 +2.203291e+00 +1.269909e+00 +9.048559e-01 +8.140239e-01 +6.691747e-01 +7.889296e-01 +9.027878e-01 +6.709146e-01 +6.428395e-01 +6.628830e-01 +7.861637e-01
+4.433333e+00 +2.438488e+00 +1.519400e+00 +1.057602e+00 +6.485739e-01 +5.393162e-01 +5.999772e-01 +6.813738e-01 +6.073844e-01 +5.851295e-01 +5.481109e-01 +5.890708e-01 +2.203572e+00 +1.275676e+00 +9.090130e-01 +8.159442e-01 +6.696022e-01 +7.892118e-01 +9.037592e-01 +6.720858e-01 +6.425961e-01 +6.632445e-01 +7.874672e-01
+4.450000e+00 +2.438190e+00 +1.522391e+00 +1.061208e+00 +6.486066e-01 +5.391814e-01 +6.001628e-01 +6.819747e-01 +6.077944e-01 +5.850995e-01 +5.480605e-01 +5.895281e-01 +2.203350e+00 +1.277970e+00 +9.116612e-01 +8.166379e-01 +6.696870e-01 +7.889828e-01 +9.047018e-01 +6.729382e-01 +6.423205e-01 +6.630837e-01 +7.891843e-01
+4.466667e+00 +2.438454e+00 +1.523512e+00 +1.064279e+00 +6.485915e-01 +5.390772e-01 +6.001703e-01 +6.826242e-01 +6.081717e-01 +5.851951e-01 +5.479596e-01 +5.901167e-01 +2.203655e+00 +1.278786e+00 +9.138840e-01 +8.170466e-01 +6.695589e-01 +7.885987e-01 +9.054866e-01 +6.736724e-01 +6.421127e-01 +6.629344e-01 +7.909322e-01
+4.483333e+00 +2.437794e+00 +1.524258e+00 +1.067303e+00 +6.485335e-01 +5.390551e-01 +6.000437e-01 +6.831625e-01 +6.084189e-01 +5.852602e-01 +5.478484e-01 +5.908937e-01 +2.203097e+00 +1.279317e+00 +9.160793e-01 +8.172372e-01 +6.695233e-01 +7.881926e-01 +9.060459e-01 +6.742176e-01 +6.419181e-01 +6.626819e-01 +7.928167e-01
+4.500000e+00 +2.436987e+00 +1.525809e+00 +1.069304e+00 +6.483897e-01 +5.389866e-01 +5.999532e-01 +6.835464e-01 +6.087148e-01 +5.854339e-01 +5.477357e-01 +5.914943e-01 +2.202397e+00 +1.280503e+00 +9.174562e-01 +8.173366e-01 +6.695905e-01 +7.879191e-01 +9.062672e-01 +6.746598e-01 +6.417848e-01 +6.624424e-01 +7.943518e-01
+4.516667e+00 +2.439654e+00 +1.527307e+00 +1.070883e+00 +6.482099e-01 +5.389652e-01 +5.998214e-01 +6.837984e-01 +6.089444e-01 +5.856187e-01 +5.477416e-01 +5.923529e-01 +2.204930e+00 +1.281647e+00 +9.185411e-01 +8.175333e-01 +6.702435e-01 +7.875298e-01 +9.061268e-01 +6.747248e-01 +6.420342e-01 +6.621316e-01 +7.964421e-01
+4.533333e+00 +2.445544e+00 +1.529443e+00 +1.071911e+00 +6.480726e-01 +5.389537e-01 +5.997203e-01 +6.840226e-01 +6.090443e-01 +5.857634e-01 +5.476595e-01 +5.927845e-01 +2.210494e+00 +1.283334e+00 +9.191959e-01 +8.179548e-01 +6.712322e-01 +7.871345e-01 +9.060400e-01 +6.746741e-01 +6.424980e-01 +6.619482e-01 +7.975093e-01
+4.550000e+00 +2.450450e+00 +1.531200e+00 +1.073021e+00 +6.479716e-01 +5.389716e-01 +5.997674e-01 +6.843952e-01 +6.091365e-01 +5.858625e-01 +5.476305e-01 +5.932171e-01 +2.215145e+00 +1.284704e+00 +9.199298e-01 +8.181370e-01 +6.723424e-01 +7.868516e-01 +9.062039e-01 +6.745362e-01 +6.429326e-01 +6.617249e-01 +7.986729e-01
+4.566667e+00 +2.451729e+00 +1.531947e+00 +1.074338e+00 +6.478086e-01 +5.389395e-01 +5.999152e-01 +6.850017e-01 +6.091467e-01 +5.860073e-01 +5.476232e-01 +5.936573e-01 +2.216418e+00 +1.285250e+00 +9.208660e-01 +8.180009e-01 +6.728475e-01 +7.867470e-01 +9.065612e-01 +6.743195e-01 +6.434736e-01 +6.614423e-01 +7.996145e-01
+4.583333e+00 +2.452097e+00 +1.531940e+00 +1.074795e+00 +6.477044e-01 +5.391240e-01 +5.999365e-01 +6.856655e-01 +6.093437e-01 +5.862057e-01 +5.475851e-01 +5.939942e-01 +2.216817e+00 +1.285173e+00 +9.210979e-01 +8.177430e-01 +6.735250e-01 +7.865642e-01 +9.067934e-01 +6.741397e-01 +6.438587e-01 +6.612261e-01 +8.002677e-01
+4.600000e+00 +2.452636e+00 +1.532068e+00 +1.075284e+00 +6.476223e-01 +5.393765e-01 +5.999542e-01 +6.863733e-01 +6.094880e-01 +5.862623e-01 +5.475335e-01 +5.941690e-01 +2.217376e+00 +1.285227e+00 +9.213621e-01 +8.174815e-01 +6.744030e-01 +7.862972e-01 +9.072038e-01 +6.738966e-01 +6.440827e-01 +6.610634e-01 +8.006766e-01
+4.616667e+00 +2.453656e+00 +1.531441e+00 +1.076400e+00 +6.476125e-01 +5.396259e-01 +6.001643e-01 +6.870506e-01 +6.097599e-01 +5.863943e-01 +5.474899e-01 +5.942708e-01 +2.218363e+00 +1.284661e+00 +9.221360e-01 +8.171981e-01 +6.751879e-01 +7.864345e-01 +9.073134e-01 +6.738191e-01 +6.443684e-01 +6.610272e-01 +8.012042e-01
+4.633333e+00 +2.457831e+00 +1.530630e+00 +1.076711e+00 +6.474720e-01 +5.397069e-01 +6.005735e-01 +6.876748e-01 +6.100801e-01 +5.865683e-01 +5.475310e-01 +5.942755e-01 +2.222284e+00 +1.283967e+00 +9.222630e-01 +8.170334e-01 +6.757440e-01 +7.869959e-01 +9.074169e-01 +6.736041e-01 +6.449583e-01 +6.608673e-01 +8.014475e-01
+4.650000e+00 +2.464997e+00 +1.529944e+00 +1.076875e+00 +6.472761e-01 +5.397356e-01 +6.008610e-01 +6.881307e-01 +6.101667e-01 +5.866657e-01 +5.477474e-01 +5.943585e-01 +2.229018e+00 +1.283382e+00 +9.223157e-01 +8.168940e-01 +6.763733e-01 +7.874675e-01 +9.073932e-01 +6.733040e-01 +6.456509e-01 +6.607752e-01 +8.017687e-01
+4.666667e+00 +2.473251e+00 +1.529263e+00 +1.077494e+00 +6.470709e-01 +5.399430e-01 +6.010804e-01 +6.886182e-01 +6.103617e-01 +5.867211e-01 +5.481445e-01 +5.944499e-01 +2.236755e+00 +1.282799e+00 +9.227438e-01 +8.167270e-01 +6.774818e-01 +7.878317e-01 +9.076548e-01 +6.729722e-01 +6.465581e-01 +6.607913e-01 +8.020436e-01
+4.683333e+00 +2.482461e+00 +1.528596e+00 +1.077244e+00 +6.468906e-01 +5.403713e-01 +6.012565e-01 +6.889262e-01 +6.106543e-01 +5.866694e-01 +5.485429e-01 +5.944331e-01 +2.245357e+00 +1.282221e+00 +9.224502e-01 +8.164554e-01 +6.791615e-01 +7.881761e-01 +9.079772e-01 +6.726565e-01 +6.470259e-01 +6.606697e-01 +8.022361e-01
+4.700000e+00 +2.492814e+00 +1.527533e+00 +1.076694e+00 +6.467146e-01 +5.406808e-01 +6.014081e-01 +6.891737e-01 +6.110085e-01 +5.866643e-01 +5.488576e-01 +5.944097e-01 +2.255010e+00 +1.281314e+00 +9.219282e-01 +8.161076e-01 +6.803958e-01 +7.887333e-01 +9.081456e-01 +6.724041e-01 +6.475847e-01 +6.605009e-01 +8.025181e-01
+4.716667e+00 +2.501109e+00 +1.526589e+00 +1.076020e+00 +6.465640e-01 +5.410490e-01 +6.016430e-01 +6.893074e-01 +6.115051e-01 +5.867026e-01 +5.491188e-01 +5.943359e-01 +2.262744e+00 +1.280500e+00 +9.213182e-01 +8.157155e-01 +6.816496e-01 +7.894457e-01 +9.080334e-01 +6.722091e-01 +6.481539e-01 +6.603159e-01 +8.026186e-01
+4.733333e+00 +2.507122e+00 +1.525677e+00 +1.075414e+00 +6.464676e-01 +5.414113e-01 +6.017923e-01 +6.895168e-01 +6.119513e-01 +5.867691e-01 +5.494525e-01 +5.943023e-01 +2.268368e+00 +1.279710e+00 +9.207690e-01 +8.153345e-01 +6.827463e-01 +7.898249e-01 +9.080441e-01 +6.719738e-01 +6.487943e-01 +6.601850e-01 +8.026837e-01
+4.750000e+00 +2.512765e+00 +1.524952e+00 +1.074875e+00 +6.463126e-01 +5.417185e-01 +6.021747e-01 +6.898653e-01 +6.123732e-01 +5.867560e-01 +5.497183e-01 +5.942264e-01 +2.273644e+00 +1.279073e+00 +9.202721e-01 +8.150616e-01 +6.837806e-01 +7.906188e-01 +9.079661e-01 +6.717498e-01 +6.491600e-01 +6.602389e-01 +8.025347e-01
+4.766667e+00 +2.517651e+00 +1.524141e+00 +1.074209e+00 +6.461229e-01 +5.420840e-01 +6.025888e-01 +6.903528e-01 +6.128707e-01 +5.867332e-01 +5.499977e-01 +5.941737e-01 +2.278219e+00 +1.278354e+00 +9.196770e-01 +8.146873e-01 +6.848296e-01 +7.914095e-01 +9.081252e-01 +6.716269e-01 +6.494811e-01 +6.601588e-01 +8.024098e-01
+4.783333e+00 +2.518888e+00 +1.523291e+00 +1.073510e+00 +6.459204e-01 +5.423637e-01 +6.028936e-01 +6.908458e-01 +6.134828e-01 +5.867114e-01 +5.503239e-01 +5.942139e-01 +2.279408e+00 +1.277609e+00 +9.190510e-01 +8.143373e-01 +6.855361e-01 +7.915683e-01 +9.084405e-01 +6.716314e-01 +6.496294e-01 +6.600546e-01 +8.024607e-01
+4.800000e+00 +2.519613e+00 +1.522659e+00 +1.073446e+00 +6.458098e-01 +5.425840e-01 +6.035038e-01 +6.910943e-01 +6.145147e-01 +5.867704e-01 +5.507418e-01 +5.943158e-01 +2.280100e+00 +1.277041e+00 +9.189474e-01 +8.140864e-01 +6.860947e-01 +7.923317e-01 +9.083343e-01 +6.720012e-01 +6.499032e-01 +6.600106e-01 +8.028557e-01
+4.816667e+00 +2.519017e+00 +1.522474e+00 +1.073866e+00 +6.457266e-01 +5.426671e-01 +6.039746e-01 +6.909512e-01 +6.156307e-01 +5.869130e-01 +5.510011e-01 +5.943840e-01 +2.279574e+00 +1.276840e+00 +9.192118e-01 +8.137543e-01 +6.861516e-01 +7.932290e-01 +9.079207e-01 +6.726038e-01 +6.502885e-01 +6.599365e-01 +8.029916e-01
+4.833333e+00 +2.518114e+00 +1.523322e+00 +1.074140e+00 +6.457744e-01 +5.426084e-01 +6.044406e-01 +6.908055e-01 +6.162021e-01 +5.869646e-01 +5.511605e-01 +5.944724e-01 +2.278761e+00 +1.277476e+00 +9.193320e-01 +8.134678e-01 +6.859016e-01 +7.943455e-01 +9.077807e-01 +6.727716e-01 +6.504022e-01 +6.598270e-01 +8.031092e-01
+4.850000e+00 +2.518783e+00 +1.524840e+00 +1.073952e+00 +6.457616e-01 +5.425085e-01 +6.050779e-01 +6.906045e-01 +6.165972e-01 +5.869308e-01 +5.514682e-01 +5.946330e-01 +2.279391e+00 +1.278645e+00 +9.190787e-01 +8.131830e-01 +6.855496e-01 +7.961394e-01 +9.077649e-01 +6.725796e-01 +6.505495e-01 +6.597763e-01 +8.032060e-01
+4.866667e+00 +2.520532e+00 +1.526215e+00 +1.073961e+00 +6.456370e-01 +5.424150e-01 +6.054689e-01 +6.904391e-01 +6.168173e-01 +5.868402e-01 +5.517814e-01 +5.947647e-01 +2.281031e+00 +1.279685e+00 +9.189937e-01 +8.128239e-01 +6.852213e-01 +7.975236e-01 +9.080049e-01 +6.723146e-01 +6.507032e-01 +6.597342e-01 +8.031646e-01
+4.883333e+00 +2.522738e+00 +1.527785e+00 +1.074193e+00 +6.454657e-01 +5.423373e-01 +6.060602e-01 +6.902649e-01 +6.168846e-01 +5.867779e-01 +5.520381e-01 +5.948858e-01 +2.283103e+00 +1.280865e+00 +9.190959e-01 +8.124681e-01 +6.850379e-01 +7.992889e-01 +9.079207e-01 +6.719922e-01 +6.509904e-01 +6.596912e-01 +8.030319e-01
+4.900000e+00 +2.525845e+00 +1.530195e+00 +1.075114e+00 +6.452807e-01 +5.422891e-01 +6.066898e-01 +6.900777e-01 +6.167781e-01 +5.868439e-01 +5.521119e-01 +5.949400e-01 +2.286030e+00 +1.282723e+00 +9.197725e-01 +8.121627e-01 +6.849983e-01 +8.012685e-01 +9.078248e-01 +6.718619e-01 +6.514527e-01 +6.595247e-01 +8.027699e-01
+4.916667e+00 +2.527691e+00 +1.532399e+00 +1.075685e+00 +6.451011e-01 +5.422809e-01 +6.072213e-01 +6.899204e-01 +6.166260e-01 +5.868953e-01 +5.521686e-01 +5.950123e-01 +2.287784e+00 +1.284435e+00 +9.201633e-01 +8.119833e-01 +6.851116e-01 +8.025592e-01 +9.077912e-01 +6.716460e-01 +6.517741e-01 +6.593950e-01 +8.024360e-01
+4.933333e+00 +2.529551e+00 +1.534406e+00 +1.076339e+00 +6.449999e-01 +5.421817e-01 +6.074969e-01 +6.897614e-01 +6.164517e-01 +5.869318e-01 +5.520640e-01 +5.950584e-01 +2.289567e+00 +1.285974e+00 +9.206185e-01 +8.118864e-01 +6.850341e-01 +8.032106e-01 +9.077754e-01 +6.715195e-01 +6.523262e-01 +6.590880e-01 +8.021551e-01
+4.950000e+00 +2.534223e+00 +1.536813e+00 +1.076934e+00 +6.449747e-01 +5.420563e-01 +6.076019e-01 +6.895169e-01 +6.162593e-01 +5.868465e-01 +5.519276e-01 +5.951827e-01 +2.293990e+00 +1.287832e+00 +9.210230e-01 +8.119184e-01 +6.848593e-01 +8.040946e-01 +9.079632e-01 +6.717618e-01 +6.524435e-01 +6.587579e-01 +8.020101e-01
+4.966667e+00 +2.538112e+00 +1.538575e+00 +1.077646e+00 +6.449844e-01 +5.419570e-01 +6.075027e-01 +6.892936e-01 +6.161006e-01 +5.868081e-01 +5.517799e-01 +5.954252e-01 +2.297695e+00 +1.289161e+00 +9.215264e-01 +8.121011e-01 +6.847682e-01 +8.042476e-01 +9.080769e-01 +6.721485e-01 +6.525762e-01 +6.584777e-01 +8.020578e-01
+4.983333e+00 +2.539394e+00 +1.540392e+00 +1.078503e+00 +6.448373e-01 +5.419693e-01 +6.073940e-01 +6.890555e-01 +6.159228e-01 +5.867255e-01 +5.516606e-01 +5.956715e-01 +2.298976e+00 +1.290554e+00 +9.221382e-01 +8.120822e-01 +6.851784e-01 +8.040053e-01 +9.079237e-01 +6.723115e-01 +6.526678e-01 +6.582344e-01 +8.021306e-01
+5.000000e+00 +2.540201e+00 +1.541423e+00 +1.079773e+00 +6.446363e-01 +5.421390e-01 +6.072681e-01 +6.888379e-01 +6.158274e-01 +5.866398e-01 +5.515914e-01 +5.959828e-01 +2.299817e+00 +1.291307e+00 +9.230830e-01 +8.118018e-01 +6.858878e-01 +8.036307e-01 +9.076732e-01 +6.727483e-01 +6.527652e-01 +6.579867e-01 +8.022903e-01
+5.016667e+00 +2.542115e+00 +1.542328e+00 +1.081353e+00 +6.444762e-01 +5.421288e-01 +6.072330e-01 +6.886950e-01 +6.157169e-01 +5.865116e-01 +5.515319e-01 +5.964293e-01 +2.301695e+00 +1.292009e+00 +9.242622e-01 +8.119637e-01 +6.863637e-01 +8.032628e-01 +9.076361e-01 +6.730495e-01 +6.529120e-01 +6.577171e-01 +8.025765e-01
+5.033333e+00 +2.544236e+00 +1.542752e+00 +1.082227e+00 +6.444168e-01 +5.420575e-01 +6.072100e-01 +6.885227e-01 +6.156046e-01 +5.863534e-01 +5.515119e-01 +5.968834e-01 +2.303746e+00 +1.292330e+00 +9.248410e-01 +8.125456e-01 +6.867071e-01 +8.030105e-01 +9.073004e-01 +6.729111e-01 +6.528824e-01 +6.574235e-01 +8.030203e-01
+5.050000e+00 +2.545645e+00 +1.543005e+00 +1.082549e+00 +6.445616e-01 +5.419455e-01 +6.071859e-01 +6.883490e-01 +6.154537e-01 +5.862158e-01 +5.515332e-01 +5.975173e-01 +2.305144e+00 +1.292520e+00 +9.249832e-01 +8.133807e-01 +6.866787e-01 +8.028562e-01 +9.070358e-01 +6.727585e-01 +6.526356e-01 +6.572271e-01 +8.034945e-01
+5.066667e+00 +2.544017e+00 +1.545121e+00 +1.082925e+00 +6.446872e-01 +5.418205e-01 +6.070875e-01 +6.881328e-01 +6.152885e-01 +5.860977e-01 +5.516031e-01 +5.981892e-01 +2.303690e+00 +1.294261e+00 +9.251887e-01 +8.141923e-01 +6.866396e-01 +8.024240e-01 +9.067269e-01 +6.725715e-01 +6.523358e-01 +6.570837e-01 +8.042924e-01
+5.083333e+00 +2.542726e+00 +1.546370e+00 +1.082817e+00 +6.448149e-01 +5.416765e-01 +6.069701e-01 +6.879012e-01 +6.151156e-01 +5.859212e-01 +5.516416e-01 +5.984295e-01 +2.302555e+00 +1.295258e+00 +9.249962e-01 +8.148804e-01 +6.865094e-01 +8.019812e-01 +9.063141e-01 +6.722739e-01 +6.520845e-01 +6.569264e-01 +8.043072e-01
+5.100000e+00 +2.541400e+00 +1.547669e+00 +1.082614e+00 +6.448363e-01 +5.415543e-01 +6.067973e-01 +6.877707e-01 +6.149255e-01 +5.857652e-01 +5.515824e-01 +5.984553e-01 +2.301386e+00 +1.296302e+00 +9.247466e-01 +8.152182e-01 +6.862168e-01 +8.016048e-01 +9.062528e-01 +6.720563e-01 +6.518357e-01 +6.567504e-01 +8.039842e-01
+5.116667e+00 +2.541150e+00 +1.547555e+00 +1.082100e+00 +6.446810e-01 +5.414150e-01 +6.066570e-01 +6.875807e-01 +6.147611e-01 +5.856333e-01 +5.517322e-01 +5.986065e-01 +2.301211e+00 +1.296160e+00 +9.242604e-01 +8.150005e-01 +6.859879e-01 +8.012489e-01 +9.060052e-01 +6.718816e-01 +6.515327e-01 +6.569669e-01 +8.036665e-01
+5.133333e+00 +2.540506e+00 +1.546917e+00 +1.081539e+00 +6.446247e-01 +5.412738e-01 +6.066111e-01 +6.874174e-01 +6.145975e-01 +5.855732e-01 +5.519702e-01 +5.987525e-01 +2.300661e+00 +1.295597e+00 +9.237371e-01 +8.147582e-01 +6.856575e-01 +8.008558e-01 +9.058370e-01 +6.716562e-01 +6.512646e-01 +6.574284e-01 +8.033575e-01
+5.150000e+00 +2.539807e+00 +1.546140e+00 +1.080845e+00 +6.444300e-01 +5.411794e-01 +6.065585e-01 +6.873004e-01 +6.144224e-01 +5.855063e-01 +5.522760e-01 +5.992125e-01 +2.300066e+00 +1.294916e+00 +9.231138e-01 +8.143091e-01 +6.853995e-01 +8.004256e-01 +9.057059e-01 +6.713837e-01 +6.510822e-01 +6.577857e-01 +8.035412e-01
+5.166667e+00 +2.540119e+00 +1.545249e+00 +1.080140e+00 +6.442476e-01 +5.410730e-01 +6.064757e-01 +6.871768e-01 +6.142257e-01 +5.853750e-01 +5.525949e-01 +5.996373e-01 +2.300418e+00 +1.294146e+00 +9.224825e-01 +8.138574e-01 +6.851689e-01 +7.999905e-01 +9.055830e-01 +6.710841e-01 +6.508915e-01 +6.582326e-01 +8.035716e-01
+5.183333e+00 +2.539344e+00 +1.544210e+00 +1.079461e+00 +6.440658e-01 +5.409977e-01 +6.064543e-01 +6.870334e-01 +6.140690e-01 +5.853974e-01 +5.528111e-01 +6.002228e-01 +2.299755e+00 +1.293259e+00 +9.218732e-01 +8.134075e-01 +6.849923e-01 +7.996225e-01 +9.052231e-01 +6.707628e-01 +6.508966e-01 +6.583475e-01 +8.039647e-01
+5.200000e+00 +2.538389e+00 +1.543123e+00 +1.079004e+00 +6.439123e-01 +5.408948e-01 +6.066118e-01 +6.870280e-01 +6.140662e-01 +5.856085e-01 +5.529128e-01 +6.005592e-01 +2.298913e+00 +1.292332e+00 +9.214383e-01 +8.129849e-01 +6.846974e-01 +7.994933e-01 +9.049789e-01 +6.706136e-01 +6.510217e-01 +6.583248e-01 +8.043284e-01
+5.216667e+00 +2.539510e+00 +1.542241e+00 +1.078690e+00 +6.437584e-01 +5.407770e-01 +6.067629e-01 +6.869965e-01 +6.142827e-01 +5.859834e-01 +5.531079e-01 +6.008619e-01 +2.300001e+00 +1.291572e+00 +9.211151e-01 +8.125942e-01 +6.845267e-01 +7.993958e-01 +9.047046e-01 +6.706003e-01 +6.514588e-01 +6.585542e-01 +8.047562e-01
+5.233333e+00 +2.539408e+00 +1.542543e+00 +1.078547e+00 +6.435999e-01 +5.406719e-01 +6.068009e-01 +6.868843e-01 +6.150091e-01 +5.866858e-01 +5.532162e-01 +6.011753e-01 +2.299949e+00 +1.291797e+00 +9.209273e-01 +8.123264e-01 +6.845302e-01 +7.993764e-01 +9.042379e-01 +6.712023e-01 +6.521325e-01 +6.584729e-01 +8.053493e-01
+5.250000e+00 +2.539443e+00 +1.542975e+00 +1.078037e+00 +6.434133e-01 +5.405459e-01 +6.069218e-01 +6.867950e-01 +6.156953e-01 +5.879433e-01 +5.533572e-01 +6.015515e-01 +2.300025e+00 +1.292133e+00 +9.204386e-01 +8.121057e-01 +6.842671e-01 +7.995125e-01 +9.039143e-01 +6.716388e-01 +6.535381e-01 +6.583753e-01 +8.060075e-01
+5.266667e+00 +2.540203e+00 +1.542233e+00 +1.077545e+00 +6.433156e-01 +5.404108e-01 +6.070470e-01 +6.867252e-01 +6.164144e-01 +5.891446e-01 +5.535341e-01 +6.016639e-01 +2.300775e+00 +1.291485e+00 +9.199766e-01 +8.119168e-01 +6.839799e-01 +7.996797e-01 +9.035009e-01 +6.720697e-01 +6.549067e-01 +6.583656e-01 +8.061792e-01
+5.283333e+00 +2.541470e+00 +1.541855e+00 +1.077023e+00 +6.432701e-01 +5.402773e-01 +6.072584e-01 +6.867023e-01 +6.168774e-01 +5.902607e-01 +5.538686e-01 +6.019731e-01 +2.301997e+00 +1.291135e+00 +9.194850e-01 +8.117493e-01 +6.837099e-01 +8.000639e-01 +9.031555e-01 +6.722704e-01 +6.561387e-01 +6.584629e-01 +8.066945e-01
+5.300000e+00 +2.548918e+00 +1.541822e+00 +1.076805e+00 +6.432594e-01 +5.401974e-01 +6.073990e-01 +6.866405e-01 +6.173694e-01 +5.913895e-01 +5.540149e-01 +6.024368e-01 +2.308975e+00 +1.291110e+00 +9.192343e-01 +8.124074e-01 +6.835512e-01 +8.002775e-01 +9.027330e-01 +6.725150e-01 +6.575042e-01 +6.583361e-01 +8.080950e-01
+5.316667e+00 +2.555094e+00 +1.542586e+00 +1.076333e+00 +6.431923e-01 +5.400815e-01 +6.074976e-01 +6.865534e-01 +6.176824e-01 +5.924027e-01 +5.541283e-01 +6.029276e-01 +2.314787e+00 +1.291735e+00 +9.187733e-01 +8.128355e-01 +6.835107e-01 +8.004083e-01 +9.023851e-01 +6.725120e-01 +6.586984e-01 +6.580980e-01 +8.094659e-01
+5.333333e+00 +2.561224e+00 +1.543784e+00 +1.075932e+00 +6.432090e-01 +5.399418e-01 +6.076948e-01 +6.864551e-01 +6.180623e-01 +5.936466e-01 +5.541810e-01 +6.036833e-01 +2.320556e+00 +1.292698e+00 +9.183627e-01 +8.131359e-01 +6.835940e-01 +8.008060e-01 +9.020810e-01 +6.726874e-01 +6.600020e-01 +6.577871e-01 +8.112176e-01
+5.350000e+00 +2.568177e+00 +1.544950e+00 +1.075509e+00 +6.432918e-01 +5.398026e-01 +6.078374e-01 +6.862603e-01 +6.182787e-01 +5.943907e-01 +5.542242e-01 +6.042386e-01 +2.327113e+00 +1.293637e+00 +9.179330e-01 +8.138005e-01 +6.837415e-01 +8.009432e-01 +9.016197e-01 +6.726222e-01 +6.608806e-01 +6.574963e-01 +8.126018e-01
+5.366667e+00 +2.577252e+00 +1.547541e+00 +1.075216e+00 +6.432846e-01 +5.396761e-01 +6.079856e-01 +6.861076e-01 +6.185527e-01 +5.950623e-01 +5.541216e-01 +6.046903e-01 +2.335660e+00 +1.295764e+00 +9.176055e-01 +8.145995e-01 +6.841161e-01 +8.011887e-01 +9.011368e-01 +6.726372e-01 +6.618622e-01 +6.573289e-01 +8.138558e-01
+5.383333e+00 +2.582046e+00 +1.549208e+00 +1.074891e+00 +6.433063e-01 +5.396723e-01 +6.078810e-01 +6.859466e-01 +6.190082e-01 +5.954881e-01 +5.540526e-01 +6.048935e-01 +2.340203e+00 +1.297104e+00 +9.172534e-01 +8.150136e-01 +6.847472e-01 +8.009014e-01 +9.006480e-01 +6.727904e-01 +6.624272e-01 +6.571248e-01 +8.145074e-01
+5.400000e+00 +2.588031e+00 +1.551512e+00 +1.075078e+00 +6.433986e-01 +5.397576e-01 +6.077325e-01 +6.857734e-01 +6.192841e-01 +5.956169e-01 +5.540202e-01 +6.051771e-01 +2.345865e+00 +1.298981e+00 +9.173144e-01 +8.157061e-01 +6.855244e-01 +8.005925e-01 +9.001761e-01 +6.729635e-01 +6.625449e-01 +6.570985e-01 +8.155038e-01
+5.416667e+00 +2.592873e+00 +1.553897e+00 +1.075068e+00 +6.436527e-01 +5.399598e-01 +6.076206e-01 +6.857438e-01 +6.193704e-01 +5.956994e-01 +5.539837e-01 +6.054643e-01 +2.350466e+00 +1.300920e+00 +9.172057e-01 +8.163789e-01 +6.863162e-01 +8.004298e-01 +8.998694e-01 +6.729836e-01 +6.626608e-01 +6.571130e-01 +8.162867e-01
+5.433333e+00 +2.599769e+00 +1.556735e+00 +1.075341e+00 +6.438554e-01 +5.402003e-01 +6.074763e-01 +6.856329e-01 +6.194773e-01 +5.956215e-01 +5.538905e-01 +6.055855e-01 +2.357019e+00 +1.303219e+00 +9.173425e-01 +8.171830e-01 +6.873263e-01 +8.002305e-01 +8.994547e-01 +6.733839e-01 +6.626476e-01 +6.569831e-01 +8.168397e-01
+5.450000e+00 +2.611109e+00 +1.562280e+00 +1.075329e+00 +6.441620e-01 +5.404033e-01 +6.073074e-01 +6.855748e-01 +6.195717e-01 +5.955477e-01 +5.537459e-01 +6.055931e-01 +2.367753e+00 +1.307797e+00 +9.172398e-01 +8.190277e-01 +6.882919e-01 +8.000801e-01 +8.994344e-01 +6.739826e-01 +6.626218e-01 +6.570017e-01 +8.172858e-01
+5.466667e+00 +2.625715e+00 +1.566853e+00 +1.074726e+00 +6.444887e-01 +5.407424e-01 +6.071507e-01 +6.857739e-01 +6.196969e-01 +5.955562e-01 +5.536170e-01 +6.055408e-01 +2.381553e+00 +1.311548e+00 +9.166717e-01 +8.208964e-01 +6.887699e-01 +8.001731e-01 +8.996559e-01 +6.746641e-01 +6.627677e-01 +6.573614e-01 +8.178241e-01
+5.483333e+00 +2.637875e+00 +1.570557e+00 +1.074100e+00 +6.448870e-01 +5.412313e-01 +6.069859e-01 +6.861121e-01 +6.197338e-01 +5.954863e-01 +5.534938e-01 +6.056302e-01 +2.393074e+00 +1.314589e+00 +9.160899e-01 +8.228341e-01 +6.890332e-01 +8.001062e-01 +8.998312e-01 +6.751528e-01 +6.628597e-01 +6.576113e-01 +8.186735e-01
+5.500000e+00 +2.647519e+00 +1.572841e+00 +1.073715e+00 +6.454088e-01 +5.416561e-01 +6.068131e-01 +6.862868e-01 +6.196831e-01 +5.953623e-01 +5.533874e-01 +6.056047e-01 +2.402237e+00 +1.316478e+00 +9.156999e-01 +8.248754e-01 +6.891488e-01 +7.997916e-01 +8.996579e-01 +6.753739e-01 +6.628183e-01 +6.579398e-01 +8.191014e-01
+5.516667e+00 +2.659816e+00 +1.575840e+00 +1.073076e+00 +6.461494e-01 +5.422694e-01 +6.066426e-01 +6.867010e-01 +6.196257e-01 +5.952544e-01 +5.533641e-01 +6.054514e-01 +2.413893e+00 +1.319026e+00 +9.151080e-01 +8.278044e-01 +6.893291e-01 +7.993902e-01 +8.996679e-01 +6.756344e-01 +6.629869e-01 +6.586502e-01 +8.191958e-01
+5.533333e+00 +2.670123e+00 +1.577365e+00 +1.072879e+00 +6.468254e-01 +5.428953e-01 +6.064681e-01 +6.869921e-01 +6.195404e-01 +5.951110e-01 +5.533895e-01 +6.053073e-01 +2.423675e+00 +1.320324e+00 +9.148560e-01 +8.300286e-01 +6.894489e-01 +7.990077e-01 +8.995028e-01 +6.756241e-01 +6.628942e-01 +6.596346e-01 +8.194942e-01
+5.550000e+00 +2.684940e+00 +1.577814e+00 +1.072777e+00 +6.476323e-01 +5.433966e-01 +6.062862e-01 +6.869158e-01 +6.193596e-01 +5.949739e-01 +5.534296e-01 +6.051526e-01 +2.437660e+00 +1.320708e+00 +9.146795e-01 +8.321136e-01 +6.897504e-01 +7.986644e-01 +8.990299e-01 +6.755871e-01 +6.629688e-01 +6.607343e-01 +8.196989e-01
+5.566667e+00 +2.693840e+00 +1.577962e+00 +1.072965e+00 +6.484451e-01 +5.440204e-01 +6.061156e-01 +6.868150e-01 +6.192150e-01 +5.948114e-01 +5.534846e-01 +6.049835e-01 +2.446105e+00 +1.320849e+00 +9.147544e-01 +8.336626e-01 +6.901011e-01 +7.983143e-01 +8.985614e-01 +6.756994e-01 +6.629692e-01 +6.615030e-01 +8.196473e-01
+5.583333e+00 +2.700976e+00 +1.578699e+00 +1.072964e+00 +6.494376e-01 +5.445157e-01 +6.059485e-01 +6.867244e-01 +6.191116e-01 +5.946585e-01 +5.534705e-01 +6.048817e-01 +2.452892e+00 +1.321492e+00 +9.146563e-01 +8.355010e-01 +6.902715e-01 +7.978769e-01 +8.981283e-01 +6.758153e-01 +6.628522e-01 +6.620673e-01 +8.197477e-01
+5.600000e+00 +2.706495e+00 +1.578376e+00 +1.072713e+00 +6.507348e-01 +5.452607e-01 +6.057678e-01 +6.866069e-01 +6.190138e-01 +5.944965e-01 +5.534446e-01 +6.049803e-01 +2.458131e+00 +1.321226e+00 +9.143592e-01 +8.368543e-01 +6.909855e-01 +7.975001e-01 +8.976923e-01 +6.757834e-01 +6.626057e-01 +6.622485e-01 +8.204392e-01
+5.616667e+00 +2.708368e+00 +1.578811e+00 +1.072229e+00 +6.522073e-01 +5.460266e-01 +6.056046e-01 +6.866955e-01 +6.189567e-01 +5.943200e-01 +5.534103e-01 +6.051829e-01 +2.459932e+00 +1.321609e+00 +9.138840e-01 +8.382875e-01 +6.913974e-01 +7.971469e-01 +8.979792e-01 +6.757147e-01 +6.623120e-01 +6.621151e-01 +8.211273e-01
+5.633333e+00 +2.709421e+00 +1.578168e+00 +1.071839e+00 +6.533993e-01 +5.469666e-01 +6.054266e-01 +6.868410e-01 +6.188509e-01 +5.941519e-01 +5.533580e-01 +6.052963e-01 +2.460955e+00 +1.321067e+00 +9.134891e-01 +8.388486e-01 +6.923369e-01 +7.967990e-01 +8.982221e-01 +6.754612e-01 +6.621276e-01 +6.618973e-01 +8.214035e-01
+5.650000e+00 +2.709344e+00 +1.577358e+00 +1.071474e+00 +6.542810e-01 +5.480021e-01 +6.052521e-01 +6.870716e-01 +6.188090e-01 +5.939743e-01 +5.534097e-01 +6.054246e-01 +2.460927e+00 +1.320384e+00 +9.131071e-01 +8.392300e-01 +6.932014e-01 +7.964224e-01 +8.984692e-01 +6.752170e-01 +6.618407e-01 +6.618251e-01 +8.216974e-01
+5.666667e+00 +2.709612e+00 +1.576367e+00 +1.070895e+00 +6.556765e-01 +5.490853e-01 +6.051328e-01 +6.871639e-01 +6.187344e-01 +5.938696e-01 +5.533671e-01 +6.054055e-01 +2.461221e+00 +1.319548e+00 +9.125656e-01 +8.400212e-01 +6.942237e-01 +7.959861e-01 +8.984530e-01 +6.749920e-01 +6.617775e-01 +6.617147e-01 +8.216329e-01
+5.683333e+00 +2.709339e+00 +1.575384e+00 +1.070248e+00 +6.570084e-01 +5.501246e-01 +6.049735e-01 +6.873143e-01 +6.186735e-01 +5.938614e-01 +5.532928e-01 +6.054084e-01 +2.461015e+00 +1.318718e+00 +9.120001e-01 +8.407968e-01 +6.951011e-01 +7.955630e-01 +8.983690e-01 +6.748207e-01 +6.618287e-01 +6.614785e-01 +8.215977e-01
+5.700000e+00 +2.709944e+00 +1.574400e+00 +1.069552e+00 +6.580584e-01 +5.508008e-01 +6.048428e-01 +6.875090e-01 +6.185300e-01 +5.938934e-01 +5.531641e-01 +6.054709e-01 +2.461638e+00 +1.317881e+00 +9.113867e-01 +8.414562e-01 +6.954041e-01 +7.952885e-01 +8.981114e-01 +6.746072e-01 +6.620267e-01 +6.612016e-01 +8.216527e-01
+5.716667e+00 +2.710007e+00 +1.573302e+00 +1.069055e+00 +6.592618e-01 +5.514901e-01 +6.047454e-01 +6.875504e-01 +6.183815e-01 +5.939845e-01 +5.530143e-01 +6.054996e-01 +2.461764e+00 +1.316950e+00 +9.109531e-01 +8.423827e-01 +6.956825e-01 +7.949911e-01 +8.976964e-01 +6.744178e-01 +6.623608e-01 +6.608802e-01 +8.215386e-01
+5.733333e+00 +2.708754e+00 +1.572220e+00 +1.068656e+00 +6.603282e-01 +5.522109e-01 +6.046121e-01 +6.874645e-01 +6.181953e-01 +5.940000e-01 +5.528609e-01 +6.056366e-01 +2.460653e+00 +1.316036e+00 +9.105829e-01 +8.429991e-01 +6.961029e-01 +7.945586e-01 +8.972727e-01 +6.741286e-01 +6.624432e-01 +6.605582e-01 +8.216181e-01
+5.750000e+00 +2.707525e+00 +1.571103e+00 +1.068339e+00 +6.610353e-01 +5.529183e-01 +6.044587e-01 +6.873811e-01 +6.180164e-01 +5.939540e-01 +5.527205e-01 +6.058944e-01 +2.459562e+00 +1.315091e+00 +9.102618e-01 +8.431377e-01 +6.966534e-01 +7.941310e-01 +8.968918e-01 +6.737933e-01 +6.623777e-01 +6.602265e-01 +8.219181e-01
+5.766667e+00 +2.705778e+00 +1.570079e+00 +1.067933e+00 +6.615143e-01 +5.533868e-01 +6.043716e-01 +6.872738e-01 +6.178884e-01 +5.939013e-01 +5.526326e-01 +6.062392e-01 +2.457985e+00 +1.314227e+00 +9.098599e-01 +8.432476e-01 +6.967846e-01 +7.937705e-01 +8.965367e-01 +6.734749e-01 +6.623173e-01 +6.599254e-01 +8.222214e-01
+5.783333e+00 +2.704560e+00 +1.569137e+00 +1.067975e+00 +6.618910e-01 +5.537926e-01 +6.044004e-01 +6.871406e-01 +6.178479e-01 +5.938563e-01 +5.526010e-01 +6.069596e-01 +2.456895e+00 +1.313429e+00 +9.098096e-01 +8.434097e-01 +6.967502e-01 +7.935524e-01 +8.961168e-01 +6.732317e-01 +6.621693e-01 +6.596634e-01 +8.235615e-01
+5.800000e+00 +2.704874e+00 +1.569022e+00 +1.069437e+00 +6.618937e-01 +5.540510e-01 +6.044483e-01 +6.869223e-01 +6.178729e-01 +5.938124e-01 +5.526223e-01 +6.078648e-01 +2.457230e+00 +1.313307e+00 +9.108803e-01 +8.433124e-01 +6.966790e-01 +7.934181e-01 +8.956172e-01 +6.731058e-01 +6.619817e-01 +6.596880e-01 +8.258372e-01
+5.816667e+00 +2.703995e+00 +1.570195e+00 +1.070252e+00 +6.620215e-01 +5.544624e-01 +6.049208e-01 +6.867243e-01 +6.179697e-01 +5.938445e-01 +5.526704e-01 +6.088717e-01 +2.456471e+00 +1.314237e+00 +9.113826e-01 +8.435420e-01 +6.966733e-01 +7.942215e-01 +8.951501e-01 +6.731167e-01 +6.617951e-01 +6.596661e-01 +8.277055e-01
+5.833333e+00 +2.703017e+00 +1.572354e+00 +1.071250e+00 +6.623792e-01 +5.549012e-01 +6.055476e-01 +6.866664e-01 +6.178638e-01 +5.937095e-01 +5.528423e-01 +6.098443e-01 +2.455623e+00 +1.315969e+00 +9.120281e-01 +8.446030e-01 +6.966115e-01 +7.953668e-01 +8.947584e-01 +6.729130e-01 +6.614893e-01 +6.597497e-01 +8.294297e-01
+5.850000e+00 +2.706026e+00 +1.573166e+00 +1.072116e+00 +6.625580e-01 +5.551177e-01 +6.062929e-01 +6.869880e-01 +6.177510e-01 +5.935343e-01 +5.530139e-01 +6.103685e-01 +2.458506e+00 +1.316570e+00 +9.125607e-01 +8.456469e-01 +6.963056e-01 +7.961677e-01 +8.949183e-01 +6.727263e-01 +6.611580e-01 +6.601830e-01 +8.306054e-01
+5.866667e+00 +2.714523e+00 +1.573217e+00 +1.073343e+00 +6.627577e-01 +5.552312e-01 +6.069234e-01 +6.876381e-01 +6.176545e-01 +5.933668e-01 +5.531823e-01 +6.105176e-01 +2.466535e+00 +1.316557e+00 +9.133880e-01 +8.468611e-01 +6.960720e-01 +7.965599e-01 +8.957176e-01 +6.725830e-01 +6.608250e-01 +6.611602e-01 +8.313316e-01
+5.883333e+00 +2.719893e+00 +1.572715e+00 +1.074198e+00 +6.627819e-01 +5.552965e-01 +6.073072e-01 +6.879135e-01 +6.175269e-01 +5.932139e-01 +5.531795e-01 +6.105818e-01 +2.471633e+00 +1.316112e+00 +9.139184e-01 +8.473865e-01 +6.957373e-01 +7.966129e-01 +8.958481e-01 +6.723549e-01 +6.605408e-01 +6.617006e-01 +8.319647e-01
+5.900000e+00 +2.722263e+00 +1.571886e+00 +1.075095e+00 +6.626884e-01 +5.552793e-01 +6.074614e-01 +6.878872e-01 +6.173272e-01 +5.930365e-01 +5.530817e-01 +6.108085e-01 +2.473915e+00 +1.315404e+00 +9.144903e-01 +8.474663e-01 +6.953900e-01 +7.963326e-01 +8.956478e-01 +6.720131e-01 +6.602226e-01 +6.617445e-01 +8.329042e-01
+5.916667e+00 +2.728054e+00 +1.571204e+00 +1.075970e+00 +6.626016e-01 +5.554786e-01 +6.076154e-01 +6.877694e-01 +6.171444e-01 +5.928760e-01 +5.529661e-01 +6.111196e-01 +2.479391e+00 +1.314800e+00 +9.150350e-01 +8.474764e-01 +6.951005e-01 +7.960306e-01 +8.956957e-01 +6.717279e-01 +6.599479e-01 +6.620471e-01 +8.342973e-01
+5.933333e+00 +2.734722e+00 +1.570354e+00 +1.076091e+00 +6.625349e-01 +5.556466e-01 +6.077273e-01 +6.876862e-01 +6.169580e-01 +5.927656e-01 +5.528354e-01 +6.113879e-01 +2.485706e+00 +1.314053e+00 +9.149920e-01 +8.474765e-01 +6.947930e-01 +7.956451e-01 +8.960175e-01 +6.714482e-01 +6.598355e-01 +6.621054e-01 +8.353727e-01
+5.950000e+00 +2.740033e+00 +1.570290e+00 +1.076297e+00 +6.624452e-01 +5.557733e-01 +6.077478e-01 +6.876447e-01 +6.168336e-01 +5.926339e-01 +5.526848e-01 +6.115689e-01 +2.490737e+00 +1.313939e+00 +9.150228e-01 +8.473288e-01 +6.945527e-01 +7.952728e-01 +8.965976e-01 +6.712100e-01 +6.596191e-01 +6.621014e-01 +8.362827e-01
+5.966667e+00 +2.743340e+00 +1.569507e+00 +1.076797e+00 +6.624653e-01 +5.558775e-01 +6.076920e-01 +6.875547e-01 +6.167349e-01 +5.924932e-01 +5.525321e-01 +6.116642e-01 +2.493883e+00 +1.313239e+00 +9.152957e-01 +8.473671e-01 +6.942904e-01 +7.948708e-01 +8.967378e-01 +6.709545e-01 +6.593563e-01 +6.620936e-01 +8.369396e-01
+5.983333e+00 +2.748555e+00 +1.568724e+00 +1.077204e+00 +6.627624e-01 +5.561659e-01 +6.076354e-01 +6.874882e-01 +6.165563e-01 +5.923149e-01 +5.524034e-01 +6.118780e-01 +2.498820e+00 +1.312536e+00 +9.154920e-01 +8.478384e-01 +6.941112e-01 +7.945035e-01 +8.970506e-01 +6.706938e-01 +6.590381e-01 +6.619896e-01 +8.380086e-01
+6.000000e+00 +2.749628e+00 +1.568532e+00 +1.077237e+00 +6.628930e-01 +5.564848e-01 +6.074862e-01 +6.872917e-01 +6.164063e-01 +5.921359e-01 +5.522584e-01 +6.119713e-01 +2.499870e+00 +1.312310e+00 +9.153944e-01 +8.478683e-01 +6.941272e-01 +7.942791e-01 +8.966515e-01 +6.704271e-01 +6.587078e-01 +6.619527e-01 +8.384680e-01
+6.016667e+00 +2.751281e+00 +1.568609e+00 +1.077079e+00 +6.632351e-01 +5.569526e-01 +6.073123e-01 +6.870990e-01 +6.163162e-01 +5.920019e-01 +5.521500e-01 +6.119571e-01 +2.501472e+00 +1.312292e+00 +9.151590e-01 +8.480179e-01 +6.943565e-01 +7.942381e-01 +8.962783e-01 +6.702223e-01 +6.584646e-01 +6.620250e-01 +8.386584e-01
+6.033333e+00 +2.751707e+00 +1.568059e+00 +1.078133e+00 +6.633470e-01 +5.572518e-01 +6.071358e-01 +6.869074e-01 +6.161469e-01 +5.918812e-01 +5.521024e-01 +6.119893e-01 +2.501916e+00 +1.311775e+00 +9.159049e-01 +8.478856e-01 +6.943609e-01 +7.940456e-01 +8.957884e-01 +6.698970e-01 +6.582250e-01 +6.624182e-01 +8.390740e-01
+6.050000e+00 +2.750852e+00 +1.567308e+00 +1.078538e+00 +6.633182e-01 +5.574703e-01 +6.070032e-01 +6.866828e-01 +6.160274e-01 +5.918382e-01 +5.520824e-01 +6.120500e-01 +2.501167e+00 +1.311113e+00 +9.161061e-01 +8.476605e-01 +6.942442e-01 +7.936666e-01 +8.953105e-01 +6.696736e-01 +6.579929e-01 +6.626779e-01 +8.392606e-01
+6.066667e+00 +2.748885e+00 +1.567070e+00 +1.079633e+00 +6.633509e-01 +5.577967e-01 +6.068412e-01 +6.865643e-01 +6.159055e-01 +5.917104e-01 +5.521504e-01 +6.122294e-01 +2.499379e+00 +1.310863e+00 +9.168632e-01 +8.475697e-01 +6.944977e-01 +7.932884e-01 +8.948151e-01 +6.694338e-01 +6.577090e-01 +6.629609e-01 +8.396814e-01
+6.083333e+00 +2.747491e+00 +1.566473e+00 +1.081149e+00 +6.633612e-01 +5.578429e-01 +6.066599e-01 +6.864401e-01 +6.158820e-01 +5.915746e-01 +5.523003e-01 +6.126485e-01 +2.498115e+00 +1.310326e+00 +9.179546e-01 +8.474817e-01 +6.943089e-01 +7.929587e-01 +8.943243e-01 +6.693313e-01 +6.574526e-01 +6.631500e-01 +8.407567e-01
+6.100000e+00 +2.745864e+00 +1.566031e+00 +1.083368e+00 +6.633681e-01 +5.578140e-01 +6.065217e-01 +6.863489e-01 +6.158646e-01 +5.914023e-01 +5.526070e-01 +6.130491e-01 +2.496631e+00 +1.309910e+00 +9.196061e-01 +8.473225e-01 +6.941235e-01 +7.928365e-01 +8.938857e-01 +6.694002e-01 +6.572363e-01 +6.634493e-01 +8.417208e-01
+6.116667e+00 +2.744700e+00 +1.565238e+00 +1.085947e+00 +6.635537e-01 +5.578279e-01 +6.063824e-01 +6.862185e-01 +6.157670e-01 +5.912596e-01 +5.528980e-01 +6.134514e-01 +2.495573e+00 +1.309212e+00 +9.215301e-01 +8.474329e-01 +6.938905e-01 +7.926667e-01 +8.934305e-01 +6.692728e-01 +6.571850e-01 +6.637467e-01 +8.427830e-01
+6.133333e+00 +2.742792e+00 +1.564493e+00 +1.087881e+00 +6.637126e-01 +5.580341e-01 +6.062600e-01 +6.860595e-01 +6.155760e-01 +5.911600e-01 +5.529847e-01 +6.139996e-01 +2.493831e+00 +1.308549e+00 +9.229140e-01 +8.472809e-01 +6.939393e-01 +7.925045e-01 +8.929187e-01 +6.689819e-01 +6.572098e-01 +6.637433e-01 +8.438320e-01
+6.150000e+00 +2.741302e+00 +1.563383e+00 +1.089565e+00 +6.639299e-01 +5.581661e-01 +6.060993e-01 +6.858618e-01 +6.153788e-01 +5.910736e-01 +5.531891e-01 +6.145907e-01 +2.492473e+00 +1.307610e+00 +9.241057e-01 +8.473643e-01 +6.938119e-01 +7.921463e-01 +8.924307e-01 +6.686843e-01 +6.571982e-01 +6.639201e-01 +8.448060e-01
+6.166667e+00 +2.739768e+00 +1.562501e+00 +1.090298e+00 +6.642620e-01 +5.583363e-01 +6.059202e-01 +6.856395e-01 +6.151899e-01 +5.909613e-01 +5.534296e-01 +6.150626e-01 +2.491085e+00 +1.306864e+00 +9.245755e-01 +8.477585e-01 +6.935987e-01 +7.917360e-01 +8.919811e-01 +6.684216e-01 +6.570952e-01 +6.641175e-01 +8.452258e-01
+6.183333e+00 +2.737909e+00 +1.561375e+00 +1.090866e+00 +6.645010e-01 +5.586763e-01 +6.057702e-01 +6.854142e-01 +6.150977e-01 +5.907984e-01 +5.536399e-01 +6.155573e-01 +2.489396e+00 +1.305907e+00 +9.249663e-01 +8.477992e-01 +6.936830e-01 +7.913463e-01 +8.914712e-01 +6.683691e-01 +6.568758e-01 +6.644084e-01 +8.453679e-01
+6.200000e+00 +2.736081e+00 +1.560340e+00 +1.090745e+00 +6.649038e-01 +5.590264e-01 +6.056049e-01 +6.852439e-01 +6.150410e-01 +5.906330e-01 +5.537748e-01 +6.158501e-01 +2.487741e+00 +1.305034e+00 +9.248016e-01 +8.481373e-01 +6.937143e-01 +7.909380e-01 +8.910202e-01 +6.683469e-01 +6.565798e-01 +6.644780e-01 +8.452498e-01
+6.216667e+00 +2.734372e+00 +1.559248e+00 +1.091108e+00 +6.657074e-01 +5.596504e-01 +6.054258e-01 +6.850614e-01 +6.152577e-01 +5.905735e-01 +5.539425e-01 +6.160524e-01 +2.486201e+00 +1.304104e+00 +9.250634e-01 +8.487968e-01 +6.941826e-01 +7.905232e-01 +8.905810e-01 +6.687901e-01 +6.563273e-01 +6.647437e-01 +8.449150e-01
+6.233333e+00 +2.733517e+00 +1.558156e+00 +1.091862e+00 +6.664974e-01 +5.600412e-01 +6.052587e-01 +6.848303e-01 +6.153631e-01 +5.905650e-01 +5.541761e-01 +6.161213e-01 +2.485464e+00 +1.303180e+00 +9.256167e-01 +8.497121e-01 +6.941468e-01 +7.901480e-01 +8.900789e-01 +6.691311e-01 +6.561294e-01 +6.651187e-01 +8.446872e-01
+6.250000e+00 +2.731813e+00 +1.557169e+00 +1.092778e+00 +6.672847e-01 +5.605181e-01 +6.051392e-01 +6.846008e-01 +6.154666e-01 +5.905371e-01 +5.543989e-01 +6.160382e-01 +2.483925e+00 +1.302339e+00 +9.262801e-01 +8.502881e-01 +6.943745e-01 +7.898038e-01 +8.895803e-01 +6.693245e-01 +6.559124e-01 +6.657496e-01 +8.442463e-01
+6.266667e+00 +2.731951e+00 +1.556591e+00 +1.093657e+00 +6.677454e-01 +5.608821e-01 +6.050720e-01 +6.843685e-01 +6.155825e-01 +5.905424e-01 +5.546371e-01 +6.160057e-01 +2.484105e+00 +1.301840e+00 +9.268871e-01 +8.506264e-01 +6.945263e-01 +7.894867e-01 +8.890825e-01 +6.693777e-01 +6.557339e-01 +6.666035e-01 +8.441193e-01
+6.283333e+00 +2.730765e+00 +1.555779e+00 +1.095115e+00 +6.681202e-01 +5.612066e-01 +6.049700e-01 +6.841561e-01 +6.156967e-01 +5.905904e-01 +5.550547e-01 +6.159903e-01 +2.483044e+00 +1.301143e+00 +9.279453e-01 +8.506193e-01 +6.946479e-01 +7.891362e-01 +8.886054e-01 +6.694143e-01 +6.556283e-01 +6.678049e-01 +8.439552e-01
+6.300000e+00 +2.730041e+00 +1.554976e+00 +1.095919e+00 +6.686596e-01 +5.616757e-01 +6.047998e-01 +6.841104e-01 +6.157455e-01 +5.906027e-01 +5.556009e-01 +6.160355e-01 +2.482415e+00 +1.300456e+00 +9.284620e-01 +8.507582e-01 +6.950060e-01 +7.887056e-01 +8.883456e-01 +6.693537e-01 +6.554618e-01 +6.691985e-01 +8.435855e-01
+6.316667e+00 +2.727947e+00 +1.553872e+00 +1.096102e+00 +6.693037e-01 +5.623283e-01 +6.046467e-01 +6.839660e-01 +6.157232e-01 +5.906406e-01 +5.558579e-01 +6.158693e-01 +2.480509e+00 +1.299514e+00 +9.284986e-01 +8.509475e-01 +6.955838e-01 +7.882901e-01 +8.879237e-01 +6.692647e-01 +6.552650e-01 +6.696952e-01 +8.431345e-01
+6.333333e+00 +2.726163e+00 +1.552833e+00 +1.096161e+00 +6.696882e-01 +5.627712e-01 +6.045405e-01 +6.838854e-01 +6.157252e-01 +5.908057e-01 +5.560781e-01 +6.157135e-01 +2.478889e+00 +1.298626e+00 +9.284530e-01 +8.508274e-01 +6.960272e-01 +7.879769e-01 +8.876709e-01 +6.693354e-01 +6.550901e-01 +6.699827e-01 +8.426735e-01
+6.350000e+00 +2.726426e+00 +1.551778e+00 +1.095738e+00 +6.701576e-01 +5.631108e-01 +6.044384e-01 +6.838664e-01 +6.157894e-01 +5.911998e-01 +5.565558e-01 +6.156281e-01 +2.479168e+00 +1.297726e+00 +9.280275e-01 +8.506199e-01 +6.965634e-01 +7.877471e-01 +8.873295e-01 +6.692267e-01 +6.554403e-01 +6.706917e-01 +8.422616e-01
+6.366667e+00 +2.724621e+00 +1.550687e+00 +1.095565e+00 +6.704970e-01 +5.632529e-01 +6.042758e-01 +6.837899e-01 +6.159673e-01 +5.915289e-01 +5.570494e-01 +6.156284e-01 +2.477532e+00 +1.296796e+00 +9.278163e-01 +8.505012e-01 +6.965864e-01 +7.873568e-01 +8.869393e-01 +6.694072e-01 +6.555104e-01 +6.714318e-01 +8.418775e-01
+6.383333e+00 +2.723583e+00 +1.549735e+00 +1.095686e+00 +6.707747e-01 +5.633862e-01 +6.041349e-01 +6.837298e-01 +6.162535e-01 +5.919051e-01 +5.575674e-01 +6.156188e-01 +2.476602e+00 +1.295980e+00 +9.278490e-01 +8.502590e-01 +6.967521e-01 +7.870137e-01 +8.865308e-01 +6.697056e-01 +6.556185e-01 +6.723364e-01 +8.415345e-01
+6.400000e+00 +2.722025e+00 +1.548840e+00 +1.095481e+00 +6.712061e-01 +5.636571e-01 +6.039870e-01 +6.836238e-01 +6.163743e-01 +5.921937e-01 +5.581015e-01 +6.157238e-01 +2.475189e+00 +1.295206e+00 +9.276135e-01 +8.501706e-01 +6.971017e-01 +7.866346e-01 +8.860935e-01 +6.697766e-01 +6.556549e-01 +6.730560e-01 +8.413443e-01
+6.416667e+00 +2.720000e+00 +1.547772e+00 +1.095135e+00 +6.716744e-01 +5.638721e-01 +6.039474e-01 +6.835649e-01 +6.166398e-01 +5.926967e-01 +5.585223e-01 +6.157255e-01 +2.473344e+00 +1.294295e+00 +9.272680e-01 +8.502077e-01 +6.972188e-01 +7.863575e-01 +8.857667e-01 +6.700258e-01 +6.558952e-01 +6.735513e-01 +8.410002e-01
+6.433333e+00 +2.718164e+00 +1.547055e+00 +1.094657e+00 +6.722606e-01 +5.641458e-01 +6.038765e-01 +6.833981e-01 +6.166721e-01 +5.930952e-01 +5.587479e-01 +6.156121e-01 +2.471683e+00 +1.293671e+00 +9.268214e-01 +8.505388e-01 +6.973286e-01 +7.859408e-01 +8.854350e-01 +6.699782e-01 +6.561942e-01 +6.736828e-01 +8.405540e-01
+6.450000e+00 +2.717126e+00 +1.546492e+00 +1.094018e+00 +6.730877e-01 +5.645445e-01 +6.038483e-01 +6.832360e-01 +6.171017e-01 +5.937476e-01 +5.588856e-01 +6.154993e-01 +2.470777e+00 +1.293183e+00 +9.262530e-01 +8.515259e-01 +6.973430e-01 +7.855766e-01 +8.850867e-01 +6.703925e-01 +6.566354e-01 +6.737688e-01 +8.402572e-01
+6.466667e+00 +2.715515e+00 +1.546236e+00 +1.093298e+00 +6.738288e-01 +5.650039e-01 +6.037799e-01 +6.830155e-01 +6.178987e-01 +5.948380e-01 +5.591867e-01 +6.154584e-01 +2.469333e+00 +1.292938e+00 +9.256161e-01 +8.524850e-01 +6.975876e-01 +7.851612e-01 +8.845853e-01 +6.712706e-01 +6.574391e-01 +6.738844e-01 +8.400265e-01
+6.483333e+00 +2.714516e+00 +1.545775e+00 +1.092615e+00 +6.741809e-01 +5.652647e-01 +6.036248e-01 +6.828647e-01 +6.189434e-01 +5.958462e-01 +5.594681e-01 +6.156041e-01 +2.468462e+00 +1.292526e+00 +9.250212e-01 +8.530087e-01 +6.975733e-01 +7.847461e-01 +8.841493e-01 +6.726094e-01 +6.580324e-01 +6.738351e-01 +8.401159e-01
+6.500000e+00 +2.713063e+00 +1.544825e+00 +1.092018e+00 +6.744615e-01 +5.653536e-01 +6.034835e-01 +6.827013e-01 +6.199333e-01 +5.967417e-01 +5.598455e-01 +6.158389e-01 +2.467170e+00 +1.291719e+00 +9.245003e-01 +8.532221e-01 +6.972886e-01 +7.843774e-01 +8.837232e-01 +6.738583e-01 +6.585412e-01 +6.740219e-01 +8.401312e-01
+6.516667e+00 +2.712004e+00 +1.544148e+00 +1.091523e+00 +6.745995e-01 +5.653963e-01 +6.033396e-01 +6.825134e-01 +6.209318e-01 +5.976989e-01 +5.602862e-01 +6.161905e-01 +2.466248e+00 +1.291140e+00 +9.240632e-01 +8.534283e-01 +6.969940e-01 +7.839802e-01 +8.832825e-01 +6.751871e-01 +6.590956e-01 +6.741807e-01 +8.403791e-01
+6.533333e+00 +2.712909e+00 +1.544186e+00 +1.090892e+00 +6.749758e-01 +5.656695e-01 +6.031795e-01 +6.824428e-01 +6.220818e-01 +5.992111e-01 +5.608400e-01 +6.165524e-01 +2.467173e+00 +1.291151e+00 +9.235054e-01 +8.543538e-01 +6.971809e-01 +7.835910e-01 +8.828827e-01 +6.768317e-01 +6.600582e-01 +6.742599e-01 +8.408896e-01
+6.550000e+00 +2.714023e+00 +1.545856e+00 +1.090369e+00 +6.755967e-01 +5.659514e-01 +6.030259e-01 +6.822642e-01 +6.229640e-01 +6.002842e-01 +5.614282e-01 +6.169337e-01 +2.468295e+00 +1.292522e+00 +9.230463e-01 +8.558966e-01 +6.976251e-01 +7.831999e-01 +8.824389e-01 +6.782630e-01 +6.604574e-01 +6.743998e-01 +8.413160e-01
+6.566667e+00 +2.714972e+00 +1.545758e+00 +1.089834e+00 +6.760558e-01 +5.661539e-01 +6.028828e-01 +6.820512e-01 +6.233978e-01 +6.011315e-01 +5.621649e-01 +6.173551e-01 +2.469261e+00 +1.292407e+00 +9.225715e-01 +8.569150e-01 +6.976710e-01 +7.827899e-01 +8.819390e-01 +6.789856e-01 +6.608849e-01 +6.746902e-01 +8.417565e-01
+6.583333e+00 +2.715952e+00 +1.545612e+00 +1.089381e+00 +6.762336e-01 +5.663314e-01 +6.027887e-01 +6.818126e-01 +6.235388e-01 +6.016553e-01 +5.627184e-01 +6.179011e-01 +2.470238e+00 +1.292256e+00 +9.221530e-01 +8.573627e-01 +6.979060e-01 +7.824228e-01 +8.814488e-01 +6.791776e-01 +6.610918e-01 +6.746149e-01 +8.427205e-01
+6.600000e+00 +2.721153e+00 +1.545370e+00 +1.089460e+00 +6.765615e-01 +5.664815e-01 +6.027115e-01 +6.815945e-01 +6.234792e-01 +6.020948e-01 +5.632032e-01 +6.181598e-01 +2.475163e+00 +1.292029e+00 +9.221724e-01 +8.583572e-01 +6.982621e-01 +7.822749e-01 +8.810084e-01 +6.793282e-01 +6.612767e-01 +6.744074e-01 +8.434401e-01
+6.616667e+00 +2.724864e+00 +1.544708e+00 +1.089171e+00 +6.765889e-01 +5.665202e-01 +6.026265e-01 +6.814388e-01 +6.233823e-01 +6.025834e-01 +5.637416e-01 +6.185421e-01 +2.478685e+00 +1.291452e+00 +9.218694e-01 +8.586324e-01 +6.983431e-01 +7.821661e-01 +8.805758e-01 +6.792572e-01 +6.616072e-01 +6.742309e-01 +8.443676e-01
+6.633333e+00 +2.726504e+00 +1.543735e+00 +1.089337e+00 +6.765552e-01 +5.664393e-01 +6.025796e-01 +6.812951e-01 +6.232727e-01 +6.030500e-01 +5.643310e-01 +6.188842e-01 +2.480266e+00 +1.290628e+00 +9.219484e-01 +8.586700e-01 +6.982068e-01 +7.820557e-01 +8.802328e-01 +6.791997e-01 +6.619816e-01 +6.740855e-01 +8.451176e-01
+6.650000e+00 +2.729414e+00 +1.542878e+00 +1.089935e+00 +6.763638e-01 +5.664329e-01 +6.025320e-01 +6.813943e-01 +6.231807e-01 +6.033780e-01 +5.647095e-01 +6.191986e-01 +2.483039e+00 +1.289900e+00 +9.223685e-01 +8.583382e-01 +6.980899e-01 +7.821873e-01 +8.803665e-01 +6.792900e-01 +6.623044e-01 +6.738017e-01 +8.458822e-01
+6.666667e+00 +2.734703e+00 +1.542435e+00 +1.090386e+00 +6.762261e-01 +5.663621e-01 +6.024879e-01 +6.815057e-01 +6.230129e-01 +6.036095e-01 +5.649566e-01 +6.195630e-01 +2.488027e+00 +1.289520e+00 +9.226431e-01 +8.583494e-01 +6.979944e-01 +7.823303e-01 +8.805633e-01 +6.791553e-01 +6.624506e-01 +6.734885e-01 +8.469776e-01
+6.683333e+00 +2.743233e+00 +1.542592e+00 +1.091979e+00 +6.761939e-01 +5.662687e-01 +6.024641e-01 +6.818125e-01 +6.229422e-01 +6.036404e-01 +5.650370e-01 +6.197084e-01 +2.496067e+00 +1.289643e+00 +9.238644e-01 +8.589063e-01 +6.979621e-01 +7.825086e-01 +8.811034e-01 +6.794063e-01 +6.625379e-01 +6.734139e-01 +8.476540e-01
+6.700000e+00 +2.750405e+00 +1.543149e+00 +1.095022e+00 +6.761514e-01 +5.662018e-01 +6.024190e-01 +6.820144e-01 +6.229189e-01 +6.037759e-01 +5.650990e-01 +6.199281e-01 +2.502821e+00 +1.290075e+00 +9.262565e-01 +8.592684e-01 +6.977902e-01 +7.828206e-01 +8.816529e-01 +6.797864e-01 +6.628782e-01 +6.735107e-01 +8.485252e-01
+6.716667e+00 +2.757761e+00 +1.543635e+00 +1.098889e+00 +6.761103e-01 +5.661098e-01 +6.024732e-01 +6.819521e-01 +6.228971e-01 +6.039735e-01 +5.654119e-01 +6.199953e-01 +2.509728e+00 +1.290429e+00 +9.293084e-01 +8.596342e-01 +6.979610e-01 +7.834250e-01 +8.819266e-01 +6.802160e-01 +6.631479e-01 +6.740689e-01 +8.488729e-01
+6.733333e+00 +2.765217e+00 +1.543975e+00 +1.103094e+00 +6.760620e-01 +5.659853e-01 +6.024047e-01 +6.818030e-01 +6.228364e-01 +6.040699e-01 +5.656942e-01 +6.199475e-01 +2.516743e+00 +1.290662e+00 +9.325873e-01 +8.599884e-01 +6.980161e-01 +7.837012e-01 +8.820842e-01 +6.806965e-01 +6.632275e-01 +6.747266e-01 +8.493651e-01
+6.750000e+00 +2.768517e+00 +1.544878e+00 +1.108074e+00 +6.760134e-01 +5.658903e-01 +6.023762e-01 +6.817045e-01 +6.229747e-01 +6.040754e-01 +5.660226e-01 +6.199267e-01 +2.519895e+00 +1.291363e+00 +9.364948e-01 +8.601782e-01 +6.978135e-01 +7.840599e-01 +8.822950e-01 +6.818149e-01 +6.633549e-01 +6.750883e-01 +8.497457e-01
+6.766667e+00 +2.770767e+00 +1.545257e+00 +1.111203e+00 +6.759504e-01 +5.657465e-01 +6.023608e-01 +6.815404e-01 +6.230142e-01 +6.040761e-01 +5.664877e-01 +6.198882e-01 +2.522087e+00 +1.291611e+00 +9.388711e-01 +8.601795e-01 +6.976448e-01 +7.843048e-01 +8.822460e-01 +6.827028e-01 +6.634267e-01 +6.753307e-01 +8.496753e-01
+6.783333e+00 +2.777220e+00 +1.544782e+00 +1.113174e+00 +6.760461e-01 +5.657357e-01 +6.024084e-01 +6.813329e-01 +6.231844e-01 +6.041290e-01 +5.672546e-01 +6.201660e-01 +2.528213e+00 +1.291176e+00 +9.403373e-01 +8.606642e-01 +6.974319e-01 +7.847899e-01 +8.821415e-01 +6.838940e-01 +6.633548e-01 +6.756205e-01 +8.501725e-01
+6.800000e+00 +2.782156e+00 +1.544573e+00 +1.114813e+00 +6.762675e-01 +5.657504e-01 +6.026452e-01 +6.811029e-01 +6.233893e-01 +6.041461e-01 +5.681604e-01 +6.206139e-01 +2.532905e+00 +1.290968e+00 +9.415702e-01 +8.613911e-01 +6.971428e-01 +7.855614e-01 +8.817701e-01 +6.850214e-01 +6.632937e-01 +6.760025e-01 +8.508019e-01
+6.816667e+00 +2.786105e+00 +1.544421e+00 +1.115928e+00 +6.767854e-01 +5.657939e-01 +6.028672e-01 +6.808920e-01 +6.235471e-01 +6.041229e-01 +5.690962e-01 +6.207990e-01 +2.536684e+00 +1.290836e+00 +9.424135e-01 +8.628476e-01 +6.969306e-01 +7.859539e-01 +8.813266e-01 +6.859312e-01 +6.631289e-01 +6.763974e-01 +8.509037e-01
+6.833333e+00 +2.786469e+00 +1.544004e+00 +1.117165e+00 +6.771974e-01 +5.659549e-01 +6.030389e-01 +6.807731e-01 +6.236133e-01 +6.042279e-01 +5.699328e-01 +6.208949e-01 +2.537089e+00 +1.290472e+00 +9.433531e-01 +8.635830e-01 +6.967708e-01 +7.862230e-01 +8.811146e-01 +6.864959e-01 +6.630843e-01 +6.768701e-01 +8.507563e-01
+6.850000e+00 +2.788579e+00 +1.543437e+00 +1.117574e+00 +6.775257e-01 +5.663345e-01 +6.032251e-01 +6.809276e-01 +6.238057e-01 +6.044789e-01 +5.709326e-01 +6.209376e-01 +2.539122e+00 +1.289991e+00 +9.436204e-01 +8.644036e-01 +6.970900e-01 +7.864349e-01 +8.812305e-01 +6.871079e-01 +6.631202e-01 +6.771216e-01 +8.508259e-01
+6.866667e+00 +2.790310e+00 +1.543029e+00 +1.117785e+00 +6.781160e-01 +5.667833e-01 +6.031915e-01 +6.811942e-01 +6.241793e-01 +6.047336e-01 +5.721731e-01 +6.211359e-01 +2.540808e+00 +1.289639e+00 +9.437369e-01 +8.657662e-01 +6.974775e-01 +7.861726e-01 +8.813990e-01 +6.878963e-01 +6.631462e-01 +6.775409e-01 +8.511549e-01
+6.883333e+00 +2.791584e+00 +1.542447e+00 +1.117441e+00 +6.785316e-01 +5.673904e-01 +6.033184e-01 +6.813181e-01 +6.246497e-01 +6.049039e-01 +5.735775e-01 +6.215198e-01 +2.542073e+00 +1.289135e+00 +9.434066e-01 +8.666400e-01 +6.977538e-01 +7.861553e-01 +8.814639e-01 +6.886867e-01 +6.630628e-01 +6.782011e-01 +8.517982e-01
+6.900000e+00 +2.790191e+00 +1.542190e+00 +1.118540e+00 +6.789127e-01 +5.678346e-01 +6.035522e-01 +6.813721e-01 +6.251392e-01 +6.053600e-01 +5.746936e-01 +6.218097e-01 +2.540828e+00 +1.288895e+00 +9.442780e-01 +8.671877e-01 +6.977850e-01 +7.864191e-01 +8.813630e-01 +6.895823e-01 +6.635951e-01 +6.784090e-01 +8.524028e-01
+6.916667e+00 +2.789111e+00 +1.542505e+00 +1.118833e+00 +6.792984e-01 +5.682763e-01 +6.037294e-01 +6.814081e-01 +6.255877e-01 +6.057307e-01 +5.756955e-01 +6.221352e-01 +2.539879e+00 +1.289127e+00 +9.444516e-01 +8.678892e-01 +6.976656e-01 +7.867112e-01 +8.813800e-01 +6.903353e-01 +6.638332e-01 +6.786442e-01 +8.528651e-01
+6.933333e+00 +2.787258e+00 +1.542795e+00 +1.120008e+00 +6.794659e-01 +5.684154e-01 +6.038556e-01 +6.814433e-01 +6.260570e-01 +6.063075e-01 +5.765521e-01 +6.226872e-01 +2.538196e+00 +1.289316e+00 +9.453450e-01 +8.680443e-01 +6.973547e-01 +7.869646e-01 +8.813274e-01 +6.910234e-01 +6.645437e-01 +6.786873e-01 +8.538255e-01
+6.950000e+00 +2.785213e+00 +1.544178e+00 +1.120894e+00 +6.795617e-01 +5.687118e-01 +6.045312e-01 +6.815710e-01 +6.265998e-01 +6.069835e-01 +5.771297e-01 +6.230203e-01 +2.536323e+00 +1.290396e+00 +9.459808e-01 +8.682269e-01 +6.971279e-01 +7.885271e-01 +8.812696e-01 +6.916386e-01 +6.653658e-01 +6.786031e-01 +8.542041e-01
+6.966667e+00 +2.783082e+00 +1.544997e+00 +1.122987e+00 +6.795581e-01 +5.688588e-01 +6.049000e-01 +6.816596e-01 +6.269556e-01 +6.077369e-01 +5.775872e-01 +6.234063e-01 +2.534370e+00 +1.291000e+00 +9.476034e-01 +8.682032e-01 +6.969248e-01 +7.894069e-01 +8.810396e-01 +6.919948e-01 +6.665999e-01 +6.784934e-01 +8.548397e-01
+6.983333e+00 +2.782390e+00 +1.545376e+00 +1.124194e+00 +6.796446e-01 +5.689282e-01 +6.049428e-01 +6.820544e-01 +6.274044e-01 +6.086281e-01 +5.779548e-01 +6.234847e-01 +2.533733e+00 +1.291254e+00 +9.484791e-01 +8.682237e-01 +6.967721e-01 +7.897454e-01 +8.815378e-01 +6.922543e-01 +6.676843e-01 +6.783774e-01 +8.550342e-01
+7.000000e+00 +2.782567e+00 +1.545062e+00 +1.126199e+00 +6.796292e-01 +5.690056e-01 +6.050104e-01 +6.825219e-01 +6.279247e-01 +6.095027e-01 +5.782917e-01 +6.235096e-01 +2.533900e+00 +1.290939e+00 +9.500111e-01 +8.681286e-01 +6.967874e-01 +7.900485e-01 +8.820913e-01 +6.926806e-01 +6.687083e-01 +6.782676e-01 +8.553430e-01
+7.016667e+00 +2.786032e+00 +1.544585e+00 +1.126926e+00 +6.795329e-01 +5.690324e-01 +6.051171e-01 +6.830589e-01 +6.283501e-01 +6.101248e-01 +5.784594e-01 +6.234755e-01 +2.537132e+00 +1.290492e+00 +9.504893e-01 +8.679755e-01 +6.968470e-01 +7.905457e-01 +8.830268e-01 +6.927320e-01 +6.693189e-01 +6.780818e-01 +8.554688e-01
+7.033333e+00 +2.789896e+00 +1.544324e+00 +1.128285e+00 +6.794417e-01 +5.690409e-01 +6.051944e-01 +6.835166e-01 +6.288763e-01 +6.107227e-01 +5.784790e-01 +6.234097e-01 +2.540746e+00 +1.290230e+00 +9.514894e-01 +8.676820e-01 +6.967392e-01 +7.909327e-01 +8.840549e-01 +6.930662e-01 +6.697433e-01 +6.781247e-01 +8.557761e-01
+7.050000e+00 +2.793726e+00 +1.544702e+00 +1.129433e+00 +6.793347e-01 +5.690058e-01 +6.052542e-01 +6.837434e-01 +6.293867e-01 +6.110550e-01 +5.784395e-01 +6.233355e-01 +2.544339e+00 +1.290482e+00 +9.523070e-01 +8.673752e-01 +6.964850e-01 +7.913868e-01 +8.848802e-01 +6.935317e-01 +6.697679e-01 +6.784145e-01 +8.558510e-01
+7.066667e+00 +2.796257e+00 +1.545534e+00 +1.132072e+00 +6.792649e-01 +5.691383e-01 +6.056635e-01 +6.841639e-01 +6.299291e-01 +6.111030e-01 +5.783868e-01 +6.233734e-01 +2.546714e+00 +1.291110e+00 +9.543504e-01 +8.672221e-01 +6.963315e-01 +7.923308e-01 +8.858754e-01 +6.942210e-01 +6.695927e-01 +6.785563e-01 +8.564377e-01
+7.083333e+00 +2.801894e+00 +1.546932e+00 +1.134134e+00 +6.793909e-01 +5.693378e-01 +6.063795e-01 +6.847121e-01 +6.304257e-01 +6.111100e-01 +5.782521e-01 +6.234135e-01 +2.551989e+00 +1.292190e+00 +9.558743e-01 +8.674006e-01 +6.962204e-01 +7.938554e-01 +8.870363e-01 +6.946195e-01 +6.693791e-01 +6.789302e-01 +8.572299e-01
+7.100000e+00 +2.813480e+00 +1.550694e+00 +1.136611e+00 +6.795456e-01 +5.695809e-01 +6.070806e-01 +6.849829e-01 +6.312636e-01 +6.110843e-01 +5.781987e-01 +6.236101e-01 +2.562818e+00 +1.295186e+00 +9.577232e-01 +8.676818e-01 +6.960225e-01 +7.958240e-01 +8.886640e-01 +6.954051e-01 +6.692538e-01 +6.802136e-01 +8.582814e-01
+7.116667e+00 +2.834211e+00 +1.553142e+00 +1.140634e+00 +6.797352e-01 +5.700392e-01 +6.084539e-01 +6.856824e-01 +6.321725e-01 +6.109660e-01 +5.781629e-01 +6.238903e-01 +2.582241e+00 +1.297082e+00 +9.608160e-01 +8.682089e-01 +6.961095e-01 +7.984496e-01 +8.911266e-01 +6.964151e-01 +6.691676e-01 +6.822097e-01 +8.599365e-01
+7.133333e+00 +2.852705e+00 +1.555347e+00 +1.144656e+00 +6.800468e-01 +5.706491e-01 +6.098805e-01 +6.861959e-01 +6.327775e-01 +6.108651e-01 +5.781864e-01 +6.242962e-01 +2.599593e+00 +1.298786e+00 +9.638787e-01 +8.688858e-01 +6.962023e-01 +8.007528e-01 +8.930038e-01 +6.971417e-01 +6.692309e-01 +6.843563e-01 +8.616766e-01
+7.150000e+00 +2.868720e+00 +1.558554e+00 +1.148424e+00 +6.803443e-01 +5.715587e-01 +6.119644e-01 +6.870007e-01 +6.334403e-01 +6.107027e-01 +5.781381e-01 +6.249153e-01 +2.614628e+00 +1.301310e+00 +9.667267e-01 +8.693783e-01 +6.964428e-01 +8.037772e-01 +8.957178e-01 +6.980967e-01 +6.691631e-01 +6.860591e-01 +8.635775e-01
+7.166667e+00 +2.882385e+00 +1.561227e+00 +1.151448e+00 +6.810525e-01 +5.725462e-01 +6.135254e-01 +6.876763e-01 +6.342077e-01 +6.105275e-01 +5.781460e-01 +6.252956e-01 +2.627480e+00 +1.303413e+00 +9.689928e-01 +8.706446e-01 +6.967716e-01 +8.058904e-01 +8.978078e-01 +6.992944e-01 +6.690198e-01 +6.877004e-01 +8.644794e-01
+7.183333e+00 +2.899417e+00 +1.565821e+00 +1.153424e+00 +6.817495e-01 +5.738107e-01 +6.153626e-01 +6.878137e-01 +6.349728e-01 +6.104247e-01 +5.780783e-01 +6.257120e-01 +2.643476e+00 +1.307074e+00 +9.704507e-01 +8.719327e-01 +6.971963e-01 +8.095579e-01 +8.990632e-01 +7.002864e-01 +6.691969e-01 +6.891663e-01 +8.654620e-01
+7.200000e+00 +2.911260e+00 +1.573195e+00 +1.154870e+00 +6.829956e-01 +5.751267e-01 +6.170420e-01 +6.880747e-01 +6.356600e-01 +6.103768e-01 +5.779529e-01 +6.261881e-01 +2.654572e+00 +1.313004e+00 +9.714811e-01 +8.740698e-01 +6.975668e-01 +8.135302e-01 +9.007515e-01 +7.007537e-01 +6.692896e-01 +6.899841e-01 +8.665923e-01
+7.216667e+00 +2.922530e+00 +1.581711e+00 +1.155671e+00 +6.839168e-01 +5.761420e-01 +6.187441e-01 +6.882315e-01 +6.364162e-01 +6.103331e-01 +5.778216e-01 +6.267544e-01 +2.665125e+00 +1.319813e+00 +9.720274e-01 +8.756737e-01 +6.977558e-01 +8.178634e-01 +9.023282e-01 +7.013148e-01 +6.694766e-01 +6.904227e-01 +8.675949e-01
+7.233333e+00 +2.932091e+00 +1.589269e+00 +1.157284e+00 +6.854657e-01 +5.770895e-01 +6.204404e-01 +6.884527e-01 +6.372413e-01 +6.104547e-01 +5.777000e-01 +6.271068e-01 +2.674082e+00 +1.325820e+00 +9.732243e-01 +8.781339e-01 +6.978726e-01 +8.216921e-01 +9.031083e-01 +7.020919e-01 +6.697844e-01 +6.911796e-01 +8.687727e-01
+7.250000e+00 +2.935002e+00 +1.596803e+00 +1.158129e+00 +6.873520e-01 +5.780820e-01 +6.217033e-01 +6.885508e-01 +6.376740e-01 +6.104240e-01 +5.775527e-01 +6.275032e-01 +2.676815e+00 +1.331845e+00 +9.737716e-01 +8.812814e-01 +6.979901e-01 +8.247614e-01 +9.033515e-01 +7.023029e-01 +6.696692e-01 +6.911521e-01 +8.699952e-01
+7.266667e+00 +2.939953e+00 +1.606167e+00 +1.159493e+00 +6.894317e-01 +5.790566e-01 +6.232887e-01 +6.888119e-01 +6.381960e-01 +6.104107e-01 +5.773870e-01 +6.278483e-01 +2.681480e+00 +1.339375e+00 +9.747348e-01 +8.852373e-01 +6.980363e-01 +8.282446e-01 +9.037814e-01 +7.028122e-01 +6.695643e-01 +6.912727e-01 +8.714739e-01
+7.283333e+00 +2.944104e+00 +1.612966e+00 +1.160598e+00 +6.909260e-01 +5.796885e-01 +6.242666e-01 +6.887763e-01 +6.387175e-01 +6.105571e-01 +5.772682e-01 +6.285427e-01 +2.685369e+00 +1.344781e+00 +9.754779e-01 +8.875952e-01 +6.979400e-01 +8.306752e-01 +9.037759e-01 +7.031650e-01 +6.696541e-01 +6.911898e-01 +8.736127e-01
+7.300000e+00 +2.945796e+00 +1.621313e+00 +1.162148e+00 +6.927966e-01 +5.805371e-01 +6.250929e-01 +6.886845e-01 +6.391977e-01 +6.106213e-01 +5.771690e-01 +6.290370e-01 +2.686967e+00 +1.351507e+00 +9.765716e-01 +8.909631e-01 +6.980804e-01 +8.330826e-01 +9.036737e-01 +7.036028e-01 +6.695402e-01 +6.912617e-01 +8.749248e-01
+7.316667e+00 +2.947755e+00 +1.629120e+00 +1.162524e+00 +6.948635e-01 +5.814538e-01 +6.257808e-01 +6.886319e-01 +6.395925e-01 +6.107330e-01 +5.770981e-01 +6.293062e-01 +2.688811e+00 +1.357787e+00 +9.767485e-01 +8.943974e-01 +6.982541e-01 +8.353147e-01 +9.037464e-01 +7.037549e-01 +6.696009e-01 +6.913555e-01 +8.754067e-01
+7.333333e+00 +2.948850e+00 +1.637957e+00 +1.162600e+00 +6.966592e-01 +5.822765e-01 +6.266274e-01 +6.885984e-01 +6.397127e-01 +6.107520e-01 +5.769445e-01 +6.294653e-01 +2.689867e+00 +1.364901e+00 +9.766976e-01 +8.977393e-01 +6.982477e-01 +8.377725e-01 +9.039512e-01 +7.036467e-01 +6.695393e-01 +6.912394e-01 +8.757498e-01
+7.350000e+00 +2.948774e+00 +1.647484e+00 +1.162385e+00 +6.979984e-01 +5.830230e-01 +6.278643e-01 +6.886493e-01 +6.401315e-01 +6.108970e-01 +5.767858e-01 +6.294590e-01 +2.689807e+00 +1.372550e+00 +9.764510e-01 +9.002960e-01 +6.981419e-01 +8.416142e-01 +9.039745e-01 +7.037923e-01 +6.696301e-01 +6.910417e-01 +8.755341e-01
+7.366667e+00 +2.950456e+00 +1.654631e+00 +1.162053e+00 +6.987131e-01 +5.834521e-01 +6.291421e-01 +6.887768e-01 +6.403538e-01 +6.109614e-01 +5.766641e-01 +6.294979e-01 +2.691386e+00 +1.378211e+00 +9.761277e-01 +9.015046e-01 +6.979739e-01 +8.454483e-01 +9.038244e-01 +7.036567e-01 +6.697686e-01 +6.909189e-01 +8.753300e-01
+7.383333e+00 +2.951854e+00 +1.664534e+00 +1.161460e+00 +6.998910e-01 +5.840482e-01 +6.304128e-01 +6.888684e-01 +6.403758e-01 +6.108808e-01 +5.765303e-01 +6.294794e-01 +2.692685e+00 +1.386170e+00 +9.755863e-01 +9.036552e-01 +6.979351e-01 +8.499553e-01 +9.036374e-01 +7.033580e-01 +6.696332e-01 +6.907936e-01 +8.750004e-01
+7.400000e+00 +2.951551e+00 +1.677088e+00 +1.160905e+00 +7.012892e-01 +5.847539e-01 +6.313601e-01 +6.887791e-01 +6.404155e-01 +6.107165e-01 +5.764710e-01 +6.295290e-01 +2.692410e+00 +1.396318e+00 +9.750791e-01 +9.068177e-01 +6.979839e-01 +8.538386e-01 +9.037130e-01 +7.031218e-01 +6.693447e-01 +6.906206e-01 +8.747529e-01
+7.416667e+00 +2.951139e+00 +1.691581e+00 +1.160212e+00 +7.031098e-01 +5.856068e-01 +6.322890e-01 +6.886651e-01 +6.403103e-01 +6.105344e-01 +5.764744e-01 +6.296386e-01 +2.692029e+00 +1.408062e+00 +9.744650e-01 +9.109560e-01 +6.980233e-01 +8.579451e-01 +9.039427e-01 +7.028166e-01 +6.690144e-01 +6.905230e-01 +8.744601e-01
+7.433333e+00 +2.949922e+00 +1.703058e+00 +1.159450e+00 +7.051008e-01 +5.865932e-01 +6.330412e-01 +6.885413e-01 +6.402992e-01 +6.103714e-01 +5.764006e-01 +6.296372e-01 +2.690911e+00 +1.417301e+00 +9.738019e-01 +9.150235e-01 +6.980651e-01 +8.611269e-01 +9.039823e-01 +7.025699e-01 +6.687592e-01 +6.902878e-01 +8.740564e-01
+7.450000e+00 +2.949756e+00 +1.715481e+00 +1.158744e+00 +7.073916e-01 +5.876515e-01 +6.338168e-01 +6.884373e-01 +6.402354e-01 +6.102078e-01 +5.763515e-01 +6.295966e-01 +2.690768e+00 +1.427330e+00 +9.731834e-01 +9.193074e-01 +6.981604e-01 +8.646892e-01 +9.041796e-01 +7.022930e-01 +6.685466e-01 +6.901992e-01 +8.735925e-01
+7.466667e+00 +2.949841e+00 +1.727808e+00 +1.158739e+00 +7.093805e-01 +5.886980e-01 +6.346172e-01 +6.883017e-01 +6.400548e-01 +6.100912e-01 +5.763650e-01 +6.295202e-01 +2.690853e+00 +1.437266e+00 +9.731387e-01 +9.230291e-01 +6.981671e-01 +8.685070e-01 +9.044329e-01 +7.019464e-01 +6.682881e-01 +6.904188e-01 +8.731320e-01
+7.483333e+00 +2.948472e+00 +1.740563e+00 +1.159073e+00 +7.120252e-01 +5.897816e-01 +6.354438e-01 +6.882745e-01 +6.399098e-01 +6.101225e-01 +5.763620e-01 +6.293639e-01 +2.689593e+00 +1.447567e+00 +9.733520e-01 +9.283519e-01 +6.980568e-01 +8.720423e-01 +9.043211e-01 +7.016074e-01 +6.682585e-01 +6.906235e-01 +8.727376e-01
+7.500000e+00 +2.947045e+00 +1.756625e+00 +1.158479e+00 +7.150047e-01 +5.907066e-01 +6.360514e-01 +6.882154e-01 +6.399611e-01 +6.102569e-01 +5.762574e-01 +6.292076e-01 +2.688274e+00 +1.460600e+00 +9.728055e-01 +9.343245e-01 +6.980977e-01 +8.755387e-01 +9.044326e-01 +7.015490e-01 +6.682615e-01 +6.904413e-01 +8.723549e-01
+7.516667e+00 +2.948735e+00 +1.769774e+00 +1.157788e+00 +7.171530e-01 +5.913238e-01 +6.368966e-01 +6.882825e-01 +6.399717e-01 +6.103207e-01 +5.761176e-01 +6.290719e-01 +2.689841e+00 +1.471180e+00 +9.721946e-01 +9.377682e-01 +6.980612e-01 +8.799187e-01 +9.044255e-01 +7.017023e-01 +6.680363e-01 +6.903486e-01 +8.720806e-01
+7.533333e+00 +2.951622e+00 +1.779300e+00 +1.157264e+00 +7.189058e-01 +5.918406e-01 +6.376407e-01 +6.883248e-01 +6.400272e-01 +6.105361e-01 +5.759770e-01 +6.289051e-01 +2.692534e+00 +1.478812e+00 +9.717143e-01 +9.402146e-01 +6.978030e-01 +8.835789e-01 +9.045600e-01 +7.019380e-01 +6.679792e-01 +6.903383e-01 +8.717606e-01
+7.550000e+00 +2.952129e+00 +1.787669e+00 +1.157026e+00 +7.204261e-01 +5.924143e-01 +6.383547e-01 +6.882622e-01 +6.401737e-01 +6.111514e-01 +5.758186e-01 +6.287439e-01 +2.693018e+00 +1.485529e+00 +9.714635e-01 +9.424905e-01 +6.975675e-01 +8.865602e-01 +9.047273e-01 +7.020822e-01 +6.684678e-01 +6.901701e-01 +8.714297e-01
+7.566667e+00 +2.952382e+00 +1.792210e+00 +1.157233e+00 +7.217006e-01 +5.928988e-01 +6.388338e-01 +6.880887e-01 +6.402526e-01 +6.118135e-01 +5.756602e-01 +6.286026e-01 +2.693264e+00 +1.489125e+00 +9.715723e-01 +9.438682e-01 +6.973826e-01 +8.883198e-01 +9.047694e-01 +7.021064e-01 +6.691187e-01 +6.899219e-01 +8.713739e-01
+7.583333e+00 +2.952121e+00 +1.794631e+00 +1.157042e+00 +7.228132e-01 +5.935183e-01 +6.392866e-01 +6.878663e-01 +6.402795e-01 +6.122911e-01 +5.755254e-01 +6.284863e-01 +2.693037e+00 +1.491006e+00 +9.713522e-01 +9.445667e-01 +6.975099e-01 +8.897720e-01 +9.046507e-01 +7.021504e-01 +6.694109e-01 +6.895972e-01 +8.711692e-01
+7.600000e+00 +2.950468e+00 +1.796039e+00 +1.156464e+00 +7.236470e-01 +5.940965e-01 +6.398868e-01 +6.876433e-01 +6.402332e-01 +6.128300e-01 +5.754964e-01 +6.283365e-01 +2.691528e+00 +1.492072e+00 +9.708313e-01 +9.451728e-01 +6.974399e-01 +8.910363e-01 +9.044271e-01 +7.020549e-01 +6.697941e-01 +6.892950e-01 +8.707911e-01
+7.616667e+00 +2.949306e+00 +1.797206e+00 +1.155696e+00 +7.241795e-01 +5.943615e-01 +6.401831e-01 +6.874150e-01 +6.401200e-01 +6.130556e-01 +5.755077e-01 +6.281473e-01 +2.690475e+00 +1.492943e+00 +9.701596e-01 +9.453437e-01 +6.972483e-01 +8.917437e-01 +9.043116e-01 +7.018960e-01 +6.697473e-01 +6.890921e-01 +8.704028e-01
+7.633333e+00 +2.948724e+00 +1.798463e+00 +1.155010e+00 +7.246993e-01 +5.945150e-01 +6.403329e-01 +6.871797e-01 +6.401916e-01 +6.134208e-01 +5.756106e-01 +6.280085e-01 +2.689959e+00 +1.493903e+00 +9.695686e-01 +9.456653e-01 +6.969518e-01 +8.923458e-01 +9.042562e-01 +7.021853e-01 +6.696618e-01 +6.889347e-01 +8.700700e-01
+7.650000e+00 +2.947031e+00 +1.799743e+00 +1.154292e+00 +7.250486e-01 +5.947070e-01 +6.403382e-01 +6.869739e-01 +6.402043e-01 +6.138304e-01 +5.758081e-01 +6.279390e-01 +2.688414e+00 +1.494903e+00 +9.689414e-01 +9.460747e-01 +6.966421e-01 +8.925152e-01 +9.043066e-01 +7.022444e-01 +6.696723e-01 +6.888921e-01 +8.698044e-01
+7.666667e+00 +2.945870e+00 +1.800754e+00 +1.153548e+00 +7.251926e-01 +5.947505e-01 +6.402868e-01 +6.867643e-01 +6.402614e-01 +6.141266e-01 +5.758533e-01 +6.278627e-01 +2.687363e+00 +1.495666e+00 +9.682914e-01 +9.459803e-01 +6.963297e-01 +8.926726e-01 +9.043413e-01 +7.023871e-01 +6.695758e-01 +6.886401e-01 +8.695655e-01
+7.683333e+00 +2.945132e+00 +1.802914e+00 +1.152772e+00 +7.251424e-01 +5.946871e-01 +6.403389e-01 +6.865571e-01 +6.404021e-01 +6.144441e-01 +5.758846e-01 +6.279107e-01 +2.686704e+00 +1.497381e+00 +9.676179e-01 +9.458001e-01 +6.959823e-01 +8.933017e-01 +9.043690e-01 +7.026407e-01 +6.695044e-01 +6.883900e-01 +8.694924e-01
+7.700000e+00 +2.943790e+00 +1.804843e+00 +1.152130e+00 +7.251985e-01 +5.946834e-01 +6.403086e-01 +6.863220e-01 +6.404204e-01 +6.145069e-01 +5.758378e-01 +6.278030e-01 +2.685487e+00 +1.498915e+00 +9.670625e-01 +9.461010e-01 +6.956318e-01 +8.936819e-01 +9.041541e-01 +7.027803e-01 +6.692318e-01 +6.880965e-01 +8.691251e-01
+7.716667e+00 +2.943725e+00 +1.807352e+00 +1.151903e+00 +7.253440e-01 +5.947416e-01 +6.403379e-01 +6.860882e-01 +6.405572e-01 +6.145441e-01 +5.757739e-01 +6.276570e-01 +2.685467e+00 +1.500918e+00 +9.668586e-01 +9.463667e-01 +6.953093e-01 +8.944503e-01 +9.041224e-01 +7.033375e-01 +6.688972e-01 +6.878118e-01 +8.686610e-01
+7.733333e+00 +2.944294e+00 +1.809340e+00 +1.152203e+00 +7.254449e-01 +5.949994e-01 +6.404571e-01 +6.858666e-01 +6.407026e-01 +6.147380e-01 +5.756911e-01 +6.274896e-01 +2.686039e+00 +1.502483e+00 +9.670848e-01 +9.464410e-01 +6.951640e-01 +8.954994e-01 +9.042602e-01 +7.039501e-01 +6.686524e-01 +6.875699e-01 +8.681883e-01
+7.750000e+00 +2.944508e+00 +1.810038e+00 +1.152058e+00 +7.254769e-01 +5.952705e-01 +6.407691e-01 +6.856724e-01 +6.408273e-01 +6.149249e-01 +5.755994e-01 +6.273367e-01 +2.686289e+00 +1.502975e+00 +9.669217e-01 +9.463500e-01 +6.950329e-01 +8.966724e-01 +9.039054e-01 +7.045187e-01 +6.684232e-01 +6.872419e-01 +8.677110e-01
+7.766667e+00 +2.943639e+00 +1.811825e+00 +1.152019e+00 +7.255947e-01 +5.955851e-01 +6.410867e-01 +6.854727e-01 +6.408321e-01 +6.151226e-01 +5.755142e-01 +6.272373e-01 +2.685525e+00 +1.504366e+00 +9.668419e-01 +9.466403e-01 +6.948560e-01 +8.978530e-01 +9.035726e-01 +7.048127e-01 +6.683522e-01 +6.869624e-01 +8.672852e-01
+7.783333e+00 +2.942833e+00 +1.812130e+00 +1.151457e+00 +7.257682e-01 +5.962211e-01 +6.415370e-01 +6.852720e-01 +6.408667e-01 +6.153259e-01 +5.754540e-01 +6.272665e-01 +2.684819e+00 +1.504547e+00 +9.663327e-01 +9.468526e-01 +6.950146e-01 +8.988905e-01 +9.031340e-01 +7.050240e-01 +6.681747e-01 +6.866648e-01 +8.671086e-01
+7.800000e+00 +2.941135e+00 +1.811482e+00 +1.150756e+00 +7.260696e-01 +5.971746e-01 +6.420207e-01 +6.851849e-01 +6.408933e-01 +6.153479e-01 +5.753525e-01 +6.273104e-01 +2.683277e+00 +1.503960e+00 +9.657140e-01 +9.471664e-01 +6.955149e-01 +8.996041e-01 +9.026902e-01 +7.050391e-01 +6.679171e-01 +6.863470e-01 +8.669312e-01
+7.816667e+00 +2.939882e+00 +1.811252e+00 +1.150009e+00 +7.263606e-01 +5.982125e-01 +6.426430e-01 +6.852005e-01 +6.409722e-01 +6.155372e-01 +5.752069e-01 +6.274890e-01 +2.682161e+00 +1.503714e+00 +9.650550e-01 +9.478064e-01 +6.958187e-01 +9.003576e-01 +9.022964e-01 +7.050759e-01 +6.679134e-01 +6.860836e-01 +8.671470e-01
+7.833333e+00 +2.938844e+00 +1.812005e+00 +1.149510e+00 +7.268180e-01 +5.991437e-01 +6.433695e-01 +6.850828e-01 +6.409542e-01 +6.158047e-01 +5.750722e-01 +6.279818e-01 +2.681256e+00 +1.504279e+00 +9.646227e-01 +9.490567e-01 +6.958269e-01 +9.013340e-01 +9.018319e-01 +7.049811e-01 +6.681799e-01 +6.857806e-01 +8.676975e-01
+7.850000e+00 +2.937912e+00 +1.812159e+00 +1.148766e+00 +7.271487e-01 +5.997555e-01 +6.437603e-01 +6.849194e-01 +6.408657e-01 +6.158901e-01 +5.750076e-01 +6.284790e-01 +2.680443e+00 +1.504348e+00 +9.639810e-01 +9.497881e-01 +6.957141e-01 +9.017661e-01 +9.013148e-01 +7.048784e-01 +6.681209e-01 +6.854842e-01 +8.681918e-01
+7.866667e+00 +2.937005e+00 +1.812089e+00 +1.148452e+00 +7.276043e-01 +6.006046e-01 +6.442671e-01 +6.847318e-01 +6.408129e-01 +6.160601e-01 +5.750988e-01 +6.294507e-01 +2.679654e+00 +1.504240e+00 +9.636927e-01 +9.505444e-01 +6.958251e-01 +9.023387e-01 +9.008400e-01 +7.049577e-01 +6.680978e-01 +6.853410e-01 +8.693726e-01
+7.883333e+00 +2.935277e+00 +1.811304e+00 +1.147720e+00 +7.277750e-01 +6.011658e-01 +6.447920e-01 +6.845734e-01 +6.407368e-01 +6.163295e-01 +5.751487e-01 +6.302168e-01 +2.678087e+00 +1.503546e+00 +9.630556e-01 +9.505916e-01 +6.958668e-01 +9.029523e-01 +9.003266e-01 +7.048580e-01 +6.680998e-01 +6.852211e-01 +8.698430e-01
+7.900000e+00 +2.932945e+00 +1.810241e+00 +1.147161e+00 +7.280114e-01 +6.017149e-01 +6.451839e-01 +6.845587e-01 +6.408480e-01 +6.167667e-01 +5.754827e-01 +6.312661e-01 +2.675955e+00 +1.502639e+00 +9.625822e-01 +9.506198e-01 +6.959998e-01 +9.031729e-01 +8.999888e-01 +7.048350e-01 +6.684591e-01 +6.856378e-01 +8.703641e-01
+7.916667e+00 +2.931113e+00 +1.809721e+00 +1.146916e+00 +7.285231e-01 +6.022562e-01 +6.454001e-01 +6.845879e-01 +6.408294e-01 +6.169073e-01 +5.758620e-01 +6.320634e-01 +2.674290e+00 +1.502186e+00 +9.623743e-01 +9.511795e-01 +6.960316e-01 +9.032784e-01 +8.996610e-01 +7.046980e-01 +6.685514e-01 +6.862205e-01 +8.706143e-01
+7.933333e+00 +2.930148e+00 +1.809682e+00 +1.147453e+00 +7.291785e-01 +6.027436e-01 +6.454613e-01 +6.845683e-01 +6.408224e-01 +6.171488e-01 +5.763475e-01 +6.327347e-01 +2.673442e+00 +1.502134e+00 +9.628009e-01 +9.522901e-01 +6.958986e-01 +9.032175e-01 +8.992550e-01 +7.045357e-01 +6.689592e-01 +6.870998e-01 +8.708248e-01
+7.950000e+00 +2.929134e+00 +1.810753e+00 +1.147594e+00 +7.295398e-01 +6.029699e-01 +6.454196e-01 +6.844034e-01 +6.406762e-01 +6.170817e-01 +5.768435e-01 +6.333719e-01 +2.672552e+00 +1.502985e+00 +9.628755e-01 +9.531881e-01 +6.956198e-01 +9.031133e-01 +8.987739e-01 +7.042981e-01 +6.689775e-01 +6.877875e-01 +8.711076e-01
+7.966667e+00 +2.927844e+00 +1.812305e+00 +1.147700e+00 +7.300359e-01 +6.030727e-01 +6.452644e-01 +6.841743e-01 +6.405869e-01 +6.172359e-01 +5.774576e-01 +6.340094e-01 +2.671412e+00 +1.504259e+00 +9.629210e-01 +9.544765e-01 +6.953444e-01 +9.027610e-01 +8.983789e-01 +7.039528e-01 +6.694399e-01 +6.883850e-01 +8.712732e-01
+7.983333e+00 +2.926073e+00 +1.813347e+00 +1.148113e+00 +7.303868e-01 +6.032300e-01 +6.451164e-01 +6.839431e-01 +6.405824e-01 +6.173133e-01 +5.778725e-01 +6.343538e-01 +2.669819e+00 +1.505113e+00 +9.632280e-01 +9.552416e-01 +6.952760e-01 +9.023965e-01 +8.979954e-01 +7.037275e-01 +6.697851e-01 +6.888500e-01 +8.710648e-01
+8.000000e+00 +2.924596e+00 +1.813391e+00 +1.148929e+00 +7.308561e-01 +6.036366e-01 +6.449804e-01 +6.837294e-01 +6.406293e-01 +6.173892e-01 +5.784307e-01 +6.347485e-01 +2.668506e+00 +1.505140e+00 +9.638548e-01 +9.559052e-01 +6.956188e-01 +9.019617e-01 +8.974819e-01 +7.035318e-01 +6.702570e-01 +6.895442e-01 +8.708841e-01
+8.016667e+00 +2.924199e+00 +1.812547e+00 +1.149078e+00 +7.313920e-01 +6.042255e-01 +6.448958e-01 +6.836566e-01 +6.410510e-01 +6.175679e-01 +5.790795e-01 +6.353704e-01 +2.668197e+00 +1.504433e+00 +9.639292e-01 +9.566258e-01 +6.960977e-01 +9.016512e-01 +8.972024e-01 +7.035494e-01 +6.708496e-01 +6.901305e-01 +8.709862e-01
+8.033333e+00 +2.926038e+00 +1.811603e+00 +1.149831e+00 +7.321600e-01 +6.051541e-01 +6.447845e-01 +6.836551e-01 +6.413020e-01 +6.176328e-01 +5.797737e-01 +6.362357e-01 +2.669969e+00 +1.503649e+00 +9.645073e-01 +9.575213e-01 +6.972871e-01 +9.014425e-01 +8.972097e-01 +7.033435e-01 +6.713264e-01 +6.910927e-01 +8.710267e-01
+8.050000e+00 +2.926049e+00 +1.810311e+00 +1.150777e+00 +7.330279e-01 +6.060254e-01 +6.446358e-01 +6.837520e-01 +6.416332e-01 +6.178139e-01 +5.803240e-01 +6.372304e-01 +2.670040e+00 +1.502556e+00 +9.652285e-01 +9.581143e-01 +6.981259e-01 +9.011978e-01 +8.974336e-01 +7.031474e-01 +6.720064e-01 +6.918971e-01 +8.713140e-01
+8.066667e+00 +2.926155e+00 +1.809346e+00 +1.151285e+00 +7.339664e-01 +6.069638e-01 +6.445020e-01 +6.840038e-01 +6.419217e-01 +6.178688e-01 +5.808975e-01 +6.383484e-01 +2.670198e+00 +1.501745e+00 +9.655689e-01 +9.585812e-01 +6.994847e-01 +9.009783e-01 +8.977604e-01 +7.028919e-01 +6.722289e-01 +6.927377e-01 +8.717328e-01
+8.083333e+00 +2.926103e+00 +1.808402e+00 +1.151628e+00 +7.350167e-01 +6.077972e-01 +6.443216e-01 +6.842693e-01 +6.421173e-01 +6.179955e-01 +5.814028e-01 +6.391490e-01 +2.670206e+00 +1.500935e+00 +9.657734e-01 +9.589296e-01 +7.006025e-01 +9.006492e-01 +8.982424e-01 +7.026212e-01 +6.724497e-01 +6.935701e-01 +8.717006e-01
+8.100000e+00 +2.928253e+00 +1.807644e+00 +1.152494e+00 +7.357916e-01 +6.085687e-01 +6.442287e-01 +6.842953e-01 +6.421885e-01 +6.181709e-01 +5.818721e-01 +6.400199e-01 +2.672262e+00 +1.500282e+00 +9.664104e-01 +9.589289e-01 +7.018913e-01 +9.006599e-01 +8.984284e-01 +7.022889e-01 +6.726750e-01 +6.947322e-01 +8.715635e-01
+8.116667e+00 +2.930054e+00 +1.807552e+00 +1.153543e+00 +7.363548e-01 +6.092846e-01 +6.442728e-01 +6.843097e-01 +6.422069e-01 +6.184966e-01 +5.822953e-01 +6.410759e-01 +2.673993e+00 +1.500176e+00 +9.671919e-01 +9.588402e-01 +7.030667e-01 +9.011325e-01 +8.987011e-01 +7.019279e-01 +6.730981e-01 +6.957201e-01 +8.715583e-01
+8.133333e+00 +2.932862e+00 +1.807388e+00 +1.153817e+00 +7.368878e-01 +6.100978e-01 +6.442479e-01 +6.844704e-01 +6.423187e-01 +6.186879e-01 +5.825598e-01 +6.419275e-01 +2.676664e+00 +1.500021e+00 +9.673414e-01 +9.588633e-01 +7.045617e-01 +9.013035e-01 +8.992291e-01 +7.015910e-01 +6.732650e-01 +6.962405e-01 +8.714047e-01
+8.150000e+00 +2.936692e+00 +1.807133e+00 +1.154481e+00 +7.373411e-01 +6.106591e-01 +6.444296e-01 +6.845651e-01 +6.423512e-01 +6.187609e-01 +5.828283e-01 +6.423333e-01 +2.680280e+00 +1.499764e+00 +9.678174e-01 +9.588327e-01 +7.054798e-01 +9.022536e-01 +8.997808e-01 +7.012504e-01 +6.732597e-01 +6.966966e-01 +8.709734e-01
+8.166667e+00 +2.937947e+00 +1.806673e+00 +1.156036e+00 +7.378978e-01 +6.110324e-01 +6.447942e-01 +6.845849e-01 +6.422061e-01 +6.190989e-01 +5.834177e-01 +6.427208e-01 +2.681487e+00 +1.499351e+00 +9.690142e-01 +9.589920e-01 +7.061752e-01 +9.031212e-01 +8.998335e-01 +7.009652e-01 +6.733709e-01 +6.978288e-01 +8.705392e-01
+8.183333e+00 +2.938277e+00 +1.806253e+00 +1.156464e+00 +7.383406e-01 +6.112535e-01 +6.447775e-01 +6.848861e-01 +6.419991e-01 +6.194901e-01 +5.840940e-01 +6.432193e-01 +2.681841e+00 +1.499001e+00 +9.692722e-01 +9.593801e-01 +7.067362e-01 +9.030060e-01 +9.000380e-01 +7.007255e-01 +6.733737e-01 +6.987859e-01 +8.702607e-01
+8.200000e+00 +2.937312e+00 +1.805789e+00 +1.156262e+00 +7.384287e-01 +6.116259e-01 +6.446919e-01 +6.855582e-01 +6.418074e-01 +6.198513e-01 +5.847046e-01 +6.441430e-01 +2.680995e+00 +1.498606e+00 +9.690308e-01 +9.593444e-01 +7.074453e-01 +9.027348e-01 +9.005482e-01 +7.004217e-01 +6.732885e-01 +6.994418e-01 +8.706574e-01
+8.216667e+00 +2.935451e+00 +1.805453e+00 +1.155749e+00 +7.386135e-01 +6.118815e-01 +6.446752e-01 +6.858685e-01 +6.416518e-01 +6.199567e-01 +5.851587e-01 +6.451901e-01 +2.679313e+00 +1.498323e+00 +9.685443e-01 +9.593198e-01 +7.079773e-01 +9.024510e-01 +9.003821e-01 +7.000577e-01 +6.730564e-01 +6.998732e-01 +8.713514e-01
+8.233333e+00 +2.935014e+00 +1.805704e+00 +1.155297e+00 +7.386621e-01 +6.120400e-01 +6.445888e-01 +6.861493e-01 +6.414494e-01 +6.203084e-01 +5.857279e-01 +6.461896e-01 +2.678954e+00 +1.498529e+00 +9.681038e-01 +9.591144e-01 +7.083165e-01 +9.020974e-01 +8.999970e-01 +6.997013e-01 +6.732342e-01 +7.008391e-01 +8.720779e-01
+8.250000e+00 +2.934691e+00 +1.804933e+00 +1.155190e+00 +7.385694e-01 +6.122993e-01 +6.444398e-01 +6.865124e-01 +6.412426e-01 +6.205203e-01 +5.862225e-01 +6.473830e-01 +2.678696e+00 +1.497875e+00 +9.679240e-01 +9.586126e-01 +7.085286e-01 +9.016775e-01 +8.997383e-01 +6.993385e-01 +6.732472e-01 +7.017387e-01 +8.733669e-01
+8.266667e+00 +2.936672e+00 +1.804270e+00 +1.154992e+00 +7.385976e-01 +6.126142e-01 +6.443193e-01 +6.868051e-01 +6.410872e-01 +6.207296e-01 +5.866821e-01 +6.484667e-01 +2.680592e+00 +1.497317e+00 +9.676591e-01 +9.582144e-01 +7.088006e-01 +9.011992e-01 +8.994948e-01 +6.990480e-01 +6.733090e-01 +7.028866e-01 +8.745355e-01
+8.283333e+00 +2.937891e+00 +1.803590e+00 +1.154838e+00 +7.385695e-01 +6.131441e-01 +6.442768e-01 +6.873178e-01 +6.409588e-01 +6.209927e-01 +5.869107e-01 +6.494951e-01 +2.681792e+00 +1.496747e+00 +9.674392e-01 +9.578274e-01 +7.096306e-01 +9.007016e-01 +8.995098e-01 +6.987389e-01 +6.733524e-01 +7.036285e-01 +8.754404e-01
+8.300000e+00 +2.939302e+00 +1.803086e+00 +1.155782e+00 +7.387023e-01 +6.132735e-01 +6.441492e-01 +6.875509e-01 +6.407807e-01 +6.212257e-01 +5.871640e-01 +6.499269e-01 +2.683156e+00 +1.496336e+00 +9.680865e-01 +9.575545e-01 +7.099418e-01 +9.001831e-01 +8.991428e-01 +6.984071e-01 +6.733153e-01 +7.047816e-01 +8.760372e-01
+8.316667e+00 +2.950997e+00 +1.802736e+00 +1.156056e+00 +7.388501e-01 +6.133784e-01 +6.439651e-01 +6.879855e-01 +6.406864e-01 +6.216715e-01 +5.873721e-01 +6.500781e-01 +2.694130e+00 +1.496057e+00 +9.681941e-01 +9.576713e-01 +7.105539e-01 +8.998745e-01 +8.989289e-01 +6.981041e-01 +6.739023e-01 +7.062356e-01 +8.764473e-01
+8.333333e+00 +2.961360e+00 +1.802880e+00 +1.155655e+00 +7.389581e-01 +6.135006e-01 +6.437674e-01 +6.885318e-01 +6.406381e-01 +6.221995e-01 +5.875774e-01 +6.502686e-01 +2.703887e+00 +1.496195e+00 +9.677742e-01 +9.581507e-01 +7.113444e-01 +8.996116e-01 +8.988188e-01 +6.977669e-01 +6.746378e-01 +7.073515e-01 +8.763560e-01
+8.350000e+00 +2.967639e+00 +1.804317e+00 +1.155141e+00 +7.390097e-01 +6.136693e-01 +6.436999e-01 +6.890901e-01 +6.406413e-01 +6.224366e-01 +5.876541e-01 +6.506614e-01 +2.709816e+00 +1.497413e+00 +9.672919e-01 +9.587991e-01 +7.123911e-01 +8.999068e-01 +8.985001e-01 +6.974985e-01 +6.749288e-01 +7.079842e-01 +8.761234e-01
+8.366667e+00 +2.974051e+00 +1.807301e+00 +1.154454e+00 +7.390184e-01 +6.138056e-01 +6.435548e-01 +6.896753e-01 +6.406861e-01 +6.224813e-01 +5.877438e-01 +6.509057e-01 +2.715885e+00 +1.499916e+00 +9.666716e-01 +9.595929e-01 +7.135930e-01 +8.999964e-01 +8.981658e-01 +6.972556e-01 +6.750786e-01 +7.085856e-01 +8.758755e-01
+8.383333e+00 +2.978420e+00 +1.810124e+00 +1.153799e+00 +7.391015e-01 +6.143108e-01 +6.434856e-01 +6.905341e-01 +6.408050e-01 +6.224739e-01 +5.878741e-01 +6.513925e-01 +2.720042e+00 +1.502267e+00 +9.660746e-01 +9.602049e-01 +7.156710e-01 +9.001506e-01 +8.980130e-01 +6.970234e-01 +6.750072e-01 +7.090983e-01 +8.758052e-01
+8.400000e+00 +2.986312e+00 +1.811577e+00 +1.153410e+00 +7.391513e-01 +6.144653e-01 +6.434498e-01 +6.911370e-01 +6.410089e-01 +6.223890e-01 +5.879117e-01 +6.518513e-01 +2.727495e+00 +1.503504e+00 +9.657110e-01 +9.608595e-01 +7.169677e-01 +9.003677e-01 +8.977788e-01 +6.969048e-01 +6.749237e-01 +7.098229e-01 +8.756300e-01
+8.416667e+00 +2.998606e+00 +1.812377e+00 +1.153261e+00 +7.392031e-01 +6.145172e-01 +6.434648e-01 +6.918214e-01 +6.411044e-01 +6.222593e-01 +5.880877e-01 +6.526802e-01 +2.739059e+00 +1.504184e+00 +9.655216e-01 +9.617267e-01 +7.181166e-01 +9.008223e-01 +8.979085e-01 +6.966305e-01 +6.747404e-01 +7.112245e-01 +8.755896e-01
+8.433333e+00 +3.014049e+00 +1.815653e+00 +1.153292e+00 +7.395264e-01 +6.145066e-01 +6.434939e-01 +6.924710e-01 +6.413162e-01 +6.220883e-01 +5.881295e-01 +6.535540e-01 +2.753581e+00 +1.506908e+00 +9.654652e-01 +9.635209e-01 +7.192371e-01 +9.017662e-01 +8.983965e-01 +6.963555e-01 +6.745927e-01 +7.123306e-01 +8.759591e-01
+8.450000e+00 +3.029476e+00 +1.817571e+00 +1.152886e+00 +7.396430e-01 +6.144880e-01 +6.434549e-01 +6.929002e-01 +6.413159e-01 +6.218977e-01 +5.881196e-01 +6.540460e-01 +2.768081e+00 +1.508463e+00 +9.650554e-01 +9.642458e-01 +7.200638e-01 +9.023625e-01 +8.991250e-01 +6.960722e-01 +6.744656e-01 +7.131294e-01 +8.760614e-01
+8.466667e+00 +3.041164e+00 +1.818790e+00 +1.152551e+00 +7.395164e-01 +6.143293e-01 +6.433168e-01 +6.928923e-01 +6.411845e-01 +6.217262e-01 +5.884671e-01 +6.546829e-01 +2.779071e+00 +1.509410e+00 +9.646946e-01 +9.640368e-01 +7.200036e-01 +9.027393e-01 +8.997010e-01 +6.957448e-01 +6.743956e-01 +7.146671e-01 +8.762091e-01
+8.483333e+00 +3.048198e+00 +1.819302e+00 +1.151832e+00 +7.394415e-01 +6.142036e-01 +6.431654e-01 +6.927366e-01 +6.409767e-01 +6.215532e-01 +5.887134e-01 +6.551750e-01 +2.785711e+00 +1.509791e+00 +9.640594e-01 +9.636846e-01 +7.199663e-01 +9.029544e-01 +8.996120e-01 +6.956376e-01 +6.742933e-01 +7.154095e-01 +8.762308e-01
+8.500000e+00 +3.053473e+00 +1.819966e+00 +1.151103e+00 +7.395167e-01 +6.141166e-01 +6.430144e-01 +6.925700e-01 +6.408524e-01 +6.213909e-01 +5.888202e-01 +6.552982e-01 +2.790724e+00 +1.510316e+00 +9.634135e-01 +9.635257e-01 +7.199912e-01 +9.029241e-01 +8.995900e-01 +6.957652e-01 +6.739874e-01 +7.159421e-01 +8.758762e-01
+8.516667e+00 +3.055849e+00 +1.819915e+00 +1.150796e+00 +7.397020e-01 +6.140982e-01 +6.428623e-01 +6.923802e-01 +6.406919e-01 +6.212251e-01 +5.890359e-01 +6.553403e-01 +2.793011e+00 +1.510257e+00 +9.630938e-01 +9.633833e-01 +7.201601e-01 +9.027328e-01 +8.991545e-01 +6.955928e-01 +6.736784e-01 +7.168460e-01 +8.754323e-01
+8.533333e+00 +3.059106e+00 +1.819183e+00 +1.150908e+00 +7.398721e-01 +6.140710e-01 +6.426968e-01 +6.922029e-01 +6.405023e-01 +6.210615e-01 +5.894317e-01 +6.555453e-01 +2.796123e+00 +1.509653e+00 +9.631082e-01 +9.631461e-01 +7.203028e-01 +9.023588e-01 +8.986444e-01 +6.953346e-01 +6.734940e-01 +7.180819e-01 +8.753460e-01
+8.550000e+00 +3.060602e+00 +1.818613e+00 +1.151114e+00 +7.400935e-01 +6.141513e-01 +6.425789e-01 +6.920643e-01 +6.403198e-01 +6.210349e-01 +5.898193e-01 +6.557388e-01 +2.797591e+00 +1.509179e+00 +9.632147e-01 +9.628167e-01 +7.206208e-01 +9.020143e-01 +8.981603e-01 +6.951203e-01 +6.736819e-01 +7.188597e-01 +8.753377e-01
+8.566667e+00 +3.062935e+00 +1.817643e+00 +1.150471e+00 +7.400471e-01 +6.141805e-01 +6.425371e-01 +6.919046e-01 +6.401447e-01 +6.210734e-01 +5.902992e-01 +6.558693e-01 +2.799864e+00 +1.508359e+00 +9.626440e-01 +9.623640e-01 +7.206340e-01 +9.018321e-01 +8.976543e-01 +6.949831e-01 +6.739239e-01 +7.196455e-01 +8.749712e-01
+8.583333e+00 +3.062799e+00 +1.816517e+00 +1.149994e+00 +7.400949e-01 +6.143309e-01 +6.424466e-01 +6.916936e-01 +6.399969e-01 +6.210716e-01 +5.906749e-01 +6.559278e-01 +2.799805e+00 +1.507413e+00 +9.622073e-01 +9.619090e-01 +7.208096e-01 +9.014368e-01 +8.971464e-01 +6.948293e-01 +6.739643e-01 +7.199993e-01 +8.747841e-01
+8.600000e+00 +3.061174e+00 +1.815188e+00 +1.149426e+00 +7.400114e-01 +6.143520e-01 +6.423056e-01 +6.915466e-01 +6.398545e-01 +6.211805e-01 +5.911662e-01 +6.559904e-01 +2.798338e+00 +1.506296e+00 +9.616935e-01 +9.614314e-01 +7.206906e-01 +9.009882e-01 +8.966846e-01 +6.945793e-01 +6.740754e-01 +7.204237e-01 +8.745442e-01
+8.616667e+00 +3.059433e+00 +1.814008e+00 +1.148663e+00 +7.400647e-01 +6.143815e-01 +6.421706e-01 +6.914363e-01 +6.397102e-01 +6.211641e-01 +5.916973e-01 +6.560889e-01 +2.796754e+00 +1.505303e+00 +9.610272e-01 +9.611944e-01 +7.206178e-01 +9.006287e-01 +8.962389e-01 +6.943462e-01 +6.738983e-01 +7.208160e-01 +8.743336e-01
+8.633333e+00 +3.058604e+00 +1.812875e+00 +1.147909e+00 +7.402217e-01 +6.145444e-01 +6.421081e-01 +6.913784e-01 +6.395408e-01 +6.212049e-01 +5.921523e-01 +6.560023e-01 +2.796022e+00 +1.504355e+00 +9.603675e-01 +9.609020e-01 +7.209568e-01 +9.002972e-01 +8.958296e-01 +6.940959e-01 +6.737687e-01 +7.211228e-01 +8.739935e-01
+8.650000e+00 +3.059581e+00 +1.811571e+00 +1.147150e+00 +7.403381e-01 +6.147281e-01 +6.424091e-01 +6.916589e-01 +6.393759e-01 +6.212271e-01 +5.928972e-01 +6.559901e-01 +2.796973e+00 +1.503258e+00 +9.597058e-01 +9.605306e-01 +7.212749e-01 +9.009321e-01 +8.957452e-01 +6.938984e-01 +6.735688e-01 +7.216548e-01 +8.738215e-01
+8.666667e+00 +3.063134e+00 +1.810364e+00 +1.146448e+00 +7.403434e-01 +6.150395e-01 +6.430356e-01 +6.920520e-01 +6.391697e-01 +6.214811e-01 +5.934935e-01 +6.558887e-01 +2.800332e+00 +1.502259e+00 +9.590912e-01 +9.600404e-01 +7.220225e-01 +9.019861e-01 +8.955572e-01 +6.936158e-01 +6.737940e-01 +7.221309e-01 +8.735916e-01
+8.683333e+00 +3.064401e+00 +1.809520e+00 +1.146342e+00 +7.402377e-01 +6.153266e-01 +6.437671e-01 +6.926061e-01 +6.389747e-01 +6.218505e-01 +5.940539e-01 +6.557924e-01 +2.801560e+00 +1.501573e+00 +9.589705e-01 +9.595064e-01 +7.225803e-01 +9.027677e-01 +8.956833e-01 +6.933345e-01 +6.743082e-01 +7.225478e-01 +8.734292e-01
+8.700000e+00 +3.065679e+00 +1.808811e+00 +1.146649e+00 +7.400512e-01 +6.155174e-01 +6.444107e-01 +6.930153e-01 +6.387761e-01 +6.221041e-01 +5.943420e-01 +6.557581e-01 +2.802768e+00 +1.501003e+00 +9.591751e-01 +9.590302e-01 +7.231421e-01 +9.034509e-01 +8.957529e-01 +6.929884e-01 +6.745096e-01 +7.223597e-01 +8.737938e-01
+8.716667e+00 +3.067134e+00 +1.808899e+00 +1.146993e+00 +7.397877e-01 +6.158310e-01 +6.446605e-01 +6.931612e-01 +6.386535e-01 +6.223336e-01 +5.946748e-01 +6.557970e-01 +2.804159e+00 +1.501094e+00 +9.593909e-01 +9.587041e-01 +7.237795e-01 +9.035654e-01 +8.957220e-01 +6.927453e-01 +6.747554e-01 +7.220996e-01 +8.743937e-01
+8.733333e+00 +3.067236e+00 +1.808853e+00 +1.147373e+00 +7.395685e-01 +6.163115e-01 +6.448839e-01 +6.931759e-01 +6.386129e-01 +6.224056e-01 +5.949021e-01 +6.558399e-01 +2.804273e+00 +1.501028e+00 +9.596187e-01 +9.582350e-01 +7.242869e-01 +9.039953e-01 +8.957957e-01 +6.925636e-01 +6.746484e-01 +7.218253e-01 +8.748992e-01
+8.750000e+00 +3.066177e+00 +1.809457e+00 +1.148402e+00 +7.393692e-01 +6.167583e-01 +6.450807e-01 +6.932547e-01 +6.385764e-01 +6.225010e-01 +5.949652e-01 +6.557607e-01 +2.803303e+00 +1.501486e+00 +9.603701e-01 +9.579125e-01 +7.245226e-01 +9.043824e-01 +8.960522e-01 +6.925046e-01 +6.746901e-01 +7.215485e-01 +8.750651e-01
+8.766667e+00 +3.065018e+00 +1.809954e+00 +1.149308e+00 +7.391548e-01 +6.173524e-01 +6.455556e-01 +6.932302e-01 +6.386153e-01 +6.226444e-01 +5.950615e-01 +6.558645e-01 +2.802251e+00 +1.501848e+00 +9.610312e-01 +9.577539e-01 +7.246540e-01 +9.052310e-01 +8.959705e-01 +6.926136e-01 +6.749065e-01 +7.211883e-01 +8.754507e-01
+8.783333e+00 +3.063302e+00 +1.812155e+00 +1.149284e+00 +7.389858e-01 +6.181453e-01 +6.463142e-01 +6.933359e-01 +6.385426e-01 +6.230408e-01 +5.953682e-01 +6.560677e-01 +2.800684e+00 +1.503589e+00 +9.609444e-01 +9.578131e-01 +7.246723e-01 +9.068892e-01 +8.962276e-01 +6.924898e-01 +6.753650e-01 +7.209797e-01 +8.757692e-01
+8.800000e+00 +3.061234e+00 +1.813121e+00 +1.148859e+00 +7.388213e-01 +6.190019e-01 +6.470173e-01 +6.934485e-01 +6.385849e-01 +6.232656e-01 +5.956803e-01 +6.563678e-01 +2.798821e+00 +1.504304e+00 +9.605640e-01 +9.578606e-01 +7.246742e-01 +9.079487e-01 +8.962407e-01 +6.925935e-01 +6.756875e-01 +7.209525e-01 +8.758444e-01
+8.816667e+00 +3.059279e+00 +1.813025e+00 +1.148433e+00 +7.386631e-01 +6.199091e-01 +6.479764e-01 +6.934688e-01 +6.385778e-01 +6.236354e-01 +5.959593e-01 +6.566528e-01 +2.797067e+00 +1.504152e+00 +9.601913e-01 +9.577138e-01 +7.247748e-01 +9.090986e-01 +8.960813e-01 +6.926366e-01 +6.761825e-01 +7.209231e-01 +8.758245e-01
+8.833333e+00 +3.057952e+00 +1.813098e+00 +1.148250e+00 +7.385379e-01 +6.210716e-01 +6.489317e-01 +6.936707e-01 +6.385085e-01 +6.242652e-01 +5.964351e-01 +6.568068e-01 +2.795906e+00 +1.504145e+00 +9.600482e-01 +9.576870e-01 +7.250126e-01 +9.102734e-01 +8.958990e-01 +6.926063e-01 +6.772137e-01 +7.212688e-01 +8.756292e-01
+8.850000e+00 +3.057693e+00 +1.814583e+00 +1.148497e+00 +7.384813e-01 +6.221068e-01 +6.501493e-01 +6.937755e-01 +6.384429e-01 +6.250380e-01 +5.968400e-01 +6.570179e-01 +2.795734e+00 +1.505288e+00 +9.602537e-01 +9.576021e-01 +7.252015e-01 +9.124102e-01 +8.956236e-01 +6.926871e-01 +6.785112e-01 +7.214751e-01 +8.755580e-01
+8.866667e+00 +3.061403e+00 +1.815534e+00 +1.148615e+00 +7.384127e-01 +6.228537e-01 +6.509080e-01 +6.942635e-01 +6.384004e-01 +6.260907e-01 +5.972712e-01 +6.574340e-01 +2.799295e+00 +1.505984e+00 +9.603468e-01 +9.572970e-01 +7.251479e-01 +9.139691e-01 +8.954624e-01 +6.927175e-01 +6.807630e-01 +7.216449e-01 +8.759526e-01
+8.883333e+00 +3.067981e+00 +1.816075e+00 +1.148842e+00 +7.381773e-01 +6.238948e-01 +6.521332e-01 +6.946932e-01 +6.382957e-01 +6.272657e-01 +5.980727e-01 +6.578991e-01 +2.805564e+00 +1.506334e+00 +9.605278e-01 +9.568577e-01 +7.253260e-01 +9.163619e-01 +8.950866e-01 +6.927207e-01 +6.832479e-01 +7.222613e-01 +8.765201e-01
+8.900000e+00 +3.070717e+00 +1.815215e+00 +1.149369e+00 +7.379057e-01 +6.249970e-01 +6.530182e-01 +6.950444e-01 +6.382765e-01 +6.281618e-01 +5.989371e-01 +6.584366e-01 +2.808217e+00 +1.505573e+00 +9.609621e-01 +9.563316e-01 +7.258625e-01 +9.174174e-01 +8.946709e-01 +6.927851e-01 +6.852087e-01 +7.229235e-01 +8.768780e-01
+8.916667e+00 +3.074605e+00 +1.813983e+00 +1.149536e+00 +7.376500e-01 +6.259719e-01 +6.537435e-01 +6.951475e-01 +6.382782e-01 +6.288638e-01 +5.998926e-01 +6.588729e-01 +2.811932e+00 +1.504538e+00 +9.610701e-01 +9.559163e-01 +7.266284e-01 +9.181565e-01 +8.941758e-01 +6.925493e-01 +6.867812e-01 +7.235490e-01 +8.772461e-01
+8.933333e+00 +3.079408e+00 +1.812840e+00 +1.149694e+00 +7.374720e-01 +6.266835e-01 +6.545281e-01 +6.952858e-01 +6.381967e-01 +6.296216e-01 +6.007935e-01 +6.596013e-01 +2.816510e+00 +1.503552e+00 +9.611567e-01 +9.558166e-01 +7.267822e-01 +9.192689e-01 +8.937558e-01 +6.922621e-01 +6.883031e-01 +7.241563e-01 +8.781570e-01
+8.950000e+00 +3.083428e+00 +1.811577e+00 +1.149945e+00 +7.373325e-01 +6.275490e-01 +6.552525e-01 +6.954130e-01 +6.381258e-01 +6.303610e-01 +6.017921e-01 +6.601842e-01 +2.820346e+00 +1.502495e+00 +9.613199e-01 +9.558945e-01 +7.272873e-01 +9.200095e-01 +8.933526e-01 +6.919521e-01 +6.897036e-01 +7.248561e-01 +8.787326e-01
+8.966667e+00 +3.086996e+00 +1.810406e+00 +1.150792e+00 +7.371555e-01 +6.283774e-01 +6.561369e-01 +6.956999e-01 +6.380118e-01 +6.309999e-01 +6.023960e-01 +6.607809e-01 +2.823774e+00 +1.501511e+00 +9.619816e-01 +9.558518e-01 +7.275978e-01 +9.208602e-01 +8.930224e-01 +6.917680e-01 +6.912962e-01 +7.252517e-01 +8.792379e-01
+8.983333e+00 +3.089408e+00 +1.809366e+00 +1.150637e+00 +7.369552e-01 +6.293686e-01 +6.568248e-01 +6.960070e-01 +6.379164e-01 +6.316445e-01 +6.025947e-01 +6.611677e-01 +2.826113e+00 +1.500648e+00 +9.618080e-01 +9.556564e-01 +7.282901e-01 +9.213434e-01 +8.927983e-01 +6.914769e-01 +6.924900e-01 +7.251348e-01 +8.795179e-01
+9.000000e+00 +3.089291e+00 +1.808777e+00 +1.150218e+00 +7.367107e-01 +6.301198e-01 +6.576003e-01 +6.961756e-01 +6.378007e-01 +6.323720e-01 +6.027457e-01 +6.620139e-01 +2.826085e+00 +1.500141e+00 +9.614135e-01 +9.553813e-01 +7.284278e-01 +9.218218e-01 +8.926171e-01 +6.911583e-01 +6.935243e-01 +7.250319e-01 +8.804570e-01
+9.016667e+00 +3.089393e+00 +1.808890e+00 +1.149657e+00 +7.365443e-01 +6.309943e-01 +6.580573e-01 +6.967358e-01 +6.377432e-01 +6.329710e-01 +6.027772e-01 +6.626740e-01 +2.826256e+00 +1.500218e+00 +9.608858e-01 +9.553052e-01 +7.285855e-01 +9.217778e-01 +8.930457e-01 +6.908690e-01 +6.942085e-01 +7.250465e-01 +8.814996e-01
+9.033333e+00 +3.088833e+00 +1.809995e+00 +1.149045e+00 +7.363243e-01 +6.318899e-01 +6.586251e-01 +6.974892e-01 +6.377325e-01 +6.335335e-01 +6.026801e-01 +6.634554e-01 +2.825803e+00 +1.501136e+00 +9.603168e-01 +9.551632e-01 +7.289035e-01 +9.217645e-01 +8.939799e-01 +6.906468e-01 +6.947578e-01 +7.248800e-01 +8.826501e-01
+9.050000e+00 +3.087336e+00 +1.811748e+00 +1.148448e+00 +7.361722e-01 +6.330643e-01 +6.589853e-01 +6.986007e-01 +6.378682e-01 +6.338546e-01 +6.026091e-01 +6.640468e-01 +2.824459e+00 +1.502603e+00 +9.597950e-01 +9.552352e-01 +7.296125e-01 +9.215563e-01 +8.955610e-01 +6.906613e-01 +6.949903e-01 +7.246078e-01 +8.832093e-01
+9.066667e+00 +3.084928e+00 +1.811474e+00 +1.147785e+00 +7.361320e-01 +6.344374e-01 +6.592019e-01 +6.995829e-01 +6.379814e-01 +6.339690e-01 +6.025017e-01 +6.644731e-01 +2.822251e+00 +1.502371e+00 +9.592306e-01 +9.548582e-01 +7.308636e-01 +9.211522e-01 +8.968189e-01 +6.906633e-01 +6.949053e-01 +7.242459e-01 +8.831508e-01
+9.083333e+00 +3.082665e+00 +1.811304e+00 +1.147060e+00 +7.363955e-01 +6.359519e-01 +6.595571e-01 +7.004951e-01 +6.380909e-01 +6.341726e-01 +6.024757e-01 +6.652371e-01 +2.820184e+00 +1.502234e+00 +9.586064e-01 +9.549331e-01 +7.321926e-01 +9.208342e-01 +8.978204e-01 +6.905833e-01 +6.950523e-01 +7.240078e-01 +8.836294e-01
+9.100000e+00 +3.080875e+00 +1.811013e+00 +1.146308e+00 +7.367464e-01 +6.375954e-01 +6.598513e-01 +7.016623e-01 +6.380820e-01 +6.342304e-01 +6.024998e-01 +6.662223e-01 +2.818558e+00 +1.501999e+00 +9.579584e-01 +9.551238e-01 +7.334806e-01 +9.204787e-01 +8.990132e-01 +6.905049e-01 +6.950263e-01 +7.237728e-01 +8.845592e-01
+9.116667e+00 +3.079081e+00 +1.811290e+00 +1.145589e+00 +7.370541e-01 +6.392779e-01 +6.603263e-01 +7.024822e-01 +6.380800e-01 +6.342432e-01 +6.028508e-01 +6.673624e-01 +2.816931e+00 +1.502247e+00 +9.573444e-01 +9.552695e-01 +7.350204e-01 +9.202935e-01 +8.998366e-01 +6.904251e-01 +6.949899e-01 +7.238732e-01 +8.855656e-01
+9.133333e+00 +3.076684e+00 +1.811413e+00 +1.144994e+00 +7.374582e-01 +6.407589e-01 +6.607447e-01 +7.032945e-01 +6.379552e-01 +6.343147e-01 +6.031102e-01 +6.681948e-01 +2.814732e+00 +1.502360e+00 +9.568399e-01 +9.554630e-01 +7.363071e-01 +9.201409e-01 +9.008461e-01 +6.901594e-01 +6.949546e-01 +7.239545e-01 +8.858847e-01
+9.150000e+00 +3.074274e+00 +1.811597e+00 +1.144422e+00 +7.380029e-01 +6.424192e-01 +6.610282e-01 +7.044792e-01 +6.378790e-01 +6.344642e-01 +6.032712e-01 +6.690974e-01 +2.812527e+00 +1.502504e+00 +9.563503e-01 +9.559939e-01 +7.373838e-01 +9.198920e-01 +9.024130e-01 +6.899951e-01 +6.950602e-01 +7.239278e-01 +8.862868e-01
+9.166667e+00 +3.072202e+00 +1.811246e+00 +1.143820e+00 +7.383251e-01 +6.441436e-01 +6.618611e-01 +7.058425e-01 +6.381077e-01 +6.344261e-01 +6.036928e-01 +6.701413e-01 +2.810638e+00 +1.502218e+00 +9.558355e-01 +9.560610e-01 +7.387301e-01 +9.201889e-01 +9.038305e-01 +6.902371e-01 +6.949915e-01 +7.241161e-01 +8.870510e-01
+9.183333e+00 +3.070277e+00 +1.811913e+00 +1.143142e+00 +7.387604e-01 +6.453278e-01 +6.624222e-01 +7.068899e-01 +6.381724e-01 +6.342734e-01 +6.041395e-01 +6.713304e-01 +2.808895e+00 +1.502765e+00 +9.552502e-01 +9.565359e-01 +7.393329e-01 +9.202423e-01 +9.050797e-01 +6.902876e-01 +6.947386e-01 +7.244140e-01 +8.879666e-01
+9.200000e+00 +3.067951e+00 +1.811587e+00 +1.142601e+00 +7.392036e-01 +6.464331e-01 +6.632021e-01 +7.085646e-01 +6.382285e-01 +6.341566e-01 +6.041598e-01 +6.719209e-01 +2.806770e+00 +1.502479e+00 +9.547752e-01 +9.569436e-01 +7.397301e-01 +9.206010e-01 +9.070238e-01 +6.901953e-01 +6.945146e-01 +7.243313e-01 +8.880717e-01
+9.216667e+00 +3.065882e+00 +1.812607e+00 +1.142336e+00 +7.396491e-01 +6.472627e-01 +6.638502e-01 +7.103257e-01 +6.383721e-01 +6.340088e-01 +6.042393e-01 +6.722602e-01 +2.804888e+00 +1.503339e+00 +9.545339e-01 +9.575843e-01 +7.399137e-01 +9.204588e-01 +9.094379e-01 +6.903586e-01 +6.943018e-01 +7.243657e-01 +8.878667e-01
+9.233333e+00 +3.064174e+00 +1.813672e+00 +1.142741e+00 +7.402853e-01 +6.478382e-01 +6.640809e-01 +7.118485e-01 +6.384311e-01 +6.340055e-01 +6.042333e-01 +6.724528e-01 +2.803339e+00 +1.504218e+00 +9.548349e-01 +9.582002e-01 +7.399662e-01 +9.199568e-01 +9.117391e-01 +6.904443e-01 +6.943299e-01 +7.244612e-01 +8.874641e-01
+9.250000e+00 +3.063281e+00 +1.814651e+00 +1.142694e+00 +7.408879e-01 +6.481916e-01 +6.641151e-01 +7.137229e-01 +6.385380e-01 +6.341894e-01 +6.042407e-01 +6.732710e-01 +2.802556e+00 +1.505024e+00 +9.547458e-01 +9.588766e-01 +7.397096e-01 +9.194340e-01 +9.142670e-01 +6.906726e-01 +6.945626e-01 +7.244298e-01 +8.877765e-01
+9.266667e+00 +3.064025e+00 +1.816230e+00 +1.142499e+00 +7.418037e-01 +6.486306e-01 +6.641707e-01 +7.154309e-01 +6.387620e-01 +6.343866e-01 +6.042631e-01 +6.739234e-01 +2.803303e+00 +1.506330e+00 +9.545394e-01 +9.602510e-01 +7.395160e-01 +9.189479e-01 +9.167506e-01 +6.910924e-01 +6.946257e-01 +7.245189e-01 +8.879148e-01
+9.283333e+00 +3.063295e+00 +1.816390e+00 +1.142009e+00 +7.425165e-01 +6.488961e-01 +6.643787e-01 +7.170310e-01 +6.389916e-01 +6.344011e-01 +6.042430e-01 +6.743369e-01 +2.802674e+00 +1.506454e+00 +9.541087e-01 +9.609348e-01 +7.393261e-01 +9.185807e-01 +9.187712e-01 +6.915113e-01 +6.943708e-01 +7.243561e-01 +8.878311e-01
+9.300000e+00 +3.063756e+00 +1.817050e+00 +1.141242e+00 +7.432887e-01 +6.495009e-01 +6.645967e-01 +7.184004e-01 +6.392828e-01 +6.343745e-01 +6.041726e-01 +6.746956e-01 +2.803163e+00 +1.507000e+00 +9.534414e-01 +9.617603e-01 +7.394303e-01 +9.180766e-01 +9.208104e-01 +6.919367e-01 +6.940572e-01 +7.241787e-01 +8.878942e-01
+9.316667e+00 +3.061913e+00 +1.818522e+00 +1.140585e+00 +7.437058e-01 +6.499873e-01 +6.650295e-01 +7.199816e-01 +6.395917e-01 +6.343700e-01 +6.041320e-01 +6.750046e-01 +2.801490e+00 +1.508243e+00 +9.528593e-01 +9.617639e-01 +7.398735e-01 +9.177014e-01 +9.230342e-01 +6.921615e-01 +6.938615e-01 +7.239716e-01 +8.880456e-01
+9.333333e+00 +3.059960e+00 +1.819266e+00 +1.139901e+00 +7.439540e-01 +6.505137e-01 +6.654181e-01 +7.211020e-01 +6.400266e-01 +6.343583e-01 +6.041587e-01 +6.752058e-01 +2.799715e+00 +1.508874e+00 +9.522679e-01 +9.614471e-01 +7.403961e-01 +9.172639e-01 +9.247009e-01 +6.926026e-01 +6.936476e-01 +7.238336e-01 +8.878436e-01
+9.350000e+00 +3.058632e+00 +1.821053e+00 +1.139317e+00 +7.444189e-01 +6.510225e-01 +6.657295e-01 +7.219771e-01 +6.402059e-01 +6.343375e-01 +6.042258e-01 +6.753888e-01 +2.798527e+00 +1.510370e+00 +9.517582e-01 +9.613703e-01 +7.409900e-01 +9.169448e-01 +9.262739e-01 +6.928508e-01 +6.934094e-01 +7.237770e-01 +8.875843e-01
+9.366667e+00 +3.058654e+00 +1.822501e+00 +1.138681e+00 +7.448194e-01 +6.514753e-01 +6.661524e-01 +7.229553e-01 +6.404269e-01 +6.344793e-01 +6.043446e-01 +6.756618e-01 +2.798610e+00 +1.511573e+00 +9.511998e-01 +9.610970e-01 +7.415735e-01 +9.165254e-01 +9.283011e-01 +6.930028e-01 +6.935581e-01 +7.238336e-01 +8.873831e-01
+9.383333e+00 +3.057650e+00 +1.823934e+00 +1.138238e+00 +7.451132e-01 +6.520637e-01 +6.664768e-01 +7.238933e-01 +6.406132e-01 +6.343952e-01 +6.043133e-01 +6.757823e-01 +2.797733e+00 +1.512767e+00 +9.508026e-01 +9.607139e-01 +7.424563e-01 +9.160184e-01 +9.300646e-01 +6.931240e-01 +6.934018e-01 +7.236568e-01 +8.870749e-01
+9.400000e+00 +3.056820e+00 +1.825877e+00 +1.137682e+00 +7.455199e-01 +6.529139e-01 +6.668176e-01 +7.250914e-01 +6.409271e-01 +6.343712e-01 +6.042529e-01 +6.759803e-01 +2.797015e+00 +1.514390e+00 +9.503048e-01 +9.603239e-01 +7.438814e-01 +9.155121e-01 +9.323275e-01 +6.931534e-01 +6.934322e-01 +7.233973e-01 +8.868713e-01
+9.416667e+00 +3.056808e+00 +1.826018e+00 +1.137538e+00 +7.457755e-01 +6.540516e-01 +6.675407e-01 +7.259394e-01 +6.412624e-01 +6.344660e-01 +6.043649e-01 +6.759915e-01 +2.797073e+00 +1.514516e+00 +9.501435e-01 +9.600100e-01 +7.452532e-01 +9.152146e-01 +9.337501e-01 +6.931862e-01 +6.939167e-01 +7.235029e-01 +8.865785e-01
+9.433333e+00 +3.056168e+00 +1.826193e+00 +1.138492e+00 +7.459057e-01 +6.553213e-01 +6.684548e-01 +7.266898e-01 +6.415124e-01 +6.346440e-01 +6.044331e-01 +6.759816e-01 +2.796558e+00 +1.514685e+00 +9.508739e-01 +9.595411e-01 +7.469970e-01 +9.151284e-01 +9.347507e-01 +6.931708e-01 +6.947836e-01 +7.234894e-01 +8.864498e-01
+9.450000e+00 +3.058671e+00 +1.828092e+00 +1.139182e+00 +7.458924e-01 +6.565630e-01 +6.692804e-01 +7.274250e-01 +6.415602e-01 +6.349100e-01 +6.045748e-01 +6.758796e-01 +2.799009e+00 +1.516310e+00 +9.513711e-01 +9.589770e-01 +7.490354e-01 +9.147428e-01 +9.363223e-01 +6.930417e-01 +6.960023e-01 +7.235370e-01 +8.860462e-01
+9.466667e+00 +3.057549e+00 +1.829557e+00 +1.140218e+00 +7.458336e-01 +6.577860e-01 +6.707483e-01 +7.281425e-01 +6.414685e-01 +6.353828e-01 +6.047073e-01 +6.757188e-01 +2.798044e+00 +1.517578e+00 +9.521577e-01 +9.584468e-01 +7.511345e-01 +9.150638e-01 +9.373468e-01 +6.928673e-01 +6.972610e-01 +7.233882e-01 +8.856649e-01
+9.483333e+00 +3.056108e+00 +1.831792e+00 +1.141003e+00 +7.457596e-01 +6.588185e-01 +6.720432e-01 +7.283729e-01 +6.413474e-01 +6.358750e-01 +6.052070e-01 +6.755649e-01 +2.796772e+00 +1.519488e+00 +9.527332e-01 +9.580713e-01 +7.532711e-01 +9.154856e-01 +9.374463e-01 +6.926933e-01 +6.983501e-01 +7.235480e-01 +8.853506e-01
+9.500000e+00 +3.055314e+00 +1.833496e+00 +1.141843e+00 +7.456557e-01 +6.596489e-01 +6.730648e-01 +7.285974e-01 +6.412866e-01 +6.363038e-01 +6.057156e-01 +6.754476e-01 +2.796124e+00 +1.520917e+00 +9.533504e-01 +9.575661e-01 +7.550214e-01 +9.158887e-01 +9.373524e-01 +6.924943e-01 +6.994876e-01 +7.237932e-01 +8.850424e-01
+9.516667e+00 +3.054784e+00 +1.834195e+00 +1.142118e+00 +7.455392e-01 +6.604225e-01 +6.740321e-01 +7.286788e-01 +6.412994e-01 +6.370257e-01 +6.062932e-01 +6.753536e-01 +2.795726e+00 +1.521490e+00 +9.535098e-01 +9.570289e-01 +7.562410e-01 +9.162321e-01 +9.371197e-01 +6.922500e-01 +7.010305e-01 +7.241866e-01 +8.846838e-01
+9.533333e+00 +3.054594e+00 +1.834414e+00 +1.142121e+00 +7.455192e-01 +6.608499e-01 +6.749196e-01 +7.288155e-01 +6.412676e-01 +6.375643e-01 +6.067120e-01 +6.754610e-01 +2.795643e+00 +1.521681e+00 +9.534554e-01 +9.564732e-01 +7.569617e-01 +9.163145e-01 +9.372254e-01 +6.920264e-01 +7.022575e-01 +7.243525e-01 +8.846482e-01
+9.550000e+00 +3.054042e+00 +1.833740e+00 +1.142438e+00 +7.456754e-01 +6.610661e-01 +6.753809e-01 +7.288022e-01 +6.412022e-01 +6.380911e-01 +6.070019e-01 +6.757072e-01 +2.795203e+00 +1.521128e+00 +9.536715e-01 +9.560845e-01 +7.573460e-01 +9.160284e-01 +9.370636e-01 +6.917572e-01 +7.034463e-01 +7.242419e-01 +8.849499e-01
+9.566667e+00 +3.053008e+00 +1.832953e+00 +1.142993e+00 +7.459453e-01 +6.612259e-01 +6.760580e-01 +7.289984e-01 +6.410404e-01 +6.383840e-01 +6.073502e-01 +6.759221e-01 +2.794305e+00 +1.520489e+00 +9.540790e-01 +9.559408e-01 +7.575879e-01 +9.160074e-01 +9.371757e-01 +6.915065e-01 +7.042700e-01 +7.242738e-01 +8.850429e-01
+9.583333e+00 +3.052286e+00 +1.832007e+00 +1.144019e+00 +7.463427e-01 +6.612731e-01 +6.766780e-01 +7.291296e-01 +6.409196e-01 +6.384151e-01 +6.076584e-01 +6.762657e-01 +2.793711e+00 +1.519704e+00 +9.548744e-01 +9.559474e-01 +7.575167e-01 +9.158542e-01 +9.372682e-01 +6.917266e-01 +7.047669e-01 +7.242489e-01 +8.852732e-01
+9.600000e+00 +3.050541e+00 +1.830735e+00 +1.145339e+00 +7.468962e-01 +6.613334e-01 +6.772896e-01 +7.291605e-01 +6.409156e-01 +6.383652e-01 +6.079003e-01 +6.765800e-01 +2.792152e+00 +1.518638e+00 +9.559024e-01 +9.561347e-01 +7.574117e-01 +9.158522e-01 +9.370771e-01 +6.921399e-01 +7.050117e-01 +7.241371e-01 +8.855147e-01
+9.616667e+00 +3.049797e+00 +1.829427e+00 +1.147524e+00 +7.474123e-01 +6.613716e-01 +6.781131e-01 +7.294832e-01 +6.410251e-01 +6.382934e-01 +6.081412e-01 +6.769229e-01 +2.791557e+00 +1.517542e+00 +9.576264e-01 +9.561500e-01 +7.573397e-01 +9.159843e-01 +9.373685e-01 +6.929780e-01 +7.053509e-01 +7.241602e-01 +8.856791e-01
+9.633333e+00 +3.049260e+00 +1.828111e+00 +1.149257e+00 +7.483349e-01 +6.614765e-01 +6.788838e-01 +7.297033e-01 +6.410661e-01 +6.382078e-01 +6.082696e-01 +6.772254e-01 +2.791150e+00 +1.516428e+00 +9.589721e-01 +9.563546e-01 +7.575549e-01 +9.162332e-01 +9.373306e-01 +6.936529e-01 +7.056590e-01 +7.239640e-01 +8.858763e-01
+9.650000e+00 +3.051595e+00 +1.826782e+00 +1.149492e+00 +7.489434e-01 +6.615619e-01 +6.797069e-01 +7.301741e-01 +6.412687e-01 +6.382200e-01 +6.084634e-01 +6.775992e-01 +2.793456e+00 +1.515306e+00 +9.590936e-01 +9.561197e-01 +7.578941e-01 +9.163935e-01 +9.377774e-01 +6.943599e-01 +7.059340e-01 +7.238115e-01 +8.861419e-01
+9.666667e+00 +3.053266e+00 +1.825845e+00 +1.149546e+00 +7.493032e-01 +6.615428e-01 +6.807582e-01 +7.309080e-01 +6.415278e-01 +6.384560e-01 +6.087340e-01 +6.779874e-01 +2.795132e+00 +1.514521e+00 +9.590939e-01 +9.557605e-01 +7.581308e-01 +9.167835e-01 +9.384736e-01 +6.948913e-01 +7.065755e-01 +7.238342e-01 +8.862643e-01
+9.683333e+00 +3.056232e+00 +1.824813e+00 +1.149389e+00 +7.494740e-01 +6.614343e-01 +6.818398e-01 +7.319310e-01 +6.419948e-01 +6.387282e-01 +6.090458e-01 +6.786225e-01 +2.798021e+00 +1.513662e+00 +9.589235e-01 +9.553679e-01 +7.580899e-01 +9.169493e-01 +9.398688e-01 +6.958232e-01 +7.070198e-01 +7.237866e-01 +8.869057e-01
+9.700000e+00 +3.060735e+00 +1.823553e+00 +1.149229e+00 +7.494861e-01 +6.613104e-01 +6.828401e-01 +7.329977e-01 +6.427504e-01 +6.392775e-01 +6.093217e-01 +6.791003e-01 +2.802340e+00 +1.512598e+00 +9.587647e-01 +9.548685e-01 +7.579710e-01 +9.173846e-01 +9.410949e-01 +6.971647e-01 +7.077495e-01 +7.237719e-01 +8.872348e-01
+9.716667e+00 +3.066595e+00 +1.822479e+00 +1.149127e+00 +7.493560e-01 +6.611728e-01 +6.839685e-01 +7.342087e-01 +6.436194e-01 +6.400986e-01 +6.097588e-01 +6.794216e-01 +2.807928e+00 +1.511678e+00 +9.586576e-01 +9.543258e-01 +7.578734e-01 +9.182933e-01 +9.424914e-01 +6.983026e-01 +7.089472e-01 +7.241962e-01 +8.871490e-01
+9.733333e+00 +3.071852e+00 +1.821193e+00 +1.149215e+00 +7.492083e-01 +6.610188e-01 +6.854515e-01 +7.352545e-01 +6.444477e-01 +6.405912e-01 +6.102629e-01 +6.795939e-01 +2.812932e+00 +1.510585e+00 +9.586992e-01 +9.538944e-01 +7.577578e-01 +9.198824e-01 +9.433234e-01 +6.990665e-01 +7.101227e-01 +7.243311e-01 +8.871413e-01
+9.750000e+00 +3.078309e+00 +1.820179e+00 +1.148935e+00 +7.490994e-01 +6.609518e-01 +6.867370e-01 +7.360908e-01 +6.452924e-01 +6.410978e-01 +6.107022e-01 +6.798356e-01 +2.819057e+00 +1.509707e+00 +9.584334e-01 +9.533758e-01 +7.580102e-01 +9.213937e-01 +9.436759e-01 +6.998640e-01 +7.111891e-01 +7.243030e-01 +8.874122e-01
+9.766667e+00 +3.086768e+00 +1.819033e+00 +1.148864e+00 +7.492532e-01 +6.610483e-01 +6.876358e-01 +7.368093e-01 +6.458890e-01 +6.416942e-01 +6.109322e-01 +6.799661e-01 +2.827075e+00 +1.508729e+00 +9.583478e-01 +9.528321e-01 +7.587704e-01 +9.220779e-01 +9.440359e-01 +7.005326e-01 +7.125663e-01 +7.242281e-01 +8.875200e-01
+9.783333e+00 +3.090767e+00 +1.818290e+00 +1.148621e+00 +7.494463e-01 +6.610570e-01 +6.888036e-01 +7.377764e-01 +6.463254e-01 +6.423817e-01 +6.110352e-01 +6.800460e-01 +2.830897e+00 +1.508066e+00 +9.581132e-01 +9.523555e-01 +7.591270e-01 +9.234928e-01 +9.441880e-01 +7.006666e-01 +7.140858e-01 +7.240987e-01 +8.874636e-01
+9.800000e+00 +3.099546e+00 +1.817513e+00 +1.148444e+00 +7.494937e-01 +6.609499e-01 +6.897899e-01 +7.388687e-01 +6.465620e-01 +6.428786e-01 +6.110040e-01 +6.801963e-01 +2.839224e+00 +1.507379e+00 +9.579477e-01 +9.517988e-01 +7.593642e-01 +9.246596e-01 +9.444199e-01 +7.011762e-01 +7.154718e-01 +7.238220e-01 +8.876747e-01
+9.816667e+00 +3.112831e+00 +1.816523e+00 +1.148152e+00 +7.493871e-01 +6.608441e-01 +6.910063e-01 +7.399495e-01 +6.470417e-01 +6.432663e-01 +6.111576e-01 +6.803258e-01 +2.851795e+00 +1.506519e+00 +9.576847e-01 +9.512963e-01 +7.597518e-01 +9.261015e-01 +9.450522e-01 +7.021352e-01 +7.164233e-01 +7.237587e-01 +8.879239e-01
+9.833333e+00 +3.122420e+00 +1.815566e+00 +1.147797e+00 +7.492586e-01 +6.606923e-01 +6.921458e-01 +7.409863e-01 +6.473819e-01 +6.435777e-01 +6.111747e-01 +6.803075e-01 +2.860854e+00 +1.505679e+00 +9.573605e-01 +9.507390e-01 +7.597071e-01 +9.275193e-01 +9.457754e-01 +7.026856e-01 +7.170882e-01 +7.236176e-01 +8.880856e-01
+9.850000e+00 +3.135906e+00 +1.814700e+00 +1.147281e+00 +7.493258e-01 +6.605703e-01 +6.938089e-01 +7.424182e-01 +6.477090e-01 +6.437089e-01 +6.111862e-01 +6.804357e-01 +2.873556e+00 +1.504917e+00 +9.569018e-01 +9.502290e-01 +7.597190e-01 +9.293779e-01 +9.471668e-01 +7.035107e-01 +7.176370e-01 +7.234965e-01 +8.887650e-01
+9.866667e+00 +3.147901e+00 +1.813611e+00 +1.146621e+00 +7.501222e-01 +6.607470e-01 +6.949503e-01 +7.436010e-01 +6.479821e-01 +6.438145e-01 +6.111943e-01 +6.807642e-01 +2.884868e+00 +1.503975e+00 +9.563246e-01 +9.501216e-01 +7.604857e-01 +9.304594e-01 +9.480523e-01 +7.043670e-01 +7.179380e-01 +7.232867e-01 +8.898119e-01
+9.883333e+00 +3.159136e+00 +1.813378e+00 +1.146148e+00 +7.506226e-01 +6.608470e-01 +6.966717e-01 +7.449419e-01 +6.482447e-01 +6.438097e-01 +6.113921e-01 +6.809921e-01 +2.895473e+00 +1.503716e+00 +9.559150e-01 +9.499296e-01 +7.608102e-01 +9.326080e-01 +9.494890e-01 +7.051937e-01 +7.181304e-01 +7.231751e-01 +8.904417e-01
+9.900000e+00 +3.173872e+00 +1.813247e+00 +1.146202e+00 +7.509036e-01 +6.608775e-01 +6.982607e-01 +7.459536e-01 +6.483821e-01 +6.437597e-01 +6.115124e-01 +6.809854e-01 +2.909370e+00 +1.503521e+00 +9.559497e-01 +9.494619e-01 +7.612159e-01 +9.348050e-01 +9.505282e-01 +7.060010e-01 +7.186144e-01 +7.231408e-01 +8.906597e-01
+9.916667e+00 +3.190508e+00 +1.812882e+00 +1.146621e+00 +7.509222e-01 +6.607558e-01 +6.995756e-01 +7.467523e-01 +6.483375e-01 +6.436661e-01 +6.115858e-01 +6.810626e-01 +2.925052e+00 +1.503139e+00 +9.562609e-01 +9.489080e-01 +7.613616e-01 +9.364148e-01 +9.515191e-01 +7.065667e-01 +7.192680e-01 +7.230806e-01 +8.912890e-01
+9.933333e+00 +3.205758e+00 +1.813488e+00 +1.146587e+00 +7.508166e-01 +6.605874e-01 +7.008188e-01 +7.474642e-01 +6.481749e-01 +6.435486e-01 +6.115143e-01 +6.810518e-01 +2.939410e+00 +1.503534e+00 +9.561969e-01 +9.483905e-01 +7.612561e-01 +9.385220e-01 +9.523655e-01 +7.068113e-01 +7.199597e-01 +7.227844e-01 +8.916114e-01
+9.950000e+00 +3.215831e+00 +1.813546e+00 +1.146845e+00 +7.508683e-01 +6.604930e-01 +7.018017e-01 +7.479856e-01 +6.479991e-01 +6.433785e-01 +6.114166e-01 +6.808990e-01 +2.948907e+00 +1.503504e+00 +9.563736e-01 +9.480423e-01 +7.611436e-01 +9.401338e-01 +9.531272e-01 +7.069377e-01 +7.203676e-01 +7.224567e-01 +8.913732e-01
+9.966667e+00 +3.227666e+00 +1.812648e+00 +1.147414e+00 +7.507479e-01 +6.604518e-01 +7.026969e-01 +7.490004e-01 +6.477912e-01 +6.432546e-01 +6.112608e-01 +6.807257e-01 +2.960065e+00 +1.502718e+00 +9.567951e-01 +9.475292e-01 +7.613021e-01 +9.414894e-01 +9.540554e-01 +7.070873e-01 +7.210516e-01 +7.221527e-01 +8.911100e-01
+9.983333e+00 +3.241530e+00 +1.812696e+00 +1.148531e+00 +7.505679e-01 +6.603885e-01 +7.036417e-01 +7.501469e-01 +6.476639e-01 +6.432963e-01 +6.112038e-01 +6.805399e-01 +2.973142e+00 +1.502703e+00 +9.576792e-01 +9.471775e-01 +7.612816e-01 +9.434737e-01 +9.553783e-01 +7.070681e-01 +7.226008e-01 +7.218140e-01 +8.906563e-01
+1.000000e+01 +3.258503e+00 +1.811646e+00 +1.148203e+00 +7.503389e-01 +6.603576e-01 +7.043587e-01 +7.512648e-01 +6.477030e-01 +6.434247e-01 +6.110552e-01 +6.803173e-01 +2.989115e+00 +1.501794e+00 +9.573600e-01 +9.468584e-01 +7.615212e-01 +9.449565e-01 +9.564199e-01 +7.067912e-01 +7.240464e-01 +7.216577e-01 +8.902790e-01
+1.001667e+01 +3.274838e+00 +1.810924e+00 +1.148068e+00 +7.500737e-01 +6.604173e-01 +7.049633e-01 +7.527775e-01 +6.476631e-01 +6.433886e-01 +6.110231e-01 +6.800864e-01 +3.004506e+00 +1.501163e+00 +9.572068e-01 +9.465062e-01 +7.619040e-01 +9.461386e-01 +9.584959e-01 +7.066494e-01 +7.249230e-01 +7.213188e-01 +8.900688e-01
+1.003333e+01 +3.284811e+00 +1.810213e+00 +1.147640e+00 +7.498933e-01 +6.607222e-01 +7.057898e-01 +7.546607e-01 +6.475655e-01 +6.432749e-01 +6.110052e-01 +6.798519e-01 +3.013908e+00 +1.500527e+00 +9.568164e-01 +9.459564e-01 +7.625018e-01 +9.473596e-01 +9.610014e-01 +7.063950e-01 +7.252106e-01 +7.209615e-01 +8.896945e-01
+1.005000e+01 +3.290513e+00 +1.809497e+00 +1.147016e+00 +7.496195e-01 +6.606680e-01 +7.064215e-01 +7.561341e-01 +6.474160e-01 +6.430892e-01 +6.109228e-01 +6.796183e-01 +3.019304e+00 +1.499903e+00 +9.562648e-01 +9.455121e-01 +7.624688e-01 +9.479760e-01 +9.626840e-01 +7.061884e-01 +7.250905e-01 +7.206073e-01 +8.893058e-01
+1.006667e+01 +3.294651e+00 +1.808919e+00 +1.146971e+00 +7.493828e-01 +6.608416e-01 +7.069919e-01 +7.579494e-01 +6.473604e-01 +6.429033e-01 +6.109246e-01 +6.793875e-01 +3.023233e+00 +1.499417e+00 +9.561947e-01 +9.449826e-01 +7.629198e-01 +9.481784e-01 +9.650147e-01 +7.061325e-01 +7.250104e-01 +7.202499e-01 +8.888842e-01
+1.008333e+01 +3.302073e+00 +1.809366e+00 +1.148270e+00 +7.491960e-01 +6.611012e-01 +7.075871e-01 +7.599709e-01 +6.472194e-01 +6.427452e-01 +6.109612e-01 +6.791539e-01 +3.030265e+00 +1.499783e+00 +9.572280e-01 +9.444536e-01 +7.637182e-01 +9.482619e-01 +9.682985e-01 +7.064379e-01 +7.251461e-01 +7.200121e-01 +8.885000e-01
+1.010000e+01 +3.304147e+00 +1.810119e+00 +1.149803e+00 +7.492187e-01 +6.614248e-01 +7.081000e-01 +7.623115e-01 +6.471187e-01 +6.426541e-01 +6.109957e-01 +6.789275e-01 +3.032284e+00 +1.500404e+00 +9.584233e-01 +9.439852e-01 +7.644346e-01 +9.481747e-01 +9.713431e-01 +7.068891e-01 +7.254122e-01 +7.197192e-01 +8.881038e-01
+1.011667e+01 +3.303372e+00 +1.809434e+00 +1.151637e+00 +7.492613e-01 +6.616948e-01 +7.088149e-01 +7.646131e-01 +6.470528e-01 +6.425587e-01 +6.110818e-01 +6.787227e-01 +3.031626e+00 +1.499830e+00 +9.598455e-01 +9.435765e-01 +7.647868e-01 +9.484587e-01 +9.733263e-01 +7.073958e-01 +7.256647e-01 +7.195648e-01 +8.877101e-01
+1.013333e+01 +3.303029e+00 +1.808273e+00 +1.152932e+00 +7.491038e-01 +6.619552e-01 +7.099331e-01 +7.672112e-01 +6.469877e-01 +6.424732e-01 +6.111521e-01 +6.785070e-01 +3.031368e+00 +1.498865e+00 +9.608118e-01 +9.430326e-01 +7.651122e-01 +9.494724e-01 +9.751452e-01 +7.078393e-01 +7.258050e-01 +7.193616e-01 +8.872693e-01
+1.015000e+01 +3.301002e+00 +1.806951e+00 +1.154345e+00 +7.489278e-01 +6.623798e-01 +7.111778e-01 +7.701784e-01 +6.468792e-01 +6.424280e-01 +6.113493e-01 +6.782794e-01 +3.029519e+00 +1.497749e+00 +9.618721e-01 +9.425411e-01 +7.655107e-01 +9.504650e-01 +9.775707e-01 +7.079122e-01 +7.258364e-01 +7.194084e-01 +8.868896e-01
+1.016667e+01 +3.299127e+00 +1.805648e+00 +1.155116e+00 +7.490203e-01 +6.629559e-01 +7.118878e-01 +7.721273e-01 +6.467696e-01 +6.423626e-01 +6.113353e-01 +6.780756e-01 +3.027802e+00 +1.496651e+00 +9.624054e-01 +9.423114e-01 +7.660659e-01 +9.506610e-01 +9.791377e-01 +7.077671e-01 +7.258472e-01 +7.192659e-01 +8.864617e-01
+1.018333e+01 +3.297467e+00 +1.804373e+00 +1.155413e+00 +7.494083e-01 +6.633677e-01 +7.121235e-01 +7.737216e-01 +6.466601e-01 +6.423371e-01 +6.112449e-01 +6.779663e-01 +3.026287e+00 +1.495570e+00 +9.625688e-01 +9.424058e-01 +7.664554e-01 +9.505119e-01 +9.800594e-01 +7.077024e-01 +7.259132e-01 +7.189415e-01 +8.861486e-01
+1.020000e+01 +3.295606e+00 +1.803095e+00 +1.155303e+00 +7.500756e-01 +6.637509e-01 +7.123152e-01 +7.748199e-01 +6.464623e-01 +6.423129e-01 +6.112074e-01 +6.780374e-01 +3.024587e+00 +1.494487e+00 +9.624069e-01 +9.428710e-01 +7.667251e-01 +9.502356e-01 +9.806753e-01 +7.074061e-01 +7.258636e-01 +7.188228e-01 +8.859478e-01
+1.021667e+01 +3.294174e+00 +1.801792e+00 +1.154656e+00 +7.513502e-01 +6.644202e-01 +7.123380e-01 +7.757967e-01 +6.462959e-01 +6.425282e-01 +6.111017e-01 +6.782105e-01 +3.023294e+00 +1.493389e+00 +9.618256e-01 +9.437246e-01 +7.675419e-01 +9.497837e-01 +9.812470e-01 +7.071501e-01 +7.259381e-01 +7.185472e-01 +8.859250e-01
+1.023333e+01 +3.293675e+00 +1.800684e+00 +1.154372e+00 +7.523027e-01 +6.648972e-01 +7.123786e-01 +7.767170e-01 +6.462257e-01 +6.428823e-01 +6.111413e-01 +6.784282e-01 +3.022886e+00 +1.492443e+00 +9.615669e-01 +9.443995e-01 +7.679710e-01 +9.495526e-01 +9.817555e-01 +7.072653e-01 +7.261633e-01 +7.184209e-01 +8.858105e-01
+1.025000e+01 +3.296746e+00 +1.799906e+00 +1.153740e+00 +7.527751e-01 +6.649932e-01 +7.125826e-01 +7.774867e-01 +6.463202e-01 +6.432281e-01 +6.112338e-01 +6.788223e-01 +3.025824e+00 +1.491760e+00 +9.610132e-01 +9.445522e-01 +7.681420e-01 +9.498274e-01 +9.818664e-01 +7.077554e-01 +7.262854e-01 +7.182051e-01 +8.862959e-01
+1.026667e+01 +3.297536e+00 +1.799160e+00 +1.153022e+00 +7.529123e-01 +6.650764e-01 +7.126803e-01 +7.779749e-01 +6.462818e-01 +6.435885e-01 +6.113300e-01 +6.789555e-01 +3.026618e+00 +1.491104e+00 +9.603872e-01 +9.445418e-01 +7.682506e-01 +9.498678e-01 +9.818369e-01 +7.077774e-01 +7.263388e-01 +7.179542e-01 +8.863692e-01
+1.028333e+01 +3.298430e+00 +1.799119e+00 +1.152442e+00 +7.530738e-01 +6.653410e-01 +7.126495e-01 +7.784289e-01 +6.461151e-01 +6.439588e-01 +6.115431e-01 +6.790665e-01 +3.027513e+00 +1.491028e+00 +9.598689e-01 +9.448738e-01 +7.685327e-01 +9.498216e-01 +9.822476e-01 +7.075022e-01 +7.263762e-01 +7.177914e-01 +8.863772e-01
+1.030000e+01 +3.301439e+00 +1.799915e+00 +1.152365e+00 +7.534882e-01 +6.657188e-01 +7.127621e-01 +7.790886e-01 +6.459470e-01 +6.445050e-01 +6.119762e-01 +6.791966e-01 +3.030404e+00 +1.491639e+00 +9.597607e-01 +9.460679e-01 +7.690765e-01 +9.500232e-01 +9.828049e-01 +7.072537e-01 +7.265673e-01 +7.179051e-01 +8.865743e-01
+1.031667e+01 +3.306289e+00 +1.802217e+00 +1.152322e+00 +7.540266e-01 +6.662042e-01 +7.126536e-01 +7.796565e-01 +6.457516e-01 +6.450871e-01 +6.124140e-01 +6.794631e-01 +3.035050e+00 +1.493510e+00 +9.596610e-01 +9.480289e-01 +7.705701e-01 +9.497306e-01 +9.829221e-01 +7.069648e-01 +7.267152e-01 +7.180162e-01 +8.868669e-01
+1.033333e+01 +3.309106e+00 +1.802902e+00 +1.152283e+00 +7.544637e-01 +6.665862e-01 +7.126252e-01 +7.806617e-01 +6.455606e-01 +6.455468e-01 +6.127612e-01 +6.795366e-01 +3.037785e+00 +1.494031e+00 +9.595639e-01 +9.494501e-01 +7.714694e-01 +9.495210e-01 +9.836183e-01 +7.065999e-01 +7.268273e-01 +7.181442e-01 +8.866118e-01
+1.035000e+01 +3.308135e+00 +1.803669e+00 +1.152361e+00 +7.549359e-01 +6.668814e-01 +7.125481e-01 +7.817723e-01 +6.453561e-01 +6.460836e-01 +6.132995e-01 +6.796970e-01 +3.036946e+00 +1.494626e+00 +9.595707e-01 +9.505360e-01 +7.722070e-01 +9.492826e-01 +9.839171e-01 +7.062475e-01 +7.272426e-01 +7.183885e-01 +8.864396e-01
+1.036667e+01 +3.305624e+00 +1.803843e+00 +1.152464e+00 +7.553675e-01 +6.668507e-01 +7.123991e-01 +7.824483e-01 +6.451588e-01 +6.466607e-01 +6.135090e-01 +6.796939e-01 +3.034644e+00 +1.494730e+00 +9.595974e-01 +9.512402e-01 +7.721477e-01 +9.489729e-01 +9.837253e-01 +7.059286e-01 +7.279354e-01 +7.183363e-01 +8.860481e-01
+1.038333e+01 +3.303339e+00 +1.803559e+00 +1.152523e+00 +7.560627e-01 +6.668293e-01 +7.121926e-01 +7.826497e-01 +6.449771e-01 +6.473401e-01 +6.139698e-01 +6.796240e-01 +3.032553e+00 +1.494468e+00 +9.595926e-01 +9.522448e-01 +7.718569e-01 +9.484598e-01 +9.832940e-01 +7.055760e-01 +7.286640e-01 +7.187309e-01 +8.856084e-01
+1.040000e+01 +3.301706e+00 +1.802766e+00 +1.151969e+00 +7.567683e-01 +6.667680e-01 +7.119643e-01 +7.825966e-01 +6.449229e-01 +6.478574e-01 +6.143467e-01 +6.795422e-01 +3.031076e+00 +1.493793e+00 +9.590939e-01 +9.531484e-01 +7.714427e-01 +9.479039e-01 +9.827900e-01 +7.054268e-01 +7.288754e-01 +7.191225e-01 +8.851271e-01
+1.041667e+01 +3.299145e+00 +1.801858e+00 +1.151210e+00 +7.575441e-01 +6.668153e-01 +7.117964e-01 +7.825936e-01 +6.447773e-01 +6.482346e-01 +6.147107e-01 +6.794854e-01 +3.028726e+00 +1.493017e+00 +9.584340e-01 +9.538197e-01 +7.711237e-01 +9.474982e-01 +9.823979e-01 +7.051187e-01 +7.290625e-01 +7.192370e-01 +8.847935e-01
+1.043333e+01 +3.296738e+00 +1.800592e+00 +1.150538e+00 +7.582187e-01 +6.667760e-01 +7.116226e-01 +7.825062e-01 +6.445960e-01 +6.483855e-01 +6.151807e-01 +6.795785e-01 +3.026517e+00 +1.491945e+00 +9.578464e-01 +9.542727e-01 +7.707833e-01 +9.470488e-01 +9.819852e-01 +7.047739e-01 +7.290213e-01 +7.193833e-01 +8.847467e-01
+1.045000e+01 +3.294268e+00 +1.799451e+00 +1.149824e+00 +7.587048e-01 +6.668084e-01 +7.114898e-01 +7.823748e-01 +6.444148e-01 +6.487348e-01 +6.157218e-01 +6.795228e-01 +3.024250e+00 +1.490980e+00 +9.572222e-01 +9.545441e-01 +7.705310e-01 +9.465531e-01 +9.814571e-01 +7.044181e-01 +7.292486e-01 +7.197144e-01 +8.844472e-01
+1.046667e+01 +3.292548e+00 +1.798199e+00 +1.149482e+00 +7.594688e-01 +6.669173e-01 +7.113100e-01 +7.822438e-01 +6.442507e-01 +6.491071e-01 +6.159622e-01 +6.795058e-01 +3.022699e+00 +1.489923e+00 +9.569122e-01 +9.550963e-01 +7.702948e-01 +9.460184e-01 +9.809604e-01 +7.041399e-01 +7.297504e-01 +7.196880e-01 +8.841832e-01
+1.048333e+01 +3.290556e+00 +1.796957e+00 +1.149184e+00 +7.598230e-01 +6.670566e-01 +7.110910e-01 +7.820747e-01 +6.440558e-01 +6.491017e-01 +6.164660e-01 +6.797578e-01 +3.020889e+00 +1.488873e+00 +9.566295e-01 +9.552263e-01 +7.700757e-01 +9.454699e-01 +9.804155e-01 +7.038961e-01 +7.297518e-01 +7.199512e-01 +8.842589e-01
+1.050000e+01 +3.288090e+00 +1.796296e+00 +1.149064e+00 +7.601241e-01 +6.669701e-01 +7.108837e-01 +7.818173e-01 +6.438550e-01 +6.490496e-01 +6.167567e-01 +6.800394e-01 +3.018630e+00 +1.488304e+00 +9.564793e-01 +9.554406e-01 +7.697218e-01 +9.449161e-01 +9.798518e-01 +7.036132e-01 +7.296608e-01 +7.198939e-01 +8.845207e-01
+1.051667e+01 +3.285966e+00 +1.795145e+00 +1.148830e+00 +7.602573e-01 +6.669550e-01 +7.106743e-01 +7.815401e-01 +6.436967e-01 +6.489058e-01 +6.171130e-01 +6.805483e-01 +3.016689e+00 +1.487327e+00 +9.562329e-01 +9.551912e-01 +7.694928e-01 +9.443665e-01 +9.792885e-01 +7.034667e-01 +7.294549e-01 +7.198793e-01 +8.850397e-01
+1.053333e+01 +3.284668e+00 +1.794251e+00 +1.148530e+00 +7.605993e-01 +6.669734e-01 +7.104944e-01 +7.812793e-01 +6.435030e-01 +6.488998e-01 +6.173628e-01 +6.810476e-01 +3.015519e+00 +1.486564e+00 +9.559425e-01 +9.549399e-01 +7.694989e-01 +9.438319e-01 +9.787708e-01 +7.032511e-01 +7.296002e-01 +7.197705e-01 +8.855004e-01
+1.055000e+01 +3.283912e+00 +1.793260e+00 +1.148332e+00 +7.608571e-01 +6.668319e-01 +7.103263e-01 +7.810439e-01 +6.433005e-01 +6.489870e-01 +6.175027e-01 +6.817226e-01 +3.014864e+00 +1.485718e+00 +9.557315e-01 +9.546169e-01 +7.692492e-01 +9.434017e-01 +9.782196e-01 +7.030066e-01 +7.299393e-01 +7.195598e-01 +8.862311e-01
+1.056667e+01 +3.281525e+00 +1.792018e+00 +1.148342e+00 +7.609560e-01 +6.667205e-01 +7.100987e-01 +7.807751e-01 +6.431086e-01 +6.489604e-01 +6.176188e-01 +6.821395e-01 +3.012676e+00 +1.484668e+00 +9.556870e-01 +9.543855e-01 +7.689138e-01 +9.428540e-01 +9.776398e-01 +7.026932e-01 +7.300052e-01 +7.193403e-01 +8.865393e-01
+1.058333e+01 +3.278938e+00 +1.790949e+00 +1.148026e+00 +7.613412e-01 +6.666854e-01 +7.098767e-01 +7.805981e-01 +6.429632e-01 +6.488989e-01 +6.175556e-01 +6.823950e-01 +3.010299e+00 +1.483760e+00 +9.553627e-01 +9.546701e-01 +7.685989e-01 +9.423744e-01 +9.771179e-01 +7.023367e-01 +7.299048e-01 +7.189913e-01 +8.866452e-01
+1.060000e+01 +3.276837e+00 +1.790042e+00 +1.147262e+00 +7.623306e-01 +6.667701e-01 +7.096474e-01 +7.803961e-01 +6.429955e-01 +6.487632e-01 +6.174251e-01 +6.825677e-01 +3.008366e+00 +1.482984e+00 +9.546961e-01 +9.555489e-01 +7.684544e-01 +9.418878e-01 +9.765422e-01 +7.023185e-01 +7.295535e-01 +7.186147e-01 +8.866437e-01
+1.061667e+01 +3.275568e+00 +1.789901e+00 +1.146515e+00 +7.631848e-01 +6.667781e-01 +7.094184e-01 +7.801450e-01 +6.430853e-01 +6.486285e-01 +6.173226e-01 +6.827822e-01 +3.007215e+00 +1.482826e+00 +9.540535e-01 +9.562771e-01 +7.681964e-01 +9.414989e-01 +9.760332e-01 +7.024878e-01 +7.292225e-01 +7.182519e-01 +8.867220e-01
+1.063333e+01 +3.276625e+00 +1.790160e+00 +1.145748e+00 +7.642343e-01 +6.667894e-01 +7.092183e-01 +7.800075e-01 +6.432139e-01 +6.485548e-01 +6.172032e-01 +6.831912e-01 +3.008230e+00 +1.482975e+00 +9.533891e-01 +9.569708e-01 +7.680385e-01 +9.414571e-01 +9.754894e-01 +7.028037e-01 +7.290192e-01 +7.178857e-01 +8.873382e-01
+1.065000e+01 +3.276822e+00 +1.789228e+00 +1.145022e+00 +7.654540e-01 +6.668397e-01 +7.090702e-01 +7.802336e-01 +6.433969e-01 +6.484623e-01 +6.171741e-01 +6.840240e-01 +3.008443e+00 +1.482158e+00 +9.527547e-01 +9.577593e-01 +7.679145e-01 +9.414010e-01 +9.750445e-01 +7.031549e-01 +7.286934e-01 +7.175273e-01 +8.885890e-01
+1.066667e+01 +3.276649e+00 +1.788834e+00 +1.144607e+00 +7.663634e-01 +6.669442e-01 +7.090245e-01 +7.803448e-01 +6.436543e-01 +6.485681e-01 +6.173664e-01 +6.850407e-01 +3.008303e+00 +1.481773e+00 +9.523626e-01 +9.582762e-01 +7.678177e-01 +9.417586e-01 +9.744996e-01 +7.034939e-01 +7.284929e-01 +7.172633e-01 +8.902747e-01
+1.068333e+01 +3.275151e+00 +1.788059e+00 +1.144154e+00 +7.677874e-01 +6.672507e-01 +7.088939e-01 +7.804191e-01 +6.441682e-01 +6.488752e-01 +6.173946e-01 +6.857314e-01 +3.006925e+00 +1.481089e+00 +9.519276e-01 +9.594489e-01 +7.678841e-01 +9.416496e-01 +9.739959e-01 +7.040511e-01 +7.285126e-01 +7.169361e-01 +8.912308e-01
+1.070000e+01 +3.274375e+00 +1.787513e+00 +1.143591e+00 +7.686503e-01 +6.674933e-01 +7.090054e-01 +7.805363e-01 +6.444032e-01 +6.491606e-01 +6.174866e-01 +6.862374e-01 +3.006221e+00 +1.480581e+00 +9.514063e-01 +9.599426e-01 +7.678927e-01 +9.421269e-01 +9.735074e-01 +7.042598e-01 +7.285238e-01 +7.166216e-01 +8.919683e-01
+1.071667e+01 +3.273342e+00 +1.787126e+00 +1.143079e+00 +7.696546e-01 +6.678525e-01 +7.090967e-01 +7.804601e-01 +6.447227e-01 +6.496332e-01 +6.176106e-01 +6.865882e-01 +3.005283e+00 +1.480218e+00 +9.509346e-01 +9.607389e-01 +7.680902e-01 +9.423032e-01 +9.729877e-01 +7.047172e-01 +7.285643e-01 +7.163962e-01 +8.923592e-01
+1.073333e+01 +3.274381e+00 +1.787250e+00 +1.142526e+00 +7.703481e-01 +6.683312e-01 +7.090588e-01 +7.802168e-01 +6.450952e-01 +6.502344e-01 +6.177620e-01 +6.866670e-01 +3.006300e+00 +1.480269e+00 +9.504348e-01 +9.612092e-01 +7.686142e-01 +9.425161e-01 +9.725179e-01 +7.054887e-01 +7.285434e-01 +7.161538e-01 +8.923682e-01
+1.075000e+01 +3.274116e+00 +1.786573e+00 +1.141797e+00 +7.706131e-01 +6.687695e-01 +7.091631e-01 +7.800343e-01 +6.453841e-01 +6.512095e-01 +6.179323e-01 +6.866069e-01 +3.006090e+00 +1.479652e+00 +9.498059e-01 +9.610946e-01 +7.689580e-01 +9.429161e-01 +9.720492e-01 +7.058611e-01 +7.291145e-01 +7.158904e-01 +8.921723e-01
+1.076667e+01 +3.274106e+00 +1.787174e+00 +1.141293e+00 +7.707263e-01 +6.691285e-01 +7.093424e-01 +7.798254e-01 +6.458182e-01 +6.524185e-01 +6.179814e-01 +6.864431e-01 +3.006117e+00 +1.480080e+00 +9.493593e-01 +9.610817e-01 +7.692214e-01 +9.436802e-01 +9.716362e-01 +7.064397e-01 +7.298683e-01 +7.156007e-01 +8.918431e-01
+1.078333e+01 +3.274440e+00 +1.788270e+00 +1.140832e+00 +7.707782e-01 +6.694511e-01 +7.094249e-01 +7.796570e-01 +6.465765e-01 +6.540989e-01 +6.180854e-01 +6.862523e-01 +3.006489e+00 +1.480921e+00 +9.489445e-01 +9.612846e-01 +7.696854e-01 +9.440773e-01 +9.712609e-01 +7.075485e-01 +7.309006e-01 +7.153638e-01 +8.915050e-01
+1.080000e+01 +3.274535e+00 +1.788827e+00 +1.140532e+00 +7.706377e-01 +6.696582e-01 +7.095369e-01 +7.796251e-01 +6.473335e-01 +6.557449e-01 +6.180810e-01 +6.860573e-01 +3.006635e+00 +1.481308e+00 +9.486512e-01 +9.610491e-01 +7.700173e-01 +9.445017e-01 +9.710482e-01 +7.085833e-01 +7.319571e-01 +7.150302e-01 +8.913004e-01
+1.081667e+01 +3.274427e+00 +1.789722e+00 +1.139887e+00 +7.707004e-01 +6.698314e-01 +7.093857e-01 +7.794745e-01 +6.484849e-01 +6.572981e-01 +6.180296e-01 +6.858442e-01 +3.006588e+00 +1.481983e+00 +9.480812e-01 +9.610816e-01 +7.703365e-01 +9.444247e-01 +9.707641e-01 +7.102660e-01 +7.327467e-01 +7.146715e-01 +8.908830e-01
+1.083333e+01 +3.276905e+00 +1.789907e+00 +1.139274e+00 +7.706446e-01 +6.699752e-01 +7.092577e-01 +7.793172e-01 +6.494838e-01 +6.584882e-01 +6.179421e-01 +6.856119e-01 +3.008985e+00 +1.482087e+00 +9.475519e-01 +9.608142e-01 +7.707545e-01 +9.444201e-01 +9.704610e-01 +7.121031e-01 +7.329710e-01 +7.143172e-01 +8.904279e-01
+1.085000e+01 +3.278974e+00 +1.789353e+00 +1.138964e+00 +7.704729e-01 +6.700481e-01 +7.091044e-01 +7.791260e-01 +6.507486e-01 +6.596573e-01 +6.178935e-01 +6.853896e-01 +3.011000e+00 +1.481576e+00 +9.472722e-01 +9.603226e-01 +7.709774e-01 +9.443344e-01 +9.701279e-01 +7.144491e-01 +7.331094e-01 +7.139794e-01 +8.899557e-01
+1.086667e+01 +3.282724e+00 +1.789015e+00 +1.138986e+00 +7.702543e-01 +6.700426e-01 +7.090041e-01 +7.790369e-01 +6.519726e-01 +6.606418e-01 +6.178527e-01 +6.851659e-01 +3.014592e+00 +1.481250e+00 +9.472625e-01 +9.598337e-01 +7.711157e-01 +9.445278e-01 +9.697465e-01 +7.170958e-01 +7.330142e-01 +7.136765e-01 +8.894990e-01
+1.088333e+01 +3.284139e+00 +1.787717e+00 +1.139769e+00 +7.700367e-01 +6.700326e-01 +7.088170e-01 +7.790257e-01 +6.532183e-01 +6.615544e-01 +6.177761e-01 +6.849502e-01 +3.015999e+00 +1.480151e+00 +9.478728e-01 +9.592742e-01 +7.710729e-01 +9.441656e-01 +9.695090e-01 +7.197956e-01 +7.329626e-01 +7.134095e-01 +8.890434e-01
+1.090000e+01 +3.283965e+00 +1.786629e+00 +1.140841e+00 +7.697863e-01 +6.699203e-01 +7.087072e-01 +7.790346e-01 +6.542253e-01 +6.621382e-01 +6.176783e-01 +6.847230e-01 +3.015904e+00 +1.479220e+00 +9.486991e-01 +9.587088e-01 +7.708230e-01 +9.440395e-01 +9.690527e-01 +7.219084e-01 +7.329255e-01 +7.131854e-01 +8.885782e-01
+1.091667e+01 +3.285916e+00 +1.785464e+00 +1.141499e+00 +7.695778e-01 +6.698706e-01 +7.086491e-01 +7.790934e-01 +6.549143e-01 +6.626713e-01 +6.175480e-01 +6.845432e-01 +3.017804e+00 +1.478224e+00 +9.491787e-01 +9.581435e-01 +7.707562e-01 +9.440960e-01 +9.685957e-01 +7.235927e-01 +7.330504e-01 +7.128582e-01 +8.881190e-01
+1.093333e+01 +3.287062e+00 +1.784384e+00 +1.142707e+00 +7.697008e-01 +6.699445e-01 +7.085845e-01 +7.791775e-01 +6.559710e-01 +6.632751e-01 +6.174025e-01 +6.843295e-01 +3.018945e+00 +1.477299e+00 +9.501095e-01 +9.577706e-01 +7.709090e-01 +9.441055e-01 +9.680973e-01 +7.259254e-01 +7.332716e-01 +7.125402e-01 +8.876133e-01
+1.095000e+01 +3.288433e+00 +1.783205e+00 +1.143751e+00 +7.696192e-01 +6.697971e-01 +7.083946e-01 +7.791913e-01 +6.568676e-01 +6.635669e-01 +6.172274e-01 +6.841208e-01 +3.020308e+00 +1.476303e+00 +9.509023e-01 +9.572358e-01 +7.706808e-01 +9.437562e-01 +9.676191e-01 +7.279420e-01 +7.334507e-01 +7.121893e-01 +8.871210e-01
+1.096667e+01 +3.286825e+00 +1.782058e+00 +1.143398e+00 +7.695655e-01 +6.696315e-01 +7.083278e-01 +7.794074e-01 +6.575904e-01 +6.638576e-01 +6.171247e-01 +6.839882e-01 +3.018860e+00 +1.475324e+00 +9.505556e-01 +9.568003e-01 +7.703780e-01 +9.435252e-01 +9.673431e-01 +7.289903e-01 +7.334388e-01 +7.119574e-01 +8.867178e-01
+1.098333e+01 +3.285082e+00 +1.781206e+00 +1.142833e+00 +7.694606e-01 +6.694594e-01 +7.082822e-01 +7.794278e-01 +6.580195e-01 +6.639594e-01 +6.171076e-01 +6.839159e-01 +3.017287e+00 +1.474584e+00 +9.500473e-01 +9.563742e-01 +7.701151e-01 +9.433062e-01 +9.669011e-01 +7.295489e-01 +7.332601e-01 +7.118797e-01 +8.863355e-01
+1.100000e+01 +3.284037e+00 +1.780261e+00 +1.142205e+00 +7.693999e-01 +6.693526e-01 +7.081929e-01 +7.793308e-01 +6.583530e-01 +6.641429e-01 +6.170558e-01 +6.837707e-01 +3.016372e+00 +1.473778e+00 +9.494935e-01 +9.558399e-01 +7.700612e-01 +9.429265e-01 +9.664577e-01 +7.298782e-01 +7.332198e-01 +7.118227e-01 +8.858872e-01
+1.101667e+01 +3.282429e+00 +1.779443e+00 +1.141721e+00 +7.692156e-01 +6.692166e-01 +7.081149e-01 +7.790982e-01 +6.588412e-01 +6.644053e-01 +6.170473e-01 +6.836276e-01 +3.014930e+00 +1.473074e+00 +9.490577e-01 +9.553045e-01 +7.699357e-01 +9.426121e-01 +9.659069e-01 +7.304349e-01 +7.331951e-01 +7.117129e-01 +8.854345e-01
+1.103333e+01 +3.280325e+00 +1.780192e+00 +1.141124e+00 +7.690350e-01 +6.690972e-01 +7.080604e-01 +7.788255e-01 +6.591662e-01 +6.644998e-01 +6.169969e-01 +6.834492e-01 +3.013013e+00 +1.473657e+00 +9.485261e-01 +9.547568e-01 +7.699794e-01 +9.425801e-01 +9.654483e-01 +7.306811e-01 +7.330368e-01 +7.115214e-01 +8.850068e-01
+1.105000e+01 +3.279367e+00 +1.779912e+00 +1.141243e+00 +7.687634e-01 +6.689515e-01 +7.080515e-01 +7.787242e-01 +6.591510e-01 +6.647059e-01 +6.168631e-01 +6.832431e-01 +3.012158e+00 +1.473370e+00 +9.485900e-01 +9.542455e-01 +7.697963e-01 +9.427284e-01 +9.649248e-01 +7.305777e-01 +7.332922e-01 +7.112317e-01 +8.846576e-01
+1.106667e+01 +3.280758e+00 +1.780023e+00 +1.142160e+00 +7.685335e-01 +6.688446e-01 +7.081518e-01 +7.786705e-01 +6.590625e-01 +6.648101e-01 +6.167064e-01 +6.830349e-01 +3.013515e+00 +1.473399e+00 +9.492790e-01 +9.537455e-01 +7.698897e-01 +9.430196e-01 +9.644713e-01 +7.303900e-01 +7.335386e-01 +7.112269e-01 +8.845884e-01
+1.108333e+01 +3.282515e+00 +1.780467e+00 +1.143629e+00 +7.683265e-01 +6.687203e-01 +7.082513e-01 +7.786103e-01 +6.589563e-01 +6.650121e-01 +6.166002e-01 +6.828973e-01 +3.015212e+00 +1.473707e+00 +9.503844e-01 +9.535773e-01 +7.697700e-01 +9.435726e-01 +9.639017e-01 +7.301931e-01 +7.341048e-01 +7.111680e-01 +8.847051e-01
+1.110000e+01 +3.282345e+00 +1.779662e+00 +1.146102e+00 +7.681433e-01 +6.685902e-01 +7.082742e-01 +7.787767e-01 +6.587927e-01 +6.655150e-01 +6.164498e-01 +6.827193e-01 +3.015089e+00 +1.472990e+00 +9.522922e-01 +9.533037e-01 +7.694517e-01 +9.437823e-01 +9.634683e-01 +7.299701e-01 +7.354153e-01 +7.110642e-01 +8.846095e-01
+1.111667e+01 +3.283418e+00 +1.779192e+00 +1.148007e+00 +7.680015e-01 +6.685047e-01 +7.083328e-01 +7.792793e-01 +6.586057e-01 +6.662114e-01 +6.163482e-01 +6.825783e-01 +3.016130e+00 +1.472541e+00 +9.537222e-01 +9.531781e-01 +7.693404e-01 +9.441674e-01 +9.635195e-01 +7.297384e-01 +7.366683e-01 +7.107913e-01 +8.846689e-01
+1.113333e+01 +3.285958e+00 +1.779149e+00 +1.149271e+00 +7.678970e-01 +6.686034e-01 +7.082886e-01 +7.795543e-01 +6.585823e-01 +6.665713e-01 +6.161795e-01 +6.823775e-01 +3.018544e+00 +1.472432e+00 +9.546497e-01 +9.530677e-01 +7.694310e-01 +9.445350e-01 +9.632561e-01 +7.301458e-01 +7.372658e-01 +7.105349e-01 +8.843964e-01
+1.115000e+01 +3.288277e+00 +1.780132e+00 +1.149938e+00 +7.678631e-01 +6.686500e-01 +7.083719e-01 +7.799876e-01 +6.587057e-01 +6.667755e-01 +6.159979e-01 +6.821650e-01 +3.020745e+00 +1.473146e+00 +9.550959e-01 +9.527480e-01 +7.693628e-01 +9.455872e-01 +9.630969e-01 +7.309084e-01 +7.375686e-01 +7.103045e-01 +8.839760e-01
+1.116667e+01 +3.287250e+00 +1.783232e+00 +1.151126e+00 +7.677790e-01 +6.689642e-01 +7.084888e-01 +7.807185e-01 +6.588735e-01 +6.670681e-01 +6.158177e-01 +6.819817e-01 +3.019805e+00 +1.475577e+00 +9.559771e-01 +9.523310e-01 +7.701217e-01 +9.465307e-01 +9.632546e-01 +7.313910e-01 +7.381314e-01 +7.100655e-01 +8.837248e-01
+1.118333e+01 +3.288257e+00 +1.786067e+00 +1.152311e+00 +7.676042e-01 +6.691599e-01 +7.087645e-01 +7.816778e-01 +6.588740e-01 +6.672861e-01 +6.156344e-01 +6.818271e-01 +3.020758e+00 +1.477796e+00 +9.568413e-01 +9.518018e-01 +7.705195e-01 +9.477684e-01 +9.640923e-01 +7.315198e-01 +7.384135e-01 +7.100020e-01 +8.837555e-01
+1.120000e+01 +3.288145e+00 +1.787718e+00 +1.153067e+00 +7.675232e-01 +6.696436e-01 +7.091374e-01 +7.830274e-01 +6.589028e-01 +6.674033e-01 +6.154650e-01 +6.817699e-01 +3.020666e+00 +1.479024e+00 +9.573574e-01 +9.513092e-01 +7.712905e-01 +9.490006e-01 +9.647280e-01 +7.316084e-01 +7.385439e-01 +7.098086e-01 +8.840117e-01
+1.121667e+01 +3.288164e+00 +1.788566e+00 +1.154619e+00 +7.677741e-01 +6.705517e-01 +7.094761e-01 +7.838546e-01 +6.589379e-01 +6.673749e-01 +6.153367e-01 +6.821364e-01 +3.020696e+00 +1.479602e+00 +9.585181e-01 +9.511262e-01 +7.724736e-01 +9.500406e-01 +9.645709e-01 +7.318387e-01 +7.386600e-01 +7.095344e-01 +8.851665e-01
+1.123333e+01 +3.286551e+00 +1.789160e+00 +1.155261e+00 +7.681061e-01 +6.713680e-01 +7.098804e-01 +7.845183e-01 +6.589304e-01 +6.672935e-01 +6.151636e-01 +6.821962e-01 +3.019210e+00 +1.479994e+00 +9.589192e-01 +9.509377e-01 +7.736521e-01 +9.508841e-01 +9.643735e-01 +7.317602e-01 +7.385053e-01 +7.093099e-01 +8.855037e-01
+1.125000e+01 +3.285413e+00 +1.791140e+00 +1.155023e+00 +7.682299e-01 +6.721256e-01 +7.100864e-01 +7.851600e-01 +6.588683e-01 +6.670925e-01 +6.149837e-01 +6.821415e-01 +3.018186e+00 +1.481535e+00 +9.586352e-01 +9.505518e-01 +7.751667e-01 +9.514079e-01 +9.644384e-01 +7.315585e-01 +7.381231e-01 +7.090684e-01 +8.853750e-01
+1.126667e+01 +3.283790e+00 +1.794434e+00 +1.154248e+00 +7.683737e-01 +6.727149e-01 +7.101671e-01 +7.853476e-01 +6.586685e-01 +6.669194e-01 +6.148182e-01 +6.820636e-01 +3.016704e+00 +1.484153e+00 +9.579651e-01 +9.503645e-01 +7.764777e-01 +9.521203e-01 +9.639918e-01 +7.311829e-01 +7.378661e-01 +7.087847e-01 +8.850429e-01
+1.128333e+01 +3.281742e+00 +1.798208e+00 +1.153501e+00 +7.684347e-01 +6.733626e-01 +7.101655e-01 +7.856036e-01 +6.584993e-01 +6.668404e-01 +6.146523e-01 +6.819079e-01 +3.014825e+00 +1.487148e+00 +9.573228e-01 +9.500537e-01 +7.780217e-01 +9.526958e-01 +9.636306e-01 +7.308117e-01 +7.377569e-01 +7.084795e-01 +8.846281e-01
+1.130000e+01 +3.279344e+00 +1.801526e+00 +1.152988e+00 +7.686481e-01 +6.740514e-01 +7.101368e-01 +7.857844e-01 +6.583979e-01 +6.667738e-01 +6.145251e-01 +6.817471e-01 +3.012626e+00 +1.489777e+00 +9.568765e-01 +9.498397e-01 +7.799001e-01 +9.529484e-01 +9.630868e-01 +7.305182e-01 +7.375992e-01 +7.081744e-01 +8.843759e-01
+1.131667e+01 +3.277807e+00 +1.803163e+00 +1.152442e+00 +7.688306e-01 +6.747385e-01 +7.101585e-01 +7.860422e-01 +6.584687e-01 +6.669451e-01 +6.144001e-01 +6.815514e-01 +3.011244e+00 +1.491047e+00 +9.563902e-01 +9.494711e-01 +7.817246e-01 +9.529042e-01 +9.627665e-01 +7.303730e-01 +7.377200e-01 +7.078225e-01 +8.840755e-01
+1.133333e+01 +3.275227e+00 +1.805566e+00 +1.151848e+00 +7.690264e-01 +6.752536e-01 +7.100472e-01 +7.858662e-01 +6.586290e-01 +6.670978e-01 +6.143140e-01 +6.815052e-01 +3.008869e+00 +1.492960e+00 +9.558635e-01 +9.490092e-01 +7.830557e-01 +9.529265e-01 +9.623153e-01 +7.303622e-01 +7.378079e-01 +7.075138e-01 +8.839616e-01
+1.135000e+01 +3.273020e+00 +1.807961e+00 +1.151686e+00 +7.692617e-01 +6.757814e-01 +7.100742e-01 +7.858066e-01 +6.586227e-01 +6.672454e-01 +6.142818e-01 +6.816238e-01 +3.006831e+00 +1.494847e+00 +9.556868e-01 +9.485936e-01 +7.841826e-01 +9.534155e-01 +9.619371e-01 +7.301517e-01 +7.380620e-01 +7.072176e-01 +8.841657e-01
+1.136667e+01 +3.271114e+00 +1.811037e+00 +1.151638e+00 +7.692745e-01 +6.762282e-01 +7.101361e-01 +7.857514e-01 +6.585150e-01 +6.673761e-01 +6.143388e-01 +6.817884e-01 +3.005089e+00 +1.497283e+00 +9.555968e-01 +9.480820e-01 +7.852748e-01 +9.539604e-01 +9.616440e-01 +7.298273e-01 +7.384869e-01 +7.070520e-01 +8.842287e-01
+1.138333e+01 +3.268898e+00 +1.811607e+00 +1.152179e+00 +7.694427e-01 +6.765146e-01 +7.100391e-01 +7.856098e-01 +6.584837e-01 +6.675375e-01 +6.142483e-01 +6.820174e-01 +3.003068e+00 +1.497681e+00 +9.559722e-01 +9.476624e-01 +7.858958e-01 +9.538478e-01 +9.613150e-01 +7.294499e-01 +7.390416e-01 +7.066999e-01 +8.845478e-01
+1.140000e+01 +3.266654e+00 +1.813489e+00 +1.152053e+00 +7.697382e-01 +6.768892e-01 +7.098524e-01 +7.853789e-01 +6.585953e-01 +6.677370e-01 +6.141855e-01 +6.823204e-01 +3.001004e+00 +1.499167e+00 +9.557958e-01 +9.472904e-01 +7.867359e-01 +9.537629e-01 +9.611953e-01 +7.291903e-01 +7.394587e-01 +7.063793e-01 +8.848711e-01
+1.141667e+01 +3.264696e+00 +1.818001e+00 +1.151588e+00 +7.696366e-01 +6.770665e-01 +7.096667e-01 +7.851165e-01 +6.585447e-01 +6.677555e-01 +6.143021e-01 +6.827857e-01 +2.999212e+00 +1.502829e+00 +9.553558e-01 +9.469564e-01 +7.875392e-01 +9.539304e-01 +9.611653e-01 +7.288340e-01 +7.395693e-01 +7.063180e-01 +8.851447e-01
+1.143333e+01 +3.262552e+00 +1.820993e+00 +1.151136e+00 +7.693729e-01 +6.770297e-01 +7.094858e-01 +7.848965e-01 +6.584957e-01 +6.678109e-01 +6.146040e-01 +6.835545e-01 +2.997252e+00 +1.505231e+00 +9.549315e-01 +9.466840e-01 +7.878730e-01 +9.539045e-01 +9.608808e-01 +7.284947e-01 +7.396868e-01 +7.064432e-01 +8.857815e-01
+1.145000e+01 +3.261647e+00 +1.826421e+00 +1.150976e+00 +7.691231e-01 +6.769462e-01 +7.093706e-01 +7.847955e-01 +6.585329e-01 +6.679313e-01 +6.147357e-01 +6.841009e-01 +2.996441e+00 +1.509632e+00 +9.547408e-01 +9.464706e-01 +7.880997e-01 +9.544146e-01 +9.613535e-01 +7.281986e-01 +7.399765e-01 +7.064340e-01 +8.862919e-01
+1.146667e+01 +3.260359e+00 +1.832315e+00 +1.151043e+00 +7.688865e-01 +6.768617e-01 +7.094258e-01 +7.848707e-01 +6.586710e-01 +6.683578e-01 +6.148955e-01 +6.846792e-01 +2.995285e+00 +1.514395e+00 +9.547313e-01 +9.465316e-01 +7.884281e-01 +9.551008e-01 +9.617569e-01 +7.280071e-01 +7.407529e-01 +7.063584e-01 +8.868858e-01
+1.148333e+01 +3.259111e+00 +1.835941e+00 +1.151044e+00 +7.686589e-01 +6.767710e-01 +7.095307e-01 +7.848478e-01 +6.589683e-01 +6.690131e-01 +6.151343e-01 +6.852752e-01 +2.994151e+00 +1.517281e+00 +9.546614e-01 +9.463940e-01 +7.884619e-01 +9.557665e-01 +9.617008e-01 +7.280008e-01 +7.416741e-01 +7.063284e-01 +8.877004e-01
+1.150000e+01 +3.258870e+00 +1.840350e+00 +1.150967e+00 +7.685331e-01 +6.768794e-01 +7.098610e-01 +7.847464e-01 +6.592095e-01 +6.697657e-01 +6.157644e-01 +6.860172e-01 +2.993957e+00 +1.520811e+00 +9.545293e-01 +9.464345e-01 +7.885495e-01 +9.569945e-01 +9.617438e-01 +7.278781e-01 +7.428591e-01 +7.067064e-01 +8.886256e-01
+1.151667e+01 +3.260569e+00 +1.845031e+00 +1.151654e+00 +7.684823e-01 +6.771674e-01 +7.100563e-01 +7.845903e-01 +6.593099e-01 +6.705644e-01 +6.160419e-01 +6.864548e-01 +2.995601e+00 +1.524555e+00 +9.550142e-01 +9.465429e-01 +7.888581e-01 +9.578974e-01 +9.619670e-01 +7.276290e-01 +7.445714e-01 +7.067193e-01 +8.892519e-01
+1.153333e+01 +3.262972e+00 +1.849819e+00 +1.152374e+00 +7.683966e-01 +6.775306e-01 +7.104079e-01 +7.845008e-01 +6.594928e-01 +6.715540e-01 +6.161793e-01 +6.866775e-01 +2.997893e+00 +1.528363e+00 +9.555210e-01 +9.462981e-01 +7.893608e-01 +9.593984e-01 +9.621534e-01 +7.273614e-01 +7.466675e-01 +7.065609e-01 +8.896166e-01
+1.155000e+01 +3.269460e+00 +1.855090e+00 +1.152799e+00 +7.683378e-01 +6.779229e-01 +7.106161e-01 +7.845114e-01 +6.596111e-01 +6.722888e-01 +6.162672e-01 +6.870140e-01 +3.003980e+00 +1.532544e+00 +9.557790e-01 +9.460032e-01 +7.899151e-01 +9.612173e-01 +9.624580e-01 +7.269902e-01 +7.483881e-01 +7.066165e-01 +8.903223e-01
+1.156667e+01 +3.275228e+00 +1.861650e+00 +1.153769e+00 +7.683592e-01 +6.786066e-01 +7.109953e-01 +7.845852e-01 +6.598797e-01 +6.734250e-01 +6.163945e-01 +6.875247e-01 +3.009365e+00 +1.537764e+00 +9.564760e-01 +9.456246e-01 +7.910066e-01 +9.635938e-01 +9.627342e-01 +7.266775e-01 +7.505582e-01 +7.065738e-01 +8.917771e-01
+1.158333e+01 +3.277196e+00 +1.867451e+00 +1.153864e+00 +7.682119e-01 +6.791481e-01 +7.112229e-01 +7.844360e-01 +6.603210e-01 +6.747041e-01 +6.166589e-01 +6.878282e-01 +3.011206e+00 +1.542413e+00 +9.564585e-01 +9.451194e-01 +7.920023e-01 +9.649340e-01 +9.629078e-01 +7.266047e-01 +7.524358e-01 +7.066508e-01 +8.924723e-01
+1.160000e+01 +3.279558e+00 +1.872892e+00 +1.153463e+00 +7.682839e-01 +6.796844e-01 +7.112360e-01 +7.841906e-01 +6.609615e-01 +6.756899e-01 +6.170272e-01 +6.882995e-01 +3.013416e+00 +1.546784e+00 +9.560679e-01 +9.446132e-01 +7.933497e-01 +9.659580e-01 +9.633182e-01 +7.266683e-01 +7.538161e-01 +7.064635e-01 +8.934152e-01
+1.161667e+01 +3.279262e+00 +1.877109e+00 +1.152902e+00 +7.683868e-01 +6.801496e-01 +7.113086e-01 +7.839809e-01 +6.613707e-01 +6.761988e-01 +6.173601e-01 +6.887026e-01 +3.013140e+00 +1.550146e+00 +9.555497e-01 +9.440942e-01 +7.945029e-01 +9.669511e-01 +9.632185e-01 +7.266683e-01 +7.543826e-01 +7.064155e-01 +8.939117e-01
+1.163333e+01 +3.279264e+00 +1.881819e+00 +1.152579e+00 +7.684861e-01 +6.807620e-01 +7.112624e-01 +7.836957e-01 +6.616997e-01 +6.767690e-01 +6.178281e-01 +6.891608e-01 +3.013158e+00 +1.553932e+00 +9.552366e-01 +9.436358e-01 +7.961641e-01 +9.676117e-01 +9.631453e-01 +7.265563e-01 +7.551335e-01 +7.062990e-01 +8.946710e-01
+1.165000e+01 +3.280400e+00 +1.888001e+00 +1.152376e+00 +7.684476e-01 +6.811857e-01 +7.112136e-01 +7.834164e-01 +6.620642e-01 +6.773593e-01 +6.182714e-01 +6.896835e-01 +3.014221e+00 +1.558926e+00 +9.550117e-01 +9.431675e-01 +7.973874e-01 +9.687469e-01 +9.633478e-01 +7.264595e-01 +7.559924e-01 +7.061549e-01 +8.956615e-01
+1.166667e+01 +3.279932e+00 +1.890690e+00 +1.151719e+00 +7.683967e-01 +6.814782e-01 +7.110587e-01 +7.831389e-01 +6.623841e-01 +6.778960e-01 +6.185462e-01 +6.898758e-01 +3.013805e+00 +1.561061e+00 +9.544283e-01 +9.426512e-01 +7.982339e-01 +9.689150e-01 +9.632751e-01 +7.263564e-01 +7.566258e-01 +7.059662e-01 +8.958122e-01
+1.168333e+01 +3.281947e+00 +1.895178e+00 +1.151143e+00 +7.683821e-01 +6.815499e-01 +7.111476e-01 +7.828730e-01 +6.629312e-01 +6.783126e-01 +6.188995e-01 +6.900434e-01 +3.015707e+00 +1.564669e+00 +9.539111e-01 +9.422129e-01 +7.987992e-01 +9.702986e-01 +9.636256e-01 +7.263572e-01 +7.571986e-01 +7.057274e-01 +8.961175e-01
+1.170000e+01 +3.283326e+00 +1.899357e+00 +1.150665e+00 +7.682360e-01 +6.814317e-01 +7.112895e-01 +7.826426e-01 +6.636583e-01 +6.786184e-01 +6.193036e-01 +6.903721e-01 +3.017011e+00 +1.568045e+00 +9.534705e-01 +9.418152e-01 +7.990486e-01 +9.714361e-01 +9.639655e-01 +7.266924e-01 +7.574003e-01 +7.055073e-01 +8.968324e-01
+1.171667e+01 +3.283149e+00 +1.900501e+00 +1.150076e+00 +7.680274e-01 +6.812330e-01 +7.112409e-01 +7.824134e-01 +6.641768e-01 +6.789980e-01 +6.196204e-01 +6.905330e-01 +3.016873e+00 +1.568922e+00 +9.529412e-01 +9.413968e-01 +7.988123e-01 +9.716429e-01 +9.640084e-01 +7.269482e-01 +7.575868e-01 +7.053441e-01 +8.970482e-01
+1.173333e+01 +3.281498e+00 +1.899791e+00 +1.150106e+00 +7.678694e-01 +6.810673e-01 +7.111382e-01 +7.821940e-01 +6.645696e-01 +6.794522e-01 +6.200618e-01 +6.909294e-01 +3.015361e+00 +1.568298e+00 +9.529120e-01 +9.409417e-01 +7.985606e-01 +9.713454e-01 +9.637086e-01 +7.269660e-01 +7.580263e-01 +7.052479e-01 +8.977894e-01
+1.175000e+01 +3.278944e+00 +1.899033e+00 +1.150619e+00 +7.677260e-01 +6.809036e-01 +7.111028e-01 +7.820487e-01 +6.650487e-01 +6.799048e-01 +6.204368e-01 +6.912810e-01 +3.013008e+00 +1.567634e+00 +9.532623e-01 +9.404565e-01 +7.982181e-01 +9.711936e-01 +9.634048e-01 +7.270624e-01 +7.587324e-01 +7.051255e-01 +8.983439e-01
+1.176667e+01 +3.276461e+00 +1.898377e+00 +1.151872e+00 +7.676839e-01 +6.808277e-01 +7.110865e-01 +7.820907e-01 +6.655588e-01 +6.804823e-01 +6.209929e-01 +6.915729e-01 +3.010721e+00 +1.567045e+00 +9.542009e-01 +9.400345e-01 +7.980450e-01 +9.711617e-01 +9.632171e-01 +7.272713e-01 +7.598575e-01 +7.051663e-01 +8.988247e-01
+1.178333e+01 +3.274573e+00 +1.897930e+00 +1.153066e+00 +7.677285e-01 +6.806422e-01 +7.112253e-01 +7.822089e-01 +6.663692e-01 +6.809368e-01 +6.216060e-01 +6.920662e-01 +3.008981e+00 +1.566626e+00 +9.550942e-01 +9.397000e-01 +7.976534e-01 +9.715673e-01 +9.633308e-01 +7.278690e-01 +7.606835e-01 +7.050511e-01 +8.997205e-01
+1.180000e+01 +3.272215e+00 +1.897590e+00 +1.154429e+00 +7.676758e-01 +6.804704e-01 +7.112934e-01 +7.822564e-01 +6.668808e-01 +6.812276e-01 +6.225007e-01 +6.927658e-01 +3.006807e+00 +1.566295e+00 +9.561065e-01 +9.393180e-01 +7.972909e-01 +9.717526e-01 +9.631996e-01 +7.282349e-01 +7.613633e-01 +7.052273e-01 +9.008930e-01
+1.181667e+01 +3.270932e+00 +1.897583e+00 +1.155069e+00 +7.675867e-01 +6.802846e-01 +7.114219e-01 +7.823487e-01 +6.673154e-01 +6.815702e-01 +6.233353e-01 +6.932421e-01 +3.005630e+00 +1.566229e+00 +9.565359e-01 +9.388693e-01 +7.968633e-01 +9.722704e-01 +9.630209e-01 +7.285700e-01 +7.621143e-01 +7.053930e-01 +9.015583e-01
+1.183333e+01 +3.269334e+00 +1.897808e+00 +1.155235e+00 +7.675628e-01 +6.800767e-01 +7.114268e-01 +7.823021e-01 +6.678587e-01 +6.818521e-01 +6.242175e-01 +6.936510e-01 +3.004174e+00 +1.566357e+00 +9.565884e-01 +9.383864e-01 +7.964754e-01 +9.724475e-01 +9.629587e-01 +7.288757e-01 +7.627572e-01 +7.057970e-01 +9.018378e-01
+1.185000e+01 +3.268485e+00 +1.899954e+00 +1.154961e+00 +7.674930e-01 +6.798679e-01 +7.114467e-01 +7.822304e-01 +6.687576e-01 +6.823116e-01 +6.247807e-01 +6.938374e-01 +3.003415e+00 +1.568086e+00 +9.562957e-01 +9.380019e-01 +7.961829e-01 +9.729462e-01 +9.633743e-01 +7.292774e-01 +7.635968e-01 +7.058892e-01 +9.018029e-01
+1.186667e+01 +3.266496e+00 +1.901652e+00 +1.154551e+00 +7.674272e-01 +6.796592e-01 +7.114605e-01 +7.822218e-01 +6.700068e-01 +6.827126e-01 +6.251143e-01 +6.938821e-01 +3.001607e+00 +1.569453e+00 +9.559090e-01 +9.376156e-01 +7.960432e-01 +9.729373e-01 +9.635023e-01 +7.305813e-01 +7.638881e-01 +7.059002e-01 +9.015251e-01
+1.188333e+01 +3.263965e+00 +1.903337e+00 +1.154391e+00 +7.677456e-01 +6.794654e-01 +7.118043e-01 +7.822769e-01 +6.716498e-01 +6.830696e-01 +6.257746e-01 +6.941330e-01 +2.999273e+00 +1.570794e+00 +9.557334e-01 +9.373092e-01 +7.959416e-01 +9.736595e-01 +9.638725e-01 +7.322732e-01 +7.640906e-01 +7.060268e-01 +9.017267e-01
+1.190000e+01 +3.261377e+00 +1.904073e+00 +1.155390e+00 +7.678538e-01 +6.792632e-01 +7.118559e-01 +7.826149e-01 +6.729714e-01 +6.833394e-01 +6.259600e-01 +6.941171e-01 +2.996892e+00 +1.571372e+00 +9.564944e-01 +9.368178e-01 +7.957334e-01 +9.735415e-01 +9.645972e-01 +7.339748e-01 +7.642954e-01 +7.057466e-01 +9.017188e-01
+1.191667e+01 +3.259536e+00 +1.904847e+00 +1.157530e+00 +7.680516e-01 +6.790574e-01 +7.118918e-01 +7.830825e-01 +6.744571e-01 +6.837380e-01 +6.259819e-01 +6.939466e-01 +2.995220e+00 +1.571991e+00 +9.581681e-01 +9.363534e-01 +7.955295e-01 +9.733064e-01 +9.656053e-01 +7.363442e-01 +7.646203e-01 +7.054433e-01 +9.015609e-01
+1.193333e+01 +3.258895e+00 +1.905473e+00 +1.160258e+00 +7.682270e-01 +6.788599e-01 +7.118250e-01 +7.835724e-01 +6.760070e-01 +6.841736e-01 +6.259142e-01 +6.937695e-01 +2.994659e+00 +1.572489e+00 +9.603005e-01 +9.359673e-01 +7.952064e-01 +9.729909e-01 +9.669269e-01 +7.389497e-01 +7.648094e-01 +7.051250e-01 +9.015222e-01
+1.195000e+01 +3.257275e+00 +1.905016e+00 +1.163319e+00 +7.687148e-01 +6.786870e-01 +7.117279e-01 +7.840818e-01 +6.768950e-01 +6.845416e-01 +6.260357e-01 +6.936975e-01 +2.993176e+00 +1.572079e+00 +9.626883e-01 +9.359339e-01 +7.949315e-01 +9.726940e-01 +9.678794e-01 +7.404860e-01 +7.652044e-01 +7.047851e-01 +9.018557e-01
+1.196667e+01 +3.257466e+00 +1.904782e+00 +1.165637e+00 +7.689701e-01 +6.785007e-01 +7.116325e-01 +7.847919e-01 +6.777740e-01 +6.850149e-01 +6.261121e-01 +6.935833e-01 +2.993365e+00 +1.571866e+00 +9.644410e-01 +9.359345e-01 +7.945060e-01 +9.724492e-01 +9.695102e-01 +7.416381e-01 +7.654408e-01 +7.046480e-01 +9.020456e-01
+1.198333e+01 +3.260762e+00 +1.904377e+00 +1.168252e+00 +7.694474e-01 +6.783240e-01 +7.115144e-01 +7.857751e-01 +6.783785e-01 +6.859984e-01 +6.261994e-01 +6.935934e-01 +2.996469e+00 +1.571526e+00 +9.664361e-01 +9.367146e-01 +7.940891e-01 +9.720729e-01 +9.715304e-01 +7.419790e-01 +7.665901e-01 +7.047370e-01 +9.025587e-01
+1.200000e+01 +3.261835e+00 +1.904387e+00 +1.171464e+00 +7.700996e-01 +6.781383e-01 +7.113765e-01 +7.863675e-01 +6.792475e-01 +6.869555e-01 +6.261866e-01 +6.935259e-01 +2.997504e+00 +1.571536e+00 +9.689126e-01 +9.377251e-01 +7.936871e-01 +9.717456e-01 +9.726470e-01 +7.426770e-01 +7.679720e-01 +7.046253e-01 +9.028862e-01
+1.201667e+01 +3.261127e+00 +1.903979e+00 +1.174173e+00 +7.705760e-01 +6.779959e-01 +7.112574e-01 +7.868015e-01 +6.799184e-01 +6.875670e-01 +6.261255e-01 +6.935441e-01 +2.996874e+00 +1.571207e+00 +9.709649e-01 +9.384589e-01 +7.932516e-01 +9.711801e-01 +9.732453e-01 +7.432447e-01 +7.687711e-01 +7.044095e-01 +9.034989e-01
+1.203333e+01 +3.262025e+00 +1.903523e+00 +1.176865e+00 +7.708566e-01 +6.779383e-01 +7.111487e-01 +7.870842e-01 +6.802509e-01 +6.880510e-01 +6.259577e-01 +6.934036e-01 +2.997744e+00 +1.570843e+00 +9.729931e-01 +9.390527e-01 +7.928455e-01 +9.707495e-01 +9.737137e-01 +7.432831e-01 +7.696076e-01 +7.043750e-01 +9.038139e-01
+1.205000e+01 +3.263902e+00 +1.903715e+00 +1.178871e+00 +7.712551e-01 +6.777918e-01 +7.110543e-01 +7.873151e-01 +6.808302e-01 +6.887404e-01 +6.257831e-01 +6.932319e-01 +2.999539e+00 +1.571010e+00 +9.744721e-01 +9.398492e-01 +7.924231e-01 +9.704041e-01 +9.743935e-01 +7.434043e-01 +7.705863e-01 +7.043743e-01 +9.039408e-01
+1.206667e+01 +3.263107e+00 +1.904571e+00 +1.179640e+00 +7.717623e-01 +6.776654e-01 +7.109347e-01 +7.874034e-01 +6.813192e-01 +6.893039e-01 +6.256428e-01 +6.930704e-01 +2.998825e+00 +1.571722e+00 +9.749766e-01 +9.404853e-01 +7.919898e-01 +9.701400e-01 +9.749183e-01 +7.435807e-01 +7.711586e-01 +7.041408e-01 +9.038289e-01
+1.208333e+01 +3.260994e+00 +1.905788e+00 +1.179754e+00 +7.722789e-01 +6.774634e-01 +7.111288e-01 +7.873116e-01 +6.820039e-01 +6.895277e-01 +6.255133e-01 +6.930243e-01 +2.996879e+00 +1.572732e+00 +9.749792e-01 +9.411674e-01 +7.916745e-01 +9.701211e-01 +9.749984e-01 +7.439985e-01 +7.713290e-01 +7.038026e-01 +9.036668e-01
+1.210000e+01 +3.259520e+00 +1.907778e+00 +1.180106e+00 +7.736320e-01 +6.772893e-01 +7.119028e-01 +7.872370e-01 +6.827388e-01 +6.896371e-01 +6.256665e-01 +6.929977e-01 +2.995538e+00 +1.574398e+00 +9.751895e-01 +9.430533e-01 +7.915521e-01 +9.710310e-01 +9.749875e-01 +7.443389e-01 +7.716728e-01 +7.035897e-01 +9.035002e-01
+1.211667e+01 +3.259064e+00 +1.908720e+00 +1.181010e+00 +7.746365e-01 +6.771249e-01 +7.127067e-01 +7.870466e-01 +6.838050e-01 +6.900143e-01 +6.257572e-01 +6.930045e-01 +2.995132e+00 +1.575158e+00 +9.758545e-01 +9.442871e-01 +7.913191e-01 +9.723939e-01 +9.746157e-01 +7.449632e-01 +7.724954e-01 +7.032486e-01 +9.035429e-01
+1.213333e+01 +3.257909e+00 +1.908616e+00 +1.181795e+00 +7.754708e-01 +6.769308e-01 +7.134921e-01 +7.869076e-01 +6.845637e-01 +6.902566e-01 +6.259773e-01 +6.930652e-01 +2.994088e+00 +1.575084e+00 +9.764161e-01 +9.452832e-01 +7.910149e-01 +9.730727e-01 +9.742149e-01 +7.454727e-01 +7.731353e-01 +7.029885e-01 +9.035961e-01
+1.215000e+01 +3.257280e+00 +1.908645e+00 +1.181869e+00 +7.761028e-01 +6.767381e-01 +7.140681e-01 +7.867882e-01 +6.849730e-01 +6.902259e-01 +6.259677e-01 +6.929648e-01 +2.993528e+00 +1.575135e+00 +9.763958e-01 +9.461971e-01 +7.907842e-01 +9.734415e-01 +9.738475e-01 +7.455763e-01 +7.731888e-01 +7.026354e-01 +9.033055e-01
+1.216667e+01 +3.257063e+00 +1.908217e+00 +1.182066e+00 +7.766872e-01 +6.765809e-01 +7.145061e-01 +7.866490e-01 +6.851952e-01 +6.902260e-01 +6.258479e-01 +6.929766e-01 +2.993350e+00 +1.574797e+00 +9.764777e-01 +9.470641e-01 +7.904669e-01 +9.737312e-01 +9.734282e-01 +7.453735e-01 +7.732646e-01 +7.022990e-01 +9.032574e-01
+1.218333e+01 +3.255539e+00 +1.908156e+00 +1.181739e+00 +7.774330e-01 +6.765381e-01 +7.148273e-01 +7.864529e-01 +6.854648e-01 +6.903167e-01 +6.256988e-01 +6.928589e-01 +2.991963e+00 +1.574745e+00 +9.761431e-01 +9.477369e-01 +7.904679e-01 +9.738076e-01 +9.729940e-01 +7.452285e-01 +7.734515e-01 +7.019366e-01 +9.028300e-01
+1.220000e+01 +3.254093e+00 +1.909883e+00 +1.181007e+00 +7.777794e-01 +6.766404e-01 +7.149851e-01 +7.862821e-01 +6.856735e-01 +6.903813e-01 +6.255132e-01 +6.927554e-01 +2.990653e+00 +1.576155e+00 +9.754983e-01 +9.479682e-01 +7.910683e-01 +9.740215e-01 +9.724620e-01 +7.450711e-01 +7.734815e-01 +7.016357e-01 +9.023544e-01
+1.221667e+01 +3.254366e+00 +1.911766e+00 +1.180224e+00 +7.780644e-01 +6.768529e-01 +7.148909e-01 +7.860699e-01 +6.860579e-01 +6.904418e-01 +6.253446e-01 +6.925827e-01 +2.990956e+00 +1.577721e+00 +9.748257e-01 +9.485374e-01 +7.916368e-01 +9.737819e-01 +9.720006e-01 +7.452565e-01 +7.734954e-01 +7.014072e-01 +9.018349e-01
+1.223333e+01 +3.255190e+00 +1.913126e+00 +1.179439e+00 +7.783893e-01 +6.770320e-01 +7.148007e-01 +7.859081e-01 +6.867534e-01 +6.905568e-01 +6.251849e-01 +6.924342e-01 +2.991770e+00 +1.578839e+00 +9.741469e-01 +9.492112e-01 +7.918468e-01 +9.736867e-01 +9.714661e-01 +7.457469e-01 +7.736338e-01 +7.012281e-01 +9.014576e-01
+1.225000e+01 +3.256735e+00 +1.915766e+00 +1.178733e+00 +7.787778e-01 +6.773717e-01 +7.147421e-01 +7.858887e-01 +6.873950e-01 +6.907181e-01 +6.250711e-01 +6.922403e-01 +2.993260e+00 +1.581017e+00 +9.735430e-01 +9.501914e-01 +7.923099e-01 +9.738905e-01 +9.709806e-01 +7.463355e-01 +7.738293e-01 +7.011574e-01 +9.009444e-01
+1.226667e+01 +3.260690e+00 +1.916779e+00 +1.178073e+00 +7.795452e-01 +6.777423e-01 +7.146448e-01 +7.858360e-01 +6.883666e-01 +6.909221e-01 +6.249548e-01 +6.920421e-01 +2.997018e+00 +1.581841e+00 +9.729747e-01 +9.518041e-01 +7.924955e-01 +9.739548e-01 +9.704115e-01 +7.472853e-01 +7.742295e-01 +7.010278e-01 +9.004518e-01
+1.228333e+01 +3.262784e+00 +1.918099e+00 +1.177829e+00 +7.797732e-01 +6.780692e-01 +7.144527e-01 +7.857721e-01 +6.892070e-01 +6.909762e-01 +6.248474e-01 +6.918572e-01 +2.999031e+00 +1.582931e+00 +9.727540e-01 +9.526128e-01 +7.929991e-01 +9.736026e-01 +9.698398e-01 +7.481779e-01 +7.743666e-01 +7.009779e-01 +8.999566e-01
+1.230000e+01 +3.265979e+00 +1.918542e+00 +1.178010e+00 +7.803710e-01 +6.787606e-01 +7.142619e-01 +7.858989e-01 +6.904843e-01 +6.910322e-01 +6.247766e-01 +6.916986e-01 +3.002090e+00 +1.583282e+00 +9.728766e-01 +9.538403e-01 +7.936449e-01 +9.733761e-01 +9.693510e-01 +7.498913e-01 +7.744227e-01 +7.010389e-01 +8.994566e-01
+1.231667e+01 +3.271404e+00 +1.920248e+00 +1.178407e+00 +7.810580e-01 +6.800134e-01 +7.140297e-01 +7.859952e-01 +6.916991e-01 +6.911729e-01 +6.246976e-01 +6.915341e-01 +3.007244e+00 +1.584675e+00 +9.731724e-01 +9.553328e-01 +7.951719e-01 +9.730967e-01 +9.688506e-01 +7.515764e-01 +7.749934e-01 +7.010473e-01 +8.989675e-01
+1.233333e+01 +3.278286e+00 +1.920270e+00 +1.179118e+00 +7.816209e-01 +6.811141e-01 +7.138436e-01 +7.861682e-01 +6.928302e-01 +6.912733e-01 +6.245545e-01 +6.913616e-01 +3.013764e+00 +1.584678e+00 +9.737216e-01 +9.565296e-01 +7.961920e-01 +9.729320e-01 +9.683554e-01 +7.533656e-01 +7.757291e-01 +7.008525e-01 +8.984869e-01
+1.235000e+01 +3.283200e+00 +1.920640e+00 +1.179819e+00 +7.819444e-01 +6.818387e-01 +7.136591e-01 +7.865711e-01 +6.939517e-01 +6.915380e-01 +6.244729e-01 +6.911434e-01 +3.018433e+00 +1.584982e+00 +9.742545e-01 +9.574808e-01 +7.966754e-01 +9.727946e-01 +9.679546e-01 +7.550466e-01 +7.765801e-01 +7.007650e-01 +8.980273e-01
+1.236667e+01 +3.287701e+00 +1.920206e+00 +1.180322e+00 +7.821027e-01 +6.821620e-01 +7.134927e-01 +7.867785e-01 +6.950157e-01 +6.918631e-01 +6.244365e-01 +6.909462e-01 +3.022715e+00 +1.584610e+00 +9.746165e-01 +9.579939e-01 +7.966264e-01 +9.726769e-01 +9.674848e-01 +7.565316e-01 +7.772643e-01 +7.007903e-01 +8.976694e-01
+1.238333e+01 +3.291986e+00 +1.921265e+00 +1.180560e+00 +7.821883e-01 +6.824041e-01 +7.132808e-01 +7.868846e-01 +6.962300e-01 +6.922123e-01 +6.243742e-01 +6.907647e-01 +3.026798e+00 +1.585519e+00 +9.747554e-01 +9.588764e-01 +7.967906e-01 +9.722206e-01 +9.670635e-01 +7.580022e-01 +7.777259e-01 +7.006643e-01 +8.977071e-01
+1.240000e+01 +3.296994e+00 +1.922610e+00 +1.180678e+00 +7.823737e-01 +6.826982e-01 +7.130709e-01 +7.868800e-01 +6.974517e-01 +6.926596e-01 +6.243607e-01 +6.906497e-01 +3.031560e+00 +1.586662e+00 +9.747951e-01 +9.600125e-01 +7.972482e-01 +9.717197e-01 +9.666233e-01 +7.589937e-01 +7.782154e-01 +7.006728e-01 +8.981172e-01
+1.241667e+01 +3.304716e+00 +1.924067e+00 +1.181449e+00 +7.826516e-01 +6.830695e-01 +7.128757e-01 +7.868360e-01 +6.983051e-01 +6.929265e-01 +6.242883e-01 +6.906150e-01 +3.038870e+00 +1.587908e+00 +9.753517e-01 +9.612488e-01 +7.979821e-01 +9.711992e-01 +9.662042e-01 +7.597765e-01 +7.785540e-01 +7.007193e-01 +8.988980e-01
+1.243333e+01 +3.308829e+00 +1.924820e+00 +1.181664e+00 +7.828130e-01 +6.833960e-01 +7.126524e-01 +7.867846e-01 +6.989266e-01 +6.930945e-01 +6.244508e-01 +6.908401e-01 +3.042788e+00 +1.588563e+00 +9.754617e-01 +9.618382e-01 +7.985739e-01 +9.706283e-01 +9.659495e-01 +7.602747e-01 +7.788444e-01 +7.005810e-01 +8.997964e-01
+1.245000e+01 +3.309523e+00 +1.925364e+00 +1.181539e+00 +7.827727e-01 +6.835554e-01 +7.124369e-01 +7.865691e-01 +6.993401e-01 +6.933489e-01 +6.245169e-01 +6.910903e-01 +3.043478e+00 +1.589027e+00 +9.752823e-01 +9.615858e-01 +7.990765e-01 +9.701353e-01 +9.655119e-01 +7.604035e-01 +7.790022e-01 +7.003837e-01 +9.006472e-01
+1.246667e+01 +3.311892e+00 +1.925245e+00 +1.181492e+00 +7.829178e-01 +6.837416e-01 +7.122457e-01 +7.864339e-01 +6.994954e-01 +6.936240e-01 +6.245962e-01 +6.915474e-01 +3.045747e+00 +1.588935e+00 +9.751792e-01 +9.614649e-01 +7.996039e-01 +9.695749e-01 +9.651363e-01 +7.602831e-01 +7.795273e-01 +7.000503e-01 +9.018172e-01
+1.248333e+01 +3.314182e+00 +1.926362e+00 +1.181891e+00 +7.830664e-01 +6.839564e-01 +7.120679e-01 +7.863395e-01 +6.997457e-01 +6.939361e-01 +6.246245e-01 +6.919216e-01 +3.047951e+00 +1.589885e+00 +9.754295e-01 +9.616871e-01 +8.001908e-01 +9.691471e-01 +9.647416e-01 +7.604413e-01 +7.801477e-01 +6.997244e-01 +9.026796e-01
+1.250000e+01 +3.314219e+00 +1.926500e+00 +1.182702e+00 +7.829426e-01 +6.840622e-01 +7.118479e-01 +7.862870e-01 +7.001961e-01 +6.942197e-01 +6.248199e-01 +6.922603e-01 +3.048041e+00 +1.590017e+00 +9.760161e-01 +9.616776e-01 +8.001610e-01 +9.686208e-01 +9.643853e-01 +7.611293e-01 +7.807573e-01 +6.994816e-01 +9.031483e-01
+1.251667e+01 +3.316289e+00 +1.926689e+00 +1.184554e+00 +7.828064e-01 +6.840591e-01 +7.117165e-01 +7.864426e-01 +7.009025e-01 +6.944185e-01 +6.250140e-01 +6.927244e-01 +3.050029e+00 +1.590207e+00 +9.774396e-01 +9.619249e-01 +8.000067e-01 +9.682335e-01 +9.641723e-01 +7.624703e-01 +7.812509e-01 +6.991810e-01 +9.041626e-01
+1.253333e+01 +3.322240e+00 +1.926931e+00 +1.185241e+00 +7.826762e-01 +6.840351e-01 +7.116773e-01 +7.866766e-01 +7.013256e-01 +6.944706e-01 +6.250695e-01 +6.927842e-01 +3.055665e+00 +1.590444e+00 +9.778997e-01 +9.623037e-01 +7.998665e-01 +9.681645e-01 +9.639509e-01 +7.634926e-01 +7.816814e-01 +6.990703e-01 +9.040970e-01
+1.255000e+01 +3.325474e+00 +1.925854e+00 +1.186072e+00 +7.825097e-01 +6.841085e-01 +7.114541e-01 +7.866797e-01 +7.014227e-01 +6.945055e-01 +6.251128e-01 +6.928524e-01 +3.058748e+00 +1.589553e+00 +9.784824e-01 +9.620803e-01 +7.996799e-01 +9.676771e-01 +9.634546e-01 +7.639626e-01 +7.820231e-01 +6.991337e-01 +9.042633e-01
+1.256667e+01 +3.328193e+00 +1.924889e+00 +1.186346e+00 +7.823080e-01 +6.840785e-01 +7.112295e-01 +7.866745e-01 +7.013513e-01 +6.944251e-01 +6.251254e-01 +6.927778e-01 +3.061358e+00 +1.588761e+00 +9.786197e-01 +9.618241e-01 +7.994135e-01 +9.671530e-01 +9.629922e-01 +7.641646e-01 +7.821814e-01 +6.992486e-01 +9.040530e-01
+1.258333e+01 +3.328672e+00 +1.923552e+00 +1.185771e+00 +7.820667e-01 +6.842341e-01 +7.110307e-01 +7.870137e-01 +7.013101e-01 +6.943243e-01 +6.251127e-01 +6.926425e-01 +3.061848e+00 +1.587649e+00 +9.780930e-01 +9.613579e-01 +7.992143e-01 +9.667440e-01 +9.628869e-01 +7.641092e-01 +7.820860e-01 +6.991705e-01 +9.038944e-01
+1.260000e+01 +3.331510e+00 +1.922619e+00 +1.185611e+00 +7.818067e-01 +6.842930e-01 +7.108046e-01 +7.870284e-01 +7.013130e-01 +6.942139e-01 +6.249682e-01 +6.926815e-01 +3.064547e+00 +1.586883e+00 +9.779090e-01 +9.611205e-01 +7.990850e-01 +9.662171e-01 +9.625065e-01 +7.639848e-01 +7.819081e-01 +6.990048e-01 +9.045137e-01
+1.261667e+01 +3.334549e+00 +1.921308e+00 +1.185978e+00 +7.816175e-01 +6.845725e-01 +7.105830e-01 +7.869640e-01 +7.013321e-01 +6.940744e-01 +6.248976e-01 +6.927097e-01 +3.067428e+00 +1.585789e+00 +9.781430e-01 +9.609671e-01 +7.991940e-01 +9.657150e-01 +9.621617e-01 +7.638357e-01 +7.816437e-01 +6.989198e-01 +9.052250e-01
+1.263333e+01 +3.339480e+00 +1.920531e+00 +1.185560e+00 +7.813425e-01 +6.847896e-01 +7.103612e-01 +7.870419e-01 +7.014811e-01 +6.941161e-01 +6.248189e-01 +6.925789e-01 +3.072073e+00 +1.585127e+00 +9.777315e-01 +9.606294e-01 +7.992740e-01 +9.653919e-01 +9.617039e-01 +7.638216e-01 +7.817868e-01 +6.991325e-01 +9.054081e-01
+1.265000e+01 +3.342048e+00 +1.919660e+00 +1.185091e+00 +7.810973e-01 +6.849238e-01 +7.101528e-01 +7.871198e-01 +7.017479e-01 +6.943534e-01 +6.246444e-01 +6.925346e-01 +3.074521e+00 +1.584398e+00 +9.772888e-01 +9.602180e-01 +7.994600e-01 +9.648906e-01 +9.613400e-01 +7.637635e-01 +7.821272e-01 +6.990650e-01 +9.056136e-01
+1.266667e+01 +3.344018e+00 +1.919284e+00 +1.185294e+00 +7.808492e-01 +6.850759e-01 +7.100313e-01 +7.873436e-01 +7.020833e-01 +6.944949e-01 +6.244594e-01 +6.926504e-01 +3.076401e+00 +1.584062e+00 +9.773936e-01 +9.597257e-01 +7.997058e-01 +9.646941e-01 +9.609422e-01 +7.640220e-01 +7.821409e-01 +6.990400e-01 +9.063187e-01
+1.268333e+01 +3.345285e+00 +1.919378e+00 +1.185687e+00 +7.807197e-01 +6.853115e-01 +7.099808e-01 +7.874667e-01 +7.022934e-01 +6.946857e-01 +6.243036e-01 +6.926064e-01 +3.077623e+00 +1.584100e+00 +9.776339e-01 +9.591770e-01 +8.002720e-01 +9.646347e-01 +9.604670e-01 +7.641024e-01 +7.821681e-01 +6.992186e-01 +9.066746e-01
+1.270000e+01 +3.347013e+00 +1.918682e+00 +1.187059e+00 +7.807457e-01 +6.856659e-01 +7.098829e-01 +7.876505e-01 +7.027155e-01 +6.948600e-01 +6.241670e-01 +6.925572e-01 +3.079277e+00 +1.583489e+00 +9.786571e-01 +9.586830e-01 +8.010405e-01 +9.643969e-01 +9.601078e-01 +7.644600e-01 +7.820675e-01 +6.996943e-01 +9.071595e-01
+1.271667e+01 +3.345700e+00 +1.917789e+00 +1.188718e+00 +7.808573e-01 +6.859406e-01 +7.097024e-01 +7.878763e-01 +7.030109e-01 +6.950083e-01 +6.240430e-01 +6.925961e-01 +3.078077e+00 +1.582744e+00 +9.798943e-01 +9.582998e-01 +8.014244e-01 +9.638920e-01 +9.599844e-01 +7.648458e-01 +7.818123e-01 +7.000508e-01 +9.076361e-01
+1.273333e+01 +3.345368e+00 +1.916441e+00 +1.190189e+00 +7.808525e-01 +6.861780e-01 +7.095396e-01 +7.881904e-01 +7.033407e-01 +6.951887e-01 +6.239311e-01 +6.925891e-01 +3.077789e+00 +1.581610e+00 +9.809694e-01 +9.578428e-01 +8.016329e-01 +9.635328e-01 +9.597873e-01 +7.651741e-01 +7.816339e-01 +7.004985e-01 +9.080306e-01
+1.275000e+01 +3.345884e+00 +1.915125e+00 +1.191114e+00 +7.806786e-01 +6.863423e-01 +7.093951e-01 +7.886256e-01 +7.034766e-01 +6.953589e-01 +6.239329e-01 +6.925042e-01 +3.078292e+00 +1.580497e+00 +9.815987e-01 +9.573041e-01 +8.016502e-01 +9.633289e-01 +9.595808e-01 +7.651705e-01 +7.815233e-01 +7.012622e-01 +9.081111e-01
+1.276667e+01 +3.347337e+00 +1.914131e+00 +1.192075e+00 +7.805475e-01 +6.866404e-01 +7.091854e-01 +7.891014e-01 +7.035598e-01 +6.955979e-01 +6.239874e-01 +6.925634e-01 +3.079678e+00 +1.579670e+00 +9.822745e-01 +9.568085e-01 +8.019230e-01 +9.628657e-01 +9.594428e-01 +7.651533e-01 +7.816122e-01 +7.022029e-01 +9.083715e-01
+1.278333e+01 +3.348569e+00 +1.912932e+00 +1.192829e+00 +7.803738e-01 +6.868489e-01 +7.089563e-01 +7.894729e-01 +7.035741e-01 +6.956869e-01 +6.242261e-01 +6.927263e-01 +3.080869e+00 +1.578675e+00 +9.827805e-01 +9.563000e-01 +8.018889e-01 +9.623560e-01 +9.594194e-01 +7.650004e-01 +7.814779e-01 +7.035193e-01 +9.085326e-01
+1.280000e+01 +3.349646e+00 +1.911767e+00 +1.193658e+00 +7.801515e-01 +6.870769e-01 +7.087479e-01 +7.900272e-01 +7.035786e-01 +6.956380e-01 +6.244592e-01 +6.930676e-01 +3.081923e+00 +1.577706e+00 +9.833537e-01 +9.557603e-01 +8.021776e-01 +9.618861e-01 +9.595368e-01 +7.647659e-01 +7.811651e-01 +7.047535e-01 +9.087788e-01
+1.281667e+01 +3.352063e+00 +1.910373e+00 +1.193763e+00 +7.799529e-01 +6.874725e-01 +7.085335e-01 +7.904181e-01 +7.035323e-01 +6.956719e-01 +6.245994e-01 +6.931507e-01 +3.084237e+00 +1.576535e+00 +9.833648e-01 +9.552144e-01 +8.026419e-01 +9.615070e-01 +9.595514e-01 +7.644548e-01 +7.810116e-01 +7.056940e-01 +9.085200e-01
+1.283333e+01 +3.355227e+00 +1.909124e+00 +1.193755e+00 +7.797525e-01 +6.877714e-01 +7.083647e-01 +7.907654e-01 +7.035173e-01 +6.956120e-01 +6.247184e-01 +6.934116e-01 +3.087256e+00 +1.575476e+00 +9.832965e-01 +9.546583e-01 +8.031672e-01 +9.612234e-01 +9.597152e-01 +7.641536e-01 +7.807601e-01 +7.065572e-01 +9.082655e-01
+1.285000e+01 +3.358286e+00 +1.908323e+00 +1.193553e+00 +7.796587e-01 +6.880763e-01 +7.082549e-01 +7.912805e-01 +7.034071e-01 +6.955556e-01 +6.248915e-01 +6.939524e-01 +3.090172e+00 +1.574781e+00 +9.830699e-01 +9.541918e-01 +8.038515e-01 +9.611808e-01 +9.598049e-01 +7.637735e-01 +7.805238e-01 +7.074325e-01 +9.083600e-01
+1.286667e+01 +3.366641e+00 +1.906941e+00 +1.193021e+00 +7.795476e-01 +6.880958e-01 +7.081412e-01 +7.920034e-01 +7.033616e-01 +6.955714e-01 +6.249871e-01 +6.944902e-01 +3.098097e+00 +1.573623e+00 +9.825808e-01 +9.537135e-01 +8.041531e-01 +9.607859e-01 +9.608790e-01 +7.633629e-01 +7.809274e-01 +7.080504e-01 +9.084254e-01
+1.288333e+01 +3.368722e+00 +1.905538e+00 +1.192316e+00 +7.792942e-01 +6.880535e-01 +7.080843e-01 +7.927237e-01 +7.032315e-01 +6.957018e-01 +6.252151e-01 +6.951171e-01 +3.100130e+00 +1.572446e+00 +9.819680e-01 +9.531843e-01 +8.040417e-01 +9.603979e-01 +9.614277e-01 +7.629545e-01 +7.813423e-01 +7.085096e-01 +9.085436e-01
+1.290000e+01 +3.374108e+00 +1.904186e+00 +1.191738e+00 +7.792190e-01 +6.881356e-01 +7.080919e-01 +7.938823e-01 +7.030124e-01 +6.960888e-01 +6.256953e-01 +6.958351e-01 +3.105265e+00 +1.571308e+00 +9.814674e-01 +9.526455e-01 +8.042635e-01 +9.601296e-01 +9.622128e-01 +7.627031e-01 +7.824044e-01 +7.094522e-01 +9.086263e-01
+1.291667e+01 +3.377690e+00 +1.903162e+00 +1.191786e+00 +7.791834e-01 +6.883149e-01 +7.079447e-01 +7.945444e-01 +7.028094e-01 +6.963520e-01 +6.262218e-01 +6.968157e-01 +3.108716e+00 +1.570430e+00 +9.814750e-01 +9.521781e-01 +8.045531e-01 +9.597527e-01 +9.622357e-01 +7.628005e-01 +7.833638e-01 +7.101248e-01 +9.092205e-01
+1.293333e+01 +3.383501e+00 +1.903095e+00 +1.192438e+00 +7.790444e-01 +6.884737e-01 +7.077945e-01 +7.950738e-01 +7.026165e-01 +6.966732e-01 +6.265948e-01 +6.976950e-01 +3.114233e+00 +1.570332e+00 +9.819530e-01 +9.516431e-01 +8.047350e-01 +9.598570e-01 +9.617408e-01 +7.632033e-01 +7.847541e-01 +7.104542e-01 +9.100756e-01
+1.295000e+01 +3.389351e+00 +1.902944e+00 +1.192060e+00 +7.790337e-01 +6.886675e-01 +7.076926e-01 +7.956826e-01 +7.023845e-01 +6.971227e-01 +6.268355e-01 +6.982261e-01 +3.119741e+00 +1.570147e+00 +9.815879e-01 +9.511567e-01 +8.048205e-01 +9.602682e-01 +9.612307e-01 +7.631207e-01 +7.860930e-01 +7.107591e-01 +9.106189e-01
+1.296667e+01 +3.392789e+00 +1.902219e+00 +1.191586e+00 +7.788755e-01 +6.890587e-01 +7.074969e-01 +7.963391e-01 +7.021650e-01 +6.977908e-01 +6.270840e-01 +6.988890e-01 +3.123000e+00 +1.569505e+00 +9.811473e-01 +9.506137e-01 +8.050204e-01 +9.600819e-01 +9.608521e-01 +7.629422e-01 +7.874776e-01 +7.110627e-01 +9.113609e-01
+1.298333e+01 +3.398908e+00 +1.901807e+00 +1.191099e+00 +7.787962e-01 +6.894310e-01 +7.073093e-01 +7.965278e-01 +7.019463e-01 +6.984584e-01 +6.276677e-01 +6.993742e-01 +3.128803e+00 +1.569141e+00 +9.807144e-01 +9.502301e-01 +8.051211e-01 +9.597574e-01 +9.603882e-01 +7.628312e-01 +7.891890e-01 +7.118699e-01 +9.116989e-01
+1.300000e+01 +3.403301e+00 +1.901560e+00 +1.190865e+00 +7.787061e-01 +6.896180e-01 +7.071195e-01 +7.969573e-01 +7.017292e-01 +6.988740e-01 +6.281643e-01 +6.995683e-01 +3.132973e+00 +1.568907e+00 +9.805163e-01 +9.497048e-01 +8.051144e-01 +9.596233e-01 +9.600585e-01 +7.628613e-01 +7.904976e-01 +7.125892e-01 +9.114688e-01
+1.301667e+01 +3.403380e+00 +1.901365e+00 +1.191075e+00 +7.788357e-01 +6.898848e-01 +7.069269e-01 +7.972252e-01 +7.014984e-01 +6.993147e-01 +6.285476e-01 +6.998903e-01 +3.133097e+00 +1.568706e+00 +9.806658e-01 +9.492758e-01 +8.054206e-01 +9.593714e-01 +9.597243e-01 +7.627661e-01 +7.916958e-01 +7.128404e-01 +9.113901e-01
+1.303333e+01 +3.405597e+00 +1.900449e+00 +1.191134e+00 +7.793433e-01 +6.902552e-01 +7.067762e-01 +7.976519e-01 +7.013059e-01 +6.996744e-01 +6.288875e-01 +7.001723e-01 +3.135226e+00 +1.567917e+00 +9.806772e-01 +9.491769e-01 +8.057493e-01 +9.591361e-01 +9.594096e-01 +7.629005e-01 +7.928842e-01 +7.130210e-01 +9.114166e-01
+1.305000e+01 +3.407676e+00 +1.899612e+00 +1.191016e+00 +7.795801e-01 +6.905014e-01 +7.066713e-01 +7.977729e-01 +7.011066e-01 +7.005104e-01 +6.294121e-01 +7.005253e-01 +3.137233e+00 +1.567207e+00 +9.805428e-01 +9.489893e-01 +8.056820e-01 +9.588300e-01 +9.590057e-01 +7.627055e-01 +7.947555e-01 +7.133747e-01 +9.116208e-01
+1.306667e+01 +3.408365e+00 +1.898384e+00 +1.191552e+00 +7.796698e-01 +6.905748e-01 +7.065341e-01 +7.979253e-01 +7.009026e-01 +7.010103e-01 +6.296408e-01 +7.007191e-01 +3.137935e+00 +1.566189e+00 +9.809344e-01 +9.490167e-01 +8.053582e-01 +9.584486e-01 +9.586523e-01 +7.624400e-01 +7.961559e-01 +7.132984e-01 +9.116220e-01
+1.308333e+01 +3.407386e+00 +1.897107e+00 +1.191452e+00 +7.797312e-01 +6.907850e-01 +7.063303e-01 +7.980254e-01 +7.007647e-01 +7.018196e-01 +6.297534e-01 +7.007572e-01 +3.137062e+00 +1.565127e+00 +9.807906e-01 +9.490177e-01 +8.050760e-01 +9.579206e-01 +9.583139e-01 +7.620355e-01 +7.975907e-01 +7.131054e-01 +9.114685e-01
+1.310000e+01 +3.409819e+00 +1.895737e+00 +1.190962e+00 +7.796815e-01 +6.908955e-01 +7.061182e-01 +7.978721e-01 +7.007103e-01 +7.022802e-01 +6.300247e-01 +7.009496e-01 +3.139387e+00 +1.563973e+00 +9.803392e-01 +9.490063e-01 +8.047184e-01 +9.575574e-01 +9.577778e-01 +7.616598e-01 +7.985626e-01 +7.132054e-01 +9.115980e-01
+1.311667e+01 +3.410923e+00 +1.894649e+00 +1.190198e+00 +7.795885e-01 +6.909012e-01 +7.059129e-01 +7.977322e-01 +7.006993e-01 +7.025516e-01 +6.306845e-01 +7.011896e-01 +3.140468e+00 +1.563064e+00 +9.796803e-01 +9.490488e-01 +8.044617e-01 +9.571111e-01 +9.572467e-01 +7.613134e-01 +7.989058e-01 +7.139877e-01 +9.115032e-01
+1.313333e+01 +3.412883e+00 +1.893369e+00 +1.189415e+00 +7.795013e-01 +6.908454e-01 +7.057456e-01 +7.977230e-01 +7.005464e-01 +7.026890e-01 +6.313586e-01 +7.014432e-01 +3.142365e+00 +1.561993e+00 +9.790047e-01 +9.490778e-01 +8.041830e-01 +9.568286e-01 +9.568578e-01 +7.609027e-01 +7.990845e-01 +7.148569e-01 +9.112845e-01
+1.315000e+01 +3.415456e+00 +1.892050e+00 +1.188614e+00 +7.793865e-01 +6.908802e-01 +7.056584e-01 +7.976360e-01 +7.004083e-01 +7.026624e-01 +6.321960e-01 +7.017576e-01 +3.144839e+00 +1.560885e+00 +9.783173e-01 +9.490199e-01 +8.041699e-01 +9.567039e-01 +9.565152e-01 +7.605332e-01 +7.989891e-01 +7.159140e-01 +9.110245e-01
+1.316667e+01 +3.417863e+00 +1.891465e+00 +1.187860e+00 +7.792359e-01 +6.908669e-01 +7.056029e-01 +7.974901e-01 +7.003178e-01 +7.024943e-01 +6.328370e-01 +7.020201e-01 +3.147146e+00 +1.560397e+00 +9.776667e-01 +9.490051e-01 +8.043648e-01 +9.566261e-01 +9.559973e-01 +7.602965e-01 +7.987258e-01 +7.165390e-01 +9.108293e-01
+1.318333e+01 +3.417664e+00 +1.890183e+00 +1.187459e+00 +7.791332e-01 +6.908412e-01 +7.055267e-01 +7.976843e-01 +7.002364e-01 +7.023283e-01 +6.335138e-01 +7.024199e-01 +3.147012e+00 +1.559313e+00 +9.773026e-01 +9.487695e-01 +8.042102e-01 +9.564957e-01 +9.558222e-01 +7.602445e-01 +7.984406e-01 +7.171212e-01 +9.108865e-01
+1.320000e+01 +3.417012e+00 +1.889176e+00 +1.187461e+00 +7.789723e-01 +6.908096e-01 +7.054962e-01 +7.977796e-01 +7.001209e-01 +7.021499e-01 +6.342408e-01 +7.030631e-01 +3.146450e+00 +1.558444e+00 +9.772497e-01 +9.483519e-01 +8.039966e-01 +9.565459e-01 +9.555064e-01 +7.602112e-01 +7.981518e-01 +7.178216e-01 +9.113039e-01
+1.321667e+01 +3.418482e+00 +1.888088e+00 +1.187581e+00 +7.788121e-01 +6.909138e-01 +7.054369e-01 +7.978293e-01 +7.000636e-01 +7.020217e-01 +6.347989e-01 +7.033534e-01 +3.147888e+00 +1.557524e+00 +9.772802e-01 +9.481075e-01 +8.039893e-01 +9.563806e-01 +9.550408e-01 +7.604584e-01 +7.981339e-01 +7.183320e-01 +9.112329e-01
+1.323333e+01 +3.419528e+00 +1.886876e+00 +1.187545e+00 +7.786520e-01 +6.909272e-01 +7.052711e-01 +7.979412e-01 +7.000025e-01 +7.018653e-01 +6.355104e-01 +7.036989e-01 +3.148940e+00 +1.556515e+00 +9.771775e-01 +9.478391e-01 +8.038254e-01 +9.558720e-01 +9.547776e-01 +7.604715e-01 +7.980316e-01 +7.192522e-01 +9.112180e-01
+1.325000e+01 +3.420345e+00 +1.885640e+00 +1.186877e+00 +7.783773e-01 +6.909962e-01 +7.050609e-01 +7.979368e-01 +6.998591e-01 +7.016743e-01 +6.358634e-01 +7.038293e-01 +3.149772e+00 +1.555484e+00 +9.765819e-01 +9.474477e-01 +8.037589e-01 +9.553494e-01 +9.544079e-01 +7.602596e-01 +7.977912e-01 +7.197552e-01 +9.108655e-01
+1.326667e+01 +3.420312e+00 +1.884361e+00 +1.186477e+00 +7.781266e-01 +6.913122e-01 +7.049088e-01 +7.982036e-01 +6.997426e-01 +7.015630e-01 +6.363286e-01 +7.038155e-01 +3.149797e+00 +1.554413e+00 +9.762107e-01 +9.470814e-01 +8.040894e-01 +9.549321e-01 +9.543455e-01 +7.599014e-01 +7.974753e-01 +7.204440e-01 +9.105178e-01
+1.328333e+01 +3.420348e+00 +1.883682e+00 +1.186437e+00 +7.778410e-01 +6.918263e-01 +7.047752e-01 +7.985547e-01 +6.996087e-01 +7.014420e-01 +6.368133e-01 +7.037974e-01 +3.149881e+00 +1.553853e+00 +9.761255e-01 +9.466886e-01 +8.049181e-01 +9.544764e-01 +9.542437e-01 +7.595058e-01 +7.970762e-01 +7.214080e-01 +9.102120e-01
+1.330000e+01 +3.418356e+00 +1.883889e+00 +1.186369e+00 +7.775993e-01 +6.921337e-01 +7.047008e-01 +7.989382e-01 +6.995531e-01 +7.012367e-01 +6.377198e-01 +7.039638e-01 +3.148060e+00 +1.554035e+00 +9.759945e-01 +9.464865e-01 +8.055899e-01 +9.540452e-01 +9.541646e-01 +7.591356e-01 +7.966425e-01 +7.227553e-01 +9.098819e-01
+1.331667e+01 +3.416113e+00 +1.884131e+00 +1.186067e+00 +7.773975e-01 +6.923357e-01 +7.046285e-01 +7.991632e-01 +6.996221e-01 +7.010051e-01 +6.386327e-01 +7.043290e-01 +3.146001e+00 +1.554250e+00 +9.756835e-01 +9.463617e-01 +8.060765e-01 +9.534991e-01 +9.542301e-01 +7.588624e-01 +7.962591e-01 +7.237562e-01 +9.098752e-01
+1.333333e+01 +3.414438e+00 +1.884577e+00 +1.186031e+00 +7.772559e-01 +6.923790e-01 +7.045725e-01 +7.991963e-01 +6.998757e-01 +7.007777e-01 +6.396738e-01 +7.047854e-01 +3.144467e+00 +1.554629e+00 +9.755972e-01 +9.461416e-01 +8.061064e-01 +9.529911e-01 +9.543754e-01 +7.589352e-01 +7.959971e-01 +7.249880e-01 +9.100468e-01
+1.335000e+01 +3.414015e+00 +1.884609e+00 +1.186472e+00 +7.770855e-01 +6.927142e-01 +7.045848e-01 +7.995001e-01 +7.002060e-01 +7.006230e-01 +6.405980e-01 +7.054698e-01 +3.144115e+00 +1.554651e+00 +9.758903e-01 +9.459603e-01 +8.066965e-01 +9.524812e-01 +9.547949e-01 +7.589636e-01 +7.961206e-01 +7.259279e-01 +9.105130e-01
+1.336667e+01 +3.415571e+00 +1.884286e+00 +1.186933e+00 +7.770536e-01 +6.930476e-01 +7.046241e-01 +7.995307e-01 +7.006608e-01 +7.005158e-01 +6.414218e-01 +7.057514e-01 +3.145618e+00 +1.554372e+00 +9.761954e-01 +9.459110e-01 +8.070134e-01 +9.522954e-01 +9.550211e-01 +7.590419e-01 +7.964854e-01 +7.266937e-01 +9.106727e-01
+1.338333e+01 +3.418140e+00 +1.883637e+00 +1.186751e+00 +7.769735e-01 +6.932163e-01 +7.047423e-01 +7.995014e-01 +7.012961e-01 +7.004826e-01 +6.421002e-01 +7.062210e-01 +3.148062e+00 +1.553821e+00 +9.759652e-01 +9.457012e-01 +8.069763e-01 +9.522209e-01 +9.553141e-01 +7.590891e-01 +7.968316e-01 +7.271264e-01 +9.114846e-01
+1.340000e+01 +3.421715e+00 +1.882990e+00 +1.186572e+00 +7.768806e-01 +6.932396e-01 +7.049010e-01 +7.994593e-01 +7.018362e-01 +7.004507e-01 +6.426177e-01 +7.067774e-01 +3.151452e+00 +1.553254e+00 +9.757377e-01 +9.454200e-01 +8.066397e-01 +9.524253e-01 +9.557469e-01 +7.589993e-01 +7.971758e-01 +7.272785e-01 +9.125607e-01
+1.341667e+01 +3.423838e+00 +1.882623e+00 +1.186793e+00 +7.769841e-01 +6.933596e-01 +7.049388e-01 +7.995581e-01 +7.024597e-01 +7.004635e-01 +6.430329e-01 +7.073369e-01 +3.153471e+00 +1.552915e+00 +9.758242e-01 +9.452971e-01 +8.063755e-01 +9.523777e-01 +9.563737e-01 +7.589636e-01 +7.973807e-01 +7.274605e-01 +9.138569e-01
+1.343333e+01 +3.428291e+00 +1.881317e+00 +1.186605e+00 +7.774161e-01 +6.933901e-01 +7.048030e-01 +7.996286e-01 +7.031103e-01 +7.003365e-01 +6.434033e-01 +7.077689e-01 +3.157675e+00 +1.551812e+00 +9.755995e-01 +9.457001e-01 +8.059710e-01 +9.520220e-01 +9.562739e-01 +7.594166e-01 +7.971615e-01 +7.276809e-01 +9.151652e-01
+1.345000e+01 +3.432274e+00 +1.880689e+00 +1.186912e+00 +7.779961e-01 +6.934194e-01 +7.047649e-01 +7.995084e-01 +7.036329e-01 +7.001877e-01 +6.439017e-01 +7.082777e-01 +3.161436e+00 +1.551258e+00 +9.757775e-01 +9.457806e-01 +8.057342e-01 +9.519554e-01 +9.558802e-01 +7.600717e-01 +7.969069e-01 +7.281739e-01 +9.165930e-01
+1.346667e+01 +3.435840e+00 +1.880809e+00 +1.186676e+00 +7.790742e-01 +6.934788e-01 +7.047730e-01 +7.994772e-01 +7.040037e-01 +7.000220e-01 +6.444167e-01 +7.083631e-01 +3.164787e+00 +1.551300e+00 +9.755034e-01 +9.462816e-01 +8.056779e-01 +9.525416e-01 +9.556443e-01 +7.602875e-01 +7.966482e-01 +7.288013e-01 +9.170473e-01
+1.348333e+01 +3.437114e+00 +1.880257e+00 +1.186270e+00 +7.802588e-01 +6.934153e-01 +7.048961e-01 +7.993079e-01 +7.045649e-01 +6.998343e-01 +6.449616e-01 +7.083195e-01 +3.165994e+00 +1.550791e+00 +9.751061e-01 +9.470883e-01 +8.054297e-01 +9.531618e-01 +9.553616e-01 +7.605239e-01 +7.963257e-01 +7.291732e-01 +9.170891e-01
+1.350000e+01 +3.438445e+00 +1.879383e+00 +1.186541e+00 +7.813242e-01 +6.934079e-01 +7.050888e-01 +7.991342e-01 +7.047132e-01 +6.996049e-01 +6.456404e-01 +7.083659e-01 +3.167244e+00 +1.550016e+00 +9.752552e-01 +9.480894e-01 +8.051199e-01 +9.539261e-01 +9.549562e-01 +7.602769e-01 +7.959507e-01 +7.296989e-01 +9.174059e-01
+1.351667e+01 +3.436820e+00 +1.878115e+00 +1.186408e+00 +7.815646e-01 +6.932192e-01 +7.055208e-01 +7.989969e-01 +7.047645e-01 +6.994031e-01 +6.459725e-01 +7.083726e-01 +3.165737e+00 +1.548933e+00 +9.750807e-01 +9.479669e-01 +8.047089e-01 +9.545687e-01 +9.544480e-01 +7.600806e-01 +7.955920e-01 +7.297077e-01 +9.174194e-01
+1.353333e+01 +3.435653e+00 +1.876867e+00 +1.186158e+00 +7.818927e-01 +6.930083e-01 +7.059173e-01 +7.987181e-01 +7.048423e-01 +6.992128e-01 +6.464455e-01 +7.082913e-01 +3.164673e+00 +1.547868e+00 +9.748163e-01 +9.480208e-01 +8.042792e-01 +9.550471e-01 +9.539590e-01 +7.599575e-01 +7.952124e-01 +7.299635e-01 +9.171265e-01
+1.355000e+01 +3.434287e+00 +1.876071e+00 +1.185803e+00 +7.821251e-01 +6.928019e-01 +7.065284e-01 +7.984329e-01 +7.050167e-01 +6.990163e-01 +6.473373e-01 +7.083614e-01 +3.163422e+00 +1.547160e+00 +9.744788e-01 +9.477357e-01 +8.038796e-01 +9.559703e-01 +9.535330e-01 +7.600012e-01 +7.948413e-01 +7.305913e-01 +9.169840e-01
+1.356667e+01 +3.434740e+00 +1.876255e+00 +1.185073e+00 +7.822536e-01 +6.926204e-01 +7.069355e-01 +7.981507e-01 +7.051961e-01 +6.988447e-01 +6.480205e-01 +7.083061e-01 +3.163883e+00 +1.547253e+00 +9.738442e-01 +9.473614e-01 +8.037129e-01 +9.567862e-01 +9.532727e-01 +7.599486e-01 +7.945886e-01 +7.310795e-01 +9.165826e-01
+1.358333e+01 +3.436275e+00 +1.876231e+00 +1.184385e+00 +7.823226e-01 +6.924815e-01 +7.073285e-01 +7.978615e-01 +7.052433e-01 +6.986524e-01 +6.488746e-01 +7.083737e-01 +3.165369e+00 +1.547173e+00 +9.732500e-01 +9.469149e-01 +8.036709e-01 +9.575621e-01 +9.529357e-01 +7.596870e-01 +7.943475e-01 +7.320806e-01 +9.161311e-01
+1.360000e+01 +3.436269e+00 +1.876168e+00 +1.184056e+00 +7.824938e-01 +6.923003e-01 +7.076508e-01 +7.976034e-01 +7.052134e-01 +6.985371e-01 +6.498701e-01 +7.083613e-01 +3.165408e+00 +1.547060e+00 +9.729416e-01 +9.464499e-01 +8.033647e-01 +9.580984e-01 +9.527000e-01 +7.593737e-01 +7.940423e-01 +7.335826e-01 +9.156099e-01
+1.361667e+01 +3.437183e+00 +1.876205e+00 +1.184080e+00 +7.828724e-01 +6.920918e-01 +7.081159e-01 +7.973504e-01 +7.051966e-01 +6.984763e-01 +6.507407e-01 +7.082734e-01 +3.166297e+00 +1.547027e+00 +9.729081e-01 +9.462790e-01 +8.029276e-01 +9.589444e-01 +9.527142e-01 +7.590255e-01 +7.937494e-01 +7.350277e-01 +9.151294e-01
+1.363333e+01 +3.437771e+00 +1.876521e+00 +1.184608e+00 +7.835027e-01 +6.918754e-01 +7.086787e-01 +7.971692e-01 +7.051422e-01 +6.984446e-01 +6.517145e-01 +7.082513e-01 +3.166888e+00 +1.547214e+00 +9.732615e-01 +9.462005e-01 +8.025719e-01 +9.599965e-01 +9.529298e-01 +7.586618e-01 +7.933931e-01 +7.367379e-01 +9.147493e-01
+1.365000e+01 +3.439765e+00 +1.876662e+00 +1.185230e+00 +7.838881e-01 +6.916929e-01 +7.090875e-01 +7.970245e-01 +7.051629e-01 +6.983745e-01 +6.530863e-01 +7.082827e-01 +3.168793e+00 +1.547265e+00 +9.736739e-01 +9.459412e-01 +8.022670e-01 +9.609266e-01 +9.531129e-01 +7.583303e-01 +7.930289e-01 +7.391270e-01 +9.142283e-01
+1.366667e+01 +3.442441e+00 +1.878434e+00 +1.185368e+00 +7.842670e-01 +6.914917e-01 +7.094364e-01 +7.969105e-01 +7.051102e-01 +6.984564e-01 +6.542411e-01 +7.082125e-01 +3.171327e+00 +1.548645e+00 +9.737005e-01 +9.455340e-01 +8.020802e-01 +9.622033e-01 +9.534791e-01 +7.579723e-01 +7.928854e-01 +7.410122e-01 +9.137112e-01
+1.368333e+01 +3.445937e+00 +1.881634e+00 +1.185819e+00 +7.847502e-01 +6.913319e-01 +7.098277e-01 +7.967757e-01 +7.049643e-01 +6.985671e-01 +6.551765e-01 +7.081145e-01 +3.174638e+00 +1.551188e+00 +9.739844e-01 +9.451149e-01 +8.021462e-01 +9.637564e-01 +9.542452e-01 +7.576352e-01 +7.926179e-01 +7.427077e-01 +9.132185e-01
+1.370000e+01 +3.448178e+00 +1.884715e+00 +1.185660e+00 +7.854398e-01 +6.911638e-01 +7.102329e-01 +7.966639e-01 +7.049056e-01 +6.985807e-01 +6.557981e-01 +7.081812e-01 +3.176767e+00 +1.553620e+00 +9.737819e-01 +9.449094e-01 +8.021370e-01 +9.653639e-01 +9.551627e-01 +7.572728e-01 +7.923212e-01 +7.437267e-01 +9.127346e-01
+1.371667e+01 +3.447622e+00 +1.889154e+00 +1.185387e+00 +7.860490e-01 +6.910870e-01 +7.107928e-01 +7.965164e-01 +7.049640e-01 +6.989259e-01 +6.563641e-01 +7.080920e-01 +3.176289e+00 +1.557178e+00 +9.735040e-01 +9.444502e-01 +8.026963e-01 +9.669711e-01 +9.556024e-01 +7.571143e-01 +7.923859e-01 +7.445424e-01 +9.122147e-01
+1.373333e+01 +3.449006e+00 +1.893532e+00 +1.185016e+00 +7.868205e-01 +6.911653e-01 +7.111234e-01 +7.964334e-01 +7.051233e-01 +6.993168e-01 +6.570587e-01 +7.082476e-01 +3.177623e+00 +1.560698e+00 +9.731513e-01 +9.441918e-01 +8.036883e-01 +9.683236e-01 +9.563932e-01 +7.570053e-01 +7.924681e-01 +7.455400e-01 +9.117508e-01
+1.375000e+01 +3.449867e+00 +1.897183e+00 +1.184651e+00 +7.873288e-01 +6.911465e-01 +7.113238e-01 +7.962924e-01 +7.052408e-01 +6.996600e-01 +6.576096e-01 +7.085240e-01 +3.178456e+00 +1.563624e+00 +9.728122e-01 +9.437586e-01 +8.041571e-01 +9.694449e-01 +9.570762e-01 +7.568787e-01 +7.925366e-01 +7.465196e-01 +9.113306e-01
+1.376667e+01 +3.447705e+00 +1.899872e+00 +1.184197e+00 +7.879175e-01 +6.911517e-01 +7.114815e-01 +7.960458e-01 +7.051365e-01 +6.997615e-01 +6.583295e-01 +7.090689e-01 +3.176473e+00 +1.565761e+00 +9.724007e-01 +9.433702e-01 +8.047427e-01 +9.699908e-01 +9.570209e-01 +7.566099e-01 +7.923763e-01 +7.476241e-01 +9.112887e-01
+1.378333e+01 +3.446643e+00 +1.901599e+00 +1.183921e+00 +7.885641e-01 +6.911160e-01 +7.115691e-01 +7.958664e-01 +7.051860e-01 +6.999004e-01 +6.592480e-01 +7.096061e-01 +3.175522e+00 +1.567128e+00 +9.721447e-01 +9.430989e-01 +8.050519e-01 +9.702730e-01 +9.572330e-01 +7.564723e-01 +7.923335e-01 +7.491402e-01 +9.110565e-01
+1.380000e+01 +3.445890e+00 +1.900909e+00 +1.183582e+00 +7.892388e-01 +6.910681e-01 +7.116357e-01 +7.955716e-01 +7.051680e-01 +6.999095e-01 +6.605609e-01 +7.104253e-01 +3.174868e+00 +1.566512e+00 +9.718302e-01 +9.429678e-01 +8.051570e-01 +9.701374e-01 +9.567628e-01 +7.562769e-01 +7.921689e-01 +7.512849e-01 +9.110276e-01
+1.381667e+01 +3.444348e+00 +1.900701e+00 +1.183368e+00 +7.895142e-01 +6.909072e-01 +7.118863e-01 +7.953236e-01 +7.051056e-01 +6.997929e-01 +6.616338e-01 +7.110216e-01 +3.173477e+00 +1.566302e+00 +9.716197e-01 +9.426126e-01 +8.050077e-01 +9.702133e-01 +9.564413e-01 +7.560859e-01 +7.918234e-01 +7.529791e-01 +9.108647e-01
+1.383333e+01 +3.442705e+00 +1.899878e+00 +1.182991e+00 +7.900709e-01 +6.907580e-01 +7.124266e-01 +7.950820e-01 +7.052327e-01 +6.996367e-01 +6.629676e-01 +7.117389e-01 +3.171994e+00 +1.565581e+00 +9.712692e-01 +9.424819e-01 +8.048347e-01 +9.704990e-01 +9.560177e-01 +7.560958e-01 +7.914427e-01 +7.549197e-01 +9.108979e-01
+1.385000e+01 +3.442119e+00 +1.899218e+00 +1.182493e+00 +7.908954e-01 +6.908460e-01 +7.130339e-01 +7.949959e-01 +7.052842e-01 +6.994184e-01 +6.638273e-01 +7.123616e-01 +3.171516e+00 +1.564975e+00 +9.708212e-01 +9.423965e-01 +8.052954e-01 +9.709688e-01 +9.556901e-01 +7.560473e-01 +7.910202e-01 +7.562407e-01 +9.108831e-01
+1.386667e+01 +3.442317e+00 +1.898152e+00 +1.181866e+00 +7.913431e-01 +6.909159e-01 +7.134352e-01 +7.950128e-01 +7.054245e-01 +6.993069e-01 +6.645707e-01 +7.128783e-01 +3.171785e+00 +1.564051e+00 +9.702745e-01 +9.421422e-01 +8.056474e-01 +9.709859e-01 +9.555069e-01 +7.561377e-01 +7.907201e-01 +7.573883e-01 +9.106683e-01
+1.388333e+01 +3.442967e+00 +1.897909e+00 +1.181203e+00 +7.919720e-01 +6.911955e-01 +7.136139e-01 +7.949832e-01 +7.055924e-01 +6.992020e-01 +6.652832e-01 +7.134713e-01 +3.172479e+00 +1.563801e+00 +9.697008e-01 +9.419555e-01 +8.064488e-01 +9.708548e-01 +9.555253e-01 +7.562498e-01 +7.904210e-01 +7.585106e-01 +9.104923e-01
+1.390000e+01 +3.442956e+00 +1.897289e+00 +1.180417e+00 +7.924052e-01 +6.913980e-01 +7.136618e-01 +7.950396e-01 +7.055492e-01 +6.990371e-01 +6.655665e-01 +7.139246e-01 +3.172546e+00 +1.563252e+00 +9.690256e-01 +9.417254e-01 +8.069282e-01 +9.705488e-01 +9.557000e-01 +7.561247e-01 +7.900720e-01 +7.588226e-01 +9.103466e-01
+1.391667e+01 +3.440835e+00 +1.896835e+00 +1.179983e+00 +7.928734e-01 +6.917815e-01 +7.138003e-01 +7.952541e-01 +7.053779e-01 +6.988902e-01 +6.659560e-01 +7.143677e-01 +3.170609e+00 +1.562843e+00 +9.686404e-01 +9.415560e-01 +8.075521e-01 +9.704277e-01 +9.558072e-01 +7.557321e-01 +7.898282e-01 +7.593284e-01 +9.101943e-01
+1.393333e+01 +3.439761e+00 +1.896753e+00 +1.179894e+00 +7.932409e-01 +6.921170e-01 +7.139133e-01 +7.954380e-01 +7.052753e-01 +6.989071e-01 +6.663002e-01 +7.149746e-01 +3.169659e+00 +1.562736e+00 +9.685229e-01 +9.412943e-01 +8.080972e-01 +9.704523e-01 +9.559889e-01 +7.554247e-01 +7.899348e-01 +7.597629e-01 +9.102739e-01
+1.395000e+01 +3.439643e+00 +1.896927e+00 +1.179546e+00 +7.934412e-01 +6.923520e-01 +7.140885e-01 +7.956826e-01 +7.051633e-01 +6.988732e-01 +6.664986e-01 +7.153396e-01 +3.169613e+00 +1.562826e+00 +9.681852e-01 +9.408538e-01 +8.086292e-01 +9.706574e-01 +9.562529e-01 +7.550944e-01 +7.898341e-01 +7.601547e-01 +9.099929e-01
+1.396667e+01 +3.440451e+00 +1.896881e+00 +1.179094e+00 +7.936354e-01 +6.924533e-01 +7.140517e-01 +7.956613e-01 +7.050676e-01 +6.987967e-01 +6.665367e-01 +7.155428e-01 +3.170436e+00 +1.562749e+00 +9.677606e-01 +9.404222e-01 +8.089238e-01 +9.704694e-01 +9.564302e-01 +7.549511e-01 +7.895296e-01 +7.603011e-01 +9.097347e-01
+1.398333e+01 +3.443107e+00 +1.896535e+00 +1.179043e+00 +7.936847e-01 +6.925887e-01 +7.140110e-01 +7.956055e-01 +7.048648e-01 +6.986980e-01 +6.667578e-01 +7.158570e-01 +3.172997e+00 +1.562418e+00 +9.676578e-01 +9.399394e-01 +8.093866e-01 +9.703782e-01 +9.563799e-01 +7.547039e-01 +7.892388e-01 +7.610130e-01 +9.094442e-01
+1.400000e+01 +3.443740e+00 +1.896431e+00 +1.179201e+00 +7.935681e-01 +6.926561e-01 +7.138513e-01 +7.955199e-01 +7.046671e-01 +6.986576e-01 +6.668493e-01 +7.162137e-01 +3.173653e+00 +1.562298e+00 +9.677205e-01 +9.394268e-01 +8.096445e-01 +9.700850e-01 +9.563379e-01 +7.545320e-01 +7.890693e-01 +7.612653e-01 +9.093430e-01
+1.401667e+01 +3.444830e+00 +1.895952e+00 +1.178999e+00 +7.933467e-01 +6.926838e-01 +7.136468e-01 +7.953899e-01 +7.045659e-01 +6.986906e-01 +6.670547e-01 +7.167850e-01 +3.174745e+00 +1.561884e+00 +9.674907e-01 +9.389168e-01 +8.099828e-01 +9.695512e-01 +9.561502e-01 +7.545440e-01 +7.887882e-01 +7.614808e-01 +9.096514e-01
+1.403333e+01 +3.445540e+00 +1.895107e+00 +1.178870e+00 +7.932441e-01 +6.926253e-01 +7.134628e-01 +7.952915e-01 +7.044558e-01 +6.986914e-01 +6.673097e-01 +7.174016e-01 +3.175460e+00 +1.561178e+00 +9.673143e-01 +9.384667e-01 +8.099044e-01 +9.690001e-01 +9.561092e-01 +7.543468e-01 +7.885110e-01 +7.619216e-01 +9.101886e-01
+1.405000e+01 +3.449497e+00 +1.894609e+00 +1.179470e+00 +7.933124e-01 +6.925746e-01 +7.132960e-01 +7.952468e-01 +7.043615e-01 +6.986426e-01 +6.678425e-01 +7.182611e-01 +3.179209e+00 +1.560769e+00 +9.677130e-01 +9.382425e-01 +8.097384e-01 +9.684980e-01 +9.562957e-01 +7.541326e-01 +7.882221e-01 +7.632237e-01 +9.113210e-01
+1.406667e+01 +3.449710e+00 +1.894374e+00 +1.179527e+00 +7.934700e-01 +6.925191e-01 +7.132403e-01 +7.950378e-01 +7.042537e-01 +6.985290e-01 +6.685946e-01 +7.193322e-01 +3.179457e+00 +1.560579e+00 +9.676781e-01 +9.383385e-01 +8.093686e-01 +9.680377e-01 +9.560208e-01 +7.538725e-01 +7.879960e-01 +7.644548e-01 +9.124191e-01
+1.408333e+01 +3.448600e+00 +1.894585e+00 +1.179607e+00 +7.936276e-01 +6.924114e-01 +7.132243e-01 +7.947736e-01 +7.040957e-01 +6.983990e-01 +6.691672e-01 +7.199793e-01 +3.178469e+00 +1.560746e+00 +9.676757e-01 +9.385027e-01 +8.090953e-01 +9.677427e-01 +9.555858e-01 +7.535246e-01 +7.878023e-01 +7.652540e-01 +9.129035e-01
+1.410000e+01 +3.448713e+00 +1.894483e+00 +1.179550e+00 +7.937931e-01 +6.922641e-01 +7.131316e-01 +7.944899e-01 +7.039486e-01 +6.982777e-01 +6.694790e-01 +7.201105e-01 +3.178629e+00 +1.560659e+00 +9.675708e-01 +9.388783e-01 +8.089045e-01 +9.672590e-01 +9.550472e-01 +7.531455e-01 +7.877698e-01 +7.655256e-01 +9.129098e-01
+1.411667e+01 +3.447892e+00 +1.893142e+00 +1.179652e+00 +7.939688e-01 +6.921141e-01 +7.131682e-01 +7.942581e-01 +7.037932e-01 +6.982726e-01 +6.698658e-01 +7.201627e-01 +3.177911e+00 +1.559539e+00 +9.675984e-01 +9.388262e-01 +8.085201e-01 +9.668214e-01 +9.546703e-01 +7.527427e-01 +7.879410e-01 +7.660661e-01 +9.126691e-01
+1.413333e+01 +3.450334e+00 +1.892122e+00 +1.179445e+00 +7.943287e-01 +6.919983e-01 +7.131380e-01 +7.940637e-01 +7.037147e-01 +6.983660e-01 +6.701600e-01 +7.201831e-01 +3.180262e+00 +1.558693e+00 +9.673768e-01 +9.391019e-01 +8.082102e-01 +9.662682e-01 +9.544861e-01 +7.523963e-01 +7.884458e-01 +7.664310e-01 +9.125377e-01
+1.415000e+01 +3.456336e+00 +1.891437e+00 +1.180170e+00 +7.945281e-01 +6.918123e-01 +7.130994e-01 +7.938285e-01 +7.035467e-01 +6.983328e-01 +6.708213e-01 +7.201664e-01 +3.185955e+00 +1.558117e+00 +9.678907e-01 +9.390400e-01 +8.081473e-01 +9.657477e-01 +9.541190e-01 +7.520183e-01 +7.886794e-01 +7.680935e-01 +9.125200e-01
+1.416667e+01 +3.461223e+00 +1.890704e+00 +1.181299e+00 +7.945186e-01 +6.915994e-01 +7.130840e-01 +7.935794e-01 +7.033717e-01 +6.985355e-01 +6.717817e-01 +7.203894e-01 +3.190611e+00 +1.557499e+00 +9.687184e-01 +9.387697e-01 +8.079922e-01 +9.652538e-01 +9.536298e-01 +7.516514e-01 +7.894715e-01 +7.701122e-01 +9.125336e-01
+1.418333e+01 +3.461822e+00 +1.889326e+00 +1.181564e+00 +7.945111e-01 +6.913847e-01 +7.132886e-01 +7.933930e-01 +7.032662e-01 +6.988737e-01 +6.723756e-01 +7.205307e-01 +3.191236e+00 +1.556342e+00 +9.688503e-01 +9.383044e-01 +8.076355e-01 +9.648892e-01 +9.533589e-01 +7.512648e-01 +7.901285e-01 +7.712081e-01 +9.124077e-01
+1.420000e+01 +3.465617e+00 +1.888116e+00 +1.182405e+00 +7.944019e-01 +6.911856e-01 +7.133150e-01 +7.931504e-01 +7.032473e-01 +6.992006e-01 +6.732136e-01 +7.205617e-01 +3.194857e+00 +1.555324e+00 +9.694478e-01 +9.378146e-01 +8.075048e-01 +9.643660e-01 +9.530023e-01 +7.510145e-01 +7.907828e-01 +7.730578e-01 +9.121542e-01
+1.421667e+01 +3.468206e+00 +1.886881e+00 +1.183450e+00 +7.942060e-01 +6.909745e-01 +7.132993e-01 +7.929147e-01 +7.035594e-01 +6.998518e-01 +6.743483e-01 +7.210683e-01 +3.197341e+00 +1.554288e+00 +9.702066e-01 +9.373238e-01 +8.072597e-01 +9.638377e-01 +9.526586e-01 +7.511061e-01 +7.918269e-01 +7.753046e-01 +9.121582e-01
+1.423333e+01 +3.469558e+00 +1.885806e+00 +1.184992e+00 +7.940989e-01 +6.908718e-01 +7.131714e-01 +7.926631e-01 +7.040437e-01 +7.006413e-01 +6.753783e-01 +7.216116e-01 +3.198655e+00 +1.553379e+00 +9.713858e-01 +9.367795e-01 +8.074269e-01 +9.632868e-01 +9.522037e-01 +7.513502e-01 +7.933595e-01 +7.771339e-01 +9.120433e-01
+1.425000e+01 +3.470268e+00 +1.884466e+00 +1.186294e+00 +7.941853e-01 +6.909036e-01 +7.129784e-01 +7.924035e-01 +7.043281e-01 +7.010943e-01 +6.762399e-01 +7.220757e-01 +3.199360e+00 +1.552253e+00 +9.723670e-01 +9.363362e-01 +8.077217e-01 +9.627438e-01 +9.517604e-01 +7.514954e-01 +7.943657e-01 +7.784641e-01 +9.119479e-01
+1.426667e+01 +3.470967e+00 +1.883234e+00 +1.188618e+00 +7.943574e-01 +6.911025e-01 +7.127648e-01 +7.921776e-01 +7.045301e-01 +7.013110e-01 +6.775769e-01 +7.226737e-01 +3.200047e+00 +1.551220e+00 +9.741722e-01 +9.359227e-01 +8.083328e-01 +9.622571e-01 +9.513469e-01 +7.516614e-01 +7.950590e-01 +7.808710e-01 +9.117083e-01
+1.428333e+01 +3.471641e+00 +1.882707e+00 +1.191635e+00 +7.945295e-01 +6.914761e-01 +7.125878e-01 +7.920433e-01 +7.045400e-01 +7.014155e-01 +6.792012e-01 +7.233638e-01 +3.200725e+00 +1.550780e+00 +9.765228e-01 +9.356056e-01 +8.094173e-01 +9.617438e-01 +9.509910e-01 +7.515931e-01 +7.958090e-01 +7.837898e-01 +9.114355e-01
+1.430000e+01 +3.471053e+00 +1.882773e+00 +1.195590e+00 +7.945189e-01 +6.915614e-01 +7.124734e-01 +7.919012e-01 +7.048097e-01 +7.017543e-01 +6.803809e-01 +7.238292e-01 +3.200223e+00 +1.550833e+00 +9.796195e-01 +9.353481e-01 +8.099321e-01 +9.612883e-01 +9.506495e-01 +7.519318e-01 +7.968809e-01 +7.862299e-01 +9.110210e-01
+1.431667e+01 +3.469120e+00 +1.883212e+00 +1.199549e+00 +7.946331e-01 +6.916559e-01 +7.123424e-01 +7.916723e-01 +7.049366e-01 +7.022570e-01 +6.814677e-01 +7.241379e-01 +3.198456e+00 +1.551178e+00 +9.827015e-01 +9.349900e-01 +8.103999e-01 +9.609712e-01 +9.502160e-01 +7.521677e-01 +7.981523e-01 +7.884278e-01 +9.105476e-01
+1.433333e+01 +3.467038e+00 +1.884611e+00 +1.202478e+00 +7.947667e-01 +6.917112e-01 +7.123432e-01 +7.915360e-01 +7.048821e-01 +7.025877e-01 +6.818639e-01 +7.241828e-01 +3.196550e+00 +1.552312e+00 +9.849408e-01 +9.346259e-01 +8.109832e-01 +9.609036e-01 +9.499848e-01 +7.521777e-01 +7.990864e-01 +7.893892e-01 +9.100554e-01
+1.435000e+01 +3.464312e+00 +1.885745e+00 +1.203993e+00 +7.948429e-01 +6.917686e-01 +7.124449e-01 +7.913982e-01 +7.047385e-01 +7.025658e-01 +6.820418e-01 +7.242671e-01 +3.194031e+00 +1.553216e+00 +9.860448e-01 +9.341777e-01 +8.114317e-01 +9.610312e-01 +9.497879e-01 +7.521469e-01 +7.992050e-01 +7.898134e-01 +9.096048e-01
+1.436667e+01 +3.461670e+00 +1.887988e+00 +1.204887e+00 +7.947422e-01 +6.917781e-01 +7.125648e-01 +7.914318e-01 +7.045796e-01 +7.024766e-01 +6.822060e-01 +7.242296e-01 +3.191600e+00 +1.555048e+00 +9.866705e-01 +9.336449e-01 +8.119407e-01 +9.611718e-01 +9.499231e-01 +7.520638e-01 +7.991345e-01 +7.901102e-01 +9.091127e-01
+1.438333e+01 +3.459313e+00 +1.890281e+00 +1.205923e+00 +7.948101e-01 +6.919119e-01 +7.127267e-01 +7.913625e-01 +7.044136e-01 +7.023573e-01 +6.823527e-01 +7.242324e-01 +3.189445e+00 +1.556891e+00 +9.874236e-01 +9.332012e-01 +8.127203e-01 +9.614774e-01 +9.497601e-01 +7.520677e-01 +7.991192e-01 +7.904089e-01 +9.086333e-01
+1.440000e+01 +3.457375e+00 +1.891120e+00 +1.206151e+00 +7.951738e-01 +6.922449e-01 +7.127486e-01 +7.912168e-01 +7.042273e-01 +7.022245e-01 +6.823711e-01 +7.241979e-01 +3.187687e+00 +1.557528e+00 +9.875380e-01 +9.330464e-01 +8.135565e-01 +9.613608e-01 +9.494849e-01 +7.519621e-01 +7.990421e-01 +7.902875e-01 +9.082317e-01
+1.441667e+01 +3.455603e+00 +1.890914e+00 +1.206357e+00 +7.958904e-01 +6.925803e-01 +7.126964e-01 +7.909467e-01 +7.041352e-01 +7.020896e-01 +6.824505e-01 +7.241778e-01 +3.186086e+00 +1.557326e+00 +9.876485e-01 +9.334700e-01 +8.140073e-01 +9.610767e-01 +9.489623e-01 +7.521012e-01 +7.988831e-01 +7.902767e-01 +9.078083e-01
+1.443333e+01 +3.454416e+00 +1.891214e+00 +1.206128e+00 +7.966722e-01 +6.930691e-01 +7.124883e-01 +7.906551e-01 +7.039158e-01 +7.019505e-01 +6.824050e-01 +7.240561e-01 +3.185033e+00 +1.557552e+00 +9.874120e-01 +9.340307e-01 +8.148914e-01 +9.605842e-01 +9.484607e-01 +7.518219e-01 +7.987989e-01 +7.900007e-01 +9.073951e-01
+1.445000e+01 +3.456191e+00 +1.890878e+00 +1.205947e+00 +7.974516e-01 +6.935456e-01 +7.123114e-01 +7.903916e-01 +7.037795e-01 +7.019086e-01 +6.823031e-01 +7.239158e-01 +3.186771e+00 +1.557263e+00 +9.872192e-01 +9.346584e-01 +8.157451e-01 +9.600504e-01 +9.479251e-01 +7.517216e-01 +7.990276e-01 +7.897157e-01 +9.069362e-01
+1.446667e+01 +3.460510e+00 +1.891276e+00 +1.205987e+00 +7.983558e-01 +6.940707e-01 +7.120854e-01 +7.901179e-01 +7.035574e-01 +7.017779e-01 +6.822305e-01 +7.238279e-01 +3.190911e+00 +1.557612e+00 +9.872100e-01 +9.357253e-01 +8.167313e-01 +9.594865e-01 +9.473940e-01 +7.517214e-01 +7.993313e-01 +7.895134e-01 +9.065073e-01
+1.448333e+01 +3.464692e+00 +1.893305e+00 +1.206183e+00 +7.996355e-01 +6.946171e-01 +7.118856e-01 +7.898617e-01 +7.033557e-01 +7.016920e-01 +6.821992e-01 +7.236421e-01 +3.194939e+00 +1.559323e+00 +9.873282e-01 +9.374747e-01 +8.178576e-01 +9.589787e-01 +9.469149e-01 +7.517951e-01 +7.996541e-01 +7.894265e-01 +9.059878e-01
+1.450000e+01 +3.468909e+00 +1.894429e+00 +1.206393e+00 +8.007828e-01 +6.952740e-01 +7.116970e-01 +7.895914e-01 +7.031888e-01 +7.015507e-01 +6.821436e-01 +7.235934e-01 +3.199006e+00 +1.560274e+00 +9.874551e-01 +9.392104e-01 +8.189357e-01 +9.584540e-01 +9.463983e-01 +7.518006e-01 +7.998593e-01 +7.893528e-01 +9.055449e-01
+1.451667e+01 +3.472578e+00 +1.895095e+00 +1.206322e+00 +8.020376e-01 +6.959131e-01 +7.115167e-01 +7.893519e-01 +7.030315e-01 +7.014520e-01 +6.819418e-01 +7.233862e-01 +3.202548e+00 +1.560840e+00 +9.873444e-01 +9.409256e-01 +8.199753e-01 +9.579338e-01 +9.459045e-01 +7.515452e-01 +8.001170e-01 +7.890104e-01 +9.050781e-01
+1.453333e+01 +3.475420e+00 +1.896230e+00 +1.206205e+00 +8.033406e-01 +6.962753e-01 +7.113617e-01 +7.891446e-01 +7.030238e-01 +7.015171e-01 +6.817348e-01 +7.231638e-01 +3.205318e+00 +1.561823e+00 +9.871964e-01 +9.435599e-01 +8.200904e-01 +9.574625e-01 +9.454280e-01 +7.512277e-01 +8.006897e-01 +7.886065e-01 +9.046063e-01
+1.455000e+01 +3.479760e+00 +1.898140e+00 +1.205840e+00 +8.044470e-01 +6.965534e-01 +7.111529e-01 +7.889596e-01 +7.031619e-01 +7.015316e-01 +6.815255e-01 +7.229463e-01 +3.209471e+00 +1.563460e+00 +9.868465e-01 +9.460741e-01 +8.202974e-01 +9.570404e-01 +9.451558e-01 +7.509289e-01 +8.010800e-01 +7.882452e-01 +9.042143e-01
+1.456667e+01 +3.478743e+00 +1.898713e+00 +1.205061e+00 +8.053467e-01 +6.968644e-01 +7.110040e-01 +7.888688e-01 +7.034206e-01 +7.015815e-01 +6.813211e-01 +7.227312e-01 +3.208576e+00 +1.563948e+00 +9.861735e-01 +9.476070e-01 +8.203095e-01 +9.567316e-01 +9.447415e-01 +7.507927e-01 +8.011718e-01 +7.878270e-01 +9.037195e-01
+1.458333e+01 +3.476943e+00 +1.899809e+00 +1.204424e+00 +8.062257e-01 +6.972145e-01 +7.107910e-01 +7.886546e-01 +7.038196e-01 +7.016772e-01 +6.811015e-01 +7.226105e-01 +3.206929e+00 +1.564881e+00 +9.856135e-01 +9.489983e-01 +8.204401e-01 +9.563640e-01 +9.442976e-01 +7.508125e-01 +8.012854e-01 +7.874081e-01 +9.033492e-01
+1.460000e+01 +3.475000e+00 +1.899715e+00 +1.203852e+00 +8.066286e-01 +6.973090e-01 +7.106127e-01 +7.885929e-01 +7.041775e-01 +7.017411e-01 +6.809351e-01 +7.223738e-01 +3.205158e+00 +1.564798e+00 +9.851040e-01 +9.496344e-01 +8.203325e-01 +9.559642e-01 +9.438701e-01 +7.507863e-01 +8.013809e-01 +7.870338e-01 +9.028470e-01
+1.461667e+01 +3.472462e+00 +1.899193e+00 +1.203304e+00 +8.069538e-01 +6.974993e-01 +7.104287e-01 +7.885705e-01 +7.046380e-01 +7.019585e-01 +6.807186e-01 +7.222547e-01 +3.202814e+00 +1.564360e+00 +9.846097e-01 +9.498818e-01 +8.202802e-01 +9.555922e-01 +9.435321e-01 +7.508553e-01 +8.016180e-01 +7.866403e-01 +9.025250e-01
+1.463333e+01 +3.470748e+00 +1.898343e+00 +1.202512e+00 +8.073884e-01 +6.979904e-01 +7.102268e-01 +7.883780e-01 +7.051267e-01 +7.023002e-01 +6.805409e-01 +7.220278e-01 +3.201237e+00 +1.563654e+00 +9.839263e-01 +9.501105e-01 +8.206129e-01 +9.551640e-01 +9.431709e-01 +7.509847e-01 +8.019280e-01 +7.862222e-01 +9.020367e-01
+1.465000e+01 +3.468967e+00 +1.897428e+00 +1.201767e+00 +8.078603e-01 +6.985614e-01 +7.100777e-01 +7.881847e-01 +7.058564e-01 +7.028474e-01 +6.805522e-01 +7.218096e-01 +3.199602e+00 +1.562891e+00 +9.832881e-01 +9.505118e-01 +8.209336e-01 +9.548007e-01 +9.427430e-01 +7.513496e-01 +8.024670e-01 +7.860524e-01 +9.015674e-01
+1.466667e+01 +3.467944e+00 +1.897139e+00 +1.201144e+00 +8.086426e-01 +6.989749e-01 +7.099886e-01 +7.883731e-01 +7.063878e-01 +7.029773e-01 +6.804538e-01 +7.216665e-01 +3.198667e+00 +1.562658e+00 +9.827580e-01 +9.512099e-01 +8.209579e-01 +9.546166e-01 +9.430991e-01 +7.517652e-01 +8.023351e-01 +7.857332e-01 +9.012735e-01
+1.468333e+01 +3.467176e+00 +1.897068e+00 +1.200561e+00 +8.091885e-01 +6.993815e-01 +7.099410e-01 +7.886340e-01 +7.067939e-01 +7.031695e-01 +6.804149e-01 +7.215559e-01 +3.197966e+00 +1.562596e+00 +9.822510e-01 +9.515618e-01 +8.209787e-01 +9.546484e-01 +9.436364e-01 +7.520008e-01 +8.022709e-01 +7.853423e-01 +9.011912e-01
+1.470000e+01 +3.465864e+00 +1.898322e+00 +1.199987e+00 +8.101081e-01 +6.997083e-01 +7.098011e-01 +7.890436e-01 +7.077132e-01 +7.034492e-01 +6.803260e-01 +7.214451e-01 +3.196758e+00 +1.563652e+00 +9.817460e-01 +9.527427e-01 +8.207521e-01 +9.545114e-01 +9.445452e-01 +7.526944e-01 +8.023644e-01 +7.849221e-01 +9.010357e-01
+1.471667e+01 +3.464869e+00 +1.900188e+00 +1.199227e+00 +8.110389e-01 +7.002123e-01 +7.097277e-01 +7.894567e-01 +7.086336e-01 +7.040551e-01 +6.804860e-01 +7.214259e-01 +3.195857e+00 +1.565227e+00 +9.810992e-01 +9.541687e-01 +8.205692e-01 +9.544568e-01 +9.456408e-01 +7.533723e-01 +8.028316e-01 +7.848483e-01 +9.007781e-01
+1.473333e+01 +3.462374e+00 +1.902262e+00 +1.198818e+00 +8.119838e-01 +7.006792e-01 +7.098064e-01 +7.898942e-01 +7.093537e-01 +7.044830e-01 +6.804921e-01 +7.212250e-01 +3.193555e+00 +1.566970e+00 +9.807492e-01 +9.558322e-01 +8.202775e-01 +9.546397e-01 +9.462641e-01 +7.541522e-01 +8.028472e-01 +7.847018e-01 +9.003090e-01
+1.475000e+01 +3.460305e+00 +1.903550e+00 +1.199829e+00 +8.128999e-01 +7.008636e-01 +7.099219e-01 +7.907159e-01 +7.101931e-01 +7.045530e-01 +6.804533e-01 +7.210651e-01 +3.191664e+00 +1.568052e+00 +9.815599e-01 +9.575435e-01 +8.198405e-01 +9.545555e-01 +9.471286e-01 +7.552891e-01 +8.025602e-01 +7.847348e-01 +8.999757e-01
+1.476667e+01 +3.458456e+00 +1.905323e+00 +1.202485e+00 +8.138016e-01 +7.008945e-01 +7.099777e-01 +7.915954e-01 +7.111435e-01 +7.045117e-01 +6.804340e-01 +7.209189e-01 +3.189975e+00 +1.569539e+00 +9.836809e-01 +9.592929e-01 +8.193866e-01 +9.544358e-01 +9.480748e-01 +7.568375e-01 +8.022235e-01 +7.851352e-01 +8.996187e-01
+1.478333e+01 +3.456728e+00 +1.907818e+00 +1.204864e+00 +8.151725e-01 +7.009887e-01 +7.099363e-01 +7.921142e-01 +7.119017e-01 +7.044670e-01 +6.805306e-01 +7.207909e-01 +3.188398e+00 +1.571622e+00 +9.855391e-01 +9.617695e-01 +8.189395e-01 +9.545344e-01 +9.484985e-01 +7.581512e-01 +8.018886e-01 +7.855096e-01 +8.992919e-01
+1.480000e+01 +3.454019e+00 +1.910796e+00 +1.209598e+00 +8.163047e-01 +7.012577e-01 +7.100487e-01 +7.928360e-01 +7.125847e-01 +7.044549e-01 +6.806348e-01 +7.206034e-01 +3.185892e+00 +1.574107e+00 +9.893007e-01 +9.634133e-01 +8.186333e-01 +9.550122e-01 +9.493107e-01 +7.600371e-01 +8.017831e-01 +7.862648e-01 +8.988950e-01
+1.481667e+01 +3.452522e+00 +1.912899e+00 +1.213465e+00 +8.174312e-01 +7.016917e-01 +7.100539e-01 +7.931537e-01 +7.130698e-01 +7.044125e-01 +6.806532e-01 +7.204247e-01 +3.184530e+00 +1.575861e+00 +9.923132e-01 +9.654386e-01 +8.183490e-01 +9.549330e-01 +9.496592e-01 +7.610819e-01 +8.013831e-01 +7.870951e-01 +8.990675e-01
+1.483333e+01 +3.452084e+00 +1.914226e+00 +1.216370e+00 +8.184576e-01 +7.020549e-01 +7.101962e-01 +7.938006e-01 +7.133892e-01 +7.043924e-01 +6.807742e-01 +7.202174e-01 +3.184175e+00 +1.576968e+00 +9.945229e-01 +9.675445e-01 +8.179244e-01 +9.548887e-01 +9.502276e-01 +7.616635e-01 +8.009792e-01 +7.880998e-01 +8.990420e-01
+1.485000e+01 +3.450150e+00 +1.915111e+00 +1.218020e+00 +8.191630e-01 +7.020925e-01 +7.104455e-01 +7.947523e-01 +7.141574e-01 +7.047287e-01 +6.807231e-01 +7.201568e-01 +3.182412e+00 +1.577675e+00 +9.957394e-01 +9.688093e-01 +8.174717e-01 +9.551801e-01 +9.507962e-01 +7.628584e-01 +8.009225e-01 +7.884340e-01 +8.988089e-01
+1.486667e+01 +3.447850e+00 +1.915381e+00 +1.220951e+00 +8.199865e-01 +7.021369e-01 +7.105636e-01 +7.955001e-01 +7.149958e-01 +7.047876e-01 +6.806112e-01 +7.202949e-01 +3.180295e+00 +1.577882e+00 +9.980199e-01 +9.699139e-01 +8.170266e-01 +9.552842e-01 +9.509311e-01 +7.645918e-01 +8.007209e-01 +7.886711e-01 +8.989802e-01
+1.488333e+01 +3.446762e+00 +1.915563e+00 +1.223883e+00 +8.204485e-01 +7.022419e-01 +7.106849e-01 +7.957501e-01 +7.154117e-01 +7.047530e-01 +6.805513e-01 +7.206068e-01 +3.179301e+00 +1.578014e+00 +1.000299e+00 +9.703518e-01 +8.166677e-01 +9.556789e-01 +9.505011e-01 +7.660749e-01 +8.006488e-01 +7.885741e-01 +8.995605e-01
+1.490000e+01 +3.445575e+00 +1.915318e+00 +1.225900e+00 +8.206817e-01 +7.021167e-01 +7.106790e-01 +7.958992e-01 +7.157744e-01 +7.048868e-01 +6.805911e-01 +7.210535e-01 +3.178214e+00 +1.577781e+00 +1.001830e+00 +9.703531e-01 +8.162386e-01 +9.557828e-01 +9.499965e-01 +7.672469e-01 +8.009723e-01 +7.884893e-01 +9.000451e-01
+1.491667e+01 +3.444738e+00 +1.914827e+00 +1.227342e+00 +8.208545e-01 +7.020357e-01 +7.110205e-01 +7.962154e-01 +7.158469e-01 +7.049640e-01 +6.804746e-01 +7.211597e-01 +3.177448e+00 +1.577331e+00 +1.002904e+00 +9.700404e-01 +8.159768e-01 +9.565936e-01 +9.496768e-01 +7.679992e-01 +8.010224e-01 +7.882771e-01 +8.999560e-01
+1.493333e+01 +3.445899e+00 +1.914886e+00 +1.228496e+00 +8.207827e-01 +7.019965e-01 +7.112349e-01 +7.964028e-01 +7.159456e-01 +7.051082e-01 +6.804777e-01 +7.210677e-01 +3.178555e+00 +1.577351e+00 +1.003763e+00 +9.695004e-01 +8.158875e-01 +9.572620e-01 +9.496747e-01 +7.688986e-01 +8.009965e-01 +7.881907e-01 +8.994872e-01
+1.495000e+01 +3.446847e+00 +1.914691e+00 +1.230972e+00 +8.209013e-01 +7.022042e-01 +7.114079e-01 +7.965332e-01 +7.158996e-01 +7.052328e-01 +6.806668e-01 +7.209830e-01 +3.179464e+00 +1.577164e+00 +1.005701e+00 +9.691191e-01 +8.160747e-01 +9.577375e-01 +9.498772e-01 +7.696177e-01 +8.011496e-01 +7.886023e-01 +8.989832e-01
+1.496667e+01 +3.448496e+00 +1.913598e+00 +1.234018e+00 +8.210798e-01 +7.027612e-01 +7.116340e-01 +7.964226e-01 +7.157787e-01 +7.053569e-01 +6.809033e-01 +7.207887e-01 +3.181035e+00 +1.576236e+00 +1.008077e+00 +9.687209e-01 +8.169596e-01 +9.581563e-01 +9.495833e-01 +7.702577e-01 +8.014219e-01 +7.889577e-01 +8.985234e-01
+1.498333e+01 +3.446756e+00 +1.912437e+00 +1.237043e+00 +8.213122e-01 +7.033099e-01 +7.118502e-01 +7.963551e-01 +7.155894e-01 +7.056486e-01 +6.811583e-01 +7.205926e-01 +3.179432e+00 +1.575266e+00 +1.010409e+00 +9.683896e-01 +8.177216e-01 +9.580914e-01 +9.492260e-01 +7.703501e-01 +8.021113e-01 +7.895311e-01 +8.980962e-01
+1.500000e+01 +3.445174e+00 +1.911311e+00 +1.239161e+00 +8.215906e-01 +7.037324e-01 +7.120221e-01 +7.963418e-01 +7.154632e-01 +7.057573e-01 +6.812640e-01 +7.203887e-01 +3.177979e+00 +1.574335e+00 +1.012004e+00 +9.681685e-01 +8.183723e-01 +9.579132e-01 +9.489023e-01 +7.706335e-01 +8.022936e-01 +7.897747e-01 +8.976314e-01
+1.501667e+01 +3.443566e+00 +1.911027e+00 +1.241067e+00 +8.216764e-01 +7.042906e-01 +7.121004e-01 +7.961643e-01 +7.152989e-01 +7.059047e-01 +6.812082e-01 +7.201967e-01 +3.176507e+00 +1.574095e+00 +1.013441e+00 +9.676455e-01 +8.193991e-01 +9.576836e-01 +9.485391e-01 +7.707812e-01 +8.025041e-01 +7.897206e-01 +8.973136e-01
+1.503333e+01 +3.441300e+00 +1.911299e+00 +1.243493e+00 +8.217043e-01 +7.048435e-01 +7.121107e-01 +7.960696e-01 +7.150865e-01 +7.060686e-01 +6.812810e-01 +7.199990e-01 +3.174421e+00 +1.574322e+00 +1.015291e+00 +9.671018e-01 +8.203730e-01 +9.572266e-01 +9.483757e-01 +7.707943e-01 +8.029246e-01 +7.900237e-01 +8.970213e-01
+1.505000e+01 +3.440574e+00 +1.910652e+00 +1.244840e+00 +8.216329e-01 +7.053822e-01 +7.125828e-01 +7.960458e-01 +7.148685e-01 +7.061499e-01 +6.815024e-01 +7.197998e-01 +3.173781e+00 +1.573789e+00 +1.016272e+00 +9.665914e-01 +8.211485e-01 +9.572751e-01 +9.481279e-01 +7.708592e-01 +8.031637e-01 +7.903702e-01 +8.965799e-01
+1.506667e+01 +3.439450e+00 +1.909590e+00 +1.245801e+00 +8.216889e-01 +7.059735e-01 +7.130376e-01 +7.960472e-01 +7.146852e-01 +7.062069e-01 +6.816252e-01 +7.195901e-01 +3.172763e+00 +1.572902e+00 +1.016956e+00 +9.662230e-01 +8.218795e-01 +9.573577e-01 +9.478585e-01 +7.708126e-01 +8.032224e-01 +7.905831e-01 +8.961855e-01
+1.508333e+01 +3.440433e+00 +1.908184e+00 +1.248132e+00 +8.218210e-01 +7.063400e-01 +7.134980e-01 +7.961306e-01 +7.144859e-01 +7.061984e-01 +6.818032e-01 +7.193591e-01 +3.173714e+00 +1.571722e+00 +1.018755e+00 +9.659415e-01 +8.221670e-01 +9.575950e-01 +9.476218e-01 +7.709918e-01 +8.036492e-01 +7.910905e-01 +8.958130e-01
+1.510000e+01 +3.440046e+00 +1.907004e+00 +1.249579e+00 +8.219549e-01 +7.066740e-01 +7.140916e-01 +7.966260e-01 +7.144200e-01 +7.060747e-01 +6.819076e-01 +7.191317e-01 +3.173371e+00 +1.570744e+00 +1.019834e+00 +9.655583e-01 +8.227054e-01 +9.580003e-01 +9.477430e-01 +7.714142e-01 +8.034356e-01 +7.913413e-01 +8.953817e-01
+1.511667e+01 +3.440047e+00 +1.905625e+00 +1.251399e+00 +8.218294e-01 +7.067077e-01 +7.147628e-01 +7.971303e-01 +7.143139e-01 +7.059935e-01 +6.820083e-01 +7.188861e-01 +3.173400e+00 +1.569583e+00 +1.021219e+00 +9.651828e-01 +8.225254e-01 +9.585645e-01 +9.478220e-01 +7.716081e-01 +8.034725e-01 +7.917880e-01 +8.949814e-01
+1.513333e+01 +3.438579e+00 +1.904295e+00 +1.252534e+00 +8.218198e-01 +7.067732e-01 +7.150242e-01 +7.972756e-01 +7.143464e-01 +7.058638e-01 +6.819752e-01 +7.186471e-01 +3.172054e+00 +1.568464e+00 +1.022053e+00 +9.649509e-01 +8.223876e-01 +9.585779e-01 +9.475418e-01 +7.719759e-01 +8.031490e-01 +7.919057e-01 +8.945335e-01
+1.515000e+01 +3.437551e+00 +1.903233e+00 +1.254413e+00 +8.218452e-01 +7.067923e-01 +7.151474e-01 +7.972168e-01 +7.142748e-01 +7.056863e-01 +6.819564e-01 +7.183988e-01 +3.171115e+00 +1.567558e+00 +1.023498e+00 +9.647134e-01 +8.221644e-01 +9.586114e-01 +9.470377e-01 +7.723319e-01 +8.029675e-01 +7.921295e-01 +8.941565e-01
+1.516667e+01 +3.436474e+00 +1.902462e+00 +1.257609e+00 +8.217563e-01 +7.067513e-01 +7.152986e-01 +7.971589e-01 +7.141269e-01 +7.055100e-01 +6.819313e-01 +7.181614e-01 +3.170137e+00 +1.566884e+00 +1.025995e+00 +9.643750e-01 +8.219608e-01 +9.586980e-01 +9.466459e-01 +7.725127e-01 +8.031406e-01 +7.924834e-01 +8.939483e-01
+1.518333e+01 +3.436552e+00 +1.901672e+00 +1.260083e+00 +8.216514e-01 +7.066815e-01 +7.152955e-01 +7.970780e-01 +7.139734e-01 +7.054421e-01 +6.820660e-01 +7.179263e-01 +3.170251e+00 +1.566213e+00 +1.027882e+00 +9.640901e-01 +8.216543e-01 +9.583400e-01 +9.466851e-01 +7.724264e-01 +8.035534e-01 +7.931186e-01 +8.935562e-01
+1.520000e+01 +3.436622e+00 +1.901115e+00 +1.262840e+00 +8.216485e-01 +7.066489e-01 +7.152721e-01 +7.969564e-01 +7.138532e-01 +7.053586e-01 +6.823000e-01 +7.177549e-01 +3.170345e+00 +1.565733e+00 +1.029998e+00 +9.638830e-01 +8.214038e-01 +9.581812e-01 +9.465341e-01 +7.724691e-01 +8.039766e-01 +7.938538e-01 +8.932398e-01
+1.521667e+01 +3.436018e+00 +1.900062e+00 +1.266771e+00 +8.216204e-01 +7.065932e-01 +7.152451e-01 +7.971951e-01 +7.138934e-01 +7.053930e-01 +6.822826e-01 +7.175207e-01 +3.169818e+00 +1.564841e+00 +1.033073e+00 +9.636604e-01 +8.212763e-01 +9.577815e-01 +9.467454e-01 +7.727620e-01 +8.047508e-01 +7.942582e-01 +8.929843e-01
+1.523333e+01 +3.437260e+00 +1.899183e+00 +1.270590e+00 +8.215353e-01 +7.064875e-01 +7.153985e-01 +7.978174e-01 +7.138974e-01 +7.054447e-01 +6.823210e-01 +7.172808e-01 +3.171035e+00 +1.564096e+00 +1.036034e+00 +9.635194e-01 +8.209886e-01 +9.575970e-01 +9.477007e-01 +7.728070e-01 +8.056750e-01 +7.947134e-01 +8.927869e-01
+1.525000e+01 +3.437508e+00 +1.898407e+00 +1.273451e+00 +8.213028e-01 +7.063386e-01 +7.155838e-01 +7.983992e-01 +7.140610e-01 +7.055466e-01 +6.826086e-01 +7.171290e-01 +3.171309e+00 +1.563442e+00 +1.038209e+00 +9.631591e-01 +8.206101e-01 +9.573171e-01 +9.486805e-01 +7.727863e-01 +8.062657e-01 +7.956765e-01 +8.926214e-01
+1.526667e+01 +3.438520e+00 +1.897949e+00 +1.275587e+00 +8.212039e-01 +7.062676e-01 +7.157062e-01 +7.992097e-01 +7.140986e-01 +7.056574e-01 +6.828445e-01 +7.170022e-01 +3.172296e+00 +1.563069e+00 +1.039819e+00 +9.628114e-01 +8.203234e-01 +9.570584e-01 +9.501386e-01 +7.726697e-01 +8.072148e-01 +7.961327e-01 +8.922145e-01
+1.528333e+01 +3.438019e+00 +1.897105e+00 +1.276574e+00 +8.211685e-01 +7.063036e-01 +7.158061e-01 +8.003192e-01 +7.143043e-01 +7.059588e-01 +6.829470e-01 +7.168981e-01 +3.171873e+00 +1.562365e+00 +1.040518e+00 +9.626608e-01 +8.202775e-01 +9.566982e-01 +9.515357e-01 +7.724425e-01 +8.081354e-01 +7.963322e-01 +8.917243e-01
+1.530000e+01 +3.437178e+00 +1.896375e+00 +1.277704e+00 +8.210130e-01 +7.063180e-01 +7.156456e-01 +8.010079e-01 +7.143522e-01 +7.060492e-01 +6.829139e-01 +7.166994e-01 +3.171130e+00 +1.561755e+00 +1.041347e+00 +9.624655e-01 +8.201905e-01 +9.561753e-01 +9.524129e-01 +7.721662e-01 +8.085005e-01 +7.963730e-01 +8.912810e-01
+1.531667e+01 +3.437060e+00 +1.895360e+00 +1.278430e+00 +8.208787e-01 +7.064965e-01 +7.154690e-01 +8.014013e-01 +7.143784e-01 +7.060380e-01 +6.830117e-01 +7.166172e-01 +3.171055e+00 +1.560906e+00 +1.041851e+00 +9.622174e-01 +8.203042e-01 +9.557132e-01 +9.529333e-01 +7.718617e-01 +8.085703e-01 +7.967874e-01 +8.907698e-01
+1.533333e+01 +3.434799e+00 +1.894062e+00 +1.279652e+00 +8.209490e-01 +7.065869e-01 +7.152521e-01 +8.014477e-01 +7.144682e-01 +7.059591e-01 +6.830364e-01 +7.166205e-01 +3.168970e+00 +1.559823e+00 +1.042773e+00 +9.621362e-01 +8.202026e-01 +9.551685e-01 +9.527460e-01 +7.719413e-01 +8.086044e-01 +7.971465e-01 +8.902763e-01
+1.535000e+01 +3.432062e+00 +1.892780e+00 +1.280214e+00 +8.212631e-01 +7.068496e-01 +7.151232e-01 +8.013948e-01 +7.147393e-01 +7.059622e-01 +6.828999e-01 +7.165669e-01 +3.166438e+00 +1.558735e+00 +1.043167e+00 +9.620737e-01 +8.203582e-01 +9.548497e-01 +9.523027e-01 +7.723112e-01 +8.086103e-01 +7.970265e-01 +8.899012e-01
+1.536667e+01 +3.429657e+00 +1.892771e+00 +1.280911e+00 +8.216234e-01 +7.073344e-01 +7.149691e-01 +8.011650e-01 +7.148989e-01 +7.060937e-01 +6.827676e-01 +7.164306e-01 +3.164220e+00 +1.558677e+00 +1.043674e+00 +9.617004e-01 +8.213779e-01 +9.545571e-01 +9.517524e-01 +7.724126e-01 +8.089890e-01 +7.969183e-01 +8.894006e-01
+1.538333e+01 +3.428309e+00 +1.892802e+00 +1.282312e+00 +8.216692e-01 +7.076877e-01 +7.148922e-01 +8.008952e-01 +7.150896e-01 +7.063056e-01 +6.826468e-01 +7.163708e-01 +3.162982e+00 +1.558679e+00 +1.044743e+00 +9.613485e-01 +8.223171e-01 +9.543399e-01 +9.512061e-01 +7.723514e-01 +8.095214e-01 +7.971064e-01 +8.890089e-01
+1.540000e+01 +3.428253e+00 +1.894064e+00 +1.283409e+00 +8.216580e-01 +7.080668e-01 +7.148360e-01 +8.006092e-01 +7.151502e-01 +7.065806e-01 +6.824641e-01 +7.162516e-01 +3.162941e+00 +1.559702e+00 +1.045548e+00 +9.609688e-01 +8.233929e-01 +9.543679e-01 +9.509491e-01 +7.720988e-01 +8.098654e-01 +7.971940e-01 +8.888198e-01
+1.541667e+01 +3.429286e+00 +1.897224e+00 +1.285302e+00 +8.218010e-01 +7.084658e-01 +7.149563e-01 +8.003684e-01 +7.150099e-01 +7.067889e-01 +6.823679e-01 +7.164353e-01 +3.163916e+00 +1.562285e+00 +1.046992e+00 +9.607942e-01 +8.247574e-01 +9.549790e-01 +9.510951e-01 +7.717528e-01 +8.101607e-01 +7.974988e-01 +8.889694e-01
+1.543333e+01 +3.429331e+00 +1.903602e+00 +1.286698e+00 +8.217178e-01 +7.087706e-01 +7.154023e-01 +8.001594e-01 +7.148087e-01 +7.072642e-01 +6.822211e-01 +7.165830e-01 +3.163967e+00 +1.567537e+00 +1.048029e+00 +9.605596e-01 +8.263390e-01 +9.564381e-01 +9.513670e-01 +7.713594e-01 +8.108418e-01 +7.974464e-01 +8.889076e-01
+1.545000e+01 +3.428406e+00 +1.911479e+00 +1.287883e+00 +8.218729e-01 +7.090965e-01 +7.157045e-01 +7.998727e-01 +7.146268e-01 +7.076672e-01 +6.821382e-01 +7.167935e-01 +3.163115e+00 +1.573988e+00 +1.048903e+00 +9.605227e-01 +8.280037e-01 +9.579277e-01 +9.516728e-01 +7.710056e-01 +8.113490e-01 +7.972088e-01 +8.891134e-01
+1.546667e+01 +3.427183e+00 +1.917522e+00 +1.289217e+00 +8.219561e-01 +7.092331e-01 +7.161617e-01 +7.995919e-01 +7.145010e-01 +7.080443e-01 +6.821989e-01 +7.171904e-01 +3.161979e+00 +1.578911e+00 +1.049900e+00 +9.603673e-01 +8.290449e-01 +9.595188e-01 +9.517926e-01 +7.707277e-01 +8.118913e-01 +7.971652e-01 +8.894729e-01
+1.548333e+01 +3.424656e+00 +1.926793e+00 +1.288848e+00 +8.221137e-01 +7.095598e-01 +7.167867e-01 +7.993173e-01 +7.143982e-01 +7.083690e-01 +6.822493e-01 +7.172128e-01 +3.159632e+00 +1.586463e+00 +1.049541e+00 +9.600270e-01 +8.307800e-01 +9.617216e-01 +9.519646e-01 +7.704496e-01 +8.121371e-01 +7.968539e-01 +8.892788e-01
+1.550000e+01 +3.422238e+00 +1.934254e+00 +1.288179e+00 +8.223224e-01 +7.100420e-01 +7.174811e-01 +7.990402e-01 +7.141795e-01 +7.088131e-01 +6.825568e-01 +7.171088e-01 +3.157386e+00 +1.592521e+00 +1.048965e+00 +9.597915e-01 +8.325292e-01 +9.636962e-01 +9.518574e-01 +7.700873e-01 +8.124543e-01 +7.967774e-01 +8.889530e-01
+1.551667e+01 +3.419514e+00 +1.939783e+00 +1.287480e+00 +8.224938e-01 +7.105710e-01 +7.180780e-01 +7.987457e-01 +7.139413e-01 +7.092546e-01 +6.829085e-01 +7.168951e-01 +3.154866e+00 +1.596993e+00 +1.048369e+00 +9.593580e-01 +8.341648e-01 +9.649249e-01 +9.517118e-01 +7.696905e-01 +8.128532e-01 +7.968683e-01 +8.884714e-01
+1.553333e+01 +3.417526e+00 +1.943599e+00 +1.286905e+00 +8.226818e-01 +7.113009e-01 +7.189486e-01 +7.985373e-01 +7.137076e-01 +7.096780e-01 +6.834222e-01 +7.166610e-01 +3.153032e+00 +1.600074e+00 +1.047876e+00 +9.589085e-01 +8.356677e-01 +9.662196e-01 +9.516643e-01 +7.692922e-01 +8.133056e-01 +7.972794e-01 +8.879745e-01
+1.555000e+01 +3.415543e+00 +1.946250e+00 +1.286954e+00 +8.228439e-01 +7.122921e-01 +7.197120e-01 +7.983786e-01 +7.134968e-01 +7.104749e-01 +6.838884e-01 +7.164162e-01 +3.151207e+00 +1.602200e+00 +1.047887e+00 +9.584717e-01 +8.374267e-01 +9.670343e-01 +9.513148e-01 +7.688909e-01 +8.145189e-01 +7.977084e-01 +8.875295e-01
+1.556667e+01 +3.414422e+00 +1.948656e+00 +1.286389e+00 +8.228094e-01 +7.129512e-01 +7.201252e-01 +7.981260e-01 +7.134398e-01 +7.115717e-01 +6.845057e-01 +7.161957e-01 +3.150186e+00 +1.604139e+00 +1.047386e+00 +9.579280e-01 +8.384742e-01 +9.673922e-01 +9.510288e-01 +7.685406e-01 +8.159193e-01 +7.985172e-01 +8.870233e-01
+1.558333e+01 +3.412909e+00 +1.950933e+00 +1.285514e+00 +8.228200e-01 +7.134181e-01 +7.204986e-01 +7.980082e-01 +7.134636e-01 +7.124305e-01 +6.850453e-01 +7.160658e-01 +3.148785e+00 +1.605945e+00 +1.046645e+00 +9.574460e-01 +8.393074e-01 +9.681622e-01 +9.505749e-01 +7.682563e-01 +8.169352e-01 +7.990037e-01 +8.866467e-01
+1.560000e+01 +3.411708e+00 +1.957295e+00 +1.284713e+00 +8.226036e-01 +7.138846e-01 +7.206949e-01 +7.979037e-01 +7.133339e-01 +7.130390e-01 +6.854413e-01 +7.159770e-01 +3.147661e+00 +1.611118e+00 +1.045965e+00 +9.569985e-01 +8.405434e-01 +9.695647e-01 +9.502164e-01 +7.678591e-01 +8.176943e-01 +7.991932e-01 +8.863978e-01
+1.561667e+01 +3.413515e+00 +1.960851e+00 +1.284007e+00 +8.223480e-01 +7.141567e-01 +7.206805e-01 +7.977641e-01 +7.132189e-01 +7.138626e-01 +6.857587e-01 +7.159517e-01 +3.149335e+00 +1.613981e+00 +1.045362e+00 +9.564874e-01 +8.409288e-01 +9.702634e-01 +9.499130e-01 +7.674459e-01 +8.192604e-01 +7.993573e-01 +8.862997e-01
+1.563333e+01 +3.414132e+00 +1.964112e+00 +1.283284e+00 +8.222884e-01 +7.147505e-01 +7.207433e-01 +7.977497e-01 +7.130226e-01 +7.141915e-01 +6.859453e-01 +7.158956e-01 +3.149921e+00 +1.616562e+00 +1.044747e+00 +9.559392e-01 +8.419966e-01 +9.711946e-01 +9.494337e-01 +7.670721e-01 +8.198790e-01 +7.994926e-01 +8.860253e-01
+1.565000e+01 +3.413646e+00 +1.966413e+00 +1.283117e+00 +8.221359e-01 +7.150506e-01 +7.206873e-01 +7.977095e-01 +7.128113e-01 +7.144737e-01 +6.859247e-01 +7.157539e-01 +3.149481e+00 +1.618389e+00 +1.044587e+00 +9.554072e-01 +8.426678e-01 +9.716601e-01 +9.489405e-01 +7.667543e-01 +8.206168e-01 +7.992707e-01 +8.855703e-01
+1.566667e+01 +3.412287e+00 +1.968421e+00 +1.283736e+00 +8.219793e-01 +7.153643e-01 +7.207349e-01 +7.977414e-01 +7.125765e-01 +7.147535e-01 +6.858184e-01 +7.156341e-01 +3.148230e+00 +1.619961e+00 +1.045058e+00 +9.548455e-01 +8.433572e-01 +9.722561e-01 +9.483893e-01 +7.664990e-01 +8.214995e-01 +7.989667e-01 +8.851537e-01
+1.568333e+01 +3.410980e+00 +1.968451e+00 +1.283290e+00 +8.218869e-01 +7.158427e-01 +7.206955e-01 +7.979142e-01 +7.123424e-01 +7.147972e-01 +6.857627e-01 +7.155905e-01 +3.147032e+00 +1.619912e+00 +1.044656e+00 +9.544445e-01 +8.439158e-01 +9.724208e-01 +9.478850e-01 +7.661969e-01 +8.217121e-01 +7.986994e-01 +8.848221e-01
+1.570000e+01 +3.411070e+00 +1.969376e+00 +1.282587e+00 +8.216617e-01 +7.162190e-01 +7.205133e-01 +7.980116e-01 +7.122823e-01 +7.149271e-01 +6.855875e-01 +7.154894e-01 +3.147133e+00 +1.620618e+00 +1.044051e+00 +9.539877e-01 +8.444160e-01 +9.724507e-01 +9.475844e-01 +7.659692e-01 +8.220938e-01 +7.983797e-01 +8.844666e-01
+1.571667e+01 +3.410647e+00 +1.969611e+00 +1.281987e+00 +8.213972e-01 +7.166720e-01 +7.203052e-01 +7.979407e-01 +7.122394e-01 +7.152136e-01 +6.854028e-01 +7.154772e-01 +3.146761e+00 +1.620779e+00 +1.043534e+00 +9.534349e-01 +8.448600e-01 +9.719838e-01 +9.473866e-01 +7.657968e-01 +8.227384e-01 +7.980053e-01 +8.842321e-01
+1.573333e+01 +3.408844e+00 +1.969275e+00 +1.281219e+00 +8.212123e-01 +7.170986e-01 +7.200929e-01 +7.980732e-01 +7.125682e-01 +7.155875e-01 +6.853163e-01 +7.155782e-01 +3.145100e+00 +1.620477e+00 +1.042878e+00 +9.529363e-01 +8.452461e-01 +9.714449e-01 +9.471422e-01 +7.660336e-01 +8.231949e-01 +7.977710e-01 +8.842280e-01
+1.575000e+01 +3.410508e+00 +1.968335e+00 +1.280572e+00 +8.210829e-01 +7.176431e-01 +7.198908e-01 +7.980837e-01 +7.129802e-01 +7.159762e-01 +6.852854e-01 +7.156148e-01 +3.146692e+00 +1.619674e+00 +1.042326e+00 +9.526531e-01 +8.453224e-01 +9.710090e-01 +9.469562e-01 +7.663794e-01 +8.240784e-01 +7.977291e-01 +8.840282e-01
+1.576667e+01 +3.413288e+00 +1.967984e+00 +1.279752e+00 +8.208245e-01 +7.178863e-01 +7.197393e-01 +7.980740e-01 +7.135368e-01 +7.166935e-01 +6.854997e-01 +7.157027e-01 +3.149324e+00 +1.619367e+00 +1.041633e+00 +9.521373e-01 +8.451518e-01 +9.705377e-01 +9.470632e-01 +7.667194e-01 +8.253866e-01 +7.982206e-01 +8.838007e-01
+1.578333e+01 +3.418305e+00 +1.968621e+00 +1.278932e+00 +8.206369e-01 +7.178674e-01 +7.195379e-01 +7.980655e-01 +7.141973e-01 +7.173403e-01 +6.858133e-01 +7.159453e-01 +3.154042e+00 +1.619883e+00 +1.040938e+00 +9.517226e-01 +8.448177e-01 +9.703069e-01 +9.475849e-01 +7.669067e-01 +8.265048e-01 +7.992018e-01 +8.836634e-01
+1.580000e+01 +3.425070e+00 +1.968699e+00 +1.278120e+00 +8.204636e-01 +7.177446e-01 +7.193158e-01 +7.980542e-01 +7.151407e-01 +7.178255e-01 +6.860573e-01 +7.165410e-01 +3.160395e+00 +1.619926e+00 +1.040247e+00 +9.514028e-01 +8.444015e-01 +9.701671e-01 +9.482457e-01 +7.673212e-01 +8.274341e-01 +8.000502e-01 +8.838545e-01
+1.581667e+01 +3.432291e+00 +1.967813e+00 +1.277568e+00 +8.201902e-01 +7.176404e-01 +7.190857e-01 +7.979704e-01 +7.160872e-01 +7.183635e-01 +6.863258e-01 +7.170233e-01 +3.167162e+00 +1.619168e+00 +1.039763e+00 +9.510076e-01 +8.439520e-01 +9.699472e-01 +9.484189e-01 +7.678359e-01 +8.282236e-01 +8.010505e-01 +8.841692e-01
+1.583333e+01 +3.439425e+00 +1.967740e+00 +1.276813e+00 +8.198956e-01 +7.175004e-01 +7.188535e-01 +7.977221e-01 +7.166310e-01 +7.188407e-01 +6.868699e-01 +7.175987e-01 +3.173836e+00 +1.619079e+00 +1.039113e+00 +9.504845e-01 +8.435505e-01 +9.699931e-01 +9.486085e-01 +7.679021e-01 +8.290670e-01 +8.023791e-01 +8.842306e-01
+1.585000e+01 +3.444391e+00 +1.968068e+00 +1.275977e+00 +8.196148e-01 +7.173247e-01 +7.186312e-01 +7.974896e-01 +7.172171e-01 +7.193243e-01 +6.873721e-01 +7.180414e-01 +3.178496e+00 +1.619340e+00 +1.038409e+00 +9.500328e-01 +8.430770e-01 +9.698164e-01 +9.488984e-01 +7.682697e-01 +8.297482e-01 +8.034334e-01 +8.840852e-01
+1.586667e+01 +3.446443e+00 +1.967517e+00 +1.275223e+00 +8.193728e-01 +7.172517e-01 +7.184108e-01 +7.972560e-01 +7.179180e-01 +7.198694e-01 +6.879432e-01 +7.186964e-01 +3.180450e+00 +1.618858e+00 +1.037777e+00 +9.495475e-01 +8.427870e-01 +9.694197e-01 +9.489507e-01 +7.687516e-01 +8.304604e-01 +8.043107e-01 +8.840872e-01
+1.588333e+01 +3.451845e+00 +1.966400e+00 +1.274603e+00 +8.191706e-01 +7.171675e-01 +7.181967e-01 +7.970014e-01 +7.186115e-01 +7.201419e-01 +6.883565e-01 +7.192104e-01 +3.185540e+00 +1.617910e+00 +1.037257e+00 +9.493126e-01 +8.424643e-01 +9.691675e-01 +9.489253e-01 +7.692585e-01 +8.308068e-01 +8.053322e-01 +8.838050e-01
+1.590000e+01 +3.458806e+00 +1.965201e+00 +1.273748e+00 +8.190662e-01 +7.173071e-01 +7.181087e-01 +7.968085e-01 +7.192813e-01 +7.202845e-01 +6.888200e-01 +7.199454e-01 +3.192122e+00 +1.616906e+00 +1.036535e+00 +9.494801e-01 +8.424008e-01 +9.686951e-01 +9.490084e-01 +7.697259e-01 +8.311034e-01 +8.064684e-01 +8.838117e-01
+1.591667e+01 +3.462713e+00 +1.964304e+00 +1.273161e+00 +8.188494e-01 +7.174347e-01 +7.179501e-01 +7.966190e-01 +7.204560e-01 +7.207006e-01 +6.890338e-01 +7.204082e-01 +3.195831e+00 +1.616155e+00 +1.036046e+00 +9.494100e-01 +8.423871e-01 +9.681363e-01 +9.486752e-01 +7.710438e-01 +8.317168e-01 +8.068464e-01 +8.836930e-01
+1.593333e+01 +3.465411e+00 +1.963351e+00 +1.272744e+00 +8.185847e-01 +7.175303e-01 +7.177848e-01 +7.965026e-01 +7.214423e-01 +7.210514e-01 +6.893530e-01 +7.210563e-01 +3.198417e+00 +1.615351e+00 +1.035689e+00 +9.491458e-01 +8.424550e-01 +9.676134e-01 +9.483393e-01 +7.721551e-01 +8.322921e-01 +8.072138e-01 +8.837945e-01
+1.595000e+01 +3.466282e+00 +1.962161e+00 +1.272792e+00 +8.183101e-01 +7.175775e-01 +7.176694e-01 +7.962638e-01 +7.219496e-01 +7.211513e-01 +6.895572e-01 +7.216645e-01 +3.199293e+00 +1.614355e+00 +1.035698e+00 +9.487198e-01 +8.423273e-01 +9.670468e-01 +9.480357e-01 +7.728264e-01 +8.325789e-01 +8.072007e-01 +8.841634e-01
+1.596667e+01 +3.465478e+00 +1.960978e+00 +1.274114e+00 +8.180282e-01 +7.176283e-01 +7.175300e-01 +7.960153e-01 +7.225941e-01 +7.210996e-01 +6.895949e-01 +7.225297e-01 +3.198595e+00 +1.613367e+00 +1.036740e+00 +9.482846e-01 +8.423457e-01 +9.665218e-01 +9.475973e-01 +7.740438e-01 +8.324099e-01 +8.068852e-01 +8.850503e-01
+1.598333e+01 +3.464100e+00 +1.959988e+00 +1.275300e+00 +8.177259e-01 +7.176962e-01 +7.173750e-01 +7.957333e-01 +7.233863e-01 +7.211919e-01 +6.897482e-01 +7.234978e-01 +3.197346e+00 +1.612543e+00 +1.037649e+00 +9.477516e-01 +8.424826e-01 +9.660297e-01 +9.471132e-01 +7.751113e-01 +8.325416e-01 +8.066542e-01 +8.860906e-01
+1.600000e+01 +3.464486e+00 +1.958680e+00 +1.276515e+00 +8.174224e-01 +7.177237e-01 +7.172696e-01 +7.954672e-01 +7.240861e-01 +7.212631e-01 +6.897096e-01 +7.240814e-01 +3.197756e+00 +1.611453e+00 +1.038568e+00 +9.472256e-01 +8.425483e-01 +9.656019e-01 +9.467185e-01 +7.761309e-01 +8.328500e-01 +8.063135e-01 +8.864700e-01
+1.601667e+01 +3.462679e+00 +1.958076e+00 +1.277062e+00 +8.171223e-01 +7.177019e-01 +7.171830e-01 +7.952030e-01 +7.247862e-01 +7.215035e-01 +6.896909e-01 +7.246354e-01 +3.196101e+00 +1.610947e+00 +1.038938e+00 +9.466724e-01 +8.424307e-01 +9.652640e-01 +9.464019e-01 +7.767936e-01 +8.331954e-01 +8.059443e-01 +8.869854e-01
+1.603333e+01 +3.460976e+00 +1.958017e+00 +1.277442e+00 +8.168405e-01 +7.175758e-01 +7.171877e-01 +7.950704e-01 +7.256444e-01 +7.217724e-01 +6.895443e-01 +7.250262e-01 +3.194536e+00 +1.610910e+00 +1.039178e+00 +9.462885e-01 +8.421654e-01 +9.650496e-01 +9.464655e-01 +7.775199e-01 +8.335205e-01 +8.055459e-01 +8.871657e-01
+1.605000e+01 +3.458542e+00 +1.957942e+00 +1.278244e+00 +8.165849e-01 +7.175508e-01 +7.172033e-01 +7.948295e-01 +7.270001e-01 +7.221435e-01 +6.893936e-01 +7.253926e-01 +3.192282e+00 +1.610867e+00 +1.039772e+00 +9.460297e-01 +8.421069e-01 +9.647944e-01 +9.461646e-01 +7.788527e-01 +8.337752e-01 +8.053511e-01 +8.873298e-01
+1.606667e+01 +3.456557e+00 +1.957973e+00 +1.278564e+00 +8.163400e-01 +7.174488e-01 +7.170680e-01 +7.946526e-01 +7.281594e-01 +7.228910e-01 +6.892422e-01 +7.254494e-01 +3.190443e+00 +1.610911e+00 +1.039982e+00 +9.456946e-01 +8.419499e-01 +9.643726e-01 +9.460041e-01 +7.799122e-01 +8.345442e-01 +8.050276e-01 +8.871939e-01
+1.608333e+01 +3.455464e+00 +1.957230e+00 +1.278331e+00 +8.161445e-01 +7.173186e-01 +7.169046e-01 +7.944196e-01 +7.295041e-01 +7.239959e-01 +6.890650e-01 +7.255518e-01 +3.189434e+00 +1.610300e+00 +1.039731e+00 +9.455713e-01 +8.416132e-01 +9.639683e-01 +9.456174e-01 +7.805110e-01 +8.362038e-01 +8.046187e-01 +8.871394e-01
+1.610000e+01 +3.453099e+00 +1.956081e+00 +1.277945e+00 +8.158770e-01 +7.173083e-01 +7.167266e-01 +7.942303e-01 +7.305727e-01 +7.247062e-01 +6.888488e-01 +7.255784e-01 +3.187241e+00 +1.609344e+00 +1.039357e+00 +9.451446e-01 +8.414255e-01 +9.634532e-01 +9.452323e-01 +7.809563e-01 +8.370994e-01 +8.042234e-01 +8.869844e-01
+1.611667e+01 +3.450862e+00 +1.955386e+00 +1.277692e+00 +8.157006e-01 +7.173964e-01 +7.165210e-01 +7.940883e-01 +7.317666e-01 +7.251860e-01 +6.887013e-01 +7.256045e-01 +3.185175e+00 +1.608772e+00 +1.039102e+00 +9.450371e-01 +8.412141e-01 +9.629591e-01 +9.449471e-01 +7.817462e-01 +8.374500e-01 +8.041112e-01 +8.867855e-01
+1.613333e+01 +3.449426e+00 +1.954381e+00 +1.277531e+00 +8.155090e-01 +7.175443e-01 +7.162938e-01 +7.940490e-01 +7.330369e-01 +7.259783e-01 +6.886148e-01 +7.255447e-01 +3.183843e+00 +1.607936e+00 +1.038917e+00 +9.446471e-01 +8.411047e-01 +9.624941e-01 +9.450563e-01 +7.823699e-01 +8.384909e-01 +8.040524e-01 +8.864033e-01
+1.615000e+01 +3.450671e+00 +1.953127e+00 +1.276886e+00 +8.153654e-01 +7.177661e-01 +7.160864e-01 +7.942166e-01 +7.340655e-01 +7.265798e-01 +6.885167e-01 +7.254676e-01 +3.185018e+00 +1.606892e+00 +1.038347e+00 +9.441955e-01 +8.413246e-01 +9.619922e-01 +9.456381e-01 +7.826069e-01 +8.394949e-01 +8.038946e-01 +8.859186e-01
+1.616667e+01 +3.450714e+00 +1.951813e+00 +1.276667e+00 +8.152704e-01 +7.180808e-01 +7.158608e-01 +7.941314e-01 +7.346875e-01 +7.269327e-01 +6.885521e-01 +7.252818e-01 +3.185063e+00 +1.605793e+00 +1.038126e+00 +9.437423e-01 +8.417278e-01 +9.615503e-01 +9.455305e-01 +7.826878e-01 +8.399637e-01 +8.039934e-01 +8.854146e-01
+1.618333e+01 +3.451338e+00 +1.950410e+00 +1.276048e+00 +8.153302e-01 +7.184478e-01 +7.156654e-01 +7.939154e-01 +7.351968e-01 +7.274317e-01 +6.885020e-01 +7.250411e-01 +3.185655e+00 +1.604620e+00 +1.037586e+00 +9.434218e-01 +8.421094e-01 +9.610583e-01 +9.451950e-01 +7.826493e-01 +8.405737e-01 +8.040393e-01 +8.849961e-01
+1.620000e+01 +3.449598e+00 +1.949007e+00 +1.275478e+00 +8.151292e-01 +7.186391e-01 +7.154505e-01 +7.936878e-01 +7.354988e-01 +7.274112e-01 +6.883441e-01 +7.248102e-01 +3.184051e+00 +1.603446e+00 +1.037085e+00 +9.429393e-01 +8.421811e-01 +9.605243e-01 +9.447296e-01 +7.825843e-01 +8.403709e-01 +8.037532e-01 +8.846277e-01
+1.621667e+01 +3.449879e+00 +1.947895e+00 +1.275136e+00 +8.150640e-01 +7.188749e-01 +7.152342e-01 +7.935099e-01 +7.355125e-01 +7.273233e-01 +6.881960e-01 +7.245612e-01 +3.184334e+00 +1.602508e+00 +1.036765e+00 +9.426096e-01 +8.425627e-01 +9.600325e-01 +9.442865e-01 +7.822477e-01 +8.402097e-01 +8.036063e-01 +8.843065e-01
+1.623333e+01 +3.450766e+00 +1.947170e+00 +1.274584e+00 +8.153083e-01 +7.193277e-01 +7.151236e-01 +7.934017e-01 +7.355150e-01 +7.271670e-01 +6.879838e-01 +7.243099e-01 +3.185190e+00 +1.601872e+00 +1.036279e+00 +9.423603e-01 +8.436014e-01 +9.598134e-01 +9.439434e-01 +7.819429e-01 +8.399478e-01 +8.032629e-01 +8.839599e-01
+1.625000e+01 +3.454169e+00 +1.946128e+00 +1.275130e+00 +8.153739e-01 +7.196122e-01 +7.149458e-01 +7.932601e-01 +7.355322e-01 +7.270068e-01 +6.877826e-01 +7.240704e-01 +3.188393e+00 +1.600983e+00 +1.036686e+00 +9.419155e-01 +8.442809e-01 +9.595137e-01 +9.438721e-01 +7.818219e-01 +8.398349e-01 +8.031747e-01 +8.837535e-01
+1.626667e+01 +3.457861e+00 +1.945274e+00 +1.276079e+00 +8.152420e-01 +7.197413e-01 +7.148990e-01 +7.935859e-01 +7.355677e-01 +7.268076e-01 +6.876299e-01 +7.238238e-01 +3.191870e+00 +1.600256e+00 +1.037406e+00 +9.413859e-01 +8.445522e-01 +9.592428e-01 +9.447094e-01 +7.816663e-01 +8.394951e-01 +8.034605e-01 +8.836652e-01
+1.628333e+01 +3.458460e+00 +1.945123e+00 +1.276063e+00 +8.151506e-01 +7.198534e-01 +7.148146e-01 +7.936950e-01 +7.354969e-01 +7.266255e-01 +6.874464e-01 +7.235741e-01 +3.192464e+00 +1.600114e+00 +1.037336e+00 +9.408729e-01 +8.448640e-01 +9.588339e-01 +9.450838e-01 +7.815189e-01 +8.391227e-01 +8.033222e-01 +8.833395e-01
+1.630000e+01 +3.458617e+00 +1.944561e+00 +1.275606e+00 +8.152014e-01 +7.202865e-01 +7.147432e-01 +7.937914e-01 +7.353579e-01 +7.265076e-01 +6.873641e-01 +7.233295e-01 +3.192642e+00 +1.599626e+00 +1.036918e+00 +9.403937e-01 +8.457373e-01 +9.583679e-01 +9.451456e-01 +7.811714e-01 +8.387899e-01 +8.032762e-01 +8.830260e-01
+1.631667e+01 +3.458941e+00 +1.945357e+00 +1.275100e+00 +8.151577e-01 +7.206456e-01 +7.146023e-01 +7.938553e-01 +7.352855e-01 +7.264171e-01 +6.872671e-01 +7.230898e-01 +3.192973e+00 +1.600279e+00 +1.036466e+00 +9.399269e-01 +8.465601e-01 +9.579867e-01 +9.454175e-01 +7.808799e-01 +8.384924e-01 +8.032376e-01 +8.826188e-01
+1.633333e+01 +3.459987e+00 +1.946835e+00 +1.274620e+00 +8.149983e-01 +7.210052e-01 +7.145299e-01 +7.940845e-01 +7.353409e-01 +7.265130e-01 +6.872392e-01 +7.229044e-01 +3.193989e+00 +1.601517e+00 +1.036040e+00 +9.394641e-01 +8.475151e-01 +9.574855e-01 +9.461911e-01 +7.807210e-01 +8.384665e-01 +8.033629e-01 +8.821359e-01
+1.635000e+01 +3.460615e+00 +1.947283e+00 +1.273902e+00 +8.148835e-01 +7.211787e-01 +7.144340e-01 +7.942640e-01 +7.353474e-01 +7.264461e-01 +6.870935e-01 +7.227483e-01 +3.194613e+00 +1.601882e+00 +1.035425e+00 +9.389155e-01 +8.480180e-01 +9.570529e-01 +9.467767e-01 +7.805117e-01 +8.382946e-01 +8.032335e-01 +8.816353e-01
+1.636667e+01 +3.462018e+00 +1.946549e+00 +1.273149e+00 +8.147428e-01 +7.213368e-01 +7.143470e-01 +7.944916e-01 +7.354805e-01 +7.265213e-01 +6.869680e-01 +7.226951e-01 +3.195974e+00 +1.601260e+00 +1.034782e+00 +9.384311e-01 +8.484575e-01 +9.565060e-01 +9.472373e-01 +7.803576e-01 +8.384217e-01 +8.030881e-01 +8.811861e-01
+1.638333e+01 +3.461066e+00 +1.945470e+00 +1.272456e+00 +8.145161e-01 +7.213710e-01 +7.142414e-01 +7.946822e-01 +7.357189e-01 +7.265973e-01 +6.869657e-01 +7.227111e-01 +3.195126e+00 +1.600347e+00 +1.034195e+00 +9.379438e-01 +8.486290e-01 +9.560163e-01 +9.472281e-01 +7.804857e-01 +8.381992e-01 +8.030549e-01 +8.808648e-01
+1.640000e+01 +3.458650e+00 +1.944570e+00 +1.272077e+00 +8.144630e-01 +7.214165e-01 +7.142790e-01 +7.949766e-01 +7.360616e-01 +7.265345e-01 +6.870186e-01 +7.230200e-01 +3.192900e+00 +1.599570e+00 +1.033867e+00 +9.375676e-01 +8.487359e-01 +9.558964e-01 +9.470451e-01 +7.808478e-01 +8.378610e-01 +8.029962e-01 +8.809846e-01
+1.641667e+01 +3.456347e+00 +1.943203e+00 +1.272216e+00 +8.143624e-01 +7.213731e-01 +7.144238e-01 +7.955511e-01 +7.362532e-01 +7.264237e-01 +6.873602e-01 +7.235056e-01 +3.190783e+00 +1.598416e+00 +1.033957e+00 +9.371154e-01 +8.485881e-01 +9.557533e-01 +9.473208e-01 +7.812087e-01 +8.375053e-01 +8.034568e-01 +8.811207e-01
+1.643333e+01 +3.454790e+00 +1.941980e+00 +1.271661e+00 +8.143770e-01 +7.215802e-01 +7.145682e-01 +7.964883e-01 +7.363995e-01 +7.263643e-01 +6.876541e-01 +7.239593e-01 +3.189362e+00 +1.597414e+00 +1.033471e+00 +9.367847e-01 +8.486857e-01 +9.553885e-01 +9.484083e-01 +7.813402e-01 +8.371279e-01 +8.035108e-01 +8.814804e-01
+1.645000e+01 +3.452900e+00 +1.940553e+00 +1.271444e+00 +8.144219e-01 +7.217282e-01 +7.149104e-01 +7.974882e-01 +7.366767e-01 +7.262586e-01 +6.879000e-01 +7.243636e-01 +3.187623e+00 +1.596217e+00 +1.033269e+00 +9.364476e-01 +8.487222e-01 +9.555430e-01 +9.489875e-01 +7.818868e-01 +8.366941e-01 +8.035954e-01 +8.816290e-01
+1.646667e+01 +3.451831e+00 +1.939175e+00 +1.271506e+00 +8.143167e-01 +7.216387e-01 +7.151647e-01 +7.981615e-01 +7.371497e-01 +7.261427e-01 +6.880371e-01 +7.246541e-01 +3.186660e+00 +1.595053e+00 +1.033308e+00 +9.359573e-01 +8.484831e-01 +9.556064e-01 +9.491282e-01 +7.829851e-01 +8.362387e-01 +8.035695e-01 +8.815765e-01
+1.648333e+01 +3.450366e+00 +1.937822e+00 +1.272252e+00 +8.141655e-01 +7.215630e-01 +7.151563e-01 +7.985697e-01 +7.376421e-01 +7.259833e-01 +6.882040e-01 +7.249543e-01 +3.185330e+00 +1.593917e+00 +1.033900e+00 +9.354995e-01 +8.482855e-01 +9.551747e-01 +9.492441e-01 +7.840264e-01 +8.357921e-01 +8.038797e-01 +8.813472e-01
+1.650000e+01 +3.448373e+00 +1.936498e+00 +1.273708e+00 +8.139634e-01 +7.215759e-01 +7.149872e-01 +7.988305e-01 +7.380187e-01 +7.258097e-01 +6.882817e-01 +7.253610e-01 +3.183502e+00 +1.592801e+00 +1.035063e+00 +9.350118e-01 +8.482171e-01 +9.546374e-01 +9.490911e-01 +7.850151e-01 +8.356403e-01 +8.042016e-01 +8.810601e-01
+1.651667e+01 +3.448988e+00 +1.935076e+00 +1.274926e+00 +8.137378e-01 +7.214920e-01 +7.148520e-01 +7.989588e-01 +7.382758e-01 +7.256667e-01 +6.882574e-01 +7.257341e-01 +3.184130e+00 +1.591612e+00 +1.036019e+00 +9.344938e-01 +8.478874e-01 +9.540801e-01 +9.488990e-01 +7.860922e-01 +8.358088e-01 +8.041473e-01 +8.809718e-01
+1.653333e+01 +3.450080e+00 +1.933839e+00 +1.276641e+00 +8.135148e-01 +7.213536e-01 +7.147654e-01 +7.988634e-01 +7.385339e-01 +7.255135e-01 +6.882365e-01 +7.259732e-01 +3.185213e+00 +1.590578e+00 +1.037378e+00 +9.339966e-01 +8.474887e-01 +9.535338e-01 +9.485941e-01 +7.873472e-01 +8.360644e-01 +8.041208e-01 +8.807634e-01
+1.655000e+01 +3.452537e+00 +1.932591e+00 +1.277985e+00 +8.132961e-01 +7.211745e-01 +7.148175e-01 +7.988919e-01 +7.385521e-01 +7.253753e-01 +6.883040e-01 +7.262701e-01 +3.187579e+00 +1.589531e+00 +1.038426e+00 +9.335057e-01 +8.470616e-01 +9.531265e-01 +9.484632e-01 +7.881957e-01 +8.365722e-01 +8.041998e-01 +8.806068e-01
+1.656667e+01 +3.455895e+00 +1.931335e+00 +1.278574e+00 +8.132019e-01 +7.209919e-01 +7.151059e-01 +7.988604e-01 +7.386355e-01 +7.252414e-01 +6.884354e-01 +7.269467e-01 +3.190798e+00 +1.588485e+00 +1.038859e+00 +9.330201e-01 +8.466480e-01 +9.527790e-01 +9.484932e-01 +7.891314e-01 +8.370129e-01 +8.042348e-01 +8.810174e-01
+1.658333e+01 +3.455647e+00 +1.930092e+00 +1.279433e+00 +8.132105e-01 +7.208850e-01 +7.155636e-01 +7.986558e-01 +7.387015e-01 +7.252191e-01 +6.886088e-01 +7.275912e-01 +3.190623e+00 +1.587442e+00 +1.039522e+00 +9.326046e-01 +8.463221e-01 +9.527028e-01 +9.481034e-01 +7.897686e-01 +8.374858e-01 +8.045958e-01 +8.811379e-01
+1.660000e+01 +3.454818e+00 +1.928968e+00 +1.279355e+00 +8.130502e-01 +7.208121e-01 +7.161897e-01 +7.987207e-01 +7.385867e-01 +7.252058e-01 +6.887666e-01 +7.281501e-01 +3.189900e+00 +1.586496e+00 +1.039416e+00 +9.321345e-01 +8.461940e-01 +9.528636e-01 +9.480567e-01 +7.896463e-01 +8.375073e-01 +8.050468e-01 +8.812293e-01
+1.661667e+01 +3.454243e+00 +1.927699e+00 +1.278848e+00 +8.128629e-01 +7.206849e-01 +7.166394e-01 +7.986143e-01 +7.383985e-01 +7.253778e-01 +6.888619e-01 +7.288220e-01 +3.189410e+00 +1.585442e+00 +1.038964e+00 +9.316587e-01 +8.458245e-01 +9.526817e-01 +9.478750e-01 +7.893405e-01 +8.377612e-01 +8.051868e-01 +8.817407e-01
+1.663333e+01 +3.453376e+00 +1.926772e+00 +1.278420e+00 +8.126604e-01 +7.205879e-01 +7.169863e-01 +7.984243e-01 +7.382243e-01 +7.253901e-01 +6.888078e-01 +7.290955e-01 +3.188647e+00 +1.584669e+00 +1.038586e+00 +9.313608e-01 +8.454996e-01 +9.524928e-01 +9.474650e-01 +7.891412e-01 +8.378392e-01 +8.051481e-01 +8.816286e-01
+1.665000e+01 +3.452813e+00 +1.925725e+00 +1.279507e+00 +8.124004e-01 +7.204046e-01 +7.171033e-01 +7.982589e-01 +7.379815e-01 +7.254612e-01 +6.889047e-01 +7.290549e-01 +3.188174e+00 +1.583784e+00 +1.039443e+00 +9.310213e-01 +8.450366e-01 +9.521798e-01 +9.470455e-01 +7.889714e-01 +8.383856e-01 +8.054789e-01 +8.811399e-01
+1.666667e+01 +3.452062e+00 +1.924468e+00 +1.279828e+00 +8.122047e-01 +7.203439e-01 +7.170846e-01 +7.980152e-01 +7.378118e-01 +7.254678e-01 +6.888924e-01 +7.292112e-01 +3.187516e+00 +1.582736e+00 +1.039657e+00 +9.308125e-01 +8.447019e-01 +9.516868e-01 +9.465807e-01 +7.888589e-01 +8.385919e-01 +8.056012e-01 +8.807448e-01
+1.668333e+01 +3.451679e+00 +1.923243e+00 +1.280640e+00 +8.123553e-01 +7.201763e-01 +7.171461e-01 +7.977831e-01 +7.377424e-01 +7.254592e-01 +6.888668e-01 +7.294475e-01 +3.187204e+00 +1.581701e+00 +1.040275e+00 +9.309425e-01 +8.442332e-01 +9.514614e-01 +9.461621e-01 +7.889957e-01 +8.388663e-01 +8.057564e-01 +8.803501e-01
+1.670000e+01 +3.452366e+00 +1.922023e+00 +1.281536e+00 +8.126375e-01 +7.200542e-01 +7.172156e-01 +7.976841e-01 +7.376858e-01 +7.257338e-01 +6.888750e-01 +7.298059e-01 +3.187878e+00 +1.580665e+00 +1.040957e+00 +9.312271e-01 +8.437757e-01 +9.514070e-01 +9.461826e-01 +7.889552e-01 +8.394291e-01 +8.061527e-01 +8.799262e-01
+1.671667e+01 +3.453034e+00 +1.921122e+00 +1.282387e+00 +8.127145e-01 +7.199933e-01 +7.172107e-01 +7.977971e-01 +7.376583e-01 +7.262671e-01 +6.889679e-01 +7.300775e-01 +3.188530e+00 +1.579889e+00 +1.041603e+00 +9.311966e-01 +8.433918e-01 +9.513859e-01 +9.467703e-01 +7.887837e-01 +8.402428e-01 +8.064771e-01 +8.795408e-01
+1.673333e+01 +3.452786e+00 +1.920341e+00 +1.283427e+00 +8.126027e-01 +7.201638e-01 +7.171902e-01 +7.980539e-01 +7.375630e-01 +7.267885e-01 +6.890873e-01 +7.305754e-01 +3.188320e+00 +1.579220e+00 +1.042389e+00 +9.309619e-01 +8.432356e-01 +9.512797e-01 +9.475536e-01 +7.885527e-01 +8.409540e-01 +8.070234e-01 +8.792203e-01
+1.675000e+01 +3.451803e+00 +1.920107e+00 +1.284981e+00 +8.124683e-01 +7.203287e-01 +7.173312e-01 +7.981974e-01 +7.375020e-01 +7.273207e-01 +6.890190e-01 +7.307575e-01 +3.187428e+00 +1.578995e+00 +1.043601e+00 +9.307091e-01 +8.429541e-01 +9.515627e-01 +9.480687e-01 +7.885258e-01 +8.418486e-01 +8.071098e-01 +8.787521e-01
+1.676667e+01 +3.451107e+00 +1.919934e+00 +1.286671e+00 +8.123150e-01 +7.204060e-01 +7.173394e-01 +7.983965e-01 +7.373117e-01 +7.278752e-01 +6.888392e-01 +7.307202e-01 +3.186820e+00 +1.578827e+00 +1.044911e+00 +9.305239e-01 +8.425435e-01 +9.514218e-01 +9.485511e-01 +7.884414e-01 +8.430289e-01 +8.069356e-01 +8.782512e-01
+1.678333e+01 +3.452354e+00 +1.919988e+00 +1.287741e+00 +8.120425e-01 +7.204616e-01 +7.174655e-01 +7.986069e-01 +7.371741e-01 +7.283692e-01 +6.886290e-01 +7.306682e-01 +3.188012e+00 +1.578840e+00 +1.045709e+00 +9.301827e-01 +8.423823e-01 +9.517688e-01 +9.492535e-01 +7.881080e-01 +8.437038e-01 +8.068589e-01 +8.777719e-01
+1.680000e+01 +3.451858e+00 +1.919783e+00 +1.288779e+00 +8.118177e-01 +7.205835e-01 +7.177401e-01 +7.992202e-01 +7.370901e-01 +7.286167e-01 +6.884324e-01 +7.306756e-01 +3.187599e+00 +1.578648e+00 +1.046488e+00 +9.299571e-01 +8.420497e-01 +9.518790e-01 +9.503101e-01 +7.880657e-01 +8.442662e-01 +8.066754e-01 +8.772760e-01
+1.681667e+01 +3.450242e+00 +1.920383e+00 +1.290190e+00 +8.115500e-01 +7.206134e-01 +7.180588e-01 +8.001743e-01 +7.371311e-01 +7.287459e-01 +6.883672e-01 +7.306571e-01 +3.186117e+00 +1.579131e+00 +1.047590e+00 +9.295048e-01 +8.416374e-01 +9.521814e-01 +9.520208e-01 +7.882282e-01 +8.444534e-01 +8.067593e-01 +8.767982e-01
+1.683333e+01 +3.447873e+00 +1.921982e+00 +1.290696e+00 +8.112676e-01 +7.207363e-01 +7.183379e-01 +8.005142e-01 +7.371206e-01 +7.290421e-01 +6.883613e-01 +7.304516e-01 +3.183924e+00 +1.580464e+00 +1.047948e+00 +9.292178e-01 +8.413243e-01 +9.523821e-01 +9.529537e-01 +7.882350e-01 +8.446066e-01 +8.067855e-01 +8.763410e-01
+1.685000e+01 +3.445988e+00 +1.921758e+00 +1.290458e+00 +8.109975e-01 +7.209053e-01 +7.185837e-01 +8.010442e-01 +7.370778e-01 +7.292116e-01 +6.882661e-01 +7.303541e-01 +3.182181e+00 +1.580280e+00 +1.047709e+00 +9.286848e-01 +8.412083e-01 +9.523859e-01 +9.539444e-01 +7.880772e-01 +8.445146e-01 +8.065773e-01 +8.758430e-01
+1.686667e+01 +3.444987e+00 +1.920824e+00 +1.289730e+00 +8.108383e-01 +7.209017e-01 +7.186348e-01 +8.013969e-01 +7.368983e-01 +7.290832e-01 +6.882151e-01 +7.303836e-01 +3.181264e+00 +1.579492e+00 +1.047083e+00 +9.282837e-01 +8.409467e-01 +9.522496e-01 +9.544174e-01 +7.877552e-01 +8.440532e-01 +8.064254e-01 +8.754675e-01
+1.688333e+01 +3.446873e+00 +1.920475e+00 +1.289240e+00 +8.106444e-01 +7.208266e-01 +7.185704e-01 +8.016031e-01 +7.368601e-01 +7.288954e-01 +6.880899e-01 +7.303399e-01 +3.183040e+00 +1.579192e+00 +1.046656e+00 +9.278197e-01 +8.406646e-01 +9.521851e-01 +9.551140e-01 +7.875823e-01 +8.436111e-01 +8.064387e-01 +8.749724e-01
+1.690000e+01 +3.447758e+00 +1.920115e+00 +1.288432e+00 +8.103830e-01 +7.206911e-01 +7.184407e-01 +8.015848e-01 +7.368185e-01 +7.287765e-01 +6.880129e-01 +7.303816e-01 +3.183885e+00 +1.578881e+00 +1.045968e+00 +9.273019e-01 +8.403412e-01 +9.519652e-01 +9.554321e-01 +7.873031e-01 +8.433206e-01 +8.064773e-01 +8.745211e-01
+1.691667e+01 +3.449199e+00 +1.920626e+00 +1.287794e+00 +8.103910e-01 +7.207189e-01 +7.184234e-01 +8.018101e-01 +7.370330e-01 +7.288478e-01 +6.878936e-01 +7.303420e-01 +3.185255e+00 +1.579284e+00 +1.045422e+00 +9.269777e-01 +8.402876e-01 +9.518792e-01 +9.563984e-01 +7.871010e-01 +8.434806e-01 +8.065036e-01 +8.740671e-01
+1.693333e+01 +3.449050e+00 +1.921569e+00 +1.286948e+00 +8.102804e-01 +7.207279e-01 +7.184083e-01 +8.019867e-01 +7.372131e-01 +7.289901e-01 +6.878670e-01 +7.303954e-01 +3.185132e+00 +1.580060e+00 +1.044704e+00 +9.265117e-01 +8.402464e-01 +9.516611e-01 +9.572454e-01 +7.868525e-01 +8.437957e-01 +8.065035e-01 +8.736829e-01
+1.695000e+01 +3.451352e+00 +1.925855e+00 +1.286190e+00 +8.101425e-01 +7.207353e-01 +7.186997e-01 +8.022945e-01 +7.375088e-01 +7.291465e-01 +6.880566e-01 +7.309431e-01 +3.187281e+00 +1.583593e+00 +1.044058e+00 +9.260892e-01 +8.401450e-01 +9.528812e-01 +9.588971e-01 +7.865787e-01 +8.443222e-01 +8.068824e-01 +8.736341e-01
+1.696667e+01 +3.450226e+00 +1.927827e+00 +1.285396e+00 +8.101453e-01 +7.208341e-01 +7.189493e-01 +8.025449e-01 +7.379395e-01 +7.292862e-01 +6.883177e-01 +7.317589e-01 +3.186223e+00 +1.585197e+00 +1.043381e+00 +9.256554e-01 +8.402929e-01 +9.535430e-01 +9.596738e-01 +7.865714e-01 +8.444517e-01 +8.071567e-01 +8.740084e-01
+1.698333e+01 +3.448230e+00 +1.929384e+00 +1.284540e+00 +8.101760e-01 +7.210959e-01 +7.193992e-01 +8.024426e-01 +7.382305e-01 +7.294339e-01 +6.884748e-01 +7.325320e-01 +3.184361e+00 +1.586438e+00 +1.042655e+00 +9.251967e-01 +8.406725e-01 +9.546663e-01 +9.596458e-01 +7.865155e-01 +8.444222e-01 +8.071505e-01 +8.743855e-01
+1.700000e+01 +3.445741e+00 +1.929350e+00 +1.283665e+00 +8.103862e-01 +7.215299e-01 +7.196858e-01 +8.023609e-01 +7.387228e-01 +7.297976e-01 +6.886297e-01 +7.332796e-01 +3.182049e+00 +1.586380e+00 +1.041914e+00 +9.249054e-01 +8.411858e-01 +9.550300e-01 +9.594695e-01 +7.868073e-01 +8.445155e-01 +8.070845e-01 +8.748122e-01
+1.701667e+01 +3.442996e+00 +1.931134e+00 +1.282793e+00 +8.104021e-01 +7.218621e-01 +7.200926e-01 +8.023759e-01 +7.392196e-01 +7.302591e-01 +6.887987e-01 +7.338183e-01 +3.179510e+00 +1.587833e+00 +1.041178e+00 +9.247844e-01 +8.413111e-01 +9.556668e-01 +9.596148e-01 +7.871140e-01 +8.447692e-01 +8.070262e-01 +8.750521e-01
+1.703333e+01 +3.440466e+00 +1.934300e+00 +1.281946e+00 +8.105173e-01 +7.223071e-01 +7.206966e-01 +8.023098e-01 +7.397851e-01 +7.308766e-01 +6.889121e-01 +7.342668e-01 +3.177157e+00 +1.590419e+00 +1.040459e+00 +9.250300e-01 +8.414214e-01 +9.571346e-01 +9.596311e-01 +7.873704e-01 +8.452268e-01 +8.069381e-01 +8.751358e-01
+1.705000e+01 +3.438334e+00 +1.937681e+00 +1.281124e+00 +8.108053e-01 +7.227659e-01 +7.213928e-01 +8.022336e-01 +7.402859e-01 +7.313620e-01 +6.890326e-01 +7.349739e-01 +3.175169e+00 +1.593165e+00 +1.039761e+00 +9.253360e-01 +8.416295e-01 +9.590348e-01 +9.594414e-01 +7.878066e-01 +8.452723e-01 +8.067557e-01 +8.756149e-01
+1.706667e+01 +3.438131e+00 +1.942996e+00 +1.280333e+00 +8.109946e-01 +7.233664e-01 +7.222863e-01 +8.021467e-01 +7.406590e-01 +7.318778e-01 +6.893658e-01 +7.359150e-01 +3.174972e+00 +1.597505e+00 +1.039090e+00 +9.253952e-01 +8.423013e-01 +9.617059e-01 +9.595555e-01 +7.883437e-01 +8.451290e-01 +8.066939e-01 +8.764123e-01
+1.708333e+01 +3.437516e+00 +1.945779e+00 +1.279510e+00 +8.109276e-01 +7.237232e-01 +7.232253e-01 +8.020958e-01 +7.408513e-01 +7.324927e-01 +6.896893e-01 +7.366758e-01 +3.174420e+00 +1.599758e+00 +1.038389e+00 +9.254267e-01 +8.425657e-01 +9.636218e-01 +9.591348e-01 +7.886408e-01 +8.451860e-01 +8.065165e-01 +8.772776e-01
+1.710000e+01 +3.437527e+00 +1.949731e+00 +1.279038e+00 +8.108498e-01 +7.239796e-01 +7.238984e-01 +8.020349e-01 +7.411737e-01 +7.331710e-01 +6.897347e-01 +7.371029e-01 +3.174462e+00 +1.603005e+00 +1.037968e+00 +9.257383e-01 +8.427116e-01 +9.650402e-01 +9.589089e-01 +7.890766e-01 +8.452834e-01 +8.061934e-01 +8.780176e-01
+1.711667e+01 +3.438112e+00 +1.954472e+00 +1.279116e+00 +8.108181e-01 +7.242184e-01 +7.246277e-01 +8.020516e-01 +7.415336e-01 +7.333466e-01 +6.896784e-01 +7.373757e-01 +3.175040e+00 +1.606915e+00 +1.037989e+00 +9.262539e-01 +8.425883e-01 +9.668299e-01 +9.587706e-01 +7.897474e-01 +8.448810e-01 +8.060288e-01 +8.785512e-01
+1.713333e+01 +3.436322e+00 +1.960357e+00 +1.278906e+00 +8.108683e-01 +7.243900e-01 +7.255398e-01 +8.024538e-01 +7.419361e-01 +7.335033e-01 +6.895487e-01 +7.376425e-01 +3.173381e+00 +1.611761e+00 +1.037764e+00 +9.267892e-01 +8.423564e-01 +9.691495e-01 +9.591928e-01 +7.901637e-01 +8.446022e-01 +8.057028e-01 +8.788631e-01
+1.715000e+01 +3.436823e+00 +1.963663e+00 +1.279672e+00 +8.109132e-01 +7.247792e-01 +7.263955e-01 +8.025916e-01 +7.421479e-01 +7.334543e-01 +6.894343e-01 +7.377464e-01 +3.173837e+00 +1.614452e+00 +1.038328e+00 +9.268869e-01 +8.422593e-01 +9.715175e-01 +9.592618e-01 +7.906282e-01 +8.442549e-01 +8.055102e-01 +8.789415e-01
+1.716667e+01 +3.435143e+00 +1.964709e+00 +1.280093e+00 +8.107668e-01 +7.251437e-01 +7.269614e-01 +8.025733e-01 +7.421601e-01 +7.335038e-01 +6.892308e-01 +7.379982e-01 +3.172282e+00 +1.615297e+00 +1.038606e+00 +9.268747e-01 +8.421193e-01 +9.724270e-01 +9.591115e-01 +7.907193e-01 +8.438620e-01 +8.051728e-01 +8.792728e-01
+1.718333e+01 +3.434921e+00 +1.965153e+00 +1.281398e+00 +8.105808e-01 +7.253964e-01 +7.271535e-01 +8.023824e-01 +7.420980e-01 +7.335939e-01 +6.890509e-01 +7.385623e-01 +3.172080e+00 +1.615647e+00 +1.039600e+00 +9.266242e-01 +8.420838e-01 +9.728699e-01 +9.590424e-01 +7.909711e-01 +8.436600e-01 +8.047315e-01 +8.800038e-01
+1.720000e+01 +3.434875e+00 +1.965190e+00 +1.282937e+00 +8.104248e-01 +7.254445e-01 +7.270607e-01 +8.021962e-01 +7.421915e-01 +7.336210e-01 +6.888639e-01 +7.390264e-01 +3.172053e+00 +1.615658e+00 +1.040778e+00 +9.262712e-01 +8.418074e-01 +9.728480e-01 +9.590641e-01 +7.916161e-01 +8.434917e-01 +8.042991e-01 +8.805771e-01
+1.721667e+01 +3.435362e+00 +1.965193e+00 +1.284828e+00 +8.101411e-01 +7.253514e-01 +7.270386e-01 +8.021819e-01 +7.421710e-01 +7.335325e-01 +6.886864e-01 +7.394299e-01 +3.172531e+00 +1.615638e+00 +1.042242e+00 +9.257531e-01 +8.414242e-01 +9.730092e-01 +9.593652e-01 +7.923210e-01 +8.431646e-01 +8.038789e-01 +8.810293e-01
+1.723333e+01 +3.436534e+00 +1.965296e+00 +1.285734e+00 +8.098866e-01 +7.254064e-01 +7.269626e-01 +8.020207e-01 +7.419848e-01 +7.333711e-01 +6.885821e-01 +7.399469e-01 +3.173639e+00 +1.615702e+00 +1.042905e+00 +9.252779e-01 +8.411634e-01 +9.732279e-01 +9.597007e-01 +7.924978e-01 +8.428391e-01 +8.035560e-01 +8.813145e-01
+1.725000e+01 +3.436878e+00 +1.965794e+00 +1.286941e+00 +8.097383e-01 +7.254946e-01 +7.268442e-01 +8.019425e-01 +7.417660e-01 +7.332246e-01 +6.886052e-01 +7.404881e-01 +3.173977e+00 +1.616106e+00 +1.043811e+00 +9.250440e-01 +8.408727e-01 +9.732913e-01 +9.602528e-01 +7.927146e-01 +8.424665e-01 +8.034204e-01 +8.816790e-01
+1.726667e+01 +3.435549e+00 +1.966335e+00 +1.287498e+00 +8.098735e-01 +7.258911e-01 +7.266681e-01 +8.019551e-01 +7.416017e-01 +7.331670e-01 +6.886828e-01 +7.411108e-01 +3.172759e+00 +1.616563e+00 +1.044196e+00 +9.253884e-01 +8.406947e-01 +9.730919e-01 +9.607090e-01 +7.928556e-01 +8.420270e-01 +8.032955e-01 +8.822354e-01
+1.728333e+01 +3.435079e+00 +1.967379e+00 +1.288696e+00 +8.101476e-01 +7.264031e-01 +7.264524e-01 +8.020487e-01 +7.415546e-01 +7.330755e-01 +6.887710e-01 +7.418183e-01 +3.172349e+00 +1.617452e+00 +1.045105e+00 +9.259647e-01 +8.405942e-01 +9.728720e-01 +9.614171e-01 +7.934459e-01 +8.416130e-01 +8.031735e-01 +8.829270e-01
+1.730000e+01 +3.437514e+00 +1.966740e+00 +1.289898e+00 +8.105771e-01 +7.270488e-01 +7.262295e-01 +8.020193e-01 +7.414675e-01 +7.329945e-01 +6.890692e-01 +7.423779e-01 +3.174669e+00 +1.616930e+00 +1.046018e+00 +9.265812e-01 +8.408137e-01 +9.725568e-01 +9.617184e-01 +7.941810e-01 +8.413877e-01 +8.033181e-01 +8.831944e-01
+1.731667e+01 +3.440772e+00 +1.965442e+00 +1.291724e+00 +8.107059e-01 +7.275362e-01 +7.261276e-01 +8.017348e-01 +7.415948e-01 +7.330729e-01 +6.896962e-01 +7.433274e-01 +3.177755e+00 +1.615835e+00 +1.047443e+00 +9.264777e-01 +8.412391e-01 +9.725799e-01 +9.614401e-01 +7.956171e-01 +8.410643e-01 +8.039109e-01 +8.837897e-01
+1.733333e+01 +3.440867e+00 +1.965590e+00 +1.292496e+00 +8.112084e-01 +7.281118e-01 +7.260555e-01 +8.014394e-01 +7.417898e-01 +7.332426e-01 +6.903789e-01 +7.442105e-01 +3.177886e+00 +1.615934e+00 +1.048004e+00 +9.272336e-01 +8.412165e-01 +9.726456e-01 +9.611359e-01 +7.965008e-01 +8.408593e-01 +8.043996e-01 +8.846961e-01
+1.735000e+01 +3.440535e+00 +1.964979e+00 +1.292936e+00 +8.116924e-01 +7.285182e-01 +7.259225e-01 +8.011904e-01 +7.420176e-01 +7.334863e-01 +6.914190e-01 +7.455427e-01 +3.177615e+00 +1.615428e+00 +1.048308e+00 +9.281043e-01 +8.409642e-01 +9.724169e-01 +9.606735e-01 +7.972190e-01 +8.406124e-01 +8.051297e-01 +8.863670e-01
+1.736667e+01 +3.439582e+00 +1.965360e+00 +1.293639e+00 +8.120396e-01 +7.287909e-01 +7.258164e-01 +8.009804e-01 +7.421565e-01 +7.335427e-01 +6.921905e-01 +7.466049e-01 +3.176752e+00 +1.615752e+00 +1.048830e+00 +9.287115e-01 +8.406496e-01 +9.724302e-01 +9.604047e-01 +7.979505e-01 +8.402052e-01 +8.055913e-01 +8.875081e-01
+1.738333e+01 +3.442468e+00 +1.964764e+00 +1.294353e+00 +8.123349e-01 +7.293348e-01 +7.258774e-01 +8.009120e-01 +7.422908e-01 +7.337690e-01 +6.928274e-01 +7.477944e-01 +3.179472e+00 +1.615238e+00 +1.049363e+00 +9.291243e-01 +8.406242e-01 +9.730221e-01 +9.601005e-01 +7.989272e-01 +8.400111e-01 +8.057210e-01 +8.889556e-01
+1.740000e+01 +3.452880e+00 +1.964800e+00 +1.294463e+00 +8.126025e-01 +7.299240e-01 +7.258757e-01 +8.006620e-01 +7.424554e-01 +7.339472e-01 +6.931290e-01 +7.486151e-01 +3.189239e+00 +1.615224e+00 +1.049408e+00 +9.294857e-01 +8.406582e-01 +9.739459e-01 +9.599442e-01 +8.002140e-01 +8.399290e-01 +8.053916e-01 +8.902296e-01
+1.741667e+01 +3.462549e+00 +1.965304e+00 +1.294057e+00 +8.129106e-01 +7.305614e-01 +7.258446e-01 +8.004349e-01 +7.426424e-01 +7.342055e-01 +6.933403e-01 +7.496114e-01 +3.198282e+00 +1.615587e+00 +1.049045e+00 +9.296677e-01 +8.408835e-01 +9.749689e-01 +9.599234e-01 +8.012347e-01 +8.395884e-01 +8.050470e-01 +8.918887e-01
+1.743333e+01 +3.470047e+00 +1.965897e+00 +1.294449e+00 +8.135779e-01 +7.317015e-01 +7.259712e-01 +8.002845e-01 +7.428238e-01 +7.345622e-01 +6.935191e-01 +7.509502e-01 +3.205287e+00 +1.616011e+00 +1.049333e+00 +9.302981e-01 +8.415569e-01 +9.763397e-01 +9.596940e-01 +8.021131e-01 +8.392211e-01 +8.046270e-01 +8.944056e-01
+1.745000e+01 +3.474107e+00 +1.967300e+00 +1.295588e+00 +8.140660e-01 +7.326710e-01 +7.262106e-01 +8.001970e-01 +7.426924e-01 +7.346825e-01 +6.937025e-01 +7.523907e-01 +3.209076e+00 +1.617098e+00 +1.050208e+00 +9.307876e-01 +8.419450e-01 +9.778744e-01 +9.595110e-01 +8.021994e-01 +8.387902e-01 +8.041929e-01 +8.973321e-01
+1.746667e+01 +3.476127e+00 +1.967286e+00 +1.296305e+00 +8.144734e-01 +7.336597e-01 +7.264678e-01 +8.001377e-01 +7.425676e-01 +7.349083e-01 +6.938513e-01 +7.535649e-01 +3.210960e+00 +1.617016e+00 +1.050725e+00 +9.309365e-01 +8.425886e-01 +9.789894e-01 +9.591392e-01 +8.022589e-01 +8.384234e-01 +8.037655e-01 +8.994699e-01
+1.748333e+01 +3.475775e+00 +1.967083e+00 +1.297604e+00 +8.145682e-01 +7.342498e-01 +7.265718e-01 +8.003378e-01 +7.424178e-01 +7.349252e-01 +6.938842e-01 +7.547516e-01 +3.210633e+00 +1.616793e+00 +1.051708e+00 +9.307508e-01 +8.428408e-01 +9.795143e-01 +9.589862e-01 +8.022282e-01 +8.380166e-01 +8.033372e-01 +9.016093e-01
+1.750000e+01 +3.474767e+00 +1.968230e+00 +1.297717e+00 +8.148044e-01 +7.347671e-01 +7.267662e-01 +8.005102e-01 +7.422390e-01 +7.349621e-01 +6.942609e-01 +7.561302e-01 +3.209692e+00 +1.617708e+00 +1.051741e+00 +9.308885e-01 +8.429093e-01 +9.803397e-01 +9.591121e-01 +8.020863e-01 +8.376118e-01 +8.030599e-01 +9.035102e-01
+1.751667e+01 +3.472057e+00 +1.969298e+00 +1.298005e+00 +8.148926e-01 +7.352200e-01 +7.269200e-01 +8.005797e-01 +7.419861e-01 +7.348279e-01 +6.946578e-01 +7.577487e-01 +3.207177e+00 +1.618558e+00 +1.051925e+00 +9.308114e-01 +8.430581e-01 +9.807772e-01 +9.590730e-01 +8.017613e-01 +8.371578e-01 +8.029507e-01 +9.054815e-01
+1.753333e+01 +3.469788e+00 +1.971129e+00 +1.298083e+00 +8.151084e-01 +7.358060e-01 +7.271537e-01 +8.008902e-01 +7.417384e-01 +7.347983e-01 +6.949339e-01 +7.594770e-01 +3.205070e+00 +1.620052e+00 +1.051936e+00 +9.310366e-01 +8.431649e-01 +9.815141e-01 +9.594153e-01 +8.014214e-01 +8.367412e-01 +8.026537e-01 +9.077173e-01
+1.755000e+01 +3.468459e+00 +1.971326e+00 +1.297885e+00 +8.155429e-01 +7.368728e-01 +7.272009e-01 +8.012012e-01 +7.414805e-01 +7.347541e-01 +6.951241e-01 +7.607728e-01 +3.203841e+00 +1.620191e+00 +1.051719e+00 +9.314710e-01 +8.436446e-01 +9.817732e-01 +9.595866e-01 +8.010262e-01 +8.363436e-01 +8.023364e-01 +9.094445e-01
+1.756667e+01 +3.467736e+00 +1.970594e+00 +1.297072e+00 +8.160344e-01 +7.378898e-01 +7.271726e-01 +8.012581e-01 +7.412436e-01 +7.348974e-01 +6.953807e-01 +7.618652e-01 +3.203184e+00 +1.619571e+00 +1.051026e+00 +9.320766e-01 +8.439659e-01 +9.817389e-01 +9.594056e-01 +8.005925e-01 +8.363072e-01 +8.020569e-01 +9.106594e-01
+1.758333e+01 +3.466672e+00 +1.970452e+00 +1.296244e+00 +8.168178e-01 +7.389463e-01 +7.272027e-01 +8.012709e-01 +7.409939e-01 +7.348121e-01 +6.956060e-01 +7.627245e-01 +3.202212e+00 +1.619446e+00 +1.050321e+00 +9.331619e-01 +8.442284e-01 +9.818660e-01 +9.592358e-01 +8.001645e-01 +8.360046e-01 +8.018046e-01 +9.114996e-01
+1.760000e+01 +3.466456e+00 +1.969645e+00 +1.295397e+00 +8.171939e-01 +7.396797e-01 +7.273490e-01 +8.013067e-01 +7.407694e-01 +7.347158e-01 +6.958449e-01 +7.634948e-01 +3.202033e+00 +1.618769e+00 +1.049602e+00 +9.337965e-01 +8.441815e-01 +9.820645e-01 +9.588471e-01 +7.997438e-01 +8.358131e-01 +8.015520e-01 +9.123510e-01
+1.761667e+01 +3.466382e+00 +1.969741e+00 +1.295232e+00 +8.176783e-01 +7.402509e-01 +7.274815e-01 +8.013423e-01 +7.405959e-01 +7.345913e-01 +6.961186e-01 +7.640387e-01 +3.201996e+00 +1.618851e+00 +1.049435e+00 +9.347478e-01 +8.439233e-01 +9.822758e-01 +9.586097e-01 +7.993239e-01 +8.357669e-01 +8.015512e-01 +9.129859e-01
+1.763333e+01 +3.465618e+00 +1.971911e+00 +1.295024e+00 +8.183663e-01 +7.407894e-01 +7.277001e-01 +8.014270e-01 +7.404860e-01 +7.344792e-01 +6.964722e-01 +7.645443e-01 +3.201328e+00 +1.620676e+00 +1.049223e+00 +9.360970e-01 +8.435901e-01 +9.826696e-01 +9.588074e-01 +7.990643e-01 +8.356730e-01 +8.017771e-01 +9.133986e-01
+1.765000e+01 +3.463834e+00 +1.974485e+00 +1.295175e+00 +8.188709e-01 +7.414134e-01 +7.278024e-01 +8.014147e-01 +7.404588e-01 +7.343286e-01 +6.966112e-01 +7.651027e-01 +3.199706e+00 +1.622814e+00 +1.049292e+00 +9.369465e-01 +8.434473e-01 +9.830220e-01 +9.590245e-01 +7.988690e-01 +8.355356e-01 +8.018994e-01 +9.139347e-01
+1.766667e+01 +3.463616e+00 +1.975036e+00 +1.295206e+00 +8.191941e-01 +7.419623e-01 +7.278247e-01 +8.012092e-01 +7.403353e-01 +7.341162e-01 +6.965912e-01 +7.654019e-01 +3.199565e+00 +1.623285e+00 +1.049260e+00 +9.379287e-01 +8.430813e-01 +9.828787e-01 +9.586130e-01 +7.988345e-01 +8.352312e-01 +8.017749e-01 +9.142869e-01
+1.768333e+01 +3.463543e+00 +1.975126e+00 +1.294971e+00 +8.194089e-01 +7.425292e-01 +7.278844e-01 +8.010439e-01 +7.401058e-01 +7.340192e-01 +6.965032e-01 +7.659948e-01 +3.199547e+00 +1.623363e+00 +1.049019e+00 +9.386028e-01 +8.427695e-01 +9.828796e-01 +9.582629e-01 +7.985221e-01 +8.350922e-01 +8.014192e-01 +9.150577e-01
+1.770000e+01 +3.463980e+00 +1.974922e+00 +1.294481e+00 +8.193718e-01 +7.430830e-01 +7.278936e-01 +8.009374e-01 +7.400286e-01 +7.338102e-01 +6.963409e-01 +7.665916e-01 +3.199986e+00 +1.623193e+00 +1.048576e+00 +9.387785e-01 +8.426153e-01 +9.829321e-01 +9.580829e-01 +7.983713e-01 +8.348837e-01 +8.009800e-01 +9.155522e-01
+1.771667e+01 +3.463557e+00 +1.974351e+00 +1.294761e+00 +8.192721e-01 +7.434173e-01 +7.279605e-01 +8.008146e-01 +7.399770e-01 +7.335798e-01 +6.961661e-01 +7.673515e-01 +3.199626e+00 +1.622705e+00 +1.048758e+00 +9.387469e-01 +8.422964e-01 +9.829912e-01 +9.577701e-01 +7.982284e-01 +8.347110e-01 +8.005564e-01 +9.165067e-01
+1.773333e+01 +3.462037e+00 +1.974318e+00 +1.294645e+00 +8.193724e-01 +7.437029e-01 +7.280121e-01 +8.006704e-01 +7.399730e-01 +7.333478e-01 +6.960492e-01 +7.679151e-01 +3.198246e+00 +1.622670e+00 +1.048629e+00 +9.390237e-01 +8.419244e-01 +9.829730e-01 +9.574701e-01 +7.983076e-01 +8.344404e-01 +8.002137e-01 +9.168553e-01
+1.775000e+01 +3.459866e+00 +1.975216e+00 +1.295098e+00 +8.195158e-01 +7.440583e-01 +7.281375e-01 +8.006607e-01 +7.402109e-01 +7.330976e-01 +6.959035e-01 +7.686867e-01 +3.196257e+00 +1.623425e+00 +1.048951e+00 +9.394180e-01 +8.415385e-01 +9.830641e-01 +9.575441e-01 +7.986166e-01 +8.340988e-01 +7.999280e-01 +9.176848e-01
+1.776667e+01 +3.457444e+00 +1.974587e+00 +1.295724e+00 +8.195268e-01 +7.442391e-01 +7.280740e-01 +8.007008e-01 +7.402627e-01 +7.328622e-01 +6.957523e-01 +7.692219e-01 +3.194026e+00 +1.622905e+00 +1.049401e+00 +9.393494e-01 +8.411719e-01 +9.826545e-01 +9.575045e-01 +7.986357e-01 +8.338243e-01 +7.996958e-01 +9.182858e-01
+1.778333e+01 +3.454720e+00 +1.973856e+00 +1.296581e+00 +8.194510e-01 +7.443364e-01 +7.278824e-01 +8.006285e-01 +7.403693e-01 +7.328249e-01 +6.955735e-01 +7.695587e-01 +3.191505e+00 +1.622308e+00 +1.050026e+00 +9.391896e-01 +8.408048e-01 +9.821203e-01 +9.573429e-01 +7.984610e-01 +8.340250e-01 +7.994102e-01 +9.186957e-01
+1.780000e+01 +3.452430e+00 +1.973548e+00 +1.298313e+00 +8.192819e-01 +7.443951e-01 +7.276770e-01 +8.005183e-01 +7.404888e-01 +7.331014e-01 +6.953664e-01 +7.695722e-01 +3.189397e+00 +1.622063e+00 +1.051352e+00 +9.390858e-01 +8.403986e-01 +9.816258e-01 +9.571315e-01 +7.982617e-01 +8.351064e-01 +7.991531e-01 +9.186954e-01
+1.781667e+01 +3.453346e+00 +1.973814e+00 +1.299158e+00 +8.192001e-01 +7.445699e-01 +7.274749e-01 +8.004518e-01 +7.409236e-01 +7.335057e-01 +6.951833e-01 +7.694041e-01 +3.190298e+00 +1.622321e+00 +1.051958e+00 +9.395198e-01 +8.402622e-01 +9.810665e-01 +9.568339e-01 +7.983991e-01 +8.365177e-01 +7.988582e-01 +9.183468e-01
+1.783333e+01 +3.456174e+00 +1.974435e+00 +1.299678e+00 +8.192768e-01 +7.446538e-01 +7.272429e-01 +8.002560e-01 +7.412585e-01 +7.338085e-01 +6.949965e-01 +7.691787e-01 +3.193003e+00 +1.622889e+00 +1.052315e+00 +9.404708e-01 +8.401787e-01 +9.804976e-01 +9.563227e-01 +7.985482e-01 +8.377010e-01 +7.985140e-01 +9.178685e-01
+1.785000e+01 +3.460446e+00 +1.976256e+00 +1.300697e+00 +8.195873e-01 +7.448023e-01 +7.270130e-01 +8.000056e-01 +7.414359e-01 +7.342091e-01 +6.947750e-01 +7.689808e-01 +3.197065e+00 +1.624473e+00 +1.053083e+00 +9.420065e-01 +8.401941e-01 +9.800060e-01 +9.559060e-01 +7.985383e-01 +8.393047e-01 +7.980964e-01 +9.174493e-01
+1.786667e+01 +3.465056e+00 +1.979380e+00 +1.300538e+00 +8.198220e-01 +7.447901e-01 +7.267873e-01 +7.997614e-01 +7.418166e-01 +7.348181e-01 +6.945534e-01 +7.687476e-01 +3.201433e+00 +1.627164e+00 +1.052892e+00 +9.436540e-01 +8.404819e-01 +9.794960e-01 +9.554746e-01 +7.982278e-01 +8.410705e-01 +7.976768e-01 +9.169390e-01
+1.788333e+01 +3.465424e+00 +1.981336e+00 +1.300453e+00 +8.199427e-01 +7.448609e-01 +7.265573e-01 +7.994798e-01 +7.422784e-01 +7.354043e-01 +6.943514e-01 +7.685541e-01 +3.201815e+00 +1.628836e+00 +1.052766e+00 +9.442790e-01 +8.406349e-01 +9.790500e-01 +9.552092e-01 +7.980395e-01 +8.422912e-01 +7.973919e-01 +9.165640e-01
+1.790000e+01 +3.467742e+00 +1.981969e+00 +1.300562e+00 +8.200594e-01 +7.449465e-01 +7.263335e-01 +7.992012e-01 +7.427735e-01 +7.360814e-01 +6.941330e-01 +7.684581e-01 +3.204018e+00 +1.629390e+00 +1.052796e+00 +9.447986e-01 +8.406548e-01 +9.786205e-01 +9.549015e-01 +7.978991e-01 +8.437951e-01 +7.970017e-01 +9.164393e-01
+1.791667e+01 +3.470734e+00 +1.981540e+00 +1.300365e+00 +8.203241e-01 +7.450569e-01 +7.261107e-01 +7.989468e-01 +7.432907e-01 +7.366571e-01 +6.939705e-01 +7.683440e-01 +3.206856e+00 +1.629040e+00 +1.052573e+00 +9.453485e-01 +8.403926e-01 +9.781688e-01 +9.548088e-01 +7.979803e-01 +8.446773e-01 +7.966529e-01 +9.165469e-01
+1.793333e+01 +3.473767e+00 +1.980859e+00 +1.299933e+00 +8.203776e-01 +7.449395e-01 +7.259212e-01 +7.988514e-01 +7.436634e-01 +7.370485e-01 +6.938087e-01 +7.681437e-01 +3.209737e+00 +1.628478e+00 +1.052167e+00 +9.455529e-01 +8.400252e-01 +9.776360e-01 +9.551024e-01 +7.980421e-01 +8.451236e-01 +7.962859e-01 +9.164034e-01
+1.795000e+01 +3.475381e+00 +1.980061e+00 +1.299366e+00 +8.205424e-01 +7.448466e-01 +7.257254e-01 +7.988994e-01 +7.440256e-01 +7.379381e-01 +6.936163e-01 +7.678657e-01 +3.211294e+00 +1.627828e+00 +1.051660e+00 +9.460361e-01 +8.395620e-01 +9.770697e-01 +9.554031e-01 +7.982339e-01 +8.459937e-01 +7.958784e-01 +9.159325e-01
+1.796667e+01 +3.474452e+00 +1.978910e+00 +1.299128e+00 +8.205926e-01 +7.447474e-01 +7.256306e-01 +7.993023e-01 +7.443705e-01 +7.390720e-01 +6.934291e-01 +7.675870e-01 +3.210470e+00 +1.626879e+00 +1.051414e+00 +9.461015e-01 +8.391904e-01 +9.765348e-01 +9.560037e-01 +7.982725e-01 +8.471636e-01 +7.955170e-01 +9.154604e-01
+1.798333e+01 +3.473733e+00 +1.977992e+00 +1.299759e+00 +8.206026e-01 +7.445538e-01 +7.255875e-01 +8.000122e-01 +7.445611e-01 +7.402619e-01 +6.932820e-01 +7.673114e-01 +3.209837e+00 +1.626129e+00 +1.051866e+00 +9.461420e-01 +8.387333e-01 +9.760688e-01 +9.569052e-01 +7.980177e-01 +8.490403e-01 +7.951834e-01 +9.149610e-01
+1.800000e+01 +3.473059e+00 +1.976952e+00 +1.300984e+00 +8.206877e-01 +7.444252e-01 +7.255362e-01 +8.009720e-01 +7.446106e-01 +7.416695e-01 +6.931095e-01 +7.670326e-01 +3.209242e+00 +1.625272e+00 +1.052792e+00 +9.461163e-01 +8.382726e-01 +9.755977e-01 +9.581407e-01 +7.976699e-01 +8.513703e-01 +7.947964e-01 +9.145245e-01
+1.801667e+01 +3.471000e+00 +1.976039e+00 +1.302285e+00 +8.207735e-01 +7.443363e-01 +7.254981e-01 +8.020470e-01 +7.445345e-01 +7.427764e-01 +6.929271e-01 +7.667684e-01 +3.207351e+00 +1.624528e+00 +1.053769e+00 +9.460453e-01 +8.378740e-01 +9.750608e-01 +9.596036e-01 +7.972473e-01 +8.529104e-01 +7.944902e-01 +9.141941e-01
+1.803333e+01 +3.470559e+00 +1.975201e+00 +1.303770e+00 +8.209360e-01 +7.444172e-01 +7.254310e-01 +8.030660e-01 +7.443100e-01 +7.434888e-01 +6.927476e-01 +7.664957e-01 +3.206977e+00 +1.623848e+00 +1.054900e+00 +9.463976e-01 +8.375276e-01 +9.745135e-01 +9.608752e-01 +7.968463e-01 +8.540304e-01 +7.941980e-01 +9.139327e-01
+1.805000e+01 +3.469248e+00 +1.974513e+00 +1.305554e+00 +8.209503e-01 +7.446151e-01 +7.253181e-01 +8.040946e-01 +7.440758e-01 +7.441459e-01 +6.926698e-01 +7.662251e-01 +3.205782e+00 +1.623286e+00 +1.056275e+00 +9.463642e-01 +8.372848e-01 +9.739728e-01 +9.623152e-01 +7.965167e-01 +8.549718e-01 +7.940312e-01 +9.137748e-01
+1.806667e+01 +3.471095e+00 +1.973653e+00 +1.307757e+00 +8.207902e-01 +7.448496e-01 +7.252688e-01 +8.049877e-01 +7.438419e-01 +7.450065e-01 +6.924905e-01 +7.659809e-01 +3.207540e+00 +1.622564e+00 +1.057969e+00 +9.461560e-01 +8.372636e-01 +9.735967e-01 +9.639016e-01 +7.960931e-01 +8.558882e-01 +7.941414e-01 +9.137517e-01
+1.808333e+01 +3.471712e+00 +1.972507e+00 +1.310678e+00 +8.206328e-01 +7.450891e-01 +7.251159e-01 +8.059537e-01 +7.435978e-01 +7.460408e-01 +6.923526e-01 +7.657180e-01 +3.208145e+00 +1.621600e+00 +1.060243e+00 +9.458716e-01 +8.373572e-01 +9.731746e-01 +9.654205e-01 +7.957487e-01 +8.571508e-01 +7.941428e-01 +9.136298e-01
+1.810000e+01 +3.471902e+00 +1.971334e+00 +1.313941e+00 +8.206196e-01 +7.449604e-01 +7.249458e-01 +8.067059e-01 +7.433965e-01 +7.467375e-01 +6.921602e-01 +7.654854e-01 +3.208351e+00 +1.620615e+00 +1.062779e+00 +9.459077e-01 +8.370607e-01 +9.726545e-01 +9.664196e-01 +7.955567e-01 +8.580097e-01 +7.943777e-01 +9.134166e-01
+1.811667e+01 +3.474905e+00 +1.970441e+00 +1.317368e+00 +8.206722e-01 +7.447243e-01 +7.250069e-01 +8.077436e-01 +7.433976e-01 +7.471545e-01 +6.919440e-01 +7.652130e-01 +3.211213e+00 +1.619865e+00 +1.065448e+00 +9.462943e-01 +8.367127e-01 +9.722465e-01 +9.678927e-01 +7.956611e-01 +8.582871e-01 +7.947418e-01 +9.135875e-01
+1.813333e+01 +3.477488e+00 +1.969766e+00 +1.322023e+00 +8.205770e-01 +7.445063e-01 +7.250121e-01 +8.086643e-01 +7.433772e-01 +7.477426e-01 +6.917363e-01 +7.649408e-01 +3.213675e+00 +1.619294e+00 +1.069108e+00 +9.464198e-01 +8.365555e-01 +9.718830e-01 +9.690945e-01 +7.957961e-01 +8.589508e-01 +7.951480e-01 +9.139683e-01
+1.815000e+01 +3.483861e+00 +1.969116e+00 +1.325614e+00 +8.207811e-01 +7.442793e-01 +7.251584e-01 +8.099143e-01 +7.432521e-01 +7.483168e-01 +6.916395e-01 +7.646669e-01 +3.219709e+00 +1.618741e+00 +1.071891e+00 +9.474273e-01 +8.364273e-01 +9.717559e-01 +9.707401e-01 +7.957744e-01 +8.592818e-01 +7.956360e-01 +9.142310e-01
+1.816667e+01 +3.492093e+00 +1.968326e+00 +1.327677e+00 +8.208912e-01 +7.440940e-01 +7.252332e-01 +8.106748e-01 +7.430287e-01 +7.483213e-01 +6.916208e-01 +7.644128e-01 +3.227474e+00 +1.618072e+00 +1.073444e+00 +9.480489e-01 +8.360154e-01 +9.714068e-01 +9.723158e-01 +7.955404e-01 +8.589242e-01 +7.962722e-01 +9.145552e-01
+1.818333e+01 +3.499114e+00 +1.967035e+00 +1.329994e+00 +8.211603e-01 +7.440774e-01 +7.253937e-01 +8.112045e-01 +7.428261e-01 +7.482563e-01 +6.915300e-01 +7.642097e-01 +3.234111e+00 +1.616989e+00 +1.075222e+00 +9.489060e-01 +8.355808e-01 +9.709846e-01 +9.733218e-01 +7.955212e-01 +8.586730e-01 +7.966811e-01 +9.150924e-01
+1.820000e+01 +3.505716e+00 +1.966143e+00 +1.331837e+00 +8.216663e-01 +7.440670e-01 +7.255797e-01 +8.121812e-01 +7.425850e-01 +7.481273e-01 +6.914034e-01 +7.639571e-01 +3.240363e+00 +1.616236e+00 +1.076627e+00 +9.499489e-01 +8.351347e-01 +9.705505e-01 +9.752637e-01 +7.954415e-01 +8.584290e-01 +7.969824e-01 +9.151128e-01
+1.821667e+01 +3.510599e+00 +1.965971e+00 +1.333044e+00 +8.222877e-01 +7.439376e-01 +7.256407e-01 +8.128480e-01 +7.423531e-01 +7.479919e-01 +6.912104e-01 +7.637009e-01 +3.245001e+00 +1.616086e+00 +1.077532e+00 +9.515544e-01 +8.347000e-01 +9.702477e-01 +9.760718e-01 +7.953577e-01 +8.583398e-01 +7.968367e-01 +9.148880e-01
+1.823333e+01 +3.515826e+00 +1.965524e+00 +1.333741e+00 +8.227004e-01 +7.437628e-01 +7.255693e-01 +8.134232e-01 +7.421590e-01 +7.479621e-01 +6.910826e-01 +7.634573e-01 +3.249959e+00 +1.615718e+00 +1.078040e+00 +9.525041e-01 +8.342744e-01 +9.697096e-01 +9.771948e-01 +7.954365e-01 +8.582001e-01 +7.964615e-01 +9.148166e-01
+1.825000e+01 +3.525179e+00 +1.964751e+00 +1.335524e+00 +8.228472e-01 +7.435440e-01 +7.254764e-01 +8.138994e-01 +7.420259e-01 +7.479573e-01 +6.909539e-01 +7.633366e-01 +3.258779e+00 +1.615073e+00 +1.079439e+00 +9.530312e-01 +8.338889e-01 +9.692108e-01 +9.784596e-01 +7.959098e-01 +8.582557e-01 +7.961535e-01 +9.152360e-01
+1.826667e+01 +3.534224e+00 +1.964004e+00 +1.336452e+00 +8.230785e-01 +7.433584e-01 +7.253870e-01 +8.142050e-01 +7.419236e-01 +7.479687e-01 +6.907522e-01 +7.630804e-01 +3.267320e+00 +1.614457e+00 +1.080130e+00 +9.538872e-01 +8.335177e-01 +9.686978e-01 +9.792638e-01 +7.965225e-01 +8.581647e-01 +7.959198e-01 +9.149901e-01
+1.828333e+01 +3.539935e+00 +1.963471e+00 +1.338023e+00 +8.234887e-01 +7.433071e-01 +7.252290e-01 +8.144099e-01 +7.418321e-01 +7.479279e-01 +6.906112e-01 +7.628885e-01 +3.272733e+00 +1.614012e+00 +1.081355e+00 +9.547799e-01 +8.330593e-01 +9.682564e-01 +9.799998e-01 +7.972149e-01 +8.579905e-01 +7.956327e-01 +9.148817e-01
+1.830000e+01 +3.544196e+00 +1.963390e+00 +1.339993e+00 +8.237096e-01 +7.431594e-01 +7.251124e-01 +8.144312e-01 +7.417349e-01 +7.478017e-01 +6.904418e-01 +7.628696e-01 +3.276779e+00 +1.613930e+00 +1.082910e+00 +9.554381e-01 +8.326189e-01 +9.681218e-01 +9.802182e-01 +7.979724e-01 +8.577197e-01 +7.952793e-01 +9.150138e-01
+1.831667e+01 +3.546385e+00 +1.964538e+00 +1.341902e+00 +8.241997e-01 +7.431718e-01 +7.249978e-01 +8.143953e-01 +7.415711e-01 +7.477073e-01 +6.902480e-01 +7.630299e-01 +3.278879e+00 +1.614853e+00 +1.084402e+00 +9.560746e-01 +8.325599e-01 +9.681544e-01 +9.804622e-01 +7.981324e-01 +8.576872e-01 +7.949261e-01 +9.155734e-01
+1.833333e+01 +3.548000e+00 +1.964794e+00 +1.343374e+00 +8.249913e-01 +7.432797e-01 +7.248073e-01 +8.143656e-01 +7.415843e-01 +7.477693e-01 +6.900301e-01 +7.631439e-01 +3.280438e+00 +1.615050e+00 +1.085534e+00 +9.570401e-01 +8.324685e-01 +9.678941e-01 +9.807061e-01 +7.985248e-01 +8.577189e-01 +7.945879e-01 +9.157898e-01
+1.835000e+01 +3.550133e+00 +1.965038e+00 +1.345296e+00 +8.254730e-01 +7.432924e-01 +7.246273e-01 +8.142202e-01 +7.415666e-01 +7.478827e-01 +6.898260e-01 +7.633145e-01 +3.282476e+00 +1.615227e+00 +1.087029e+00 +9.574880e-01 +8.322837e-01 +9.678829e-01 +9.808341e-01 +7.988584e-01 +8.579864e-01 +7.942125e-01 +9.161881e-01
+1.836667e+01 +3.549268e+00 +1.964481e+00 +1.347942e+00 +8.259515e-01 +7.434410e-01 +7.244392e-01 +8.139894e-01 +7.415242e-01 +7.479078e-01 +6.896108e-01 +7.634260e-01 +3.281704e+00 +1.614749e+00 +1.089104e+00 +9.579011e-01 +8.321149e-01 +9.675466e-01 +9.805272e-01 +7.990706e-01 +8.583835e-01 +7.939212e-01 +9.165911e-01
+1.838333e+01 +3.551016e+00 +1.963888e+00 +1.351507e+00 +8.268414e-01 +7.435844e-01 +7.243399e-01 +8.138227e-01 +7.414283e-01 +7.479629e-01 +6.894008e-01 +7.636351e-01 +3.283381e+00 +1.614230e+00 +1.091912e+00 +9.589849e-01 +8.318352e-01 +9.676008e-01 +9.804544e-01 +7.993225e-01 +8.589080e-01 +7.936954e-01 +9.171754e-01
+1.840000e+01 +3.553358e+00 +1.962845e+00 +1.355226e+00 +8.277982e-01 +7.438720e-01 +7.242900e-01 +8.135917e-01 +7.412427e-01 +7.478800e-01 +6.891862e-01 +7.637270e-01 +3.285603e+00 +1.613326e+00 +1.094837e+00 +9.599425e-01 +8.317614e-01 +9.678125e-01 +9.801657e-01 +7.996663e-01 +8.593231e-01 +7.935063e-01 +9.175702e-01
+1.841667e+01 +3.555543e+00 +1.961965e+00 +1.359242e+00 +8.284579e-01 +7.440587e-01 +7.242567e-01 +8.133031e-01 +7.411419e-01 +7.477603e-01 +6.889766e-01 +7.640454e-01 +3.287669e+00 +1.612555e+00 +1.098012e+00 +9.604112e-01 +8.316582e-01 +9.680870e-01 +9.797452e-01 +8.002701e-01 +8.596536e-01 +7.932926e-01 +9.183605e-01
+1.843333e+01 +3.556765e+00 +1.961544e+00 +1.363873e+00 +8.285753e-01 +7.441914e-01 +7.241292e-01 +8.130367e-01 +7.410656e-01 +7.476723e-01 +6.888330e-01 +7.643836e-01 +3.288832e+00 +1.612169e+00 +1.101693e+00 +9.602849e-01 +8.315395e-01 +9.681841e-01 +9.792553e-01 +8.011554e-01 +8.603090e-01 +7.930083e-01 +9.191792e-01
+1.845000e+01 +3.556912e+00 +1.960668e+00 +1.366344e+00 +8.283627e-01 +7.443605e-01 +7.239613e-01 +8.130205e-01 +7.409632e-01 +7.475925e-01 +6.888140e-01 +7.643727e-01 +3.288988e+00 +1.611417e+00 +1.103621e+00 +9.598390e-01 +8.314881e-01 +9.679983e-01 +9.787271e-01 +8.017205e-01 +8.609204e-01 +7.928337e-01 +9.192524e-01
+1.846667e+01 +3.555899e+00 +1.960135e+00 +1.370442e+00 +8.281638e-01 +7.444787e-01 +7.238253e-01 +8.131084e-01 +7.407410e-01 +7.478013e-01 +6.887527e-01 +7.644133e-01 +3.288058e+00 +1.610945e+00 +1.106892e+00 +9.593745e-01 +8.314712e-01 +9.679767e-01 +9.783102e-01 +8.020881e-01 +8.624380e-01 +7.924252e-01 +9.195474e-01
+1.848333e+01 +3.554683e+00 +1.959207e+00 +1.374939e+00 +8.281157e-01 +7.450922e-01 +7.236455e-01 +8.133075e-01 +7.405865e-01 +7.480385e-01 +6.885956e-01 +7.642120e-01 +3.286940e+00 +1.610149e+00 +1.110467e+00 +9.590588e-01 +8.319087e-01 +9.677315e-01 +9.778720e-01 +8.028222e-01 +8.641329e-01 +7.920569e-01 +9.193232e-01
+1.850000e+01 +3.553397e+00 +1.959592e+00 +1.380294e+00 +8.279370e-01 +7.459354e-01 +7.234312e-01 +8.134060e-01 +7.404789e-01 +7.483869e-01 +6.885087e-01 +7.640402e-01 +3.285753e+00 +1.610445e+00 +1.114757e+00 +9.585197e-01 +8.329180e-01 +9.675390e-01 +9.773065e-01 +8.037492e-01 +8.661684e-01 +7.916694e-01 +9.193256e-01
+1.851667e+01 +3.552137e+00 +1.959737e+00 +1.384415e+00 +8.278135e-01 +7.467645e-01 +7.232723e-01 +8.136843e-01 +7.402574e-01 +7.489437e-01 +6.884114e-01 +7.638424e-01 +3.284586e+00 +1.610536e+00 +1.118030e+00 +9.580179e-01 +8.338826e-01 +9.675193e-01 +9.768811e-01 +8.040901e-01 +8.683331e-01 +7.912872e-01 +9.191767e-01
+1.853333e+01 +3.552915e+00 +1.958956e+00 +1.388639e+00 +8.275749e-01 +7.470238e-01 +7.232083e-01 +8.140777e-01 +7.400266e-01 +7.493930e-01 +6.882159e-01 +7.635858e-01 +3.285315e+00 +1.609859e+00 +1.121378e+00 +9.575329e-01 +8.338441e-01 +9.677543e-01 +9.764379e-01 +8.045803e-01 +8.706187e-01 +7.909181e-01 +9.188059e-01
+1.855000e+01 +3.553420e+00 +1.958184e+00 +1.393189e+00 +8.272720e-01 +7.472580e-01 +7.231186e-01 +8.145743e-01 +7.398387e-01 +7.500786e-01 +6.880217e-01 +7.633214e-01 +3.285791e+00 +1.609189e+00 +1.125005e+00 +9.569828e-01 +8.337709e-01 +9.678899e-01 +9.760638e-01 +8.052799e-01 +8.733068e-01 +7.905312e-01 +9.183500e-01
+1.856667e+01 +3.551499e+00 +1.958075e+00 +1.397746e+00 +8.269673e-01 +7.473833e-01 +7.231865e-01 +8.151307e-01 +7.396060e-01 +7.505907e-01 +6.878377e-01 +7.631308e-01 +3.284003e+00 +1.609062e+00 +1.128621e+00 +9.564911e-01 +8.338961e-01 +9.682880e-01 +9.757746e-01 +8.055334e-01 +8.751582e-01 +7.906286e-01 +9.178494e-01
+1.858333e+01 +3.549508e+00 +1.958128e+00 +1.402406e+00 +8.266619e-01 +7.473407e-01 +7.232914e-01 +8.156049e-01 +7.393605e-01 +7.509050e-01 +6.878269e-01 +7.629536e-01 +3.282147e+00 +1.609070e+00 +1.132317e+00 +9.560201e-01 +8.338546e-01 +9.687161e-01 +9.754024e-01 +8.056359e-01 +8.765535e-01 +7.912819e-01 +9.173730e-01
+1.860000e+01 +3.547289e+00 +1.959373e+00 +1.408024e+00 +8.264160e-01 +7.472784e-01 +7.234652e-01 +8.161555e-01 +7.391265e-01 +7.514946e-01 +6.880768e-01 +7.628820e-01 +3.280078e+00 +1.610062e+00 +1.136780e+00 +9.557367e-01 +8.339676e-01 +9.693918e-01 +9.750459e-01 +8.054288e-01 +8.783996e-01 +7.928328e-01 +9.169495e-01
+1.861667e+01 +3.545952e+00 +1.960917e+00 +1.412002e+00 +8.262718e-01 +7.471267e-01 +7.236061e-01 +8.163962e-01 +7.390084e-01 +7.521641e-01 +6.882759e-01 +7.627935e-01 +3.278837e+00 +1.611299e+00 +1.139901e+00 +9.556232e-01 +8.339084e-01 +9.700778e-01 +9.745293e-01 +8.050022e-01 +8.800110e-01 +7.941637e-01 +9.166596e-01
+1.863333e+01 +3.543733e+00 +1.961453e+00 +1.415222e+00 +8.260742e-01 +7.469357e-01 +7.240762e-01 +8.170752e-01 +7.388308e-01 +7.524115e-01 +6.884407e-01 +7.626858e-01 +3.276769e+00 +1.611678e+00 +1.142417e+00 +9.552947e-01 +8.337010e-01 +9.711983e-01 +9.742304e-01 +8.046649e-01 +8.807821e-01 +7.951499e-01 +9.164851e-01
+1.865000e+01 +3.541047e+00 +1.962725e+00 +1.417087e+00 +8.259403e-01 +7.468125e-01 +7.248865e-01 +8.178823e-01 +7.387244e-01 +7.526157e-01 +6.886571e-01 +7.625246e-01 +3.274269e+00 +1.612638e+00 +1.143845e+00 +9.549089e-01 +8.337272e-01 +9.730368e-01 +9.740229e-01 +8.042357e-01 +8.815361e-01 +7.958338e-01 +9.159978e-01
+1.866667e+01 +3.538419e+00 +1.964053e+00 +1.417784e+00 +8.257381e-01 +7.467897e-01 +7.253525e-01 +8.185795e-01 +7.387037e-01 +7.529022e-01 +6.891457e-01 +7.628157e-01 +3.271833e+00 +1.613666e+00 +1.144331e+00 +9.544192e-01 +8.340997e-01 +9.739679e-01 +9.738592e-01 +8.038247e-01 +8.820195e-01 +7.969513e-01 +9.158292e-01
+1.868333e+01 +3.535604e+00 +1.965112e+00 +1.418153e+00 +8.256447e-01 +7.467037e-01 +7.256883e-01 +8.188450e-01 +7.388167e-01 +7.531949e-01 +6.897239e-01 +7.630967e-01 +3.269219e+00 +1.614491e+00 +1.144566e+00 +9.540376e-01 +8.341888e-01 +9.746397e-01 +9.735595e-01 +8.034632e-01 +8.825903e-01 +7.979229e-01 +9.156761e-01
+1.870000e+01 +3.532835e+00 +1.966956e+00 +1.417927e+00 +8.255858e-01 +7.466811e-01 +7.258221e-01 +8.188473e-01 +7.389847e-01 +7.534427e-01 +6.901504e-01 +7.632337e-01 +3.266654e+00 +1.615968e+00 +1.144329e+00 +9.536890e-01 +8.345646e-01 +9.750139e-01 +9.731672e-01 +8.031717e-01 +8.829615e-01 +7.985447e-01 +9.153446e-01
+1.871667e+01 +3.530653e+00 +1.968319e+00 +1.417692e+00 +8.253846e-01 +7.465125e-01 +7.259597e-01 +8.187330e-01 +7.391266e-01 +7.536394e-01 +6.906554e-01 +7.634611e-01 +3.264624e+00 +1.617051e+00 +1.144090e+00 +9.531975e-01 +8.344508e-01 +9.755516e-01 +9.728083e-01 +8.028150e-01 +8.834266e-01 +7.990027e-01 +9.152638e-01
+1.873333e+01 +3.529768e+00 +1.968351e+00 +1.417855e+00 +8.253284e-01 +7.463165e-01 +7.262493e-01 +8.187805e-01 +7.392135e-01 +7.536253e-01 +6.911661e-01 +7.634580e-01 +3.263815e+00 +1.617021e+00 +1.144171e+00 +9.528853e-01 +8.342326e-01 +9.761656e-01 +9.726326e-01 +8.023908e-01 +8.837621e-01 +7.995052e-01 +9.148902e-01
+1.875000e+01 +3.529017e+00 +1.968792e+00 +1.418163e+00 +8.252014e-01 +7.461312e-01 +7.266021e-01 +8.186753e-01 +7.392058e-01 +7.536953e-01 +6.917060e-01 +7.634735e-01 +3.263132e+00 +1.617324e+00 +1.144365e+00 +9.523485e-01 +8.341064e-01 +9.768035e-01 +9.722667e-01 +8.019952e-01 +8.842718e-01 +8.001983e-01 +9.144855e-01
+1.876667e+01 +3.527837e+00 +1.968780e+00 +1.417765e+00 +8.252170e-01 +7.459229e-01 +7.269531e-01 +8.184397e-01 +7.393058e-01 +7.537535e-01 +6.924992e-01 +7.635109e-01 +3.262049e+00 +1.617258e+00 +1.143991e+00 +9.519077e-01 +8.339467e-01 +9.773781e-01 +9.718126e-01 +8.015992e-01 +8.845333e-01 +8.010225e-01 +9.141686e-01
+1.878333e+01 +3.526060e+00 +1.968776e+00 +1.417597e+00 +8.252326e-01 +7.457406e-01 +7.271482e-01 +8.181786e-01 +7.395720e-01 +7.542202e-01 +6.929384e-01 +7.634055e-01 +3.260399e+00 +1.617199e+00 +1.143812e+00 +9.514787e-01 +8.336962e-01 +9.777631e-01 +9.714293e-01 +8.014043e-01 +8.852498e-01 +8.014389e-01 +9.137203e-01
+1.880000e+01 +3.524810e+00 +1.968251e+00 +1.417597e+00 +8.251530e-01 +7.455107e-01 +7.274392e-01 +8.179534e-01 +7.399801e-01 +7.546656e-01 +6.935709e-01 +7.634924e-01 +3.259233e+00 +1.616711e+00 +1.143769e+00 +9.510339e-01 +8.333108e-01 +9.783748e-01 +9.708809e-01 +8.013780e-01 +8.858924e-01 +8.020209e-01 +9.135881e-01
+1.881667e+01 +3.524466e+00 +1.967568e+00 +1.417922e+00 +8.250017e-01 +7.452969e-01 +7.277754e-01 +8.177643e-01 +7.405129e-01 +7.555236e-01 +6.941137e-01 +7.635209e-01 +3.258907e+00 +1.616096e+00 +1.143988e+00 +9.505991e-01 +8.328516e-01 +9.790463e-01 +9.703345e-01 +8.014437e-01 +8.871189e-01 +8.025813e-01 +9.134940e-01
+1.883333e+01 +3.524114e+00 +1.967144e+00 +1.418041e+00 +8.249042e-01 +7.450781e-01 +7.281668e-01 +8.175531e-01 +7.412850e-01 +7.564173e-01 +6.946014e-01 +7.634606e-01 +3.258570e+00 +1.615681e+00 +1.144037e+00 +9.501873e-01 +8.324003e-01 +9.800086e-01 +9.698341e-01 +8.016324e-01 +8.884035e-01 +8.029340e-01 +9.132624e-01
+1.885000e+01 +3.524759e+00 +1.967230e+00 +1.418178e+00 +8.246921e-01 +7.449740e-01 +7.287360e-01 +8.174390e-01 +7.416861e-01 +7.573574e-01 +6.951369e-01 +7.634860e-01 +3.259152e+00 +1.615673e+00 +1.144091e+00 +9.496857e-01 +8.321001e-01 +9.815812e-01 +9.693877e-01 +8.014836e-01 +8.898572e-01 +8.032322e-01 +9.130123e-01
+1.886667e+01 +3.524976e+00 +1.967155e+00 +1.418280e+00 +8.244696e-01 +7.447402e-01 +7.292244e-01 +8.173337e-01 +7.424990e-01 +7.584238e-01 +6.955376e-01 +7.635238e-01 +3.259345e+00 +1.615532e+00 +1.144125e+00 +9.491796e-01 +8.316543e-01 +9.828826e-01 +9.689557e-01 +8.020744e-01 +8.910514e-01 +8.034231e-01 +9.127292e-01
+1.888333e+01 +3.523837e+00 +1.966693e+00 +1.419016e+00 +8.244643e-01 +7.445088e-01 +7.294282e-01 +8.171722e-01 +7.432027e-01 +7.598258e-01 +6.956588e-01 +7.635166e-01 +3.258278e+00 +1.615090e+00 +1.144679e+00 +9.488402e-01 +8.312481e-01 +9.833610e-01 +9.684611e-01 +8.025652e-01 +8.927293e-01 +8.034333e-01 +9.125704e-01
+1.890000e+01 +3.521435e+00 +1.965876e+00 +1.418924e+00 +8.243278e-01 +7.442691e-01 +7.295669e-01 +8.170632e-01 +7.439985e-01 +7.612844e-01 +6.957498e-01 +7.638842e-01 +3.256043e+00 +1.614372e+00 +1.144568e+00 +9.483476e-01 +8.308592e-01 +9.834344e-01 +9.679405e-01 +8.029990e-01 +8.942594e-01 +8.033255e-01 +9.129258e-01
+1.891667e+01 +3.519066e+00 +1.965465e+00 +1.418604e+00 +8.242416e-01 +7.440367e-01 +7.296669e-01 +8.169736e-01 +7.446948e-01 +7.624130e-01 +6.959490e-01 +7.644552e-01 +3.253839e+00 +1.613988e+00 +1.144274e+00 +9.479397e-01 +8.304717e-01 +9.836184e-01 +9.675560e-01 +8.033817e-01 +8.952658e-01 +8.032829e-01 +9.134241e-01
+1.893333e+01 +3.516724e+00 +1.964750e+00 +1.418188e+00 +8.245611e-01 +7.438332e-01 +7.297533e-01 +8.170793e-01 +7.449796e-01 +7.635246e-01 +6.961021e-01 +7.655185e-01 +3.251661e+00 +1.613361e+00 +1.143908e+00 +9.480369e-01 +8.300470e-01 +9.837322e-01 +9.673707e-01 +8.034327e-01 +8.960792e-01 +8.031578e-01 +9.145242e-01
+1.895000e+01 +3.514029e+00 +1.963617e+00 +1.418296e+00 +8.247084e-01 +7.436113e-01 +7.299233e-01 +8.174017e-01 +7.451222e-01 +7.644870e-01 +6.961502e-01 +7.665925e-01 +3.249156e+00 +1.612393e+00 +1.143963e+00 +9.478094e-01 +8.296013e-01 +9.837609e-01 +9.674265e-01 +8.032998e-01 +8.968252e-01 +8.030183e-01 +9.157253e-01
+1.896667e+01 +3.511633e+00 +1.962873e+00 +1.418060e+00 +8.248722e-01 +7.433763e-01 +7.299241e-01 +8.175869e-01 +7.451500e-01 +7.654176e-01 +6.961195e-01 +7.677767e-01 +3.246933e+00 +1.611750e+00 +1.143739e+00 +9.475227e-01 +8.291823e-01 +9.836635e-01 +9.676165e-01 +8.031805e-01 +8.974000e-01 +8.027385e-01 +9.168423e-01
+1.898333e+01 +3.509113e+00 +1.962569e+00 +1.418009e+00 +8.255694e-01 +7.432071e-01 +7.302222e-01 +8.180500e-01 +7.450758e-01 +7.663537e-01 +6.959173e-01 +7.686655e-01 +3.244590e+00 +1.611464e+00 +1.143664e+00 +9.474762e-01 +8.290402e-01 +9.839734e-01 +9.680496e-01 +8.028527e-01 +8.981856e-01 +8.023102e-01 +9.178165e-01
+1.900000e+01 +3.507524e+00 +1.961899e+00 +1.418229e+00 +8.263713e-01 +7.430909e-01 +7.306107e-01 +8.184964e-01 +7.449408e-01 +7.668570e-01 +6.957169e-01 +7.696393e-01 +3.243109e+00 +1.610885e+00 +1.143806e+00 +9.475135e-01 +8.290552e-01 +9.843686e-01 +9.682407e-01 +8.024615e-01 +8.986057e-01 +8.018795e-01 +9.190578e-01
+1.901667e+01 +3.505364e+00 +1.960771e+00 +1.419066e+00 +8.271956e-01 +7.429651e-01 +7.308085e-01 +8.192850e-01 +7.447395e-01 +7.671608e-01 +6.955209e-01 +7.705222e-01 +3.241103e+00 +1.609948e+00 +1.144446e+00 +9.478802e-01 +8.288750e-01 +9.842908e-01 +9.689580e-01 +8.022017e-01 +8.986788e-01 +8.014721e-01 +9.200863e-01
+1.903333e+01 +3.503713e+00 +1.959470e+00 +1.420340e+00 +8.278500e-01 +7.429087e-01 +7.308593e-01 +8.197961e-01 +7.446140e-01 +7.672730e-01 +6.953628e-01 +7.708720e-01 +3.239593e+00 +1.608854e+00 +1.145433e+00 +9.483213e-01 +8.285945e-01 +9.839861e-01 +9.695370e-01 +8.022861e-01 +8.984143e-01 +8.012312e-01 +9.203688e-01
+1.905000e+01 +3.501779e+00 +1.958194e+00 +1.420952e+00 +8.283652e-01 +7.428923e-01 +7.308372e-01 +8.198966e-01 +7.445686e-01 +7.673831e-01 +6.951630e-01 +7.711333e-01 +3.237816e+00 +1.607798e+00 +1.145892e+00 +9.486676e-01 +8.283776e-01 +9.835323e-01 +9.695212e-01 +8.025935e-01 +8.979433e-01 +8.008366e-01 +9.205682e-01
+1.906667e+01 +3.501699e+00 +1.957256e+00 +1.422724e+00 +8.290603e-01 +7.429960e-01 +7.306431e-01 +8.197935e-01 +7.446048e-01 +7.674604e-01 +6.949588e-01 +7.714102e-01 +3.237778e+00 +1.607012e+00 +1.147306e+00 +9.492401e-01 +8.283634e-01 +9.831435e-01 +9.694331e-01 +8.034820e-01 +8.975106e-01 +8.004434e-01 +9.207635e-01
+1.908333e+01 +3.501544e+00 +1.957000e+00 +1.425270e+00 +8.300618e-01 +7.431958e-01 +7.304201e-01 +8.197025e-01 +7.447841e-01 +7.677216e-01 +6.947915e-01 +7.717908e-01 +3.237683e+00 +1.606809e+00 +1.149345e+00 +9.502392e-01 +8.286989e-01 +9.826312e-01 +9.692652e-01 +8.047608e-01 +8.971692e-01 +8.001194e-01 +9.212646e-01
+1.910000e+01 +3.500201e+00 +1.956475e+00 +1.427829e+00 +8.307056e-01 +7.433595e-01 +7.302085e-01 +8.195067e-01 +7.449964e-01 +7.678536e-01 +6.946424e-01 +7.718653e-01 +3.236466e+00 +1.606380e+00 +1.151387e+00 +9.507240e-01 +8.288703e-01 +9.821103e-01 +9.689360e-01 +8.060063e-01 +8.967635e-01 +7.999408e-01 +9.213468e-01
+1.911667e+01 +3.500755e+00 +1.955744e+00 +1.428664e+00 +8.312883e-01 +7.434103e-01 +7.300054e-01 +8.192758e-01 +7.452127e-01 +7.681018e-01 +6.944405e-01 +7.719384e-01 +3.237023e+00 +1.605770e+00 +1.152029e+00 +9.509706e-01 +8.290797e-01 +9.816903e-01 +9.685166e-01 +8.071433e-01 +8.964662e-01 +7.995272e-01 +9.212814e-01
+1.913333e+01 +3.500952e+00 +1.955593e+00 +1.429703e+00 +8.320545e-01 +7.435176e-01 +7.300270e-01 +8.190230e-01 +7.452042e-01 +7.684702e-01 +6.943293e-01 +7.721308e-01 +3.237242e+00 +1.605650e+00 +1.152840e+00 +9.514344e-01 +8.295801e-01 +9.816601e-01 +9.680470e-01 +8.077138e-01 +8.965025e-01 +7.992727e-01 +9.213089e-01
+1.915000e+01 +3.501190e+00 +1.955540e+00 +1.430893e+00 +8.328169e-01 +7.434237e-01 +7.300237e-01 +8.187353e-01 +7.452007e-01 +7.688174e-01 +6.941825e-01 +7.722383e-01 +3.237503e+00 +1.605649e+00 +1.153775e+00 +9.525478e-01 +8.295857e-01 +9.814268e-01 +9.675189e-01 +8.084401e-01 +8.963746e-01 +7.990146e-01 +9.211365e-01
+1.916667e+01 +3.499805e+00 +1.955568e+00 +1.432130e+00 +8.333100e-01 +7.432074e-01 +7.299213e-01 +8.184325e-01 +7.450524e-01 +7.689896e-01 +6.941013e-01 +7.720757e-01 +3.236248e+00 +1.605718e+00 +1.154742e+00 +9.534615e-01 +8.292546e-01 +9.809889e-01 +9.669689e-01 +8.086393e-01 +8.962982e-01 +7.989511e-01 +9.207309e-01
+1.918333e+01 +3.498296e+00 +1.955492e+00 +1.432570e+00 +8.339540e-01 +7.429722e-01 +7.297589e-01 +8.182435e-01 +7.448742e-01 +7.694909e-01 +6.939808e-01 +7.719472e-01 +3.234877e+00 +1.605687e+00 +1.155065e+00 +9.545137e-01 +8.289567e-01 +9.804484e-01 +9.664443e-01 +8.086005e-01 +8.966172e-01 +7.986966e-01 +9.203731e-01
+1.920000e+01 +3.497246e+00 +1.954700e+00 +1.434863e+00 +8.341903e-01 +7.427613e-01 +7.295336e-01 +8.182803e-01 +7.447793e-01 +7.701332e-01 +6.939215e-01 +7.717688e-01 +3.233938e+00 +1.605038e+00 +1.156899e+00 +9.549093e-01 +8.286267e-01 +9.798813e-01 +9.661271e-01 +8.090476e-01 +8.973971e-01 +7.986362e-01 +9.200809e-01
+1.921667e+01 +3.495780e+00 +1.953480e+00 +1.437039e+00 +8.344144e-01 +7.426819e-01 +7.293094e-01 +8.183367e-01 +7.446318e-01 +7.705253e-01 +6.938079e-01 +7.716351e-01 +3.232602e+00 +1.604023e+00 +1.158639e+00 +9.551252e-01 +8.283659e-01 +9.793258e-01 +9.658765e-01 +8.094174e-01 +8.979702e-01 +7.983427e-01 +9.198870e-01
+1.923333e+01 +3.493038e+00 +1.952263e+00 +1.440057e+00 +8.343597e-01 +7.425362e-01 +7.290996e-01 +8.182933e-01 +7.444331e-01 +7.708260e-01 +6.936399e-01 +7.717721e-01 +3.230061e+00 +1.603013e+00 +1.161069e+00 +9.549026e-01 +8.281163e-01 +9.787512e-01 +9.654854e-01 +8.094971e-01 +8.985135e-01 +7.980007e-01 +9.204690e-01
+1.925000e+01 +3.490914e+00 +1.951089e+00 +1.443352e+00 +8.342914e-01 +7.423358e-01 +7.288951e-01 +8.181229e-01 +7.441828e-01 +7.710055e-01 +6.934297e-01 +7.717940e-01 +3.228101e+00 +1.602034e+00 +1.163693e+00 +9.546909e-01 +8.277703e-01 +9.782760e-01 +9.650372e-01 +8.094035e-01 +8.991910e-01 +7.978596e-01 +9.206021e-01
+1.926667e+01 +3.490016e+00 +1.949725e+00 +1.446447e+00 +8.341998e-01 +7.422891e-01 +7.286907e-01 +8.181112e-01 +7.439376e-01 +7.713049e-01 +6.932531e-01 +7.719618e-01 +3.227290e+00 +1.600887e+00 +1.166146e+00 +9.544289e-01 +8.275171e-01 +9.778296e-01 +9.650443e-01 +8.094661e-01 +9.000843e-01 +7.978417e-01 +9.204742e-01
+1.928333e+01 +3.488112e+00 +1.948588e+00 +1.448086e+00 +8.341402e-01 +7.421025e-01 +7.284684e-01 +8.181584e-01 +7.436964e-01 +7.714327e-01 +6.931964e-01 +7.722260e-01 +3.225533e+00 +1.599932e+00 +1.167414e+00 +9.541757e-01 +8.270861e-01 +9.773460e-01 +9.651409e-01 +8.092245e-01 +9.004324e-01 +7.981549e-01 +9.201988e-01
+1.930000e+01 +3.485511e+00 +1.948616e+00 +1.448407e+00 +8.340233e-01 +7.418911e-01 +7.283375e-01 +8.181409e-01 +7.435410e-01 +7.714573e-01 +6.930612e-01 +7.724691e-01 +3.223122e+00 +1.599931e+00 +1.167629e+00 +9.537241e-01 +8.266331e-01 +9.771917e-01 +9.652732e-01 +8.089315e-01 +9.005421e-01 +7.980437e-01 +9.200405e-01
+1.931667e+01 +3.482776e+00 +1.949006e+00 +1.448358e+00 +8.339522e-01 +7.416891e-01 +7.281266e-01 +8.185248e-01 +7.434558e-01 +7.713525e-01 +6.929947e-01 +7.729591e-01 +3.220583e+00 +1.600243e+00 +1.167547e+00 +9.532484e-01 +8.261811e-01 +9.768403e-01 +9.661175e-01 +8.087263e-01 +9.003093e-01 +7.980910e-01 +9.201076e-01
+1.933333e+01 +3.480203e+00 +1.948261e+00 +1.448114e+00 +8.338520e-01 +7.415348e-01 +7.278971e-01 +8.190898e-01 +7.433620e-01 +7.713051e-01 +6.929807e-01 +7.739713e-01 +3.218198e+00 +1.599620e+00 +1.167314e+00 +9.527415e-01 +8.257346e-01 +9.762713e-01 +9.667151e-01 +8.085061e-01 +9.001937e-01 +7.981002e-01 +9.209710e-01
+1.935000e+01 +3.477833e+00 +1.948787e+00 +1.447766e+00 +8.338418e-01 +7.413276e-01 +7.276668e-01 +8.199354e-01 +7.432343e-01 +7.712304e-01 +6.930633e-01 +7.750880e-01 +3.216006e+00 +1.600064e+00 +1.166994e+00 +9.524272e-01 +8.253542e-01 +9.757489e-01 +9.678087e-01 +8.083066e-01 +9.000281e-01 +7.981448e-01 +9.219317e-01
+1.936667e+01 +3.475300e+00 +1.948967e+00 +1.447451e+00 +8.340628e-01 +7.410970e-01 +7.274546e-01 +8.208534e-01 +7.430299e-01 +7.712214e-01 +6.930261e-01 +7.760113e-01 +3.213661e+00 +1.600214e+00 +1.166710e+00 +9.520884e-01 +8.250863e-01 +9.751854e-01 +9.691624e-01 +8.079790e-01 +8.999525e-01 +7.979917e-01 +9.225743e-01
+1.938333e+01 +3.472658e+00 +1.950503e+00 +1.447345e+00 +8.343901e-01 +7.408710e-01 +7.273050e-01 +8.221265e-01 +7.428452e-01 +7.712852e-01 +6.928613e-01 +7.766885e-01 +3.211211e+00 +1.601515e+00 +1.166601e+00 +9.517754e-01 +8.249621e-01 +9.747164e-01 +9.712934e-01 +8.076301e-01 +8.999971e-01 +7.976812e-01 +9.230326e-01
+1.940000e+01 +3.470238e+00 +1.951399e+00 +1.446893e+00 +8.344610e-01 +7.407363e-01 +7.270745e-01 +8.226061e-01 +7.426589e-01 +7.713788e-01 +6.927904e-01 +7.775479e-01 +3.208971e+00 +1.602269e+00 +1.166211e+00 +9.512988e-01 +8.248673e-01 +9.742531e-01 +9.719811e-01 +8.072888e-01 +9.001109e-01 +7.973200e-01 +9.238609e-01
+1.941667e+01 +3.467641e+00 +1.952479e+00 +1.446333e+00 +8.347890e-01 +7.406435e-01 +7.268530e-01 +8.230228e-01 +7.424189e-01 +7.718494e-01 +6.926846e-01 +7.779107e-01 +3.206562e+00 +1.603151e+00 +1.165735e+00 +9.509979e-01 +8.248133e-01 +9.740105e-01 +9.729704e-01 +8.068721e-01 +9.004864e-01 +7.969677e-01 +9.238526e-01
+1.943333e+01 +3.466591e+00 +1.954309e+00 +1.445725e+00 +8.352954e-01 +7.408090e-01 +7.266530e-01 +8.234480e-01 +7.422073e-01 +7.724847e-01 +6.925194e-01 +7.780558e-01 +3.205591e+00 +1.604644e+00 +1.165218e+00 +9.508654e-01 +8.250767e-01 +9.740934e-01 +9.744457e-01 +8.064929e-01 +9.008175e-01 +7.966824e-01 +9.234599e-01
+1.945000e+01 +3.464610e+00 +1.956178e+00 +1.445082e+00 +8.358415e-01 +7.410090e-01 +7.265005e-01 +8.235067e-01 +7.420023e-01 +7.730502e-01 +6.923164e-01 +7.780788e-01 +3.203751e+00 +1.606152e+00 +1.164672e+00 +9.506041e-01 +8.256417e-01 +9.742480e-01 +9.750324e-01 +8.060804e-01 +9.012067e-01 +7.963449e-01 +9.230053e-01
+1.946667e+01 +3.463131e+00 +1.956838e+00 +1.444388e+00 +8.360723e-01 +7.410594e-01 +7.265085e-01 +8.233597e-01 +7.418211e-01 +7.738419e-01 +6.921579e-01 +7.779246e-01 +3.202374e+00 +1.606650e+00 +1.164087e+00 +9.502848e-01 +8.256545e-01 +9.748225e-01 +9.751641e-01 +8.057318e-01 +9.016625e-01 +7.959550e-01 +9.224700e-01
+1.948333e+01 +3.461510e+00 +1.958011e+00 +1.443761e+00 +8.360896e-01 +7.411331e-01 +7.265382e-01 +8.231806e-01 +7.417121e-01 +7.747760e-01 +6.920030e-01 +7.778428e-01 +3.200861e+00 +1.607575e+00 +1.163555e+00 +9.497867e-01 +8.257410e-01 +9.754303e-01 +9.752687e-01 +8.054487e-01 +9.023093e-01 +7.956003e-01 +9.219667e-01
+1.950000e+01 +3.458953e+00 +1.960255e+00 +1.443914e+00 +8.360751e-01 +7.412673e-01 +7.267122e-01 +8.230056e-01 +7.416374e-01 +7.763530e-01 +6.918351e-01 +7.777128e-01 +3.198483e+00 +1.609376e+00 +1.163662e+00 +9.492385e-01 +8.259515e-01 +9.763001e-01 +9.753322e-01 +8.051338e-01 +9.041651e-01 +7.952196e-01 +9.214323e-01
+1.951667e+01 +3.456337e+00 +1.962533e+00 +1.443428e+00 +8.359683e-01 +7.411557e-01 +7.266879e-01 +8.228849e-01 +7.416972e-01 +7.775178e-01 +6.916299e-01 +7.775993e-01 +3.196060e+00 +1.611224e+00 +1.163239e+00 +9.487903e-01 +8.257818e-01 +9.765565e-01 +9.755243e-01 +8.049133e-01 +9.054228e-01 +7.948170e-01 +9.209952e-01
+1.953333e+01 +3.453701e+00 +1.963797e+00 +1.443929e+00 +8.359607e-01 +7.411103e-01 +7.266033e-01 +8.228740e-01 +7.417489e-01 +7.787635e-01 +6.914134e-01 +7.776163e-01 +3.193613e+00 +1.612243e+00 +1.163615e+00 +9.484224e-01 +8.255211e-01 +9.765979e-01 +9.759030e-01 +8.045631e-01 +9.072243e-01 +7.944805e-01 +9.206400e-01
+1.955000e+01 +3.451006e+00 +1.965700e+00 +1.444437e+00 +8.360741e-01 +7.409412e-01 +7.266867e-01 +8.227125e-01 +7.416645e-01 +7.799481e-01 +6.912015e-01 +7.776048e-01 +3.191111e+00 +1.613762e+00 +1.163996e+00 +9.480644e-01 +8.252729e-01 +9.771614e-01 +9.760400e-01 +8.041342e-01 +9.087617e-01 +7.941154e-01 +9.203369e-01
+1.956667e+01 +3.449008e+00 +1.966537e+00 +1.444727e+00 +8.361309e-01 +7.408474e-01 +7.268834e-01 +8.225416e-01 +7.414973e-01 +7.809802e-01 +6.910192e-01 +7.776071e-01 +3.189245e+00 +1.614406e+00 +1.164197e+00 +9.478002e-01 +8.248394e-01 +9.779676e-01 +9.761027e-01 +8.037039e-01 +9.096730e-01 +7.937964e-01 +9.201317e-01
+1.958333e+01 +3.447622e+00 +1.968155e+00 +1.444335e+00 +8.364412e-01 +7.408689e-01 +7.273018e-01 +8.224375e-01 +7.413497e-01 +7.823038e-01 +6.908768e-01 +7.777877e-01 +3.187949e+00 +1.615668e+00 +1.163852e+00 +9.478756e-01 +8.244349e-01 +9.794480e-01 +9.765227e-01 +8.033016e-01 +9.107167e-01 +7.933607e-01 +9.198959e-01
+1.960000e+01 +3.448145e+00 +1.969945e+00 +1.443775e+00 +8.370315e-01 +7.410455e-01 +7.275401e-01 +8.223440e-01 +7.411704e-01 +7.834111e-01 +6.907052e-01 +7.778826e-01 +3.188418e+00 +1.617090e+00 +1.163370e+00 +9.485033e-01 +8.241436e-01 +9.807569e-01 +9.771883e-01 +8.029537e-01 +9.112499e-01 +7.929724e-01 +9.195140e-01
+1.961667e+01 +3.448786e+00 +1.969655e+00 +1.443081e+00 +8.375412e-01 +7.412538e-01 +7.277863e-01 +8.222762e-01 +7.411042e-01 +7.847445e-01 +6.905984e-01 +7.778719e-01 +3.189006e+00 +1.616795e+00 +1.162785e+00 +9.489565e-01 +8.240256e-01 +9.816471e-01 +9.773249e-01 +8.028347e-01 +9.118600e-01 +7.925395e-01 +9.192297e-01
+1.963333e+01 +3.448289e+00 +1.970324e+00 +1.442875e+00 +8.385920e-01 +7.414482e-01 +7.277637e-01 +8.224592e-01 +7.411830e-01 +7.861210e-01 +6.905009e-01 +7.781429e-01 +3.188535e+00 +1.617300e+00 +1.162599e+00 +9.497955e-01 +8.238932e-01 +9.820356e-01 +9.779083e-01 +8.027515e-01 +9.127578e-01 +7.921110e-01 +9.197192e-01
+1.965000e+01 +3.446552e+00 +1.970228e+00 +1.443184e+00 +8.392212e-01 +7.415708e-01 +7.277787e-01 +8.225427e-01 +7.412751e-01 +7.878783e-01 +6.904382e-01 +7.783848e-01 +3.186919e+00 +1.617184e+00 +1.162828e+00 +9.502502e-01 +8.236234e-01 +9.822430e-01 +9.781160e-01 +8.025552e-01 +9.143493e-01 +7.916932e-01 +9.201641e-01
+1.966667e+01 +3.444221e+00 +1.970453e+00 +1.443564e+00 +8.405527e-01 +7.418299e-01 +7.276668e-01 +8.226886e-01 +7.414903e-01 +7.897299e-01 +6.903289e-01 +7.789076e-01 +3.184760e+00 +1.617374e+00 +1.163108e+00 +9.520360e-01 +8.233596e-01 +9.820616e-01 +9.781929e-01 +8.024111e-01 +9.161736e-01 +7.912599e-01 +9.208368e-01
+1.968333e+01 +3.443544e+00 +1.970401e+00 +1.444908e+00 +8.417655e-01 +7.420929e-01 +7.277382e-01 +8.227888e-01 +7.417355e-01 +7.918658e-01 +6.902588e-01 +7.798092e-01 +3.184137e+00 +1.617318e+00 +1.164176e+00 +9.536216e-01 +8.232098e-01 +9.824132e-01 +9.782444e-01 +8.023358e-01 +9.182287e-01 +7.908622e-01 +9.221508e-01
+1.970000e+01 +3.441886e+00 +1.970181e+00 +1.447374e+00 +8.429631e-01 +7.422272e-01 +7.278302e-01 +8.232127e-01 +7.422541e-01 +7.949061e-01 +6.901565e-01 +7.805847e-01 +3.182604e+00 +1.617110e+00 +1.166149e+00 +9.550403e-01 +8.229324e-01 +9.827098e-01 +9.785176e-01 +8.022860e-01 +9.218264e-01 +7.904846e-01 +9.235018e-01
+1.971667e+01 +3.442083e+00 +1.971326e+00 +1.450388e+00 +8.437443e-01 +7.422932e-01 +7.280312e-01 +8.234330e-01 +7.430688e-01 +7.986097e-01 +6.901704e-01 +7.815678e-01 +3.182801e+00 +1.618031e+00 +1.168570e+00 +9.564016e-01 +8.226800e-01 +9.835185e-01 +9.787390e-01 +8.024883e-01 +9.262431e-01 +7.900790e-01 +9.251788e-01
+1.973333e+01 +3.440441e+00 +1.972198e+00 +1.454362e+00 +8.442694e-01 +7.423358e-01 +7.283101e-01 +8.236173e-01 +7.442218e-01 +8.023889e-01 +6.901265e-01 +7.825273e-01 +3.181280e+00 +1.618708e+00 +1.171752e+00 +9.571398e-01 +8.223409e-01 +9.843379e-01 +9.788182e-01 +8.026111e-01 +9.314175e-01 +7.897034e-01 +9.270201e-01
+1.975000e+01 +3.438306e+00 +1.974646e+00 +1.458053e+00 +8.446718e-01 +7.421659e-01 +7.284768e-01 +8.236879e-01 +7.451958e-01 +8.052722e-01 +6.900559e-01 +7.832096e-01 +3.179304e+00 +1.620689e+00 +1.174665e+00 +9.577386e-01 +8.220181e-01 +9.850001e-01 +9.789574e-01 +8.026326e-01 +9.353449e-01 +7.895107e-01 +9.283765e-01
+1.976667e+01 +3.435944e+00 +1.979001e+00 +1.460218e+00 +8.453032e-01 +7.419734e-01 +7.287622e-01 +8.235776e-01 +7.458996e-01 +8.081228e-01 +6.899838e-01 +7.841468e-01 +3.177102e+00 +1.624270e+00 +1.176357e+00 +9.584182e-01 +8.216622e-01 +9.861580e-01 +9.792246e-01 +8.026504e-01 +9.384820e-01 +7.891597e-01 +9.300515e-01
+1.978333e+01 +3.434023e+00 +1.984808e+00 +1.463090e+00 +8.461850e-01 +7.417588e-01 +7.290484e-01 +8.235457e-01 +7.467490e-01 +8.103382e-01 +6.899499e-01 +7.846172e-01 +3.175299e+00 +1.629056e+00 +1.178610e+00 +9.593829e-01 +8.213823e-01 +9.874619e-01 +9.794357e-01 +8.028214e-01 +9.406752e-01 +7.895816e-01 +9.314751e-01
+1.980000e+01 +3.433710e+00 +1.989485e+00 +1.465658e+00 +8.467543e-01 +7.415716e-01 +7.292844e-01 +8.233785e-01 +7.478152e-01 +8.122681e-01 +6.897930e-01 +7.851929e-01 +3.174977e+00 +1.632893e+00 +1.180640e+00 +9.598719e-01 +8.209797e-01 +9.888593e-01 +9.795890e-01 +8.033068e-01 +9.424521e-01 +7.896748e-01 +9.331631e-01
+1.981667e+01 +3.433068e+00 +1.992512e+00 +1.469026e+00 +8.470252e-01 +7.413954e-01 +7.295962e-01 +8.232311e-01 +7.483604e-01 +8.136191e-01 +6.897549e-01 +7.854418e-01 +3.174367e+00 +1.635345e+00 +1.183291e+00 +9.597978e-01 +8.205620e-01 +9.899303e-01 +9.796277e-01 +8.031730e-01 +9.439053e-01 +7.903781e-01 +9.343883e-01
+1.983333e+01 +3.432663e+00 +1.995090e+00 +1.472881e+00 +8.472069e-01 +7.412187e-01 +7.300379e-01 +8.229387e-01 +7.488210e-01 +8.149383e-01 +6.896151e-01 +7.859033e-01 +3.173986e+00 +1.637439e+00 +1.186363e+00 +9.596753e-01 +8.201513e-01 +9.909246e-01 +9.796375e-01 +8.029761e-01 +9.455122e-01 +7.907587e-01 +9.361259e-01
+1.985000e+01 +3.432169e+00 +1.998052e+00 +1.477058e+00 +8.476977e-01 +7.410305e-01 +7.304132e-01 +8.226404e-01 +7.491027e-01 +8.164978e-01 +6.895468e-01 +7.861261e-01 +3.173507e+00 +1.639909e+00 +1.189702e+00 +9.602309e-01 +8.197821e-01 +9.917249e-01 +9.797250e-01 +8.026576e-01 +9.474512e-01 +7.911218e-01 +9.374771e-01
+1.986667e+01 +3.433344e+00 +2.000038e+00 +1.479881e+00 +8.480380e-01 +7.408015e-01 +7.305955e-01 +8.224052e-01 +7.491448e-01 +8.178579e-01 +6.894227e-01 +7.864650e-01 +3.174593e+00 +1.641556e+00 +1.191950e+00 +9.604088e-01 +8.194082e-01 +9.921630e-01 +9.802047e-01 +8.023030e-01 +9.488217e-01 +7.910288e-01 +9.389118e-01
+1.988333e+01 +3.433091e+00 +2.004889e+00 +1.482841e+00 +8.480745e-01 +7.406051e-01 +7.307238e-01 +8.222238e-01 +7.491508e-01 +8.190703e-01 +6.893511e-01 +7.868095e-01 +3.174340e+00 +1.645575e+00 +1.194313e+00 +9.603729e-01 +8.192784e-01 +9.929186e-01 +9.810946e-01 +8.019720e-01 +9.499696e-01 +7.908820e-01 +9.403015e-01
+1.990000e+01 +3.432187e+00 +2.010913e+00 +1.486886e+00 +8.482809e-01 +7.403966e-01 +7.309758e-01 +8.219772e-01 +7.490391e-01 +8.201097e-01 +6.894000e-01 +7.870892e-01 +3.173478e+00 +1.650559e+00 +1.197562e+00 +9.604694e-01 +8.192795e-01 +9.940924e-01 +9.817714e-01 +8.015506e-01 +9.512041e-01 +7.908989e-01 +9.418738e-01
+1.991667e+01 +3.432699e+00 +2.017433e+00 +1.491859e+00 +8.488151e-01 +7.401813e-01 +7.312986e-01 +8.218000e-01 +7.488764e-01 +8.216795e-01 +6.894750e-01 +7.871133e-01 +3.173918e+00 +1.655899e+00 +1.201577e+00 +9.605390e-01 +8.192249e-01 +9.960390e-01 +9.829640e-01 +8.011569e-01 +9.530981e-01 +7.910309e-01 +9.431216e-01
+1.993333e+01 +3.435056e+00 +2.022994e+00 +1.496735e+00 +8.494884e-01 +7.400704e-01 +7.315098e-01 +8.217362e-01 +7.487506e-01 +8.230097e-01 +6.898491e-01 +7.870518e-01 +3.176072e+00 +1.660404e+00 +1.205507e+00 +9.604233e-01 +8.193349e-01 +9.977943e-01 +9.843706e-01 +8.007273e-01 +9.546231e-01 +7.917469e-01 +9.444387e-01
+1.995000e+01 +3.437162e+00 +2.026756e+00 +1.501032e+00 +8.504613e-01 +7.401706e-01 +7.317130e-01 +8.216858e-01 +7.486029e-01 +8.236279e-01 +6.900584e-01 +7.869549e-01 +3.178013e+00 +1.663417e+00 +1.208937e+00 +9.604225e-01 +8.197130e-01 +9.989063e-01 +9.854069e-01 +8.004044e-01 +9.552614e-01 +7.926810e-01 +9.454527e-01
+1.996667e+01 +3.437742e+00 +2.028273e+00 +1.505090e+00 +8.516637e-01 +7.401604e-01 +7.316777e-01 +8.219296e-01 +7.486329e-01 +8.241922e-01 +6.900429e-01 +7.869235e-01 +3.178548e+00 +1.664607e+00 +1.212206e+00 +9.607929e-01 +8.197859e-01 +9.991389e-01 +9.867858e-01 +8.002589e-01 +9.560288e-01 +7.929806e-01 +9.462521e-01
+1.998333e+01 +3.438179e+00 +2.028698e+00 +1.508481e+00 +8.529340e-01 +7.402467e-01 +7.315896e-01 +8.221416e-01 +7.486622e-01 +8.243827e-01 +6.900402e-01 +7.868894e-01 +3.178958e+00 +1.664897e+00 +1.214906e+00 +9.612729e-01 +8.198860e-01 +9.991268e-01 +9.876191e-01 +8.000470e-01 +9.562082e-01 +7.936872e-01 +9.469054e-01
+2.000000e+01 +3.440493e+00 +2.028726e+00 +1.513190e+00 +8.544362e-01 +7.401389e-01 +7.314945e-01 +8.224559e-01 +7.487183e-01 +8.246078e-01 +6.899318e-01 +7.868353e-01 +3.181105e+00 +1.664858e+00 +1.218713e+00 +9.621507e-01 +8.197274e-01 +9.994583e-01 +9.886969e-01 +8.000186e-01 +9.565304e-01 +7.942317e-01 +9.475948e-01
+2.001667e+01 +3.439774e+00 +2.028894e+00 +1.518101e+00 +8.558171e-01 +7.401578e-01 +7.313249e-01 +8.227014e-01 +7.486902e-01 +8.246605e-01 +6.898076e-01 +7.868192e-01 +3.180441e+00 +1.664941e+00 +1.222673e+00 +9.627175e-01 +8.198155e-01 +9.992715e-01 +9.895740e-01 +7.999209e-01 +9.568283e-01 +7.947219e-01 +9.483138e-01
+2.003333e+01 +3.439102e+00 +2.029028e+00 +1.523144e+00 +8.569016e-01 +7.400226e-01 +7.313423e-01 +8.226759e-01 +7.488731e-01 +8.246396e-01 +6.896901e-01 +7.869656e-01 +3.179820e+00 +1.664993e+00 +1.226750e+00 +9.629163e-01 +8.197417e-01 +9.995088e-01 +9.897748e-01 +8.001079e-01 +9.570623e-01 +7.950610e-01 +9.495297e-01
+2.005000e+01 +3.439652e+00 +2.028648e+00 +1.529376e+00 +8.577050e-01 +7.398245e-01 +7.313967e-01 +8.227403e-01 +7.492604e-01 +8.246496e-01 +6.895640e-01 +7.873512e-01 +3.180318e+00 +1.664626e+00 +1.231796e+00 +9.629020e-01 +8.195256e-01 +9.998554e-01 +9.897208e-01 +8.003557e-01 +9.573878e-01 +7.956616e-01 +9.517428e-01
+2.006667e+01 +3.438427e+00 +2.028154e+00 +1.534140e+00 +8.585287e-01 +7.396165e-01 +7.316435e-01 +8.225929e-01 +7.497721e-01 +8.248291e-01 +6.894775e-01 +7.876319e-01 +3.179174e+00 +1.664155e+00 +1.235628e+00 +9.629409e-01 +8.192690e-01 +1.000401e+00 +9.893967e-01 +8.005017e-01 +9.580678e-01 +7.960272e-01 +9.532298e-01
+2.008333e+01 +3.436228e+00 +2.028040e+00 +1.538323e+00 +8.590111e-01 +7.393882e-01 +7.318637e-01 +8.223484e-01 +7.504443e-01 +8.252234e-01 +6.893123e-01 +7.879832e-01 +3.177129e+00 +1.663999e+00 +1.239005e+00 +9.627463e-01 +8.189431e-01 +1.000857e+00 +9.890761e-01 +8.009170e-01 +9.591564e-01 +7.959692e-01 +9.544111e-01
+2.010000e+01 +3.434371e+00 +2.027486e+00 +1.541076e+00 +8.596312e-01 +7.391552e-01 +7.320611e-01 +8.221308e-01 +7.513915e-01 +8.256533e-01 +6.891992e-01 +7.885994e-01 +3.175398e+00 +1.663487e+00 +1.241213e+00 +9.628504e-01 +8.185348e-01 +1.001253e+00 +9.888403e-01 +8.012931e-01 +9.601648e-01 +7.956919e-01 +9.558340e-01
+2.011667e+01 +3.432936e+00 +2.026544e+00 +1.543409e+00 +8.597867e-01 +7.389208e-01 +7.322134e-01 +8.218736e-01 +7.521339e-01 +8.263686e-01 +6.890475e-01 +7.889336e-01 +3.174055e+00 +1.662661e+00 +1.243079e+00 +9.625953e-01 +8.180864e-01 +1.001548e+00 +9.884969e-01 +8.013692e-01 +9.614666e-01 +7.954483e-01 +9.567163e-01
+2.013333e+01 +3.432737e+00 +2.025145e+00 +1.545829e+00 +8.600467e-01 +7.386877e-01 +7.323929e-01 +8.215958e-01 +7.527007e-01 +8.272981e-01 +6.889571e-01 +7.891918e-01 +3.173861e+00 +1.661473e+00 +1.245016e+00 +9.627257e-01 +8.176548e-01 +1.001864e+00 +9.880709e-01 +8.010821e-01 +9.633228e-01 +7.951459e-01 +9.574254e-01
+2.015000e+01 +3.432222e+00 +2.023951e+00 +1.547079e+00 +8.600775e-01 +7.384512e-01 +7.325361e-01 +8.213258e-01 +7.533129e-01 +8.283417e-01 +6.888537e-01 +7.894056e-01 +3.173369e+00 +1.660443e+00 +1.246005e+00 +9.625456e-01 +8.172065e-01 +1.002170e+00 +9.876598e-01 +8.008502e-01 +9.652155e-01 +7.947267e-01 +9.577823e-01
+2.016667e+01 +3.432315e+00 +2.023027e+00 +1.549207e+00 +8.600496e-01 +7.382865e-01 +7.328702e-01 +8.210921e-01 +7.535297e-01 +8.296714e-01 +6.887928e-01 +7.896303e-01 +3.173446e+00 +1.659630e+00 +1.247727e+00 +9.624008e-01 +8.167584e-01 +1.002815e+00 +9.871712e-01 +8.004248e-01 +9.679846e-01 +7.943692e-01 +9.580171e-01
+2.018333e+01 +3.432712e+00 +2.022477e+00 +1.551283e+00 +8.602221e-01 +7.382318e-01 +7.334107e-01 +8.209678e-01 +7.537672e-01 +8.314251e-01 +6.887630e-01 +7.899349e-01 +3.173811e+00 +1.659119e+00 +1.249414e+00 +9.626405e-01 +8.163452e-01 +1.003926e+00 +9.866381e-01 +8.000285e-01 +9.712079e-01 +7.940870e-01 +9.583107e-01
+2.020000e+01 +3.432588e+00 +2.021787e+00 +1.555774e+00 +8.607087e-01 +7.383345e-01 +7.340567e-01 +8.207392e-01 +7.536607e-01 +8.329916e-01 +6.886965e-01 +7.905336e-01 +3.173692e+00 +1.658509e+00 +1.253074e+00 +9.633119e-01 +8.160071e-01 +1.005097e+00 +9.860613e-01 +7.997439e-01 +9.743035e-01 +7.938400e-01 +9.591451e-01
+2.021667e+01 +3.431578e+00 +2.021888e+00 +1.560195e+00 +8.613945e-01 +7.387399e-01 +7.346960e-01 +8.205461e-01 +7.534707e-01 +8.345122e-01 +6.887097e-01 +7.908122e-01 +3.172778e+00 +1.658627e+00 +1.256696e+00 +9.646904e-01 +8.157549e-01 +1.005686e+00 +9.856214e-01 +7.995925e-01 +9.776005e-01 +7.934273e-01 +9.595744e-01
+2.023333e+01 +3.430490e+00 +2.021549e+00 +1.566466e+00 +8.617756e-01 +7.391286e-01 +7.353430e-01 +8.203516e-01 +7.532499e-01 +8.362459e-01 +6.886582e-01 +7.911494e-01 +3.171785e+00 +1.658351e+00 +1.261840e+00 +9.654875e-01 +8.155338e-01 +1.006368e+00 +9.851208e-01 +7.996065e-01 +9.813225e-01 +7.930381e-01 +9.602888e-01
+2.025000e+01 +3.429139e+00 +2.021793e+00 +1.572671e+00 +8.618833e-01 +7.394503e-01 +7.358737e-01 +8.203902e-01 +7.530103e-01 +8.378389e-01 +6.886144e-01 +7.913892e-01 +3.170542e+00 +1.658564e+00 +1.266933e+00 +9.659359e-01 +8.152286e-01 +1.006884e+00 +9.850487e-01 +7.997238e-01 +9.848102e-01 +7.926291e-01 +9.608869e-01
+2.026667e+01 +3.428065e+00 +2.020790e+00 +1.579827e+00 +8.619145e-01 +7.398453e-01 +7.363126e-01 +8.202012e-01 +7.527882e-01 +8.392493e-01 +6.884462e-01 +7.915618e-01 +3.169545e+00 +1.657709e+00 +1.272782e+00 +9.660058e-01 +8.151318e-01 +1.007379e+00 +9.845440e-01 +8.000777e-01 +9.877962e-01 +7.924963e-01 +9.612683e-01
+2.028333e+01 +3.425731e+00 +2.020185e+00 +1.585247e+00 +8.619530e-01 +7.402232e-01 +7.367073e-01 +8.200394e-01 +7.525559e-01 +8.405134e-01 +6.882678e-01 +7.915393e-01 +3.167379e+00 +1.657179e+00 +1.277219e+00 +9.660386e-01 +8.149705e-01 +1.007801e+00 +9.841302e-01 +8.000426e-01 +9.902870e-01 +7.922721e-01 +9.614667e-01
+2.030000e+01 +3.423317e+00 +2.019949e+00 +1.590663e+00 +8.617525e-01 +7.403192e-01 +7.371926e-01 +8.198328e-01 +7.523451e-01 +8.416868e-01 +6.880731e-01 +7.915644e-01 +3.165151e+00 +1.656935e+00 +1.281647e+00 +9.658342e-01 +8.145711e-01 +1.008326e+00 +9.835905e-01 +8.000998e-01 +9.926923e-01 +7.920669e-01 +9.617808e-01
+2.031667e+01 +3.421210e+00 +2.019696e+00 +1.595745e+00 +8.615441e-01 +7.405837e-01 +7.374433e-01 +8.197410e-01 +7.521184e-01 +8.428004e-01 +6.880132e-01 +7.916395e-01 +3.163210e+00 +1.656695e+00 +1.285840e+00 +9.657729e-01 +8.142561e-01 +1.008484e+00 +9.831560e-01 +8.002271e-01 +9.952756e-01 +7.916624e-01 +9.622046e-01
+2.033333e+01 +3.419196e+00 +2.019697e+00 +1.602534e+00 +8.612882e-01 +7.405475e-01 +7.376510e-01 +8.196742e-01 +7.519114e-01 +8.438332e-01 +6.879351e-01 +7.918854e-01 +3.161346e+00 +1.656663e+00 +1.291429e+00 +9.656182e-01 +8.138095e-01 +1.008740e+00 +9.826932e-01 +8.002469e-01 +9.981101e-01 +7.912802e-01 +9.632497e-01
+2.035000e+01 +3.416650e+00 +2.019103e+00 +1.609047e+00 +8.610762e-01 +7.406420e-01 +7.378228e-01 +8.194831e-01 +7.517024e-01 +8.449387e-01 +6.880328e-01 +7.924631e-01 +3.158975e+00 +1.656144e+00 +1.296792e+00 +9.653652e-01 +8.135000e-01 +1.008913e+00 +9.821708e-01 +8.001596e-01 +1.000646e+00 +7.908544e-01 +9.650744e-01
+2.036667e+01 +3.414622e+00 +2.018400e+00 +1.614077e+00 +8.608962e-01 +7.407867e-01 +7.381186e-01 +8.194549e-01 +7.514970e-01 +8.460990e-01 +6.883869e-01 +7.930729e-01 +3.157076e+00 +1.655527e+00 +1.300933e+00 +9.650837e-01 +8.132528e-01 +1.009384e+00 +9.816838e-01 +8.000510e-01 +1.003167e+00 +7.904858e-01 +9.666785e-01
+2.038333e+01 +3.412640e+00 +2.017803e+00 +1.618618e+00 +8.608356e-01 +7.409328e-01 +7.384803e-01 +8.196090e-01 +7.513461e-01 +8.470915e-01 +6.889983e-01 +7.940457e-01 +3.155211e+00 +1.654994e+00 +1.304678e+00 +9.649347e-01 +8.130209e-01 +1.010039e+00 +9.812977e-01 +8.001452e-01 +1.005062e+00 +7.901740e-01 +9.689732e-01
+2.040000e+01 +3.410060e+00 +2.017238e+00 +1.623986e+00 +8.607824e-01 +7.410923e-01 +7.387606e-01 +8.197216e-01 +7.511531e-01 +8.478130e-01 +6.899420e-01 +7.957041e-01 +3.152808e+00 +1.654489e+00 +1.309111e+00 +9.648523e-01 +8.128848e-01 +1.010392e+00 +9.808281e-01 +8.001394e-01 +1.006722e+00 +7.900778e-01 +9.725030e-01
+2.041667e+01 +3.407977e+00 +2.016280e+00 +1.629058e+00 +8.605557e-01 +7.411386e-01 +7.391522e-01 +8.199240e-01 +7.510031e-01 +8.485463e-01 +6.908812e-01 +7.971209e-01 +3.150856e+00 +1.653663e+00 +1.313290e+00 +9.644423e-01 +8.127191e-01 +1.010924e+00 +9.804160e-01 +8.003449e-01 +1.008160e+00 +7.899700e-01 +9.755248e-01
+2.043333e+01 +3.405902e+00 +2.015028e+00 +1.632396e+00 +8.603029e-01 +7.412030e-01 +7.397355e-01 +8.200142e-01 +7.508061e-01 +8.494498e-01 +6.913717e-01 +7.977043e-01 +3.148909e+00 +1.652592e+00 +1.316025e+00 +9.639424e-01 +8.125300e-01 +1.011648e+00 +9.800417e-01 +8.002356e-01 +1.009528e+00 +7.896640e-01 +9.769167e-01
+2.045000e+01 +3.404604e+00 +2.013733e+00 +1.634999e+00 +8.600343e-01 +7.411496e-01 +7.400099e-01 +8.201710e-01 +7.508166e-01 +8.502561e-01 +6.914680e-01 +7.980934e-01 +3.147684e+00 +1.651529e+00 +1.318147e+00 +9.633748e-01 +8.124753e-01 +1.011647e+00 +9.797713e-01 +8.003118e-01 +1.010587e+00 +7.892428e-01 +9.779179e-01
+2.046667e+01 +3.402953e+00 +2.013094e+00 +1.637633e+00 +8.597447e-01 +7.411626e-01 +7.400994e-01 +8.201316e-01 +7.507603e-01 +8.509917e-01 +6.913258e-01 +7.980362e-01 +3.146143e+00 +1.651032e+00 +1.320284e+00 +9.628275e-01 +8.126187e-01 +1.011284e+00 +9.795475e-01 +8.001993e-01 +1.011420e+00 +7.890192e-01 +9.783002e-01
+2.048333e+01 +3.401631e+00 +2.012406e+00 +1.641591e+00 +8.594385e-01 +7.411718e-01 +7.400839e-01 +8.199815e-01 +7.506410e-01 +8.514977e-01 +6.911448e-01 +7.978167e-01 +3.144913e+00 +1.650493e+00 +1.323516e+00 +9.623077e-01 +8.128158e-01 +1.010843e+00 +9.791748e-01 +8.003026e-01 +1.012090e+00 +7.890694e-01 +9.784237e-01
+2.050000e+01 +3.400381e+00 +2.011280e+00 +1.644595e+00 +8.591313e-01 +7.412634e-01 +7.401661e-01 +8.199327e-01 +7.504727e-01 +8.517561e-01 +6.910012e-01 +7.975824e-01 +3.143751e+00 +1.649579e+00 +1.325973e+00 +9.617633e-01 +8.130763e-01 +1.010515e+00 +9.789247e-01 +8.004119e-01 +1.012272e+00 +7.890239e-01 +9.784325e-01
+2.051667e+01 +3.399427e+00 +2.010096e+00 +1.649279e+00 +8.588910e-01 +7.416424e-01 +7.403419e-01 +8.198372e-01 +7.503820e-01 +8.520383e-01 +6.908479e-01 +7.975345e-01 +3.142853e+00 +1.648618e+00 +1.329826e+00 +9.612534e-01 +8.137930e-01 +1.010404e+00 +9.785086e-01 +8.011019e-01 +1.012492e+00 +7.888756e-01 +9.788539e-01
+2.053333e+01 +3.397329e+00 +2.008795e+00 +1.653582e+00 +8.587230e-01 +7.418666e-01 +7.406092e-01 +8.196371e-01 +7.502232e-01 +8.525759e-01 +6.907052e-01 +7.974661e-01 +3.140897e+00 +1.647547e+00 +1.333367e+00 +9.609120e-01 +8.139424e-01 +1.010389e+00 +9.780803e-01 +8.013300e-01 +1.013102e+00 +7.888667e-01 +9.793221e-01
+2.055000e+01 +3.395227e+00 +2.007322e+00 +1.655561e+00 +8.585448e-01 +7.420305e-01 +7.406894e-01 +8.193594e-01 +7.500598e-01 +8.528309e-01 +6.906097e-01 +7.972289e-01 +3.138941e+00 +1.646323e+00 +1.334979e+00 +9.604305e-01 +8.140243e-01 +1.010087e+00 +9.775278e-01 +8.013007e-01 +1.013128e+00 +7.889764e-01 +9.792733e-01
+2.056667e+01 +3.393880e+00 +2.006037e+00 +1.656852e+00 +8.583437e-01 +7.422237e-01 +7.411041e-01 +8.192529e-01 +7.499936e-01 +8.529553e-01 +6.906074e-01 +7.969373e-01 +3.137681e+00 +1.645267e+00 +1.336019e+00 +9.598831e-01 +8.143581e-01 +1.010164e+00 +9.771304e-01 +8.013614e-01 +1.012899e+00 +7.894226e-01 +9.788719e-01
+2.058333e+01 +3.394422e+00 +2.005332e+00 +1.658025e+00 +8.583367e-01 +7.424230e-01 +7.415400e-01 +8.190209e-01 +7.498418e-01 +8.534985e-01 +6.907617e-01 +7.966568e-01 +3.138166e+00 +1.644721e+00 +1.336985e+00 +9.596890e-01 +8.150977e-01 +1.010329e+00 +9.765786e-01 +8.011937e-01 +1.013025e+00 +7.900914e-01 +9.785214e-01
+2.060000e+01 +3.397415e+00 +2.004728e+00 +1.658682e+00 +8.581378e-01 +7.425784e-01 +7.420622e-01 +8.188056e-01 +7.497154e-01 +8.540249e-01 +6.908457e-01 +7.963733e-01 +3.140925e+00 +1.644279e+00 +1.337539e+00 +9.595561e-01 +8.159201e-01 +1.010729e+00 +9.760153e-01 +8.009366e-01 +1.013142e+00 +7.904307e-01 +9.782843e-01
+2.061667e+01 +3.404021e+00 +2.003825e+00 +1.659122e+00 +8.579146e-01 +7.426372e-01 +7.423105e-01 +8.186926e-01 +7.499353e-01 +8.547708e-01 +6.907382e-01 +7.961142e-01 +3.147026e+00 +1.643570e+00 +1.337914e+00 +9.593201e-01 +8.167101e-01 +1.010985e+00 +9.754969e-01 +8.011379e-01 +1.013357e+00 +7.906168e-01 +9.784129e-01
+2.063333e+01 +3.415728e+00 +2.002364e+00 +1.659803e+00 +8.577340e-01 +7.424574e-01 +7.423243e-01 +8.185309e-01 +7.502227e-01 +8.553708e-01 +6.906997e-01 +7.958733e-01 +3.157882e+00 +1.642357e+00 +1.338469e+00 +9.592209e-01 +8.167461e-01 +1.011091e+00 +9.751904e-01 +8.017512e-01 +1.013184e+00 +7.915589e-01 +9.786859e-01
+2.065000e+01 +3.423903e+00 +2.001344e+00 +1.660991e+00 +8.574505e-01 +7.422799e-01 +7.423295e-01 +8.183554e-01 +7.504984e-01 +8.556913e-01 +6.906385e-01 +7.956085e-01 +3.165455e+00 +1.641486e+00 +1.339448e+00 +9.589273e-01 +8.168015e-01 +1.011210e+00 +9.749554e-01 +8.024566e-01 +1.012736e+00 +7.922415e-01 +9.786685e-01
[truncated: 3,465,043 more chars]
