# Supplementary material for: Visual motion perception as online hierarchical inference
Source: Nat Commun. 2022 Dec 1;13:7403. doi: 10.1038/s41467-022-34805-5 (PMC9715570; doi:10.1038/s41467-022-34805-5)
Supplement: Supplementary file 10 — Source Data [file 41467_2022_34805_MOESM10_ESM.zip › Supplementary_Figure_S1e.txt]

# COLUMNS: | t | onlineEM_lam_1 | onlineEM_lam_2 | onlineEM_lam_3 | onlineEM_lam_4 | onlineEM_lam_5 | onlineEM_lam_6 | onlineEM_lam_7 | onlineEM_lam_8 | onlineEM_lam_9 | onlineEM_lam_10 | onlineEM_lam_11 | approxModel_lam_1 | approxModel_lam_2 | approxModel_lam_3 | approxModel_lam_4 | approxModel_lam_5 | approxModel_lam_6 | approxModel_lam_7 | approxModel_lam_8 | approxModel_lam_9 | approxModel_lam_10 | approxModel_lam_11 |
+0.000000e+00 +4.990375e-01 +4.990375e-01 +4.990375e-01 +4.990375e-01 +4.990375e-01 +4.990375e-01 +4.990375e-01 +4.990375e-01 +4.990375e-01 +4.990375e-01 +4.990375e-01 +4.964927e-01 +4.967277e-01 +4.967277e-01 +4.973665e-01 +4.973665e-01 +4.973665e-01 +4.973665e-01 +4.973665e-01 +4.973665e-01 +4.973665e-01 +4.973665e-01
+1.666667e-02 +5.656208e-01 +5.023288e-01 +5.153271e-01 +4.979532e-01 +4.984035e-01 +4.995204e-01 +5.015888e-01 +4.976200e-01 +4.982585e-01 +5.008378e-01 +5.035999e-01 +5.126833e-01 +4.949886e-01 +4.985268e-01 +4.952171e-01 +4.956913e-01 +4.974338e-01 +4.987038e-01 +4.948465e-01 +4.953928e-01 +4.987383e-01 +5.003884e-01
+3.333333e-02 +6.697119e-01 +5.054240e-01 +5.409031e-01 +4.991767e-01 +4.983337e-01 +5.001069e-01 +5.084353e-01 +4.959652e-01 +4.974052e-01 +5.041935e-01 +5.116304e-01 +5.699248e-01 +4.941974e-01 +5.083294e-01 +4.966392e-01 +4.961992e-01 +5.013991e-01 +5.084740e-01 +4.929541e-01 +4.943875e-01 +5.079097e-01 +5.130801e-01
+5.000000e-02 +8.021270e-01 +5.095796e-01 +5.693772e-01 +5.006589e-01 +4.979727e-01 +5.037654e-01 +5.130124e-01 +4.950078e-01 +4.969569e-01 +5.116603e-01 +5.191632e-01 +6.727654e-01 +4.949238e-01 +5.246489e-01 +5.013337e-01 +4.983103e-01 +5.141830e-01 +5.220460e-01 +4.914768e-01 +4.945294e-01 +5.295421e-01 +5.346328e-01
+6.666667e-02 +9.395286e-01 +5.137222e-01 +5.982336e-01 +5.025558e-01 +4.980031e-01 +5.072597e-01 +5.197169e-01 +4.953320e-01 +4.982379e-01 +5.175266e-01 +5.297610e-01 +7.937398e-01 +4.963807e-01 +5.446247e-01 +5.077466e-01 +5.020430e-01 +5.291855e-01 +5.415150e-01 +4.901706e-01 +4.974252e-01 +5.530027e-01 +5.648866e-01
+8.333333e-02 +1.071626e+00 +5.161178e-01 +6.182732e-01 +5.034531e-01 +4.978591e-01 +5.086327e-01 +5.272989e-01 +4.943951e-01 +4.991789e-01 +5.233751e-01 +5.394708e-01 +9.143680e-01 +4.969630e-01 +5.587233e-01 +5.143605e-01 +5.073942e-01 +5.408814e-01 +5.627962e-01 +4.891179e-01 +5.016318e-01 +5.756837e-01 +5.931115e-01
+1.000000e-01 +1.202868e+00 +5.229476e-01 +6.314114e-01 +5.042466e-01 +4.974279e-01 +5.098555e-01 +5.349480e-01 +4.940900e-01 +5.004873e-01 +5.283730e-01 +5.457599e-01 +1.035067e+00 +5.023702e-01 +5.680162e-01 +5.215305e-01 +5.135667e-01 +5.541208e-01 +5.859776e-01 +4.896865e-01 +5.073731e-01 +5.972275e-01 +6.156648e-01
+1.166667e-01 +1.368305e+00 +5.297495e-01 +6.444313e-01 +5.083830e-01 +4.971610e-01 +5.107816e-01 +5.430825e-01 +4.936783e-01 +5.010633e-01 +5.327828e-01 +5.511036e-01 +1.187383e+00 +5.076941e-01 +5.778348e-01 +5.371754e-01 +5.221000e-01 +5.681986e-01 +6.115547e-01 +4.904334e-01 +5.135760e-01 +6.213178e-01 +6.400700e-01
+1.333333e-01 +1.542833e+00 +5.351761e-01 +6.570886e-01 +5.125625e-01 +4.966189e-01 +5.103358e-01 +5.505635e-01 +4.923124e-01 +5.016406e-01 +5.387828e-01 +5.543941e-01 +1.347289e+00 +5.118811e-01 +5.876301e-01 +5.569069e-01 +5.326939e-01 +5.783580e-01 +6.346836e-01 +4.913677e-01 +5.203854e-01 +6.497599e-01 +6.617052e-01
+1.500000e-01 +1.708816e+00 +5.469123e-01 +6.679111e-01 +5.180950e-01 +4.975452e-01 +5.101426e-01 +5.539523e-01 +4.913458e-01 +5.012728e-01 +5.420886e-01 +5.582864e-01 +1.498982e+00 +5.226916e-01 +5.959063e-01 +5.828924e-01 +5.505466e-01 +5.868503e-01 +6.482629e-01 +4.930201e-01 +5.252435e-01 +6.715459e-01 +6.848420e-01
+1.666667e-01 +1.854799e+00 +5.668804e-01 +6.773330e-01 +5.240813e-01 +4.996965e-01 +5.098874e-01 +5.563275e-01 +4.928686e-01 +5.010911e-01 +5.432497e-01 +5.628043e-01 +1.632116e+00 +5.411367e-01 +6.031303e-01 +6.100468e-01 +5.719490e-01 +5.946572e-01 +6.592368e-01 +4.999771e-01 +5.276988e-01 +6.866856e-01 +7.079777e-01
+1.833333e-01 +1.944585e+00 +5.872557e-01 +6.852719e-01 +5.306201e-01 +5.010155e-01 +5.096436e-01 +5.564097e-01 +4.950943e-01 +5.000020e-01 +5.443358e-01 +5.653272e-01 +1.713655e+00 +5.587048e-01 +6.091242e-01 +6.345331e-01 +5.878418e-01 +6.003686e-01 +6.636038e-01 +5.079238e-01 +5.284763e-01 +6.980509e-01 +7.221764e-01
+2.000000e-01 +2.022746e+00 +6.059888e-01 +6.948817e-01 +5.343271e-01 +5.034798e-01 +5.090917e-01 +5.574814e-01 +4.992670e-01 +4.988833e-01 +5.440732e-01 +5.666038e-01 +1.784864e+00 +5.737704e-01 +6.168606e-01 +6.507159e-01 +6.037232e-01 +6.056950e-01 +6.709667e-01 +5.215536e-01 +5.300958e-01 +7.040056e-01 +7.312890e-01
+2.166667e-01 +2.072695e+00 +6.257189e-01 +7.017619e-01 +5.375720e-01 +5.044217e-01 +5.109929e-01 +5.573625e-01 +5.031144e-01 +4.987299e-01 +5.447451e-01 +5.666795e-01 +1.830240e+00 +5.894688e-01 +6.217935e-01 +6.633876e-01 +6.136230e-01 +6.154525e-01 +6.755558e-01 +5.314524e-01 +5.300871e-01 +7.119313e-01 +7.370600e-01
+2.333333e-01 +2.115138e+00 +6.392836e-01 +7.066456e-01 +5.384875e-01 +5.054873e-01 +5.134321e-01 +5.570189e-01 +5.071813e-01 +4.993834e-01 +5.462187e-01 +5.655651e-01 +1.868729e+00 +5.991406e-01 +6.248882e-01 +6.702592e-01 +6.225538e-01 +6.240612e-01 +6.792248e-01 +5.411765e-01 +5.310119e-01 +7.207734e-01 +7.392844e-01
+2.500000e-01 +2.133579e+00 +6.489749e-01 +7.137948e-01 +5.395130e-01 +5.055745e-01 +5.144857e-01 +5.561942e-01 +5.103642e-01 +5.001111e-01 +5.455821e-01 +5.660025e-01 +1.885672e+00 +6.055370e-01 +6.297335e-01 +6.767688e-01 +6.280634e-01 +6.247543e-01 +6.784509e-01 +5.469906e-01 +5.333267e-01 +7.238198e-01 +7.448306e-01
+2.666667e-01 +2.174207e+00 +6.554518e-01 +7.142164e-01 +5.405234e-01 +5.052665e-01 +5.157684e-01 +5.554819e-01 +5.123328e-01 +5.026901e-01 +5.450670e-01 +5.659274e-01 +1.923323e+00 +6.093734e-01 +6.288346e-01 +6.842900e-01 +6.332703e-01 +6.248427e-01 +6.784613e-01 +5.494598e-01 +5.394453e-01 +7.276396e-01 +7.493825e-01
+2.833333e-01 +2.196008e+00 +6.621559e-01 +7.155731e-01 +5.423440e-01 +5.048675e-01 +5.167485e-01 +5.535818e-01 +5.147943e-01 +5.048106e-01 +5.436098e-01 +5.664720e-01 +1.943955e+00 +6.140805e-01 +6.286113e-01 +6.925099e-01 +6.383192e-01 +6.230156e-01 +6.766559e-01 +5.521307e-01 +5.450203e-01 +7.275746e-01 +7.538136e-01
+3.000000e-01 +2.196620e+00 +6.662384e-01 +7.170166e-01 +5.450540e-01 +5.040021e-01 +5.168712e-01 +5.523547e-01 +5.163413e-01 +5.054423e-01 +5.423839e-01 +5.663295e-01 +1.944817e+00 +6.165554e-01 +6.289601e-01 +7.005411e-01 +6.402215e-01 +6.204497e-01 +6.755758e-01 +5.534368e-01 +5.456361e-01 +7.277440e-01 +7.559828e-01
+3.166667e-01 +2.235535e+00 +6.689912e-01 +7.183111e-01 +5.484233e-01 +5.024010e-01 +5.172245e-01 +5.514603e-01 +5.171493e-01 +5.069381e-01 +5.418258e-01 +5.668950e-01 +1.980793e+00 +6.176514e-01 +6.294157e-01 +7.117692e-01 +6.417597e-01 +6.176440e-01 +6.762971e-01 +5.533454e-01 +5.490744e-01 +7.318531e-01 +7.630828e-01
+3.333333e-01 +2.250444e+00 +6.682059e-01 +7.213867e-01 +5.523416e-01 +5.003072e-01 +5.177643e-01 +5.509898e-01 +5.182939e-01 +5.090775e-01 +5.416171e-01 +5.677060e-01 +1.994601e+00 +6.158569e-01 +6.312095e-01 +7.214246e-01 +6.396326e-01 +6.158540e-01 +6.771107e-01 +5.541986e-01 +5.516907e-01 +7.357679e-01 +7.690062e-01
+3.500000e-01 +2.269236e+00 +6.670612e-01 +7.307452e-01 +5.553418e-01 +4.983610e-01 +5.187241e-01 +5.512211e-01 +5.211418e-01 +5.136431e-01 +5.414169e-01 +5.708171e-01 +2.012020e+00 +6.142371e-01 +6.382175e-01 +7.270849e-01 +6.378598e-01 +6.144105e-01 +6.791540e-01 +5.558022e-01 +5.566810e-01 +7.412160e-01 +7.821789e-01
+3.666667e-01 +2.264619e+00 +6.696067e-01 +7.394200e-01 +5.590306e-01 +4.964245e-01 +5.207098e-01 +5.524134e-01 +5.250391e-01 +5.190977e-01 +5.407296e-01 +5.728840e-01 +2.008165e+00 +6.159068e-01 +6.441369e-01 +7.321313e-01 +6.359402e-01 +6.145776e-01 +6.799172e-01 +5.594537e-01 +5.611022e-01 +7.434702e-01 +7.898113e-01
+3.833333e-01 +2.248495e+00 +6.739906e-01 +7.506486e-01 +5.616073e-01 +4.946735e-01 +5.223476e-01 +5.551241e-01 +5.298176e-01 +5.216094e-01 +5.394814e-01 +5.731783e-01 +1.993748e+00 +6.191461e-01 +6.520048e-01 +7.345659e-01 +6.341518e-01 +6.159723e-01 +6.830950e-01 +5.665749e-01 +5.608400e-01 +7.432330e-01 +7.922136e-01
+4.000000e-01 +2.241560e+00 +6.796913e-01 +7.618090e-01 +5.651708e-01 +4.942037e-01 +5.240143e-01 +5.606025e-01 +5.328159e-01 +5.229719e-01 +5.382528e-01 +5.730328e-01 +1.987437e+00 +6.231715e-01 +6.597728e-01 +7.377600e-01 +6.366075e-01 +6.163182e-01 +6.906323e-01 +5.700552e-01 +5.602545e-01 +7.449133e-01 +7.953224e-01
+4.166667e-01 +2.256412e+00 +6.873009e-01 +7.723871e-01 +5.705819e-01 +4.947625e-01 +5.276681e-01 +5.678299e-01 +5.357573e-01 +5.235416e-01 +5.368185e-01 +5.725327e-01 +2.000774e+00 +6.286155e-01 +6.669591e-01 +7.457758e-01 +6.403287e-01 +6.202445e-01 +7.055641e-01 +5.734350e-01 +5.596453e-01 +7.466133e-01 +7.989705e-01
+4.333333e-01 +2.275429e+00 +7.032030e-01 +7.829098e-01 +5.757781e-01 +4.963869e-01 +5.326363e-01 +5.755987e-01 +5.384161e-01 +5.246063e-01 +5.357609e-01 +5.722371e-01 +2.018344e+00 +6.409965e-01 +6.739536e-01 +7.540622e-01 +6.470127e-01 +6.257787e-01 +7.212494e-01 +5.779988e-01 +5.592899e-01 +7.495291e-01 +8.031156e-01
+4.500000e-01 +2.273943e+00 +7.229535e-01 +7.950036e-01 +5.805001e-01 +4.996907e-01 +5.371222e-01 +5.824934e-01 +5.436658e-01 +5.260692e-01 +5.345113e-01 +5.710694e-01 +2.017154e+00 +6.559950e-01 +6.822043e-01 +7.594740e-01 +6.574144e-01 +6.325120e-01 +7.325089e-01 +5.862916e-01 +5.583767e-01 +7.505409e-01 +8.038126e-01
+4.666667e-01 +2.267682e+00 +7.329141e-01 +8.018742e-01 +5.852292e-01 +5.023781e-01 +5.390303e-01 +5.892202e-01 +5.487883e-01 +5.277604e-01 +5.337058e-01 +5.688288e-01 +2.011775e+00 +6.621353e-01 +6.863078e-01 +7.632811e-01 +6.625743e-01 +6.354972e-01 +7.436033e-01 +5.949257e-01 +5.571287e-01 +7.507098e-01 +8.004159e-01
+4.833333e-01 +2.255259e+00 +7.397161e-01 +8.094062e-01 +5.909298e-01 +5.041877e-01 +5.413797e-01 +5.955410e-01 +5.565359e-01 +5.328096e-01 +5.331498e-01 +5.670408e-01 +2.000650e+00 +6.658292e-01 +6.910906e-01 +7.668038e-01 +6.668202e-01 +6.380342e-01 +7.518256e-01 +6.060377e-01 +5.585849e-01 +7.516852e-01 +7.985909e-01
+5.000000e-01 +2.246210e+00 +7.478042e-01 +8.132936e-01 +5.972326e-01 +5.035901e-01 +5.451245e-01 +6.034363e-01 +5.635905e-01 +5.419848e-01 +5.336663e-01 +5.653993e-01 +1.992635e+00 +6.709731e-01 +6.930356e-01 +7.708679e-01 +6.660871e-01 +6.448019e-01 +7.653398e-01 +6.155611e-01 +5.635426e-01 +7.530031e-01 +7.963006e-01
+5.166667e-01 +2.243911e+00 +7.557845e-01 +8.120670e-01 +6.023399e-01 +5.027310e-01 +5.487277e-01 +6.137467e-01 +5.672212e-01 +5.494910e-01 +5.333354e-01 +5.634662e-01 +1.990893e+00 +6.760943e-01 +6.912612e-01 +7.741171e-01 +6.643671e-01 +6.524986e-01 +7.838460e-01 +6.203457e-01 +5.670742e-01 +7.507340e-01 +7.922323e-01
+5.333333e-01 +2.240239e+00 +7.631053e-01 +8.085789e-01 +6.065187e-01 +5.020556e-01 +5.504525e-01 +6.257062e-01 +5.687139e-01 +5.527978e-01 +5.330102e-01 +5.610767e-01 +1.988138e+00 +6.806891e-01 +6.877415e-01 +7.755393e-01 +6.620968e-01 +6.567173e-01 +8.041965e-01 +6.230469e-01 +5.668183e-01 +7.475455e-01 +7.875213e-01
+5.500000e-01 +2.265180e+00 +7.710436e-01 +8.063946e-01 +6.125947e-01 +5.017412e-01 +5.516341e-01 +6.385828e-01 +5.701390e-01 +5.555607e-01 +5.335041e-01 +5.586470e-01 +2.011882e+00 +6.857109e-01 +6.852561e-01 +7.813639e-01 +6.595492e-01 +6.610446e-01 +8.314360e-01 +6.280620e-01 +5.659511e-01 +7.451566e-01 +7.831730e-01
+5.666667e-01 +2.272627e+00 +7.792393e-01 +8.070509e-01 +6.187546e-01 +5.022678e-01 +5.515273e-01 +6.507606e-01 +5.725918e-01 +5.581919e-01 +5.353176e-01 +5.565761e-01 +2.019788e+00 +6.907723e-01 +6.850192e-01 +7.855022e-01 +6.585140e-01 +6.618414e-01 +8.545993e-01 +6.355612e-01 +5.647074e-01 +7.451300e-01 +7.793203e-01
+5.833333e-01 +2.294235e+00 +7.925970e-01 +8.207312e-01 +6.236642e-01 +5.029911e-01 +5.514512e-01 +6.660649e-01 +5.766686e-01 +5.606667e-01 +5.376437e-01 +5.543213e-01 +2.041109e+00 +6.999668e-01 +6.952161e-01 +7.883120e-01 +6.575469e-01 +6.630757e-01 +8.866764e-01 +6.499087e-01 +5.644263e-01 +7.470732e-01 +7.749339e-01
+6.000000e-01 +2.324205e+00 +8.149334e-01 +8.471771e-01 +6.270949e-01 +5.038717e-01 +5.518363e-01 +6.806564e-01 +5.837719e-01 +5.637679e-01 +5.412007e-01 +5.519718e-01 +2.070471e+00 +7.162178e-01 +7.153364e-01 +7.886290e-01 +6.576015e-01 +6.682874e-01 +9.198221e-01 +6.734962e-01 +5.638617e-01 +7.521915e-01 +7.707039e-01
+6.166667e-01 +2.377940e+00 +8.356599e-01 +8.702958e-01 +6.319483e-01 +5.052946e-01 +5.526278e-01 +6.953858e-01 +5.915000e-01 +5.684739e-01 +5.438091e-01 +5.496451e-01 +2.122298e+00 +7.307397e-01 +7.320833e-01 +7.925277e-01 +6.575647e-01 +6.741661e-01 +9.537833e-01 +6.982518e-01 +5.657865e-01 +7.535111e-01 +7.661272e-01
+6.333333e-01 +2.406983e+00 +8.661539e-01 +9.117463e-01 +6.369653e-01 +5.070626e-01 +5.521805e-01 +7.097928e-01 +5.964021e-01 +5.726485e-01 +5.467488e-01 +5.477941e-01 +2.151150e+00 +7.527966e-01 +7.638599e-01 +7.936223e-01 +6.597718e-01 +6.807846e-01 +9.871970e-01 +7.166508e-01 +5.722071e-01 +7.585149e-01 +7.639845e-01
+6.500000e-01 +2.422652e+00 +8.927630e-01 +9.417132e-01 +6.422750e-01 +5.089704e-01 +5.518563e-01 +7.189700e-01 +6.011637e-01 +5.788294e-01 +5.498223e-01 +5.456882e-01 +2.167291e+00 +7.711769e-01 +7.853998e-01 +7.943221e-01 +6.623535e-01 +6.867647e-01 +1.008153e+00 +7.306120e-01 +5.805159e-01 +7.629498e-01 +7.607969e-01
+6.666667e-01 +2.456777e+00 +9.447064e-01 +9.818216e-01 +6.470848e-01 +5.117654e-01 +5.533835e-01 +7.311597e-01 +6.043687e-01 +5.853948e-01 +5.529423e-01 +5.439303e-01 +2.200794e+00 +8.102269e-01 +8.153754e-01 +7.932070e-01 +6.681778e-01 +7.019192e-01 +1.043728e+00 +7.426771e-01 +5.943396e-01 +7.673255e-01 +7.585875e-01
+6.833333e-01 +2.483905e+00 +9.877597e-01 +1.017442e+00 +6.520152e-01 +5.149024e-01 +5.539449e-01 +7.465574e-01 +6.070567e-01 +5.911769e-01 +5.534751e-01 +5.432013e-01 +2.227635e+00 +8.409928e-01 +8.415655e-01 +7.914661e-01 +6.758946e-01 +7.098150e-01 +1.079235e+00 +7.512220e-01 +6.077133e-01 +7.682487e-01 +7.591401e-01
+7.000000e-01 +2.502694e+00 +1.023776e+00 +1.048366e+00 +6.549673e-01 +5.165945e-01 +5.546267e-01 +7.605946e-01 +6.098336e-01 +5.966502e-01 +5.536968e-01 +5.427628e-01 +2.246495e+00 +8.660899e-01 +8.639206e-01 +7.887919e-01 +6.815506e-01 +7.153438e-01 +1.107054e+00 +7.582635e-01 +6.194136e-01 +7.695249e-01 +7.607299e-01
+7.166667e-01 +2.537622e+00 +1.067012e+00 +1.065545e+00 +6.563093e-01 +5.181779e-01 +5.558431e-01 +7.746062e-01 +6.097536e-01 +5.997198e-01 +5.529179e-01 +5.416013e-01 +2.280365e+00 +8.972023e-01 +8.757943e-01 +7.860483e-01 +6.861792e-01 +7.238206e-01 +1.139671e+00 +7.618722e-01 +6.292172e-01 +7.666037e-01 +7.580283e-01
+7.333333e-01 +2.556839e+00 +1.115959e+00 +1.081983e+00 +6.587252e-01 +5.193927e-01 +5.581589e-01 +7.853848e-01 +6.094081e-01 +6.034162e-01 +5.522620e-01 +5.416035e-01 +2.299471e+00 +9.325583e-01 +8.872528e-01 +7.832384e-01 +6.915661e-01 +7.380393e-01 +1.164946e+00 +7.618669e-01 +6.391741e-01 +7.645706e-01 +7.578562e-01
+7.500000e-01 +2.588028e+00 +1.165513e+00 +1.092330e+00 +6.618626e-01 +5.209266e-01 +5.603002e-01 +7.938237e-01 +6.092395e-01 +6.067389e-01 +5.507668e-01 +5.428034e-01 +2.329713e+00 +9.681793e-01 +8.941097e-01 +7.812002e-01 +6.983334e-01 +7.540357e-01 +1.187319e+00 +7.606733e-01 +6.489433e-01 +7.607731e-01 +7.588542e-01
+7.666667e-01 +2.612456e+00 +1.209395e+00 +1.103584e+00 +6.662409e-01 +5.234591e-01 +5.618608e-01 +7.980581e-01 +6.103266e-01 +6.117420e-01 +5.491493e-01 +5.436413e-01 +2.353653e+00 +9.990735e-01 +9.021278e-01 +7.796870e-01 +7.080669e-01 +7.686990e-01 +1.199770e+00 +7.590552e-01 +6.622683e-01 +7.571004e-01 +7.589136e-01
+7.833333e-01 +2.637595e+00 +1.237393e+00 +1.111167e+00 +6.696296e-01 +5.245777e-01 +5.630491e-01 +8.009975e-01 +6.106487e-01 +6.176358e-01 +5.485349e-01 +5.446537e-01 +2.378243e+00 +1.018228e+00 +9.076099e-01 +7.780833e-01 +7.143709e-01 +7.779176e-01 +1.206479e+00 +7.557726e-01 +6.772613e-01 +7.546710e-01 +7.587500e-01
+8.000000e-01 +2.637829e+00 +1.277631e+00 +1.114861e+00 +6.755242e-01 +5.261049e-01 +5.653747e-01 +8.047406e-01 +6.112240e-01 +6.240161e-01 +5.490716e-01 +5.453012e-01 +2.379525e+00 +1.047728e+00 +9.099815e-01 +7.770492e-01 +7.250796e-01 +7.885263e-01 +1.213204e+00 +7.514748e-01 +6.898639e-01 +7.549333e-01 +7.585901e-01
+8.166667e-01 +2.673172e+00 +1.324593e+00 +1.121983e+00 +6.797237e-01 +5.277669e-01 +5.677511e-01 +8.062542e-01 +6.123857e-01 +6.322551e-01 +5.510084e-01 +5.445547e-01 +2.413881e+00 +1.082650e+00 +9.156849e-01 +7.793656e-01 +7.374656e-01 +7.995594e-01 +1.218607e+00 +7.469219e-01 +7.112868e-01 +7.550698e-01 +7.560149e-01
+8.333333e-01 +2.701807e+00 +1.353855e+00 +1.137475e+00 +6.848492e-01 +5.291538e-01 +5.714822e-01 +8.054318e-01 +6.129376e-01 +6.421179e-01 +5.530883e-01 +5.434440e-01 +2.441932e+00 +1.103155e+00 +9.283124e-01 +7.817521e-01 +7.440351e-01 +8.131447e-01 +1.220751e+00 +7.429689e-01 +7.348123e-01 +7.549295e-01 +7.525700e-01
+8.500000e-01 +2.727030e+00 +1.375934e+00 +1.154150e+00 +6.892201e-01 +5.293488e-01 +5.760159e-01 +8.036796e-01 +6.130833e-01 +6.493877e-01 +5.556919e-01 +5.424656e-01 +2.466810e+00 +1.118698e+00 +9.416943e-01 +7.865307e-01 +7.458819e-01 +8.272404e-01 +1.220110e+00 +7.386735e-01 +7.543205e-01 +7.554484e-01 +7.492963e-01
+8.666667e-01 +2.752080e+00 +1.408561e+00 +1.175279e+00 +6.922067e-01 +5.289460e-01 +5.806215e-01 +8.017341e-01 +6.125198e-01 +6.558348e-01 +5.565975e-01 +5.416637e-01 +2.491718e+00 +1.143556e+00 +9.586478e-01 +7.944313e-01 +7.470571e-01 +8.409993e-01 +1.218770e+00 +7.349713e-01 +7.737350e-01 +7.548241e-01 +7.454368e-01
+8.833333e-01 +2.792498e+00 +1.429437e+00 +1.191508e+00 +6.956846e-01 +5.275952e-01 +5.842138e-01 +7.995892e-01 +6.126379e-01 +6.592646e-01 +5.574995e-01 +5.400215e-01 +2.530940e+00 +1.159185e+00 +9.712883e-01 +8.037256e-01 +7.478831e-01 +8.516210e-01 +1.216421e+00 +7.312980e-01 +7.878483e-01 +7.529603e-01 +7.410066e-01
+9.000000e-01 +2.795057e+00 +1.470522e+00 +1.205552e+00 +7.018865e-01 +5.265064e-01 +5.877944e-01 +7.960924e-01 +6.120279e-01 +6.605140e-01 +5.589464e-01 +5.382510e-01 +2.534662e+00 +1.191659e+00 +9.820076e-01 +8.192121e-01 +7.482397e-01 +8.643632e-01 +1.212732e+00 +7.271762e-01 +7.947459e-01 +7.536030e-01 +7.365640e-01
+9.166667e-01 +2.791640e+00 +1.500533e+00 +1.219499e+00 +7.074391e-01 +5.250545e-01 +5.909048e-01 +7.939776e-01 +6.130576e-01 +6.620186e-01 +5.599332e-01 +5.363182e-01 +2.532286e+00 +1.214473e+00 +9.927798e-01 +8.295981e-01 +7.456511e-01 +8.773862e-01 +1.212331e+00 +7.232891e-01 +8.005245e-01 +7.542866e-01 +7.327705e-01
+9.333333e-01 +2.780130e+00 +1.530530e+00 +1.230833e+00 +7.099856e-01 +5.236954e-01 +5.925198e-01 +7.917040e-01 +6.143181e-01 +6.637668e-01 +5.601772e-01 +5.347439e-01 +2.522291e+00 +1.237125e+00 +1.001451e+00 +8.339072e-01 +7.449307e-01 +8.858183e-01 +1.212852e+00 +7.199395e-01 +8.069040e-01 +7.545407e-01 +7.285707e-01
+9.500000e-01 +2.772055e+00 +1.554138e+00 +1.247571e+00 +7.121956e-01 +5.218871e-01 +5.917784e-01 +7.903293e-01 +6.170533e-01 +6.665603e-01 +5.611023e-01 +5.329993e-01 +2.515872e+00 +1.255586e+00 +1.014492e+00 +8.429462e-01 +7.438433e-01 +8.855432e-01 +1.210730e+00 +7.178166e-01 +8.173884e-01 +7.561796e-01 +7.243548e-01
+9.666667e-01 +2.761784e+00 +1.570295e+00 +1.258707e+00 +7.127079e-01 +5.203099e-01 +5.906624e-01 +7.873571e-01 +6.191315e-01 +6.707332e-01 +5.597789e-01 +5.311659e-01 +2.507298e+00 +1.268444e+00 +1.023143e+00 +8.487786e-01 +7.408045e-01 +8.843126e-01 +1.206965e+00 +7.163757e-01 +8.272752e-01 +7.543580e-01 +7.204691e-01
+9.833333e-01 +2.743456e+00 +1.585491e+00 +1.264689e+00 +7.139862e-01 +5.187087e-01 +5.903865e-01 +7.850416e-01 +6.207905e-01 +6.737311e-01 +5.580425e-01 +5.293455e-01 +2.491067e+00 +1.280159e+00 +1.027670e+00 +8.535492e-01 +7.377126e-01 +8.859765e-01 +1.202502e+00 +7.142859e-01 +8.329691e-01 +7.515958e-01 +7.166707e-01
+1.000000e+00 +2.726616e+00 +1.601028e+00 +1.263704e+00 +7.163878e-01 +5.172596e-01 +5.886301e-01 +7.872038e-01 +6.260669e-01 +6.782456e-01 +5.562597e-01 +5.281746e-01 +2.476257e+00 +1.292341e+00 +1.026676e+00 +8.586936e-01 +7.362437e-01 +8.833798e-01 +1.206026e+00 +7.160767e-01 +8.394653e-01 +7.483162e-01 +7.127142e-01
+1.016667e+00 +2.716374e+00 +1.612466e+00 +1.261867e+00 +7.189080e-01 +5.156433e-01 +5.865683e-01 +7.891941e-01 +6.318191e-01 +6.816343e-01 +5.546868e-01 +5.266016e-01 +2.467632e+00 +1.301385e+00 +1.025018e+00 +8.646871e-01 +7.343641e-01 +8.793723e-01 +1.208159e+00 +7.187871e-01 +8.449896e-01 +7.444256e-01 +7.085542e-01
+1.033333e+00 +2.704278e+00 +1.634488e+00 +1.260841e+00 +7.227022e-01 +5.143589e-01 +5.847424e-01 +7.926618e-01 +6.351795e-01 +6.823232e-01 +5.527104e-01 +5.252039e-01 +2.457303e+00 +1.318994e+00 +1.024040e+00 +8.720767e-01 +7.331665e-01 +8.768143e-01 +1.213837e+00 +7.210328e-01 +8.466563e-01 +7.401396e-01 +7.048492e-01
+1.050000e+00 +2.706040e+00 +1.658931e+00 +1.255028e+00 +7.260785e-01 +5.130500e-01 +5.836751e-01 +7.949904e-01 +6.369677e-01 +6.811353e-01 +5.505001e-01 +5.249393e-01 +2.460027e+00 +1.338330e+00 +1.019143e+00 +8.801832e-01 +7.333687e-01 +8.754205e-01 +1.216216e+00 +7.219490e-01 +8.456292e-01 +7.357103e-01 +7.035179e-01
+1.066667e+00 +2.709354e+00 +1.669739e+00 +1.247257e+00 +7.276815e-01 +5.118268e-01 +5.840794e-01 +7.936522e-01 +6.375367e-01 +6.788778e-01 +5.482975e-01 +5.247148e-01 +2.464256e+00 +1.346934e+00 +1.012728e+00 +8.870474e-01 +7.306080e-01 +8.757368e-01 +1.211440e+00 +7.224443e-01 +8.423276e-01 +7.312931e-01 +7.022336e-01
+1.083333e+00 +2.702357e+00 +1.682388e+00 +1.239310e+00 +7.295124e-01 +5.109427e-01 +5.850082e-01 +7.932279e-01 +6.379308e-01 +6.762231e-01 +5.471383e-01 +5.235059e-01 +2.458696e+00 +1.357045e+00 +1.006127e+00 +8.902438e-01 +7.278047e-01 +8.781136e-01 +1.209735e+00 +7.220193e-01 +8.383072e-01 +7.290237e-01 +6.996034e-01
+1.100000e+00 +2.693138e+00 +1.681586e+00 +1.233260e+00 +7.322045e-01 +5.099112e-01 +5.851649e-01 +7.932349e-01 +6.369323e-01 +6.734389e-01 +5.451447e-01 +5.233098e-01 +2.450953e+00 +1.355997e+00 +1.000936e+00 +8.913981e-01 +7.251701e-01 +8.770863e-01 +1.208279e+00 +7.187645e-01 +8.340620e-01 +7.255390e-01 +6.994008e-01
+1.116667e+00 +2.687435e+00 +1.693681e+00 +1.229367e+00 +7.361339e-01 +5.096837e-01 +5.877114e-01 +7.964349e-01 +6.354907e-01 +6.706719e-01 +5.434026e-01 +5.237795e-01 +2.446579e+00 +1.365460e+00 +9.973449e-01 +8.943756e-01 +7.240349e-01 +8.803507e-01 +1.211411e+00 +7.159481e-01 +8.291787e-01 +7.240732e-01 +7.022873e-01
+1.133333e+00 +2.672967e+00 +1.695145e+00 +1.224860e+00 +7.376858e-01 +5.095644e-01 +5.890459e-01 +7.971990e-01 +6.339356e-01 +6.686769e-01 +5.415032e-01 +5.240660e-01 +2.433827e+00 +1.366468e+00 +9.933411e-01 +8.942206e-01 +7.219069e-01 +8.807768e-01 +1.208862e+00 +7.122605e-01 +8.251710e-01 +7.216632e-01 +7.038040e-01
+1.150000e+00 +2.656556e+00 +1.698635e+00 +1.217091e+00 +7.367462e-01 +5.087982e-01 +5.898542e-01 +7.980126e-01 +6.318358e-01 +6.684118e-01 +5.393456e-01 +5.241627e-01 +2.419125e+00 +1.368840e+00 +9.867933e-01 +8.893606e-01 +7.209382e-01 +8.790178e-01 +1.209029e+00 +7.085129e-01 +8.229403e-01 +7.178479e-01 +7.038494e-01
+1.166667e+00 +2.663791e+00 +1.702215e+00 +1.211898e+00 +7.341612e-01 +5.078100e-01 +5.912944e-01 +7.965794e-01 +6.299785e-01 +6.676747e-01 +5.383450e-01 +5.238865e-01 +2.426400e+00 +1.371384e+00 +9.822841e-01 +8.848572e-01 +7.185654e-01 +8.773672e-01 +1.206084e+00 +7.051693e-01 +8.207275e-01 +7.195385e-01 +7.048350e-01
+1.183333e+00 +2.664247e+00 +1.703036e+00 +1.205205e+00 +7.308189e-01 +5.067716e-01 +5.917955e-01 +7.948761e-01 +6.284014e-01 +6.675354e-01 +5.373420e-01 +5.249633e-01 +2.427381e+00 +1.371921e+00 +9.765718e-01 +8.800981e-01 +7.149025e-01 +8.749527e-01 +1.201191e+00 +7.022893e-01 +8.193864e-01 +7.198366e-01 +7.075624e-01
+1.200000e+00 +2.678370e+00 +1.695269e+00 +1.197422e+00 +7.283158e-01 +5.051843e-01 +5.913418e-01 +7.939541e-01 +6.271535e-01 +6.670737e-01 +5.363506e-01 +5.272359e-01 +2.440800e+00 +1.365702e+00 +9.700463e-01 +8.751155e-01 +7.111889e-01 +8.700282e-01 +1.195165e+00 +7.005570e-01 +8.188994e-01 +7.193883e-01 +7.130193e-01
+1.216667e+00 +2.702858e+00 +1.688392e+00 +1.189264e+00 +7.264400e-01 +5.033762e-01 +5.906048e-01 +7.928283e-01 +6.250848e-01 +6.670698e-01 +5.357756e-01 +5.301053e-01 +2.463725e+00 +1.360153e+00 +9.632426e-01 +8.699164e-01 +7.085612e-01 +8.649488e-01 +1.189924e+00 +6.977575e-01 +8.203825e-01 +7.188883e-01 +7.194080e-01
+1.233333e+00 +2.743052e+00 +1.683277e+00 +1.180952e+00 +7.242926e-01 +5.016360e-01 +5.907033e-01 +7.925323e-01 +6.225938e-01 +6.683977e-01 +5.361323e-01 +5.324782e-01 +2.501320e+00 +1.356225e+00 +9.563806e-01 +8.657437e-01 +7.064613e-01 +8.599139e-01 +1.185079e+00 +6.954101e-01 +8.256371e-01 +7.198018e-01 +7.251608e-01
+1.250000e+00 +2.761851e+00 +1.673383e+00 +1.172988e+00 +7.227125e-01 +4.999033e-01 +5.915084e-01 +7.933104e-01 +6.200054e-01 +6.695273e-01 +5.380027e-01 +5.337953e-01 +2.519052e+00 +1.348342e+00 +9.497985e-01 +8.609290e-01 +7.037934e-01 +8.559651e-01 +1.181273e+00 +6.925018e-01 +8.292780e-01 +7.231851e-01 +7.270522e-01
+1.266667e+00 +2.771845e+00 +1.661984e+00 +1.167774e+00 +7.245150e-01 +4.983066e-01 +5.940043e-01 +7.953347e-01 +6.174631e-01 +6.704594e-01 +5.403309e-01 +5.364780e-01 +2.528516e+00 +1.338959e+00 +9.453171e-01 +8.578973e-01 +7.021786e-01 +8.541929e-01 +1.178027e+00 +6.897164e-01 +8.311912e-01 +7.273639e-01 +7.312089e-01
+1.283333e+00 +2.765250e+00 +1.653255e+00 +1.160155e+00 +7.263296e-01 +4.966677e-01 +5.969812e-01 +7.988529e-01 +6.155661e-01 +6.696470e-01 +5.445454e-01 +5.413186e-01 +2.522588e+00 +1.331566e+00 +9.389616e-01 +8.547626e-01 +7.001818e-01 +8.563323e-01 +1.173815e+00 +6.875774e-01 +8.296855e-01 +7.313469e-01 +7.380182e-01
+1.300000e+00 +2.771650e+00 +1.643157e+00 +1.154653e+00 +7.278776e-01 +4.949085e-01 +6.003052e-01 +8.005889e-01 +6.138840e-01 +6.691662e-01 +5.502308e-01 +5.471981e-01 +2.528692e+00 +1.323166e+00 +9.342555e-01 +8.505407e-01 +6.985637e-01 +8.569768e-01 +1.169168e+00 +6.857750e-01 +8.290938e-01 +7.364948e-01 +7.489221e-01
+1.316667e+00 +2.774312e+00 +1.633116e+00 +1.148703e+00 +7.285999e-01 +4.932854e-01 +6.044912e-01 +8.024937e-01 +6.121009e-01 +6.683284e-01 +5.533716e-01 +5.512379e-01 +2.531413e+00 +1.314769e+00 +9.292017e-01 +8.465076e-01 +6.958316e-01 +8.597607e-01 +1.163894e+00 +6.841410e-01 +8.278746e-01 +7.373631e-01 +7.564658e-01
+1.333333e+00 +2.775386e+00 +1.625044e+00 +1.142935e+00 +7.329370e-01 +4.917815e-01 +6.097224e-01 +8.081837e-01 +6.106911e-01 +6.670483e-01 +5.545271e-01 +5.553455e-01 +2.532436e+00 +1.307724e+00 +9.241335e-01 +8.440216e-01 +6.945282e-01 +8.653029e-01 +1.161429e+00 +6.821426e-01 +8.249703e-01 +7.374503e-01 +7.653701e-01
+1.350000e+00 +2.776815e+00 +1.615274e+00 +1.136955e+00 +7.356550e-01 +4.903735e-01 +6.137125e-01 +8.180052e-01 +6.099156e-01 +6.648359e-01 +5.552707e-01 +5.601053e-01 +2.533917e+00 +1.299685e+00 +9.188961e-01 +8.407012e-01 +6.928491e-01 +8.666771e-01 +1.165335e+00 +6.810981e-01 +8.211598e-01 +7.372331e-01 +7.744166e-01
+1.366667e+00 +2.767431e+00 +1.605912e+00 +1.130974e+00 +7.360380e-01 +4.887516e-01 +6.173094e-01 +8.229097e-01 +6.090893e-01 +6.626283e-01 +5.569125e-01 +5.633095e-01 +2.525557e+00 +1.292039e+00 +9.136681e-01 +8.365318e-01 +6.893573e-01 +8.658199e-01 +1.167595e+00 +6.792420e-01 +8.167529e-01 +7.394830e-01 +7.776087e-01
+1.383333e+00 +2.746538e+00 +1.594036e+00 +1.131250e+00 +7.379087e-01 +4.870973e-01 +6.207955e-01 +8.262783e-01 +6.087845e-01 +6.597664e-01 +5.581698e-01 +5.662331e-01 +2.506510e+00 +1.282348e+00 +9.132162e-01 +8.355423e-01 +6.856144e-01 +8.662693e-01 +1.165458e+00 +6.763808e-01 +8.121963e-01 +7.406422e-01 +7.812585e-01
+1.400000e+00 +2.741169e+00 +1.582416e+00 +1.129440e+00 +7.406141e-01 +4.854955e-01 +6.242331e-01 +8.285212e-01 +6.091560e-01 +6.573621e-01 +5.584712e-01 +5.674795e-01 +2.501748e+00 +1.272915e+00 +9.110520e-01 +8.341321e-01 +6.826441e-01 +8.645423e-01 +1.163364e+00 +6.757807e-01 +8.072904e-01 +7.424637e-01 +7.839784e-01
+1.416667e+00 +2.728321e+00 +1.572752e+00 +1.133109e+00 +7.443417e-01 +4.840122e-01 +6.290128e-01 +8.317928e-01 +6.091054e-01 +6.549685e-01 +5.597459e-01 +5.679701e-01 +2.490068e+00 +1.264937e+00 +9.130700e-01 +8.338392e-01 +6.802014e-01 +8.662013e-01 +1.160539e+00 +6.738434e-01 +8.027881e-01 +7.470025e-01 +7.860402e-01
+1.433333e+00 +2.720507e+00 +1.562560e+00 +1.140113e+00 +7.497877e-01 +4.830864e-01 +6.332662e-01 +8.371421e-01 +6.092594e-01 +6.529108e-01 +5.598202e-01 +5.681878e-01 +2.482975e+00 +1.256340e+00 +9.177703e-01 +8.332633e-01 +6.803375e-01 +8.675343e-01 +1.160417e+00 +6.738523e-01 +7.983193e-01 +7.495258e-01 +7.888825e-01
+1.450000e+00 +2.702417e+00 +1.554548e+00 +1.152522e+00 +7.541542e-01 +4.832101e-01 +6.353792e-01 +8.467257e-01 +6.081516e-01 +6.515072e-01 +5.589998e-01 +5.683848e-01 +2.466391e+00 +1.249307e+00 +9.267369e-01 +8.330988e-01 +6.822383e-01 +8.690246e-01 +1.161708e+00 +6.716713e-01 +7.955654e-01 +7.509332e-01 +7.914212e-01
+1.466667e+00 +2.681492e+00 +1.545804e+00 +1.165616e+00 +7.586368e-01 +4.830866e-01 +6.371682e-01 +8.540481e-01 +6.063251e-01 +6.502667e-01 +5.589007e-01 +5.677546e-01 +2.447162e+00 +1.242311e+00 +9.362667e-01 +8.353738e-01 +6.813982e-01 +8.696601e-01 +1.161375e+00 +6.698107e-01 +7.931327e-01 +7.534591e-01 +7.910203e-01
+1.483333e+00 +2.663613e+00 +1.544598e+00 +1.174626e+00 +7.614097e-01 +4.827553e-01 +6.400995e-01 +8.608793e-01 +6.045116e-01 +6.482122e-01 +5.586969e-01 +5.664230e-01 +2.430778e+00 +1.241326e+00 +9.427454e-01 +8.365421e-01 +6.809623e-01 +8.730990e-01 +1.161342e+00 +6.685998e-01 +7.893454e-01 +7.554045e-01 +7.882617e-01
+1.500000e+00 +2.642467e+00 +1.545280e+00 +1.193270e+00 +7.655467e-01 +4.821397e-01 +6.400833e-01 +8.623780e-01 +6.025341e-01 +6.460692e-01 +5.591625e-01 +5.657451e-01 +2.411454e+00 +1.242521e+00 +9.569586e-01 +8.420121e-01 +6.782308e-01 +8.705866e-01 +1.158438e+00 +6.681049e-01 +7.865902e-01 +7.588992e-01 +7.874758e-01
+1.516667e+00 +2.629131e+00 +1.539275e+00 +1.205863e+00 +7.699769e-01 +4.820727e-01 +6.397747e-01 +8.648990e-01 +6.006701e-01 +6.447986e-01 +5.593211e-01 +5.652613e-01 +2.398766e+00 +1.238128e+00 +9.663277e-01 +8.443551e-01 +6.765934e-01 +8.680673e-01 +1.156939e+00 +6.659672e-01 +7.842458e-01 +7.628406e-01 +7.878037e-01
+1.533333e+00 +2.612109e+00 +1.530222e+00 +1.218586e+00 +7.726161e-01 +4.819667e-01 +6.392220e-01 +8.683042e-01 +5.991071e-01 +6.452859e-01 +5.584419e-01 +5.634957e-01 +2.382895e+00 +1.230954e+00 +9.759442e-01 +8.444370e-01 +6.752889e-01 +8.653507e-01 +1.155014e+00 +6.639214e-01 +7.852525e-01 +7.653038e-01 +7.854090e-01
+1.550000e+00 +2.594770e+00 +1.518875e+00 +1.214777e+00 +7.752342e-01 +4.818817e-01 +6.377368e-01 +8.694116e-01 +5.978620e-01 +6.458264e-01 +5.577599e-01 +5.617480e-01 +2.366969e+00 +1.221729e+00 +9.724892e-01 +8.437760e-01 +6.746471e-01 +8.606315e-01 +1.152058e+00 +6.617458e-01 +7.837750e-01 +7.652939e-01 +7.806866e-01
+1.566667e+00 +2.576629e+00 +1.508836e+00 +1.214863e+00 +7.831431e-01 +4.822191e-01 +6.355104e-01 +8.725859e-01 +5.975317e-01 +6.500015e-01 +5.566855e-01 +5.599809e-01 +2.350269e+00 +1.213891e+00 +9.720819e-01 +8.488961e-01 +6.738311e-01 +8.552848e-01 +1.152563e+00 +6.609855e-01 +7.856817e-01 +7.653279e-01 +7.777759e-01
+1.583333e+00 +2.566068e+00 +1.498941e+00 +1.216056e+00 +7.944531e-01 +4.827318e-01 +6.332368e-01 +8.776471e-01 +5.954959e-01 +6.532092e-01 +5.549184e-01 +5.595081e-01 +2.340225e+00 +1.206195e+00 +9.725308e-01 +8.555754e-01 +6.742035e-01 +8.499369e-01 +1.155091e+00 +6.577871e-01 +7.866714e-01 +7.648084e-01 +7.791969e-01
+1.600000e+00 +2.564137e+00 +1.491397e+00 +1.227215e+00 +8.039100e-01 +4.826941e-01 +6.318629e-01 +8.836987e-01 +5.932453e-01 +6.559956e-01 +5.535796e-01 +5.599597e-01 +2.338054e+00 +1.199575e+00 +9.807355e-01 +8.568835e-01 +6.763834e-01 +8.458231e-01 +1.159599e+00 +6.541857e-01 +7.872425e-01 +7.681514e-01 +7.851598e-01
+1.616667e+00 +2.565610e+00 +1.482032e+00 +1.252384e+00 +8.179579e-01 +4.831482e-01 +6.302814e-01 +8.895439e-01 +5.910364e-01 +6.566776e-01 +5.529372e-01 +5.603145e-01 +2.339017e+00 +1.191579e+00 +9.999346e-01 +8.632246e-01 +6.792280e-01 +8.412841e-01 +1.165097e+00 +6.506926e-01 +7.858824e-01 +7.759596e-01 +7.918904e-01
+1.633333e+00 +2.575089e+00 +1.473698e+00 +1.280458e+00 +8.343867e-01 +4.835729e-01 +6.290323e-01 +8.953495e-01 +5.890228e-01 +6.559139e-01 +5.522479e-01 +5.611508e-01 +2.347158e+00 +1.184200e+00 +1.021211e+00 +8.700637e-01 +6.836607e-01 +8.364272e-01 +1.169179e+00 +6.472826e-01 +7.829343e-01 +7.850110e-01 +8.029426e-01
+1.650000e+00 +2.584795e+00 +1.466334e+00 +1.311837e+00 +8.479102e-01 +4.844449e-01 +6.269696e-01 +8.961926e-01 +5.873881e-01 +6.565200e-01 +5.508481e-01 +5.613522e-01 +2.355972e+00 +1.177479e+00 +1.045336e+00 +8.768444e-01 +6.870106e-01 +8.327685e-01 +1.171302e+00 +6.451936e-01 +7.834334e-01 +7.901498e-01 +8.102529e-01
+1.666667e+00 +2.566765e+00 +1.464448e+00 +1.341748e+00 +8.599255e-01 +4.851866e-01 +6.246763e-01 +8.983842e-01 +5.857689e-01 +6.571953e-01 +5.488029e-01 +5.619034e-01 +2.339351e+00 +1.175237e+00 +1.068498e+00 +8.822302e-01 +6.894041e-01 +8.282768e-01 +1.173939e+00 +6.416756e-01 +7.879406e-01 +7.902623e-01 +8.180612e-01
+1.683333e+00 +2.573790e+00 +1.471509e+00 +1.371381e+00 +8.720351e-01 +4.862647e-01 +6.222059e-01 +9.023524e-01 +5.842245e-01 +6.586371e-01 +5.467955e-01 +5.633192e-01 +2.345315e+00 +1.179957e+00 +1.091742e+00 +8.863953e-01 +6.931955e-01 +8.266502e-01 +1.186072e+00 +6.380934e-01 +7.915034e-01 +7.915834e-01 +8.284950e-01
+1.700000e+00 +2.604727e+00 +1.474906e+00 +1.398658e+00 +8.821219e-01 +4.876804e-01 +6.200437e-01 +9.050245e-01 +5.828886e-01 +6.599727e-01 +5.450788e-01 +5.644520e-01 +2.372887e+00 +1.181803e+00 +1.113444e+00 +8.892079e-01 +6.975823e-01 +8.281099e-01 +1.198050e+00 +6.357116e-01 +7.931856e-01 +7.902366e-01 +8.407767e-01
+1.716667e+00 +2.624511e+00 +1.481193e+00 +1.420932e+00 +8.867047e-01 +4.882204e-01 +6.183855e-01 +9.036406e-01 +5.814807e-01 +6.590505e-01 +5.429942e-01 +5.645149e-01 +2.390080e+00 +1.185795e+00 +1.130988e+00 +8.881404e-01 +6.992303e-01 +8.324891e-01 +1.201463e+00 +6.333684e-01 +7.917488e-01 +7.902902e-01 +8.476141e-01
+1.733333e+00 +2.619402e+00 +1.486412e+00 +1.458360e+00 +8.938325e-01 +4.883627e-01 +6.170148e-01 +9.031242e-01 +5.816896e-01 +6.586370e-01 +5.408255e-01 +5.640400e-01 +2.385026e+00 +1.189160e+00 +1.161294e+00 +8.907509e-01 +6.985414e-01 +8.355288e-01 +1.204370e+00 +6.352203e-01 +7.940712e-01 +7.911840e-01 +8.509390e-01
+1.750000e+00 +2.633068e+00 +1.491346e+00 +1.495172e+00 +8.975185e-01 +4.882234e-01 +6.158534e-01 +9.037771e-01 +5.828751e-01 +6.586776e-01 +5.386650e-01 +5.633136e-01 +2.397011e+00 +1.192860e+00 +1.191342e+00 +8.932527e-01 +6.959796e-01 +8.407995e-01 +1.211671e+00 +6.368511e-01 +7.966070e-01 +7.930276e-01 +8.538241e-01
+1.766667e+00 +2.656398e+00 +1.501632e+00 +1.519769e+00 +9.040696e-01 +4.880253e-01 +6.157990e-01 +9.013909e-01 +5.828646e-01 +6.584823e-01 +5.365491e-01 +5.631548e-01 +2.417678e+00 +1.200517e+00 +1.211256e+00 +8.989829e-01 +6.932271e-01 +8.514941e-01 +1.214360e+00 +6.353155e-01 +7.973132e-01 +7.939566e-01 +8.584241e-01
+1.783333e+00 +2.667298e+00 +1.508820e+00 +1.550862e+00 +9.154405e-01 +4.878522e-01 +6.150186e-01 +9.024162e-01 +5.822262e-01 +6.580689e-01 +5.344658e-01 +5.630683e-01 +2.427696e+00 +1.206419e+00 +1.236478e+00 +9.132839e-01 +6.898456e-01 +8.571065e-01 +1.218224e+00 +6.343810e-01 +7.985993e-01 +7.970298e-01 +8.601831e-01
+1.800000e+00 +2.665175e+00 +1.518624e+00 +1.573753e+00 +9.286681e-01 +4.869292e-01 +6.132868e-01 +9.023985e-01 +5.817122e-01 +6.566247e-01 +5.324344e-01 +5.638716e-01 +2.426035e+00 +1.214527e+00 +1.255169e+00 +9.297909e-01 +6.859719e-01 +8.580210e-01 +1.219711e+00 +6.338535e-01 +7.979446e-01 +7.976284e-01 +8.634688e-01
+1.816667e+00 +2.681115e+00 +1.533477e+00 +1.598298e+00 +9.363435e-01 +4.855750e-01 +6.119557e-01 +9.049452e-01 +5.810591e-01 +6.565359e-01 +5.304056e-01 +5.644684e-01 +2.441048e+00 +1.225870e+00 +1.275432e+00 +9.398800e-01 +6.820885e-01 +8.627946e-01 +1.230412e+00 +6.325514e-01 +7.993076e-01 +7.982498e-01 +8.657357e-01
+1.833333e+00 +2.694544e+00 +1.545129e+00 +1.604441e+00 +9.412240e-01 +4.842543e-01 +6.105788e-01 +9.075414e-01 +5.807101e-01 +6.566311e-01 +5.288894e-01 +5.656328e-01 +2.453821e+00 +1.234530e+00 +1.280675e+00 +9.457851e-01 +6.782097e-01 +8.664241e-01 +1.241689e+00 +6.305531e-01 +8.000158e-01 +7.960023e-01 +8.659900e-01
+1.850000e+00 +2.697204e+00 +1.561328e+00 +1.603736e+00 +9.448062e-01 +4.830753e-01 +6.092676e-01 +9.076140e-01 +5.794633e-01 +6.570621e-01 +5.274293e-01 +5.663156e-01 +2.456620e+00 +1.245546e+00 +1.280244e+00 +9.465006e-01 +6.759643e-01 +8.714166e-01 +1.248819e+00 +6.274481e-01 +8.004325e-01 +7.939615e-01 +8.642681e-01
+1.866667e+00 +2.701440e+00 +1.598964e+00 +1.595353e+00 +9.485108e-01 +4.820300e-01 +6.078508e-01 +9.121716e-01 +5.787989e-01 +6.585110e-01 +5.255847e-01 +5.667682e-01 +2.460624e+00 +1.273548e+00 +1.273465e+00 +9.445439e-01 +6.754491e-01 +8.786357e-01 +1.270843e+00 +6.247223e-01 +7.994408e-01 +7.903333e-01 +8.623830e-01
+1.883333e+00 +2.714504e+00 +1.644360e+00 +1.585517e+00 +9.491103e-01 +4.811789e-01 +6.070679e-01 +9.171064e-01 +5.773344e-01 +6.594059e-01 +5.237567e-01 +5.657857e-01 +2.472665e+00 +1.307167e+00 +1.265577e+00 +9.402318e-01 +6.752844e-01 +8.907823e-01 +1.294782e+00 +6.214461e-01 +7.974915e-01 +7.870103e-01 +8.573555e-01
+1.900000e+00 +2.740697e+00 +1.674434e+00 +1.575242e+00 +9.470958e-01 +4.802323e-01 +6.056813e-01 +9.201804e-01 +5.759802e-01 +6.585248e-01 +5.219227e-01 +5.643962e-01 +2.496746e+00 +1.328757e+00 +1.257346e+00 +9.348785e-01 +6.747303e-01 +8.985983e-01 +1.311839e+00 +6.188005e-01 +7.934216e-01 +7.856149e-01 +8.521236e-01
+1.916667e+00 +2.773568e+00 +1.729142e+00 +1.566238e+00 +9.451848e-01 +4.804442e-01 +6.043040e-01 +9.211694e-01 +5.744627e-01 +6.566916e-01 +5.200365e-01 +5.622337e-01 +2.526456e+00 +1.369818e+00 +1.250066e+00 +9.291269e-01 +6.809956e-01 +9.088663e-01 +1.327323e+00 +6.167855e-01 +7.887844e-01 +7.850347e-01 +8.480777e-01
+1.933333e+00 +2.782960e+00 +1.785559e+00 +1.558377e+00 +9.425699e-01 +4.809613e-01 +6.026868e-01 +9.215675e-01 +5.728755e-01 +6.541766e-01 +5.180927e-01 +5.604889e-01 +2.534859e+00 +1.413358e+00 +1.243955e+00 +9.241519e-01 +6.892786e-01 +9.172868e-01 +1.338317e+00 +6.146697e-01 +7.841975e-01 +7.819861e-01 +8.433322e-01
+1.950000e+00 +2.778037e+00 +1.841630e+00 +1.550427e+00 +9.414332e-01 +4.820078e-01 +6.009860e-01 +9.258965e-01 +5.717897e-01 +6.519564e-01 +5.163803e-01 +5.590650e-01 +2.530017e+00 +1.457466e+00 +1.237643e+00 +9.203061e-01 +6.966158e-01 +9.245030e-01 +1.356140e+00 +6.125476e-01 +7.794073e-01 +7.793856e-01 +8.380691e-01
+1.966667e+00 +2.782540e+00 +1.912772e+00 +1.543198e+00 +9.392343e-01 +4.828429e-01 +6.000198e-01 +9.284562e-01 +5.706112e-01 +6.500201e-01 +5.145791e-01 +5.578586e-01 +2.533282e+00 +1.513841e+00 +1.231910e+00 +9.176149e-01 +7.026977e-01 +9.391256e-01 +1.373830e+00 +6.101367e-01 +7.747532e-01 +7.778249e-01 +8.330003e-01
+1.983333e+00 +2.781620e+00 +1.970843e+00 +1.533432e+00 +9.406845e-01 +4.844792e-01 +5.987501e-01 +9.329324e-01 +5.694944e-01 +6.477361e-01 +5.126883e-01 +5.570594e-01 +2.531868e+00 +1.559295e+00 +1.224114e+00 +9.143467e-01 +7.115666e-01 +9.490251e-01 +1.393280e+00 +6.073676e-01 +7.701573e-01 +7.748824e-01 +8.278886e-01
+2.000000e+00 +2.783634e+00 +2.001744e+00 +1.523488e+00 +9.476060e-01 +4.871759e-01 +5.968368e-01 +9.434245e-01 +5.681019e-01 +6.460119e-01 +5.107366e-01 +5.560760e-01 +2.532976e+00 +1.583896e+00 +1.216207e+00 +9.148763e-01 +7.188225e-01 +9.522829e-01 +1.419129e+00 +6.042022e-01 +7.660054e-01 +7.714457e-01 +8.227335e-01
+2.016667e+00 +2.779233e+00 +2.024560e+00 +1.513039e+00 +9.543183e-01 +4.892234e-01 +5.947374e-01 +9.529690e-01 +5.673114e-01 +6.433454e-01 +5.088505e-01 +5.548832e-01 +2.528282e+00 +1.602385e+00 +1.207775e+00 +9.166458e-01 +7.234867e-01 +9.526400e-01 +1.438752e+00 +6.012276e-01 +7.614594e-01 +7.681521e-01 +8.178670e-01
+2.033333e+00 +2.766218e+00 +2.047211e+00 +1.502185e+00 +9.591656e-01 +4.908125e-01 +5.929344e-01 +9.553122e-01 +5.668045e-01 +6.411037e-01 +5.069659e-01 +5.532265e-01 +2.516004e+00 +1.619804e+00 +1.199048e+00 +9.161666e-01 +7.294746e-01 +9.545009e-01 +1.443744e+00 +5.987221e-01 +7.577511e-01 +7.638354e-01 +8.132143e-01
+2.050000e+00 +2.755243e+00 +2.071448e+00 +1.491998e+00 +9.613179e-01 +4.911048e-01 +5.922670e-01 +9.547893e-01 +5.666826e-01 +6.394867e-01 +5.050837e-01 +5.527045e-01 +2.505510e+00 +1.639224e+00 +1.190859e+00 +9.147348e-01 +7.314288e-01 +9.607737e-01 +1.444866e+00 +5.966703e-01 +7.549864e-01 +7.598729e-01 +8.104105e-01
+2.066667e+00 +2.741225e+00 +2.096076e+00 +1.482277e+00 +9.595589e-01 +4.902096e-01 +5.917859e-01 +9.528385e-01 +5.656477e-01 +6.381819e-01 +5.033815e-01 +5.529232e-01 +2.492596e+00 +1.658421e+00 +1.183085e+00 +9.098407e-01 +7.324858e-01 +9.667101e-01 +1.443824e+00 +5.941402e-01 +7.524554e-01 +7.560577e-01 +8.088381e-01
+2.083333e+00 +2.733321e+00 +2.108398e+00 +1.479693e+00 +9.583140e-01 +4.897603e-01 +5.906031e-01 +9.512935e-01 +5.641017e-01 +6.365535e-01 +5.020565e-01 +5.533948e-01 +2.485083e+00 +1.667836e+00 +1.181047e+00 +9.045680e-01 +7.348017e-01 +9.683944e-01 +1.443391e+00 +5.914466e-01 +7.487586e-01 +7.528396e-01 +8.114459e-01
+2.100000e+00 +2.726474e+00 +2.119915e+00 +1.480835e+00 +9.554752e-01 +4.888327e-01 +5.895510e-01 +9.488728e-01 +5.627932e-01 +6.370368e-01 +5.012027e-01 +5.547806e-01 +2.478883e+00 +1.676524e+00 +1.182137e+00 +8.988293e-01 +7.361212e-01 +9.700060e-01 +1.440766e+00 +5.895231e-01 +7.473105e-01 +7.487716e-01 +8.173257e-01
+2.116667e+00 +2.718491e+00 +2.150462e+00 +1.482424e+00 +9.511974e-01 +4.883232e-01 +5.896515e-01 +9.461809e-01 +5.615707e-01 +6.385744e-01 +5.010993e-01 +5.555301e-01 +2.471595e+00 +1.701069e+00 +1.183861e+00 +8.943755e-01 +7.395293e-01 +9.759286e-01 +1.440054e+00 +5.876761e-01 +7.477267e-01 +7.443487e-01 +8.217372e-01
+2.133333e+00 +2.720517e+00 +2.174559e+00 +1.481754e+00 +9.472238e-01 +4.878609e-01 +5.913310e-01 +9.416153e-01 +5.603290e-01 +6.383326e-01 +5.010605e-01 +5.551033e-01 +2.473481e+00 +1.720184e+00 +1.183835e+00 +8.914400e-01 +7.424792e-01 +9.875235e-01 +1.435395e+00 +5.854521e-01 +7.455661e-01 +7.402247e-01 +8.222631e-01
+2.150000e+00 +2.728153e+00 +2.215630e+00 +1.486025e+00 +9.429038e-01 +4.876271e-01 +5.935206e-01 +9.373639e-01 +5.594645e-01 +6.372629e-01 +5.010077e-01 +5.552901e-01 +2.480600e+00 +1.753965e+00 +1.187958e+00 +8.901596e-01 +7.480788e-01 +9.996197e-01 +1.432269e+00 +5.838129e-01 +7.431968e-01 +7.360284e-01 +8.254169e-01
+2.166667e+00 +2.737031e+00 +2.233053e+00 +1.488201e+00 +9.389244e-01 +4.873279e-01 +5.939418e-01 +9.341066e-01 +5.578385e-01 +6.382289e-01 +5.004903e-01 +5.556296e-01 +2.489037e+00 +1.768661e+00 +1.190307e+00 +8.873634e-01 +7.524583e-01 +1.002742e+00 +1.428534e+00 +5.811873e-01 +7.428730e-01 +7.319477e-01 +8.285147e-01
+2.183333e+00 +2.757382e+00 +2.232181e+00 +1.492474e+00 +9.366444e-01 +4.862832e-01 +5.950750e-01 +9.296788e-01 +5.560066e-01 +6.387084e-01 +4.996112e-01 +5.557894e-01 +2.507915e+00 +1.768124e+00 +1.194315e+00 +8.846262e-01 +7.532877e-01 +1.006239e+00 +1.420991e+00 +5.783918e-01 +7.423157e-01 +7.285478e-01 +8.331296e-01
+2.200000e+00 +2.796668e+00 +2.228860e+00 +1.505892e+00 +9.350139e-01 +4.849820e-01 +5.973793e-01 +9.248897e-01 +5.539300e-01 +6.397280e-01 +4.988691e-01 +5.556477e-01 +2.543981e+00 +1.764608e+00 +1.205627e+00 +8.830888e-01 +7.511260e-01 +1.018548e+00 +1.416018e+00 +5.759327e-01 +7.398598e-01 +7.261161e-01 +8.402852e-01
+2.216667e+00 +2.843936e+00 +2.225135e+00 +1.518306e+00 +9.322083e-01 +4.836858e-01 +5.992943e-01 +9.205256e-01 +5.517893e-01 +6.402794e-01 +4.978940e-01 +5.559375e-01 +2.587181e+00 +1.760830e+00 +1.216011e+00 +8.808100e-01 +7.477610e-01 +1.029855e+00 +1.413181e+00 +5.733956e-01 +7.365611e-01 +7.244381e-01 +8.480432e-01
+2.233333e+00 +2.892368e+00 +2.227793e+00 +1.540577e+00 +9.321565e-01 +4.820991e-01 +6.007000e-01 +9.163450e-01 +5.496312e-01 +6.408702e-01 +4.969921e-01 +5.568792e-01 +2.632104e+00 +1.761658e+00 +1.234410e+00 +8.806948e-01 +7.452788e-01 +1.039105e+00 +1.412065e+00 +5.712336e-01 +7.335708e-01 +7.237796e-01 +8.602459e-01
+2.250000e+00 +2.940107e+00 +2.226036e+00 +1.556181e+00 +9.300610e-01 +4.806664e-01 +6.011547e-01 +9.122563e-01 +5.476794e-01 +6.434595e-01 +4.965664e-01 +5.586877e-01 +2.676492e+00 +1.760566e+00 +1.247347e+00 +8.813597e-01 +7.433528e-01 +1.042743e+00 +1.408252e+00 +5.701232e-01 +7.314740e-01 +7.214548e-01 +8.738343e-01
+2.266667e+00 +2.993240e+00 +2.235325e+00 +1.570251e+00 +9.280366e-01 +4.793105e-01 +6.012745e-01 +9.085150e-01 +5.456112e-01 +6.445082e-01 +4.961824e-01 +5.611722e-01 +2.726729e+00 +1.769742e+00 +1.258905e+00 +8.857994e-01 +7.439453e-01 +1.043287e+00 +1.403131e+00 +5.681974e-01 +7.283356e-01 +7.192090e-01 +8.887531e-01
+2.283333e+00 +3.039703e+00 +2.229719e+00 +1.583038e+00 +9.294984e-01 +4.777497e-01 +5.998476e-01 +9.072741e-01 +5.436646e-01 +6.454992e-01 +4.962679e-01 +5.641888e-01 +2.770887e+00 +1.766282e+00 +1.269226e+00 +8.904071e-01 +7.413105e-01 +1.039717e+00 +1.402245e+00 +5.665042e-01 +7.252864e-01 +7.175819e-01 +9.053355e-01
+2.300000e+00 +3.145254e+00 +2.226895e+00 +1.597821e+00 +9.292533e-01 +4.762381e-01 +5.989156e-01 +9.045085e-01 +5.417156e-01 +6.458021e-01 +4.971987e-01 +5.686853e-01 +2.869716e+00 +1.764959e+00 +1.280910e+00 +8.962217e-01 +7.397478e-01 +1.038915e+00 +1.400508e+00 +5.644373e-01 +7.222497e-01 +7.172648e-01 +9.314134e-01
+2.316667e+00 +3.247688e+00 +2.234515e+00 +1.608970e+00 +9.279959e-01 +4.747533e-01 +5.986556e-01 +9.020050e-01 +5.397688e-01 +6.454135e-01 +4.998570e-01 +5.732551e-01 +2.965513e+00 +1.772374e+00 +1.289565e+00 +9.003699e-01 +7.417284e-01 +1.038987e+00 +1.398987e+00 +5.614624e-01 +7.193436e-01 +7.185606e-01 +9.559091e-01
+2.333333e+00 +3.323879e+00 +2.246987e+00 +1.618877e+00 +9.273552e-01 +4.732360e-01 +5.981899e-01 +8.989584e-01 +5.378743e-01 +6.458630e-01 +5.029824e-01 +5.788570e-01 +3.037273e+00 +1.784400e+00 +1.297255e+00 +9.067771e-01 +7.429155e-01 +1.038880e+00 +1.395448e+00 +5.587576e-01 +7.171537e-01 +7.178421e-01 +9.794586e-01
+2.350000e+00 +3.402742e+00 +2.247869e+00 +1.634591e+00 +9.264079e-01 +4.718738e-01 +5.974215e-01 +8.973862e-01 +5.364083e-01 +6.456606e-01 +5.053429e-01 +5.830600e-01 +3.111308e+00 +1.786804e+00 +1.309798e+00 +9.133856e-01 +7.431768e-01 +1.037712e+00 +1.395622e+00 +5.561882e-01 +7.145804e-01 +7.158996e-01 +9.997867e-01
+2.366667e+00 +3.509188e+00 +2.241491e+00 +1.648109e+00 +9.254849e-01 +4.703799e-01 +5.960127e-01 +8.953256e-01 +5.351711e-01 +6.449592e-01 +5.075265e-01 +5.871966e-01 +3.210885e+00 +1.782799e+00 +1.320604e+00 +9.198601e-01 +7.428036e-01 +1.035583e+00 +1.396261e+00 +5.535487e-01 +7.124706e-01 +7.146590e-01 +1.021332e+00
+2.383333e+00 +3.601514e+00 +2.234147e+00 +1.653762e+00 +9.218162e-01 +4.689097e-01 +5.941298e-01 +8.917252e-01 +5.338547e-01 +6.442343e-01 +5.092397e-01 +5.912453e-01 +3.297117e+00 +1.778488e+00 +1.325101e+00 +9.226199e-01 +7.444380e-01 +1.031827e+00 +1.390806e+00 +5.506709e-01 +7.114951e-01 +7.117655e-01 +1.039282e+00
+2.400000e+00 +3.712508e+00 +2.223581e+00 +1.669281e+00 +9.173885e-01 +4.675045e-01 +5.928089e-01 +8.879245e-01 +5.323946e-01 +6.429985e-01 +5.098277e-01 +5.939830e-01 +3.399953e+00 +1.769823e+00 +1.337676e+00 +9.209750e-01 +7.449491e-01 +1.033959e+00 +1.390297e+00 +5.477454e-01 +7.103963e-01 +7.108147e-01 +1.056306e+00
+2.416667e+00 +3.830076e+00 +2.213061e+00 +1.691419e+00 +9.128681e-01 +4.662887e-01 +5.911841e-01 +8.839187e-01 +5.317978e-01 +6.422331e-01 +5.098881e-01 +5.963013e-01 +3.508422e+00 +1.761375e+00 +1.355603e+00 +9.180529e-01 +7.473500e-01 +1.036206e+00 +1.388400e+00 +5.453051e-01 +7.097811e-01 +7.124297e-01 +1.074434e+00
+2.433333e+00 +3.933798e+00 +2.199336e+00 +1.707681e+00 +9.084281e-01 +4.648899e-01 +5.891966e-01 +8.806183e-01 +5.319924e-01 +6.425482e-01 +5.098375e-01 +5.984839e-01 +3.604884e+00 +1.750465e+00 +1.368879e+00 +9.162306e-01 +7.475464e-01 +1.034350e+00 +1.387883e+00 +5.432907e-01 +7.112301e-01 +7.140391e-01 +1.089383e+00
+2.450000e+00 +4.004400e+00 +2.185032e+00 +1.719403e+00 +9.039830e-01 +4.634838e-01 +5.869911e-01 +8.779157e-01 +5.320933e-01 +6.426272e-01 +5.096183e-01 +6.007614e-01 +3.670223e+00 +1.738574e+00 +1.378339e+00 +9.133885e-01 +7.442884e-01 +1.034367e+00 +1.386593e+00 +5.416068e-01 +7.109886e-01 +7.151593e-01 +1.102117e+00
+2.466667e+00 +4.072871e+00 +2.172380e+00 +1.739027e+00 +8.991274e-01 +4.620602e-01 +5.847771e-01 +8.751208e-01 +5.322283e-01 +6.431244e-01 +5.088395e-01 +6.031725e-01 +3.733344e+00 +1.727822e+00 +1.394061e+00 +9.087056e-01 +7.406520e-01 +1.031541e+00 +1.387369e+00 +5.403137e-01 +7.108532e-01 +7.182895e-01 +1.118032e+00
+2.483333e+00 +4.147940e+00 +2.157318e+00 +1.747996e+00 +8.950761e-01 +4.605800e-01 +5.829700e-01 +8.720346e-01 +5.315453e-01 +6.437378e-01 +5.079902e-01 +6.059817e-01 +3.802826e+00 +1.715604e+00 +1.400989e+00 +9.042326e-01 +7.380026e-01 +1.026731e+00 +1.387464e+00 +5.385402e-01 +7.105771e-01 +7.193258e-01 +1.133996e+00
+2.500000e+00 +4.217687e+00 +2.144274e+00 +1.766663e+00 +8.911964e-01 +4.592650e-01 +5.809092e-01 +8.687279e-01 +5.307763e-01 +6.431136e-01 +5.066825e-01 +6.070749e-01 +3.867105e+00 +1.704891e+00 +1.415731e+00 +8.985577e-01 +7.366881e-01 +1.024203e+00 +1.386762e+00 +5.371357e-01 +7.080337e-01 +7.241475e-01 +1.145339e+00
+2.516667e+00 +4.279183e+00 +2.130672e+00 +1.782684e+00 +8.880331e-01 +4.580049e-01 +5.789996e-01 +8.685228e-01 +5.297055e-01 +6.416990e-01 +5.055227e-01 +6.092767e-01 +3.924078e+00 +1.693947e+00 +1.428523e+00 +8.937447e-01 +7.352236e-01 +1.019625e+00 +1.391050e+00 +5.353310e-01 +7.053148e-01 +7.262492e-01 +1.159203e+00
+2.533333e+00 +4.314779e+00 +2.118138e+00 +1.798873e+00 +8.844768e-01 +4.567417e-01 +5.770797e-01 +8.669156e-01 +5.290250e-01 +6.408847e-01 +5.045866e-01 +6.120245e-01 +3.956618e+00 +1.683828e+00 +1.441465e+00 +8.881234e-01 +7.327297e-01 +1.015464e+00 +1.389268e+00 +5.338284e-01 +7.042157e-01 +7.263377e-01 +1.173710e+00
+2.550000e+00 +4.333453e+00 +2.114282e+00 +1.825494e+00 +8.803658e-01 +4.554598e-01 +5.762516e-01 +8.686465e-01 +5.281465e-01 +6.397187e-01 +5.036958e-01 +6.152122e-01 +3.973445e+00 +1.680337e+00 +1.463132e+00 +8.825312e-01 +7.292615e-01 +1.013838e+00 +1.392891e+00 +5.333574e-01 +7.019425e-01 +7.271910e-01 +1.189223e+00
+2.566667e+00 +4.330220e+00 +2.107017e+00 +1.844104e+00 +8.765403e-01 +4.542182e-01 +5.751329e-01 +8.684902e-01 +5.273342e-01 +6.379614e-01 +5.030430e-01 +6.170524e-01 +3.970401e+00 +1.674201e+00 +1.478892e+00 +8.770841e-01 +7.262778e-01 +1.009784e+00 +1.392515e+00 +5.340690e-01 +6.988796e-01 +7.265379e-01 +1.195501e+00
+2.583333e+00 +4.334706e+00 +2.102024e+00 +1.869422e+00 +8.724018e-01 +4.530590e-01 +5.754822e-01 +8.744205e-01 +5.274121e-01 +6.376022e-01 +5.023826e-01 +6.194009e-01 +3.976154e+00 +1.670244e+00 +1.500932e+00 +8.715935e-01 +7.240895e-01 +1.003392e+00 +1.404876e+00 +5.391115e-01 +6.968990e-01 +7.252628e-01 +1.199849e+00
+2.600000e+00 +4.344038e+00 +2.102366e+00 +1.889303e+00 +8.680881e-01 +4.521264e-01 +5.768567e-01 +8.817894e-01 +5.281753e-01 +6.406162e-01 +5.020593e-01 +6.246603e-01 +3.986357e+00 +1.670797e+00 +1.518213e+00 +8.664026e-01 +7.226824e-01 +9.969856e-01 +1.419731e+00 +5.452655e-01 +6.956471e-01 +7.248298e-01 +1.210141e+00
+2.616667e+00 +4.368647e+00 +2.105588e+00 +1.913843e+00 +8.637704e-01 +4.514517e-01 +5.771485e-01 +8.874887e-01 +5.290586e-01 +6.433240e-01 +5.018358e-01 +6.303950e-01 +4.012052e+00 +1.673630e+00 +1.539471e+00 +8.617915e-01 +7.244126e-01 +9.907562e-01 +1.427674e+00 +5.538774e-01 +6.929936e-01 +7.237771e-01 +1.219051e+00
+2.633333e+00 +4.394970e+00 +2.101805e+00 +1.944060e+00 +8.594166e-01 +4.509219e-01 +5.792777e-01 +8.929944e-01 +5.294987e-01 +6.478193e-01 +5.008757e-01 +6.365275e-01 +4.040093e+00 +1.671194e+00 +1.565900e+00 +8.578389e-01 +7.261633e-01 +9.852210e-01 +1.431442e+00 +5.626983e-01 +6.938640e-01 +7.208755e-01 +1.228795e+00
+2.650000e+00 +4.405807e+00 +2.097324e+00 +1.966256e+00 +8.550744e-01 +4.501591e-01 +5.794142e-01 +8.978780e-01 +5.296939e-01 +6.496244e-01 +5.003730e-01 +6.417499e-01 +4.052673e+00 +1.667932e+00 +1.585503e+00 +8.537140e-01 +7.256960e-01 +9.790501e-01 +1.434787e+00 +5.682616e-01 +6.927482e-01 +7.174579e-01 +1.237071e+00
+2.666667e+00 +4.432264e+00 +2.099429e+00 +1.991920e+00 +8.513008e-01 +4.494809e-01 +5.794112e-01 +9.001267e-01 +5.307057e-01 +6.523110e-01 +5.000487e-01 +6.461543e-01 +4.080206e+00 +1.669684e+00 +1.608345e+00 +8.495117e-01 +7.267268e-01 +9.737386e-01 +1.435755e+00 +5.754297e-01 +6.949449e-01 +7.143871e-01 +1.244190e+00
+2.683333e+00 +4.436253e+00 +2.099541e+00 +2.018220e+00 +8.471418e-01 +4.487621e-01 +5.796805e-01 +9.054618e-01 +5.324100e-01 +6.563660e-01 +4.995023e-01 +6.506438e-01 +4.085798e+00 +1.669837e+00 +1.631533e+00 +8.450935e-01 +7.264987e-01 +9.681592e-01 +1.441113e+00 +5.817971e-01 +6.974328e-01 +7.112306e-01 +1.252702e+00
+2.700000e+00 +4.425272e+00 +2.100923e+00 +2.034826e+00 +8.429766e-01 +4.485316e-01 +5.806789e-01 +9.136847e-01 +5.337452e-01 +6.624156e-01 +4.982196e-01 +6.547710e-01 +4.077281e+00 +1.670817e+00 +1.646154e+00 +8.412353e-01 +7.278498e-01 +9.636293e-01 +1.445521e+00 +5.869264e-01 +6.997735e-01 +7.088619e-01 +1.257746e+00
+2.716667e+00 +4.390995e+00 +2.115410e+00 +2.047238e+00 +8.386160e-01 +4.477869e-01 +5.834830e-01 +9.292956e-01 +5.356643e-01 +6.684620e-01 +4.974046e-01 +6.596925e-01 +4.045997e+00 +1.683043e+00 +1.657072e+00 +8.381954e-01 +7.279154e-01 +9.655299e-01 +1.454387e+00 +5.916457e-01 +7.019328e-01 +7.053854e-01 +1.264672e+00
+2.733333e+00 +4.362082e+00 +2.111033e+00 +2.060462e+00 +8.348345e-01 +4.467956e-01 +5.848785e-01 +9.431814e-01 +5.392889e-01 +6.752992e-01 +4.960597e-01 +6.610965e-01 +4.019609e+00 +1.679770e+00 +1.668443e+00 +8.340471e-01 +7.252160e-01 +9.634050e-01 +1.462567e+00 +5.984156e-01 +7.050739e-01 +7.031460e-01 +1.265489e+00
+2.750000e+00 +4.340205e+00 +2.102226e+00 +2.066477e+00 +8.329045e-01 +4.455730e-01 +5.857568e-01 +9.585788e-01 +5.448051e-01 +6.802146e-01 +4.960229e-01 +6.632492e-01 +4.000340e+00 +1.672649e+00 +1.674259e+00 +8.321615e-01 +7.219885e-01 +9.616611e-01 +1.471481e+00 +6.064543e-01 +7.080424e-01 +6.992669e-01 +1.266109e+00
+2.766667e+00 +4.310187e+00 +2.096133e+00 +2.067054e+00 +8.313170e-01 +4.443812e-01 +5.865968e-01 +9.736354e-01 +5.501764e-01 +6.842082e-01 +4.964272e-01 +6.659965e-01 +3.972866e+00 +1.667551e+00 +1.675369e+00 +8.303876e-01 +7.188754e-01 +9.608802e-01 +1.477365e+00 +6.142176e-01 +7.089563e-01 +6.952747e-01 +1.267467e+00
+2.783333e+00 +4.284320e+00 +2.082351e+00 +2.074224e+00 +8.303303e-01 +4.430699e-01 +5.858959e-01 +9.843744e-01 +5.573069e-01 +6.896713e-01 +4.962193e-01 +6.679893e-01 +3.949751e+00 +1.656461e+00 +1.681936e+00 +8.292680e-01 +7.149775e-01 +9.556563e-01 +1.481130e+00 +6.251915e-01 +7.109407e-01 +6.915893e-01 +1.267276e+00
+2.800000e+00 +4.265701e+00 +2.070242e+00 +2.081307e+00 +8.294994e-01 +4.418319e-01 +5.846710e-01 +9.958189e-01 +5.633682e-01 +6.931390e-01 +4.953598e-01 +6.696944e-01 +3.934063e+00 +1.646750e+00 +1.688759e+00 +8.292147e-01 +7.119881e-01 +9.503375e-01 +1.485731e+00 +6.332289e-01 +7.130792e-01 +6.879728e-01 +1.265605e+00
+2.816667e+00 +4.248715e+00 +2.057866e+00 +2.091331e+00 +8.260438e-01 +4.408670e-01 +5.833829e-01 +1.006774e+00 +5.676538e-01 +6.938706e-01 +4.941447e-01 +6.705746e-01 +3.919793e+00 +1.637003e+00 +1.698291e+00 +8.274265e-01 +7.110228e-01 +9.449633e-01 +1.487054e+00 +6.395564e-01 +7.123606e-01 +6.849348e-01 +1.262549e+00
+2.833333e+00 +4.231443e+00 +2.046494e+00 +2.094918e+00 +8.225033e-01 +4.401672e-01 +5.815198e-01 +1.014680e+00 +5.721190e-01 +6.937788e-01 +4.928178e-01 +6.703015e-01 +3.905019e+00 +1.628140e+00 +1.702525e+00 +8.256540e-01 +7.111285e-01 +9.393999e-01 +1.485373e+00 +6.438459e-01 +7.120634e-01 +6.818957e-01 +1.257485e+00
+2.850000e+00 +4.211135e+00 +2.034574e+00 +2.113154e+00 +8.193011e-01 +4.397471e-01 +5.802263e-01 +1.025067e+00 +5.763113e-01 +6.942601e-01 +4.913856e-01 +6.680998e-01 +3.886770e+00 +1.618300e+00 +1.719326e+00 +8.213071e-01 +7.125461e-01 +9.341316e-01 +1.488641e+00 +6.485441e-01 +7.129273e-01 +6.809742e-01 +1.252492e+00
+2.866667e+00 +4.191277e+00 +2.028249e+00 +2.109198e+00 +8.160191e-01 +4.392406e-01 +5.789731e-01 +1.034022e+00 +5.798165e-01 +6.947454e-01 +4.898248e-01 +6.666493e-01 +3.868896e+00 +1.613095e+00 +1.717151e+00 +8.176945e-01 +7.149778e-01 +9.295688e-01 +1.487881e+00 +6.493784e-01 +7.143950e-01 +6.785880e-01 +1.247105e+00
+2.883333e+00 +4.170349e+00 +2.031792e+00 +2.104716e+00 +8.126406e-01 +4.385802e-01 +5.776768e-01 +1.036163e+00 +5.833886e-01 +6.977392e-01 +4.881881e-01 +6.661125e-01 +3.850357e+00 +1.616110e+00 +1.714366e+00 +8.145587e-01 +7.179376e-01 +9.259358e-01 +1.480221e+00 +6.490844e-01 +7.204158e-01 +6.758482e-01 +1.243270e+00
+2.900000e+00 +4.147014e+00 +2.029380e+00 +2.093311e+00 +8.098356e-01 +4.378016e-01 +5.761543e-01 +1.033571e+00 +5.852257e-01 +7.003981e-01 +4.864855e-01 +6.643895e-01 +3.829645e+00 +1.614571e+00 +1.705575e+00 +8.114775e-01 +7.190787e-01 +9.211736e-01 +1.470507e+00 +6.474352e-01 +7.257663e-01 +6.733562e-01 +1.236462e+00
+2.916667e+00 +4.114738e+00 +2.019303e+00 +2.080592e+00 +8.108127e-01 +4.373684e-01 +5.747914e-01 +1.031712e+00 +5.870442e-01 +7.026996e-01 +4.847452e-01 +6.622017e-01 +3.800181e+00 +1.606615e+00 +1.695634e+00 +8.108586e-01 +7.187977e-01 +9.168465e-01 +1.461465e+00 +6.468850e-01 +7.286468e-01 +6.702377e-01 +1.229404e+00
+2.933333e+00 +4.084151e+00 +2.004287e+00 +2.067843e+00 +8.122182e-01 +4.369050e-01 +5.732290e-01 +1.031218e+00 +5.882712e-01 +7.033000e-01 +4.831490e-01 +6.594089e-01 +3.772368e+00 +1.594544e+00 +1.685488e+00 +8.105690e-01 +7.170094e-01 +9.115533e-01 +1.454895e+00 +6.457122e-01 +7.295446e-01 +6.669688e-01 +1.222379e+00
+2.950000e+00 +4.056487e+00 +1.988994e+00 +2.056598e+00 +8.127233e-01 +4.359492e-01 +5.714253e-01 +1.032209e+00 +5.895648e-01 +7.032021e-01 +4.821283e-01 +6.567285e-01 +3.747262e+00 +1.582392e+00 +1.676790e+00 +8.099713e-01 +7.135427e-01 +9.066021e-01 +1.449283e+00 +6.451835e-01 +7.296107e-01 +6.655235e-01 +1.215054e+00
+2.966667e+00 +4.040576e+00 +1.974554e+00 +2.048460e+00 +8.144676e-01 +4.347313e-01 +5.697145e-01 +1.031136e+00 +5.911561e-01 +7.033963e-01 +4.809705e-01 +6.538083e-01 +3.733565e+00 +1.571371e+00 +1.670967e+00 +8.118372e-01 +7.094248e-01 +9.030185e-01 +1.441517e+00 +6.454306e-01 +7.303851e-01 +6.636033e-01 +1.207310e+00
+2.983333e+00 +4.013870e+00 +1.960183e+00 +2.043550e+00 +8.149372e-01 +4.333731e-01 +5.680809e-01 +1.029394e+00 +5.924817e-01 +7.027859e-01 +4.800779e-01 +6.508545e-01 +3.709445e+00 +1.559887e+00 +1.667866e+00 +8.106770e-01 +7.056348e-01 +8.989228e-01 +1.435228e+00 +6.443335e-01 +7.309798e-01 +6.626019e-01 +1.199352e+00
+3.000000e+00 +3.987867e+00 +1.945367e+00 +2.029974e+00 +8.160982e-01 +4.320231e-01 +5.669011e-01 +1.026430e+00 +5.938769e-01 +7.008645e-01 +4.795906e-01 +6.479974e-01 +3.685804e+00 +1.548281e+00 +1.657004e+00 +8.105082e-01 +7.014854e-01 +8.956880e-01 +1.426714e+00 +6.442430e-01 +7.281049e-01 +6.614007e-01 +1.191425e+00
+3.016667e+00 +3.960224e+00 +1.930872e+00 +2.014494e+00 +8.178929e-01 +4.306717e-01 +5.659368e-01 +1.022740e+00 +5.952499e-01 +6.988379e-01 +4.787281e-01 +6.450769e-01 +3.660524e+00 +1.536652e+00 +1.644398e+00 +8.103009e-01 +6.976335e-01 +8.932922e-01 +1.418207e+00 +6.441135e-01 +7.250322e-01 +6.587207e-01 +1.183329e+00
+3.033333e+00 +3.945294e+00 +1.920050e+00 +2.000130e+00 +8.217361e-01 +4.293607e-01 +5.665289e-01 +1.021065e+00 +5.963228e-01 +6.966515e-01 +4.774818e-01 +6.435200e-01 +3.647503e+00 +1.527562e+00 +1.632678e+00 +8.125156e-01 +6.939742e-01 +8.963847e-01 +1.414491e+00 +6.424672e-01 +7.225710e-01 +6.550663e-01 +1.177386e+00
+3.050000e+00 +3.922217e+00 +1.905602e+00 +1.990159e+00 +8.296100e-01 +4.280511e-01 +5.686835e-01 +1.018664e+00 +5.987390e-01 +6.944292e-01 +4.759370e-01 +6.436785e-01 +3.626820e+00 +1.516486e+00 +1.624388e+00 +8.201906e-01 +6.899085e-01 +8.990169e-01 +1.407512e+00 +6.430298e-01 +7.189939e-01 +6.517556e-01 +1.174213e+00
+3.066667e+00 +3.904617e+00 +1.891957e+00 +1.982630e+00 +8.416720e-01 +4.267282e-01 +5.718271e-01 +1.014980e+00 +6.030020e-01 +6.919376e-01 +4.748567e-01 +6.441387e-01 +3.611391e+00 +1.506465e+00 +1.618103e+00 +8.327495e-01 +6.859808e-01 +9.020352e-01 +1.400043e+00 +6.443645e-01 +7.156070e-01 +6.491183e-01 +1.172920e+00
+3.083333e+00 +3.889625e+00 +1.883344e+00 +1.977971e+00 +8.545468e-01 +4.254991e-01 +5.733628e-01 +1.010160e+00 +6.060812e-01 +6.889497e-01 +4.737722e-01 +6.443278e-01 +3.598616e+00 +1.501715e+00 +1.614269e+00 +8.491744e-01 +6.826951e-01 +9.009009e-01 +1.391204e+00 +6.441141e-01 +7.124493e-01 +6.463811e-01 +1.170797e+00
+3.100000e+00 +3.871403e+00 +1.882890e+00 +1.972934e+00 +8.619962e-01 +4.243788e-01 +5.747720e-01 +1.004845e+00 +6.100123e-01 +6.859055e-01 +4.723558e-01 +6.457864e-01 +3.582834e+00 +1.504032e+00 +1.610499e+00 +8.623980e-01 +6.807214e-01 +8.981540e-01 +1.381951e+00 +6.455804e-01 +7.091353e-01 +6.433246e-01 +1.167833e+00
+3.116667e+00 +3.847811e+00 +1.892438e+00 +1.966033e+00 +8.729523e-01 +4.231529e-01 +5.754921e-01 +9.995596e-01 +6.138734e-01 +6.833352e-01 +4.711628e-01 +6.462969e-01 +3.561809e+00 +1.515427e+00 +1.604852e+00 +8.804589e-01 +6.783193e-01 +8.932080e-01 +1.373430e+00 +6.463593e-01 +7.060490e-01 +6.420471e-01 +1.164645e+00
+3.133333e+00 +3.818969e+00 +1.898405e+00 +1.955602e+00 +8.795923e-01 +4.223954e-01 +5.755499e-01 +9.946250e-01 +6.195565e-01 +6.810338e-01 +4.700608e-01 +6.457863e-01 +3.535383e+00 +1.523072e+00 +1.596543e+00 +8.912173e-01 +6.768988e-01 +8.882420e-01 +1.364843e+00 +6.501568e-01 +7.031709e-01 +6.399381e-01 +1.159230e+00
+3.150000e+00 +3.787954e+00 +1.900990e+00 +1.944399e+00 +8.863404e-01 +4.218762e-01 +5.753092e-01 +9.916846e-01 +6.257722e-01 +6.785437e-01 +4.688843e-01 +6.476862e-01 +3.506702e+00 +1.526968e+00 +1.587510e+00 +9.002809e-01 +6.759603e-01 +8.826520e-01 +1.355867e+00 +6.549873e-01 +7.000669e-01 +6.372222e-01 +1.159481e+00
+3.166667e+00 +3.759357e+00 +1.904803e+00 +1.931982e+00 +8.913084e-01 +4.216683e-01 +5.752203e-01 +9.880364e-01 +6.326558e-01 +6.764651e-01 +4.678096e-01 +6.503231e-01 +3.480632e+00 +1.531621e+00 +1.577224e+00 +9.083778e-01 +6.770605e-01 +8.773389e-01 +1.346619e+00 +6.588997e-01 +6.978661e-01 +6.342239e-01 +1.159414e+00
+3.183333e+00 +3.735816e+00 +1.932341e+00 +1.919371e+00 +8.943862e-01 +4.217636e-01 +5.747434e-01 +9.848409e-01 +6.392514e-01 +6.742285e-01 +4.670235e-01 +6.515845e-01 +3.459693e+00 +1.556520e+00 +1.566844e+00 +9.209059e-01 +6.810467e-01 +8.726474e-01 +1.337949e+00 +6.621180e-01 +6.957842e-01 +6.314048e-01 +1.155781e+00
+3.200000e+00 +3.714335e+00 +1.965153e+00 +1.906387e+00 +8.963730e-01 +4.214339e-01 +5.737150e-01 +9.805032e-01 +6.434284e-01 +6.721836e-01 +4.663693e-01 +6.509082e-01 +3.440550e+00 +1.586072e+00 +1.556287e+00 +9.322898e-01 +6.832645e-01 +8.702775e-01 +1.329252e+00 +6.634529e-01 +6.936827e-01 +6.283646e-01 +1.150171e+00
+3.216667e+00 +3.691003e+00 +1.992725e+00 +1.894105e+00 +8.958866e-01 +4.208898e-01 +5.723703e-01 +9.764962e-01 +6.444626e-01 +6.693845e-01 +4.654379e-01 +6.493983e-01 +3.419430e+00 +1.610561e+00 +1.546392e+00 +9.389406e-01 +6.844672e-01 +8.689156e-01 +1.320758e+00 +6.627169e-01 +6.901104e-01 +6.250000e-01 +1.143556e+00
+3.233333e+00 +3.663177e+00 +2.012712e+00 +1.883314e+00 +8.947709e-01 +4.201223e-01 +5.703754e-01 +9.733454e-01 +6.434101e-01 +6.664510e-01 +4.640800e-01 +6.481101e-01 +3.393879e+00 +1.628287e+00 +1.537722e+00 +9.429497e-01 +6.845803e-01 +8.660079e-01 +1.312607e+00 +6.606559e-01 +6.860395e-01 +6.217696e-01 +1.137677e+00
+3.250000e+00 +3.634517e+00 +2.024252e+00 +1.871136e+00 +8.946805e-01 +4.191696e-01 +5.684234e-01 +9.695271e-01 +6.422310e-01 +6.638828e-01 +4.626224e-01 +6.468833e-01 +3.367586e+00 +1.639083e+00 +1.527903e+00 +9.472954e-01 +6.834847e-01 +8.616986e-01 +1.304021e+00 +6.587470e-01 +6.821786e-01 +6.184151e-01 +1.131843e+00
+3.266667e+00 +3.606773e+00 +2.035483e+00 +1.857351e+00 +8.947443e-01 +4.180320e-01 +5.662851e-01 +9.645016e-01 +6.400151e-01 +6.610699e-01 +4.610645e-01 +6.441346e-01 +3.342095e+00 +1.650093e+00 +1.516684e+00 +9.513344e-01 +6.800806e-01 +8.592645e-01 +1.295934e+00 +6.558791e-01 +6.781755e-01 +6.149680e-01 +1.124231e+00
+3.283333e+00 +3.578434e+00 +2.049437e+00 +1.845813e+00 +8.950934e-01 +4.168519e-01 +5.642637e-01 +9.609366e-01 +6.380689e-01 +6.583689e-01 +4.595555e-01 +6.418083e-01 +3.315569e+00 +1.662545e+00 +1.507374e+00 +9.548693e-01 +6.770230e-01 +8.587925e-01 +1.287064e+00 +6.539137e-01 +6.745947e-01 +6.124004e-01 +1.117011e+00
+3.300000e+00 +3.557443e+00 +2.073058e+00 +1.833099e+00 +8.989997e-01 +4.157315e-01 +5.622795e-01 +9.565695e-01 +6.360668e-01 +6.557517e-01 +4.581451e-01 +6.399163e-01 +3.295435e+00 +1.684502e+00 +1.497117e+00 +9.622989e-01 +6.731047e-01 +8.590491e-01 +1.282943e+00 +6.524839e-01 +6.710785e-01 +6.100156e-01 +1.110670e+00
+3.316667e+00 +3.579036e+00 +2.082409e+00 +1.822637e+00 +9.033807e-01 +4.148342e-01 +5.602798e-01 +9.518203e-01 +6.337271e-01 +6.537804e-01 +4.568156e-01 +6.379139e-01 +3.314505e+00 +1.693801e+00 +1.488968e+00 +9.649279e-01 +6.696990e-01 +8.607340e-01 +1.279487e+00 +6.511112e-01 +6.716010e-01 +6.085682e-01 +1.104032e+00
+3.333333e+00 +3.582360e+00 +2.088006e+00 +1.813279e+00 +9.075155e-01 +4.140482e-01 +5.584661e-01 +9.468295e-01 +6.310458e-01 +6.516769e-01 +4.558221e-01 +6.357425e-01 +3.316737e+00 +1.699732e+00 +1.481731e+00 +9.675956e-01 +6.664309e-01 +8.618334e-01 +1.273210e+00 +6.491847e-01 +6.710756e-01 +6.078648e-01 +1.096960e+00
+3.350000e+00 +3.571609e+00 +2.100842e+00 +1.805709e+00 +9.119546e-01 +4.131888e-01 +5.566060e-01 +9.421055e-01 +6.293361e-01 +6.497493e-01 +4.549132e-01 +6.335410e-01 +3.306311e+00 +1.712034e+00 +1.475977e+00 +9.727699e-01 +6.631467e-01 +8.598644e-01 +1.269813e+00 +6.497543e-01 +6.684513e-01 +6.073756e-01 +1.089655e+00
+3.366667e+00 +3.569104e+00 +2.112892e+00 +1.804102e+00 +9.154887e-01 +4.123729e-01 +5.547544e-01 +9.371498e-01 +6.277251e-01 +6.479491e-01 +4.540287e-01 +6.311824e-01 +3.303609e+00 +1.723132e+00 +1.475249e+00 +9.761637e-01 +6.603631e-01 +8.577918e-01 +1.265533e+00 +6.512226e-01 +6.663834e-01 +6.076686e-01 +1.083335e+00
+3.383333e+00 +3.564448e+00 +2.124690e+00 +1.809604e+00 +9.183982e-01 +4.115539e-01 +5.531759e-01 +9.323909e-01 +6.274234e-01 +6.471102e-01 +4.533917e-01 +6.290486e-01 +3.299412e+00 +1.734106e+00 +1.480570e+00 +9.812661e-01 +6.573996e-01 +8.548857e-01 +1.260474e+00 +6.548840e-01 +6.642235e-01 +6.097173e-01 +1.077598e+00
+3.400000e+00 +3.552245e+00 +2.135163e+00 +1.819701e+00 +9.208901e-01 +4.109092e-01 +5.522124e-01 +9.280983e-01 +6.274392e-01 +6.468320e-01 +4.531609e-01 +6.273761e-01 +3.287879e+00 +1.744002e+00 +1.489973e+00 +9.841377e-01 +6.556543e-01 +8.515830e-01 +1.256421e+00 +6.608160e-01 +6.620711e-01 +6.121761e-01 +1.071905e+00
+3.416667e+00 +3.543257e+00 +2.149775e+00 +1.829743e+00 +9.265271e-01 +4.102032e-01 +5.519497e-01 +9.243257e-01 +6.277843e-01 +6.471101e-01 +4.531925e-01 +6.261218e-01 +3.279323e+00 +1.757818e+00 +1.499241e+00 +9.920190e-01 +6.533846e-01 +8.479533e-01 +1.252961e+00 +6.660701e-01 +6.602698e-01 +6.166003e-01 +1.068618e+00
+3.433333e+00 +3.527684e+00 +2.163508e+00 +1.835005e+00 +9.303911e-01 +4.097712e-01 +5.526720e-01 +9.222164e-01 +6.269544e-01 +6.484827e-01 +4.532583e-01 +6.251529e-01 +3.264883e+00 +1.770528e+00 +1.504960e+00 +9.979641e-01 +6.525756e-01 +8.451154e-01 +1.250197e+00 +6.694468e-01 +6.615226e-01 +6.189307e-01 +1.063553e+00
+3.450000e+00 +3.506330e+00 +2.180152e+00 +1.842752e+00 +9.346406e-01 +4.097218e-01 +5.551996e-01 +9.188479e-01 +6.253282e-01 +6.517602e-01 +4.531163e-01 +6.234194e-01 +3.245238e+00 +1.786389e+00 +1.512333e+00 +1.007180e+00 +6.515543e-01 +8.456512e-01 +1.244682e+00 +6.704770e-01 +6.628063e-01 +6.211938e-01 +1.060603e+00
+3.466667e+00 +3.493210e+00 +2.187560e+00 +1.848522e+00 +9.399547e-01 +4.092640e-01 +5.568063e-01 +9.155542e-01 +6.233440e-01 +6.533201e-01 +4.529596e-01 +6.216443e-01 +3.232803e+00 +1.794110e+00 +1.517985e+00 +1.013850e+00 +6.483217e-01 +8.483470e-01 +1.236869e+00 +6.713592e-01 +6.638164e-01 +6.229229e-01 +1.056875e+00
+3.483333e+00 +3.466387e+00 +2.191641e+00 +1.853677e+00 +9.461106e-01 +4.092077e-01 +5.587758e-01 +9.110327e-01 +6.211612e-01 +6.549173e-01 +4.535448e-01 +6.192026e-01 +3.207928e+00 +1.799597e+00 +1.523110e+00 +1.023118e+00 +6.456743e-01 +8.489441e-01 +1.229307e+00 +6.708938e-01 +6.638118e-01 +6.254308e-01 +1.050296e+00
+3.500000e+00 +3.438763e+00 +2.185352e+00 +1.851155e+00 +9.546861e-01 +4.093488e-01 +5.616836e-01 +9.072624e-01 +6.192604e-01 +6.592697e-01 +4.542874e-01 +6.167227e-01 +3.182501e+00 +1.795793e+00 +1.522172e+00 +1.034898e+00 +6.442591e-01 +8.487094e-01 +1.221211e+00 +6.698629e-01 +6.669754e-01 +6.257778e-01 +1.043416e+00
+3.516667e+00 +3.418193e+00 +2.173600e+00 +1.843563e+00 +9.643962e-01 +4.098502e-01 +5.634214e-01 +9.050835e-01 +6.177946e-01 +6.640889e-01 +4.554227e-01 +6.144078e-01 +3.163895e+00 +1.787085e+00 +1.516655e+00 +1.048152e+00 +6.436801e-01 +8.470611e-01 +1.216482e+00 +6.681578e-01 +6.691151e-01 +6.261153e-01 +1.036543e+00
+3.533333e+00 +3.393060e+00 +2.165008e+00 +1.839171e+00 +9.653956e-01 +4.111856e-01 +5.665029e-01 +9.040157e-01 +6.174959e-01 +6.691687e-01 +4.573512e-01 +6.124450e-01 +3.140779e+00 +1.780398e+00 +1.513719e+00 +1.051370e+00 +6.467939e-01 +8.462700e-01 +1.210755e+00 +6.683174e-01 +6.710966e-01 +6.282041e-01 +1.029947e+00
+3.550000e+00 +3.371366e+00 +2.163294e+00 +1.829807e+00 +9.678968e-01 +4.120262e-01 +5.695551e-01 +9.026375e-01 +6.186909e-01 +6.739117e-01 +4.587733e-01 +6.105108e-01 +3.120741e+00 +1.779878e+00 +1.506558e+00 +1.059011e+00 +6.507205e-01 +8.445939e-01 +1.204595e+00 +6.698225e-01 +6.717227e-01 +6.280966e-01 +1.023346e+00
+3.566667e+00 +3.351316e+00 +2.157595e+00 +1.819966e+00 +9.696447e-01 +4.132240e-01 +5.742888e-01 +9.059548e-01 +6.194304e-01 +6.774324e-01 +4.608661e-01 +6.094500e-01 +3.101655e+00 +1.775713e+00 +1.498854e+00 +1.061950e+00 +6.553895e-01 +8.467530e-01 +1.202489e+00 +6.717654e-01 +6.709188e-01 +6.285272e-01 +1.018595e+00
+3.583333e+00 +3.332774e+00 +2.153034e+00 +1.808909e+00 +9.746563e-01 +4.142478e-01 +5.783723e-01 +9.082948e-01 +6.211796e-01 +6.814079e-01 +4.621611e-01 +6.081852e-01 +3.083810e+00 +1.772611e+00 +1.490308e+00 +1.066630e+00 +6.596592e-01 +8.470202e-01 +1.199219e+00 +6.756549e-01 +6.707673e-01 +6.274255e-01 +1.014006e+00
+3.600000e+00 +3.326480e+00 +2.149624e+00 +1.796267e+00 +9.787817e-01 +4.155262e-01 +5.826475e-01 +9.133250e-01 +6.239947e-01 +6.844781e-01 +4.630179e-01 +6.080713e-01 +3.076870e+00 +1.770190e+00 +1.480021e+00 +1.069328e+00 +6.656825e-01 +8.483893e-01 +1.196328e+00 +6.813657e-01 +6.692282e-01 +6.260841e-01 +1.012796e+00
+3.616667e+00 +3.319072e+00 +2.135122e+00 +1.782969e+00 +9.785269e-01 +4.170037e-01 +5.859658e-01 +9.188639e-01 +6.285008e-01 +6.865849e-01 +4.635067e-01 +6.073409e-01 +3.069074e+00 +1.758134e+00 +1.469217e+00 +1.065129e+00 +6.702742e-01 +8.495836e-01 +1.195135e+00 +6.878162e-01 +6.669699e-01 +6.243019e-01 +1.009906e+00
+3.633333e+00 +3.308820e+00 +2.121509e+00 +1.770037e+00 +9.778438e-01 +4.186332e-01 +5.895031e-01 +9.190256e-01 +6.332929e-01 +6.911027e-01 +4.644266e-01 +6.058263e-01 +3.058861e+00 +1.746714e+00 +1.458318e+00 +1.059293e+00 +6.742769e-01 +8.490983e-01 +1.189616e+00 +6.934847e-01 +6.672502e-01 +6.245007e-01 +1.007366e+00
+3.650000e+00 +3.310005e+00 +2.114075e+00 +1.756665e+00 +9.766554e-01 +4.207915e-01 +5.923488e-01 +9.186744e-01 +6.386734e-01 +6.948743e-01 +4.654401e-01 +6.043764e-01 +3.059048e+00 +1.740125e+00 +1.447438e+00 +1.054136e+00 +6.808034e-01 +8.484892e-01 +1.182292e+00 +7.014091e-01 +6.667223e-01 +6.240233e-01 +1.004539e+00
+3.666667e+00 +3.320090e+00 +2.100979e+00 +1.744742e+00 +9.741700e-01 +4.220809e-01 +5.945941e-01 +9.202245e-01 +6.427540e-01 +6.959855e-01 +4.660902e-01 +6.032206e-01 +3.067322e+00 +1.728992e+00 +1.437749e+00 +1.047959e+00 +6.834435e-01 +8.503396e-01 +1.175479e+00 +7.067864e-01 +6.646482e-01 +6.231871e-01 +1.004290e+00
+3.683333e+00 +3.340284e+00 +2.097227e+00 +1.733033e+00 +9.713792e-01 +4.227967e-01 +5.959515e-01 +9.197907e-01 +6.497110e-01 +6.972056e-01 +4.672089e-01 +6.016681e-01 +3.085047e+00 +1.725528e+00 +1.428122e+00 +1.043064e+00 +6.844909e-01 +8.520104e-01 +1.167542e+00 +7.162031e-01 +6.624974e-01 +6.244200e-01 +1.003559e+00
+3.700000e+00 +3.389095e+00 +2.095813e+00 +1.720666e+00 +9.709285e-01 +4.228181e-01 +5.958792e-01 +9.196770e-01 +6.553816e-01 +6.956457e-01 +4.687131e-01 +5.996090e-01 +3.129476e+00 +1.724195e+00 +1.418024e+00 +1.039784e+00 +6.831877e-01 +8.520962e-01 +1.159696e+00 +7.269004e-01 +6.593083e-01 +6.294101e-01 +1.001443e+00
+3.716667e+00 +3.413355e+00 +2.086664e+00 +1.711772e+00 +9.689237e-01 +4.224084e-01 +5.961035e-01 +9.183826e-01 +6.593102e-01 +6.941812e-01 +4.695242e-01 +5.972899e-01 +3.151690e+00 +1.716597e+00 +1.411081e+00 +1.035284e+00 +6.806534e-01 +8.506201e-01 +1.152071e+00 +7.344749e-01 +6.567961e-01 +6.324066e-01 +9.978531e-01
+3.733333e+00 +3.434056e+00 +2.085031e+00 +1.707982e+00 +9.670330e-01 +4.218905e-01 +5.957850e-01 +9.155500e-01 +6.635473e-01 +6.911968e-01 +4.706094e-01 +5.949584e-01 +3.171094e+00 +1.715392e+00 +1.408934e+00 +1.031545e+00 +6.783257e-01 +8.467795e-01 +1.146067e+00 +7.451232e-01 +6.543181e-01 +6.353522e-01 +9.925516e-01
+3.750000e+00 +3.463248e+00 +2.082969e+00 +1.697860e+00 +9.658703e-01 +4.215526e-01 +5.949319e-01 +9.132893e-01 +6.690967e-01 +6.883971e-01 +4.718850e-01 +5.925006e-01 +3.198178e+00 +1.713660e+00 +1.400957e+00 +1.028057e+00 +6.785722e-01 +8.421020e-01 +1.138724e+00 +7.552010e-01 +6.507570e-01 +6.409142e-01 +9.866667e-01
+3.766667e+00 +3.507080e+00 +2.076194e+00 +1.687409e+00 +9.652713e-01 +4.208944e-01 +5.933409e-01 +9.103117e-01 +6.714875e-01 +6.853657e-01 +4.719960e-01 +5.899642e-01 +3.239068e+00 +1.708082e+00 +1.392755e+00 +1.023783e+00 +6.779208e-01 +8.381589e-01 +1.131183e+00 +7.625158e-01 +6.481155e-01 +6.436021e-01 +9.809133e-01
+3.783333e+00 +3.553890e+00 +2.067511e+00 +1.677427e+00 +9.613058e-01 +4.203569e-01 +5.919917e-01 +9.074742e-01 +6.742433e-01 +6.822552e-01 +4.723615e-01 +5.875032e-01 +3.283506e+00 +1.700958e+00 +1.385021e+00 +1.017749e+00 +6.772695e-01 +8.330814e-01 +1.123652e+00 +7.710073e-01 +6.461336e-01 +6.463471e-01 +9.747768e-01
+3.800000e+00 +3.583594e+00 +2.057382e+00 +1.666223e+00 +9.599720e-01 +4.195507e-01 +5.905744e-01 +9.056164e-01 +6.778291e-01 +6.794551e-01 +4.731338e-01 +5.852046e-01 +3.311269e+00 +1.692677e+00 +1.376128e+00 +1.012429e+00 +6.761711e-01 +8.283190e-01 +1.116774e+00 +7.799704e-01 +6.429871e-01 +6.500913e-01 +9.687247e-01
+3.816667e+00 +3.619530e+00 +2.047351e+00 +1.654368e+00 +9.588876e-01 +4.190230e-01 +5.891384e-01 +9.048959e-01 +6.813397e-01 +6.767513e-01 +4.748395e-01 +5.831064e-01 +3.344825e+00 +1.684306e+00 +1.366588e+00 +1.007318e+00 +6.763317e-01 +8.240116e-01 +1.109975e+00 +7.882076e-01 +6.399658e-01 +6.555304e-01 +9.628158e-01
+3.833333e+00 +3.669043e+00 +2.039089e+00 +1.644932e+00 +9.559835e-01 +4.194662e-01 +5.895208e-01 +9.051163e-01 +6.835725e-01 +6.750869e-01 +4.768150e-01 +5.814773e-01 +3.391167e+00 +1.677008e+00 +1.359379e+00 +1.001194e+00 +6.787321e-01 +8.242392e-01 +1.103349e+00 +7.957944e-01 +6.382715e-01 +6.610440e-01 +9.567520e-01
+3.850000e+00 +3.707692e+00 +2.033359e+00 +1.635564e+00 +9.571774e-01 +4.207427e-01 +5.912836e-01 +9.056795e-01 +6.885346e-01 +6.738113e-01 +4.814123e-01 +5.812942e-01 +3.426610e+00 +1.671867e+00 +1.352313e+00 +9.979471e-01 +6.841569e-01 +8.271896e-01 +1.096395e+00 +8.064585e-01 +6.357348e-01 +6.699636e-01 +9.517065e-01
+3.866667e+00 +3.754721e+00 +2.024105e+00 +1.627680e+00 +9.569135e-01 +4.216264e-01 +5.934887e-01 +9.069235e-01 +6.946331e-01 +6.727644e-01 +4.858216e-01 +5.817221e-01 +3.470233e+00 +1.664026e+00 +1.346477e+00 +9.938343e-01 +6.849469e-01 +8.332123e-01 +1.089261e+00 +8.191618e-01 +6.334309e-01 +6.807701e-01 +9.459239e-01
+3.883333e+00 +3.818288e+00 +2.015031e+00 +1.617816e+00 +9.529900e-01 +4.222746e-01 +5.988603e-01 +9.063210e-01 +7.010769e-01 +6.729685e-01 +4.905337e-01 +5.827130e-01 +3.529564e+00 +1.656233e+00 +1.338811e+00 +9.882667e-01 +6.860145e-01 +8.454338e-01 +1.082450e+00 +8.302700e-01 +6.303643e-01 +6.908575e-01 +9.407085e-01
+3.900000e+00 +3.817331e+00 +2.002324e+00 +1.608127e+00 +9.504529e-01 +4.231595e-01 +6.040760e-01 +9.053238e-01 +7.096167e-01 +6.746619e-01 +4.946075e-01 +5.834558e-01 +3.528053e+00 +1.645725e+00 +1.331070e+00 +9.833648e-01 +6.868646e-01 +8.534588e-01 +1.075775e+00 +8.425255e-01 +6.275528e-01 +6.944419e-01 +9.371480e-01
+3.916667e+00 +3.832116e+00 +1.993768e+00 +1.596019e+00 +9.462528e-01 +4.236914e-01 +6.088351e-01 +9.032842e-01 +7.148631e-01 +6.762635e-01 +4.979956e-01 +5.835832e-01 +3.541476e+00 +1.638708e+00 +1.321009e+00 +9.778173e-01 +6.883429e-01 +8.588488e-01 +1.071467e+00 +8.481802e-01 +6.250097e-01 +6.985998e-01 +9.323323e-01
+3.933333e+00 +3.844584e+00 +1.990305e+00 +1.584744e+00 +9.431553e-01 +4.238077e-01 +6.137236e-01 +9.016526e-01 +7.226729e-01 +6.784164e-01 +5.001428e-01 +5.830729e-01 +3.552495e+00 +1.636218e+00 +1.311636e+00 +9.746911e-01 +6.886323e-01 +8.672786e-01 +1.066699e+00 +8.531757e-01 +6.248272e-01 +7.006049e-01 +9.274419e-01
+3.950000e+00 +3.864778e+00 +1.989872e+00 +1.573245e+00 +9.411022e-01 +4.230787e-01 +6.154256e-01 +8.991479e-01 +7.274510e-01 +6.779609e-01 +5.007735e-01 +5.816367e-01 +3.571220e+00 +1.636769e+00 +1.302094e+00 +9.732434e-01 +6.868666e-01 +8.682709e-01 +1.063997e+00 +8.580647e-01 +6.224038e-01 +7.005185e-01 +9.228964e-01
+3.966667e+00 +3.881096e+00 +1.989870e+00 +1.565081e+00 +9.385829e-01 +4.222809e-01 +6.165162e-01 +8.955704e-01 +7.310198e-01 +6.768349e-01 +5.016459e-01 +5.803571e-01 +3.586405e+00 +1.637160e+00 +1.295496e+00 +9.716323e-01 +6.845114e-01 +8.706851e-01 +1.058558e+00 +8.624823e-01 +6.190480e-01 +6.998994e-01 +9.197865e-01
+3.983333e+00 +3.884325e+00 +1.986723e+00 +1.560691e+00 +9.364400e-01 +4.213463e-01 +6.180776e-01 +8.916063e-01 +7.366592e-01 +6.787362e-01 +5.029077e-01 +5.795226e-01 +3.589359e+00 +1.634904e+00 +1.292217e+00 +9.703077e-01 +6.814067e-01 +8.737698e-01 +1.053070e+00 +8.697294e-01 +6.174328e-01 +6.986053e-01 +9.182215e-01
+4.000000e+00 +3.878998e+00 +1.990282e+00 +1.552412e+00 +9.355475e-01 +4.203584e-01 +6.193566e-01 +8.874272e-01 +7.437403e-01 +6.823651e-01 +5.033661e-01 +5.783347e-01 +3.584081e+00 +1.638500e+00 +1.285558e+00 +9.701591e-01 +6.778250e-01 +8.782884e-01 +1.048127e+00 +8.775410e-01 +6.172930e-01 +6.972269e-01 +9.138433e-01
+4.016667e+00 +3.867494e+00 +2.000589e+00 +1.544162e+00 +9.342705e-01 +4.194785e-01 +6.222542e-01 +8.838013e-01 +7.483704e-01 +6.841110e-01 +5.040117e-01 +5.772123e-01 +3.573257e+00 +1.647565e+00 +1.278973e+00 +9.713529e-01 +6.751438e-01 +8.852326e-01 +1.043112e+00 +8.803322e-01 +6.166806e-01 +6.965982e-01 +9.087748e-01
+4.033333e+00 +3.852771e+00 +2.012902e+00 +1.536639e+00 +9.325064e-01 +4.188306e-01 +6.248801e-01 +8.792460e-01 +7.522234e-01 +6.887762e-01 +5.042793e-01 +5.762204e-01 +3.559694e+00 +1.658582e+00 +1.273231e+00 +9.723682e-01 +6.729094e-01 +8.918705e-01 +1.039432e+00 +8.813981e-01 +6.190554e-01 +6.942413e-01 +9.038725e-01
+4.050000e+00 +3.865446e+00 +2.019332e+00 +1.528515e+00 +9.317567e-01 +4.183280e-01 +6.287103e-01 +8.751358e-01 +7.537885e-01 +6.931923e-01 +5.056065e-01 +5.764813e-01 +3.572117e+00 +1.664873e+00 +1.267004e+00 +9.755723e-01 +6.704297e-01 +9.037685e-01 +1.033962e+00 +8.791143e-01 +6.216005e-01 +6.919191e-01 +9.028434e-01
+4.066667e+00 +3.879349e+00 +2.029319e+00 +1.520374e+00 +9.310749e-01 +4.175275e-01 +6.325976e-01 +8.719420e-01 +7.538099e-01 +6.968269e-01 +5.064879e-01 +5.773539e-01 +3.586273e+00 +1.674066e+00 +1.260741e+00 +9.795561e-01 +6.672496e-01 +9.155024e-01 +1.028205e+00 +8.747500e-01 +6.252350e-01 +6.892793e-01 +9.023622e-01
+4.083333e+00 +3.882325e+00 +2.051403e+00 +1.513575e+00 +9.308685e-01 +4.166427e-01 +6.353540e-01 +8.683412e-01 +7.524969e-01 +6.997880e-01 +5.078611e-01 +5.793677e-01 +3.590471e+00 +1.693221e+00 +1.255646e+00 +9.840022e-01 +6.636668e-01 +9.266060e-01 +1.022488e+00 +8.696590e-01 +6.291730e-01 +6.873901e-01 +9.032162e-01
+4.100000e+00 +3.895952e+00 +2.087499e+00 +1.508074e+00 +9.312018e-01 +4.156513e-01 +6.383531e-01 +8.643292e-01 +7.526230e-01 +7.025132e-01 +5.095928e-01 +5.798017e-01 +3.604634e+00 +1.724508e+00 +1.251693e+00 +9.913625e-01 +6.615981e-01 +9.389616e-01 +1.018657e+00 +8.654116e-01 +6.328213e-01 +6.847680e-01 +9.034248e-01
+4.116667e+00 +3.895494e+00 +2.111493e+00 +1.500353e+00 +9.293449e-01 +4.146526e-01 +6.398406e-01 +8.601991e-01 +7.540415e-01 +7.030758e-01 +5.101428e-01 +5.786508e-01 +3.604821e+00 +1.745209e+00 +1.245570e+00 +9.937098e-01 +6.604551e-01 +9.458265e-01 +1.014264e+00 +8.636507e-01 +6.327843e-01 +6.814320e-01 +9.009342e-01
+4.133333e+00 +3.879336e+00 +2.147858e+00 +1.494627e+00 +9.271483e-01 +4.138784e-01 +6.431161e-01 +8.569509e-01 +7.542996e-01 +7.025018e-01 +5.113240e-01 +5.783014e-01 +3.589565e+00 +1.776352e+00 +1.241182e+00 +9.955166e-01 +6.590668e-01 +9.588220e-01 +1.009484e+00 +8.620426e-01 +6.310442e-01 +6.796189e-01 +8.984660e-01
+4.150000e+00 +3.873359e+00 +2.188389e+00 +1.485766e+00 +9.251966e-01 +4.133777e-01 +6.450958e-01 +8.537769e-01 +7.538371e-01 +7.018123e-01 +5.117775e-01 +5.774835e-01 +3.583741e+00 +1.811447e+00 +1.233963e+00 +9.991998e-01 +6.596451e-01 +9.685146e-01 +1.005103e+00 +8.598617e-01 +6.287915e-01 +6.780881e-01 +8.945402e-01
+4.166667e+00 +3.854719e+00 +2.246895e+00 +1.477105e+00 +9.253841e-01 +4.130799e-01 +6.470727e-01 +8.504179e-01 +7.550189e-01 +7.018973e-01 +5.130251e-01 +5.772370e-01 +3.566129e+00 +1.862452e+00 +1.226962e+00 +1.008190e+00 +6.602090e-01 +9.792917e-01 +1.001395e+00 +8.596163e-01 +6.273250e-01 +6.768456e-01 +8.916154e-01
+4.183333e+00 +3.841144e+00 +2.320971e+00 +1.473110e+00 +9.266763e-01 +4.128726e-01 +6.491279e-01 +8.468707e-01 +7.556753e-01 +7.014792e-01 +5.148758e-01 +5.777391e-01 +3.553214e+00 +1.926975e+00 +1.224046e+00 +1.020630e+00 +6.611290e-01 +9.934083e-01 +9.984762e-01 +8.591054e-01 +6.254319e-01 +6.754845e-01 +8.917227e-01
+4.200000e+00 +3.846025e+00 +2.392144e+00 +1.474452e+00 +9.249047e-01 +4.126210e-01 +6.509117e-01 +8.428902e-01 +7.543286e-01 +7.003113e-01 +5.156246e-01 +5.773061e-01 +3.557459e+00 +1.988250e+00 +1.225657e+00 +1.027511e+00 +6.644714e-01 +1.006642e+00 +9.976042e-01 +8.563601e-01 +6.229193e-01 +6.736082e-01 +8.915864e-01
+4.216667e+00 +3.842364e+00 +2.442445e+00 +1.472540e+00 +9.243916e-01 +4.119802e-01 +6.525643e-01 +8.399999e-01 +7.525003e-01 +6.992872e-01 +5.155065e-01 +5.760612e-01 +3.553737e+00 +2.031852e+00 +1.224365e+00 +1.034688e+00 +6.652872e-01 +1.017293e+00 +9.935416e-01 +8.538823e-01 +6.204772e-01 +6.709983e-01 +8.900212e-01
+4.233333e+00 +3.856961e+00 +2.489586e+00 +1.465155e+00 +9.233258e-01 +4.113664e-01 +6.554114e-01 +8.368841e-01 +7.507642e-01 +6.982399e-01 +5.149816e-01 +5.748211e-01 +3.567456e+00 +2.072603e+00 +1.218329e+00 +1.040016e+00 +6.639935e-01 +1.035200e+00 +9.908068e-01 +8.507512e-01 +6.174150e-01 +6.674095e-01 +8.873473e-01
+4.250000e+00 +3.853720e+00 +2.542975e+00 +1.461414e+00 +9.240629e-01 +4.109404e-01 +6.607384e-01 +8.351624e-01 +7.490659e-01 +6.971778e-01 +5.139226e-01 +5.733486e-01 +3.564635e+00 +2.118835e+00 +1.215517e+00 +1.049574e+00 +6.620077e-01 +1.057709e+00 +9.858106e-01 +8.471714e-01 +6.147838e-01 +6.639278e-01 +8.843410e-01
+4.266667e+00 +3.849963e+00 +2.594992e+00 +1.455302e+00 +9.249117e-01 +4.105789e-01 +6.667149e-01 +8.339061e-01 +7.459494e-01 +6.975161e-01 +5.128360e-01 +5.713640e-01 +3.561673e+00 +2.164247e+00 +1.210346e+00 +1.059787e+00 +6.592186e-01 +1.079174e+00 +9.802396e-01 +8.430492e-01 +6.128116e-01 +6.610521e-01 +8.812942e-01
+4.283333e+00 +3.837836e+00 +2.646599e+00 +1.450230e+00 +9.231368e-01 +4.102444e-01 +6.723326e-01 +8.315962e-01 +7.434210e-01 +7.001305e-01 +5.125204e-01 +5.695959e-01 +3.550533e+00 +2.209213e+00 +1.206157e+00 +1.065060e+00 +6.575945e-01 +1.097667e+00 +9.759136e-01 +8.400711e-01 +6.123436e-01 +6.581071e-01 +8.789940e-01
+4.300000e+00 +3.819684e+00 +2.702580e+00 +1.443364e+00 +9.240798e-01 +4.102635e-01 +6.758103e-01 +8.281613e-01 +7.417767e-01 +7.032941e-01 +5.134454e-01 +5.677576e-01 +3.533855e+00 +2.259207e+00 +1.200308e+00 +1.075512e+00 +6.561774e-01 +1.109668e+00 +9.728144e-01 +8.389118e-01 +6.119045e-01 +6.570682e-01 +8.756533e-01
+4.316667e+00 +3.808830e+00 +2.761302e+00 +1.437108e+00 +9.258217e-01 +4.102168e-01 +6.771706e-01 +8.241432e-01 +7.405173e-01 +7.069552e-01 +5.142412e-01 +5.656904e-01 +3.524574e+00 +2.312611e+00 +1.194845e+00 +1.089079e+00 +6.551722e-01 +1.114889e+00 +9.731340e-01 +8.382527e-01 +6.117852e-01 +6.561682e-01 +8.713775e-01
+4.333333e+00 +3.795135e+00 +2.796851e+00 +1.439811e+00 +9.265906e-01 +4.103196e-01 +6.789235e-01 +8.210429e-01 +7.412778e-01 +7.105012e-01 +5.153630e-01 +5.635631e-01 +3.512456e+00 +2.346060e+00 +1.196384e+00 +1.098488e+00 +6.555746e-01 +1.116164e+00 +9.728206e-01 +8.425389e-01 +6.106277e-01 +6.575105e-01 +8.669629e-01
+4.350000e+00 +3.774759e+00 +2.841852e+00 +1.450631e+00 +9.279532e-01 +4.105924e-01 +6.817552e-01 +8.189583e-01 +7.429175e-01 +7.128331e-01 +5.163446e-01 +5.613733e-01 +3.493940e+00 +2.388277e+00 +1.204772e+00 +1.109065e+00 +6.563209e-01 +1.118691e+00 +9.751295e-01 +8.483845e-01 +6.089143e-01 +6.599862e-01 +8.624859e-01
+4.366667e+00 +3.759082e+00 +2.909666e+00 +1.472177e+00 +9.283408e-01 +4.107661e-01 +6.878282e-01 +8.197770e-01 +7.450861e-01 +7.142558e-01 +5.168190e-01 +5.590740e-01 +3.479600e+00 +2.450974e+00 +1.222211e+00 +1.121175e+00 +6.599060e-01 +1.125240e+00 +9.831152e-01 +8.556060e-01 +6.067936e-01 +6.625099e-01 +8.593345e-01
+4.383333e+00 +3.743109e+00 +2.945189e+00 +1.485844e+00 +9.268046e-01 +4.101851e-01 +6.916825e-01 +8.199805e-01 +7.467882e-01 +7.152745e-01 +5.157409e-01 +5.567684e-01 +3.465514e+00 +2.484366e+00 +1.233256e+00 +1.127236e+00 +6.618148e-01 +1.126528e+00 +9.841334e-01 +8.600521e-01 +6.054297e-01 +6.626836e-01 +8.563881e-01
+4.400000e+00 +3.723125e+00 +2.977441e+00 +1.505763e+00 +9.243378e-01 +4.092713e-01 +6.954713e-01 +8.223825e-01 +7.476523e-01 +7.166421e-01 +5.145128e-01 +5.547877e-01 +3.447658e+00 +2.514916e+00 +1.249162e+00 +1.130336e+00 +6.618097e-01 +1.127918e+00 +9.880947e-01 +8.645121e-01 +6.041934e-01 +6.629464e-01 +8.565143e-01
+4.416667e+00 +3.697492e+00 +2.992622e+00 +1.531111e+00 +9.224614e-01 +4.082621e-01 +6.957311e-01 +8.230662e-01 +7.482244e-01 +7.159691e-01 +5.131206e-01 +5.531927e-01 +3.424388e+00 +2.530072e+00 +1.269550e+00 +1.131909e+00 +6.600688e-01 +1.124476e+00 +9.888344e-01 +8.698392e-01 +6.021108e-01 +6.626910e-01 +8.574091e-01
+4.433333e+00 +3.678959e+00 +3.001222e+00 +1.557040e+00 +9.199672e-01 +4.072520e-01 +6.962153e-01 +8.244547e-01 +7.487311e-01 +7.146338e-01 +5.116888e-01 +5.523787e-01 +3.407930e+00 +2.539434e+00 +1.290280e+00 +1.132684e+00 +6.583876e-01 +1.119991e+00 +9.900108e-01 +8.741660e-01 +5.991122e-01 +6.620284e-01 +8.620398e-01
+4.450000e+00 +3.657241e+00 +2.989516e+00 +1.568786e+00 +9.159993e-01 +4.061618e-01 +6.955254e-01 +8.266434e-01 +7.484130e-01 +7.130572e-01 +5.108314e-01 +5.540157e-01 +3.388246e+00 +2.530522e+00 +1.299203e+00 +1.128066e+00 +6.557465e-01 +1.113485e+00 +9.915979e-01 +8.757717e-01 +5.959903e-01 +6.587123e-01 +8.700803e-01
+4.466667e+00 +3.639076e+00 +2.972271e+00 +1.578147e+00 +9.120883e-01 +4.051737e-01 +6.934261e-01 +8.295507e-01 +7.478227e-01 +7.128892e-01 +5.095880e-01 +5.564898e-01 +3.371951e+00 +2.516596e+00 +1.305728e+00 +1.123312e+00 +6.526437e-01 +1.106198e+00 +9.929340e-01 +8.766365e-01 +5.933902e-01 +6.555009e-01 +8.785538e-01
+4.483333e+00 +3.615775e+00 +2.955668e+00 +1.588273e+00 +9.079889e-01 +4.044175e-01 +6.904801e-01 +8.317289e-01 +7.464387e-01 +7.123283e-01 +5.082624e-01 +5.601684e-01 +3.350628e+00 +2.503021e+00 +1.312639e+00 +1.117890e+00 +6.505787e-01 +1.098824e+00 +9.933263e-01 +8.761095e-01 +5.907615e-01 +6.519235e-01 +8.882562e-01
+4.500000e+00 +3.592445e+00 +2.945130e+00 +1.591004e+00 +9.033498e-01 +4.034822e-01 +6.877003e-01 +8.325133e-01 +7.455700e-01 +7.126642e-01 +5.069234e-01 +5.627086e-01 +3.329279e+00 +2.494512e+00 +1.313690e+00 +1.111909e+00 +6.487034e-01 +1.092086e+00 +9.917368e-01 +8.753668e-01 +5.887448e-01 +6.484277e-01 +8.948018e-01
+4.516667e+00 +3.589829e+00 +2.933863e+00 +1.592566e+00 +8.987437e-01 +4.025921e-01 +6.848497e-01 +8.322254e-01 +7.446585e-01 +7.125709e-01 +5.066255e-01 +5.669710e-01 +3.327526e+00 +2.485189e+00 +1.314096e+00 +1.106129e+00 +6.495920e-01 +1.084993e+00 +9.879681e-01 +8.722738e-01 +5.886257e-01 +6.447401e-01 +9.049642e-01
+4.533333e+00 +3.604431e+00 +2.926440e+00 +1.590205e+00 +8.950027e-01 +4.017017e-01 +6.821709e-01 +8.316000e-01 +7.428985e-01 +7.117895e-01 +5.055750e-01 +5.684959e-01 +3.342158e+00 +2.479491e+00 +1.311513e+00 +1.101397e+00 +6.516452e-01 +1.077975e+00 +9.845618e-01 +8.683808e-01 +5.892059e-01 +6.415654e-01 +9.076685e-01
+4.550000e+00 +3.611866e+00 +2.916230e+00 +1.588825e+00 +8.922503e-01 +4.008368e-01 +6.805705e-01 +8.323055e-01 +7.414214e-01 +7.103430e-01 +5.050003e-01 +5.700356e-01 +3.349840e+00 +2.471245e+00 +1.309867e+00 +1.096013e+00 +6.542639e-01 +1.072188e+00 +9.828317e-01 +8.642376e-01 +5.896030e-01 +6.382819e-01 +9.111974e-01
+4.566667e+00 +3.598810e+00 +2.900502e+00 +1.589856e+00 +8.885298e-01 +3.998880e-01 +6.796017e-01 +8.353100e-01 +7.394820e-01 +7.091737e-01 +5.044914e-01 +5.716784e-01 +3.338180e+00 +2.458119e+00 +1.310638e+00 +1.089388e+00 +6.540978e-01 +1.067922e+00 +9.825873e-01 +8.594305e-01 +5.908287e-01 +6.349458e-01 +9.136007e-01
+4.583333e+00 +3.581930e+00 +2.881911e+00 +1.584337e+00 +8.861546e-01 +3.995788e-01 +6.775934e-01 +8.392723e-01 +7.395946e-01 +7.084906e-01 +5.036173e-01 +5.726457e-01 +3.322750e+00 +2.442204e+00 +1.305830e+00 +1.083214e+00 +6.557301e-01 +1.062592e+00 +9.818110e-01 +8.558702e-01 +5.913345e-01 +6.319261e-01 +9.141223e-01
+4.600000e+00 +3.566703e+00 +2.865336e+00 +1.579729e+00 +8.842291e-01 +3.994721e-01 +6.760562e-01 +8.429177e-01 +7.394897e-01 +7.064536e-01 +5.025969e-01 +5.724615e-01 +3.308670e+00 +2.428340e+00 +1.301754e+00 +1.077213e+00 +6.585651e-01 +1.056995e+00 +9.819967e-01 +8.518463e-01 +5.908155e-01 +6.292151e-01 +9.130409e-01
+4.616667e+00 +3.554606e+00 +2.844476e+00 +1.579955e+00 +8.833441e-01 +3.993451e-01 +6.759733e-01 +8.461913e-01 +7.404114e-01 +7.049176e-01 +5.016897e-01 +5.717023e-01 +3.297274e+00 +2.410571e+00 +1.301772e+00 +1.071796e+00 +6.609110e-01 +1.054881e+00 +9.802109e-01 +8.493640e-01 +5.907358e-01 +6.271306e-01 +9.125235e-01
+4.633333e+00 +3.561077e+00 +2.823123e+00 +1.573691e+00 +8.798656e-01 +3.987749e-01 +6.774650e-01 +8.488617e-01 +7.418543e-01 +7.036024e-01 +5.014020e-01 +5.704914e-01 +3.303391e+00 +2.392758e+00 +1.296669e+00 +1.065883e+00 +6.615682e-01 +1.055912e+00 +9.783089e-01 +8.458719e-01 +5.921490e-01 +6.245169e-01 +9.100092e-01
+4.650000e+00 +3.583616e+00 +2.802915e+00 +1.567898e+00 +8.755991e-01 +3.980713e-01 +6.779973e-01 +8.498217e-01 +7.411987e-01 +7.016977e-01 +5.022616e-01 +5.700281e-01 +3.324526e+00 +2.376000e+00 +1.292189e+00 +1.059749e+00 +6.623607e-01 +1.055245e+00 +9.751828e-01 +8.412008e-01 +5.937920e-01 +6.227475e-01 +9.082313e-01
+4.666667e+00 +3.611084e+00 +2.783027e+00 +1.565802e+00 +8.714269e-01 +3.979174e-01 +6.782016e-01 +8.512860e-01 +7.420005e-01 +6.993508e-01 +5.041933e-01 +5.696809e-01 +3.350276e+00 +2.359289e+00 +1.290690e+00 +1.053436e+00 +6.660206e-01 +1.053515e+00 +9.736933e-01 +8.362607e-01 +5.961908e-01 +6.219907e-01 +9.065359e-01
+4.683333e+00 +3.643323e+00 +2.763390e+00 +1.556487e+00 +8.680454e-01 +3.984514e-01 +6.782739e-01 +8.514245e-01 +7.438065e-01 +6.964869e-01 +5.062375e-01 +5.685662e-01 +3.380151e+00 +2.342713e+00 +1.282982e+00 +1.046686e+00 +6.730218e-01 +1.051435e+00 +9.724490e-01 +8.321138e-01 +5.961522e-01 +6.202628e-01 +9.043824e-01
+4.700000e+00 +3.681203e+00 +2.742403e+00 +1.545588e+00 +8.646625e-01 +3.986339e-01 +6.777812e-01 +8.514145e-01 +7.459813e-01 +6.939337e-01 +5.077307e-01 +5.674301e-01 +3.415445e+00 +2.324650e+00 +1.273940e+00 +1.039934e+00 +6.774034e-01 +1.050423e+00 +9.703805e-01 +8.286721e-01 +5.967280e-01 +6.181122e-01 +9.028047e-01
+4.716667e+00 +3.706387e+00 +2.722145e+00 +1.534216e+00 +8.617747e-01 +3.990096e-01 +6.780627e-01 +8.503321e-01 +7.494668e-01 +6.916773e-01 +5.088663e-01 +5.659630e-01 +3.438757e+00 +2.307161e+00 +1.264489e+00 +1.033187e+00 +6.821422e-01 +1.050247e+00 +9.666190e-01 +8.261092e-01 +5.975906e-01 +6.158339e-01 +9.002193e-01
+4.733333e+00 +3.718920e+00 +2.701913e+00 +1.523698e+00 +8.596450e-01 +3.993659e-01 +6.775367e-01 +8.501531e-01 +7.523391e-01 +6.895988e-01 +5.104544e-01 +5.648555e-01 +3.450397e+00 +2.289718e+00 +1.255794e+00 +1.026943e+00 +6.860469e-01 +1.047666e+00 +9.639845e-01 +8.229386e-01 +5.990217e-01 +6.141440e-01 +8.975791e-01
+4.750000e+00 +3.729942e+00 +2.683307e+00 +1.513741e+00 +8.563637e-01 +3.995599e-01 +6.789229e-01 +8.511698e-01 +7.547996e-01 +6.871160e-01 +5.113686e-01 +5.635543e-01 +3.460628e+00 +2.273518e+00 +1.247587e+00 +1.020939e+00 +6.893918e-01 +1.048565e+00 +9.611551e-01 +8.199096e-01 +5.989435e-01 +6.133683e-01 +8.936572e-01
+4.766667e+00 +3.736640e+00 +2.663922e+00 +1.503023e+00 +8.528887e-01 +3.999319e-01 +6.804774e-01 +8.536178e-01 +7.579501e-01 +6.846408e-01 +5.124227e-01 +5.623714e-01 +3.466846e+00 +2.256599e+00 +1.238623e+00 +1.014293e+00 +6.928372e-01 +1.049392e+00 +9.600703e-01 +8.178313e-01 +5.986449e-01 +6.118551e-01 +8.902924e-01
+4.783333e+00 +3.723112e+00 +2.644619e+00 +1.492017e+00 +8.490032e-01 +4.000511e-01 +6.810606e-01 +8.562263e-01 +7.619739e-01 +6.823042e-01 +5.137715e-01 +5.618216e-01 +3.454411e+00 +2.239747e+00 +1.229404e+00 +1.007905e+00 +6.944749e-01 +1.046100e+00 +9.599323e-01 +8.170764e-01 +5.976053e-01 +6.104405e-01 +8.883539e-01
+4.800000e+00 +3.707383e+00 +2.627055e+00 +1.487038e+00 +8.460519e-01 +4.000127e-01 +6.843483e-01 +8.562271e-01 +7.699393e-01 +6.804084e-01 +5.157490e-01 +5.615230e-01 +3.439761e+00 +2.224309e+00 +1.224773e+00 +1.002496e+00 +6.953073e-01 +1.047873e+00 +9.566539e-01 +8.198405e-01 +5.974550e-01 +6.093082e-01 +8.887650e-01
+4.816667e+00 +3.684749e+00 +2.612182e+00 +1.484997e+00 +8.433570e-01 +3.995912e-01 +6.863371e-01 +8.526959e-01 +7.782509e-01 +6.790831e-01 +5.165550e-01 +5.608657e-01 +3.418641e+00 +2.211416e+00 +1.222507e+00 +9.969719e-01 +6.933651e-01 +1.049402e+00 +9.511248e-01 +8.239394e-01 +5.981203e-01 +6.077216e-01 +8.872835e-01
+4.833333e+00 +3.660487e+00 +2.604332e+00 +1.480816e+00 +8.422830e-01 +3.987234e-01 +6.877586e-01 +8.491286e-01 +7.808307e-01 +6.773925e-01 +5.166232e-01 +5.603007e-01 +3.396063e+00 +2.204896e+00 +1.218592e+00 +9.924547e-01 +6.897850e-01 +1.051547e+00 +9.470597e-01 +8.233138e-01 +5.971978e-01 +6.057723e-01 +8.855536e-01
+4.850000e+00 +3.645876e+00 +2.598432e+00 +1.473340e+00 +8.399484e-01 +3.978273e-01 +6.905982e-01 +8.450488e-01 +7.821481e-01 +6.751085e-01 +5.176618e-01 +5.603991e-01 +3.382348e+00 +2.200301e+00 +1.212080e+00 +9.876474e-01 +6.857457e-01 +1.057661e+00 +9.430845e-01 +8.198515e-01 +5.962809e-01 +6.044739e-01 +8.837245e-01
+4.866667e+00 +3.637139e+00 +2.589803e+00 +1.467684e+00 +8.362500e-01 +3.969756e-01 +6.914400e-01 +8.413027e-01 +7.818630e-01 +6.724791e-01 +5.187166e-01 +5.603939e-01 +3.374188e+00 +2.193467e+00 +1.207117e+00 +9.819248e-01 +6.819476e-01 +1.059737e+00 +9.404704e-01 +8.155267e-01 +5.952395e-01 +6.032940e-01 +8.810844e-01
+4.883333e+00 +3.630836e+00 +2.582682e+00 +1.463807e+00 +8.320776e-01 +3.961702e-01 +6.938787e-01 +8.375424e-01 +7.803815e-01 +6.701054e-01 +5.193088e-01 +5.604330e-01 +3.368210e+00 +2.187725e+00 +1.203758e+00 +9.760417e-01 +6.790335e-01 +1.064641e+00 +9.360439e-01 +8.105590e-01 +5.949029e-01 +6.020389e-01 +8.779332e-01
+4.900000e+00 +3.629748e+00 +2.580888e+00 +1.465087e+00 +8.278105e-01 +3.954489e-01 +6.965804e-01 +8.337955e-01 +7.772381e-01 +6.690909e-01 +5.186144e-01 +5.599012e-01 +3.367140e+00 +2.186450e+00 +1.204912e+00 +9.703616e-01 +6.769016e-01 +1.070700e+00 +9.314545e-01 +8.066019e-01 +5.955798e-01 +5.998650e-01 +8.738366e-01
+4.916667e+00 +3.621046e+00 +2.577274e+00 +1.462930e+00 +8.235741e-01 +3.948622e-01 +6.987788e-01 +8.301368e-01 +7.739114e-01 +6.680587e-01 +5.178587e-01 +5.596202e-01 +3.358942e+00 +2.183949e+00 +1.203503e+00 +9.653567e-01 +6.756268e-01 +1.072228e+00 +9.273786e-01 +8.020841e-01 +5.956029e-01 +5.978141e-01 +8.692690e-01
+4.933333e+00 +3.612765e+00 +2.572486e+00 +1.460966e+00 +8.200204e-01 +3.938440e-01 +6.989230e-01 +8.265574e-01 +7.705048e-01 +6.665569e-01 +5.161217e-01 +5.590372e-01 +3.351649e+00 +2.180164e+00 +1.202282e+00 +9.609842e-01 +6.730057e-01 +1.069877e+00 +9.233668e-01 +7.981184e-01 +5.967726e-01 +5.946190e-01 +8.651377e-01
+4.950000e+00 +3.621041e+00 +2.570625e+00 +1.458885e+00 +8.172557e-01 +3.927482e-01 +6.975489e-01 +8.224947e-01 +7.669505e-01 +6.645083e-01 +5.142483e-01 +5.587735e-01 +3.360208e+00 +2.178847e+00 +1.200561e+00 +9.575753e-01 +6.698511e-01 +1.068224e+00 +9.204789e-01 +7.964754e-01 +5.953323e-01 +5.912784e-01 +8.621593e-01
+4.966667e+00 +3.623546e+00 +2.564444e+00 +1.458024e+00 +8.148376e-01 +3.916820e-01 +6.949211e-01 +8.187991e-01 +7.636302e-01 +6.628354e-01 +5.124471e-01 +5.592334e-01 +3.363609e+00 +2.173702e+00 +1.199643e+00 +9.550816e-01 +6.671892e-01 +1.062513e+00 +9.175773e-01 +7.959090e-01 +5.941099e-01 +5.882324e-01 +8.607821e-01
+4.983333e+00 +3.611547e+00 +2.559748e+00 +1.458249e+00 +8.109584e-01 +3.909366e-01 +6.926963e-01 +8.148919e-01 +7.602154e-01 +6.608290e-01 +5.109055e-01 +5.596913e-01 +3.353125e+00 +2.169756e+00 +1.199431e+00 +9.508276e-01 +6.673465e-01 +1.055875e+00 +9.133269e-01 +7.938032e-01 +5.928313e-01 +5.855375e-01 +8.594834e-01
+5.000000e+00 +3.597476e+00 +2.550531e+00 +1.460685e+00 +8.070772e-01 +3.906775e-01 +6.905765e-01 +8.113706e-01 +7.577558e-01 +6.589349e-01 +5.098263e-01 +5.605925e-01 +3.340723e+00 +2.161656e+00 +1.201427e+00 +9.451176e-01 +6.694077e-01 +1.049107e+00 +9.088285e-01 +7.936496e-01 +5.916962e-01 +5.828877e-01 +8.587134e-01
+5.016667e+00 +3.590877e+00 +2.540931e+00 +1.465031e+00 +8.030674e-01 +3.899217e-01 +6.894455e-01 +8.083771e-01 +7.551844e-01 +6.565787e-01 +5.088948e-01 +5.623953e-01 +3.335224e+00 +2.153981e+00 +1.204872e+00 +9.419239e-01 +6.696090e-01 +1.043820e+00 +9.058030e-01 +7.923172e-01 +5.907072e-01 +5.800766e-01 +8.590335e-01
+5.033333e+00 +3.585590e+00 +2.528392e+00 +1.463945e+00 +7.998275e-01 +3.890054e-01 +6.882105e-01 +8.051460e-01 +7.528582e-01 +6.539578e-01 +5.082530e-01 +5.641753e-01 +3.330598e+00 +2.143925e+00 +1.203556e+00 +9.412616e-01 +6.688125e-01 +1.039534e+00 +9.012254e-01 +7.882748e-01 +5.887771e-01 +5.772528e-01 +8.600425e-01
+5.050000e+00 +3.575214e+00 +2.515121e+00 +1.459796e+00 +7.985083e-01 +3.880312e-01 +6.867293e-01 +8.019090e-01 +7.499524e-01 +6.517847e-01 +5.077958e-01 +5.671754e-01 +3.321408e+00 +2.133423e+00 +1.199490e+00 +9.425475e-01 +6.662042e-01 +1.034988e+00 +8.970242e-01 +7.841692e-01 +5.857023e-01 +5.751978e-01 +8.616250e-01
+5.066667e+00 +3.547837e+00 +2.515053e+00 +1.456804e+00 +7.968549e-01 +3.869981e-01 +6.847085e-01 +7.982169e-01 +7.467062e-01 +6.497528e-01 +5.077568e-01 +5.704190e-01 +3.296013e+00 +2.134574e+00 +1.196455e+00 +9.435668e-01 +6.635494e-01 +1.028179e+00 +8.921594e-01 +7.801786e-01 +5.825245e-01 +5.734608e-01 +8.652243e-01
+5.083333e+00 +3.523077e+00 +2.506718e+00 +1.449782e+00 +7.952201e-01 +3.858762e-01 +6.824651e-01 +7.944059e-01 +7.435574e-01 +6.470456e-01 +5.073631e-01 +5.708346e-01 +3.273145e+00 +2.128408e+00 +1.190259e+00 +9.434658e-01 +6.603734e-01 +1.021563e+00 +8.867898e-01 +7.755393e-01 +5.795961e-01 +5.715665e-01 +8.628923e-01
+5.100000e+00 +3.498396e+00 +2.499041e+00 +1.442318e+00 +7.928399e-01 +3.848715e-01 +6.796417e-01 +7.914602e-01 +7.401011e-01 +6.445262e-01 +5.061805e-01 +5.699624e-01 +3.250397e+00 +2.123069e+00 +1.183975e+00 +9.412057e-01 +6.566179e-01 +1.014997e+00 +8.834288e-01 +7.714813e-01 +5.767304e-01 +5.693955e-01 +8.583138e-01
+5.116667e+00 +3.480516e+00 +2.483500e+00 +1.432884e+00 +7.890546e-01 +3.837957e-01 +6.771229e-01 +7.879960e-01 +7.369094e-01 +6.422532e-01 +5.063965e-01 +5.702310e-01 +3.233990e+00 +2.110190e+00 +1.176144e+00 +9.359051e-01 +6.532403e-01 +1.008855e+00 +8.790583e-01 +7.677139e-01 +5.736362e-01 +5.695297e-01 +8.541885e-01
+5.133333e+00 +3.460570e+00 +2.465795e+00 +1.423280e+00 +7.862220e-01 +3.827149e-01 +6.754755e-01 +7.847947e-01 +7.337423e-01 +6.406327e-01 +5.070307e-01 +5.705361e-01 +3.215742e+00 +2.095365e+00 +1.168136e+00 +9.310042e-01 +6.495726e-01 +1.002795e+00 +8.751614e-01 +7.637378e-01 +5.708469e-01 +5.709631e-01 +8.502459e-01
+5.150000e+00 +3.440302e+00 +2.448250e+00 +1.412911e+00 +7.823593e-01 +3.818077e-01 +6.737820e-01 +7.820598e-01 +7.304747e-01 +6.389575e-01 +5.083321e-01 +5.731088e-01 +3.197331e+00 +2.080413e+00 +1.159447e+00 +9.250473e-01 +6.464487e-01 +9.966630e-01 +8.716060e-01 +7.595061e-01 +5.684707e-01 +5.718948e-01 +8.503243e-01
+5.166667e+00 +3.426394e+00 +2.430157e+00 +1.402560e+00 +7.787429e-01 +3.808499e-01 +6.717599e-01 +7.792765e-01 +7.270758e-01 +6.366869e-01 +5.097469e-01 +5.754573e-01 +3.184966e+00 +2.065028e+00 +1.150794e+00 +9.191369e-01 +6.434181e-01 +9.903389e-01 +8.681635e-01 +7.550519e-01 +5.659893e-01 +5.733652e-01 +8.490710e-01
+5.183333e+00 +3.405663e+00 +2.412035e+00 +1.392565e+00 +7.751470e-01 +3.799970e-01 +6.702400e-01 +7.764269e-01 +7.240879e-01 +6.357435e-01 +5.105297e-01 +5.788560e-01 +3.166016e+00 +2.049414e+00 +1.142364e+00 +9.132567e-01 +6.407125e-01 +9.849561e-01 +8.635442e-01 +7.506657e-01 +5.647172e-01 +5.729649e-01 +8.507190e-01
+5.200000e+00 +3.384367e+00 +2.393353e+00 +1.384496e+00 +7.718671e-01 +3.790706e-01 +6.701374e-01 +7.748512e-01 +7.224631e-01 +6.364209e-01 +5.104808e-01 +5.802683e-01 +3.146446e+00 +2.033411e+00 +1.135360e+00 +9.077284e-01 +6.373214e-01 +9.818129e-01 +8.599333e-01 +7.481149e-01 +5.642654e-01 +5.717077e-01 +8.513821e-01
+5.216667e+00 +3.376452e+00 +2.376413e+00 +1.377345e+00 +7.687071e-01 +3.780719e-01 +6.698240e-01 +7.730389e-01 +7.228627e-01 +6.382977e-01 +5.110520e-01 +5.814563e-01 +3.139676e+00 +2.018756e+00 +1.129149e+00 +9.022651e-01 +6.344548e-01 +9.787015e-01 +8.560808e-01 +7.470379e-01 +5.656348e-01 +5.718268e-01 +8.520336e-01
+5.233333e+00 +3.360251e+00 +2.368286e+00 +1.371219e+00 +7.656183e-01 +3.770860e-01 +6.683972e-01 +7.706169e-01 +7.278217e-01 +6.426936e-01 +5.111185e-01 +5.826140e-01 +3.124820e+00 +2.011733e+00 +1.123810e+00 +8.974320e-01 +6.323521e-01 +9.757100e-01 +8.511852e-01 +7.514041e-01 +5.686841e-01 +5.701955e-01 +8.537006e-01
+5.250000e+00 +3.345341e+00 +2.358644e+00 +1.362320e+00 +7.620697e-01 +3.761602e-01 +6.677518e-01 +7.683463e-01 +7.319130e-01 +6.515258e-01 +5.113887e-01 +5.841646e-01 +3.111163e+00 +2.004147e+00 +1.116196e+00 +8.927212e-01 +6.288900e-01 +9.736288e-01 +8.471217e-01 +7.540447e-01 +5.764258e-01 +5.686179e-01 +8.556931e-01
+5.266667e+00 +3.335052e+00 +2.341350e+00 +1.354010e+00 +7.594100e-01 +3.751747e-01 +6.672012e-01 +7.663203e-01 +7.361321e-01 +6.593554e-01 +5.117734e-01 +5.838898e-01 +3.101779e+00 +1.989553e+00 +1.109136e+00 +8.887166e-01 +6.254141e-01 +9.719793e-01 +8.426222e-01 +7.566086e-01 +5.838433e-01 +5.676459e-01 +8.541298e-01
+5.283333e+00 +3.327804e+00 +2.327200e+00 +1.345456e+00 +7.572839e-01 +3.742027e-01 +6.673000e-01 +7.647026e-01 +7.378271e-01 +6.662335e-01 +5.132039e-01 +5.851410e-01 +3.095189e+00 +1.977712e+00 +1.101818e+00 +8.849231e-01 +6.220011e-01 +9.718134e-01 +8.387083e-01 +7.569818e-01 +5.903421e-01 +5.674579e-01 +8.552984e-01
+5.300000e+00 +3.359502e+00 +2.315416e+00 +1.339390e+00 +7.553081e-01 +3.734918e-01 +6.669399e-01 +7.627325e-01 +7.395377e-01 +6.731847e-01 +5.134128e-01 +5.872699e-01 +3.125610e+00 +1.968712e+00 +1.096279e+00 +8.857752e-01 +6.190850e-01 +9.700196e-01 +8.342899e-01 +7.577491e-01 +5.972330e-01 +5.656487e-01 +8.622173e-01
+5.316667e+00 +3.380506e+00 +2.308479e+00 +1.331355e+00 +7.527168e-01 +3.726447e-01 +6.662433e-01 +7.604260e-01 +7.396754e-01 +6.789838e-01 +5.134929e-01 +5.895898e-01 +3.145887e+00 +1.963888e+00 +1.089232e+00 +8.845261e-01 +6.164768e-01 +9.676861e-01 +8.303445e-01 +7.563453e-01 +6.032355e-01 +5.631143e-01 +8.687446e-01
+5.333333e+00 +3.401303e+00 +2.303757e+00 +1.323856e+00 +7.510311e-01 +3.716767e-01 +6.663143e-01 +7.579574e-01 +7.404058e-01 +6.864532e-01 +5.132322e-01 +5.936245e-01 +3.165850e+00 +1.960747e+00 +1.082531e+00 +8.828076e-01 +6.143337e-01 +9.673205e-01 +8.265735e-01 +7.564178e-01 +6.100753e-01 +5.601085e-01 +8.779715e-01
+5.350000e+00 +3.426869e+00 +2.298260e+00 +1.316229e+00 +7.498900e-01 +3.706933e-01 +6.659201e-01 +7.546997e-01 +7.397815e-01 +6.897223e-01 +5.128626e-01 +5.961853e-01 +3.190699e+00 +1.956980e+00 +1.075720e+00 +8.830598e-01 +6.123879e-01 +9.649499e-01 +8.218388e-01 +7.544752e-01 +6.138199e-01 +5.572416e-01 +8.840772e-01
+5.366667e+00 +3.464812e+00 +2.302524e+00 +1.309650e+00 +7.479436e-01 +3.697317e-01 +6.654810e-01 +7.518397e-01 +7.396923e-01 +6.924669e-01 +5.114580e-01 +5.979152e-01 +3.227427e+00 +1.961894e+00 +1.069723e+00 +8.833919e-01 +6.113239e-01 +9.633553e-01 +8.169507e-01 +7.532953e-01 +6.179058e-01 +5.546738e-01 +8.889698e-01
+5.383333e+00 +3.475397e+00 +2.299627e+00 +1.302701e+00 +7.466189e-01 +3.689834e-01 +6.630276e-01 +7.489696e-01 +7.413936e-01 +6.932034e-01 +5.103484e-01 +5.979555e-01 +3.238069e+00 +1.960102e+00 +1.063614e+00 +8.819101e-01 +6.118714e-01 +9.578160e-01 +8.120171e-01 +7.536511e-01 +6.195724e-01 +5.520728e-01 +8.897581e-01
+5.400000e+00 +3.494311e+00 +2.301745e+00 +1.299781e+00 +7.461633e-01 +3.684915e-01 +6.603077e-01 +7.460171e-01 +7.414977e-01 +6.918538e-01 +5.095664e-01 +5.985112e-01 +3.256739e+00 +1.962795e+00 +1.060728e+00 +8.822592e-01 +6.133616e-01 +9.521907e-01 +8.071864e-01 +7.537597e-01 +6.184976e-01 +5.503502e-01 +8.930454e-01
+5.416667e+00 +3.505350e+00 +2.303945e+00 +1.295065e+00 +7.477556e-01 +3.683493e-01 +6.577904e-01 +7.443331e-01 +7.400309e-01 +6.903927e-01 +5.087631e-01 +5.990507e-01 +3.267982e+00 +1.965473e+00 +1.056412e+00 +8.829244e-01 +6.153111e-01 +9.475573e-01 +8.033222e-01 +7.522043e-01 +6.175091e-01 +5.489098e-01 +8.949014e-01
+5.433333e+00 +3.528985e+00 +2.309185e+00 +1.292465e+00 +7.488530e-01 +3.683054e-01 +6.550924e-01 +7.420037e-01 +7.390461e-01 +6.877121e-01 +5.075572e-01 +5.984341e-01 +3.291386e+00 +1.970657e+00 +1.054051e+00 +8.838956e-01 +6.182693e-01 +9.425891e-01 +7.988488e-01 +7.532256e-01 +6.156602e-01 +5.466994e-01 +8.949797e-01
+5.450000e+00 +3.578112e+00 +2.332213e+00 +1.287599e+00 +7.507155e-01 +3.682330e-01 +6.523106e-01 +7.398379e-01 +7.380676e-01 +6.850633e-01 +5.058589e-01 +5.970917e-01 +3.339417e+00 +1.992330e+00 +1.049847e+00 +8.903677e-01 +6.204661e-01 +9.377145e-01 +7.963780e-01 +7.550719e-01 +6.136052e-01 +5.451494e-01 +8.941023e-01
+5.466667e+00 +3.643711e+00 +2.345075e+00 +1.278951e+00 +7.529505e-01 +3.686758e-01 +6.495873e-01 +7.400526e-01 +7.375773e-01 +6.831423e-01 +5.041755e-01 +5.954451e-01 +3.403379e+00 +2.005280e+00 +1.042502e+00 +8.966144e-01 +6.205844e-01 +9.341682e-01 +7.952273e-01 +7.569518e-01 +6.125805e-01 +5.452702e-01 +8.938726e-01
+5.483333e+00 +3.691834e+00 +2.351726e+00 +1.270434e+00 +7.560623e-01 +3.696557e-01 +6.468547e-01 +7.415996e-01 +7.365280e-01 +6.808673e-01 +5.025961e-01 +5.948987e-01 +3.450768e+00 +2.013228e+00 +1.035220e+00 +9.034050e-01 +6.201601e-01 +9.297221e-01 +7.942669e-01 +7.573765e-01 +6.112901e-01 +5.449413e-01 +8.957865e-01
+5.500000e+00 +3.725283e+00 +2.349798e+00 +1.263821e+00 +7.603251e-01 +3.704765e-01 +6.441340e-01 +7.417187e-01 +7.346004e-01 +6.783032e-01 +5.011431e-01 +5.934524e-01 +3.484062e+00 +2.013891e+00 +1.029468e+00 +9.113469e-01 +6.189233e-01 +9.242263e-01 +7.915579e-01 +7.561387e-01 +6.093191e-01 +5.451800e-01 +8.948521e-01
+5.516667e+00 +3.774550e+00 +2.352957e+00 +1.255230e+00 +7.667892e-01 +3.719837e-01 +6.415174e-01 +7.439234e-01 +7.328514e-01 +6.760771e-01 +5.002103e-01 +5.911289e-01 +3.532753e+00 +2.020223e+00 +1.022180e+00 +9.240946e-01 +6.182303e-01 +9.187222e-01 +7.903415e-01 +7.550468e-01 +6.085030e-01 +5.474288e-01 +8.915223e-01
+5.533333e+00 +3.810586e+00 +2.346157e+00 +1.250809e+00 +7.726154e-01 +3.735209e-01 +6.389099e-01 +7.451474e-01 +7.309282e-01 +6.734825e-01 +4.995934e-01 +5.888807e-01 +3.568535e+00 +2.017024e+00 +1.018009e+00 +9.323446e-01 +6.176315e-01 +9.133915e-01 +7.879305e-01 +7.521993e-01 +6.062017e-01 +5.513506e-01 +8.895760e-01
+5.550000e+00 +3.873100e+00 +2.334084e+00 +1.246925e+00 +7.797480e-01 +3.746002e-01 +6.363034e-01 +7.432002e-01 +7.278962e-01 +6.708689e-01 +4.991059e-01 +5.865225e-01 +3.629543e+00 +2.008237e+00 +1.014444e+00 +9.401178e-01 +6.176239e-01 +9.080851e-01 +7.832831e-01 +7.489929e-01 +6.046621e-01 +5.557569e-01 +8.866851e-01
+5.566667e+00 +3.899379e+00 +2.321221e+00 +1.245342e+00 +7.871002e-01 +3.760298e-01 +6.339563e-01 +7.410665e-01 +7.253577e-01 +6.680997e-01 +4.988066e-01 +5.841210e-01 +3.655734e+00 +1.998596e+00 +1.012869e+00 +9.454132e-01 +6.184860e-01 +9.027458e-01 +7.787688e-01 +7.469478e-01 +6.027816e-01 +5.588357e-01 +8.826153e-01
+5.583333e+00 +3.916755e+00 +2.312688e+00 +1.241853e+00 +7.959652e-01 +3.770667e-01 +6.314608e-01 +7.390084e-01 +7.232321e-01 +6.651889e-01 +4.980454e-01 +5.821452e-01 +3.673345e+00 +1.993046e+00 +1.009814e+00 +9.529884e-01 +6.181148e-01 +8.969862e-01 +7.745928e-01 +7.449905e-01 +6.003083e-01 +5.607676e-01 +8.796318e-01
+5.600000e+00 +3.926222e+00 +2.297524e+00 +1.236579e+00 +8.084431e-01 +3.787396e-01 +6.289145e-01 +7.367485e-01 +7.212533e-01 +6.622902e-01 +4.974284e-01 +5.814238e-01 +3.682617e+00 +1.980902e+00 +1.005237e+00 +9.590302e-01 +6.212769e-01 +8.915251e-01 +7.702793e-01 +7.421578e-01 +5.971901e-01 +5.606887e-01 +8.809005e-01
+5.616667e+00 +3.916173e+00 +2.287501e+00 +1.229491e+00 +8.222066e-01 +3.805208e-01 +6.263672e-01 +7.364280e-01 +7.196793e-01 +6.594765e-01 +4.968603e-01 +5.813725e-01 +3.672934e+00 +1.974452e+00 +9.991564e-01 +9.670071e-01 +6.230741e-01 +8.860771e-01 +7.696911e-01 +7.393647e-01 +5.938931e-01 +5.590214e-01 +8.825461e-01
+5.633333e+00 +3.902660e+00 +2.270874e+00 +1.223320e+00 +8.330869e-01 +3.827549e-01 +6.238051e-01 +7.366607e-01 +7.178559e-01 +6.567276e-01 +4.961523e-01 +5.808676e-01 +3.659784e+00 +1.960974e+00 +9.938122e-01 +9.687724e-01 +6.282484e-01 +8.806489e-01 +7.689487e-01 +7.354225e-01 +5.910675e-01 +5.570479e-01 +8.814552e-01
+5.650000e+00 +3.882485e+00 +2.253938e+00 +1.217434e+00 +8.406250e-01 +3.853280e-01 +6.213762e-01 +7.379134e-01 +7.169321e-01 +6.541971e-01 +4.962316e-01 +5.804970e-01 +3.640561e+00 +1.947117e+00 +9.885703e-01 +9.689693e-01 +6.331056e-01 +8.752025e-01 +7.686405e-01 +7.319105e-01 +5.878821e-01 +5.561673e-01 +8.806298e-01
+5.666667e+00 +3.864969e+00 +2.236565e+00 +1.209830e+00 +8.539119e-01 +3.879507e-01 +6.192273e-01 +7.379669e-01 +7.155854e-01 +6.519182e-01 +4.955120e-01 +5.790650e-01 +3.623881e+00 +1.932483e+00 +9.820877e-01 +9.729472e-01 +6.389008e-01 +8.697324e-01 +7.669265e-01 +7.284323e-01 +5.858771e-01 +5.547776e-01 +8.771882e-01
+5.683333e+00 +3.844282e+00 +2.219382e+00 +1.201586e+00 +8.661750e-01 +3.904337e-01 +6.168283e-01 +7.384324e-01 +7.144517e-01 +6.506771e-01 +4.945880e-01 +5.777653e-01 +3.604270e+00 +1.918110e+00 +9.753674e-01 +9.766670e-01 +6.437208e-01 +8.642415e-01 +7.651400e-01 +7.257312e-01 +5.848616e-01 +5.524525e-01 +8.740562e-01
+5.700000e+00 +3.828781e+00 +2.202666e+00 +1.193019e+00 +8.746807e-01 +3.917942e-01 +6.144086e-01 +7.393085e-01 +7.121633e-01 +6.496594e-01 +4.932122e-01 +5.769733e-01 +3.589931e+00 +1.903840e+00 +9.683403e-01 +9.788668e-01 +6.447910e-01 +8.599538e-01 +7.625662e-01 +7.223565e-01 +5.846962e-01 +5.498391e-01 +8.715098e-01
+5.716667e+00 +3.809506e+00 +2.185611e+00 +1.186205e+00 +8.849550e-01 +3.931500e-01 +6.121890e-01 +7.388087e-01 +7.098069e-01 +6.488408e-01 +4.915595e-01 +5.761346e-01 +3.572243e+00 +1.889067e+00 +9.629127e-01 +9.829485e-01 +6.458508e-01 +8.556798e-01 +7.589769e-01 +7.190330e-01 +5.853820e-01 +5.469879e-01 +8.680049e-01
+5.733333e+00 +3.783426e+00 +2.168647e+00 +1.180412e+00 +8.935374e-01 +3.946079e-01 +6.100759e-01 +7.370076e-01 +7.069289e-01 +6.476473e-01 +4.898553e-01 +5.762111e-01 +3.547802e+00 +1.874577e+00 +9.580444e-01 +9.849027e-01 +6.476807e-01 +8.504064e-01 +7.551728e-01 +7.149297e-01 +5.845973e-01 +5.441563e-01 +8.663518e-01
+5.750000e+00 +3.758138e+00 +2.151996e+00 +1.175367e+00 +8.984435e-01 +3.960219e-01 +6.078759e-01 +7.352868e-01 +7.042587e-01 +6.459809e-01 +4.882152e-01 +5.773072e-01 +3.524017e+00 +1.860094e+00 +9.535179e-01 +9.831899e-01 +6.501329e-01 +8.451450e-01 +7.515899e-01 +7.106562e-01 +5.828467e-01 +5.412406e-01 +8.666421e-01
+5.766667e+00 +3.729723e+00 +2.135651e+00 +1.169468e+00 +9.008149e-01 +3.967287e-01 +6.061027e-01 +7.333755e-01 +7.022774e-01 +6.439664e-01 +4.869825e-01 +5.790088e-01 +3.497385e+00 +1.846276e+00 +9.483655e-01 +9.811813e-01 +6.498713e-01 +8.405383e-01 +7.481458e-01 +7.066754e-01 +5.811140e-01 +5.386190e-01 +8.668808e-01
+5.783333e+00 +3.704642e+00 +2.119985e+00 +1.167411e+00 +9.019255e-01 +3.972820e-01 +6.053184e-01 +7.312542e-01 +7.013073e-01 +6.418794e-01 +4.862409e-01 +5.832919e-01 +3.474055e+00 +1.832954e+00 +9.459549e-01 +9.792187e-01 +6.485927e-01 +8.371572e-01 +7.443135e-01 +7.035669e-01 +5.789283e-01 +5.362933e-01 +8.747590e-01
+5.800000e+00 +3.688696e+00 +2.111336e+00 +1.176644e+00 +8.990579e-01 +3.974269e-01 +6.048785e-01 +7.282411e-01 +7.008462e-01 +6.398674e-01 +4.859390e-01 +5.886599e-01 +3.459464e+00 +1.825225e+00 +9.522913e-01 +9.749254e-01 +6.467991e-01 +8.343396e-01 +7.398207e-01 +7.015503e-01 +5.766161e-01 +5.355632e-01 +8.888998e-01
+5.816667e+00 +3.665163e+00 +2.110517e+00 +1.180022e+00 +8.981085e-01 +3.981200e-01 +6.077473e-01 +7.253611e-01 +7.011034e-01 +6.386073e-01 +4.858150e-01 +5.948205e-01 +3.437891e+00 +1.824575e+00 +9.539222e-01 +9.730285e-01 +6.456062e-01 +8.382509e-01 +7.354818e-01 +7.005715e-01 +5.743842e-01 +5.346410e-01 +8.998933e-01
+5.833333e+00 +3.641401e+00 +2.114315e+00 +1.184584e+00 +9.005209e-01 +3.989014e-01 +6.117378e-01 +7.235819e-01 +6.991137e-01 +6.362104e-01 +4.865048e-01 +6.008413e-01 +3.416236e+00 +1.828410e+00 +9.565889e-01 +9.770690e-01 +6.441468e-01 +8.441130e-01 +7.317797e-01 +6.977530e-01 +5.713947e-01 +5.344266e-01 +9.097958e-01
+5.850000e+00 +3.642242e+00 +2.107815e+00 +1.187980e+00 +9.004968e-01 +3.989896e-01 +6.166830e-01 +7.248884e-01 +6.969664e-01 +6.335628e-01 +4.870582e-01 +6.036248e-01 +3.418556e+00 +1.822863e+00 +9.585166e-01 +9.800522e-01 +6.408797e-01 +8.477722e-01 +7.315584e-01 +6.948903e-01 +5.682679e-01 +5.359324e-01 +9.144561e-01
+5.866667e+00 +3.675019e+00 +2.097275e+00 +1.194205e+00 +9.001793e-01 +3.987306e-01 +6.206494e-01 +7.286748e-01 +6.947683e-01 +6.309071e-01 +4.875411e-01 +6.035822e-01 +3.451705e+00 +1.813550e+00 +9.630358e-01 +9.836372e-01 +6.376552e-01 +8.487375e-01 +7.348715e-01 +6.923480e-01 +5.651435e-01 +5.400104e-01 +9.150644e-01
+5.883333e+00 +3.686976e+00 +2.083823e+00 +1.197295e+00 +8.978829e-01 +3.983193e-01 +6.226518e-01 +7.292711e-01 +6.921141e-01 +6.287369e-01 +4.868334e-01 +6.029067e-01 +3.464426e+00 +1.801898e+00 +9.651535e-01 +9.826138e-01 +6.340530e-01 +8.472233e-01 +7.344761e-01 +6.893241e-01 +5.621456e-01 +5.417293e-01 +9.150817e-01
+5.900000e+00 +3.682024e+00 +2.068909e+00 +1.200610e+00 +8.943366e-01 +3.975900e-01 +6.228214e-01 +7.273300e-01 +6.889666e-01 +6.262445e-01 +4.855024e-01 +6.034530e-01 +3.460629e+00 +1.789021e+00 +9.674621e-01 +9.790487e-01 +6.304069e-01 +8.433630e-01 +7.320212e-01 +6.853341e-01 +5.591710e-01 +5.408132e-01 +9.176176e-01
+5.916667e+00 +3.698167e+00 +2.057139e+00 +1.203868e+00 +8.911747e-01 +3.975914e-01 +6.232526e-01 +7.245967e-01 +6.861245e-01 +6.240355e-01 +4.840332e-01 +6.046008e-01 +3.477313e+00 +1.778338e+00 +9.694654e-01 +9.752542e-01 +6.276415e-01 +8.390916e-01 +7.304285e-01 +6.816370e-01 +5.562688e-01 +5.410766e-01 +9.229041e-01
+5.933333e+00 +3.718294e+00 +2.043743e+00 +1.201174e+00 +8.883901e-01 +3.974548e-01 +6.234590e-01 +7.219701e-01 +6.830937e-01 +6.223697e-01 +4.824679e-01 +6.054968e-01 +3.497975e+00 +1.766319e+00 +9.667879e-01 +9.715711e-01 +6.247198e-01 +8.341823e-01 +7.300404e-01 +6.779906e-01 +5.540867e-01 +5.399864e-01 +9.257638e-01
+5.950000e+00 +3.729954e+00 +2.036755e+00 +1.199290e+00 +8.854094e-01 +3.971507e-01 +6.229521e-01 +7.195955e-01 +6.806621e-01 +6.203503e-01 +4.807438e-01 +6.057184e-01 +3.510361e+00 +1.759610e+00 +9.647573e-01 +9.672359e-01 +6.222137e-01 +8.290283e-01 +7.309739e-01 +6.748292e-01 +5.514447e-01 +5.385391e-01 +9.274428e-01
+5.966667e+00 +3.729786e+00 +2.023460e+00 +1.199724e+00 +8.838117e-01 +3.967796e-01 +6.217544e-01 +7.169530e-01 +6.782260e-01 +6.183457e-01 +4.789898e-01 +6.053210e-01 +3.511254e+00 +1.747664e+00 +9.646988e-01 +9.644589e-01 +6.194591e-01 +8.238852e-01 +7.297942e-01 +6.719375e-01 +5.486621e-01 +5.371466e-01 +9.277089e-01
+5.983333e+00 +3.741256e+00 +2.010799e+00 +1.199402e+00 +8.859152e-01 +3.969425e-01 +6.206266e-01 +7.144296e-01 +6.754686e-01 +6.157468e-01 +4.773718e-01 +6.059625e-01 +3.523602e+00 +1.736059e+00 +9.640429e-01 +9.649972e-01 +6.175218e-01 +8.188408e-01 +7.295178e-01 +6.684276e-01 +5.457477e-01 +5.352564e-01 +9.306781e-01
+6.000000e+00 +3.727858e+00 +2.002792e+00 +1.196449e+00 +8.856938e-01 +3.972315e-01 +6.185285e-01 +7.115757e-01 +6.732146e-01 +6.132255e-01 +4.756943e-01 +6.056096e-01 +3.511595e+00 +1.728310e+00 +9.611544e-01 +9.624351e-01 +6.167608e-01 +8.145373e-01 +7.256651e-01 +6.648582e-01 +5.427901e-01 +5.339142e-01 +9.300041e-01
+6.016667e+00 +3.719018e+00 +1.996981e+00 +1.192176e+00 +8.882955e-01 +3.979238e-01 +6.161521e-01 +7.088886e-01 +6.712656e-01 +6.112698e-01 +4.742209e-01 +6.044994e-01 +3.504057e+00 +1.721932e+00 +9.572776e-01 +9.610584e-01 +6.174087e-01 +8.111107e-01 +7.218849e-01 +6.618221e-01 +5.402718e-01 +5.332100e-01 +9.275371e-01
+6.033333e+00 +3.703191e+00 +1.985669e+00 +1.197752e+00 +8.877327e-01 +3.981531e-01 +6.137356e-01 +7.063811e-01 +6.684192e-01 +6.095394e-01 +4.730830e-01 +6.037744e-01 +3.489458e+00 +1.711453e+00 +9.613613e-01 +9.575247e-01 +6.164810e-01 +8.070264e-01 +7.175869e-01 +6.581670e-01 +5.379078e-01 +5.343679e-01 +9.268937e-01
+6.050000e+00 +3.680196e+00 +1.972862e+00 +1.197674e+00 +8.853054e-01 +3.982041e-01 +6.118990e-01 +7.034737e-01 +6.658671e-01 +6.086796e-01 +4.721643e-01 +6.033381e-01 +3.468028e+00 +1.700213e+00 +9.609260e-01 +9.531891e-01 +6.147804e-01 +8.023756e-01 +7.133953e-01 +6.553277e-01 +5.355916e-01 +5.349829e-01 +9.250038e-01
+6.066667e+00 +3.651244e+00 +1.964389e+00 +1.203142e+00 +8.836050e-01 +3.986122e-01 +6.097423e-01 +7.016762e-01 +6.635275e-01 +6.069658e-01 +4.717576e-01 +6.038512e-01 +3.440826e+00 +1.692250e+00 +9.649248e-01 +9.497915e-01 +6.153647e-01 +7.976781e-01 +7.093168e-01 +6.523493e-01 +5.329871e-01 +5.360620e-01 +9.251972e-01
+6.083333e+00 +3.626095e+00 +1.952805e+00 +1.211317e+00 +8.813701e-01 +3.980825e-01 +6.072656e-01 +6.996818e-01 +6.618396e-01 +6.050025e-01 +4.717819e-01 +6.062590e-01 +3.417182e+00 +1.681880e+00 +9.713577e-01 +9.463536e-01 +6.130784e-01 +7.931962e-01 +7.053145e-01 +6.505286e-01 +5.305505e-01 +5.365912e-01 +9.302328e-01
+6.100000e+00 +3.599599e+00 +1.942821e+00 +1.224357e+00 +8.791637e-01 +3.972812e-01 +6.049178e-01 +6.979205e-01 +6.600303e-01 +6.026045e-01 +4.727386e-01 +6.086184e-01 +3.392195e+00 +1.672633e+00 +9.820168e-01 +9.424750e-01 +6.107518e-01 +7.901005e-01 +7.016385e-01 +6.499154e-01 +5.283295e-01 +5.378642e-01 +9.343698e-01
+6.116667e+00 +3.576105e+00 +1.930165e+00 +1.239609e+00 +8.791908e-01 +3.965754e-01 +6.025737e-01 +6.958198e-01 +6.577117e-01 +6.002331e-01 +4.735725e-01 +6.110236e-01 +3.370099e+00 +1.661299e+00 +9.946308e-01 +9.408508e-01 +6.082025e-01 +7.867347e-01 +6.978912e-01 +6.478402e-01 +5.270865e-01 +5.391700e-01 +9.389470e-01
+6.133333e+00 +3.548375e+00 +1.918525e+00 +1.249360e+00 +8.792237e-01 +3.964047e-01 +6.004132e-01 +6.936107e-01 +6.549887e-01 +5.980740e-01 +4.732334e-01 +6.146562e-01 +3.343937e+00 +1.650564e+00 +1.002623e+00 +9.374406e-01 +6.074580e-01 +7.835563e-01 +6.938216e-01 +6.444446e-01 +5.263162e-01 +5.385525e-01 +9.438481e-01
+6.150000e+00 +3.523576e+00 +1.903930e+00 +1.257112e+00 +8.797899e-01 +3.959777e-01 +5.980197e-01 +6.910117e-01 +6.521936e-01 +5.960346e-01 +4.735265e-01 +6.187511e-01 +3.320501e+00 +1.638034e+00 +1.009178e+00 +9.359968e-01 +6.055153e-01 +7.791663e-01 +6.898618e-01 +6.409982e-01 +5.254695e-01 +5.389667e-01 +9.481125e-01
+6.166667e+00 +3.498444e+00 +1.890650e+00 +1.258099e+00 +8.816906e-01 +3.956954e-01 +5.956081e-01 +6.881265e-01 +6.495383e-01 +5.939138e-01 +4.739517e-01 +6.220336e-01 +3.296942e+00 +1.626976e+00 +1.010439e+00 +9.368154e-01 +6.032031e-01 +7.745165e-01 +6.860561e-01 +6.377519e-01 +5.241150e-01 +5.395178e-01 +9.480981e-01
+6.183333e+00 +3.471668e+00 +1.876219e+00 +1.258491e+00 +8.826173e-01 +3.959452e-01 +5.935533e-01 +6.852742e-01 +6.478890e-01 +5.915588e-01 +4.741308e-01 +6.256537e-01 +3.271776e+00 +1.614398e+00 +1.011495e+00 +9.348400e-01 +6.028384e-01 +7.700520e-01 +6.820221e-01 +6.359799e-01 +5.220464e-01 +5.405096e-01 +9.462816e-01
+6.200000e+00 +3.445261e+00 +1.862219e+00 +1.253520e+00 +8.854955e-01 +3.961958e-01 +5.912327e-01 +6.830317e-01 +6.465988e-01 +5.891387e-01 +4.738807e-01 +6.276105e-01 +3.247044e+00 +1.602512e+00 +1.007992e+00 +9.352906e-01 +6.021409e-01 +7.655147e-01 +6.783843e-01 +6.344093e-01 +5.195225e-01 +5.401955e-01 +9.428785e-01
+6.216667e+00 +3.419925e+00 +1.848503e+00 +1.252686e+00 +8.934827e-01 +3.971866e-01 +5.888544e-01 +6.806410e-01 +6.480235e-01 +5.872590e-01 +4.736858e-01 +6.289804e-01 +3.223347e+00 +1.590345e+00 +1.008187e+00 +9.384206e-01 +6.042658e-01 +7.609758e-01 +6.747684e-01 +6.361917e-01 +5.173451e-01 +5.409243e-01 +9.378966e-01
+6.233333e+00 +3.399837e+00 +1.834388e+00 +1.254778e+00 +9.006063e-01 +3.974996e-01 +5.865476e-01 +6.777937e-01 +6.483147e-01 +5.856927e-01 +4.739249e-01 +6.290917e-01 +3.204945e+00 +1.578222e+00 +1.010586e+00 +9.432038e-01 +6.033016e-01 +7.567173e-01 +6.708368e-01 +6.370985e-01 +5.155765e-01 +5.424296e-01 +9.335265e-01
+6.250000e+00 +3.374957e+00 +1.821524e+00 +1.257911e+00 +9.074672e-01 +3.980639e-01 +5.847254e-01 +6.749271e-01 +6.486304e-01 +5.839987e-01 +4.741789e-01 +6.277670e-01 +3.181589e+00 +1.566920e+00 +1.013727e+00 +9.454118e-01 +6.039207e-01 +7.528476e-01 +6.669667e-01 +6.371873e-01 +5.136877e-01 +5.453626e-01 +9.276235e-01
+6.266667e+00 +3.362691e+00 +1.811853e+00 +1.260625e+00 +9.101491e-01 +3.983537e-01 +5.833525e-01 +6.720705e-01 +6.490419e-01 +5.825710e-01 +4.745209e-01 +6.269014e-01 +3.170189e+00 +1.558373e+00 +1.016243e+00 +9.453260e-01 +6.038599e-01 +7.493270e-01 +6.631172e-01 +6.364817e-01 +5.120086e-01 +5.493365e-01 +9.237998e-01
+6.283333e+00 +3.341647e+00 +1.800240e+00 +1.267910e+00 +9.117852e-01 +3.985637e-01 +5.818179e-01 +6.692884e-01 +6.493878e-01 +5.815046e-01 +4.758500e-01 +6.262282e-01 +3.150191e+00 +1.548192e+00 +1.022325e+00 +9.428969e-01 +6.036301e-01 +7.455059e-01 +6.594335e-01 +6.357647e-01 +5.107566e-01 +5.554465e-01 +9.198170e-01
+6.300000e+00 +3.324356e+00 +1.788687e+00 +1.269778e+00 +9.155950e-01 +3.991976e-01 +5.795367e-01 +6.682154e-01 +6.490237e-01 +5.804030e-01 +4.779212e-01 +6.263039e-01 +3.133603e+00 +1.538229e+00 +1.023895e+00 +9.418621e-01 +6.048143e-01 +7.410200e-01 +6.570023e-01 +6.343957e-01 +5.090650e-01 +5.627227e-01 +9.146804e-01
+6.316667e+00 +3.297889e+00 +1.775611e+00 +1.266936e+00 +9.206288e-01 +4.004610e-01 +5.776426e-01 +6.662486e-01 +6.480130e-01 +5.796807e-01 +4.786645e-01 +6.240713e-01 +3.108529e+00 +1.526512e+00 +1.021619e+00 +9.415998e-01 +6.076714e-01 +7.366867e-01 +6.537616e-01 +6.326753e-01 +5.072646e-01 +5.650350e-01 +9.088818e-01
+6.333333e+00 +3.274039e+00 +1.763278e+00 +1.263320e+00 +9.222354e-01 +4.011028e-01 +5.763047e-01 +6.644848e-01 +6.469586e-01 +5.801651e-01 +4.791571e-01 +6.219656e-01 +3.085763e+00 +1.515400e+00 +1.018737e+00 +9.388369e-01 +6.095095e-01 +7.330642e-01 +6.514753e-01 +6.319198e-01 +5.056499e-01 +5.661929e-01 +9.031345e-01
+6.350000e+00 +3.265062e+00 +1.750868e+00 +1.256238e+00 +9.248656e-01 +4.013845e-01 +5.750015e-01 +6.630881e-01 +6.466740e-01 +5.819167e-01 +4.811088e-01 +6.206320e-01 +3.076473e+00 +1.504235e+00 +1.012869e+00 +9.356465e-01 +6.116370e-01 +7.299463e-01 +6.488963e-01 +6.301108e-01 +5.069577e-01 +5.698424e-01 +8.979895e-01
+6.366667e+00 +3.241025e+00 +1.737960e+00 +1.251383e+00 +9.257552e-01 +4.010310e-01 +5.730496e-01 +6.613474e-01 +6.471849e-01 +5.831497e-01 +4.830889e-01 +6.201111e-01 +3.053550e+00 +1.492846e+00 +1.008849e+00 +9.331455e-01 +6.106524e-01 +7.258264e-01 +6.460882e-01 +6.305212e-01 +5.068742e-01 +5.738073e-01 +8.932791e-01
+6.383333e+00 +3.222938e+00 +1.726501e+00 +1.248906e+00 +9.259281e-01 +4.006543e-01 +5.713393e-01 +6.596416e-01 +6.486325e-01 +5.846670e-01 +4.851570e-01 +6.195027e-01 +3.035978e+00 +1.482500e+00 +1.006840e+00 +9.295794e-01 +6.105284e-01 +7.220533e-01 +6.432074e-01 +6.319522e-01 +5.070621e-01 +5.786727e-01 +8.887278e-01
+6.400000e+00 +3.201224e+00 +1.715652e+00 +1.243735e+00 +9.281311e-01 +4.006877e-01 +5.696003e-01 +6.576456e-01 +6.485031e-01 +5.857790e-01 +4.873558e-01 +6.199465e-01 +3.015049e+00 +1.472534e+00 +1.002648e+00 +9.274625e-01 +6.116056e-01 +7.180872e-01 +6.401644e-01 +6.316407e-01 +5.069115e-01 +5.823903e-01 +8.856911e-01
+6.416667e+00 +3.176376e+00 +1.703252e+00 +1.237484e+00 +9.306581e-01 +4.005524e-01 +5.688975e-01 +6.557138e-01 +6.496340e-01 +5.883309e-01 +4.889049e-01 +6.194181e-01 +2.991412e+00 +1.461546e+00 +9.976179e-01 +9.263769e-01 +6.112783e-01 +7.150241e-01 +6.376232e-01 +6.326969e-01 +5.080594e-01 +5.847383e-01 +8.813540e-01
+6.433333e+00 +3.152833e+00 +1.693798e+00 +1.230279e+00 +9.344572e-01 +4.006107e-01 +5.678763e-01 +6.531085e-01 +6.488203e-01 +5.901423e-01 +4.892997e-01 +6.178471e-01 +2.969469e+00 +1.453013e+00 +9.918445e-01 +9.276729e-01 +6.110793e-01 +7.109754e-01 +6.348608e-01 +6.314998e-01 +5.094558e-01 +5.847272e-01 +8.761731e-01
+6.450000e+00 +3.134514e+00 +1.684520e+00 +1.222236e+00 +9.411603e-01 +4.010070e-01 +5.673245e-01 +6.505547e-01 +6.518421e-01 +5.932899e-01 +4.892320e-01 +6.163059e-01 +2.952734e+00 +1.445292e+00 +9.851425e-01 +9.341074e-01 +6.103324e-01 +7.074127e-01 +6.320146e-01 +6.337442e-01 +5.119286e-01 +5.844029e-01 +8.721122e-01
+6.466667e+00 +3.112212e+00 +1.677795e+00 +1.213494e+00 +9.464248e-01 +4.016940e-01 +5.663295e-01 +6.479051e-01 +6.581275e-01 +5.994901e-01 +4.901956e-01 +6.154956e-01 +2.932009e+00 +1.439511e+00 +9.779414e-01 +9.398539e-01 +6.111819e-01 +7.034731e-01 +6.284270e-01 +6.394327e-01 +5.167340e-01 +5.843846e-01 +8.687726e-01
+6.483333e+00 +3.094258e+00 +1.669329e+00 +1.205036e+00 +9.468915e-01 +4.017958e-01 +5.643973e-01 +6.460155e-01 +6.662417e-01 +6.049352e-01 +4.909764e-01 +6.163758e-01 +2.915261e+00 +1.432282e+00 +9.711515e-01 +9.416199e-01 +6.102969e-01 +6.993730e-01 +6.251613e-01 +6.484365e-01 +5.204470e-01 +5.833468e-01 +8.680426e-01
+6.500000e+00 +3.073495e+00 +1.657359e+00 +1.197328e+00 +9.466646e-01 +4.012564e-01 +5.623960e-01 +6.439859e-01 +6.735339e-01 +6.093666e-01 +4.921856e-01 +6.180632e-01 +2.895903e+00 +1.422239e+00 +9.649889e-01 +9.409924e-01 +6.074697e-01 +6.955964e-01 +6.219953e-01 +6.568142e-01 +5.236019e-01 +5.838106e-01 +8.667755e-01
+6.516667e+00 +3.055567e+00 +1.647382e+00 +1.190441e+00 +9.450542e-01 +4.006874e-01 +5.605013e-01 +6.417244e-01 +6.804863e-01 +6.144164e-01 +4.937942e-01 +6.206703e-01 +2.879178e+00 +1.414083e+00 +9.595626e-01 +9.402321e-01 +6.046912e-01 +6.917742e-01 +6.188313e-01 +6.656871e-01 +5.270874e-01 +5.840920e-01 +8.673499e-01
+6.533333e+00 +3.051160e+00 +1.643064e+00 +1.182501e+00 +9.464511e-01 +4.009669e-01 +5.584485e-01 +6.405856e-01 +6.885154e-01 +6.235991e-01 +4.961491e-01 +6.233531e-01 +2.875281e+00 +1.410533e+00 +9.532267e-01 +9.449612e-01 +6.052614e-01 +6.878971e-01 +6.160389e-01 +6.766406e-01 +5.332998e-01 +5.840002e-01 +8.697135e-01
+6.550000e+00 +3.047935e+00 +1.651046e+00 +1.175567e+00 +9.508251e-01 +4.011612e-01 +5.564308e-01 +6.385279e-01 +6.940679e-01 +6.294136e-01 +4.985664e-01 +6.262554e-01 +2.872312e+00 +1.417510e+00 +9.477384e-01 +9.542266e-01 +6.074517e-01 +6.840270e-01 +6.128803e-01 +6.858632e-01 +5.360409e-01 +5.843323e-01 +8.712825e-01
+6.566667e+00 +3.043612e+00 +1.645011e+00 +1.168587e+00 +9.530843e-01 +4.011797e-01 +5.546690e-01 +6.361122e-01 +6.955959e-01 +6.338873e-01 +5.019410e-01 +6.294223e-01 +2.868614e+00 +1.412533e+00 +9.422084e-01 +9.590843e-01 +6.070730e-01 +6.801892e-01 +6.094810e-01 +6.896723e-01 +5.387564e-01 +5.857234e-01 +8.729732e-01
+6.583333e+00 +3.039954e+00 +1.639460e+00 +1.162166e+00 +9.519608e-01 +4.011702e-01 +5.534030e-01 +6.333570e-01 +6.948496e-01 +6.359851e-01 +5.042970e-01 +6.334598e-01 +2.865067e+00 +1.407500e+00 +9.371452e-01 +9.593235e-01 +6.079901e-01 +6.767395e-01 +6.060363e-01 +6.893960e-01 +5.401235e-01 +5.845953e-01 +8.786834e-01
+6.600000e+00 +3.065807e+00 +1.633560e+00 +1.159823e+00 +9.523175e-01 +4.010833e-01 +5.520324e-01 +6.309078e-01 +6.925821e-01 +6.376259e-01 +5.062372e-01 +6.349257e-01 +2.889501e+00 +1.402027e+00 +9.356725e-01 +9.635599e-01 +6.096191e-01 +6.745606e-01 +6.028743e-01 +6.886315e-01 +5.412093e-01 +5.825624e-01 +8.819656e-01
+6.616667e+00 +3.080396e+00 +1.624686e+00 +1.154461e+00 +9.489702e-01 +4.006962e-01 +5.505876e-01 +6.290531e-01 +6.899463e-01 +6.398539e-01 +5.086678e-01 +6.373545e-01 +2.903130e+00 +1.393990e+00 +9.315624e-01 +9.622645e-01 +6.094400e-01 +6.726090e-01 +5.998843e-01 +6.863152e-01 +5.431794e-01 +5.808123e-01 +8.867344e-01
+6.633333e+00 +3.080850e+00 +1.613275e+00 +1.152538e+00 +9.450567e-01 +3.999304e-01 +5.494796e-01 +6.272175e-01 +6.873357e-01 +6.419145e-01 +5.114563e-01 +6.393256e-01 +2.903287e+00 +1.384161e+00 +9.305818e-01 +9.594336e-01 +6.077185e-01 +6.708901e-01 +5.975125e-01 +6.841250e-01 +5.454953e-01 +5.793147e-01 +8.901208e-01
+6.650000e+00 +3.090830e+00 +1.602939e+00 +1.153806e+00 +9.398200e-01 +3.994945e-01 +5.483183e-01 +6.272542e-01 +6.850756e-01 +6.430903e-01 +5.129796e-01 +6.409427e-01 +2.912290e+00 +1.375585e+00 +9.323210e-01 +9.539897e-01 +6.062036e-01 +6.706342e-01 +5.976949e-01 +6.829715e-01 +5.474036e-01 +5.767544e-01 +8.933939e-01
+6.666667e+00 +3.116933e+00 +1.595680e+00 +1.153890e+00 +9.351621e-01 +3.987652e-01 +5.471585e-01 +6.273328e-01 +6.821429e-01 +6.435092e-01 +5.136090e-01 +6.429619e-01 +2.936431e+00 +1.369824e+00 +9.328555e-01 +9.510407e-01 +6.047068e-01 +6.703396e-01 +5.983857e-01 +6.802061e-01 +5.481611e-01 +5.737802e-01 +8.988634e-01
+6.683333e+00 +3.164276e+00 +1.592816e+00 +1.162790e+00 +9.316949e-01 +3.979114e-01 +5.460629e-01 +6.288104e-01 +6.803076e-01 +6.423062e-01 +5.130742e-01 +6.431163e-01 +2.980744e+00 +1.368128e+00 +9.410180e-01 +9.520318e-01 +6.034729e-01 +6.701580e-01 +6.010364e-01 +6.802591e-01 +5.483036e-01 +5.718959e-01 +9.007607e-01
+6.700000e+00 +3.200593e+00 +1.592979e+00 +1.182237e+00 +9.281418e-01 +3.971434e-01 +5.448730e-01 +6.294368e-01 +6.789047e-01 +6.420449e-01 +5.124130e-01 +6.439406e-01 +3.014700e+00 +1.369124e+00 +9.582910e-01 +9.514687e-01 +6.013817e-01 +6.706683e-01 +6.038720e-01 +6.813818e-01 +5.503070e-01 +5.709980e-01 +9.039950e-01
+6.716667e+00 +3.238189e+00 +1.592758e+00 +1.207395e+00 +9.244509e-01 +3.963839e-01 +5.443769e-01 +6.280117e-01 +6.774303e-01 +6.423197e-01 +5.133062e-01 +6.434639e-01 +3.049532e+00 +1.369350e+00 +9.805051e-01 +9.509892e-01 +6.014904e-01 +6.727734e-01 +6.051116e-01 +6.829260e-01 +5.520678e-01 +5.730665e-01 +9.031918e-01
+6.733333e+00 +3.275523e+00 +1.591159e+00 +1.234251e+00 +9.209672e-01 +3.954408e-01 +5.430427e-01 +6.259405e-01 +6.754923e-01 +6.417308e-01 +5.139743e-01 +6.419419e-01 +3.084369e+00 +1.368560e+00 +1.003861e+00 +9.503413e-01 +6.008329e-01 +6.728821e-01 +6.055370e-01 +6.846196e-01 +5.525072e-01 +5.757835e-01 +9.033069e-01
+6.750000e+00 +3.284184e+00 +1.593679e+00 +1.265821e+00 +9.177463e-01 +3.946025e-01 +5.420012e-01 +6.243043e-01 +6.753844e-01 +6.404669e-01 +5.149907e-01 +6.406649e-01 +3.092514e+00 +1.371701e+00 +1.031339e+00 +9.486418e-01 +5.985818e-01 +6.736554e-01 +6.064557e-01 +6.909097e-01 +5.530280e-01 +5.771760e-01 +9.028917e-01
+6.766667e+00 +3.286330e+00 +1.592757e+00 +1.282807e+00 +9.140642e-01 +3.935891e-01 +5.410499e-01 +6.221003e-01 +6.742712e-01 +6.392022e-01 +5.168786e-01 +6.393253e-01 +3.094799e+00 +1.371036e+00 +1.046062e+00 +9.455235e-01 +5.963379e-01 +6.738882e-01 +6.058271e-01 +6.951104e-01 +5.530246e-01 +5.781811e-01 +8.995737e-01
+6.783333e+00 +3.316347e+00 +1.585002e+00 +1.291411e+00 +9.125406e-01 +3.929893e-01 +5.405793e-01 +6.196203e-01 +6.743741e-01 +6.384677e-01 +5.205870e-01 +6.410024e-01 +3.123774e+00 +1.364722e+00 +1.053740e+00 +9.459824e-01 +5.941816e-01 +6.753630e-01 +6.046986e-01 +7.011007e-01 +5.520140e-01 +5.797958e-01 +9.004139e-01
+6.800000e+00 +3.334432e+00 +1.579237e+00 +1.297868e+00 +9.124282e-01 +3.924207e-01 +5.413992e-01 +6.170209e-01 +6.748833e-01 +6.374336e-01 +5.250312e-01 +6.443184e-01 +3.141265e+00 +1.360154e+00 +1.059761e+00 +9.483983e-01 +5.915078e-01 +6.786944e-01 +6.022510e-01 +7.066403e-01 +5.510670e-01 +5.821395e-01 +9.024217e-01
+6.816667e+00 +3.345806e+00 +1.573412e+00 +1.301031e+00 +9.156763e-01 +3.919615e-01 +5.421124e-01 +6.146294e-01 +6.751061e-01 +6.360705e-01 +5.295936e-01 +6.452981e-01 +3.152479e+00 +1.355870e+00 +1.063016e+00 +9.565826e-01 +5.894229e-01 +6.798617e-01 +5.994233e-01 +7.105914e-01 +5.493010e-01 +5.845441e-01 +9.005686e-01
+6.833333e+00 +3.334215e+00 +1.565800e+00 +1.305155e+00 +9.175003e-01 +3.919165e-01 +5.424841e-01 +6.129729e-01 +6.745394e-01 +6.360146e-01 +5.335106e-01 +6.455156e-01 +3.141614e+00 +1.350026e+00 +1.067014e+00 +9.592754e-01 +5.877681e-01 +6.804357e-01 +5.978888e-01 +7.123193e-01 +5.486692e-01 +5.872437e-01 +8.971362e-01
+6.850000e+00 +3.335141e+00 +1.557264e+00 +1.302707e+00 +9.179491e-01 +3.928329e-01 +5.429442e-01 +6.133465e-01 +6.754314e-01 +6.374279e-01 +5.388694e-01 +6.450399e-01 +3.142367e+00 +1.343206e+00 +1.065611e+00 +9.625583e-01 +5.893798e-01 +6.806253e-01 +5.981738e-01 +7.146058e-01 +5.487805e-01 +5.885084e-01 +8.952906e-01
+6.866667e+00 +3.332866e+00 +1.549955e+00 +1.298986e+00 +9.211958e-01 +3.939655e-01 +5.419355e-01 +6.142766e-01 +6.781246e-01 +6.387401e-01 +5.456865e-01 +6.461040e-01 +3.140451e+00 +1.337175e+00 +1.063124e+00 +9.701634e-01 +5.915401e-01 +6.777056e-01 +5.987841e-01 +7.184269e-01 +5.489116e-01 +5.910579e-01 +8.954764e-01
+6.883333e+00 +3.327540e+00 +1.541250e+00 +1.291533e+00 +9.228839e-01 +3.956610e-01 +5.421910e-01 +6.141676e-01 +6.819289e-01 +6.391770e-01 +5.536754e-01 +6.486959e-01 +3.135907e+00 +1.330252e+00 +1.057323e+00 +9.735412e-01 +5.932029e-01 +6.764446e-01 +5.988906e-01 +7.223555e-01 +5.482431e-01 +5.951842e-01 +8.981799e-01
+6.900000e+00 +3.305148e+00 +1.534869e+00 +1.294923e+00 +9.240759e-01 +3.968767e-01 +5.432198e-01 +6.135057e-01 +6.857402e-01 +6.418041e-01 +5.598532e-01 +6.501946e-01 +3.114926e+00 +1.325571e+00 +1.060970e+00 +9.747492e-01 +5.932746e-01 +6.770683e-01 +5.983219e-01 +7.274452e-01 +5.515449e-01 +5.962339e-01 +9.005948e-01
+6.916667e+00 +3.285268e+00 +1.532466e+00 +1.291764e+00 +9.260305e-01 +3.979644e-01 +5.439338e-01 +6.127590e-01 +6.890956e-01 +6.435056e-01 +5.652143e-01 +6.519918e-01 +3.096443e+00 +1.324844e+00 +1.058852e+00 +9.772541e-01 +5.922548e-01 +6.779763e-01 +5.984715e-01 +7.312500e-01 +5.528736e-01 +5.975494e-01 +9.018031e-01
+6.933333e+00 +3.260649e+00 +1.530534e+00 +1.295230e+00 +9.246473e-01 +3.979426e-01 +5.442006e-01 +6.120443e-01 +6.922754e-01 +6.467212e-01 +5.695061e-01 +6.556901e-01 +3.073246e+00 +1.323733e+00 +1.062420e+00 +9.755834e-01 +5.896297e-01 +6.786106e-01 +5.983332e-01 +7.346818e-01 +5.572903e-01 +5.974817e-01 +9.068081e-01
+6.950000e+00 +3.235352e+00 +1.536348e+00 +1.296255e+00 +9.230248e-01 +3.985177e-01 +5.483540e-01 +6.118872e-01 +6.961285e-01 +6.508263e-01 +5.720084e-01 +6.575023e-01 +3.049204e+00 +1.329755e+00 +1.063899e+00 +9.742981e-01 +5.876991e-01 +6.876500e-01 +5.981881e-01 +7.377108e-01 +5.624209e-01 +5.963973e-01 +9.072816e-01
+6.966667e+00 +3.209829e+00 +1.538277e+00 +1.306433e+00 +9.203043e-01 +3.986378e-01 +5.503602e-01 +6.115362e-01 +6.981023e-01 +6.552339e-01 +5.736898e-01 +6.595861e-01 +3.024932e+00 +1.331823e+00 +1.073358e+00 +9.714711e-01 +5.860125e-01 +6.922893e-01 +5.970736e-01 +7.387208e-01 +5.699267e-01 +5.948196e-01 +9.097575e-01
+6.983333e+00 +3.195037e+00 +1.537099e+00 +1.309367e+00 +9.182597e-01 +3.984656e-01 +5.499787e-01 +6.133456e-01 +7.008190e-01 +6.604194e-01 +5.748125e-01 +6.589613e-01 +3.010431e+00 +1.331212e+00 +1.076551e+00 +9.692458e-01 +5.846103e-01 +6.932296e-01 +5.998890e-01 +7.392749e-01 +5.763057e-01 +5.931483e-01 +9.083374e-01
+7.000000e+00 +3.186157e+00 +1.531139e+00 +1.318235e+00 +9.148545e-01 +3.984119e-01 +5.497551e-01 +6.156412e-01 +7.040867e-01 +6.654655e-01 +5.758458e-01 +6.578284e-01 +3.001348e+00 +1.326152e+00 +1.084939e+00 +9.660502e-01 +5.843544e-01 +6.938191e-01 +6.031858e-01 +7.412634e-01 +5.824384e-01 +5.913492e-01 +9.075306e-01
+7.016667e+00 +3.200387e+00 +1.524202e+00 +1.317673e+00 +9.106302e-01 +3.981564e-01 +5.497895e-01 +6.184051e-01 +7.064488e-01 +6.683274e-01 +5.757336e-01 +6.562271e-01 +3.013932e+00 +1.320327e+00 +1.085067e+00 +9.622795e-01 +5.843012e-01 +6.954350e-01 +6.085259e-01 +7.403160e-01 +5.855664e-01 +5.888773e-01 +9.053337e-01
+7.033333e+00 +3.216516e+00 +1.518782e+00 +1.322212e+00 +9.069997e-01 +3.976836e-01 +5.496597e-01 +6.206731e-01 +7.094920e-01 +6.709270e-01 +5.745416e-01 +6.543617e-01 +3.028381e+00 +1.316355e+00 +1.089355e+00 +9.574991e-01 +5.829998e-01 +6.963019e-01 +6.144513e-01 +7.418161e-01 +5.877771e-01 +5.874785e-01 +9.040703e-01
+7.050000e+00 +3.231850e+00 +1.518249e+00 +1.325147e+00 +9.034544e-01 +3.969720e-01 +5.494146e-01 +6.213429e-01 +7.122566e-01 +6.713638e-01 +5.728597e-01 +6.525667e-01 +3.042398e+00 +1.316743e+00 +1.092106e+00 +9.527447e-01 +5.806582e-01 +6.973991e-01 +6.193289e-01 +7.441912e-01 +5.872918e-01 +5.873736e-01 +9.012515e-01
+7.066667e+00 +3.238129e+00 +1.520564e+00 +1.339106e+00 +9.009328e-01 +3.968279e-01 +5.517213e-01 +6.234464e-01 +7.155015e-01 +6.698088e-01 +5.712119e-01 +6.516922e-01 +3.047757e+00 +1.319929e+00 +1.104452e+00 +9.494001e-01 +5.790281e-01 +7.020596e-01 +6.252134e-01 +7.482741e-01 +5.856220e-01 +5.864813e-01 +9.018707e-01
+7.083333e+00 +3.266093e+00 +1.526512e+00 +1.347965e+00 +9.011518e-01 +3.967657e-01 +5.562738e-01 +6.264152e-01 +7.184063e-01 +6.677566e-01 +5.689826e-01 +6.508485e-01 +3.073627e+00 +1.326417e+00 +1.112168e+00 +9.488973e-01 +5.775675e-01 +7.107090e-01 +6.319340e-01 +7.499063e-01 +5.833980e-01 +5.865572e-01 +9.035698e-01
+7.100000e+00 +3.333291e+00 +1.549859e+00 +1.359832e+00 +9.017341e-01 +3.967424e-01 +5.606814e-01 +6.274573e-01 +7.244467e-01 +6.655388e-01 +5.671124e-01 +6.516545e-01 +3.136993e+00 +1.348276e+00 +1.122221e+00 +9.493251e-01 +5.753911e-01 +7.215814e-01 +6.406294e-01 +7.549339e-01 +5.809859e-01 +5.915206e-01 +9.067164e-01
+7.116667e+00 +3.457946e+00 +1.562790e+00 +1.382796e+00 +9.027790e-01 +3.973984e-01 +5.698515e-01 +6.314528e-01 +7.310851e-01 +6.629630e-01 +5.653038e-01 +6.533560e-01 +3.255200e+00 +1.360717e+00 +1.141703e+00 +9.511657e-01 +5.748900e-01 +7.370384e-01 +6.535078e-01 +7.616302e-01 +5.786417e-01 +6.000035e-01 +9.131610e-01
+7.133333e+00 +3.560864e+00 +1.573456e+00 +1.404489e+00 +9.054303e-01 +3.984825e-01 +5.793225e-01 +6.341682e-01 +7.348305e-01 +6.610145e-01 +5.638199e-01 +6.562654e-01 +3.353177e+00 +1.371240e+00 +1.160085e+00 +9.542187e-01 +5.744598e-01 +7.507833e-01 +6.632446e-01 +7.655819e-01 +5.772047e-01 +6.092900e-01 +9.199209e-01
+7.150000e+00 +3.644752e+00 +1.591576e+00 +1.423465e+00 +9.080124e-01 +4.005425e-01 +5.932672e-01 +6.389526e-01 +7.394159e-01 +6.587805e-01 +5.619456e-01 +6.611175e-01 +3.433264e+00 +1.388638e+00 +1.176337e+00 +9.559827e-01 +5.750786e-01 +7.693788e-01 +6.776996e-01 +7.708863e-01 +5.753166e-01 +6.160677e-01 +9.281146e-01
+7.166667e+00 +3.712259e+00 +1.604104e+00 +1.436612e+00 +9.159553e-01 +4.027791e-01 +6.035252e-01 +6.428237e-01 +7.450754e-01 +6.560556e-01 +5.603583e-01 +6.640534e-01 +3.497695e+00 +1.401650e+00 +1.187892e+00 +9.638743e-01 +5.763548e-01 +7.817798e-01 +6.888107e-01 +7.777588e-01 +5.729909e-01 +6.227034e-01 +9.297693e-01
+7.183333e+00 +3.800034e+00 +1.629465e+00 +1.442375e+00 +9.237337e-01 +4.058919e-01 +6.155677e-01 +6.428556e-01 +7.510491e-01 +6.544616e-01 +5.585964e-01 +6.673447e-01 +3.581103e+00 +1.425932e+00 +1.193360e+00 +9.720373e-01 +5.780624e-01 +8.038703e-01 +6.945171e-01 +7.829361e-01 +5.723341e-01 +6.280595e-01 +9.316848e-01
+7.200000e+00 +3.854046e+00 +1.672598e+00 +1.444837e+00 +9.383504e-01 +4.090099e-01 +6.264063e-01 +6.438617e-01 +7.564020e-01 +6.529752e-01 +5.563738e-01 +6.709939e-01 +3.631449e+00 +1.466617e+00 +1.195803e+00 +9.877804e-01 +5.793872e-01 +8.270788e-01 +7.024595e-01 +7.848050e-01 +5.712529e-01 +6.299019e-01 +9.349124e-01
+7.216667e+00 +3.904552e+00 +1.722669e+00 +1.443218e+00 +9.477785e-01 +4.112251e-01 +6.370696e-01 +6.442429e-01 +7.624607e-01 +6.513605e-01 +5.541915e-01 +6.752901e-01 +3.678398e+00 +1.511906e+00 +1.194893e+00 +9.984759e-01 +5.795271e-01 +8.521222e-01 +7.094164e-01 +7.874866e-01 +5.706955e-01 +6.297254e-01 +9.375374e-01
+7.233333e+00 +3.943571e+00 +1.763422e+00 +1.447969e+00 +9.642202e-01 +4.130908e-01 +6.477360e-01 +6.449756e-01 +7.690087e-01 +6.504736e-01 +5.520087e-01 +6.772600e-01 +3.714592e+00 +1.549190e+00 +1.199136e+00 +1.015802e+00 +5.792983e-01 +8.733444e-01 +7.124595e-01 +7.920215e-01 +5.707631e-01 +6.313734e-01 +9.408352e-01
+7.250000e+00 +3.942149e+00 +1.802764e+00 +1.447024e+00 +9.836839e-01 +4.149983e-01 +6.552120e-01 +6.448546e-01 +7.717326e-01 +6.484063e-01 +5.501012e-01 +6.790605e-01 +3.712408e+00 +1.585189e+00 +1.198186e+00 +1.037569e+00 +5.792560e-01 +8.894342e-01 +7.126229e-01 +7.919010e-01 +5.687012e-01 +6.290199e-01 +9.449998e-01
+7.266667e+00 +3.953945e+00 +1.853207e+00 +1.450040e+00 +1.004287e+00 +4.168153e-01 +6.651784e-01 +6.458855e-01 +7.754608e-01 +6.463915e-01 +5.481796e-01 +6.801426e-01 +3.723303e+00 +1.630904e+00 +1.200509e+00 +1.064034e+00 +5.786905e-01 +9.089687e-01 +7.139194e-01 +7.940738e-01 +5.667307e-01 +6.274601e-01 +9.504280e-01
+7.283333e+00 +3.960369e+00 +1.885672e+00 +1.450864e+00 +1.016389e+00 +4.176192e-01 +6.704028e-01 +6.446359e-01 +7.790225e-01 +6.454318e-01 +5.466234e-01 +6.839201e-01 +3.728826e+00 +1.659486e+00 +1.200914e+00 +1.077018e+00 +5.771708e-01 +9.200653e-01 +7.124504e-01 +7.953265e-01 +5.658317e-01 +6.248257e-01 +9.604177e-01
+7.300000e+00 +3.951934e+00 +1.928411e+00 +1.455014e+00 +1.033000e+00 +4.189747e-01 +6.746723e-01 +6.429909e-01 +7.821412e-01 +6.440919e-01 +5.448673e-01 +6.864451e-01 +3.720296e+00 +1.697831e+00 +1.204024e+00 +1.097520e+00 +5.770961e-01 +9.311602e-01 +7.103991e-01 +7.974677e-01 +5.640021e-01 +6.231320e-01 +9.649989e-01
+7.316667e+00 +3.946355e+00 +1.965354e+00 +1.450634e+00 +1.051568e+00 +4.204517e-01 +6.779395e-01 +6.417287e-01 +7.845120e-01 +6.429242e-01 +5.431395e-01 +6.874128e-01 +3.714299e+00 +1.731350e+00 +1.200233e+00 +1.118263e+00 +5.772017e-01 +9.406292e-01 +7.092833e-01 +7.972452e-01 +5.631179e-01 +6.216204e-01 +9.640027e-01
+7.333333e+00 +3.935008e+00 +2.008651e+00 +1.444734e+00 +1.065887e+00 +4.217356e-01 +6.825056e-01 +6.406655e-01 +7.840383e-01 +6.417255e-01 +5.412050e-01 +6.873107e-01 +3.703288e+00 +1.770121e+00 +1.195119e+00 +1.137025e+00 +5.762504e-01 +9.519810e-01 +7.089849e-01 +7.947742e-01 +5.616622e-01 +6.190588e-01 +9.624061e-01
+7.350000e+00 +3.917399e+00 +2.055545e+00 +1.437228e+00 +1.074832e+00 +4.228426e-01 +6.902160e-01 +6.401746e-01 +7.867954e-01 +6.411611e-01 +5.393152e-01 +6.860316e-01 +3.685963e+00 +1.811333e+00 +1.188973e+00 +1.149255e+00 +5.747610e-01 +9.725991e-01 +7.076224e-01 +7.947810e-01 +5.611078e-01 +6.161264e-01 +9.573634e-01
+7.366667e+00 +3.910862e+00 +2.086262e+00 +1.429480e+00 +1.076575e+00 +4.230661e-01 +6.981537e-01 +6.401396e-01 +7.873414e-01 +6.400425e-01 +5.375117e-01 +6.852752e-01 +3.679090e+00 +1.837222e+00 +1.182628e+00 +1.151536e+00 +5.727666e-01 +9.920963e-01 +7.053789e-01 +7.922911e-01 +5.607018e-01 +6.135677e-01 +9.525657e-01
+7.383333e+00 +3.902736e+00 +2.134949e+00 +1.419903e+00 +1.084407e+00 +4.237396e-01 +7.060923e-01 +6.397809e-01 +7.859135e-01 +6.380630e-01 +5.356221e-01 +6.841458e-01 +3.670225e+00 +1.879785e+00 +1.174601e+00 +1.161757e+00 +5.715768e-01 +1.015276e+00 +7.025835e-01 +7.883027e-01 +5.586815e-01 +6.110155e-01 +9.472665e-01
+7.400000e+00 +3.883972e+00 +2.198202e+00 +1.410785e+00 +1.094860e+00 +4.247670e-01 +7.114695e-01 +6.381809e-01 +7.848232e-01 +6.355895e-01 +5.342338e-01 +6.837513e-01 +3.651627e+00 +1.935320e+00 +1.166977e+00 +1.178740e+00 +5.709582e-01 +1.032891e+00 +7.008913e-01 +7.849277e-01 +5.558341e-01 +6.083751e-01 +9.429353e-01
+7.416667e+00 +3.865402e+00 +2.269454e+00 +1.400876e+00 +1.110602e+00 +4.261888e-01 +7.168836e-01 +6.363162e-01 +7.821452e-01 +6.334587e-01 +5.331169e-01 +6.842292e-01 +3.633067e+00 +1.998720e+00 +1.158646e+00 +1.202423e+00 +5.703688e-01 +1.051026e+00 +6.996343e-01 +7.807031e-01 +5.527885e-01 +6.062262e-01 +9.387150e-01
+7.433333e+00 +3.841808e+00 +2.316819e+00 +1.390874e+00 +1.127581e+00 +4.279319e-01 +7.210214e-01 +6.343860e-01 +7.806247e-01 +6.311556e-01 +5.316002e-01 +6.837162e-01 +3.610011e+00 +2.041081e+00 +1.150153e+00 +1.224331e+00 +5.699443e-01 +1.062814e+00 +6.977990e-01 +7.770105e-01 +5.501119e-01 +6.033806e-01 +9.339041e-01
+7.450000e+00 +3.825909e+00 +2.370378e+00 +1.381514e+00 +1.147543e+00 +4.297691e-01 +7.256041e-01 +6.324180e-01 +7.786518e-01 +6.288015e-01 +5.301799e-01 +6.828808e-01 +3.593876e+00 +2.089248e+00 +1.142172e+00 +1.247793e+00 +5.698762e-01 +1.076918e+00 +6.964413e-01 +7.729273e-01 +5.475988e-01 +6.013106e-01 +9.285203e-01
+7.466667e+00 +3.811346e+00 +2.422001e+00 +1.378138e+00 +1.162757e+00 +4.316198e-01 +7.301724e-01 +6.304853e-01 +7.753758e-01 +6.275959e-01 +5.292908e-01 +6.816914e-01 +3.578975e+00 +2.135346e+00 +1.139226e+00 +1.265865e+00 +5.692342e-01 +1.092486e+00 +6.954830e-01 +7.682175e-01 +5.452519e-01 +6.010214e-01 +9.228466e-01
+7.483333e+00 +3.786864e+00 +2.473900e+00 +1.376881e+00 +1.185428e+00 +4.334475e-01 +7.353059e-01 +6.289978e-01 +7.722098e-01 +6.276278e-01 +5.284621e-01 +6.793504e-01 +3.555364e+00 +2.182156e+00 +1.138172e+00 +1.295396e+00 +5.679615e-01 +1.106457e+00 +6.928300e-01 +7.637095e-01 +5.445252e-01 +6.006673e-01 +9.172889e-01
+7.500000e+00 +3.763052e+00 +2.545049e+00 +1.368011e+00 +1.210269e+00 +4.347552e-01 +7.382951e-01 +6.275142e-01 +7.706116e-01 +6.283250e-01 +5.269595e-01 +6.768849e-01 +3.532101e+00 +2.245621e+00 +1.130697e+00 +1.327881e+00 +5.672798e-01 +1.119387e+00 +6.913333e-01 +7.614335e-01 +5.439343e-01 +5.980754e-01 +9.120176e-01
+7.516667e+00 +3.759979e+00 +2.595447e+00 +1.358754e+00 +1.223450e+00 +4.351857e-01 +7.433154e-01 +6.268351e-01 +7.683109e-01 +6.285032e-01 +5.250710e-01 +6.746661e-01 +3.527824e+00 +2.289591e+00 +1.122856e+00 +1.340311e+00 +5.660319e-01 +1.137982e+00 +6.892097e-01 +7.603367e-01 +5.420007e-01 +5.957266e-01 +9.073976e-01
+7.533333e+00 +3.763642e+00 +2.624895e+00 +1.350969e+00 +1.231964e+00 +4.353895e-01 +7.475634e-01 +6.259699e-01 +7.662296e-01 +6.299618e-01 +5.231980e-01 +6.722061e-01 +3.529824e+00 +2.315766e+00 +1.116330e+00 +1.346882e+00 +5.636356e-01 +1.151557e+00 +6.880338e-01 +7.595360e-01 +5.412882e-01 +5.938326e-01 +9.021857e-01
+7.550000e+00 +3.751443e+00 +2.649903e+00 +1.345516e+00 +1.238289e+00 +4.358599e-01 +7.515817e-01 +6.244552e-01 +7.649814e-01 +6.345444e-01 +5.214731e-01 +6.697137e-01 +3.517336e+00 +2.338102e+00 +1.111826e+00 +1.352702e+00 +5.614468e-01 +1.161591e+00 +6.872587e-01 +7.583275e-01 +5.440518e-01 +5.912678e-01 +8.970335e-01
+7.566667e+00 +3.738022e+00 +2.654319e+00 +1.343337e+00 +1.242460e+00 +4.361047e-01 +7.534261e-01 +6.222743e-01 +7.630518e-01 +6.391605e-01 +5.199749e-01 +6.669362e-01 +3.503845e+00 +2.341971e+00 +1.110323e+00 +1.353274e+00 +5.594846e-01 +1.164852e+00 +6.861987e-01 +7.562383e-01 +5.477579e-01 +5.883081e-01 +8.935206e-01
+7.583333e+00 +3.721383e+00 +2.650980e+00 +1.337606e+00 +1.246051e+00 +4.367426e-01 +7.549711e-01 +6.197508e-01 +7.606261e-01 +6.425142e-01 +5.187809e-01 +6.644218e-01 +3.487408e+00 +2.338490e+00 +1.105856e+00 +1.350618e+00 +5.590330e-01 +1.167285e+00 +6.844996e-01 +7.542490e-01 +5.493752e-01 +5.850647e-01 +8.892193e-01
+7.600000e+00 +3.695769e+00 +2.641982e+00 +1.329034e+00 +1.246641e+00 +4.374737e-01 +7.579457e-01 +6.173710e-01 +7.576641e-01 +6.461589e-01 +5.183708e-01 +6.616646e-01 +3.462966e+00 +2.330592e+00 +1.098892e+00 +1.347838e+00 +5.576042e-01 +1.169613e+00 +6.826264e-01 +7.513974e-01 +5.513875e-01 +5.822501e-01 +8.840577e-01
+7.616667e+00 +3.673790e+00 +2.633269e+00 +1.319366e+00 +1.244274e+00 +4.373149e-01 +7.580013e-01 +6.150030e-01 +7.543349e-01 +6.470042e-01 +5.179816e-01 +6.586578e-01 +3.441947e+00 +2.322567e+00 +1.090779e+00 +1.342305e+00 +5.554723e-01 +1.167937e+00 +6.813953e-01 +7.481838e-01 +5.506391e-01 +5.800042e-01 +8.788503e-01
+7.633333e+00 +3.655568e+00 +2.625505e+00 +1.310705e+00 +1.242060e+00 +4.369092e-01 +7.568657e-01 +6.124996e-01 +7.524324e-01 +6.489073e-01 +5.182888e-01 +6.559264e-01 +3.424438e+00 +2.315759e+00 +1.083347e+00 +1.338236e+00 +5.528726e-01 +1.165385e+00 +6.802959e-01 +7.485625e-01 +5.497146e-01 +5.783633e-01 +8.740456e-01
+7.650000e+00 +3.630073e+00 +2.617815e+00 +1.301728e+00 +1.238611e+00 +4.367514e-01 +7.546211e-01 +6.103202e-01 +7.502306e-01 +6.512325e-01 +5.193931e-01 +6.536988e-01 +3.400260e+00 +2.309294e+00 +1.075675e+00 +1.334401e+00 +5.503053e-01 +1.160355e+00 +6.798547e-01 +7.474336e-01 +5.495066e-01 +5.775751e-01 +8.698840e-01
+7.666667e+00 +3.608383e+00 +2.609626e+00 +1.292525e+00 +1.233259e+00 +4.360828e-01 +7.518948e-01 +6.081346e-01 +7.484250e-01 +6.525019e-01 +5.194077e-01 +6.514498e-01 +3.379699e+00 +2.301849e+00 +1.067870e+00 +1.327218e+00 +5.476196e-01 +1.155482e+00 +6.792730e-01 +7.467972e-01 +5.486677e-01 +5.754260e-01 +8.659127e-01
+7.683333e+00 +3.589684e+00 +2.608980e+00 +1.283193e+00 +1.226939e+00 +4.351490e-01 +7.501534e-01 +6.059686e-01 +7.472350e-01 +6.538540e-01 +5.193340e-01 +6.502017e-01 +3.361854e+00 +2.301310e+00 +1.059993e+00 +1.320068e+00 +5.446945e-01 +1.153923e+00 +6.784897e-01 +7.468502e-01 +5.480082e-01 +5.732734e-01 +8.631021e-01
+7.700000e+00 +3.567097e+00 +2.604882e+00 +1.274996e+00 +1.224176e+00 +4.343866e-01 +7.478744e-01 +6.035201e-01 +7.450088e-01 +6.532259e-01 +5.185694e-01 +6.479543e-01 +3.340429e+00 +2.298129e+00 +1.053008e+00 +1.317072e+00 +5.419290e-01 +1.150309e+00 +6.762925e-01 +7.460086e-01 +5.458070e-01 +5.708378e-01 +8.584140e-01
+7.716667e+00 +3.553839e+00 +2.603974e+00 +1.270103e+00 +1.221576e+00 +4.338098e-01 +7.462089e-01 +6.011183e-01 +7.436854e-01 +6.525307e-01 +5.176959e-01 +6.454504e-01 +3.327535e+00 +2.297834e+00 +1.048829e+00 +1.313266e+00 +5.394319e-01 +1.149172e+00 +6.748895e-01 +7.480765e-01 +5.430817e-01 +5.684835e-01 +8.531608e-01
+7.733333e+00 +3.544965e+00 +2.599213e+00 +1.269156e+00 +1.218556e+00 +4.338902e-01 +7.454690e-01 +5.988501e-01 +7.424962e-01 +6.533223e-01 +5.166749e-01 +6.429882e-01 +3.318551e+00 +2.294138e+00 +1.048114e+00 +1.307997e+00 +5.381121e-01 +1.149902e+00 +6.742339e-01 +7.504048e-01 +5.410922e-01 +5.663164e-01 +8.479819e-01
+7.750000e+00 +3.533273e+00 +2.587260e+00 +1.264462e+00 +1.214492e+00 +4.339816e-01 +7.468291e-01 +5.966254e-01 +7.412753e-01 +6.539948e-01 +5.155682e-01 +6.406707e-01 +3.307187e+00 +2.283755e+00 +1.044154e+00 +1.301666e+00 +5.368752e-01 +1.152215e+00 +6.713032e-01 +7.522389e-01 +5.392208e-01 +5.636167e-01 +8.428809e-01
+7.766667e+00 +3.514177e+00 +2.582923e+00 +1.260672e+00 +1.212042e+00 +4.341682e-01 +7.482137e-01 +5.944277e-01 +7.390008e-01 +6.548133e-01 +5.144660e-01 +6.389042e-01 +3.289046e+00 +2.280084e+00 +1.040920e+00 +1.298414e+00 +5.353839e-01 +1.154530e+00 +6.685392e-01 +7.520729e-01 +5.382106e-01 +5.612635e-01 +8.382479e-01
+7.783333e+00 +3.495577e+00 +2.569268e+00 +1.253017e+00 +1.211328e+00 +4.352436e-01 +7.511323e-01 +5.922317e-01 +7.374435e-01 +6.557002e-01 +5.135508e-01 +6.383699e-01 +3.271523e+00 +2.268040e+00 +1.034370e+00 +1.294971e+00 +5.358857e-01 +1.156191e+00 +6.652327e-01 +7.513826e-01 +5.367416e-01 +5.588096e-01 +8.355512e-01
+7.800000e+00 +3.471049e+00 +2.550946e+00 +1.244470e+00 +1.212987e+00 +4.371571e-01 +7.545024e-01 +5.908474e-01 +7.367037e-01 +6.550050e-01 +5.123633e-01 +6.380903e-01 +3.248517e+00 +2.251979e+00 +1.027094e+00 +1.292949e+00 +5.382423e-01 +1.156236e+00 +6.619437e-01 +7.495544e-01 +5.346776e-01 +5.561698e-01 +8.329589e-01
+7.816667e+00 +3.449200e+00 +2.535414e+00 +1.235826e+00 +1.214070e+00 +4.393547e-01 +7.592201e-01 +5.901672e-01 +7.364046e-01 +6.558416e-01 +5.108269e-01 +6.390294e-01 +3.228653e+00 +2.238515e+00 +1.019637e+00 +1.293222e+00 +5.396362e-01 +1.157229e+00 +6.589018e-01 +7.480066e-01 +5.342516e-01 +5.537186e-01 +8.332982e-01
+7.833333e+00 +3.428680e+00 +2.525302e+00 +1.229270e+00 +1.217536e+00 +4.411391e-01 +7.647706e-01 +5.885263e-01 +7.352820e-01 +6.571643e-01 +5.089842e-01 +6.428748e-01 +3.210198e+00 +2.230410e+00 +1.014269e+00 +1.298040e+00 +5.395277e-01 +1.160071e+00 +6.554662e-01 +7.455613e-01 +5.355005e-01 +5.508416e-01 +8.361624e-01
+7.850000e+00 +3.409255e+00 +2.511829e+00 +1.220662e+00 +1.218063e+00 +4.418805e-01 +7.667745e-01 +5.866087e-01 +7.330777e-01 +6.570287e-01 +5.074410e-01 +6.467159e-01 +3.192582e+00 +2.218632e+00 +1.007029e+00 +1.297822e+00 +5.385528e-01 +1.158229e+00 +6.517557e-01 +7.430857e-01 +5.347415e-01 +5.480943e-01 +8.386912e-01
+7.866667e+00 +3.390119e+00 +2.497597e+00 +1.215532e+00 +1.220672e+00 +4.432102e-01 +7.701476e-01 +5.844545e-01 +7.310795e-01 +6.578082e-01 +5.066723e-01 +6.547502e-01 +3.175337e+00 +2.206182e+00 +1.002559e+00 +1.298239e+00 +5.388199e-01 +1.157774e+00 +6.481775e-01 +7.420765e-01 +5.342085e-01 +5.463278e-01 +8.464981e-01
+7.883333e+00 +3.366533e+00 +2.479571e+00 +1.207081e+00 +1.218674e+00 +4.437294e-01 +7.736613e-01 +5.823409e-01 +7.287487e-01 +6.592323e-01 +5.057052e-01 +6.606966e-01 +3.153208e+00 +2.190349e+00 +9.954699e-01 +1.293331e+00 +5.385100e-01 +1.158071e+00 +6.444597e-01 +7.396528e-01 +5.339941e-01 +5.445967e-01 +8.491194e-01
+7.900000e+00 +3.339352e+00 +2.460756e+00 +1.200228e+00 +1.217794e+00 +4.440857e-01 +7.759220e-01 +5.809913e-01 +7.281040e-01 +6.619236e-01 +5.061163e-01 +6.691681e-01 +3.127621e+00 +2.173891e+00 +9.899922e-01 +1.288667e+00 +5.385918e-01 +1.155634e+00 +6.413547e-01 +7.380256e-01 +5.360341e-01 +5.458488e-01 +8.522429e-01
+7.916667e+00 +3.315755e+00 +2.445198e+00 +1.196058e+00 +1.220822e+00 +4.443357e-01 +7.765136e-01 +5.798780e-01 +7.263011e-01 +6.621864e-01 +5.067253e-01 +6.755420e-01 +3.105410e+00 +2.160681e+00 +9.869602e-01 +1.288664e+00 +5.381554e-01 +1.152295e+00 +6.383973e-01 +7.354445e-01 +5.363978e-01 +5.481916e-01 +8.532224e-01
+7.933333e+00 +3.297742e+00 +2.431798e+00 +1.198209e+00 +1.225377e+00 +4.444283e-01 +7.754303e-01 +5.787152e-01 +7.245426e-01 +6.633621e-01 +5.078717e-01 +6.808866e-01 +3.088817e+00 +2.149694e+00 +9.893464e-01 +1.292685e+00 +5.368830e-01 +1.147504e+00 +6.352217e-01 +7.326558e-01 +5.387341e-01 +5.523536e-01 +8.537021e-01
+7.950000e+00 +3.279383e+00 +2.425843e+00 +1.196991e+00 +1.224756e+00 +4.439306e-01 +7.733233e-01 +5.768823e-01 +7.217340e-01 +6.618702e-01 +5.092168e-01 +6.857099e-01 +3.072039e+00 +2.144845e+00 +9.887409e-01 +1.293698e+00 +5.346153e-01 +1.142306e+00 +6.317821e-01 +7.292390e-01 +5.384315e-01 +5.555852e-01 +8.548125e-01
+7.966667e+00 +3.259284e+00 +2.422391e+00 +1.195554e+00 +1.225896e+00 +4.430381e-01 +7.700401e-01 +5.746746e-01 +7.191550e-01 +6.621202e-01 +5.111664e-01 +6.906724e-01 +3.053692e+00 +2.142410e+00 +9.878996e-01 +1.297253e+00 +5.321765e-01 +1.135390e+00 +6.287661e-01 +7.250702e-01 +5.409363e-01 +5.584823e-01 +8.552936e-01
+7.983333e+00 +3.236204e+00 +2.416101e+00 +1.196500e+00 +1.224817e+00 +4.423311e-01 +7.671039e-01 +5.725131e-01 +7.175509e-01 +6.616316e-01 +5.120797e-01 +6.928330e-01 +3.032322e+00 +2.137176e+00 +9.892640e-01 +1.296307e+00 +5.308181e-01 +1.128743e+00 +6.258205e-01 +7.219405e-01 +5.427632e-01 +5.605968e-01 +8.526822e-01
+8.000000e+00 +3.215425e+00 +2.404483e+00 +1.200656e+00 +1.226016e+00 +4.422928e-01 +7.644232e-01 +5.704844e-01 +7.165433e-01 +6.612089e-01 +5.137979e-01 +6.955755e-01 +3.013209e+00 +2.126884e+00 +9.932588e-01 +1.295195e+00 +5.316472e-01 +1.121762e+00 +6.222540e-01 +7.190762e-01 +5.453652e-01 +5.641353e-01 +8.503466e-01
+8.016667e+00 +3.202760e+00 +2.387225e+00 +1.199437e+00 +1.227827e+00 +4.428460e-01 +7.623601e-01 +5.693393e-01 +7.189881e-01 +6.617321e-01 +5.160213e-01 +7.005329e-01 +3.001650e+00 +2.111892e+00 +9.925759e-01 +1.294842e+00 +5.333695e-01 +1.116214e+00 +6.198277e-01 +7.182697e-01 +5.486642e-01 +5.671012e-01 +8.505142e-01
+8.033333e+00 +3.207338e+00 +2.370073e+00 +1.203111e+00 +1.232813e+00 +4.443600e-01 +7.599033e-01 +5.689057e-01 +7.200106e-01 +6.615704e-01 +5.182722e-01 +7.079350e-01 +3.005532e+00 +2.096893e+00 +9.961942e-01 +1.296174e+00 +5.389412e-01 +1.111403e+00 +6.190251e-01 +7.155422e-01 +5.512293e-01 +5.722122e-01 +8.502864e-01
+8.050000e+00 +3.197919e+00 +2.352870e+00 +1.208167e+00 +1.238618e+00 +4.455873e-01 +7.568081e-01 +5.690772e-01 +7.214113e-01 +6.625224e-01 +5.195846e-01 +7.163209e-01 +2.996724e+00 +2.081069e+00 +1.000980e+00 +1.295646e+00 +5.426473e-01 +1.106039e+00 +6.195333e-01 +7.130018e-01 +5.550902e-01 +5.763321e-01 +8.520362e-01
+8.066667e+00 +3.190142e+00 +2.339226e+00 +1.209680e+00 +1.244692e+00 +4.471637e-01 +7.536372e-01 +5.702552e-01 +7.223049e-01 +6.625725e-01 +5.209832e-01 +7.256060e-01 +2.989041e+00 +2.067788e+00 +1.002504e+00 +1.294677e+00 +5.490367e-01 +1.100665e+00 +6.208737e-01 +7.100297e-01 +5.561503e-01 +5.805724e-01 +8.548651e-01
+8.083333e+00 +3.181663e+00 +2.325444e+00 +1.209878e+00 +1.251986e+00 +4.482284e-01 +7.501377e-01 +5.713457e-01 +7.220553e-01 +6.633354e-01 +5.219837e-01 +7.318841e-01 +2.980602e+00 +2.054405e+00 +1.002882e+00 +1.293212e+00 +5.538840e-01 +1.094261e+00 +6.232540e-01 +7.069069e-01 +5.572748e-01 +5.846638e-01 +8.541877e-01
+8.100000e+00 +3.189962e+00 +2.312816e+00 +1.214148e+00 +1.254968e+00 +4.491552e-01 +7.473404e-01 +5.711443e-01 +7.207222e-01 +6.645483e-01 +5.227420e-01 +7.385685e-01 +2.987340e+00 +2.042185e+00 +1.006877e+00 +1.288793e+00 +5.596247e-01 +1.090232e+00 +6.241858e-01 +7.031626e-01 +5.585073e-01 +5.905018e-01 +8.525555e-01
+8.116667e+00 +3.194547e+00 +2.305294e+00 +1.219696e+00 +1.255066e+00 +4.501392e-01 +7.457240e-01 +5.708458e-01 +7.189854e-01 +6.671041e-01 +5.233222e-01 +7.466173e-01 +2.990931e+00 +2.034238e+00 +1.011988e+00 +1.283788e+00 +5.648827e-01 +1.089291e+00 +6.254614e-01 +6.991385e-01 +5.611044e-01 +5.952901e-01 +8.522317e-01
+8.133333e+00 +3.206542e+00 +2.297056e+00 +1.219015e+00 +1.254956e+00 +4.516087e-01 +7.435593e-01 +5.713921e-01 +7.183149e-01 +6.683541e-01 +5.231863e-01 +7.525802e-01 +3.001317e+00 +2.025598e+00 +1.011732e+00 +1.279783e+00 +5.721350e-01 +1.085866e+00 +6.281636e-01 +6.954448e-01 +5.619211e-01 +5.972509e-01 +8.507471e-01
+8.150000e+00 +3.225203e+00 +2.287223e+00 +1.221381e+00 +1.253548e+00 +4.525757e-01 +7.428418e-01 +5.717431e-01 +7.172066e-01 +6.684412e-01 +5.232289e-01 +7.541977e-01 +3.018180e+00 +2.016128e+00 +1.014147e+00 +1.275351e+00 +5.764209e-01 +1.087796e+00 +6.312905e-01 +6.915902e-01 +5.615454e-01 +5.988968e-01 +8.465071e-01
+8.166667e+00 +3.224679e+00 +2.275987e+00 +1.230744e+00 +1.253104e+00 +4.531335e-01 +7.436506e-01 +5.716377e-01 +7.145436e-01 +6.707620e-01 +5.249875e-01 +7.557394e-01 +3.017183e+00 +2.005344e+00 +1.022378e+00 +1.272464e+00 +5.795372e-01 +1.089067e+00 +6.318477e-01 +6.879836e-01 +5.620630e-01 +6.047254e-01 +8.421570e-01
+8.183333e+00 +3.217637e+00 +2.264977e+00 +1.231319e+00 +1.251157e+00 +4.533290e-01 +7.412108e-01 +5.731901e-01 +7.113518e-01 +6.733667e-01 +5.273116e-01 +7.586789e-01 +3.010308e+00 +1.995108e+00 +1.022676e+00 +1.270846e+00 +5.819550e-01 +1.083785e+00 +6.336106e-01 +6.846006e-01 +5.617867e-01 +6.095521e-01 +8.396155e-01
+8.200000e+00 +3.201794e+00 +2.253062e+00 +1.227323e+00 +1.245322e+00 +4.543750e-01 +7.383792e-01 +5.770119e-01 +7.084402e-01 +6.758464e-01 +5.294848e-01 +7.657114e-01 +2.995183e+00 +1.984201e+00 +1.018740e+00 +1.265257e+00 +5.853899e-01 +1.077704e+00 +6.374994e-01 +6.808699e-01 +5.609215e-01 +6.126960e-01 +8.429228e-01
+8.216667e+00 +3.179778e+00 +2.242181e+00 +1.220806e+00 +1.240757e+00 +4.547464e-01 +7.361734e-01 +5.785791e-01 +7.058568e-01 +6.757785e-01 +5.305880e-01 +7.737404e-01 +2.974330e+00 +1.974046e+00 +1.012753e+00 +1.259936e+00 +5.875418e-01 +1.071754e+00 +6.371923e-01 +6.768793e-01 +5.589685e-01 +6.144008e-01 +8.485057e-01
+8.233333e+00 +3.168519e+00 +2.235208e+00 +1.215004e+00 +1.235049e+00 +4.548562e-01 +7.335106e-01 +5.799248e-01 +7.027033e-01 +6.779085e-01 +5.324239e-01 +7.812010e-01 +2.963569e+00 +1.967533e+00 +1.007247e+00 +1.253311e+00 +5.883147e-01 +1.065717e+00 +6.351854e-01 +6.729679e-01 +5.597967e-01 +6.195711e-01 +8.540082e-01
+8.250000e+00 +3.157369e+00 +2.221115e+00 +1.212024e+00 +1.228174e+00 +4.552858e-01 +7.304284e-01 +5.816867e-01 +6.996398e-01 +6.788424e-01 +5.338294e-01 +7.906014e-01 +2.953079e+00 +1.954703e+00 +1.003767e+00 +1.244879e+00 +5.885554e-01 +1.059359e+00 +6.337674e-01 +6.690256e-01 +5.595358e-01 +6.244163e-01 +8.637228e-01
+8.266667e+00 +3.163594e+00 +2.208195e+00 +1.208297e+00 +1.222558e+00 +4.560703e-01 +7.275146e-01 +5.830475e-01 +6.972685e-01 +6.797223e-01 +5.351575e-01 +7.983582e-01 +2.958637e+00 +1.943086e+00 +9.996224e-01 +1.237299e+00 +5.892810e-01 +1.052697e+00 +6.320912e-01 +6.656170e-01 +5.595730e-01 +6.308689e-01 +8.720504e-01
+8.283333e+00 +3.164439e+00 +2.195728e+00 +1.204901e+00 +1.216419e+00 +4.576732e-01 +7.253081e-01 +5.856738e-01 +6.953217e-01 +6.811998e-01 +5.351880e-01 +8.051584e-01 +2.959082e+00 +1.931614e+00 +9.959894e-01 +1.229789e+00 +5.933038e-01 +1.045948e+00 +6.322574e-01 +6.621286e-01 +5.595419e-01 +6.345783e-01 +8.779110e-01
+8.300000e+00 +3.166495e+00 +2.184625e+00 +1.210271e+00 +1.212174e+00 +4.577558e-01 +7.222878e-01 +5.865837e-01 +6.926555e-01 +6.821033e-01 +5.354957e-01 +8.058292e-01 +2.960594e+00 +1.921419e+00 +9.993000e-01 +1.223258e+00 +5.939806e-01 +1.039035e+00 +6.303300e-01 +6.585275e-01 +5.589480e-01 +6.410491e-01 +8.806523e-01
+8.316667e+00 +3.242836e+00 +2.174060e+00 +1.210013e+00 +1.208154e+00 +4.578787e-01 +7.189317e-01 +5.886739e-01 +6.908206e-01 +6.848796e-01 +5.357464e-01 +8.040274e-01 +3.031613e+00 +1.912001e+00 +9.982872e-01 +1.219549e+00 +5.961078e-01 +1.033864e+00 +6.292797e-01 +6.551569e-01 +5.622043e-01 +6.492594e-01 +8.812281e-01
+8.333333e+00 +3.306194e+00 +2.166838e+00 +1.204452e+00 +1.203639e+00 +4.581731e-01 +7.156057e-01 +5.914114e-01 +6.893188e-01 +6.883452e-01 +5.360056e-01 +8.029562e-01 +3.090577e+00 +1.905452e+00 +9.930387e-01 +1.218192e+00 +5.994561e-01 +1.028986e+00 +6.290453e-01 +6.515834e-01 +5.663465e-01 +6.551510e-01 +8.784723e-01
+8.350000e+00 +3.339151e+00 +2.168700e+00 +1.198083e+00 +1.198597e+00 +4.584972e-01 +7.138769e-01 +5.941993e-01 +6.882689e-01 +6.892199e-01 +5.354339e-01 +8.042748e-01 +3.120911e+00 +1.906673e+00 +9.873873e-01 +1.217634e+00 +6.043786e-01 +1.028630e+00 +6.276552e-01 +6.485619e-01 +5.678480e-01 +6.578962e-01 +8.753127e-01
+8.366667e+00 +3.372926e+00 +2.180938e+00 +1.190445e+00 +1.193006e+00 +4.587644e-01 +7.114211e-01 +5.971643e-01 +6.877431e-01 +6.883234e-01 +5.350013e-01 +8.041060e-01 +3.152181e+00 +1.916673e+00 +9.806038e-01 +1.217427e+00 +6.101664e-01 +1.026212e+00 +6.262258e-01 +6.456928e-01 +5.681890e-01 +6.605478e-01 +8.719534e-01
+8.383333e+00 +3.392881e+00 +2.191618e+00 +1.183179e+00 +1.188398e+00 +4.604455e-01 +7.097451e-01 +6.017764e-01 +6.881588e-01 +6.871049e-01 +5.348986e-01 +8.065168e-01 +3.169858e+00 +1.924481e+00 +9.740032e-01 +1.215918e+00 +6.212742e-01 +1.024403e+00 +6.260643e-01 +6.429662e-01 +5.671271e-01 +6.628064e-01 +8.703771e-01
+8.400000e+00 +3.436705e+00 +2.191983e+00 +1.178167e+00 +1.183168e+00 +4.606668e-01 +7.083969e-01 +6.046018e-01 +6.890495e-01 +6.850733e-01 +5.339636e-01 +8.083533e-01 +3.210191e+00 +1.924187e+00 +9.694422e-01 +1.214268e+00 +6.275173e-01 +1.023066e+00 +6.253030e-01 +6.412173e-01 +5.659118e-01 +6.660209e-01 +8.676157e-01
+8.416667e+00 +3.509532e+00 +2.187696e+00 +1.175336e+00 +1.178009e+00 +4.603971e-01 +7.076904e-01 +6.076836e-01 +6.887644e-01 +6.826638e-01 +5.335687e-01 +8.140598e-01 +3.277446e+00 +1.920087e+00 +9.663208e-01 +1.214023e+00 +6.328040e-01 +1.023448e+00 +6.264725e-01 +6.383718e-01 +5.639351e-01 +6.734341e-01 +8.661802e-01
+8.433333e+00 +3.600655e+00 +2.200214e+00 +1.173681e+00 +1.175827e+00 +4.598265e-01 +7.072337e-01 +6.103341e-01 +6.893487e-01 +6.798036e-01 +5.323898e-01 +8.197596e-01 +3.362398e+00 +1.931035e+00 +9.642637e-01 +1.220584e+00 +6.379014e-01 +1.026966e+00 +6.288539e-01 +6.356545e-01 +5.619460e-01 +6.785801e-01 +8.676370e-01
+8.450000e+00 +3.688726e+00 +2.202417e+00 +1.168410e+00 +1.171555e+00 +4.591159e-01 +7.060668e-01 +6.116432e-01 +6.881373e-01 +6.768015e-01 +5.309553e-01 +8.215995e-01 +3.444651e+00 +1.932616e+00 +9.594188e-01 +1.219129e+00 +6.413996e-01 +1.027124e+00 +6.321940e-01 +6.325290e-01 +5.600017e-01 +6.815188e-01 +8.666337e-01
+8.466667e+00 +3.749398e+00 +2.201405e+00 +1.163917e+00 +1.165063e+00 +4.578452e-01 +7.037072e-01 +6.103451e-01 +6.856452e-01 +6.739559e-01 +5.314241e-01 +8.251360e-01 +3.501630e+00 +1.931282e+00 +9.549722e-01 +1.212084e+00 +6.397551e-01 +1.025137e+00 +6.340176e-01 +6.290138e-01 +5.584452e-01 +6.894418e-01 +8.663100e-01
+8.483333e+00 +3.779210e+00 +2.195242e+00 +1.156031e+00 +1.160038e+00 +4.565788e-01 +7.011013e-01 +6.082875e-01 +6.825633e-01 +6.711384e-01 +5.313545e-01 +8.273388e-01 +3.529354e+00 +1.925959e+00 +9.482708e-01 +1.204978e+00 +6.383838e-01 +1.022107e+00 +6.324893e-01 +6.266281e-01 +5.568154e-01 +6.921798e-01 +8.652545e-01
+8.500000e+00 +3.798187e+00 +2.190409e+00 +1.148244e+00 +1.156871e+00 +4.553224e-01 +6.985588e-01 +6.061775e-01 +6.801705e-01 +6.685357e-01 +5.305804e-01 +8.261475e-01 +3.546793e+00 +1.922134e+00 +9.415558e-01 +1.199445e+00 +6.373363e-01 +1.017892e+00 +6.312792e-01 +6.257476e-01 +5.539885e-01 +6.936032e-01 +8.611055e-01
+8.516667e+00 +3.798465e+00 +2.181274e+00 +1.144248e+00 +1.155382e+00 +4.541561e-01 +6.959860e-01 +6.039509e-01 +6.774659e-01 +6.659239e-01 +5.303604e-01 +8.246018e-01 +3.546319e+00 +1.914175e+00 +9.375030e-01 +1.194176e+00 +6.371249e-01 +1.012904e+00 +6.281171e-01 +6.231755e-01 +5.511290e-01 +6.977880e-01 +8.562374e-01
+8.533333e+00 +3.804727e+00 +2.168606e+00 +1.143428e+00 +1.153184e+00 +4.529236e-01 +6.933435e-01 +6.017560e-01 +6.745502e-01 +6.633412e-01 +5.312038e-01 +8.244508e-01 +3.551572e+00 +1.902966e+00 +9.361344e-01 +1.188066e+00 +6.364596e-01 +1.006994e+00 +6.245721e-01 +6.201277e-01 +5.490399e-01 +7.042074e-01 +8.541370e-01
+8.550000e+00 +3.799277e+00 +2.158005e+00 +1.142689e+00 +1.151869e+00 +4.519868e-01 +6.912691e-01 +5.997533e-01 +6.716893e-01 +6.621155e-01 +5.320399e-01 +8.244415e-01 +3.545880e+00 +1.893074e+00 +9.354407e-01 +1.181585e+00 +6.367390e-01 +1.001661e+00 +6.210976e-01 +6.174239e-01 +5.493025e-01 +7.075706e-01 +8.528595e-01
+8.566667e+00 +3.799418e+00 +2.143532e+00 +1.135422e+00 +1.147151e+00 +4.510935e-01 +6.899717e-01 +5.977474e-01 +6.689301e-01 +6.614683e-01 +5.334905e-01 +8.240451e-01 +3.545867e+00 +1.880277e+00 +9.294825e-01 +1.174171e+00 +6.352528e-01 +9.975558e-01 +6.175576e-01 +6.151913e-01 +5.499096e-01 +7.109079e-01 +8.489465e-01
+8.583333e+00 +3.783231e+00 +2.128740e+00 +1.129422e+00 +1.143762e+00 +4.506149e-01 +6.881315e-01 +5.954916e-01 +6.664370e-01 +6.605863e-01 +5.345504e-01 +8.223267e-01 +3.530546e+00 +1.866911e+00 +9.246624e-01 +1.167059e+00 +6.349566e-01 +9.919961e-01 +6.140481e-01 +6.129773e-01 +5.495292e-01 +7.114895e-01 +8.461407e-01
+8.600000e+00 +3.757689e+00 +2.112417e+00 +1.122907e+00 +1.138708e+00 +4.499077e-01 +6.857703e-01 +5.937442e-01 +6.639636e-01 +6.606855e-01 +5.362641e-01 +8.208555e-01 +3.506486e+00 +1.852419e+00 +9.192924e-01 +1.160139e+00 +6.329655e-01 +9.860104e-01 +6.107566e-01 +6.102404e-01 +5.497304e-01 +7.128483e-01 +8.429807e-01
+8.616667e+00 +3.731897e+00 +2.097042e+00 +1.115076e+00 +1.135568e+00 +4.491704e-01 +6.835274e-01 +5.922230e-01 +6.615078e-01 +6.596004e-01 +5.381954e-01 +8.198475e-01 +3.482123e+00 +1.838861e+00 +9.126817e-01 +1.155315e+00 +6.313090e-01 +9.807224e-01 +6.076080e-01 +6.076592e-01 +5.481354e-01 +7.142285e-01 +8.399766e-01
+8.633333e+00 +3.712564e+00 +2.083042e+00 +1.107445e+00 +1.133702e+00 +4.488825e-01 +6.820830e-01 +5.909114e-01 +6.588708e-01 +6.590611e-01 +5.398251e-01 +8.168000e-01 +3.463678e+00 +1.825937e+00 +9.061622e-01 +1.149992e+00 +6.321907e-01 +9.756887e-01 +6.047156e-01 +6.049494e-01 +5.468706e-01 +7.150205e-01 +8.358077e-01
+8.650000e+00 +3.705143e+00 +2.067381e+00 +1.099952e+00 +1.131241e+00 +4.488250e-01 +6.844039e-01 +5.913691e-01 +6.563911e-01 +6.583887e-01 +5.432640e-01 +8.145417e-01 +3.456495e+00 +1.812052e+00 +8.996342e-01 +1.144033e+00 +6.329052e-01 +9.780546e-01 +6.034688e-01 +6.025526e-01 +5.450844e-01 +7.177602e-01 +8.327195e-01
+8.666667e+00 +3.714694e+00 +2.053245e+00 +1.092623e+00 +1.127441e+00 +4.492757e-01 +6.898102e-01 +5.923444e-01 +6.536264e-01 +6.598324e-01 +5.458040e-01 +8.115550e-01 +3.464898e+00 +1.799173e+00 +8.935517e-01 +1.136960e+00 +6.362462e-01 +9.834574e-01 +6.020120e-01 +5.995953e-01 +5.459546e-01 +7.196402e-01 +8.292098e-01
+8.683333e+00 +3.708254e+00 +2.042313e+00 +1.089494e+00 +1.122299e+00 +4.497683e-01 +6.961138e-01 +5.942404e-01 +6.510752e-01 +6.623514e-01 +5.481130e-01 +8.086796e-01 +3.458418e+00 +1.789173e+00 +8.913877e-01 +1.129464e+00 +6.384795e-01 +9.871415e-01 +6.022258e-01 +5.967434e-01 +5.488827e-01 +7.209594e-01 +8.264170e-01
+8.700000e+00 +3.702359e+00 +2.032309e+00 +1.089286e+00 +1.116428e+00 +4.498793e-01 +7.014794e-01 +5.951626e-01 +6.484705e-01 +6.638054e-01 +5.488161e-01 +8.063668e-01 +3.452430e+00 +1.780019e+00 +8.919780e-01 +1.122316e+00 +6.407114e-01 +9.899179e-01 +6.021690e-01 +5.935333e-01 +5.501617e-01 +7.180171e-01 +8.273655e-01
+8.716667e+00 +3.697287e+00 +2.027808e+00 +1.089375e+00 +1.109959e+00 +4.507042e-01 +7.027222e-01 +5.950035e-01 +6.468480e-01 +6.651142e-01 +5.499817e-01 +8.048194e-01 +3.447676e+00 +1.776026e+00 +8.928444e-01 +1.116026e+00 +6.435150e-01 +9.879509e-01 +6.016281e-01 +5.911298e-01 +5.516790e-01 +7.146613e-01 +8.299938e-01
+8.733333e+00 +3.683895e+00 +2.020966e+00 +1.089968e+00 +1.104745e+00 +4.521089e-01 +7.035247e-01 +5.942764e-01 +6.461468e-01 +6.649984e-01 +5.506757e-01 +8.033817e-01 +3.434791e+00 +1.770393e+00 +8.937796e-01 +1.109210e+00 +6.457849e-01 +9.880748e-01 +6.014697e-01 +5.891928e-01 +5.509003e-01 +7.112782e-01 +8.321422e-01
+8.750000e+00 +3.663065e+00 +2.018337e+00 +1.095545e+00 +1.100051e+00 +4.533349e-01 +7.040990e-01 +5.939818e-01 +6.455018e-01 +6.652073e-01 +5.503545e-01 +8.006667e-01 +3.414945e+00 +1.768728e+00 +8.989412e-01 +1.103594e+00 +6.464594e-01 +9.877054e-01 +6.023687e-01 +5.881457e-01 +5.511857e-01 +7.078375e-01 +8.319644e-01
+8.766667e+00 +3.641459e+00 +2.013941e+00 +1.100169e+00 +1.095352e+00 +4.551448e-01 +7.071291e-01 +5.930708e-01 +6.456289e-01 +6.659058e-01 +5.502359e-01 +8.000867e-01 +3.394830e+00 +1.765849e+00 +9.035265e-01 +1.098901e+00 +6.467984e-01 +9.907832e-01 +6.017319e-01 +5.882865e-01 +5.526159e-01 +7.038014e-01 +8.334427e-01
+8.783333e+00 +3.616303e+00 +2.020846e+00 +1.097810e+00 +1.091460e+00 +4.577203e-01 +7.127151e-01 +5.929523e-01 +6.446993e-01 +6.690530e-01 +5.516665e-01 +8.004660e-01 +3.371442e+00 +1.773401e+00 +9.021601e-01 +1.095897e+00 +6.465916e-01 +9.996970e-01 +6.029522e-01 +5.868436e-01 +5.556128e-01 +7.010393e-01 +8.344830e-01
+8.800000e+00 +3.589070e+00 +2.018462e+00 +1.092625e+00 +1.087393e+00 +4.605174e-01 +7.176237e-01 +5.929066e-01 +6.448721e-01 +6.705071e-01 +5.531516e-01 +8.017834e-01 +3.346577e+00 +1.772292e+00 +8.982980e-01 +1.092744e+00 +6.465171e-01 +1.003949e+00 +6.030764e-01 +5.868133e-01 +5.576204e-01 +6.995992e-01 +8.338575e-01
+8.816667e+00 +3.562815e+00 +2.009297e+00 +1.087514e+00 +1.083157e+00 +4.634227e-01 +7.248315e-01 +5.921369e-01 +6.445702e-01 +6.732055e-01 +5.544543e-01 +8.027832e-01 +3.322661e+00 +1.764897e+00 +8.945101e-01 +1.088255e+00 +6.471972e-01 +1.009125e+00 +6.022418e-01 +5.863738e-01 +5.607346e-01 +6.981194e-01 +8.325586e-01
+8.833333e+00 +3.540677e+00 +2.001272e+00 +1.084552e+00 +1.079739e+00 +4.672904e-01 +7.320443e-01 +5.926165e-01 +6.437100e-01 +6.783096e-01 +5.573459e-01 +8.022627e-01 +3.303082e+00 +1.758720e+00 +8.922105e-01 +1.084631e+00 +6.489715e-01 +1.014842e+00 +6.015149e-01 +5.854021e-01 +5.670948e-01 +6.996048e-01 +8.297201e-01
+8.850000e+00 +3.526386e+00 +2.003378e+00 +1.085122e+00 +1.076323e+00 +4.707580e-01 +7.412148e-01 +5.925838e-01 +6.428023e-01 +6.843860e-01 +5.598747e-01 +8.022591e-01 +3.290629e+00 +1.761254e+00 +8.927970e-01 +1.081225e+00 +6.503136e-01 +1.027497e+00 +6.001044e-01 +5.850506e-01 +5.750746e-01 +7.002548e-01 +8.277371e-01
+8.866667e+00 +3.538505e+00 +2.001712e+00 +1.084900e+00 +1.072179e+00 +4.732339e-01 +7.462158e-01 +5.948566e-01 +6.420676e-01 +6.925415e-01 +5.623964e-01 +8.041121e-01 +3.304135e+00 +1.759967e+00 +8.928711e-01 +1.076047e+00 +6.498060e-01 +1.034992e+00 +5.996602e-01 +5.843259e-01 +5.886152e-01 +7.006532e-01 +8.287178e-01
+8.883333e+00 +3.568396e+00 +1.997512e+00 +1.085779e+00 +1.066539e+00 +4.768508e-01 +7.555644e-01 +5.966811e-01 +6.406981e-01 +7.017887e-01 +5.673635e-01 +8.064988e-01 +3.335298e+00 +1.756163e+00 +8.936824e-01 +1.069525e+00 +6.511852e-01 +1.048416e+00 +5.979178e-01 +5.832653e-01 +6.034089e-01 +7.045956e-01 +8.307245e-01
+8.900000e+00 +3.571553e+00 +1.985129e+00 +1.089155e+00 +1.060775e+00 +4.806574e-01 +7.615474e-01 +5.981118e-01 +6.402277e-01 +7.083994e-01 +5.724740e-01 +8.096625e-01 +3.340650e+00 +1.744611e+00 +8.965863e-01 +1.062569e+00 +6.551339e-01 +1.051683e+00 +5.959259e-01 +5.826908e-01 +6.149563e-01 +7.090318e-01 +8.314492e-01
+8.916667e+00 +3.583449e+00 +1.971175e+00 +1.089818e+00 +1.055763e+00 +4.838148e-01 +7.661406e-01 +5.979074e-01 +6.397024e-01 +7.130175e-01 +5.781118e-01 +8.117338e-01 +3.353804e+00 +1.731676e+00 +8.967494e-01 +1.056394e+00 +6.601783e-01 +1.052783e+00 +5.931657e-01 +5.802534e-01 +6.238401e-01 +7.133370e-01 +8.321832e-01
+8.933333e+00 +3.600324e+00 +1.957035e+00 +1.090508e+00 +1.051711e+00 +4.859079e-01 +7.710071e-01 +5.979361e-01 +6.381448e-01 +7.180347e-01 +5.829351e-01 +8.170382e-01 +3.372334e+00 +1.719233e+00 +8.964583e-01 +1.052442e+00 +6.609611e-01 +1.056883e+00 +5.909727e-01 +5.773655e-01 +6.322997e-01 +7.175658e-01 +8.369361e-01
+8.950000e+00 +3.611821e+00 +1.942452e+00 +1.091986e+00 +1.048504e+00 +4.885626e-01 +7.753999e-01 +5.979348e-01 +6.365934e-01 +7.229714e-01 +5.883831e-01 +8.207329e-01 +3.385284e+00 +1.706460e+00 +8.968279e-01 +1.049675e+00 +6.640548e-01 +1.058173e+00 +5.888845e-01 +5.743542e-01 +6.400406e-01 +7.225395e-01 +8.393730e-01
+8.966667e+00 +3.620165e+00 +1.928425e+00 +1.098003e+00 +1.044883e+00 +4.909356e-01 +7.814696e-01 +5.984971e-01 +6.348315e-01 +7.269144e-01 +5.910694e-01 +8.244724e-01 +3.395359e+00 +1.694309e+00 +9.011473e-01 +1.045933e+00 +6.658029e-01 +1.060728e+00 +5.870106e-01 +5.720601e-01 +6.490834e-01 +7.249184e-01 +8.414614e-01
+8.983333e+00 +3.621562e+00 +1.915975e+00 +1.095738e+00 +1.041003e+00 +4.939174e-01 +7.855381e-01 +5.994096e-01 +6.332571e-01 +7.309411e-01 +5.914827e-01 +8.261004e-01 +3.397920e+00 +1.683329e+00 +8.989485e-01 +1.041133e+00 +6.700811e-01 +1.060612e+00 +5.859101e-01 +5.692288e-01 +6.555617e-01 +7.229316e-01 +8.420912e-01
+9.000000e+00 +3.606197e+00 +1.906217e+00 +1.091303e+00 +1.035886e+00 +4.959529e-01 +7.901872e-01 +5.994752e-01 +6.314535e-01 +7.354900e-01 +5.912725e-01 +8.324242e-01 +3.384764e+00 +1.675147e+00 +8.948860e-01 +1.035852e+00 +6.704809e-01 +1.061251e+00 +5.850073e-01 +5.662824e-01 +6.610928e-01 +7.209567e-01 +8.477763e-01
+9.016667e+00 +3.592521e+00 +1.902019e+00 +1.085255e+00 +1.032847e+00 +4.984415e-01 +7.921086e-01 +6.018073e-01 +6.301608e-01 +7.387780e-01 +5.907966e-01 +8.367883e-01 +3.373312e+00 +1.671689e+00 +8.894000e-01 +1.032272e+00 +6.710323e-01 +1.057809e+00 +5.873620e-01 +5.635270e-01 +6.641545e-01 +7.196588e-01 +8.542050e-01
+9.033333e+00 +3.574601e+00 +1.906190e+00 +1.078723e+00 +1.028692e+00 +5.009843e-01 +7.951576e-01 +6.051371e-01 +6.292683e-01 +7.417383e-01 +5.894240e-01 +8.424111e-01 +3.357560e+00 +1.675325e+00 +8.836269e-01 +1.027942e+00 +6.726458e-01 +1.054783e+00 +5.923356e-01 +5.612047e-01 +6.663566e-01 +7.170168e-01 +8.615903e-01
+9.050000e+00 +3.551049e+00 +1.915004e+00 +1.072334e+00 +1.025787e+00 +5.046808e-01 +7.964225e-01 +6.108848e-01 +6.299767e-01 +7.427572e-01 +5.884006e-01 +8.461196e-01 +3.335895e+00 +1.683291e+00 +8.782890e-01 +1.025132e+00 +6.769987e-01 +1.050231e+00 +6.011064e-01 +5.603759e-01 +6.665298e-01 +7.136595e-01 +8.647088e-01
+9.066667e+00 +3.522979e+00 +1.909357e+00 +1.065736e+00 +1.024826e+00 +5.090377e-01 +7.966184e-01 +6.158915e-01 +6.307553e-01 +7.420321e-01 +5.869846e-01 +8.481217e-01 +3.309266e+00 +1.677547e+00 +8.728377e-01 +1.019752e+00 +6.852994e-01 +1.044434e+00 +6.083478e-01 +5.596155e-01 +6.647182e-01 +7.095443e-01 +8.632571e-01
+9.083333e+00 +3.495196e+00 +1.905114e+00 +1.058805e+00 +1.028581e+00 +5.136313e-01 +7.986709e-01 +6.200897e-01 +6.311965e-01 +7.422144e-01 +5.854202e-01 +8.539775e-01 +3.283560e+00 +1.672969e+00 +8.669074e-01 +1.017879e+00 +6.939986e-01 +1.039931e+00 +6.143303e-01 +5.583779e-01 +6.647330e-01 +7.062042e-01 +8.659483e-01
+9.100000e+00 +3.470344e+00 +1.900056e+00 +1.051643e+00 +1.033060e+00 +5.187044e-01 +8.002571e-01 +6.257269e-01 +6.309892e-01 +7.411719e-01 +5.843760e-01 +8.621796e-01 +3.261020e+00 +1.667772e+00 +8.608746e-01 +1.016925e+00 +7.024505e-01 +1.035223e+00 +6.215058e-01 +5.571639e-01 +6.633766e-01 +7.029691e-01 +8.721913e-01
+9.116667e+00 +3.445819e+00 +1.899751e+00 +1.045056e+00 +1.036551e+00 +5.238107e-01 +8.037761e-01 +6.290730e-01 +6.308634e-01 +7.398156e-01 +5.853021e-01 +8.716643e-01 +3.238554e+00 +1.666694e+00 +8.552016e-01 +1.015297e+00 +7.123501e-01 +1.031922e+00 +6.265898e-01 +5.560011e-01 +6.619829e-01 +7.021697e-01 +8.789447e-01
+9.133333e+00 +3.418431e+00 +1.897247e+00 +1.039560e+00 +1.041032e+00 +5.279847e-01 +8.066875e-01 +6.323185e-01 +6.295204e-01 +7.392661e-01 +5.854146e-01 +8.775496e-01 +3.212526e+00 +1.664367e+00 +8.504837e-01 +1.014149e+00 +7.203311e-01 +1.028801e+00 +6.326744e-01 +5.537285e-01 +6.607249e-01 +7.011397e-01 +8.803496e-01
+9.150000e+00 +3.390823e+00 +1.894172e+00 +1.034302e+00 +1.047093e+00 +5.329016e-01 +8.082805e-01 +6.379791e-01 +6.288111e-01 +7.395676e-01 +5.851770e-01 +8.841147e-01 +3.186716e+00 +1.662264e+00 +8.459760e-01 +1.015830e+00 +7.269083e-01 +1.024831e+00 +6.420015e-01 +5.521485e-01 +6.606167e-01 +6.993682e-01 +8.824517e-01
+9.166667e+00 +3.365317e+00 +1.888547e+00 +1.028947e+00 +1.049604e+00 +5.381684e-01 +8.162221e-01 +6.439301e-01 +6.309182e-01 +7.377355e-01 +5.869168e-01 +8.920707e-01 +3.163173e+00 +1.656881e+00 +8.413562e-01 +1.013677e+00 +7.354053e-01 +1.026095e+00 +6.503432e-01 +5.531813e-01 +6.592175e-01 +6.992906e-01 +8.873113e-01
+9.183333e+00 +3.340954e+00 +1.889765e+00 +1.023165e+00 +1.053331e+00 +5.411088e-01 +8.209270e-01 +6.478212e-01 +6.312869e-01 +7.347586e-01 +5.882947e-01 +9.012548e-01 +3.140900e+00 +1.658348e+00 +8.361140e-01 +1.014577e+00 +7.381101e-01 +1.024676e+00 +6.576991e-01 +5.530490e-01 +6.563477e-01 +6.999670e-01 +8.933184e-01
+9.200000e+00 +3.314669e+00 +1.882434e+00 +1.018205e+00 +1.056878e+00 +5.438322e-01 +8.281349e-01 +6.550630e-01 +6.315124e-01 +7.320986e-01 +5.873668e-01 +9.039913e-01 +3.116321e+00 +1.652593e+00 +8.315884e-01 +1.015121e+00 +7.398966e-01 +1.026261e+00 +6.688131e-01 +5.520543e-01 +6.538494e-01 +6.979661e-01 +8.929108e-01
+9.216667e+00 +3.290041e+00 +1.886737e+00 +1.015758e+00 +1.060006e+00 +5.454808e-01 +8.337291e-01 +6.628721e-01 +6.325124e-01 +7.291174e-01 +5.865947e-01 +9.041571e-01 +3.093599e+00 +1.657050e+00 +8.291159e-01 +1.016866e+00 +7.397801e-01 +1.023841e+00 +6.826314e-01 +5.527497e-01 +6.515142e-01 +6.967908e-01 +8.899267e-01
+9.233333e+00 +3.268437e+00 +1.891980e+00 +1.018477e+00 +1.064833e+00 +5.460643e-01 +8.346725e-01 +6.691842e-01 +6.326976e-01 +7.274950e-01 +5.853129e-01 +9.026886e-01 +3.073642e+00 +1.661437e+00 +8.309001e-01 +1.018822e+00 +7.385575e-01 +1.017883e+00 +6.956263e-01 +5.531098e-01 +6.512980e-01 +6.960672e-01 +8.852898e-01
+9.250000e+00 +3.252389e+00 +1.896104e+00 +1.018223e+00 +1.068416e+00 +5.459922e-01 +8.336020e-01 +6.774866e-01 +6.331915e-01 +7.275412e-01 +5.836705e-01 +9.081498e-01 +3.059229e+00 +1.664962e+00 +8.299731e-01 +1.021246e+00 +7.351791e-01 +1.011679e+00 +7.100847e-01 +5.544410e-01 +6.527755e-01 +6.944434e-01 +8.864504e-01
+9.266667e+00 +3.248148e+00 +1.904806e+00 +1.016762e+00 +1.075493e+00 +5.461465e-01 +8.329125e-01 +6.848751e-01 +6.346624e-01 +7.273679e-01 +5.823408e-01 +9.115360e-01 +3.056131e+00 +1.672435e+00 +8.281524e-01 +1.028883e+00 +7.320778e-01 +1.005776e+00 +7.243801e-01 +5.569127e-01 +6.529373e-01 +6.937055e-01 +8.862463e-01
+9.283333e+00 +3.233464e+00 +1.902791e+00 +1.012804e+00 +1.079543e+00 +5.455718e-01 +8.340593e-01 +6.916372e-01 +6.360982e-01 +7.253802e-01 +5.804236e-01 +9.125287e-01 +3.042967e+00 +1.670098e+00 +8.245203e-01 +1.031495e+00 +7.289758e-01 +1.001572e+00 +7.360792e-01 +5.594688e-01 +6.503482e-01 +6.910156e-01 +8.843453e-01
+9.300000e+00 +3.227777e+00 +1.905256e+00 +1.006013e+00 +1.084558e+00 +5.462509e-01 +8.355258e-01 +6.969341e-01 +6.379156e-01 +7.230519e-01 +5.786464e-01 +9.132839e-01 +3.038524e+00 +1.671475e+00 +8.186806e-01 +1.035290e+00 +7.279012e-01 +9.960197e-01 +7.477423e-01 +5.617443e-01 +6.471483e-01 +6.882300e-01 +8.837123e-01
+9.316667e+00 +3.205559e+00 +1.915263e+00 +9.995097e-01 +1.085018e+00 +5.465505e-01 +8.396105e-01 +7.031753e-01 +6.396830e-01 +7.209951e-01 +5.773623e-01 +9.135214e-01 +3.017914e+00 +1.678665e+00 +8.131924e-01 +1.032378e+00 +7.289385e-01 +9.922524e-01 +7.604082e-01 +5.628731e-01 +6.448084e-01 +6.854036e-01 +8.841028e-01
+9.333333e+00 +3.183419e+00 +1.919438e+00 +9.932362e-01 +1.083678e+00 +5.471314e-01 +8.429398e-01 +7.067323e-01 +6.424476e-01 +7.188663e-01 +5.763739e-01 +9.125348e-01 +2.997185e+00 +1.680516e+00 +8.079697e-01 +1.027426e+00 +7.307717e-01 +9.877683e-01 +7.694486e-01 +5.653607e-01 +6.422599e-01 +6.828394e-01 +8.815959e-01
+9.350000e+00 +3.165934e+00 +1.932010e+00 +9.879612e-01 +1.085146e+00 +5.475751e-01 +8.448712e-01 +7.089487e-01 +6.432124e-01 +7.166139e-01 +5.750469e-01 +9.116120e-01 +2.981093e+00 +1.689177e+00 +8.035206e-01 +1.024166e+00 +7.331661e-01 +9.837235e-01 +7.776277e-01 +5.666733e-01 +6.394347e-01 +6.806748e-01 +8.786069e-01
+9.366667e+00 +3.159638e+00 +1.941677e+00 +9.819459e-01 +1.085828e+00 +5.477760e-01 +8.481378e-01 +7.116039e-01 +6.441473e-01 +7.157803e-01 +5.738482e-01 +9.121395e-01 +2.974985e+00 +1.695025e+00 +7.985647e-01 +1.019824e+00 +7.354830e-01 +9.789743e-01 +7.884383e-01 +5.671401e-01 +6.394192e-01 +6.791967e-01 +8.761746e-01
+9.383333e+00 +3.145611e+00 +1.950890e+00 +9.776229e-01 +1.085413e+00 +5.486401e-01 +8.502228e-01 +7.143013e-01 +6.449064e-01 +7.130944e-01 +5.721629e-01 +9.107465e-01 +2.961417e+00 +1.700765e+00 +7.950322e-01 +1.014630e+00 +7.398744e-01 +9.735722e-01 +7.976909e-01 +5.675103e-01 +6.371843e-01 +6.762715e-01 +8.728984e-01
+9.400000e+00 +3.133125e+00 +1.964807e+00 +9.722240e-01 +1.086751e+00 +5.506066e-01 +8.526871e-01 +7.185331e-01 +6.465693e-01 +7.109630e-01 +5.706146e-01 +9.103953e-01 +2.949156e+00 +1.709808e+00 +7.906553e-01 +1.009661e+00 +7.480707e-01 +9.682277e-01 +8.099708e-01 +5.673523e-01 +6.364101e-01 +6.728698e-01 +8.706042e-01
+9.416667e+00 +3.126825e+00 +1.963698e+00 +9.693315e-01 +1.086476e+00 +5.539394e-01 +8.594428e-01 +7.208776e-01 +6.482565e-01 +7.101690e-01 +5.706602e-01 +9.082722e-01 +2.943157e+00 +1.706582e+00 +7.884365e-01 +1.005316e+00 +7.560073e-01 +9.656377e-01 +8.170141e-01 +5.669725e-01 +6.388246e-01 +6.720506e-01 +8.674102e-01
+9.433333e+00 +3.115812e+00 +1.963383e+00 +9.741509e-01 +1.084872e+00 +5.578812e-01 +8.678468e-01 +7.227943e-01 +6.491503e-01 +7.103461e-01 +5.706721e-01 +9.064525e-01 +2.932768e+00 +1.703795e+00 +7.929170e-01 +9.996884e-01 +7.665728e-01 +9.651657e-01 +8.214610e-01 +5.660642e-01 +6.441462e-01 +6.707973e-01 +8.658113e-01
+9.450000e+00 +3.129287e+00 +1.977200e+00 +9.779055e-01 +1.081578e+00 +5.618002e-01 +8.745996e-01 +7.248669e-01 +6.484322e-01 +7.115297e-01 +5.711700e-01 +9.034038e-01 +2.945230e+00 +1.712691e+00 +7.964218e-01 +9.932252e-01 +7.789334e-01 +9.614140e-01 +8.293751e-01 +5.643555e-01 +6.517788e-01 +6.698026e-01 +8.617871e-01
+9.466667e+00 +3.114659e+00 +1.987006e+00 +9.843334e-01 +1.077869e+00 +5.656196e-01 +8.881610e-01 +7.264443e-01 +6.466712e-01 +7.146661e-01 +5.713340e-01 +8.997139e-01 +2.931235e+00 +1.718037e+00 +8.023284e-01 +9.868895e-01 +7.912389e-01 +9.648529e-01 +8.337380e-01 +5.623932e-01 +6.596614e-01 +6.675856e-01 +8.581369e-01
+9.483333e+00 +3.097690e+00 +2.001875e+00 +9.891288e-01 +1.073683e+00 +5.688756e-01 +8.989217e-01 +7.253332e-01 +6.447733e-01 +7.176994e-01 +5.735983e-01 +8.960940e-01 +2.914909e+00 +1.727878e+00 +8.068456e-01 +9.815599e-01 +8.035025e-01 +9.686590e-01 +8.322059e-01 +5.604547e-01 +6.664547e-01 +6.673362e-01 +8.550617e-01
+9.500000e+00 +3.086003e+00 +2.011080e+00 +9.944119e-01 +1.069252e+00 +5.713562e-01 +9.061406e-01 +7.246288e-01 +6.433740e-01 +7.198683e-01 +5.760675e-01 +8.928880e-01 +2.903624e+00 +1.733230e+00 +8.116370e-01 +9.754369e-01 +8.128392e-01 +9.716024e-01 +8.296342e-01 +5.584114e-01 +6.737070e-01 +6.678623e-01 +8.519628e-01
+9.516667e+00 +3.076258e+00 +2.011874e+00 +9.955534e-01 +1.065001e+00 +5.736342e-01 +9.126112e-01 +7.230999e-01 +6.424820e-01 +7.245664e-01 +5.787760e-01 +8.897996e-01 +2.894503e+00 +1.731878e+00 +8.128975e-01 +9.693170e-01 +8.183476e-01 +9.737365e-01 +8.262205e-01 +5.561071e-01 +6.837338e-01 +6.692486e-01 +8.481991e-01
+9.533333e+00 +3.069135e+00 +2.009734e+00 +9.948499e-01 +1.061701e+00 +5.742600e-01 +9.180195e-01 +7.213816e-01 +6.413258e-01 +7.271436e-01 +5.804272e-01 +8.886963e-01 +2.887860e+00 +1.728254e+00 +8.123601e-01 +9.631567e-01 +8.203335e-01 +9.735059e-01 +8.247558e-01 +5.539371e-01 +6.914134e-01 +6.692141e-01 +8.464393e-01
+9.550000e+00 +3.059234e+00 +2.000456e+00 +9.960883e-01 +1.060128e+00 +5.739519e-01 +9.188229e-01 +7.190244e-01 +6.399030e-01 +7.295103e-01 +5.811769e-01 +8.890326e-01 +2.878356e+00 +1.719359e+00 +8.137557e-01 +9.583402e-01 +8.200938e-01 +9.700510e-01 +8.217234e-01 +5.515229e-01 +6.986988e-01 +6.674001e-01 +8.474800e-01
+9.566667e+00 +3.045679e+00 +1.990350e+00 +9.994868e-01 +1.059610e+00 +5.733904e-01 +9.225623e-01 +7.175790e-01 +6.376731e-01 +7.297880e-01 +5.822877e-01 +8.888109e-01 +2.865385e+00 +1.710142e+00 +8.166177e-01 +9.553204e-01 +8.190618e-01 +9.691870e-01 +8.203515e-01 +5.491994e-01 +7.032917e-01 +6.668088e-01 +8.470748e-01
+9.583333e+00 +3.035116e+00 +1.978519e+00 +1.006358e+00 +1.060224e+00 +5.723212e-01 +9.252926e-01 +7.158982e-01 +6.358106e-01 +7.278767e-01 +5.829050e-01 +8.898837e-01 +2.855171e+00 +1.699896e+00 +8.225795e-01 +9.535258e-01 +8.159440e-01 +9.670614e-01 +8.189180e-01 +5.497163e-01 +7.054728e-01 +6.657343e-01 +8.478370e-01
+9.600000e+00 +3.016648e+00 +1.964002e+00 +1.015302e+00 +1.062313e+00 +5.713238e-01 +9.276874e-01 +7.139878e-01 +6.349380e-01 +7.252901e-01 +5.830066e-01 +8.905824e-01 +2.837545e+00 +1.687337e+00 +8.305484e-01 +9.531895e-01 +8.127639e-01 +9.662642e-01 +8.158386e-01 +5.516047e-01 +7.058225e-01 +6.640640e-01 +8.490043e-01
+9.616667e+00 +3.006675e+00 +1.949349e+00 +1.030968e+00 +1.063466e+00 +5.702510e-01 +9.322366e-01 +7.138855e-01 +6.348961e-01 +7.225503e-01 +5.834665e-01 +8.912160e-01 +2.827814e+00 +1.674654e+00 +8.439429e-01 +9.515763e-01 +8.100540e-01 +9.666257e-01 +8.157928e-01 +5.562778e-01 +7.069609e-01 +6.637169e-01 +8.494704e-01
+9.633333e+00 +2.998709e+00 +1.934795e+00 +1.043198e+00 +1.069023e+00 +5.693731e-01 +9.358144e-01 +7.132398e-01 +6.340437e-01 +7.197207e-01 +5.828922e-01 +8.917109e-01 +2.819524e+00 +1.661740e+00 +8.545778e-01 +9.514874e-01 +8.097812e-01 +9.679028e-01 +8.137972e-01 +5.601249e-01 +7.078792e-01 +6.615297e-01 +8.503150e-01
+9.650000e+00 +3.013573e+00 +1.920242e+00 +1.044573e+00 +1.070518e+00 +5.684966e-01 +9.399663e-01 +7.140874e-01 +6.343396e-01 +7.180677e-01 +5.828575e-01 +8.923557e-01 +2.832488e+00 +1.648895e+00 +8.555212e-01 +9.480047e-01 +8.103736e-01 +9.683650e-01 +8.149021e-01 +5.642230e-01 +7.086756e-01 +6.594836e-01 +8.509582e-01
+9.666667e+00 +3.022739e+00 +1.909229e+00 +1.044403e+00 +1.069378e+00 +5.672007e-01 +9.466763e-01 +7.161699e-01 +6.348988e-01 +7.185065e-01 +5.830523e-01 +8.932431e-01 +2.840303e+00 +1.638901e+00 +8.551460e-01 +9.434663e-01 +8.100936e-01 +9.708781e-01 +8.175515e-01 +5.671707e-01 +7.123614e-01 +6.586197e-01 +8.504767e-01
+9.683333e+00 +3.041606e+00 +1.897633e+00 +1.042493e+00 +1.066383e+00 +5.655718e-01 +9.537931e-01 +7.197601e-01 +6.367766e-01 +7.194677e-01 +5.835305e-01 +8.966835e-01 +2.857449e+00 +1.628746e+00 +8.534194e-01 +9.386550e-01 +8.076530e-01 +9.714953e-01 +8.246432e-01 +5.725542e-01 +7.144852e-01 +6.573798e-01 +8.537293e-01
+9.700000e+00 +3.071715e+00 +1.883856e+00 +1.040592e+00 +1.062224e+00 +5.638799e-01 +9.606964e-01 +7.233092e-01 +6.403612e-01 +7.234214e-01 +5.835293e-01 +8.987322e-01 +2.885218e+00 +1.616824e+00 +8.517036e-01 +9.330662e-01 +8.048725e-01 +9.742968e-01 +8.306861e-01 +5.804765e-01 +7.190245e-01 +6.562199e-01 +8.547624e-01
+9.716667e+00 +3.111537e+00 +1.871294e+00 +1.039060e+00 +1.057090e+00 +5.621604e-01 +9.698578e-01 +7.273923e-01 +6.444361e-01 +7.300860e-01 +5.843022e-01 +8.993940e-01 +2.922025e+00 +1.605931e+00 +8.500575e-01 +9.271785e-01 +8.022853e-01 +9.807123e-01 +8.378459e-01 +5.870164e-01 +7.274352e-01 +6.580548e-01 +8.526366e-01
+9.733333e+00 +3.144086e+00 +1.857296e+00 +1.039043e+00 +1.051915e+00 +5.604593e-01 +9.828473e-01 +7.303272e-01 +6.481529e-01 +7.332347e-01 +5.858021e-01 +8.982663e-01 +2.952895e+00 +1.593736e+00 +8.497437e-01 +9.221132e-01 +7.993931e-01 +9.927180e-01 +8.414024e-01 +5.911704e-01 +7.352111e-01 +6.583203e-01 +8.509693e-01
+9.750000e+00 +3.185140e+00 +1.845040e+00 +1.036256e+00 +1.047063e+00 +5.592119e-01 +9.929402e-01 +7.320569e-01 +6.518944e-01 +7.364027e-01 +5.869580e-01 +8.979224e-01 +2.991334e+00 +1.582921e+00 +8.471281e-01 +9.164700e-01 +7.993733e-01 +1.003613e+00 +8.418616e-01 +5.955290e-01 +7.419945e-01 +6.573824e-01 +8.512836e-01
+9.766667e+00 +3.241298e+00 +1.832420e+00 +1.035075e+00 +1.045316e+00 +5.586859e-01 +9.979093e-01 +7.332227e-01 +6.538032e-01 +7.403317e-01 +5.870102e-01 +8.960539e-01 +3.042831e+00 +1.571530e+00 +8.456641e-01 +9.107693e-01 +8.031910e-01 +1.007317e+00 +8.423353e-01 +5.990533e-01 +7.512530e-01 +6.559685e-01 +8.501968e-01
+9.783333e+00 +3.262519e+00 +1.822280e+00 +1.032398e+00 +1.043880e+00 +5.577127e-01 +1.006028e+00 +7.355975e-01 +6.545457e-01 +7.450239e-01 +5.860794e-01 +8.938882e-01 +3.062026e+00 +1.562398e+00 +8.429908e-01 +9.056325e-01 +8.038853e-01 +1.017250e+00 +8.415401e-01 +5.990935e-01 +7.616837e-01 +6.540500e-01 +8.480991e-01
+9.800000e+00 +3.318296e+00 +1.812054e+00 +1.030360e+00 +1.040678e+00 +5.562321e-01 +1.011845e+00 +7.386646e-01 +6.539727e-01 +7.477950e-01 +5.844244e-01 +8.924952e-01 +3.113988e+00 +1.553154e+00 +8.409841e-01 +8.998947e-01 +8.035825e-01 +1.024570e+00 +8.412705e-01 +6.015551e-01 +7.705208e-01 +6.509595e-01 +8.478822e-01
+9.816667e+00 +3.404814e+00 +1.800280e+00 +1.027553e+00 +1.035989e+00 +5.547575e-01 +1.020702e+00 +7.414479e-01 +6.549186e-01 +7.498636e-01 +5.837630e-01 +8.911776e-01 +3.194855e+00 +1.542779e+00 +8.382992e-01 +8.944516e-01 +8.042514e-01 +1.033778e+00 +8.434765e-01 +6.067995e-01 +7.758070e-01 +6.493826e-01 +8.478337e-01
+9.833333e+00 +3.461750e+00 +1.788640e+00 +1.024032e+00 +1.031264e+00 +5.530670e-01 +1.028492e+00 +7.440094e-01 +6.549064e-01 +7.513914e-01 +5.824542e-01 +8.881674e-01 +3.248028e+00 +1.532930e+00 +8.349865e-01 +8.887717e-01 +8.016787e-01 +1.042388e+00 +8.462917e-01 +6.093991e-01 +7.791256e-01 +6.472710e-01 +8.470302e-01
+9.850000e+00 +3.545198e+00 +1.777869e+00 +1.019391e+00 +1.028850e+00 +5.514215e-01 +1.042007e+00 +7.484434e-01 +6.548101e-01 +7.510916e-01 +5.811076e-01 +8.865968e-01 +3.325603e+00 +1.523921e+00 +8.307448e-01 +8.836024e-01 +7.994831e-01 +1.054548e+00 +8.534290e-01 +6.136510e-01 +7.811182e-01 +6.452049e-01 +8.498453e-01
+9.866667e+00 +3.616491e+00 +1.765318e+00 +1.013643e+00 +1.035039e+00 +5.510297e-01 +1.048714e+00 +7.516291e-01 +6.543389e-01 +7.506827e-01 +5.798659e-01 +8.869114e-01 +3.390791e+00 +1.513535e+00 +8.255970e-01 +8.816676e-01 +8.029789e-01 +1.060026e+00 +8.572721e-01 +6.180989e-01 +7.812952e-01 +6.425783e-01 +8.554082e-01
+9.883333e+00 +3.680252e+00 +1.758402e+00 +1.009594e+00 +1.037020e+00 +5.503342e-01 +1.062255e+00 +7.557263e-01 +6.537529e-01 +7.494187e-01 +5.796752e-01 +8.862097e-01 +3.449478e+00 +1.508655e+00 +8.217689e-01 +8.791633e-01 +8.030558e-01 +1.074135e+00 +8.647626e-01 +6.224156e-01 +7.806009e-01 +6.408313e-01 +8.579823e-01
+9.900000e+00 +3.765958e+00 +1.752209e+00 +1.009555e+00 +1.036197e+00 +5.493778e-01 +1.073578e+00 +7.579847e-01 +6.524283e-01 +7.476497e-01 +5.790656e-01 +8.830698e-01 +3.528932e+00 +1.503939e+00 +8.213369e-01 +8.745762e-01 +8.036681e-01 +1.088007e+00 +8.693767e-01 +6.265413e-01 +7.819976e-01 +6.395607e-01 +8.573200e-01
+9.916667e+00 +3.860369e+00 +1.745142e+00 +1.012260e+00 +1.032394e+00 +5.478508e-01 +1.080968e+00 +7.593486e-01 +6.501489e-01 +7.453835e-01 +5.782971e-01 +8.806396e-01 +3.617460e+00 +1.497795e+00 +8.230809e-01 +8.690855e-01 +8.022919e-01 +1.096730e+00 +8.735422e-01 +6.291012e-01 +7.845924e-01 +6.381686e-01 +8.593466e-01
+9.933333e+00 +3.941601e+00 +1.745616e+00 +1.011562e+00 +1.027517e+00 +5.462401e-01 +1.087392e+00 +7.604381e-01 +6.474061e-01 +7.426966e-01 +5.767531e-01 +8.774696e-01 +3.694332e+00 +1.497551e+00 +8.222143e-01 +8.637060e-01 +7.994115e-01 +1.108897e+00 +8.768932e-01 +6.296096e-01 +7.871110e-01 +6.350213e-01 +8.593178e-01
+9.950000e+00 +3.988180e+00 +1.742314e+00 +1.012855e+00 +1.024337e+00 +5.449177e-01 +1.090636e+00 +7.609527e-01 +6.446609e-01 +7.395979e-01 +5.751100e-01 +8.732633e-01 +3.737979e+00 +1.494403e+00 +8.231456e-01 +8.595842e-01 +7.964709e-01 +1.116455e+00 +8.801014e-01 +6.295085e-01 +7.876645e-01 +6.317934e-01 +8.557431e-01
+9.966667e+00 +4.045811e+00 +1.732219e+00 +1.016163e+00 +1.019988e+00 +5.437406e-01 +1.093375e+00 +7.642579e-01 +6.420419e-01 +7.371203e-01 +5.732170e-01 +8.691892e-01 +3.791905e+00 +1.485747e+00 +8.258942e-01 +8.544076e-01 +7.952577e-01 +1.121523e+00 +8.845405e-01 +6.295779e-01 +7.904314e-01 +6.284754e-01 +8.521156e-01
+9.983333e+00 +4.113516e+00 +1.729162e+00 +1.023401e+00 +1.014964e+00 +5.425647e-01 +1.097164e+00 +7.687131e-01 +6.398185e-01 +7.364291e-01 +5.721816e-01 +8.650646e-01 +3.856189e+00 +1.483271e+00 +8.320420e-01 +8.501262e-01 +7.926561e-01 +1.130972e+00 +8.919198e-01 +6.284724e-01 +7.996830e-01 +6.250925e-01 +8.471823e-01
+1.000000e+01 +4.198644e+00 +1.718232e+00 +1.019970e+00 +1.009571e+00 +5.416345e-01 +1.098514e+00 +7.729978e-01 +6.388670e-01 +7.364543e-01 +5.704624e-01 +8.607859e-01 +3.936869e+00 +1.473722e+00 +8.291286e-01 +8.458745e-01 +7.919223e-01 +1.136168e+00 +8.971377e-01 +6.255547e-01 +8.074735e-01 +6.222844e-01 +8.424013e-01
+1.001667e+01 +4.267844e+00 +1.710095e+00 +1.017971e+00 +1.004059e+00 +5.411795e-01 +1.098711e+00 +7.805399e-01 +6.375876e-01 +7.349662e-01 +5.696189e-01 +8.563407e-01 +4.002490e+00 +1.466533e+00 +8.272066e-01 +8.413432e-01 +7.918698e-01 +1.138496e+00 +9.096920e-01 +6.233925e-01 +8.104637e-01 +6.187600e-01 +8.385419e-01
+1.003333e+01 +4.323751e+00 +1.701423e+00 +1.013848e+00 +9.998259e-01 +5.418659e-01 +1.102058e+00 +7.901913e-01 +6.359184e-01 +7.327698e-01 +5.690028e-01 +8.519824e-01 +4.054813e+00 +1.459288e+00 +8.235741e-01 +8.361991e-01 +7.942370e-01 +1.144348e+00 +9.242512e-01 +6.210386e-01 +8.104626e-01 +6.154245e-01 +8.341280e-01
+1.005000e+01 +4.361719e+00 +1.693990e+00 +1.008228e+00 +9.943294e-01 +5.408715e-01 +1.102878e+00 +7.968792e-01 +6.339392e-01 +7.297047e-01 +5.677470e-01 +8.476740e-01 +4.090944e+00 +1.452383e+00 +8.186998e-01 +8.318864e-01 +7.924033e-01 +1.144986e+00 +9.349446e-01 +6.191025e-01 +8.073617e-01 +6.120795e-01 +8.299836e-01
+1.006667e+01 +4.391837e+00 +1.688426e+00 +1.007011e+00 +9.895329e-01 +5.409370e-01 +1.103241e+00 +8.059665e-01 +6.329557e-01 +7.266880e-01 +5.670899e-01 +8.434275e-01 +4.119280e+00 +1.446670e+00 +8.174075e-01 +8.270536e-01 +7.947806e-01 +1.142956e+00 +9.495175e-01 +6.186148e-01 +8.050440e-01 +6.086835e-01 +8.256641e-01
+1.008333e+01 +4.410823e+00 +1.691775e+00 +1.015951e+00 +9.855456e-01 +5.412507e-01 +1.103936e+00 +8.161355e-01 +6.313689e-01 +7.241224e-01 +5.667806e-01 +8.391495e-01 +4.136739e+00 +1.447846e+00 +8.244909e-01 +8.221457e-01 +7.982353e-01 +1.139132e+00 +9.684705e-01 +6.204370e-01 +8.041488e-01 +6.062662e-01 +8.210725e-01
+1.010000e+01 +4.431632e+00 +1.697990e+00 +1.026855e+00 +9.842814e-01 +5.418733e-01 +1.103744e+00 +8.284383e-01 +6.301761e-01 +7.223281e-01 +5.664822e-01 +8.349091e-01 +4.155780e+00 +1.451013e+00 +8.332712e-01 +8.172395e-01 +8.029792e-01 +1.134830e+00 +9.897538e-01 +6.241016e-01 +8.050757e-01 +6.033188e-01 +8.173150e-01
+1.011667e+01 +4.446754e+00 +1.692432e+00 +1.040054e+00 +9.830853e-01 +5.423349e-01 +1.106259e+00 +8.398905e-01 +6.293390e-01 +7.204528e-01 +5.664212e-01 +8.309539e-01 +4.169753e+00 +1.444600e+00 +8.439010e-01 +8.123895e-01 +8.065478e-01 +1.133750e+00 +1.005055e+00 +6.284959e-01 +8.057716e-01 +6.006209e-01 +8.146152e-01
+1.013333e+01 +4.451755e+00 +1.682489e+00 +1.049345e+00 +9.792500e-01 +5.429957e-01 +1.113702e+00 +8.524319e-01 +6.286083e-01 +7.187100e-01 +5.662108e-01 +8.269039e-01 +4.174604e+00 +1.434897e+00 +8.511222e-01 +8.074562e-01 +8.097977e-01 +1.137839e+00 +1.018123e+00 +6.318051e-01 +8.047344e-01 +5.980338e-01 +8.113626e-01
+1.015000e+01 +4.445691e+00 +1.670156e+00 +1.059352e+00 +9.752599e-01 +5.445897e-01 +1.122549e+00 +8.671968e-01 +6.275679e-01 +7.175432e-01 +5.669791e-01 +8.227420e-01 +4.168763e+00 +1.423912e+00 +8.590615e-01 +8.026643e-01 +8.136413e-01 +1.144339e+00 +1.032812e+00 +6.334716e-01 +8.041602e-01 +5.963739e-01 +8.074908e-01
+1.016667e+01 +4.445603e+00 +1.658043e+00 +1.064272e+00 +9.747341e-01 +5.466489e-01 +1.124689e+00 +8.748180e-01 +6.263714e-01 +7.162319e-01 +5.661522e-01 +8.189873e-01 +4.168092e+00 +1.413258e+00 +8.626123e-01 +7.984876e-01 +8.190251e-01 +1.144460e+00 +1.039765e+00 +6.328899e-01 +8.040460e-01 +5.940183e-01 +8.040139e-01
+1.018333e+01 +4.439121e+00 +1.645775e+00 +1.065486e+00 +9.774422e-01 +5.478527e-01 +1.121607e+00 +8.803857e-01 +6.251981e-01 +7.151630e-01 +5.648337e-01 +8.161695e-01 +4.161327e+00 +1.402666e+00 +8.631544e-01 +7.966972e-01 +8.219990e-01 +1.140354e+00 +1.042543e+00 +6.328967e-01 +8.037282e-01 +5.910276e-01 +8.016588e-01
+1.020000e+01 +4.429982e+00 +1.633596e+00 +1.063723e+00 +9.828908e-01 +5.486403e-01 +1.118754e+00 +8.823171e-01 +6.229790e-01 +7.140292e-01 +5.637240e-01 +8.152611e-01 +4.152110e+00 +1.392252e+00 +8.611463e-01 +7.962892e-01 +8.241860e-01 +1.136316e+00 +1.041677e+00 +6.314158e-01 +8.033697e-01 +5.887262e-01 +8.009484e-01
+1.021667e+01 +4.416812e+00 +1.622161e+00 +1.057540e+00 +9.947633e-01 +5.504600e-01 +1.114351e+00 +8.837417e-01 +6.204632e-01 +7.152268e-01 +5.622144e-01 +8.151820e-01 +4.138804e+00 +1.381687e+00 +8.557528e-01 +7.989642e-01 +8.307112e-01 +1.130040e+00 +1.040725e+00 +6.292029e-01 +8.036753e-01 +5.858789e-01 +8.013341e-01
+1.023333e+01 +4.403600e+00 +1.610739e+00 +1.054396e+00 +1.002343e+00 +5.513606e-01 +1.110751e+00 +8.851305e-01 +6.184148e-01 +7.176369e-01 +5.617771e-01 +8.153472e-01 +4.125752e+00 +1.372555e+00 +8.526789e-01 +8.017242e-01 +8.325846e-01 +1.125593e+00 +1.039926e+00 +6.294523e-01 +8.050930e-01 +5.837650e-01 +8.003046e-01
+1.025000e+01 +4.389620e+00 +1.601479e+00 +1.048650e+00 +1.004255e+00 +5.505468e-01 +1.109606e+00 +8.850827e-01 +6.172644e-01 +7.199787e-01 +5.615596e-01 +8.170766e-01 +4.112450e+00 +1.365331e+00 +8.475349e-01 +8.024078e-01 +8.305860e-01 +1.124449e+00 +1.036282e+00 +6.306956e-01 +8.049583e-01 +5.817532e-01 +8.019512e-01
+1.026667e+01 +4.367116e+00 +1.592945e+00 +1.041908e+00 +1.002519e+00 +5.497849e-01 +1.107139e+00 +8.840073e-01 +6.154250e-01 +7.224075e-01 +5.613408e-01 +8.162551e-01 +4.091353e+00 +1.358368e+00 +8.417484e-01 +8.014223e-01 +8.285287e-01 +1.121679e+00 +1.031857e+00 +6.292828e-01 +8.046418e-01 +5.795201e-01 +8.011520e-01
+1.028333e+01 +4.344319e+00 +1.589111e+00 +1.035907e+00 +1.001269e+00 +5.498884e-01 +1.103448e+00 +8.845175e-01 +6.130141e-01 +7.248224e-01 +5.618005e-01 +8.153429e-01 +4.069970e+00 +1.355953e+00 +8.366481e-01 +8.022025e-01 +8.276259e-01 +1.118526e+00 +1.030621e+00 +6.259955e-01 +8.048294e-01 +5.776343e-01 +8.003828e-01
+1.030000e+01 +4.317801e+00 +1.590907e+00 +1.033672e+00 +1.003053e+00 +5.504376e-01 +1.102279e+00 +8.859579e-01 +6.105789e-01 +7.290544e-01 +5.636028e-01 +8.146300e-01 +4.045065e+00 +1.358845e+00 +8.345947e-01 +8.070853e-01 +8.275020e-01 +1.119108e+00 +1.028718e+00 +6.228873e-01 +8.084135e-01 +5.772947e-01 +7.998412e-01
+1.031667e+01 +4.295081e+00 +1.605691e+00 +1.031855e+00 +1.005605e+00 +5.518590e-01 +1.098024e+00 +8.866189e-01 +6.081299e-01 +7.334880e-01 +5.654126e-01 +8.152684e-01 +4.023750e+00 +1.371085e+00 +8.328642e-01 +8.145353e-01 +8.332100e-01 +1.116917e+00 +1.024204e+00 +6.200949e-01 +8.125815e-01 +5.763783e-01 +8.010547e-01
+1.033333e+01 +4.271311e+00 +1.608609e+00 +1.030459e+00 +1.006665e+00 +5.529012e-01 +1.095090e+00 +8.904547e-01 +6.059506e-01 +7.363840e-01 +5.666269e-01 +8.139161e-01 +4.001522e+00 +1.373429e+00 +8.313307e-01 +8.197560e-01 +8.357073e-01 +1.115161e+00 +1.022962e+00 +6.171239e-01 +8.158009e-01 +5.754491e-01 +7.988577e-01
+1.035000e+01 +4.244391e+00 +1.612873e+00 +1.030045e+00 +1.007909e+00 +5.537881e-01 +1.091132e+00 +8.947753e-01 +6.036686e-01 +7.397607e-01 +5.690333e-01 +8.133752e-01 +3.976320e+00 +1.376188e+00 +8.306352e-01 +8.252049e-01 +8.388135e-01 +1.112184e+00 +1.020565e+00 +6.145741e-01 +8.202823e-01 +5.757571e-01 +7.974743e-01
+1.036667e+01 +4.218230e+00 +1.612406e+00 +1.029734e+00 +1.008605e+00 +5.530525e-01 +1.086201e+00 +8.957985e-01 +6.013236e-01 +7.431522e-01 +5.692219e-01 +8.112596e-01 +3.951947e+00 +1.375372e+00 +8.301064e-01 +8.301662e-01 +8.371580e-01 +1.107269e+00 +1.016484e+00 +6.123874e-01 +8.246021e-01 +5.739150e-01 +7.949697e-01
+1.038333e+01 +4.190059e+00 +1.608009e+00 +1.029187e+00 +1.011890e+00 +5.521157e-01 +1.080968e+00 +8.942248e-01 +5.989816e-01 +7.471716e-01 +5.708856e-01 +8.087590e-01 +3.925531e+00 +1.371779e+00 +8.294224e-01 +8.357644e-01 +8.336999e-01 +1.101208e+00 +1.011242e+00 +6.098602e-01 +8.302853e-01 +5.741753e-01 +7.915519e-01
+1.040000e+01 +4.160828e+00 +1.599639e+00 +1.024223e+00 +1.015090e+00 +5.506598e-01 +1.075317e+00 +8.912614e-01 +5.973970e-01 +7.493818e-01 +5.719578e-01 +8.062658e-01 +3.898156e+00 +1.364986e+00 +8.250408e-01 +8.401923e-01 +8.292558e-01 +1.094406e+00 +1.005936e+00 +6.080935e-01 +8.304772e-01 +5.745115e-01 +7.879780e-01
+1.041667e+01 +4.131159e+00 +1.590103e+00 +1.017214e+00 +1.019131e+00 +5.495825e-01 +1.070853e+00 +8.885503e-01 +5.953408e-01 +7.502975e-01 +5.728457e-01 +8.042672e-01 +3.870347e+00 +1.357304e+00 +8.191624e-01 +8.437528e-01 +8.256702e-01 +1.089409e+00 +1.001057e+00 +6.049834e-01 +8.296997e-01 +5.740729e-01 +7.856099e-01
+1.043333e+01 +4.102649e+00 +1.578604e+00 +1.010799e+00 +1.021797e+00 +5.481497e-01 +1.066102e+00 +8.851640e-01 +5.931046e-01 +7.493212e-01 +5.742047e-01 +8.042296e-01 +3.843624e+00 +1.347349e+00 +8.138152e-01 +8.451655e-01 +8.220888e-01 +1.083598e+00 +9.952652e-01 +6.023777e-01 +8.274039e-01 +5.741507e-01 +7.851237e-01
+1.045000e+01 +4.074719e+00 +1.568188e+00 +1.004202e+00 +1.022599e+00 +5.472910e-01 +1.061928e+00 +8.818913e-01 +5.908797e-01 +7.500823e-01 +5.759201e-01 +8.026591e-01 +3.817445e+00 +1.338338e+00 +8.083074e-01 +8.461082e-01 +8.196633e-01 +1.077739e+00 +9.892098e-01 +5.995698e-01 +8.264679e-01 +5.748627e-01 +7.827074e-01
+1.046667e+01 +4.045470e+00 +1.556813e+00 +9.997714e-01 +1.026650e+00 +5.466233e-01 +1.057081e+00 +8.786156e-01 +5.888306e-01 +7.509966e-01 +5.757812e-01 +8.012997e-01 +3.789953e+00 +1.328611e+00 +8.047388e-01 +8.483733e-01 +8.174103e-01 +1.071720e+00 +9.837428e-01 +5.962437e-01 +8.266233e-01 +5.732048e-01 +7.825811e-01
+1.048333e+01 +4.016212e+00 +1.545620e+00 +9.959240e-01 +1.026646e+00 +5.462221e-01 +1.051767e+00 +8.755414e-01 +5.866656e-01 +7.488621e-01 +5.771756e-01 +8.030054e-01 +3.762513e+00 +1.319065e+00 +8.017198e-01 +8.476394e-01 +8.154062e-01 +1.065035e+00 +9.784177e-01 +5.930178e-01 +8.230170e-01 +5.729185e-01 +7.856718e-01
+1.050000e+01 +3.987231e+00 +1.538765e+00 +9.934301e-01 +1.026018e+00 +5.449223e-01 +1.046363e+00 +8.717103e-01 +5.844512e-01 +7.463889e-01 +5.773356e-01 +8.045931e-01 +3.735278e+00 +1.313367e+00 +7.998597e-01 +8.479908e-01 +8.115025e-01 +1.058048e+00 +9.725229e-01 +5.899526e-01 +8.194250e-01 +5.714244e-01 +7.897532e-01
+1.051667e+01 +3.956401e+00 +1.529036e+00 +9.902875e-01 +1.023849e+00 +5.440152e-01 +1.041031e+00 +8.677749e-01 +5.826474e-01 +7.431655e-01 +5.779490e-01 +8.081190e-01 +3.706405e+00 +1.304600e+00 +7.974273e-01 +8.459304e-01 +8.086168e-01 +1.051175e+00 +9.662218e-01 +5.875301e-01 +8.149831e-01 +5.697367e-01 +7.952395e-01
+1.053333e+01 +3.928792e+00 +1.521839e+00 +9.867679e-01 +1.023809e+00 +5.432812e-01 +1.036021e+00 +8.637771e-01 +5.805462e-01 +7.410767e-01 +5.780491e-01 +8.108488e-01 +3.680408e+00 +1.297391e+00 +7.945579e-01 +8.442582e-01 +8.076055e-01 +1.044637e+00 +9.602010e-01 +5.847966e-01 +8.129856e-01 +5.677701e-01 +7.994231e-01
+1.055000e+01 +3.902236e+00 +1.513656e+00 +9.840702e-01 +1.022536e+00 +5.417661e-01 +1.031074e+00 +8.600194e-01 +5.783950e-01 +7.398120e-01 +5.775106e-01 +8.149760e-01 +3.655409e+00 +1.289706e+00 +7.924119e-01 +8.418920e-01 +8.041927e-01 +1.038525e+00 +9.541837e-01 +5.819611e-01 +8.125328e-01 +5.653136e-01 +8.055454e-01
+1.056667e+01 +3.874205e+00 +1.502961e+00 +9.829262e-01 +1.019976e+00 +5.403540e-01 +1.025642e+00 +8.560238e-01 +5.761712e-01 +7.378953e-01 +5.768773e-01 +8.167368e-01 +3.629064e+00 +1.280422e+00 +7.915670e-01 +8.389517e-01 +8.002164e-01 +1.031796e+00 +9.480223e-01 +5.791724e-01 +8.107688e-01 +5.629929e-01 +8.088064e-01
+1.058333e+01 +3.846025e+00 +1.493048e+00 +9.794830e-01 +1.021096e+00 +5.391672e-01 +1.020764e+00 +8.524382e-01 +5.741288e-01 +7.358045e-01 +5.752527e-01 +8.167716e-01 +3.602438e+00 +1.272250e+00 +7.887945e-01 +8.388339e-01 +7.965556e-01 +1.026039e+00 +9.421924e-01 +5.761472e-01 +8.077869e-01 +5.599950e-01 +8.104212e-01
+1.060000e+01 +3.818171e+00 +1.484255e+00 +9.728460e-01 +1.029543e+00 +5.383175e-01 +1.015411e+00 +8.488020e-01 +5.728832e-01 +7.331913e-01 +5.733583e-01 +8.155628e-01 +3.575978e+00 +1.265402e+00 +7.832287e-01 +8.447815e-01 +7.935436e-01 +1.019702e+00 +9.361784e-01 +5.748266e-01 +8.030865e-01 +5.569730e-01 +8.094677e-01
+1.061667e+01 +3.788971e+00 +1.480885e+00 +9.664560e-01 +1.035892e+00 +5.370753e-01 +1.010068e+00 +8.449493e-01 +5.719902e-01 +7.305618e-01 +5.717157e-01 +8.146048e-01 +3.548335e+00 +1.263638e+00 +7.777764e-01 +8.515934e-01 +7.894073e-01 +1.013702e+00 +9.303363e-01 +5.741896e-01 +7.985040e-01 +5.542891e-01 +8.080015e-01
+1.063333e+01 +3.761869e+00 +1.481085e+00 +9.599438e-01 +1.043912e+00 +5.358475e-01 +1.005195e+00 +8.417578e-01 +5.713513e-01 +7.283327e-01 +5.700185e-01 +8.152632e-01 +3.522582e+00 +1.264542e+00 +7.722600e-01 +8.597085e-01 +7.861864e-01 +1.009372e+00 +9.243569e-01 +5.737503e-01 +7.948317e-01 +5.514405e-01 +8.089293e-01
+1.065000e+01 +3.732883e+00 +1.472690e+00 +9.536150e-01 +1.052931e+00 +5.347273e-01 +1.001241e+00 +8.409560e-01 +5.710023e-01 +7.260973e-01 +5.688733e-01 +8.199106e-01 +3.495222e+00 +1.257878e+00 +7.669928e-01 +8.674258e-01 +7.828145e-01 +1.004849e+00 +9.206791e-01 +5.735981e-01 +7.906125e-01 +5.489883e-01 +8.142062e-01
+1.066667e+01 +3.704478e+00 +1.467573e+00 +9.492578e-01 +1.058503e+00 +5.337635e-01 +9.992759e-01 +8.388713e-01 +5.711978e-01 +7.260807e-01 +5.689502e-01 +8.265578e-01 +3.468461e+00 +1.254552e+00 +7.635164e-01 +8.733874e-01 +7.794138e-01 +1.003385e+00 +9.156718e-01 +5.740153e-01 +7.879575e-01 +5.474652e-01 +8.226238e-01
+1.068333e+01 +3.677666e+00 +1.459772e+00 +9.449263e-01 +1.069554e+00 +5.334954e-01 +9.958417e-01 +8.365644e-01 +5.728710e-01 +7.280494e-01 +5.680073e-01 +8.299509e-01 +3.443003e+00 +1.248939e+00 +7.599638e-01 +8.825011e-01 +7.777542e-01 +9.996654e-01 +9.106302e-01 +5.763138e-01 +7.869307e-01 +5.450850e-01 +8.281248e-01
+1.070000e+01 +3.650970e+00 +1.453355e+00 +9.399273e-01 +1.074378e+00 +5.329500e-01 +9.957626e-01 +8.343300e-01 +5.729857e-01 +7.297040e-01 +5.674473e-01 +8.316813e-01 +3.417812e+00 +1.244723e+00 +7.558800e-01 +8.874700e-01 +7.751689e-01 +9.996861e-01 +9.058051e-01 +5.766644e-01 +7.857301e-01 +5.429206e-01 +8.312055e-01
+1.071667e+01 +3.622005e+00 +1.448587e+00 +9.356583e-01 +1.080912e+00 +5.328000e-01 +9.944561e-01 +8.311334e-01 +5.734176e-01 +7.332506e-01 +5.671449e-01 +8.318740e-01 +3.390525e+00 +1.241712e+00 +7.522829e-01 +8.946613e-01 +7.735002e-01 +9.969145e-01 +9.009356e-01 +5.777260e-01 +7.859372e-01 +5.417209e-01 +8.318645e-01
+1.073333e+01 +3.593711e+00 +1.447776e+00 +9.314785e-01 +1.084496e+00 +5.331033e-01 +9.917788e-01 +8.272754e-01 +5.741203e-01 +7.380906e-01 +5.671750e-01 +8.296745e-01 +3.363859e+00 +1.242126e+00 +7.485836e-01 +8.998234e-01 +7.729355e-01 +9.938083e-01 +8.954012e-01 +5.796822e-01 +7.866123e-01 +5.410796e-01 +8.292340e-01
+1.075000e+01 +3.565817e+00 +1.441430e+00 +9.252494e-01 +1.083398e+00 +5.333657e-01 +9.910206e-01 +8.238142e-01 +5.742993e-01 +7.463696e-01 +5.672299e-01 +8.265954e-01 +3.337602e+00 +1.237351e+00 +7.433412e-01 +8.996401e-01 +7.719359e-01 +9.923167e-01 +8.899151e-01 +5.800224e-01 +7.921282e-01 +5.399886e-01 +8.254717e-01
+1.076667e+01 +3.539699e+00 +1.443962e+00 +9.204143e-01 +1.081289e+00 +5.333155e-01 +9.914342e-01 +8.202788e-01 +5.751463e-01 +7.569155e-01 +5.665354e-01 +8.227815e-01 +3.312924e+00 +1.240577e+00 +7.392329e-01 +8.995281e-01 +7.705825e-01 +9.944834e-01 +8.846929e-01 +5.814541e-01 +7.998545e-01 +5.381942e-01 +8.211010e-01
+1.078333e+01 +3.512156e+00 +1.451328e+00 +9.164567e-01 +1.078593e+00 +5.332277e-01 +9.903789e-01 +8.171247e-01 +5.777203e-01 +7.716064e-01 +5.662107e-01 +8.188941e-01 +3.286986e+00 +1.247162e+00 +7.357981e-01 +8.997567e-01 +7.700130e-01 +9.951190e-01 +8.796114e-01 +5.854563e-01 +8.112320e-01 +5.371066e-01 +8.164596e-01
+1.080000e+01 +3.484904e+00 +1.455522e+00 +9.135840e-01 +1.073997e+00 +5.328041e-01 +9.897453e-01 +8.149030e-01 +5.802530e-01 +7.855487e-01 +5.651961e-01 +8.153116e-01 +3.261313e+00 +1.250416e+00 +7.333710e-01 +8.970352e-01 +7.688871e-01 +9.965472e-01 +8.750471e-01 +5.892298e-01 +8.223360e-01 +5.351933e-01 +8.127806e-01
+1.081667e+01 +3.457193e+00 +1.462522e+00 +9.088768e-01 +1.072259e+00 +5.322817e-01 +9.854103e-01 +8.119563e-01 +5.849275e-01 +7.982417e-01 +5.639402e-01 +8.113259e-01 +3.235196e+00 +1.255862e+00 +7.292267e-01 +8.973709e-01 +7.677041e-01 +9.933883e-01 +8.703957e-01 +5.963466e-01 +8.308482e-01 +5.331986e-01 +8.078769e-01
+1.083333e+01 +3.431653e+00 +1.464470e+00 +9.045063e-01 +1.068940e+00 +5.316092e-01 +9.813875e-01 +8.089361e-01 +5.888159e-01 +8.070084e-01 +5.625492e-01 +8.072323e-01 +3.211032e+00 +1.256700e+00 +7.253669e-01 +8.953111e-01 +7.667071e-01 +9.901294e-01 +8.653513e-01 +6.034388e-01 +8.339598e-01 +5.311610e-01 +8.028804e-01
+1.085000e+01 +3.405074e+00 +1.460672e+00 +9.029908e-01 +1.064416e+00 +5.308527e-01 +9.768382e-01 +8.057915e-01 +5.944681e-01 +8.152009e-01 +5.614910e-01 +8.032398e-01 +3.185982e+00 +1.252601e+00 +7.236576e-01 +8.914430e-01 +7.649113e-01 +9.851752e-01 +8.601718e-01 +6.136086e-01 +8.360471e-01 +5.299226e-01 +7.979673e-01
+1.086667e+01 +3.378628e+00 +1.458337e+00 +9.044573e-01 +1.059210e+00 +5.298484e-01 +9.729101e-01 +8.033141e-01 +6.000153e-01 +8.213228e-01 +5.605515e-01 +7.992640e-01 +3.161087e+00 +1.249686e+00 +7.243189e-01 +8.873309e-01 +7.628620e-01 +9.817373e-01 +8.549564e-01 +6.244694e-01 +8.360222e-01 +5.292356e-01 +7.932150e-01
+1.088333e+01 +3.352951e+00 +1.447972e+00 +9.120473e-01 +1.054109e+00 +5.287681e-01 +9.681371e-01 +8.016050e-01 +6.059015e-01 +8.263720e-01 +5.594456e-01 +7.955208e-01 +3.136844e+00 +1.240377e+00 +7.299799e-01 +8.821347e-01 +7.597748e-01 +9.757873e-01 +8.512861e-01 +6.376403e-01 +8.345677e-01 +5.288308e-01 +7.892368e-01
+1.090000e+01 +3.326503e+00 +1.439271e+00 +9.220451e-01 +1.048508e+00 +5.273968e-01 +9.643680e-01 +7.999330e-01 +6.106825e-01 +8.282168e-01 +5.581828e-01 +7.916361e-01 +3.111951e+00 +1.232354e+00 +7.376847e-01 +8.769539e-01 +7.564844e-01 +9.712908e-01 +8.472595e-01 +6.487031e-01 +8.317626e-01 +5.286596e-01 +7.852642e-01
+1.091667e+01 +3.300832e+00 +1.430061e+00 +9.286163e-01 +1.043622e+00 +5.261772e-01 +9.609790e-01 +7.985132e-01 +6.134587e-01 +8.301327e-01 +5.566424e-01 +7.882332e-01 +3.087794e+00 +1.223942e+00 +7.426462e-01 +8.720239e-01 +7.533970e-01 +9.672835e-01 +8.433897e-01 +6.558068e-01 +8.309537e-01 +5.277418e-01 +7.811476e-01
+1.093333e+01 +3.274664e+00 +1.421646e+00 +9.393648e-01 +1.043314e+00 +5.252580e-01 +9.575565e-01 +7.972402e-01 +6.183789e-01 +8.330958e-01 +5.550588e-01 +7.844391e-01 +3.063112e+00 +1.216132e+00 +7.509448e-01 +8.700143e-01 +7.514051e-01 +9.630839e-01 +8.399844e-01 +6.669349e-01 +8.311118e-01 +5.270569e-01 +7.768984e-01
+1.095000e+01 +3.248224e+00 +1.412681e+00 +9.486587e-01 +1.039763e+00 +5.236715e-01 +9.527767e-01 +7.958335e-01 +6.225756e-01 +8.329857e-01 +5.531230e-01 +7.806960e-01 +3.038283e+00 +1.207810e+00 +7.581892e-01 +8.660521e-01 +7.475726e-01 +9.570489e-01 +8.372404e-01 +6.758753e-01 +8.295974e-01 +5.256940e-01 +7.727519e-01
+1.096667e+01 +3.222231e+00 +1.403767e+00 +9.467755e-01 +1.036382e+00 +5.220515e-01 +9.499423e-01 +7.954489e-01 +6.254102e-01 +8.332502e-01 +5.513360e-01 +7.779666e-01 +3.013882e+00 +1.199692e+00 +7.564127e-01 +8.622674e-01 +7.435686e-01 +9.537326e-01 +8.346533e-01 +6.804297e-01 +8.281879e-01 +5.232010e-01 +7.691139e-01
+1.098333e+01 +3.196346e+00 +1.397038e+00 +9.426203e-01 +1.032351e+00 +5.204696e-01 +9.476271e-01 +7.935312e-01 +6.263982e-01 +8.317921e-01 +5.499841e-01 +7.759435e-01 +2.989551e+00 +1.193421e+00 +7.528515e-01 +8.584205e-01 +7.399554e-01 +9.512736e-01 +8.303334e-01 +6.817520e-01 +8.253622e-01 +5.212438e-01 +7.657898e-01
+1.100000e+01 +3.170965e+00 +1.389896e+00 +9.374893e-01 +1.028920e+00 +5.189794e-01 +9.446307e-01 +7.909466e-01 +6.265130e-01 +8.315389e-01 +5.485260e-01 +7.730774e-01 +2.965725e+00 +1.186508e+00 +7.484895e-01 +8.538243e-01 +7.370158e-01 +9.478026e-01 +8.263514e-01 +6.810843e-01 +8.243009e-01 +5.194755e-01 +7.615746e-01
+1.101667e+01 +3.146490e+00 +1.383943e+00 +9.337418e-01 +1.024107e+00 +5.174334e-01 +9.418558e-01 +7.874695e-01 +6.275791e-01 +8.320401e-01 +5.474811e-01 +7.702361e-01 +2.942723e+00 +1.180637e+00 +7.451388e-01 +8.486582e-01 +7.341588e-01 +9.446678e-01 +8.212836e-01 +6.824335e-01 +8.230168e-01 +5.183664e-01 +7.574577e-01
+1.103333e+01 +3.121131e+00 +1.390145e+00 +9.291320e-01 +1.019135e+00 +5.160134e-01 +9.394256e-01 +7.840728e-01 +6.276871e-01 +8.308790e-01 +5.462955e-01 +7.668950e-01 +2.918947e+00 +1.184573e+00 +7.411095e-01 +8.433391e-01 +7.326165e-01 +9.443575e-01 +8.179283e-01 +6.818491e-01 +8.205638e-01 +5.171655e-01 +7.530141e-01
+1.105000e+01 +3.096201e+00 +1.388777e+00 +9.287560e-01 +1.013555e+00 +5.145513e-01 +9.373627e-01 +7.812712e-01 +6.258922e-01 +8.312391e-01 +5.446393e-01 +7.633535e-01 +2.895546e+00 +1.182594e+00 +7.408217e-01 +8.386440e-01 +7.297801e-01 +9.437302e-01 +8.128862e-01 +6.789763e-01 +8.218365e-01 +5.155028e-01 +7.490154e-01
+1.106667e+01 +3.071449e+00 +1.390773e+00 +9.338623e-01 +1.008310e+00 +5.133185e-01 +9.368345e-01 +7.786998e-01 +6.236070e-01 +8.309521e-01 +5.427700e-01 +7.598502e-01 +2.872287e+00 +1.183034e+00 +7.451519e-01 +8.335385e-01 +7.285077e-01 +9.454008e-01 +8.079224e-01 +6.754001e-01 +8.236518e-01 +5.141782e-01 +7.463477e-01
+1.108333e+01 +3.047859e+00 +1.395425e+00 +9.434626e-01 +1.003529e+00 +5.120909e-01 +9.359038e-01 +7.762364e-01 +6.212753e-01 +8.318911e-01 +5.412625e-01 +7.571540e-01 +2.850294e+00 +1.185775e+00 +7.531913e-01 +8.294269e-01 +7.267282e-01 +9.474798e-01 +8.034513e-01 +6.721057e-01 +8.285832e-01 +5.135201e-01 +7.445187e-01
+1.110000e+01 +3.023762e+00 +1.390101e+00 +9.603642e-01 +9.991602e-01 +5.108581e-01 +9.337203e-01 +7.752228e-01 +6.187654e-01 +8.361854e-01 +5.395302e-01 +7.541309e-01 +2.827765e+00 +1.180458e+00 +7.675548e-01 +8.257772e-01 +7.242713e-01 +9.453375e-01 +7.998250e-01 +6.691672e-01 +8.387214e-01 +5.132259e-01 +7.426908e-01
+1.111667e+01 +2.999429e+00 +1.386963e+00 +9.734836e-01 +9.949167e-01 +5.098981e-01 +9.320552e-01 +7.761713e-01 +6.162839e-01 +8.426095e-01 +5.379278e-01 +7.515103e-01 +2.804971e+00 +1.176946e+00 +7.788393e-01 +8.223606e-01 +7.226593e-01 +9.446747e-01 +7.973558e-01 +6.666786e-01 +8.510997e-01 +5.117727e-01 +7.406047e-01
+1.113333e+01 +2.975387e+00 +1.388063e+00 +9.825607e-01 +9.909541e-01 +5.098896e-01 +9.290304e-01 +7.758890e-01 +6.152584e-01 +8.445963e-01 +5.359988e-01 +7.481861e-01 +2.782465e+00 +1.176204e+00 +7.861980e-01 +8.185084e-01 +7.241788e-01 +9.433151e-01 +7.934391e-01 +6.666385e-01 +8.562670e-01 +5.101173e-01 +7.369028e-01
+1.115000e+01 +2.951989e+00 +1.397162e+00 +9.875362e-01 +9.875450e-01 +5.098036e-01 +9.274112e-01 +7.767602e-01 +6.156316e-01 +8.443253e-01 +5.340437e-01 +7.446783e-01 +2.760546e+00 +1.181927e+00 +7.898685e-01 +8.149006e-01 +7.262025e-01 +9.458795e-01 +7.906586e-01 +6.688357e-01 +8.577668e-01 +5.079916e-01 +7.326463e-01
+1.116667e+01 +2.928592e+00 +1.424371e+00 +9.956750e-01 +9.835621e-01 +5.111277e-01 +9.265040e-01 +7.793162e-01 +6.162192e-01 +8.452332e-01 +5.321287e-01 +7.417295e-01 +2.738524e+00 +1.201421e+00 +7.964749e-01 +8.114305e-01 +7.355399e-01 +9.502937e-01 +7.896306e-01 +6.702861e-01 +8.624105e-01 +5.059661e-01 +7.293667e-01
+1.118333e+01 +2.905266e+00 +1.450715e+00 +1.003511e+00 +9.786728e-01 +5.119782e-01 +9.272491e-01 +7.832844e-01 +6.155898e-01 +8.455600e-01 +5.302179e-01 +7.391113e-01 +2.716623e+00 +1.220365e+00 +8.028433e-01 +8.071990e-01 +7.424422e-01 +9.561445e-01 +7.913486e-01 +6.698377e-01 +8.663882e-01 +5.041977e-01 +7.265647e-01
+1.120000e+01 +2.882164e+00 +1.468209e+00 +1.007946e+00 +9.749671e-01 +5.142795e-01 +9.286361e-01 +7.900680e-01 +6.154320e-01 +8.446460e-01 +5.283712e-01 +7.376874e-01 +2.694834e+00 +1.231382e+00 +8.065504e-01 +8.023658e-01 +7.525087e-01 +9.618040e-01 +7.938679e-01 +6.691330e-01 +8.680799e-01 +5.018425e-01 +7.251104e-01
+1.121667e+01 +2.859684e+00 +1.479420e+00 +1.018193e+00 +9.754070e-01 +5.183202e-01 +9.293963e-01 +7.933436e-01 +6.153063e-01 +8.422503e-01 +5.265274e-01 +7.408321e-01 +2.673517e+00 +1.236490e+00 +8.150860e-01 +7.978026e-01 +7.672166e-01 +9.659207e-01 +7.922000e-01 +6.690103e-01 +8.685719e-01 +5.001100e-01 +7.288143e-01
+1.123333e+01 +2.836647e+00 +1.487730e+00 +1.022132e+00 +9.767871e-01 +5.217304e-01 +9.307355e-01 +7.953973e-01 +6.147986e-01 +8.390697e-01 +5.246314e-01 +7.408634e-01 +2.651948e+00 +1.239620e+00 +8.182129e-01 +7.939752e-01 +7.785844e-01 +9.709286e-01 +7.896674e-01 +6.674803e-01 +8.664802e-01 +4.982293e-01 +7.294458e-01
+1.125000e+01 +2.814785e+00 +1.506893e+00 +1.019687e+00 +9.755079e-01 +5.249095e-01 +9.298855e-01 +7.972713e-01 +6.140957e-01 +8.348729e-01 +5.227624e-01 +7.395552e-01 +2.631179e+00 +1.251312e+00 +8.159210e-01 +7.893859e-01 +7.924611e-01 +9.735261e-01 +7.876357e-01 +6.657214e-01 +8.617559e-01 +4.960474e-01 +7.269616e-01
+1.126667e+01 +2.792637e+00 +1.535942e+00 +1.012730e+00 +9.744225e-01 +5.272713e-01 +9.279960e-01 +7.960529e-01 +6.119903e-01 +8.317163e-01 +5.210238e-01 +7.377860e-01 +2.610205e+00 +1.271455e+00 +8.100902e-01 +7.860904e-01 +8.047847e-01 +9.772122e-01 +7.831264e-01 +6.624521e-01 +8.569327e-01 +4.936843e-01 +7.238885e-01
+1.128333e+01 +2.770422e+00 +1.569250e+00 +1.005837e+00 +9.724840e-01 +5.299748e-01 +9.253127e-01 +7.953860e-01 +6.100514e-01 +8.299933e-01 +5.194522e-01 +7.351197e-01 +2.589232e+00 +1.294846e+00 +8.044196e-01 +7.828610e-01 +8.185038e-01 +9.799146e-01 +7.792771e-01 +6.592768e-01 +8.532765e-01 +4.911704e-01 +7.203602e-01
+1.130000e+01 +2.748593e+00 +1.598465e+00 +1.000388e+00 +9.725542e-01 +5.327708e-01 +9.224632e-01 +7.943370e-01 +6.085873e-01 +8.286431e-01 +5.182070e-01 +7.321632e-01 +2.568570e+00 +1.315138e+00 +8.001799e-01 +7.808140e-01 +8.314971e-01 +9.820378e-01 +7.747672e-01 +6.564284e-01 +8.505290e-01 +4.888347e-01 +7.173609e-01
+1.131667e+01 +2.728166e+00 +1.613929e+00 +9.947708e-01 +9.725711e-01 +5.353297e-01 +9.201376e-01 +7.938676e-01 +6.080472e-01 +8.302188e-01 +5.170206e-01 +7.289198e-01 +2.549035e+00 +1.324460e+00 +7.958713e-01 +7.774826e-01 +8.425574e-01 +9.818619e-01 +7.714941e-01 +6.547023e-01 +8.503713e-01 +4.864433e-01 +7.140427e-01
+1.133333e+01 +2.706541e+00 +1.634887e+00 +9.889157e-01 +9.724550e-01 +5.371850e-01 +9.163144e-01 +7.907774e-01 +6.079342e-01 +8.310867e-01 +5.160382e-01 +7.269223e-01 +2.528607e+00 +1.338297e+00 +7.912943e-01 +7.735890e-01 +8.514834e-01 +9.808605e-01 +7.679977e-01 +6.538094e-01 +8.494925e-01 +4.841793e-01 +7.122414e-01
+1.135000e+01 +2.685041e+00 +1.655244e+00 +9.857901e-01 +9.727149e-01 +5.390240e-01 +9.139748e-01 +7.884436e-01 +6.066568e-01 +8.319385e-01 +5.152445e-01 +7.265583e-01 +2.508376e+00 +1.351859e+00 +7.893025e-01 +7.701180e-01 +8.602591e-01 +9.818157e-01 +7.650012e-01 +6.510248e-01 +8.499469e-01 +4.820300e-01 +7.127087e-01
+1.136667e+01 +2.663473e+00 +1.680156e+00 +9.836083e-01 +9.704170e-01 +5.406728e-01 +9.122644e-01 +7.860871e-01 +6.048699e-01 +8.323035e-01 +5.148504e-01 +7.269078e-01 +2.488132e+00 +1.369337e+00 +7.881145e-01 +7.656356e-01 +8.689266e-01 +9.843100e-01 +7.619345e-01 +6.478306e-01 +8.501394e-01 +4.801188e-01 +7.140591e-01
+1.138333e+01 +2.642790e+00 +1.684936e+00 +9.855216e-01 +9.699444e-01 +5.414012e-01 +9.086540e-01 +7.833395e-01 +6.031542e-01 +8.330512e-01 +5.135845e-01 +7.278492e-01 +2.468554e+00 +1.371033e+00 +7.905347e-01 +7.612294e-01 +8.726705e-01 +9.814886e-01 +7.586371e-01 +6.443754e-01 +8.512053e-01 +4.776364e-01 +7.179238e-01
+1.140000e+01 +2.622773e+00 +1.700257e+00 +9.830818e-01 +9.707870e-01 +5.424176e-01 +9.042856e-01 +7.801447e-01 +6.018417e-01 +8.344616e-01 +5.124946e-01 +7.292507e-01 +2.449584e+00 +1.380782e+00 +7.891425e-01 +7.572323e-01 +8.792961e-01 +9.782509e-01 +7.567160e-01 +6.418472e-01 +8.513363e-01 +4.752325e-01 +7.215017e-01
+1.141667e+01 +2.601838e+00 +1.734899e+00 +9.783763e-01 +9.670799e-01 +5.426453e-01 +9.000346e-01 +7.767397e-01 +5.999860e-01 +8.332656e-01 +5.124053e-01 +7.321584e-01 +2.429894e+00 +1.407305e+00 +7.856416e-01 +7.545395e-01 +8.852806e-01 +9.771253e-01 +7.555783e-01 +6.386074e-01 +8.488980e-01 +4.736850e-01 +7.248689e-01
+1.143333e+01 +2.581143e+00 +1.756310e+00 +9.736971e-01 +9.618540e-01 +5.418204e-01 +8.959860e-01 +7.735854e-01 +5.980917e-01 +8.324008e-01 +5.132106e-01 +7.379868e-01 +2.410430e+00 +1.424400e+00 +7.821651e-01 +7.525843e-01 +8.863450e-01 +9.750217e-01 +7.531212e-01 +6.354777e-01 +8.466776e-01 +4.730777e-01 +7.307902e-01
+1.145000e+01 +2.560551e+00 +1.795427e+00 +9.712115e-01 +9.568465e-01 +5.407607e-01 +8.928569e-01 +7.713241e-01 +5.966274e-01 +8.320292e-01 +5.130001e-01 +7.418608e-01 +2.391134e+00 +1.456810e+00 +7.804781e-01 +7.519869e-01 +8.878874e-01 +9.759127e-01 +7.542033e-01 +6.332326e-01 +8.448825e-01 +4.717028e-01 +7.356452e-01
+1.146667e+01 +2.540378e+00 +1.836625e+00 +9.703122e-01 +9.520954e-01 +5.396642e-01 +8.918537e-01 +7.699436e-01 +5.956519e-01 +8.349828e-01 +5.127592e-01 +7.463184e-01 +2.372154e+00 +1.491605e+00 +7.803044e-01 +7.533155e-01 +8.900501e-01 +9.791542e-01 +7.548164e-01 +6.318698e-01 +8.462132e-01 +4.701067e-01 +7.417290e-01
+1.148333e+01 +2.520584e+00 +1.859439e+00 +9.693792e-01 +9.474788e-01 +5.384435e-01 +8.914163e-01 +7.677921e-01 +5.954975e-01 +8.401996e-01 +5.128693e-01 +7.508956e-01 +2.353636e+00 +1.511142e+00 +7.799181e-01 +7.530232e-01 +8.891859e-01 +9.823020e-01 +7.533276e-01 +6.319467e-01 +8.490363e-01 +4.688880e-01 +7.481724e-01
+1.150000e+01 +2.501459e+00 +1.887088e+00 +9.676451e-01 +9.442411e-01 +5.380284e-01 +8.937226e-01 +7.650444e-01 +5.950841e-01 +8.461714e-01 +5.149366e-01 +7.569597e-01 +2.335675e+00 +1.535190e+00 +7.790437e-01 +7.536805e-01 +8.899628e-01 +9.896187e-01 +7.519536e-01 +6.315870e-01 +8.527933e-01 +4.691546e-01 +7.560551e-01
+1.151667e+01 +2.482276e+00 +1.917026e+00 +9.708370e-01 +9.419787e-01 +5.384461e-01 +8.942261e-01 +7.620167e-01 +5.939362e-01 +8.525160e-01 +5.151791e-01 +7.601411e-01 +2.317619e+00 +1.560376e+00 +7.825374e-01 +7.538867e-01 +8.943427e-01 +9.938925e-01 +7.508518e-01 +6.300423e-01 +8.587589e-01 +4.675946e-01 +7.624442e-01
+1.153333e+01 +2.463482e+00 +1.947731e+00 +9.743554e-01 +9.394779e-01 +5.392162e-01 +8.962808e-01 +7.592858e-01 +5.931144e-01 +8.608280e-01 +5.146802e-01 +7.612607e-01 +2.299960e+00 +1.585211e+00 +7.862551e-01 +7.517108e-01 +9.011879e-01 +1.001017e+00 +7.491433e-01 +6.287204e-01 +8.669502e-01 +4.654925e-01 +7.663634e-01
+1.155000e+01 +2.444967e+00 +1.982000e+00 +9.763078e-01 +9.372276e-01 +5.403018e-01 +8.963677e-01 +7.572266e-01 +5.919400e-01 +8.659300e-01 +5.139820e-01 +7.634448e-01 +2.282772e+00 +1.611989e+00 +7.884398e-01 +7.489394e-01 +9.097894e-01 +1.007038e+00 +7.472810e-01 +6.267850e-01 +8.713077e-01 +4.635709e-01 +7.711767e-01
+1.156667e+01 +2.427731e+00 +2.025463e+00 +9.818335e-01 +9.361773e-01 +5.426124e-01 +8.981859e-01 +7.555567e-01 +5.913859e-01 +8.753997e-01 +5.134010e-01 +7.674494e-01 +2.266694e+00 +1.645557e+00 +7.939523e-01 +7.457826e-01 +9.242292e-01 +1.016317e+00 +7.454430e-01 +6.261050e-01 +8.793714e-01 +4.614826e-01 +7.795187e-01
+1.158333e+01 +2.409402e+00 +2.062085e+00 +9.818583e-01 +9.331976e-01 +5.440796e-01 +8.983411e-01 +7.526305e-01 +5.917463e-01 +8.859309e-01 +5.135780e-01 +7.692019e-01 +2.249590e+00 +1.674065e+00 +7.942233e-01 +7.428248e-01 +9.342558e-01 +1.020091e+00 +7.440550e-01 +6.274500e-01 +8.864275e-01 +4.601638e-01 +7.829874e-01
+1.160000e+01 +2.391566e+00 +2.096225e+00 +9.778216e-01 +9.330744e-01 +5.453524e-01 +8.961727e-01 +7.494332e-01 +5.931856e-01 +8.936758e-01 +5.143661e-01 +7.722412e-01 +2.233004e+00 +1.700072e+00 +7.910535e-01 +7.385106e-01 +9.444117e-01 +1.020960e+00 +7.445530e-01 +6.295291e-01 +8.911591e-01 +4.592578e-01 +7.867825e-01
+1.161667e+01 +2.373764e+00 +2.120246e+00 +9.729588e-01 +9.330869e-01 +5.463934e-01 +8.948414e-01 +7.462801e-01 +5.934710e-01 +8.961233e-01 +5.150687e-01 +7.745852e-01 +2.216439e+00 +1.717940e+00 +7.869660e-01 +7.341287e-01 +9.520385e-01 +1.023467e+00 +7.430194e-01 +6.303945e-01 +8.905669e-01 +4.585674e-01 +7.893677e-01
+1.163333e+01 +2.355053e+00 +2.148268e+00 +9.690397e-01 +9.330060e-01 +5.480709e-01 +8.921544e-01 +7.430601e-01 +5.935164e-01 +8.996317e-01 +5.165662e-01 +7.773348e-01 +2.198879e+00 +1.738699e+00 +7.840038e-01 +7.297293e-01 +9.626704e-01 +1.023533e+00 +7.414474e-01 +6.306008e-01 +8.919985e-01 +4.584251e-01 +7.925625e-01
+1.165000e+01 +2.337126e+00 +2.185761e+00 +9.662397e-01 +9.311851e-01 +5.489185e-01 +8.895035e-01 +7.400072e-01 +5.937851e-01 +9.032337e-01 +5.178504e-01 +7.808268e-01 +2.182345e+00 +1.767992e+00 +7.819209e-01 +7.257012e-01 +9.706650e-01 +1.026213e+00 +7.408671e-01 +6.311681e-01 +8.937377e-01 +4.580133e-01 +7.969794e-01
+1.166667e+01 +2.319644e+00 +2.196501e+00 +9.602925e-01 +9.292722e-01 +5.491656e-01 +8.857898e-01 +7.370786e-01 +5.935950e-01 +9.063103e-01 +5.183948e-01 +7.808634e-01 +2.166036e+00 +1.775741e+00 +7.770400e-01 +7.213809e-01 +9.734682e-01 +1.023739e+00 +7.395175e-01 +6.305184e-01 +8.948059e-01 +4.574942e-01 +7.965962e-01
+1.168333e+01 +2.302873e+00 +2.220294e+00 +9.547724e-01 +9.274499e-01 +5.484206e-01 +8.847288e-01 +7.343374e-01 +5.947191e-01 +9.080583e-01 +5.193511e-01 +7.806974e-01 +2.150271e+00 +1.795001e+00 +7.725878e-01 +7.173068e-01 +9.747018e-01 +1.027724e+00 +7.394025e-01 +6.314640e-01 +8.945910e-01 +4.574880e-01 +7.964074e-01
+1.170000e+01 +2.285430e+00 +2.240285e+00 +9.499141e-01 +9.240702e-01 +5.468141e-01 +8.843350e-01 +7.319123e-01 +5.968195e-01 +9.086906e-01 +5.205356e-01 +7.821572e-01 +2.133849e+00 +1.812377e+00 +7.687849e-01 +7.135452e-01 +9.715559e-01 +1.031101e+00 +7.409349e-01 +6.337632e-01 +8.935562e-01 +4.577126e-01 +7.982320e-01
+1.171667e+01 +2.267405e+00 +2.238324e+00 +9.443299e-01 +9.198557e-01 +5.448924e-01 +8.818068e-01 +7.296935e-01 +5.975915e-01 +9.104196e-01 +5.213002e-01 +7.819372e-01 +2.116952e+00 +1.811635e+00 +7.643132e-01 +7.095441e-01 +9.656081e-01 +1.029158e+00 +7.410262e-01 +6.335030e-01 +8.944849e-01 +4.582243e-01 +7.969883e-01
+1.173333e+01 +2.250322e+00 +2.224774e+00 +9.422382e-01 +9.161835e-01 +5.431812e-01 +8.788277e-01 +7.276820e-01 +5.978025e-01 +9.131978e-01 +5.225658e-01 +7.844806e-01 +2.100944e+00 +1.800713e+00 +7.632870e-01 +7.056502e-01 +9.598515e-01 +1.024635e+00 +7.395965e-01 +6.322273e-01 +8.975777e-01 +4.584227e-01 +8.008090e-01
+1.175000e+01 +2.232938e+00 +2.211394e+00 +9.435104e-01 +9.125690e-01 +5.415561e-01 +8.767500e-01 +7.262077e-01 +5.986985e-01 +9.159561e-01 +5.234295e-01 +7.867391e-01 +2.084619e+00 +1.789904e+00 +7.651495e-01 +7.018898e-01 +9.541704e-01 +1.021383e+00 +7.377931e-01 +6.321378e-01 +9.013698e-01 +4.581118e-01 +8.053807e-01
+1.176667e+01 +2.215180e+00 +2.199153e+00 +9.499905e-01 +9.100821e-01 +5.403728e-01 +8.749244e-01 +7.260455e-01 +6.000846e-01 +9.204716e-01 +5.252427e-01 +7.885554e-01 +2.067945e+00 +1.779728e+00 +7.714647e-01 +6.983876e-01 +9.499281e-01 +1.018775e+00 +7.364002e-01 +6.333978e-01 +9.086427e-01 +4.588107e-01 +8.095778e-01
+1.178333e+01 +2.198151e+00 +2.188383e+00 +9.564813e-01 +9.083652e-01 +5.387154e-01 +8.748697e-01 +7.264131e-01 +6.033259e-01 +9.232055e-01 +5.271603e-01 +7.926063e-01 +2.052102e+00 +1.770929e+00 +7.776290e-01 +6.953815e-01 +9.440758e-01 +1.019236e+00 +7.367915e-01 +6.379578e-01 +9.131161e-01 +4.585876e-01 +8.167942e-01
+1.180000e+01 +2.181555e+00 +2.178302e+00 +9.642855e-01 +9.056686e-01 +5.372153e-01 +8.740011e-01 +7.264777e-01 +6.051701e-01 +9.240240e-01 +5.304102e-01 +7.990060e-01 +2.036645e+00 +1.762850e+00 +7.849000e-01 +6.925632e-01 +9.384939e-01 +1.018785e+00 +7.363965e-01 +6.404020e-01 +9.164362e-01 +4.595997e-01 +8.268259e-01
+1.181667e+01 +2.164921e+00 +2.170401e+00 +9.673950e-01 +9.026231e-01 +5.356584e-01 +8.738139e-01 +7.264928e-01 +6.066803e-01 +9.249793e-01 +5.332567e-01 +8.031650e-01 +2.021103e+00 +1.756910e+00 +7.878593e-01 +6.898134e-01 +9.326909e-01 +1.019526e+00 +7.358758e-01 +6.428216e-01 +9.184253e-01 +4.602778e-01 +8.330652e-01
+1.183333e+01 +2.147831e+00 +2.164474e+00 +9.673090e-01 +9.003277e-01 +5.339399e-01 +8.721005e-01 +7.259476e-01 +6.086753e-01 +9.251115e-01 +5.364593e-01 +8.063663e-01 +2.005062e+00 +1.752489e+00 +7.879549e-01 +6.868003e-01 +9.272718e-01 +1.017581e+00 +7.357977e-01 +6.450685e-01 +9.189218e-01 +4.624452e-01 +8.365921e-01
+1.185000e+01 +2.131743e+00 +2.173279e+00 +9.641361e-01 +8.977556e-01 +5.322064e-01 +8.705987e-01 +7.252634e-01 +6.122324e-01 +9.273529e-01 +5.381149e-01 +8.069588e-01 +1.990089e+00 +1.760773e+00 +7.853880e-01 +6.829753e-01 +9.222778e-01 +1.018518e+00 +7.388801e-01 +6.482496e-01 +9.206302e-01 +4.631112e-01 +8.372214e-01
+1.186667e+01 +2.117367e+00 +2.177746e+00 +9.603700e-01 +8.952877e-01 +5.304302e-01 +8.690343e-01 +7.248788e-01 +6.177403e-01 +9.286432e-01 +5.386849e-01 +8.059137e-01 +1.976135e+00 +1.765594e+00 +7.819489e-01 +6.791630e-01 +9.182316e-01 +1.015900e+00 +7.408749e-01 +6.572483e-01 +9.186172e-01 +4.632170e-01 +8.355385e-01
+1.188333e+01 +2.100730e+00 +2.182267e+00 +9.584032e-01 +8.970297e-01 +5.285943e-01 +8.714027e-01 +7.247241e-01 +6.254635e-01 +9.297960e-01 +5.408253e-01 +8.072495e-01 +1.960645e+00 +1.769993e+00 +7.800619e-01 +6.767169e-01 +9.144978e-01 +1.019614e+00 +7.437720e-01 +6.685487e-01 +9.171575e-01 +4.640137e-01 +8.371768e-01
+1.190000e+01 +2.084230e+00 +2.180159e+00 +9.647093e-01 +8.963783e-01 +5.268222e-01 +8.703921e-01 +7.267353e-01 +6.316156e-01 +9.298638e-01 +5.404928e-01 +8.057971e-01 +1.945185e+00 +1.768537e+00 +7.849621e-01 +6.735121e-01 +9.098499e-01 +1.017242e+00 +7.495285e-01 +6.793972e-01 +9.164290e-01 +4.623460e-01 +8.373640e-01
+1.191667e+01 +2.068012e+00 +2.178919e+00 +9.798396e-01 +8.964815e-01 +5.250428e-01 +8.693028e-01 +7.291670e-01 +6.389509e-01 +9.316786e-01 +5.393063e-01 +8.027565e-01 +1.929845e+00 +1.767840e+00 +7.969359e-01 +6.705594e-01 +9.054478e-01 +1.014199e+00 +7.558286e-01 +6.945749e-01 +9.185708e-01 +4.601416e-01 +8.359459e-01
+1.193333e+01 +2.052536e+00 +2.176983e+00 +1.000070e+00 +8.962058e-01 +5.233693e-01 +8.671150e-01 +7.316713e-01 +6.466576e-01 +9.338443e-01 +5.376646e-01 +7.995704e-01 +1.915452e+00 +1.766558e+00 +8.129069e-01 +6.680623e-01 +9.008785e-01 +1.009785e+00 +7.630281e-01 +7.105115e-01 +9.205533e-01 +4.578894e-01 +8.349568e-01
+1.195000e+01 +2.036353e+00 +2.166900e+00 +1.021878e+00 +8.988345e-01 +5.216457e-01 +8.643302e-01 +7.341431e-01 +6.508892e-01 +9.355454e-01 +5.369092e-01 +7.978648e-01 +1.900333e+00 +1.758157e+00 +8.309526e-01 +6.671217e-01 +8.963314e-01 +1.005246e+00 +7.675922e-01 +7.216716e-01 +9.250615e-01 +4.559790e-01 +8.360580e-01
+1.196667e+01 +2.020675e+00 +2.158941e+00 +1.038940e+00 +8.987397e-01 +5.199950e-01 +8.616145e-01 +7.375620e-01 +6.549537e-01 +9.382176e-01 +5.360979e-01 +7.953117e-01 +1.885551e+00 +1.751954e+00 +8.443474e-01 +6.653483e-01 +8.910739e-01 +9.996887e-01 +7.742020e-01 +7.322979e-01 +9.282358e-01 +4.546388e-01 +8.344629e-01
+1.198333e+01 +2.004767e+00 +2.149918e+00 +1.056112e+00 +9.003445e-01 +5.183551e-01 +8.589186e-01 +7.421791e-01 +6.569385e-01 +9.478627e-01 +5.353797e-01 +7.939811e-01 +1.870612e+00 +1.745261e+00 +8.588196e-01 +6.655631e-01 +8.858571e-01 +9.935918e-01 +7.809763e-01 +7.381334e-01 +9.425178e-01 +4.534679e-01 +8.337093e-01
+1.200000e+01 +1.989280e+00 +2.143866e+00 +1.077121e+00 +9.036553e-01 +5.166779e-01 +8.557429e-01 +7.444898e-01 +6.607299e-01 +9.563824e-01 +5.340607e-01 +7.919900e-01 +1.856181e+00 +1.741479e+00 +8.764777e-01 +6.678059e-01 +8.807150e-01 +9.874050e-01 +7.846184e-01 +7.472553e-01 +9.562542e-01 +4.516762e-01 +8.328626e-01
+1.201667e+01 +1.974009e+00 +2.134341e+00 +1.094516e+00 +9.057603e-01 +5.151067e-01 +8.531997e-01 +7.456977e-01 +6.629017e-01 +9.603615e-01 +5.325122e-01 +7.910923e-01 +1.842006e+00 +1.735079e+00 +8.908824e-01 +6.702694e-01 +8.756104e-01 +9.817142e-01 +7.858782e-01 +7.531053e-01 +9.632590e-01 +4.497295e-01 +8.341345e-01
+1.203333e+01 +1.958561e+00 +2.124517e+00 +1.111470e+00 +9.060572e-01 +5.139611e-01 +8.504981e-01 +7.458276e-01 +6.633051e-01 +9.626701e-01 +5.305460e-01 +7.883844e-01 +1.827370e+00 +1.728500e+00 +9.048211e-01 +6.708676e-01 +8.710320e-01 +9.756680e-01 +7.868918e-01 +7.562781e-01 +9.680741e-01 +4.479665e-01 +8.334354e-01
+1.205000e+01 +1.943549e+00 +2.119873e+00 +1.123109e+00 +9.074384e-01 +5.124123e-01 +8.480868e-01 +7.454568e-01 +6.645213e-01 +9.676780e-01 +5.285823e-01 +7.852154e-01 +1.813516e+00 +1.726440e+00 +9.146271e-01 +6.732243e-01 +8.660752e-01 +9.699005e-01 +7.877301e-01 +7.585950e-01 +9.759304e-01 +4.462704e-01 +8.311180e-01
+1.206667e+01 +1.928462e+00 +2.119801e+00 +1.125576e+00 +9.099038e-01 +5.109544e-01 +8.451384e-01 +7.443499e-01 +6.650510e-01 +9.708877e-01 +5.267524e-01 +7.820923e-01 +1.799170e+00 +1.728700e+00 +9.169336e-01 +6.761182e-01 +8.612707e-01 +9.642928e-01 +7.881410e-01 +7.594604e-01 +9.799507e-01 +4.442514e-01 +8.281588e-01
+1.208333e+01 +1.913266e+00 +2.122552e+00 +1.123763e+00 +9.120709e-01 +5.092455e-01 +8.455535e-01 +7.420364e-01 +6.669131e-01 +9.699146e-01 +5.249666e-01 +7.799823e-01 +1.784920e+00 +1.733153e+00 +9.153931e-01 +6.798078e-01 +8.569670e-01 +9.615608e-01 +7.869446e-01 +7.618655e-01 +9.785447e-01 +4.420901e-01 +8.256616e-01
+1.210000e+01 +1.898589e+00 +2.130990e+00 +1.123267e+00 +9.217360e-01 +5.076029e-01 +8.515029e-01 +7.398898e-01 +6.694803e-01 +9.677705e-01 +5.244746e-01 +7.783428e-01 +1.770947e+00 +1.742294e+00 +9.152665e-01 +6.881364e-01 +8.539900e-01 +9.649839e-01 +7.864635e-01 +7.652575e-01 +9.773203e-01 +4.410189e-01 +8.242963e-01
+1.211667e+01 +1.883979e+00 +2.130948e+00 +1.126582e+00 +9.280437e-01 +5.059919e-01 +8.574709e-01 +7.369808e-01 +6.736671e-01 +9.689923e-01 +5.236458e-01 +7.773784e-01 +1.757473e+00 +1.743526e+00 +9.183430e-01 +6.934274e-01 +8.502998e-01 +9.717614e-01 +7.835558e-01 +7.710989e-01 +9.792588e-01 +4.392727e-01 +8.242263e-01
+1.213333e+01 +1.869273e+00 +2.123517e+00 +1.128947e+00 +9.324041e-01 +5.043376e-01 +8.630600e-01 +7.343491e-01 +6.761868e-01 +9.684213e-01 +5.233428e-01 +7.772367e-01 +1.743772e+00 +1.738758e+00 +9.206071e-01 +6.981897e-01 +8.453443e-01 +9.749365e-01 +7.807425e-01 +7.749644e-01 +9.793067e-01 +4.377100e-01 +8.250885e-01
+1.215000e+01 +1.854651e+00 +2.117622e+00 +1.126929e+00 +9.345592e-01 +5.026916e-01 +8.661370e-01 +7.318772e-01 +6.768164e-01 +9.647188e-01 +5.220787e-01 +7.750371e-01 +1.730027e+00 +1.735269e+00 +9.186463e-01 +7.014838e-01 +8.406998e-01 +9.746218e-01 +7.784747e-01 +7.762415e-01 +9.750308e-01 +4.357911e-01 +8.226295e-01
+1.216667e+01 +1.840797e+00 +2.108320e+00 +1.125664e+00 +9.363095e-01 +5.011769e-01 +8.676848e-01 +7.293241e-01 +6.760243e-01 +9.615734e-01 +5.203460e-01 +7.738359e-01 +1.717070e+00 +1.728641e+00 +9.175734e-01 +7.043929e-01 +8.362525e-01 +9.733763e-01 +7.755419e-01 +7.746645e-01 +9.715067e-01 +4.337366e-01 +8.220559e-01
+1.218333e+01 +1.826573e+00 +2.102358e+00 +1.120777e+00 +9.398508e-01 +5.000601e-01 +8.680262e-01 +7.265154e-01 +6.753963e-01 +9.593825e-01 +5.185475e-01 +7.711780e-01 +1.703664e+00 +1.724054e+00 +9.134850e-01 +7.070764e-01 +8.343968e-01 +9.717319e-01 +7.725242e-01 +7.731267e-01 +9.687009e-01 +4.317804e-01 +8.187563e-01
+1.220000e+01 +1.812820e+00 +2.110121e+00 +1.113268e+00 +9.398242e-01 +4.995764e-01 +8.666152e-01 +7.240829e-01 +6.746482e-01 +9.566162e-01 +5.167296e-01 +7.685339e-01 +1.690725e+00 +1.730683e+00 +9.071348e-01 +7.070061e-01 +8.360136e-01 +9.715995e-01 +7.687163e-01 +7.713692e-01 +9.644134e-01 +4.297876e-01 +8.150153e-01
+1.221667e+01 +1.798886e+00 +2.118591e+00 +1.105565e+00 +9.393498e-01 +4.996461e-01 +8.631349e-01 +7.215000e-01 +6.751766e-01 +9.539856e-01 +5.151502e-01 +7.652735e-01 +1.677647e+00 +1.738287e+00 +9.006184e-01 +7.077293e-01 +8.385170e-01 +9.669075e-01 +7.654449e-01 +7.714064e-01 +9.598494e-01 +4.279106e-01 +8.105431e-01
+1.223333e+01 +1.785351e+00 +2.122473e+00 +1.097844e+00 +9.393713e-01 +4.996594e-01 +8.598277e-01 +7.194846e-01 +6.775358e-01 +9.524513e-01 +5.136607e-01 +7.624276e-01 +1.664864e+00 +1.742152e+00 +8.941089e-01 +7.092305e-01 +8.400481e-01 +9.624443e-01 +7.612977e-01 +7.737749e-01 +9.560187e-01 +4.262405e-01 +8.065679e-01
+1.225000e+01 +1.771669e+00 +2.135792e+00 +1.091046e+00 +9.402903e-01 +5.003677e-01 +8.566767e-01 +7.185381e-01 +6.797677e-01 +9.513220e-01 +5.124900e-01 +7.590193e-01 +1.652053e+00 +1.754334e+00 +8.881604e-01 +7.118606e-01 +8.438059e-01 +9.600336e-01 +7.581570e-01 +7.767451e-01 +9.521312e-01 +4.245467e-01 +8.018964e-01
+1.226667e+01 +1.758747e+00 +2.136223e+00 +1.084529e+00 +9.451631e-01 +5.012242e-01 +8.532775e-01 +7.175868e-01 +6.840504e-01 +9.508345e-01 +5.113578e-01 +7.556110e-01 +1.640179e+00 +1.755772e+00 +8.824966e-01 +7.173302e-01 +8.458505e-01 +9.562104e-01 +7.538499e-01 +7.822551e-01 +9.492014e-01 +4.229149e-01 +7.972541e-01
+1.228333e+01 +1.745233e+00 +2.139540e+00 +1.081624e+00 +9.445232e-01 +5.020342e-01 +8.492934e-01 +7.165998e-01 +6.878137e-01 +9.486956e-01 +5.102316e-01 +7.523850e-01 +1.627618e+00 +1.759573e+00 +8.795083e-01 +7.191931e-01 +8.482603e-01 +9.508298e-01 +7.498331e-01 +7.882469e-01 +9.446788e-01 +4.211497e-01 +7.925498e-01
+1.230000e+01 +1.732429e+00 +2.136419e+00 +1.082332e+00 +9.479688e-01 +5.043443e-01 +8.452628e-01 +7.172356e-01 +6.950851e-01 +9.462804e-01 +5.093931e-01 +7.494161e-01 +1.615900e+00 +1.757208e+00 +8.792191e-01 +7.227591e-01 +8.535371e-01 +9.461238e-01 +7.459776e-01 +8.004282e-01 +9.396466e-01 +4.195829e-01 +7.880019e-01
+1.231667e+01 +1.719035e+00 +2.143877e+00 +1.084239e+00 +9.527180e-01 +5.088903e-01 +8.411506e-01 +7.178977e-01 +7.023605e-01 +9.452051e-01 +5.084941e-01 +7.465339e-01 +1.603511e+00 +1.762767e+00 +8.801561e-01 +7.263595e-01 +8.674970e-01 +9.413490e-01 +7.418619e-01 +8.115040e-01 +9.365352e-01 +4.177343e-01 +7.836699e-01
+1.233333e+01 +1.705681e+00 +2.138131e+00 +1.088207e+00 +9.562025e-01 +5.129302e-01 +8.373367e-01 +7.192124e-01 +7.092452e-01 +9.436754e-01 +5.072108e-01 +7.436168e-01 +1.591097e+00 +1.757491e+00 +8.829260e-01 +7.279931e-01 +8.768766e-01 +9.360330e-01 +7.387277e-01 +8.217038e-01 +9.338814e-01 +4.156985e-01 +7.794909e-01
+1.235000e+01 +1.693750e+00 +2.134520e+00 +1.092227e+00 +9.571877e-01 +5.153958e-01 +8.334749e-01 +7.220031e-01 +7.158325e-01 +9.442877e-01 +5.063393e-01 +7.402131e-01 +1.580300e+00 +1.754974e+00 +8.857518e-01 +7.300846e-01 +8.800645e-01 +9.323006e-01 +7.363338e-01 +8.320608e-01 +9.332918e-01 +4.138046e-01 +7.752807e-01
+1.236667e+01 +1.681825e+00 +2.124822e+00 +1.095143e+00 +9.563891e-01 +5.162001e-01 +8.297786e-01 +7.232414e-01 +7.212852e-01 +9.452046e-01 +5.057151e-01 +7.369596e-01 +1.569353e+00 +1.747345e+00 +8.874796e-01 +7.301776e-01 +8.787225e-01 +9.284263e-01 +7.333347e-01 +8.412476e-01 +9.316462e-01 +4.121238e-01 +7.719809e-01
+1.238333e+01 +1.669717e+00 +2.126346e+00 +1.096362e+00 +9.548896e-01 +5.167444e-01 +8.258155e-01 +7.236734e-01 +7.278952e-01 +9.456733e-01 +5.049919e-01 +7.338298e-01 +1.558216e+00 +1.750609e+00 +8.876565e-01 +7.315203e-01 +8.765585e-01 +9.234797e-01 +7.313858e-01 +8.514886e-01 +9.285388e-01 +4.103037e-01 +7.690926e-01
+1.240000e+01 +1.657347e+00 +2.129303e+00 +1.096880e+00 +9.546069e-01 +5.175092e-01 +8.219029e-01 +7.233691e-01 +7.341484e-01 +9.467687e-01 +5.046145e-01 +7.312363e-01 +1.546824e+00 +1.755266e+00 +8.872492e-01 +7.334702e-01 +8.756511e-01 +9.191871e-01 +7.286387e-01 +8.606519e-01 +9.253306e-01 +4.087918e-01 +7.673329e-01
+1.241667e+01 +1.646105e+00 +2.132974e+00 +1.102255e+00 +9.555838e-01 +5.185926e-01 +8.180666e-01 +7.227573e-01 +7.382413e-01 +9.456517e-01 +5.038718e-01 +7.292521e-01 +1.536476e+00 +1.760522e+00 +8.908391e-01 +7.356379e-01 +8.757946e-01 +9.147684e-01 +7.263297e-01 +8.669671e-01 +9.209053e-01 +4.071048e-01 +7.678560e-01
+1.243333e+01 +1.634354e+00 +2.131297e+00 +1.102478e+00 +9.553364e-01 +5.195286e-01 +8.141299e-01 +7.221008e-01 +7.410757e-01 +9.435930e-01 +5.045820e-01 +7.295037e-01 +1.525459e+00 +1.761301e+00 +8.907792e-01 +7.362565e-01 +8.747518e-01 +9.094883e-01 +7.245626e-01 +8.699389e-01 +9.168406e-01 +4.057011e-01 +7.707177e-01
+1.245000e+01 +1.621714e+00 +2.129244e+00 +1.100538e+00 +9.531096e-01 +5.195767e-01 +8.103560e-01 +7.198077e-01 +7.422325e-01 +9.422350e-01 +5.047489e-01 +7.297458e-01 +1.513559e+00 +1.760150e+00 +8.886372e-01 +7.337462e-01 +8.728555e-01 +9.052248e-01 +7.218078e-01 +8.712673e-01 +9.124827e-01 +4.044541e-01 +7.721124e-01
+1.246667e+01 +1.609618e+00 +2.122212e+00 +1.098415e+00 +9.530359e-01 +5.196976e-01 +8.066122e-01 +7.181560e-01 +7.415595e-01 +9.415200e-01 +5.049886e-01 +7.316115e-01 +1.502275e+00 +1.754789e+00 +8.866917e-01 +7.324498e-01 +8.709065e-01 +9.006731e-01 +7.191920e-01 +8.695973e-01 +9.104814e-01 +4.031046e-01 +7.754013e-01
+1.248333e+01 +1.597695e+00 +2.125206e+00 +1.099599e+00 +9.526810e-01 +5.199569e-01 +8.029926e-01 +7.167505e-01 +7.415255e-01 +9.413760e-01 +5.048438e-01 +7.328840e-01 +1.491142e+00 +1.757587e+00 +8.874784e-01 +7.313662e-01 +8.707326e-01 +8.967422e-01 +7.176175e-01 +8.693559e-01 +9.092426e-01 +4.014892e-01 +7.788696e-01
+1.250000e+01 +1.585344e+00 +2.119978e+00 +1.103504e+00 +9.491990e-01 +5.198475e-01 +7.993731e-01 +7.157943e-01 +7.429515e-01 +9.414240e-01 +5.054673e-01 +7.342725e-01 +1.479484e+00 +1.754117e+00 +8.908067e-01 +7.289653e-01 +8.684357e-01 +8.912165e-01 +7.162080e-01 +8.713983e-01 +9.087315e-01 +4.003560e-01 +7.822989e-01
+1.251667e+01 +1.573132e+00 +2.115250e+00 +1.115201e+00 +9.455696e-01 +5.192664e-01 +7.967259e-01 +7.162149e-01 +7.463907e-01 +9.403238e-01 +5.059663e-01 +7.369678e-01 +1.468004e+00 +1.751440e+00 +9.003797e-01 +7.272707e-01 +8.647852e-01 +8.858869e-01 +7.167790e-01 +8.786850e-01 +9.066288e-01 +3.989241e-01 +7.890947e-01
+1.253333e+01 +1.561434e+00 +2.111211e+00 +1.118447e+00 +9.419071e-01 +5.186092e-01 +7.948630e-01 +7.171533e-01 +7.476921e-01 +9.377529e-01 +5.057204e-01 +7.360345e-01 +1.456931e+00 +1.749205e+00 +9.027044e-01 +7.254634e-01 +8.610264e-01 +8.814111e-01 +7.179797e-01 +8.818029e-01 +9.032797e-01 +3.973131e-01 +7.891963e-01
+1.255000e+01 +1.549447e+00 +2.097294e+00 +1.122763e+00 +9.381636e-01 +5.184052e-01 +7.912052e-01 +7.166061e-01 +7.468694e-01 +9.351879e-01 +5.053238e-01 +7.351530e-01 +1.445551e+00 +1.737948e+00 +9.059454e-01 +7.216683e-01 +8.582288e-01 +8.758356e-01 +7.165614e-01 +8.810078e-01 +8.997072e-01 +3.956788e-01 +7.905356e-01
+1.256667e+01 +1.537929e+00 +2.084383e+00 +1.122908e+00 +9.340496e-01 +5.176849e-01 +7.875181e-01 +7.158985e-01 +7.450063e-01 +9.316161e-01 +5.046884e-01 +7.330625e-01 +1.434641e+00 +1.727720e+00 +9.058507e-01 +7.179597e-01 +8.540760e-01 +8.702994e-01 +7.150858e-01 +8.779477e-01 +8.956787e-01 +3.942638e-01 +7.893514e-01
+1.258333e+01 +1.526348e+00 +2.068763e+00 +1.116785e+00 +9.296424e-01 +5.178347e-01 +7.842214e-01 +7.176977e-01 +7.436347e-01 +9.279799e-01 +5.040592e-01 +7.302824e-01 +1.423628e+00 +1.715069e+00 +9.006929e-01 +7.139602e-01 +8.516376e-01 +8.651816e-01 +7.156534e-01 +8.741295e-01 +8.908338e-01 +3.928138e-01 +7.859077e-01
+1.260000e+01 +1.514851e+00 +2.056467e+00 +1.114048e+00 +9.250759e-01 +5.174891e-01 +7.806707e-01 +7.171271e-01 +7.423220e-01 +9.240545e-01 +5.026310e-01 +7.290093e-01 +1.412758e+00 +1.705317e+00 +8.983278e-01 +7.101868e-01 +8.483422e-01 +8.597630e-01 +7.143319e-01 +8.712951e-01 +8.854481e-01 +3.910524e-01 +7.850019e-01
+1.261667e+01 +1.505259e+00 +2.041494e+00 +1.115215e+00 +9.214478e-01 +5.181453e-01 +7.772267e-01 +7.162143e-01 +7.411798e-01 +9.201121e-01 +5.016494e-01 +7.277433e-01 +1.403510e+00 +1.692810e+00 +8.993206e-01 +7.067120e-01 +8.484669e-01 +8.544433e-01 +7.118566e-01 +8.688807e-01 +8.801245e-01 +3.894680e-01 +7.852012e-01
+1.263333e+01 +1.494870e+00 +2.031306e+00 +1.110966e+00 +9.168068e-01 +5.185404e-01 +7.736201e-01 +7.163438e-01 +7.410282e-01 +9.179753e-01 +5.006514e-01 +7.250308e-01 +1.393832e+00 +1.683557e+00 +8.953922e-01 +7.028191e-01 +8.486282e-01 +8.498603e-01 +7.088978e-01 +8.668849e-01 +8.760026e-01 +3.884173e-01 +7.823058e-01
+1.265000e+01 +1.483443e+00 +2.020129e+00 +1.106399e+00 +9.126849e-01 +5.184972e-01 +7.701365e-01 +7.162572e-01 +7.416637e-01 +9.175951e-01 +4.990533e-01 +7.230866e-01 +1.383072e+00 +1.673989e+00 +8.912112e-01 +6.987441e-01 +8.469543e-01 +8.454773e-01 +7.069447e-01 +8.666486e-01 +8.729422e-01 +3.868468e-01 +7.798466e-01
+1.266667e+01 +1.472154e+00 +2.013043e+00 +1.107151e+00 +9.084555e-01 +5.185657e-01 +7.673401e-01 +7.172668e-01 +7.429963e-01 +9.159295e-01 +4.973599e-01 +7.224813e-01 +1.372457e+00 +1.667389e+00 +8.913432e-01 +6.946116e-01 +8.466677e-01 +8.432468e-01 +7.049684e-01 +8.684601e-01 +8.684629e-01 +3.853606e-01 +7.798683e-01
+1.268333e+01 +1.461000e+00 +2.009890e+00 +1.109698e+00 +9.056378e-01 +5.189889e-01 +7.650658e-01 +7.176355e-01 +7.430855e-01 +9.147241e-01 +4.958167e-01 +7.204221e-01 +1.361829e+00 +1.663631e+00 +8.928020e-01 +6.906356e-01 +8.487233e-01 +8.423307e-01 +7.023077e-01 +8.692561e-01 +8.640627e-01 +3.843380e-01 +7.782895e-01
+1.270000e+01 +1.450770e+00 +2.000627e+00 +1.120087e+00 +9.046249e-01 +5.198979e-01 +7.624043e-01 +7.184260e-01 +7.447683e-01 +9.131476e-01 +4.943054e-01 +7.185033e-01 +1.352024e+00 +1.654804e+00 +9.006780e-01 +6.871486e-01 +8.514624e-01 +8.395753e-01 +7.003220e-01 +8.731821e-01 +8.593265e-01 +3.842392e-01 +7.777048e-01
+1.271667e+01 +1.439753e+00 +1.989851e+00 +1.132784e+00 +9.045441e-01 +5.203879e-01 +7.592296e-01 +7.190995e-01 +7.453992e-01 +9.113261e-01 +4.928342e-01 +7.174353e-01 +1.341600e+00 +1.645313e+00 +9.104925e-01 +6.845614e-01 +8.511888e-01 +8.352622e-01 +7.002297e-01 +8.761642e-01 +8.543237e-01 +3.844276e-01 +7.785168e-01
+1.273333e+01 +1.428815e+00 +1.975371e+00 +1.144014e+00 +9.032744e-01 +5.206937e-01 +7.563898e-01 +7.203049e-01 +7.464013e-01 +9.098031e-01 +4.914586e-01 +7.159949e-01 +1.331368e+00 +1.632844e+00 +9.190920e-01 +6.821224e-01 +8.497408e-01 +8.312618e-01 +6.997397e-01 +8.797102e-01 +8.494110e-01 +3.847387e-01 +7.783613e-01
+1.275000e+01 +1.417974e+00 +1.961195e+00 +1.151116e+00 +8.999674e-01 +5.207548e-01 +7.537349e-01 +7.224215e-01 +7.456124e-01 +9.085827e-01 +4.906801e-01 +7.139748e-01 +1.321130e+00 +1.620619e+00 +9.241705e-01 +6.786952e-01 +8.484130e-01 +8.274473e-01 +6.998782e-01 +8.796719e-01 +8.447885e-01 +3.859796e-01 +7.761863e-01
+1.276667e+01 +1.407109e+00 +1.949925e+00 +1.158307e+00 +8.972600e-01 +5.213459e-01 +7.504843e-01 +7.248523e-01 +7.445926e-01 +9.085990e-01 +4.900901e-01 +7.133083e-01 +1.310903e+00 +1.610875e+00 +9.295794e-01 +6.752799e-01 +8.479550e-01 +8.227192e-01 +7.016588e-01 +8.796383e-01 +8.414557e-01 +3.876368e-01 +7.745566e-01
+1.278333e+01 +1.396538e+00 +1.936515e+00 +1.163973e+00 +8.940680e-01 +5.215446e-01 +7.470540e-01 +7.265417e-01 +7.433662e-01 +9.069487e-01 +4.904113e-01 +7.138839e-01 +1.301013e+00 +1.600203e+00 +9.337137e-01 +6.723243e-01 +8.448885e-01 +8.176563e-01 +7.028318e-01 +8.782643e-01 +8.371600e-01 +3.905113e-01 +7.738123e-01
+1.280000e+01 +1.386680e+00 +1.923940e+00 +1.170046e+00 +8.902700e-01 +5.217536e-01 +7.439172e-01 +7.292449e-01 +7.422324e-01 +9.039523e-01 +4.907508e-01 +7.162243e-01 +1.291893e+00 +1.589483e+00 +9.385187e-01 +6.686329e-01 +8.430050e-01 +8.130119e-01 +7.040747e-01 +8.760148e-01 +8.322296e-01 +3.937902e-01 +7.755313e-01
+1.281667e+01 +1.377458e+00 +1.909502e+00 +1.169997e+00 +8.871778e-01 +5.226476e-01 +7.407222e-01 +7.308483e-01 +7.407404e-01 +9.023432e-01 +4.907619e-01 +7.161762e-01 +1.283444e+00 +1.577246e+00 +9.384720e-01 +6.653757e-01 +8.423038e-01 +8.084484e-01 +7.034320e-01 +8.731402e-01 +8.288583e-01 +3.961855e-01 +7.735626e-01
+1.283333e+01 +1.366983e+00 +1.896336e+00 +1.168875e+00 +8.841568e-01 +5.231279e-01 +7.379604e-01 +7.322094e-01 +7.393885e-01 +8.992995e-01 +4.903826e-01 +7.178999e-01 +1.273465e+00 +1.565872e+00 +9.376182e-01 +6.622184e-01 +8.421689e-01 +8.046123e-01 +7.027342e-01 +8.708493e-01 +8.241887e-01 +3.976503e-01 +7.723238e-01
+1.285000e+01 +1.356546e+00 +1.886756e+00 +1.166103e+00 +8.822333e-01 +5.234972e-01 +7.358058e-01 +7.346140e-01 +7.372981e-01 +8.964343e-01 +4.901557e-01 +7.222582e-01 +1.263552e+00 +1.557360e+00 +9.353496e-01 +6.607968e-01 +8.423384e-01 +8.022893e-01 +7.021129e-01 +8.672732e-01 +8.197218e-01 +3.989662e-01 +7.742858e-01
+1.286667e+01 +1.347360e+00 +1.872517e+00 +1.160181e+00 +8.796316e-01 +5.227037e-01 +7.336674e-01 +7.383413e-01 +7.357734e-01 +8.938982e-01 +4.895429e-01 +7.263749e-01 +1.254630e+00 +1.545643e+00 +9.304640e-01 +6.585362e-01 +8.387879e-01 +7.982805e-01 +7.056611e-01 +8.626976e-01 +8.165330e-01 +3.992093e-01 +7.766466e-01
+1.288333e+01 +1.337239e+00 +1.858283e+00 +1.152478e+00 +8.755091e-01 +5.217436e-01 +7.321124e-01 +7.419689e-01 +7.333619e-01 +8.928142e-01 +4.895630e-01 +7.315681e-01 +1.244935e+00 +1.533747e+00 +9.240946e-01 +6.552820e-01 +8.349278e-01 +7.954901e-01 +7.083324e-01 +8.576722e-01 +8.145344e-01 +3.993446e-01 +7.809431e-01
+1.290000e+01 +1.327075e+00 +1.844655e+00 +1.145334e+00 +8.734508e-01 +5.212773e-01 +7.312990e-01 +7.483818e-01 +7.303991e-01 +8.947791e-01 +4.906779e-01 +7.379115e-01 +1.235320e+00 +1.522135e+00 +9.183701e-01 +6.533368e-01 +8.321885e-01 +7.942542e-01 +7.130841e-01 +8.524163e-01 +8.159946e-01 +4.002638e-01 +7.866090e-01
+1.291667e+01 +1.318177e+00 +1.833743e+00 +1.142277e+00 +8.715690e-01 +5.213900e-01 +7.288186e-01 +7.518296e-01 +7.279003e-01 +8.952348e-01 +4.921347e-01 +7.462921e-01 +1.226570e+00 +1.512525e+00 +9.161443e-01 +6.525958e-01 +8.326662e-01 +7.907955e-01 +7.144411e-01 +8.484951e-01 +8.166525e-01 +4.009581e-01 +7.953266e-01
+1.293333e+01 +1.309623e+00 +1.830783e+00 +1.143576e+00 +8.687227e-01 +5.215213e-01 +7.263121e-01 +7.545615e-01 +7.254030e-01 +8.960523e-01 +4.928221e-01 +7.535570e-01 +1.218213e+00 +1.509116e+00 +9.174708e-01 +6.517311e-01 +8.345395e-01 +7.886853e-01 +7.147155e-01 +8.451471e-01 +8.177129e-01 +4.003721e-01 +8.051674e-01
+1.295000e+01 +1.300145e+00 +1.827334e+00 +1.138012e+00 +8.671315e-01 +5.217394e-01 +7.242073e-01 +7.577387e-01 +7.223442e-01 +8.982893e-01 +4.929962e-01 +7.570625e-01 +1.209069e+00 +1.505426e+00 +9.129575e-01 +6.515053e-01 +8.362778e-01 +7.872559e-01 +7.145923e-01 +8.404023e-01 +8.190939e-01 +3.999819e-01 +8.080247e-01
+1.296667e+01 +1.291382e+00 +1.819585e+00 +1.131949e+00 +8.640552e-01 +5.229576e-01 +7.212617e-01 +7.612836e-01 +7.193369e-01 +9.029155e-01 +4.933076e-01 +7.613545e-01 +1.200316e+00 +1.498067e+00 +9.079267e-01 +6.489921e-01 +8.398621e-01 +7.835177e-01 +7.160934e-01 +8.361483e-01 +8.216206e-01 +3.998607e-01 +8.110764e-01
+1.298333e+01 +1.283710e+00 +1.814446e+00 +1.125461e+00 +8.619431e-01 +5.241607e-01 +7.183394e-01 +7.615645e-01 +7.164560e-01 +9.072830e-01 +4.952379e-01 +7.642953e-01 +1.192390e+00 +1.492941e+00 +9.028781e-01 +6.456309e-01 +8.430938e-01 +7.798214e-01 +7.157826e-01 +8.320036e-01 +8.253390e-01 +4.015330e-01 +8.116702e-01
+1.300000e+01 +1.274131e+00 +1.810700e+00 +1.121088e+00 +8.596055e-01 +5.244241e-01 +7.154844e-01 +7.634804e-01 +7.139647e-01 +9.089813e-01 +4.967463e-01 +7.647229e-01 +1.183182e+00 +1.489048e+00 +8.998061e-01 +6.427705e-01 +8.433971e-01 +7.768872e-01 +7.169365e-01 +8.276905e-01 +8.275312e-01 +4.033071e-01 +8.093558e-01
+1.301667e+01 +1.265093e+00 +1.807742e+00 +1.119751e+00 +8.595683e-01 +5.248257e-01 +7.126092e-01 +7.641205e-01 +7.112687e-01 +9.108784e-01 +4.976460e-01 +7.665362e-01 +1.174398e+00 +1.485484e+00 +8.993443e-01 +6.411100e-01 +8.455008e-01 +7.739904e-01 +7.171998e-01 +8.233472e-01 +8.305354e-01 +4.044261e-01 +8.089795e-01
+1.303333e+01 +1.255523e+00 +1.798905e+00 +1.117261e+00 +8.635024e-01 +5.255735e-01 +7.100880e-01 +7.658206e-01 +7.091386e-01 +9.119367e-01 +4.982937e-01 +7.680241e-01 +1.165303e+00 +1.477160e+00 +8.977384e-01 +6.411804e-01 +8.467609e-01 +7.713200e-01 +7.181639e-01 +8.202490e-01 +8.333229e-01 +4.048897e-01 +8.087946e-01
+1.305000e+01 +1.246302e+00 +1.790283e+00 +1.113280e+00 +8.644804e-01 +5.258147e-01 +7.078367e-01 +7.652158e-01 +7.064151e-01 +9.185079e-01 +4.998706e-01 +7.703324e-01 +1.156647e+00 +1.469521e+00 +8.950932e-01 +6.396462e-01 +8.453602e-01 +7.688784e-01 +7.174120e-01 +8.161303e-01 +8.415477e-01 +4.061295e-01 +8.095479e-01
+1.306667e+01 +1.237091e+00 +1.777865e+00 +1.113982e+00 +8.642899e-01 +5.252733e-01 +7.054588e-01 +7.648866e-01 +7.034249e-01 +9.211224e-01 +5.000628e-01 +7.712342e-01 +1.147910e+00 +1.459682e+00 +8.963863e-01 +6.385866e-01 +8.415492e-01 +7.650361e-01 +7.167129e-01 +8.117076e-01 +8.471029e-01 +4.061781e-01 +8.099969e-01
+1.308333e+01 +1.228024e+00 +1.765104e+00 +1.110274e+00 +8.640166e-01 +5.253067e-01 +7.025321e-01 +7.640764e-01 +7.004636e-01 +9.272590e-01 +4.997317e-01 +7.704071e-01 +1.139471e+00 +1.449663e+00 +8.938171e-01 +6.378280e-01 +8.383959e-01 +7.606449e-01 +7.153506e-01 +8.069025e-01 +8.548093e-01 +4.054877e-01 +8.084422e-01
+1.310000e+01 +1.218797e+00 +1.752022e+00 +1.104134e+00 +8.624514e-01 +5.250559e-01 +6.995592e-01 +7.616491e-01 +6.981181e-01 +9.289272e-01 +5.001933e-01 +7.712253e-01 +1.130741e+00 +1.438650e+00 +8.889355e-01 +6.356043e-01 +8.360385e-01 +7.563161e-01 +7.119346e-01 +8.034698e-01 +8.560086e-01 +4.054779e-01 +8.086674e-01
+1.311667e+01 +1.209849e+00 +1.741026e+00 +1.096799e+00 +8.602514e-01 +5.244567e-01 +6.966660e-01 +7.594807e-01 +6.960138e-01 +9.284645e-01 +5.024661e-01 +7.728779e-01 +1.122188e+00 +1.429853e+00 +8.826502e-01 +6.339285e-01 +8.335535e-01 +7.518050e-01 +7.090195e-01 +8.008225e-01 +8.535994e-01 +4.074541e-01 +8.087849e-01
+1.313333e+01 +1.200826e+00 +1.728774e+00 +1.089281e+00 +8.578530e-01 +5.235800e-01 +6.940193e-01 +7.583274e-01 +6.932331e-01 +9.271862e-01 +5.048785e-01 +7.745950e-01 +1.113648e+00 +1.419855e+00 +8.762960e-01 +6.321824e-01 +8.301558e-01 +7.477581e-01 +7.068185e-01 +7.965223e-01 +8.512361e-01 +4.097708e-01 +8.086339e-01
+1.315000e+01 +1.192076e+00 +1.716456e+00 +1.081862e+00 +8.549346e-01 +5.231862e-01 +6.920431e-01 +7.566835e-01 +6.910881e-01 +9.243906e-01 +5.081216e-01 +7.769034e-01 +1.105288e+00 +1.409499e+00 +8.700063e-01 +6.301137e-01 +8.285107e-01 +7.444268e-01 +7.041314e-01 +7.924445e-01 +8.473547e-01 +4.129748e-01 +8.090781e-01
+1.316667e+01 +1.183921e+00 +1.710184e+00 +1.074418e+00 +8.516472e-01 +5.226147e-01 +6.903180e-01 +7.546570e-01 +6.896510e-01 +9.201484e-01 +5.104266e-01 +7.786044e-01 +1.097428e+00 +1.404027e+00 +8.637907e-01 +6.291354e-01 +8.281231e-01 +7.411977e-01 +7.006110e-01 +7.889279e-01 +8.425593e-01 +4.148362e-01 +8.098311e-01
+1.318333e+01 +1.175346e+00 +1.698437e+00 +1.069538e+00 +8.486739e-01 +5.220536e-01 +6.883262e-01 +7.553758e-01 +6.885691e-01 +9.160924e-01 +5.129493e-01 +7.815148e-01 +1.089197e+00 +1.394053e+00 +8.597597e-01 +6.274890e-01 +8.258829e-01 +7.381594e-01 +6.997151e-01 +7.856734e-01 +8.377372e-01 +4.169742e-01 +8.133970e-01
+1.320000e+01 +1.168110e+00 +1.688951e+00 +1.067868e+00 +8.452435e-01 +5.215652e-01 +6.866977e-01 +7.555773e-01 +6.870512e-01 +9.118143e-01 +5.155855e-01 +7.868794e-01 +1.082079e+00 +1.385788e+00 +8.583997e-01 +6.256891e-01 +8.244488e-01 +7.362541e-01 +6.985963e-01 +7.820301e-01 +8.326543e-01 +4.190343e-01 +8.206977e-01
+1.321667e+01 +1.160408e+00 +1.679056e+00 +1.067028e+00 +8.417718e-01 +5.218259e-01 +6.849981e-01 +7.554053e-01 +6.862347e-01 +9.082172e-01 +5.174628e-01 +7.884766e-01 +1.074481e+00 +1.377196e+00 +8.577881e-01 +6.243062e-01 +8.247281e-01 +7.331656e-01 +6.967548e-01 +7.795325e-01 +8.285246e-01 +4.202654e-01 +8.238797e-01
+1.323333e+01 +1.152246e+00 +1.667693e+00 +1.065613e+00 +8.382811e-01 +5.215342e-01 +6.826107e-01 +7.555278e-01 +6.853818e-01 +9.044093e-01 +5.202336e-01 +7.903764e-01 +1.066636e+00 +1.367888e+00 +8.566837e-01 +6.225053e-01 +8.219135e-01 +7.292051e-01 +6.960399e-01 +7.763642e-01 +8.243651e-01 +4.232882e-01 +8.259451e-01
+1.325000e+01 +1.145740e+00 +1.656462e+00 +1.059470e+00 +8.340925e-01 +5.214538e-01 +6.798394e-01 +7.546928e-01 +6.837031e-01 +9.002895e-01 +5.212351e-01 +7.897847e-01 +1.060200e+00 +1.358610e+00 +8.516519e-01 +6.196892e-01 +8.199024e-01 +7.249565e-01 +6.943048e-01 +7.724025e-01 +8.198821e-01 +4.246507e-01 +8.234842e-01
+1.326667e+01 +1.139236e+00 +1.645117e+00 +1.055997e+00 +8.299590e-01 +5.225889e-01 +6.775758e-01 +7.558695e-01 +6.823956e-01 +8.971981e-01 +5.230667e-01 +7.876593e-01 +1.053736e+00 +1.348990e+00 +8.486307e-01 +6.173211e-01 +8.205990e-01 +7.211673e-01 +6.939163e-01 +7.680324e-01 +8.153470e-01 +4.276912e-01 +8.199162e-01
+1.328333e+01 +1.133023e+00 +1.639017e+00 +1.055712e+00 +8.257472e-01 +5.246662e-01 +6.754382e-01 +7.576245e-01 +6.809376e-01 +8.939753e-01 +5.251230e-01 +7.855088e-01 +1.047480e+00 +1.343387e+00 +8.481501e-01 +6.148073e-01 +8.248164e-01 +7.171938e-01 +6.936065e-01 +7.635961e-01 +8.105292e-01 +4.318629e-01 +8.163063e-01
+1.330000e+01 +1.128184e+00 +1.640542e+00 +1.055717e+00 +8.217420e-01 +5.259797e-01 +6.737856e-01 +7.596854e-01 +6.801026e-01 +8.896748e-01 +5.294974e-01 +7.851374e-01 +1.042300e+00 +1.343967e+00 +8.477633e-01 +6.143800e-01 +8.293150e-01 +7.139803e-01 +6.929450e-01 +7.593301e-01 +8.055196e-01 +4.388400e-01 +8.126109e-01
+1.331667e+01 +1.123088e+00 +1.642730e+00 +1.053797e+00 +8.180502e-01 +5.267588e-01 +6.722177e-01 +7.603912e-01 +6.803424e-01 +8.851221e-01 +5.339811e-01 +7.864755e-01 +1.036926e+00 +1.345640e+00 +8.459595e-01 +6.147415e-01 +8.318007e-01 +7.103206e-01 +6.917464e-01 +7.560516e-01 +8.006080e-01 +4.459846e-01 +8.100537e-01
+1.333333e+01 +1.115698e+00 +1.646613e+00 +1.054091e+00 +8.148022e-01 +5.267040e-01 +6.707907e-01 +7.596548e-01 +6.819700e-01 +8.805668e-01 +5.390709e-01 +7.887882e-01 +1.029712e+00 +1.349149e+00 +8.460724e-01 +6.148406e-01 +8.317359e-01 +7.061998e-01 +6.906241e-01 +7.546610e-01 +7.961832e-01 +4.545034e-01 +8.080888e-01
+1.335000e+01 +1.111355e+00 +1.647411e+00 +1.058199e+00 +8.113318e-01 +5.282177e-01 +6.699876e-01 +7.612109e-01 +6.839974e-01 +8.766268e-01 +5.437350e-01 +7.926494e-01 +1.024904e+00 +1.349713e+00 +8.496515e-01 +6.153510e-01 +8.369282e-01 +7.029024e-01 +6.907769e-01 +7.524361e-01 +7.929325e-01 +4.632241e-01 +8.069476e-01
+1.336667e+01 +1.106333e+00 +1.645336e+00 +1.062281e+00 +8.091557e-01 +5.297572e-01 +6.696145e-01 +7.605797e-01 +6.870195e-01 +8.731497e-01 +5.479133e-01 +7.927238e-01 +1.019366e+00 +1.347554e+00 +8.534615e-01 +6.148335e-01 +8.411711e-01 +7.000953e-01 +6.895318e-01 +7.508413e-01 +7.903409e-01 +4.713885e-01 +8.036787e-01
+1.338333e+01 +1.100123e+00 +1.640097e+00 +1.060726e+00 +8.065395e-01 +5.303946e-01 +6.698500e-01 +7.594055e-01 +6.913685e-01 +8.702377e-01 +5.512795e-01 +7.946345e-01 +1.012899e+00 +1.343026e+00 +8.525631e-01 +6.135684e-01 +8.413473e-01 +6.981450e-01 +6.882294e-01 +7.512830e-01 +7.876482e-01 +4.774752e-01 +8.033029e-01
+1.340000e+01 +1.095589e+00 +1.633903e+00 +1.058777e+00 +8.038072e-01 +5.301757e-01 +6.704963e-01 +7.580576e-01 +6.948230e-01 +8.671644e-01 +5.537361e-01 +7.971778e-01 +1.007791e+00 +1.338100e+00 +8.513723e-01 +6.111112e-01 +8.389513e-01 +6.984446e-01 +6.875004e-01 +7.517046e-01 +7.846439e-01 +4.823653e-01 +8.037768e-01
+1.341667e+01 +1.090220e+00 +1.630450e+00 +1.059359e+00 +8.031913e-01 +5.302972e-01 +6.702437e-01 +7.582373e-01 +6.983908e-01 +8.646911e-01 +5.553358e-01 +8.001098e-01 +1.002075e+00 +1.335282e+00 +8.520373e-01 +6.092902e-01 +8.382826e-01 +6.983668e-01 +6.899003e-01 +7.529819e-01 +7.822641e-01 +4.849573e-01 +8.066314e-01
+1.343333e+01 +1.085154e+00 +1.619332e+00 +1.056464e+00 +8.056372e-01 +5.299324e-01 +6.685039e-01 +7.582795e-01 +7.021251e-01 +8.608397e-01 +5.564812e-01 +8.018414e-01 +9.966050e-01 +1.325882e+00 +8.494624e-01 +6.102752e-01 +8.363675e-01 +6.958315e-01 +6.903558e-01 +7.566387e-01 +7.778848e-01 +4.860478e-01 +8.082070e-01
+1.345000e+01 +1.081288e+00 +1.613874e+00 +1.056951e+00 +8.093218e-01 +5.295303e-01 +6.674648e-01 +7.566408e-01 +7.051157e-01 +8.568567e-01 +5.581831e-01 +8.044987e-01 +9.919969e-01 +1.320556e+00 +8.495860e-01 +6.130751e-01 +8.369653e-01 +6.936768e-01 +6.882605e-01 +7.620149e-01 +7.734224e-01 +4.873332e-01 +8.113526e-01
+1.346667e+01 +1.075458e+00 +1.615194e+00 +1.054197e+00 +8.171006e-01 +5.290056e-01 +6.663985e-01 +7.555258e-01 +7.069889e-01 +8.528988e-01 +5.600416e-01 +8.033352e-01 +9.857956e-01 +1.320440e+00 +8.469702e-01 +6.172752e-01 +8.388953e-01 +6.928554e-01 +6.866835e-01 +7.649039e-01 +7.688601e-01 +4.897605e-01 +8.096400e-01
+1.348333e+01 +1.069732e+00 +1.611275e+00 +1.050184e+00 +8.259406e-01 +5.277565e-01 +6.661920e-01 +7.532917e-01 +7.101680e-01 +8.487535e-01 +5.619891e-01 +8.011897e-01 +9.799266e-01 +1.316399e+00 +8.434674e-01 +6.225177e-01 +8.375375e-01 +6.931088e-01 +6.844719e-01 +7.690205e-01 +7.643559e-01 +4.921406e-01 +8.065543e-01
+1.350000e+01 +1.063280e+00 +1.604568e+00 +1.051293e+00 +8.337738e-01 +5.269202e-01 +6.663534e-01 +7.510538e-01 +7.101293e-01 +8.446520e-01 +5.646424e-01 +8.002568e-01 +9.735614e-01 +1.310080e+00 +8.443931e-01 +6.267226e-01 +8.364229e-01 +6.937763e-01 +6.816818e-01 +7.687798e-01 +7.613834e-01 +4.958376e-01 +8.048823e-01
+1.351667e+01 +1.056629e+00 +1.593983e+00 +1.049221e+00 +8.341729e-01 +5.251289e-01 +6.683065e-01 +7.488314e-01 +7.093725e-01 +8.408904e-01 +5.653161e-01 +7.988314e-01 +9.669886e-01 +1.300991e+00 +8.428220e-01 +6.262502e-01 +8.319656e-01 +6.956232e-01 +6.784456e-01 +7.680814e-01 +7.585430e-01 +4.969868e-01 +8.026774e-01
+1.353333e+01 +1.049194e+00 +1.583471e+00 +1.046371e+00 +8.354086e-01 +5.233281e-01 +6.701349e-01 +7.454300e-01 +7.089375e-01 +8.373358e-01 +5.667363e-01 +7.968555e-01 +9.598519e-01 +1.291944e+00 +8.404817e-01 +6.256170e-01 +8.270679e-01 +6.977880e-01 +6.744731e-01 +7.677006e-01 +7.558051e-01 +4.988035e-01 +7.995750e-01
+1.355000e+01 +1.044379e+00 +1.576637e+00 +1.042605e+00 +8.354775e-01 +5.214514e-01 +6.733853e-01 +7.420181e-01 +7.097746e-01 +8.338716e-01 +5.705339e-01 +7.965519e-01 +9.549227e-01 +1.285935e+00 +8.374127e-01 +6.243741e-01 +8.222364e-01 +7.018651e-01 +6.705359e-01 +7.700913e-01 +7.533036e-01 +5.029864e-01 +7.977591e-01
+1.356667e+01 +1.037487e+00 +1.577839e+00 +1.036024e+00 +8.345738e-01 +5.196420e-01 +6.752666e-01 +7.387296e-01 +7.104836e-01 +8.304839e-01 +5.731339e-01 +7.950015e-01 +9.482445e-01 +1.286595e+00 +8.318676e-01 +6.216525e-01 +8.180488e-01 +7.065059e-01 +6.680181e-01 +7.706660e-01 +7.497673e-01 +5.059546e-01 +7.949568e-01
+1.358333e+01 +1.033932e+00 +1.578134e+00 +1.029983e+00 +8.329269e-01 +5.179565e-01 +6.766285e-01 +7.354102e-01 +7.102359e-01 +8.269236e-01 +5.770674e-01 +7.946850e-01 +9.444018e-01 +1.286749e+00 +8.267408e-01 +6.185769e-01 +8.147345e-01 +7.088795e-01 +6.648377e-01 +7.693731e-01 +7.459634e-01 +5.127012e-01 +7.929207e-01
+1.360000e+01 +1.032118e+00 +1.577941e+00 +1.027467e+00 +8.320634e-01 +5.161721e-01 +6.774155e-01 +7.322237e-01 +7.093165e-01 +8.243618e-01 +5.819832e-01 +7.933848e-01 +9.420233e-01 +1.286759e+00 +8.243891e-01 +6.162682e-01 +8.108390e-01 +7.101347e-01 +6.616360e-01 +7.677615e-01 +7.428209e-01 +5.222231e-01 +7.895788e-01
+1.361667e+01 +1.030491e+00 +1.578585e+00 +1.028159e+00 +8.326722e-01 +5.144286e-01 +6.791362e-01 +7.289799e-01 +7.085947e-01 +8.222531e-01 +5.862003e-01 +7.914639e-01 +9.397727e-01 +1.287441e+00 +8.246776e-01 +6.151436e-01 +8.076534e-01 +7.120351e-01 +6.583464e-01 +7.668227e-01 +7.397079e-01 +5.312209e-01 +7.870982e-01
+1.363333e+01 +1.028599e+00 +1.582038e+00 +1.033210e+00 +8.351511e-01 +5.126237e-01 +6.815504e-01 +7.260969e-01 +7.075068e-01 +8.204446e-01 +5.911693e-01 +7.902661e-01 +9.371755e-01 +1.290133e+00 +8.285324e-01 +6.139282e-01 +8.048072e-01 +7.159748e-01 +6.559451e-01 +7.652996e-01 +7.367313e-01 +5.422493e-01 +7.861355e-01
+1.365000e+01 +1.024305e+00 +1.584035e+00 +1.039526e+00 +8.357215e-01 +5.108960e-01 +6.828591e-01 +7.236708e-01 +7.070268e-01 +8.181789e-01 +5.986386e-01 +7.894261e-01 +9.325518e-01 +1.291892e+00 +8.332168e-01 +6.118795e-01 +8.006521e-01 +7.187955e-01 +6.543377e-01 +7.642006e-01 +7.333235e-01 +5.569703e-01 +7.831160e-01
+1.366667e+01 +1.020308e+00 +1.599186e+00 +1.042041e+00 +8.363178e-01 +5.091131e-01 +6.837045e-01 +7.215987e-01 +7.057762e-01 +8.173853e-01 +6.046926e-01 +7.875649e-01 +9.282142e-01 +1.304694e+00 +8.347694e-01 +6.099466e-01 +7.986246e-01 +7.227189e-01 +6.540125e-01 +7.625397e-01 +7.308086e-01 +5.691638e-01 +7.793371e-01
+1.368333e+01 +1.017783e+00 +1.626416e+00 +1.046904e+00 +8.375054e-01 +5.075143e-01 +6.848340e-01 +7.192196e-01 +7.035446e-01 +8.171217e-01 +6.095894e-01 +7.852256e-01 +9.251082e-01 +1.327718e+00 +8.383851e-01 +6.076133e-01 +7.992177e-01 +7.284666e-01 +6.545224e-01 +7.594284e-01 +7.291541e-01 +5.811491e-01 +7.756173e-01
+1.370000e+01 +1.013886e+00 +1.653488e+00 +1.046505e+00 +8.402449e-01 +5.059854e-01 +6.859924e-01 +7.169057e-01 +7.022888e-01 +8.156567e-01 +6.122007e-01 +7.847765e-01 +9.207795e-01 +1.350201e+00 +8.377567e-01 +6.054687e-01 +8.009170e-01 +7.343061e-01 +6.552942e-01 +7.577009e-01 +7.270107e-01 +5.880342e-01 +7.741468e-01
+1.371667e+01 +1.014265e+00 +1.690743e+00 +1.044914e+00 +8.421921e-01 +5.048035e-01 +6.881498e-01 +7.143329e-01 +7.019091e-01 +8.177385e-01 +6.146314e-01 +7.827861e-01 +9.200457e-01 +1.380872e+00 +8.361071e-01 +6.026490e-01 +8.059085e-01 +7.423965e-01 +6.552184e-01 +7.583568e-01 +7.290454e-01 +5.946348e-01 +7.712010e-01
+1.373333e+01 +1.011424e+00 +1.727701e+00 +1.042480e+00 +8.458307e-01 +5.042264e-01 +6.886568e-01 +7.121959e-01 +7.023093e-01 +8.198672e-01 +6.174525e-01 +7.836405e-01 +9.165279e-01 +1.410824e+00 +8.336407e-01 +5.999048e-01 +8.124558e-01 +7.485265e-01 +6.570971e-01 +7.599608e-01 +7.308716e-01 +6.010128e-01 +7.698299e-01
+1.375000e+01 +1.007086e+00 +1.757724e+00 +1.039885e+00 +8.475795e-01 +5.033625e-01 +6.882895e-01 +7.097934e-01 +7.021024e-01 +8.213263e-01 +6.190413e-01 +7.853784e-01 +9.118295e-01 +1.435635e+00 +8.310128e-01 +5.975485e-01 +8.162020e-01 +7.526588e-01 +6.583783e-01 +7.604829e-01 +7.323612e-01 +6.055134e-01 +7.687852e-01
+1.376667e+01 +1.003482e+00 +1.779517e+00 +1.036612e+00 +8.502651e-01 +5.027234e-01 +6.876626e-01 +7.068254e-01 +7.000902e-01 +8.203088e-01 +6.215145e-01 +7.894189e-01 +9.077089e-01 +1.453175e+00 +8.278379e-01 +5.956199e-01 +8.209100e-01 +7.554221e-01 +6.576221e-01 +7.583391e-01 +7.317901e-01 +6.110727e-01 +7.701477e-01
+1.378333e+01 +9.994930e-01 +1.792752e+00 +1.034647e+00 +8.536065e-01 +5.019185e-01 +6.866570e-01 +7.041958e-01 +6.994796e-01 +8.195460e-01 +6.250629e-01 +7.935373e-01 +9.032014e-01 +1.463807e+00 +8.256495e-01 +5.946972e-01 +8.233738e-01 +7.562081e-01 +6.569842e-01 +7.591217e-01 +7.314213e-01 +6.178988e-01 +7.705974e-01
+1.380000e+01 +9.970236e-01 +1.785809e+00 +1.032547e+00 +8.571088e-01 +5.011157e-01 +6.854081e-01 +7.010230e-01 +6.981954e-01 +8.176290e-01 +6.311803e-01 +8.000141e-01 +8.997756e-01 +1.457625e+00 +8.232693e-01 +5.940609e-01 +8.233784e-01 +7.543482e-01 +6.534794e-01 +7.584613e-01 +7.296157e-01 +6.292394e-01 +7.723902e-01
+1.381667e+01 +9.947673e-01 +1.782208e+00 +1.031445e+00 +8.570495e-01 +4.998019e-01 +6.855621e-01 +6.982026e-01 +6.966826e-01 +8.145347e-01 +6.358630e-01 +8.041800e-01 +8.966858e-01 +1.454525e+00 +8.218348e-01 +5.926476e-01 +8.217659e-01 +7.539178e-01 +6.501508e-01 +7.576317e-01 +7.266579e-01 +6.385754e-01 +7.728390e-01
+1.383333e+01 +9.907430e-01 +1.773837e+00 +1.029023e+00 +8.594423e-01 +4.985287e-01 +6.879501e-01 +6.955122e-01 +6.966847e-01 +8.111145e-01 +6.422256e-01 +8.092270e-01 +8.921308e-01 +1.447278e+00 +8.193479e-01 +5.921257e-01 +8.196458e-01 +7.557879e-01 +6.466034e-01 +7.580809e-01 +7.226459e-01 +6.494568e-01 +7.746671e-01
+1.385000e+01 +9.867750e-01 +1.767120e+00 +1.025332e+00 +8.645265e-01 +4.983143e-01 +6.907662e-01 +6.940316e-01 +6.958285e-01 +8.072717e-01 +6.455597e-01 +8.131075e-01 +8.874824e-01 +1.440481e+00 +8.160488e-01 +5.918170e-01 +8.218646e-01 +7.595659e-01 +6.433807e-01 +7.570599e-01 +7.183181e-01 +6.560164e-01 +7.758888e-01
+1.386667e+01 +9.818836e-01 +1.756897e+00 +1.020453e+00 +8.667293e-01 +4.979366e-01 +6.924758e-01 +6.931159e-01 +6.952854e-01 +8.047544e-01 +6.481850e-01 +8.159771e-01 +8.823521e-01 +1.431088e+00 +8.117215e-01 +5.909193e-01 +8.220093e-01 +7.617062e-01 +6.405784e-01 +7.564414e-01 +7.145926e-01 +6.612912e-01 +7.753741e-01
+1.388333e+01 +9.777719e-01 +1.753990e+00 +1.015146e+00 +8.705408e-01 +4.985104e-01 +6.925388e-01 +6.917583e-01 +6.950591e-01 +8.021823e-01 +6.505036e-01 +8.198576e-01 +8.775636e-01 +1.426822e+00 +8.070834e-01 +5.896648e-01 +8.274266e-01 +7.619702e-01 +6.384226e-01 +7.569244e-01 +7.106190e-01 +6.657787e-01 +7.759809e-01
+1.390000e+01 +9.738226e-01 +1.748084e+00 +1.008235e+00 +8.724281e-01 +4.988367e-01 +6.916628e-01 +6.908853e-01 +6.933867e-01 +7.989366e-01 +6.500601e-01 +8.225843e-01 +8.728335e-01 +1.420721e+00 +8.013078e-01 +5.879637e-01 +8.310202e-01 +7.603281e-01 +6.369041e-01 +7.551331e-01 +7.064583e-01 +6.655663e-01 +7.774991e-01
+1.391667e+01 +9.701801e-01 +1.743505e+00 +1.004286e+00 +8.750118e-01 +4.999466e-01 +6.915043e-01 +6.912872e-01 +6.907294e-01 +7.959629e-01 +6.502138e-01 +8.252279e-01 +8.683299e-01 +1.415931e+00 +7.980627e-01 +5.871193e-01 +8.367329e-01 +7.596694e-01 +6.359902e-01 +7.514562e-01 +7.028416e-01 +6.672316e-01 +7.786141e-01
+1.393333e+01 +9.650759e-01 +1.741935e+00 +1.002407e+00 +8.769251e-01 +5.007654e-01 +6.911374e-01 +6.914848e-01 +6.884026e-01 +7.949012e-01 +6.500555e-01 +8.295695e-01 +8.627828e-01 +1.413812e+00 +7.967811e-01 +5.861631e-01 +8.409973e-01 +7.595281e-01 +6.351138e-01 +7.475423e-01 +7.012153e-01 +6.682687e-01 +7.828678e-01
+1.395000e+01 +9.607074e-01 +1.742579e+00 +9.992418e-01 +8.770272e-01 +5.012373e-01 +6.911373e-01 +6.922496e-01 +6.860219e-01 +7.932034e-01 +6.492575e-01 +8.311202e-01 +8.578041e-01 +1.413482e+00 +7.942838e-01 +5.839011e-01 +8.447970e-01 +7.604215e-01 +6.348877e-01 +7.437455e-01 +6.988566e-01 +6.691716e-01 +7.829998e-01
+1.396667e+01 +9.574997e-01 +1.741241e+00 +9.951076e-01 +8.769694e-01 +5.011761e-01 +6.894143e-01 +6.912293e-01 +6.838113e-01 +7.909389e-01 +6.476032e-01 +8.311166e-01 +8.537690e-01 +1.412329e+00 +7.909546e-01 +5.818147e-01 +8.461664e-01 +7.580811e-01 +6.342297e-01 +7.405995e-01 +6.957038e-01 +6.683485e-01 +7.831205e-01
+1.398333e+01 +9.511942e-01 +1.737622e+00 +9.942100e-01 +8.759794e-01 +5.011300e-01 +6.878431e-01 +6.898343e-01 +6.809006e-01 +7.887776e-01 +6.468593e-01 +8.324555e-01 +8.475824e-01 +1.408707e+00 +7.903197e-01 +5.794872e-01 +8.469355e-01 +7.569437e-01 +6.317006e-01 +7.361999e-01 +6.937465e-01 +6.686413e-01 +7.838184e-01
+1.400000e+01 +9.451683e-01 +1.735982e+00 +9.947804e-01 +8.731764e-01 +5.008561e-01 +6.854030e-01 +6.882105e-01 +6.781652e-01 +7.870868e-01 +6.454700e-01 +8.339407e-01 +8.416675e-01 +1.406729e+00 +7.910162e-01 +5.764338e-01 +8.473129e-01 +7.543336e-01 +6.297499e-01 +7.323434e-01 +6.921916e-01 +6.675257e-01 +7.857224e-01
+1.401667e+01 +9.407314e-01 +1.731140e+00 +9.926319e-01 +8.693981e-01 +5.004231e-01 +6.826876e-01 +6.863119e-01 +6.761298e-01 +7.858801e-01 +6.447707e-01 +8.374834e-01 +8.369683e-01 +1.402361e+00 +7.894637e-01 +5.733538e-01 +8.473254e-01 +7.504682e-01 +6.274666e-01 +7.295865e-01 +6.901687e-01 +6.660297e-01 +7.903809e-01
+1.403333e+01 +9.378393e-01 +1.722664e+00 +9.911345e-01 +8.668668e-01 +4.994960e-01 +6.800778e-01 +6.846517e-01 +6.739168e-01 +7.842432e-01 +6.445097e-01 +8.411660e-01 +8.334737e-01 +1.396024e+00 +7.884801e-01 +5.710656e-01 +8.442146e-01 +7.461479e-01 +6.265117e-01 +7.261676e-01 +6.880350e-01 +6.667431e-01 +7.946609e-01
+1.405000e+01 +9.366502e-01 +1.716449e+00 +9.950770e-01 +8.660276e-01 +4.985009e-01 +6.775729e-01 +6.834047e-01 +6.717175e-01 +7.822085e-01 +6.463006e-01 +8.468054e-01 +8.312146e-01 +1.392648e+00 +7.920624e-01 +5.700715e-01 +8.401707e-01 +7.417113e-01 +6.271278e-01 +7.223166e-01 +6.861583e-01 +6.728841e-01 +8.004907e-01
+1.406667e+01 +9.324631e-01 +1.712400e+00 +9.955443e-01 +8.661186e-01 +4.973149e-01 +6.757946e-01 +6.810399e-01 +6.695109e-01 +7.794634e-01 +6.494751e-01 +8.542140e-01 +8.267185e-01 +1.391477e+00 +7.924671e-01 +5.703799e-01 +8.354444e-01 +7.387862e-01 +6.259017e-01 +7.184607e-01 +6.835710e-01 +6.799757e-01 +8.064150e-01
+1.408333e+01 +9.273236e-01 +1.712100e+00 +9.961962e-01 +8.661373e-01 +4.960351e-01 +6.743489e-01 +6.783815e-01 +6.670032e-01 +7.766204e-01 +6.515443e-01 +8.571936e-01 +8.215108e-01 +1.393287e+00 +7.930319e-01 +5.708495e-01 +8.312125e-01 +7.374036e-01 +6.237636e-01 +7.143249e-01 +6.811197e-01 +6.852143e-01 +8.079335e-01
+1.410000e+01 +9.243870e-01 +1.709666e+00 +9.957464e-01 +8.661141e-01 +4.946690e-01 +6.722911e-01 +6.756069e-01 +6.646215e-01 +7.739843e-01 +6.519728e-01 +8.557661e-01 +8.184738e-01 +1.392930e+00 +7.927221e-01 +5.719280e-01 +8.278359e-01 +7.341150e-01 +6.208184e-01 +7.102709e-01 +6.792576e-01 +6.874736e-01 +8.066025e-01
+1.411667e+01 +9.202822e-01 +1.697198e+00 +9.965185e-01 +8.660518e-01 +4.932095e-01 +6.711697e-01 +6.732623e-01 +6.621738e-01 +7.725398e-01 +6.530486e-01 +8.535596e-01 +8.144790e-01 +1.383153e+00 +7.933246e-01 +5.718252e-01 +8.233602e-01 +7.312483e-01 +6.179634e-01 +7.060536e-01 +6.789234e-01 +6.911511e-01 +8.035544e-01
+1.413333e+01 +9.176799e-01 +1.686938e+00 +9.948272e-01 +8.677431e-01 +4.918973e-01 +6.695245e-01 +6.711757e-01 +6.602207e-01 +7.720381e-01 +6.535503e-01 +8.511084e-01 +8.117356e-01 +1.375883e+00 +7.919196e-01 +5.734018e-01 +8.190776e-01 +7.276571e-01 +6.155654e-01 +7.022261e-01 +6.797931e-01 +6.935090e-01 +8.003467e-01
+1.415000e+01 +9.135729e-01 +1.679596e+00 +1.000379e+00 +8.678645e-01 +4.903599e-01 +6.679829e-01 +6.687150e-01 +6.577588e-01 +7.700777e-01 +6.568159e-01 +8.482614e-01 +8.075911e-01 +1.370663e+00 +7.963069e-01 +5.740920e-01 +8.149365e-01 +7.250787e-01 +6.122218e-01 +6.981339e-01 +6.787369e-01 +7.020446e-01 +7.967291e-01
+1.416667e+01 +9.080052e-01 +1.672316e+00 +1.009510e+00 +8.659923e-01 +4.887054e-01 +6.666831e-01 +6.661458e-01 +6.552905e-01 +7.702308e-01 +6.621270e-01 +8.475004e-01 +8.024445e-01 +1.365101e+00 +8.033638e-01 +5.733337e-01 +8.103381e-01 +7.234793e-01 +6.087955e-01 +6.945427e-01 +6.804221e-01 +7.136079e-01 +7.934025e-01
+1.418333e+01 +9.020419e-01 +1.659888e+00 +1.012166e+00 +8.639226e-01 +4.870678e-01 +6.669912e-01 +6.641392e-01 +6.533059e-01 +7.714708e-01 +6.648114e-01 +8.460259e-01 +7.969541e-01 +1.354912e+00 +8.051739e-01 +5.719579e-01 +8.054318e-01 +7.228288e-01 +6.059542e-01 +6.912344e-01 +6.822413e-01 +7.196066e-01 +7.901698e-01
+1.420000e+01 +8.964351e-01 +1.648926e+00 +1.019426e+00 +8.609919e-01 +4.855575e-01 +6.660955e-01 +6.617429e-01 +6.520551e-01 +7.723545e-01 +6.691771e-01 +8.437637e-01 +7.918035e-01 +1.345773e+00 +8.104461e-01 +5.700507e-01 +8.011585e-01 +7.211427e-01 +6.027225e-01 +6.901680e-01 +6.829009e-01 +7.289382e-01 +7.860036e-01
+1.421667e+01 +8.909304e-01 +1.637856e+00 +1.028757e+00 +8.572736e-01 +4.839550e-01 +6.648617e-01 +6.593390e-01 +6.530196e-01 +7.761993e-01 +6.754944e-01 +8.458400e-01 +7.867563e-01 +1.336612e+00 +8.169441e-01 +5.675576e-01 +7.965965e-01 +7.189188e-01 +5.996103e-01 +6.924102e-01 +6.862068e-01 +7.422700e-01 +7.838071e-01
+1.423333e+01 +8.850713e-01 +1.628410e+00 +1.041544e+00 +8.544955e-01 +4.828548e-01 +6.627592e-01 +6.569050e-01 +6.553589e-01 +7.810588e-01 +6.809073e-01 +8.481136e-01 +7.814386e-01 +1.328433e+00 +8.264975e-01 +5.651470e-01 +7.940022e-01 +7.163631e-01 +5.962729e-01 +6.962888e-01 +6.928384e-01 +7.537950e-01 +7.812860e-01
+1.425000e+01 +8.807649e-01 +1.616883e+00 +1.052464e+00 +8.535072e-01 +4.823888e-01 +6.600160e-01 +6.545639e-01 +6.562913e-01 +7.830130e-01 +6.850266e-01 +8.496529e-01 +7.774033e-01 +1.318621e+00 +8.346320e-01 +5.635200e-01 +7.929192e-01 +7.123596e-01 +5.933013e-01 +6.983842e-01 +6.977541e-01 +7.620559e-01 +7.790652e-01
+1.426667e+01 +8.751699e-01 +1.606360e+00 +1.071116e+00 +8.536663e-01 +4.825624e-01 +6.572119e-01 +6.523544e-01 +6.567489e-01 +7.826482e-01 +6.929621e-01 +8.519518e-01 +7.720216e-01 +1.309454e+00 +8.488565e-01 +5.621959e-01 +7.934794e-01 +7.081649e-01 +5.906162e-01 +7.003443e-01 +7.002079e-01 +7.791854e-01 +7.758998e-01
+1.428333e+01 +8.693250e-01 +1.602094e+00 +1.094418e+00 +8.539574e-01 +4.835184e-01 +6.546251e-01 +6.508978e-01 +6.558597e-01 +7.813107e-01 +7.036092e-01 +8.544235e-01 +7.664450e-01 +1.304804e+00 +8.669786e-01 +5.605833e-01 +7.970065e-01 +7.048309e-01 +5.885214e-01 +6.999912e-01 +7.032603e-01 +8.010892e-01 +7.726139e-01
+1.430000e+01 +8.631495e-01 +1.602757e+00 +1.124376e+00 +8.523912e-01 +4.833368e-01 +6.525116e-01 +6.494386e-01 +6.569299e-01 +7.819512e-01 +7.108357e-01 +8.548379e-01 +7.607439e-01 +1.304919e+00 +8.906288e-01 +5.588823e-01 +7.972541e-01 +7.031212e-01 +5.864845e-01 +7.036910e-01 +7.087203e-01 +8.186151e-01 +7.683377e-01
+1.431667e+01 +8.573229e-01 +1.607346e+00 +1.153197e+00 +8.521154e-01 +4.831789e-01 +6.503701e-01 +6.473888e-01 +6.570057e-01 +7.839003e-01 +7.170095e-01 +8.544600e-01 +7.555090e-01 +1.307953e+00 +9.137430e-01 +5.570414e-01 +7.976955e-01 +7.028643e-01 +5.850362e-01 +7.064749e-01 +7.156191e-01 +8.329035e-01 +7.648056e-01
+1.433333e+01 +8.512677e-01 +1.620340e+00 +1.173401e+00 +8.517540e-01 +4.828755e-01 +6.490108e-01 +6.459933e-01 +6.556526e-01 +7.846137e-01 +7.180070e-01 +8.519713e-01 +7.499390e-01 +1.317967e+00 +9.302103e-01 +5.549577e-01 +7.999237e-01 +7.035589e-01 +5.848429e-01 +7.066977e-01 +7.216390e-01 +8.372269e-01 +7.608219e-01
+1.435000e+01 +8.454032e-01 +1.631704e+00 +1.182919e+00 +8.510101e-01 +4.824885e-01 +6.485475e-01 +6.444629e-01 +6.536096e-01 +7.822105e-01 +7.175154e-01 +8.497870e-01 +7.445680e-01 +1.326578e+00 +9.377522e-01 +5.527517e-01 +8.020638e-01 +7.054697e-01 +5.842857e-01 +7.055363e-01 +7.219349e-01 +8.386631e-01 +7.568538e-01
+1.436667e+01 +8.395737e-01 +1.651789e+00 +1.187617e+00 +8.485749e-01 +4.818248e-01 +6.484448e-01 +6.439840e-01 +6.514773e-01 +7.793061e-01 +7.168676e-01 +8.468170e-01 +7.391947e-01 +1.342884e+00 +9.413748e-01 +5.497604e-01 +8.043507e-01 +7.081939e-01 +5.856025e-01 +7.037645e-01 +7.203323e-01 +8.393074e-01 +7.527022e-01
+1.438333e+01 +8.338358e-01 +1.672460e+00 +1.193381e+00 +8.477705e-01 +4.817129e-01 +6.486657e-01 +6.428397e-01 +6.492937e-01 +7.762412e-01 +7.164134e-01 +8.440121e-01 +7.337683e-01 +1.359360e+00 +9.457769e-01 +5.468874e-01 +8.088262e-01 +7.122735e-01 +5.854006e-01 +7.022356e-01 +7.190118e-01 +8.407169e-01 +7.481970e-01
+1.440000e+01 +8.282721e-01 +1.681116e+00 +1.192813e+00 +8.504723e-01 +4.822914e-01 +6.480466e-01 +6.411292e-01 +6.470198e-01 +7.729817e-01 +7.148646e-01 +8.412562e-01 +7.287525e-01 +1.365435e+00 +9.451542e-01 +5.452608e-01 +8.127911e-01 +7.144370e-01 +5.845966e-01 +6.994317e-01 +7.165244e-01 +8.393438e-01 +7.442925e-01
+1.441667e+01 +8.231680e-01 +1.679474e+00 +1.192311e+00 +8.569001e-01 +4.827885e-01 +6.468864e-01 +6.385577e-01 +6.454497e-01 +7.696990e-01 +7.134161e-01 +8.388415e-01 +7.241844e-01 +1.363871e+00 +9.444257e-01 +5.466129e-01 +8.133911e-01 +7.155000e-01 +5.825259e-01 +6.979524e-01 +7.132967e-01 +8.385197e-01 +7.403654e-01
+1.443333e+01 +8.174968e-01 +1.682025e+00 +1.188161e+00 +8.640898e-01 +4.838722e-01 +6.443079e-01 +6.358326e-01 +6.430225e-01 +7.664794e-01 +7.110961e-01 +8.360623e-01 +7.193086e-01 +1.365695e+00 +9.410753e-01 +5.489591e-01 +8.165528e-01 +7.135602e-01 +5.806173e-01 +6.943072e-01 +7.105804e-01 +8.350654e-01 +7.370766e-01
+1.445000e+01 +8.120189e-01 +1.678881e+00 +1.184361e+00 +8.714705e-01 +4.848465e-01 +6.421191e-01 +6.333182e-01 +6.414267e-01 +7.638898e-01 +7.082534e-01 +8.335024e-01 +7.147397e-01 +1.363485e+00 +9.380993e-01 +5.525203e-01 +8.177889e-01 +7.115441e-01 +5.783157e-01 +6.916710e-01 +7.084976e-01 +8.307439e-01 +7.343265e-01
+1.446667e+01 +8.063475e-01 +1.681384e+00 +1.182199e+00 +8.798220e-01 +4.859863e-01 +6.394429e-01 +6.307231e-01 +6.390151e-01 +7.608190e-01 +7.055263e-01 +8.315909e-01 +7.098437e-01 +1.366612e+00 +9.366215e-01 +5.573610e-01 +8.198222e-01 +7.087618e-01 +5.768067e-01 +6.883955e-01 +7.063716e-01 +8.264781e-01 +7.324373e-01
+1.448333e+01 +8.008049e-01 +1.697058e+00 +1.181391e+00 +8.915650e-01 +4.871889e-01 +6.370265e-01 +6.282392e-01 +6.368496e-01 +7.580385e-01 +7.030701e-01 +8.285062e-01 +7.051716e-01 +1.381294e+00 +9.361526e-01 +5.649475e-01 +8.231273e-01 +7.078768e-01 +5.764510e-01 +6.857427e-01 +7.043844e-01 +8.231858e-01 +7.294982e-01
+1.450000e+01 +7.953671e-01 +1.705165e+00 +1.180694e+00 +9.019939e-01 +4.888384e-01 +6.347448e-01 +6.256883e-01 +6.350962e-01 +7.549370e-01 +7.004139e-01 +8.271861e-01 +7.006875e-01 +1.390745e+00 +9.358304e-01 +5.731251e-01 +8.261068e-01 +7.066282e-01 +5.740229e-01 +6.833422e-01 +7.018746e-01 +8.195774e-01 +7.282399e-01
+1.451667e+01 +7.899767e-01 +1.709486e+00 +1.177790e+00 +9.129099e-01 +4.904963e-01 +6.324693e-01 +6.233426e-01 +6.332748e-01 +7.523014e-01 +6.972974e-01 +8.236696e-01 +6.959905e-01 +1.396387e+00 +9.337471e-01 +5.816141e-01 +8.298819e-01 +7.049140e-01 +5.710813e-01 +6.800677e-01 +6.999998e-01 +8.150050e-01 +7.252174e-01
+1.453333e+01 +7.844302e-01 +1.715898e+00 +1.174479e+00 +9.233890e-01 +4.911321e-01 +6.304426e-01 +6.211964e-01 +6.322381e-01 +7.512528e-01 +6.943163e-01 +8.199167e-01 +6.909932e-01 +1.406073e+00 +9.313705e-01 +5.921917e-01 +8.289436e-01 +7.037726e-01 +5.681773e-01 +6.772376e-01 +6.994385e-01 +8.108519e-01 +7.223658e-01
+1.455000e+01 +7.798771e-01 +1.727716e+00 +1.169461e+00 +9.317726e-01 +4.915221e-01 +6.280868e-01 +6.192900e-01 +6.321811e-01 +7.498614e-01 +6.914194e-01 +8.161829e-01 +6.865842e-01 +1.421792e+00 +9.274306e-01 +6.034439e-01 +8.275405e-01 +7.016999e-01 +5.655714e-01 +6.751885e-01 +6.984351e-01 +8.064683e-01 +7.192813e-01
+1.456667e+01 +7.745168e-01 +1.729579e+00 +1.161407e+00 +9.385223e-01 +4.918666e-01 +6.263493e-01 +6.177695e-01 +6.332269e-01 +7.485029e-01 +6.888664e-01 +8.125250e-01 +6.819528e-01 +1.427459e+00 +9.208708e-01 +6.124267e-01 +8.255608e-01 +7.004713e-01 +5.624800e-01 +6.749316e-01 +6.965651e-01 +8.018192e-01 +7.155758e-01
+1.458333e+01 +7.694420e-01 +1.735257e+00 +1.154427e+00 +9.453542e-01 +4.923968e-01 +6.239539e-01 +6.157341e-01 +6.352182e-01 +7.476823e-01 +6.859744e-01 +8.098839e-01 +6.776650e-01 +1.436492e+00 +9.152527e-01 +6.225220e-01 +8.245237e-01 +6.976702e-01 +5.595003e-01 +6.753687e-01 +6.956462e-01 +7.968620e-01 +7.126696e-01
+1.460000e+01 +7.643309e-01 +1.732187e+00 +1.147964e+00 +9.469573e-01 +4.920388e-01 +6.219140e-01 +6.145187e-01 +6.367653e-01 +7.467337e-01 +6.837228e-01 +8.061113e-01 +6.732898e-01 +1.436407e+00 +9.100818e-01 +6.273282e-01 +8.217740e-01 +6.952364e-01 +5.566149e-01 +6.754587e-01 +6.945723e-01 +7.929188e-01 +7.088851e-01
+1.461667e+01 +7.591955e-01 +1.725658e+00 +1.141555e+00 +9.481076e-01 +4.920150e-01 +6.197937e-01 +6.136492e-01 +6.384316e-01 +7.478974e-01 +6.808825e-01 +8.038223e-01 +6.688863e-01 +1.432837e+00 +9.050988e-01 +6.310334e-01 +8.196253e-01 +6.924069e-01 +5.540801e-01 +6.754600e-01 +6.956070e-01 +7.882716e-01 +7.063555e-01
+1.463333e+01 +7.540061e-01 +1.716565e+00 +1.133624e+00 +9.507127e-01 +4.930602e-01 +6.175260e-01 +6.117796e-01 +6.405610e-01 +7.499040e-01 +6.787491e-01 +8.002691e-01 +6.643162e-01 +1.426826e+00 +8.986282e-01 +6.344322e-01 +8.198313e-01 +6.891225e-01 +5.512199e-01 +6.770979e-01 +6.960733e-01 +7.839464e-01 +7.026306e-01
+1.465000e+01 +7.493438e-01 +1.706863e+00 +1.126214e+00 +9.540720e-01 +4.943366e-01 +6.156756e-01 +6.098552e-01 +6.441743e-01 +7.537848e-01 +6.787828e-01 +7.964398e-01 +6.604196e-01 +1.420308e+00 +8.924263e-01 +6.383554e-01 +8.199894e-01 +6.861880e-01 +5.482758e-01 +6.812531e-01 +6.973548e-01 +7.826820e-01 +6.986163e-01
+1.466667e+01 +7.442044e-01 +1.701064e+00 +1.120160e+00 +9.605349e-01 +4.950745e-01 +6.145245e-01 +6.100723e-01 +6.463020e-01 +7.537651e-01 +6.773994e-01 +7.932252e-01 +6.557507e-01 +1.418573e+00 +8.871343e-01 +6.449244e-01 +8.181500e-01 +6.838430e-01 +5.477533e-01 +6.851716e-01 +6.949210e-01 +7.791517e-01 +6.951297e-01
+1.468333e+01 +7.391238e-01 +1.697658e+00 +1.114213e+00 +9.646377e-01 +4.957322e-01 +6.136576e-01 +6.107802e-01 +6.474837e-01 +7.549145e-01 +6.767189e-01 +7.901380e-01 +6.512838e-01 +1.418920e+00 +8.822451e-01 +6.501494e-01 +8.159684e-01 +6.816765e-01 +5.483669e-01 +6.872344e-01 +6.942976e-01 +7.756212e-01 +6.922864e-01
+1.470000e+01 +7.349277e-01 +1.704181e+00 +1.108520e+00 +9.732000e-01 +4.959194e-01 +6.121294e-01 +6.123068e-01 +6.520963e-01 +7.567873e-01 +6.757796e-01 +7.869899e-01 +6.479517e-01 +1.429497e+00 +8.775314e-01 +6.611084e-01 +8.120335e-01 +6.788558e-01 +5.501464e-01 +6.940417e-01 +6.942602e-01 +7.721091e-01 +6.891543e-01
+1.471667e+01 +7.301460e-01 +1.715486e+00 +1.101420e+00 +9.816458e-01 +4.967512e-01 +6.111739e-01 +6.141297e-01 +6.561350e-01 +7.619567e-01 +6.770081e-01 +7.846150e-01 +6.439971e-01 +1.445234e+00 +8.714359e-01 +6.728127e-01 +8.088651e-01 +6.770839e-01 +5.528900e-01 +6.996548e-01 +6.960822e-01 +7.719267e-01 +6.862899e-01
+1.473333e+01 +7.255884e-01 +1.727974e+00 +1.097445e+00 +9.897485e-01 +4.974208e-01 +6.116265e-01 +6.160557e-01 +6.589789e-01 +7.651430e-01 +6.767530e-01 +7.809324e-01 +6.399663e-01 +1.462332e+00 +8.676277e-01 +6.848197e-01 +8.055518e-01 +6.781828e-01 +5.546767e-01 +7.060824e-01 +6.952236e-01 +7.703685e-01 +6.822934e-01
+1.475000e+01 +7.207480e-01 +1.735146e+00 +1.104803e+00 +9.964053e-01 +4.971613e-01 +6.125990e-01 +6.201264e-01 +6.630156e-01 +7.645460e-01 +6.757306e-01 +7.775688e-01 +6.354759e-01 +1.473471e+00 +8.728939e-01 +6.943081e-01 +8.016378e-01 +6.791133e-01 +5.585028e-01 +7.173139e-01 +6.919614e-01 +7.682963e-01 +6.788523e-01
+1.476667e+01 +7.159392e-01 +1.746103e+00 +1.125187e+00 +1.002501e+00 +4.963752e-01 +6.131543e-01 +6.246998e-01 +6.677565e-01 +7.628135e-01 +6.745577e-01 +7.744808e-01 +6.309608e-01 +1.487524e+00 +8.886447e-01 +7.033773e-01 +7.971211e-01 +6.798103e-01 +5.635548e-01 +7.320835e-01 +6.886878e-01 +7.682387e-01 +6.755188e-01
+1.478333e+01 +7.116951e-01 +1.761921e+00 +1.143420e+00 +1.013910e+00 +4.956880e-01 +6.128799e-01 +6.272099e-01 +6.708971e-01 +7.610596e-01 +6.743906e-01 +7.714794e-01 +6.271104e-01 +1.506241e+00 +9.027558e-01 +7.174354e-01 +7.927048e-01 +6.808488e-01 +5.666370e-01 +7.437639e-01 +6.856664e-01 +7.688932e-01 +6.724707e-01
+1.480000e+01 +7.079205e-01 +1.782018e+00 +1.179062e+00 +1.021894e+00 +4.957475e-01 +6.140848e-01 +6.307997e-01 +6.737731e-01 +7.594707e-01 +6.742420e-01 +7.681926e-01 +6.231108e-01 +1.528409e+00 +9.311734e-01 +7.273457e-01 +7.899653e-01 +6.839851e-01 +5.726155e-01 +7.591169e-01 +6.842398e-01 +7.726373e-01 +6.690018e-01
+1.481667e+01 +7.031532e-01 +1.795308e+00 +1.207210e+00 +1.030387e+00 +4.962451e-01 +6.142029e-01 +6.320844e-01 +6.751503e-01 +7.578592e-01 +6.737123e-01 +7.654158e-01 +6.187932e-01 +1.544099e+00 +9.536847e-01 +7.378332e-01 +7.880773e-01 +6.845659e-01 +5.759400e-01 +7.691020e-01 +6.808178e-01 +7.756293e-01 +6.677959e-01
+1.483333e+01 +6.984632e-01 +1.801648e+00 +1.227410e+00 +1.037953e+00 +4.965313e-01 +6.155352e-01 +6.352432e-01 +6.753420e-01 +7.565681e-01 +6.742340e-01 +7.622699e-01 +6.147916e-01 +1.553570e+00 +9.697466e-01 +7.484227e-01 +7.849947e-01 +6.861360e-01 +5.798547e-01 +7.751815e-01 +6.772493e-01 +7.797266e-01 +6.659853e-01
+1.485000e+01 +6.942399e-01 +1.804657e+00 +1.238078e+00 +1.042219e+00 +4.956184e-01 +6.174770e-01 +6.401152e-01 +6.782138e-01 +7.590278e-01 +6.732166e-01 +7.605190e-01 +6.114419e-01 +1.558893e+00 +9.777339e-01 +7.566041e-01 +7.803322e-01 +6.884594e-01 +5.840322e-01 +7.840156e-01 +6.761311e-01 +7.805146e-01 +6.642822e-01
+1.486667e+01 +6.896653e-01 +1.802940e+00 +1.258328e+00 +1.047479e+00 +4.947658e-01 +6.183989e-01 +6.438323e-01 +6.817883e-01 +7.584410e-01 +6.713624e-01 +7.605761e-01 +6.075147e-01 +1.559610e+00 +9.935782e-01 +7.644742e-01 +7.760355e-01 +6.893929e-01 +5.872057e-01 +7.961624e-01 +6.736813e-01 +7.807541e-01 +6.644096e-01
+1.488333e+01 +6.850293e-01 +1.800402e+00 +1.277729e+00 +1.048844e+00 +4.941688e-01 +6.193533e-01 +6.446568e-01 +6.826836e-01 +7.567774e-01 +6.694802e-01 +7.623321e-01 +6.031436e-01 +1.559596e+00 +1.009242e+00 +7.685548e-01 +7.723840e-01 +6.909533e-01 +5.872248e-01 +8.039952e-01 +6.714479e-01 +7.798620e-01 +6.671891e-01
+1.490000e+01 +6.806221e-01 +1.795140e+00 +1.289667e+00 +1.047485e+00 +4.928057e-01 +6.191334e-01 +6.447330e-01 +6.834293e-01 +7.562544e-01 +6.683115e-01 +7.646892e-01 +5.988440e-01 +1.556314e+00 +1.018972e+00 +7.698834e-01 +7.678741e-01 +6.909998e-01 +5.862842e-01 +8.099362e-01 +6.713940e-01 +7.792998e-01 +6.691499e-01
+1.491667e+01 +6.762919e-01 +1.788863e+00 +1.297091e+00 +1.045897e+00 +4.915208e-01 +6.214125e-01 +6.458494e-01 +6.822850e-01 +7.552114e-01 +6.663092e-01 +7.639450e-01 +5.946395e-01 +1.551135e+00 +1.025035e+00 +7.692499e-01 +7.639420e-01 +6.941897e-01 +5.869988e-01 +8.115722e-01 +6.700976e-01 +7.775048e-01 +6.686946e-01
+1.493333e+01 +6.721602e-01 +1.787432e+00 +1.302475e+00 +1.042184e+00 +4.903465e-01 +6.225794e-01 +6.464862e-01 +6.811468e-01 +7.549818e-01 +6.655216e-01 +7.614119e-01 +5.907746e-01 +1.550021e+00 +1.029222e+00 +7.667539e-01 +7.604401e-01 +6.951274e-01 +5.892413e-01 +8.121567e-01 +6.686948e-01 +7.783158e-01 +6.658852e-01
+1.495000e+01 +6.685977e-01 +1.784128e+00 +1.317960e+00 +1.040638e+00 +4.900940e-01 +6.237307e-01 +6.465094e-01 +6.791982e-01 +7.543007e-01 +6.661529e-01 +7.589645e-01 +5.871705e-01 +1.547411e+00 +1.041686e+00 +7.653493e-01 +7.590771e-01 +6.959875e-01 +5.912652e-01 +8.126003e-01 +6.685055e-01 +7.825962e-01 +6.629972e-01
+1.496667e+01 +6.659281e-01 +1.773797e+00 +1.337095e+00 +1.040444e+00 +4.910934e-01 +6.251946e-01 +6.451070e-01 +6.768782e-01 +7.534312e-01 +6.674176e-01 +7.556910e-01 +5.843404e-01 +1.538210e+00 +1.057388e+00 +7.645458e-01 +7.611286e-01 +6.964206e-01 +5.912282e-01 +8.121992e-01 +6.677378e-01 +7.878830e-01 +6.608859e-01
+1.498333e+01 +6.623701e-01 +1.763350e+00 +1.355339e+00 +1.040947e+00 +4.921100e-01 +6.264018e-01 +6.439343e-01 +6.742001e-01 +7.538282e-01 +6.690164e-01 +7.524455e-01 +5.810607e-01 +1.528145e+00 +1.072713e+00 +7.638868e-01 +7.637021e-01 +6.951668e-01 +5.916679e-01 +8.092133e-01 +6.698035e-01 +7.937538e-01 +6.586971e-01
+1.500000e+01 +6.587246e-01 +1.753285e+00 +1.366429e+00 +1.042138e+00 +4.925399e-01 +6.272082e-01 +6.431380e-01 +6.717996e-01 +7.529300e-01 +6.694383e-01 +7.491612e-01 +5.779176e-01 +1.518258e+00 +1.082035e+00 +7.640511e-01 +7.649886e-01 +6.928099e-01 +5.925885e-01 +8.070904e-01 +6.692301e-01 +7.969009e-01 +6.563868e-01
+1.501667e+01 +6.552433e-01 +1.750773e+00 +1.375895e+00 +1.040813e+00 +4.936909e-01 +6.273737e-01 +6.411950e-01 +6.692325e-01 +7.523742e-01 +6.683197e-01 +7.463255e-01 +5.745530e-01 +1.514390e+00 +1.090272e+00 +7.610728e-01 +7.693134e-01 +6.909683e-01 +5.927247e-01 +8.046442e-01 +6.689029e-01 +7.964694e-01 +6.550517e-01
+1.503333e+01 +6.528911e-01 +1.753417e+00 +1.389179e+00 +1.038886e+00 +4.950946e-01 +6.271400e-01 +6.398485e-01 +6.664645e-01 +7.515436e-01 +6.682331e-01 +7.432368e-01 +5.720428e-01 +1.514653e+00 +1.101687e+00 +7.576632e-01 +7.748039e-01 +6.887298e-01 +5.946279e-01 +8.020371e-01 +6.688533e-01 +7.981827e-01 +6.533362e-01
+1.505000e+01 +6.491794e-01 +1.748066e+00 +1.394220e+00 +1.035924e+00 +4.965187e-01 +6.304104e-01 +6.388045e-01 +6.635655e-01 +7.505500e-01 +6.694444e-01 +7.400560e-01 +5.683588e-01 +1.508819e+00 +1.106034e+00 +7.539614e-01 +7.784037e-01 +6.895067e-01 +5.954971e-01 +7.989132e-01 +6.675932e-01 +8.004549e-01 +6.502523e-01
+1.506667e+01 +6.453162e-01 +1.738837e+00 +1.396555e+00 +1.034752e+00 +4.979751e-01 +6.337712e-01 +6.378586e-01 +6.609575e-01 +7.495123e-01 +6.698381e-01 +7.368961e-01 +5.645989e-01 +1.499956e+00 +1.108015e+00 +7.513959e-01 +7.813898e-01 +6.903033e-01 +5.957701e-01 +7.961032e-01 +6.656056e-01 +8.013571e-01 +6.474090e-01
+1.508333e+01 +6.413403e-01 +1.725777e+00 +1.409455e+00 +1.034600e+00 +4.985409e-01 +6.371953e-01 +6.374265e-01 +6.582263e-01 +7.476000e-01 +6.706209e-01 +7.335139e-01 +5.608644e-01 +1.488434e+00 +1.118727e+00 +7.507467e-01 +7.809958e-01 +6.917222e-01 +5.956506e-01 +7.940118e-01 +6.646531e-01 +8.043677e-01 +6.447778e-01
+1.510000e+01 +6.376871e-01 +1.715439e+00 +1.415346e+00 +1.034490e+00 +4.987584e-01 +6.416931e-01 +6.394976e-01 +6.562086e-01 +7.451694e-01 +6.707234e-01 +7.301028e-01 +5.574512e-01 +1.478684e+00 +1.123448e+00 +7.493068e-01 +7.809847e-01 +6.933358e-01 +5.993977e-01 +7.941270e-01 +6.611981e-01 +8.055031e-01 +6.415986e-01
+1.511667e+01 +6.336694e-01 +1.702562e+00 +1.424018e+00 +1.031221e+00 +4.979507e-01 +6.464633e-01 +6.419686e-01 +6.539532e-01 +7.431035e-01 +6.708270e-01 +7.266733e-01 +5.539932e-01 +1.467487e+00 +1.130540e+00 +7.470316e-01 +7.773527e-01 +6.960314e-01 +6.022963e-01 +7.927648e-01 +6.589093e-01 +8.075890e-01 +6.389925e-01
+1.513333e+01 +6.302319e-01 +1.690069e+00 +1.427516e+00 +1.029794e+00 +4.971195e-01 +6.479409e-01 +6.423944e-01 +6.524856e-01 +7.409321e-01 +6.698338e-01 +7.234359e-01 +5.511657e-01 +1.456741e+00 +1.133289e+00 +7.462131e-01 +7.736885e-01 +6.955055e-01 +6.030561e-01 +7.928852e-01 +6.552291e-01 +8.073218e-01 +6.365622e-01
+1.515000e+01 +6.262146e-01 +1.679195e+00 +1.436820e+00 +1.028339e+00 +4.961964e-01 +6.484923e-01 +6.413315e-01 +6.505019e-01 +7.380108e-01 +6.686954e-01 +7.201280e-01 +5.475228e-01 +1.447833e+00 +1.140906e+00 +7.460606e-01 +7.696995e-01 +6.954169e-01 +6.012350e-01 +7.928976e-01 +6.521493e-01 +8.072210e-01 +6.342160e-01
+1.516667e+01 +6.225970e-01 +1.670880e+00 +1.455484e+00 +1.025618e+00 +4.949590e-01 +6.490503e-01 +6.402696e-01 +6.483122e-01 +7.347249e-01 +6.675554e-01 +7.170484e-01 +5.443571e-01 +1.441076e+00 +1.156738e+00 +7.456052e-01 +7.653458e-01 +6.959767e-01 +5.989714e-01 +7.918375e-01 +6.506180e-01 +8.085616e-01 +6.333381e-01
+1.518333e+01 +6.192257e-01 +1.662594e+00 +1.467745e+00 +1.022740e+00 +4.936570e-01 +6.481905e-01 +6.388063e-01 +6.462964e-01 +7.321331e-01 +6.679816e-01 +7.137549e-01 +5.413897e-01 +1.434527e+00 +1.167417e+00 +7.455375e-01 +7.607317e-01 +6.942949e-01 +5.966753e-01 +7.891180e-01 +6.497015e-01 +8.125064e-01 +6.309394e-01
+1.520000e+01 +6.154226e-01 +1.656069e+00 +1.481993e+00 +1.020956e+00 +4.924742e-01 +6.472898e-01 +6.372433e-01 +6.445299e-01 +7.294155e-01 +6.691162e-01 +7.107836e-01 +5.379129e-01 +1.429805e+00 +1.179604e+00 +7.464979e-01 +7.562804e-01 +6.929692e-01 +5.942076e-01 +7.876510e-01 +6.491917e-01 +8.173033e-01 +6.279373e-01
+1.521667e+01 +6.114469e-01 +1.646178e+00 +1.504631e+00 +1.018021e+00 +4.913473e-01 +6.463089e-01 +6.379877e-01 +6.437373e-01 +7.277324e-01 +6.678475e-01 +7.075788e-01 +5.341582e-01 +1.421637e+00 +1.199124e+00 +7.452453e-01 +7.527761e-01 +6.913083e-01 +5.937811e-01 +7.887967e-01 +6.521674e-01 +8.178617e-01 +6.255398e-01
+1.523333e+01 +6.080001e-01 +1.637629e+00 +1.525270e+00 +1.014288e+00 +4.901688e-01 +6.471640e-01 +6.408903e-01 +6.428261e-01 +7.263567e-01 +6.668236e-01 +7.043876e-01 +5.308010e-01 +1.414764e+00 +1.217286e+00 +7.431100e-01 +7.487377e-01 +6.918625e-01 +5.959459e-01 +7.887415e-01 +6.565185e-01 +8.181284e-01 +6.229848e-01
+1.525000e+01 +6.050201e-01 +1.630311e+00 +1.538449e+00 +1.009158e+00 +4.888996e-01 +6.479078e-01 +6.441985e-01 +6.427737e-01 +7.256998e-01 +6.676449e-01 +7.019463e-01 +5.279989e-01 +1.408845e+00 +1.228933e+00 +7.398572e-01 +7.444785e-01 +6.915773e-01 +5.998012e-01 +7.883080e-01 +6.596880e-01 +8.211068e-01 +6.205201e-01
+1.526667e+01 +6.022489e-01 +1.625468e+00 +1.546316e+00 +1.005275e+00 +4.879239e-01 +6.486723e-01 +6.483852e-01 +6.423725e-01 +7.248771e-01 +6.680886e-01 +6.998360e-01 +5.251322e-01 +1.405583e+00 +1.236108e+00 +7.377173e-01 +7.406361e-01 +6.914233e-01 +6.046549e-01 +7.873253e-01 +6.640651e-01 +8.222190e-01 +6.170250e-01
+1.528333e+01 +5.985681e-01 +1.617527e+00 +1.546015e+00 +1.002367e+00 +4.872913e-01 +6.491476e-01 +6.544773e-01 +6.434500e-01 +7.254195e-01 +6.679177e-01 +6.978870e-01 +5.215658e-01 +1.399521e+00 +1.236458e+00 +7.365637e-01 +7.373162e-01 +6.912806e-01 +6.098778e-01 +7.862845e-01 +6.688055e-01 +8.218442e-01 +6.136226e-01
+1.530000e+01 +5.949573e-01 +1.610712e+00 +1.547416e+00 +9.980749e-01 +4.867566e-01 +6.471959e-01 +6.585707e-01 +6.431659e-01 +7.244324e-01 +6.665864e-01 +6.952075e-01 +5.181174e-01 +1.394316e+00 +1.238283e+00 +7.343507e-01 +7.343137e-01 +6.882596e-01 +6.142870e-01 +7.837958e-01 +6.714947e-01 +8.196692e-01 +6.103827e-01
+1.531667e+01 +5.913754e-01 +1.601570e+00 +1.546154e+00 +9.944468e-01 +4.868402e-01 +6.450502e-01 +6.609050e-01 +6.428139e-01 +7.225465e-01 +6.664384e-01 +6.934506e-01 +5.146886e-01 +1.387061e+00 +1.237656e+00 +7.324861e-01 +7.324291e-01 +6.849945e-01 +6.165899e-01 +7.813489e-01 +6.718989e-01 +8.197539e-01 +6.070657e-01
+1.533333e+01 +5.875992e-01 +1.590193e+00 +1.549118e+00 +9.930056e-01 +4.865364e-01 +6.422920e-01 +6.608429e-01 +6.427540e-01 +7.200533e-01 +6.655597e-01 +6.924742e-01 +5.111370e-01 +1.377455e+00 +1.240286e+00 +7.319017e-01 +7.302104e-01 +6.811242e-01 +6.158145e-01 +7.813680e-01 +6.715758e-01 +8.197246e-01 +6.039563e-01
+1.535000e+01 +5.839558e-01 +1.579421e+00 +1.546948e+00 +9.940815e-01 +4.869002e-01 +6.399448e-01 +6.602333e-01 +6.438364e-01 +7.182461e-01 +6.632441e-01 +6.911437e-01 +5.076837e-01 +1.367333e+00 +1.238642e+00 +7.314721e-01 +7.309603e-01 +6.785183e-01 +6.140425e-01 +7.821378e-01 +6.709097e-01 +8.170132e-01 +6.012305e-01
+1.536667e+01 +5.805965e-01 +1.580235e+00 +1.545948e+00 +9.950617e-01 +4.882594e-01 +6.374235e-01 +6.582609e-01 +6.442316e-01 +7.174875e-01 +6.609706e-01 +6.891215e-01 +5.042601e-01 +1.365206e+00 +1.238065e+00 +7.289109e-01 +7.377493e-01 +6.766324e-01 +6.110049e-01 +7.813885e-01 +6.724901e-01 +8.142157e-01 +5.979892e-01
+1.538333e+01 +5.771296e-01 +1.582177e+00 +1.550212e+00 +9.931906e-01 +4.891382e-01 +6.355275e-01 +6.556341e-01 +6.451160e-01 +7.169856e-01 +6.587944e-01 +6.879698e-01 +5.009615e-01 +1.364469e+00 +1.242129e+00 +7.262688e-01 +7.422068e-01 +6.748859e-01 +6.076391e-01 +7.808462e-01 +6.749057e-01 +8.125832e-01 +5.956981e-01
+1.540000e+01 +5.751615e-01 +1.595201e+00 +1.551706e+00 +9.907711e-01 +4.903165e-01 +6.340914e-01 +6.526826e-01 +6.450519e-01 +7.167829e-01 +6.562960e-01 +6.861437e-01 +4.988813e-01 +1.372611e+00 +1.244243e+00 +7.231353e-01 +7.492685e-01 +6.740741e-01 +6.055005e-01 +7.778259e-01 +6.771367e-01 +8.102026e-01 +5.937677e-01
+1.541667e+01 +5.742408e-01 +1.624800e+00 +1.559260e+00 +9.902755e-01 +4.915488e-01 +6.341118e-01 +6.499366e-01 +6.433304e-01 +7.157904e-01 +6.542072e-01 +6.868301e-01 +4.978065e-01 +1.394323e+00 +1.251645e+00 +7.211349e-01 +7.578734e-01 +6.767637e-01 +6.059479e-01 +7.739308e-01 +6.788227e-01 +8.091767e-01 +5.940761e-01
+1.543333e+01 +5.728091e-01 +1.679815e+00 +1.562621e+00 +9.867174e-01 +4.926942e-01 +6.365532e-01 +6.472797e-01 +6.411197e-01 +7.169825e-01 +6.517940e-01 +6.869047e-01 +4.958902e-01 +1.438581e+00 +1.255773e+00 +7.186562e-01 +7.682421e-01 +6.847765e-01 +6.074212e-01 +7.693553e-01 +6.831414e-01 +8.059750e-01 +5.934928e-01
+1.545000e+01 +5.713992e-01 +1.746965e+00 +1.564443e+00 +9.850553e-01 +4.942103e-01 +6.375486e-01 +6.444428e-01 +6.388343e-01 +7.179870e-01 +6.499469e-01 +6.872043e-01 +4.937828e-01 +1.492663e+00 +1.258592e+00 +7.182899e-01 +7.827986e-01 +6.917319e-01 +6.077690e-01 +7.653723e-01 +6.877587e-01 +8.026544e-01 +5.929224e-01
+1.546667e+01 +5.692124e-01 +1.797991e+00 +1.567503e+00 +9.827535e-01 +4.947957e-01 +6.396830e-01 +6.416147e-01 +6.369532e-01 +7.188030e-01 +6.491567e-01 +6.890312e-01 +4.911749e-01 +1.533496e+00 +1.262479e+00 +7.170685e-01 +7.910291e-01 +6.999138e-01 +6.077368e-01 +7.620516e-01 +6.923442e-01 +8.008388e-01 +5.935576e-01
+1.548333e+01 +5.681152e-01 +1.872691e+00 +1.558341e+00 +9.811577e-01 +4.964200e-01 +6.429585e-01 +6.389196e-01 +6.351641e-01 +7.194398e-01 +6.482064e-01 +6.878906e-01 +4.892347e-01 +1.593828e+00 +1.255461e+00 +7.160014e-01 +8.066771e-01 +7.120652e-01 +6.074451e-01 +7.578719e-01 +6.942381e-01 +7.987816e-01 +5.913866e-01
+1.550000e+01 +5.667031e-01 +1.931060e+00 +1.547951e+00 +9.798364e-01 +4.988453e-01 +6.465143e-01 +6.365077e-01 +6.326188e-01 +7.211727e-01 +6.490261e-01 +6.859122e-01 +4.869321e-01 +1.640135e+00 +1.247082e+00 +7.155695e-01 +8.227742e-01 +7.219885e-01 +6.056419e-01 +7.533288e-01 +6.960042e-01 +7.989000e-01 +5.885777e-01
+1.551667e+01 +5.653204e-01 +1.972779e+00 +1.537657e+00 +9.784151e-01 +5.014718e-01 +6.497312e-01 +6.339047e-01 +6.299436e-01 +7.228552e-01 +6.500655e-01 +6.831306e-01 +4.846385e-01 +1.672329e+00 +1.238760e+00 +7.136884e-01 +8.365297e-01 +7.298152e-01 +6.040309e-01 +7.488434e-01 +6.969949e-01 +7.987022e-01 +5.855152e-01
+1.553333e+01 +5.635155e-01 +2.000568e+00 +1.528661e+00 +9.776672e-01 +5.048791e-01 +6.552773e-01 +6.317417e-01 +6.273032e-01 +7.244838e-01 +6.521387e-01 +6.802191e-01 +4.820860e-01 +1.692443e+00 +1.231445e+00 +7.111833e-01 +8.508352e-01 +7.378958e-01 +6.019973e-01 +7.443880e-01 +6.970816e-01 +7.999764e-01 +5.826776e-01
+1.555000e+01 +5.625254e-01 +2.018697e+00 +1.524436e+00 +9.769908e-01 +5.095740e-01 +6.604894e-01 +6.301573e-01 +6.247964e-01 +7.289019e-01 +6.537099e-01 +6.771709e-01 +4.801125e-01 +1.704445e+00 +1.228404e+00 +7.092406e-01 +8.676636e-01 +7.445236e-01 +5.988741e-01 +7.401321e-01 +7.000299e-01 +7.998974e-01 +5.801865e-01
+1.556667e+01 +5.614975e-01 +2.034164e+00 +1.515233e+00 +9.742529e-01 +5.128092e-01 +6.631518e-01 +6.279699e-01 +6.232318e-01 +7.357551e-01 +6.562022e-01 +6.745208e-01 +4.781041e-01 +1.714830e+00 +1.220984e+00 +7.066854e-01 +8.788804e-01 +7.479958e-01 +5.959402e-01 +7.383940e-01 +7.034465e-01 +8.009061e-01 +5.776184e-01
+1.558333e+01 +5.606442e-01 +2.048016e+00 +1.503971e+00 +9.717397e-01 +5.151358e-01 +6.650111e-01 +6.269421e-01 +6.221975e-01 +7.407108e-01 +6.582793e-01 +6.726878e-01 +4.762288e-01 +1.724087e+00 +1.211817e+00 +7.044848e-01 +8.879731e-01 +7.517841e-01 +5.926099e-01 +7.377078e-01 +7.051838e-01 +8.004666e-01 +5.757748e-01
+1.560000e+01 +5.601280e-01 +2.092167e+00 +1.493324e+00 +9.669111e-01 +5.175485e-01 +6.649669e-01 +6.263811e-01 +6.203179e-01 +7.436336e-01 +6.596622e-01 +6.709982e-01 +4.745529e-01 +1.759502e+00 +1.203373e+00 +7.034784e-01 +9.019416e-01 +7.555539e-01 +5.893422e-01 +7.351876e-01 +7.060679e-01 +7.988193e-01 +5.744109e-01
+1.561667e+01 +5.577325e-01 +2.113216e+00 +1.483413e+00 +9.618740e-01 +5.188245e-01 +6.637842e-01 +6.252856e-01 +6.184602e-01 +7.485843e-01 +6.605254e-01 +6.698938e-01 +4.718254e-01 +1.776237e+00 +1.195570e+00 +7.018952e-01 +9.075481e-01 +7.564874e-01 +5.862634e-01 +7.319662e-01 +7.093594e-01 +7.971421e-01 +5.727637e-01
+1.563333e+01 +5.547205e-01 +2.132902e+00 +1.473536e+00 +9.594917e-01 +5.212757e-01 +6.628783e-01 +6.251236e-01 +6.160593e-01 +7.497884e-01 +6.605051e-01 +6.686701e-01 +4.686762e-01 +1.790376e+00 +1.187548e+00 +6.983090e-01 +9.174909e-01 +7.591292e-01 +5.829847e-01 +7.280858e-01 +7.091250e-01 +7.957026e-01 +5.704324e-01
+1.565000e+01 +5.519913e-01 +2.144643e+00 +1.468025e+00 +9.557549e-01 +5.224457e-01 +6.610020e-01 +6.248314e-01 +6.136363e-01 +7.504092e-01 +6.590821e-01 +6.666502e-01 +4.656869e-01 +1.798603e+00 +1.183556e+00 +6.955580e-01 +9.225116e-01 +7.591981e-01 +5.797797e-01 +7.237908e-01 +7.099867e-01 +7.922690e-01 +5.682357e-01
+1.566667e+01 +5.498634e-01 +2.154118e+00 +1.468355e+00 +9.521587e-01 +5.237418e-01 +6.599763e-01 +6.251630e-01 +6.111386e-01 +7.506301e-01 +6.568246e-01 +6.649268e-01 +4.631656e-01 +1.804715e+00 +1.184646e+00 +6.922940e-01 +9.280630e-01 +7.608796e-01 +5.767662e-01 +7.194605e-01 +7.110773e-01 +7.897822e-01 +5.660543e-01
+1.568333e+01 +5.484769e-01 +2.148479e+00 +1.460253e+00 +9.493434e-01 +5.260270e-01 +6.583334e-01 +6.266124e-01 +6.086678e-01 +7.490032e-01 +6.549824e-01 +6.638514e-01 +4.610573e-01 +1.798372e+00 +1.178293e+00 +6.882388e-01 +9.337887e-01 +7.598508e-01 +5.747014e-01 +7.153022e-01 +7.086717e-01 +7.862256e-01 +5.644132e-01
+1.570000e+01 +5.461827e-01 +2.150208e+00 +1.450474e+00 +9.451810e-01 +5.276418e-01 +6.557764e-01 +6.271657e-01 +6.074133e-01 +7.482587e-01 +6.524622e-01 +6.623666e-01 +4.583965e-01 +1.798005e+00 +1.170461e+00 +6.847872e-01 +9.388057e-01 +7.574958e-01 +5.721590e-01 +7.127854e-01 +7.068474e-01 +7.814027e-01 +5.625287e-01
+1.571667e+01 +5.434610e-01 +2.146811e+00 +1.441617e+00 +9.407473e-01 +5.295621e-01 +6.532423e-01 +6.263918e-01 +6.062855e-01 +7.489743e-01 +6.498661e-01 +6.616476e-01 +4.554912e-01 +1.793811e+00 +1.163432e+00 +6.811206e-01 +9.430219e-01 +7.531464e-01 +5.697752e-01 +7.102701e-01 +7.067401e-01 +7.766780e-01 +5.607668e-01
+1.573333e+01 +5.425650e-01 +2.139028e+00 +1.431585e+00 +9.367404e-01 +5.315818e-01 +6.507297e-01 +6.267493e-01 +6.079204e-01 +7.500558e-01 +6.480240e-01 +6.621088e-01 +4.538692e-01 +1.786226e+00 +1.155399e+00 +6.779208e-01 +9.468661e-01 +7.486386e-01 +5.680244e-01 +7.119057e-01 +7.059713e-01 +7.722897e-01 +5.610211e-01
+1.575000e+01 +5.411446e-01 +2.126770e+00 +1.422634e+00 +9.335393e-01 +5.342362e-01 +6.482349e-01 +6.265309e-01 +6.101087e-01 +7.511762e-01 +6.465965e-01 +6.620209e-01 +4.517757e-01 +1.775259e+00 +1.148311e+00 +6.739498e-01 +9.502196e-01 +7.441815e-01 +5.663952e-01 +7.140507e-01 +7.056016e-01 +7.679510e-01 +5.609827e-01
+1.576667e+01 +5.387509e-01 +2.119363e+00 +1.412512e+00 +9.289268e-01 +5.352100e-01 +6.462481e-01 +6.257937e-01 +6.131970e-01 +7.553218e-01 +6.469476e-01 +6.624155e-01 +4.491711e-01 +1.768412e+00 +1.140081e+00 +6.705145e-01 +9.502628e-01 +7.397664e-01 +5.649141e-01 +7.177951e-01 +7.073516e-01 +7.657648e-01 +5.611022e-01
+1.578333e+01 +5.355683e-01 +2.119564e+00 +1.402767e+00 +9.249628e-01 +5.346585e-01 +6.437930e-01 +6.249361e-01 +6.166023e-01 +7.592782e-01 +6.479734e-01 +6.638635e-01 +4.461405e-01 +1.768258e+00 +1.131857e+00 +6.683805e-01 +9.479184e-01 +7.354397e-01 +5.641651e-01 +7.220595e-01 +7.082981e-01 +7.658738e-01 +5.617494e-01
+1.580000e+01 +5.322628e-01 +2.115119e+00 +1.393047e+00 +9.213181e-01 +5.335016e-01 +6.411464e-01 +6.239933e-01 +6.218063e-01 +7.618514e-01 +6.482688e-01 +6.680814e-01 +4.430938e-01 +1.764494e+00 +1.123742e+00 +6.659447e-01 +9.436735e-01 +7.312583e-01 +5.636090e-01 +7.281446e-01 +7.084920e-01 +7.652698e-01 +5.646665e-01
+1.581667e+01 +5.289853e-01 +2.103252e+00 +1.385534e+00 +9.169591e-01 +5.323945e-01 +6.384142e-01 +6.228507e-01 +6.268688e-01 +7.651400e-01 +6.488404e-01 +6.713656e-01 +4.402069e-01 +1.754547e+00 +1.117358e+00 +6.621839e-01 +9.385498e-01 +7.270764e-01 +5.624763e-01 +7.340564e-01 +7.091767e-01 +7.660090e-01 +5.668026e-01
+1.583333e+01 +5.261883e-01 +2.097846e+00 +1.376333e+00 +9.123165e-01 +5.310302e-01 +6.356223e-01 +6.207055e-01 +6.291407e-01 +7.682012e-01 +6.516022e-01 +6.749580e-01 +4.378195e-01 +1.750319e+00 +1.109673e+00 +6.584814e-01 +9.334529e-01 +7.238356e-01 +5.611675e-01 +7.355495e-01 +7.104854e-01 +7.698773e-01 +5.686849e-01
+1.585000e+01 +5.235313e-01 +2.095341e+00 +1.366717e+00 +9.076288e-01 +5.294778e-01 +6.329240e-01 +6.186424e-01 +6.316842e-01 +7.712923e-01 +6.541503e-01 +6.774261e-01 +4.354594e-01 +1.749403e+00 +1.101502e+00 +6.551709e-01 +9.277902e-01 +7.201740e-01 +5.606736e-01 +7.378168e-01 +7.117553e-01 +7.732035e-01 +5.693676e-01
+1.586667e+01 +5.202635e-01 +2.086486e+00 +1.357876e+00 +9.036294e-01 +5.284694e-01 +6.303506e-01 +6.164048e-01 +6.350416e-01 +7.745354e-01 +6.568210e-01 +6.816958e-01 +4.325027e-01 +1.741804e+00 +1.094060e+00 +6.513792e-01 +9.245189e-01 +7.159563e-01 +5.590130e-01 +7.414373e-01 +7.129996e-01 +7.755398e-01 +5.720756e-01
+1.588333e+01 +5.172233e-01 +2.073213e+00 +1.350359e+00 +9.002947e-01 +5.273878e-01 +6.277984e-01 +6.141119e-01 +6.382464e-01 +7.754837e-01 +6.585037e-01 +6.847707e-01 +4.297942e-01 +1.730411e+00 +1.087263e+00 +6.479217e-01 +9.203095e-01 +7.119172e-01 +5.570349e-01 +7.457473e-01 +7.117767e-01 +7.780052e-01 +5.728491e-01
+1.590000e+01 +5.145962e-01 +2.059448e+00 +1.340699e+00 +8.982820e-01 +5.274177e-01 +6.263345e-01 +6.122117e-01 +6.413086e-01 +7.754257e-01 +6.610202e-01 +6.891829e-01 +4.274818e-01 +1.718450e+00 +1.079183e+00 +6.458078e-01 +9.188638e-01 +7.080751e-01 +5.553924e-01 +7.480705e-01 +7.106792e-01 +7.806279e-01 +5.750869e-01
+1.591667e+01 +5.125388e-01 +2.047857e+00 +1.333480e+00 +8.949319e-01 +5.277263e-01 +6.243159e-01 +6.108148e-01 +6.469867e-01 +7.784852e-01 +6.618065e-01 +6.912725e-01 +4.255608e-01 +1.708502e+00 +1.073025e+00 +6.438587e-01 +9.187360e-01 +7.041344e-01 +5.532461e-01 +7.542947e-01 +7.125805e-01 +7.809011e-01 +5.753372e-01
+1.593333e+01 +5.106438e-01 +2.035854e+00 +1.327472e+00 +8.908922e-01 +5.279474e-01 +6.220800e-01 +6.100130e-01 +6.517693e-01 +7.806787e-01 +6.635505e-01 +6.945623e-01 +4.237010e-01 +1.698196e+00 +1.068247e+00 +6.412351e-01 +9.182541e-01 +7.003068e-01 +5.514474e-01 +7.591805e-01 +7.145441e-01 +7.812968e-01 +5.773190e-01
+1.595000e+01 +5.085602e-01 +2.022345e+00 +1.324929e+00 +8.866976e-01 +5.278888e-01 +6.204751e-01 +6.080770e-01 +6.537013e-01 +7.803222e-01 +6.645230e-01 +6.972661e-01 +4.216097e-01 +1.686484e+00 +1.066950e+00 +6.381089e-01 +9.165685e-01 +6.964931e-01 +5.494137e-01 +7.603044e-01 +7.152659e-01 +7.792637e-01 +5.804620e-01
+1.596667e+01 +5.066364e-01 +2.008926e+00 +1.332829e+00 +8.823280e-01 +5.280887e-01 +6.188957e-01 +6.061030e-01 +6.563040e-01 +7.785584e-01 +6.640443e-01 +7.016350e-01 +4.194688e-01 +1.674951e+00 +1.074156e+00 +6.352337e-01 +9.160328e-01 +6.929753e-01 +5.470603e-01 +7.646543e-01 +7.134061e-01 +7.762717e-01 +5.864557e-01
+1.598333e+01 +5.054766e-01 +1.997297e+00 +1.339230e+00 +8.776358e-01 +5.285561e-01 +6.173254e-01 +6.039506e-01 +6.594610e-01 +7.785354e-01 +6.646177e-01 +7.064488e-01 +4.178534e-01 +1.664748e+00 +1.080329e+00 +6.322369e-01 +9.168310e-01 +6.895299e-01 +5.445446e-01 +7.684262e-01 +7.139244e-01 +7.739742e-01 +5.932519e-01
+1.600000e+01 +5.051772e-01 +1.983121e+00 +1.345591e+00 +8.729526e-01 +5.289527e-01 +6.164438e-01 +6.018010e-01 +6.616012e-01 +7.785532e-01 +6.634217e-01 +7.087079e-01 +4.169167e-01 +1.652618e+00 +1.086567e+00 +6.292760e-01 +9.166455e-01 +6.871135e-01 +5.420963e-01 +7.699515e-01 +7.149892e-01 +7.708529e-01 +5.977296e-01
+1.601667e+01 +5.036305e-01 +1.974856e+00 +1.346428e+00 +8.683329e-01 +5.289245e-01 +6.155793e-01 +5.993070e-01 +6.639950e-01 +7.799539e-01 +6.623306e-01 +7.109033e-01 +4.150486e-01 +1.645387e+00 +1.088265e+00 +6.262890e-01 +9.156777e-01 +6.845789e-01 +5.396352e-01 +7.707291e-01 +7.173382e-01 +7.672491e-01 +6.019731e-01
+1.603333e+01 +5.020526e-01 +1.970832e+00 +1.346137e+00 +8.639645e-01 +5.281079e-01 +6.153263e-01 +5.976035e-01 +6.677506e-01 +7.812791e-01 +6.602620e-01 +7.118113e-01 +4.132254e-01 +1.642610e+00 +1.088725e+00 +6.240721e-01 +9.117847e-01 +6.829925e-01 +5.396061e-01 +7.742842e-01 +7.190009e-01 +7.634788e-01 +6.035433e-01
+1.605000e+01 +4.998817e-01 +1.966568e+00 +1.349552e+00 +8.598657e-01 +5.278325e-01 +6.150911e-01 +5.953557e-01 +6.745318e-01 +7.835434e-01 +6.578143e-01 +7.129154e-01 +4.109601e-01 +1.639831e+00 +1.091739e+00 +6.227379e-01 +9.098735e-01 +6.811896e-01 +5.380678e-01 +7.826260e-01 +7.202500e-01 +7.611003e-01 +6.048589e-01
+1.606667e+01 +4.989734e-01 +1.963209e+00 +1.349136e+00 +8.557362e-01 +5.271878e-01 +6.139897e-01 +5.932312e-01 +6.792777e-01 +7.900932e-01 +6.557253e-01 +7.113754e-01 +4.097162e-01 +1.637995e+00 +1.091446e+00 +6.210973e-01 +9.075910e-01 +6.785106e-01 +5.368270e-01 +7.877135e-01 +7.259072e-01 +7.585349e-01 +6.042278e-01
+1.608333e+01 +4.977310e-01 +1.953532e+00 +1.343879e+00 +8.521121e-01 +5.262082e-01 +6.124149e-01 +5.912577e-01 +6.854687e-01 +7.993096e-01 +6.534220e-01 +7.102084e-01 +4.082371e-01 +1.630933e+00 +1.087743e+00 +6.194534e-01 +9.032139e-01 +6.759527e-01 +5.356310e-01 +7.921696e-01 +7.357966e-01 +7.545059e-01 +6.034888e-01
+1.610000e+01 +4.961191e-01 +1.940887e+00 +1.337476e+00 +8.477945e-01 +5.261012e-01 +6.106260e-01 +5.897520e-01 +6.902877e-01 +8.041404e-01 +6.505905e-01 +7.087847e-01 +4.063790e-01 +1.620826e+00 +1.083069e+00 +6.163686e-01 +9.007208e-01 +6.728121e-01 +5.346569e-01 +7.946512e-01 +7.414093e-01 +7.500610e-01 +6.020950e-01
+1.611667e+01 +4.944334e-01 +1.931673e+00 +1.332670e+00 +8.442239e-01 +5.265568e-01 +6.084568e-01 +5.887025e-01 +6.961292e-01 +8.065668e-01 +6.480187e-01 +7.076466e-01 +4.044194e-01 +1.614300e+00 +1.079145e+00 +6.141883e-01 +8.984223e-01 +6.700717e-01 +5.343343e-01 +8.003157e-01 +7.431198e-01 +7.466589e-01 +6.003349e-01
+1.613333e+01 +4.922202e-01 +1.920102e+00 +1.328510e+00 +8.407735e-01 +5.271876e-01 +6.060073e-01 +5.882283e-01 +7.024931e-01 +8.117824e-01 +6.459841e-01 +7.059966e-01 +4.021461e-01 +1.605745e+00 +1.075852e+00 +6.114264e-01 +8.958111e-01 +6.666549e-01 +5.345749e-01 +8.054363e-01 +7.480101e-01 +7.443823e-01 +5.983817e-01
+1.615000e+01 +4.903616e-01 +1.906753e+00 +1.320572e+00 +8.377894e-01 +5.282791e-01 +6.035709e-01 +5.891533e-01 +7.073107e-01 +8.151538e-01 +6.439465e-01 +7.042675e-01 +4.001293e-01 +1.595360e+00 +1.069364e+00 +6.086743e-01 +8.946920e-01 +6.629038e-01 +5.359548e-01 +8.083832e-01 +7.512431e-01 +7.414730e-01 +5.958698e-01
+1.616667e+01 +4.882771e-01 +1.893025e+00 +1.316343e+00 +8.353254e-01 +5.297196e-01 +6.012075e-01 +5.883619e-01 +7.095096e-01 +8.164912e-01 +6.432161e-01 +7.015964e-01 +3.980799e-01 +1.584177e+00 +1.065685e+00 +6.059099e-01 +8.944598e-01 +6.594932e-01 +5.347609e-01 +8.087618e-01 +7.518253e-01 +7.416370e-01 +5.929941e-01
+1.618333e+01 +4.866679e-01 +1.878722e+00 +1.309081e+00 +8.345338e-01 +5.312583e-01 +5.987583e-01 +5.868083e-01 +7.108198e-01 +8.196228e-01 +6.419715e-01 +6.984812e-01 +3.965290e-01 +1.572447e+00 +1.059359e+00 +6.041193e-01 +8.945045e-01 +6.556991e-01 +5.327602e-01 +8.085232e-01 +7.536000e-01 +7.406087e-01 +5.900120e-01
+1.620000e+01 +4.847924e-01 +1.864735e+00 +1.302135e+00 +8.313091e-01 +5.321456e-01 +5.964835e-01 +5.852414e-01 +7.108733e-01 +8.176168e-01 +6.397633e-01 +6.954730e-01 +3.946591e-01 +1.560397e+00 +1.053520e+00 +6.010289e-01 +8.940632e-01 +6.520652e-01 +5.305433e-01 +8.066136e-01 +7.511572e-01 +7.370480e-01 +5.874104e-01
+1.621667e+01 +4.819476e-01 +1.853363e+00 +1.296997e+00 +8.296325e-01 +5.329578e-01 +5.940094e-01 +5.838939e-01 +7.094354e-01 +8.145758e-01 +6.377139e-01 +6.922956e-01 +3.920612e-01 +1.550100e+00 +1.049271e+00 +5.983959e-01 +8.941379e-01 +6.488427e-01 +5.280891e-01 +8.038241e-01 +7.476597e-01 +7.338783e-01 +5.845056e-01
+1.623333e+01 +4.791296e-01 +1.845635e+00 +1.290224e+00 +8.309103e-01 +5.347450e-01 +5.920821e-01 +5.830324e-01 +7.080729e-01 +8.109204e-01 +6.351576e-01 +6.891287e-01 +3.894407e-01 +1.542169e+00 +1.043623e+00 +5.964206e-01 +8.979016e-01 +6.474027e-01 +5.256022e-01 +8.018786e-01 +7.435248e-01 +7.295669e-01 +5.813436e-01
+1.625000e+01 +4.763010e-01 +1.835143e+00 +1.292190e+00 +8.307132e-01 +5.356223e-01 +5.898878e-01 +5.818525e-01 +7.067071e-01 +8.073356e-01 +6.326781e-01 +6.861883e-01 +3.868757e-01 +1.532629e+00 +1.045280e+00 +5.943523e-01 +8.978569e-01 +6.450680e-01 +5.233140e-01 +8.010134e-01 +7.398101e-01 +7.263696e-01 +5.789734e-01
+1.626667e+01 +4.736244e-01 +1.826048e+00 +1.297397e+00 +8.286411e-01 +5.356569e-01 +5.886769e-01 +5.832113e-01 +7.055416e-01 +8.036412e-01 +6.306311e-01 +6.832194e-01 +3.845899e-01 +1.524924e+00 +1.049476e+00 +5.919447e-01 +8.952429e-01 +6.441198e-01 +5.234278e-01 +8.007549e-01 +7.354656e-01 +7.247565e-01 +5.767789e-01
+1.628333e+01 +4.708540e-01 +1.822909e+00 +1.294911e+00 +8.269638e-01 +5.355495e-01 +5.872519e-01 +5.835341e-01 +7.034953e-01 +8.003111e-01 +6.283261e-01 +6.801673e-01 +3.821759e-01 +1.522375e+00 +1.047268e+00 +5.897473e-01 +8.937395e-01 +6.428939e-01 +5.231701e-01 +7.985126e-01 +7.310832e-01 +7.217697e-01 +5.741354e-01
+1.630000e+01 +4.680711e-01 +1.816788e+00 +1.288997e+00 +8.269117e-01 +5.368680e-01 +5.859739e-01 +5.838555e-01 +7.012599e-01 +7.977545e-01 +6.269217e-01 +6.770611e-01 +3.798204e-01 +1.516746e+00 +1.042160e+00 +5.880675e-01 +8.958443e-01 +6.418415e-01 +5.220523e-01 +7.953229e-01 +7.272191e-01 +7.194830e-01 +5.711762e-01
+1.631667e+01 +4.655821e-01 +1.821685e+00 +1.282747e+00 +8.263547e-01 +5.375830e-01 +5.844606e-01 +5.837060e-01 +6.996712e-01 +7.956330e-01 +6.254663e-01 +6.742030e-01 +3.779407e-01 +1.520714e+00 +1.036776e+00 +5.868408e-01 +8.969785e-01 +6.411988e-01 +5.213543e-01 +7.933231e-01 +7.238691e-01 +7.170740e-01 +5.680667e-01
+1.633333e+01 +4.629670e-01 +1.832426e+00 +1.276920e+00 +8.243135e-01 +5.383866e-01 +5.833611e-01 +5.845105e-01 +6.988159e-01 +7.952362e-01 +6.243853e-01 +6.721052e-01 +3.758692e-01 +1.529951e+00 +1.031619e+00 +5.850548e-01 +8.993344e-01 +6.399832e-01 +5.224866e-01 +7.919821e-01 +7.212658e-01 +7.157504e-01 +5.656427e-01
+1.635000e+01 +4.602984e-01 +1.835099e+00 +1.269092e+00 +8.224324e-01 +5.385617e-01 +5.820416e-01 +5.853485e-01 +6.973260e-01 +7.931055e-01 +6.222503e-01 +6.700514e-01 +3.735384e-01 +1.532113e+00 +1.024976e+00 +5.823489e-01 +8.996629e-01 +6.385766e-01 +5.237523e-01 +7.895376e-01 +7.179786e-01 +7.125076e-01 +5.629878e-01
+1.636667e+01 +4.577046e-01 +1.827778e+00 +1.260951e+00 +8.202660e-01 +5.387071e-01 +5.808123e-01 +5.865649e-01 +6.967368e-01 +7.922616e-01 +6.202296e-01 +6.688583e-01 +3.712099e-01 +1.525574e+00 +1.018197e+00 +5.793654e-01 +8.990067e-01 +6.365585e-01 +5.246709e-01 +7.876883e-01 +7.160856e-01 +7.091815e-01 +5.611093e-01
+1.638333e+01 +4.551048e-01 +1.817110e+00 +1.253437e+00 +8.173090e-01 +5.381851e-01 +5.795099e-01 +5.876217e-01 +6.966733e-01 +7.918352e-01 +6.192804e-01 +6.679932e-01 +3.689564e-01 +1.516106e+00 +1.011658e+00 +5.763864e-01 +8.964425e-01 +6.350616e-01 +5.245475e-01 +7.873807e-01 +7.141444e-01 +7.076298e-01 +5.588849e-01
+1.640000e+01 +4.525922e-01 +1.807711e+00 +1.248351e+00 +8.163566e-01 +5.375609e-01 +5.794398e-01 +5.890565e-01 +6.975332e-01 +7.901310e-01 +6.188643e-01 +6.690963e-01 +3.669100e-01 +1.507538e+00 +1.007139e+00 +5.745946e-01 +8.939287e-01 +6.366697e-01 +5.236643e-01 +7.889293e-01 +7.118631e-01 +7.065718e-01 +5.580700e-01
+1.641667e+01 +4.501840e-01 +1.794639e+00 +1.247464e+00 +8.148817e-01 +5.364205e-01 +5.803956e-01 +5.919280e-01 +6.973511e-01 +7.881098e-01 +6.203717e-01 +6.716782e-01 +3.649373e-01 +1.496283e+00 +1.005836e+00 +5.727282e-01 +8.894058e-01 +6.384753e-01 +5.245893e-01 +7.901982e-01 +7.096297e-01 +7.095407e-01 +5.576066e-01
+1.643333e+01 +4.476024e-01 +1.782551e+00 +1.241056e+00 +8.140576e-01 +5.368457e-01 +5.810966e-01 +5.974994e-01 +6.971669e-01 +7.860345e-01 +6.214164e-01 +6.742777e-01 +3.625391e-01 +1.486731e+00 +1.000358e+00 +5.714733e-01 +8.870909e-01 +6.378331e-01 +5.296125e-01 +7.898728e-01 +7.066412e-01 +7.097081e-01 +5.586158e-01
+1.645000e+01 +4.451987e-01 +1.769008e+00 +1.237535e+00 +8.134809e-01 +5.371237e-01 +5.829690e-01 +6.040196e-01 +6.974958e-01 +7.836642e-01 +6.222960e-01 +6.761866e-01 +3.602869e-01 +1.475336e+00 +9.968941e-01 +5.701813e-01 +8.856320e-01 +6.393371e-01 +5.347133e-01 +7.909374e-01 +7.031432e-01 +7.115069e-01 +5.583567e-01
+1.646667e+01 +4.427291e-01 +1.755927e+00 +1.236373e+00 +8.113855e-01 +5.361367e-01 +5.843896e-01 +6.085465e-01 +6.992447e-01 +7.810679e-01 +6.222447e-01 +6.774678e-01 +3.579729e-01 +1.464121e+00 +9.950882e-01 +5.681939e-01 +8.819538e-01 +6.408012e-01 +5.376964e-01 +7.954495e-01 +6.991837e-01 +7.126983e-01 +5.572252e-01
+1.648333e+01 +4.405081e-01 +1.743080e+00 +1.240586e+00 +8.086379e-01 +5.352843e-01 +5.839454e-01 +6.113896e-01 +7.015720e-01 +7.779252e-01 +6.221497e-01 +6.791463e-01 +3.558094e-01 +1.453368e+00 +9.976430e-01 +5.660732e-01 +8.784900e-01 +6.396657e-01 +5.394941e-01 +8.019361e-01 +6.953167e-01 +7.147931e-01 +5.559920e-01
+1.650000e+01 +4.379760e-01 +1.730691e+00 +1.250036e+00 +8.055713e-01 +5.348099e-01 +5.822846e-01 +6.129119e-01 +7.031757e-01 +7.749788e-01 +6.214441e-01 +6.816391e-01 +3.534800e-01 +1.442647e+00 +1.004698e+00 +5.637142e-01 +8.759652e-01 +6.374810e-01 +5.399637e-01 +8.076906e-01 +6.935419e-01 +7.169192e-01 +5.545192e-01
+1.651667e+01 +4.358777e-01 +1.717588e+00 +1.257351e+00 +8.019980e-01 +5.338380e-01 +5.805220e-01 +6.136779e-01 +7.042128e-01 +7.722599e-01 +6.200030e-01 +6.839655e-01 +3.514736e-01 +1.431626e+00 +1.010258e+00 +5.611680e-01 +8.719609e-01 +6.346075e-01 +5.402051e-01 +8.123042e-01 +6.928891e-01 +7.170092e-01 +5.534155e-01
+1.653333e+01 +4.335603e-01 +1.705970e+00 +1.268385e+00 +7.985172e-01 +5.325036e-01 +5.790327e-01 +6.128777e-01 +7.050858e-01 +7.694287e-01 +6.186535e-01 +6.850712e-01 +3.493237e-01 +1.421841e+00 +1.018927e+00 +5.590788e-01 +8.678006e-01 +6.319819e-01 +5.388293e-01 +8.170240e-01 +6.924541e-01 +7.178483e-01 +5.515159e-01
+1.655000e+01 +4.312579e-01 +1.694431e+00 +1.276392e+00 +7.952635e-01 +5.310189e-01 +5.786603e-01 +6.129416e-01 +7.038975e-01 +7.665278e-01 +6.180745e-01 +6.862016e-01 +3.471702e-01 +1.412123e+00 +1.025208e+00 +5.573655e-01 +8.635104e-01 +6.308554e-01 +5.380992e-01 +8.173763e-01 +6.919218e-01 +7.200394e-01 +5.495533e-01
+1.656667e+01 +4.287600e-01 +1.682970e+00 +1.278432e+00 +7.930106e-01 +5.294612e-01 +5.796218e-01 +6.121795e-01 +7.033589e-01 +7.637764e-01 +6.177649e-01 +6.904324e-01 +3.449175e-01 +1.402571e+00 +1.026583e+00 +5.563592e-01 +8.588670e-01 +6.311046e-01 +5.366104e-01 +8.180645e-01 +6.911532e-01 +7.214513e-01 +5.497099e-01
+1.658333e+01 +4.264496e-01 +1.671794e+00 +1.282491e+00 +7.919644e-01 +5.284414e-01 +5.818444e-01 +6.102998e-01 +7.025493e-01 +7.617639e-01 +6.177350e-01 +6.940765e-01 +3.427845e-01 +1.393080e+00 +1.029549e+00 +5.560111e-01 +8.553858e-01 +6.336009e-01 +5.341013e-01 +8.180118e-01 +6.912544e-01 +7.240609e-01 +5.491779e-01
+1.660000e+01 +4.247194e-01 +1.661747e+00 +1.279414e+00 +7.897261e-01 +5.276256e-01 +5.858748e-01 +6.096254e-01 +7.006147e-01 +7.595037e-01 +6.175094e-01 +6.970211e-01 +3.411246e-01 +1.384428e+00 +1.026630e+00 +5.549861e-01 +8.525927e-01 +6.389419e-01 +5.321013e-01 +8.159121e-01 +6.892591e-01 +7.252140e-01 +5.490976e-01
+1.661667e+01 +4.224991e-01 +1.650557e+00 +1.273062e+00 +7.868498e-01 +5.264469e-01 +5.884821e-01 +6.081864e-01 +6.981677e-01 +7.590622e-01 +6.168935e-01 +7.009718e-01 +3.390776e-01 +1.375055e+00 +1.021109e+00 +5.536237e-01 +8.486216e-01 +6.412849e-01 +5.299977e-01 +8.127267e-01 +6.885044e-01 +7.245374e-01 +5.509236e-01
+1.663333e+01 +4.202915e-01 +1.642133e+00 +1.267264e+00 +7.836144e-01 +5.254598e-01 +5.905133e-01 +6.062759e-01 +6.958229e-01 +7.574110e-01 +6.152552e-01 +7.019236e-01 +3.370113e-01 +1.368091e+00 +1.016104e+00 +5.522201e-01 +8.449239e-01 +6.436484e-01 +5.274044e-01 +8.093592e-01 +6.873436e-01 +7.224265e-01 +5.503572e-01
+1.665000e+01 +4.179530e-01 +1.632872e+00 +1.273158e+00 +7.799601e-01 +5.238851e-01 +5.910362e-01 +6.046147e-01 +6.927879e-01 +7.562927e-01 +6.147905e-01 +7.004091e-01 +3.348465e-01 +1.360494e+00 +1.020730e+00 +5.501298e-01 +8.398456e-01 +6.446194e-01 +5.249068e-01 +8.057628e-01 +6.887819e-01 +7.241383e-01 +5.476491e-01
+1.666667e+01 +4.156491e-01 +1.621993e+00 +1.273108e+00 +7.768615e-01 +5.229724e-01 +5.902113e-01 +6.025062e-01 +6.904148e-01 +7.548737e-01 +6.136826e-01 +7.004429e-01 +3.327501e-01 +1.351522e+00 +1.020659e+00 +5.485565e-01 +8.361739e-01 +6.426325e-01 +5.224383e-01 +8.030360e-01 +6.891282e-01 +7.238077e-01 +5.457669e-01
+1.668333e+01 +4.132767e-01 +1.611216e+00 +1.276794e+00 +7.761327e-01 +5.214225e-01 +5.897080e-01 +6.003255e-01 +6.890487e-01 +7.534109e-01 +6.123133e-01 +7.014046e-01 +3.306171e-01 +1.342514e+00 +1.023708e+00 +5.479775e-01 +8.313384e-01 +6.419724e-01 +5.200148e-01 +8.028326e-01 +6.903225e-01 +7.229551e-01 +5.444085e-01
+1.670000e+01 +4.109245e-01 +1.600889e+00 +1.280964e+00 +7.763145e-01 +5.201428e-01 +5.892363e-01 +5.986263e-01 +6.879002e-01 +7.545712e-01 +6.111493e-01 +7.034130e-01 +3.284894e-01 +1.333691e+00 +1.027235e+00 +5.477511e-01 +8.268852e-01 +6.415026e-01 +5.186141e-01 +8.028668e-01 +6.946167e-01 +7.221840e-01 +5.434835e-01
+1.671667e+01 +4.086473e-01 +1.593435e+00 +1.284563e+00 +7.751198e-01 +5.192343e-01 +5.883502e-01 +5.980618e-01 +6.868498e-01 +7.579508e-01 +6.106070e-01 +7.046039e-01 +3.264099e-01 +1.327368e+00 +1.030599e+00 +5.464370e-01 +8.225150e-01 +6.409151e-01 +5.191850e-01 +8.023558e-01 +7.010130e-01 +7.210297e-01 +5.426692e-01
+1.673333e+01 +4.069469e-01 +1.587158e+00 +1.289642e+00 +7.727435e-01 +5.197845e-01 +5.877710e-01 +5.987021e-01 +6.851072e-01 +7.605268e-01 +6.102856e-01 +7.072980e-01 +3.246864e-01 +1.322628e+00 +1.035128e+00 +5.444811e-01 +8.200552e-01 +6.408739e-01 +5.215949e-01 +8.005114e-01 +7.062793e-01 +7.219200e-01 +5.424329e-01
+1.675000e+01 +4.052293e-01 +1.585487e+00 +1.298488e+00 +7.701895e-01 +5.203970e-01 +5.882383e-01 +5.988545e-01 +6.837353e-01 +7.632087e-01 +6.086741e-01 +7.075117e-01 +3.229282e-01 +1.322370e+00 +1.042930e+00 +5.424324e-01 +8.167194e-01 +6.434648e-01 +5.239088e-01 +7.999824e-01 +7.125635e-01 +7.203558e-01 +5.407528e-01
+1.676667e+01 +4.030621e-01 +1.584702e+00 +1.308035e+00 +7.672979e-01 +5.203384e-01 +5.877485e-01 +5.989636e-01 +6.816393e-01 +7.668549e-01 +6.063108e-01 +7.063651e-01 +3.209056e-01 +1.323111e+00 +1.051679e+00 +5.402536e-01 +8.125673e-01 +6.438164e-01 +5.257708e-01 +7.985727e-01 +7.213277e-01 +7.170447e-01 +5.386498e-01
+1.678333e+01 +4.013410e-01 +1.585810e+00 +1.312834e+00 +7.636022e-01 +5.202475e-01 +5.883490e-01 +5.993870e-01 +6.798636e-01 +7.691869e-01 +6.037648e-01 +7.048716e-01 +3.191495e-01 +1.325649e+00 +1.056354e+00 +5.376677e-01 +8.083404e-01 +6.466540e-01 +5.278259e-01 +7.963759e-01 +7.266670e-01 +7.140554e-01 +5.364323e-01
+1.680000e+01 +3.994939e-01 +1.584924e+00 +1.317456e+00 +7.605790e-01 +5.205914e-01 +5.898759e-01 +6.025596e-01 +6.783375e-01 +7.695291e-01 +6.014007e-01 +7.036501e-01 +3.173706e-01 +1.326519e+00 +1.060780e+00 +5.355991e-01 +8.046107e-01 +6.492327e-01 +5.328714e-01 +7.948206e-01 +7.296352e-01 +7.112744e-01 +5.341803e-01
+1.681667e+01 +3.975133e-01 +1.590758e+00 +1.325105e+00 +7.571212e-01 +5.203704e-01 +5.916317e-01 +6.078249e-01 +6.778776e-01 +7.691000e-01 +5.999254e-01 +7.023651e-01 +3.155176e-01 +1.333411e+00 +1.067365e+00 +5.330776e-01 +8.000232e-01 +6.517969e-01 +5.414022e-01 +7.961347e-01 +7.316814e-01 +7.098643e-01 +5.316650e-01
+1.683333e+01 +3.960900e-01 +1.605003e+00 +1.325948e+00 +7.535846e-01 +5.207654e-01 +5.931561e-01 +6.102107e-01 +6.764626e-01 +7.699784e-01 +5.988879e-01 +6.993722e-01 +3.141122e-01 +1.348228e+00 +1.068112e+00 +5.308396e-01 +7.968883e-01 +6.541527e-01 +5.487220e-01 +7.949304e-01 +7.318474e-01 +7.089926e-01 +5.288216e-01
+1.685000e+01 +3.949076e-01 +1.604829e+00 +1.321061e+00 +7.503128e-01 +5.214980e-01 +5.944435e-01 +6.138423e-01 +6.748759e-01 +7.697260e-01 +5.973105e-01 +6.971475e-01 +3.128930e-01 +1.349475e+00 +1.064169e+00 +5.280849e-01 +7.951894e-01 +6.544959e-01 +5.561990e-01 +7.924134e-01 +7.309088e-01 +7.066350e-01 +5.261094e-01
+1.686667e+01 +3.931114e-01 +1.597843e+00 +1.312696e+00 +7.479833e-01 +5.211398e-01 +5.944852e-01 +6.158786e-01 +6.724464e-01 +7.669982e-01 +5.960031e-01 +6.961724e-01 +3.111697e-01 +1.344431e+00 +1.057115e+00 +5.260438e-01 +7.917728e-01 +6.534134e-01 +5.598000e-01 +7.886186e-01 +7.273824e-01 +7.044335e-01 +5.244270e-01
+1.688333e+01 +3.916193e-01 +1.595484e+00 +1.306351e+00 +7.453838e-01 +5.204078e-01 +5.936203e-01 +6.171026e-01 +6.709521e-01 +7.637569e-01 +5.942155e-01 +6.945725e-01 +3.096970e-01 +1.343372e+00 +1.051593e+00 +5.237386e-01 +7.880984e-01 +6.515700e-01 +5.635639e-01 +7.866213e-01 +7.231946e-01 +7.022005e-01 +5.222109e-01
+1.690000e+01 +3.900008e-01 +1.593287e+00 +1.297511e+00 +7.420881e-01 +5.193004e-01 +5.922624e-01 +6.167135e-01 +6.695641e-01 +7.610584e-01 +5.926873e-01 +6.937412e-01 +3.080846e-01 +1.342105e+00 +1.044150e+00 +5.209605e-01 +7.848577e-01 +6.489786e-01 +5.653449e-01 +7.841750e-01 +7.193282e-01 +6.997996e-01 +5.207490e-01
+1.691667e+01 +3.885134e-01 +1.598903e+00 +1.289993e+00 +7.411702e-01 +5.187396e-01 +5.918633e-01 +6.178271e-01 +6.698326e-01 +7.601583e-01 +5.909582e-01 +6.922094e-01 +3.066573e-01 +1.347038e+00 +1.037935e+00 +5.187228e-01 +7.846997e-01 +6.472927e-01 +5.701674e-01 +7.833012e-01 +7.173556e-01 +6.973452e-01 +5.190095e-01
+1.693333e+01 +3.868058e-01 +1.608570e+00 +1.280878e+00 +7.391312e-01 +5.182434e-01 +5.916221e-01 +6.183142e-01 +6.700423e-01 +7.596561e-01 +5.897336e-01 +6.916535e-01 +3.050004e-01 +1.355269e+00 +1.030520e+00 +5.160534e-01 +7.856711e-01 +6.453346e-01 +5.742812e-01 +7.821985e-01 +7.156483e-01 +6.948520e-01 +5.183228e-01
+1.695000e+01 +3.853597e-01 +1.644938e+00 +1.272406e+00 +7.372646e-01 +5.176605e-01 +5.933075e-01 +6.200493e-01 +6.706268e-01 +7.598333e-01 +5.901816e-01 +6.945424e-01 +3.036995e-01 +1.387309e+00 +1.023891e+00 +5.139129e-01 +7.857038e-01 +6.494668e-01 +5.825149e-01 +7.807953e-01 +7.152807e-01 +6.943385e-01 +5.200461e-01
+1.696667e+01 +3.839283e-01 +1.664157e+00 +1.263791e+00 +7.362994e-01 +5.178122e-01 +5.950849e-01 +6.209600e-01 +6.723286e-01 +7.594298e-01 +5.908720e-01 +6.998698e-01 +3.022034e-01 +1.404105e+00 +1.017008e+00 +5.116462e-01 +7.870341e-01 +6.524751e-01 +5.878637e-01 +7.814906e-01 +7.137221e-01 +6.942512e-01 +5.237286e-01
+1.698333e+01 +3.824942e-01 +1.679002e+00 +1.254777e+00 +7.356677e-01 +5.188945e-01 +5.979446e-01 +6.195935e-01 +6.730789e-01 +7.590140e-01 +5.909262e-01 +7.046876e-01 +3.006474e-01 +1.416852e+00 +1.009801e+00 +5.093375e-01 +7.897028e-01 +6.581904e-01 +5.892569e-01 +7.811394e-01 +7.119025e-01 +6.931149e-01 +5.272723e-01
+1.700000e+01 +3.816159e-01 +1.679989e+00 +1.245750e+00 +7.364998e-01 +5.211367e-01 +6.000760e-01 +6.182630e-01 +6.750339e-01 +7.602821e-01 +5.910038e-01 +7.090937e-01 +2.994115e-01 +1.417392e+00 +1.002422e+00 +5.077261e-01 +7.937894e-01 +6.613312e-01 +5.898791e-01 +7.832358e-01 +7.110003e-01 +6.923139e-01 +5.304830e-01
+1.701667e+01 +3.799314e-01 +1.694518e+00 +1.236845e+00 +7.359108e-01 +5.226732e-01 +6.028697e-01 +6.176491e-01 +6.771805e-01 +7.625932e-01 +5.909954e-01 +7.123241e-01 +2.976391e-01 +1.430748e+00 +9.950540e-01 +5.065039e-01 +7.945028e-01 +6.665449e-01 +5.922475e-01 +7.856259e-01 +7.109930e-01 +6.912322e-01 +5.330041e-01
+1.703333e+01 +3.782098e-01 +1.719710e+00 +1.228200e+00 +7.367608e-01 +5.244673e-01 +6.068236e-01 +6.167628e-01 +6.791440e-01 +7.670917e-01 +5.910262e-01 +7.143908e-01 +2.960291e-01 +1.454609e+00 +9.880305e-01 +5.074826e-01 +7.941570e-01 +6.756063e-01 +5.939897e-01 +7.870582e-01 +7.130472e-01 +6.905193e-01 +5.347132e-01
+1.705000e+01 +3.766570e-01 +1.746469e+00 +1.219874e+00 +7.393503e-01 +5.263043e-01 +6.115270e-01 +6.158135e-01 +6.804494e-01 +7.703971e-01 +5.912291e-01 +7.181833e-01 +2.944994e-01 +1.480424e+00 +9.812434e-01 +5.099122e-01 +7.931537e-01 +6.871496e-01 +5.950587e-01 +7.880829e-01 +7.138617e-01 +6.901385e-01 +5.377155e-01
+1.706667e+01 +3.746804e-01 +1.788080e+00 +1.212018e+00 +7.412433e-01 +5.286461e-01 +6.170880e-01 +6.148066e-01 +6.812166e-01 +7.740944e-01 +5.926862e-01 +7.244568e-01 +2.927079e-01 +1.519544e+00 +9.746186e-01 +5.125490e-01 +7.941054e-01 +7.002631e-01 +5.969741e-01 +7.890041e-01 +7.144778e-01 +6.914907e-01 +5.428304e-01
+1.708333e+01 +3.728162e-01 +1.809707e+00 +1.203815e+00 +7.407264e-01 +5.298929e-01 +6.232234e-01 +6.140069e-01 +6.804640e-01 +7.785789e-01 +5.942523e-01 +7.287840e-01 +2.909816e-01 +1.540196e+00 +9.680136e-01 +5.134934e-01 +7.926112e-01 +7.119490e-01 +5.971869e-01 +7.877324e-01 +7.162932e-01 +6.925209e-01 +5.467611e-01
+1.710000e+01 +3.710182e-01 +1.839252e+00 +1.198394e+00 +7.402301e-01 +5.305587e-01 +6.273955e-01 +6.134583e-01 +6.803046e-01 +7.839418e-01 +5.940536e-01 +7.303145e-01 +2.894090e-01 +1.568607e+00 +9.640478e-01 +5.152765e-01 +7.897569e-01 +7.213104e-01 +5.992031e-01 +7.869040e-01 +7.190464e-01 +6.912081e-01 +5.494900e-01
+1.711667e+01 +3.691691e-01 +1.873946e+00 +1.197719e+00 +7.403772e-01 +5.309602e-01 +6.315243e-01 +6.135844e-01 +6.806274e-01 +7.847641e-01 +5.931494e-01 +7.309346e-01 +2.879774e-01 +1.602246e+00 +9.636592e-01 +5.187467e-01 +7.856241e-01 +7.314004e-01 +6.017834e-01 +7.866882e-01 +7.175295e-01 +6.905003e-01 +5.520287e-01
+1.713333e+01 +3.674652e-01 +1.916694e+00 +1.194753e+00 +7.413504e-01 +5.310134e-01 +6.369083e-01 +6.162927e-01 +6.812691e-01 +7.853967e-01 +5.916757e-01 +7.314779e-01 +2.866857e-01 +1.643160e+00 +9.616362e-01 +5.232700e-01 +7.814144e-01 +7.436208e-01 +6.075876e-01 +7.860329e-01 +7.165966e-01 +6.883757e-01 +5.542821e-01
+1.715000e+01 +3.656312e-01 +1.938565e+00 +1.199631e+00 +7.418696e-01 +5.323359e-01 +6.422994e-01 +6.170734e-01 +6.811254e-01 +7.835699e-01 +5.900970e-01 +7.308808e-01 +2.850386e-01 +1.665267e+00 +9.660602e-01 +5.265251e-01 +7.782396e-01 +7.543521e-01 +6.100175e-01 +7.852520e-01 +7.134554e-01 +6.870471e-01 +5.564029e-01
+1.716667e+01 +3.638032e-01 +1.942769e+00 +1.201883e+00 +7.403275e-01 +5.335432e-01 +6.455543e-01 +6.168919e-01 +6.796167e-01 +7.827626e-01 +5.878985e-01 +7.316048e-01 +2.834640e-01 +1.670888e+00 +9.684344e-01 +5.272654e-01 +7.759188e-01 +7.585596e-01 +6.113783e-01 +7.829121e-01 +7.107229e-01 +6.841397e-01 +5.598205e-01
+1.718333e+01 +3.622417e-01 +1.942322e+00 +1.210704e+00 +7.380252e-01 +5.345208e-01 +6.465525e-01 +6.150659e-01 +6.778954e-01 +7.815964e-01 +5.856672e-01 +7.346968e-01 +2.817582e-01 +1.672101e+00 +9.769463e-01 +5.269139e-01 +7.743290e-01 +7.596490e-01 +6.106506e-01 +7.818131e-01 +7.082520e-01 +6.804566e-01 +5.664198e-01
+1.720000e+01 +3.604846e-01 +1.938694e+00 +1.221307e+00 +7.361557e-01 +5.342623e-01 +6.450263e-01 +6.131825e-01 +6.771555e-01 +7.800164e-01 +5.833384e-01 +7.372906e-01 +2.800275e-01 +1.670391e+00 +9.870798e-01 +5.267846e-01 +7.707581e-01 +7.575027e-01 +6.094085e-01 +7.826364e-01 +7.056515e-01 +6.766136e-01 +5.730725e-01
+1.721667e+01 +3.588272e-01 +1.935031e+00 +1.234755e+00 +7.330092e-01 +5.330441e-01 +6.440146e-01 +6.119355e-01 +6.757458e-01 +7.776325e-01 +5.810763e-01 +7.401616e-01 +2.786286e-01 +1.668347e+00 +9.992511e-01 +5.255367e-01 +7.663962e-01 +7.558837e-01 +6.086042e-01 +7.831625e-01 +7.015574e-01 +6.738363e-01 +5.807412e-01
+1.723333e+01 +3.570519e-01 +1.932073e+00 +1.240311e+00 +7.303718e-01 +5.325198e-01 +6.423466e-01 +6.098585e-01 +6.732880e-01 +7.747076e-01 +5.791772e-01 +7.439116e-01 +2.771070e-01 +1.667104e+00 +1.004637e+00 +5.248906e-01 +7.623821e-01 +7.538319e-01 +6.070655e-01 +7.806251e-01 +6.973890e-01 +6.710648e-01 +5.879078e-01
+1.725000e+01 +3.553348e-01 +1.932254e+00 +1.248148e+00 +7.281959e-01 +5.323734e-01 +6.404576e-01 +6.084793e-01 +6.703692e-01 +7.718940e-01 +5.782544e-01 +7.470227e-01 +2.754133e-01 +1.668902e+00 +1.011890e+00 +5.245260e-01 +7.587771e-01 +7.516189e-01 +6.075002e-01 +7.782084e-01 +6.933860e-01 +6.700530e-01 +5.939906e-01
+1.726667e+01 +3.535998e-01 +1.932752e+00 +1.250957e+00 +7.289122e-01 +5.334498e-01 +6.380990e-01 +6.074465e-01 +6.679626e-01 +7.701496e-01 +5.774557e-01 +7.514337e-01 +2.739486e-01 +1.671351e+00 +1.014479e+00 +5.266747e-01 +7.565914e-01 +7.486404e-01 +6.081299e-01 +7.763375e-01 +6.898060e-01 +6.692577e-01 +6.002113e-01
+1.728333e+01 +3.517530e-01 +1.937117e+00 +1.258791e+00 +7.305923e-01 +5.351252e-01 +6.353593e-01 +6.070738e-01 +6.661419e-01 +7.681640e-01 +5.769330e-01 +7.563052e-01 +2.723607e-01 +1.677790e+00 +1.021354e+00 +5.299506e-01 +7.553479e-01 +7.450036e-01 +6.099994e-01 +7.760983e-01 +6.859653e-01 +6.693271e-01 +6.070953e-01
+1.730000e+01 +3.499362e-01 +1.928334e+00 +1.266850e+00 +7.339307e-01 +5.373463e-01 +6.325332e-01 +6.059208e-01 +6.638083e-01 +7.667268e-01 +5.779429e-01 +7.600648e-01 +2.709926e-01 +1.671838e+00 +1.027751e+00 +5.334820e-01 +7.557345e-01 +7.405636e-01 +6.091692e-01 +7.747768e-01 +6.829725e-01 +6.733155e-01 +6.116173e-01
+1.731667e+01 +3.482309e-01 +1.914697e+00 +1.279901e+00 +7.345918e-01 +5.392197e-01 +6.305863e-01 +6.034277e-01 +6.629420e-01 +7.662430e-01 +5.807589e-01 +7.664428e-01 +2.693613e-01 +1.660141e+00 +1.038009e+00 +5.334402e-01 +7.578953e-01 +7.372723e-01 +6.060602e-01 +7.778967e-01 +6.798869e-01 +6.803746e-01 +6.176885e-01
+1.733333e+01 +3.464306e-01 +1.912275e+00 +1.284639e+00 +7.384941e-01 +5.415610e-01 +6.288536e-01 +6.008213e-01 +6.623977e-01 +7.667284e-01 +5.840776e-01 +7.721484e-01 +2.678107e-01 +1.658898e+00 +1.041134e+00 +5.364509e-01 +7.602781e-01 +7.354731e-01 +6.030896e-01 +7.799588e-01 +6.774963e-01 +6.875033e-01 +6.220561e-01
+1.735000e+01 +3.446310e-01 +1.903842e+00 +1.286627e+00 +7.426742e-01 +5.428369e-01 +6.267049e-01 +5.985721e-01 +6.619299e-01 +7.681516e-01 +5.892254e-01 +7.823041e-01 +2.664994e-01 +1.652868e+00 +1.042216e+00 +5.403199e-01 +7.595280e-01 +7.323445e-01 +6.003589e-01 +7.816221e-01 +6.754863e-01 +6.957373e-01 +6.307506e-01
+1.736667e+01 +3.428511e-01 +1.903138e+00 +1.290520e+00 +7.454497e-01 +5.436145e-01 +6.248134e-01 +5.966208e-01 +6.611053e-01 +7.675198e-01 +5.928934e-01 +7.897242e-01 +2.649961e-01 +1.654221e+00 +1.045057e+00 +5.440283e-01 +7.576724e-01 +7.302227e-01 +5.984194e-01 +7.830582e-01 +6.722901e-01 +7.016045e-01 +6.375737e-01
+1.738333e+01 +3.411080e-01 +1.895088e+00 +1.294521e+00 +7.483172e-01 +5.454614e-01 +6.240771e-01 +5.954042e-01 +6.601150e-01 +7.688619e-01 +5.955142e-01 +7.987764e-01 +2.637869e-01 +1.648146e+00 +1.047844e+00 +5.466522e-01 +7.583149e-01 +7.295375e-01 +5.962597e-01 +7.841109e-01 +6.705407e-01 +7.062687e-01 +6.463761e-01
+1.740000e+01 +3.393810e-01 +1.892130e+00 +1.293622e+00 +7.504698e-01 +5.479375e-01 +6.228832e-01 +5.933523e-01 +6.594402e-01 +7.693661e-01 +5.964637e-01 +8.036105e-01 +2.623028e-01 +1.646138e+00 +1.046623e+00 +5.483918e-01 +7.612745e-01 +7.288683e-01 +5.932701e-01 +7.850069e-01 +6.684362e-01 +7.080863e-01 +6.506878e-01
+1.741667e+01 +3.378246e-01 +1.893068e+00 +1.288063e+00 +7.531232e-01 +5.506196e-01 +6.216827e-01 +5.913901e-01 +6.591769e-01 +7.703546e-01 +5.965369e-01 +8.103046e-01 +2.609295e-01 +1.647438e+00 +1.042364e+00 +5.502254e-01 +7.648895e-01 +7.289600e-01 +5.905721e-01 +7.851988e-01 +6.668930e-01 +7.065998e-01 +6.579739e-01
+1.743333e+01 +3.364137e-01 +1.894732e+00 +1.288449e+00 +7.591653e-01 +5.557073e-01 +6.217864e-01 +5.898281e-01 +6.589901e-01 +7.720404e-01 +5.962264e-01 +8.202862e-01 +2.597314e-01 +1.649360e+00 +1.043778e+00 +5.538772e-01 +7.725020e-01 +7.314887e-01 +5.878295e-01 +7.859351e-01 +6.656558e-01 +7.038127e-01 +6.705917e-01
+1.745000e+01 +3.347501e-01 +1.902805e+00 +1.294338e+00 +7.637881e-01 +5.598259e-01 +6.224102e-01 +5.886835e-01 +6.566631e-01 +7.719829e-01 +5.960099e-01 +8.311971e-01 +2.585571e-01 +1.656732e+00 +1.050338e+00 +5.567293e-01 +7.785683e-01 +7.354178e-01 +5.854799e-01 +7.831329e-01 +6.637762e-01 +7.012088e-01 +6.859643e-01
+1.746667e+01 +3.333209e-01 +1.900027e+00 +1.297039e+00 +7.676378e-01 +5.642354e-01 +6.236464e-01 +5.876947e-01 +6.545337e-01 +7.724152e-01 +5.954359e-01 +8.394714e-01 +2.574132e-01 +1.653660e+00 +1.053963e+00 +5.578362e-01 +7.856639e-01 +7.391314e-01 +5.828759e-01 +7.807954e-01 +6.620408e-01 +6.983090e-01 +6.979540e-01
+1.748333e+01 +3.318152e-01 +1.895546e+00 +1.304001e+00 +7.681598e-01 +5.668215e-01 +6.237571e-01 +5.883436e-01 +6.523445e-01 +7.708943e-01 +5.942954e-01 +8.473262e-01 +2.560292e-01 +1.649533e+00 +1.061477e+00 +5.572504e-01 +7.891831e-01 +7.405716e-01 +5.818615e-01 +7.782583e-01 +6.595772e-01 +6.948509e-01 +7.101720e-01
+1.750000e+01 +3.302595e-01 +1.901406e+00 +1.301771e+00 +7.698080e-01 +5.691743e-01 +6.243031e-01 +5.890334e-01 +6.498615e-01 +7.697227e-01 +5.952626e-01 +8.564162e-01 +2.545392e-01 +1.655282e+00 +1.060838e+00 +5.585130e-01 +7.911500e-01 +7.434391e-01 +5.819691e-01 +7.751027e-01 +6.572757e-01 +6.939688e-01 +7.211055e-01
+1.751667e+01 +3.287253e-01 +1.906736e+00 +1.300855e+00 +7.700094e-01 +5.711925e-01 +6.243807e-01 +5.892603e-01 +6.469711e-01 +7.670647e-01 +5.964477e-01 +8.674278e-01 +2.530462e-01 +1.660700e+00 +1.061288e+00 +5.587692e-01 +7.928513e-01 +7.452894e-01 +5.816647e-01 +7.709849e-01 +6.538706e-01 +6.940588e-01 +7.339337e-01
+1.753333e+01 +3.276766e-01 +1.917981e+00 +1.298262e+00 +7.705174e-01 +5.745708e-01 +6.247926e-01 +5.914499e-01 +6.442088e-01 +7.651299e-01 +5.972898e-01 +8.780022e-01 +2.516287e-01 +1.671751e+00 +1.060366e+00 +5.593348e-01 +7.964229e-01 +7.479618e-01 +5.845633e-01 +7.674491e-01 +6.510211e-01 +6.935699e-01 +7.456373e-01
+1.755000e+01 +3.266875e-01 +1.916528e+00 +1.293845e+00 +7.727667e-01 +5.808183e-01 +6.239184e-01 +5.937999e-01 +6.413735e-01 +7.630991e-01 +5.977638e-01 +8.846337e-01 +2.502273e-01 +1.671105e+00 +1.057457e+00 +5.602012e-01 +8.050330e-01 +7.473354e-01 +5.869869e-01 +7.632828e-01 +6.479666e-01 +6.932787e-01 +7.528778e-01
+1.756667e+01 +3.266521e-01 +1.907510e+00 +1.284924e+00 +7.746399e-01 +5.875064e-01 +6.223887e-01 +5.951022e-01 +6.390245e-01 +7.622669e-01 +5.992978e-01 +8.883626e-01 +2.493031e-01 +1.664079e+00 +1.050238e+00 +5.606931e-01 +8.140313e-01 +7.448688e-01 +5.884217e-01 +7.598456e-01 +6.463372e-01 +6.953468e-01 +7.550720e-01
+1.758333e+01 +3.262170e-01 +1.902951e+00 +1.276051e+00 +7.790286e-01 +5.942620e-01 +6.213089e-01 +5.959673e-01 +6.364253e-01 +7.597349e-01 +6.003868e-01 +8.909271e-01 +2.481393e-01 +1.661597e+00 +1.042920e+00 +5.633208e-01 +8.216352e-01 +7.435295e-01 +5.897209e-01 +7.555501e-01 +6.433555e-01 +6.970424e-01 +7.563977e-01
+1.760000e+01 +3.248999e-01 +1.893261e+00 +1.267150e+00 +7.813131e-01 +5.982857e-01 +6.214510e-01 +5.963869e-01 +6.339490e-01 +7.571787e-01 +6.009366e-01 +8.940325e-01 +2.466644e-01 +1.654219e+00 +1.035491e+00 +5.648418e-01 +8.245061e-01 +7.432052e-01 +5.896095e-01 +7.511555e-01 +6.404270e-01 +6.975965e-01 +7.583092e-01
+1.761667e+01 +3.235746e-01 +1.890714e+00 +1.263680e+00 +7.845228e-01 +6.013934e-01 +6.217181e-01 +5.967241e-01 +6.317548e-01 +7.544103e-01 +6.015704e-01 +8.953015e-01 +2.452431e-01 +1.653573e+00 +1.032538e+00 +5.674426e-01 +8.251754e-01 +7.439495e-01 +5.904601e-01 +7.466730e-01 +6.378544e-01 +6.993934e-01 +7.590662e-01
+1.763333e+01 +3.226967e-01 +1.904554e+00 +1.260141e+00 +7.899829e-01 +6.044060e-01 +6.231328e-01 +5.973421e-01 +6.296990e-01 +7.516401e-01 +6.022583e-01 +8.961959e-01 +2.442384e-01 +1.668254e+00 +1.029236e+00 +5.725009e-01 +8.238988e-01 +7.484454e-01 +5.944159e-01 +7.423975e-01 +6.354960e-01 +7.015816e-01 +7.584034e-01
+1.765000e+01 +3.214863e-01 +1.921767e+00 +1.259261e+00 +7.937800e-01 +6.076229e-01 +6.232241e-01 +5.971547e-01 +6.283191e-01 +7.487926e-01 +6.018494e-01 +8.978836e-01 +2.429970e-01 +1.685401e+00 +1.028430e+00 +5.762250e-01 +8.235689e-01 +7.518022e-01 +5.975754e-01 +7.387132e-01 +6.335199e-01 +7.023481e-01 +7.591851e-01
+1.766667e+01 +3.201280e-01 +1.922612e+00 +1.257602e+00 +7.959742e-01 +6.103173e-01 +6.226519e-01 +5.956028e-01 +6.265231e-01 +7.453846e-01 +6.004743e-01 +8.975560e-01 +2.417553e-01 +1.688171e+00 +1.026928e+00 +5.797709e-01 +8.225287e-01 +7.516296e-01 +5.969542e-01 +7.358001e-01 +6.304310e-01 +7.011660e-01 +7.586367e-01
+1.768333e+01 +3.187432e-01 +1.919805e+00 +1.253606e+00 +7.978431e-01 +6.125283e-01 +6.222238e-01 +5.940237e-01 +6.241422e-01 +7.433144e-01 +5.985476e-01 +9.008061e-01 +2.407532e-01 +1.687277e+00 +1.023772e+00 +5.827911e-01 +8.212785e-01 +7.512828e-01 +5.957922e-01 +7.317815e-01 +6.283178e-01 +6.984407e-01 +7.619635e-01
+1.770000e+01 +3.175348e-01 +1.914762e+00 +1.247578e+00 +7.966226e-01 +6.153079e-01 +6.215498e-01 +5.930400e-01 +6.226653e-01 +7.400494e-01 +5.962962e-01 +9.031985e-01 +2.395514e-01 +1.684256e+00 +1.018944e+00 +5.831101e-01 +8.212104e-01 +7.504598e-01 +5.955164e-01 +7.283860e-01 +6.254303e-01 +6.951123e-01 +7.638164e-01
+1.771667e+01 +3.160547e-01 +1.906990e+00 +1.247082e+00 +7.947386e-01 +6.164924e-01 +6.210215e-01 +5.918803e-01 +6.215131e-01 +7.366309e-01 +5.940185e-01 +9.076854e-01 +2.382077e-01 +1.678293e+00 +1.019326e+00 +5.823308e-01 +8.196168e-01 +7.494530e-01 +5.944570e-01 +7.250640e-01 +6.226626e-01 +6.919648e-01 +7.695775e-01
+1.773333e+01 +3.145799e-01 +1.903421e+00 +1.244158e+00 +7.941128e-01 +6.174468e-01 +6.201030e-01 +5.907030e-01 +6.207392e-01 +7.331931e-01 +5.920307e-01 +9.105453e-01 +2.368718e-01 +1.676259e+00 +1.016817e+00 +5.826985e-01 +8.178016e-01 +7.481174e-01 +5.936532e-01 +7.233654e-01 +6.196685e-01 +6.901442e-01 +7.718380e-01
+1.775000e+01 +3.131139e-01 +1.907286e+00 +1.245453e+00 +7.938326e-01 +6.188996e-01 +6.197664e-01 +5.903052e-01 +6.214817e-01 +7.296213e-01 +5.900158e-01 +9.152259e-01 +2.354986e-01 +1.681234e+00 +1.018131e+00 +5.840169e-01 +8.153643e-01 +7.481356e-01 +5.949359e-01 +7.233592e-01 +6.165762e-01 +6.884811e-01 +7.767876e-01
+1.776667e+01 +3.116191e-01 +1.899392e+00 +1.248100e+00 +7.928428e-01 +6.190594e-01 +6.183759e-01 +5.900242e-01 +6.211363e-01 +7.262723e-01 +5.878795e-01 +9.174257e-01 +2.341810e-01 +1.675064e+00 +1.020620e+00 +5.840393e-01 +8.125644e-01 +7.454518e-01 +5.952176e-01 +7.221706e-01 +6.143326e-01 +6.864186e-01 +7.796741e-01
+1.778333e+01 +3.102166e-01 +1.890553e+00 +1.252083e+00 +7.914847e-01 +6.185428e-01 +6.161454e-01 +5.890119e-01 +6.209788e-01 +7.250787e-01 +5.855342e-01 +9.177004e-01 +2.330064e-01 +1.668160e+00 +1.024794e+00 +5.841949e-01 +8.092150e-01 +7.414126e-01 +5.943083e-01 +7.201931e-01 +6.154183e-01 +6.834245e-01 +7.813882e-01
+1.780000e+01 +3.088875e-01 +1.885168e+00 +1.262573e+00 +7.887747e-01 +6.182636e-01 +6.137768e-01 +5.880787e-01 +6.205610e-01 +7.264261e-01 +5.832734e-01 +9.146821e-01 +2.317371e-01 +1.664359e+00 +1.034741e+00 +5.831760e-01 +8.059752e-01 +7.377777e-01 +5.941550e-01 +7.172912e-01 +6.203970e-01 +6.812958e-01 +7.805766e-01
+1.781667e+01 +3.076546e-01 +1.884386e+00 +1.266200e+00 +7.867955e-01 +6.188926e-01 +6.115702e-01 +5.874573e-01 +6.219510e-01 +7.293033e-01 +5.812073e-01 +9.102658e-01 +2.306375e-01 +1.664792e+00 +1.038877e+00 +5.834152e-01 +8.045421e-01 +7.338047e-01 +5.943868e-01 +7.160515e-01 +6.263390e-01 +6.780537e-01 +7.778332e-01
+1.783333e+01 +3.064347e-01 +1.886290e+00 +1.267397e+00 +7.866286e-01 +6.186084e-01 +6.090407e-01 +5.858771e-01 +6.229547e-01 +7.313245e-01 +5.791782e-01 +9.055802e-01 +2.296783e-01 +1.667596e+00 +1.040747e+00 +5.858156e-01 +8.027563e-01 +7.294459e-01 +5.926901e-01 +7.151698e-01 +6.309433e-01 +6.746373e-01 +7.744336e-01
+1.785000e+01 +3.050846e-01 +1.897772e+00 +1.272139e+00 +7.885783e-01 +6.183598e-01 +6.064876e-01 +5.837695e-01 +6.231040e-01 +7.338798e-01 +5.769088e-01 +9.013582e-01 +2.286462e-01 +1.678802e+00 +1.045831e+00 +5.901766e-01 +8.016644e-01 +7.255075e-01 +5.909954e-01 +7.135044e-01 +6.366572e-01 +6.713869e-01 +7.719747e-01
+1.786667e+01 +3.038371e-01 +1.919385e+00 +1.268005e+00 +7.900626e-01 +6.171045e-01 +6.040251e-01 +5.816310e-01 +6.238952e-01 +7.385466e-01 +5.745917e-01 +8.967898e-01 +2.277516e-01 +1.699254e+00 +1.043121e+00 +5.954125e-01 +8.000546e-01 +7.218556e-01 +5.896926e-01 +7.119005e-01 +6.431192e-01 +6.676625e-01 +7.681331e-01
+1.788333e+01 +3.025846e-01 +1.932022e+00 +1.264374e+00 +7.905824e-01 +6.163785e-01 +6.014987e-01 +5.791775e-01 +6.250894e-01 +7.431524e-01 +5.725164e-01 +8.925601e-01 +2.268175e-01 +1.710579e+00 +1.041007e+00 +5.980618e-01 +8.002016e-01 +7.180802e-01 +5.875287e-01 +7.104299e-01 +6.495567e-01 +6.642497e-01 +7.648136e-01
+1.790000e+01 +3.015916e-01 +1.934211e+00 +1.261992e+00 +7.914125e-01 +6.156424e-01 +5.991656e-01 +5.767571e-01 +6.263123e-01 +7.490318e-01 +5.702265e-01 +8.892685e-01 +2.262091e-01 +1.712288e+00 +1.040243e+00 +6.001054e-01 +7.998157e-01 +7.141621e-01 +5.850324e-01 +7.088103e-01 +6.579364e-01 +6.604189e-01 +7.625094e-01
+1.791667e+01 +3.006837e-01 +1.927831e+00 +1.257608e+00 +7.938803e-01 +6.149303e-01 +5.968074e-01 +5.744688e-01 +6.275283e-01 +7.540610e-01 +5.680480e-01 +8.861719e-01 +2.257641e-01 +1.706419e+00 +1.037404e+00 +6.025644e-01 +7.986675e-01 +7.099982e-01 +5.825799e-01 +7.074737e-01 +6.649618e-01 +6.569384e-01 +7.598318e-01
+1.793333e+01 +3.002556e-01 +1.919510e+00 +1.251652e+00 +7.949318e-01 +6.128656e-01 +5.946487e-01 +5.731932e-01 +6.281729e-01 +7.570711e-01 +5.658386e-01 +8.823909e-01 +2.258143e-01 +1.698814e+00 +1.032979e+00 +6.039615e-01 +7.951526e-01 +7.058576e-01 +5.819700e-01 +7.060812e-01 +6.694166e-01 +6.533071e-01 +7.564878e-01
+1.795000e+01 +3.008392e-01 +1.910003e+00 +1.244881e+00 +7.981819e-01 +6.104079e-01 +5.923994e-01 +5.729437e-01 +6.294865e-01 +7.637433e-01 +5.635794e-01 +8.780820e-01 +2.268772e-01 +1.690707e+00 +1.027629e+00 +6.083168e-01 +7.902798e-01 +7.017534e-01 +5.827125e-01 +7.063402e-01 +6.768589e-01 +6.495323e-01 +7.523336e-01
+1.796667e+01 +3.014564e-01 +1.897801e+00 +1.240480e+00 +8.000576e-01 +6.082886e-01 +5.910172e-01 +5.748111e-01 +6.310695e-01 +7.713449e-01 +5.613374e-01 +8.736581e-01 +2.277851e-01 +1.680209e+00 +1.024591e+00 +6.114267e-01 +7.861453e-01 +6.983242e-01 +5.858863e-01 +7.062746e-01 +6.857906e-01 +6.459703e-01 +7.483511e-01
+1.798333e+01 +3.010106e-01 +1.887987e+00 +1.242680e+00 +8.002565e-01 +6.060582e-01 +5.898562e-01 +5.785822e-01 +6.318095e-01 +7.783748e-01 +5.593095e-01 +8.689577e-01 +2.274495e-01 +1.671577e+00 +1.027444e+00 +6.121842e-01 +7.815617e-01 +6.945441e-01 +5.923913e-01 +7.045489e-01 +6.954683e-01 +6.434476e-01 +7.444779e-01
+1.800000e+01 +3.000639e-01 +1.877581e+00 +1.249260e+00 +8.007368e-01 +6.040027e-01 +5.890045e-01 +5.833365e-01 +6.311860e-01 +7.879673e-01 +5.571775e-01 +8.642862e-01 +2.266463e-01 +1.662114e+00 +1.034346e+00 +6.122352e-01 +7.774821e-01 +6.910558e-01 +5.999450e-01 +7.012684e-01 +7.093326e-01 +6.404115e-01 +7.407986e-01
+1.801667e+01 +2.987932e-01 +1.868084e+00 +1.256535e+00 +8.006211e-01 +6.023736e-01 +5.885241e-01 +5.885439e-01 +6.295259e-01 +7.953293e-01 +5.551091e-01 +8.597458e-01 +2.254974e-01 +1.653821e+00 +1.041743e+00 +6.124809e-01 +7.735400e-01 +6.878486e-01 +6.075874e-01 +6.972629e-01 +7.210471e-01 +6.374037e-01 +7.372869e-01
+1.803333e+01 +2.976759e-01 +1.859056e+00 +1.265280e+00 +8.015534e-01 +6.014892e-01 +5.880221e-01 +5.934695e-01 +6.268467e-01 +7.998698e-01 +5.531913e-01 +8.551430e-01 +2.246121e-01 +1.646256e+00 +1.050319e+00 +6.143807e-01 +7.701168e-01 +6.848135e-01 +6.142705e-01 +6.933595e-01 +7.302211e-01 +6.339324e-01 +7.337166e-01
+1.805000e+01 +2.968166e-01 +1.851530e+00 +1.276359e+00 +8.014836e-01 +6.009696e-01 +5.871696e-01 +5.982300e-01 +6.240792e-01 +8.048713e-01 +5.522296e-01 +8.505972e-01 +2.240572e-01 +1.639941e+00 +1.060768e+00 +6.154414e-01 +7.667986e-01 +6.814347e-01 +6.210646e-01 +6.904069e-01 +7.397894e-01 +6.316378e-01 +7.304152e-01
+1.806667e+01 +2.960534e-01 +1.842578e+00 +1.290677e+00 +7.997427e-01 +6.007276e-01 +5.863928e-01 +6.025509e-01 +6.213479e-01 +8.116600e-01 +5.506776e-01 +8.468625e-01 +2.236037e-01 +1.632339e+00 +1.073726e+00 +6.151453e-01 +7.638137e-01 +6.783862e-01 +6.269206e-01 +6.870195e-01 +7.516702e-01 +6.295946e-01 +7.276185e-01
+1.808333e+01 +2.955248e-01 +1.831429e+00 +1.310136e+00 +7.980004e-01 +6.006045e-01 +5.848528e-01 +6.071822e-01 +6.186781e-01 +8.200568e-01 +5.496305e-01 +8.428878e-01 +2.233652e-01 +1.622553e+00 +1.091199e+00 +6.143901e-01 +7.611020e-01 +6.747276e-01 +6.328352e-01 +6.845102e-01 +7.665445e-01 +6.279867e-01 +7.246584e-01
+1.810000e+01 +2.945733e-01 +1.819798e+00 +1.332377e+00 +7.964625e-01 +5.985498e-01 +5.837634e-01 +6.101985e-01 +6.161382e-01 +8.253001e-01 +5.479680e-01 +8.393498e-01 +2.226691e-01 +1.612357e+00 +1.110432e+00 +6.137142e-01 +7.566676e-01 +6.718627e-01 +6.356359e-01 +6.832166e-01 +7.781411e-01 +6.265238e-01 +7.214339e-01
+1.811667e+01 +2.935080e-01 +1.810258e+00 +1.355484e+00 +7.949618e-01 +5.960091e-01 +5.853536e-01 +6.143676e-01 +6.146289e-01 +8.283829e-01 +5.459595e-01 +8.351497e-01 +2.218126e-01 +1.604116e+00 +1.130325e+00 +6.133528e-01 +7.521586e-01 +6.724972e-01 +6.388392e-01 +6.845115e-01 +7.868168e-01 +6.241810e-01 +7.182275e-01
+1.813333e+01 +2.921666e-01 +1.802670e+00 +1.387044e+00 +7.924226e-01 +5.936854e-01 +5.860365e-01 +6.185720e-01 +6.131607e-01 +8.320939e-01 +5.439980e-01 +8.307347e-01 +2.206202e-01 +1.597448e+00 +1.157760e+00 +6.120698e-01 +7.480754e-01 +6.723367e-01 +6.421776e-01 +6.860746e-01 +7.971835e-01 +6.223782e-01 +7.157805e-01
+1.815000e+01 +2.908189e-01 +1.795060e+00 +1.409972e+00 +7.924761e-01 +5.913365e-01 +5.876003e-01 +6.248652e-01 +6.111743e-01 +8.352287e-01 +5.427145e-01 +8.264180e-01 +2.194059e-01 +1.590848e+00 +1.177372e+00 +6.133850e-01 +7.438096e-01 +6.738569e-01 +6.469722e-01 +6.861373e-01 +8.049571e-01 +6.216053e-01 +7.126476e-01
+1.816667e+01 +2.895743e-01 +1.787022e+00 +1.421486e+00 +7.923463e-01 +5.891093e-01 +5.884251e-01 +6.290827e-01 +6.087291e-01 +8.326749e-01 +5.416787e-01 +8.224027e-01 +2.183074e-01 +1.583614e+00 +1.186776e+00 +6.137126e-01 +7.394590e-01 +6.733079e-01 +6.519492e-01 +6.843089e-01 +8.038790e-01 +6.216209e-01 +7.097908e-01
+1.818333e+01 +2.883248e-01 +1.774821e+00 +1.434766e+00 +7.929444e-01 +5.878799e-01 +5.904818e-01 +6.314380e-01 +6.064045e-01 +8.300035e-01 +5.401618e-01 +8.186068e-01 +2.171428e-01 +1.572747e+00 +1.198023e+00 +6.143358e-01 +7.368529e-01 +6.741826e-01 +6.539150e-01 +6.829304e-01 +8.035700e-01 +6.206264e-01 +7.075330e-01
+1.820000e+01 +2.870400e-01 +1.766232e+00 +1.444511e+00 +7.955929e-01 +5.866334e-01 +5.927876e-01 +6.362401e-01 +6.039312e-01 +8.268055e-01 +5.385151e-01 +8.143736e-01 +2.159541e-01 +1.564813e+00 +1.206124e+00 +6.158769e-01 +7.346506e-01 +6.747246e-01 +6.599951e-01 +6.810879e-01 +8.020419e-01 +6.195239e-01 +7.046080e-01
+1.821667e+01 +2.860076e-01 +1.762505e+00 +1.449070e+00 +7.981229e-01 +5.850714e-01 +5.946518e-01 +6.386359e-01 +6.018508e-01 +8.241489e-01 +5.367125e-01 +8.103127e-01 +2.149051e-01 +1.561989e+00 +1.210011e+00 +6.194306e-01 +7.310742e-01 +6.772818e-01 +6.608965e-01 +6.800430e-01 +8.016302e-01 +6.169283e-01 +7.012099e-01
+1.823333e+01 +2.848570e-01 +1.757511e+00 +1.449746e+00 +7.991058e-01 +5.832322e-01 +5.950336e-01 +6.405088e-01 +5.996965e-01 +8.227039e-01 +5.354837e-01 +8.061761e-01 +2.137637e-01 +1.557625e+00 +1.210732e+00 +6.209237e-01 +7.280809e-01 +6.760439e-01 +6.628469e-01 +6.782383e-01 +8.014202e-01 +6.147447e-01 +6.979906e-01
+1.825000e+01 +2.840567e-01 +1.750144e+00 +1.458300e+00 +7.975896e-01 +5.812386e-01 +5.953817e-01 +6.415001e-01 +5.981124e-01 +8.221464e-01 +5.344503e-01 +8.027403e-01 +2.128627e-01 +1.551007e+00 +1.218665e+00 +6.198800e-01 +7.248875e-01 +6.747528e-01 +6.638671e-01 +6.786401e-01 +8.038470e-01 +6.119571e-01 +6.964720e-01
+1.826667e+01 +2.830953e-01 +1.742618e+00 +1.460745e+00 +7.970466e-01 +5.795129e-01 +5.954451e-01 +6.420267e-01 +5.962999e-01 +8.213376e-01 +5.326573e-01 +7.986494e-01 +2.118591e-01 +1.544568e+00 +1.220729e+00 +6.203503e-01 +7.212204e-01 +6.737959e-01 +6.640213e-01 +6.777780e-01 +8.041361e-01 +6.092965e-01 +6.932239e-01
+1.828333e+01 +2.819222e-01 +1.737146e+00 +1.468661e+00 +7.985161e-01 +5.784941e-01 +5.945437e-01 +6.422219e-01 +5.943797e-01 +8.196168e-01 +5.311409e-01 +7.949748e-01 +2.107048e-01 +1.539829e+00 +1.227379e+00 +6.221080e-01 +7.186787e-01 +6.714586e-01 +6.648898e-01 +6.770066e-01 +8.022843e-01 +6.080076e-01 +6.913956e-01
+1.830000e+01 +2.810906e-01 +1.735408e+00 +1.479507e+00 +7.980008e-01 +5.771442e-01 +5.942123e-01 +6.409961e-01 +5.924682e-01 +8.174593e-01 +5.296431e-01 +7.924824e-01 +2.097692e-01 +1.538301e+00 +1.236782e+00 +6.222021e-01 +7.156351e-01 +6.715864e-01 +6.636499e-01 +6.766175e-01 +7.993829e-01 +6.067796e-01 +6.919326e-01
+1.831667e+01 +2.802776e-01 +1.744354e+00 +1.488558e+00 +7.995952e-01 +5.766592e-01 +5.936722e-01 +6.393375e-01 +5.900351e-01 +8.158389e-01 +5.280111e-01 +7.915962e-01 +2.088722e-01 +1.545288e+00 +1.245427e+00 +6.223148e-01 +7.160898e-01 +6.723121e-01 +6.631392e-01 +6.736999e-01 +7.987843e-01 +6.047817e-01 +6.945844e-01
+1.833333e+01 +2.794466e-01 +1.746581e+00 +1.494360e+00 +8.030588e-01 +5.770567e-01 +5.924252e-01 +6.376040e-01 +5.881412e-01 +8.160233e-01 +5.261011e-01 +7.910777e-01 +2.080079e-01 +1.546271e+00 +1.251146e+00 +6.236712e-01 +7.176605e-01 +6.709115e-01 +6.624317e-01 +6.707357e-01 +7.988324e-01 +6.027612e-01 +6.978648e-01
+1.835000e+01 +2.784332e-01 +1.748576e+00 +1.503197e+00 +8.044075e-01 +5.768565e-01 +5.906079e-01 +6.352921e-01 +5.863108e-01 +8.162652e-01 +5.242719e-01 +7.909931e-01 +2.070035e-01 +1.546761e+00 +1.259817e+00 +6.232752e-01 +7.188896e-01 +6.688836e-01 +6.608552e-01 +6.677259e-01 +7.996392e-01 +6.007446e-01 +7.019942e-01
+1.836667e+01 +2.775968e-01 +1.743688e+00 +1.517133e+00 +8.056143e-01 +5.777876e-01 +5.890850e-01 +6.326013e-01 +5.844096e-01 +8.154477e-01 +5.222780e-01 +7.903940e-01 +2.061290e-01 +1.541738e+00 +1.273026e+00 +6.234363e-01 +7.204991e-01 +6.667188e-01 +6.581073e-01 +6.648065e-01 +8.004484e-01 +5.986595e-01 +7.061814e-01
+1.838333e+01 +2.770462e-01 +1.738451e+00 +1.537390e+00 +8.100604e-01 +5.788266e-01 +5.881246e-01 +6.300829e-01 +5.822218e-01 +8.158049e-01 +5.204642e-01 +7.898064e-01 +2.054699e-01 +1.536242e+00 +1.291778e+00 +6.254279e-01 +7.221158e-01 +6.663936e-01 +6.557563e-01 +6.619323e-01 +8.036205e-01 +5.972027e-01 +7.107083e-01
+1.840000e+01 +2.764149e-01 +1.729507e+00 +1.558290e+00 +8.159275e-01 +5.803379e-01 +5.869066e-01 +6.273042e-01 +5.798548e-01 +8.143296e-01 +5.185684e-01 +7.881890e-01 +2.047661e-01 +1.527126e+00 +1.310891e+00 +6.279891e-01 +7.254213e-01 +6.655133e-01 +6.521812e-01 +6.598573e-01 +8.048058e-01 +5.954556e-01 +7.137689e-01
+1.841667e+01 +2.755595e-01 +1.722012e+00 +1.580705e+00 +8.199452e-01 +5.810667e-01 +5.856237e-01 +6.245389e-01 +5.777874e-01 +8.122318e-01 +5.166211e-01 +7.882762e-01 +2.039124e-01 +1.519135e+00 +1.331543e+00 +6.292778e-01 +7.274882e-01 +6.649277e-01 +6.486094e-01 +6.583222e-01 +8.046589e-01 +5.931013e-01 +7.195748e-01
+1.843333e+01 +2.749732e-01 +1.718298e+00 +1.606577e+00 +8.193169e-01 +5.815790e-01 +5.840551e-01 +6.219853e-01 +5.760426e-01 +8.106489e-01 +5.151282e-01 +7.883058e-01 +2.032793e-01 +1.514510e+00 +1.355542e+00 +6.274881e-01 +7.292301e-01 +6.642828e-01 +6.451497e-01 +6.586652e-01 +8.066414e-01 +5.899568e-01 +7.252813e-01
+1.845000e+01 +2.743537e-01 +1.710771e+00 +1.615952e+00 +8.161906e-01 +5.821201e-01 +5.822443e-01 +6.209838e-01 +5.745385e-01 +8.087656e-01 +5.142743e-01 +7.858760e-01 +2.026404e-01 +1.507000e+00 +1.364703e+00 +6.244968e-01 +7.301487e-01 +6.627861e-01 +6.421904e-01 +6.585230e-01 +8.075582e-01 +5.867577e-01 +7.254583e-01
+1.846667e+01 +2.733022e-01 +1.705985e+00 +1.637222e+00 +8.130318e-01 +5.819348e-01 +5.804335e-01 +6.202741e-01 +5.726026e-01 +8.094067e-01 +5.134813e-01 +7.838179e-01 +2.016539e-01 +1.501766e+00 +1.384908e+00 +6.212950e-01 +7.305882e-01 +6.617168e-01 +6.389810e-01 +6.581223e-01 +8.134673e-01 +5.834823e-01 +7.272271e-01
+1.848333e+01 +2.720821e-01 +1.698010e+00 +1.661096e+00 +8.113245e-01 +5.847554e-01 +5.783112e-01 +6.208136e-01 +5.709775e-01 +8.093805e-01 +5.120378e-01 +7.802231e-01 +2.005483e-01 +1.493856e+00 +1.406603e+00 +6.190903e-01 +7.354179e-01 +6.593627e-01 +6.367322e-01 +6.586298e-01 +8.185399e-01 +5.805951e-01 +7.261601e-01
+1.850000e+01 +2.708568e-01 +1.700934e+00 +1.690195e+00 +8.085317e-01 +5.890002e-01 +5.759680e-01 +6.209528e-01 +5.697342e-01 +8.101171e-01 +5.111178e-01 +7.770104e-01 +1.994682e-01 +1.494785e+00 +1.433267e+00 +6.157450e-01 +7.449351e-01 +6.572821e-01 +6.336358e-01 +6.600062e-01 +8.252417e-01 +5.776924e-01 +7.265688e-01
+1.851667e+01 +2.696777e-01 +1.702563e+00 +1.708897e+00 +8.063689e-01 +5.930903e-01 +5.740290e-01 +6.222433e-01 +5.678392e-01 +8.129226e-01 +5.101948e-01 +7.734598e-01 +1.984322e-01 +1.494467e+00 +1.450836e+00 +6.125831e-01 +7.535486e-01 +6.563010e-01 +6.314495e-01 +6.589972e-01 +8.334575e-01 +5.747115e-01 +7.254732e-01
+1.853333e+01 +2.685424e-01 +1.696237e+00 +1.728716e+00 +8.032408e-01 +5.936241e-01 +5.729825e-01 +6.239235e-01 +5.658993e-01 +8.152076e-01 +5.086732e-01 +7.695266e-01 +1.974468e-01 +1.487853e+00 +1.468902e+00 +6.093719e-01 +7.542504e-01 +6.563410e-01 +6.297256e-01 +6.584479e-01 +8.414898e-01 +5.718951e-01 +7.228706e-01
+1.855000e+01 +2.674763e-01 +1.689545e+00 +1.750863e+00 +7.993290e-01 +5.941514e-01 +5.719241e-01 +6.263061e-01 +5.643518e-01 +8.191768e-01 +5.072006e-01 +7.656788e-01 +1.964903e-01 +1.481188e+00 +1.489093e+00 +6.059314e-01 +7.546570e-01 +6.560811e-01 +6.287121e-01 +6.588416e-01 +8.521013e-01 +5.690451e-01 +7.195826e-01
+1.856667e+01 +2.664483e-01 +1.688278e+00 +1.773500e+00 +7.953644e-01 +5.941499e-01 +5.721061e-01 +6.291723e-01 +5.623922e-01 +8.210174e-01 +5.053273e-01 +7.627760e-01 +1.955474e-01 +1.479152e+00 +1.509017e+00 +6.026867e-01 +7.552813e-01 +6.585258e-01 +6.275875e-01 +6.581060e-01 +8.598737e-01 +5.680011e-01 +7.154520e-01
+1.858333e+01 +2.657968e-01 +1.688666e+00 +1.796881e+00 +7.913202e-01 +5.928226e-01 +5.732202e-01 +6.307452e-01 +5.604297e-01 +8.220555e-01 +5.042531e-01 +7.602268e-01 +1.949320e-01 +1.478614e+00 +1.529340e+00 +5.994222e-01 +7.537059e-01 +6.627766e-01 +6.254107e-01 +6.573233e-01 +8.663766e-01 +5.691768e-01 +7.112263e-01
+1.860000e+01 +2.650784e-01 +1.698916e+00 +1.827347e+00 +7.877054e-01 +5.910428e-01 +5.751235e-01 +6.324694e-01 +5.583308e-01 +8.261321e-01 +5.037155e-01 +7.598342e-01 +1.943284e-01 +1.486638e+00 +1.555844e+00 +5.966833e-01 +7.519859e-01 +6.696308e-01 +6.233431e-01 +6.553791e-01 +8.782939e-01 +5.729089e-01 +7.074746e-01
+1.861667e+01 +2.644530e-01 +1.711704e+00 +1.843789e+00 +7.846075e-01 +5.889894e-01 +5.770049e-01 +6.324982e-01 +5.565276e-01 +8.307916e-01 +5.030830e-01 +7.589669e-01 +1.937631e-01 +1.497272e+00 +1.570288e+00 +5.949396e-01 +7.491239e-01 +6.768727e-01 +6.200503e-01 +6.519125e-01 +8.887278e-01 +5.758078e-01 +7.042363e-01
+1.863333e+01 +2.633806e-01 +1.716358e+00 +1.855836e+00 +7.814495e-01 +5.868376e-01 +5.804780e-01 +6.359319e-01 +5.545173e-01 +8.305650e-01 +5.025941e-01 +7.569634e-01 +1.927748e-01 +1.500710e+00 +1.580673e+00 +5.930580e-01 +7.464475e-01 +6.846375e-01 +6.190158e-01 +6.484956e-01 +8.903486e-01 +5.790334e-01 +7.011660e-01
+1.865000e+01 +2.623592e-01 +1.727004e+00 +1.858813e+00 +7.793026e-01 +5.848605e-01 +5.867002e-01 +6.398338e-01 +5.529521e-01 +8.304565e-01 +5.023259e-01 +7.548354e-01 +1.918581e-01 +1.508613e+00 +1.583202e+00 +5.905422e-01 +7.449775e-01 +6.980599e-01 +6.180150e-01 +6.449277e-01 +8.927417e-01 +5.814726e-01 +6.973408e-01
+1.866667e+01 +2.612875e-01 +1.738242e+00 +1.854386e+00 +7.765411e-01 +5.835107e-01 +5.903394e-01 +6.434638e-01 +5.520534e-01 +8.303903e-01 +5.035604e-01 +7.566317e-01 +1.908591e-01 +1.516942e+00 +1.579256e+00 +5.876850e-01 +7.455624e-01 +7.061404e-01 +6.176275e-01 +6.415097e-01 +8.934825e-01 +5.860694e-01 +6.961198e-01
+1.868333e+01 +2.604173e-01 +1.747302e+00 +1.848331e+00 +7.746188e-01 +5.819172e-01 +5.933829e-01 +6.440559e-01 +5.521125e-01 +8.301717e-01 +5.054185e-01 +7.584874e-01 +1.899992e-01 +1.523520e+00 +1.573989e+00 +5.851221e-01 +7.448144e-01 +7.130019e-01 +6.156271e-01 +6.389151e-01 +8.939633e-01 +5.911837e-01 +6.953395e-01
+1.870000e+01 +2.595194e-01 +1.762513e+00 +1.838501e+00 +7.734701e-01 +5.804179e-01 +5.948870e-01 +6.429890e-01 +5.523863e-01 +8.300148e-01 +5.066847e-01 +7.591152e-01 +1.891582e-01 +1.535392e+00 +1.565376e+00 +5.827075e-01 +7.449522e-01 +7.185655e-01 +6.127958e-01 +6.369392e-01 +8.939757e-01 +5.943749e-01 +6.937154e-01
+1.871667e+01 +2.591726e-01 +1.773945e+00 +1.829106e+00 +7.711721e-01 +5.783003e-01 +5.969868e-01 +6.408677e-01 +5.525799e-01 +8.296298e-01 +5.082454e-01 +7.611782e-01 +1.888518e-01 +1.544090e+00 +1.557224e+00 +5.795212e-01 +7.427641e-01 +7.248968e-01 +6.097373e-01 +6.347124e-01 +8.937789e-01 +5.977655e-01 +6.941269e-01
+1.873333e+01 +2.583191e-01 +1.774200e+00 +1.823008e+00 +7.701488e-01 +5.759824e-01 +5.996545e-01 +6.399224e-01 +5.527240e-01 +8.271083e-01 +5.099768e-01 +7.607061e-01 +1.880837e-01 +1.543137e+00 +1.551772e+00 +5.768862e-01 +7.395892e-01 +7.302951e-01 +6.072520e-01 +6.321526e-01 +8.916386e-01 +6.020937e-01 +6.921436e-01
+1.875000e+01 +2.583003e-01 +1.777446e+00 +1.817995e+00 +7.692676e-01 +5.738274e-01 +6.035556e-01 +6.378395e-01 +5.524490e-01 +8.249448e-01 +5.117539e-01 +7.606174e-01 +1.880320e-01 +1.544684e+00 +1.547141e+00 +5.742722e-01 +7.370116e-01 +7.382452e-01 +6.038960e-01 +6.294731e-01 +8.903198e-01 +6.067999e-01 +6.899616e-01
+1.876667e+01 +2.578672e-01 +1.776898e+00 +1.807787e+00 +7.693428e-01 +5.714427e-01 +6.066629e-01 +6.352686e-01 +5.532400e-01 +8.221993e-01 +5.150178e-01 +7.603942e-01 +1.875585e-01 +1.542946e+00 +1.538024e+00 +5.719740e-01 +7.334257e-01 +7.444437e-01 +6.005890e-01 +6.282826e-01 +8.865006e-01 +6.128110e-01 +6.877917e-01
+1.878333e+01 +2.571887e-01 +1.776375e+00 +1.799980e+00 +7.691695e-01 +5.692931e-01 +6.082818e-01 +6.326367e-01 +5.547168e-01 +8.234107e-01 +5.163323e-01 +7.587738e-01 +1.868754e-01 +1.541314e+00 +1.530916e+00 +5.697094e-01 +7.308733e-01 +7.478525e-01 +5.974796e-01 +6.286859e-01 +8.862503e-01 +6.159583e-01 +6.844900e-01
+1.880000e+01 +2.566960e-01 +1.771400e+00 +1.793922e+00 +7.683634e-01 +5.669555e-01 +6.107242e-01 +6.302513e-01 +5.570807e-01 +8.244253e-01 +5.187894e-01 +7.587395e-01 +1.863664e-01 +1.536042e+00 +1.525134e+00 +5.675709e-01 +7.270814e-01 +7.520682e-01 +5.941759e-01 +6.308511e-01 +8.855799e-01 +6.205612e-01 +6.822529e-01
+1.881667e+01 +2.561326e-01 +1.764870e+00 +1.790349e+00 +7.666695e-01 +5.649903e-01 +6.134333e-01 +6.281766e-01 +5.599068e-01 +8.293511e-01 +5.205646e-01 +7.579084e-01 +1.857710e-01 +1.529590e+00 +1.521428e+00 +5.650722e-01 +7.233266e-01 +7.563518e-01 +5.913145e-01 +6.339219e-01 +8.880113e-01 +6.244632e-01 +6.797041e-01
+1.883333e+01 +2.561947e-01 +1.760534e+00 +1.784501e+00 +7.658274e-01 +5.632098e-01 +6.167957e-01 +6.261003e-01 +5.644761e-01 +8.338232e-01 +5.223623e-01 +7.561791e-01 +1.856800e-01 +1.524891e+00 +1.516017e+00 +5.629936e-01 +7.201131e-01 +7.622103e-01 +5.887802e-01 +6.388261e-01 +8.905254e-01 +6.276918e-01 +6.765461e-01
+1.885000e+01 +2.553216e-01 +1.760331e+00 +1.778645e+00 +7.634240e-01 +5.618791e-01 +6.211164e-01 +6.243170e-01 +5.661505e-01 +8.405236e-01 +5.241827e-01 +7.554297e-01 +1.848949e-01 +1.523775e+00 +1.510653e+00 +5.601269e-01 +7.173383e-01 +7.698325e-01 +5.858257e-01 +6.383604e-01 +8.968819e-01 +6.315400e-01 +6.740162e-01
+1.886667e+01 +2.548383e-01 +1.758971e+00 +1.772768e+00 +7.610678e-01 +5.598874e-01 +6.251882e-01 +6.226060e-01 +5.702274e-01 +8.476569e-01 +5.256554e-01 +7.544865e-01 +1.843695e-01 +1.521754e+00 +1.505264e+00 +5.573482e-01 +7.133997e-01 +7.770538e-01 +5.831645e-01 +6.423000e-01 +9.022859e-01 +6.340694e-01 +6.716777e-01
+1.888333e+01 +2.545506e-01 +1.754611e+00 +1.772041e+00 +7.609168e-01 +5.576392e-01 +6.273964e-01 +6.205249e-01 +5.734503e-01 +8.579961e-01 +5.252658e-01 +7.528376e-01 +1.840749e-01 +1.517131e+00 +1.504328e+00 +5.561428e-01 +7.094045e-01 +7.811288e-01 +5.806893e-01 +6.465861e-01 +9.106366e-01 +6.339021e-01 +6.693419e-01
+1.890000e+01 +2.540031e-01 +1.747106e+00 +1.764460e+00 +7.590309e-01 +5.554934e-01 +6.290274e-01 +6.184816e-01 +5.765834e-01 +8.699131e-01 +5.251014e-01 +7.541150e-01 +1.835930e-01 +1.509980e+00 +1.497814e+00 +5.540273e-01 +7.052885e-01 +7.835150e-01 +5.780001e-01 +6.499351e-01 +9.204534e-01 +6.326940e-01 +6.702725e-01
+1.891667e+01 +2.529923e-01 +1.742926e+00 +1.755481e+00 +7.568662e-01 +5.533894e-01 +6.297429e-01 +6.166510e-01 +5.791211e-01 +8.787194e-01 +5.257022e-01 +7.571094e-01 +1.827132e-01 +1.505702e+00 +1.490205e+00 +5.517359e-01 +7.017248e-01 +7.846343e-01 +5.756468e-01 +6.517715e-01 +9.269477e-01 +6.324327e-01 +6.732720e-01
+1.893333e+01 +2.519607e-01 +1.736271e+00 +1.746217e+00 +7.570337e-01 +5.515962e-01 +6.299610e-01 +6.158943e-01 +5.797548e-01 +8.865551e-01 +5.262003e-01 +7.636121e-01 +1.817671e-01 +1.499590e+00 +1.482391e+00 +5.516437e-01 +6.979177e-01 +7.845376e-01 +5.744397e-01 +6.515305e-01 +9.318053e-01 +6.320700e-01 +6.798322e-01
+1.895000e+01 +2.509224e-01 +1.726127e+00 +1.740927e+00 +7.559464e-01 +5.497724e-01 +6.310985e-01 +6.160093e-01 +5.793137e-01 +8.936567e-01 +5.257993e-01 +7.706330e-01 +1.808710e-01 +1.490407e+00 +1.478222e+00 +5.503243e-01 +6.940944e-01 +7.847194e-01 +5.743978e-01 +6.496139e-01 +9.371610e-01 +6.308228e-01 +6.876717e-01
+1.896667e+01 +2.500469e-01 +1.719258e+00 +1.732745e+00 +7.555030e-01 +5.478492e-01 +6.306792e-01 +6.157280e-01 +5.783633e-01 +8.994815e-01 +5.251143e-01 +7.775745e-01 +1.800493e-01 +1.483881e+00 +1.471548e+00 +5.490205e-01 +6.905289e-01 +7.835381e-01 +5.754517e-01 +6.476069e-01 +9.410049e-01 +6.287580e-01 +6.949993e-01
+1.898333e+01 +2.492842e-01 +1.716530e+00 +1.725935e+00 +7.597902e-01 +5.462026e-01 +6.324421e-01 +6.175258e-01 +5.771058e-01 +9.040350e-01 +5.234647e-01 +7.809868e-01 +1.793052e-01 +1.480489e+00 +1.466182e+00 +5.500734e-01 +6.880682e-01 +7.859060e-01 +5.797262e-01 +6.450686e-01 +9.438267e-01 +6.256756e-01 +6.993082e-01
+1.900000e+01 +2.483456e-01 +1.711125e+00 +1.721122e+00 +7.646685e-01 +5.448322e-01 +6.346382e-01 +6.193462e-01 +5.754982e-01 +9.050104e-01 +5.217582e-01 +7.855812e-01 +1.784445e-01 +1.474792e+00 +1.462766e+00 +5.518519e-01 +6.862309e-01 +7.876411e-01 +5.836245e-01 +6.419387e-01 +9.430377e-01 +6.224943e-01 +7.058006e-01
+1.901667e+01 +2.474584e-01 +1.701710e+00 +1.720981e+00 +7.700649e-01 +5.433383e-01 +6.355113e-01 +6.233543e-01 +5.735480e-01 +9.041368e-01 +5.201137e-01 +7.894260e-01 +1.776496e-01 +1.466037e+00 +1.463518e+00 +5.550234e-01 +6.838003e-01 +7.859861e-01 +5.899125e-01 +6.389049e-01 +9.403777e-01 +6.195204e-01 +7.123205e-01
+1.903333e+01 +2.469201e-01 +1.690601e+00 +1.724177e+00 +7.753448e-01 +5.419526e-01 +6.351553e-01 +6.264235e-01 +5.722692e-01 +9.012660e-01 +5.188129e-01 +7.886473e-01 +1.772157e-01 +1.455872e+00 +1.466870e+00 +5.589104e-01 +6.810958e-01 +7.833189e-01 +5.950530e-01 +6.376422e-01 +9.356030e-01 +6.174188e-01 +7.139874e-01
+1.905000e+01 +2.461749e-01 +1.679463e+00 +1.722379e+00 +7.788923e-01 +5.408131e-01 +6.339627e-01 +6.269739e-01 +5.711717e-01 +8.993948e-01 +5.172863e-01 +7.877762e-01 +1.766164e-01 +1.445993e+00 +1.465622e+00 +5.621126e-01 +6.789056e-01 +7.793455e-01 +5.969468e-01 +6.370000e-01 +9.307497e-01 +6.144737e-01 +7.156551e-01
+1.906667e+01 +2.459651e-01 +1.671417e+00 +1.729791e+00 +7.851640e-01 +5.400696e-01 +6.315079e-01 +6.264184e-01 +5.708804e-01 +8.963848e-01 +5.159535e-01 +7.861104e-01 +1.765067e-01 +1.438440e+00 +1.472563e+00 +5.669020e-01 +6.777976e-01 +7.755302e-01 +5.984076e-01 +6.393016e-01 +9.250323e-01 +6.114965e-01 +7.168669e-01
+1.908333e+01 +2.461567e-01 +1.669038e+00 +1.742843e+00 +7.950275e-01 +5.395845e-01 +6.288653e-01 +6.260664e-01 +5.717406e-01 +8.946104e-01 +5.149908e-01 +7.845486e-01 +1.767294e-01 +1.435892e+00 +1.484071e+00 +5.754490e-01 +6.776863e-01 +7.717960e-01 +6.005694e-01 +6.445718e-01 +9.196736e-01 +6.092320e-01 +7.183127e-01
+1.910000e+01 +2.461777e-01 +1.664955e+00 +1.755426e+00 +8.013817e-01 +5.390689e-01 +6.263560e-01 +6.247662e-01 +5.727321e-01 +8.921563e-01 +5.138862e-01 +7.815093e-01 +1.768093e-01 +1.431951e+00 +1.494905e+00 +5.815792e-01 +6.773543e-01 +7.679189e-01 +6.011992e-01 +6.499332e-01 +9.141885e-01 +6.073760e-01 +7.173059e-01
+1.911667e+01 +2.460161e-01 +1.659292e+00 +1.754618e+00 +8.059243e-01 +5.385240e-01 +6.238390e-01 +6.228287e-01 +5.735984e-01 +8.909662e-01 +5.123794e-01 +7.791297e-01 +1.766413e-01 +1.426451e+00 +1.494044e+00 +5.856523e-01 +6.772520e-01 +7.646049e-01 +6.005441e-01 +6.537913e-01 +9.099872e-01 +6.042373e-01 +7.157882e-01
+1.913333e+01 +2.455945e-01 +1.658489e+00 +1.756019e+00 +8.110215e-01 +5.387858e-01 +6.229711e-01 +6.202763e-01 +5.729612e-01 +8.914840e-01 +5.108982e-01 +7.781079e-01 +1.762349e-01 +1.425039e+00 +1.495106e+00 +5.901726e-01 +6.795911e-01 +7.633199e-01 +5.989311e-01 +6.546581e-01 +9.085716e-01 +6.020286e-01 +7.154885e-01
+1.915000e+01 +2.452142e-01 +1.657695e+00 +1.758724e+00 +8.160546e-01 +5.380163e-01 +6.217336e-01 +6.175173e-01 +5.723024e-01 +8.918783e-01 +5.091201e-01 +7.766131e-01 +1.758592e-01 +1.425020e+00 +1.497211e+00 +5.974568e-01 +6.790921e-01 +7.604033e-01 +5.961563e-01 +6.561153e-01 +9.069200e-01 +5.995400e-01 +7.146691e-01
+1.916667e+01 +2.446432e-01 +1.657435e+00 +1.761428e+00 +8.190761e-01 +5.362850e-01 +6.197302e-01 +6.147739e-01 +5.706903e-01 +8.909953e-01 +5.072805e-01 +7.734730e-01 +1.753865e-01 +1.426129e+00 +1.499453e+00 +6.044194e-01 +6.762655e-01 +7.563893e-01 +5.929885e-01 +6.553794e-01 +9.051822e-01 +5.976837e-01 +7.117671e-01
+1.918333e+01 +2.444445e-01 +1.656418e+00 +1.757778e+00 +8.241712e-01 +5.344895e-01 +6.174535e-01 +6.130000e-01 +5.690700e-01 +8.925712e-01 +5.053754e-01 +7.699826e-01 +1.752381e-01 +1.426640e+00 +1.496333e+00 +6.137265e-01 +6.736873e-01 +7.521275e-01 +5.903106e-01 +6.540365e-01 +9.063111e-01 +5.948294e-01 +7.083336e-01
+1.920000e+01 +2.445091e-01 +1.649617e+00 +1.768696e+00 +8.258306e-01 +5.325086e-01 +6.147661e-01 +6.126559e-01 +5.680290e-01 +8.959375e-01 +5.036471e-01 +7.663579e-01 +1.753371e-01 +1.421575e+00 +1.505851e+00 +6.191320e-01 +6.705613e-01 +7.475773e-01 +5.890964e-01 +6.556570e-01 +9.103515e-01 +5.926985e-01 +7.050006e-01
+1.921667e+01 +2.443946e-01 +1.639033e+00 +1.776911e+00 +8.273301e-01 +5.306515e-01 +6.122358e-01 +6.123664e-01 +5.668072e-01 +8.966091e-01 +5.021744e-01 +7.627041e-01 +1.752843e-01 +1.412656e+00 +1.513485e+00 +6.229377e-01 +6.673993e-01 +7.435236e-01 +5.883730e-01 +6.566177e-01 +9.123858e-01 +5.898005e-01 +7.019995e-01
+1.923333e+01 +2.442897e-01 +1.628609e+00 +1.790337e+00 +8.259113e-01 +5.290122e-01 +6.097457e-01 +6.118242e-01 +5.652725e-01 +8.962340e-01 +5.009190e-01 +7.602660e-01 +1.751640e-01 +1.403752e+00 +1.526269e+00 +6.241009e-01 +6.646072e-01 +7.393963e-01 +5.874378e-01 +6.570258e-01 +9.146603e-01 +5.865001e-01 +7.012397e-01
+1.925000e+01 +2.445171e-01 +1.618681e+00 +1.804824e+00 +8.246368e-01 +5.270691e-01 +6.078308e-01 +6.102935e-01 +5.632571e-01 +8.961475e-01 +4.991944e-01 +7.576718e-01 +1.754013e-01 +1.395073e+00 +1.539839e+00 +6.245912e-01 +6.610088e-01 +7.369339e-01 +5.858673e-01 +6.562393e-01 +9.189531e-01 +5.834798e-01 +6.993203e-01
+1.926667e+01 +2.449897e-01 +1.607035e+00 +1.817550e+00 +8.237251e-01 +5.253365e-01 +6.054158e-01 +6.098781e-01 +5.615495e-01 +8.976155e-01 +4.974605e-01 +7.575537e-01 +1.759321e-01 +1.384739e+00 +1.551498e+00 +6.245912e-01 +6.574666e-01 +7.335433e-01 +5.863379e-01 +6.564328e-01 +9.251372e-01 +5.807162e-01 +6.980919e-01
+1.928333e+01 +2.450435e-01 +1.597137e+00 +1.820254e+00 +8.225651e-01 +5.233902e-01 +6.031384e-01 +6.094533e-01 +5.595837e-01 +8.968356e-01 +4.958485e-01 +7.591461e-01 +1.760607e-01 +1.376164e+00 +1.553652e+00 +6.247647e-01 +6.537507e-01 +7.299058e-01 +5.866923e-01 +6.551480e-01 +9.276007e-01 +5.790112e-01 +6.968339e-01
+1.930000e+01 +2.451855e-01 +1.596973e+00 +1.814017e+00 +8.210927e-01 +5.217320e-01 +6.017808e-01 +6.092308e-01 +5.575731e-01 +8.947718e-01 +4.941046e-01 +7.595969e-01 +1.762548e-01 +1.375806e+00 +1.548214e+00 +6.239116e-01 +6.503573e-01 +7.295022e-01 +5.891874e-01 +6.526714e-01 +9.267357e-01 +5.765715e-01 +6.953264e-01
+1.931667e+01 +2.451958e-01 +1.601093e+00 +1.806156e+00 +8.197791e-01 +5.200650e-01 +5.996656e-01 +6.112303e-01 +5.562664e-01 +8.916361e-01 +4.923857e-01 +7.632722e-01 +1.763396e-01 +1.379207e+00 +1.541168e+00 +6.230999e-01 +6.471616e-01 +7.272255e-01 +5.951410e-01 +6.515281e-01 +9.243559e-01 +5.742186e-01 +6.965473e-01
+1.933333e+01 +2.447732e-01 +1.596227e+00 +1.797228e+00 +8.176698e-01 +5.184024e-01 +5.974300e-01 +6.137891e-01 +5.549855e-01 +8.892729e-01 +4.908997e-01 +7.717739e-01 +1.760425e-01 +1.374909e+00 +1.533378e+00 +6.215217e-01 +6.434942e-01 +7.235897e-01 +6.002714e-01 +6.499056e-01 +9.226675e-01 +5.721866e-01 +7.026449e-01
+1.935000e+01 +2.441505e-01 +1.601354e+00 +1.788097e+00 +8.156071e-01 +5.166054e-01 +5.950325e-01 +6.173668e-01 +5.540165e-01 +8.866630e-01 +4.896288e-01 +7.822113e-01 +1.755798e-01 +1.379553e+00 +1.525230e+00 +6.205723e-01 +6.407524e-01 +7.193282e-01 +6.071627e-01 +6.487567e-01 +9.202169e-01 +5.707997e-01 +7.110149e-01
+1.936667e+01 +2.433485e-01 +1.604936e+00 +1.779254e+00 +8.146552e-01 +5.147110e-01 +5.929661e-01 +6.212161e-01 +5.524941e-01 +8.846648e-01 +4.881544e-01 +7.902257e-01 +1.749156e-01 +1.382193e+00 +1.517562e+00 +6.186098e-01 +6.389636e-01 +7.150202e-01 +6.151712e-01 +6.466010e-01 +9.185455e-01 +5.688235e-01 +7.177853e-01
+1.938333e+01 +2.426715e-01 +1.620150e+00 +1.771856e+00 +8.145465e-01 +5.129667e-01 +5.918600e-01 +6.265223e-01 +5.511337e-01 +8.837918e-01 +4.863690e-01 +7.956448e-01 +1.743392e-01 +1.394801e+00 +1.511340e+00 +6.170619e-01 +6.386261e-01 +7.114449e-01 +6.269032e-01 +6.446220e-01 +9.185806e-01 +5.660586e-01 +7.228496e-01
+1.940000e+01 +2.421627e-01 +1.630198e+00 +1.761548e+00 +8.124692e-01 +5.113270e-01 +5.895888e-01 +6.274755e-01 +5.499662e-01 +8.836825e-01 +4.849751e-01 +8.035861e-01 +1.739388e-01 +1.403232e+00 +1.502853e+00 +6.148680e-01 +6.380878e-01 +7.073368e-01 +6.314441e-01 +6.428616e-01 +9.191566e-01 +5.632142e-01 +7.306100e-01
+1.941667e+01 +2.416709e-01 +1.641774e+00 +1.750581e+00 +8.119741e-01 +5.101511e-01 +5.872515e-01 +6.277776e-01 +5.479401e-01 +8.881975e-01 +4.838661e-01 +8.060791e-01 +1.735271e-01 +1.412549e+00 +1.493716e+00 +6.129318e-01 +6.391487e-01 +7.036329e-01 +6.352995e-01 +6.397635e-01 +9.245986e-01 +5.606106e-01 +7.331532e-01
+1.943333e+01 +2.408515e-01 +1.659528e+00 +1.739571e+00 +8.130056e-01 +5.102079e-01 +5.847808e-01 +6.284356e-01 +5.457600e-01 +8.934050e-01 +4.823103e-01 +8.065560e-01 +1.727991e-01 +1.427039e+00 +1.484323e+00 +6.117044e-01 +6.427249e-01 +7.005451e-01 +6.402896e-01 +6.362819e-01 +9.309197e-01 +5.576700e-01 +7.330585e-01
+1.945000e+01 +2.399684e-01 +1.677819e+00 +1.728483e+00 +8.149126e-01 +5.105426e-01 +5.822829e-01 +6.273966e-01 +5.435726e-01 +8.972000e-01 +4.805973e-01 +8.054874e-01 +1.720107e-01 +1.441560e+00 +1.474793e+00 +6.105651e-01 +6.473154e-01 +6.986349e-01 +6.426237e-01 +6.327249e-01 +9.354932e-01 +5.546923e-01 +7.313224e-01
+1.946667e+01 +2.390738e-01 +1.685452e+00 +1.717144e+00 +8.147365e-01 +5.098601e-01 +5.802832e-01 +6.252890e-01 +5.414347e-01 +9.037916e-01 +4.793363e-01 +8.025665e-01 +1.712712e-01 +1.447099e+00 +1.465102e+00 +6.085978e-01 +6.479918e-01 +6.979161e-01 +6.422561e-01 +6.293234e-01 +9.417277e-01 +5.522316e-01 +7.281713e-01
+1.948333e+01 +2.380608e-01 +1.696454e+00 +1.706247e+00 +8.132549e-01 +5.093085e-01 +5.787393e-01 +6.233054e-01 +5.395453e-01 +9.101538e-01 +4.779109e-01 +7.999503e-01 +1.703884e-01 +1.455702e+00 +1.455844e+00 +6.058805e-01 +6.485756e-01 +6.986521e-01 +6.424028e-01 +6.262923e-01 +9.475190e-01 +5.495848e-01 +7.249554e-01
+1.950000e+01 +2.370678e-01 +1.716033e+00 +1.700719e+00 +8.113908e-01 +5.089320e-01 +5.778513e-01 +6.211841e-01 +5.377172e-01 +9.234052e-01 +4.765179e-01 +7.970404e-01 +1.695519e-01 +1.471693e+00 +1.451611e+00 +6.028021e-01 +6.500582e-01 +7.014894e-01 +6.425170e-01 +6.234898e-01 +9.628061e-01 +5.468595e-01 +7.211842e-01
+1.951667e+01 +2.361564e-01 +1.735273e+00 +1.690499e+00 +8.089353e-01 +5.077444e-01 +5.764025e-01 +6.197196e-01 +5.367577e-01 +9.304109e-01 +4.748308e-01 +7.939746e-01 +1.686934e-01 +1.488183e+00 +1.443144e+00 +6.001772e-01 +6.486488e-01 +7.030804e-01 +6.447095e-01 +6.213120e-01 +9.691597e-01 +5.439416e-01 +7.178680e-01
+1.953333e+01 +2.352423e-01 +1.746416e+00 +1.687350e+00 +8.074406e-01 +5.067939e-01 +5.746883e-01 +6.188421e-01 +5.359322e-01 +9.379424e-01 +4.731062e-01 +7.921254e-01 +1.678373e-01 +1.497579e+00 +1.441129e+00 +5.978502e-01 +6.471759e-01 +7.030576e-01 +6.474667e-01 +6.189094e-01 +9.787836e-01 +5.413879e-01 +7.154990e-01
+1.955000e+01 +2.349289e-01 +1.762117e+00 +1.683923e+00 +8.054449e-01 +5.058273e-01 +5.738130e-01 +6.167632e-01 +5.350603e-01 +9.449370e-01 +4.715033e-01 +7.912610e-01 +1.674240e-01 +1.510788e+00 +1.438919e+00 +5.950140e-01 +6.468446e-01 +7.052464e-01 +6.479309e-01 +6.165407e-01 +9.873223e-01 +5.390716e-01 +7.151633e-01
+1.956667e+01 +2.347825e-01 +1.768426e+00 +1.679295e+00 +8.032516e-01 +5.051589e-01 +5.740909e-01 +6.147984e-01 +5.339187e-01 +9.499059e-01 +4.700921e-01 +7.900670e-01 +1.671116e-01 +1.516368e+00 +1.435528e+00 +5.927752e-01 +6.442399e-01 +7.090229e-01 +6.480052e-01 +6.137052e-01 +9.919137e-01 +5.372088e-01 +7.151729e-01
+1.958333e+01 +2.350120e-01 +1.780798e+00 +1.669895e+00 +8.029163e-01 +5.056303e-01 +5.763716e-01 +6.133301e-01 +5.331048e-01 +9.564287e-01 +4.686221e-01 +7.901793e-01 +1.670126e-01 +1.527087e+00 +1.427990e+00 +5.912354e-01 +6.427443e-01 +7.175231e-01 +6.498817e-01 +6.116393e-01 +9.963996e-01 +5.347836e-01 +7.161633e-01
+1.960000e+01 +2.362194e-01 +1.793963e+00 +1.659636e+00 +8.042645e-01 +5.078190e-01 +5.784560e-01 +6.126022e-01 +5.322745e-01 +9.601524e-01 +4.670401e-01 +7.894518e-01 +1.675893e-01 +1.539202e+00 +1.419488e+00 +5.916637e-01 +6.427167e-01 +7.258778e-01 +6.535594e-01 +6.099239e-01 +9.984366e-01 +5.323805e-01 +7.159628e-01
+1.961667e+01 +2.376088e-01 +1.790290e+00 +1.648673e+00 +8.055392e-01 +5.103576e-01 +5.814336e-01 +6.113614e-01 +5.319657e-01 +9.655254e-01 +4.654859e-01 +7.882979e-01 +1.682665e-01 +1.536436e+00 +1.410437e+00 +5.922718e-01 +6.437067e-01 +7.326215e-01 +6.540547e-01 +6.091772e-01 +1.000894e+00 +5.298510e-01 +7.158855e-01
+1.963333e+01 +2.389273e-01 +1.794011e+00 +1.640905e+00 +8.117201e-01 +5.126383e-01 +5.823837e-01 +6.119036e-01 +5.326159e-01 +9.704914e-01 +4.638372e-01 +7.903199e-01 +1.689030e-01 +1.540178e+00 +1.404746e+00 +5.963659e-01 +6.442477e-01 +7.367216e-01 +6.584818e-01 +6.091888e-01 +1.003639e+00 +5.271982e-01 +7.198140e-01
+1.965000e+01 +2.409523e-01 +1.791626e+00 +1.636524e+00 +8.145737e-01 +5.150839e-01 +5.839898e-01 +6.124236e-01 +5.337979e-01 +9.776422e-01 +4.622338e-01 +7.924357e-01 +1.700469e-01 +1.538680e+00 +1.402395e+00 +5.986128e-01 +6.447625e-01 +7.412917e-01 +6.621359e-01 +6.096280e-01 +1.008580e+00 +5.248410e-01 +7.248820e-01
+1.966667e+01 +2.430010e-01 +1.790767e+00 +1.632415e+00 +8.223071e-01 +5.184438e-01 +5.844241e-01 +6.134870e-01 +5.357889e-01 +9.856273e-01 +4.605837e-01 +7.967828e-01 +1.711119e-01 +1.539713e+00 +1.400318e+00 +6.064741e-01 +6.460851e-01 +7.434483e-01 +6.655250e-01 +6.111762e-01 +1.014002e+00 +5.225275e-01 +7.324200e-01
+1.968333e+01 +2.450402e-01 +1.787907e+00 +1.634619e+00 +8.290374e-01 +5.218321e-01 +5.866046e-01 +6.135361e-01 +5.379321e-01 +9.962149e-01 +4.589780e-01 +8.046027e-01 +1.721200e-01 +1.538809e+00 +1.404562e+00 +6.136616e-01 +6.476460e-01 +7.481634e-01 +6.668577e-01 +6.122763e-01 +1.022980e+00 +5.202546e-01 +7.448456e-01
+1.970000e+01 +2.461799e-01 +1.783788e+00 +1.643409e+00 +8.363437e-01 +5.237637e-01 +5.885345e-01 +6.148237e-01 +5.409962e-01 +1.016316e+00 +4.573534e-01 +8.107973e-01 +1.724260e-01 +1.536493e+00 +1.415325e+00 +6.213040e-01 +6.474004e-01 +7.519206e-01 +6.690206e-01 +6.135487e-01 +1.043794e+00 +5.181665e-01 +7.560146e-01
+1.971667e+01 +2.473600e-01 +1.790200e+00 +1.654071e+00 +8.418543e-01 +5.250559e-01 +5.911161e-01 +6.159275e-01 +5.450757e-01 +1.041885e+00 +4.559047e-01 +8.181387e-01 +1.728450e-01 +1.543841e+00 +1.428651e+00 +6.295607e-01 +6.457706e-01 +7.582667e-01 +6.711697e-01 +6.162318e-01 +1.070030e+00 +5.155985e-01 +7.681697e-01
+1.973333e+01 +2.483615e-01 +1.795026e+00 +1.670190e+00 +8.445977e-01 +5.260758e-01 +5.941516e-01 +6.164611e-01 +5.508404e-01 +1.067815e+00 +4.543273e-01 +8.259446e-01 +1.730876e-01 +1.549137e+00 +1.447028e+00 +6.341591e-01 +6.437316e-01 +7.656728e-01 +6.729451e-01 +6.199714e-01 +1.097646e+00 +5.133877e-01 +7.819469e-01
+1.975000e+01 +2.483462e-01 +1.812665e+00 +1.685389e+00 +8.462225e-01 +5.250370e-01 +5.952234e-01 +6.162826e-01 +5.552706e-01 +1.086677e+00 +4.529011e-01 +8.305474e-01 +1.726996e-01 +1.565206e+00 +1.462906e+00 +6.376258e-01 +6.400287e-01 +7.711718e-01 +6.749317e-01 +6.222350e-01 +1.116237e+00 +5.120408e-01 +7.922077e-01
+1.976667e+01 +2.485475e-01 +1.845487e+00 +1.690002e+00 +8.499183e-01 +5.239076e-01 +5.971052e-01 +6.152820e-01 +5.583212e-01 +1.104054e+00 +4.513509e-01 +8.366876e-01 +1.724743e-01 +1.594892e+00 +1.469059e+00 +6.433232e-01 +6.363855e-01 +7.798370e-01 +6.777756e-01 +6.239091e-01 +1.131291e+00 +5.096601e-01 +8.022768e-01
+1.978333e+01 +2.490187e-01 +1.889314e+00 +1.702044e+00 +8.549657e-01 +5.225912e-01 +5.991077e-01 +6.144374e-01 +5.629161e-01 +1.114620e+00 +4.504115e-01 +8.388985e-01 +1.723948e-01 +1.634392e+00 +1.480887e+00 +6.507283e-01 +6.329438e-01 +7.899605e-01 +6.807887e-01 +6.269705e-01 +1.138843e+00 +5.102539e-01 +8.100453e-01
+1.980000e+01 +2.496023e-01 +1.923622e+00 +1.710306e+00 +8.576987e-01 +5.214810e-01 +6.009187e-01 +6.128360e-01 +5.684632e-01 +1.123248e+00 +4.490812e-01 +8.423710e-01 +1.723854e-01 +1.665301e+00 +1.490393e+00 +6.559595e-01 +6.294218e-01 +7.988061e-01 +6.823200e-01 +6.311156e-01 +1.146197e+00 +5.094444e-01 +8.182074e-01
+1.981667e+01 +2.496989e-01 +1.944584e+00 +1.725139e+00 +8.580273e-01 +5.203298e-01 +6.027531e-01 +6.113639e-01 +5.715219e-01 +1.126927e+00 +4.484673e-01 +8.423560e-01 +1.721032e-01 +1.683731e+00 +1.504624e+00 +6.575994e-01 +6.258649e-01 +8.060927e-01 +6.835453e-01 +6.307136e-01 +1.151261e+00 +5.108622e-01 +8.227989e-01
+1.983333e+01 +2.494646e-01 +1.961476e+00 +1.742510e+00 +8.575919e-01 +5.190168e-01 +6.049233e-01 +6.089313e-01 +5.738788e-01 +1.131280e+00 +4.474019e-01 +8.443858e-01 +1.716422e-01 +1.698802e+00 +1.521712e+00 +6.590050e-01 +6.224986e-01 +8.124042e-01 +6.830192e-01 +6.295327e-01 +1.158527e+00 +5.109949e-01 +8.297783e-01
+1.985000e+01 +2.487227e-01 +1.980361e+00 +1.761147e+00 +8.604401e-01 +5.175338e-01 +6.066003e-01 +6.063856e-01 +5.745514e-01 +1.139942e+00 +4.464461e-01 +8.436711e-01 +1.709010e-01 +1.717048e+00 +1.539943e+00 +6.657804e-01 +6.197458e-01 +8.151471e-01 +6.812608e-01 +6.269554e-01 +1.171378e+00 +5.106672e-01 +8.328777e-01
+1.986667e+01 +2.479226e-01 +1.992271e+00 +1.769767e+00 +8.614564e-01 +5.157001e-01 +6.069106e-01 +6.040844e-01 +5.737651e-01 +1.146436e+00 +4.450898e-01 +8.440417e-01 +1.701715e-01 +1.728310e+00 +1.548928e+00 +6.692113e-01 +6.173085e-01 +8.149679e-01 +6.804200e-01 +6.238317e-01 +1.179935e+00 +5.085822e-01 +8.357829e-01
+1.988333e+01 +2.470578e-01 +2.026066e+00 +1.780220e+00 +8.596450e-01 +5.140046e-01 +6.067375e-01 +6.020571e-01 +5.726759e-01 +1.151851e+00 +4.438979e-01 +8.447768e-01 +1.694092e-01 +1.758735e+00 +1.559508e+00 +6.704816e-01 +6.161565e-01 +8.162810e-01 +6.820839e-01 +6.205905e-01 +1.185820e+00 +5.068925e-01 +8.401442e-01
+1.990000e+01 +2.462109e-01 +2.068370e+00 +1.798109e+00 +8.597080e-01 +5.122141e-01 +6.076111e-01 +5.997480e-01 +5.710779e-01 +1.155058e+00 +4.430711e-01 +8.452281e-01 +1.687087e-01 +1.796227e+00 +1.576668e+00 +6.728736e-01 +6.159305e-01 +8.207727e-01 +6.833479e-01 +6.170636e-01 +1.190974e+00 +5.056831e-01 +8.450258e-01
+1.991667e+01 +2.454081e-01 +2.114043e+00 +1.821248e+00 +8.629281e-01 +5.102667e-01 +6.087986e-01 +5.977777e-01 +5.690730e-01 +1.163594e+00 +4.423178e-01 +8.432698e-01 +1.680494e-01 +1.835408e+00 +1.598746e+00 +6.750161e-01 +6.159965e-01 +8.282013e-01 +6.863738e-01 +6.137180e-01 +1.203184e+00 +5.045293e-01 +8.467352e-01
+1.993333e+01 +2.446119e-01 +2.152165e+00 +1.842784e+00 +8.676834e-01 +5.088413e-01 +6.092674e-01 +5.965852e-01 +5.675524e-01 +1.169095e+00 +4.425791e-01 +8.414320e-01 +1.674544e-01 +1.866704e+00 +1.619019e+00 +6.754081e-01 +6.178002e-01 +8.340700e-01 +6.907618e-01 +6.103702e-01 +1.212003e+00 +5.051280e-01 +8.480400e-01
+1.995000e+01 +2.436989e-01 +2.176400e+00 +1.861917e+00 +8.748564e-01 +5.082178e-01 +6.095159e-01 +5.953863e-01 +5.663239e-01 +1.167787e+00 +4.426211e-01 +8.382952e-01 +1.667751e-01 +1.885200e+00 +1.635573e+00 +6.757536e-01 +6.213580e-01 +8.379366e-01 +6.943354e-01 +6.078148e-01 +1.212074e+00 +5.062712e-01 +8.478568e-01
+1.996667e+01 +2.431365e-01 +2.183423e+00 +1.878748e+00 +8.859299e-01 +5.070183e-01 +6.085418e-01 +5.963138e-01 +5.658172e-01 +1.164995e+00 +4.418303e-01 +8.356733e-01 +1.664706e-01 +1.888993e+00 +1.651056e+00 +6.792553e-01 +6.218406e-01 +8.382107e-01 +7.017275e-01 +6.059389e-01 +1.211643e+00 +5.056119e-01 +8.479523e-01
+1.998333e+01 +2.422700e-01 +2.182132e+00 +1.891782e+00 +8.958902e-01 +5.068113e-01 +6.070887e-01 +5.969548e-01 +5.651657e-01 +1.160990e+00 +4.411140e-01 +8.321231e-01 +1.658441e-01 +1.885848e+00 +1.662499e+00 +6.827814e-01 +6.241947e-01 +8.366250e-01 +7.064374e-01 +6.041427e-01 +1.209875e+00 +5.054154e-01 +8.455264e-01
+2.000000e+01 +2.413203e-01 +2.177849e+00 +1.914049e+00 +9.074942e-01 +5.052985e-01 +6.050013e-01 +5.979839e-01 +5.647305e-01 +1.157966e+00 +4.401333e-01 +8.287333e-01 +1.651436e-01 +1.880396e+00 +1.682447e+00 +6.882650e-01 +6.241436e-01 +8.340998e-01 +7.111199e-01 +6.047737e-01 +1.210990e+00 +5.043990e-01 +8.429489e-01
+2.001667e+01 +2.418029e-01 +2.172359e+00 +1.932779e+00 +9.184718e-01 +5.052872e-01 +6.033439e-01 +5.987462e-01 +5.639243e-01 +1.156262e+00 +4.390421e-01 +8.249602e-01 +1.655812e-01 +1.874138e+00 +1.699251e+00 +6.945953e-01 +6.280016e-01 +8.314797e-01 +7.147927e-01 +6.064809e-01 +1.214856e+00 +5.022787e-01 +8.387451e-01
+2.003333e+01 +2.433676e-01 +2.162525e+00 +1.946374e+00 +9.239336e-01 +5.052018e-01 +6.018319e-01 +5.978433e-01 +5.660709e-01 +1.155668e+00 +4.387320e-01 +8.226833e-01 +1.666311e-01 +1.864672e+00 +1.711695e+00 +6.975540e-01 +6.311890e-01 +8.290314e-01 +7.142145e-01 +6.134662e-01 +1.219848e+00 +5.001421e-01 +8.356124e-01
+2.005000e+01 +2.447622e-01 +2.151792e+00 +1.962427e+00 +9.260552e-01 +5.045715e-01 +5.994370e-01 +5.977524e-01 +5.703570e-01 +1.153908e+00 +4.387187e-01 +8.228924e-01 +1.674050e-01 +1.854863e+00 +1.726441e+00 +6.985762e-01 +6.331006e-01 +8.245546e-01 +7.137018e-01 +6.225348e-01 +1.222964e+00 +4.986214e-01 +8.363695e-01
+2.006667e+01 +2.480908e-01 +2.142748e+00 +1.965039e+00 +9.277403e-01 +5.041809e-01 +5.974603e-01 +5.971427e-01 +5.769817e-01 +1.155740e+00 +4.395555e-01 +8.233535e-01 +1.697011e-01 +1.846616e+00 +1.729501e+00 +6.995610e-01 +6.362402e-01 +8.208249e-01 +7.121658e-01 +6.337860e-01 +1.228600e+00 +4.982928e-01 +8.369994e-01
+2.008333e+01 +2.547316e-01 +2.139179e+00 +1.971893e+00 +9.274639e-01 +5.048588e-01 +5.959696e-01 +5.966372e-01 +5.853091e-01 +1.165083e+00 +4.407132e-01 +8.252100e-01 +1.747801e-01 +1.843413e+00 +1.736667e+00 +7.005187e-01 +6.425359e-01 +8.182091e-01 +7.107594e-01 +6.501379e-01 +1.245053e+00 +4.977611e-01 +8.376720e-01
+2.010000e+01 +2.615725e-01 +2.130397e+00 +1.971848e+00 +9.298980e-01 +5.057308e-01 +5.952429e-01 +5.966359e-01 +5.944715e-01 +1.175432e+00 +4.424409e-01 +8.272055e-01 +1.798895e-01 +1.835622e+00 +1.737333e+00 +7.034168e-01 +6.473492e-01 +8.170942e-01 +7.107576e-01 +6.666973e-01 +1.259209e+00 +4.981690e-01 +8.377923e-01
+2.011667e+01 +2.665900e-01 +2.120899e+00 +1.969528e+00 +9.300831e-01 +5.060130e-01 +5.945134e-01 +5.965414e-01 +5.996586e-01 +1.190028e+00 +4.433464e-01 +8.267308e-01 +1.837298e-01 +1.827546e+00 +1.736180e+00 +7.055480e-01 +6.495450e-01 +8.154913e-01 +7.102013e-01 +6.755896e-01 +1.277193e+00 +4.977636e-01 +8.357076e-01
+2.013333e+01 +2.710574e-01 +2.106805e+00 +1.962985e+00 +9.344923e-01 +5.062195e-01 +5.952671e-01 +5.970556e-01 +6.007624e-01 +1.209352e+00 +4.440275e-01 +8.234494e-01 +1.877299e-01 +1.815367e+00 +1.731479e+00 +7.111047e-01 +6.499650e-01 +8.166233e-01 +7.111804e-01 +6.769400e-01 +1.299380e+00 +4.976201e-01 +8.310455e-01
+2.015000e+01 +2.804565e-01 +2.096518e+00 +1.959626e+00 +9.407171e-01 +5.080901e-01 +5.979181e-01 +5.997496e-01 +6.000052e-01 +1.238218e+00 +4.450055e-01 +8.192513e-01 +1.965212e-01 +1.806156e+00 +1.729640e+00 +7.192013e-01 +6.533156e-01 +8.232170e-01 +7.169717e-01 +6.769699e-01 +1.333002e+00 +4.990534e-01 +8.259915e-01
+2.016667e+01 +3.000258e-01 +2.086440e+00 +1.957152e+00 +9.532799e-01 +5.101539e-01 +6.015822e-01 +6.060764e-01 +6.003274e-01 +1.282381e+00 +4.484342e-01 +8.151331e-01 +2.147341e-01 +1.797007e+00 +1.728415e+00 +7.346015e-01 +6.572722e-01 +8.336815e-01 +7.305653e-01 +6.806720e-01 +1.385396e+00 +5.070371e-01 +8.224247e-01
+2.018333e+01 +3.248376e-01 +2.076758e+00 +1.949509e+00 +9.735586e-01 +5.124240e-01 +6.061871e-01 +6.157722e-01 +6.009813e-01 +1.335943e+00 +4.533063e-01 +8.115498e-01 +2.377504e-01 +1.787991e+00 +1.722222e+00 +7.574544e-01 +6.616184e-01 +8.467975e-01 +7.500702e-01 +6.839804e-01 +1.445422e+00 +5.197529e-01 +8.204740e-01
+2.020000e+01 +3.474703e-01 +2.069927e+00 +1.940271e+00 +9.953019e-01 +5.131659e-01 +6.118435e-01 +6.224763e-01 +6.042168e-01 +1.373773e+00 +4.582796e-01 +8.108542e-01 +2.577624e-01 +1.780447e+00 +1.714210e+00 +7.791270e-01 +6.622782e-01 +8.631199e-01 +7.659615e-01 +6.911585e-01 +1.487409e+00 +5.320992e-01 +8.206113e-01
+2.021667e+01 +3.722587e-01 +2.055312e+00 +1.932781e+00 +1.019312e+00 +5.128535e-01 +6.164157e-01 +6.279711e-01 +6.115987e-01 +1.411699e+00 +4.655544e-01 +8.098438e-01 +2.795184e-01 +1.767005e+00 +1.707486e+00 +8.049227e-01 +6.610845e-01 +8.740245e-01 +7.797237e-01 +7.032546e-01 +1.527012e+00 +5.495093e-01 +8.227322e-01
+2.023333e+01 +3.951272e-01 +2.044754e+00 +1.923316e+00 +1.037400e+00 +5.125220e-01 +6.200489e-01 +6.335879e-01 +6.188746e-01 +1.449105e+00 +4.722322e-01 +8.097721e-01 +2.989885e-01 +1.756874e+00 +1.699324e+00 +8.256447e-01 +6.601597e-01 +8.836707e-01 +7.926822e-01 +7.151402e-01 +1.568193e+00 +5.643271e-01 +8.248762e-01
+2.025000e+01 +4.150887e-01 +2.032543e+00 +1.912440e+00 +1.048958e+00 +5.121148e-01 +6.246954e-01 +6.360192e-01 +6.267913e-01 +1.480124e+00 +4.788673e-01 +8.098375e-01 +3.152846e-01 +1.746449e+00 +1.689548e+00 +8.427518e-01 +6.596305e-01 +8.927102e-01 +7.969124e-01 +7.266290e-01 +1.600203e+00 +5.789750e-01 +8.275145e-01
+2.026667e+01 +4.306436e-01 +2.023021e+00 +1.904963e+00 +1.059430e+00 +5.111901e-01 +6.284789e-01 +6.381163e-01 +6.338347e-01 +1.499365e+00 +4.830565e-01 +8.099525e-01 +3.273859e-01 +1.737296e+00 +1.683093e+00 +8.556159e-01 +6.568577e-01 +9.022969e-01 +8.032637e-01 +7.377901e-01 +1.622529e+00 +5.872417e-01 +8.282333e-01
+2.028333e+01 +4.387751e-01 +2.009254e+00 +1.894160e+00 +1.066867e+00 +5.097675e-01 +6.304422e-01 +6.392515e-01 +6.382230e-01 +1.513132e+00 +4.862264e-01 +8.086161e-01 +3.331860e-01 +1.725259e+00 +1.673586e+00 +8.659264e-01 +6.536317e-01 +9.047148e-01 +8.053920e-01 +7.433461e-01 +1.635824e+00 +5.927362e-01 +8.274403e-01
+2.030000e+01 +4.494846e-01 +1.995222e+00 +1.884145e+00 +1.069723e+00 +5.091374e-01 +6.316417e-01 +6.422176e-01 +6.424765e-01 +1.529017e+00 +4.889385e-01 +8.081820e-01 +3.415126e-01 +1.713126e+00 +1.665159e+00 +8.728131e-01 +6.517212e-01 +9.053180e-01 +8.110971e-01 +7.500351e-01 +1.655250e+00 +5.972036e-01 +8.278601e-01
+2.031667e+01 +4.657762e-01 +1.980836e+00 +1.873490e+00 +1.075896e+00 +5.081130e-01 +6.318444e-01 +6.442909e-01 +6.484797e-01 +1.547247e+00 +4.938511e-01 +8.080505e-01 +3.548528e-01 +1.701352e+00 +1.655733e+00 +8.852056e-01 +6.501125e-01 +9.047335e-01 +8.153359e-01 +7.595117e-01 +1.677137e+00 +6.066067e-01 +8.291983e-01
+2.033333e+01 +4.852506e-01 +1.966961e+00 +1.860753e+00 +1.079578e+00 +5.085875e-01 +6.342123e-01 +6.466239e-01 +6.525726e-01 +1.563033e+00 +4.989731e-01 +8.066880e-01 +3.700065e-01 +1.689940e+00 +1.644444e+00 +8.955328e-01 +6.513764e-01 +9.090675e-01 +8.203880e-01 +7.663207e-01 +1.695354e+00 +6.175054e-01 +8.289090e-01
+2.035000e+01 +4.950598e-01 +1.952067e+00 +1.847518e+00 +1.079922e+00 +5.087311e-01 +6.350258e-01 +6.471959e-01 +6.552439e-01 +1.574571e+00 +5.050408e-01 +8.060152e-01 +3.767177e-01 +1.677345e+00 +1.632826e+00 +8.995007e-01 +6.507891e-01 +9.088096e-01 +8.221207e-01 +7.693162e-01 +1.705880e+00 +6.289627e-01 +8.269410e-01
+2.036667e+01 +5.012434e-01 +1.937325e+00 +1.834954e+00 +1.079130e+00 +5.084934e-01 +6.372084e-01 +6.472804e-01 +6.573385e-01 +1.585855e+00 +5.126624e-01 +8.042989e-01 +3.804545e-01 +1.664869e+00 +1.621737e+00 +9.016225e-01 +6.497713e-01 +9.098933e-01 +8.220037e-01 +7.704596e-01 +1.714777e+00 +6.433966e-01 +8.222530e-01
+2.038333e+01 +5.024300e-01 +1.922749e+00 +1.824427e+00 +1.078103e+00 +5.076694e-01 +6.395011e-01 +6.478386e-01 +6.585696e-01 +1.590475e+00 +5.210744e-01 +8.053051e-01 +3.804025e-01 +1.652516e+00 +1.612522e+00 +9.019427e-01 +6.479224e-01 +9.104524e-01 +8.210607e-01 +7.694583e-01 +1.715660e+00 +6.581110e-01 +8.191694e-01
+2.040000e+01 +5.005622e-01 +1.908289e+00 +1.813279e+00 +1.077916e+00 +5.061076e-01 +6.405788e-01 +6.486691e-01 +6.587324e-01 +1.590262e+00 +5.304809e-01 +8.123328e-01 +3.784509e-01 +1.640194e+00 +1.603030e+00 +9.028168e-01 +6.444627e-01 +9.085932e-01 +8.205889e-01 +7.670882e-01 +1.711745e+00 +6.719134e-01 +8.217739e-01
+2.041667e+01 +4.976092e-01 +1.894467e+00 +1.800590e+00 +1.073485e+00 +5.044251e-01 +6.422943e-01 +6.494229e-01 +6.581584e-01 +1.588583e+00 +5.383269e-01 +8.197538e-01 +3.760969e-01 +1.628390e+00 +1.592312e+00 +8.992469e-01 +6.409343e-01 +9.080705e-01 +8.185734e-01 +7.635578e-01 +1.705457e+00 +6.814570e-01 +8.259502e-01
+2.043333e+01 +4.957184e-01 +1.881638e+00 +1.788262e+00 +1.067968e+00 +5.032658e-01 +6.453936e-01 +6.491664e-01 +6.567059e-01 +1.588394e+00 +5.423624e-01 +8.217547e-01 +3.745872e-01 +1.617320e+00 +1.581968e+00 +8.942302e-01 +6.384355e-01 +9.101026e-01 +8.151836e-01 +7.592809e-01 +1.700149e+00 +6.844992e-01 +8.260118e-01
+2.045000e+01 +4.982854e-01 +1.868523e+00 +1.775987e+00 +1.062238e+00 +5.022452e-01 +6.481149e-01 +6.486665e-01 +6.545735e-01 +1.585487e+00 +5.433624e-01 +8.228911e-01 +3.762482e-01 +1.605946e+00 +1.571477e+00 +8.887735e-01 +6.365900e-01 +9.128110e-01 +8.108763e-01 +7.562806e-01 +1.692275e+00 +6.839019e-01 +8.265410e-01
+2.046667e+01 +5.037215e-01 +1.855268e+00 +1.765280e+00 +1.056765e+00 +5.010687e-01 +6.490600e-01 +6.470129e-01 +6.522190e-01 +1.580791e+00 +5.420679e-01 +8.208283e-01 +3.800882e-01 +1.594433e+00 +1.562558e+00 +8.835020e-01 +6.346141e-01 +9.131361e-01 +8.063033e-01 +7.529645e-01 +1.683344e+00 +6.802700e-01 +8.252829e-01
+2.048333e+01 +5.139872e-01 +1.841182e+00 +1.754079e+00 +1.051021e+00 +5.000110e-01 +6.492815e-01 +6.446401e-01 +6.500080e-01 +1.573024e+00 +5.401512e-01 +8.174210e-01 +3.874642e-01 +1.582195e+00 +1.552807e+00 +8.785629e-01 +6.339614e-01 +9.126127e-01 +8.019229e-01 +7.502733e-01 +1.671917e+00 +6.766470e-01 +8.230296e-01
+2.050000e+01 +5.272334e-01 +1.827551e+00 +1.741554e+00 +1.045167e+00 +4.996071e-01 +6.510152e-01 +6.427367e-01 +6.478590e-01 +1.564135e+00 +5.383068e-01 +8.139135e-01 +3.968836e-01 +1.570359e+00 +1.541679e+00 +8.736496e-01 +6.348789e-01 +9.145763e-01 +7.996873e-01 +7.476690e-01 +1.660314e+00 +6.728928e-01 +8.205372e-01
+2.051667e+01 +5.418505e-01 +1.813960e+00 +1.730902e+00 +1.039981e+00 +5.007340e-01 +6.545562e-01 +6.405333e-01 +6.468156e-01 +1.555515e+00 +5.369453e-01 +8.105017e-01 +4.062902e-01 +1.558604e+00 +1.531909e+00 +8.685718e-01 +6.397039e-01 +9.204495e-01 +7.973671e-01 +7.482480e-01 +1.648369e+00 +6.694396e-01 +8.176336e-01
+2.053333e+01 +5.507750e-01 +1.801633e+00 +1.720256e+00 +1.035971e+00 +5.011966e-01 +6.579221e-01 +6.380147e-01 +6.449634e-01 +1.550881e+00 +5.353132e-01 +8.071046e-01 +4.112515e-01 +1.548006e+00 +1.522616e+00 +8.644714e-01 +6.415254e-01 +9.256170e-01 +7.942410e-01 +7.461710e-01 +1.639070e+00 +6.656673e-01 +8.148876e-01
+2.055000e+01 +5.565837e-01 +1.788438e+00 +1.708079e+00 +1.031502e+00 +5.011556e-01 +6.584425e-01 +6.353938e-01 +6.426542e-01 +1.546237e+00 +5.335910e-01 +8.032198e-01 +4.146058e-01 +1.536616e+00 +1.511656e+00 +8.593694e-01 +6.422010e-01 +9.247691e-01 +7.902412e-01 +7.424487e-01 +1.631490e+00 +6.622627e-01 +8.112694e-01
+2.056667e+01 +5.690645e-01 +1.774903e+00 +1.695752e+00 +1.026227e+00 +5.014632e-01 +6.615182e-01 +6.340091e-01 +6.404403e-01 +1.543572e+00 +5.321704e-01 +7.992024e-01 +4.235261e-01 +1.524819e+00 +1.500389e+00 +8.539887e-01 +6.451084e-01 +9.275015e-01 +7.875595e-01 +7.381440e-01 +1.628746e+00 +6.614071e-01 +8.069320e-01
+2.058333e+01 +5.993489e-01 +1.762217e+00 +1.684252e+00 +1.022109e+00 +5.028039e-01 +6.660195e-01 +6.317840e-01 +6.378656e-01 +1.543087e+00 +5.313341e-01 +7.954041e-01 +4.452773e-01 +1.513705e+00 +1.489916e+00 +8.515035e-01 +6.538097e-01 +9.349430e-01 +7.850356e-01 +7.358579e-01 +1.627270e+00 +6.640923e-01 +8.043657e-01
+2.060000e+01 +6.592859e-01 +1.749254e+00 +1.672260e+00 +1.018205e+00 +5.053728e-01 +6.741141e-01 +6.297246e-01 +6.354833e-01 +1.542011e+00 +5.303193e-01 +7.921784e-01 +4.906447e-01 +1.502473e+00 +1.479284e+00 +8.545458e-01 +6.677010e-01 +9.551316e-01 +7.861846e-01 +7.370482e-01 +1.630340e+00 +6.678141e-01 +8.059013e-01
+2.061667e+01 +7.636010e-01 +1.736714e+00 +1.661656e+00 +1.015005e+00 +5.091098e-01 +6.823586e-01 +6.290797e-01 +6.361003e-01 +1.545213e+00 +5.289243e-01 +7.917210e-01 +5.715396e-01 +1.491480e+00 +1.470449e+00 +8.628572e-01 +6.895033e-01 +9.839846e-01 +7.948355e-01 +7.501598e-01 +1.644188e+00 +6.757843e-01 +8.182467e-01
+2.063333e+01 +9.239096e-01 +1.723794e+00 +1.651127e+00 +1.016504e+00 +5.119410e-01 +6.880660e-01 +6.302713e-01 +6.422678e-01 +1.547892e+00 +5.298274e-01 +7.933949e-01 +6.996573e-01 +1.480083e+00 +1.461507e+00 +8.840288e-01 +7.122741e-01 +1.015269e+00 +8.176095e-01 +7.830204e-01 +1.664174e+00 +6.989426e-01 +8.412145e-01
+2.065000e+01 +1.072752e+00 +1.711458e+00 +1.639549e+00 +1.018019e+00 +5.156086e-01 +6.930902e-01 +6.331110e-01 +6.473922e-01 +1.548406e+00 +5.302167e-01 +7.943680e-01 +8.154913e-01 +1.469294e+00 +1.451323e+00 +9.072009e-01 +7.378567e-01 +1.043750e+00 +8.448102e-01 +8.139766e-01 +1.681658e+00 +7.188586e-01 +8.613466e-01
[truncated: 180,643 more chars]
