# Supplementary material for: Visual motion perception as online hierarchical inference
Source: Nat Commun. 2022 Dec 1;13:7403. doi: 10.1038/s41467-022-34805-5 (PMC9715570; doi:10.1038/s41467-022-34805-5)
Supplement: Supplementary file 10 — Source Data [file 41467_2022_34805_MOESM10_ESM.zip › Supplementary_Figure_S2.txt]

# COLUMNS: | t | onlineEM_lam_1 | onlineEM_lam_2 | onlineEM_lam_3 | onlineEM_lam_4 | onlineEM_lam_5 | approxModel_lam_1 | approxModel_lam_2 | approxModel_lam_3 | approxModel_lam_4 | approxModel_lam_5 |
+0.000000e+00 +5.988450e-01 +3.992300e-01 +4.990375e-01 +4.990375e-01 +4.990375e-01 +5.960385e-01 +3.976317e-01 +4.973665e-01 +4.973665e-01 +4.973665e-01
+1.666667e-02 +5.963871e-01 +3.980800e-01 +4.978790e-01 +4.975907e-01 +4.976830e-01 +5.921432e-01 +3.953014e-01 +4.948674e-01 +4.947548e-01 +4.947710e-01
+3.333333e-02 +5.938383e-01 +3.969087e-01 +4.965687e-01 +4.962533e-01 +4.962709e-01 +5.884325e-01 +3.930763e-01 +4.923524e-01 +4.923996e-01 +4.923669e-01
+5.000000e-02 +5.910311e-01 +3.956661e-01 +4.950385e-01 +4.946678e-01 +4.947316e-01 +5.845800e-01 +3.907708e-01 +4.898949e-01 +4.899507e-01 +4.899418e-01
+6.666667e-02 +5.886071e-01 +3.945415e-01 +4.934819e-01 +4.930311e-01 +4.932636e-01 +5.811502e-01 +3.887060e-01 +4.874701e-01 +4.876897e-01 +4.877352e-01
+8.333333e-02 +5.864201e-01 +3.934910e-01 +4.919906e-01 +4.916193e-01 +4.921566e-01 +5.779429e-01 +3.867680e-01 +4.851686e-01 +4.857270e-01 +4.858390e-01
+1.000000e-01 +5.840346e-01 +3.923849e-01 +4.905761e-01 +4.907220e-01 +4.914463e-01 +5.745430e-01 +3.847207e-01 +4.828941e-01 +4.840524e-01 +4.844519e-01
+1.166667e-01 +5.827829e-01 +3.916214e-01 +4.890136e-01 +4.899732e-01 +4.922259e-01 +5.724989e-01 +3.834454e-01 +4.804809e-01 +4.826182e-01 +4.849869e-01
+1.333333e-01 +5.807537e-01 +3.906265e-01 +4.879652e-01 +4.891701e-01 +4.923633e-01 +5.693756e-01 +3.815563e-01 +4.785180e-01 +4.812320e-01 +4.845660e-01
+1.500000e-01 +5.786887e-01 +3.896224e-01 +4.882749e-01 +4.903411e-01 +4.927633e-01 +5.662075e-01 +3.796416e-01 +4.776389e-01 +4.818251e-01 +4.843106e-01
+1.666667e-01 +5.780342e-01 +3.890440e-01 +4.881243e-01 +4.925428e-01 +4.927509e-01 +5.646299e-01 +3.786319e-01 +4.762744e-01 +4.843082e-01 +4.837372e-01
+1.833333e-01 +5.779049e-01 +3.886256e-01 +4.871136e-01 +4.932170e-01 +4.938518e-01 +5.633790e-01 +3.778086e-01 +4.743318e-01 +4.850708e-01 +4.845946e-01
+2.000000e-01 +5.786880e-01 +3.884854e-01 +4.854179e-01 +4.929817e-01 +4.934584e-01 +5.629388e-01 +3.774472e-01 +4.719369e-01 +4.850037e-01 +4.843690e-01
+2.166667e-01 +5.795178e-01 +3.883616e-01 +4.838869e-01 +4.936550e-01 +4.927619e-01 +5.623459e-01 +3.770000e-01 +4.696600e-01 +4.859051e-01 +4.837427e-01
+2.333333e-01 +5.797760e-01 +3.880666e-01 +4.819087e-01 +4.935324e-01 +4.913248e-01 +5.610643e-01 +3.761619e-01 +4.673015e-01 +4.858128e-01 +4.821143e-01
+2.500000e-01 +5.813689e-01 +3.881781e-01 +4.799190e-01 +4.927934e-01 +4.901636e-01 +5.611715e-01 +3.761142e-01 +4.649729e-01 +4.853156e-01 +4.811329e-01
+2.666667e-01 +5.837693e-01 +3.885376e-01 +4.780781e-01 +4.925454e-01 +4.885041e-01 +5.620480e-01 +3.765056e-01 +4.630845e-01 +4.854235e-01 +4.795812e-01
+2.833333e-01 +5.870948e-01 +3.891816e-01 +4.764875e-01 +4.924678e-01 +4.869489e-01 +5.636904e-01 +3.773347e-01 +4.617293e-01 +4.857942e-01 +4.780271e-01
+3.000000e-01 +5.906906e-01 +3.899124e-01 +4.748311e-01 +4.931095e-01 +4.859656e-01 +5.654477e-01 +3.782319e-01 +4.601261e-01 +4.868000e-01 +4.772909e-01
+3.166667e-01 +5.948259e-01 +3.908108e-01 +4.733272e-01 +4.942276e-01 +4.856817e-01 +5.676249e-01 +3.793706e-01 +4.588268e-01 +4.882029e-01 +4.773019e-01
+3.333333e-01 +6.009570e-01 +3.923127e-01 +4.726457e-01 +4.953996e-01 +4.852312e-01 +5.717685e-01 +3.816307e-01 +4.589091e-01 +4.899874e-01 +4.770423e-01
+3.500000e-01 +6.045771e-01 +3.930684e-01 +4.723519e-01 +4.985714e-01 +4.844420e-01 +5.731981e-01 +3.823512e-01 +4.588575e-01 +4.938730e-01 +4.757451e-01
+3.666667e-01 +6.107368e-01 +3.945788e-01 +4.734253e-01 +5.020545e-01 +4.838101e-01 +5.772351e-01 +3.845565e-01 +4.609980e-01 +4.984767e-01 +4.743808e-01
+3.833333e-01 +6.189147e-01 +3.966884e-01 +4.736067e-01 +5.051450e-01 +4.834098e-01 +5.831241e-01 +3.878202e-01 +4.624039e-01 +5.027561e-01 +4.738117e-01
+4.000000e-01 +6.260936e-01 +3.985092e-01 +4.735815e-01 +5.090917e-01 +4.833109e-01 +5.877230e-01 +3.903564e-01 +4.633474e-01 +5.082854e-01 +4.728889e-01
+4.166667e-01 +6.338292e-01 +4.004927e-01 +4.729653e-01 +5.114332e-01 +4.829510e-01 +5.927811e-01 +3.931582e-01 +4.636603e-01 +5.119272e-01 +4.722239e-01
+4.333333e-01 +6.396710e-01 +4.019358e-01 +4.725561e-01 +5.134020e-01 +4.826835e-01 +5.958721e-01 +3.948464e-01 +4.640095e-01 +5.146988e-01 +4.715154e-01
+4.500000e-01 +6.446845e-01 +4.031369e-01 +4.726154e-01 +5.151490e-01 +4.821189e-01 +5.982860e-01 +3.961506e-01 +4.648464e-01 +5.171768e-01 +4.703292e-01
+4.666667e-01 +6.531640e-01 +4.052971e-01 +4.727016e-01 +5.176443e-01 +4.819936e-01 +6.043192e-01 +3.995124e-01 +4.663227e-01 +5.206280e-01 +4.702493e-01
+4.833333e-01 +6.644934e-01 +4.082338e-01 +4.719627e-01 +5.207880e-01 +4.818807e-01 +6.128777e-01 +4.043144e-01 +4.668939e-01 +5.257739e-01 +4.702964e-01
+5.000000e-01 +6.734156e-01 +4.105175e-01 +4.715588e-01 +5.243968e-01 +4.820232e-01 +6.186030e-01 +4.075166e-01 +4.675525e-01 +5.308047e-01 +4.702092e-01
+5.166667e-01 +6.838895e-01 +4.132040e-01 +4.719453e-01 +5.289987e-01 +4.820782e-01 +6.258162e-01 +4.115674e-01 +4.693801e-01 +5.367999e-01 +4.703104e-01
+5.333333e-01 +6.915423e-01 +4.151139e-01 +4.712809e-01 +5.324600e-01 +4.829130e-01 +6.303666e-01 +4.141064e-01 +4.695490e-01 +5.403159e-01 +4.719658e-01
+5.500000e-01 +7.008281e-01 +4.174442e-01 +4.703074e-01 +5.361317e-01 +4.832077e-01 +6.365217e-01 +4.175610e-01 +4.694181e-01 +5.455448e-01 +4.723931e-01
+5.666667e-01 +7.097140e-01 +4.196518e-01 +4.694820e-01 +5.400118e-01 +4.828459e-01 +6.421987e-01 +4.207466e-01 +4.693724e-01 +5.510448e-01 +4.719880e-01
+5.833333e-01 +7.169330e-01 +4.214148e-01 +4.678266e-01 +5.435984e-01 +4.832334e-01 +6.463144e-01 +4.230469e-01 +4.680007e-01 +5.560665e-01 +4.723566e-01
+6.000000e-01 +7.242463e-01 +4.231741e-01 +4.664753e-01 +5.467404e-01 +4.830555e-01 +6.505995e-01 +4.254422e-01 +4.670727e-01 +5.605149e-01 +4.722387e-01
+6.166667e-01 +7.307995e-01 +4.247197e-01 +4.659988e-01 +5.497327e-01 +4.821078e-01 +6.542054e-01 +4.274513e-01 +4.671980e-01 +5.644938e-01 +4.712211e-01
+6.333333e-01 +7.360927e-01 +4.259118e-01 +4.655540e-01 +5.513320e-01 +4.808934e-01 +6.568962e-01 +4.289357e-01 +4.674215e-01 +5.662108e-01 +4.702823e-01
+6.500000e-01 +7.418935e-01 +4.272048e-01 +4.645340e-01 +5.542058e-01 +4.807783e-01 +6.600840e-01 +4.307017e-01 +4.669265e-01 +5.696796e-01 +4.703998e-01
+6.666667e-01 +7.477585e-01 +4.284881e-01 +4.634211e-01 +5.568790e-01 +4.817256e-01 +6.632535e-01 +4.324561e-01 +4.662958e-01 +5.725544e-01 +4.720008e-01
+6.833333e-01 +7.512544e-01 +4.291476e-01 +4.632626e-01 +5.594849e-01 +4.817292e-01 +6.644033e-01 +4.330564e-01 +4.668187e-01 +5.743256e-01 +4.726048e-01
+7.000000e-01 +7.517587e-01 +4.291145e-01 +4.627796e-01 +5.625987e-01 +4.811009e-01 +6.631248e-01 +4.322823e-01 +4.663728e-01 +5.773997e-01 +4.716289e-01
+7.166667e-01 +7.535745e-01 +4.293763e-01 +4.614155e-01 +5.647223e-01 +4.821024e-01 +6.632292e-01 +4.322904e-01 +4.651697e-01 +5.797408e-01 +4.724941e-01
+7.333333e-01 +7.575238e-01 +4.301005e-01 +4.601888e-01 +5.664831e-01 +4.817116e-01 +6.653310e-01 +4.334263e-01 +4.642658e-01 +5.824637e-01 +4.719838e-01
+7.500000e-01 +7.632991e-01 +4.311645e-01 +4.591157e-01 +5.666052e-01 +4.800933e-01 +6.689562e-01 +4.354154e-01 +4.637351e-01 +5.840015e-01 +4.701706e-01
+7.666667e-01 +7.654018e-01 +4.314009e-01 +4.577625e-01 +5.667312e-01 +4.788202e-01 +6.689808e-01 +4.353689e-01 +4.622843e-01 +5.845940e-01 +4.687453e-01
+7.833333e-01 +7.666649e-01 +4.314427e-01 +4.562872e-01 +5.657191e-01 +4.772893e-01 +6.683895e-01 +4.349734e-01 +4.606872e-01 +5.836978e-01 +4.671224e-01
+8.000000e-01 +7.682198e-01 +4.315401e-01 +4.547349e-01 +5.648835e-01 +4.763191e-01 +6.681599e-01 +4.347810e-01 +4.590737e-01 +5.828748e-01 +4.662452e-01
+8.166667e-01 +7.680921e-01 +4.312728e-01 +4.536083e-01 +5.644990e-01 +4.752828e-01 +6.665732e-01 +4.338206e-01 +4.578750e-01 +5.819170e-01 +4.653241e-01
+8.333333e-01 +7.660602e-01 +4.305655e-01 +4.527092e-01 +5.644878e-01 +4.742742e-01 +6.635044e-01 +4.320174e-01 +4.567308e-01 +5.811366e-01 +4.642789e-01
+8.500000e-01 +7.647263e-01 +4.300088e-01 +4.515431e-01 +5.634828e-01 +4.734868e-01 +6.612235e-01 +4.306587e-01 +4.554980e-01 +5.792030e-01 +4.637145e-01
+8.666667e-01 +7.627075e-01 +4.292911e-01 +4.506597e-01 +5.628159e-01 +4.723174e-01 +6.583584e-01 +4.289676e-01 +4.544152e-01 +5.777812e-01 +4.625532e-01
+8.833333e-01 +7.615933e-01 +4.287632e-01 +4.498245e-01 +5.617004e-01 +4.709382e-01 +6.563771e-01 +4.277741e-01 +4.536516e-01 +5.758517e-01 +4.612679e-01
+9.000000e-01 +7.593445e-01 +4.279735e-01 +4.490114e-01 +5.613590e-01 +4.697537e-01 +6.533776e-01 +4.260027e-01 +4.527857e-01 +5.746694e-01 +4.599047e-01
+9.166667e-01 +7.568983e-01 +4.271412e-01 +4.481500e-01 +5.605654e-01 +4.683906e-01 +6.502549e-01 +4.241613e-01 +4.517980e-01 +5.732996e-01 +4.581935e-01
+9.333333e-01 +7.545148e-01 +4.263153e-01 +4.470291e-01 +5.597255e-01 +4.667147e-01 +6.472638e-01 +4.223925e-01 +4.503672e-01 +5.721550e-01 +4.561818e-01
+9.500000e-01 +7.510486e-01 +4.252376e-01 +4.456835e-01 +5.589019e-01 +4.651671e-01 +6.433585e-01 +4.201047e-01 +4.485839e-01 +5.708033e-01 +4.542423e-01
+9.666667e-01 +7.477532e-01 +4.241958e-01 +4.439522e-01 +5.575237e-01 +4.637216e-01 +6.396770e-01 +4.179430e-01 +4.463966e-01 +5.690702e-01 +4.523331e-01
+9.833333e-01 +7.448776e-01 +4.232335e-01 +4.422855e-01 +5.568490e-01 +4.621209e-01 +6.364021e-01 +4.160085e-01 +4.442402e-01 +5.683310e-01 +4.502224e-01
+1.000000e+00 +7.411432e-01 +4.220508e-01 +4.406900e-01 +5.550040e-01 +4.603237e-01 +6.323556e-01 +4.136338e-01 +4.420933e-01 +5.660640e-01 +4.479973e-01
+1.016667e+00 +7.371270e-01 +4.208051e-01 +4.389896e-01 +5.527501e-01 +4.587204e-01 +6.281491e-01 +4.111685e-01 +4.399091e-01 +5.632234e-01 +4.460089e-01
+1.033333e+00 +7.340702e-01 +4.196570e-01 +4.374251e-01 +5.509221e-01 +4.572779e-01 +6.248729e-01 +4.092120e-01 +4.380822e-01 +5.612724e-01 +4.439700e-01
+1.050000e+00 +7.307451e-01 +4.184975e-01 +4.358310e-01 +5.484751e-01 +4.556103e-01 +6.212658e-01 +4.070770e-01 +4.361548e-01 +5.582539e-01 +4.419952e-01
+1.066667e+00 +7.271277e-01 +4.173019e-01 +4.345949e-01 +5.463866e-01 +4.540457e-01 +6.173211e-01 +4.047562e-01 +4.345927e-01 +5.554396e-01 +4.400702e-01
+1.083333e+00 +7.235270e-01 +4.161045e-01 +4.329319e-01 +5.438992e-01 +4.522316e-01 +6.134057e-01 +4.024506e-01 +4.324970e-01 +5.524165e-01 +4.378790e-01
+1.100000e+00 +7.205850e-01 +4.150051e-01 +4.312660e-01 +5.417142e-01 +4.505196e-01 +6.100422e-01 +4.004495e-01 +4.304268e-01 +5.498192e-01 +4.358591e-01
+1.116667e+00 +7.177050e-01 +4.139285e-01 +4.298680e-01 +5.394269e-01 +4.487694e-01 +6.067035e-01 +3.984641e-01 +4.287961e-01 +5.470514e-01 +4.337067e-01
+1.133333e+00 +7.154539e-01 +4.129498e-01 +4.282181e-01 +5.375811e-01 +4.472423e-01 +6.038667e-01 +3.967558e-01 +4.267524e-01 +5.448548e-01 +4.319903e-01
+1.150000e+00 +7.149712e-01 +4.122785e-01 +4.266505e-01 +5.355139e-01 +4.455842e-01 +6.025121e-01 +3.958711e-01 +4.250552e-01 +5.426032e-01 +4.303339e-01
+1.166667e+00 +7.162345e-01 +4.119212e-01 +4.253620e-01 +5.335395e-01 +4.438724e-01 +6.024560e-01 +3.957094e-01 +4.239786e-01 +5.405984e-01 +4.286581e-01
+1.183333e+00 +7.177935e-01 +4.116282e-01 +4.244256e-01 +5.314899e-01 +4.421481e-01 +6.024274e-01 +3.955658e-01 +4.235176e-01 +5.385064e-01 +4.267042e-01
+1.200000e+00 +7.189837e-01 +4.112754e-01 +4.238532e-01 +5.302262e-01 +4.404153e-01 +6.019624e-01 +3.951813e-01 +4.233363e-01 +5.371084e-01 +4.247205e-01
+1.216667e+00 +7.195616e-01 +4.108225e-01 +4.235320e-01 +5.293189e-01 +4.387025e-01 +6.009734e-01 +3.945075e-01 +4.233108e-01 +5.358800e-01 +4.227777e-01
+1.233333e+00 +7.218879e-01 +4.106904e-01 +4.233390e-01 +5.286061e-01 +4.369873e-01 +6.014428e-01 +3.946457e-01 +4.237615e-01 +5.349852e-01 +4.209735e-01
+1.250000e+00 +7.225121e-01 +4.102592e-01 +4.228227e-01 +5.278683e-01 +4.353299e-01 +6.004599e-01 +3.939786e-01 +4.234207e-01 +5.339114e-01 +4.192629e-01
+1.266667e+00 +7.245388e-01 +4.100876e-01 +4.223404e-01 +5.275015e-01 +4.336353e-01 +6.007527e-01 +3.940220e-01 +4.233448e-01 +5.336728e-01 +4.173787e-01
+1.283333e+00 +7.300119e-01 +4.105493e-01 +4.217669e-01 +5.293762e-01 +4.319950e-01 +6.040417e-01 +3.957347e-01 +4.233056e-01 +5.368133e-01 +4.156069e-01
+1.300000e+00 +7.348034e-01 +4.109021e-01 +4.222017e-01 +5.298483e-01 +4.305616e-01 +6.063487e-01 +3.969065e-01 +4.250027e-01 +5.375277e-01 +4.137462e-01
+1.316667e+00 +7.391624e-01 +4.111863e-01 +4.228509e-01 +5.321080e-01 +4.292550e-01 +6.082300e-01 +3.978451e-01 +4.268024e-01 +5.399348e-01 +4.120387e-01
+1.333333e+00 +7.467979e-01 +4.120714e-01 +4.220917e-01 +5.349444e-01 +4.284356e-01 +6.129410e-01 +4.003618e-01 +4.270037e-01 +5.436035e-01 +4.114784e-01
+1.350000e+00 +7.485997e-01 +4.119186e-01 +4.213619e-01 +5.373788e-01 +4.274387e-01 +6.126430e-01 +4.000964e-01 +4.265625e-01 +5.458847e-01 +4.103535e-01
+1.366667e+00 +7.504655e-01 +4.117810e-01 +4.212791e-01 +5.383119e-01 +4.262311e-01 +6.125419e-01 +3.999408e-01 +4.271960e-01 +5.463881e-01 +4.089700e-01
+1.383333e+00 +7.537740e-01 +4.118984e-01 +4.218833e-01 +5.420166e-01 +4.252070e-01 +6.138424e-01 +4.005652e-01 +4.287024e-01 +5.506245e-01 +4.073724e-01
+1.400000e+00 +7.603316e-01 +4.125853e-01 +4.227942e-01 +5.449234e-01 +4.236184e-01 +6.177692e-01 +4.026514e-01 +4.307449e-01 +5.543315e-01 +4.058332e-01
+1.416667e+00 +7.651724e-01 +4.129825e-01 +4.242950e-01 +5.468218e-01 +4.220970e-01 +6.201077e-01 +4.038593e-01 +4.334298e-01 +5.566365e-01 +4.039342e-01
+1.433333e+00 +7.711851e-01 +4.135781e-01 +4.239999e-01 +5.493528e-01 +4.205074e-01 +6.235221e-01 +4.056666e-01 +4.334920e-01 +5.605407e-01 +4.023969e-01
+1.450000e+00 +7.774417e-01 +4.142154e-01 +4.241704e-01 +5.530724e-01 +4.189706e-01 +6.270634e-01 +4.075469e-01 +4.342218e-01 +5.657109e-01 +4.007263e-01
+1.466667e+00 +7.832991e-01 +4.147910e-01 +4.239955e-01 +5.563249e-01 +4.175712e-01 +6.301816e-01 +4.091959e-01 +4.347034e-01 +5.699497e-01 +3.992441e-01
+1.483333e+00 +7.901790e-01 +4.155375e-01 +4.237624e-01 +5.611960e-01 +4.165195e-01 +6.342255e-01 +4.113618e-01 +4.352964e-01 +5.764256e-01 +3.977753e-01
+1.500000e+00 +7.958509e-01 +4.160858e-01 +4.231194e-01 +5.646570e-01 +4.156230e-01 +6.371837e-01 +4.129275e-01 +4.353801e-01 +5.806623e-01 +3.967165e-01
+1.516667e+00 +7.988146e-01 +4.161845e-01 +4.225923e-01 +5.673462e-01 +4.141652e-01 +6.380396e-01 +4.133256e-01 +4.349336e-01 +5.837535e-01 +3.952671e-01
+1.533333e+00 +8.052659e-01 +4.168434e-01 +4.222745e-01 +5.708180e-01 +4.126508e-01 +6.418939e-01 +4.153892e-01 +4.349882e-01 +5.887760e-01 +3.937542e-01
+1.550000e+00 +8.120695e-01 +4.175560e-01 +4.219345e-01 +5.723146e-01 +4.110947e-01 +6.457934e-01 +4.174802e-01 +4.351342e-01 +5.915421e-01 +3.923118e-01
+1.566667e+00 +8.201572e-01 +4.184652e-01 +4.223933e-01 +5.763644e-01 +4.095706e-01 +6.506953e-01 +4.201297e-01 +4.362818e-01 +5.971675e-01 +3.909169e-01
+1.583333e+00 +8.264725e-01 +4.190955e-01 +4.238285e-01 +5.814851e-01 +4.080373e-01 +6.540472e-01 +4.219220e-01 +4.384567e-01 +6.032412e-01 +3.894111e-01
+1.600000e+00 +8.334676e-01 +4.198221e-01 +4.255650e-01 +5.913497e-01 +4.066587e-01 +6.580742e-01 +4.240898e-01 +4.408666e-01 +6.144947e-01 +3.881492e-01
+1.616667e+00 +8.384398e-01 +4.202344e-01 +4.264421e-01 +6.001899e-01 +4.054806e-01 +6.604667e-01 +4.253521e-01 +4.421148e-01 +6.239101e-01 +3.872202e-01
+1.633333e+00 +8.432015e-01 +4.206042e-01 +4.270551e-01 +6.102074e-01 +4.043479e-01 +6.628919e-01 +4.266320e-01 +4.425341e-01 +6.352669e-01 +3.863468e-01
+1.650000e+00 +8.486915e-01 +4.210720e-01 +4.278769e-01 +6.193289e-01 +4.033871e-01 +6.659033e-01 +4.282365e-01 +4.429705e-01 +6.456215e-01 +3.860388e-01
+1.666667e+00 +8.525051e-01 +4.212736e-01 +4.281865e-01 +6.253014e-01 +4.032654e-01 +6.674828e-01 +4.290440e-01 +4.430916e-01 +6.509826e-01 +3.870024e-01
+1.683333e+00 +8.534528e-01 +4.210562e-01 +4.287792e-01 +6.305489e-01 +4.026114e-01 +6.669511e-01 +4.286818e-01 +4.430499e-01 +6.562253e-01 +3.868859e-01
+1.700000e+00 +8.549857e-01 +4.209156e-01 +4.295743e-01 +6.358756e-01 +4.018269e-01 +6.670606e-01 +4.286732e-01 +4.432581e-01 +6.617415e-01 +3.866897e-01
+1.716667e+00 +8.554463e-01 +4.206086e-01 +4.309700e-01 +6.439091e-01 +4.007802e-01 +6.664940e-01 +4.282874e-01 +4.439263e-01 +6.704005e-01 +3.859456e-01
+1.733333e+00 +8.565179e-01 +4.203780e-01 +4.323500e-01 +6.518759e-01 +3.998024e-01 +6.663317e-01 +4.281229e-01 +4.455601e-01 +6.775037e-01 +3.854643e-01
+1.750000e+00 +8.580141e-01 +4.202016e-01 +4.335906e-01 +6.595641e-01 +3.988825e-01 +6.665899e-01 +4.281901e-01 +4.465706e-01 +6.851501e-01 +3.850656e-01
+1.766667e+00 +8.562062e-01 +4.195414e-01 +4.348747e-01 +6.674059e-01 +3.977005e-01 +6.642385e-01 +4.268089e-01 +4.480257e-01 +6.917460e-01 +3.839599e-01
+1.783333e+00 +8.567961e-01 +4.192258e-01 +4.361155e-01 +6.734529e-01 +3.962782e-01 +6.638742e-01 +4.265284e-01 +4.494355e-01 +6.979989e-01 +3.823940e-01
+1.800000e+00 +8.572635e-01 +4.188809e-01 +4.370431e-01 +6.783472e-01 +3.950539e-01 +6.631368e-01 +4.260389e-01 +4.510131e-01 +7.017579e-01 +3.813463e-01
+1.816667e+00 +8.588692e-01 +4.186908e-01 +4.376223e-01 +6.804919e-01 +3.936662e-01 +6.633562e-01 +4.260780e-01 +4.516625e-01 +7.041134e-01 +3.800786e-01
+1.833333e+00 +8.644430e-01 +4.190190e-01 +4.379519e-01 +6.811223e-01 +3.924923e-01 +6.664340e-01 +4.276933e-01 +4.528031e-01 +7.044450e-01 +3.796055e-01
+1.850000e+00 +8.668282e-01 +4.189245e-01 +4.376735e-01 +6.806817e-01 +3.912916e-01 +6.667655e-01 +4.277952e-01 +4.531564e-01 +7.031312e-01 +3.787975e-01
+1.866667e+00 +8.654857e-01 +4.183246e-01 +4.369543e-01 +6.804898e-01 +3.900534e-01 +6.646197e-01 +4.265274e-01 +4.523990e-01 +7.021163e-01 +3.775752e-01
+1.883333e+00 +8.623102e-01 +4.174676e-01 +4.359436e-01 +6.802022e-01 +3.889000e-01 +6.612722e-01 +4.245925e-01 +4.511102e-01 +7.009052e-01 +3.763454e-01
+1.900000e+00 +8.594020e-01 +4.166478e-01 +4.348295e-01 +6.784922e-01 +3.875594e-01 +6.583074e-01 +4.228687e-01 +4.496909e-01 +6.986310e-01 +3.747871e-01
+1.916667e+00 +8.565386e-01 +4.158231e-01 +4.335080e-01 +6.768641e-01 +3.862024e-01 +6.554909e-01 +4.212241e-01 +4.478360e-01 +6.970069e-01 +3.730620e-01
+1.933333e+00 +8.535986e-01 +4.149961e-01 +4.324136e-01 +6.739948e-01 +3.848463e-01 +6.525296e-01 +4.195002e-01 +4.463336e-01 +6.937575e-01 +3.714350e-01
+1.950000e+00 +8.503117e-01 +4.141121e-01 +4.309839e-01 +6.710113e-01 +3.834988e-01 +6.492551e-01 +4.176007e-01 +4.444251e-01 +6.903628e-01 +3.698638e-01
+1.966667e+00 +8.461031e-01 +4.131030e-01 +4.297139e-01 +6.679894e-01 +3.821534e-01 +6.454164e-01 +4.153886e-01 +4.427826e-01 +6.866046e-01 +3.682006e-01
+1.983333e+00 +8.416159e-01 +4.120525e-01 +4.284457e-01 +6.653572e-01 +3.808215e-01 +6.413900e-01 +4.130719e-01 +4.410445e-01 +6.832345e-01 +3.665658e-01
+2.000000e+00 +8.367837e-01 +4.109436e-01 +4.269814e-01 +6.626179e-01 +3.795166e-01 +6.371281e-01 +4.106227e-01 +4.390397e-01 +6.798221e-01 +3.649210e-01
+2.016667e+00 +8.319522e-01 +4.098260e-01 +4.258262e-01 +6.595590e-01 +3.781990e-01 +6.328842e-01 +4.081814e-01 +4.373889e-01 +6.760986e-01 +3.632526e-01
+2.033333e+00 +8.273170e-01 +4.087166e-01 +4.243835e-01 +6.563447e-01 +3.769408e-01 +6.287879e-01 +4.058183e-01 +4.354376e-01 +6.722112e-01 +3.616858e-01
+2.050000e+00 +8.231579e-01 +4.076538e-01 +4.233508e-01 +6.530778e-01 +3.756731e-01 +6.250666e-01 +4.036581e-01 +4.340959e-01 +6.683821e-01 +3.600506e-01
+2.066667e+00 +8.192437e-01 +4.066130e-01 +4.219400e-01 +6.497919e-01 +3.744495e-01 +6.214561e-01 +4.015578e-01 +4.322068e-01 +6.645498e-01 +3.585858e-01
+2.083333e+00 +8.154713e-01 +4.055910e-01 +4.203528e-01 +6.468297e-01 +3.732121e-01 +6.179212e-01 +3.994992e-01 +4.302106e-01 +6.609563e-01 +3.571214e-01
+2.100000e+00 +8.132498e-01 +4.047419e-01 +4.187699e-01 +6.437300e-01 +3.720145e-01 +6.156071e-01 +3.981051e-01 +4.282959e-01 +6.576713e-01 +3.558151e-01
+2.116667e+00 +8.115046e-01 +4.039502e-01 +4.172214e-01 +6.405677e-01 +3.710839e-01 +6.134732e-01 +3.968102e-01 +4.263873e-01 +6.540881e-01 +3.549596e-01
+2.133333e+00 +8.074081e-01 +4.029060e-01 +4.157065e-01 +6.373674e-01 +3.699499e-01 +6.097014e-01 +3.946265e-01 +4.244227e-01 +6.502940e-01 +3.535389e-01
+2.150000e+00 +8.059541e-01 +4.021482e-01 +4.142365e-01 +6.343829e-01 +3.688332e-01 +6.078143e-01 +3.934665e-01 +4.228610e-01 +6.466468e-01 +3.524849e-01
+2.166667e+00 +8.037204e-01 +4.013063e-01 +4.127444e-01 +6.320503e-01 +3.676610e-01 +6.053613e-01 +3.919995e-01 +4.211118e-01 +6.438247e-01 +3.512326e-01
+2.183333e+00 +8.009107e-01 +4.004041e-01 +4.112543e-01 +6.303011e-01 +3.666097e-01 +6.024896e-01 +3.903058e-01 +4.193210e-01 +6.413654e-01 +3.500414e-01
+2.200000e+00 +7.983755e-01 +3.995348e-01 +4.097685e-01 +6.284777e-01 +3.654768e-01 +5.998175e-01 +3.887211e-01 +4.175547e-01 +6.389183e-01 +3.488123e-01
+2.216667e+00 +7.963310e-01 +3.987245e-01 +4.084078e-01 +6.270885e-01 +3.642388e-01 +5.976405e-01 +3.874064e-01 +4.158565e-01 +6.373627e-01 +3.474039e-01
+2.233333e+00 +7.939984e-01 +3.978855e-01 +4.073443e-01 +6.272248e-01 +3.630410e-01 +5.952219e-01 +3.859613e-01 +4.144100e-01 +6.370929e-01 +3.460774e-01
+2.250000e+00 +7.953028e-01 +3.974746e-01 +4.064591e-01 +6.271134e-01 +3.620514e-01 +5.954488e-01 +3.859572e-01 +4.133950e-01 +6.370366e-01 +3.453963e-01
+2.266667e+00 +7.944576e-01 +3.968126e-01 +4.052846e-01 +6.275938e-01 +3.611959e-01 +5.937930e-01 +3.849298e-01 +4.121388e-01 +6.365568e-01 +3.448042e-01
+2.283333e+00 +7.934497e-01 +3.961331e-01 +4.042252e-01 +6.297574e-01 +3.603845e-01 +5.921447e-01 +3.839072e-01 +4.109022e-01 +6.379620e-01 +3.442439e-01
+2.300000e+00 +7.940267e-01 +3.956453e-01 +4.030571e-01 +6.342304e-01 +3.598176e-01 +5.918492e-01 +3.836221e-01 +4.094531e-01 +6.423282e-01 +3.440741e-01
+2.316667e+00 +7.958034e-01 +3.953053e-01 +4.017761e-01 +6.356786e-01 +3.595845e-01 +5.921935e-01 +3.836872e-01 +4.079784e-01 +6.430658e-01 +3.446707e-01
+2.333333e+00 +7.972435e-01 +3.949296e-01 +4.004824e-01 +6.381329e-01 +3.592738e-01 +5.923351e-01 +3.836441e-01 +4.065251e-01 +6.448249e-01 +3.450802e-01
+2.350000e+00 +8.000006e-01 +3.947171e-01 +3.993431e-01 +6.421193e-01 +3.587132e-01 +5.934843e-01 +3.841516e-01 +4.056026e-01 +6.484475e-01 +3.451440e-01
+2.366667e+00 +8.038966e-01 +3.946479e-01 +3.986289e-01 +6.463899e-01 +3.580590e-01 +5.953731e-01 +3.850650e-01 +4.053546e-01 +6.521004e-01 +3.453021e-01
+2.383333e+00 +8.104005e-01 +3.949025e-01 +3.990247e-01 +6.530924e-01 +3.572560e-01 +5.990957e-01 +3.869813e-01 +4.074928e-01 +6.570338e-01 +3.454503e-01
+2.400000e+00 +8.191242e-01 +3.954360e-01 +3.997952e-01 +6.607155e-01 +3.565167e-01 +6.043771e-01 +3.897535e-01 +4.106454e-01 +6.628725e-01 +3.456808e-01
+2.416667e+00 +8.315792e-01 +3.964346e-01 +3.998839e-01 +6.706137e-01 +3.567249e-01 +6.120525e-01 +3.938398e-01 +4.132427e-01 +6.702382e-01 +3.479875e-01
+2.433333e+00 +8.426070e-01 +3.972791e-01 +4.004113e-01 +6.808542e-01 +3.568731e-01 +6.185163e-01 +3.972776e-01 +4.165602e-01 +6.779262e-01 +3.497833e-01
+2.450000e+00 +8.548508e-01 +3.982773e-01 +4.003577e-01 +6.903442e-01 +3.571690e-01 +6.260351e-01 +4.012995e-01 +4.189059e-01 +6.858591e-01 +3.518647e-01
+2.466667e+00 +8.699530e-01 +3.996130e-01 +3.998150e-01 +6.971943e-01 +3.576191e-01 +6.357349e-01 +4.065198e-01 +4.205581e-01 +6.928184e-01 +3.541497e-01
+2.483333e+00 +8.824043e-01 +4.006528e-01 +3.995526e-01 +7.039516e-01 +3.583538e-01 +6.434200e-01 +4.106539e-01 +4.224489e-01 +6.995829e-01 +3.561438e-01
+2.500000e+00 +8.909173e-01 +4.012488e-01 +3.993284e-01 +7.083591e-01 +3.590119e-01 +6.481721e-01 +4.131948e-01 +4.239451e-01 +7.034055e-01 +3.577721e-01
+2.516667e+00 +9.000034e-01 +4.019043e-01 +3.991640e-01 +7.128282e-01 +3.600529e-01 +6.533248e-01 +4.159555e-01 +4.256082e-01 +7.069632e-01 +3.600795e-01
+2.533333e+00 +9.111653e-01 +4.027797e-01 +3.987830e-01 +7.165871e-01 +3.610095e-01 +6.600118e-01 +4.195552e-01 +4.271432e-01 +7.098540e-01 +3.626918e-01
+2.550000e+00 +9.192115e-01 +4.033102e-01 +3.979638e-01 +7.178056e-01 +3.616420e-01 +6.644941e-01 +4.219550e-01 +4.274152e-01 +7.107642e-01 +3.646621e-01
+2.566667e+00 +9.268959e-01 +4.037884e-01 +3.970575e-01 +7.200896e-01 +3.620687e-01 +6.692199e-01 +4.244880e-01 +4.273961e-01 +7.134560e-01 +3.659846e-01
+2.583333e+00 +9.331551e-01 +4.041079e-01 +3.960046e-01 +7.217509e-01 +3.623691e-01 +6.727190e-01 +4.263521e-01 +4.270336e-01 +7.148968e-01 +3.673305e-01
+2.600000e+00 +9.370597e-01 +4.041713e-01 +3.952300e-01 +7.253454e-01 +3.617006e-01 +6.745561e-01 +4.273081e-01 +4.270318e-01 +7.179837e-01 +3.673107e-01
+2.616667e+00 +9.420504e-01 +4.043327e-01 +3.950851e-01 +7.260642e-01 +3.606492e-01 +6.772338e-01 +4.287197e-01 +4.282661e-01 +7.185070e-01 +3.665313e-01
+2.633333e+00 +9.460487e-01 +4.043749e-01 +3.943155e-01 +7.295602e-01 +3.596531e-01 +6.794837e-01 +4.298946e-01 +4.279280e-01 +7.227448e-01 +3.658255e-01
+2.650000e+00 +9.501291e-01 +4.044183e-01 +3.934643e-01 +7.349710e-01 +3.589282e-01 +6.817529e-01 +4.310793e-01 +4.275208e-01 +7.279495e-01 +3.657536e-01
+2.666667e+00 +9.577756e-01 +4.047925e-01 +3.928715e-01 +7.383153e-01 +3.583328e-01 +6.865034e-01 +4.336121e-01 +4.270736e-01 +7.321485e-01 +3.664423e-01
+2.683333e+00 +9.682049e-01 +4.054090e-01 +3.924457e-01 +7.400909e-01 +3.578576e-01 +6.932783e-01 +4.372449e-01 +4.263831e-01 +7.360986e-01 +3.674953e-01
+2.700000e+00 +9.751125e-01 +4.056944e-01 +3.924704e-01 +7.440096e-01 +3.574257e-01 +6.974763e-01 +4.394812e-01 +4.259639e-01 +7.413053e-01 +3.682881e-01
+2.716667e+00 +9.794742e-01 +4.057328e-01 +3.920055e-01 +7.472309e-01 +3.566459e-01 +6.997146e-01 +4.406506e-01 +4.252704e-01 +7.452203e-01 +3.682499e-01
+2.733333e+00 +9.824465e-01 +4.056330e-01 +3.914796e-01 +7.487872e-01 +3.558385e-01 +7.009603e-01 +4.412777e-01 +4.245302e-01 +7.471416e-01 +3.680733e-01
+2.750000e+00 +9.835725e-01 +4.053553e-01 +3.908172e-01 +7.502644e-01 +3.551725e-01 +7.009203e-01 +4.412026e-01 +4.236783e-01 +7.481190e-01 +3.680721e-01
+2.766667e+00 +9.866035e-01 +4.052346e-01 +3.900672e-01 +7.519862e-01 +3.544412e-01 +7.021664e-01 +4.418224e-01 +4.233311e-01 +7.488857e-01 +3.681697e-01
+2.783333e+00 +9.862828e-01 +4.047953e-01 +3.894018e-01 +7.538373e-01 +3.536705e-01 +7.011016e-01 +4.411811e-01 +4.228733e-01 +7.492442e-01 +3.679353e-01
+2.800000e+00 +9.845231e-01 +4.042304e-01 +3.881901e-01 +7.548437e-01 +3.527889e-01 +6.993350e-01 +4.401579e-01 +4.213800e-01 +7.500644e-01 +3.671010e-01
+2.816667e+00 +9.814177e-01 +4.035349e-01 +3.870722e-01 +7.551385e-01 +3.517707e-01 +6.967006e-01 +4.386593e-01 +4.198431e-01 +7.500041e-01 +3.659740e-01
+2.833333e+00 +9.778753e-01 +4.027947e-01 +3.860688e-01 +7.563701e-01 +3.508648e-01 +6.936974e-01 +4.369571e-01 +4.184769e-01 +7.505119e-01 +3.650645e-01
+2.850000e+00 +9.755479e-01 +4.021616e-01 +3.853978e-01 +7.567303e-01 +3.499564e-01 +6.917319e-01 +4.358173e-01 +4.171989e-01 +7.510327e-01 +3.641923e-01
+2.866667e+00 +9.737052e-01 +4.015617e-01 +3.853778e-01 +7.583154e-01 +3.490618e-01 +6.900821e-01 +4.348454e-01 +4.170735e-01 +7.519498e-01 +3.633581e-01
+2.883333e+00 +9.712357e-01 +4.008984e-01 +3.850149e-01 +7.604124e-01 +3.480259e-01 +6.879150e-01 +4.335901e-01 +4.166553e-01 +7.531107e-01 +3.622560e-01
+2.900000e+00 +9.680388e-01 +4.001751e-01 +3.845852e-01 +7.620543e-01 +3.471588e-01 +6.852429e-01 +4.320603e-01 +4.156412e-01 +7.547665e-01 +3.613325e-01
+2.916667e+00 +9.643159e-01 +3.994032e-01 +3.839789e-01 +7.586070e-01 +3.464591e-01 +6.821146e-01 +4.302819e-01 +4.143425e-01 +7.512625e-01 +3.605188e-01
+2.933333e+00 +9.596422e-01 +3.985402e-01 +3.829474e-01 +7.546510e-01 +3.456243e-01 +6.783790e-01 +4.281709e-01 +4.126506e-01 +7.470109e-01 +3.594573e-01
+2.950000e+00 +9.541095e-01 +3.975901e-01 +3.821400e-01 +7.506357e-01 +3.450284e-01 +6.740496e-01 +4.257345e-01 +4.111105e-01 +7.426164e-01 +3.585983e-01
+2.966667e+00 +9.491253e-01 +3.966970e-01 +3.810389e-01 +7.469884e-01 +3.443883e-01 +6.700857e-01 +4.234977e-01 +4.092674e-01 +7.385748e-01 +3.578470e-01
+2.983333e+00 +9.435294e-01 +3.957387e-01 +3.809339e-01 +7.437806e-01 +3.441705e-01 +6.657445e-01 +4.210533e-01 +4.084898e-01 +7.349230e-01 +3.574093e-01
+3.000000e+00 +9.378735e-01 +3.947419e-01 +3.804532e-01 +7.406787e-01 +3.438129e-01 +6.613469e-01 +4.185696e-01 +4.076242e-01 +7.311907e-01 +3.566590e-01
+3.016667e+00 +9.324006e-01 +3.937490e-01 +3.806661e-01 +7.375136e-01 +3.438275e-01 +6.570941e-01 +4.161611e-01 +4.076377e-01 +7.276091e-01 +3.561320e-01
+3.033333e+00 +9.271572e-01 +3.927707e-01 +3.804497e-01 +7.342058e-01 +3.430292e-01 +6.528974e-01 +4.137832e-01 +4.073220e-01 +7.235346e-01 +3.547245e-01
+3.050000e+00 +9.232113e-01 +3.918651e-01 +3.796655e-01 +7.304308e-01 +3.420607e-01 +6.496074e-01 +4.118845e-01 +4.064924e-01 +7.193829e-01 +3.531582e-01
+3.066667e+00 +9.203238e-01 +3.910315e-01 +3.791375e-01 +7.274826e-01 +3.411749e-01 +6.468641e-01 +4.102777e-01 +4.062478e-01 +7.155757e-01 +3.517563e-01
+3.083333e+00 +9.178595e-01 +3.902290e-01 +3.786810e-01 +7.242267e-01 +3.403285e-01 +6.445123e-01 +4.088800e-01 +4.060813e-01 +7.120421e-01 +3.502643e-01
+3.100000e+00 +9.145182e-01 +3.893751e-01 +3.777874e-01 +7.214177e-01 +3.395054e-01 +6.416812e-01 +4.072287e-01 +4.050470e-01 +7.092249e-01 +3.488057e-01
+3.116667e+00 +9.117108e-01 +3.885585e-01 +3.771170e-01 +7.180148e-01 +3.387569e-01 +6.391813e-01 +4.057543e-01 +4.043878e-01 +7.059595e-01 +3.473557e-01
+3.133333e+00 +9.090931e-01 +3.877612e-01 +3.770265e-01 +7.148899e-01 +3.383825e-01 +6.368298e-01 +4.043606e-01 +4.045304e-01 +7.029943e-01 +3.461451e-01
+3.150000e+00 +9.072362e-01 +3.870210e-01 +3.769334e-01 +7.115044e-01 +3.378720e-01 +6.349287e-01 +4.032081e-01 +4.047787e-01 +6.998062e-01 +3.448472e-01
+3.166667e+00 +9.039393e-01 +3.861831e-01 +3.763465e-01 +7.089882e-01 +3.370324e-01 +6.319619e-01 +4.014893e-01 +4.042236e-01 +6.968413e-01 +3.434143e-01
+3.183333e+00 +9.005588e-01 +3.853428e-01 +3.752554e-01 +7.060757e-01 +3.359677e-01 +6.289847e-01 +3.997657e-01 +4.029139e-01 +6.935959e-01 +3.419112e-01
+3.200000e+00 +8.969076e-01 +3.844863e-01 +3.744131e-01 +7.039255e-01 +3.349343e-01 +6.257706e-01 +3.979169e-01 +4.020313e-01 +6.906555e-01 +3.404628e-01
+3.216667e+00 +8.941433e-01 +3.836926e-01 +3.735949e-01 +7.024958e-01 +3.339148e-01 +6.232153e-01 +3.964189e-01 +4.013323e-01 +6.884116e-01 +3.390721e-01
+3.233333e+00 +8.940922e-01 +3.830951e-01 +3.730302e-01 +7.019262e-01 +3.329366e-01 +6.225828e-01 +3.959460e-01 +4.013285e-01 +6.874757e-01 +3.377143e-01
+3.250000e+00 +8.930857e-01 +3.824313e-01 +3.721976e-01 +7.021489e-01 +3.319046e-01 +6.211364e-01 +3.950411e-01 +4.007905e-01 +6.867548e-01 +3.365465e-01
+3.266667e+00 +8.919844e-01 +3.817639e-01 +3.711696e-01 +7.020350e-01 +3.309137e-01 +6.197175e-01 +3.941521e-01 +3.998569e-01 +6.860350e-01 +3.354242e-01
+3.283333e+00 +8.933387e-01 +3.812806e-01 +3.699717e-01 +7.025939e-01 +3.300806e-01 +6.200882e-01 +3.942184e-01 +3.987222e-01 +6.866493e-01 +3.346710e-01
+3.300000e+00 +8.945165e-01 +3.807885e-01 +3.688451e-01 +7.035248e-01 +3.293582e-01 +6.201816e-01 +3.941395e-01 +3.977577e-01 +6.872633e-01 +3.340775e-01
+3.316667e+00 +8.961933e-01 +3.803378e-01 +3.677244e-01 +7.049292e-01 +3.286853e-01 +6.206827e-01 +3.942802e-01 +3.968161e-01 +6.885460e-01 +3.335286e-01
+3.333333e+00 +9.016182e-01 +3.801723e-01 +3.667179e-01 +7.088793e-01 +3.281055e-01 +6.236938e-01 +3.957622e-01 +3.965028e-01 +6.920968e-01 +3.334783e-01
+3.350000e+00 +9.093930e-01 +3.801917e-01 +3.655021e-01 +7.131546e-01 +3.277146e-01 +6.285457e-01 +3.982326e-01 +3.956485e-01 +6.971445e-01 +3.337934e-01
+3.366667e+00 +9.186732e-01 +3.803346e-01 +3.643116e-01 +7.207360e-01 +3.274786e-01 +6.341973e-01 +4.011382e-01 +3.948913e-01 +7.049178e-01 +3.347099e-01
+3.383333e+00 +9.282952e-01 +3.805137e-01 +3.632973e-01 +7.285162e-01 +3.272409e-01 +6.397148e-01 +4.039808e-01 +3.948381e-01 +7.118169e-01 +3.357864e-01
+3.400000e+00 +9.354762e-01 +3.805184e-01 +3.621095e-01 +7.340402e-01 +3.270608e-01 +6.436281e-01 +4.059739e-01 +3.939401e-01 +7.168018e-01 +3.369185e-01
+3.416667e+00 +9.469249e-01 +3.808427e-01 +3.610301e-01 +7.397733e-01 +3.265105e-01 +6.508400e-01 +4.097336e-01 +3.934895e-01 +7.238230e-01 +3.374777e-01
+3.433333e+00 +9.548060e-01 +3.809133e-01 +3.600246e-01 +7.448929e-01 +3.257920e-01 +6.554828e-01 +4.121300e-01 +3.929517e-01 +7.297959e-01 +3.374766e-01
+3.450000e+00 +9.655278e-01 +3.811945e-01 +3.592226e-01 +7.461855e-01 +3.249981e-01 +6.616646e-01 +4.153527e-01 +3.932524e-01 +7.314625e-01 +3.377490e-01
+3.466667e+00 +9.769703e-01 +3.815296e-01 +3.583670e-01 +7.509846e-01 +3.244588e-01 +6.684507e-01 +4.189038e-01 +3.936651e-01 +7.360629e-01 +3.384953e-01
+3.483333e+00 +9.878556e-01 +3.818275e-01 +3.572237e-01 +7.520852e-01 +3.241312e-01 +6.750328e-01 +4.223522e-01 +3.931758e-01 +7.380490e-01 +3.393849e-01
+3.500000e+00 +9.929000e-01 +3.817171e-01 +3.560787e-01 +7.548959e-01 +3.236135e-01 +6.776323e-01 +4.236759e-01 +3.922839e-01 +7.414193e-01 +3.395381e-01
+3.516667e+00 +9.938265e-01 +3.813173e-01 +3.550950e-01 +7.607703e-01 +3.229543e-01 +6.776556e-01 +4.236209e-01 +3.914076e-01 +7.469731e-01 +3.392689e-01
+3.533333e+00 +9.968866e-01 +3.810650e-01 +3.542839e-01 +7.627467e-01 +3.222136e-01 +6.788592e-01 +4.241960e-01 +3.910518e-01 +7.483296e-01 +3.392817e-01
+3.550000e+00 +1.002657e+00 +3.809919e-01 +3.538537e-01 +7.681276e-01 +3.215995e-01 +6.817526e-01 +4.256721e-01 +3.916523e-01 +7.522130e-01 +3.399037e-01
+3.566667e+00 +1.012489e+00 +3.811761e-01 +3.534715e-01 +7.675613e-01 +3.209162e-01 +6.873212e-01 +4.285735e-01 +3.929117e-01 +7.503336e-01 +3.406663e-01
+3.583333e+00 +1.019831e+00 +3.812026e-01 +3.530479e-01 +7.697206e-01 +3.203017e-01 +6.910079e-01 +4.304759e-01 +3.938252e-01 +7.508350e-01 +3.414644e-01
+3.600000e+00 +1.025938e+00 +3.811443e-01 +3.530734e-01 +7.729011e-01 +3.195874e-01 +6.943160e-01 +4.321767e-01 +3.949460e-01 +7.530841e-01 +3.417871e-01
+3.616667e+00 +1.036043e+00 +3.813279e-01 +3.525573e-01 +7.753454e-01 +3.187498e-01 +7.006180e-01 +4.354723e-01 +3.955483e-01 +7.560035e-01 +3.419451e-01
+3.633333e+00 +1.050676e+00 +3.817762e-01 +3.521499e-01 +7.743972e-01 +3.179034e-01 +7.096697e-01 +4.402336e-01 +3.965257e-01 +7.567495e-01 +3.421899e-01
+3.650000e+00 +1.058597e+00 +3.818228e-01 +3.517857e-01 +7.743459e-01 +3.170091e-01 +7.143050e-01 +4.426518e-01 +3.968796e-01 +7.577963e-01 +3.418351e-01
+3.666667e+00 +1.067009e+00 +3.818889e-01 +3.513613e-01 +7.742325e-01 +3.160386e-01 +7.193225e-01 +4.452724e-01 +3.973712e-01 +7.590206e-01 +3.411919e-01
+3.683333e+00 +1.072478e+00 +3.817735e-01 +3.505361e-01 +7.738167e-01 +3.150999e-01 +7.223928e-01 +4.468551e-01 +3.968479e-01 +7.597402e-01 +3.405778e-01
+3.700000e+00 +1.077120e+00 +3.816084e-01 +3.495993e-01 +7.730253e-01 +3.142002e-01 +7.250477e-01 +4.482171e-01 +3.959682e-01 +7.599227e-01 +3.400586e-01
+3.716667e+00 +1.083217e+00 +3.815200e-01 +3.489189e-01 +7.725048e-01 +3.133108e-01 +7.286465e-01 +4.500800e-01 +3.956328e-01 +7.602807e-01 +3.396237e-01
+3.733333e+00 +1.087184e+00 +3.813049e-01 +3.480383e-01 +7.702109e-01 +3.123758e-01 +7.307086e-01 +4.511233e-01 +3.951225e-01 +7.584124e-01 +3.389395e-01
+3.750000e+00 +1.089065e+00 +3.809679e-01 +3.472691e-01 +7.685659e-01 +3.114735e-01 +7.311746e-01 +4.513147e-01 +3.948062e-01 +7.562931e-01 +3.383264e-01
+3.766667e+00 +1.088476e+00 +3.804872e-01 +3.465819e-01 +7.683535e-01 +3.105383e-01 +7.303344e-01 +4.508078e-01 +3.942403e-01 +7.557473e-01 +3.373995e-01
+3.783333e+00 +1.089368e+00 +3.800831e-01 +3.460353e-01 +7.665350e-01 +3.095817e-01 +7.304056e-01 +4.507825e-01 +3.942445e-01 +7.537071e-01 +3.363745e-01
+3.800000e+00 +1.092101e+00 +3.797738e-01 +3.454472e-01 +7.654549e-01 +3.086723e-01 +7.315948e-01 +4.513490e-01 +3.942232e-01 +7.524888e-01 +3.357055e-01
+3.816667e+00 +1.093252e+00 +3.793751e-01 +3.449642e-01 +7.650890e-01 +3.078139e-01 +7.317585e-01 +4.513688e-01 +3.941036e-01 +7.516619e-01 +3.350991e-01
+3.833333e+00 +1.092297e+00 +3.788579e-01 +3.444341e-01 +7.662766e-01 +3.070908e-01 +7.306888e-01 +4.507295e-01 +3.933272e-01 +7.526428e-01 +3.347057e-01
+3.850000e+00 +1.087876e+00 +3.781431e-01 +3.440134e-01 +7.671236e-01 +3.062913e-01 +7.273975e-01 +4.489033e-01 +3.925806e-01 +7.530431e-01 +3.338219e-01
+3.866667e+00 +1.080949e+00 +3.772664e-01 +3.438620e-01 +7.674573e-01 +3.054122e-01 +7.225474e-01 +4.462373e-01 +3.922444e-01 +7.524852e-01 +3.324313e-01
+3.883333e+00 +1.074602e+00 +3.764328e-01 +3.437234e-01 +7.688890e-01 +3.045063e-01 +7.180325e-01 +4.437531e-01 +3.922134e-01 +7.523293e-01 +3.311163e-01
+3.900000e+00 +1.069981e+00 +3.757102e-01 +3.432600e-01 +7.693924e-01 +3.036009e-01 +7.146423e-01 +4.418710e-01 +3.918357e-01 +7.516757e-01 +3.299942e-01
+3.916667e+00 +1.064872e+00 +3.749583e-01 +3.427635e-01 +7.681296e-01 +3.029152e-01 +7.107696e-01 +4.397297e-01 +3.912299e-01 +7.492418e-01 +3.292687e-01
+3.933333e+00 +1.060115e+00 +3.742208e-01 +3.423827e-01 +7.648875e-01 +3.020836e-01 +7.073374e-01 +4.378200e-01 +3.909487e-01 +7.453658e-01 +3.279885e-01
+3.950000e+00 +1.054038e+00 +3.734013e-01 +3.417312e-01 +7.618610e-01 +3.011869e-01 +7.029756e-01 +4.354122e-01 +3.901029e-01 +7.416471e-01 +3.266245e-01
+3.966667e+00 +1.047362e+00 +3.725465e-01 +3.410288e-01 +7.593762e-01 +3.002877e-01 +6.982643e-01 +4.328168e-01 +3.890212e-01 +7.386560e-01 +3.252349e-01
+3.983333e+00 +1.041656e+00 +3.717308e-01 +3.406734e-01 +7.571273e-01 +2.994090e-01 +6.941004e-01 +4.305062e-01 +3.887526e-01 +7.354433e-01 +3.238547e-01
+4.000000e+00 +1.035386e+00 +3.708974e-01 +3.403139e-01 +7.548318e-01 +2.985837e-01 +6.896148e-01 +4.280297e-01 +3.883154e-01 +7.323631e-01 +3.224888e-01
+4.016667e+00 +1.029026e+00 +3.700393e-01 +3.396003e-01 +7.510558e-01 +2.978133e-01 +6.851915e-01 +4.255777e-01 +3.870829e-01 +7.284679e-01 +3.211541e-01
+4.033333e+00 +1.023439e+00 +3.691980e-01 +3.386161e-01 +7.479495e-01 +2.969475e-01 +6.813123e-01 +4.234040e-01 +3.853528e-01 +7.256660e-01 +3.198332e-01
+4.050000e+00 +1.017807e+00 +3.683592e-01 +3.376440e-01 +7.448601e-01 +2.960959e-01 +6.773583e-01 +4.211928e-01 +3.836354e-01 +7.227555e-01 +3.185278e-01
+4.066667e+00 +1.011884e+00 +3.675148e-01 +3.366602e-01 +7.413682e-01 +2.952658e-01 +6.731537e-01 +4.188534e-01 +3.819353e-01 +7.191732e-01 +3.172555e-01
+4.083333e+00 +1.006123e+00 +3.666781e-01 +3.357132e-01 +7.377143e-01 +2.944997e-01 +6.690506e-01 +4.165673e-01 +3.802496e-01 +7.154148e-01 +3.160901e-01
+4.100000e+00 +1.000907e+00 +3.658664e-01 +3.347560e-01 +7.340011e-01 +2.937701e-01 +6.653101e-01 +4.144713e-01 +3.786262e-01 +7.116428e-01 +3.149580e-01
+4.116667e+00 +9.969730e-01 +3.651044e-01 +3.339022e-01 +7.301043e-01 +2.931444e-01 +6.623137e-01 +4.127614e-01 +3.770080e-01 +7.077912e-01 +3.141886e-01
+4.133333e+00 +9.927531e-01 +3.643312e-01 +3.332699e-01 +7.264911e-01 +2.927041e-01 +6.591687e-01 +4.109749e-01 +3.755061e-01 +7.042082e-01 +3.137088e-01
+4.150000e+00 +9.870268e-01 +3.635029e-01 +3.325515e-01 +7.230758e-01 +2.922131e-01 +6.550415e-01 +4.086805e-01 +3.740544e-01 +7.004084e-01 +3.130026e-01
+4.166667e+00 +9.824508e-01 +3.627187e-01 +3.314858e-01 +7.195454e-01 +2.915517e-01 +6.515757e-01 +4.067289e-01 +3.723337e-01 +6.964033e-01 +3.122229e-01
+4.183333e+00 +9.812151e-01 +3.620791e-01 +3.303922e-01 +7.163715e-01 +2.910111e-01 +6.500479e-01 +4.057871e-01 +3.708665e-01 +6.923182e-01 +3.119985e-01
+4.200000e+00 +9.807232e-01 +3.614758e-01 +3.293062e-01 +7.133804e-01 +2.903632e-01 +6.492557e-01 +4.052308e-01 +3.694373e-01 +6.890901e-01 +3.114880e-01
+4.216667e+00 +9.788246e-01 +3.608136e-01 +3.282790e-01 +7.111182e-01 +2.896748e-01 +6.476986e-01 +4.042781e-01 +3.677980e-01 +6.869404e-01 +3.108143e-01
+4.233333e+00 +9.786018e-01 +3.602294e-01 +3.273105e-01 +7.120707e-01 +2.889012e-01 +6.475223e-01 +4.040473e-01 +3.663200e-01 +6.883472e-01 +3.099816e-01
+4.250000e+00 +9.752775e-01 +3.595057e-01 +3.264290e-01 +7.136663e-01 +2.880791e-01 +6.450870e-01 +4.026395e-01 +3.651670e-01 +6.889834e-01 +3.089160e-01
+4.266667e+00 +9.742946e-01 +3.588900e-01 +3.256773e-01 +7.164054e-01 +2.872279e-01 +6.443063e-01 +4.020957e-01 +3.643359e-01 +6.915591e-01 +3.077870e-01
+4.283333e+00 +9.780660e-01 +3.585002e-01 +3.249527e-01 +7.198541e-01 +2.863853e-01 +6.466650e-01 +4.031934e-01 +3.638350e-01 +6.957533e-01 +3.068357e-01
+4.300000e+00 +9.797991e-01 +3.580180e-01 +3.240723e-01 +7.192257e-01 +2.855736e-01 +6.473493e-01 +4.034206e-01 +3.630172e-01 +6.951017e-01 +3.060616e-01
+4.316667e+00 +9.829336e-01 +3.576049e-01 +3.232240e-01 +7.217555e-01 +2.848051e-01 +6.490208e-01 +4.041663e-01 +3.623752e-01 +6.976400e-01 +3.053947e-01
+4.333333e+00 +9.876037e-01 +3.572688e-01 +3.224894e-01 +7.229920e-01 +2.839822e-01 +6.516656e-01 +4.054241e-01 +3.620510e-01 +6.993568e-01 +3.046397e-01
+4.350000e+00 +9.926411e-01 +3.569550e-01 +3.218398e-01 +7.253935e-01 +2.831773e-01 +6.545095e-01 +4.067903e-01 +3.620320e-01 +7.017252e-01 +3.039652e-01
+4.366667e+00 +1.001427e+00 +3.568251e-01 +3.208605e-01 +7.291706e-01 +2.827125e-01 +6.596975e-01 +4.093863e-01 +3.615010e-01 +7.054898e-01 +3.043339e-01
+4.383333e+00 +1.011001e+00 +3.567390e-01 +3.198181e-01 +7.327712e-01 +2.826325e-01 +6.654508e-01 +4.122857e-01 +3.604941e-01 +7.094636e-01 +3.054552e-01
+4.400000e+00 +1.021886e+00 +3.567223e-01 +3.188401e-01 +7.377274e-01 +2.831318e-01 +6.718029e-01 +4.155063e-01 +3.593459e-01 +7.140051e-01 +3.078992e-01
+4.416667e+00 +1.033045e+00 +3.567250e-01 +3.178306e-01 +7.464215e-01 +2.838179e-01 +6.782728e-01 +4.187966e-01 +3.584210e-01 +7.212742e-01 +3.107512e-01
+4.433333e+00 +1.047576e+00 +3.568897e-01 +3.168997e-01 +7.523356e-01 +2.843164e-01 +6.869001e-01 +4.232228e-01 +3.581820e-01 +7.262917e-01 +3.133459e-01
+4.450000e+00 +1.057348e+00 +3.568429e-01 +3.159109e-01 +7.571147e-01 +2.844435e-01 +6.923595e-01 +4.260028e-01 +3.577374e-01 +7.298892e-01 +3.151258e-01
+4.466667e+00 +1.064114e+00 +3.566599e-01 +3.150123e-01 +7.615122e-01 +2.841436e-01 +6.961418e-01 +4.279091e-01 +3.575609e-01 +7.338301e-01 +3.156636e-01
+4.483333e+00 +1.070133e+00 +3.564441e-01 +3.140770e-01 +7.640836e-01 +2.838843e-01 +6.994360e-01 +4.295611e-01 +3.571602e-01 +7.358256e-01 +3.163490e-01
+4.500000e+00 +1.071856e+00 +3.560378e-01 +3.130985e-01 +7.695023e-01 +2.838674e-01 +6.998630e-01 +4.297125e-01 +3.563779e-01 +7.395442e-01 +3.174173e-01
+4.516667e+00 +1.076087e+00 +3.557397e-01 +3.121338e-01 +7.774640e-01 +2.839554e-01 +7.020445e-01 +4.307800e-01 +3.558391e-01 +7.454911e-01 +3.188714e-01
+4.533333e+00 +1.082932e+00 +3.555508e-01 +3.111959e-01 +7.812898e-01 +2.840040e-01 +7.060613e-01 +4.328062e-01 +3.552800e-01 +7.486516e-01 +3.202375e-01
+4.550000e+00 +1.087596e+00 +3.552679e-01 +3.102735e-01 +7.872004e-01 +2.844093e-01 +7.088494e-01 +4.341915e-01 +3.539425e-01 +7.541226e-01 +3.222032e-01
+4.566667e+00 +1.090993e+00 +3.549265e-01 +3.094528e-01 +7.911161e-01 +2.847990e-01 +7.108006e-01 +4.351377e-01 +3.524944e-01 +7.584604e-01 +3.238839e-01
+4.583333e+00 +1.097335e+00 +3.546995e-01 +3.087922e-01 +7.965377e-01 +2.855723e-01 +7.145484e-01 +4.370185e-01 +3.516936e-01 +7.644523e-01 +3.260401e-01
+4.600000e+00 +1.102756e+00 +3.544343e-01 +3.080226e-01 +8.038164e-01 +2.861759e-01 +7.179512e-01 +4.387205e-01 +3.502242e-01 +7.723375e-01 +3.281991e-01
+4.616667e+00 +1.105405e+00 +3.540620e-01 +3.072094e-01 +8.094459e-01 +2.863973e-01 +7.194155e-01 +4.394140e-01 +3.487773e-01 +7.773064e-01 +3.298047e-01
+4.633333e+00 +1.106064e+00 +3.536079e-01 +3.065706e-01 +8.158831e-01 +2.869887e-01 +7.192769e-01 +4.392683e-01 +3.474493e-01 +7.814614e-01 +3.322745e-01
+4.650000e+00 +1.103427e+00 +3.530165e-01 +3.057334e-01 +8.201284e-01 +2.869369e-01 +7.171292e-01 +4.380693e-01 +3.462371e-01 +7.836380e-01 +3.331485e-01
+4.666667e+00 +1.103709e+00 +3.525438e-01 +3.049128e-01 +8.226774e-01 +2.870837e-01 +7.169606e-01 +4.379031e-01 +3.448158e-01 +7.852858e-01 +3.345272e-01
+4.683333e+00 +1.102250e+00 +3.520007e-01 +3.039846e-01 +8.242305e-01 +2.869022e-01 +7.157382e-01 +4.371854e-01 +3.434446e-01 +7.864065e-01 +3.349250e-01
+4.700000e+00 +1.102475e+00 +3.515216e-01 +3.031887e-01 +8.232200e-01 +2.868061e-01 +7.157523e-01 +4.371103e-01 +3.419987e-01 +7.858589e-01 +3.354719e-01
+4.716667e+00 +1.107892e+00 +3.512367e-01 +3.022834e-01 +8.219625e-01 +2.865793e-01 +7.188113e-01 +4.386180e-01 +3.409930e-01 +7.851184e-01 +3.361388e-01
+4.733333e+00 +1.114665e+00 +3.509978e-01 +3.013493e-01 +8.236904e-01 +2.865222e-01 +7.223941e-01 +4.403976e-01 +3.400128e-01 +7.867320e-01 +3.374546e-01
+4.750000e+00 +1.118270e+00 +3.506423e-01 +3.004358e-01 +8.261439e-01 +2.864400e-01 +7.242123e-01 +4.412617e-01 +3.390174e-01 +7.888745e-01 +3.383154e-01
+4.766667e+00 +1.121650e+00 +3.502784e-01 +2.995852e-01 +8.306293e-01 +2.867338e-01 +7.258147e-01 +4.420135e-01 +3.377398e-01 +7.922313e-01 +3.402150e-01
+4.783333e+00 +1.126735e+00 +3.499736e-01 +2.989527e-01 +8.336703e-01 +2.870219e-01 +7.289448e-01 +4.435583e-01 +3.363301e-01 +7.952812e-01 +3.422129e-01
+4.800000e+00 +1.125327e+00 +3.494334e-01 +2.981452e-01 +8.359535e-01 +2.867256e-01 +7.277563e-01 +4.428593e-01 +3.350233e-01 +7.970683e-01 +3.424463e-01
+4.816667e+00 +1.124896e+00 +3.489269e-01 +2.975261e-01 +8.363991e-01 +2.866966e-01 +7.271449e-01 +4.424575e-01 +3.337602e-01 +7.966194e-01 +3.434515e-01
+4.833333e+00 +1.122527e+00 +3.483508e-01 +2.970398e-01 +8.382923e-01 +2.869743e-01 +7.252119e-01 +4.413678e-01 +3.324664e-01 +7.973771e-01 +3.448658e-01
+4.850000e+00 +1.120939e+00 +3.478013e-01 +2.964150e-01 +8.388311e-01 +2.867546e-01 +7.237485e-01 +4.405196e-01 +3.314459e-01 +7.967792e-01 +3.454084e-01
+4.866667e+00 +1.119053e+00 +3.472399e-01 +2.956479e-01 +8.385869e-01 +2.864362e-01 +7.223261e-01 +4.396908e-01 +3.301656e-01 +7.959183e-01 +3.456082e-01
+4.883333e+00 +1.117933e+00 +3.467057e-01 +2.948843e-01 +8.370472e-01 +2.860016e-01 +7.214103e-01 +4.391244e-01 +3.288487e-01 +7.947026e-01 +3.455232e-01
+4.900000e+00 +1.112922e+00 +3.460300e-01 +2.940326e-01 +8.352341e-01 +2.852323e-01 +7.180885e-01 +4.373063e-01 +3.275465e-01 +7.931702e-01 +3.443507e-01
+4.916667e+00 +1.106752e+00 +3.453121e-01 +2.931541e-01 +8.330343e-01 +2.845601e-01 +7.140090e-01 +4.350925e-01 +3.261513e-01 +7.909403e-01 +3.432637e-01
+4.933333e+00 +1.101380e+00 +3.446265e-01 +2.922772e-01 +8.323288e-01 +2.839616e-01 +7.102217e-01 +4.330305e-01 +3.249683e-01 +7.892241e-01 +3.425802e-01
+4.950000e+00 +1.096091e+00 +3.439438e-01 +2.914233e-01 +8.301194e-01 +2.833104e-01 +7.065131e-01 +4.310080e-01 +3.238161e-01 +7.862078e-01 +3.417973e-01
+4.966667e+00 +1.091701e+00 +3.432943e-01 +2.905685e-01 +8.272809e-01 +2.826459e-01 +7.033129e-01 +4.292487e-01 +3.227385e-01 +7.826048e-01 +3.410694e-01
+4.983333e+00 +1.086337e+00 +3.426097e-01 +2.898404e-01 +8.235439e-01 +2.821303e-01 +6.996152e-01 +4.272305e-01 +3.215239e-01 +7.784999e-01 +3.404981e-01
+5.000000e+00 +1.080512e+00 +3.419055e-01 +2.890260e-01 +8.196032e-01 +2.815382e-01 +6.956664e-01 +4.250802e-01 +3.201492e-01 +7.746365e-01 +3.396120e-01
+5.016667e+00 +1.073510e+00 +3.411533e-01 +2.884261e-01 +8.158454e-01 +2.811667e-01 +6.910133e-01 +4.225604e-01 +3.189263e-01 +7.709467e-01 +3.389110e-01
+5.033333e+00 +1.067073e+00 +3.404080e-01 +2.879670e-01 +8.119181e-01 +2.807661e-01 +6.867848e-01 +4.202518e-01 +3.180201e-01 +7.674799e-01 +3.379143e-01
+5.050000e+00 +1.060450e+00 +3.396644e-01 +2.873971e-01 +8.082375e-01 +2.803834e-01 +6.823821e-01 +4.178578e-01 +3.168888e-01 +7.638683e-01 +3.371294e-01
+5.066667e+00 +1.054101e+00 +3.389292e-01 +2.866742e-01 +8.048075e-01 +2.798200e-01 +6.781495e-01 +4.155505e-01 +3.156125e-01 +7.604869e-01 +3.361824e-01
+5.083333e+00 +1.048624e+00 +3.382164e-01 +2.858178e-01 +8.023789e-01 +2.790206e-01 +6.746671e-01 +4.136239e-01 +3.142937e-01 +7.586237e-01 +3.347562e-01
+5.100000e+00 +1.043765e+00 +3.375259e-01 +2.849925e-01 +8.013808e-01 +2.782194e-01 +6.716260e-01 +4.119251e-01 +3.130465e-01 +7.580054e-01 +3.333083e-01
+5.116667e+00 +1.038921e+00 +3.368326e-01 +2.841617e-01 +7.992055e-01 +2.774368e-01 +6.682852e-01 +4.100718e-01 +3.118727e-01 +7.555313e-01 +3.320596e-01
+5.133333e+00 +1.036226e+00 +3.362063e-01 +2.833395e-01 +7.985614e-01 +2.766714e-01 +6.665963e-01 +4.090630e-01 +3.107444e-01 +7.556425e-01 +3.307462e-01
+5.150000e+00 +1.030959e+00 +3.355028e-01 +2.825875e-01 +7.961233e-01 +2.758728e-01 +6.629520e-01 +4.070572e-01 +3.097332e-01 +7.527766e-01 +3.293832e-01
+5.166667e+00 +1.026709e+00 +3.348329e-01 +2.818287e-01 +7.944174e-01 +2.750744e-01 +6.599425e-01 +4.053768e-01 +3.087468e-01 +7.508121e-01 +3.281075e-01
+5.183333e+00 +1.025139e+00 +3.342455e-01 +2.811194e-01 +7.930844e-01 +2.744052e-01 +6.584645e-01 +4.044784e-01 +3.080617e-01 +7.488504e-01 +3.272875e-01
+5.200000e+00 +1.027298e+00 +3.337811e-01 +2.803824e-01 +7.948206e-01 +2.737157e-01 +6.593424e-01 +4.047873e-01 +3.075458e-01 +7.498941e-01 +3.268105e-01
+5.216667e+00 +1.028577e+00 +3.332883e-01 +2.797352e-01 +7.947564e-01 +2.729819e-01 +6.595949e-01 +4.047786e-01 +3.073120e-01 +7.488305e-01 +3.261062e-01
+5.233333e+00 +1.027835e+00 +3.327332e-01 +2.791740e-01 +7.962944e-01 +2.722365e-01 +6.588640e-01 +4.042698e-01 +3.070707e-01 +7.499337e-01 +3.249968e-01
+5.250000e+00 +1.027564e+00 +3.321947e-01 +2.784104e-01 +7.954754e-01 +2.715216e-01 +6.584068e-01 +4.039022e-01 +3.063649e-01 +7.490713e-01 +3.241953e-01
+5.266667e+00 +1.029836e+00 +3.317404e-01 +2.778887e-01 +7.953763e-01 +2.707896e-01 +6.595233e-01 +4.043414e-01 +3.064523e-01 +7.488052e-01 +3.232182e-01
+5.283333e+00 +1.032488e+00 +3.313002e-01 +2.774310e-01 +7.943719e-01 +2.701139e-01 +6.606936e-01 +4.048107e-01 +3.067665e-01 +7.472033e-01 +3.224076e-01
+5.300000e+00 +1.038391e+00 +3.309706e-01 +2.771436e-01 +7.921982e-01 +2.693652e-01 +6.638595e-01 +4.063048e-01 +3.076742e-01 +7.450304e-01 +3.214249e-01
+5.316667e+00 +1.044999e+00 +3.306687e-01 +2.769668e-01 +7.915023e-01 +2.686522e-01 +6.674854e-01 +4.080399e-01 +3.088655e-01 +7.443543e-01 +3.204420e-01
+5.333333e+00 +1.051651e+00 +3.303709e-01 +2.769194e-01 +7.936172e-01 +2.678774e-01 +6.705138e-01 +4.094739e-01 +3.106253e-01 +7.439242e-01 +3.198985e-01
+5.350000e+00 +1.056350e+00 +3.300111e-01 +2.769772e-01 +7.950276e-01 +2.671715e-01 +6.727575e-01 +4.105095e-01 +3.124592e-01 +7.433457e-01 +3.190256e-01
+5.366667e+00 +1.061811e+00 +3.296778e-01 +2.769308e-01 +7.991968e-01 +2.664777e-01 +6.756631e-01 +4.118865e-01 +3.141389e-01 +7.452960e-01 +3.183334e-01
+5.383333e+00 +1.068780e+00 +3.293957e-01 +2.773847e-01 +8.069687e-01 +2.657561e-01 +6.794964e-01 +4.137420e-01 +3.169554e-01 +7.503615e-01 +3.174382e-01
+5.400000e+00 +1.074295e+00 +3.290686e-01 +2.775823e-01 +8.155866e-01 +2.650366e-01 +6.822865e-01 +4.150664e-01 +3.192925e-01 +7.554168e-01 +3.168338e-01
+5.416667e+00 +1.080870e+00 +3.287773e-01 +2.777860e-01 +8.196647e-01 +2.643296e-01 +6.861249e-01 +4.169310e-01 +3.214345e-01 +7.585022e-01 +3.158673e-01
+5.433333e+00 +1.086748e+00 +3.284664e-01 +2.778831e-01 +8.237085e-01 +2.635885e-01 +6.893339e-01 +4.184771e-01 +3.231156e-01 +7.616320e-01 +3.151862e-01
+5.450000e+00 +1.093487e+00 +3.281825e-01 +2.777174e-01 +8.259877e-01 +2.628391e-01 +6.933822e-01 +4.204547e-01 +3.241864e-01 +7.641641e-01 +3.144806e-01
+5.466667e+00 +1.101418e+00 +3.279348e-01 +2.775737e-01 +8.303860e-01 +2.621332e-01 +6.986940e-01 +4.230816e-01 +3.253184e-01 +7.697002e-01 +3.134824e-01
+5.483333e+00 +1.109844e+00 +3.277033e-01 +2.775865e-01 +8.347657e-01 +2.614518e-01 +7.044026e-01 +4.259166e-01 +3.266188e-01 +7.752382e-01 +3.124743e-01
+5.500000e+00 +1.121454e+00 +3.275672e-01 +2.773992e-01 +8.359476e-01 +2.607649e-01 +7.119709e-01 +4.297073e-01 +3.277693e-01 +7.785564e-01 +3.114980e-01
+5.516667e+00 +1.130890e+00 +3.273689e-01 +2.771541e-01 +8.379304e-01 +2.600959e-01 +7.182188e-01 +4.328303e-01 +3.286750e-01 +7.823235e-01 +3.104351e-01
+5.533333e+00 +1.137428e+00 +3.270865e-01 +2.773112e-01 +8.427219e-01 +2.595199e-01 +7.225451e-01 +4.349741e-01 +3.301531e-01 +7.882630e-01 +3.092134e-01
+5.550000e+00 +1.143418e+00 +3.267884e-01 +2.775434e-01 +8.459305e-01 +2.589459e-01 +7.264522e-01 +4.369050e-01 +3.316701e-01 +7.921550e-01 +3.081151e-01
+5.566667e+00 +1.148677e+00 +3.264667e-01 +2.782832e-01 +8.497756e-01 +2.585693e-01 +7.299885e-01 +4.386450e-01 +3.340741e-01 +7.962040e-01 +3.070253e-01
+5.583333e+00 +1.151986e+00 +3.260916e-01 +2.791819e-01 +8.503851e-01 +2.582133e-01 +7.315112e-01 +4.393552e-01 +3.368448e-01 +7.961217e-01 +3.061044e-01
+5.600000e+00 +1.153233e+00 +3.256588e-01 +2.801741e-01 +8.504564e-01 +2.580677e-01 +7.320243e-01 +4.395482e-01 +3.391658e-01 +7.960842e-01 +3.055502e-01
+5.616667e+00 +1.156699e+00 +3.252860e-01 +2.813967e-01 +8.498662e-01 +2.580684e-01 +7.338282e-01 +4.403985e-01 +3.420212e-01 +7.954488e-01 +3.052572e-01
+5.633333e+00 +1.159244e+00 +3.248861e-01 +2.819091e-01 +8.518801e-01 +2.576948e-01 +7.356605e-01 +4.412621e-01 +3.434323e-01 +7.980928e-01 +3.044138e-01
+5.650000e+00 +1.159206e+00 +3.244152e-01 +2.816488e-01 +8.559747e-01 +2.570191e-01 +7.358723e-01 +4.412962e-01 +3.432309e-01 +8.023378e-01 +3.035748e-01
+5.666667e+00 +1.164189e+00 +3.240755e-01 +2.816506e-01 +8.616200e-01 +2.563652e-01 +7.392631e-01 +4.429503e-01 +3.439700e-01 +8.081840e-01 +3.027644e-01
+5.683333e+00 +1.166202e+00 +3.236555e-01 +2.816412e-01 +8.630653e-01 +2.557491e-01 +7.405327e-01 +4.435205e-01 +3.448109e-01 +8.093028e-01 +3.016971e-01
+5.700000e+00 +1.166925e+00 +3.232037e-01 +2.815185e-01 +8.647427e-01 +2.551091e-01 +7.408745e-01 +4.436185e-01 +3.452247e-01 +8.111631e-01 +3.006545e-01
+5.716667e+00 +1.170544e+00 +3.228217e-01 +2.813711e-01 +8.658394e-01 +2.544345e-01 +7.428555e-01 +4.445469e-01 +3.459811e-01 +8.116320e-01 +2.998700e-01
+5.733333e+00 +1.171616e+00 +3.223769e-01 +2.815604e-01 +8.717432e-01 +2.537801e-01 +7.431624e-01 +4.446241e-01 +3.474616e-01 +8.159504e-01 +2.988352e-01
+5.750000e+00 +1.172799e+00 +3.219329e-01 +2.813044e-01 +8.738968e-01 +2.530758e-01 +7.434772e-01 +4.447022e-01 +3.481196e-01 +8.168431e-01 +2.979853e-01
+5.766667e+00 +1.173787e+00 +3.214849e-01 +2.809728e-01 +8.754161e-01 +2.523954e-01 +7.434522e-01 +4.446067e-01 +3.487622e-01 +8.170596e-01 +2.972610e-01
+5.783333e+00 +1.170062e+00 +3.209183e-01 +2.810065e-01 +8.749261e-01 +2.518599e-01 +7.407567e-01 +4.431489e-01 +3.496544e-01 +8.160914e-01 +2.961039e-01
+5.800000e+00 +1.167818e+00 +3.203888e-01 +2.809557e-01 +8.721761e-01 +2.513423e-01 +7.391852e-01 +4.422621e-01 +3.503729e-01 +8.135132e-01 +2.948961e-01
+5.816667e+00 +1.165253e+00 +3.198509e-01 +2.811309e-01 +8.678115e-01 +2.510216e-01 +7.374752e-01 +4.413028e-01 +3.513178e-01 +8.096185e-01 +2.937326e-01
+5.833333e+00 +1.160428e+00 +3.192565e-01 +2.811064e-01 +8.637855e-01 +2.506242e-01 +7.343598e-01 +4.396261e-01 +3.516003e-01 +8.057724e-01 +2.925624e-01
+5.850000e+00 +1.159449e+00 +3.187559e-01 +2.809475e-01 +8.614060e-01 +2.500754e-01 +7.336546e-01 +4.391729e-01 +3.519257e-01 +8.039270e-01 +2.914113e-01
+5.866667e+00 +1.155263e+00 +3.181777e-01 +2.807592e-01 +8.573155e-01 +2.496303e-01 +7.309716e-01 +4.377141e-01 +3.518751e-01 +8.001951e-01 +2.902556e-01
+5.883333e+00 +1.149344e+00 +3.175559e-01 +2.807972e-01 +8.525987e-01 +2.493604e-01 +7.271127e-01 +4.356551e-01 +3.519331e-01 +7.956025e-01 +2.893122e-01
+5.900000e+00 +1.143252e+00 +3.169306e-01 +2.803512e-01 +8.485320e-01 +2.487842e-01 +7.230612e-01 +4.334968e-01 +3.512251e-01 +7.913380e-01 +2.882735e-01
+5.916667e+00 +1.136219e+00 +3.162804e-01 +2.799027e-01 +8.438804e-01 +2.482737e-01 +7.186096e-01 +4.311326e-01 +3.503463e-01 +7.866955e-01 +2.872258e-01
+5.933333e+00 +1.128772e+00 +3.156139e-01 +2.795821e-01 +8.406308e-01 +2.477201e-01 +7.137912e-01 +4.285758e-01 +3.497800e-01 +7.830442e-01 +2.860957e-01
+5.950000e+00 +1.121193e+00 +3.149480e-01 +2.789075e-01 +8.362287e-01 +2.470975e-01 +7.089721e-01 +4.260207e-01 +3.485029e-01 +7.786431e-01 +2.849440e-01
+5.966667e+00 +1.113614e+00 +3.142826e-01 +2.783030e-01 +8.314309e-01 +2.465732e-01 +7.041637e-01 +4.234707e-01 +3.472492e-01 +7.739258e-01 +2.838936e-01
+5.983333e+00 +1.106204e+00 +3.136204e-01 +2.776744e-01 +8.270525e-01 +2.460415e-01 +6.994699e-01 +4.209778e-01 +3.459050e-01 +7.696321e-01 +2.828980e-01
+6.000000e+00 +1.098761e+00 +3.129575e-01 +2.770530e-01 +8.223598e-01 +2.455834e-01 +6.947149e-01 +4.184529e-01 +3.445469e-01 +7.649333e-01 +2.820077e-01
+6.016667e+00 +1.091495e+00 +3.122963e-01 +2.763595e-01 +8.176655e-01 +2.450215e-01 +6.900883e-01 +4.159898e-01 +3.431526e-01 +7.603622e-01 +2.809826e-01
+6.033333e+00 +1.084807e+00 +3.116458e-01 +2.755985e-01 +8.133826e-01 +2.444752e-01 +6.857436e-01 +4.136670e-01 +3.417129e-01 +7.559101e-01 +2.800457e-01
+6.050000e+00 +1.077774e+00 +3.109911e-01 +2.749342e-01 +8.089199e-01 +2.439704e-01 +6.812419e-01 +4.112675e-01 +3.403809e-01 +7.514228e-01 +2.791131e-01
+6.066667e+00 +1.070993e+00 +3.103413e-01 +2.742419e-01 +8.047314e-01 +2.434884e-01 +6.768625e-01 +4.089291e-01 +3.389900e-01 +7.470861e-01 +2.782746e-01
+6.083333e+00 +1.065102e+00 +3.097093e-01 +2.734555e-01 +8.017645e-01 +2.429651e-01 +6.728520e-01 +4.067747e-01 +3.376730e-01 +7.432116e-01 +2.775686e-01
+6.100000e+00 +1.058665e+00 +3.090668e-01 +2.726525e-01 +7.989951e-01 +2.423231e-01 +6.686769e-01 +4.045385e-01 +3.363888e-01 +7.398819e-01 +2.765770e-01
+6.116667e+00 +1.053072e+00 +3.084426e-01 +2.719338e-01 +7.961771e-01 +2.417331e-01 +6.651063e-01 +4.026044e-01 +3.351051e-01 +7.368099e-01 +2.757202e-01
+6.133333e+00 +1.049158e+00 +3.078544e-01 +2.712704e-01 +7.932775e-01 +2.411415e-01 +6.626172e-01 +4.012107e-01 +3.339693e-01 +7.342274e-01 +2.749008e-01
+6.150000e+00 +1.045937e+00 +3.072828e-01 +2.706185e-01 +7.928644e-01 +2.405272e-01 +6.607819e-01 +4.001453e-01 +3.328043e-01 +7.341415e-01 +2.740526e-01
+6.166667e+00 +1.042676e+00 +3.067108e-01 +2.699198e-01 +7.912334e-01 +2.398823e-01 +6.587921e-01 +3.990039e-01 +3.317004e-01 +7.329070e-01 +2.731048e-01
+6.183333e+00 +1.039631e+00 +3.061446e-01 +2.691486e-01 +7.877390e-01 +2.392336e-01 +6.568993e-01 +3.979126e-01 +3.305040e-01 +7.301258e-01 +2.721218e-01
+6.200000e+00 +1.037694e+00 +3.056045e-01 +2.684225e-01 +7.835216e-01 +2.386321e-01 +6.554288e-01 +3.970336e-01 +3.294647e-01 +7.264288e-01 +2.713364e-01
+6.216667e+00 +1.035928e+00 +3.050691e-01 +2.679001e-01 +7.810301e-01 +2.380967e-01 +6.541638e-01 +3.962586e-01 +3.286609e-01 +7.242640e-01 +2.707033e-01
+6.233333e+00 +1.032251e+00 +3.044895e-01 +2.673605e-01 +7.781844e-01 +2.375199e-01 +6.517272e-01 +3.948985e-01 +3.278642e-01 +7.216057e-01 +2.698548e-01
+6.250000e+00 +1.033672e+00 +3.040325e-01 +2.667667e-01 +7.769238e-01 +2.369743e-01 +6.523255e-01 +3.950586e-01 +3.271830e-01 +7.205685e-01 +2.694386e-01
+6.266667e+00 +1.038661e+00 +3.036646e-01 +2.659934e-01 +7.742391e-01 +2.364718e-01 +6.550921e-01 +3.963087e-01 +3.262629e-01 +7.186709e-01 +2.693615e-01
+6.283333e+00 +1.041085e+00 +3.032359e-01 +2.652241e-01 +7.724310e-01 +2.359119e-01 +6.563317e-01 +3.967984e-01 +3.254500e-01 +7.172334e-01 +2.689829e-01
+6.300000e+00 +1.048295e+00 +3.029267e-01 +2.644869e-01 +7.726762e-01 +2.353800e-01 +6.606264e-01 +3.988233e-01 +3.250568e-01 +7.178470e-01 +2.688633e-01
+6.316667e+00 +1.057164e+00 +3.026619e-01 +2.637636e-01 +7.716621e-01 +2.348061e-01 +6.660541e-01 +4.014241e-01 +3.247643e-01 +7.180170e-01 +2.686447e-01
+6.333333e+00 +1.062136e+00 +3.023041e-01 +2.630925e-01 +7.723020e-01 +2.342021e-01 +6.691340e-01 +4.028548e-01 +3.243459e-01 +7.193215e-01 +2.682070e-01
+6.350000e+00 +1.065317e+00 +3.019041e-01 +2.623397e-01 +7.740364e-01 +2.336667e-01 +6.712962e-01 +4.038290e-01 +3.235523e-01 +7.215103e-01 +2.678378e-01
+6.366667e+00 +1.069610e+00 +3.015323e-01 +2.617257e-01 +7.760831e-01 +2.331623e-01 +6.738587e-01 +4.050061e-01 +3.235053e-01 +7.232872e-01 +2.674615e-01
+6.383333e+00 +1.079979e+00 +3.013080e-01 +2.611294e-01 +7.797318e-01 +2.326267e-01 +6.804865e-01 +4.082248e-01 +3.237298e-01 +7.283376e-01 +2.671070e-01
+6.400000e+00 +1.088509e+00 +3.010431e-01 +2.603873e-01 +7.847584e-01 +2.322416e-01 +6.856423e-01 +4.107142e-01 +3.232514e-01 +7.332506e-01 +2.675120e-01
+6.416667e+00 +1.094461e+00 +3.007196e-01 +2.597362e-01 +7.944394e-01 +2.318529e-01 +6.889656e-01 +4.122893e-01 +3.232384e-01 +7.407619e-01 +2.679325e-01
+6.433333e+00 +1.101648e+00 +3.004260e-01 +2.589993e-01 +7.999351e-01 +2.315569e-01 +6.932373e-01 +4.143421e-01 +3.225655e-01 +7.457161e-01 +2.687135e-01
+6.450000e+00 +1.107570e+00 +3.001045e-01 +2.582829e-01 +8.061939e-01 +2.311971e-01 +6.967173e-01 +4.160009e-01 +3.221476e-01 +7.510235e-01 +2.692459e-01
+6.466667e+00 +1.113417e+00 +2.997815e-01 +2.576715e-01 +8.132827e-01 +2.308321e-01 +6.998383e-01 +4.174805e-01 +3.224508e-01 +7.557495e-01 +2.697589e-01
+6.483333e+00 +1.123866e+00 +2.995626e-01 +2.569677e-01 +8.171921e-01 +2.306023e-01 +7.057585e-01 +4.203639e-01 +3.224482e-01 +7.583060e-01 +2.709228e-01
+6.500000e+00 +1.135935e+00 +2.993800e-01 +2.562976e-01 +8.199117e-01 +2.302830e-01 +7.130625e-01 +4.239456e-01 +3.226233e-01 +7.608606e-01 +2.717293e-01
+6.516667e+00 +1.143332e+00 +2.990974e-01 +2.557421e-01 +8.245734e-01 +2.297897e-01 +7.172813e-01 +4.259884e-01 +3.231309e-01 +7.645080e-01 +2.719431e-01
+6.533333e+00 +1.151030e+00 +2.988206e-01 +2.551826e-01 +8.308829e-01 +2.292885e-01 +7.219586e-01 +4.282618e-01 +3.235129e-01 +7.702832e-01 +2.721186e-01
+6.550000e+00 +1.155465e+00 +2.984728e-01 +2.546688e-01 +8.315264e-01 +2.287146e-01 +7.247722e-01 +4.296025e-01 +3.237711e-01 +7.716613e-01 +2.716145e-01
+6.566667e+00 +1.162031e+00 +2.981691e-01 +2.540721e-01 +8.319894e-01 +2.281559e-01 +7.288392e-01 +4.315702e-01 +3.238215e-01 +7.728951e-01 +2.713919e-01
+6.583333e+00 +1.167949e+00 +2.978501e-01 +2.534285e-01 +8.343362e-01 +2.276162e-01 +7.326751e-01 +4.334214e-01 +3.234898e-01 +7.762219e-01 +2.712599e-01
+6.600000e+00 +1.177389e+00 +2.976021e-01 +2.528697e-01 +8.379055e-01 +2.271137e-01 +7.384502e-01 +4.362434e-01 +3.234605e-01 +7.802197e-01 +2.715766e-01
+6.616667e+00 +1.188559e+00 +2.973886e-01 +2.522871e-01 +8.422374e-01 +2.266983e-01 +7.449401e-01 +4.394256e-01 +3.235477e-01 +7.839324e-01 +2.723970e-01
+6.633333e+00 +1.197260e+00 +2.971270e-01 +2.517836e-01 +8.490318e-01 +2.263289e-01 +7.496941e-01 +4.417431e-01 +3.243757e-01 +7.886707e-01 +2.729648e-01
+6.650000e+00 +1.202397e+00 +2.967956e-01 +2.514435e-01 +8.552701e-01 +2.259519e-01 +7.522747e-01 +4.429740e-01 +3.255820e-01 +7.923693e-01 +2.732172e-01
+6.666667e+00 +1.207011e+00 +2.964518e-01 +2.507810e-01 +8.581833e-01 +2.256659e-01 +7.548830e-01 +4.442162e-01 +3.253547e-01 +7.938785e-01 +2.739701e-01
+6.683333e+00 +1.212800e+00 +2.961279e-01 +2.502420e-01 +8.606461e-01 +2.251740e-01 +7.583321e-01 +4.458766e-01 +3.257634e-01 +7.953930e-01 +2.740520e-01
+6.700000e+00 +1.216257e+00 +2.957591e-01 +2.496717e-01 +8.641886e-01 +2.246422e-01 +7.606289e-01 +4.469606e-01 +3.257133e-01 +7.989719e-01 +2.738475e-01
+6.716667e+00 +1.219318e+00 +2.953809e-01 +2.490204e-01 +8.669551e-01 +2.241250e-01 +7.631443e-01 +4.481521e-01 +3.251793e-01 +8.025053e-01 +2.734966e-01
+6.733333e+00 +1.221215e+00 +2.949806e-01 +2.484078e-01 +8.665850e-01 +2.236007e-01 +7.645193e-01 +4.487725e-01 +3.247787e-01 +8.028135e-01 +2.730154e-01
+6.750000e+00 +1.219626e+00 +2.945156e-01 +2.479039e-01 +8.648730e-01 +2.231958e-01 +7.634370e-01 +4.481620e-01 +3.245154e-01 +8.008227e-01 +2.726379e-01
+6.766667e+00 +1.217084e+00 +2.940324e-01 +2.474670e-01 +8.625553e-01 +2.228474e-01 +7.622088e-01 +4.474763e-01 +3.241553e-01 +7.990433e-01 +2.719938e-01
+6.783333e+00 +1.216411e+00 +2.935821e-01 +2.469541e-01 +8.615774e-01 +2.225348e-01 +7.621935e-01 +4.473929e-01 +3.235746e-01 +7.987499e-01 +2.715752e-01
+6.800000e+00 +1.211981e+00 +2.930610e-01 +2.465627e-01 +8.607464e-01 +2.223233e-01 +7.597867e-01 +4.461114e-01 +3.229980e-01 +7.986543e-01 +2.709973e-01
+6.816667e+00 +1.208094e+00 +2.925486e-01 +2.462557e-01 +8.578034e-01 +2.220439e-01 +7.575860e-01 +4.449299e-01 +3.226808e-01 +7.966924e-01 +2.701642e-01
+6.833333e+00 +1.207318e+00 +2.920942e-01 +2.459237e-01 +8.552302e-01 +2.217075e-01 +7.573442e-01 +4.447248e-01 +3.225719e-01 +7.952619e-01 +2.693395e-01
+6.850000e+00 +1.204309e+00 +2.916002e-01 +2.454316e-01 +8.522050e-01 +2.213151e-01 +7.553466e-01 +4.436427e-01 +3.219775e-01 +7.922317e-01 +2.687571e-01
+6.866667e+00 +1.197153e+00 +2.910297e-01 +2.447718e-01 +8.500570e-01 +2.208376e-01 +7.509149e-01 +4.413421e-01 +3.207536e-01 +7.898958e-01 +2.680114e-01
+6.883333e+00 +1.190472e+00 +2.904696e-01 +2.441026e-01 +8.461040e-01 +2.202675e-01 +7.467494e-01 +4.391740e-01 +3.195757e-01 +7.860308e-01 +2.671174e-01
+6.900000e+00 +1.183828e+00 +2.899094e-01 +2.435622e-01 +8.420165e-01 +2.197151e-01 +7.426444e-01 +4.370330e-01 +3.187690e-01 +7.818872e-01 +2.661014e-01
+6.916667e+00 +1.178282e+00 +2.893693e-01 +2.430318e-01 +8.380632e-01 +2.191372e-01 +7.390021e-01 +4.351210e-01 +3.181379e-01 +7.775811e-01 +2.651720e-01
+6.933333e+00 +1.170407e+00 +2.887847e-01 +2.423881e-01 +8.344035e-01 +2.185697e-01 +7.340516e-01 +4.325530e-01 +3.169700e-01 +7.738156e-01 +2.642406e-01
+6.950000e+00 +1.163241e+00 +2.882157e-01 +2.417449e-01 +8.302225e-01 +2.179955e-01 +7.295702e-01 +4.302209e-01 +3.157746e-01 +7.698743e-01 +2.632881e-01
+6.966667e+00 +1.155786e+00 +2.876420e-01 +2.411363e-01 +8.271159e-01 +2.174312e-01 +7.248127e-01 +4.277497e-01 +3.147447e-01 +7.663426e-01 +2.624115e-01
+6.983333e+00 +1.150520e+00 +2.871084e-01 +2.405868e-01 +8.243348e-01 +2.168764e-01 +7.212155e-01 +4.258559e-01 +3.141064e-01 +7.625378e-01 +2.616831e-01
+7.000000e+00 +1.142792e+00 +2.865293e-01 +2.400267e-01 +8.200927e-01 +2.163298e-01 +7.164394e-01 +4.233746e-01 +3.130667e-01 +7.584287e-01 +2.606772e-01
+7.016667e+00 +1.134922e+00 +2.859438e-01 +2.394100e-01 +8.156341e-01 +2.157757e-01 +7.115490e-01 +4.208312e-01 +3.118525e-01 +7.541901e-01 +2.596730e-01
+7.033333e+00 +1.127264e+00 +2.853661e-01 +2.388478e-01 +8.109896e-01 +2.152808e-01 +7.068079e-01 +4.183663e-01 +3.107297e-01 +7.496530e-01 +2.587103e-01
+7.050000e+00 +1.119965e+00 +2.847942e-01 +2.383181e-01 +8.065118e-01 +2.148070e-01 +7.023369e-01 +4.160331e-01 +3.096558e-01 +7.453233e-01 +2.577934e-01
+7.066667e+00 +1.113175e+00 +2.842291e-01 +2.377549e-01 +8.025447e-01 +2.142812e-01 +6.981818e-01 +4.138523e-01 +3.085290e-01 +7.416096e-01 +2.568579e-01
+7.083333e+00 +1.106716e+00 +2.836632e-01 +2.371981e-01 +7.985596e-01 +2.138298e-01 +6.941795e-01 +4.117409e-01 +3.072881e-01 +7.378782e-01 +2.560700e-01
+7.100000e+00 +1.099678e+00 +2.830903e-01 +2.365808e-01 +7.949265e-01 +2.133622e-01 +6.897245e-01 +4.094098e-01 +3.060012e-01 +7.339504e-01 +2.552840e-01
+7.116667e+00 +1.094209e+00 +2.825407e-01 +2.359476e-01 +7.920698e-01 +2.128120e-01 +6.863306e-01 +4.075966e-01 +3.048833e-01 +7.311035e-01 +2.543660e-01
+7.133333e+00 +1.090744e+00 +2.820203e-01 +2.352949e-01 +7.879599e-01 +2.123002e-01 +6.839332e-01 +4.062703e-01 +3.037362e-01 +7.271911e-01 +2.536397e-01
+7.150000e+00 +1.086966e+00 +2.814961e-01 +2.346870e-01 +7.847344e-01 +2.117628e-01 +6.814433e-01 +4.048998e-01 +3.027757e-01 +7.240113e-01 +2.528099e-01
+7.166667e+00 +1.083075e+00 +2.809706e-01 +2.341041e-01 +7.820230e-01 +2.112444e-01 +6.788734e-01 +4.034912e-01 +3.018260e-01 +7.212322e-01 +2.520432e-01
+7.183333e+00 +1.080373e+00 +2.804651e-01 +2.334764e-01 +7.795940e-01 +2.107442e-01 +6.772310e-01 +4.025377e-01 +3.006635e-01 +7.193556e-01 +2.513687e-01
+7.200000e+00 +1.077555e+00 +2.799579e-01 +2.328853e-01 +7.771012e-01 +2.103046e-01 +6.754310e-01 +4.015081e-01 +2.994810e-01 +7.170549e-01 +2.508937e-01
+7.216667e+00 +1.074205e+00 +2.794432e-01 +2.323360e-01 +7.761992e-01 +2.099119e-01 +6.732588e-01 +4.002978e-01 +2.983693e-01 +7.155863e-01 +2.505657e-01
+7.233333e+00 +1.076182e+00 +2.790161e-01 +2.317691e-01 +7.756113e-01 +2.095508e-01 +6.745181e-01 +4.007689e-01 +2.972542e-01 +7.154587e-01 +2.505218e-01
+7.250000e+00 +1.082401e+00 +2.786618e-01 +2.311474e-01 +7.752232e-01 +2.091650e-01 +6.775793e-01 +4.021279e-01 +2.967709e-01 +7.138728e-01 +2.507409e-01
+7.266667e+00 +1.086219e+00 +2.782686e-01 +2.305758e-01 +7.749570e-01 +2.089649e-01 +6.796180e-01 +4.029909e-01 +2.957042e-01 +7.132111e-01 +2.513435e-01
+7.283333e+00 +1.091667e+00 +2.779044e-01 +2.300385e-01 +7.740970e-01 +2.087474e-01 +6.831208e-01 +4.045758e-01 +2.946070e-01 +7.133915e-01 +2.518124e-01
+7.300000e+00 +1.096581e+00 +2.775332e-01 +2.294941e-01 +7.733089e-01 +2.085346e-01 +6.861321e-01 +4.059255e-01 +2.935065e-01 +7.132015e-01 +2.523476e-01
+7.316667e+00 +1.101282e+00 +2.771602e-01 +2.289065e-01 +7.750362e-01 +2.082971e-01 +6.891882e-01 +4.073017e-01 +2.925650e-01 +7.152140e-01 +2.527049e-01
+7.333333e+00 +1.104535e+00 +2.767648e-01 +2.283505e-01 +7.773317e-01 +2.081842e-01 +6.911066e-01 +4.081240e-01 +2.915313e-01 +7.167705e-01 +2.534564e-01
+7.350000e+00 +1.113304e+00 +2.764618e-01 +2.278396e-01 +7.794600e-01 +2.081694e-01 +6.964780e-01 +4.106425e-01 +2.905881e-01 +7.192851e-01 +2.546203e-01
+7.366667e+00 +1.115938e+00 +2.760600e-01 +2.272646e-01 +7.823214e-01 +2.079744e-01 +6.981937e-01 +4.113742e-01 +2.896777e-01 +7.221095e-01 +2.549939e-01
+7.383333e+00 +1.122232e+00 +2.757189e-01 +2.266902e-01 +7.845797e-01 +2.077544e-01 +7.021612e-01 +4.132122e-01 +2.890549e-01 +7.245725e-01 +2.554058e-01
+7.400000e+00 +1.126754e+00 +2.753502e-01 +2.261551e-01 +7.886244e-01 +2.075950e-01 +7.052271e-01 +4.146109e-01 +2.883967e-01 +7.291713e-01 +2.557286e-01
+7.416667e+00 +1.132441e+00 +2.750014e-01 +2.258318e-01 +7.879406e-01 +2.075762e-01 +7.090048e-01 +4.163619e-01 +2.878305e-01 +7.297487e-01 +2.563524e-01
+7.433333e+00 +1.136633e+00 +2.746301e-01 +2.253755e-01 +7.874120e-01 +2.074036e-01 +7.117884e-01 +4.176287e-01 +2.872008e-01 +7.300024e-01 +2.566208e-01
+7.450000e+00 +1.145461e+00 +2.743315e-01 +2.248857e-01 +7.880672e-01 +2.071434e-01 +7.175897e-01 +4.203749e-01 +2.868223e-01 +7.325942e-01 +2.566732e-01
+7.466667e+00 +1.157082e+00 +2.740778e-01 +2.243528e-01 +7.877542e-01 +2.068120e-01 +7.250514e-01 +4.239411e-01 +2.864903e-01 +7.343493e-01 +2.567541e-01
+7.483333e+00 +1.170150e+00 +2.738475e-01 +2.237627e-01 +7.910907e-01 +2.064146e-01 +7.337539e-01 +4.281233e-01 +2.862024e-01 +7.397293e-01 +2.566981e-01
+7.500000e+00 +1.185473e+00 +2.736533e-01 +2.232075e-01 +7.972762e-01 +2.061639e-01 +7.433344e-01 +4.327453e-01 +2.862497e-01 +7.465281e-01 +2.571901e-01
+7.516667e+00 +1.192780e+00 +2.733415e-01 +2.227572e-01 +8.009576e-01 +2.059189e-01 +7.481488e-01 +4.350409e-01 +2.862990e-01 +7.509725e-01 +2.571058e-01
+7.533333e+00 +1.195397e+00 +2.729581e-01 +2.222121e-01 +8.050867e-01 +2.056234e-01 +7.499808e-01 +4.358718e-01 +2.859674e-01 +7.539642e-01 +2.570658e-01
+7.550000e+00 +1.197446e+00 +2.725676e-01 +2.216794e-01 +8.087583e-01 +2.051989e-01 +7.514110e-01 +4.365054e-01 +2.857784e-01 +7.570787e-01 +2.566645e-01
+7.566667e+00 +1.205075e+00 +2.722559e-01 +2.211984e-01 +8.130987e-01 +2.047460e-01 +7.562535e-01 +4.388081e-01 +2.860700e-01 +7.612665e-01 +2.563310e-01
+7.583333e+00 +1.217780e+00 +2.720149e-01 +2.207168e-01 +8.171864e-01 +2.043113e-01 +7.639307e-01 +4.424996e-01 +2.865674e-01 +7.656006e-01 +2.563033e-01
+7.600000e+00 +1.228955e+00 +2.717532e-01 +2.202632e-01 +8.199171e-01 +2.038421e-01 +7.706163e-01 +4.457102e-01 +2.871699e-01 +7.681533e-01 +2.561873e-01
+7.616667e+00 +1.231861e+00 +2.713801e-01 +2.199564e-01 +8.175469e-01 +2.033746e-01 +7.720400e-01 +4.463481e-01 +2.878540e-01 +7.656433e-01 +2.555549e-01
+7.633333e+00 +1.232395e+00 +2.709742e-01 +2.194453e-01 +8.161114e-01 +2.029488e-01 +7.718719e-01 +4.462026e-01 +2.876713e-01 +7.633339e-01 +2.554444e-01
+7.650000e+00 +1.239244e+00 +2.706509e-01 +2.189861e-01 +8.140383e-01 +2.024849e-01 +7.759268e-01 +4.481206e-01 +2.879393e-01 +7.615115e-01 +2.552047e-01
+7.666667e+00 +1.241869e+00 +2.702720e-01 +2.185904e-01 +8.143649e-01 +2.021457e-01 +7.775578e-01 +4.488530e-01 +2.881264e-01 +7.616311e-01 +2.549703e-01
+7.683333e+00 +1.246833e+00 +2.699217e-01 +2.181505e-01 +8.149921e-01 +2.016719e-01 +7.806592e-01 +4.503007e-01 +2.883521e-01 +7.625058e-01 +2.545467e-01
+7.700000e+00 +1.246208e+00 +2.694983e-01 +2.176636e-01 +8.158383e-01 +2.011990e-01 +7.802205e-01 +4.500147e-01 +2.881198e-01 +7.632637e-01 +2.540628e-01
+7.716667e+00 +1.246609e+00 +2.690865e-01 +2.171224e-01 +8.181262e-01 +2.007452e-01 +7.806036e-01 +4.501254e-01 +2.876302e-01 +7.657172e-01 +2.537410e-01
+7.733333e+00 +1.248205e+00 +2.686913e-01 +2.165689e-01 +8.157728e-01 +2.002881e-01 +7.816922e-01 +4.505820e-01 +2.870867e-01 +7.637805e-01 +2.534274e-01
+7.750000e+00 +1.243765e+00 +2.682196e-01 +2.160355e-01 +8.160204e-01 +1.998870e-01 +7.788130e-01 +4.490969e-01 +2.864635e-01 +7.630253e-01 +2.531206e-01
+7.766667e+00 +1.241907e+00 +2.677809e-01 +2.155131e-01 +8.140504e-01 +1.994409e-01 +7.775201e-01 +4.483844e-01 +2.858918e-01 +7.602694e-01 +2.529385e-01
+7.783333e+00 +1.245536e+00 +2.674085e-01 +2.149732e-01 +8.125448e-01 +1.990042e-01 +7.796045e-01 +4.493163e-01 +2.855717e-01 +7.582912e-01 +2.528717e-01
+7.800000e+00 +1.244661e+00 +2.669819e-01 +2.144153e-01 +8.100637e-01 +1.985679e-01 +7.792386e-01 +4.490540e-01 +2.847199e-01 +7.559322e-01 +2.526636e-01
+7.816667e+00 +1.242609e+00 +2.665401e-01 +2.138501e-01 +8.085370e-01 +1.981163e-01 +7.782552e-01 +4.484877e-01 +2.838428e-01 +7.549259e-01 +2.521828e-01
+7.833333e+00 +1.241643e+00 +2.661117e-01 +2.133163e-01 +8.076673e-01 +1.976909e-01 +7.779075e-01 +4.482295e-01 +2.829683e-01 +7.539758e-01 +2.519541e-01
+7.850000e+00 +1.240429e+00 +2.656796e-01 +2.127735e-01 +8.046976e-01 +1.973331e-01 +7.772256e-01 +4.478054e-01 +2.819472e-01 +7.509882e-01 +2.519339e-01
+7.866667e+00 +1.236247e+00 +2.652127e-01 +2.122593e-01 +8.016342e-01 +1.969739e-01 +7.747957e-01 +4.465297e-01 +2.808374e-01 +7.480019e-01 +2.517279e-01
+7.883333e+00 +1.232790e+00 +2.647550e-01 +2.117493e-01 +7.985169e-01 +1.966245e-01 +7.723005e-01 +4.452208e-01 +2.799579e-01 +7.443798e-01 +2.516887e-01
+7.900000e+00 +1.226691e+00 +2.642646e-01 +2.112292e-01 +7.950629e-01 +1.962043e-01 +7.683809e-01 +4.432134e-01 +2.791229e-01 +7.404749e-01 +2.512436e-01
+7.916667e+00 +1.221376e+00 +2.637851e-01 +2.107227e-01 +7.909128e-01 +1.957671e-01 +7.651999e-01 +4.415666e-01 +2.782122e-01 +7.363986e-01 +2.507083e-01
+7.933333e+00 +1.214735e+00 +2.632890e-01 +2.101809e-01 +7.869887e-01 +1.953178e-01 +7.610913e-01 +4.394656e-01 +2.771783e-01 +7.326513e-01 +2.500765e-01
+7.950000e+00 +1.206895e+00 +2.627785e-01 +2.096431e-01 +7.832183e-01 +1.948598e-01 +7.562706e-01 +4.370159e-01 +2.761423e-01 +7.288669e-01 +2.493492e-01
+7.966667e+00 +1.198705e+00 +2.622617e-01 +2.091259e-01 +7.806351e-01 +1.944395e-01 +7.511604e-01 +4.344198e-01 +2.751480e-01 +7.259537e-01 +2.487060e-01
+7.983333e+00 +1.192715e+00 +2.617762e-01 +2.086945e-01 +7.789759e-01 +1.940333e-01 +7.473368e-01 +4.324554e-01 +2.744656e-01 +7.234983e-01 +2.482217e-01
+8.000000e+00 +1.186450e+00 +2.612856e-01 +2.081834e-01 +7.756285e-01 +1.936250e-01 +7.434375e-01 +4.304500e-01 +2.734100e-01 +7.204885e-01 +2.476611e-01
+8.016667e+00 +1.178707e+00 +2.607768e-01 +2.076564e-01 +7.723047e-01 +1.931514e-01 +7.386556e-01 +4.280143e-01 +2.724197e-01 +7.173481e-01 +2.468241e-01
+8.033333e+00 +1.170556e+00 +2.602604e-01 +2.071471e-01 +7.686741e-01 +1.926933e-01 +7.336559e-01 +4.254668e-01 +2.714120e-01 +7.140465e-01 +2.459508e-01
+8.050000e+00 +1.163056e+00 +2.597522e-01 +2.066203e-01 +7.643499e-01 +1.922195e-01 +7.290460e-01 +4.231080e-01 +2.703978e-01 +7.099157e-01 +2.450631e-01
+8.066667e+00 +1.155700e+00 +2.592470e-01 +2.060856e-01 +7.604520e-01 +1.917570e-01 +7.245234e-01 +4.207920e-01 +2.693646e-01 +7.061756e-01 +2.442402e-01
+8.083333e+00 +1.148388e+00 +2.587410e-01 +2.055629e-01 +7.567162e-01 +1.912882e-01 +7.200989e-01 +4.185204e-01 +2.683204e-01 +7.027222e-01 +2.433519e-01
+8.100000e+00 +1.142259e+00 +2.582456e-01 +2.050675e-01 +7.533578e-01 +1.908221e-01 +7.163058e-01 +4.165484e-01 +2.673579e-01 +6.995377e-01 +2.425013e-01
+8.116667e+00 +1.136520e+00 +2.577545e-01 +2.045977e-01 +7.509522e-01 +1.903507e-01 +7.126100e-01 +4.146231e-01 +2.665888e-01 +6.966009e-01 +2.416344e-01
+8.133333e+00 +1.133523e+00 +2.572930e-01 +2.042412e-01 +7.482424e-01 +1.898956e-01 +7.103924e-01 +4.134057e-01 +2.663544e-01 +6.931556e-01 +2.407779e-01
+8.150000e+00 +1.128895e+00 +2.568143e-01 +2.039052e-01 +7.479243e-01 +1.894391e-01 +7.073324e-01 +4.117859e-01 +2.660714e-01 +6.917098e-01 +2.399192e-01
+8.166667e+00 +1.125119e+00 +2.563454e-01 +2.036489e-01 +7.477835e-01 +1.890528e-01 +7.049721e-01 +4.105012e-01 +2.660346e-01 +6.908922e-01 +2.390696e-01
+8.183333e+00 +1.121574e+00 +2.558796e-01 +2.035402e-01 +7.455273e-01 +1.887491e-01 +7.026491e-01 +4.092358e-01 +2.663789e-01 +6.882316e-01 +2.382506e-01
+8.200000e+00 +1.118779e+00 +2.554226e-01 +2.034661e-01 +7.439078e-01 +1.884265e-01 +7.007552e-01 +4.081765e-01 +2.668489e-01 +6.862434e-01 +2.373916e-01
+8.216667e+00 +1.115004e+00 +2.549557e-01 +2.033132e-01 +7.436665e-01 +1.880399e-01 +6.980997e-01 +4.067547e-01 +2.671876e-01 +6.846334e-01 +2.365689e-01
+8.233333e+00 +1.114879e+00 +2.545298e-01 +2.032979e-01 +7.430493e-01 +1.877639e-01 +6.977302e-01 +4.064272e-01 +2.680916e-01 +6.828965e-01 +2.358715e-01
+8.250000e+00 +1.116312e+00 +2.541221e-01 +2.030866e-01 +7.423330e-01 +1.874558e-01 +6.986337e-01 +4.067111e-01 +2.684420e-01 +6.822322e-01 +2.352082e-01
+8.266667e+00 +1.118387e+00 +2.537228e-01 +2.026960e-01 +7.413447e-01 +1.870743e-01 +7.000007e-01 +4.072204e-01 +2.682811e-01 +6.814978e-01 +2.346277e-01
+8.283333e+00 +1.121127e+00 +2.533323e-01 +2.024751e-01 +7.394834e-01 +1.867975e-01 +7.016734e-01 +4.078797e-01 +2.685900e-01 +6.800730e-01 +2.340873e-01
+8.300000e+00 +1.124709e+00 +2.529526e-01 +2.022298e-01 +7.393882e-01 +1.865596e-01 +7.041447e-01 +4.089253e-01 +2.688168e-01 +6.807507e-01 +2.335879e-01
+8.316667e+00 +1.123387e+00 +2.525185e-01 +2.018926e-01 +7.389323e-01 +1.862741e-01 +7.033848e-01 +4.084274e-01 +2.685899e-01 +6.801464e-01 +2.331066e-01
+8.333333e+00 +1.130759e+00 +2.521838e-01 +2.016494e-01 +7.389453e-01 +1.860245e-01 +7.077904e-01 +4.104049e-01 +2.690707e-01 +6.801441e-01 +2.328653e-01
+8.350000e+00 +1.136666e+00 +2.518341e-01 +2.013695e-01 +7.403023e-01 +1.858648e-01 +7.118357e-01 +4.122166e-01 +2.691973e-01 +6.820283e-01 +2.327055e-01
+8.366667e+00 +1.137838e+00 +2.514323e-01 +2.010761e-01 +7.432674e-01 +1.858645e-01 +7.128826e-01 +4.125969e-01 +2.688636e-01 +6.845879e-01 +2.329613e-01
+8.383333e+00 +1.137768e+00 +2.510175e-01 +2.006408e-01 +7.474883e-01 +1.857172e-01 +7.132541e-01 +4.126545e-01 +2.681400e-01 +6.888229e-01 +2.329903e-01
+8.400000e+00 +1.144815e+00 +2.506829e-01 +2.002800e-01 +7.519490e-01 +1.855928e-01 +7.180095e-01 +4.148125e-01 +2.679057e-01 +6.944450e-01 +2.330651e-01
+8.416667e+00 +1.147158e+00 +2.502977e-01 +1.998905e-01 +7.566606e-01 +1.854239e-01 +7.194993e-01 +4.154127e-01 +2.676367e-01 +6.983630e-01 +2.331330e-01
+8.433333e+00 +1.155817e+00 +2.499830e-01 +1.994207e-01 +7.605769e-01 +1.851748e-01 +7.247279e-01 +4.178039e-01 +2.674216e-01 +7.014253e-01 +2.334758e-01
+8.450000e+00 +1.166941e+00 +2.496970e-01 +1.990249e-01 +7.637454e-01 +1.850333e-01 +7.314526e-01 +4.209174e-01 +2.674221e-01 +7.040603e-01 +2.340681e-01
+8.466667e+00 +1.171921e+00 +2.493459e-01 +1.986226e-01 +7.671629e-01 +1.849507e-01 +7.343453e-01 +4.222038e-01 +2.669994e-01 +7.071204e-01 +2.347163e-01
+8.483333e+00 +1.176925e+00 +2.489964e-01 +1.982742e-01 +7.688504e-01 +1.848520e-01 +7.369928e-01 +4.233743e-01 +2.668340e-01 +7.080228e-01 +2.353534e-01
+8.500000e+00 +1.178157e+00 +2.486072e-01 +1.978784e-01 +7.688527e-01 +1.846503e-01 +7.375618e-01 +4.235502e-01 +2.664366e-01 +7.075694e-01 +2.356172e-01
+8.516667e+00 +1.180223e+00 +2.482268e-01 +1.974285e-01 +7.698637e-01 +1.844508e-01 +7.389750e-01 +4.241284e-01 +2.657628e-01 +7.088566e-01 +2.359243e-01
+8.533333e+00 +1.182670e+00 +2.478511e-01 +1.969795e-01 +7.717354e-01 +1.842965e-01 +7.405499e-01 +4.247836e-01 +2.650499e-01 +7.107612e-01 +2.364164e-01
+8.550000e+00 +1.192064e+00 +2.475473e-01 +1.965338e-01 +7.710829e-01 +1.840786e-01 +7.467542e-01 +4.276530e-01 +2.644286e-01 +7.114483e-01 +2.368961e-01
+8.566667e+00 +1.202011e+00 +2.472505e-01 +1.960686e-01 +7.718706e-01 +1.839296e-01 +7.529093e-01 +4.305049e-01 +2.637268e-01 +7.125915e-01 +2.378203e-01
+8.583333e+00 +1.216476e+00 +2.469997e-01 +1.955915e-01 +7.747985e-01 +1.837611e-01 +7.620991e-01 +4.348116e-01 +2.630431e-01 +7.162652e-01 +2.389252e-01
+8.600000e+00 +1.222698e+00 +2.466682e-01 +1.951404e-01 +7.781973e-01 +1.835602e-01 +7.664042e-01 +4.367938e-01 +2.621843e-01 +7.199501e-01 +2.395952e-01
+8.616667e+00 +1.230315e+00 +2.463508e-01 +1.946700e-01 +7.796603e-01 +1.832847e-01 +7.714975e-01 +4.391536e-01 +2.614159e-01 +7.221766e-01 +2.400556e-01
+8.633333e+00 +1.240192e+00 +2.460554e-01 +1.941763e-01 +7.801630e-01 +1.829458e-01 +7.774613e-01 +4.419306e-01 +2.611247e-01 +7.225011e-01 +2.404081e-01
+8.650000e+00 +1.252222e+00 +2.457800e-01 +1.937123e-01 +7.802707e-01 +1.825620e-01 +7.846095e-01 +4.452738e-01 +2.612740e-01 +7.219228e-01 +2.406726e-01
+8.666667e+00 +1.256892e+00 +2.454368e-01 +1.932408e-01 +7.794280e-01 +1.821823e-01 +7.874469e-01 +4.465630e-01 +2.609471e-01 +7.206742e-01 +2.407765e-01
+8.683333e+00 +1.262104e+00 +2.450984e-01 +1.927886e-01 +7.808261e-01 +1.818666e-01 +7.907976e-01 +4.480964e-01 +2.604030e-01 +7.221187e-01 +2.411370e-01
+8.700000e+00 +1.262483e+00 +2.447152e-01 +1.923498e-01 +7.827603e-01 +1.815878e-01 +7.908991e-01 +4.480750e-01 +2.598563e-01 +7.225955e-01 +2.415336e-01
+8.716667e+00 +1.262036e+00 +2.443245e-01 +1.919229e-01 +7.833316e-01 +1.813848e-01 +7.905239e-01 +4.478227e-01 +2.590354e-01 +7.228406e-01 +2.420847e-01
+8.733333e+00 +1.264845e+00 +2.439630e-01 +1.914901e-01 +7.825811e-01 +1.810072e-01 +7.921438e-01 +4.485202e-01 +2.587095e-01 +7.219998e-01 +2.420919e-01
+8.750000e+00 +1.272317e+00 +2.436412e-01 +1.910587e-01 +7.807219e-01 +1.806003e-01 +7.970056e-01 +4.507603e-01 +2.584610e-01 +7.211466e-01 +2.420058e-01
+8.766667e+00 +1.272346e+00 +2.432549e-01 +1.906912e-01 +7.800031e-01 +1.802359e-01 +7.971974e-01 +4.507753e-01 +2.580130e-01 +7.207177e-01 +2.418684e-01
+8.783333e+00 +1.271854e+00 +2.428647e-01 +1.903844e-01 +7.780147e-01 +1.799587e-01 +7.971430e-01 +4.506714e-01 +2.574537e-01 +7.187975e-01 +2.419901e-01
+8.800000e+00 +1.270252e+00 +2.424647e-01 +1.901220e-01 +7.762814e-01 +1.795925e-01 +7.961821e-01 +4.501322e-01 +2.574294e-01 +7.166892e-01 +2.416118e-01
+8.816667e+00 +1.269222e+00 +2.420689e-01 +1.898406e-01 +7.786662e-01 +1.791669e-01 +7.953163e-01 +4.496341e-01 +2.576989e-01 +7.170800e-01 +2.411600e-01
+8.833333e+00 +1.266874e+00 +2.416629e-01 +1.894698e-01 +7.800185e-01 +1.787442e-01 +7.938790e-01 +4.488631e-01 +2.575093e-01 +7.174818e-01 +2.406968e-01
+8.850000e+00 +1.262842e+00 +2.412426e-01 +1.891720e-01 +7.820626e-01 +1.783345e-01 +7.914019e-01 +4.475941e-01 +2.574159e-01 +7.185693e-01 +2.401756e-01
+8.866667e+00 +1.256467e+00 +2.408004e-01 +1.888193e-01 +7.861906e-01 +1.779082e-01 +7.872752e-01 +4.455325e-01 +2.573281e-01 +7.204410e-01 +2.396173e-01
+8.883333e+00 +1.249419e+00 +2.403524e-01 +1.885090e-01 +7.890167e-01 +1.774787e-01 +7.828599e-01 +4.433303e-01 +2.572935e-01 +7.215137e-01 +2.389020e-01
+8.900000e+00 +1.243177e+00 +2.399138e-01 +1.881117e-01 +7.895892e-01 +1.770537e-01 +7.789356e-01 +4.413638e-01 +2.569283e-01 +7.212629e-01 +2.382802e-01
+8.916667e+00 +1.236603e+00 +2.394730e-01 +1.877662e-01 +7.888649e-01 +1.766295e-01 +7.750305e-01 +4.394055e-01 +2.565999e-01 +7.203930e-01 +2.374685e-01
+8.933333e+00 +1.229903e+00 +2.390313e-01 +1.873925e-01 +7.857769e-01 +1.762367e-01 +7.709193e-01 +4.373473e-01 +2.559917e-01 +7.176613e-01 +2.367833e-01
+8.950000e+00 +1.222356e+00 +2.385820e-01 +1.869991e-01 +7.843380e-01 +1.758474e-01 +7.663493e-01 +4.350678e-01 +2.552457e-01 +7.164942e-01 +2.361390e-01
+8.966667e+00 +1.214639e+00 +2.381318e-01 +1.865464e-01 +7.805666e-01 +1.754730e-01 +7.616649e-01 +4.327327e-01 +2.543075e-01 +7.128478e-01 +2.355798e-01
+8.983333e+00 +1.207214e+00 +2.376837e-01 +1.860872e-01 +7.768299e-01 +1.750848e-01 +7.571093e-01 +4.304557e-01 +2.534127e-01 +7.090584e-01 +2.349891e-01
+9.000000e+00 +1.199464e+00 +2.372336e-01 +1.856286e-01 +7.728941e-01 +1.747109e-01 +7.523673e-01 +4.280907e-01 +2.524662e-01 +7.052105e-01 +2.344109e-01
+9.016667e+00 +1.191323e+00 +2.367805e-01 +1.851770e-01 +7.690281e-01 +1.743382e-01 +7.473745e-01 +4.256059e-01 +2.515335e-01 +7.015039e-01 +2.337827e-01
+9.033333e+00 +1.182903e+00 +2.363239e-01 +1.847259e-01 +7.647046e-01 +1.739377e-01 +7.422446e-01 +4.230528e-01 +2.505849e-01 +6.974339e-01 +2.330083e-01
+9.050000e+00 +1.175061e+00 +2.358702e-01 +1.842772e-01 +7.604336e-01 +1.735347e-01 +7.374707e-01 +4.206618e-01 +2.496492e-01 +6.934969e-01 +2.322211e-01
+9.066667e+00 +1.167853e+00 +2.354209e-01 +1.838478e-01 +7.566836e-01 +1.731379e-01 +7.331455e-01 +4.184787e-01 +2.487533e-01 +6.901716e-01 +2.314334e-01
+9.083333e+00 +1.160989e+00 +2.349741e-01 +1.834087e-01 +7.527392e-01 +1.727386e-01 +7.289765e-01 +4.163681e-01 +2.478467e-01 +6.868040e-01 +2.306474e-01
+9.100000e+00 +1.154534e+00 +2.345308e-01 +1.829745e-01 +7.489387e-01 +1.723389e-01 +7.250482e-01 +4.143702e-01 +2.469391e-01 +6.834884e-01 +2.298885e-01
+9.116667e+00 +1.147841e+00 +2.340866e-01 +1.825420e-01 +7.450041e-01 +1.719500e-01 +7.209165e-01 +4.122788e-01 +2.460299e-01 +6.798015e-01 +2.291742e-01
+9.133333e+00 +1.140748e+00 +2.336405e-01 +1.821346e-01 +7.414070e-01 +1.715697e-01 +7.166061e-01 +4.101054e-01 +2.451584e-01 +6.764068e-01 +2.284618e-01
+9.150000e+00 +1.136930e+00 +2.332191e-01 +1.816876e-01 +7.386421e-01 +1.711792e-01 +7.143118e-01 +4.088732e-01 +2.442959e-01 +6.740987e-01 +2.277995e-01
+9.166667e+00 +1.133102e+00 +2.327979e-01 +1.812754e-01 +7.369303e-01 +1.708455e-01 +7.121528e-01 +4.077048e-01 +2.433928e-01 +6.728775e-01 +2.273005e-01
+9.183333e+00 +1.126281e+00 +2.323551e-01 +1.809488e-01 +7.346139e-01 +1.705965e-01 +7.080720e-01 +4.056416e-01 +2.425909e-01 +6.705498e-01 +2.269138e-01
+9.200000e+00 +1.121045e+00 +2.319244e-01 +1.806851e-01 +7.321165e-01 +1.704209e-01 +7.049547e-01 +4.040280e-01 +2.418422e-01 +6.683776e-01 +2.267543e-01
+9.216667e+00 +1.114777e+00 +2.314864e-01 +1.803225e-01 +7.292164e-01 +1.701550e-01 +7.010870e-01 +4.020654e-01 +2.410107e-01 +6.655298e-01 +2.263525e-01
+9.233333e+00 +1.109598e+00 +2.310571e-01 +1.800440e-01 +7.281225e-01 +1.700461e-01 +6.979303e-01 +4.004346e-01 +2.402136e-01 +6.642216e-01 +2.264124e-01
+9.250000e+00 +1.105519e+00 +2.306371e-01 +1.797523e-01 +7.267598e-01 +1.698947e-01 +6.955649e-01 +3.991740e-01 +2.394324e-01 +6.631108e-01 +2.263484e-01
+9.266667e+00 +1.107774e+00 +2.302704e-01 +1.795569e-01 +7.261227e-01 +1.698995e-01 +6.970846e-01 +3.997315e-01 +2.386138e-01 +6.632657e-01 +2.270434e-01
+9.283333e+00 +1.109658e+00 +2.299013e-01 +1.793073e-01 +7.252494e-01 +1.697721e-01 +6.985719e-01 +4.002775e-01 +2.378559e-01 +6.638941e-01 +2.272014e-01
+9.300000e+00 +1.112527e+00 +2.295415e-01 +1.789971e-01 +7.255076e-01 +1.695571e-01 +7.009391e-01 +4.012395e-01 +2.370815e-01 +6.659513e-01 +2.270845e-01
+9.316667e+00 +1.116859e+00 +2.291953e-01 +1.786371e-01 +7.316325e-01 +1.693522e-01 +7.046902e-01 +4.028547e-01 +2.362670e-01 +6.735423e-01 +2.269602e-01
+9.333333e+00 +1.120885e+00 +2.288476e-01 +1.782231e-01 +7.381591e-01 +1.691197e-01 +7.079227e-01 +4.042336e-01 +2.355055e-01 +6.806227e-01 +2.268189e-01
+9.350000e+00 +1.121220e+00 +2.284692e-01 +1.777934e-01 +7.441486e-01 +1.688515e-01 +7.085938e-01 +4.044173e-01 +2.348524e-01 +6.864322e-01 +2.264701e-01
+9.366667e+00 +1.129676e+00 +2.281611e-01 +1.773577e-01 +7.515602e-01 +1.685496e-01 +7.146245e-01 +4.071137e-01 +2.342494e-01 +6.954870e-01 +2.261909e-01
+9.383333e+00 +1.134739e+00 +2.278254e-01 +1.769292e-01 +7.613348e-01 +1.682081e-01 +7.186551e-01 +4.088818e-01 +2.336796e-01 +7.058672e-01 +2.257632e-01
+9.400000e+00 +1.137679e+00 +2.274727e-01 +1.765473e-01 +7.684661e-01 +1.678583e-01 +7.207361e-01 +4.097403e-01 +2.332331e-01 +7.120704e-01 +2.255163e-01
+9.416667e+00 +1.141588e+00 +2.271291e-01 +1.761617e-01 +7.779599e-01 +1.675291e-01 +7.235103e-01 +4.109262e-01 +2.327341e-01 +7.213815e-01 +2.253406e-01
+9.433333e+00 +1.146019e+00 +2.267909e-01 +1.757477e-01 +7.940931e-01 +1.672932e-01 +7.266575e-01 +4.122890e-01 +2.322479e-01 +7.363076e-01 +2.255045e-01
+9.450000e+00 +1.148789e+00 +2.264397e-01 +1.753376e-01 +8.059937e-01 +1.670486e-01 +7.285926e-01 +4.130865e-01 +2.316842e-01 +7.475442e-01 +2.256270e-01
+9.466667e+00 +1.154215e+00 +2.261116e-01 +1.749134e-01 +8.171120e-01 +1.668709e-01 +7.315526e-01 +4.143654e-01 +2.313136e-01 +7.565067e-01 +2.262130e-01
+9.483333e+00 +1.161536e+00 +2.257998e-01 +1.745108e-01 +8.269941e-01 +1.665870e-01 +7.360867e-01 +4.163831e-01 +2.312255e-01 +7.656692e-01 +2.263069e-01
+9.500000e+00 +1.170300e+00 +2.255007e-01 +1.741269e-01 +8.324730e-01 +1.662891e-01 +7.413385e-01 +4.187403e-01 +2.313357e-01 +7.704120e-01 +2.263716e-01
+9.516667e+00 +1.180059e+00 +2.252110e-01 +1.738898e-01 +8.342288e-01 +1.659203e-01 +7.465781e-01 +4.210964e-01 +2.321946e-01 +7.715141e-01 +2.260034e-01
+9.533333e+00 +1.189138e+00 +2.249169e-01 +1.735581e-01 +8.349110e-01 +1.655461e-01 +7.515346e-01 +4.233241e-01 +2.326042e-01 +7.715829e-01 +2.258522e-01
+9.550000e+00 +1.201080e+00 +2.246457e-01 +1.732003e-01 +8.354148e-01 +1.651863e-01 +7.587547e-01 +4.266131e-01 +2.329074e-01 +7.723300e-01 +2.257906e-01
+9.566667e+00 +1.212952e+00 +2.243750e-01 +1.728437e-01 +8.353675e-01 +1.648238e-01 +7.655880e-01 +4.297273e-01 +2.332370e-01 +7.720527e-01 +2.258159e-01
+9.583333e+00 +1.221769e+00 +2.240818e-01 +1.724343e-01 +8.347205e-01 +1.645101e-01 +7.708536e-01 +4.321137e-01 +2.330602e-01 +7.712532e-01 +2.261005e-01
+9.600000e+00 +1.227788e+00 +2.237677e-01 +1.720811e-01 +8.375500e-01 +1.642000e-01 +7.747625e-01 +4.338675e-01 +2.328536e-01 +7.736552e-01 +2.263534e-01
+9.616667e+00 +1.235501e+00 +2.234656e-01 +1.718595e-01 +8.400374e-01 +1.638553e-01 +7.798847e-01 +4.361879e-01 +2.332269e-01 +7.753427e-01 +2.263267e-01
+9.633333e+00 +1.247258e+00 +2.231927e-01 +1.716112e-01 +8.424618e-01 +1.635096e-01 +7.877219e-01 +4.397781e-01 +2.334529e-01 +7.786343e-01 +2.263265e-01
+9.650000e+00 +1.258652e+00 +2.229174e-01 +1.713737e-01 +8.457420e-01 +1.631801e-01 +7.951753e-01 +4.431938e-01 +2.336283e-01 +7.827089e-01 +2.264120e-01
+9.666667e+00 +1.265326e+00 +2.226101e-01 +1.712186e-01 +8.524581e-01 +1.628244e-01 +7.990917e-01 +4.449620e-01 +2.343463e-01 +7.878474e-01 +2.262714e-01
+9.683333e+00 +1.269143e+00 +2.222820e-01 +1.709476e-01 +8.581314e-01 +1.624636e-01 +8.014331e-01 +4.459904e-01 +2.345196e-01 +7.930936e-01 +2.261004e-01
+9.700000e+00 +1.271096e+00 +2.219406e-01 +1.706386e-01 +8.637022e-01 +1.620977e-01 +8.024751e-01 +4.464076e-01 +2.346244e-01 +7.980286e-01 +2.258851e-01
+9.716667e+00 +1.269933e+00 +2.215783e-01 +1.703443e-01 +8.693730e-01 +1.617325e-01 +8.020279e-01 +4.461292e-01 +2.346578e-01 +8.018938e-01 +2.256022e-01
+9.733333e+00 +1.272623e+00 +2.212420e-01 +1.699776e-01 +8.713626e-01 +1.613838e-01 +8.039707e-01 +4.469633e-01 +2.344529e-01 +8.032829e-01 +2.254928e-01
+9.750000e+00 +1.271445e+00 +2.208796e-01 +1.697416e-01 +8.793072e-01 +1.610227e-01 +8.038133e-01 +4.468148e-01 +2.344644e-01 +8.103649e-01 +2.250835e-01
+9.766667e+00 +1.270222e+00 +2.205171e-01 +1.694490e-01 +8.846514e-01 +1.606502e-01 +8.033847e-01 +4.465371e-01 +2.344478e-01 +8.145816e-01 +2.246225e-01
+9.783333e+00 +1.266732e+00 +2.201395e-01 +1.691884e-01 +8.866786e-01 +1.602796e-01 +8.012828e-01 +4.454752e-01 +2.344683e-01 +8.161958e-01 +2.240067e-01
+9.800000e+00 +1.266353e+00 +2.197827e-01 +1.689847e-01 +8.859129e-01 +1.599219e-01 +8.008757e-01 +4.452009e-01 +2.348588e-01 +8.150345e-01 +2.233846e-01
+9.816667e+00 +1.263716e+00 +2.194112e-01 +1.687738e-01 +8.848536e-01 +1.595801e-01 +7.992619e-01 +4.443619e-01 +2.349659e-01 +8.140241e-01 +2.227895e-01
+9.833333e+00 +1.259889e+00 +2.190322e-01 +1.684635e-01 +8.820238e-01 +1.592156e-01 +7.969020e-01 +4.431726e-01 +2.347512e-01 +8.113713e-01 +2.221570e-01
+9.850000e+00 +1.257199e+00 +2.186603e-01 +1.681775e-01 +8.796633e-01 +1.588536e-01 +7.953239e-01 +4.423438e-01 +2.346784e-01 +8.087041e-01 +2.215366e-01
+9.866667e+00 +1.249646e+00 +2.182560e-01 +1.678700e-01 +8.763812e-01 +1.584978e-01 +7.907301e-01 +4.401053e-01 +2.343114e-01 +8.054393e-01 +2.207870e-01
+9.883333e+00 +1.241789e+00 +2.178503e-01 +1.675657e-01 +8.732011e-01 +1.581673e-01 +7.860476e-01 +4.378243e-01 +2.338893e-01 +8.023625e-01 +2.200343e-01
+9.900000e+00 +1.234631e+00 +2.174501e-01 +1.671931e-01 +8.701491e-01 +1.578065e-01 +7.818158e-01 +4.357527e-01 +2.332528e-01 +7.992679e-01 +2.193346e-01
+9.916667e+00 +1.228194e+00 +2.170558e-01 +1.668737e-01 +8.679600e-01 +1.574503e-01 +7.779587e-01 +4.338554e-01 +2.327794e-01 +7.972492e-01 +2.186066e-01
+9.933333e+00 +1.221123e+00 +2.166574e-01 +1.665290e-01 +8.638996e-01 +1.570981e-01 +7.736833e-01 +4.317615e-01 +2.321996e-01 +7.935310e-01 +2.178557e-01
+9.950000e+00 +1.213274e+00 +2.162522e-01 +1.661667e-01 +8.589794e-01 +1.567480e-01 +7.689186e-01 +4.294320e-01 +2.315392e-01 +7.887311e-01 +2.171226e-01
+9.966667e+00 +1.205369e+00 +2.158467e-01 +1.657821e-01 +8.540905e-01 +1.563894e-01 +7.641239e-01 +4.270871e-01 +2.307824e-01 +7.839510e-01 +2.163984e-01
+9.983333e+00 +1.198267e+00 +2.154471e-01 +1.653993e-01 +8.494554e-01 +1.560622e-01 +7.598456e-01 +4.249810e-01 +2.299575e-01 +7.794106e-01 +2.158683e-01
+1.000000e+01 +1.190331e+00 +2.150406e-01 +1.650241e-01 +8.456662e-01 +1.557380e-01 +7.549116e-01 +4.225668e-01 +2.291737e-01 +7.751804e-01 +2.152970e-01
+1.001667e+01 +1.182102e+00 +2.146338e-01 +1.646555e-01 +8.411493e-01 +1.554247e-01 +7.498455e-01 +4.200934e-01 +2.283721e-01 +7.706604e-01 +2.147249e-01
+1.003333e+01 +1.173802e+00 +2.142266e-01 +1.643047e-01 +8.362484e-01 +1.551090e-01 +7.447480e-01 +4.176031e-01 +2.276337e-01 +7.660210e-01 +2.140825e-01
+1.005000e+01 +1.165495e+00 +2.138216e-01 +1.639529e-01 +8.317153e-01 +1.547797e-01 +7.396360e-01 +4.151118e-01 +2.269084e-01 +7.615317e-01 +2.133949e-01
+1.006667e+01 +1.157225e+00 +2.134165e-01 +1.636229e-01 +8.284322e-01 +1.544496e-01 +7.345680e-01 +4.126388e-01 +2.262593e-01 +7.578749e-01 +2.126913e-01
+1.008333e+01 +1.149279e+00 +2.130129e-01 +1.633143e-01 +8.256387e-01 +1.541321e-01 +7.297358e-01 +4.102716e-01 +2.256763e-01 +7.547674e-01 +2.119998e-01
+1.010000e+01 +1.141366e+00 +2.126102e-01 +1.629877e-01 +8.211936e-01 +1.538232e-01 +7.248619e-01 +4.078863e-01 +2.250099e-01 +7.504845e-01 +2.113498e-01
+1.011667e+01 +1.134182e+00 +2.122111e-01 +1.626863e-01 +8.169961e-01 +1.535215e-01 +7.203936e-01 +4.056840e-01 +2.244495e-01 +7.463678e-01 +2.107068e-01
+1.013333e+01 +1.128563e+00 +2.118208e-01 +1.623862e-01 +8.124483e-01 +1.532210e-01 +7.167921e-01 +4.038759e-01 +2.239736e-01 +7.419708e-01 +2.100781e-01
+1.015000e+01 +1.124476e+00 +2.114395e-01 +1.620971e-01 +8.086096e-01 +1.529187e-01 +7.140530e-01 +4.024616e-01 +2.235674e-01 +7.379839e-01 +2.095147e-01
+1.016667e+01 +1.120561e+00 +2.110597e-01 +1.617402e-01 +8.044653e-01 +1.525917e-01 +7.114855e-01 +4.011268e-01 +2.229401e-01 +7.338978e-01 +2.089822e-01
+1.018333e+01 +1.117557e+00 +2.106859e-01 +1.613896e-01 +8.016065e-01 +1.522632e-01 +7.094295e-01 +4.000267e-01 +2.223742e-01 +7.307142e-01 +2.084989e-01
+1.020000e+01 +1.114638e+00 +2.103130e-01 +1.610204e-01 +7.982088e-01 +1.519248e-01 +7.073135e-01 +3.989006e-01 +2.218258e-01 +7.268861e-01 +2.080090e-01
+1.021667e+01 +1.113137e+00 +2.099497e-01 +1.606501e-01 +7.941025e-01 +1.516066e-01 +7.061222e-01 +3.981991e-01 +2.212584e-01 +7.225641e-01 +2.076459e-01
+1.023333e+01 +1.110141e+00 +2.095775e-01 +1.602819e-01 +7.896552e-01 +1.513000e-01 +7.042127e-01 +3.971703e-01 +2.205778e-01 +7.182604e-01 +2.072619e-01
+1.025000e+01 +1.107859e+00 +2.092102e-01 +1.599734e-01 +7.857042e-01 +1.510118e-01 +7.027753e-01 +3.963584e-01 +2.200736e-01 +7.144698e-01 +2.068889e-01
+1.026667e+01 +1.105738e+00 +2.088446e-01 +1.596757e-01 +7.841587e-01 +1.507024e-01 +7.011523e-01 +3.954631e-01 +2.197563e-01 +7.120857e-01 +2.064915e-01
+1.028333e+01 +1.114494e+00 +2.085492e-01 +1.593545e-01 +7.831720e-01 +1.504307e-01 +7.056307e-01 +3.973600e-01 +2.196431e-01 +7.095661e-01 +2.066932e-01
+1.030000e+01 +1.120171e+00 +2.082354e-01 +1.590177e-01 +7.814815e-01 +1.501311e-01 +7.093108e-01 +3.988998e-01 +2.192328e-01 +7.085700e-01 +2.065823e-01
+1.031667e+01 +1.125502e+00 +2.079202e-01 +1.586723e-01 +7.786063e-01 +1.498621e-01 +7.125160e-01 +4.002285e-01 +2.187345e-01 +7.059664e-01 +2.066674e-01
+1.033333e+01 +1.127171e+00 +2.075824e-01 +1.583326e-01 +7.756895e-01 +1.495498e-01 +7.135601e-01 +4.005725e-01 +2.183344e-01 +7.030698e-01 +2.064148e-01
+1.035000e+01 +1.124227e+00 +2.072158e-01 +1.580029e-01 +7.717449e-01 +1.492333e-01 +7.118634e-01 +3.996636e-01 +2.178669e-01 +6.992808e-01 +2.059367e-01
+1.036667e+01 +1.127845e+00 +2.068915e-01 +1.576797e-01 +7.683476e-01 +1.489302e-01 +7.141140e-01 +4.005610e-01 +2.175352e-01 +6.961474e-01 +2.057202e-01
+1.038333e+01 +1.132771e+00 +2.065764e-01 +1.573412e-01 +7.648956e-01 +1.486349e-01 +7.169901e-01 +4.017483e-01 +2.171887e-01 +6.929604e-01 +2.056212e-01
+1.040000e+01 +1.141970e+00 +2.062895e-01 +1.570317e-01 +7.617499e-01 +1.483232e-01 +7.221196e-01 +4.039704e-01 +2.172928e-01 +6.894031e-01 +2.055316e-01
+1.041667e+01 +1.152197e+00 +2.060102e-01 +1.567733e-01 +7.608590e-01 +1.480049e-01 +7.283192e-01 +4.066894e-01 +2.175933e-01 +6.882560e-01 +2.053443e-01
+1.043333e+01 +1.160722e+00 +2.057213e-01 +1.564368e-01 +7.590394e-01 +1.476901e-01 +7.337584e-01 +4.090684e-01 +2.174322e-01 +6.866988e-01 +2.052674e-01
+1.045000e+01 +1.174056e+00 +2.054631e-01 +1.561210e-01 +7.596977e-01 +1.473708e-01 +7.423368e-01 +4.128902e-01 +2.174807e-01 +6.876068e-01 +2.052439e-01
+1.046667e+01 +1.181151e+00 +2.051679e-01 +1.558578e-01 +7.643917e-01 +1.470631e-01 +7.471312e-01 +4.149908e-01 +2.174689e-01 +6.911932e-01 +2.051650e-01
+1.048333e+01 +1.190380e+00 +2.048863e-01 +1.555657e-01 +7.673858e-01 +1.467612e-01 +7.531625e-01 +4.176608e-01 +2.173868e-01 +6.938472e-01 +2.051819e-01
+1.050000e+01 +1.194149e+00 +2.045730e-01 +1.552520e-01 +7.690541e-01 +1.464487e-01 +7.554885e-01 +4.186390e-01 +2.172455e-01 +6.949053e-01 +2.050422e-01
+1.051667e+01 +1.207998e+00 +2.043190e-01 +1.549289e-01 +7.701593e-01 +1.461451e-01 +7.640220e-01 +4.224569e-01 +2.174719e-01 +6.960932e-01 +2.050726e-01
+1.053333e+01 +1.226339e+00 +2.040911e-01 +1.545729e-01 +7.721078e-01 +1.459330e-01 +7.751990e-01 +4.274896e-01 +2.174292e-01 +6.971446e-01 +2.058796e-01
+1.055000e+01 +1.236781e+00 +2.038198e-01 +1.542178e-01 +7.751222e-01 +1.456916e-01 +7.816303e-01 +4.303655e-01 +2.172905e-01 +6.988707e-01 +2.063638e-01
+1.056667e+01 +1.250500e+00 +2.035675e-01 +1.539049e-01 +7.801500e-01 +1.454007e-01 +7.897951e-01 +4.340380e-01 +2.176226e-01 +7.022530e-01 +2.067007e-01
+1.058333e+01 +1.259814e+00 +2.032917e-01 +1.535722e-01 +7.866909e-01 +1.451412e-01 +7.952811e-01 +4.364901e-01 +2.177057e-01 +7.067305e-01 +2.071768e-01
+1.060000e+01 +1.262229e+00 +2.029781e-01 +1.532233e-01 +7.917394e-01 +1.448996e-01 +7.969465e-01 +4.371933e-01 +2.174772e-01 +7.104266e-01 +2.074393e-01
+1.061667e+01 +1.264793e+00 +2.026651e-01 +1.528785e-01 +7.967801e-01 +1.446586e-01 +7.988883e-01 +4.380196e-01 +2.172317e-01 +7.147742e-01 +2.075979e-01
+1.063333e+01 +1.276343e+00 +2.023976e-01 +1.525287e-01 +8.001578e-01 +1.444458e-01 +8.064330e-01 +4.414001e-01 +2.170278e-01 +7.173586e-01 +2.081924e-01
+1.065000e+01 +1.279116e+00 +2.020859e-01 +1.521870e-01 +8.020473e-01 +1.441823e-01 +8.086697e-01 +4.423617e-01 +2.167428e-01 +7.192641e-01 +2.081576e-01
+1.066667e+01 +1.282942e+00 +2.017794e-01 +1.518643e-01 +8.064071e-01 +1.439133e-01 +8.114889e-01 +4.435868e-01 +2.166671e-01 +7.233297e-01 +2.080406e-01
+1.068333e+01 +1.285511e+00 +2.014664e-01 +1.515429e-01 +8.092602e-01 +1.436129e-01 +8.134494e-01 +4.444163e-01 +2.165727e-01 +7.257468e-01 +2.078126e-01
+1.070000e+01 +1.289454e+00 +2.011599e-01 +1.512113e-01 +8.125906e-01 +1.433101e-01 +8.166522e-01 +4.458100e-01 +2.163217e-01 +7.292374e-01 +2.075814e-01
+1.071667e+01 +1.287394e+00 +2.008237e-01 +1.508852e-01 +8.151159e-01 +1.429974e-01 +8.160070e-01 +4.454451e-01 +2.159353e-01 +7.316521e-01 +2.071430e-01
+1.073333e+01 +1.287452e+00 +2.004980e-01 +1.505528e-01 +8.189208e-01 +1.426958e-01 +8.167022e-01 +4.456888e-01 +2.155216e-01 +7.354747e-01 +2.068023e-01
+1.075000e+01 +1.285244e+00 +2.001595e-01 +1.502115e-01 +8.226856e-01 +1.424378e-01 +8.154141e-01 +4.450164e-01 +2.150624e-01 +7.374501e-01 +2.067536e-01
+1.076667e+01 +1.283992e+00 +1.998270e-01 +1.498752e-01 +8.267037e-01 +1.421571e-01 +8.149934e-01 +4.447416e-01 +2.146334e-01 +7.407308e-01 +2.065386e-01
+1.078333e+01 +1.279073e+00 +1.994773e-01 +1.495358e-01 +8.307163e-01 +1.418956e-01 +8.122635e-01 +4.434118e-01 +2.140379e-01 +7.440994e-01 +2.063174e-01
+1.080000e+01 +1.272722e+00 +1.991209e-01 +1.492003e-01 +8.333409e-01 +1.416582e-01 +8.084655e-01 +4.415912e-01 +2.133873e-01 +7.467646e-01 +2.061124e-01
+1.081667e+01 +1.266056e+00 +1.987632e-01 +1.488682e-01 +8.350170e-01 +1.413743e-01 +8.042000e-01 +4.395531e-01 +2.128837e-01 +7.479047e-01 +2.057966e-01
+1.083333e+01 +1.259659e+00 +1.984075e-01 +1.485316e-01 +8.334540e-01 +1.410910e-01 +8.002200e-01 +4.376445e-01 +2.122684e-01 +7.468837e-01 +2.054049e-01
+1.085000e+01 +1.258507e+00 +1.980773e-01 +1.481972e-01 +8.311480e-01 +1.408201e-01 +7.993605e-01 +4.371554e-01 +2.117310e-01 +7.449348e-01 +2.052529e-01
+1.086667e+01 +1.253027e+00 +1.977268e-01 +1.478703e-01 +8.295959e-01 +1.405278e-01 +7.958818e-01 +4.354729e-01 +2.112200e-01 +7.433228e-01 +2.048847e-01
+1.088333e+01 +1.247881e+00 +1.973781e-01 +1.475380e-01 +8.283223e-01 +1.402429e-01 +7.926299e-01 +4.338915e-01 +2.106515e-01 +7.423975e-01 +2.045213e-01
+1.090000e+01 +1.242756e+00 +1.970300e-01 +1.472117e-01 +8.277242e-01 +1.399674e-01 +7.893126e-01 +4.322787e-01 +2.101876e-01 +7.411861e-01 +2.042217e-01
+1.091667e+01 +1.236758e+00 +1.966779e-01 +1.468822e-01 +8.250884e-01 +1.396943e-01 +7.856937e-01 +4.305271e-01 +2.095541e-01 +7.386589e-01 +2.038920e-01
+1.093333e+01 +1.228916e+00 +1.963170e-01 +1.465689e-01 +8.226770e-01 +1.394066e-01 +7.809701e-01 +4.282705e-01 +2.089338e-01 +7.363594e-01 +2.034082e-01
+1.095000e+01 +1.221485e+00 +1.959587e-01 +1.462521e-01 +8.204123e-01 +1.391656e-01 +7.762994e-01 +4.260375e-01 +2.082409e-01 +7.341259e-01 +2.031550e-01
+1.096667e+01 +1.214068e+00 +1.956000e-01 +1.459422e-01 +8.169009e-01 +1.388970e-01 +7.716867e-01 +4.238252e-01 +2.076352e-01 +7.306102e-01 +2.027609e-01
+1.098333e+01 +1.206946e+00 +1.952436e-01 +1.456362e-01 +8.132733e-01 +1.385977e-01 +7.672688e-01 +4.217032e-01 +2.071432e-01 +7.270272e-01 +2.022009e-01
+1.100000e+01 +1.199296e+00 +1.948856e-01 +1.453189e-01 +8.091729e-01 +1.382992e-01 +7.626432e-01 +4.194886e-01 +2.065058e-01 +7.234474e-01 +2.016116e-01
+1.101667e+01 +1.190903e+00 +1.945235e-01 +1.450155e-01 +8.051565e-01 +1.380098e-01 +7.574528e-01 +4.170140e-01 +2.058961e-01 +7.199634e-01 +2.010054e-01
+1.103333e+01 +1.182579e+00 +1.941620e-01 +1.447022e-01 +8.009570e-01 +1.377122e-01 +7.523102e-01 +4.145603e-01 +2.052555e-01 +7.163046e-01 +2.003666e-01
+1.105000e+01 +1.174186e+00 +1.938005e-01 +1.443968e-01 +7.969839e-01 +1.374397e-01 +7.471980e-01 +4.121185e-01 +2.045956e-01 +7.126081e-01 +1.998023e-01
+1.106667e+01 +1.166052e+00 +1.934412e-01 +1.440845e-01 +7.942605e-01 +1.371786e-01 +7.421907e-01 +4.097265e-01 +2.039113e-01 +7.096176e-01 +1.993301e-01
+1.108333e+01 +1.157855e+00 +1.930811e-01 +1.437860e-01 +7.915040e-01 +1.369090e-01 +7.372521e-01 +4.073622e-01 +2.032467e-01 +7.068431e-01 +1.987715e-01
+1.110000e+01 +1.150055e+00 +1.927231e-01 +1.434677e-01 +7.875433e-01 +1.366150e-01 +7.324947e-01 +4.050786e-01 +2.025718e-01 +7.033419e-01 +1.981334e-01
+1.111667e+01 +1.142787e+00 +1.923669e-01 +1.431476e-01 +7.834877e-01 +1.363153e-01 +7.280430e-01 +4.029286e-01 +2.018929e-01 +6.999234e-01 +1.974789e-01
+1.113333e+01 +1.136508e+00 +1.920149e-01 +1.428294e-01 +7.798976e-01 +1.360221e-01 +7.241709e-01 +4.010363e-01 +2.012251e-01 +6.969144e-01 +1.968617e-01
+1.115000e+01 +1.131752e+00 +1.916698e-01 +1.425261e-01 +7.759381e-01 +1.357316e-01 +7.211492e-01 +3.995236e-01 +2.006600e-01 +6.936353e-01 +1.962338e-01
+1.116667e+01 +1.126267e+00 +1.913220e-01 +1.422287e-01 +7.718102e-01 +1.354426e-01 +7.177063e-01 +3.978241e-01 +2.001113e-01 +6.900659e-01 +1.955924e-01
+1.118333e+01 +1.121409e+00 +1.909772e-01 +1.419446e-01 +7.695062e-01 +1.351653e-01 +7.146681e-01 +3.963057e-01 +1.996380e-01 +6.878050e-01 +1.949891e-01
+1.120000e+01 +1.117178e+00 +1.906357e-01 +1.416788e-01 +7.673021e-01 +1.348945e-01 +7.119181e-01 +3.949168e-01 +1.992643e-01 +6.854493e-01 +1.944051e-01
+1.121667e+01 +1.116200e+00 +1.903093e-01 +1.414032e-01 +7.650573e-01 +1.346101e-01 +7.110712e-01 +3.943782e-01 +1.989623e-01 +6.831392e-01 +1.938639e-01
+1.123333e+01 +1.118278e+00 +1.899977e-01 +1.411095e-01 +7.630530e-01 +1.343351e-01 +7.126891e-01 +3.949434e-01 +1.985755e-01 +6.823225e-01 +1.933675e-01
+1.125000e+01 +1.122576e+00 +1.896973e-01 +1.408038e-01 +7.607014e-01 +1.340454e-01 +7.153299e-01 +3.959709e-01 +1.981753e-01 +6.810858e-01 +1.929760e-01
+1.126667e+01 +1.128508e+00 +1.894053e-01 +1.404947e-01 +7.581804e-01 +1.337596e-01 +7.191284e-01 +3.975219e-01 +1.977631e-01 +6.799227e-01 +1.926523e-01
+1.128333e+01 +1.135760e+00 +1.891205e-01 +1.401867e-01 +7.560337e-01 +1.334778e-01 +7.237680e-01 +3.994564e-01 +1.973758e-01 +6.790434e-01 +1.923951e-01
+1.130000e+01 +1.136266e+00 +1.888046e-01 +1.399032e-01 +7.547825e-01 +1.331900e-01 +7.245298e-01 +3.996620e-01 +1.969921e-01 +6.785324e-01 +1.918808e-01
+1.131667e+01 +1.136918e+00 +1.884899e-01 +1.397097e-01 +7.545012e-01 +1.329143e-01 +7.245815e-01 +3.995509e-01 +1.971207e-01 +6.772092e-01 +1.913829e-01
+1.133333e+01 +1.145272e+00 +1.882119e-01 +1.395124e-01 +7.537168e-01 +1.326539e-01 +7.294802e-01 +4.016103e-01 +1.972992e-01 +6.762415e-01 +1.911510e-01
+1.135000e+01 +1.153835e+00 +1.879359e-01 +1.393040e-01 +7.555297e-01 +1.323728e-01 +7.350346e-01 +4.039706e-01 +1.974973e-01 +6.782640e-01 +1.907542e-01
+1.136667e+01 +1.158806e+00 +1.876440e-01 +1.391023e-01 +7.565178e-01 +1.320937e-01 +7.381924e-01 +4.052650e-01 +1.977297e-01 +6.788476e-01 +1.902864e-01
+1.138333e+01 +1.165170e+00 +1.873593e-01 +1.389463e-01 +7.552786e-01 +1.318368e-01 +7.419279e-01 +4.068207e-01 +1.981539e-01 +6.773106e-01 +1.899018e-01
+1.140000e+01 +1.176060e+00 +1.870958e-01 +1.386967e-01 +7.530497e-01 +1.315654e-01 +7.488032e-01 +4.097856e-01 +1.981843e-01 +6.761199e-01 +1.897062e-01
+1.141667e+01 +1.187796e+00 +1.868370e-01 +1.384316e-01 +7.513515e-01 +1.313204e-01 +7.562209e-01 +4.130012e-01 +1.979792e-01 +6.756374e-01 +1.897964e-01
+1.143333e+01 +1.196262e+00 +1.865645e-01 +1.381517e-01 +7.513775e-01 +1.310499e-01 +7.616355e-01 +4.153275e-01 +1.977937e-01 +6.764311e-01 +1.897023e-01
+1.145000e+01 +1.209743e+00 +1.863147e-01 +1.378764e-01 +7.531789e-01 +1.307785e-01 +7.699470e-01 +4.189551e-01 +1.978499e-01 +6.781787e-01 +1.897431e-01
+1.146667e+01 +1.221382e+00 +1.860576e-01 +1.375960e-01 +7.551739e-01 +1.305043e-01 +7.776304e-01 +4.223105e-01 +1.978720e-01 +6.804170e-01 +1.896409e-01
+1.148333e+01 +1.229503e+00 +1.857856e-01 +1.373145e-01 +7.628950e-01 +1.302375e-01 +7.839239e-01 +4.250500e-01 +1.977563e-01 +6.876531e-01 +1.894081e-01
+1.150000e+01 +1.232385e+00 +1.854919e-01 +1.370391e-01 +7.701840e-01 +1.299809e-01 +7.866533e-01 +4.261970e-01 +1.975770e-01 +6.946383e-01 +1.890445e-01
+1.151667e+01 +1.237659e+00 +1.852082e-01 +1.367532e-01 +7.773782e-01 +1.297139e-01 +7.909364e-01 +4.280382e-01 +1.973299e-01 +7.016622e-01 +1.887514e-01
+1.153333e+01 +1.240785e+00 +1.849160e-01 +1.364816e-01 +7.827239e-01 +1.294422e-01 +7.937556e-01 +4.292245e-01 +1.971150e-01 +7.071229e-01 +1.883209e-01
+1.155000e+01 +1.250124e+00 +1.846489e-01 +1.362057e-01 +7.855836e-01 +1.291786e-01 +7.999929e-01 +4.319374e-01 +1.970247e-01 +7.111320e-01 +1.880308e-01
+1.156667e+01 +1.260465e+00 +1.843861e-01 +1.359845e-01 +7.912767e-01 +1.289427e-01 +8.068741e-01 +4.349402e-01 +1.972879e-01 +7.176532e-01 +1.876879e-01
+1.158333e+01 +1.264131e+00 +1.840976e-01 +1.357356e-01 +7.984667e-01 +1.286851e-01 +8.097139e-01 +4.361403e-01 +1.972602e-01 +7.249027e-01 +1.873066e-01
+1.160000e+01 +1.267055e+00 +1.838065e-01 +1.354762e-01 +8.043455e-01 +1.284186e-01 +8.119161e-01 +4.370539e-01 +1.971748e-01 +7.304470e-01 +1.869794e-01
+1.161667e+01 +1.271147e+00 +1.835199e-01 +1.351883e-01 +8.068447e-01 +1.281563e-01 +8.147655e-01 +4.382538e-01 +1.968946e-01 +7.330417e-01 +1.868156e-01
+1.163333e+01 +1.278742e+00 +1.832465e-01 +1.349100e-01 +8.091206e-01 +1.279021e-01 +8.197697e-01 +4.404136e-01 +1.967673e-01 +7.361171e-01 +1.866245e-01
+1.165000e+01 +1.289282e+00 +1.829838e-01 +1.346282e-01 +8.098860e-01 +1.276610e-01 +8.266698e-01 +4.434185e-01 +1.966301e-01 +7.380528e-01 +1.865418e-01
+1.166667e+01 +1.290638e+00 +1.826872e-01 +1.343792e-01 +8.103888e-01 +1.274179e-01 +8.278564e-01 +4.438732e-01 +1.964889e-01 +7.401491e-01 +1.860794e-01
+1.168333e+01 +1.292003e+00 +1.823917e-01 +1.341342e-01 +8.137133e-01 +1.271899e-01 +8.287717e-01 +4.442087e-01 +1.964791e-01 +7.424649e-01 +1.858453e-01
+1.170000e+01 +1.294621e+00 +1.821010e-01 +1.338901e-01 +8.186611e-01 +1.269353e-01 +8.304479e-01 +4.448808e-01 +1.965196e-01 +7.467357e-01 +1.855557e-01
+1.171667e+01 +1.294874e+00 +1.818022e-01 +1.336581e-01 +8.223170e-01 +1.266786e-01 +8.303989e-01 +4.447814e-01 +1.966032e-01 +7.494541e-01 +1.852384e-01
+1.173333e+01 +1.298802e+00 +1.815162e-01 +1.334445e-01 +8.277285e-01 +1.264213e-01 +8.322146e-01 +4.455089e-01 +1.969736e-01 +7.523761e-01 +1.850730e-01
+1.175000e+01 +1.295942e+00 +1.812069e-01 +1.331992e-01 +8.316926e-01 +1.261601e-01 +8.303466e-01 +4.445934e-01 +1.969252e-01 +7.555131e-01 +1.847650e-01
+1.176667e+01 +1.293461e+00 +1.808991e-01 +1.329418e-01 +8.337023e-01 +1.258967e-01 +8.287135e-01 +4.437786e-01 +1.968375e-01 +7.561308e-01 +1.845258e-01
+1.178333e+01 +1.292644e+00 +1.805974e-01 +1.326757e-01 +8.329785e-01 +1.256295e-01 +8.284075e-01 +4.435529e-01 +1.966123e-01 +7.557048e-01 +1.842108e-01
+1.180000e+01 +1.291437e+00 +1.802944e-01 +1.324192e-01 +8.306451e-01 +1.253624e-01 +8.279234e-01 +4.432440e-01 +1.964166e-01 +7.533770e-01 +1.838599e-01
+1.181667e+01 +1.288125e+00 +1.799847e-01 +1.321592e-01 +8.292740e-01 +1.250958e-01 +8.259164e-01 +4.422566e-01 +1.961818e-01 +7.517346e-01 +1.834897e-01
+1.183333e+01 +1.282547e+00 +1.796672e-01 +1.319077e-01 +8.281459e-01 +1.248301e-01 +8.226721e-01 +4.407147e-01 +1.959160e-01 +7.501572e-01 +1.830181e-01
+1.185000e+01 +1.279924e+00 +1.793604e-01 +1.316426e-01 +8.284524e-01 +1.245673e-01 +8.212848e-01 +4.399975e-01 +1.956266e-01 +7.501893e-01 +1.826365e-01
+1.186667e+01 +1.275692e+00 +1.790487e-01 +1.313684e-01 +8.253398e-01 +1.243033e-01 +8.188770e-01 +4.388262e-01 +1.951956e-01 +7.477751e-01 +1.821651e-01
+1.188333e+01 +1.273022e+00 +1.787424e-01 +1.310973e-01 +8.215290e-01 +1.240396e-01 +8.174266e-01 +4.380769e-01 +1.948073e-01 +7.445872e-01 +1.817123e-01
+1.190000e+01 +1.268013e+00 +1.784287e-01 +1.308564e-01 +8.186239e-01 +1.237982e-01 +8.142114e-01 +4.365431e-01 +1.944492e-01 +7.416335e-01 +1.813902e-01
+1.191667e+01 +1.261674e+00 +1.781109e-01 +1.306011e-01 +8.148955e-01 +1.235724e-01 +8.101922e-01 +4.346508e-01 +1.939367e-01 +7.380194e-01 +1.811440e-01
+1.193333e+01 +1.254977e+00 +1.777918e-01 +1.303356e-01 +8.107997e-01 +1.233534e-01 +8.060212e-01 +4.326855e-01 +1.933543e-01 +7.339670e-01 +1.809396e-01
+1.195000e+01 +1.247279e+00 +1.774692e-01 +1.300850e-01 +8.069885e-01 +1.231552e-01 +8.012697e-01 +4.304579e-01 +1.927681e-01 +7.303478e-01 +1.807522e-01
+1.196667e+01 +1.239073e+00 +1.771462e-01 +1.298469e-01 +8.033953e-01 +1.229722e-01 +7.961257e-01 +4.280613e-01 +1.921815e-01 +7.268370e-01 +1.805940e-01
+1.198333e+01 +1.230341e+00 +1.768215e-01 +1.295797e-01 +7.993932e-01 +1.227448e-01 +7.907225e-01 +4.255469e-01 +1.915555e-01 +7.231322e-01 +1.802282e-01
+1.200000e+01 +1.222411e+00 +1.765005e-01 +1.293040e-01 +7.955476e-01 +1.225092e-01 +7.857587e-01 +4.232299e-01 +1.909431e-01 +7.194085e-01 +1.798628e-01
+1.201667e+01 +1.214048e+00 +1.761779e-01 +1.290294e-01 +7.916712e-01 +1.222705e-01 +7.805679e-01 +4.208087e-01 +1.903259e-01 +7.157551e-01 +1.794565e-01
+1.203333e+01 +1.205354e+00 +1.758543e-01 +1.287592e-01 +7.882941e-01 +1.220369e-01 +7.751678e-01 +4.182923e-01 +1.897175e-01 +7.127206e-01 +1.790369e-01
+1.205000e+01 +1.197359e+00 +1.755321e-01 +1.284995e-01 +7.845397e-01 +1.218055e-01 +7.701917e-01 +4.159549e-01 +1.891391e-01 +7.097777e-01 +1.785623e-01
+1.206667e+01 +1.189813e+00 +1.752115e-01 +1.282404e-01 +7.805332e-01 +1.215693e-01 +7.654857e-01 +4.137351e-01 +1.885793e-01 +7.065055e-01 +1.780667e-01
+1.208333e+01 +1.183268e+00 +1.748941e-01 +1.279668e-01 +7.775782e-01 +1.213204e-01 +7.615620e-01 +4.118548e-01 +1.879908e-01 +7.045460e-01 +1.775366e-01
+1.210000e+01 +1.180103e+00 +1.745866e-01 +1.276950e-01 +7.742230e-01 +1.210654e-01 +7.596580e-01 +4.108531e-01 +1.874233e-01 +7.026127e-01 +1.770135e-01
+1.211667e+01 +1.175603e+00 +1.742758e-01 +1.274257e-01 +7.722284e-01 +1.208098e-01 +7.570394e-01 +4.095423e-01 +1.868585e-01 +7.013780e-01 +1.764728e-01
+1.213333e+01 +1.170122e+00 +1.739628e-01 +1.271682e-01 +7.704903e-01 +1.205652e-01 +7.538368e-01 +4.079792e-01 +1.863507e-01 +7.001833e-01 +1.759251e-01
+1.215000e+01 +1.166520e+00 +1.736557e-01 +1.269134e-01 +7.689106e-01 +1.203310e-01 +7.517661e-01 +4.069095e-01 +1.858873e-01 +6.993576e-01 +1.754038e-01
+1.216667e+01 +1.159086e+00 +1.733382e-01 +1.266644e-01 +7.671193e-01 +1.200992e-01 +7.471374e-01 +4.047301e-01 +1.853953e-01 +6.972348e-01 +1.749073e-01
+1.218333e+01 +1.152408e+00 +1.730232e-01 +1.263946e-01 +7.638884e-01 +1.198486e-01 +7.430366e-01 +4.027800e-01 +1.848270e-01 +6.944152e-01 +1.743715e-01
+1.220000e+01 +1.146832e+00 +1.727119e-01 +1.261263e-01 +7.613433e-01 +1.195982e-01 +7.396152e-01 +4.011257e-01 +1.842901e-01 +6.921129e-01 +1.738596e-01
+1.221667e+01 +1.143806e+00 +1.724087e-01 +1.258650e-01 +7.585660e-01 +1.193555e-01 +7.379207e-01 +4.002229e-01 +1.837946e-01 +6.904844e-01 +1.733403e-01
+1.223333e+01 +1.138641e+00 +1.720994e-01 +1.255957e-01 +7.567233e-01 +1.191115e-01 +7.348743e-01 +3.987337e-01 +1.832278e-01 +6.889984e-01 +1.728612e-01
+1.225000e+01 +1.138864e+00 +1.718077e-01 +1.253382e-01 +7.561975e-01 +1.188834e-01 +7.354588e-01 +3.988262e-01 +1.827072e-01 +6.902136e-01 +1.724400e-01
+1.226667e+01 +1.141268e+00 +1.715233e-01 +1.250774e-01 +7.571586e-01 +1.186668e-01 +7.372577e-01 +3.994508e-01 +1.821553e-01 +6.921415e-01 +1.721984e-01
+1.228333e+01 +1.140677e+00 +1.712298e-01 +1.248170e-01 +7.575773e-01 +1.184547e-01 +7.370468e-01 +3.992037e-01 +1.816096e-01 +6.929191e-01 +1.719360e-01
+1.230000e+01 +1.143279e+00 +1.709473e-01 +1.245531e-01 +7.567449e-01 +1.182416e-01 +7.384766e-01 +3.996739e-01 +1.811212e-01 +6.921482e-01 +1.717875e-01
+1.231667e+01 +1.144008e+00 +1.706593e-01 +1.242913e-01 +7.556022e-01 +1.180317e-01 +7.387710e-01 +3.996526e-01 +1.806238e-01 +6.909912e-01 +1.716292e-01
+1.233333e+01 +1.147874e+00 +1.703821e-01 +1.240344e-01 +7.530924e-01 +1.178196e-01 +7.412882e-01 +4.006024e-01 +1.801130e-01 +6.893902e-01 +1.715127e-01
+1.235000e+01 +1.157517e+00 +1.701245e-01 +1.237780e-01 +7.528323e-01 +1.176051e-01 +7.473465e-01 +4.031010e-01 +1.797108e-01 +6.900470e-01 +1.714982e-01
+1.236667e+01 +1.166272e+00 +1.698649e-01 +1.235188e-01 +7.558002e-01 +1.173890e-01 +7.532567e-01 +4.055443e-01 +1.792941e-01 +6.940375e-01 +1.714241e-01
+1.238333e+01 +1.167444e+00 +1.695814e-01 +1.232594e-01 +7.576180e-01 +1.171640e-01 +7.540138e-01 +4.057477e-01 +1.789062e-01 +6.951787e-01 +1.712413e-01
+1.240000e+01 +1.170220e+00 +1.693037e-01 +1.230050e-01 +7.618914e-01 +1.169408e-01 +7.554917e-01 +4.062666e-01 +1.786364e-01 +6.981506e-01 +1.711300e-01
+1.241667e+01 +1.174311e+00 +1.690307e-01 +1.227536e-01 +7.651585e-01 +1.167193e-01 +7.581215e-01 +4.072887e-01 +1.783125e-01 +7.012696e-01 +1.710267e-01
+1.243333e+01 +1.184010e+00 +1.687761e-01 +1.225035e-01 +7.676319e-01 +1.164842e-01 +7.642413e-01 +4.098344e-01 +1.781585e-01 +7.044952e-01 +1.708635e-01
+1.245000e+01 +1.197459e+00 +1.685342e-01 +1.222531e-01 +7.684598e-01 +1.162632e-01 +7.726612e-01 +4.133911e-01 +1.780998e-01 +7.057476e-01 +1.708208e-01
+1.246667e+01 +1.211586e+00 +1.682954e-01 +1.220073e-01 +7.691375e-01 +1.160326e-01 +7.816297e-01 +4.171981e-01 +1.780921e-01 +7.073257e-01 +1.707084e-01
+1.248333e+01 +1.224101e+00 +1.680522e-01 +1.217569e-01 +7.712297e-01 +1.157977e-01 +7.901785e-01 +4.208320e-01 +1.779558e-01 +7.111485e-01 +1.705128e-01
+1.250000e+01 +1.235678e+00 +1.678067e-01 +1.215115e-01 +7.727548e-01 +1.155582e-01 +7.980717e-01 +4.241885e-01 +1.778178e-01 +7.144245e-01 +1.702739e-01
+1.251667e+01 +1.239714e+00 +1.675391e-01 +1.212706e-01 +7.754700e-01 +1.153193e-01 +8.012244e-01 +4.254840e-01 +1.776263e-01 +7.170972e-01 +1.699695e-01
+1.253333e+01 +1.241184e+00 +1.672642e-01 +1.210324e-01 +7.755429e-01 +1.150796e-01 +8.024333e-01 +4.259299e-01 +1.774369e-01 +7.171979e-01 +1.696159e-01
+1.255000e+01 +1.245832e+00 +1.669990e-01 +1.208119e-01 +7.764103e-01 +1.148402e-01 +8.057220e-01 +4.272809e-01 +1.773677e-01 +7.183163e-01 +1.692705e-01
+1.256667e+01 +1.251920e+00 +1.667382e-01 +1.205815e-01 +7.777167e-01 +1.146023e-01 +8.098757e-01 +4.290086e-01 +1.772439e-01 +7.200545e-01 +1.689947e-01
+1.258333e+01 +1.254478e+00 +1.664676e-01 +1.203746e-01 +7.805006e-01 +1.143661e-01 +8.119728e-01 +4.298394e-01 +1.771582e-01 +7.234823e-01 +1.685928e-01
+1.260000e+01 +1.261959e+00 +1.662111e-01 +1.201749e-01 +7.824660e-01 +1.141319e-01 +8.171848e-01 +4.320258e-01 +1.771920e-01 +7.262057e-01 +1.682354e-01
+1.261667e+01 +1.270597e+00 +1.659581e-01 +1.200468e-01 +7.831788e-01 +1.139230e-01 +8.228175e-01 +4.343968e-01 +1.775685e-01 +7.276459e-01 +1.678586e-01
+1.263333e+01 +1.277639e+00 +1.657010e-01 +1.199151e-01 +7.844047e-01 +1.137185e-01 +8.277112e-01 +4.364475e-01 +1.778295e-01 +7.300511e-01 +1.674700e-01
+1.265000e+01 +1.277804e+00 +1.654254e-01 +1.197616e-01 +7.860857e-01 +1.135083e-01 +8.282872e-01 +4.366179e-01 +1.778257e-01 +7.324678e-01 +1.670595e-01
+1.266667e+01 +1.281002e+00 +1.651579e-01 +1.195947e-01 +7.880709e-01 +1.132896e-01 +8.306579e-01 +4.375639e-01 +1.778548e-01 +7.356151e-01 +1.666402e-01
+1.268333e+01 +1.283026e+00 +1.648882e-01 +1.194000e-01 +7.904137e-01 +1.130578e-01 +8.321402e-01 +4.381264e-01 +1.778495e-01 +7.377572e-01 +1.662508e-01
+1.270000e+01 +1.285979e+00 +1.646210e-01 +1.192219e-01 +7.907544e-01 +1.128402e-01 +8.337908e-01 +4.387587e-01 +1.779014e-01 +7.370562e-01 +1.660347e-01
+1.271667e+01 +1.285957e+00 +1.643465e-01 +1.190586e-01 +7.922373e-01 +1.126239e-01 +8.343082e-01 +4.388976e-01 +1.779033e-01 +7.382003e-01 +1.656582e-01
+1.273333e+01 +1.287447e+00 +1.640761e-01 +1.189037e-01 +7.960183e-01 +1.124079e-01 +8.357300e-01 +4.394267e-01 +1.779236e-01 +7.420541e-01 +1.652985e-01
+1.275000e+01 +1.285642e+00 +1.637976e-01 +1.187843e-01 +7.960116e-01 +1.122128e-01 +8.346694e-01 +4.388761e-01 +1.780992e-01 +7.416298e-01 +1.649001e-01
+1.276667e+01 +1.280955e+00 +1.635118e-01 +1.186269e-01 +7.967438e-01 +1.119982e-01 +8.318339e-01 +4.375500e-01 +1.781091e-01 +7.414628e-01 +1.644603e-01
+1.278333e+01 +1.274332e+00 +1.632208e-01 +1.184719e-01 +7.995258e-01 +1.117798e-01 +8.277329e-01 +4.356667e-01 +1.781237e-01 +7.423767e-01 +1.639975e-01
+1.280000e+01 +1.270731e+00 +1.629383e-01 +1.182955e-01 +7.979151e-01 +1.115681e-01 +8.255687e-01 +4.346234e-01 +1.780262e-01 +7.402804e-01 +1.636144e-01
+1.281667e+01 +1.268661e+00 +1.626600e-01 +1.181264e-01 +7.998656e-01 +1.113497e-01 +8.244540e-01 +4.340332e-01 +1.779940e-01 +7.411358e-01 +1.632411e-01
+1.283333e+01 +1.261595e+00 +1.623693e-01 +1.179691e-01 +8.026554e-01 +1.111372e-01 +8.202410e-01 +4.320984e-01 +1.779240e-01 +7.426186e-01 +1.627659e-01
+1.285000e+01 +1.253304e+00 +1.620758e-01 +1.178199e-01 +8.048850e-01 +1.109283e-01 +8.150666e-01 +4.297429e-01 +1.778595e-01 +7.439618e-01 +1.622853e-01
+1.286667e+01 +1.245884e+00 +1.617854e-01 +1.176304e-01 +8.030963e-01 +1.107208e-01 +8.104847e-01 +4.276459e-01 +1.775428e-01 +7.428359e-01 +1.618236e-01
+1.288333e+01 +1.237768e+00 +1.614935e-01 +1.174540e-01 +8.000341e-01 +1.105256e-01 +8.054392e-01 +4.253456e-01 +1.772620e-01 +7.401818e-01 +1.613686e-01
+1.290000e+01 +1.230871e+00 +1.612053e-01 +1.172497e-01 +7.970604e-01 +1.103090e-01 +8.011003e-01 +4.233505e-01 +1.769819e-01 +7.371886e-01 +1.608945e-01
+1.291667e+01 +1.225728e+00 +1.609215e-01 +1.170625e-01 +7.939994e-01 +1.100963e-01 +7.977990e-01 +4.217994e-01 +1.768220e-01 +7.337882e-01 +1.604364e-01
+1.293333e+01 +1.218659e+00 +1.606337e-01 +1.168510e-01 +7.926398e-01 +1.098748e-01 +7.932826e-01 +4.197266e-01 +1.764927e-01 +7.321707e-01 +1.600092e-01
+1.295000e+01 +1.209969e+00 +1.603416e-01 +1.166359e-01 +7.914794e-01 +1.096534e-01 +7.878881e-01 +4.172701e-01 +1.760925e-01 +7.309000e-01 +1.595435e-01
+1.296667e+01 +1.201382e+00 +1.600494e-01 +1.164355e-01 +7.894287e-01 +1.094403e-01 +7.824576e-01 +4.147906e-01 +1.757358e-01 +7.287739e-01 +1.590717e-01
+1.298333e+01 +1.192921e+00 +1.597579e-01 +1.162835e-01 +7.873851e-01 +1.092546e-01 +7.770746e-01 +4.123318e-01 +1.755408e-01 +7.263482e-01 +1.586281e-01
+1.300000e+01 +1.185599e+00 +1.594688e-01 +1.160996e-01 +7.847042e-01 +1.090547e-01 +7.722935e-01 +4.101248e-01 +1.752605e-01 +7.233060e-01 +1.581835e-01
+1.301667e+01 +1.178328e+00 +1.591804e-01 +1.159150e-01 +7.811404e-01 +1.088585e-01 +7.676259e-01 +4.079668e-01 +1.749808e-01 +7.195201e-01 +1.577414e-01
+1.303333e+01 +1.170411e+00 +1.588914e-01 +1.157036e-01 +7.768872e-01 +1.086539e-01 +7.626644e-01 +4.056868e-01 +1.745764e-01 +7.153211e-01 +1.572889e-01
+1.305000e+01 +1.162884e+00 +1.586034e-01 +1.155015e-01 +7.724711e-01 +1.084630e-01 +7.580195e-01 +4.035400e-01 +1.741495e-01 +7.112142e-01 +1.568808e-01
+1.306667e+01 +1.156644e+00 +1.583187e-01 +1.152920e-01 +7.684396e-01 +1.082790e-01 +7.541700e-01 +4.017308e-01 +1.736762e-01 +7.075571e-01 +1.565172e-01
+1.308333e+01 +1.149407e+00 +1.580327e-01 +1.150981e-01 +7.643519e-01 +1.081023e-01 +7.496560e-01 +3.996444e-01 +1.732037e-01 +7.038178e-01 +1.561805e-01
+1.310000e+01 +1.141273e+00 +1.577451e-01 +1.148959e-01 +7.610814e-01 +1.079101e-01 +7.446349e-01 +3.973435e-01 +1.727656e-01 +7.004210e-01 +1.557693e-01
+1.311667e+01 +1.133803e+00 +1.574591e-01 +1.146753e-01 +7.582525e-01 +1.077130e-01 +7.401104e-01 +3.952525e-01 +1.722746e-01 +6.976546e-01 +1.553524e-01
+1.313333e+01 +1.126253e+00 +1.571734e-01 +1.144421e-01 +7.558594e-01 +1.075091e-01 +7.354975e-01 +3.931247e-01 +1.717515e-01 +6.951547e-01 +1.549325e-01
+1.315000e+01 +1.119095e+00 +1.568888e-01 +1.142092e-01 +7.544035e-01 +1.073067e-01 +7.311649e-01 +3.911157e-01 +1.712264e-01 +6.935166e-01 +1.545274e-01
+1.316667e+01 +1.112336e+00 +1.566057e-01 +1.139760e-01 +7.514275e-01 +1.070908e-01 +7.270152e-01 +3.891858e-01 +1.707100e-01 +6.908802e-01 +1.540873e-01
+1.318333e+01 +1.107962e+00 +1.563284e-01 +1.137452e-01 +7.481304e-01 +1.068762e-01 +7.242384e-01 +3.878372e-01 +1.702480e-01 +6.879822e-01 +1.536897e-01
+1.320000e+01 +1.104055e+00 +1.560526e-01 +1.135069e-01 +7.441002e-01 +1.066590e-01 +7.216913e-01 +3.865869e-01 +1.697592e-01 +6.845550e-01 +1.532889e-01
+1.321667e+01 +1.101719e+00 +1.557813e-01 +1.132733e-01 +7.409304e-01 +1.064466e-01 +7.203024e-01 +3.858299e-01 +1.693212e-01 +6.821084e-01 +1.528823e-01
+1.323333e+01 +1.099462e+00 +1.555105e-01 +1.130395e-01 +7.397283e-01 +1.062369e-01 +7.193386e-01 +3.852551e-01 +1.688375e-01 +6.818535e-01 +1.524717e-01
+1.325000e+01 +1.104336e+00 +1.552592e-01 +1.128042e-01 +7.404459e-01 +1.060261e-01 +7.230325e-01 +3.866655e-01 +1.684170e-01 +6.844973e-01 +1.521021e-01
+1.326667e+01 +1.108745e+00 +1.550072e-01 +1.125715e-01 +7.407603e-01 +1.058193e-01 +7.261663e-01 +3.878450e-01 +1.679652e-01 +6.861194e-01 +1.518062e-01
+1.328333e+01 +1.107291e+00 +1.547399e-01 +1.123447e-01 +7.413256e-01 +1.056248e-01 +7.255828e-01 +3.874463e-01 +1.674654e-01 +6.871054e-01 +1.514941e-01
+1.330000e+01 +1.105947e+00 +1.544734e-01 +1.121164e-01 +7.425388e-01 +1.054320e-01 +7.250501e-01 +3.870706e-01 +1.669746e-01 +6.885143e-01 +1.511979e-01
+1.331667e+01 +1.109664e+00 +1.542209e-01 +1.118839e-01 +7.432424e-01 +1.052356e-01 +7.273865e-01 +3.879184e-01 +1.665725e-01 +6.895383e-01 +1.509655e-01
+1.333333e+01 +1.110046e+00 +1.539600e-01 +1.116634e-01 +7.434569e-01 +1.050528e-01 +7.278804e-01 +3.879854e-01 +1.660826e-01 +6.901255e-01 +1.507651e-01
+1.335000e+01 +1.113522e+00 +1.537077e-01 +1.114420e-01 +7.463711e-01 +1.048716e-01 +7.305671e-01 +3.889866e-01 +1.656028e-01 +6.944258e-01 +1.505599e-01
+1.336667e+01 +1.119151e+00 +1.534617e-01 +1.112362e-01 +7.491007e-01 +1.047232e-01 +7.344395e-01 +3.904968e-01 +1.651400e-01 +6.985858e-01 +1.505049e-01
+1.338333e+01 +1.121537e+00 +1.532077e-01 +1.110437e-01 +7.528080e-01 +1.046076e-01 +7.361224e-01 +3.910801e-01 +1.646924e-01 +7.027161e-01 +1.505403e-01
+1.340000e+01 +1.128532e+00 +1.529666e-01 +1.108483e-01 +7.574854e-01 +1.045443e-01 +7.397308e-01 +3.924847e-01 +1.642452e-01 +7.048583e-01 +1.510664e-01
+1.341667e+01 +1.142952e+00 +1.527457e-01 +1.106377e-01 +7.618998e-01 +1.044380e-01 +7.485231e-01 +3.961018e-01 +1.638680e-01 +7.090422e-01 +1.514675e-01
+1.343333e+01 +1.158509e+00 +1.525287e-01 +1.104368e-01 +7.651014e-01 +1.043260e-01 +7.586763e-01 +4.003124e-01 +1.634679e-01 +7.135825e-01 +1.518045e-01
+1.345000e+01 +1.179462e+00 +1.523268e-01 +1.102233e-01 +7.685200e-01 +1.041947e-01 +7.721629e-01 +4.059590e-01 +1.631214e-01 +7.185021e-01 +1.521741e-01
+1.346667e+01 +1.195336e+00 +1.521130e-01 +1.100165e-01 +7.717749e-01 +1.040875e-01 +7.818636e-01 +4.100136e-01 +1.627909e-01 +7.221856e-01 +1.525995e-01
+1.348333e+01 +1.204545e+00 +1.518830e-01 +1.098098e-01 +7.722188e-01 +1.039749e-01 +7.873268e-01 +4.122702e-01 +1.624349e-01 +7.217481e-01 +1.529898e-01
+1.350000e+01 +1.215082e+00 +1.516565e-01 +1.095948e-01 +7.727936e-01 +1.038271e-01 +7.942007e-01 +4.151309e-01 +1.621398e-01 +7.227016e-01 +1.531559e-01
+1.351667e+01 +1.224328e+00 +1.514272e-01 +1.093959e-01 +7.777338e-01 +1.037320e-01 +8.002704e-01 +4.176516e-01 +1.617455e-01 +7.273041e-01 +1.535824e-01
+1.353333e+01 +1.236875e+00 +1.512057e-01 +1.092086e-01 +7.832798e-01 +1.036542e-01 +8.086230e-01 +4.211453e-01 +1.613452e-01 +7.333297e-01 +1.540998e-01
+1.355000e+01 +1.245549e+00 +1.509755e-01 +1.090082e-01 +7.862896e-01 +1.035520e-01 +8.141138e-01 +4.234247e-01 +1.609539e-01 +7.352768e-01 +1.545619e-01
+1.356667e+01 +1.252678e+00 +1.507416e-01 +1.088221e-01 +7.869313e-01 +1.034253e-01 +8.193136e-01 +4.255797e-01 +1.605001e-01 +7.372082e-01 +1.547766e-01
+1.358333e+01 +1.264125e+00 +1.505177e-01 +1.086449e-01 +7.903061e-01 +1.033323e-01 +8.270644e-01 +4.288208e-01 +1.600569e-01 +7.411302e-01 +1.552547e-01
+1.360000e+01 +1.269116e+00 +1.502796e-01 +1.084376e-01 +7.949005e-01 +1.031740e-01 +8.307119e-01 +4.303171e-01 +1.596723e-01 +7.459000e-01 +1.553307e-01
+1.361667e+01 +1.275264e+00 +1.500438e-01 +1.082244e-01 +7.998014e-01 +1.030127e-01 +8.350422e-01 +4.320992e-01 +1.593502e-01 +7.494317e-01 +1.554381e-01
+1.363333e+01 +1.285605e+00 +1.498168e-01 +1.080099e-01 +8.024793e-01 +1.028256e-01 +8.419236e-01 +4.349626e-01 +1.591633e-01 +7.515337e-01 +1.554482e-01
+1.365000e+01 +1.293776e+00 +1.495857e-01 +1.077909e-01 +8.053603e-01 +1.026363e-01 +8.472851e-01 +4.371841e-01 +1.589714e-01 +7.540083e-01 +1.554111e-01
+1.366667e+01 +1.302537e+00 +1.493557e-01 +1.075717e-01 +8.109428e-01 +1.024370e-01 +8.538362e-01 +4.399103e-01 +1.587441e-01 +7.607868e-01 +1.552230e-01
+1.368333e+01 +1.310167e+00 +1.491236e-01 +1.073693e-01 +8.188982e-01 +1.022665e-01 +8.593914e-01 +4.422147e-01 +1.584287e-01 +7.688234e-01 +1.552574e-01
+1.370000e+01 +1.309737e+00 +1.488754e-01 +1.071513e-01 +8.213160e-01 +1.020795e-01 +8.595063e-01 +4.422046e-01 +1.580866e-01 +7.706975e-01 +1.550902e-01
+1.371667e+01 +1.309732e+00 +1.486278e-01 +1.069361e-01 +8.221558e-01 +1.019015e-01 +8.596177e-01 +4.421842e-01 +1.577468e-01 +7.706311e-01 +1.550127e-01
+1.373333e+01 +1.309721e+00 +1.483807e-01 +1.067231e-01 +8.227400e-01 +1.017097e-01 +8.601455e-01 +4.423401e-01 +1.573901e-01 +7.713296e-01 +1.548082e-01
+1.375000e+01 +1.307548e+00 +1.481295e-01 +1.065089e-01 +8.229363e-01 +1.015099e-01 +8.589980e-01 +4.417812e-01 +1.570594e-01 +7.719127e-01 +1.545190e-01
+1.376667e+01 +1.306407e+00 +1.478805e-01 +1.062918e-01 +8.234743e-01 +1.013196e-01 +8.585177e-01 +4.415010e-01 +1.567296e-01 +7.731312e-01 +1.542476e-01
+1.378333e+01 +1.300871e+00 +1.476228e-01 +1.060787e-01 +8.245115e-01 +1.011394e-01 +8.553814e-01 +4.400866e-01 +1.563380e-01 +7.744682e-01 +1.539458e-01
+1.380000e+01 +1.298150e+00 +1.473711e-01 +1.058725e-01 +8.285270e-01 +1.009723e-01 +8.541815e-01 +4.394929e-01 +1.560338e-01 +7.785544e-01 +1.536886e-01
+1.381667e+01 +1.297219e+00 +1.471231e-01 +1.056671e-01 +8.326566e-01 +1.008029e-01 +8.537716e-01 +4.392311e-01 +1.557960e-01 +7.820171e-01 +1.534798e-01
+1.383333e+01 +1.290859e+00 +1.468642e-01 +1.054686e-01 +8.329571e-01 +1.006461e-01 +8.495802e-01 +4.373554e-01 +1.554883e-01 +7.809207e-01 +1.533426e-01
+1.385000e+01 +1.283218e+00 +1.466035e-01 +1.052583e-01 +8.331630e-01 +1.004731e-01 +8.447949e-01 +4.352283e-01 +1.550934e-01 +7.804545e-01 +1.531107e-01
+1.386667e+01 +1.278322e+00 +1.463489e-01 +1.050510e-01 +8.346436e-01 +1.003069e-01 +8.417052e-01 +4.338221e-01 +1.547336e-01 +7.816850e-01 +1.529226e-01
+1.388333e+01 +1.271415e+00 +1.460903e-01 +1.048662e-01 +8.355955e-01 +1.001896e-01 +8.372990e-01 +4.318527e-01 +1.542972e-01 +7.816636e-01 +1.529689e-01
+1.390000e+01 +1.265218e+00 +1.458330e-01 +1.046641e-01 +8.367426e-01 +1.000458e-01 +8.332381e-01 +4.300232e-01 +1.538728e-01 +7.812218e-01 +1.529549e-01
+1.391667e+01 +1.258642e+00 +1.455749e-01 +1.044705e-01 +8.353877e-01 +9.989790e-02 +8.290590e-01 +4.281368e-01 +1.534380e-01 +7.788306e-01 +1.528973e-01
+1.393333e+01 +1.252876e+00 +1.453189e-01 +1.042672e-01 +8.357076e-01 +9.974037e-02 +8.253395e-01 +4.264462e-01 +1.530208e-01 +7.778637e-01 +1.528138e-01
+1.395000e+01 +1.244037e+00 +1.450573e-01 +1.040632e-01 +8.323400e-01 +9.955203e-02 +8.197809e-01 +4.239761e-01 +1.526004e-01 +7.745834e-01 +1.524690e-01
+1.396667e+01 +1.236351e+00 +1.447990e-01 +1.038531e-01 +8.288692e-01 +9.936005e-02 +8.147948e-01 +4.217526e-01 +1.521997e-01 +7.711727e-01 +1.521358e-01
+1.398333e+01 +1.228232e+00 +1.445403e-01 +1.036429e-01 +8.256337e-01 +9.916570e-02 +8.096383e-01 +4.194579e-01 +1.517767e-01 +7.685437e-01 +1.517539e-01
+1.400000e+01 +1.219980e+00 +1.442816e-01 +1.034442e-01 +8.221009e-01 +9.898785e-02 +8.045161e-01 +4.171769e-01 +1.513410e-01 +7.653027e-01 +1.514259e-01
+1.401667e+01 +1.211335e+00 +1.440216e-01 +1.032753e-01 +8.173880e-01 +9.882904e-02 +7.989714e-01 +4.147078e-01 +1.509768e-01 +7.610316e-01 +1.511027e-01
+1.403333e+01 +1.203019e+00 +1.437621e-01 +1.030893e-01 +8.127826e-01 +9.865507e-02 +7.936464e-01 +4.123272e-01 +1.505808e-01 +7.569065e-01 +1.507353e-01
+1.405000e+01 +1.195694e+00 +1.435042e-01 +1.029064e-01 +8.080962e-01 +9.847272e-02 +7.888306e-01 +4.101542e-01 +1.502324e-01 +7.523757e-01 +1.503241e-01
+1.406667e+01 +1.187568e+00 +1.432459e-01 +1.027181e-01 +8.039378e-01 +9.829015e-02 +7.835982e-01 +4.078133e-01 +1.498500e-01 +7.480075e-01 +1.499411e-01
+1.408333e+01 +1.179797e+00 +1.429884e-01 +1.025328e-01 +7.992810e-01 +9.810865e-02 +7.786287e-01 +4.055797e-01 +1.494915e-01 +7.435320e-01 +1.495324e-01
+1.410000e+01 +1.173059e+00 +1.427327e-01 +1.023515e-01 +7.947342e-01 +9.792565e-02 +7.742687e-01 +4.035968e-01 +1.491788e-01 +7.391016e-01 +1.491098e-01
+1.411667e+01 +1.166913e+00 +1.424782e-01 +1.021694e-01 +7.908952e-01 +9.774486e-02 +7.703586e-01 +4.017997e-01 +1.488717e-01 +7.352965e-01 +1.486988e-01
+1.413333e+01 +1.163039e+00 +1.422275e-01 +1.020314e-01 +7.876679e-01 +9.757930e-02 +7.676277e-01 +4.004899e-01 +1.487870e-01 +7.317137e-01 +1.482825e-01
+1.415000e+01 +1.159407e+00 +1.419777e-01 +1.018905e-01 +7.864457e-01 +9.741945e-02 +7.654013e-01 +3.993903e-01 +1.486832e-01 +7.300214e-01 +1.478797e-01
+1.416667e+01 +1.153682e+00 +1.417250e-01 +1.017345e-01 +7.847312e-01 +9.725839e-02 +7.618745e-01 +3.977553e-01 +1.484798e-01 +7.280263e-01 +1.474946e-01
+1.418333e+01 +1.148650e+00 +1.414739e-01 +1.015522e-01 +7.825152e-01 +9.707647e-02 +7.586970e-01 +3.962658e-01 +1.482038e-01 +7.255043e-01 +1.470934e-01
+1.420000e+01 +1.146449e+00 +1.412277e-01 +1.014041e-01 +7.805955e-01 +9.690176e-02 +7.570338e-01 +3.954028e-01 +1.481217e-01 +7.232107e-01 +1.466759e-01
+1.421667e+01 +1.141890e+00 +1.409780e-01 +1.012717e-01 +7.779625e-01 +9.673878e-02 +7.539385e-01 +3.939501e-01 +1.480657e-01 +7.201655e-01 +1.462640e-01
+1.423333e+01 +1.139430e+00 +1.407324e-01 +1.011182e-01 +7.767356e-01 +9.657567e-02 +7.526725e-01 +3.932544e-01 +1.479263e-01 +7.194562e-01 +1.458597e-01
+1.425000e+01 +1.140082e+00 +1.404925e-01 +1.009522e-01 +7.741122e-01 +9.640296e-02 +7.531977e-01 +3.933021e-01 +1.477854e-01 +7.177742e-01 +1.454596e-01
+1.426667e+01 +1.144267e+00 +1.402593e-01 +1.008067e-01 +7.721220e-01 +9.624022e-02 +7.557640e-01 +3.941993e-01 +1.477911e-01 +7.166783e-01 +1.450872e-01
+1.428333e+01 +1.148142e+00 +1.400260e-01 +1.006601e-01 +7.713904e-01 +9.608325e-02 +7.582341e-01 +3.950619e-01 +1.477918e-01 +7.162837e-01 +1.447577e-01
+1.430000e+01 +1.154809e+00 +1.397984e-01 +1.005097e-01 +7.717069e-01 +9.592335e-02 +7.623663e-01 +3.966193e-01 +1.478185e-01 +7.170900e-01 +1.444603e-01
+1.431667e+01 +1.159408e+00 +1.395676e-01 +1.003431e-01 +7.721857e-01 +9.575959e-02 +7.654992e-01 +3.977692e-01 +1.477344e-01 +7.181097e-01 +1.441654e-01
+1.433333e+01 +1.168104e+00 +1.393445e-01 +1.002004e-01 +7.743674e-01 +9.562424e-02 +7.709165e-01 +3.998712e-01 +1.478036e-01 +7.197122e-01 +1.440290e-01
+1.435000e+01 +1.174767e+00 +1.391185e-01 +1.000493e-01 +7.786224e-01 +9.549681e-02 +7.759015e-01 +4.018025e-01 +1.477607e-01 +7.245210e-01 +1.438500e-01
+1.436667e+01 +1.173954e+00 +1.388799e-01 +9.987672e-02 +7.840442e-01 +9.535819e-02 +7.757359e-01 +4.016025e-01 +1.475598e-01 +7.287905e-01 +1.436842e-01
+1.438333e+01 +1.181875e+00 +1.386568e-01 +9.970857e-02 +7.884877e-01 +9.521430e-02 +7.807229e-01 +4.035392e-01 +1.475054e-01 +7.321504e-01 +1.436000e-01
+1.440000e+01 +1.189459e+00 +1.384336e-01 +9.954629e-02 +7.937804e-01 +9.509529e-02 +7.853562e-01 +4.053335e-01 +1.474396e-01 +7.354122e-01 +1.436829e-01
+1.441667e+01 +1.200461e+00 +1.382168e-01 +9.937265e-02 +8.016331e-01 +9.497177e-02 +7.928759e-01 +4.083313e-01 +1.473280e-01 +7.426584e-01 +1.437462e-01
+1.443333e+01 +1.208123e+00 +1.379949e-01 +9.920752e-02 +8.072505e-01 +9.484198e-02 +7.981121e-01 +4.103914e-01 +1.472513e-01 +7.479640e-01 +1.437008e-01
+1.445000e+01 +1.213737e+00 +1.377702e-01 +9.902479e-02 +8.107081e-01 +9.468732e-02 +8.017200e-01 +4.117805e-01 +1.470973e-01 +7.511698e-01 +1.436125e-01
+1.446667e+01 +1.221474e+00 +1.375493e-01 +9.885663e-02 +8.143533e-01 +9.455445e-02 +8.068959e-01 +4.138218e-01 +1.469774e-01 +7.553047e-01 +1.435827e-01
+1.448333e+01 +1.231282e+00 +1.373322e-01 +9.867305e-02 +8.197767e-01 +9.440938e-02 +8.139078e-01 +4.166274e-01 +1.467873e-01 +7.617764e-01 +1.435274e-01
+1.450000e+01 +1.237468e+00 +1.371098e-01 +9.849178e-02 +8.257487e-01 +9.428406e-02 +8.179274e-01 +4.181976e-01 +1.465743e-01 +7.665146e-01 +1.436424e-01
+1.451667e+01 +1.245174e+00 +1.368901e-01 +9.832810e-02 +8.322174e-01 +9.415003e-02 +8.231519e-01 +4.202691e-01 +1.465277e-01 +7.731770e-01 +1.435661e-01
+1.453333e+01 +1.258566e+00 +1.366798e-01 +9.817075e-02 +8.402739e-01 +9.399416e-02 +8.314132e-01 +4.236006e-01 +1.467031e-01 +7.802665e-01 +1.434715e-01
+1.455000e+01 +1.269159e+00 +1.364657e-01 +9.803306e-02 +8.499206e-01 +9.384072e-02 +8.379264e-01 +4.262151e-01 +1.469964e-01 +7.884638e-01 +1.433202e-01
+1.456667e+01 +1.279018e+00 +1.362508e-01 +9.788582e-02 +8.580285e-01 +9.370133e-02 +8.443918e-01 +4.288128e-01 +1.471677e-01 +7.957780e-01 +1.432382e-01
+1.458333e+01 +1.284597e+00 +1.360298e-01 +9.774005e-02 +8.651237e-01 +9.359484e-02 +8.479035e-01 +4.301890e-01 +1.472083e-01 +8.010897e-01 +1.433599e-01
+1.460000e+01 +1.291329e+00 +1.358107e-01 +9.760706e-02 +8.708562e-01 +9.350556e-02 +8.526421e-01 +4.320727e-01 +1.472391e-01 +8.066164e-01 +1.434746e-01
+1.461667e+01 +1.295574e+00 +1.355882e-01 +9.745759e-02 +8.756296e-01 +9.340987e-02 +8.558146e-01 +4.333081e-01 +1.471261e-01 +8.109889e-01 +1.436097e-01
+1.463333e+01 +1.297744e+00 +1.353631e-01 +9.730795e-02 +8.800007e-01 +9.328455e-02 +8.573751e-01 +4.338749e-01 +1.471070e-01 +8.150271e-01 +1.435400e-01
+1.465000e+01 +1.306713e+00 +1.351477e-01 +9.715331e-02 +8.853191e-01 +9.316333e-02 +8.633966e-01 +4.362826e-01 +1.471124e-01 +8.201377e-01 +1.435717e-01
+1.466667e+01 +1.313252e+00 +1.349292e-01 +9.699499e-02 +8.911156e-01 +9.305026e-02 +8.678279e-01 +4.380356e-01 +1.470227e-01 +8.259150e-01 +1.436530e-01
+1.468333e+01 +1.318572e+00 +1.347094e-01 +9.682892e-02 +8.972088e-01 +9.292783e-02 +8.713532e-01 +4.394137e-01 +1.469185e-01 +8.312232e-01 +1.437287e-01
+1.470000e+01 +1.325803e+00 +1.344922e-01 +9.668705e-02 +9.023949e-01 +9.280511e-02 +8.758954e-01 +4.412097e-01 +1.469928e-01 +8.366632e-01 +1.436921e-01
+1.471667e+01 +1.329892e+00 +1.342713e-01 +9.655135e-02 +9.081168e-01 +9.271256e-02 +8.783157e-01 +4.421302e-01 +1.469933e-01 +8.411271e-01 +1.438588e-01
+1.473333e+01 +1.331318e+00 +1.340470e-01 +9.643884e-02 +9.117978e-01 +9.266063e-02 +8.796831e-01 +4.426139e-01 +1.468921e-01 +8.450353e-01 +1.441099e-01
+1.475000e+01 +1.328265e+00 +1.338170e-01 +9.630931e-02 +9.133397e-01 +9.258852e-02 +8.784677e-01 +4.420274e-01 +1.466496e-01 +8.462423e-01 +1.442475e-01
+1.476667e+01 +1.323005e+00 +1.335842e-01 +9.614653e-02 +9.165250e-01 +9.247377e-02 +8.755347e-01 +4.407265e-01 +1.463568e-01 +8.485647e-01 +1.442098e-01
+1.478333e+01 +1.319474e+00 +1.333541e-01 +9.598085e-02 +9.163658e-01 +9.234627e-02 +8.736178e-01 +4.398427e-01 +1.460527e-01 +8.484057e-01 +1.441334e-01
+1.480000e+01 +1.313305e+00 +1.331208e-01 +9.580334e-02 +9.185928e-01 +9.220892e-02 +8.701064e-01 +4.382971e-01 +1.456833e-01 +8.502350e-01 +1.439999e-01
+1.481667e+01 +1.309408e+00 +1.328907e-01 +9.563375e-02 +9.216246e-01 +9.209171e-02 +8.677613e-01 +4.372276e-01 +1.453404e-01 +8.519615e-01 +1.440231e-01
+1.483333e+01 +1.304027e+00 +1.326591e-01 +9.547068e-02 +9.211202e-01 +9.195863e-02 +8.644682e-01 +4.357676e-01 +1.450331e-01 +8.520903e-01 +1.438541e-01
+1.485000e+01 +1.301137e+00 +1.324311e-01 +9.531474e-02 +9.192044e-01 +9.183079e-02 +8.624267e-01 +4.348203e-01 +1.447803e-01 +8.502433e-01 +1.437643e-01
+1.486667e+01 +1.299307e+00 +1.322048e-01 +9.515994e-02 +9.157197e-01 +9.169724e-02 +8.611777e-01 +4.341971e-01 +1.445353e-01 +8.473003e-01 +1.436366e-01
+1.488333e+01 +1.295030e+00 +1.319755e-01 +9.500490e-02 +9.109584e-01 +9.156319e-02 +8.586509e-01 +4.330432e-01 +1.442385e-01 +8.427574e-01 +1.434975e-01
+1.490000e+01 +1.289992e+00 +1.317455e-01 +9.486170e-02 +9.058279e-01 +9.143794e-02 +8.555473e-01 +4.316513e-01 +1.439563e-01 +8.379162e-01 +1.433695e-01
+1.491667e+01 +1.284750e+00 +1.315158e-01 +9.473680e-02 +9.008212e-01 +9.132523e-02 +8.523913e-01 +4.302389e-01 +1.437317e-01 +8.334732e-01 +1.432204e-01
+1.493333e+01 +1.278151e+00 +1.312846e-01 +9.461444e-02 +8.973985e-01 +9.122101e-02 +8.486450e-01 +4.285821e-01 +1.434496e-01 +8.302262e-01 +1.431016e-01
+1.495000e+01 +1.271470e+00 +1.310537e-01 +9.448591e-02 +8.952920e-01 +9.111103e-02 +8.448875e-01 +4.269184e-01 +1.431369e-01 +8.279299e-01 +1.429690e-01
+1.496667e+01 +1.263687e+00 +1.308215e-01 +9.433428e-02 +8.919679e-01 +9.097583e-02 +8.401396e-01 +4.248459e-01 +1.427794e-01 +8.244213e-01 +1.427477e-01
+1.498333e+01 +1.255175e+00 +1.305888e-01 +9.416729e-02 +8.882426e-01 +9.081903e-02 +8.348098e-01 +4.225338e-01 +1.424104e-01 +8.207324e-01 +1.424278e-01
+1.500000e+01 +1.246132e+00 +1.303552e-01 +9.402878e-02 +8.837444e-01 +9.068159e-02 +8.289713e-01 +4.200053e-01 +1.421323e-01 +8.159978e-01 +1.421362e-01
+1.501667e+01 +1.237284e+00 +1.301224e-01 +9.390810e-02 +8.790747e-01 +9.055903e-02 +8.232521e-01 +4.175265e-01 +1.419100e-01 +8.112411e-01 +1.418701e-01
+1.503333e+01 +1.228401e+00 +1.298898e-01 +9.375516e-02 +8.754788e-01 +9.041805e-02 +8.175334e-01 +4.150461e-01 +1.415909e-01 +8.073095e-01 +1.415836e-01
+1.505000e+01 +1.220285e+00 +1.296582e-01 +9.360366e-02 +8.715056e-01 +9.028626e-02 +8.121934e-01 +4.127160e-01 +1.412544e-01 +8.028540e-01 +1.413785e-01
+1.506667e+01 +1.212188e+00 +1.294272e-01 +9.346202e-02 +8.673947e-01 +9.016402e-02 +8.069162e-01 +4.104129e-01 +1.409252e-01 +7.984284e-01 +1.412103e-01
+1.508333e+01 +1.204272e+00 +1.291965e-01 +9.332383e-02 +8.628815e-01 +9.003593e-02 +8.017787e-01 +4.081643e-01 +1.406332e-01 +7.937586e-01 +1.409964e-01
+1.510000e+01 +1.200428e+00 +1.289704e-01 +9.316640e-02 +8.582260e-01 +8.988365e-02 +7.992723e-01 +4.069717e-01 +1.403295e-01 +7.892171e-01 +1.407378e-01
+1.511667e+01 +1.194532e+00 +1.287425e-01 +9.303474e-02 +8.533345e-01 +8.974643e-02 +7.954468e-01 +4.052499e-01 +1.401235e-01 +7.844347e-01 +1.404477e-01
+1.513333e+01 +1.189692e+00 +1.285160e-01 +9.289166e-02 +8.484770e-01 +8.960070e-02 +7.922364e-01 +4.037762e-01 +1.399022e-01 +7.796935e-01 +1.401475e-01
+1.515000e+01 +1.185673e+00 +1.282909e-01 +9.275402e-02 +8.441873e-01 +8.946593e-02 +7.892934e-01 +4.024113e-01 +1.397038e-01 +7.750395e-01 +1.399195e-01
+1.516667e+01 +1.181403e+00 +1.280658e-01 +9.262145e-02 +8.397578e-01 +8.932501e-02 +7.863972e-01 +4.010665e-01 +1.395459e-01 +7.704508e-01 +1.396317e-01
+1.518333e+01 +1.177526e+00 +1.278416e-01 +9.247094e-02 +8.358738e-01 +8.916505e-02 +7.837523e-01 +3.998242e-01 +1.393613e-01 +7.662489e-01 +1.392935e-01
+1.520000e+01 +1.174593e+00 +1.276188e-01 +9.231944e-02 +8.318602e-01 +8.900398e-02 +7.818017e-01 +3.988625e-01 +1.391956e-01 +7.621958e-01 +1.389440e-01
+1.521667e+01 +1.172484e+00 +1.273974e-01 +9.215258e-02 +8.291862e-01 +8.883223e-02 +7.805526e-01 +3.981858e-01 +1.389717e-01 +7.596747e-01 +1.385891e-01
+1.523333e+01 +1.171527e+00 +1.271777e-01 +9.199066e-02 +8.278862e-01 +8.866163e-02 +7.802265e-01 +3.978824e-01 +1.387855e-01 +7.583438e-01 +1.382235e-01
+1.525000e+01 +1.171072e+00 +1.269590e-01 +9.184793e-02 +8.263504e-01 +8.850152e-02 +7.801408e-01 +3.976782e-01 +1.386767e-01 +7.567470e-01 +1.378632e-01
+1.526667e+01 +1.174055e+00 +1.267449e-01 +9.170755e-02 +8.261297e-01 +8.833782e-02 +7.820760e-01 +3.982915e-01 +1.386580e-01 +7.561026e-01 +1.375025e-01
+1.528333e+01 +1.176691e+00 +1.265308e-01 +9.155110e-02 +8.248174e-01 +8.816764e-02 +7.836304e-01 +3.987558e-01 +1.385594e-01 +7.543521e-01 +1.371773e-01
+1.530000e+01 +1.178194e+00 +1.263157e-01 +9.139374e-02 +8.248391e-01 +8.799886e-02 +7.848697e-01 +3.990967e-01 +1.384115e-01 +7.543911e-01 +1.368433e-01
+1.531667e+01 +1.176067e+00 +1.260966e-01 +9.122873e-02 +8.244206e-01 +8.783057e-02 +7.839340e-01 +3.985637e-01 +1.381447e-01 +7.543398e-01 +1.365088e-01
+1.533333e+01 +1.173140e+00 +1.258770e-01 +9.105519e-02 +8.234749e-01 +8.765948e-02 +7.823327e-01 +3.977634e-01 +1.378376e-01 +7.535423e-01 +1.361916e-01
+1.535000e+01 +1.175104e+00 +1.256637e-01 +9.088428e-02 +8.243040e-01 +8.748940e-02 +7.838375e-01 +3.982156e-01 +1.375822e-01 +7.543164e-01 +1.359333e-01
+1.536667e+01 +1.179105e+00 +1.254533e-01 +9.071061e-02 +8.242311e-01 +8.731909e-02 +7.868705e-01 +3.992871e-01 +1.373119e-01 +7.553041e-01 +1.356583e-01
+1.538333e+01 +1.181927e+00 +1.252418e-01 +9.053757e-02 +8.274738e-01 +8.714871e-02 +7.889784e-01 +3.999901e-01 +1.370751e-01 +7.581790e-01 +1.354004e-01
+1.540000e+01 +1.187146e+00 +1.250337e-01 +9.036935e-02 +8.338979e-01 +8.697899e-02 +7.926085e-01 +4.013098e-01 +1.368934e-01 +7.636633e-01 +1.351739e-01
+1.541667e+01 +1.192848e+00 +1.248267e-01 +9.019844e-02 +8.400996e-01 +8.681491e-02 +7.960297e-01 +4.025498e-01 +1.367018e-01 +7.681774e-01 +1.350587e-01
+1.543333e+01 +1.203792e+00 +1.246264e-01 +9.004194e-02 +8.465744e-01 +8.665217e-02 +8.025312e-01 +4.050350e-01 +1.366538e-01 +7.725473e-01 +1.349943e-01
+1.545000e+01 +1.214818e+00 +1.244268e-01 +8.988401e-02 +8.517387e-01 +8.650083e-02 +8.092624e-01 +4.076221e-01 +1.365175e-01 +7.767568e-01 +1.350288e-01
+1.546667e+01 +1.220417e+00 +1.242211e-01 +8.972091e-02 +8.587867e-01 +8.634725e-02 +8.131729e-01 +4.090791e-01 +1.362817e-01 +7.839226e-01 +1.349824e-01
+1.548333e+01 +1.219696e+00 +1.240084e-01 +8.955773e-02 +8.636435e-01 +8.618484e-02 +8.127613e-01 +4.087947e-01 +1.360625e-01 +7.889543e-01 +1.347898e-01
+1.550000e+01 +1.231583e+00 +1.238107e-01 +8.939228e-02 +8.673928e-01 +8.602971e-02 +8.202533e-01 +4.116950e-01 +1.358911e-01 +7.934817e-01 +1.347737e-01
+1.551667e+01 +1.244766e+00 +1.236149e-01 +8.923401e-02 +8.744617e-01 +8.586673e-02 +8.282584e-01 +4.148109e-01 +1.359121e-01 +7.988110e-01 +1.347360e-01
+1.553333e+01 +1.251553e+00 +1.234124e-01 +8.908349e-02 +8.828678e-01 +8.569969e-02 +8.324373e-01 +4.163932e-01 +1.359710e-01 +8.061234e-01 +1.345488e-01
+1.555000e+01 +1.253446e+00 +1.232046e-01 +8.893835e-02 +8.939398e-01 +8.553718e-02 +8.341219e-01 +4.169702e-01 +1.360047e-01 +8.167120e-01 +1.342766e-01
+1.556667e+01 +1.258395e+00 +1.230006e-01 +8.879205e-02 +9.098787e-01 +8.537194e-02 +8.379485e-01 +4.184107e-01 +1.360669e-01 +8.303016e-01 +1.340728e-01
+1.558333e+01 +1.267538e+00 +1.228014e-01 +8.863164e-02 +9.248623e-01 +8.521288e-02 +8.447616e-01 +4.210538e-01 +1.360618e-01 +8.437476e-01 +1.339419e-01
+1.560000e+01 +1.272425e+00 +1.225980e-01 +8.848459e-02 +9.379999e-01 +8.504784e-02 +8.481704e-01 +4.223299e-01 +1.361099e-01 +8.540964e-01 +1.337820e-01
+1.561667e+01 +1.275814e+00 +1.223933e-01 +8.832899e-02 +9.443483e-01 +8.488303e-02 +8.508722e-01 +4.233229e-01 +1.360367e-01 +8.603355e-01 +1.335623e-01
+1.563333e+01 +1.279736e+00 +1.221894e-01 +8.816485e-02 +9.551201e-01 +8.472254e-02 +8.536702e-01 +4.243533e-01 +1.359390e-01 +8.697063e-01 +1.334449e-01
+1.565000e+01 +1.285630e+00 +1.219880e-01 +8.801093e-02 +9.624800e-01 +8.455891e-02 +8.574129e-01 +4.257635e-01 +1.359059e-01 +8.773969e-01 +1.332646e-01
+1.566667e+01 +1.293492e+00 +1.217889e-01 +8.785138e-02 +9.649124e-01 +8.439639e-02 +8.623152e-01 +4.276395e-01 +1.358781e-01 +8.802837e-01 +1.330984e-01
+1.568333e+01 +1.297349e+00 +1.215860e-01 +8.769141e-02 +9.655066e-01 +8.423374e-02 +8.645555e-01 +4.284477e-01 +1.358017e-01 +8.817330e-01 +1.328889e-01
+1.570000e+01 +1.297078e+00 +1.213793e-01 +8.753098e-02 +9.644155e-01 +8.407464e-02 +8.644076e-01 +4.282945e-01 +1.356773e-01 +8.815349e-01 +1.326418e-01
+1.571667e+01 +1.298413e+00 +1.211744e-01 +8.738023e-02 +9.621290e-01 +8.391991e-02 +8.651068e-01 +4.284772e-01 +1.356194e-01 +8.805637e-01 +1.323650e-01
+1.573333e+01 +1.300985e+00 +1.209710e-01 +8.724218e-02 +9.566579e-01 +8.377169e-02 +8.668736e-01 +4.290877e-01 +1.356353e-01 +8.761017e-01 +1.320514e-01
+1.575000e+01 +1.300593e+00 +1.207651e-01 +8.710533e-02 +9.515373e-01 +8.363260e-02 +8.668401e-01 +4.289745e-01 +1.355906e-01 +8.719107e-01 +1.317726e-01
+1.576667e+01 +1.298978e+00 +1.205581e-01 +8.696310e-02 +9.474951e-01 +8.349128e-02 +8.662159e-01 +4.286183e-01 +1.354852e-01 +8.692471e-01 +1.314548e-01
+1.578333e+01 +1.299170e+00 +1.203533e-01 +8.681438e-02 +9.435284e-01 +8.334461e-02 +8.668737e-01 +4.287775e-01 +1.353651e-01 +8.660856e-01 +1.311502e-01
+1.580000e+01 +1.296493e+00 +1.201460e-01 +8.666144e-02 +9.397781e-01 +8.319264e-02 +8.651570e-01 +4.279831e-01 +1.352071e-01 +8.628344e-01 +1.308451e-01
+1.581667e+01 +1.294429e+00 +1.199397e-01 +8.651396e-02 +9.357749e-01 +8.304295e-02 +8.639117e-01 +4.273757e-01 +1.350874e-01 +8.592293e-01 +1.305323e-01
+1.583333e+01 +1.290508e+00 +1.197319e-01 +8.636195e-02 +9.328304e-01 +8.288687e-02 +8.612600e-01 +4.262005e-01 +1.349284e-01 +8.566810e-01 +1.302078e-01
+1.585000e+01 +1.287120e+00 +1.195249e-01 +8.620956e-02 +9.279829e-01 +8.273724e-02 +8.591344e-01 +4.252354e-01 +1.347462e-01 +8.523052e-01 +1.299133e-01
+1.586667e+01 +1.282872e+00 +1.193174e-01 +8.605448e-02 +9.244020e-01 +8.258866e-02 +8.566172e-01 +4.241115e-01 +1.345311e-01 +8.491161e-01 +1.296226e-01
+1.588333e+01 +1.276671e+00 +1.191084e-01 +8.589866e-02 +9.204989e-01 +8.244213e-02 +8.530157e-01 +4.225528e-01 +1.342726e-01 +8.453902e-01 +1.293181e-01
+1.590000e+01 +1.268777e+00 +1.188980e-01 +8.575484e-02 +9.156762e-01 +8.230807e-02 +8.480303e-01 +4.204358e-01 +1.340275e-01 +8.405704e-01 +1.290609e-01
+1.591667e+01 +1.261706e+00 +1.186889e-01 +8.560366e-02 +9.105589e-01 +8.216395e-02 +8.437324e-01 +4.185951e-01 +1.337614e-01 +8.357495e-01 +1.287479e-01
+1.593333e+01 +1.254020e+00 +1.184795e-01 +8.545724e-02 +9.057019e-01 +8.202222e-02 +8.390289e-01 +4.165901e-01 +1.335081e-01 +8.309714e-01 +1.284232e-01
+1.595000e+01 +1.245396e+00 +1.182693e-01 +8.531932e-02 +9.009351e-01 +8.189254e-02 +8.335434e-01 +4.142684e-01 +1.332547e-01 +8.261038e-01 +1.281354e-01
+1.596667e+01 +1.236358e+00 +1.180588e-01 +8.516402e-02 +8.977815e-01 +8.175508e-02 +8.276767e-01 +4.117891e-01 +1.329097e-01 +8.219818e-01 +1.278695e-01
+1.598333e+01 +1.227515e+00 +1.178491e-01 +8.500483e-02 +8.951988e-01 +8.161030e-02 +8.220815e-01 +4.094218e-01 +1.325652e-01 +8.186574e-01 +1.275706e-01
+1.600000e+01 +1.218709e+00 +1.176395e-01 +8.484246e-02 +8.915861e-01 +8.145985e-02 +8.163852e-01 +4.070082e-01 +1.322084e-01 +8.144817e-01 +1.272628e-01
+1.601667e+01 +1.210755e+00 +1.174308e-01 +8.468210e-02 +8.890829e-01 +8.131823e-02 +8.110138e-01 +4.047190e-01 +1.318511e-01 +8.107289e-01 +1.270215e-01
+1.603333e+01 +1.202048e+00 +1.172220e-01 +8.452033e-02 +8.856871e-01 +8.116886e-02 +8.053520e-01 +4.023213e-01 +1.314951e-01 +8.069212e-01 +1.267234e-01
+1.605000e+01 +1.193779e+00 +1.170140e-01 +8.436335e-02 +8.809408e-01 +8.101845e-02 +8.000295e-01 +4.000552e-01 +1.311761e-01 +8.023816e-01 +1.264045e-01
+1.606667e+01 +1.185323e+00 +1.168060e-01 +8.420284e-02 +8.758661e-01 +8.086552e-02 +7.945997e-01 +3.977468e-01 +1.308366e-01 +7.975554e-01 +1.260816e-01
+1.608333e+01 +1.176954e+00 +1.165985e-01 +8.404381e-02 +8.710907e-01 +8.071515e-02 +7.892800e-01 +3.954817e-01 +1.305002e-01 +7.929950e-01 +1.257678e-01
+1.610000e+01 +1.169387e+00 +1.163919e-01 +8.388541e-02 +8.666664e-01 +8.056599e-02 +7.844744e-01 +3.934168e-01 +1.301733e-01 +7.887832e-01 +1.254600e-01
+1.611667e+01 +1.164881e+00 +1.161881e-01 +8.372561e-02 +8.620047e-01 +8.041476e-02 +7.814893e-01 +3.920641e-01 +1.298595e-01 +7.845903e-01 +1.251627e-01
+1.613333e+01 +1.158007e+00 +1.159827e-01 +8.356597e-02 +8.573209e-01 +8.026296e-02 +7.771573e-01 +3.901861e-01 +1.295295e-01 +7.803253e-01 +1.248449e-01
+1.615000e+01 +1.155092e+00 +1.157810e-01 +8.340835e-02 +8.549824e-01 +8.011402e-02 +7.754343e-01 +3.893299e-01 +1.292453e-01 +7.785357e-01 +1.245429e-01
+1.616667e+01 +1.150849e+00 +1.155785e-01 +8.325293e-02 +8.530882e-01 +7.996617e-02 +7.725897e-01 +3.880362e-01 +1.289726e-01 +7.767345e-01 +1.242459e-01
+1.618333e+01 +1.147363e+00 +1.153769e-01 +8.309507e-02 +8.502847e-01 +7.981783e-02 +7.704095e-01 +3.870037e-01 +1.286752e-01 +7.743982e-01 +1.239589e-01
+1.620000e+01 +1.145677e+00 +1.151774e-01 +8.294221e-02 +8.470801e-01 +7.967330e-02 +7.694684e-01 +3.864587e-01 +1.284076e-01 +7.720960e-01 +1.236789e-01
+1.621667e+01 +1.143656e+00 +1.149779e-01 +8.278494e-02 +8.439336e-01 +7.952413e-02 +7.681844e-01 +3.857818e-01 +1.281190e-01 +7.698906e-01 +1.233887e-01
+1.623333e+01 +1.140596e+00 +1.147777e-01 +8.263945e-02 +8.425174e-01 +7.939194e-02 +7.665578e-01 +3.849722e-01 +1.278396e-01 +7.691655e-01 +1.231515e-01
+1.625000e+01 +1.139459e+00 +1.145797e-01 +8.249480e-02 +8.413280e-01 +7.926667e-02 +7.659008e-01 +3.845440e-01 +1.275512e-01 +7.681807e-01 +1.229948e-01
+1.626667e+01 +1.139780e+00 +1.143834e-01 +8.235307e-02 +8.404491e-01 +7.914356e-02 +7.663314e-01 +3.845448e-01 +1.272845e-01 +7.678054e-01 +1.228411e-01
+1.628333e+01 +1.140907e+00 +1.141883e-01 +8.221378e-02 +8.392438e-01 +7.902282e-02 +7.675060e-01 +3.848407e-01 +1.269898e-01 +7.672999e-01 +1.227212e-01
+1.630000e+01 +1.142587e+00 +1.139940e-01 +8.207921e-02 +8.391529e-01 +7.891121e-02 +7.686973e-01 +3.851465e-01 +1.267427e-01 +7.675689e-01 +1.226295e-01
+1.631667e+01 +1.146952e+00 +1.138027e-01 +8.193839e-02 +8.397924e-01 +7.878964e-02 +7.717230e-01 +3.861760e-01 +1.265219e-01 +7.689833e-01 +1.224924e-01
+1.633333e+01 +1.154594e+00 +1.136151e-01 +8.179259e-02 +8.394611e-01 +7.865741e-02 +7.767995e-01 +3.880166e-01 +1.263204e-01 +7.701864e-01 +1.223193e-01
+1.635000e+01 +1.160556e+00 +1.134262e-01 +8.164204e-02 +8.391873e-01 +7.852331e-02 +7.805109e-01 +3.893282e-01 +1.261140e-01 +7.698312e-01 +1.221797e-01
+1.636667e+01 +1.170192e+00 +1.132413e-01 +8.149222e-02 +8.388809e-01 +7.838765e-02 +7.861750e-01 +3.914125e-01 +1.259466e-01 +7.701088e-01 +1.220606e-01
+1.638333e+01 +1.176033e+00 +1.130532e-01 +8.134375e-02 +8.387191e-01 +7.825314e-02 +7.899709e-01 +3.927699e-01 +1.257491e-01 +7.708555e-01 +1.219054e-01
+1.640000e+01 +1.186903e+00 +1.128703e-01 +8.119367e-02 +8.390528e-01 +7.811515e-02 +7.967183e-01 +3.952918e-01 +1.256189e-01 +7.714091e-01 +1.217874e-01
+1.641667e+01 +1.195624e+00 +1.126858e-01 +8.103852e-02 +8.420763e-01 +7.797208e-02 +8.026517e-01 +3.975022e-01 +1.254489e-01 +7.742888e-01 +1.216468e-01
+1.643333e+01 +1.206587e+00 +1.125037e-01 +8.088882e-02 +8.472030e-01 +7.782680e-02 +8.102427e-01 +4.003702e-01 +1.253609e-01 +7.795013e-01 +1.214587e-01
+1.645000e+01 +1.209272e+00 +1.123143e-01 +8.073602e-02 +8.513392e-01 +7.768159e-02 +8.121900e-01 +4.010276e-01 +1.251874e-01 +7.831814e-01 +1.212580e-01
+1.646667e+01 +1.217586e+00 +1.121304e-01 +8.058323e-02 +8.562993e-01 +7.753460e-02 +8.182499e-01 +4.033009e-01 +1.250201e-01 +7.888159e-01 +1.210690e-01
+1.648333e+01 +1.225150e+00 +1.119460e-01 +8.044093e-02 +8.601606e-01 +7.738767e-02 +8.237845e-01 +4.053715e-01 +1.249647e-01 +7.924912e-01 +1.208200e-01
+1.650000e+01 +1.232643e+00 +1.117620e-01 +8.030388e-02 +8.626909e-01 +7.724249e-02 +8.290216e-01 +4.073294e-01 +1.249437e-01 +7.953580e-01 +1.205537e-01
+1.651667e+01 +1.240099e+00 +1.115782e-01 +8.016192e-02 +8.649906e-01 +7.709588e-02 +8.341664e-01 +4.092515e-01 +1.248949e-01 +7.973489e-01 +1.203185e-01
+1.653333e+01 +1.249736e+00 +1.113966e-01 +8.002602e-02 +8.674788e-01 +7.694908e-02 +8.400502e-01 +4.114643e-01 +1.249388e-01 +7.986934e-01 +1.201138e-01
+1.655000e+01 +1.260702e+00 +1.112165e-01 +7.989384e-02 +8.682870e-01 +7.680355e-02 +8.470789e-01 +4.141313e-01 +1.249932e-01 +7.996617e-01 +1.198968e-01
+1.656667e+01 +1.268321e+00 +1.110339e-01 +7.974682e-02 +8.716370e-01 +7.665965e-02 +8.519346e-01 +4.159510e-01 +1.249164e-01 +8.027989e-01 +1.197403e-01
+1.658333e+01 +1.275966e+00 +1.108517e-01 +7.960082e-02 +8.746489e-01 +7.651526e-02 +8.564028e-01 +4.176192e-01 +1.248647e-01 +8.048524e-01 +1.196187e-01
+1.660000e+01 +1.283638e+00 +1.106697e-01 +7.946085e-02 +8.749216e-01 +7.637062e-02 +8.615572e-01 +4.195564e-01 +1.248182e-01 +8.054120e-01 +1.194468e-01
+1.661667e+01 +1.292639e+00 +1.104889e-01 +7.932309e-02 +8.757337e-01 +7.622590e-02 +8.677876e-01 +4.219144e-01 +1.247905e-01 +8.074961e-01 +1.192306e-01
+1.663333e+01 +1.295257e+00 +1.103033e-01 +7.918907e-02 +8.772333e-01 +7.608306e-02 +8.699316e-01 +4.226733e-01 +1.247194e-01 +8.097536e-01 +1.189882e-01
+1.665000e+01 +1.297576e+00 +1.101178e-01 +7.904931e-02 +8.784932e-01 +7.593910e-02 +8.720518e-01 +4.234215e-01 +1.246092e-01 +8.113312e-01 +1.187461e-01
+1.666667e+01 +1.301665e+00 +1.099339e-01 +7.891593e-02 +8.806302e-01 +7.579674e-02 +8.749446e-01 +4.244681e-01 +1.245425e-01 +8.141819e-01 +1.185147e-01
+1.668333e+01 +1.306434e+00 +1.097506e-01 +7.877868e-02 +8.838509e-01 +7.565333e-02 +8.782472e-01 +4.256733e-01 +1.244643e-01 +8.178091e-01 +1.183001e-01
+1.670000e+01 +1.306711e+00 +1.095642e-01 +7.864054e-02 +8.831193e-01 +7.551124e-02 +8.784179e-01 +4.256492e-01 +1.243334e-01 +8.181236e-01 +1.180542e-01
+1.671667e+01 +1.307674e+00 +1.093785e-01 +7.850675e-02 +8.821925e-01 +7.537123e-02 +8.791428e-01 +4.258384e-01 +1.242228e-01 +8.182057e-01 +1.178096e-01
+1.673333e+01 +1.309219e+00 +1.091936e-01 +7.836655e-02 +8.800713e-01 +7.522881e-02 +8.801930e-01 +4.261561e-01 +1.241056e-01 +8.162945e-01 +1.175785e-01
+1.675000e+01 +1.312046e+00 +1.090099e-01 +7.823272e-02 +8.769753e-01 +7.508869e-02 +8.817825e-01 +4.266811e-01 +1.240428e-01 +8.133941e-01 +1.173473e-01
+1.676667e+01 +1.313417e+00 +1.088253e-01 +7.810417e-02 +8.744505e-01 +7.495157e-02 +8.829892e-01 +4.270535e-01 +1.239857e-01 +8.116034e-01 +1.170748e-01
+1.678333e+01 +1.315078e+00 +1.086413e-01 +7.797306e-02 +8.714736e-01 +7.481479e-02 +8.845896e-01 +4.275792e-01 +1.239140e-01 +8.091854e-01 +1.167951e-01
+1.680000e+01 +1.310779e+00 +1.084532e-01 +7.784290e-02 +8.679495e-01 +7.467974e-02 +8.819936e-01 +4.264654e-01 +1.238067e-01 +8.055397e-01 +1.165042e-01
+1.681667e+01 +1.305613e+00 +1.082648e-01 +7.771635e-02 +8.635803e-01 +7.455394e-02 +8.791472e-01 +4.252513e-01 +1.236578e-01 +8.014117e-01 +1.162154e-01
+1.683333e+01 +1.299958e+00 +1.080762e-01 +7.759584e-02 +8.594689e-01 +7.442958e-02 +8.756511e-01 +4.237755e-01 +1.235161e-01 +7.980575e-01 +1.159364e-01
+1.685000e+01 +1.293102e+00 +1.078869e-01 +7.747112e-02 +8.601699e-01 +7.429925e-02 +8.716322e-01 +4.220917e-01 +1.233548e-01 +7.988546e-01 +1.156412e-01
+1.686667e+01 +1.286763e+00 +1.076986e-01 +7.733873e-02 +8.613025e-01 +7.416357e-02 +8.677941e-01 +4.204828e-01 +1.231830e-01 +7.988767e-01 +1.153511e-01
+1.688333e+01 +1.278406e+00 +1.075090e-01 +7.720399e-02 +8.597084e-01 +7.402784e-02 +8.625599e-01 +4.183237e-01 +1.229452e-01 +7.971210e-01 +1.150601e-01
+1.690000e+01 +1.271067e+00 +1.073205e-01 +7.706999e-02 +8.594072e-01 +7.389119e-02 +8.580096e-01 +4.164324e-01 +1.227275e-01 +7.964307e-01 +1.147704e-01
+1.691667e+01 +1.264627e+00 +1.071330e-01 +7.694289e-02 +8.598847e-01 +7.375545e-02 +8.537842e-01 +4.146666e-01 +1.225798e-01 +7.958183e-01 +1.144857e-01
+1.693333e+01 +1.257908e+00 +1.069451e-01 +7.680379e-02 +8.580542e-01 +7.361830e-02 +8.492536e-01 +4.127694e-01 +1.223711e-01 +7.926632e-01 +1.142257e-01
+1.695000e+01 +1.249123e+00 +1.067562e-01 +7.666110e-02 +8.558361e-01 +7.347985e-02 +8.435324e-01 +4.104119e-01 +1.221066e-01 +7.899861e-01 +1.139480e-01
+1.696667e+01 +1.240118e+00 +1.065674e-01 +7.651525e-02 +8.525137e-01 +7.334139e-02 +8.376964e-01 +4.080094e-01 +1.217960e-01 +7.868324e-01 +1.136602e-01
+1.698333e+01 +1.231288e+00 +1.063792e-01 +7.636904e-02 +8.480290e-01 +7.320340e-02 +8.319786e-01 +4.056550e-01 +1.214783e-01 +7.826699e-01 +1.133820e-01
+1.700000e+01 +1.222729e+00 +1.061910e-01 +7.622422e-02 +8.430678e-01 +7.306666e-02 +8.263513e-01 +4.033244e-01 +1.211642e-01 +7.780892e-01 +1.131021e-01
+1.701667e+01 +1.214205e+00 +1.060033e-01 +7.608007e-02 +8.381114e-01 +7.292977e-02 +8.207360e-01 +4.010002e-01 +1.208564e-01 +7.734023e-01 +1.128194e-01
+1.703333e+01 +1.205819e+00 +1.058159e-01 +7.593569e-02 +8.333494e-01 +7.279316e-02 +8.152372e-01 +3.987202e-01 +1.205430e-01 +7.689333e-01 +1.125383e-01
+1.705000e+01 +1.198702e+00 +1.056295e-01 +7.579144e-02 +8.284886e-01 +7.265746e-02 +8.104830e-01 +3.967205e-01 +1.202320e-01 +7.643094e-01 +1.122689e-01
+1.706667e+01 +1.190976e+00 +1.054430e-01 +7.564992e-02 +8.240473e-01 +7.252490e-02 +8.054723e-01 +3.946250e-01 +1.199226e-01 +7.599759e-01 +1.120069e-01
+1.708333e+01 +1.184726e+00 +1.052577e-01 +7.550706e-02 +8.205356e-01 +7.239295e-02 +8.012390e-01 +3.928242e-01 +1.196152e-01 +7.560773e-01 +1.117650e-01
+1.710000e+01 +1.179558e+00 +1.050734e-01 +7.536446e-02 +8.174583e-01 +7.225905e-02 +7.978570e-01 +3.913489e-01 +1.193168e-01 +7.527983e-01 +1.115178e-01
+1.711667e+01 +1.171928e+00 +1.048879e-01 +7.522288e-02 +8.136065e-01 +7.212431e-02 +7.929668e-01 +3.893021e-01 +1.190113e-01 +7.490487e-01 +1.112479e-01
+1.713333e+01 +1.164114e+00 +1.047026e-01 +7.508018e-02 +8.106214e-01 +7.198984e-02 +7.880281e-01 +3.872379e-01 +1.187065e-01 +7.460336e-01 +1.109752e-01
+1.715000e+01 +1.156592e+00 +1.045178e-01 +7.493852e-02 +8.067273e-01 +7.185567e-02 +7.832279e-01 +3.852269e-01 +1.184030e-01 +7.424039e-01 +1.107015e-01
+1.716667e+01 +1.151396e+00 +1.043347e-01 +7.480949e-02 +8.020938e-01 +7.172871e-02 +7.796617e-01 +3.836847e-01 +1.181855e-01 +7.382461e-01 +1.104351e-01
+1.718333e+01 +1.147653e+00 +1.041528e-01 +7.468462e-02 +7.974636e-01 +7.160435e-02 +7.769658e-01 +3.824742e-01 +1.179962e-01 +7.339618e-01 +1.101827e-01
+1.720000e+01 +1.145871e+00 +1.039725e-01 +7.454853e-02 +7.928562e-01 +7.147302e-02 +7.756636e-01 +3.817960e-01 +1.177529e-01 +7.299637e-01 +1.099356e-01
+1.721667e+01 +1.147040e+00 +1.037946e-01 +7.441211e-02 +7.885297e-01 +7.134405e-02 +7.764444e-01 +3.819150e-01 +1.174918e-01 +7.267346e-01 +1.097239e-01
+1.723333e+01 +1.155025e+00 +1.036218e-01 +7.427960e-02 +7.840380e-01 +7.122249e-02 +7.810741e-01 +3.835072e-01 +1.172779e-01 +7.229903e-01 +1.095956e-01
+1.725000e+01 +1.152229e+00 +1.034417e-01 +7.414874e-02 +7.799169e-01 +7.110190e-02 +7.793088e-01 +3.826658e-01 +1.170110e-01 +7.192610e-01 +1.094119e-01
+1.726667e+01 +1.149742e+00 +1.032622e-01 +7.401564e-02 +7.766276e-01 +7.098315e-02 +7.776968e-01 +3.818840e-01 +1.167222e-01 +7.160822e-01 +1.092582e-01
+1.728333e+01 +1.158261e+00 +1.030907e-01 +7.387666e-02 +7.740008e-01 +7.086164e-02 +7.826576e-01 +3.836130e-01 +1.164817e-01 +7.133416e-01 +1.091763e-01
+1.730000e+01 +1.170193e+00 +1.029220e-01 +7.374128e-02 +7.714522e-01 +7.074970e-02 +7.899235e-01 +3.862322e-01 +1.162334e-01 +7.107121e-01 +1.091847e-01
+1.731667e+01 +1.182191e+00 +1.027538e-01 +7.360377e-02 +7.702167e-01 +7.063630e-02 +7.968557e-01 +3.887357e-01 +1.160259e-01 +7.080842e-01 +1.092082e-01
+1.733333e+01 +1.190737e+00 +1.025836e-01 +7.346520e-02 +7.692011e-01 +7.051443e-02 +8.024133e-01 +3.907240e-01 +1.158205e-01 +7.065253e-01 +1.091372e-01
+1.735000e+01 +1.200424e+00 +1.024145e-01 +7.332782e-02 +7.693051e-01 +7.039095e-02 +8.089060e-01 +3.930771e-01 +1.156517e-01 +7.063681e-01 +1.090382e-01
+1.736667e+01 +1.204999e+00 +1.022423e-01 +7.318984e-02 +7.725847e-01 +7.026918e-02 +8.117835e-01 +3.940544e-01 +1.154727e-01 +7.077982e-01 +1.089507e-01
+1.738333e+01 +1.209691e+00 +1.020704e-01 +7.305288e-02 +7.772518e-01 +7.014768e-02 +8.150509e-01 +3.951827e-01 +1.153038e-01 +7.109865e-01 +1.088483e-01
+1.740000e+01 +1.213281e+00 +1.018981e-01 +7.291799e-02 +7.799708e-01 +7.002362e-02 +8.174797e-01 +3.959916e-01 +1.151658e-01 +7.121873e-01 +1.087185e-01
+1.741667e+01 +1.215072e+00 +1.017249e-01 +7.278323e-02 +7.842913e-01 +6.990411e-02 +8.190274e-01 +3.964637e-01 +1.149985e-01 +7.147461e-01 +1.085997e-01
+1.743333e+01 +1.222847e+00 +1.015558e-01 +7.264799e-02 +7.934503e-01 +6.979200e-02 +8.250185e-01 +3.986323e-01 +1.148254e-01 +7.216587e-01 +1.085493e-01
+1.745000e+01 +1.226915e+00 +1.013847e-01 +7.251535e-02 +8.009140e-01 +6.967249e-02 +8.282255e-01 +3.997449e-01 +1.146792e-01 +7.287033e-01 +1.084004e-01
+1.746667e+01 +1.227207e+00 +1.012114e-01 +7.238253e-02 +8.061092e-01 +6.956191e-02 +8.289537e-01 +3.999109e-01 +1.144498e-01 +7.329863e-01 +1.083156e-01
+1.748333e+01 +1.231959e+00 +1.010413e-01 +7.224779e-02 +8.112000e-01 +6.944753e-02 +8.321896e-01 +4.010339e-01 +1.142380e-01 +7.379717e-01 +1.082475e-01
+1.750000e+01 +1.235574e+00 +1.008707e-01 +7.211285e-02 +8.173669e-01 +6.933308e-02 +8.348719e-01 +4.019467e-01 +1.140215e-01 +7.437686e-01 +1.081769e-01
+1.751667e+01 +1.241321e+00 +1.007018e-01 +7.197741e-02 +8.254729e-01 +6.921983e-02 +8.386305e-01 +4.032701e-01 +1.138266e-01 +7.507121e-01 +1.081519e-01
+1.753333e+01 +1.246721e+00 +1.005329e-01 +7.184447e-02 +8.287198e-01 +6.909763e-02 +8.422102e-01 +4.045265e-01 +1.136927e-01 +7.536231e-01 +1.080346e-01
+1.755000e+01 +1.257184e+00 +1.003674e-01 +7.171189e-02 +8.322902e-01 +6.897233e-02 +8.491331e-01 +4.070575e-01 +1.135948e-01 +7.573789e-01 +1.079186e-01
+1.756667e+01 +1.265565e+00 +1.002010e-01 +7.158457e-02 +8.375922e-01 +6.885021e-02 +8.544113e-01 +4.089658e-01 +1.135667e-01 +7.610481e-01 +1.078120e-01
+1.758333e+01 +1.272260e+00 +1.000338e-01 +7.145176e-02 +8.401615e-01 +6.872447e-02 +8.590958e-01 +4.106496e-01 +1.134539e-01 +7.628774e-01 +1.077004e-01
+1.760000e+01 +1.272546e+00 +9.986308e-02 +7.131805e-02 +8.453028e-01 +6.860033e-02 +8.597684e-01 +4.108083e-01 +1.132756e-01 +7.672984e-01 +1.075686e-01
+1.761667e+01 +1.275528e+00 +9.969420e-02 +7.118547e-02 +8.537197e-01 +6.847879e-02 +8.620563e-01 +4.115790e-01 +1.131128e-01 +7.740823e-01 +1.074887e-01
+1.763333e+01 +1.278790e+00 +9.952575e-02 +7.105831e-02 +8.641978e-01 +6.835179e-02 +8.648152e-01 +4.125287e-01 +1.130054e-01 +7.834422e-01 +1.073416e-01
+1.765000e+01 +1.280881e+00 +9.935689e-02 +7.092901e-02 +8.762721e-01 +6.822693e-02 +8.665533e-01 +4.130890e-01 +1.128935e-01 +7.936035e-01 +1.072152e-01
+1.766667e+01 +1.280920e+00 +9.918714e-02 +7.080470e-02 +8.817242e-01 +6.810000e-02 +8.669969e-01 +4.131557e-01 +1.127746e-01 +7.987244e-01 +1.070391e-01
+1.768333e+01 +1.290277e+00 +9.902274e-02 +7.067888e-02 +8.840639e-01 +6.797361e-02 +8.730854e-01 +4.153634e-01 +1.126790e-01 +8.023949e-01 +1.068949e-01
+1.770000e+01 +1.301398e+00 +9.885956e-02 +7.055431e-02 +8.836417e-01 +6.784781e-02 +8.805567e-01 +4.180981e-01 +1.126017e-01 +8.030348e-01 +1.067558e-01
+1.771667e+01 +1.305825e+00 +9.869311e-02 +7.042252e-02 +8.844121e-01 +6.772606e-02 +8.837618e-01 +4.192204e-01 +1.124100e-01 +8.043172e-01 +1.066509e-01
+1.773333e+01 +1.314317e+00 +9.852903e-02 +7.029544e-02 +8.868885e-01 +6.760226e-02 +8.894865e-01 +4.212971e-01 +1.123354e-01 +8.072318e-01 +1.064983e-01
+1.775000e+01 +1.318219e+00 +9.836280e-02 +7.016525e-02 +8.902585e-01 +6.748315e-02 +8.920069e-01 +4.221587e-01 +1.122062e-01 +8.093901e-01 +1.064047e-01
+1.776667e+01 +1.319799e+00 +9.819565e-02 +7.003716e-02 +8.915584e-01 +6.736441e-02 +8.934008e-01 +4.225942e-01 +1.120545e-01 +8.114023e-01 +1.062528e-01
+1.778333e+01 +1.319690e+00 +9.802786e-02 +6.990885e-02 +8.919320e-01 +6.724401e-02 +8.937557e-01 +4.226322e-01 +1.118989e-01 +8.117287e-01 +1.060884e-01
+1.780000e+01 +1.317239e+00 +9.785906e-02 +6.978342e-02 +8.892239e-01 +6.712254e-02 +8.924653e-01 +4.220395e-01 +1.117558e-01 +8.089829e-01 +1.058901e-01
+1.781667e+01 +1.313491e+00 +9.768992e-02 +6.965803e-02 +8.864574e-01 +6.700272e-02 +8.904486e-01 +4.211732e-01 +1.115770e-01 +8.069617e-01 +1.056734e-01
+1.783333e+01 +1.307455e+00 +9.751975e-02 +6.953670e-02 +8.838162e-01 +6.688595e-02 +8.865368e-01 +4.195810e-01 +1.113975e-01 +8.056765e-01 +1.054482e-01
+1.785000e+01 +1.302907e+00 +9.735073e-02 +6.941476e-02 +8.815416e-01 +6.676430e-02 +8.832306e-01 +4.182190e-01 +1.112546e-01 +8.037197e-01 +1.052246e-01
+1.786667e+01 +1.298558e+00 +9.718210e-02 +6.929578e-02 +8.782546e-01 +6.664497e-02 +8.804425e-01 +4.170513e-01 +1.111248e-01 +8.008928e-01 +1.049901e-01
+1.788333e+01 +1.291857e+00 +9.701251e-02 +6.917353e-02 +8.747100e-01 +6.652302e-02 +8.760738e-01 +4.152818e-01 +1.109579e-01 +7.976563e-01 +1.047480e-01
+1.790000e+01 +1.286403e+00 +9.684386e-02 +6.904928e-02 +8.705735e-01 +6.640439e-02 +8.726473e-01 +4.138677e-01 +1.107583e-01 +7.938551e-01 +1.045375e-01
+1.791667e+01 +1.278217e+00 +9.667398e-02 +6.892256e-02 +8.663097e-01 +6.628493e-02 +8.673850e-01 +4.117542e-01 +1.105104e-01 +7.902692e-01 +1.043143e-01
+1.793333e+01 +1.269803e+00 +9.650424e-02 +6.879779e-02 +8.614681e-01 +6.616727e-02 +8.619786e-01 +4.095839e-01 +1.102572e-01 +7.860411e-01 +1.040902e-01
+1.795000e+01 +1.261025e+00 +9.633445e-02 +6.866992e-02 +8.581352e-01 +6.604746e-02 +8.563632e-01 +4.073277e-01 +1.099814e-01 +7.834159e-01 +1.038597e-01
+1.796667e+01 +1.252613e+00 +9.616506e-02 +6.854178e-02 +8.562389e-01 +6.592717e-02 +8.510441e-01 +4.051791e-01 +1.097061e-01 +7.821534e-01 +1.036213e-01
+1.798333e+01 +1.243662e+00 +9.599582e-02 +6.841416e-02 +8.535259e-01 +6.580905e-02 +8.451738e-01 +4.028272e-01 +1.094367e-01 +7.790557e-01 +1.034076e-01
+1.800000e+01 +1.235234e+00 +9.582701e-02 +6.828828e-02 +8.505398e-01 +6.569242e-02 +8.395591e-01 +4.005659e-01 +1.091766e-01 +7.757106e-01 +1.032042e-01
+1.801667e+01 +1.226887e+00 +9.565856e-02 +6.816194e-02 +8.483566e-01 +6.557739e-02 +8.339778e-01 +3.983178e-01 +1.089088e-01 +7.730697e-01 +1.030193e-01
+1.803333e+01 +1.218833e+00 +9.549061e-02 +6.803590e-02 +8.458909e-01 +6.545830e-02 +8.285913e-01 +3.961463e-01 +1.086648e-01 +7.701396e-01 +1.028069e-01
+1.805000e+01 +1.209935e+00 +9.532247e-02 +6.791085e-02 +8.427463e-01 +6.533794e-02 +8.227681e-01 +3.938101e-01 +1.084154e-01 +7.673559e-01 +1.025675e-01
+1.806667e+01 +1.201568e+00 +9.515469e-02 +6.778597e-02 +8.377973e-01 +6.521880e-02 +8.173028e-01 +3.916013e-01 +1.081477e-01 +7.629092e-01 +1.023318e-01
+1.808333e+01 +1.196528e+00 +9.498853e-02 +6.765949e-02 +8.329386e-01 +6.509811e-02 +8.139124e-01 +3.901551e-01 +1.078882e-01 +7.589186e-01 +1.020966e-01
+1.810000e+01 +1.193960e+00 +9.482382e-02 +6.753375e-02 +8.292399e-01 +6.497816e-02 +8.117177e-01 +3.891544e-01 +1.076628e-01 +7.550705e-01 +1.018866e-01
+1.811667e+01 +1.187540e+00 +9.465764e-02 +6.740817e-02 +8.244803e-01 +6.485763e-02 +8.074320e-01 +3.873823e-01 +1.074147e-01 +7.505612e-01 +1.016498e-01
+1.813333e+01 +1.183415e+00 +9.449270e-02 +6.728332e-02 +8.201563e-01 +6.473836e-02 +8.043461e-01 +3.860522e-01 +1.071763e-01 +7.460411e-01 +1.014320e-01
+1.815000e+01 +1.179095e+00 +9.432797e-02 +6.716147e-02 +8.157909e-01 +6.461962e-02 +8.015776e-01 +3.848410e-01 +1.069511e-01 +7.418912e-01 +1.011980e-01
+1.816667e+01 +1.176371e+00 +9.416424e-02 +6.703965e-02 +8.131588e-01 +6.450034e-02 +7.997773e-01 +3.839894e-01 +1.067342e-01 +7.388604e-01 +1.009730e-01
+1.818333e+01 +1.174586e+00 +9.400122e-02 +6.691665e-02 +8.106974e-01 +6.438085e-02 +7.983778e-01 +3.832871e-01 +1.065298e-01 +7.356511e-01 +1.007538e-01
+1.820000e+01 +1.169863e+00 +9.383713e-02 +6.679442e-02 +8.089311e-01 +6.426158e-02 +7.954077e-01 +3.820069e-01 +1.063106e-01 +7.333632e-01 +1.005196e-01
+1.821667e+01 +1.164591e+00 +9.367308e-02 +6.667300e-02 +8.086683e-01 +6.414295e-02 +7.924816e-01 +3.807440e-01 +1.060790e-01 +7.326668e-01 +1.002791e-01
+1.823333e+01 +1.161253e+00 +9.351019e-02 +6.655319e-02 +8.072364e-01 +6.402450e-02 +7.903141e-01 +3.797619e-01 +1.058767e-01 +7.306440e-01 +1.000510e-01
+1.825000e+01 +1.162108e+00 +9.334959e-02 +6.643504e-02 +8.070670e-01 +6.390826e-02 +7.911535e-01 +3.798933e-01 +1.056700e-01 +7.303733e-01 +9.985775e-02
+1.826667e+01 +1.168043e+00 +9.319181e-02 +6.631531e-02 +8.088566e-01 +6.379060e-02 +7.956066e-01 +3.813675e-01 +1.054794e-01 +7.324941e-01 +9.966679e-02
+1.828333e+01 +1.170669e+00 +9.303269e-02 +6.619551e-02 +8.072025e-01 +6.367456e-02 +7.976082e-01 +3.819413e-01 +1.052630e-01 +7.317288e-01 +9.947640e-02
+1.830000e+01 +1.168662e+00 +9.287161e-02 +6.607491e-02 +8.094591e-01 +6.355717e-02 +7.968549e-01 +3.814985e-01 +1.050493e-01 +7.343063e-01 +9.924410e-02
+1.831667e+01 +1.167673e+00 +9.271129e-02 +6.595467e-02 +8.117597e-01 +6.343975e-02 +7.970337e-01 +3.814023e-01 +1.048200e-01 +7.369255e-01 +9.902096e-02
+1.833333e+01 +1.175222e+00 +9.255546e-02 +6.583825e-02 +8.162124e-01 +6.332324e-02 +8.029436e-01 +3.834311e-01 +1.046506e-01 +7.426971e-01 +9.880269e-02
+1.835000e+01 +1.180831e+00 +9.239900e-02 +6.571860e-02 +8.184279e-01 +6.320637e-02 +8.072377e-01 +3.848706e-01 +1.044550e-01 +7.464068e-01 +9.858453e-02
+1.836667e+01 +1.185618e+00 +9.224245e-02 +6.559831e-02 +8.178754e-01 +6.308976e-02 +8.107162e-01 +3.860137e-01 +1.042606e-01 +7.473053e-01 +9.836680e-02
+1.838333e+01 +1.190049e+00 +9.208603e-02 +6.547893e-02 +8.144285e-01 +6.297379e-02 +8.133443e-01 +3.868457e-01 +1.040906e-01 +7.448472e-01 +9.816038e-02
+1.840000e+01 +1.196230e+00 +9.193074e-02 +6.536001e-02 +8.124778e-01 +6.286079e-02 +8.172585e-01 +3.881547e-01 +1.039322e-01 +7.429705e-01 +9.799176e-02
+1.841667e+01 +1.199759e+00 +9.177449e-02 +6.524304e-02 +8.134452e-01 +6.274769e-02 +8.193372e-01 +3.887895e-01 +1.037965e-01 +7.432655e-01 +9.781275e-02
+1.843333e+01 +1.206862e+00 +9.162025e-02 +6.512515e-02 +8.133396e-01 +6.263689e-02 +8.241102e-01 +3.904238e-01 +1.036480e-01 +7.433980e-01 +9.766029e-02
+1.845000e+01 +1.221361e+00 +9.146982e-02 +6.500802e-02 +8.130057e-01 +6.252599e-02 +8.336132e-01 +3.938142e-01 +1.035318e-01 +7.442896e-01 +9.752635e-02
+1.846667e+01 +1.227152e+00 +9.131562e-02 +6.488735e-02 +8.128606e-01 +6.241407e-02 +8.376725e-01 +3.952012e-01 +1.033348e-01 +7.449456e-01 +9.738735e-02
+1.848333e+01 +1.232570e+00 +9.116152e-02 +6.476711e-02 +8.130324e-01 +6.230258e-02 +8.411056e-01 +3.963577e-01 +1.031519e-01 +7.444704e-01 +9.727735e-02
+1.850000e+01 +1.236948e+00 +9.100724e-02 +6.464805e-02 +8.158516e-01 +6.219596e-02 +8.436271e-01 +3.971787e-01 +1.029808e-01 +7.463662e-01 +9.719139e-02
+1.851667e+01 +1.240641e+00 +9.085292e-02 +6.452974e-02 +8.182398e-01 +6.208731e-02 +8.458645e-01 +3.978947e-01 +1.028299e-01 +7.476753e-01 +9.708634e-02
+1.853333e+01 +1.244559e+00 +9.069895e-02 +6.441079e-02 +8.236249e-01 +6.197937e-02 +8.487038e-01 +3.988331e-01 +1.026663e-01 +7.521730e-01 +9.698397e-02
+1.855000e+01 +1.244020e+00 +9.054322e-02 +6.429471e-02 +8.380657e-01 +6.188265e-02 +8.487418e-01 +3.987344e-01 +1.024934e-01 +7.643908e-01 +9.692596e-02
+1.856667e+01 +1.243463e+00 +9.038776e-02 +6.417645e-02 +8.491217e-01 +6.177616e-02 +8.485546e-01 +3.985516e-01 +1.023315e-01 +7.734234e-01 +9.682562e-02
+1.858333e+01 +1.242159e+00 +9.023222e-02 +6.406136e-02 +8.585298e-01 +6.166430e-02 +8.478790e-01 +3.981861e-01 +1.022081e-01 +7.815326e-01 +9.666909e-02
+1.860000e+01 +1.242336e+00 +9.007759e-02 +6.395030e-02 +8.674053e-01 +6.155133e-02 +8.483195e-01 +3.982314e-01 +1.021241e-01 +7.893548e-01 +9.649029e-02
+1.861667e+01 +1.251520e+00 +8.992708e-02 +6.384296e-02 +8.708911e-01 +6.143778e-02 +8.540176e-01 +4.002142e-01 +1.021154e-01 +7.924353e-01 +9.632483e-02
+1.863333e+01 +1.256224e+00 +8.977495e-02 +6.374329e-02 +8.749324e-01 +6.132593e-02 +8.569245e-01 +4.011727e-01 +1.021460e-01 +7.958071e-01 +9.613091e-02
+1.865000e+01 +1.261161e+00 +8.962306e-02 +6.363744e-02 +8.771600e-01 +6.121477e-02 +8.609458e-01 +4.025389e-01 +1.020630e-01 +8.001595e-01 +9.593011e-02
+1.866667e+01 +1.269056e+00 +8.947273e-02 +6.352882e-02 +8.775380e-01 +6.110269e-02 +8.669386e-01 +4.046354e-01 +1.019983e-01 +8.014482e-01 +9.573816e-02
+1.868333e+01 +1.275809e+00 +8.932219e-02 +6.341648e-02 +8.787022e-01 +6.098996e-02 +8.718281e-01 +4.063299e-01 +1.018960e-01 +8.030785e-01 +9.556917e-02
+1.870000e+01 +1.280651e+00 +8.917112e-02 +6.330334e-02 +8.799393e-01 +6.087824e-02 +8.753432e-01 +4.075203e-01 +1.017559e-01 +8.050929e-01 +9.541481e-02
+1.871667e+01 +1.285680e+00 +8.902037e-02 +6.318779e-02 +8.808328e-01 +6.076651e-02 +8.790651e-01 +4.087869e-01 +1.016020e-01 +8.068568e-01 +9.525933e-02
+1.873333e+01 +1.292910e+00 +8.887068e-02 +6.307842e-02 +8.840382e-01 +6.065521e-02 +8.838941e-01 +4.104578e-01 +1.015012e-01 +8.112315e-01 +9.509818e-02
+1.875000e+01 +1.291983e+00 +8.871808e-02 +6.296768e-02 +8.855449e-01 +6.054426e-02 +8.831725e-01 +4.100908e-01 +1.013731e-01 +8.125597e-01 +9.493201e-02
+1.876667e+01 +1.294052e+00 +8.856692e-02 +6.285627e-02 +8.852372e-01 +6.043333e-02 +8.841831e-01 +4.103585e-01 +1.012636e-01 +8.119574e-01 +9.477757e-02
+1.878333e+01 +1.293115e+00 +8.841480e-02 +6.274775e-02 +8.837805e-01 +6.032336e-02 +8.837506e-01 +4.100930e-01 +1.011431e-01 +8.110691e-01 +9.459161e-02
+1.880000e+01 +1.290699e+00 +8.826235e-02 +6.264002e-02 +8.823759e-01 +6.021540e-02 +8.822896e-01 +4.094469e-01 +1.010010e-01 +8.100551e-01 +9.442280e-02
+1.881667e+01 +1.287837e+00 +8.811000e-02 +6.253066e-02 +8.799457e-01 +6.010741e-02 +8.803332e-01 +4.086165e-01 +1.008566e-01 +8.074910e-01 +9.426032e-02
+1.883333e+01 +1.283966e+00 +8.795750e-02 +6.242324e-02 +8.757492e-01 +6.000314e-02 +8.778757e-01 +4.075994e-01 +1.006919e-01 +8.035443e-01 +9.410684e-02
+1.885000e+01 +1.277492e+00 +8.780422e-02 +6.231862e-02 +8.705414e-01 +5.990114e-02 +8.739881e-01 +4.060536e-01 +1.005175e-01 +7.987257e-01 +9.392554e-02
+1.886667e+01 +1.273154e+00 +8.765197e-02 +6.221089e-02 +8.655404e-01 +5.979521e-02 +8.716153e-01 +4.050575e-01 +1.003471e-01 +7.939375e-01 +9.373185e-02
+1.888333e+01 +1.266151e+00 +8.749895e-02 +6.210072e-02 +8.607411e-01 +5.968831e-02 +8.673790e-01 +4.033770e-01 +1.001441e-01 +7.892221e-01 +9.352661e-02
+1.890000e+01 +1.259185e+00 +8.734625e-02 +6.198888e-02 +8.558897e-01 +5.958130e-02 +8.630385e-01 +4.016594e-01 +9.991867e-02 +7.846017e-01 +9.333142e-02
+1.891667e+01 +1.251085e+00 +8.719331e-02 +6.187562e-02 +8.508347e-01 +5.947370e-02 +8.577214e-01 +3.995795e-01 +9.968382e-02 +7.797928e-01 +9.313044e-02
+1.893333e+01 +1.243115e+00 +8.704059e-02 +6.176981e-02 +8.463636e-01 +5.937690e-02 +8.522801e-01 +3.974478e-01 +9.945171e-02 +7.754960e-01 +9.298914e-02
+1.895000e+01 +1.234426e+00 +8.688789e-02 +6.166741e-02 +8.419587e-01 +5.928250e-02 +8.465028e-01 +3.951944e-01 +9.923362e-02 +7.712018e-01 +9.284770e-02
+1.896667e+01 +1.225779e+00 +8.673541e-02 +6.158394e-02 +8.370199e-01 +5.920347e-02 +8.407975e-01 +3.929638e-01 +9.907138e-02 +7.665907e-01 +9.275843e-02
+1.898333e+01 +1.217157e+00 +8.658312e-02 +6.149946e-02 +8.322584e-01 +5.912148e-02 +8.350369e-01 +3.907093e-01 +9.891965e-02 +7.619621e-01 +9.264501e-02
+1.900000e+01 +1.208705e+00 +8.643131e-02 +6.141540e-02 +8.276400e-01 +5.903984e-02 +8.295359e-01 +3.885565e-01 +9.876919e-02 +7.576085e-01 +9.253374e-02
+1.901667e+01 +1.201078e+00 +8.628002e-02 +6.132329e-02 +8.233760e-01 +5.895267e-02 +8.245676e-01 +3.865936e-01 +9.859805e-02 +7.538965e-01 +9.240135e-02
+1.903333e+01 +1.192405e+00 +8.612852e-02 +6.122765e-02 +8.187842e-01 +5.886025e-02 +8.188414e-01 +3.843534e-01 +9.841896e-02 +7.495703e-01 +9.224245e-02
+1.905000e+01 +1.184242e+00 +8.597739e-02 +6.113428e-02 +8.140005e-01 +5.876821e-02 +8.133928e-01 +3.822095e-01 +9.826148e-02 +7.451585e-01 +9.207419e-02
+1.906667e+01 +1.176975e+00 +8.582676e-02 +6.103779e-02 +8.092648e-01 +5.867217e-02 +8.084973e-01 +3.802618e-01 +9.810682e-02 +7.408105e-01 +9.188547e-02
+1.908333e+01 +1.168908e+00 +8.567619e-02 +6.094831e-02 +8.050194e-01 +5.858404e-02 +8.032223e-01 +3.781840e-01 +9.796256e-02 +7.368736e-01 +9.173084e-02
+1.910000e+01 +1.161120e+00 +8.552591e-02 +6.085584e-02 +8.004636e-01 +5.849248e-02 +7.980125e-01 +3.761269e-01 +9.781648e-02 +7.325294e-01 +9.155858e-02
+1.911667e+01 +1.154080e+00 +8.537612e-02 +6.075529e-02 +7.958581e-01 +5.839242e-02 +7.932516e-01 +3.742303e-01 +9.765017e-02 +7.281309e-01 +9.135629e-02
+1.913333e+01 +1.149244e+00 +8.522732e-02 +6.065300e-02 +7.919532e-01 +5.829078e-02 +7.899109e-01 +3.728419e-01 +9.749192e-02 +7.243935e-01 +9.114830e-02
+1.915000e+01 +1.144071e+00 +8.507869e-02 +6.055014e-02 +7.876135e-01 +5.818998e-02 +7.865442e-01 +3.714467e-01 +9.732261e-02 +7.206899e-01 +9.094202e-02
+1.916667e+01 +1.137791e+00 +8.492989e-02 +6.044679e-02 +7.835984e-01 +5.808849e-02 +7.824100e-01 +3.697776e-01 +9.714597e-02 +7.170081e-01 +9.073543e-02
+1.918333e+01 +1.133357e+00 +8.478205e-02 +6.034048e-02 +7.806142e-01 +5.798435e-02 +7.796042e-01 +3.685874e-01 +9.695949e-02 +7.146175e-01 +9.052502e-02
+1.920000e+01 +1.130454e+00 +8.463497e-02 +6.023786e-02 +7.804370e-01 +5.788125e-02 +7.778984e-01 +3.677909e-01 +9.680609e-02 +7.143768e-01 +9.031347e-02
+1.921667e+01 +1.130579e+00 +8.448929e-02 +6.013710e-02 +7.817274e-01 +5.777738e-02 +7.773931e-01 +3.674258e-01 +9.670582e-02 +7.137456e-01 +9.011322e-02
+1.923333e+01 +1.126391e+00 +8.434219e-02 +6.003304e-02 +7.839649e-01 +5.767491e-02 +7.742413e-01 +3.661137e-01 +9.656410e-02 +7.136411e-01 +8.992873e-02
+1.925000e+01 +1.122209e+00 +8.419535e-02 +5.993049e-02 +7.887924e-01 +5.757594e-02 +7.712109e-01 +3.648461e-01 +9.643066e-02 +7.156076e-01 +8.976282e-02
+1.926667e+01 +1.121331e+00 +8.405004e-02 +5.982371e-02 +7.940558e-01 +5.747431e-02 +7.706763e-01 +3.644748e-01 +9.628647e-02 +7.185564e-01 +8.959994e-02
+1.928333e+01 +1.126350e+00 +8.390736e-02 +5.971412e-02 +7.980018e-01 +5.737261e-02 +7.741317e-01 +3.655405e-01 +9.612942e-02 +7.211845e-01 +8.946693e-02
+1.930000e+01 +1.126583e+00 +8.376298e-02 +5.960726e-02 +8.035773e-01 +5.726952e-02 +7.744436e-01 +3.654818e-01 +9.598340e-02 +7.259614e-01 +8.929340e-02
+1.931667e+01 +1.134290e+00 +8.362191e-02 +5.949881e-02 +8.058842e-01 +5.716676e-02 +7.797641e-01 +3.672280e-01 +9.584558e-02 +7.279044e-01 +8.915278e-02
+1.933333e+01 +1.139458e+00 +8.348006e-02 +5.939154e-02 +8.077170e-01 +5.706277e-02 +7.831391e-01 +3.682816e-01 +9.570394e-02 +7.305452e-01 +8.898532e-02
+1.935000e+01 +1.149564e+00 +8.334050e-02 +5.928569e-02 +8.129792e-01 +5.695982e-02 +7.895105e-01 +3.704182e-01 +9.559637e-02 +7.363985e-01 +8.883903e-02
+1.936667e+01 +1.159689e+00 +8.320124e-02 +5.917700e-02 +8.175657e-01 +5.685767e-02 +7.963477e-01 +3.727335e-01 +9.545305e-02 +7.412125e-01 +8.872311e-02
+1.938333e+01 +1.171934e+00 +8.306313e-02 +5.907109e-02 +8.206591e-01 +5.675593e-02 +8.041367e-01 +3.754016e-01 +9.535906e-02 +7.442197e-01 +8.860414e-02
+1.940000e+01 +1.186889e+00 +8.292638e-02 +5.896945e-02 +8.268455e-01 +5.665440e-02 +8.145678e-01 +3.790317e-01 +9.530977e-02 +7.514122e-01 +8.845230e-02
+1.941667e+01 +1.196664e+00 +8.278791e-02 +5.886981e-02 +8.298752e-01 +5.655247e-02 +8.212614e-01 +3.813306e-01 +9.526236e-02 +7.551033e-01 +8.828107e-02
+1.943333e+01 +1.206081e+00 +8.264957e-02 +5.877385e-02 +8.299973e-01 +5.644990e-02 +8.272572e-01 +3.833829e-01 +9.525679e-02 +7.547673e-01 +8.811442e-02
+1.945000e+01 +1.217248e+00 +8.251212e-02 +5.867943e-02 +8.325877e-01 +5.634710e-02 +8.340236e-01 +3.857146e-01 +9.529707e-02 +7.552940e-01 +8.796528e-02
+1.946667e+01 +1.224592e+00 +8.237353e-02 +5.858600e-02 +8.400738e-01 +5.624471e-02 +8.386180e-01 +3.872716e-01 +9.532265e-02 +7.613130e-01 +8.780704e-02
+1.948333e+01 +1.236256e+00 +8.223677e-02 +5.848612e-02 +8.492112e-01 +5.614204e-02 +8.460082e-01 +3.898365e-01 +9.531468e-02 +7.683427e-01 +8.770276e-02
+1.950000e+01 +1.250052e+00 +8.210097e-02 +5.839073e-02 +8.538360e-01 +5.604089e-02 +8.557242e-01 +3.932429e-01 +9.534703e-02 +7.726343e-01 +8.755466e-02
+1.951667e+01 +1.263022e+00 +8.196512e-02 +5.829941e-02 +8.588443e-01 +5.594030e-02 +8.646698e-01 +3.963809e-01 +9.540690e-02 +7.774333e-01 +8.739418e-02
+1.953333e+01 +1.277043e+00 +8.182987e-02 +5.820838e-02 +8.666288e-01 +5.583889e-02 +8.737871e-01 +3.995860e-01 +9.549551e-02 +7.832385e-01 +8.725687e-02
+1.955000e+01 +1.284518e+00 +8.169262e-02 +5.810767e-02 +8.753188e-01 +5.573719e-02 +8.789179e-01 +4.013628e-01 +9.546207e-02 +7.905006e-01 +8.714416e-02
+1.956667e+01 +1.288342e+00 +8.155431e-02 +5.800875e-02 +8.810385e-01 +5.563574e-02 +8.818571e-01 +4.023493e-01 +9.542601e-02 +7.953772e-01 +8.700109e-02
+1.958333e+01 +1.291782e+00 +8.141607e-02 +5.790662e-02 +8.844082e-01 +5.553750e-02 +8.842426e-01 +4.031334e-01 +9.534875e-02 +7.983492e-01 +8.688799e-02
+1.960000e+01 +1.294514e+00 +8.127778e-02 +5.780137e-02 +8.896298e-01 +5.544129e-02 +8.862908e-01 +4.037922e-01 +9.522653e-02 +8.025433e-01 +8.681084e-02
+1.961667e+01 +1.294409e+00 +8.113874e-02 +5.769638e-02 +8.926190e-01 +5.534365e-02 +8.868513e-01 +4.039131e-01 +9.508359e-02 +8.056892e-01 +8.669335e-02
+1.963333e+01 +1.300012e+00 +8.100173e-02 +5.759701e-02 +8.970508e-01 +5.524621e-02 +8.908003e-01 +4.052469e-01 +9.502588e-02 +8.102188e-01 +8.656353e-02
+1.965000e+01 +1.303258e+00 +8.086418e-02 +5.749775e-02 +9.032775e-01 +5.514928e-02 +8.932337e-01 +4.060358e-01 +9.496065e-02 +8.160865e-01 +8.643313e-02
+1.966667e+01 +1.306565e+00 +8.072678e-02 +5.739328e-02 +9.090381e-01 +5.505144e-02 +8.966043e-01 +4.071563e-01 +9.481340e-02 +8.230265e-01 +8.629917e-02
+1.968333e+01 +1.309819e+00 +8.058958e-02 +5.728860e-02 +9.141734e-01 +5.495225e-02 +8.996622e-01 +4.081635e-01 +9.465623e-02 +8.292054e-01 +8.616434e-02
+1.970000e+01 +1.314552e+00 +8.045302e-02 +5.718456e-02 +9.179807e-01 +5.485403e-02 +9.036786e-01 +4.095128e-01 +9.451079e-02 +8.337924e-01 +8.602842e-02
+1.971667e+01 +1.317188e+00 +8.031603e-02 +5.708166e-02 +9.188708e-01 +5.475634e-02 +9.062418e-01 +4.103411e-01 +9.435998e-02 +8.359905e-01 +8.587010e-02
+1.973333e+01 +1.313332e+00 +8.017731e-02 +5.698093e-02 +9.184069e-01 +5.466035e-02 +9.040333e-01 +4.094569e-01 +9.420434e-02 +8.363834e-01 +8.569907e-02
+1.975000e+01 +1.309956e+00 +8.003897e-02 +5.688404e-02 +9.178791e-01 +5.456793e-02 +9.019577e-01 +4.086169e-01 +9.407981e-02 +8.357719e-01 +8.554694e-02
+1.976667e+01 +1.305169e+00 +7.990038e-02 +5.678950e-02 +9.141082e-01 +5.447615e-02 +8.990363e-01 +4.074660e-01 +9.395919e-02 +8.321300e-01 +8.538404e-02
+1.978333e+01 +1.301749e+00 +7.976245e-02 +5.669245e-02 +9.116763e-01 +5.438397e-02 +8.971735e-01 +4.066948e-01 +9.381801e-02 +8.300985e-01 +8.522521e-02
+1.980000e+01 +1.296660e+00 +7.962424e-02 +5.659372e-02 +9.073407e-01 +5.428842e-02 +8.938555e-01 +4.054003e-01 +9.366144e-02 +8.266438e-01 +8.504647e-02
+1.981667e+01 +1.290967e+00 +7.948608e-02 +5.649184e-02 +9.024998e-01 +5.419097e-02 +8.902759e-01 +4.040090e-01 +9.347675e-02 +8.223894e-01 +8.486911e-02
+1.983333e+01 +1.285529e+00 +7.934822e-02 +5.639510e-02 +8.978974e-01 +5.409739e-02 +8.867833e-01 +4.026466e-01 +9.332489e-02 +8.183251e-01 +8.469424e-02
+1.985000e+01 +1.283797e+00 +7.921164e-02 +5.629787e-02 +8.933202e-01 +5.400208e-02 +8.856405e-01 +4.021199e-01 +9.319172e-02 +8.143070e-01 +8.451788e-02
+1.986667e+01 +1.277625e+00 +7.907399e-02 +5.620219e-02 +8.889019e-01 +5.390910e-02 +8.816471e-01 +4.005751e-01 +9.304192e-02 +8.104726e-01 +8.433816e-02
+1.988333e+01 +1.272444e+00 +7.893682e-02 +5.610294e-02 +8.840594e-01 +5.381259e-02 +8.782046e-01 +3.992236e-01 +9.287405e-02 +8.063996e-01 +8.415081e-02
+1.990000e+01 +1.268563e+00 +7.880014e-02 +5.600331e-02 +8.793828e-01 +5.371553e-02 +8.755254e-01 +3.981360e-01 +9.270352e-02 +8.028169e-01 +8.396184e-02
+1.991667e+01 +1.264268e+00 +7.866364e-02 +5.590567e-02 +8.756771e-01 +5.361919e-02 +8.726135e-01 +3.969678e-01 +9.255195e-02 +7.997040e-01 +8.377338e-02
+1.993333e+01 +1.257547e+00 +7.852667e-02 +5.580585e-02 +8.709751e-01 +5.352212e-02 +8.680871e-01 +3.952249e-01 +9.237039e-02 +7.954593e-01 +8.358675e-02
+1.995000e+01 +1.250360e+00 +7.838977e-02 +5.570537e-02 +8.663867e-01 +5.342500e-02 +8.632716e-01 +3.933766e-01 +9.217867e-02 +7.913593e-01 +8.340165e-02
+1.996667e+01 +1.246785e+00 +7.825398e-02 +5.560469e-02 +8.644980e-01 +5.332795e-02 +8.608955e-01 +3.923824e-01 +9.198914e-02 +7.903276e-01 +8.322891e-02
+1.998333e+01 +1.239885e+00 +7.811760e-02 +5.550341e-02 +8.609030e-01 +5.323166e-02 +8.564413e-01 +3.906605e-01 +9.178768e-02 +7.871195e-01 +8.305163e-02
+2.000000e+01 +1.231613e+00 +7.798106e-02 +5.540223e-02 +8.589758e-01 +5.313552e-02 +8.510945e-01 +3.886204e-01 +9.158198e-02 +7.852133e-01 +8.287249e-02
+2.001667e+01 +1.223373e+00 +7.784475e-02 +5.530215e-02 +8.570113e-01 +5.304263e-02 +8.457331e-01 +3.865742e-01 +9.136748e-02 +7.833452e-01 +8.271475e-02
+2.003333e+01 +1.214493e+00 +7.770845e-02 +5.520274e-02 +8.528731e-01 +5.294952e-02 +8.398092e-01 +3.843255e-01 +9.115402e-02 +7.795097e-01 +8.255088e-02
+2.005000e+01 +1.206245e+00 +7.757263e-02 +5.510704e-02 +8.481485e-01 +5.285869e-02 +8.344145e-01 +3.822682e-01 +9.095591e-02 +7.751142e-01 +8.239513e-02
+2.006667e+01 +1.197849e+00 +7.743685e-02 +5.501468e-02 +8.436302e-01 +5.276955e-02 +8.288373e-01 +3.801378e-01 +9.077087e-02 +7.711632e-01 +8.223475e-02
+2.008333e+01 +1.189864e+00 +7.730138e-02 +5.493024e-02 +8.391785e-01 +5.268552e-02 +8.234006e-01 +3.780552e-01 +9.062841e-02 +7.669843e-01 +8.208299e-02
+2.010000e+01 +1.181731e+00 +7.716611e-02 +5.484301e-02 +8.350521e-01 +5.259887e-02 +8.179128e-01 +3.759560e-01 +9.047849e-02 +7.630136e-01 +8.192058e-02
+2.011667e+01 +1.175358e+00 +7.703146e-02 +5.475424e-02 +8.317593e-01 +5.251002e-02 +8.135930e-01 +3.742606e-01 +9.033356e-02 +7.600458e-01 +8.174667e-02
+2.013333e+01 +1.169278e+00 +7.689712e-02 +5.466519e-02 +8.274068e-01 +5.242376e-02 +8.095201e-01 +3.726516e-01 +9.017358e-02 +7.565478e-01 +8.158820e-02
+2.015000e+01 +1.166103e+00 +7.676375e-02 +5.458030e-02 +8.233027e-01 +5.234105e-02 +8.073480e-01 +3.717050e-01 +9.003082e-02 +7.536993e-01 +8.144716e-02
+2.016667e+01 +1.163141e+00 +7.663064e-02 +5.449389e-02 +8.187823e-01 +5.225586e-02 +8.050120e-01 +3.707027e-01 +8.989593e-02 +7.497394e-01 +8.129654e-02
+2.018333e+01 +1.161684e+00 +7.649816e-02 +5.440311e-02 +8.149676e-01 +5.216621e-02 +8.038684e-01 +3.701170e-01 +8.974914e-02 +7.466125e-01 +8.113245e-02
+2.020000e+01 +1.158551e+00 +7.636547e-02 +5.431045e-02 +8.122018e-01 +5.207468e-02 +8.019078e-01 +3.692493e-01 +8.959493e-02 +7.443957e-01 +8.095485e-02
+2.021667e+01 +1.158681e+00 +7.623385e-02 +5.421637e-02 +8.091872e-01 +5.198249e-02 +8.022625e-01 +3.691881e-01 +8.944930e-02 +7.423866e-01 +8.077234e-02
+2.023333e+01 +1.161070e+00 +7.610307e-02 +5.412887e-02 +8.053828e-01 +5.189339e-02 +8.035743e-01 +3.694641e-01 +8.935776e-02 +7.393367e-01 +8.059537e-02
+2.025000e+01 +1.168872e+00 +7.597402e-02 +5.404250e-02 +8.029029e-01 +5.180362e-02 +8.084028e-01 +3.709710e-01 +8.929215e-02 +7.373817e-01 +8.042723e-02
+2.026667e+01 +1.166878e+00 +7.584253e-02 +5.395504e-02 +8.002566e-01 +5.171375e-02 +8.068084e-01 +3.702461e-01 +8.919686e-02 +7.345282e-01 +8.024863e-02
+2.028333e+01 +1.167200e+00 +7.571190e-02 +5.387114e-02 +7.971708e-01 +5.162533e-02 +8.066853e-01 +3.700344e-01 +8.914268e-02 +7.310375e-01 +8.007036e-02
+2.030000e+01 +1.168051e+00 +7.558164e-02 +5.378851e-02 +7.942479e-01 +5.153781e-02 +8.070437e-01 +3.699924e-01 +8.909685e-02 +7.277908e-01 +7.989521e-02
+2.031667e+01 +1.171042e+00 +7.545218e-02 +5.370628e-02 +7.927076e-01 +5.144928e-02 +8.088516e-01 +3.704571e-01 +8.907291e-02 +7.253541e-01 +7.971750e-02
+2.033333e+01 +1.176828e+00 +7.532373e-02 +5.362537e-02 +7.917017e-01 +5.136140e-02 +8.126806e-01 +3.716301e-01 +8.906903e-02 +7.237947e-01 +7.954057e-02
+2.035000e+01 +1.185422e+00 +7.519628e-02 +5.354642e-02 +7.917420e-01 +5.127336e-02 +8.180686e-01 +3.733524e-01 +8.910308e-02 +7.228006e-01 +7.936569e-02
+2.036667e+01 +1.194127e+00 +7.506911e-02 +5.346173e-02 +7.913543e-01 +5.118380e-02 +8.241887e-01 +3.753374e-01 +8.908966e-02 +7.219734e-01 +7.919382e-02
+2.038333e+01 +1.209166e+00 +7.494389e-02 +5.337547e-02 +7.916464e-01 +5.109281e-02 +8.343596e-01 +3.787440e-01 +8.908541e-02 +7.221518e-01 +7.903506e-02
+2.040000e+01 +1.223249e+00 +7.481871e-02 +5.329096e-02 +7.919435e-01 +5.100235e-02 +8.434879e-01 +3.818023e-01 +8.909374e-02 +7.221972e-01 +7.888174e-02
+2.041667e+01 +1.234625e+00 +7.469307e-02 +5.321033e-02 +7.923819e-01 +5.091407e-02 +8.509942e-01 +3.843058e-01 +8.911730e-02 +7.224463e-01 +7.872635e-02
+2.043333e+01 +1.243199e+00 +7.456692e-02 +5.312577e-02 +7.911818e-01 +5.082608e-02 +8.570942e-01 +3.863251e-01 +8.907960e-02 +7.218691e-01 +7.857869e-02
+2.045000e+01 +1.251044e+00 +7.444081e-02 +5.304255e-02 +7.897092e-01 +5.073913e-02 +8.629994e-01 +3.882809e-01 +8.904677e-02 +7.209929e-01 +7.842457e-02
+2.046667e+01 +1.256354e+00 +7.431428e-02 +5.295929e-02 +7.898059e-01 +5.065157e-02 +8.672386e-01 +3.896587e-01 +8.901749e-02 +7.211229e-01 +7.825633e-02
+2.048333e+01 +1.265489e+00 +7.418889e-02 +5.287502e-02 +7.888821e-01 +5.056306e-02 +8.737270e-01 +3.918211e-01 +8.899804e-02 +7.202240e-01 +7.809639e-02
+2.050000e+01 +1.273152e+00 +7.406336e-02 +5.279117e-02 +7.937618e-01 +5.047428e-02 +8.797411e-01 +3.938218e-01 +8.896726e-02 +7.247409e-01 +7.793335e-02
+2.051667e+01 +1.277978e+00 +7.393734e-02 +5.270377e-02 +7.969427e-01 +5.038525e-02 +8.838536e-01 +3.951610e-01 +8.886776e-02 +7.284135e-01 +7.778531e-02
+2.053333e+01 +1.288663e+00 +7.381291e-02 +5.261750e-02 +8.007264e-01 +5.029546e-02 +8.913897e-01 +3.976931e-01 +8.882326e-02 +7.322300e-01 +7.763636e-02
+2.055000e+01 +1.300465e+00 +7.368896e-02 +5.253150e-02 +8.114765e-01 +5.020492e-02 +8.995554e-01 +4.004483e-01 +8.879076e-02 +7.413200e-01 +7.750674e-02
+2.056667e+01 +1.310287e+00 +7.356477e-02 +5.244415e-02 +8.229880e-01 +5.011492e-02 +9.063795e-01 +4.027414e-01 +8.873599e-02 +7.506972e-01 +7.739582e-02
+2.058333e+01 +1.312385e+00 +7.343903e-02 +5.235625e-02 +8.357943e-01 +5.002522e-02 +9.080298e-01 +4.032340e-01 +8.866075e-02 +7.604707e-01 +7.728185e-02
+2.060000e+01 +1.315507e+00 +7.331370e-02 +5.226690e-02 +8.513118e-01 +4.993513e-02 +9.109208e-01 +4.041559e-01 +8.857041e-02 +7.737045e-01 +7.716376e-02
+2.061667e+01 +1.322566e+00 +7.318938e-02 +5.218015e-02 +8.634706e-01 +4.984486e-02 +9.158974e-01 +4.057952e-01 +8.854265e-02 +7.825265e-01 +7.704349e-02
+2.063333e+01 +1.329627e+00 +7.306527e-02 +5.209393e-02 +8.760813e-01 +4.975488e-02 +9.214589e-01 +4.076400e-01 +8.850708e-02 +7.933014e-01 +7.690994e-02
+2.065000e+01 +1.334187e+00 +7.294085e-02 +5.200461e-02 +8.876311e-01 +4.966497e-02 +9.248210e-01 +4.087231e-01 +8.843415e-02 +8.037593e-01 +7.678760e-02
+2.066667e+01 +1.334679e+00 +7.281577e-02 +5.191304e-02 +8.956025e-01 +4.957528e-02 +9.256774e-01 +4.089337e-01 +8.831760e-02 +8.123221e-01 +7.664999e-02
+2.068333e+01 +1.334148e+00 +7.269067e-02 +5.181917e-02 +9.028226e-01 +4.948730e-02 +9.255432e-01 +4.087965e-01 +8.817903e-02 +8.194292e-01 +7.653514e-02
+2.070000e+01 +1.335405e+00 +7.256613e-02 +5.172643e-02 +9.113996e-01 +4.939870e-02 +9.264699e-01 +4.090237e-01 +8.805515e-02 +8.282243e-01 +7.641757e-02
+2.071667e+01 +1.331464e+00 +7.244071e-02 +5.163324e-02 +9.175989e-01 +4.931079e-02 +9.240015e-01 +4.080684e-01 +8.791297e-02 +8.340947e-01 +7.629557e-02
+2.073333e+01 +1.329702e+00 +7.231595e-02 +5.154185e-02 +9.205537e-01 +4.922182e-02 +9.229605e-01 +4.076057e-01 +8.778664e-02 +8.376587e-01 +7.615786e-02
+2.075000e+01 +1.326803e+00 +7.219116e-02 +5.145283e-02 +9.227065e-01 +4.913327e-02 +9.212132e-01 +4.068946e-01 +8.767092e-02 +8.400771e-01 +7.601542e-02
+2.076667e+01 +1.326729e+00 +7.206713e-02 +5.136404e-02 +9.271457e-01 +4.904483e-02 +9.213212e-01 +4.068228e-01 +8.756686e-02 +8.443375e-01 +7.588104e-02
+2.078333e+01 +1.330280e+00 +7.194399e-02 +5.127850e-02 +9.303748e-01 +4.895821e-02 +9.235911e-01 +4.074948e-01 +8.748854e-02 +8.471546e-01 +7.576209e-02
+2.080000e+01 +1.328137e+00 +7.181994e-02 +5.119019e-02 +9.374178e-01 +4.887035e-02 +9.218577e-01 +4.067824e-01 +8.739652e-02 +8.524547e-01 +7.563934e-02
+2.081667e+01 +1.326060e+00 +7.169608e-02 +5.110280e-02 +9.485596e-01 +4.878228e-02 +9.200401e-01 +4.060360e-01 +8.733357e-02 +8.603840e-01 +7.551769e-02
+2.083333e+01 +1.324615e+00 +7.157255e-02 +5.101762e-02 +9.570478e-01 +4.869451e-02 +9.188776e-01 +4.055143e-01 +8.728585e-02 +8.668020e-01 +7.538604e-02
+2.085000e+01 +1.320724e+00 +7.144877e-02 +5.093109e-02 +9.631922e-01 +4.860703e-02 +9.166089e-01 +4.046107e-01 +8.718811e-02 +8.738412e-01 +7.523816e-02
+2.086667e+01 +1.312951e+00 +7.132441e-02 +5.084471e-02 +9.699858e-01 +4.852020e-02 +9.113844e-01 +4.026813e-01 +8.708192e-02 +8.803651e-01 +7.509740e-02
+2.088333e+01 +1.305477e+00 +7.120032e-02 +5.075729e-02 +9.724326e-01 +4.843352e-02 +9.062562e-01 +4.007819e-01 +8.696828e-02 +8.828071e-01 +7.495620e-02
+2.090000e+01 +1.298269e+00 +7.107651e-02 +5.067358e-02 +9.732248e-01 +4.834778e-02 +9.016099e-01 +3.990503e-01 +8.687761e-02 +8.842967e-01 +7.479450e-02
+2.091667e+01 +1.290098e+00 +7.095270e-02 +5.059112e-02 +9.715626e-01 +4.826335e-02 +8.963768e-01 +3.971129e-01 +8.678108e-02 +8.832472e-01 +7.462992e-02
+2.093333e+01 +1.282783e+00 +7.082927e-02 +5.050498e-02 +9.683010e-01 +4.817773e-02 +8.917393e-01 +3.953798e-01 +8.665287e-02 +8.805518e-01 +7.447021e-02
+2.095000e+01 +1.273344e+00 +7.070554e-02 +5.042162e-02 +9.649940e-01 +4.809417e-02 +8.854125e-01 +3.930553e-01 +8.652298e-02 +8.783210e-01 +7.430569e-02
+2.096667e+01 +1.264415e+00 +7.058211e-02 +5.033705e-02 +9.622714e-01 +4.801016e-02 +8.794167e-01 +3.908438e-01 +8.639079e-02 +8.754086e-01 +7.414254e-02
+2.098333e+01 +1.255843e+00 +7.045887e-02 +5.025647e-02 +9.595826e-01 +4.792916e-02 +8.734597e-01 +3.886374e-01 +8.626426e-02 +8.731223e-01 +7.398620e-02
+2.100000e+01 +1.247070e+00 +7.033584e-02 +5.017480e-02 +9.553917e-01 +4.784848e-02 +8.674618e-01 +3.864205e-01 +8.612048e-02 +8.697279e-01 +7.383273e-02
+2.101667e+01 +1.238828e+00 +7.021309e-02 +5.008950e-02 +9.503656e-01 +4.776653e-02 +8.616933e-01 +3.842786e-01 +8.595425e-02 +8.647181e-01 +7.368026e-02
+2.103333e+01 +1.230405e+00 +7.009053e-02 +5.000427e-02 +9.449784e-01 +4.768534e-02 +8.559009e-01 +3.821301e-01 +8.578288e-02 +8.593038e-01 +7.353102e-02
+2.105000e+01 +1.222243e+00 +6.996821e-02 +4.991937e-02 +9.396767e-01 +4.760382e-02 +8.502980e-01 +3.800450e-01 +8.561593e-02 +8.540427e-01 +7.338082e-02
+2.106667e+01 +1.213834e+00 +6.984608e-02 +4.983184e-02 +9.356383e-01 +4.752197e-02 +8.445557e-01 +3.779153e-01 +8.542708e-02 +8.493918e-01 +7.323497e-02
+2.108333e+01 +1.207181e+00 +6.972442e-02 +4.974370e-02 +9.327971e-01 +4.743856e-02 +8.399475e-01 +3.761655e-01 +8.525086e-02 +8.458242e-01 +7.308342e-02
+2.110000e+01 +1.200881e+00 +6.960301e-02 +4.965549e-02 +9.279247e-01 +4.735470e-02 +8.355123e-01 +3.744730e-01 +8.507223e-02 +8.407674e-01 +7.293357e-02
+2.111667e+01 +1.195353e+00 +6.948195e-02 +4.956752e-02 +9.229354e-01 +4.727043e-02 +8.315707e-01 +3.729488e-01 +8.490178e-02 +8.357228e-01 +7.278160e-02
+2.113333e+01 +1.191608e+00 +6.936139e-02 +4.947989e-02 +9.181603e-01 +4.718672e-02 +8.289069e-01 +3.718546e-01 +8.473789e-02 +8.309167e-01 +7.263312e-02
+2.115000e+01 +1.190222e+00 +6.924145e-02 +4.939233e-02 +9.149662e-01 +4.710347e-02 +8.275022e-01 +3.711858e-01 +8.458382e-02 +8.268818e-01 +7.249522e-02
+2.116667e+01 +1.191691e+00 +6.912223e-02 +4.930794e-02 +9.128449e-01 +4.702286e-02 +8.276200e-01 +3.710328e-01 +8.445769e-02 +8.231204e-01 +7.237626e-02
+2.118333e+01 +1.191271e+00 +6.900286e-02 +4.922031e-02 +9.095099e-01 +4.694099e-02 +8.272734e-01 +3.707254e-01 +8.429464e-02 +8.191246e-01 +7.225348e-02
+2.120000e+01 +1.187329e+00 +6.888308e-02 +4.913227e-02 +9.061441e-01 +4.685757e-02 +8.243653e-01 +3.695580e-01 +8.413079e-02 +8.152824e-01 +7.211815e-02
+2.121667e+01 +1.185030e+00 +6.876378e-02 +4.904399e-02 +9.025909e-01 +4.677556e-02 +8.227840e-01 +3.688377e-01 +8.395438e-02 +8.111235e-01 +7.199680e-02
+2.123333e+01 +1.182649e+00 +6.864468e-02 +4.895545e-02 +8.998306e-01 +4.669309e-02 +8.212721e-01 +3.681427e-01 +8.377696e-02 +8.077552e-01 +7.187260e-02
+2.125000e+01 +1.183712e+00 +6.852644e-02 +4.886769e-02 +8.972273e-01 +4.661128e-02 +8.220482e-01 +3.682205e-01 +8.360544e-02 +8.039543e-01 +7.175887e-02
+2.126667e+01 +1.180921e+00 +6.840768e-02 +4.878124e-02 +8.987152e-01 +4.653179e-02 +8.200707e-01 +3.673735e-01 +8.342648e-02 +8.036644e-01 +7.165657e-02
+2.128333e+01 +1.188281e+00 +6.829101e-02 +4.869482e-02 +9.008168e-01 +4.645200e-02 +8.249843e-01 +3.688510e-01 +8.326982e-02 +8.044424e-01 +7.157202e-02
+2.130000e+01 +1.202039e+00 +6.817580e-02 +4.860713e-02 +9.022442e-01 +4.637139e-02 +8.346157e-01 +3.719316e-01 +8.311750e-02 +8.059527e-01 +7.148878e-02
+2.131667e+01 +1.210823e+00 +6.805987e-02 +4.851941e-02 +9.008644e-01 +4.628916e-02 +8.409583e-01 +3.739177e-01 +8.297093e-02 +8.047490e-01 +7.138112e-02
+2.133333e+01 +1.219031e+00 +6.794407e-02 +4.843202e-02 +8.998095e-01 +4.620803e-02 +8.462737e-01 +3.755653e-01 +8.282697e-02 +8.029959e-01 +7.128907e-02
+2.135000e+01 +1.229967e+00 +6.782900e-02 +4.834482e-02 +8.991131e-01 +4.612753e-02 +8.533795e-01 +3.778247e-01 +8.269444e-02 +8.015691e-01 +7.120553e-02
+2.136667e+01 +1.238349e+00 +6.771369e-02 +4.825766e-02 +8.991308e-01 +4.604686e-02 +8.588956e-01 +3.795556e-01 +8.255839e-02 +8.009842e-01 +7.111830e-02
+2.138333e+01 +1.255115e+00 +6.760012e-02 +4.817117e-02 +9.023306e-01 +4.597049e-02 +8.694962e-01 +3.830104e-01 +8.242730e-02 +8.022682e-01 +7.108892e-02
+2.140000e+01 +1.270737e+00 +6.748659e-02 +4.808512e-02 +9.055408e-01 +4.589436e-02 +8.798463e-01 +3.863947e-01 +8.229867e-02 +8.038183e-01 +7.105770e-02
+2.141667e+01 +1.278020e+00 +6.737178e-02 +4.799854e-02 +9.088352e-01 +4.581539e-02 +8.848815e-01 +3.879930e-01 +8.216542e-02 +8.056411e-01 +7.099205e-02
+2.143333e+01 +1.282101e+00 +6.725659e-02 +4.791236e-02 +9.097927e-01 +4.573535e-02 +8.884839e-01 +3.891082e-01 +8.201397e-02 +8.070569e-01 +7.090126e-02
+2.145000e+01 +1.289027e+00 +6.714208e-02 +4.782621e-02 +9.146785e-01 +4.565548e-02 +8.945420e-01 +3.910535e-01 +8.186485e-02 +8.119153e-01 +7.080975e-02
+2.146667e+01 +1.296970e+00 +6.702791e-02 +4.774057e-02 +9.208113e-01 +4.557674e-02 +9.015971e-01 +3.933375e-01 +8.170727e-02 +8.171155e-01 +7.072527e-02
+2.148333e+01 +1.306532e+00 +6.691421e-02 +4.765524e-02 +9.232691e-01 +4.549789e-02 +9.092664e-01 +3.958330e-01 +8.154805e-02 +8.200545e-01 +7.064051e-02
+2.150000e+01 +1.313750e+00 +6.680032e-02 +4.756970e-02 +9.268614e-01 +4.541855e-02 +9.149577e-01 +3.976630e-01 +8.139788e-02 +8.230002e-01 +7.055034e-02
+2.151667e+01 +1.314911e+00 +6.668563e-02 +4.748438e-02 +9.299222e-01 +4.533926e-02 +9.162327e-01 +3.980036e-01 +8.123756e-02 +8.260421e-01 +7.044931e-02
+2.153333e+01 +1.319882e+00 +6.657174e-02 +4.739897e-02 +9.336058e-01 +4.525928e-02 +9.204943e-01 +3.993496e-01 +8.108758e-02 +8.306463e-01 +7.033831e-02
+2.155000e+01 +1.329895e+00 +6.645880e-02 +4.731502e-02 +9.360364e-01 +4.518158e-02 +9.276709e-01 +4.016749e-01 +8.095160e-02 +8.351898e-01 +7.024000e-02
+2.156667e+01 +1.339482e+00 +6.634601e-02 +4.723086e-02 +9.389435e-01 +4.510382e-02 +9.344304e-01 +4.038645e-01 +8.082590e-02 +8.382032e-01 +7.015005e-02
+2.158333e+01 +1.347229e+00 +6.623312e-02 +4.714672e-02 +9.418921e-01 +4.502756e-02 +9.400199e-01 +4.056606e-01 +8.067945e-02 +8.407295e-01 +7.007783e-02
+2.160000e+01 +1.353569e+00 +6.612020e-02 +4.706385e-02 +9.440470e-01 +4.495159e-02 +9.450710e-01 +4.072765e-01 +8.053501e-02 +8.443058e-01 +6.998639e-02
+2.161667e+01 +1.356819e+00 +6.600701e-02 +4.698107e-02 +9.456574e-01 +4.487655e-02 +9.478370e-01 +4.081227e-01 +8.037552e-02 +8.462300e-01 +6.990657e-02
+2.163333e+01 +1.362702e+00 +6.589438e-02 +4.689732e-02 +9.485865e-01 +4.480065e-02 +9.518671e-01 +4.093916e-01 +8.022147e-02 +8.492366e-01 +6.983399e-02
+2.165000e+01 +1.361846e+00 +6.578095e-02 +4.681406e-02 +9.493944e-01 +4.472421e-02 +9.515868e-01 +4.092074e-01 +8.005088e-02 +8.510563e-01 +6.974279e-02
+2.166667e+01 +1.363596e+00 +6.566809e-02 +4.673066e-02 +9.515366e-01 +4.464844e-02 +9.528238e-01 +4.095306e-01 +7.989095e-02 +8.530712e-01 +6.966491e-02
+2.168333e+01 +1.363422e+00 +6.555514e-02 +4.664712e-02 +9.563403e-01 +4.457278e-02 +9.524799e-01 +4.093185e-01 +7.973804e-02 +8.566454e-01 +6.958959e-02
+2.170000e+01 +1.365872e+00 +6.544273e-02 +4.656353e-02 +9.597303e-01 +4.449480e-02 +9.542965e-01 +4.098285e-01 +7.960255e-02 +8.603196e-01 +6.948970e-02
+2.171667e+01 +1.361956e+00 +6.532961e-02 +4.648046e-02 +9.594529e-01 +4.441812e-02 +9.517226e-01 +4.088610e-01 +7.944367e-02 +8.603220e-01 +6.939151e-02
+2.173333e+01 +1.356353e+00 +6.521644e-02 +4.639791e-02 +9.572797e-01 +4.434039e-02 +9.483630e-01 +4.076249e-01 +7.929236e-02 +8.587166e-01 +6.926944e-02
+2.175000e+01 +1.352935e+00 +6.510375e-02 +4.631531e-02 +9.545469e-01 +4.426230e-02 +9.464117e-01 +4.068580e-01 +7.914743e-02 +8.563014e-01 +6.914752e-02
+2.176667e+01 +1.348575e+00 +6.499113e-02 +4.623384e-02 +9.509762e-01 +4.418507e-02 +9.441932e-01 +4.059991e-01 +7.900004e-02 +8.533254e-01 +6.901682e-02
+2.178333e+01 +1.342166e+00 +6.487839e-02 +4.615252e-02 +9.495526e-01 +4.410847e-02 +9.405461e-01 +4.046581e-01 +7.883969e-02 +8.526374e-01 +6.888108e-02
+2.180000e+01 +1.336282e+00 +6.476592e-02 +4.607126e-02 +9.470897e-01 +4.403209e-02 +9.367915e-01 +4.032785e-01 +7.868372e-02 +8.503967e-01 +6.875445e-02
+2.181667e+01 +1.334570e+00 +6.465421e-02 +4.599103e-02 +9.482166e-01 +4.395640e-02 +9.359038e-01 +4.028565e-01 +7.855077e-02 +8.518256e-01 +6.862940e-02
+2.183333e+01 +1.331350e+00 +6.454249e-02 +4.591004e-02 +9.489896e-01 +4.388099e-02 +9.339053e-01 +4.020616e-01 +7.840093e-02 +8.524622e-01 +6.851342e-02
+2.185000e+01 +1.327773e+00 +6.443089e-02 +4.582881e-02 +9.512796e-01 +4.380554e-02 +9.319069e-01 +4.012644e-01 +7.824115e-02 +8.554489e-01 +6.839416e-02
+2.186667e+01 +1.322112e+00 +6.431920e-02 +4.574807e-02 +9.528914e-01 +4.373064e-02 +9.279181e-01 +3.998013e-01 +7.808552e-02 +8.569962e-01 +6.828106e-02
+2.188333e+01 +1.315582e+00 +6.420757e-02 +4.566808e-02 +9.521423e-01 +4.365639e-02 +9.233698e-01 +3.981489e-01 +7.792539e-02 +8.568291e-01 +6.816855e-02
+2.190000e+01 +1.308261e+00 +6.409601e-02 +4.558649e-02 +9.483148e-01 +4.357947e-02 +9.185474e-01 +3.964007e-01 +7.776125e-02 +8.531637e-01 +6.804222e-02
+2.191667e+01 +1.302705e+00 +6.398486e-02 +4.550534e-02 +9.432711e-01 +4.350308e-02 +9.151779e-01 +3.951328e-01 +7.759063e-02 +8.484016e-01 +6.792214e-02
+2.193333e+01 +1.295915e+00 +6.387376e-02 +4.542449e-02 +9.376249e-01 +4.342651e-02 +9.106935e-01 +3.934978e-01 +7.741986e-02 +8.434312e-01 +6.779452e-02
+2.195000e+01 +1.290256e+00 +6.376300e-02 +4.534351e-02 +9.325917e-01 +4.335049e-02 +9.066764e-01 +3.920167e-01 +7.725114e-02 +8.386411e-01 +6.767527e-02
+2.196667e+01 +1.282769e+00 +6.365217e-02 +4.526347e-02 +9.287861e-01 +4.327575e-02 +9.014197e-01 +3.901223e-01 +7.708161e-02 +8.350583e-01 +6.756043e-02
+2.198333e+01 +1.274897e+00 +6.354146e-02 +4.518409e-02 +9.256988e-01 +4.320149e-02 +8.959219e-01 +3.881448e-01 +7.691801e-02 +8.319513e-01 +6.744609e-02
+2.200000e+01 +1.266984e+00 +6.343091e-02 +4.510483e-02 +9.225481e-01 +4.312776e-02 +8.904953e-01 +3.861858e-01 +7.675010e-02 +8.289911e-01 +6.733399e-02
+2.201667e+01 +1.257777e+00 +6.332035e-02 +4.502473e-02 +9.197601e-01 +4.305228e-02 +8.842650e-01 +3.839568e-01 +7.657986e-02 +8.272994e-01 +6.720292e-02
+2.203333e+01 +1.249303e+00 +6.321008e-02 +4.494462e-02 +9.150868e-01 +4.297623e-02 +8.785399e-01 +3.818957e-01 +7.641281e-02 +8.233667e-01 +6.706833e-02
+2.205000e+01 +1.240490e+00 +6.309998e-02 +4.486483e-02 +9.104016e-01 +4.290064e-02 +8.725819e-01 +3.797625e-01 +7.624531e-02 +8.192040e-01 +6.693616e-02
+2.206667e+01 +1.232680e+00 +6.299021e-02 +4.478564e-02 +9.055860e-01 +4.282598e-02 +8.673107e-01 +3.778584e-01 +7.607906e-02 +8.146372e-01 +6.681135e-02
+2.208333e+01 +1.223868e+00 +6.288044e-02 +4.470721e-02 +9.016258e-01 +4.275164e-02 +8.614132e-01 +3.757400e-01 +7.591393e-02 +8.112371e-01 +6.667816e-02
+2.210000e+01 +1.216374e+00 +6.277103e-02 +4.462847e-02 +8.979049e-01 +4.267698e-02 +8.559963e-01 +3.737799e-01 +7.574994e-02 +8.075046e-01 +6.654503e-02
+2.211667e+01 +1.207963e+00 +6.266167e-02 +4.454978e-02 +8.931879e-01 +4.260175e-02 +8.502265e-01 +3.717037e-01 +7.558641e-02 +8.033064e-01 +6.640518e-02
+2.213333e+01 +1.202930e+00 +6.255291e-02 +4.447324e-02 +8.887602e-01 +4.252800e-02 +8.466897e-01 +3.703532e-01 +7.544238e-02 +8.000857e-01 +6.626558e-02
+2.215000e+01 +1.197475e+00 +6.244428e-02 +4.439903e-02 +8.835846e-01 +4.245573e-02 +8.427631e-01 +3.688770e-01 +7.531319e-02 +7.958199e-01 +6.612861e-02
+2.216667e+01 +1.191780e+00 +6.233580e-02 +4.432190e-02 +8.785267e-01 +4.238143e-02 +8.386975e-01 +3.673563e-01 +7.516668e-02 +7.913804e-01 +6.598889e-02
+2.218333e+01 +1.186023e+00 +6.222748e-02 +4.424319e-02 +8.756392e-01 +4.230657e-02 +8.347326e-01 +3.658692e-01 +7.500888e-02 +7.884648e-01 +6.585142e-02
+2.220000e+01 +1.182727e+00 +6.211968e-02 +4.416459e-02 +8.741337e-01 +4.223103e-02 +8.326256e-01 +3.649885e-01 +7.485652e-02 +7.872228e-01 +6.571103e-02
+2.221667e+01 +1.182609e+00 +6.201248e-02 +4.408664e-02 +8.717474e-01 +4.215581e-02 +8.323959e-01 +3.647222e-01 +7.471586e-02 +7.854880e-01 +6.557209e-02
+2.223333e+01 +1.182650e+00 +6.190548e-02 +4.400915e-02 +8.692646e-01 +4.208081e-02 +8.320033e-01 +3.644056e-01 +7.458243e-02 +7.831766e-01 +6.543533e-02
+2.225000e+01 +1.182422e+00 +6.179864e-02 +4.393231e-02 +8.672523e-01 +4.200606e-02 +8.314575e-01 +3.640417e-01 +7.445591e-02 +7.811792e-01 +6.529855e-02
+2.226667e+01 +1.180407e+00 +6.169174e-02 +4.385618e-02 +8.660800e-01 +4.193181e-02 +8.302071e-01 +3.634507e-01 +7.432561e-02 +7.807664e-01 +6.515852e-02
+2.228333e+01 +1.178718e+00 +6.158506e-02 +4.377939e-02 +8.663741e-01 +4.185741e-02 +8.293080e-01 +3.629751e-01 +7.419521e-02 +7.807290e-01 +6.502162e-02
+2.230000e+01 +1.178330e+00 +6.147873e-02 +4.370448e-02 +8.670888e-01 +4.178392e-02 +8.294364e-01 +3.628364e-01 +7.408282e-02 +7.810779e-01 +6.488296e-02
+2.231667e+01 +1.185267e+00 +6.137362e-02 +4.363349e-02 +8.687504e-01 +4.171156e-02 +8.339891e-01 +3.641457e-01 +7.402443e-02 +7.819558e-01 +6.474559e-02
+2.233333e+01 +1.192812e+00 +6.126878e-02 +4.356365e-02 +8.731495e-01 +4.163957e-02 +8.389902e-01 +3.656095e-01 +7.397960e-02 +7.853145e-01 +6.460878e-02
+2.235000e+01 +1.208656e+00 +6.116531e-02 +4.349464e-02 +8.747148e-01 +4.156699e-02 +8.490261e-01 +3.687285e-01 +7.396641e-02 +7.858008e-01 +6.447881e-02
+2.236667e+01 +1.219770e+00 +6.106139e-02 +4.342110e-02 +8.757085e-01 +4.149338e-02 +8.559686e-01 +3.708518e-01 +7.391011e-02 +7.855184e-01 +6.435756e-02
+2.238333e+01 +1.229557e+00 +6.095749e-02 +4.334607e-02 +8.795235e-01 +4.141951e-02 +8.621661e-01 +3.727396e-01 +7.383489e-02 +7.885213e-01 +6.424232e-02
+2.240000e+01 +1.238366e+00 +6.085363e-02 +4.327141e-02 +8.852088e-01 +4.134669e-02 +8.685267e-01 +3.746880e-01 +7.375915e-02 +7.933484e-01 +6.412704e-02
+2.241667e+01 +1.244348e+00 +6.074958e-02 +4.319574e-02 +8.869850e-01 +4.127418e-02 +8.727555e-01 +3.759449e-01 +7.366200e-02 +7.948083e-01 +6.401742e-02
+2.243333e+01 +1.251252e+00 +6.064583e-02 +4.312376e-02 +8.904046e-01 +4.120314e-02 +8.781458e-01 +3.775845e-01 +7.360261e-02 +7.979882e-01 +6.389433e-02
+2.245000e+01 +1.259508e+00 +6.054244e-02 +4.305269e-02 +8.910826e-01 +4.113132e-02 +8.839496e-01 +3.793628e-01 +7.355518e-02 +7.993041e-01 +6.376452e-02
+2.246667e+01 +1.267407e+00 +6.043919e-02 +4.298091e-02 +8.908423e-01 +4.105900e-02 +8.895745e-01 +3.810868e-01 +7.350234e-02 +7.992128e-01 +6.363690e-02
+2.248333e+01 +1.274837e+00 +6.033605e-02 +4.290662e-02 +8.936946e-01 +4.098650e-02 +8.952380e-01 +3.828265e-01 +7.342229e-02 +8.016643e-01 +6.351887e-02
+2.250000e+01 +1.287364e+00 +6.023373e-02 +4.283207e-02 +8.929905e-01 +4.091360e-02 +9.035396e-01 +3.854301e-01 +7.335224e-02 +8.005321e-01 +6.341175e-02
+2.251667e+01 +1.299549e+00 +6.013155e-02 +4.275880e-02 +8.910179e-01 +4.084089e-02 +9.119691e-01 +3.880829e-01 +7.329212e-02 +7.989145e-01 +6.329596e-02
+2.253333e+01 +1.314325e+00 +6.002985e-02 +4.268655e-02 +8.891000e-01 +4.076846e-02 +9.220644e-01 +3.912837e-01 +7.325273e-02 +7.966722e-01 +6.318216e-02
+2.255000e+01 +1.324929e+00 +5.992785e-02 +4.261841e-02 +8.902076e-01 +4.069742e-02 +9.292321e-01 +3.935382e-01 +7.324774e-02 +7.970160e-01 +6.305759e-02
+2.256667e+01 +1.329559e+00 +5.982530e-02 +4.255371e-02 +8.917260e-01 +4.062866e-02 +9.327581e-01 +3.946040e-01 +7.324342e-02 +7.989423e-01 +6.292736e-02
+2.258333e+01 +1.335667e+00 +5.972309e-02 +4.248987e-02 +8.893518e-01 +4.056112e-02 +9.372968e-01 +3.959998e-01 +7.324579e-02 +7.969249e-01 +6.280037e-02
+2.260000e+01 +1.341331e+00 +5.962099e-02 +4.242689e-02 +8.859661e-01 +4.049454e-02 +9.414441e-01 +3.972663e-01 +7.325021e-02 +7.942331e-01 +6.267254e-02
+2.261667e+01 +1.345547e+00 +5.951889e-02 +4.235954e-02 +8.825366e-01 +4.042622e-02 +9.446439e-01 +3.982219e-01 +7.320531e-02 +7.914892e-01 +6.255454e-02
+2.263333e+01 +1.346904e+00 +5.941661e-02 +4.228828e-02 +8.794776e-01 +4.035677e-02 +9.460564e-01 +3.985887e-01 +7.310390e-02 +7.896062e-01 +6.244631e-02
+2.265000e+01 +1.347936e+00 +5.931447e-02 +4.221506e-02 +8.757799e-01 +4.028585e-02 +9.473676e-01 +3.989224e-01 +7.299428e-02 +7.866535e-01 +6.233028e-02
+2.266667e+01 +1.349980e+00 +5.921262e-02 +4.214407e-02 +8.713253e-01 +4.021683e-02 +9.490797e-01 +3.993840e-01 +7.289850e-02 +7.826045e-01 +6.222250e-02
+2.268333e+01 +1.351281e+00 +5.911081e-02 +4.207303e-02 +8.676303e-01 +4.014798e-02 +9.502385e-01 +3.996564e-01 +7.279085e-02 +7.800302e-01 +6.211540e-02
+2.270000e+01 +1.357772e+00 +5.900974e-02 +4.200333e-02 +8.661491e-01 +4.007902e-02 +9.547766e-01 +4.010295e-01 +7.271150e-02 +7.783919e-01 +6.201362e-02
+2.271667e+01 +1.360419e+00 +5.890844e-02 +4.193178e-02 +8.638409e-01 +4.000935e-02 +9.570039e-01 +4.016528e-01 +7.260942e-02 +7.758864e-01 +6.190853e-02
+2.273333e+01 +1.361195e+00 +5.880711e-02 +4.185887e-02 +8.619417e-01 +3.993903e-02 +9.581377e-01 +4.019190e-01 +7.248999e-02 +7.739300e-01 +6.180042e-02
+2.275000e+01 +1.358747e+00 +5.870561e-02 +4.178601e-02 +8.599953e-01 +3.986820e-02 +9.568713e-01 +4.014012e-01 +7.237634e-02 +7.724695e-01 +6.167620e-02
+2.276667e+01 +1.354391e+00 +5.860407e-02 +4.171540e-02 +8.561574e-01 +3.979878e-02 +9.541031e-01 +4.003919e-01 +7.227764e-02 +7.692648e-01 +6.154716e-02
+2.278333e+01 +1.350839e+00 +5.850277e-02 +4.164495e-02 +8.524197e-01 +3.972998e-02 +9.520349e-01 +3.996030e-01 +7.216886e-02 +7.665448e-01 +6.142227e-02
+2.280000e+01 +1.346795e+00 +5.840161e-02 +4.157220e-02 +8.496868e-01 +3.965964e-02 +9.498168e-01 +3.987673e-01 +7.204564e-02 +7.639575e-01 +6.129531e-02
+2.281667e+01 +1.342297e+00 +5.830057e-02 +4.149906e-02 +8.465198e-01 +3.958948e-02 +9.473001e-01 +3.978315e-01 +7.191548e-02 +7.612093e-01 +6.116671e-02
+2.283333e+01 +1.338399e+00 +5.819975e-02 +4.142611e-02 +8.429869e-01 +3.951926e-02 +9.448928e-01 +3.969286e-01 +7.178696e-02 +7.581497e-01 +6.104026e-02
+2.285000e+01 +1.333410e+00 +5.809900e-02 +4.135296e-02 +8.392948e-01 +3.944903e-02 +9.416593e-01 +3.957560e-01 +7.165427e-02 +7.547359e-01 +6.091481e-02
+2.286667e+01 +1.330241e+00 +5.799857e-02 +4.127967e-02 +8.367468e-01 +3.937884e-02 +9.395175e-01 +3.949299e-01 +7.151930e-02 +7.529441e-01 +6.079341e-02
+2.288333e+01 +1.321373e+00 +5.789773e-02 +4.120586e-02 +8.339748e-01 +3.930916e-02 +9.334919e-01 +3.928432e-01 +7.136692e-02 +7.507534e-01 +6.067306e-02
+2.290000e+01 +1.313010e+00 +5.779713e-02 +4.113234e-02 +8.294827e-01 +3.923987e-02 +9.279026e-01 +3.908994e-01 +7.121188e-02 +7.466060e-01 +6.055648e-02
+2.291667e+01 +1.303566e+00 +5.769655e-02 +4.105997e-02 +8.246465e-01 +3.917114e-02 +9.215961e-01 +3.887165e-01 +7.105821e-02 +7.420943e-01 +6.043666e-02
+2.293333e+01 +1.294227e+00 +5.759617e-02 +4.098665e-02 +8.198444e-01 +3.910156e-02 +9.152981e-01 +3.865365e-01 +7.090287e-02 +7.376499e-01 +6.031135e-02
+2.295000e+01 +1.285248e+00 +5.749601e-02 +4.091391e-02 +8.150629e-01 +3.903253e-02 +9.092384e-01 +3.844355e-01 +7.074929e-02 +7.332339e-01 +6.018886e-02
+2.296667e+01 +1.276610e+00 +5.739606e-02 +4.084122e-02 +8.111083e-01 +3.896350e-02 +9.033268e-01 +3.823828e-01 +7.059765e-02 +7.294794e-01 +6.006738e-02
+2.298333e+01 +1.267708e+00 +5.729621e-02 +4.076881e-02 +8.068637e-01 +3.889467e-02 +8.972524e-01 +3.802688e-01 +7.044399e-02 +7.259544e-01 +5.994313e-02
+2.300000e+01 +1.259382e+00 +5.719656e-02 +4.069693e-02 +8.022909e-01 +3.882635e-02 +8.914741e-01 +3.782452e-01 +7.029328e-02 +7.221391e-01 +5.982007e-02
+2.301667e+01 +1.251232e+00 +5.709710e-02 +4.062606e-02 +7.980489e-01 +3.875920e-02 +8.858900e-01 +3.762839e-01 +7.014622e-02 +7.186998e-01 +5.970176e-02
+2.303333e+01 +1.242724e+00 +5.699780e-02 +4.055549e-02 +7.937370e-01 +3.869276e-02 +8.800080e-01 +3.742339e-01 +6.999710e-02 +7.147927e-01 +5.958921e-02
+2.305000e+01 +1.234596e+00 +5.689866e-02 +4.048567e-02 +7.895415e-01 +3.862645e-02 +8.744337e-01 +3.722716e-01 +6.985698e-02 +7.113152e-01 +5.947128e-02
+2.306667e+01 +1.227081e+00 +5.679973e-02 +4.041609e-02 +7.855793e-01 +3.856027e-02 +8.692973e-01 +3.704468e-01 +6.971994e-02 +7.081200e-01 +5.935251e-02
+2.308333e+01 +1.220441e+00 +5.670104e-02 +4.034818e-02 +7.815670e-01 +3.849449e-02 +8.645686e-01 +3.687506e-01 +6.959776e-02 +7.045064e-01 +5.923219e-02
+2.310000e+01 +1.212615e+00 +5.660243e-02 +4.027862e-02 +7.774701e-01 +3.842727e-02 +8.590477e-01 +3.668080e-01 +6.946434e-02 +7.004767e-01 +5.910858e-02
+2.311667e+01 +1.204305e+00 +5.650395e-02 +4.020920e-02 +7.731112e-01 +3.836082e-02 +8.533844e-01 +3.648228e-01 +6.932817e-02 +6.964649e-01 +5.898785e-02
+2.313333e+01 +1.196533e+00 +5.640568e-02 +4.014047e-02 +7.689828e-01 +3.829533e-02 +8.481589e-01 +3.629743e-01 +6.919464e-02 +6.928346e-01 +5.886995e-02
+2.315000e+01 +1.189330e+00 +5.630762e-02 +4.007104e-02 +7.667246e-01 +3.823022e-02 +8.435078e-01 +3.613066e-01 +6.905464e-02 +6.909220e-01 +5.875511e-02
+2.316667e+01 +1.182782e+00 +5.620978e-02 +4.000028e-02 +7.635208e-01 +3.816320e-02 +8.391287e-01 +3.597252e-01 +6.890974e-02 +6.882592e-01 +5.863358e-02
+2.318333e+01 +1.178135e+00 +5.611228e-02 +3.992958e-02 +7.608362e-01 +3.809607e-02 +8.361796e-01 +3.585950e-01 +6.876718e-02 +6.865450e-01 +5.851037e-02
+2.320000e+01 +1.172027e+00 +5.601481e-02 +3.985931e-02 +7.582262e-01 +3.802967e-02 +8.321924e-01 +3.571395e-01 +6.862293e-02 +6.844516e-01 +5.839112e-02
+2.321667e+01 +1.163943e+00 +5.591733e-02 +3.978883e-02 +7.552737e-01 +3.796310e-02 +8.267345e-01 +3.552244e-01 +6.847562e-02 +6.816142e-01 +5.827173e-02
+2.323333e+01 +1.157760e+00 +5.582018e-02 +3.971829e-02 +7.533139e-01 +3.789682e-02 +8.224491e-01 +3.536770e-01 +6.832811e-02 +6.795601e-01 +5.815657e-02
+2.325000e+01 +1.153821e+00 +5.572342e-02 +3.964797e-02 +7.504529e-01 +3.783058e-02 +8.195160e-01 +3.525556e-01 +6.818343e-02 +6.770250e-01 +5.804272e-02
+2.326667e+01 +1.154659e+00 +5.562730e-02 +3.957794e-02 +7.487326e-01 +3.776555e-02 +8.197273e-01 +3.524277e-01 +6.803708e-02 +6.752098e-01 +5.794497e-02
+2.328333e+01 +1.155351e+00 +5.553133e-02 +3.950752e-02 +7.492879e-01 +3.769991e-02 +8.196322e-01 +3.522062e-01 +6.789778e-02 +6.746158e-01 +5.784569e-02
+2.330000e+01 +1.155075e+00 +5.543543e-02 +3.943731e-02 +7.519743e-01 +3.763481e-02 +8.191851e-01 +3.518765e-01 +6.775738e-02 +6.766648e-01 +5.774600e-02
+2.331667e+01 +1.159510e+00 +5.534020e-02 +3.936718e-02 +7.558654e-01 +3.756953e-02 +8.218776e-01 +3.525414e-01 +6.762646e-02 +6.798993e-01 +5.764954e-02
+2.333333e+01 +1.167985e+00 +5.524556e-02 +3.929716e-02 +7.596208e-01 +3.750531e-02 +8.270289e-01 +3.539893e-01 +6.749899e-02 +6.819366e-01 +5.757038e-02
+2.335000e+01 +1.175006e+00 +5.515095e-02 +3.922735e-02 +7.642871e-01 +3.744054e-02 +8.316131e-01 +3.552669e-01 +6.737310e-02 +6.852381e-01 +5.748672e-02
+2.336667e+01 +1.181208e+00 +5.505642e-02 +3.915766e-02 +7.686729e-01 +3.737625e-02 +8.360834e-01 +3.565153e-01 +6.724804e-02 +6.884562e-01 +5.740197e-02
+2.338333e+01 +1.190584e+00 +5.496239e-02 +3.908804e-02 +7.729277e-01 +3.731114e-02 +8.429750e-01 +3.585369e-01 +6.712804e-02 +6.923714e-01 +5.731288e-02
+2.340000e+01 +1.197590e+00 +5.486829e-02 +3.901874e-02 +7.787040e-01 +3.724564e-02 +8.484047e-01 +3.601050e-01 +6.701334e-02 +6.971774e-01 +5.721776e-02
+2.341667e+01 +1.207527e+00 +5.477466e-02 +3.894950e-02 +7.831762e-01 +3.718078e-02 +8.549860e-01 +3.620433e-01 +6.690565e-02 +7.000506e-01 +5.713498e-02
+2.343333e+01 +1.217420e+00 +5.468120e-02 +3.888051e-02 +7.895095e-01 +3.711654e-02 +8.619564e-01 +3.641133e-01 +6.678908e-02 +7.053597e-01 +5.705816e-02
+2.345000e+01 +1.228599e+00 +5.458805e-02 +3.881152e-02 +7.989764e-01 +3.705257e-02 +8.703403e-01 +3.666384e-01 +6.666993e-02 +7.146265e-01 +5.698046e-02
+2.346667e+01 +1.240880e+00 +5.449517e-02 +3.874259e-02 +8.115703e-01 +3.698894e-02 +8.792800e-01 +3.693474e-01 +6.655429e-02 +7.272039e-01 +5.690520e-02
+2.348333e+01 +1.252706e+00 +5.440241e-02 +3.867387e-02 +8.217311e-01 +3.692660e-02 +8.877340e-01 +3.719117e-01 +6.643382e-02 +7.377265e-01 +5.683696e-02
+2.350000e+01 +1.260796e+00 +5.430946e-02 +3.860540e-02 +8.325383e-01 +3.686404e-02 +8.940217e-01 +3.737987e-01 +6.630886e-02 +7.479239e-01 +5.676815e-02
+2.351667e+01 +1.268791e+00 +5.421665e-02 +3.853738e-02 +8.406831e-01 +3.680181e-02 +9.005055e-01 +3.757498e-01 +6.617559e-02 +7.570521e-01 +5.669586e-02
+2.353333e+01 +1.280641e+00 +5.412434e-02 +3.846916e-02 +8.513464e-01 +3.673891e-02 +9.093715e-01 +3.784531e-01 +6.604881e-02 +7.696695e-01 +5.661988e-02
+2.355000e+01 +1.295746e+00 +5.403252e-02 +3.840158e-02 +8.619631e-01 +3.667719e-02 +9.199657e-01 +3.817124e-01 +6.592717e-02 +7.805285e-01 +5.656314e-02
+2.356667e+01 +1.316819e+00 +5.394139e-02 +3.833526e-02 +8.688062e-01 +3.661695e-02 +9.349444e-01 +3.863653e-01 +6.580269e-02 +7.884265e-01 +5.652233e-02
+2.358333e+01 +1.329753e+00 +5.384970e-02 +3.826936e-02 +8.777533e-01 +3.655523e-02 +9.448840e-01 +3.894427e-01 +6.568421e-02 +7.974074e-01 +5.646243e-02
+2.360000e+01 +1.330821e+00 +5.375710e-02 +3.820340e-02 +8.850079e-01 +3.649240e-02 +9.462570e-01 +3.898095e-01 +6.556816e-02 +8.033211e-01 +5.638337e-02
+2.361667e+01 +1.340003e+00 +5.366535e-02 +3.813818e-02 +8.914591e-01 +3.643116e-02 +9.531572e-01 +3.919203e-01 +6.545187e-02 +8.092532e-01 +5.632283e-02
+2.363333e+01 +1.345051e+00 +5.357341e-02 +3.807423e-02 +8.958164e-01 +3.637117e-02 +9.574178e-01 +3.931993e-01 +6.532407e-02 +8.145599e-01 +5.626098e-02
+2.365000e+01 +1.351156e+00 +5.348171e-02 +3.800821e-02 +8.975178e-01 +3.631042e-02 +9.614516e-01 +3.944030e-01 +6.519623e-02 +8.166910e-01 +5.620001e-02
+2.366667e+01 +1.357043e+00 +5.339013e-02 +3.794153e-02 +9.020591e-01 +3.625030e-02 +9.656531e-01 +3.956567e-01 +6.506523e-02 +8.213686e-01 +5.614220e-02
+2.368333e+01 +1.364111e+00 +5.329880e-02 +3.787464e-02 +9.039433e-01 +3.618964e-02 +9.700941e-01 +3.969813e-01 +6.494133e-02 +8.225199e-01 +5.608649e-02
+2.370000e+01 +1.374805e+00 +5.320788e-02 +3.780871e-02 +9.028483e-01 +3.613015e-02 +9.776899e-01 +3.992959e-01 +6.481182e-02 +8.215409e-01 +5.603998e-02
+2.371667e+01 +1.373953e+00 +5.311621e-02 +3.774301e-02 +9.048549e-01 +3.606991e-02 +9.777129e-01 +3.992264e-01 +6.467738e-02 +8.235281e-01 +5.597331e-02
+2.373333e+01 +1.373191e+00 +5.302470e-02 +3.767751e-02 +9.091325e-01 +3.600993e-02 +9.776317e-01 +3.991193e-01 +6.454358e-02 +8.278613e-01 +5.590727e-02
+2.375000e+01 +1.370247e+00 +5.293316e-02 +3.761171e-02 +9.125996e-01 +3.594952e-02 +9.759737e-01 +3.985093e-01 +6.440896e-02 +8.314689e-01 +5.583422e-02
+2.376667e+01 +1.367308e+00 +5.284177e-02 +3.754688e-02 +9.136919e-01 +3.589063e-02 +9.741110e-01 +3.978274e-01 +6.427336e-02 +8.320488e-01 +5.577245e-02
+2.378333e+01 +1.366383e+00 +5.275065e-02 +3.748181e-02 +9.152725e-01 +3.583152e-02 +9.737797e-01 +3.976179e-01 +6.413966e-02 +8.323760e-01 +5.571199e-02
+2.380000e+01 +1.366141e+00 +5.265975e-02 +3.741588e-02 +9.204762e-01 +3.577084e-02 +9.738467e-01 +3.975341e-01 +6.401258e-02 +8.361476e-01 +5.564141e-02
+2.381667e+01 +1.362393e+00 +5.256875e-02 +3.735031e-02 +9.201973e-01 +3.571044e-02 +9.716354e-01 +3.967323e-01 +6.387969e-02 +8.360155e-01 +5.556230e-02
+2.383333e+01 +1.357564e+00 +5.247780e-02 +3.728466e-02 +9.168683e-01 +3.564855e-02 +9.686385e-01 +3.956812e-01 +6.374458e-02 +8.342413e-01 +5.546448e-02
+2.385000e+01 +1.353136e+00 +5.238705e-02 +3.721955e-02 +9.136906e-01 +3.558772e-02 +9.658681e-01 +3.946989e-01 +6.361085e-02 +8.320680e-01 +5.537364e-02
+2.386667e+01 +1.347029e+00 +5.229632e-02 +3.715434e-02 +9.100415e-01 +3.552662e-02 +9.615876e-01 +3.932379e-01 +6.347813e-02 +8.294485e-01 +5.527878e-02
+2.388333e+01 +1.341077e+00 +5.220576e-02 +3.708888e-02 +9.063927e-01 +3.546503e-02 +9.574817e-01 +3.918295e-01 +6.334849e-02 +8.263280e-01 +5.518117e-02
+2.390000e+01 +1.334792e+00 +5.211530e-02 +3.702371e-02 +9.033289e-01 +3.540380e-02 +9.531150e-01 +3.903336e-01 +6.321601e-02 +8.244183e-01 +5.508288e-02
+2.391667e+01 +1.329298e+00 +5.202506e-02 +3.695894e-02 +8.990288e-01 +3.534253e-02 +9.495793e-01 +3.890972e-01 +6.308090e-02 +8.211857e-01 +5.498397e-02
+2.393333e+01 +1.321404e+00 +5.193479e-02 +3.689484e-02 +8.936198e-01 +3.528203e-02 +9.443629e-01 +3.873287e-01 +6.294642e-02 +8.161116e-01 +5.488778e-02
+2.395000e+01 +1.313508e+00 +5.184466e-02 +3.683009e-02 +8.889048e-01 +3.522077e-02 +9.390410e-01 +3.855223e-01 +6.281209e-02 +8.113765e-01 +5.478679e-02
+2.396667e+01 +1.304028e+00 +5.175455e-02 +3.676576e-02 +8.843743e-01 +3.515981e-02 +9.325084e-01 +3.833344e-01 +6.267850e-02 +8.070621e-01 +5.468342e-02
+2.398333e+01 +1.294563e+00 +5.166461e-02 +3.670110e-02 +8.790826e-01 +3.509810e-02 +9.259944e-01 +3.811541e-01 +6.254483e-02 +8.020838e-01 +5.457401e-02
+2.400000e+01 +1.285427e+00 +5.157479e-02 +3.663690e-02 +8.745182e-01 +3.503632e-02 +9.195152e-01 +3.789721e-01 +6.241566e-02 +7.972104e-01 +5.446105e-02
+2.401667e+01 +1.276131e+00 +5.148513e-02 +3.657299e-02 +8.702886e-01 +3.497477e-02 +9.129905e-01 +3.767794e-01 +6.228815e-02 +7.926804e-01 +5.434898e-02
+2.403333e+01 +1.267274e+00 +5.139564e-02 +3.650978e-02 +8.664785e-01 +3.491378e-02 +9.067396e-01 +3.746669e-01 +6.216634e-02 +7.886827e-01 +5.423832e-02
+2.405000e+01 +1.258479e+00 +5.130631e-02 +3.644634e-02 +8.629738e-01 +3.485258e-02 +9.005770e-01 +3.725823e-01 +6.204478e-02 +7.850506e-01 +5.412696e-02
+2.406667e+01 +1.249369e+00 +5.121713e-02 +3.638210e-02 +8.588384e-01 +3.479110e-02 +8.942868e-01 +3.704638e-01 +6.191504e-02 +7.813462e-01 +5.401488e-02
+2.408333e+01 +1.242375e+00 +5.112820e-02 +3.631831e-02 +8.539432e-01 +3.472976e-02 +8.892366e-01 +3.687145e-01 +6.179094e-02 +7.767102e-01 +5.390229e-02
+2.410000e+01 +1.235190e+00 +5.103941e-02 +3.625431e-02 +8.494461e-01 +3.466836e-02 +8.839727e-01 +3.669031e-01 +6.166470e-02 +7.720324e-01 +5.379037e-02
+2.411667e+01 +1.229961e+00 +5.095088e-02 +3.619054e-02 +8.459793e-01 +3.460705e-02 +8.801510e-01 +3.655276e-01 +6.154260e-02 +7.681079e-01 +5.367950e-02
+2.413333e+01 +1.223140e+00 +5.086242e-02 +3.612723e-02 +8.412378e-01 +3.454616e-02 +8.753430e-01 +3.638558e-01 +6.142143e-02 +7.634454e-01 +5.356804e-02
+2.415000e+01 +1.220474e+00 +5.077435e-02 +3.606362e-02 +8.370891e-01 +3.448534e-02 +8.734017e-01 +3.630544e-01 +6.130041e-02 +7.593447e-01 +5.346051e-02
+2.416667e+01 +1.218325e+00 +5.068647e-02 +3.600022e-02 +8.331304e-01 +3.442469e-02 +8.715590e-01 +3.622852e-01 +6.118182e-02 +7.550931e-01 +5.335537e-02
+2.418333e+01 +1.213372e+00 +5.059857e-02 +3.593661e-02 +8.299128e-01 +3.436410e-02 +8.682755e-01 +3.610806e-01 +6.105648e-02 +7.519680e-01 +5.324856e-02
+2.420000e+01 +1.208840e+00 +5.051084e-02 +3.587329e-02 +8.287277e-01 +3.430429e-02 +8.653113e-01 +3.599745e-01 +6.093000e-02 +7.505261e-01 +5.314705e-02
+2.421667e+01 +1.204444e+00 +5.042328e-02 +3.581040e-02 +8.278813e-01 +3.424503e-02 +8.622395e-01 +3.588371e-01 +6.080643e-02 +7.491068e-01 +5.304862e-02
+2.423333e+01 +1.205309e+00 +5.033621e-02 +3.574711e-02 +8.297815e-01 +3.418531e-02 +8.630362e-01 +3.588784e-01 +6.068641e-02 +7.500636e-01 +5.295158e-02
+2.425000e+01 +1.207790e+00 +5.024940e-02 +3.568484e-02 +8.279431e-01 +3.412580e-02 +8.650045e-01 +3.592813e-01 +6.057741e-02 +7.487993e-01 +5.284872e-02
+2.426667e+01 +1.207858e+00 +5.016259e-02 +3.562261e-02 +8.274559e-01 +3.406662e-02 +8.655038e-01 +3.592415e-01 +6.046451e-02 +7.488070e-01 +5.274569e-02
+2.428333e+01 +1.206219e+00 +5.007581e-02 +3.555992e-02 +8.280157e-01 +3.400740e-02 +8.648423e-01 +3.588509e-01 +6.034398e-02 +7.491830e-01 +5.264545e-02
+2.430000e+01 +1.208520e+00 +4.998946e-02 +3.549784e-02 +8.280110e-01 +3.394824e-02 +8.664433e-01 +3.591525e-01 +6.023376e-02 +7.500347e-01 +5.254403e-02
+2.431667e+01 +1.209918e+00 +4.990319e-02 +3.543580e-02 +8.266661e-01 +3.388904e-02 +8.670599e-01 +3.591576e-01 +6.012530e-02 +7.486144e-01 +5.244555e-02
+2.433333e+01 +1.215448e+00 +4.981737e-02 +3.537460e-02 +8.258687e-01 +3.383028e-02 +8.710398e-01 +3.601913e-01 +6.002766e-02 +7.486329e-01 +5.234488e-02
+2.435000e+01 +1.216368e+00 +4.973137e-02 +3.531234e-02 +8.254205e-01 +3.377144e-02 +8.720603e-01 +3.603283e-01 +5.991173e-02 +7.481455e-01 +5.224904e-02
+2.436667e+01 +1.224276e+00 +4.964601e-02 +3.525073e-02 +8.265673e-01 +3.371311e-02 +8.774600e-01 +3.618026e-01 +5.981149e-02 +7.484532e-01 +5.215935e-02
+2.438333e+01 +1.228994e+00 +4.956058e-02 +3.518961e-02 +8.287681e-01 +3.365556e-02 +8.809118e-01 +3.626903e-01 +5.971051e-02 +7.495615e-01 +5.207090e-02
+2.440000e+01 +1.232373e+00 +4.947522e-02 +3.512863e-02 +8.320537e-01 +3.359838e-02 +8.838697e-01 +3.634324e-01 +5.960364e-02 +7.531955e-01 +5.198050e-02
+2.441667e+01 +1.234509e+00 +4.938992e-02 +3.506771e-02 +8.357544e-01 +3.354176e-02 +8.856093e-01 +3.638062e-01 +5.949453e-02 +7.560868e-01 +5.189718e-02
+2.443333e+01 +1.240094e+00 +4.930501e-02 +3.500625e-02 +8.427057e-01 +3.348465e-02 +8.901539e-01 +3.650368e-01 +5.938217e-02 +7.632395e-01 +5.181283e-02
+2.445000e+01 +1.244638e+00 +4.922017e-02 +3.494618e-02 +8.443568e-01 +3.342702e-02 +8.931415e-01 +3.657976e-01 +5.929119e-02 +7.654436e-01 +5.171708e-02
+2.446667e+01 +1.252594e+00 +4.913572e-02 +3.488598e-02 +8.464528e-01 +3.336977e-02 +8.984145e-01 +3.672575e-01 +5.920078e-02 +7.675542e-01 +5.162943e-02
+2.448333e+01 +1.263784e+00 +4.905163e-02 +3.482576e-02 +8.501593e-01 +3.331201e-02 +9.066579e-01 +3.696271e-01 +5.911651e-02 +7.718670e-01 +5.153612e-02
+2.450000e+01 +1.280944e+00 +4.896808e-02 +3.476643e-02 +8.531548e-01 +3.325401e-02 +9.186145e-01 +3.731371e-01 +5.905077e-02 +7.755911e-01 +5.144079e-02
+2.451667e+01 +1.291710e+00 +4.888428e-02 +3.470650e-02 +8.553842e-01 +3.319574e-02 +9.267707e-01 +3.755049e-01 +5.897246e-02 +7.781660e-01 +5.134255e-02
+2.453333e+01 +1.299063e+00 +4.880041e-02 +3.464611e-02 +8.566603e-01 +3.313713e-02 +9.318336e-01 +3.769364e-01 +5.888741e-02 +7.791769e-01 +5.124755e-02
+2.455000e+01 +1.311671e+00 +4.871702e-02 +3.458661e-02 +8.622511e-01 +3.307866e-02 +9.399476e-01 +3.792978e-01 +5.882361e-02 +7.826331e-01 +5.115772e-02
+2.456667e+01 +1.326939e+00 +4.863394e-02 +3.452632e-02 +8.702594e-01 +3.302056e-02 +9.502496e-01 +3.823314e-01 +5.874616e-02 +7.885904e-01 +5.108102e-02
+2.458333e+01 +1.327977e+00 +4.855013e-02 +3.446711e-02 +8.795856e-01 +3.296243e-02 +9.515195e-01 +3.826216e-01 +5.866206e-02 +7.969038e-01 +5.098883e-02
+2.460000e+01 +1.338783e+00 +4.846705e-02 +3.440754e-02 +8.879873e-01 +3.290438e-02 +9.589687e-01 +3.847900e-01 +5.858885e-02 +8.033422e-01 +5.090627e-02
+2.461667e+01 +1.345198e+00 +4.838386e-02 +3.434751e-02 +8.900759e-01 +3.284633e-02 +9.637144e-01 +3.861381e-01 +5.850615e-02 +8.048199e-01 +5.081820e-02
+2.463333e+01 +1.354475e+00 +4.830096e-02 +3.428755e-02 +8.905383e-01 +3.278838e-02 +9.708152e-01 +3.882012e-01 +5.842279e-02 +8.052530e-01 +5.073012e-02
+2.465000e+01 +1.356475e+00 +4.821779e-02 +3.422707e-02 +8.918109e-01 +3.273074e-02 +9.728415e-01 +3.887247e-01 +5.832224e-02 +8.067087e-01 +5.064170e-02
+2.466667e+01 +1.352989e+00 +4.813444e-02 +3.416706e-02 +8.928045e-01 +3.267302e-02 +9.707666e-01 +3.879945e-01 +5.821999e-02 +8.085009e-01 +5.054628e-02
+2.468333e+01 +1.350899e+00 +4.805131e-02 +3.410757e-02 +8.947827e-01 +3.261540e-02 +9.695997e-01 +3.875361e-01 +5.812817e-02 +8.099776e-01 +5.045055e-02
+2.470000e+01 +1.351171e+00 +4.796845e-02 +3.404775e-02 +8.924659e-01 +3.255794e-02 +9.702188e-01 +3.876161e-01 +5.802622e-02 +8.095023e-01 +5.035188e-02
+2.471667e+01 +1.350967e+00 +4.788569e-02 +3.398811e-02 +8.899947e-01 +3.250075e-02 +9.707203e-01 +3.876576e-01 +5.792299e-02 +8.086529e-01 +5.025163e-02
+2.473333e+01 +1.353544e+00 +4.780323e-02 +3.392871e-02 +8.893068e-01 +3.244367e-02 +9.730264e-01 +3.882423e-01 +5.782430e-02 +8.095773e-01 +5.015287e-02
+2.475000e+01 +1.353835e+00 +4.772079e-02 +3.386952e-02 +8.873677e-01 +3.238661e-02 +9.735429e-01 +3.882856e-01 +5.772600e-02 +8.086123e-01 +5.005335e-02
+2.476667e+01 +1.355642e+00 +4.763857e-02 +3.380999e-02 +8.843309e-01 +3.232959e-02 +9.745549e-01 +3.884771e-01 +5.762482e-02 +8.057150e-01 +4.996149e-02
+2.478333e+01 +1.358586e+00 +4.755655e-02 +3.375077e-02 +8.816666e-01 +3.227263e-02 +9.765356e-01 +3.889588e-01 +5.752903e-02 +8.029190e-01 +4.986923e-02
+2.480000e+01 +1.361606e+00 +4.747466e-02 +3.369173e-02 +8.783206e-01 +3.221579e-02 +9.794630e-01 +3.897239e-01 +5.743035e-02 +8.000204e-01 +4.977371e-02
+2.481667e+01 +1.357301e+00 +4.739253e-02 +3.363249e-02 +8.737372e-01 +3.215906e-02 +9.768574e-01 +3.888153e-01 +5.732171e-02 +7.957068e-01 +4.967636e-02
+2.483333e+01 +1.351714e+00 +4.731048e-02 +3.357334e-02 +8.700248e-01 +3.210250e-02 +9.732854e-01 +3.876123e-01 +5.720947e-02 +7.922071e-01 +4.958006e-02
+2.485000e+01 +1.347283e+00 +4.722862e-02 +3.351425e-02 +8.652942e-01 +3.204613e-02 +9.702434e-01 +3.865679e-01 +5.709715e-02 +7.880623e-01 +4.948502e-02
+2.486667e+01 +1.343157e+00 +4.714692e-02 +3.345531e-02 +8.610131e-01 +3.198983e-02 +9.675093e-01 +3.856138e-01 +5.698617e-02 +7.841308e-01 +4.939030e-02
+2.488333e+01 +1.338461e+00 +4.706533e-02 +3.339667e-02 +8.565700e-01 +3.193355e-02 +9.644243e-01 +3.845513e-01 +5.687892e-02 +7.800321e-01 +4.929235e-02
+2.490000e+01 +1.330162e+00 +4.698369e-02 +3.333799e-02 +8.521510e-01 +3.187733e-02 +9.587879e-01 +3.827132e-01 +5.676730e-02 +7.758854e-01 +4.919221e-02
+2.491667e+01 +1.322999e+00 +4.690224e-02 +3.327929e-02 +8.477454e-01 +3.182126e-02 +9.541086e-01 +3.811634e-01 +5.665444e-02 +7.716432e-01 +4.909277e-02
+2.493333e+01 +1.313605e+00 +4.682081e-02 +3.322124e-02 +8.459116e-01 +3.176585e-02 +9.477787e-01 +3.791113e-01 +5.654281e-02 +7.695109e-01 +4.899290e-02
+2.495000e+01 +1.307091e+00 +4.673968e-02 +3.316337e-02 +8.428040e-01 +3.171008e-02 +9.432248e-01 +3.775975e-01 +5.643661e-02 +7.667965e-01 +4.889262e-02
+2.496667e+01 +1.298236e+00 +4.665855e-02 +3.310555e-02 +8.396167e-01 +3.165465e-02 +9.371596e-01 +3.756223e-01 +5.632487e-02 +7.641209e-01 +4.879220e-02
+2.498333e+01 +1.289160e+00 +4.657755e-02 +3.304729e-02 +8.361506e-01 +3.159902e-02 +9.308259e-01 +3.735624e-01 +5.620933e-02 +7.613565e-01 +4.869238e-02
+2.500000e+01 +1.279750e+00 +4.649666e-02 +3.298922e-02 +8.319027e-01 +3.154362e-02 +9.242496e-01 +3.714267e-01 +5.609381e-02 +7.574490e-01 +4.859406e-02
+2.501667e+01 +1.270459e+00 +4.641592e-02 +3.293123e-02 +8.272422e-01 +3.148842e-02 +9.178053e-01 +3.693329e-01 +5.597715e-02 +7.529929e-01 +4.849633e-02
+2.503333e+01 +1.261390e+00 +4.633532e-02 +3.287349e-02 +8.226425e-01 +3.143341e-02 +9.114596e-01 +3.672611e-01 +5.586078e-02 +7.489139e-01 +4.839913e-02
+2.505000e+01 +1.252736e+00 +4.625487e-02 +3.281676e-02 +8.179874e-01 +3.137921e-02 +9.053524e-01 +3.652597e-01 +5.574927e-02 +7.449257e-01 +4.830357e-02
+2.506667e+01 +1.243841e+00 +4.617454e-02 +3.275945e-02 +8.132841e-01 +3.132454e-02 +8.990579e-01 +3.632046e-01 +5.563462e-02 +7.405283e-01 +4.820683e-02
+2.508333e+01 +1.236545e+00 +4.609442e-02 +3.270271e-02 +8.086764e-01 +3.127030e-02 +8.939737e-01 +3.615015e-01 +5.552186e-02 +7.364310e-01 +4.811229e-02
+2.510000e+01 +1.227837e+00 +4.601438e-02 +3.264620e-02 +8.045012e-01 +3.121596e-02 +8.878567e-01 +3.594994e-01 +5.541163e-02 +7.322999e-01 +4.801565e-02
+2.511667e+01 +1.221202e+00 +4.593458e-02 +3.258991e-02 +8.013226e-01 +3.116193e-02 +8.834683e-01 +3.580063e-01 +5.529907e-02 +7.296732e-01 +4.792209e-02
+2.513333e+01 +1.216163e+00 +4.585498e-02 +3.253436e-02 +7.982482e-01 +3.110852e-02 +8.801135e-01 +3.568147e-01 +5.518964e-02 +7.272802e-01 +4.783132e-02
+2.515000e+01 +1.212539e+00 +4.577558e-02 +3.247862e-02 +7.944567e-01 +3.105480e-02 +8.775381e-01 +3.558497e-01 +5.508483e-02 +7.240284e-01 +4.773760e-02
+2.516667e+01 +1.208300e+00 +4.569628e-02 +3.242193e-02 +7.909166e-01 +3.100051e-02 +8.746252e-01 +3.547881e-01 +5.497309e-02 +7.211310e-01 +4.764278e-02
+2.518333e+01 +1.203038e+00 +4.561707e-02 +3.236525e-02 +7.875486e-01 +3.094628e-02 +8.709262e-01 +3.534974e-01 +5.486105e-02 +7.180338e-01 +4.754820e-02
+2.520000e+01 +1.197541e+00 +4.553798e-02 +3.230933e-02 +7.841561e-01 +3.089258e-02 +8.669408e-01 +3.521237e-01 +5.475338e-02 +7.146315e-01 +4.745541e-02
+2.521667e+01 +1.195192e+00 +4.545919e-02 +3.225481e-02 +7.828030e-01 +3.083950e-02 +8.653444e-01 +3.514519e-01 +5.465535e-02 +7.132432e-01 +4.736447e-02
+2.523333e+01 +1.194851e+00 +4.538063e-02 +3.219923e-02 +7.817483e-01 +3.078576e-02 +8.650161e-01 +3.511546e-01 +5.455456e-02 +7.119413e-01 +4.727277e-02
+2.525000e+01 +1.193351e+00 +4.530215e-02 +3.214342e-02 +7.794538e-01 +3.073229e-02 +8.641960e-01 +3.507165e-01 +5.444540e-02 +7.104470e-01 +4.718273e-02
+2.526667e+01 +1.192250e+00 +4.522383e-02 +3.208817e-02 +7.785506e-01 +3.067895e-02 +8.637194e-01 +3.503824e-01 +5.434108e-02 +7.103613e-01 +4.709139e-02
+2.528333e+01 +1.189935e+00 +4.514557e-02 +3.203347e-02 +7.786478e-01 +3.062563e-02 +8.624062e-01 +3.498035e-01 +5.424430e-02 +7.103067e-01 +4.699749e-02
+2.530000e+01 +1.193161e+00 +4.506774e-02 +3.197935e-02 +7.789632e-01 +3.057256e-02 +8.647775e-01 +3.503092e-01 +5.415598e-02 +7.103578e-01 +4.690617e-02
+2.531667e+01 +1.194917e+00 +4.498997e-02 +3.192508e-02 +7.808713e-01 +3.051950e-02 +8.658668e-01 +3.504432e-01 +5.406474e-02 +7.117001e-01 +4.681690e-02
+2.533333e+01 +1.199536e+00 +4.491248e-02 +3.187115e-02 +7.846602e-01 +3.046665e-02 +8.689158e-01 +3.511569e-01 +5.397776e-02 +7.145522e-01 +4.673082e-02
+2.535000e+01 +1.209072e+00 +4.483540e-02 +3.181630e-02 +7.876868e-01 +3.041382e-02 +8.752201e-01 +3.528344e-01 +5.388545e-02 +7.170939e-01 +4.665056e-02
+2.536667e+01 +1.216510e+00 +4.475834e-02 +3.176122e-02 +7.920340e-01 +3.036076e-02 +8.805616e-01 +3.542380e-01 +5.379182e-02 +7.207061e-01 +4.656842e-02
+2.538333e+01 +1.221682e+00 +4.468131e-02 +3.170594e-02 +7.959720e-01 +3.030785e-02 +8.844487e-01 +3.552208e-01 +5.369268e-02 +7.244236e-01 +4.648660e-02
+2.540000e+01 +1.225827e+00 +4.460435e-02 +3.165165e-02 +7.962539e-01 +3.025518e-02 +8.872106e-01 +3.558763e-01 +5.360520e-02 +7.242475e-01 +4.640210e-02
+2.541667e+01 +1.233182e+00 +4.452770e-02 +3.159790e-02 +7.967074e-01 +3.020310e-02 +8.920301e-01 +3.571404e-01 +5.352122e-02 +7.242344e-01 +4.632295e-02
+2.543333e+01 +1.238674e+00 +4.445109e-02 +3.154490e-02 +7.994777e-01 +3.015139e-02 +8.955938e-01 +3.580400e-01 +5.344182e-02 +7.258103e-01 +4.624537e-02
+2.545000e+01 +1.247033e+00 +4.437476e-02 +3.149210e-02 +7.999999e-01 +3.010009e-02 +9.014821e-01 +3.596267e-01 +5.336104e-02 +7.263520e-01 +4.616984e-02
+2.546667e+01 +1.256181e+00 +4.429860e-02 +3.143997e-02 +8.003441e-01 +3.004897e-02 +9.079633e-01 +3.613935e-01 +5.328777e-02 +7.266578e-01 +4.609292e-02
+2.548333e+01 +1.263681e+00 +4.422250e-02 +3.138666e-02 +8.054073e-01 +2.999690e-02 +9.137327e-01 +3.629559e-01 +5.320513e-02 +7.319771e-01 +4.601258e-02
+2.550000e+01 +1.272298e+00 +4.414658e-02 +3.133262e-02 +8.093175e-01 +2.994452e-02 +9.207764e-01 +3.648983e-01 +5.311693e-02 +7.361464e-01 +4.593103e-02
+2.551667e+01 +1.272810e+00 +4.407040e-02 +3.127839e-02 +8.128318e-01 +2.989217e-02 +9.222620e-01 +3.652117e-01 +5.301846e-02 +7.397677e-01 +4.584520e-02
+2.553333e+01 +1.273931e+00 +4.399437e-02 +3.122457e-02 +8.188571e-01 +2.983988e-02 +9.241665e-01 +3.656470e-01 +5.292377e-02 +7.449827e-01 +4.575927e-02
+2.555000e+01 +1.276786e+00 +4.391856e-02 +3.117071e-02 +8.261074e-01 +2.978808e-02 +9.268749e-01 +3.663180e-01 +5.282570e-02 +7.515683e-01 +4.567965e-02
+2.556667e+01 +1.280271e+00 +4.384291e-02 +3.111669e-02 +8.335759e-01 +2.973624e-02 +9.302603e-01 +3.671867e-01 +5.272658e-02 +7.582098e-01 +4.559964e-02
+2.558333e+01 +1.293316e+00 +4.376783e-02 +3.106297e-02 +8.420564e-01 +2.968493e-02 +9.399563e-01 +3.699055e-01 +5.263126e-02 +7.665857e-01 +4.552804e-02
+2.560000e+01 +1.307445e+00 +4.369293e-02 +3.100981e-02 +8.497200e-01 +2.963404e-02 +9.498435e-01 +3.726890e-01 +5.254163e-02 +7.736050e-01 +4.546035e-02
+2.561667e+01 +1.315017e+00 +4.361787e-02 +3.095706e-02 +8.566828e-01 +2.958335e-02 +9.555847e-01 +3.742676e-01 +5.244770e-02 +7.809996e-01 +4.538905e-02
+2.563333e+01 +1.323626e+00 +4.354298e-02 +3.090441e-02 +8.624960e-01 +2.953273e-02 +9.617944e-01 +3.759847e-01 +5.235712e-02 +7.870887e-01 +4.531837e-02
+2.565000e+01 +1.332701e+00 +4.346824e-02 +3.085195e-02 +8.690054e-01 +2.948214e-02 +9.683242e-01 +3.777971e-01 +5.226890e-02 +7.939496e-01 +4.524762e-02
+2.566667e+01 +1.342956e+00 +4.339367e-02 +3.079850e-02 +8.729310e-01 +2.943139e-02 +9.758296e-01 +3.798924e-01 +5.216948e-02 +8.002535e-01 +4.517583e-02
+2.568333e+01 +1.344313e+00 +4.331886e-02 +3.074529e-02 +8.782002e-01 +2.938082e-02 +9.773086e-01 +3.802299e-01 +5.206970e-02 +8.054874e-01 +4.510274e-02
+2.570000e+01 +1.339053e+00 +4.324389e-02 +3.069253e-02 +8.787191e-01 +2.933023e-02 +9.741282e-01 +3.791938e-01 +5.196899e-02 +8.060256e-01 +4.502313e-02
+2.571667e+01 +1.339940e+00 +4.316930e-02 +3.063890e-02 +8.805335e-01 +2.927962e-02 +9.752834e-01 +3.794270e-01 +5.186401e-02 +8.086472e-01 +4.494716e-02
+2.573333e+01 +1.341584e+00 +4.309488e-02 +3.058515e-02 +8.851496e-01 +2.922889e-02 +9.768729e-01 +3.797835e-01 +5.176271e-02 +8.126865e-01 +4.487160e-02
+2.575000e+01 +1.340591e+00 +4.302047e-02 +3.053169e-02 +8.875791e-01 +2.917828e-02 +9.763101e-01 +3.795089e-01 +5.166094e-02 +8.150985e-01 +4.479496e-02
+2.576667e+01 +1.337939e+00 +4.294612e-02 +3.047815e-02 +8.865313e-01 +2.912760e-02 +9.742880e-01 +3.788041e-01 +5.155896e-02 +8.144613e-01 +4.471626e-02
+2.578333e+01 +1.338223e+00 +4.287201e-02 +3.042508e-02 +8.867665e-01 +2.907687e-02 +9.746734e-01 +3.787982e-01 +5.146304e-02 +8.146639e-01 +4.463703e-02
+2.580000e+01 +1.333556e+00 +4.279783e-02 +3.037206e-02 +8.856111e-01 +2.902608e-02 +9.715289e-01 +3.777595e-01 +5.136522e-02 +8.137118e-01 +4.455387e-02
+2.581667e+01 +1.328139e+00 +4.272374e-02 +3.031915e-02 +8.849820e-01 +2.897525e-02 +9.677836e-01 +3.765423e-01 +5.126865e-02 +8.135048e-01 +4.446867e-02
+2.583333e+01 +1.323265e+00 +4.264980e-02 +3.026681e-02 +8.856690e-01 +2.892445e-02 +9.643189e-01 +3.754026e-01 +5.118096e-02 +8.135075e-01 +4.438223e-02
+2.585000e+01 +1.318219e+00 +4.257598e-02 +3.021506e-02 +8.838537e-01 +2.887412e-02 +9.608203e-01 +3.742484e-01 +5.109502e-02 +8.113739e-01 +4.429626e-02
+2.586667e+01 +1.311335e+00 +4.250221e-02 +3.016264e-02 +8.822997e-01 +2.882351e-02 +9.563213e-01 +3.728031e-01 +5.100070e-02 +8.100181e-01 +4.420795e-02
+2.588333e+01 +1.303762e+00 +4.242854e-02 +3.011000e-02 +8.809315e-01 +2.877305e-02 +9.511716e-01 +3.711655e-01 +5.090126e-02 +8.088133e-01 +4.412200e-02
+2.590000e+01 +1.297083e+00 +4.235503e-02 +3.005752e-02 +8.788686e-01 +2.872264e-02 +9.463258e-01 +3.696132e-01 +5.080616e-02 +8.066399e-01 +4.403608e-02
+2.591667e+01 +1.290298e+00 +4.228165e-02 +3.000560e-02 +8.765033e-01 +2.867268e-02 +9.416305e-01 +3.681034e-01 +5.071121e-02 +8.042741e-01 +4.395158e-02
+2.593333e+01 +1.284337e+00 +4.220842e-02 +2.995340e-02 +8.735883e-01 +2.862298e-02 +9.373606e-01 +3.667172e-01 +5.061158e-02 +8.015830e-01 +4.387033e-02
+2.595000e+01 +1.277500e+00 +4.213527e-02 +2.990187e-02 +8.707434e-01 +2.857317e-02 +9.324503e-01 +3.651380e-01 +5.052167e-02 +7.984854e-01 +4.378441e-02
+2.596667e+01 +1.270767e+00 +4.206225e-02 +2.985005e-02 +8.674399e-01 +2.852326e-02 +9.276802e-01 +3.636004e-01 +5.042897e-02 +7.951390e-01 +4.369825e-02
+2.598333e+01 +1.261561e+00 +4.198926e-02 +2.979782e-02 +8.623780e-01 +2.847335e-02 +9.212383e-01 +3.615758e-01 +5.032839e-02 +7.906550e-01 +4.361019e-02
+2.600000e+01 +1.252286e+00 +4.191639e-02 +2.974571e-02 +8.575951e-01 +2.842348e-02 +9.146842e-01 +3.595172e-01 +5.022794e-02 +7.865734e-01 +4.352187e-02
+2.601667e+01 +1.243529e+00 +4.184364e-02 +2.969354e-02 +8.530256e-01 +2.837362e-02 +9.084268e-01 +3.575356e-01 +5.012598e-02 +7.829302e-01 +4.343351e-02
+2.603333e+01 +1.235583e+00 +4.177105e-02 +2.964134e-02 +8.494072e-01 +2.832382e-02 +9.026970e-01 +3.557012e-01 +5.002381e-02 +7.800743e-01 +4.334608e-02
+2.605000e+01 +1.226604e+00 +4.169856e-02 +2.958938e-02 +8.445546e-01 +2.827416e-02 +8.963529e-01 +3.536996e-01 +4.992257e-02 +7.756726e-01 +4.325815e-02
+2.606667e+01 +1.217610e+00 +4.162619e-02 +2.953739e-02 +8.396300e-01 +2.822457e-02 +8.899718e-01 +3.516897e-01 +4.981984e-02 +7.711107e-01 +4.317069e-02
+2.608333e+01 +1.209270e+00 +4.155398e-02 +2.948546e-02 +8.347791e-01 +2.817504e-02 +8.839741e-01 +3.497943e-01 +4.971723e-02 +7.664501e-01 +4.308326e-02
+2.610000e+01 +1.201096e+00 +4.148188e-02 +2.943378e-02 +8.302192e-01 +2.812573e-02 +8.780346e-01 +3.479080e-01 +4.961560e-02 +7.618934e-01 +4.299649e-02
+2.611667e+01 +1.195455e+00 +4.140999e-02 +2.938225e-02 +8.255478e-01 +2.807681e-02 +8.737546e-01 +3.464893e-01 +4.951349e-02 +7.574993e-01 +4.291286e-02
+2.613333e+01 +1.189054e+00 +4.133820e-02 +2.933083e-02 +8.216952e-01 +2.802798e-02 +8.689574e-01 +3.449235e-01 +4.941186e-02 +7.533150e-01 +4.282964e-02
+2.615000e+01 +1.185379e+00 +4.126663e-02 +2.927939e-02 +8.182880e-01 +2.797893e-02 +8.660946e-01 +3.439052e-01 +4.931244e-02 +7.497579e-01 +4.274576e-02
+2.616667e+01 +1.181714e+00 +4.119519e-02 +2.922812e-02 +8.152869e-01 +2.793002e-02 +8.634433e-01 +3.429484e-01 +4.921310e-02 +7.467924e-01 +4.266221e-02
+2.618333e+01 +1.177878e+00 +4.112385e-02 +2.917716e-02 +8.116798e-01 +2.788112e-02 +8.607153e-01 +3.419711e-01 +4.911772e-02 +7.432640e-01 +4.257673e-02
+2.620000e+01 +1.174610e+00 +4.105267e-02 +2.912621e-02 +8.073182e-01 +2.783247e-02 +8.582083e-01 +3.410579e-01 +4.902107e-02 +7.390097e-01 +4.249364e-02
+2.621667e+01 +1.174230e+00 +4.098171e-02 +2.907556e-02 +8.040793e-01 +2.778399e-02 +8.581034e-01 +3.408269e-01 +4.892542e-02 +7.363898e-01 +4.241161e-02
+2.623333e+01 +1.177349e+00 +4.091103e-02 +2.902553e-02 +8.019262e-01 +2.773600e-02 +8.603569e-01 +3.412684e-01 +4.883294e-02 +7.347395e-01 +4.233330e-02
+2.625000e+01 +1.180732e+00 +4.084047e-02 +2.897498e-02 +8.001925e-01 +2.768780e-02 +8.626911e-01 +3.417383e-01 +4.873758e-02 +7.332865e-01 +4.225538e-02
+2.626667e+01 +1.183752e+00 +4.077003e-02 +2.892487e-02 +7.999208e-01 +2.763990e-02 +8.650858e-01 +3.422305e-01 +4.864257e-02 +7.331980e-01 +4.217880e-02
+2.628333e+01 +1.187143e+00 +4.069972e-02 +2.887468e-02 +8.038733e-01 +2.759193e-02 +8.676650e-01 +3.427799e-01 +4.854904e-02 +7.361336e-01 +4.210278e-02
+2.630000e+01 +1.186265e+00 +4.062937e-02 +2.882496e-02 +8.039358e-01 +2.754435e-02 +8.669052e-01 +3.423854e-01 +4.845692e-02 +7.353567e-01 +4.202681e-02
+2.631667e+01 +1.183540e+00 +4.055906e-02 +2.877674e-02 +8.057659e-01 +2.749767e-02 +8.651635e-01 +3.417135e-01 +4.836996e-02 +7.366288e-01 +4.195258e-02
+2.633333e+01 +1.182707e+00 +4.048895e-02 +2.872789e-02 +8.072603e-01 +2.745097e-02 +8.639321e-01 +3.411869e-01 +4.828312e-02 +7.369673e-01 +4.188108e-02
+2.635000e+01 +1.187504e+00 +4.041919e-02 +2.867910e-02 +8.113236e-01 +2.740461e-02 +8.667298e-01 +3.418038e-01 +4.819633e-02 +7.397027e-01 +4.181566e-02
+2.636667e+01 +1.191996e+00 +4.034954e-02 +2.862996e-02 +8.145514e-01 +2.735766e-02 +8.697326e-01 +3.424834e-01 +4.811015e-02 +7.419681e-01 +4.174618e-02
+2.638333e+01 +1.196844e+00 +4.028002e-02 +2.858136e-02 +8.186435e-01 +2.731045e-02 +8.727706e-01 +3.431772e-01 +4.803423e-02 +7.446401e-01 +4.167274e-02
+2.640000e+01 +1.206782e+00 +4.021084e-02 +2.853292e-02 +8.219792e-01 +2.726322e-02 +8.796887e-01 +3.449754e-01 +4.796229e-02 +7.471664e-01 +4.159951e-02
+2.641667e+01 +1.212735e+00 +4.014162e-02 +2.848485e-02 +8.263706e-01 +2.721606e-02 +8.837630e-01 +3.459761e-01 +4.789312e-02 +7.501748e-01 +4.152467e-02
+2.643333e+01 +1.216839e+00 +4.007244e-02 +2.843622e-02 +8.325555e-01 +2.716862e-02 +8.866065e-01 +3.466316e-01 +4.782042e-02 +7.545823e-01 +4.144941e-02
+2.645000e+01 +1.225613e+00 +4.000357e-02 +2.838720e-02 +8.360614e-01 +2.712125e-02 +8.932575e-01 +3.483680e-01 +4.774421e-02 +7.569786e-01 +4.137658e-02
+2.646667e+01 +1.232531e+00 +3.993475e-02 +2.833841e-02 +8.410726e-01 +2.707404e-02 +8.987688e-01 +3.497880e-01 +4.766672e-02 +7.605970e-01 +4.130396e-02
+2.648333e+01 +1.239430e+00 +3.986605e-02 +2.829073e-02 +8.486136e-01 +2.702746e-02 +9.037217e-01 +3.510554e-01 +4.759573e-02 +7.667707e-01 +4.123383e-02
+2.650000e+01 +1.251052e+00 +3.979764e-02 +2.824285e-02 +8.515992e-01 +2.698134e-02 +9.118749e-01 +3.532321e-01 +4.752193e-02 +7.689245e-01 +4.116950e-02
+2.651667e+01 +1.263786e+00 +3.972940e-02 +2.819599e-02 +8.585307e-01 +2.693546e-02 +9.209904e-01 +3.556897e-01 +4.745686e-02 +7.747047e-01 +4.110467e-02
+2.653333e+01 +1.274321e+00 +3.966120e-02 +2.814787e-02 +8.635523e-01 +2.688886e-02 +9.292439e-01 +3.579120e-01 +4.738161e-02 +7.799415e-01 +4.103511e-02
+2.655000e+01 +1.285470e+00 +3.959314e-02 +2.810002e-02 +8.672613e-01 +2.684296e-02 +9.371380e-01 +3.600383e-01 +4.730576e-02 +7.830431e-01 +4.097248e-02
+2.656667e+01 +1.296026e+00 +3.952517e-02 +2.805192e-02 +8.660049e-01 +2.679739e-02 +9.449634e-01 +3.621487e-01 +4.721935e-02 +7.836004e-01 +4.091029e-02
+2.658333e+01 +1.307052e+00 +3.945734e-02 +2.800354e-02 +8.670172e-01 +2.675188e-02 +9.529668e-01 +3.643126e-01 +4.713053e-02 +7.859926e-01 +4.085064e-02
+2.660000e+01 +1.311167e+00 +3.938938e-02 +2.795544e-02 +8.680131e-01 +2.670623e-02 +9.564547e-01 +3.652026e-01 +4.704153e-02 +7.881620e-01 +4.078571e-02
+2.661667e+01 +1.320690e+00 +3.932173e-02 +2.790777e-02 +8.700718e-01 +2.666109e-02 +9.637169e-01 +3.671588e-01 +4.695440e-02 +7.910476e-01 +4.072616e-02
+2.663333e+01 +1.326506e+00 +3.925406e-02 +2.786039e-02 +8.719542e-01 +2.661560e-02 +9.692266e-01 +3.686228e-01 +4.686899e-02 +7.930498e-01 +4.066019e-02
+2.665000e+01 +1.329877e+00 +3.918642e-02 +2.781376e-02 +8.791571e-01 +2.657032e-02 +9.727116e-01 +3.695144e-01 +4.678762e-02 +7.999821e-01 +4.059298e-02
+2.666667e+01 +1.335141e+00 +3.911896e-02 +2.776674e-02 +8.813796e-01 +2.652498e-02 +9.768801e-01 +3.705970e-01 +4.670650e-02 +8.025165e-01 +4.052571e-02
+2.668333e+01 +1.342129e+00 +3.905167e-02 +2.771977e-02 +8.812421e-01 +2.647952e-02 +9.822791e-01 +3.720248e-01 +4.662924e-02 +8.029300e-01 +4.045603e-02
+2.670000e+01 +1.345866e+00 +3.898439e-02 +2.767277e-02 +8.809537e-01 +2.643380e-02 +9.854135e-01 +3.728139e-01 +4.655357e-02 +8.035437e-01 +4.038112e-02
+2.671667e+01 +1.353539e+00 +3.891734e-02 +2.762613e-02 +8.796279e-01 +2.638839e-02 +9.916905e-01 +3.744850e-01 +4.648095e-02 +8.031829e-01 +4.030701e-02
+2.673333e+01 +1.354883e+00 +3.885022e-02 +2.758124e-02 +8.779874e-01 +2.634444e-02 +9.931812e-01 +3.748086e-01 +4.641036e-02 +8.027107e-01 +4.023646e-02
+2.675000e+01 +1.355271e+00 +3.878317e-02 +2.753550e-02 +8.769808e-01 +2.629980e-02 +9.937447e-01 +3.748639e-01 +4.633583e-02 +8.030847e-01 +4.016329e-02
+2.676667e+01 +1.351955e+00 +3.871612e-02 +2.748900e-02 +8.771058e-01 +2.625441e-02 +9.913529e-01 +3.740847e-01 +4.626168e-02 +8.025219e-01 +4.008716e-02
+2.678333e+01 +1.347704e+00 +3.864917e-02 +2.744321e-02 +8.782292e-01 +2.620936e-02 +9.886588e-01 +3.732163e-01 +4.619086e-02 +8.037737e-01 +4.000910e-02
+2.680000e+01 +1.345398e+00 +3.858237e-02 +2.739719e-02 +8.793408e-01 +2.616396e-02 +9.869179e-01 +3.726098e-01 +4.612663e-02 +8.034965e-01 +3.992915e-02
+2.681667e+01 +1.340131e+00 +3.851561e-02 +2.735110e-02 +8.772655e-01 +2.611904e-02 +9.834920e-01 +3.715285e-01 +4.605449e-02 +8.020910e-01 +3.984913e-02
+2.683333e+01 +1.332823e+00 +3.844889e-02 +2.730431e-02 +8.728468e-01 +2.607402e-02 +9.783484e-01 +3.699552e-01 +4.597229e-02 +7.986418e-01 +3.977010e-02
+2.685000e+01 +1.325188e+00 +3.838228e-02 +2.725811e-02 +8.683845e-01 +2.602946e-02 +9.731920e-01 +3.683785e-01 +4.589375e-02 +7.945669e-01 +3.969150e-02
+2.686667e+01 +1.317116e+00 +3.831577e-02 +2.721187e-02 +8.639392e-01 +2.598476e-02 +9.675863e-01 +3.666697e-01 +4.581530e-02 +7.902955e-01 +3.961235e-02
+2.688333e+01 +1.309619e+00 +3.824940e-02 +2.716552e-02 +8.593958e-01 +2.594027e-02 +9.625539e-01 +3.651231e-01 +4.573446e-02 +7.860053e-01 +3.953388e-02
+2.690000e+01 +1.300400e+00 +3.818307e-02 +2.712008e-02 +8.552604e-01 +2.589656e-02 +9.561169e-01 +3.631753e-01 +4.565584e-02 +7.819301e-01 +3.945778e-02
+2.691667e+01 +1.291038e+00 +3.811685e-02 +2.707571e-02 +8.510131e-01 +2.585389e-02 +9.494616e-01 +3.611590e-01 +4.557967e-02 +7.779487e-01 +3.938575e-02
+2.693333e+01 +1.281829e+00 +3.805075e-02 +2.703165e-02 +8.480616e-01 +2.581170e-02 +9.429349e-01 +3.591777e-01 +4.550305e-02 +7.747607e-01 +3.931618e-02
+2.695000e+01 +1.272521e+00 +3.798476e-02 +2.698752e-02 +8.438554e-01 +2.576921e-02 +9.363259e-01 +3.571761e-01 +4.542817e-02 +7.706622e-01 +3.924442e-02
+2.696667e+01 +1.263359e+00 +3.791889e-02 +2.694294e-02 +8.395834e-01 +2.572632e-02 +9.298084e-01 +3.551994e-01 +4.535020e-02 +7.666415e-01 +3.917187e-02
+2.698333e+01 +1.255001e+00 +3.785317e-02 +2.689816e-02 +8.351418e-01 +2.568319e-02 +9.238487e-01 +3.533820e-01 +4.527199e-02 +7.626590e-01 +3.909822e-02
+2.700000e+01 +1.245868e+00 +3.778752e-02 +2.685268e-02 +8.306820e-01 +2.563953e-02 +9.173421e-01 +3.514075e-01 +4.518972e-02 +7.584021e-01 +3.902318e-02
+2.701667e+01 +1.237386e+00 +3.772201e-02 +2.680650e-02 +8.264774e-01 +2.559504e-02 +9.111646e-01 +3.495261e-01 +4.510598e-02 +7.542235e-01 +3.894527e-02
+2.703333e+01 +1.228446e+00 +3.765660e-02 +2.676038e-02 +8.225726e-01 +2.555061e-02 +9.047230e-01 +3.475677e-01 +4.502164e-02 +7.503783e-01 +3.886759e-02
+2.705000e+01 +1.219474e+00 +3.759129e-02 +2.671448e-02 +8.185592e-01 +2.550646e-02 +8.983306e-01 +3.456184e-01 +4.493714e-02 +7.466587e-01 +3.879075e-02
+2.706667e+01 +1.210711e+00 +3.752609e-02 +2.666892e-02 +8.145300e-01 +2.546258e-02 +8.920953e-01 +3.437119e-01 +4.485417e-02 +7.429164e-01 +3.871448e-02
+2.708333e+01 +1.204600e+00 +3.746107e-02 +2.662269e-02 +8.118637e-01 +2.541817e-02 +8.877955e-01 +3.423274e-01 +4.476791e-02 +7.408112e-01 +3.863734e-02
+2.710000e+01 +1.196506e+00 +3.739611e-02 +2.657626e-02 +8.086744e-01 +2.537376e-02 +8.820841e-01 +3.405618e-01 +4.467970e-02 +7.379899e-01 +3.855988e-02
+2.711667e+01 +1.189955e+00 +3.733130e-02 +2.652997e-02 +8.045838e-01 +2.532960e-02 +8.773383e-01 +3.390571e-01 +4.459061e-02 +7.347593e-01 +3.848351e-02
+2.713333e+01 +1.184736e+00 +3.726663e-02 +2.648383e-02 +8.005405e-01 +2.528560e-02 +8.736053e-01 +3.378280e-01 +4.450162e-02 +7.316322e-01 +3.840815e-02
+2.715000e+01 +1.185160e+00 +3.720224e-02 +2.643763e-02 +7.963716e-01 +2.524168e-02 +8.736273e-01 +3.376237e-01 +4.441365e-02 +7.286057e-01 +3.833410e-02
+2.716667e+01 +1.179766e+00 +3.713779e-02 +2.639136e-02 +7.936610e-01 +2.519768e-02 +8.699532e-01 +3.364162e-01 +4.432359e-02 +7.261997e-01 +3.825861e-02
+2.718333e+01 +1.176200e+00 +3.707350e-02 +2.634514e-02 +7.909936e-01 +2.515381e-02 +8.673752e-01 +3.355072e-01 +4.423368e-02 +7.237512e-01 +3.818439e-02
+2.720000e+01 +1.172925e+00 +3.700933e-02 +2.629903e-02 +7.876988e-01 +2.511009e-02 +8.647959e-01 +3.345992e-01 +4.414474e-02 +7.203545e-01 +3.811098e-02
+2.721667e+01 +1.169953e+00 +3.694528e-02 +2.625314e-02 +7.850706e-01 +2.506661e-02 +8.622236e-01 +3.336950e-01 +4.405772e-02 +7.169762e-01 +3.803882e-02
+2.723333e+01 +1.171821e+00 +3.688148e-02 +2.620751e-02 +7.864949e-01 +2.502385e-02 +8.628911e-01 +3.336747e-01 +4.397267e-02 +7.165408e-01 +3.797205e-02
+2.725000e+01 +1.179011e+00 +3.681795e-02 +2.616207e-02 +7.851663e-01 +2.498099e-02 +8.674530e-01 +3.347223e-01 +4.389096e-02 +7.143233e-01 +3.790555e-02
+2.726667e+01 +1.184744e+00 +3.675449e-02 +2.611664e-02 +7.886672e-01 +2.493857e-02 +8.712804e-01 +3.355776e-01 +4.380785e-02 +7.159320e-01 +3.784176e-02
+2.728333e+01 +1.190991e+00 +3.669116e-02 +2.607165e-02 +7.895178e-01 +2.489642e-02 +8.752922e-01 +3.364899e-01 +4.372705e-02 +7.156763e-01 +3.777887e-02
+2.730000e+01 +1.192683e+00 +3.662780e-02 +2.602653e-02 +7.925123e-01 +2.485434e-02 +8.761334e-01 +3.365414e-01 +4.364332e-02 +7.173476e-01 +3.771640e-02
+2.731667e+01 +1.202599e+00 +3.656480e-02 +2.598135e-02 +7.939679e-01 +2.481220e-02 +8.829828e-01 +3.382378e-01 +4.356109e-02 +7.178620e-01 +3.765647e-02
+2.733333e+01 +1.207246e+00 +3.650175e-02 +2.593650e-02 +7.949670e-01 +2.477023e-02 +8.868404e-01 +3.391261e-01 +4.347781e-02 +7.188194e-01 +3.759385e-02
+2.735000e+01 +1.209083e+00 +3.643874e-02 +2.589158e-02 +7.960468e-01 +2.472841e-02 +8.879352e-01 +3.392637e-01 +4.339235e-02 +7.190498e-01 +3.753388e-02
+2.736667e+01 +1.216905e+00 +3.637601e-02 +2.584689e-02 +7.954564e-01 +2.468656e-02 +8.933847e-01 +3.405926e-01 +4.331104e-02 +7.183024e-01 +3.747386e-02
+2.738333e+01 +1.230906e+00 +3.631356e-02 +2.580236e-02 +7.942747e-01 +2.464466e-02 +9.031178e-01 +3.430974e-01 +4.323399e-02 +7.175444e-01 +3.741383e-02
+2.740000e+01 +1.242053e+00 +3.625115e-02 +2.575793e-02 +7.937953e-01 +2.460299e-02 +9.107990e-01 +3.450549e-01 +4.315636e-02 +7.169310e-01 +3.735504e-02
+2.741667e+01 +1.248787e+00 +3.618872e-02 +2.571365e-02 +7.973093e-01 +2.456205e-02 +9.156505e-01 +3.462470e-01 +4.307519e-02 +7.194448e-01 +3.730029e-02
+2.743333e+01 +1.263120e+00 +3.612662e-02 +2.566919e-02 +8.016212e-01 +2.452061e-02 +9.263126e-01 +3.490295e-01 +4.299907e-02 +7.229458e-01 +3.724315e-02
+2.745000e+01 +1.279375e+00 +3.606467e-02 +2.562506e-02 +8.080740e-01 +2.447940e-02 +9.387151e-01 +3.522996e-01 +4.292722e-02 +7.284697e-01 +3.718528e-02
+2.746667e+01 +1.292795e+00 +3.600276e-02 +2.558127e-02 +8.120226e-01 +2.443826e-02 +9.485150e-01 +3.548716e-01 +4.285677e-02 +7.327099e-01 +3.712582e-02
+2.748333e+01 +1.308006e+00 +3.594101e-02 +2.553727e-02 +8.152559e-01 +2.439638e-02 +9.595351e-01 +3.577845e-01 +4.279018e-02 +7.361902e-01 +3.706212e-02
+2.750000e+01 +1.316741e+00 +3.587919e-02 +2.549349e-02 +8.200155e-01 +2.435460e-02 +9.657889e-01 +3.594030e-01 +4.272404e-02 +7.407825e-01 +3.699724e-02
+2.751667e+01 +1.326431e+00 +3.581751e-02 +2.545022e-02 +8.254958e-01 +2.431331e-02 +9.725288e-01 +3.611558e-01 +4.266320e-02 +7.444359e-01 +3.693523e-02
+2.753333e+01 +1.342790e+00 +3.575609e-02 +2.540699e-02 +8.302675e-01 +2.427214e-02 +9.850165e-01 +3.644770e-01 +4.260341e-02 +7.483941e-01 +3.687343e-02
+2.755000e+01 +1.351889e+00 +3.569460e-02 +2.536375e-02 +8.349800e-01 +2.423105e-02 +9.919263e-01 +3.662867e-01 +4.254002e-02 +7.523448e-01 +3.681116e-02
+2.756667e+01 +1.358806e+00 +3.563316e-02 +2.532123e-02 +8.397380e-01 +2.419023e-02 +9.969027e-01 +3.675677e-01 +4.248219e-02 +7.568886e-01 +3.674723e-02
+2.758333e+01 +1.370346e+00 +3.557193e-02 +2.527925e-02 +8.476313e-01 +2.415026e-02 +1.006367e+00 +3.700691e-01 +4.242786e-02 +7.647384e-01 +3.668487e-02
+2.760000e+01 +1.382626e+00 +3.551083e-02 +2.523695e-02 +8.522448e-01 +2.411005e-02 +1.015667e+00 +3.725292e-01 +4.236969e-02 +7.696431e-01 +3.662379e-02
+2.761667e+01 +1.389962e+00 +3.544970e-02 +2.519468e-02 +8.540642e-01 +2.406974e-02 +1.021172e+00 +3.739556e-01 +4.230840e-02 +7.725511e-01 +3.656105e-02
+2.763333e+01 +1.392436e+00 +3.538857e-02 +2.515245e-02 +8.541815e-01 +2.402922e-02 +1.023321e+00 +3.744632e-01 +4.224620e-02 +7.740492e-01 +3.649472e-02
+2.765000e+01 +1.394394e+00 +3.532754e-02 +2.511071e-02 +8.517072e-01 +2.398896e-02 +1.025269e+00 +3.749149e-01 +4.218659e-02 +7.724312e-01 +3.642796e-02
+2.766667e+01 +1.400323e+00 +3.526669e-02 +2.506858e-02 +8.513125e-01 +2.394859e-02 +1.029745e+00 +3.760481e-01 +4.212503e-02 +7.726763e-01 +3.636350e-02
+2.768333e+01 +1.409426e+00 +3.520600e-02 +2.502663e-02 +8.539344e-01 +2.390859e-02 +1.036321e+00 +3.777493e-01 +4.206659e-02 +7.741082e-01 +3.630264e-02
+2.770000e+01 +1.409865e+00 +3.514524e-02 +2.498473e-02 +8.574292e-01 +2.386885e-02 +1.036589e+00 +3.777370e-01 +4.200317e-02 +7.764092e-01 +3.624276e-02
+2.771667e+01 +1.412361e+00 +3.508462e-02 +2.494276e-02 +8.586788e-01 +2.382862e-02 +1.038185e+00 +3.780764e-01 +4.194211e-02 +7.762099e-01 +3.618123e-02
+2.773333e+01 +1.412948e+00 +3.502407e-02 +2.490005e-02 +8.605428e-01 +2.378773e-02 +1.038738e+00 +3.781329e-01 +4.187592e-02 +7.776672e-01 +3.611621e-02
+2.775000e+01 +1.410404e+00 +3.496355e-02 +2.485678e-02 +8.641324e-01 +2.374658e-02 +1.036977e+00 +3.775534e-01 +4.180378e-02 +7.798573e-01 +3.605205e-02
+2.776667e+01 +1.410428e+00 +3.490318e-02 +2.481393e-02 +8.701185e-01 +2.370565e-02 +1.037030e+00 +3.774628e-01 +4.173682e-02 +7.839751e-01 +3.598798e-02
+2.778333e+01 +1.407549e+00 +3.484286e-02 +2.477077e-02 +8.719112e-01 +2.366468e-02 +1.035397e+00 +3.769133e-01 +4.166212e-02 +7.858383e-01 +3.592308e-02
+2.780000e+01 +1.403877e+00 +3.478262e-02 +2.472781e-02 +8.710426e-01 +2.362378e-02 +1.033141e+00 +3.761903e-01 +4.158751e-02 +7.852770e-01 +3.585732e-02
+2.781667e+01 +1.397017e+00 +3.472242e-02 +2.468481e-02 +8.703428e-01 +2.358279e-02 +1.028602e+00 +3.748440e-01 +4.151073e-02 +7.854086e-01 +3.578923e-02
+2.783333e+01 +1.387786e+00 +3.466227e-02 +2.464176e-02 +8.687865e-01 +2.354192e-02 +1.022313e+00 +3.730149e-01 +4.143001e-02 +7.844065e-01 +3.572135e-02
+2.785000e+01 +1.379069e+00 +3.460223e-02 +2.459887e-02 +8.652282e-01 +2.350097e-02 +1.016306e+00 +3.712616e-01 +4.135091e-02 +7.816997e-01 +3.565169e-02
+2.786667e+01 +1.369324e+00 +3.454227e-02 +2.455594e-02 +8.615386e-01 +2.346003e-02 +1.009452e+00 +3.692700e-01 +4.127020e-02 +7.786272e-01 +3.558210e-02
+2.788333e+01 +1.360294e+00 +3.448243e-02 +2.451306e-02 +8.584017e-01 +2.341919e-02 +1.003223e+00 +3.674494e-01 +4.118836e-02 +7.762763e-01 +3.551224e-02
+2.790000e+01 +1.350380e+00 +3.442267e-02 +2.447036e-02 +8.566833e-01 +2.337853e-02 +9.961483e-01 +3.653935e-01 +4.110765e-02 +7.748267e-01 +3.544340e-02
+2.791667e+01 +1.342917e+00 +3.436307e-02 +2.442771e-02 +8.558544e-01 +2.333793e-02 +9.907546e-01 +3.637957e-01 +4.102885e-02 +7.732824e-01 +3.537568e-02
+2.793333e+01 +1.334107e+00 +3.430354e-02 +2.438516e-02 +8.539238e-01 +2.329748e-02 +9.843723e-01 +3.619246e-01 +4.094859e-02 +7.711200e-01 +3.530859e-02
+2.795000e+01 +1.324777e+00 +3.424410e-02 +2.434288e-02 +8.524776e-01 +2.325709e-02 +9.776274e-01 +3.599556e-01 +4.087036e-02 +7.696953e-01 +3.524046e-02
+2.796667e+01 +1.315810e+00 +3.418477e-02 +2.430050e-02 +8.487041e-01 +2.321664e-02 +9.712537e-01 +3.580905e-01 +4.079057e-02 +7.665204e-01 +3.517161e-02
+2.798333e+01 +1.306351e+00 +3.412553e-02 +2.425820e-02 +8.437988e-01 +2.317622e-02 +9.643734e-01 +3.560827e-01 +4.070962e-02 +7.619299e-01 +3.510183e-02
+2.800000e+01 +1.297462e+00 +3.406640e-02 +2.421590e-02 +8.397806e-01 +2.313586e-02 +9.582791e-01 +3.542913e-01 +4.062869e-02 +7.579864e-01 +3.503222e-02
+2.801667e+01 +1.288066e+00 +3.400736e-02 +2.417365e-02 +8.350731e-01 +2.309555e-02 +9.516094e-01 +3.523363e-01 +4.054716e-02 +7.534259e-01 +3.496296e-02
+2.803333e+01 +1.278626e+00 +3.394842e-02 +2.413140e-02 +8.302449e-01 +2.305522e-02 +9.448092e-01 +3.503445e-01 +4.046560e-02 +7.489402e-01 +3.489339e-02
+2.805000e+01 +1.269877e+00 +3.388960e-02 +2.408922e-02 +8.257374e-01 +2.301494e-02 +9.385321e-01 +3.484988e-01 +4.038448e-02 +7.451126e-01 +3.482386e-02
+2.806667e+01 +1.260919e+00 +3.383086e-02 +2.404710e-02 +8.210197e-01 +2.297472e-02 +9.320402e-01 +3.465861e-01 +4.030310e-02 +7.406560e-01 +3.475447e-02
+2.808333e+01 +1.252924e+00 +3.377224e-02 +2.400510e-02 +8.162451e-01 +2.293463e-02 +9.261676e-01 +3.448347e-01 +4.022233e-02 +7.362279e-01 +3.468543e-02
+2.810000e+01 +1.247332e+00 +3.371375e-02 +2.396324e-02 +8.119894e-01 +2.289466e-02 +9.222035e-01 +3.435779e-01 +4.014260e-02 +7.327543e-01 +3.461658e-02
+2.811667e+01 +1.240846e+00 +3.365536e-02 +2.392147e-02 +8.077287e-01 +2.285479e-02 +9.175938e-01 +3.421545e-01 +4.006277e-02 +7.291301e-01 +3.454806e-02
+2.813333e+01 +1.235527e+00 +3.359708e-02 +2.387982e-02 +8.032794e-01 +2.281494e-02 +9.136689e-01 +3.409137e-01 +3.998443e-02 +7.252952e-01 +3.447926e-02
+2.815000e+01 +1.231473e+00 +3.353893e-02 +2.383843e-02 +7.998877e-01 +2.277536e-02 +9.109138e-01 +3.399789e-01 +3.990788e-02 +7.226348e-01 +3.441079e-02
+2.816667e+01 +1.227676e+00 +3.348088e-02 +2.379712e-02 +7.980316e-01 +2.273587e-02 +9.082274e-01 +3.390627e-01 +3.983187e-02 +7.207995e-01 +3.434283e-02
+2.818333e+01 +1.227938e+00 +3.342300e-02 +2.375579e-02 +7.963152e-01 +2.269643e-02 +9.082398e-01 +3.388532e-01 +3.975652e-02 +7.188116e-01 +3.427615e-02
+2.820000e+01 +1.226551e+00 +3.336519e-02 +2.371458e-02 +7.952102e-01 +2.265700e-02 +9.072760e-01 +3.383919e-01 +3.968179e-02 +7.176211e-01 +3.420865e-02
+2.821667e+01 +1.224168e+00 +3.330747e-02 +2.367334e-02 +7.946448e-01 +2.261772e-02 +9.055029e-01 +3.377212e-01 +3.960565e-02 +7.165460e-01 +3.414260e-02
+2.823333e+01 +1.226507e+00 +3.324993e-02 +2.363217e-02 +7.969624e-01 +2.257858e-02 +9.072556e-01 +3.379760e-01 +3.953124e-02 +7.180863e-01 +3.407769e-02
+2.825000e+01 +1.230573e+00 +3.319252e-02 +2.359106e-02 +7.958484e-01 +2.253932e-02 +9.100380e-01 +3.385054e-01 +3.945791e-02 +7.167941e-01 +3.401244e-02
+2.826667e+01 +1.226542e+00 +3.313507e-02 +2.355010e-02 +7.975383e-01 +2.250035e-02 +9.073207e-01 +3.375992e-01 +3.938289e-02 +7.176127e-01 +3.394716e-02
+2.828333e+01 +1.227281e+00 +3.307780e-02 +2.350921e-02 +8.002821e-01 +2.246118e-02 +9.077129e-01 +3.375081e-01 +3.931130e-02 +7.190631e-01 +3.388169e-02
+2.830000e+01 +1.224829e+00 +3.302057e-02 +2.346849e-02 +8.027988e-01 +2.242232e-02 +9.058346e-01 +3.368250e-01 +3.923916e-02 +7.204798e-01 +3.381706e-02
+2.831667e+01 +1.227473e+00 +3.296354e-02 +2.342764e-02 +8.055616e-01 +2.238340e-02 +9.079856e-01 +3.371981e-01 +3.916654e-02 +7.228447e-01 +3.375301e-02
+2.833333e+01 +1.236551e+00 +3.290673e-02 +2.338678e-02 +8.105885e-01 +2.234458e-02 +9.151012e-01 +3.388769e-01 +3.909379e-02 +7.281169e-01 +3.369054e-02
+2.835000e+01 +1.249437e+00 +3.285009e-02 +2.334605e-02 +8.126010e-01 +2.230592e-02 +9.249045e-01 +3.412721e-01 +3.902203e-02 +7.309486e-01 +3.362899e-02
+2.836667e+01 +1.263904e+00 +3.279359e-02 +2.330533e-02 +8.145964e-01 +2.226723e-02 +9.361451e-01 +3.440594e-01 +3.894880e-02 +7.354435e-01 +3.356659e-02
+2.838333e+01 +1.271553e+00 +3.273706e-02 +2.326462e-02 +8.149786e-01 +2.222852e-02 +9.422047e-01 +3.455028e-01 +3.887367e-02 +7.370882e-01 +3.350413e-02
+2.840000e+01 +1.274713e+00 +3.268054e-02 +2.322400e-02 +8.199858e-01 +2.218985e-02 +9.449060e-01 +3.460692e-01 +3.879896e-02 +7.418244e-01 +3.344185e-02
+2.841667e+01 +1.278974e+00 +3.262415e-02 +2.318349e-02 +8.259679e-01 +2.215116e-02 +9.491273e-01 +3.470352e-01 +3.872374e-02 +7.486766e-01 +3.337823e-02
+2.843333e+01 +1.286156e+00 +3.256790e-02 +2.314301e-02 +8.329631e-01 +2.211258e-02 +9.551587e-01 +3.484786e-01 +3.864987e-02 +7.566510e-01 +3.331511e-02
+2.845000e+01 +1.290890e+00 +3.251171e-02 +2.310280e-02 +8.389170e-01 +2.207398e-02 +9.591873e-01 +3.494011e-01 +3.857875e-02 +7.632747e-01 +3.325044e-02
+2.846667e+01 +1.299007e+00 +3.245567e-02 +2.306294e-02 +8.441366e-01 +2.203550e-02 +9.655967e-01 +3.509496e-01 +3.851161e-02 +7.692069e-01 +3.318562e-02
+2.848333e+01 +1.306791e+00 +3.239973e-02 +2.302309e-02 +8.455646e-01 +2.199710e-02 +9.712290e-01 +3.522985e-01 +3.844481e-02 +7.717387e-01 +3.312088e-02
+2.850000e+01 +1.320007e+00 +3.234398e-02 +2.298309e-02 +8.464410e-01 +2.195871e-02 +9.807504e-01 +3.546685e-01 +3.837705e-02 +7.739616e-01 +3.305801e-02
+2.851667e+01 +1.328980e+00 +3.228825e-02 +2.294322e-02 +8.451351e-01 +2.192044e-02 +9.874454e-01 +3.563057e-01 +3.831007e-02 +7.733912e-01 +3.299442e-02
+2.853333e+01 +1.341977e+00 +3.223269e-02 +2.290346e-02 +8.456953e-01 +2.188222e-02 +9.963960e-01 +3.585363e-01 +3.824587e-02 +7.738566e-01 +3.293241e-02
+2.855000e+01 +1.350748e+00 +3.217716e-02 +2.286379e-02 +8.439107e-01 +2.184406e-02 +1.003175e+00 +3.602022e-01 +3.818062e-02 +7.723378e-01 +3.286919e-02
+2.856667e+01 +1.355279e+00 +3.212165e-02 +2.282431e-02 +8.416363e-01 +2.180604e-02 +1.006511e+00 +3.609712e-01 +3.811580e-02 +7.704722e-01 +3.280535e-02
+2.858333e+01 +1.356273e+00 +3.206618e-02 +2.278480e-02 +8.424049e-01 +2.176802e-02 +1.007751e+00 +3.611898e-01 +3.804815e-02 +7.713685e-01 +3.274167e-02
+2.860000e+01 +1.356680e+00 +3.201079e-02 +2.274520e-02 +8.420864e-01 +2.173004e-02 +1.008380e+00 +3.612437e-01 +3.797837e-02 +7.718410e-01 +3.267832e-02
+2.861667e+01 +1.364925e+00 +3.195562e-02 +2.270585e-02 +8.432170e-01 +2.169216e-02 +1.014914e+00 +3.628375e-01 +3.791336e-02 +7.732386e-01 +3.261536e-02
+2.863333e+01 +1.367720e+00 +3.190046e-02 +2.266660e-02 +8.482463e-01 +2.165434e-02 +1.017357e+00 +3.633652e-01 +3.784805e-02 +7.768960e-01 +3.255253e-02
+2.865000e+01 +1.369292e+00 +3.184537e-02 +2.262759e-02 +8.545078e-01 +2.161665e-02 +1.018705e+00 +3.636056e-01 +3.778460e-02 +7.822020e-01 +3.248929e-02
+2.866667e+01 +1.372953e+00 +3.179041e-02 +2.258883e-02 +8.608883e-01 +2.157901e-02 +1.021379e+00 +3.641884e-01 +3.772423e-02 +7.870271e-01 +3.242641e-02
+2.868333e+01 +1.371999e+00 +3.173548e-02 +2.255009e-02 +8.649141e-01 +2.154144e-02 +1.020675e+00 +3.638877e-01 +3.766242e-02 +7.898259e-01 +3.236333e-02
+2.870000e+01 +1.374132e+00 +3.168068e-02 +2.251143e-02 +8.672471e-01 +2.150401e-02 +1.022787e+00 +3.643177e-01 +3.760083e-02 +7.918754e-01 +3.229999e-02
+2.871667e+01 +1.381240e+00 +3.162605e-02 +2.247302e-02 +8.686926e-01 +2.146666e-02 +1.028133e+00 +3.655844e-01 +3.754263e-02 +7.929768e-01 +3.223714e-02
+2.873333e+01 +1.381448e+00 +3.157142e-02 +2.243479e-02 +8.690328e-01 +2.142950e-02 +1.028485e+00 +3.655574e-01 +3.748280e-02 +7.936021e-01 +3.217362e-02
+2.875000e+01 +1.374851e+00 +3.151677e-02 +2.239605e-02 +8.684522e-01 +2.139221e-02 +1.024061e+00 +3.642815e-01 +3.741539e-02 +7.932487e-01 +3.211021e-02
+2.876667e+01 +1.369802e+00 +3.146225e-02 +2.235746e-02 +8.681052e-01 +2.135503e-02 +1.020841e+00 +3.633178e-01 +3.734897e-02 +7.931624e-01 +3.204678e-02
+2.878333e+01 +1.363134e+00 +3.140779e-02 +2.231867e-02 +8.668192e-01 +2.131788e-02 +1.016290e+00 +3.620030e-01 +3.727912e-02 +7.928335e-01 +3.198347e-02
+2.880000e+01 +1.357961e+00 +3.135345e-02 +2.227996e-02 +8.658568e-01 +2.128075e-02 +1.012694e+00 +3.609355e-01 +3.721048e-02 +7.922781e-01 +3.192059e-02
+2.881667e+01 +1.351808e+00 +3.129918e-02 +2.224136e-02 +8.671242e-01 +2.124368e-02 +1.008176e+00 +3.596252e-01 +3.714260e-02 +7.934279e-01 +3.185806e-02
+2.883333e+01 +1.346041e+00 +3.124502e-02 +2.220300e-02 +8.651210e-01 +2.120678e-02 +1.004197e+00 +3.584523e-01 +3.707599e-02 +7.915637e-01 +3.179510e-02
+2.885000e+01 +1.339007e+00 +3.119093e-02 +2.216456e-02 +8.630087e-01 +2.116989e-02 +9.992954e-01 +3.570376e-01 +3.700600e-02 +7.903022e-01 +3.173256e-02
+2.886667e+01 +1.334704e+00 +3.113697e-02 +2.212614e-02 +8.592847e-01 +2.113307e-02 +9.961946e-01 +3.560872e-01 +3.693664e-02 +7.876917e-01 +3.167001e-02
+2.888333e+01 +1.331288e+00 +3.108312e-02 +2.208769e-02 +8.554308e-01 +2.109627e-02 +9.938609e-01 +3.553326e-01 +3.686666e-02 +7.849815e-01 +3.160750e-02
+2.890000e+01 +1.323965e+00 +3.102930e-02 +2.204934e-02 +8.510367e-01 +2.105956e-02 +9.884566e-01 +3.537841e-01 +3.679664e-02 +7.811265e-01 +3.154499e-02
+2.891667e+01 +1.315945e+00 +3.097557e-02 +2.201112e-02 +8.469184e-01 +2.102292e-02 +9.826358e-01 +3.521258e-01 +3.672715e-02 +7.772119e-01 +3.148259e-02
+2.893333e+01 +1.307025e+00 +3.092191e-02 +2.197306e-02 +8.446753e-01 +2.098640e-02 +9.760553e-01 +3.502673e-01 +3.665853e-02 +7.748877e-01 +3.142048e-02
+2.895000e+01 +1.299555e+00 +3.086837e-02 +2.193488e-02 +8.399583e-01 +2.094985e-02 +9.707770e-01 +3.487450e-01 +3.658860e-02 +7.703534e-01 +3.135841e-02
+2.896667e+01 +1.291321e+00 +3.081490e-02 +2.189674e-02 +8.357908e-01 +2.091335e-02 +9.647941e-01 +3.470394e-01 +3.651842e-02 +7.663538e-01 +3.129648e-02
+2.898333e+01 +1.282797e+00 +3.076153e-02 +2.185879e-02 +8.316501e-01 +2.087698e-02 +9.585947e-01 +3.452790e-01 +3.644904e-02 +7.624381e-01 +3.123455e-02
+2.900000e+01 +1.273450e+00 +3.070823e-02 +2.182074e-02 +8.273790e-01 +2.084062e-02 +9.518234e-01 +3.433687e-01 +3.637776e-02 +7.586699e-01 +3.117272e-02
+2.901667e+01 +1.264403e+00 +3.065503e-02 +2.178281e-02 +8.228947e-01 +2.080436e-02 +9.452781e-01 +3.415175e-01 +3.630694e-02 +7.544292e-01 +3.111102e-02
+2.903333e+01 +1.255076e+00 +3.060192e-02 +2.174489e-02 +8.181147e-01 +2.076816e-02 +9.385146e-01 +3.396076e-01 +3.623531e-02 +7.499953e-01 +3.104948e-02
+2.905000e+01 +1.246704e+00 +3.054890e-02 +2.170715e-02 +8.134425e-01 +2.073216e-02 +9.323063e-01 +3.378320e-01 +3.616365e-02 +7.459626e-01 +3.098868e-02
+2.906667e+01 +1.240066e+00 +3.049600e-02 +2.166950e-02 +8.090931e-01 +2.069627e-02 +9.273857e-01 +3.363777e-01 +3.609208e-02 +7.425280e-01 +3.092843e-02
+2.908333e+01 +1.234556e+00 +3.044321e-02 +2.163184e-02 +8.048209e-01 +2.066040e-02 +9.232104e-01 +3.351112e-01 +3.602018e-02 +7.390819e-01 +3.086845e-02
+2.910000e+01 +1.228629e+00 +3.039050e-02 +2.159432e-02 +8.014224e-01 +2.062461e-02 +9.189804e-01 +3.338322e-01 +3.594869e-02 +7.365337e-01 +3.080851e-02
+2.911667e+01 +1.221839e+00 +3.033787e-02 +2.155681e-02 +7.991508e-01 +2.058885e-02 +9.140978e-01 +3.323911e-01 +3.587717e-02 +7.344472e-01 +3.074866e-02
+2.913333e+01 +1.218135e+00 +3.028537e-02 +2.151940e-02 +7.961095e-01 +2.055322e-02 +9.113379e-01 +3.314852e-01 +3.580568e-02 +7.320571e-01 +3.068981e-02
+2.915000e+01 +1.219453e+00 +3.023303e-02 +2.148200e-02 +7.925013e-01 +2.051768e-02 +9.118218e-01 +3.313967e-01 +3.573427e-02 +7.293836e-01 +3.063213e-02
+2.916667e+01 +1.214522e+00 +3.018070e-02 +2.144502e-02 +7.882342e-01 +2.048246e-02 +9.081254e-01 +3.302589e-01 +3.566365e-02 +7.256803e-01 +3.057476e-02
+2.918333e+01 +1.209816e+00 +3.012846e-02 +2.140796e-02 +7.839815e-01 +2.044727e-02 +9.043181e-01 +3.290941e-01 +3.559289e-02 +7.215459e-01 +3.051773e-02
+2.920000e+01 +1.210063e+00 +3.007638e-02 +2.137114e-02 +7.795568e-01 +2.041243e-02 +9.041160e-01 +3.288371e-01 +3.552204e-02 +7.175530e-01 +3.046338e-02
+2.921667e+01 +1.211909e+00 +3.002441e-02 +2.133441e-02 +7.766838e-01 +2.037764e-02 +9.052052e-01 +3.289086e-01 +3.545178e-02 +7.147854e-01 +3.040961e-02
+2.923333e+01 +1.213164e+00 +2.997252e-02 +2.129794e-02 +7.738761e-01 +2.034311e-02 +9.061230e-01 +3.289407e-01 +3.538162e-02 +7.123616e-01 +3.035681e-02
+2.925000e+01 +1.214680e+00 +2.992073e-02 +2.126181e-02 +7.705282e-01 +2.030881e-02 +9.075082e-01 +3.290942e-01 +3.531217e-02 +7.097277e-01 +3.030480e-02
+2.926667e+01 +1.212027e+00 +2.986897e-02 +2.122539e-02 +7.678860e-01 +2.027415e-02 +9.058837e-01 +3.284928e-01 +3.524240e-02 +7.075739e-01 +3.025000e-02
+2.928333e+01 +1.214196e+00 +2.981736e-02 +2.118912e-02 +7.647370e-01 +2.023998e-02 +9.071157e-01 +3.286120e-01 +3.517262e-02 +7.046043e-01 +3.019888e-02
+2.930000e+01 +1.217503e+00 +2.976587e-02 +2.115279e-02 +7.622419e-01 +2.020568e-02 +9.096085e-01 +3.290519e-01 +3.510310e-02 +7.028018e-01 +3.014677e-02
+2.931667e+01 +1.221084e+00 +2.971446e-02 +2.111671e-02 +7.601408e-01 +2.017166e-02 +9.123645e-01 +3.295624e-01 +3.503432e-02 +7.012761e-01 +3.009574e-02
+2.933333e+01 +1.222961e+00 +2.966313e-02 +2.108065e-02 +7.587687e-01 +2.013782e-02 +9.135041e-01 +3.296700e-01 +3.496523e-02 +6.996854e-01 +3.004595e-02
+2.935000e+01 +1.226489e+00 +2.961190e-02 +2.104464e-02 +7.580843e-01 +2.010395e-02 +9.163411e-01 +3.302070e-01 +3.489677e-02 +6.994210e-01 +2.999540e-02
+2.936667e+01 +1.229199e+00 +2.956075e-02 +2.100868e-02 +7.564025e-01 +2.007020e-02 +9.181940e-01 +3.305002e-01 +3.482823e-02 +6.973943e-01 +2.994604e-02
+2.938333e+01 +1.228972e+00 +2.950965e-02 +2.097238e-02 +7.586910e-01 +2.003612e-02 +9.180697e-01 +3.302979e-01 +3.475949e-02 +6.989507e-01 +2.989439e-02
+2.940000e+01 +1.233446e+00 +2.945871e-02 +2.093620e-02 +7.638323e-01 +2.000232e-02 +9.214441e-01 +3.309764e-01 +3.469126e-02 +7.031080e-01 +2.984487e-02
+2.941667e+01 +1.241207e+00 +2.940790e-02 +2.089986e-02 +7.695801e-01 +1.996832e-02 +9.270269e-01 +3.322142e-01 +3.462359e-02 +7.071372e-01 +2.979548e-02
+2.943333e+01 +1.253032e+00 +2.935724e-02 +2.086374e-02 +7.742073e-01 +1.993461e-02 +9.357377e-01 +3.342451e-01 +3.455539e-02 +7.109048e-01 +2.974836e-02
+2.945000e+01 +1.258371e+00 +2.930657e-02 +2.082782e-02 +7.758442e-01 +1.990106e-02 +9.393251e-01 +3.349978e-01 +3.448732e-02 +7.121198e-01 +2.970080e-02
+2.946667e+01 +1.264023e+00 +2.925600e-02 +2.079182e-02 +7.754473e-01 +1.986731e-02 +9.434948e-01 +3.358976e-01 +3.441915e-02 +7.107640e-01 +2.965276e-02
+2.948333e+01 +1.283240e+00 +2.920570e-02 +2.075583e-02 +7.740221e-01 +1.983357e-02 +9.576943e-01 +3.393211e-01 +3.435208e-02 +7.093898e-01 +2.960652e-02
+2.950000e+01 +1.287598e+00 +2.915529e-02 +2.072042e-02 +7.739985e-01 +1.980040e-02 +9.613198e-01 +3.401066e-01 +3.428369e-02 +7.093624e-01 +2.956047e-02
+2.951667e+01 +1.296103e+00 +2.910503e-02 +2.068463e-02 +7.733556e-01 +1.976685e-02 +9.674579e-01 +3.415241e-01 +3.421602e-02 +7.083758e-01 +2.951344e-02
+2.953333e+01 +1.302126e+00 +2.905481e-02 +2.064904e-02 +7.716669e-01 +1.973327e-02 +9.726369e-01 +3.427036e-01 +3.414801e-02 +7.073986e-01 +2.946462e-02
+2.955000e+01 +1.308882e+00 +2.900469e-02 +2.061316e-02 +7.693954e-01 +1.969916e-02 +9.787380e-01 +3.441161e-01 +3.408088e-02 +7.058916e-01 +2.941195e-02
+2.956667e+01 +1.317259e+00 +2.895468e-02 +2.057737e-02 +7.677102e-01 +1.966511e-02 +9.858181e-01 +3.457754e-01 +3.401399e-02 +7.047039e-01 +2.935979e-02
+2.958333e+01 +1.317979e+00 +2.890466e-02 +2.054164e-02 +7.675996e-01 +1.963119e-02 +9.866217e-01 +3.458616e-01 +3.394708e-02 +7.040007e-01 +2.930745e-02
+2.960000e+01 +1.317417e+00 +2.885470e-02 +2.050603e-02 +7.688659e-01 +1.959740e-02 +9.867969e-01 +3.457884e-01 +3.387976e-02 +7.049939e-01 +2.925510e-02
+2.961667e+01 +1.326844e+00 +2.880496e-02 +2.047047e-02 +7.739824e-01 +1.956367e-02 +9.947916e-01 +3.476692e-01 +3.381290e-02 +7.111553e-01 +2.920363e-02
+2.963333e+01 +1.330089e+00 +2.875523e-02 +2.043495e-02 +7.778596e-01 +1.953019e-02 +9.972237e-01 +3.481642e-01 +3.374624e-02 +7.141806e-01 +2.915347e-02
+2.965000e+01 +1.334097e+00 +2.870559e-02 +2.039951e-02 +7.850984e-01 +1.949687e-02 +1.000425e+00 +3.488484e-01 +3.367968e-02 +7.210690e-01 +2.910390e-02
+2.966667e+01 +1.340690e+00 +2.865606e-02 +2.036409e-02 +7.925463e-01 +1.946354e-02 +1.006163e+00 +3.501664e-01 +3.361369e-02 +7.277076e-01 +2.905399e-02
+2.968333e+01 +1.337988e+00 +2.860651e-02 +2.032871e-02 +7.972845e-01 +1.942999e-02 +1.004936e+00 +3.497429e-01 +3.354708e-02 +7.323731e-01 +2.900083e-02
+2.970000e+01 +1.333389e+00 +2.855702e-02 +2.029366e-02 +7.984759e-01 +1.939666e-02 +1.002123e+00 +3.489166e-01 +3.348048e-02 +7.339691e-01 +2.894787e-02
+2.971667e+01 +1.328736e+00 +2.850762e-02 +2.025844e-02 +7.996225e-01 +1.936321e-02 +9.990406e-01 +3.480197e-01 +3.341397e-02 +7.355340e-01 +2.889421e-02
+2.973333e+01 +1.322252e+00 +2.845828e-02 +2.022325e-02 +7.987364e-01 +1.932971e-02 +9.945059e-01 +3.467545e-01 +3.334756e-02 +7.350829e-01 +2.883978e-02
+2.975000e+01 +1.317656e+00 +2.840904e-02 +2.018811e-02 +7.988142e-01 +1.929618e-02 +9.915612e-01 +3.458867e-01 +3.328168e-02 +7.351038e-01 +2.878540e-02
+2.976667e+01 +1.311910e+00 +2.835988e-02 +2.015325e-02 +8.004668e-01 +1.926271e-02 +9.879303e-01 +3.448445e-01 +3.321681e-02 +7.366568e-01 +2.873038e-02
+2.978333e+01 +1.307958e+00 +2.831083e-02 +2.011826e-02 +8.032963e-01 +1.922924e-02 +9.855241e-01 +3.441057e-01 +3.315163e-02 +7.393968e-01 +2.867560e-02
+2.980000e+01 +1.300449e+00 +2.826181e-02 +2.008325e-02 +8.071885e-01 +1.919580e-02 +9.803390e-01 +3.426699e-01 +3.308649e-02 +7.421577e-01 +2.862041e-02
+2.981667e+01 +1.292904e+00 +2.821288e-02 +2.004842e-02 +8.092895e-01 +1.916244e-02 +9.749543e-01 +3.411802e-01 +3.302230e-02 +7.431050e-01 +2.856548e-02
+2.983333e+01 +1.289237e+00 +2.816408e-02 +2.001356e-02 +8.086962e-01 +1.912907e-02 +9.726047e-01 +3.404419e-01 +3.295828e-02 +7.423232e-01 +2.851038e-02
+2.985000e+01 +1.284121e+00 +2.811534e-02 +1.997880e-02 +8.077348e-01 +1.909578e-02 +9.691158e-01 +3.394196e-01 +3.289423e-02 +7.411727e-01 +2.845528e-02
+2.986667e+01 +1.278190e+00 +2.806669e-02 +1.994405e-02 +8.056629e-01 +1.906254e-02 +9.649455e-01 +3.382314e-01 +3.282945e-02 +7.397672e-01 +2.839987e-02
+2.988333e+01 +1.271601e+00 +2.801810e-02 +1.990931e-02 +8.014744e-01 +1.902934e-02 +9.599456e-01 +3.368350e-01 +3.276429e-02 +7.362505e-01 +2.834433e-02
+2.990000e+01 +1.264174e+00 +2.796959e-02 +1.987465e-02 +7.975678e-01 +1.899625e-02 +9.543591e-01 +3.352900e-01 +3.269937e-02 +7.324781e-01 +2.828880e-02
+2.991667e+01 +1.256496e+00 +2.792116e-02 +1.984003e-02 +7.948974e-01 +1.896318e-02 +9.489045e-01 +3.337787e-01 +3.263485e-02 +7.301170e-01 +2.823316e-02
+2.993333e+01 +1.247727e+00 +2.787280e-02 +1.980546e-02 +7.920624e-01 +1.893019e-02 +9.424192e-01 +3.320033e-01 +3.257028e-02 +7.268029e-01 +2.817806e-02
+2.995000e+01 +1.239680e+00 +2.782453e-02 +1.977100e-02 +7.893468e-01 +1.889733e-02 +9.366650e-01 +3.304123e-01 +3.250616e-02 +7.239347e-01 +2.812309e-02
+2.996667e+01 +1.231099e+00 +2.777633e-02 +1.973666e-02 +7.881189e-01 +1.886468e-02 +9.303247e-01 +3.286717e-01 +3.244216e-02 +7.217045e-01 +2.806911e-02
+2.998333e+01 +1.222103e+00 +2.772822e-02 +1.970230e-02 +7.856426e-01 +1.883193e-02 +9.237253e-01 +3.268687e-01 +3.237794e-02 +7.189069e-01 +2.801442e-02
+3.000000e+01 +1.213218e+00 +2.768019e-02 +1.966812e-02 +7.827225e-01 +1.879937e-02 +9.172249e-01 +3.250921e-01 +3.231415e-02 +7.160102e-01 +2.796024e-02
+3.001667e+01 +1.204587e+00 +2.763224e-02 +1.963398e-02 +7.793720e-01 +1.876678e-02 +9.108829e-01 +3.233557e-01 +3.225065e-02 +7.130200e-01 +2.790565e-02
+3.003333e+01 +1.195757e+00 +2.758438e-02 +1.959986e-02 +7.752394e-01 +1.873421e-02 +9.043815e-01 +3.215772e-01 +3.218699e-02 +7.091793e-01 +2.785116e-02
+3.005000e+01 +1.187225e+00 +2.753660e-02 +1.956573e-02 +7.711456e-01 +1.870160e-02 +8.980930e-01 +3.198498e-01 +3.212343e-02 +7.052279e-01 +2.779647e-02
+3.006667e+01 +1.179071e+00 +2.748890e-02 +1.953166e-02 +7.678834e-01 +1.866904e-02 +8.920958e-01 +3.181901e-01 +3.206009e-02 +7.019501e-01 +2.774198e-02
+3.008333e+01 +1.171154e+00 +2.744129e-02 +1.949764e-02 +7.646826e-01 +1.863655e-02 +8.864606e-01 +3.166177e-01 +3.199656e-02 +6.988864e-01 +2.768764e-02
+3.010000e+01 +1.164311e+00 +2.739377e-02 +1.946369e-02 +7.623860e-01 +1.860411e-02 +8.817130e-01 +3.152587e-01 +3.193330e-02 +6.969243e-01 +2.763324e-02
+3.011667e+01 +1.157086e+00 +2.734633e-02 +1.942981e-02 +7.591968e-01 +1.857173e-02 +8.765696e-01 +3.138057e-01 +3.187011e-02 +6.940017e-01 +2.757887e-02
+3.013333e+01 +1.151317e+00 +2.729899e-02 +1.939598e-02 +7.558291e-01 +1.853941e-02 +8.723635e-01 +3.125787e-01 +3.180695e-02 +6.910510e-01 +2.752479e-02
+3.015000e+01 +1.144722e+00 +2.725172e-02 +1.936221e-02 +7.522697e-01 +1.850714e-02 +8.675633e-01 +3.112097e-01 +3.174393e-02 +6.878355e-01 +2.747074e-02
+3.016667e+01 +1.141528e+00 +2.720457e-02 +1.932850e-02 +7.486763e-01 +1.847494e-02 +8.650146e-01 +3.103847e-01 +3.168134e-02 +6.846970e-01 +2.741714e-02
+3.018333e+01 +1.134901e+00 +2.715746e-02 +1.929485e-02 +7.449643e-01 +1.844280e-02 +8.601479e-01 +3.090020e-01 +3.161855e-02 +6.812422e-01 +2.736343e-02
+3.020000e+01 +1.133574e+00 +2.711050e-02 +1.926130e-02 +7.435361e-01 +1.841085e-02 +8.587629e-01 +3.084617e-01 +3.155620e-02 +6.791900e-01 +2.731139e-02
+3.021667e+01 +1.130957e+00 +2.706360e-02 +1.922778e-02 +7.430263e-01 +1.837895e-02 +8.565095e-01 +3.077121e-01 +3.149395e-02 +6.779393e-01 +2.725935e-02
+3.023333e+01 +1.130054e+00 +2.701680e-02 +1.919434e-02 +7.441044e-01 +1.834708e-02 +8.555315e-01 +3.072728e-01 +3.143238e-02 +6.777899e-01 +2.720766e-02
+3.025000e+01 +1.131067e+00 +2.697011e-02 +1.916106e-02 +7.450287e-01 +1.831535e-02 +8.562007e-01 +3.072346e-01 +3.137113e-02 +6.779881e-01 +2.715669e-02
+3.026667e+01 +1.135062e+00 +2.692354e-02 +1.912793e-02 +7.464188e-01 +1.828373e-02 +8.589370e-01 +3.076998e-01 +3.131042e-02 +6.792070e-01 +2.710643e-02
+3.028333e+01 +1.135602e+00 +2.687701e-02 +1.909471e-02 +7.512215e-01 +1.825213e-02 +8.591891e-01 +3.075689e-01 +3.124951e-02 +6.824735e-01 +2.705614e-02
+3.030000e+01 +1.132977e+00 +2.683051e-02 +1.906159e-02 +7.536029e-01 +1.822059e-02 +8.572578e-01 +3.069114e-01 +3.118818e-02 +6.844029e-01 +2.700549e-02
+3.031667e+01 +1.134569e+00 +2.678415e-02 +1.902850e-02 +7.565549e-01 +1.818917e-02 +8.584918e-01 +3.070204e-01 +3.112680e-02 +6.874451e-01 +2.695574e-02
+3.033333e+01 +1.139161e+00 +2.673791e-02 +1.899546e-02 +7.592428e-01 +1.815792e-02 +8.611540e-01 +3.074786e-01 +3.106596e-02 +6.893043e-01 +2.690771e-02
+3.035000e+01 +1.147649e+00 +2.669180e-02 +1.896248e-02 +7.629883e-01 +1.812692e-02 +8.663802e-01 +3.085625e-01 +3.100544e-02 +6.914060e-01 +2.686185e-02
+3.036667e+01 +1.149487e+00 +2.664568e-02 +1.892954e-02 +7.679358e-01 +1.809567e-02 +8.678174e-01 +3.087360e-01 +3.094516e-02 +6.954929e-01 +2.681325e-02
+3.038333e+01 +1.148045e+00 +2.659961e-02 +1.889678e-02 +7.801931e-01 +1.806457e-02 +8.669197e-01 +3.083467e-01 +3.088566e-02 +7.049527e-01 +2.676533e-02
+3.040000e+01 +1.150999e+00 +2.655366e-02 +1.886397e-02 +7.862055e-01 +1.803349e-02 +8.685911e-01 +3.085791e-01 +3.082665e-02 +7.086646e-01 +2.671816e-02
+3.041667e+01 +1.154162e+00 +2.650780e-02 +1.883118e-02 +7.879944e-01 +1.800237e-02 +8.708006e-01 +3.089440e-01 +3.076722e-02 +7.100500e-01 +2.667013e-02
+3.043333e+01 +1.164718e+00 +2.646212e-02 +1.879850e-02 +7.883207e-01 +1.797132e-02 +8.788860e-01 +3.107319e-01 +3.070835e-02 +7.107229e-01 +2.662285e-02
+3.045000e+01 +1.179650e+00 +2.641657e-02 +1.876594e-02 +7.952467e-01 +1.794031e-02 +8.897130e-01 +3.131939e-01 +3.065164e-02 +7.166360e-01 +2.657636e-02
+3.046667e+01 +1.185224e+00 +2.637098e-02 +1.873345e-02 +8.030268e-01 +1.790937e-02 +8.939791e-01 +3.140840e-01 +3.059395e-02 +7.229960e-01 +2.652920e-02
+3.048333e+01 +1.191048e+00 +2.632548e-02 +1.870087e-02 +8.086811e-01 +1.787842e-02 +8.985724e-01 +3.150549e-01 +3.053528e-02 +7.290663e-01 +2.648140e-02
+3.050000e+01 +1.202787e+00 +2.628013e-02 +1.866840e-02 +8.153037e-01 +1.784757e-02 +9.071580e-01 +3.169940e-01 +3.047823e-02 +7.345709e-01 +2.643519e-02
+3.051667e+01 +1.211023e+00 +2.623481e-02 +1.863595e-02 +8.209597e-01 +1.781682e-02 +9.130575e-01 +3.182923e-01 +3.042070e-02 +7.390467e-01 +2.638918e-02
+3.053333e+01 +1.219111e+00 +2.618957e-02 +1.860352e-02 +8.239402e-01 +1.778613e-02 +9.191314e-01 +3.196362e-01 +3.036253e-02 +7.422555e-01 +2.634288e-02
+3.055000e+01 +1.228235e+00 +2.614442e-02 +1.857115e-02 +8.281302e-01 +1.775544e-02 +9.264486e-01 +3.212827e-01 +3.030446e-02 +7.472659e-01 +2.629603e-02
+3.056667e+01 +1.235075e+00 +2.609933e-02 +1.853886e-02 +8.312970e-01 +1.772486e-02 +9.317296e-01 +3.224425e-01 +3.024634e-02 +7.501091e-01 +2.624994e-02
+3.058333e+01 +1.240667e+00 +2.605429e-02 +1.850665e-02 +8.323668e-01 +1.769439e-02 +9.362799e-01 +3.234275e-01 +3.018766e-02 +7.518396e-01 +2.620368e-02
+3.060000e+01 +1.245947e+00 +2.600933e-02 +1.847449e-02 +8.344275e-01 +1.766391e-02 +9.406548e-01 +3.243700e-01 +3.012928e-02 +7.539343e-01 +2.615729e-02
+3.061667e+01 +1.252211e+00 +2.596446e-02 +1.844250e-02 +8.361439e-01 +1.763370e-02 +9.457209e-01 +3.254790e-01 +3.007030e-02 +7.560375e-01 +2.611234e-02
+3.063333e+01 +1.258508e+00 +2.591966e-02 +1.841060e-02 +8.380834e-01 +1.760351e-02 +9.510575e-01 +3.266507e-01 +3.001111e-02 +7.597235e-01 +2.606665e-02
+3.065000e+01 +1.261607e+00 +2.587490e-02 +1.837871e-02 +8.382226e-01 +1.757322e-02 +9.538661e-01 +3.272130e-01 +2.995203e-02 +7.617045e-01 +2.601951e-02
+3.066667e+01 +1.265549e+00 +2.583023e-02 +1.834672e-02 +8.388051e-01 +1.754275e-02 +9.571705e-01 +3.278956e-01 +2.989426e-02 +7.633746e-01 +2.597118e-02
+3.068333e+01 +1.267948e+00 +2.578562e-02 +1.831482e-02 +8.390709e-01 +1.751238e-02 +9.585880e-01 +3.281186e-01 +2.983732e-02 +7.648845e-01 +2.592278e-02
+3.070000e+01 +1.269639e+00 +2.574108e-02 +1.828303e-02 +8.406641e-01 +1.748211e-02 +9.598328e-01 +3.283017e-01 +2.978121e-02 +7.667100e-01 +2.587464e-02
+3.071667e+01 +1.272570e+00 +2.569663e-02 +1.825128e-02 +8.402650e-01 +1.745188e-02 +9.618834e-01 +3.286766e-01 +2.972526e-02 +7.663945e-01 +2.582681e-02
+3.073333e+01 +1.272734e+00 +2.565223e-02 +1.821963e-02 +8.410434e-01 +1.742182e-02 +9.623634e-01 +3.286731e-01 +2.966883e-02 +7.672046e-01 +2.577922e-02
+3.075000e+01 +1.276794e+00 +2.560794e-02 +1.818808e-02 +8.429871e-01 +1.739186e-02 +9.653252e-01 +3.292604e-01 +2.961376e-02 +7.680553e-01 +2.573254e-02
+3.076667e+01 +1.273824e+00 +2.556366e-02 +1.815659e-02 +8.446228e-01 +1.736199e-02 +9.634243e-01 +3.286829e-01 +2.955724e-02 +7.691895e-01 +2.568546e-02
+3.078333e+01 +1.272289e+00 +2.551947e-02 +1.812526e-02 +8.465406e-01 +1.733226e-02 +9.624620e-01 +3.283273e-01 +2.950187e-02 +7.707175e-01 +2.563864e-02
+3.080000e+01 +1.274458e+00 +2.547539e-02 +1.809393e-02 +8.483448e-01 +1.730255e-02 +9.640507e-01 +3.285770e-01 +2.944671e-02 +7.716298e-01 +2.559253e-02
+3.081667e+01 +1.274147e+00 +2.543136e-02 +1.806259e-02 +8.506290e-01 +1.727275e-02 +9.638598e-01 +3.283997e-01 +2.939174e-02 +7.726883e-01 +2.554562e-02
+3.083333e+01 +1.275720e+00 +2.538743e-02 +1.803138e-02 +8.544143e-01 +1.724316e-02 +9.650424e-01 +3.285487e-01 +2.933708e-02 +7.754546e-01 +2.549969e-02
+3.085000e+01 +1.271205e+00 +2.534351e-02 +1.800032e-02 +8.540063e-01 +1.721360e-02 +9.618508e-01 +3.276541e-01 +2.928213e-02 +7.755530e-01 +2.545248e-02
+3.086667e+01 +1.267593e+00 +2.529967e-02 +1.796923e-02 +8.542023e-01 +1.718405e-02 +9.591721e-01 +3.268794e-01 +2.922674e-02 +7.759252e-01 +2.540574e-02
+3.088333e+01 +1.263089e+00 +2.525591e-02 +1.793823e-02 +8.530375e-01 +1.715457e-02 +9.563579e-01 +3.260698e-01 +2.917120e-02 +7.750720e-01 +2.535859e-02
+3.090000e+01 +1.256399e+00 +2.521219e-02 +1.790716e-02 +8.499298e-01 +1.712497e-02 +9.518239e-01 +3.248475e-01 +2.911423e-02 +7.727168e-01 +2.531064e-02
+3.091667e+01 +1.248305e+00 +2.516854e-02 +1.787623e-02 +8.461726e-01 +1.709549e-02 +9.461519e-01 +3.233500e-01 +2.905730e-02 +7.693051e-01 +2.526289e-02
+3.093333e+01 +1.240889e+00 +2.512497e-02 +1.784537e-02 +8.413778e-01 +1.706605e-02 +9.407728e-01 +3.219214e-01 +2.900091e-02 +7.650512e-01 +2.521515e-02
+3.095000e+01 +1.232060e+00 +2.508146e-02 +1.781458e-02 +8.364178e-01 +1.703661e-02 +9.342745e-01 +3.202200e-01 +2.894441e-02 +7.605608e-01 +2.516704e-02
+3.096667e+01 +1.223389e+00 +2.503802e-02 +1.778386e-02 +8.323328e-01 +1.700719e-02 +9.279240e-01 +3.185524e-01 +2.888834e-02 +7.563443e-01 +2.511852e-02
+3.098333e+01 +1.214407e+00 +2.499466e-02 +1.775304e-02 +8.275819e-01 +1.697777e-02 +9.212948e-01 +3.168143e-01 +2.883162e-02 +7.520194e-01 +2.507013e-02
+3.100000e+01 +1.205490e+00 +2.495137e-02 +1.772221e-02 +8.236234e-01 +1.694833e-02 +9.147118e-01 +3.150867e-01 +2.877481e-02 +7.483905e-01 +2.502164e-02
+3.101667e+01 +1.197153e+00 +2.490816e-02 +1.769143e-02 +8.190867e-01 +1.691897e-02 +9.085449e-01 +3.134565e-01 +2.871809e-02 +7.440974e-01 +2.497349e-02
+3.103333e+01 +1.188879e+00 +2.486503e-02 +1.766068e-02 +8.143224e-01 +1.688959e-02 +9.024817e-01 +3.118524e-01 +2.866147e-02 +7.396297e-01 +2.492508e-02
+3.105000e+01 +1.181266e+00 +2.482197e-02 +1.762997e-02 +8.096462e-01 +1.686023e-02 +8.968521e-01 +3.103385e-01 +2.860504e-02 +7.352735e-01 +2.487642e-02
+3.106667e+01 +1.173166e+00 +2.477898e-02 +1.759932e-02 +8.051354e-01 +1.683091e-02 +8.907663e-01 +3.087213e-01 +2.854886e-02 +7.308617e-01 +2.482773e-02
+3.108333e+01 +1.165451e+00 +2.473607e-02 +1.756871e-02 +8.012045e-01 +1.680164e-02 +8.848805e-01 +3.071498e-01 +2.849280e-02 +7.266900e-01 +2.477916e-02
+3.110000e+01 +1.159280e+00 +2.469325e-02 +1.753817e-02 +7.967310e-01 +1.677242e-02 +8.801101e-01 +3.058348e-01 +2.843714e-02 +7.224202e-01 +2.473064e-02
+3.111667e+01 +1.154904e+00 +2.465051e-02 +1.750777e-02 +7.921550e-01 +1.674330e-02 +8.768135e-01 +3.048559e-01 +2.838226e-02 +7.183408e-01 +2.468225e-02
+3.113333e+01 +1.150685e+00 +2.460785e-02 +1.747738e-02 +7.881650e-01 +1.671419e-02 +8.732599e-01 +3.038197e-01 +2.832759e-02 +7.140891e-01 +2.463400e-02
+3.115000e+01 +1.147619e+00 +2.456527e-02 +1.744702e-02 +7.836590e-01 +1.668513e-02 +8.708712e-01 +3.030523e-01 +2.827268e-02 +7.098945e-01 +2.458602e-02
+3.116667e+01 +1.149399e+00 +2.452281e-02 +1.741667e-02 +7.792179e-01 +1.665613e-02 +8.718953e-01 +3.030735e-01 +2.821795e-02 +7.058642e-01 +2.453866e-02
+3.118333e+01 +1.149844e+00 +2.448042e-02 +1.738639e-02 +7.751203e-01 +1.662726e-02 +8.720332e-01 +3.028949e-01 +2.816266e-02 +7.019870e-01 +2.449197e-02
+3.120000e+01 +1.151841e+00 +2.443810e-02 +1.735617e-02 +7.723229e-01 +1.659844e-02 +8.730849e-01 +3.029306e-01 +2.810789e-02 +6.988713e-01 +2.444569e-02
+3.121667e+01 +1.158366e+00 +2.439591e-02 +1.732604e-02 +7.691012e-01 +1.656968e-02 +8.775688e-01 +3.037638e-01 +2.805380e-02 +6.955868e-01 +2.439984e-02
+3.123333e+01 +1.162192e+00 +2.435376e-02 +1.729596e-02 +7.677695e-01 +1.654093e-02 +8.801378e-01 +3.041621e-01 +2.800015e-02 +6.932658e-01 +2.435369e-02
+3.125000e+01 +1.167417e+00 +2.431170e-02 +1.726589e-02 +7.667219e-01 +1.651220e-02 +8.837990e-01 +3.048181e-01 +2.794694e-02 +6.911953e-01 +2.430754e-02
+3.126667e+01 +1.175028e+00 +2.426974e-02 +1.723590e-02 +7.640745e-01 +1.648352e-02 +8.894921e-01 +3.059501e-01 +2.789397e-02 +6.885082e-01 +2.426152e-02
+3.128333e+01 +1.181802e+00 +2.422784e-02 +1.720597e-02 +7.642118e-01 +1.645488e-02 +8.951343e-01 +3.070776e-01 +2.784086e-02 +6.890561e-01 +2.421526e-02
+3.130000e+01 +1.182246e+00 +2.418596e-02 +1.717605e-02 +7.631773e-01 +1.642633e-02 +8.957676e-01 +3.070537e-01 +2.778675e-02 +6.880862e-01 +2.416920e-02
+3.131667e+01 +1.183076e+00 +2.414415e-02 +1.714618e-02 +7.629606e-01 +1.639782e-02 +8.966230e-01 +3.070820e-01 +2.773297e-02 +6.878357e-01 +2.412322e-02
+3.133333e+01 +1.187919e+00 +2.410245e-02 +1.711637e-02 +7.623213e-01 +1.636938e-02 +9.004815e-01 +3.078046e-01 +2.767965e-02 +6.879521e-01 +2.407745e-02
+3.135000e+01 +1.194796e+00 +2.406084e-02 +1.708661e-02 +7.627317e-01 +1.634102e-02 +9.059972e-01 +3.089152e-01 +2.762658e-02 +6.887085e-01 +2.403215e-02
+3.136667e+01 +1.202432e+00 +2.401931e-02 +1.705692e-02 +7.613027e-01 +1.631265e-02 +9.117811e-01 +3.100928e-01 +2.757424e-02 +6.882133e-01 +2.398641e-02
+3.138333e+01 +1.209126e+00 +2.397785e-02 +1.702735e-02 +7.645712e-01 +1.628433e-02 +9.177162e-01 +3.113117e-01 +2.752289e-02 +6.916185e-01 +2.394008e-02
+3.140000e+01 +1.217954e+00 +2.393647e-02 +1.699782e-02 +7.712202e-01 +1.625606e-02 +9.248984e-01 +3.128236e-01 +2.747189e-02 +6.978200e-01 +2.389430e-02
+3.141667e+01 +1.230484e+00 +2.389520e-02 +1.696855e-02 +7.764945e-01 +1.622785e-02 +9.343671e-01 +3.148698e-01 +2.742375e-02 +7.025121e-01 +2.384821e-02
+3.143333e+01 +1.237424e+00 +2.385396e-02 +1.693945e-02 +7.804704e-01 +1.619978e-02 +9.399934e-01 +3.160390e-01 +2.737593e-02 +7.065383e-01 +2.380171e-02
+3.145000e+01 +1.242666e+00 +2.381277e-02 +1.691018e-02 +7.849271e-01 +1.617165e-02 +9.440448e-01 +3.168475e-01 +2.732659e-02 +7.102230e-01 +2.375584e-02
+3.146667e+01 +1.248430e+00 +2.377166e-02 +1.688094e-02 +7.850448e-01 +1.614356e-02 +9.482017e-01 +3.176799e-01 +2.727730e-02 +7.099776e-01 +2.371019e-02
+3.148333e+01 +1.253233e+00 +2.373061e-02 +1.685189e-02 +7.864987e-01 +1.611554e-02 +9.519503e-01 +3.184195e-01 +2.722906e-02 +7.112430e-01 +2.366423e-02
+3.150000e+01 +1.260578e+00 +2.368965e-02 +1.682290e-02 +7.932105e-01 +1.608755e-02 +9.572774e-01 +3.195226e-01 +2.718155e-02 +7.164683e-01 +2.361896e-02
+3.151667e+01 +1.269811e+00 +2.364878e-02 +1.679381e-02 +7.968960e-01 +1.605959e-02 +9.644247e-01 +3.210423e-01 +2.713318e-02 +7.187450e-01 +2.357411e-02
+3.153333e+01 +1.272968e+00 +2.360793e-02 +1.676475e-02 +8.013027e-01 +1.603169e-02 +9.671174e-01 +3.215444e-01 +2.708405e-02 +7.225536e-01 +2.352892e-02
+3.155000e+01 +1.278288e+00 +2.356717e-02 +1.673567e-02 +8.072144e-01 +1.600387e-02 +9.711456e-01 +3.223522e-01 +2.703448e-02 +7.278601e-01 +2.348456e-02
+3.156667e+01 +1.288679e+00 +2.352651e-02 +1.670660e-02 +8.105879e-01 +1.597617e-02 +9.786272e-01 +3.239508e-01 +2.698439e-02 +7.316340e-01 +2.344118e-02
+3.158333e+01 +1.299536e+00 +2.348593e-02 +1.667757e-02 +8.167090e-01 +1.594849e-02 +9.870156e-01 +3.257610e-01 +2.693462e-02 +7.377767e-01 +2.339783e-02
+3.160000e+01 +1.305014e+00 +2.344538e-02 +1.664857e-02 +8.269263e-01 +1.592092e-02 +9.913306e-01 +3.266427e-01 +2.688406e-02 +7.465953e-01 +2.335522e-02
+3.161667e+01 +1.311150e+00 +2.340490e-02 +1.661963e-02 +8.302620e-01 +1.589344e-02 +9.963909e-01 +3.276920e-01 +2.683277e-02 +7.490944e-01 +2.331314e-02
+3.163333e+01 +1.310725e+00 +2.336445e-02 +1.659074e-02 +8.351506e-01 +1.586591e-02 +9.966104e-01 +3.276316e-01 +2.678122e-02 +7.547601e-01 +2.326961e-02
+3.165000e+01 +1.325393e+00 +2.332417e-02 +1.656192e-02 +8.391867e-01 +1.583856e-02 +1.007912e+00 +3.300986e-01 +2.672983e-02 +7.605853e-01 +2.322799e-02
+3.166667e+01 +1.340208e+00 +2.328396e-02 +1.653316e-02 +8.426788e-01 +1.581133e-02 +1.018906e+00 +3.325062e-01 +2.667864e-02 +7.646912e-01 +2.318722e-02
+3.168333e+01 +1.345442e+00 +2.324375e-02 +1.650443e-02 +8.430562e-01 +1.578396e-02 +1.023597e+00 +3.334830e-01 +2.662734e-02 +7.657772e-01 +2.314449e-02
+3.170000e+01 +1.348030e+00 +2.320360e-02 +1.647575e-02 +8.403238e-01 +1.575666e-02 +1.025775e+00 +3.338820e-01 +2.657611e-02 +7.633688e-01 +2.310182e-02
+3.171667e+01 +1.348912e+00 +2.316351e-02 +1.644712e-02 +8.433426e-01 +1.572939e-02 +1.026780e+00 +3.340097e-01 +2.652523e-02 +7.656086e-01 +2.305921e-02
+3.173333e+01 +1.352914e+00 +2.312350e-02 +1.641856e-02 +8.471557e-01 +1.570212e-02 +1.029557e+00 +3.345368e-01 +2.647567e-02 +7.680098e-01 +2.301668e-02
+3.175000e+01 +1.352758e+00 +2.308353e-02 +1.639013e-02 +8.596357e-01 +1.567486e-02 +1.029668e+00 +3.344550e-01 +2.642696e-02 +7.781658e-01 +2.297359e-02
+3.176667e+01 +1.346982e+00 +2.304360e-02 +1.636175e-02 +8.701267e-01 +1.564763e-02 +1.026172e+00 +3.335423e-01 +2.637730e-02 +7.880117e-01 +2.292949e-02
+3.178333e+01 +1.345530e+00 +2.300376e-02 +1.633343e-02 +8.771969e-01 +1.562046e-02 +1.025581e+00 +3.332912e-01 +2.632811e-02 +7.943778e-01 +2.288601e-02
+3.180000e+01 +1.343019e+00 +2.296399e-02 +1.630519e-02 +8.821797e-01 +1.559336e-02 +1.023926e+00 +3.327940e-01 +2.627897e-02 +7.991415e-01 +2.284260e-02
+3.181667e+01 +1.340538e+00 +2.292428e-02 +1.627707e-02 +8.881973e-01 +1.556633e-02 +1.022538e+00 +3.323532e-01 +2.623020e-02 +8.042228e-01 +2.279939e-02
+3.183333e+01 +1.334992e+00 +2.288462e-02 +1.624889e-02 +8.910611e-01 +1.553929e-02 +1.018564e+00 +3.313198e-01 +2.618107e-02 +8.068841e-01 +2.275565e-02
+3.185000e+01 +1.327262e+00 +2.284501e-02 +1.622075e-02 +8.908365e-01 +1.551230e-02 +1.012874e+00 +3.298836e-01 +2.613196e-02 +8.065653e-01 +2.271172e-02
+3.186667e+01 +1.321468e+00 +2.280549e-02 +1.619267e-02 +8.882561e-01 +1.548536e-02 +1.009099e+00 +3.288833e-01 +2.608276e-02 +8.041014e-01 +2.266773e-02
+3.188333e+01 +1.313751e+00 +2.276602e-02 +1.616469e-02 +8.869659e-01 +1.545847e-02 +1.003541e+00 +3.274730e-01 +2.603396e-02 +8.025827e-01 +2.262360e-02
+3.190000e+01 +1.307498e+00 +2.272663e-02 +1.613677e-02 +8.855157e-01 +1.543165e-02 +9.989173e-01 +3.262785e-01 +2.598537e-02 +8.013527e-01 +2.257972e-02
+3.191667e+01 +1.303626e+00 +2.268732e-02 +1.610893e-02 +8.815443e-01 +1.540493e-02 +9.962383e-01 +3.255247e-01 +2.593676e-02 +7.983054e-01 +2.253604e-02
+3.193333e+01 +1.298266e+00 +2.264807e-02 +1.608118e-02 +8.778978e-01 +1.537825e-02 +9.921647e-01 +3.244457e-01 +2.588896e-02 +7.946919e-01 +2.249233e-02
+3.195000e+01 +1.289670e+00 +2.260886e-02 +1.605348e-02 +8.744229e-01 +1.535163e-02 +9.858539e-01 +3.228644e-01 +2.584039e-02 +7.919592e-01 +2.244852e-02
+3.196667e+01 +1.280524e+00 +2.256972e-02 +1.602569e-02 +8.695810e-01 +1.532503e-02 +9.789083e-01 +3.211287e-01 +2.579047e-02 +7.883674e-01 +2.240476e-02
+3.198333e+01 +1.271768e+00 +2.253065e-02 +1.599792e-02 +8.648998e-01 +1.529845e-02 +9.721926e-01 +3.194473e-01 +2.574057e-02 +7.846506e-01 +2.236105e-02
+3.200000e+01 +1.262575e+00 +2.249164e-02 +1.597018e-02 +8.609832e-01 +1.527190e-02 +9.653388e-01 +3.177264e-01 +2.569064e-02 +7.817722e-01 +2.231737e-02
+3.201667e+01 +1.253389e+00 +2.245270e-02 +1.594246e-02 +8.564298e-01 +1.524539e-02 +9.584485e-01 +3.160005e-01 +2.564057e-02 +7.779434e-01 +2.227382e-02
+3.203333e+01 +1.244301e+00 +2.241383e-02 +1.591480e-02 +8.523666e-01 +1.521894e-02 +9.515929e-01 +3.142869e-01 +2.559071e-02 +7.740876e-01 +2.223040e-02
+3.205000e+01 +1.235753e+00 +2.237502e-02 +1.588717e-02 +8.490552e-01 +1.519251e-02 +9.453530e-01 +3.127001e-01 +2.554082e-02 +7.714013e-01 +2.218698e-02
+3.206667e+01 +1.227353e+00 +2.233629e-02 +1.585958e-02 +8.451123e-01 +1.516612e-02 +9.390732e-01 +3.111189e-01 +2.549116e-02 +7.674396e-01 +2.214374e-02
+3.208333e+01 +1.218546e+00 +2.229762e-02 +1.583203e-02 +8.434608e-01 +1.513978e-02 +9.324418e-01 +3.094527e-01 +2.544148e-02 +7.654751e-01 +2.210057e-02
+3.210000e+01 +1.209880e+00 +2.225902e-02 +1.580453e-02 +8.401154e-01 +1.511351e-02 +9.260035e-01 +3.078269e-01 +2.539162e-02 +7.627194e-01 +2.205759e-02
+3.211667e+01 +1.201449e+00 +2.222048e-02 +1.577709e-02 +8.372081e-01 +1.508730e-02 +9.197713e-01 +3.062455e-01 +2.534185e-02 +7.602634e-01 +2.201472e-02
+3.213333e+01 +1.196395e+00 +2.218203e-02 +1.574970e-02 +8.336180e-01 +1.506113e-02 +9.159501e-01 +3.051872e-01 +2.529237e-02 +7.581365e-01 +2.197182e-02
+3.215000e+01 +1.190636e+00 +2.214364e-02 +1.572239e-02 +8.304842e-01 +1.503501e-02 +9.116291e-01 +3.040205e-01 +2.524312e-02 +7.559745e-01 +2.192898e-02
+3.216667e+01 +1.184855e+00 +2.210531e-02 +1.569510e-02 +8.271536e-01 +1.500890e-02 +9.069364e-01 +3.027742e-01 +2.519397e-02 +7.526863e-01 +2.188618e-02
+3.218333e+01 +1.179462e+00 +2.206706e-02 +1.566785e-02 +8.245489e-01 +1.498284e-02 +9.026711e-01 +3.016225e-01 +2.514504e-02 +7.499031e-01 +2.184350e-02
+3.220000e+01 +1.175704e+00 +2.202888e-02 +1.564067e-02 +8.233924e-01 +1.495682e-02 +8.998064e-01 +3.007771e-01 +2.509635e-02 +7.486617e-01 +2.180095e-02
+3.221667e+01 +1.171485e+00 +2.199076e-02 +1.561351e-02 +8.259369e-01 +1.493084e-02 +8.968862e-01 +2.999214e-01 +2.504751e-02 +7.510655e-01 +2.175852e-02
+3.223333e+01 +1.167847e+00 +2.195271e-02 +1.558642e-02 +8.280339e-01 +1.490492e-02 +8.940907e-01 +2.990941e-01 +2.499899e-02 +7.523681e-01 +2.171640e-02
+3.225000e+01 +1.163463e+00 +2.191473e-02 +1.555934e-02 +8.272227e-01 +1.487905e-02 +8.906589e-01 +2.981295e-01 +2.495025e-02 +7.515993e-01 +2.167433e-02
+3.226667e+01 +1.167714e+00 +2.187686e-02 +1.553231e-02 +8.265726e-01 +1.485326e-02 +8.927338e-01 +2.983708e-01 +2.490223e-02 +7.500882e-01 +2.163316e-02
+3.228333e+01 +1.164046e+00 +2.183901e-02 +1.550534e-02 +8.248387e-01 +1.482752e-02 +8.898646e-01 +2.975351e-01 +2.485363e-02 +7.482068e-01 +2.159176e-02
+3.230000e+01 +1.158412e+00 +2.180121e-02 +1.547843e-02 +8.228729e-01 +1.480183e-02 +8.858071e-01 +2.964413e-01 +2.480493e-02 +7.468741e-01 +2.155017e-02
+3.231667e+01 +1.158785e+00 +2.176351e-02 +1.545154e-02 +8.218776e-01 +1.477615e-02 +8.864555e-01 +2.963773e-01 +2.475662e-02 +7.475515e-01 +2.150852e-02
+3.233333e+01 +1.160745e+00 +2.172589e-02 +1.542470e-02 +8.217680e-01 +1.475053e-02 +8.884072e-01 +2.966013e-01 +2.470842e-02 +7.482790e-01 +2.146728e-02
+3.235000e+01 +1.167546e+00 +2.168837e-02 +1.539794e-02 +8.222303e-01 +1.472501e-02 +8.940719e-01 +2.976442e-01 +2.466033e-02 +7.506488e-01 +2.142646e-02
+3.236667e+01 +1.173052e+00 +2.165090e-02 +1.537120e-02 +8.222507e-01 +1.469949e-02 +8.982002e-01 +2.983594e-01 +2.461254e-02 +7.518060e-01 +2.138560e-02
+3.238333e+01 +1.176478e+00 +2.161349e-02 +1.534450e-02 +8.208004e-01 +1.467398e-02 +9.010366e-01 +2.987973e-01 +2.456491e-02 +7.516153e-01 +2.134440e-02
+3.240000e+01 +1.181997e+00 +2.157615e-02 +1.531785e-02 +8.236069e-01 +1.464853e-02 +9.059854e-01 +2.997024e-01 +2.451766e-02 +7.553042e-01 +2.130328e-02
+3.241667e+01 +1.186925e+00 +2.153887e-02 +1.529127e-02 +8.236490e-01 +1.462309e-02 +9.094758e-01 +3.002938e-01 +2.447097e-02 +7.556455e-01 +2.126228e-02
+3.243333e+01 +1.194825e+00 +2.150168e-02 +1.526476e-02 +8.268163e-01 +1.459771e-02 +9.160413e-01 +3.015635e-01 +2.442420e-02 +7.595285e-01 +2.122157e-02
+3.245000e+01 +1.203236e+00 +2.146456e-02 +1.523831e-02 +8.344960e-01 +1.457239e-02 +9.226582e-01 +3.028521e-01 +2.437777e-02 +7.665375e-01 +2.118133e-02
+3.246667e+01 +1.210746e+00 +2.142749e-02 +1.521189e-02 +8.410962e-01 +1.454709e-02 +9.289324e-01 +3.040727e-01 +2.433161e-02 +7.732132e-01 +2.114068e-02
+3.248333e+01 +1.220334e+00 +2.139051e-02 +1.518559e-02 +8.480820e-01 +1.452184e-02 +9.368432e-01 +3.056579e-01 +2.428615e-02 +7.809109e-01 +2.109996e-02
+3.250000e+01 +1.226252e+00 +2.135356e-02 +1.515938e-02 +8.572338e-01 +1.449664e-02 +9.416819e-01 +3.065775e-01 +2.424123e-02 +7.896534e-01 +2.105924e-02
+3.251667e+01 +1.228107e+00 +2.131665e-02 +1.513320e-02 +8.675798e-01 +1.447147e-02 +9.435938e-01 +3.068570e-01 +2.419612e-02 +7.981233e-01 +2.101870e-02
+3.253333e+01 +1.228725e+00 +2.127980e-02 +1.510706e-02 +8.819278e-01 +1.444636e-02 +9.450812e-01 +3.070439e-01 +2.415055e-02 +8.113484e-01 +2.097822e-02
+3.255000e+01 +1.233254e+00 +2.124304e-02 +1.508097e-02 +8.972662e-01 +1.442130e-02 +9.482060e-01 +3.075877e-01 +2.410588e-02 +8.242899e-01 +2.093846e-02
+3.256667e+01 +1.243797e+00 +2.120638e-02 +1.505501e-02 +9.104558e-01 +1.439627e-02 +9.562297e-01 +3.092010e-01 +2.406260e-02 +8.360400e-01 +2.089853e-02
+3.258333e+01 +1.250264e+00 +2.116975e-02 +1.502899e-02 +9.196691e-01 +1.437132e-02 +9.612791e-01 +3.101725e-01 +2.401775e-02 +8.450859e-01 +2.085902e-02
+3.260000e+01 +1.252342e+00 +2.113317e-02 +1.500298e-02 +9.287378e-01 +1.434637e-02 +9.635365e-01 +3.105361e-01 +2.397268e-02 +8.550981e-01 +2.081881e-02
+3.261667e+01 +1.255048e+00 +2.109665e-02 +1.497705e-02 +9.350833e-01 +1.432146e-02 +9.657620e-01 +3.108920e-01 +2.392811e-02 +8.620663e-01 +2.077872e-02
+3.263333e+01 +1.255758e+00 +2.106018e-02 +1.495116e-02 +9.364967e-01 +1.429662e-02 +9.669174e-01 +3.110128e-01 +2.388311e-02 +8.642396e-01 +2.073863e-02
+3.265000e+01 +1.257215e+00 +2.102378e-02 +1.492536e-02 +9.377705e-01 +1.427185e-02 +9.683777e-01 +3.111984e-01 +2.383813e-02 +8.672132e-01 +2.069868e-02
+3.266667e+01 +1.259799e+00 +2.098745e-02 +1.489970e-02 +9.420089e-01 +1.424715e-02 +9.704473e-01 +3.115156e-01 +2.379430e-02 +8.721968e-01 +2.065888e-02
+3.268333e+01 +1.262167e+00 +2.095118e-02 +1.487412e-02 +9.465617e-01 +1.422250e-02 +9.720951e-01 +3.117401e-01 +2.375088e-02 +8.770633e-01 +2.061918e-02
+3.270000e+01 +1.262427e+00 +2.091496e-02 +1.484868e-02 +9.560170e-01 +1.419791e-02 +9.724759e-01 +3.116878e-01 +2.370838e-02 +8.861325e-01 +2.057935e-02
+3.271667e+01 +1.262247e+00 +2.087880e-02 +1.482321e-02 +9.597756e-01 +1.417335e-02 +9.726651e-01 +3.115922e-01 +2.366543e-02 +8.900215e-01 +2.053949e-02
+3.273333e+01 +1.262369e+00 +2.084271e-02 +1.479789e-02 +9.662988e-01 +1.414886e-02 +9.733638e-01 +3.116046e-01 +2.362348e-02 +8.958225e-01 +2.049957e-02
+3.275000e+01 +1.261719e+00 +2.080667e-02 +1.477242e-02 +9.671854e-01 +1.412438e-02 +9.735043e-01 +3.114947e-01 +2.358021e-02 +8.971828e-01 +2.045964e-02
+3.276667e+01 +1.261068e+00 +2.077070e-02 +1.474688e-02 +9.678852e-01 +1.409987e-02 +9.729406e-01 +3.112287e-01 +2.353638e-02 +8.974656e-01 +2.042010e-02
+3.278333e+01 +1.258978e+00 +2.073478e-02 +1.472133e-02 +9.645510e-01 +1.407540e-02 +9.714851e-01 +3.107694e-01 +2.349186e-02 +8.948665e-01 +2.038053e-02
+3.280000e+01 +1.259524e+00 +2.069893e-02 +1.469584e-02 +9.637380e-01 +1.405097e-02 +9.712836e-01 +3.105798e-01 +2.344802e-02 +8.942229e-01 +2.034119e-02
+3.281667e+01 +1.262251e+00 +2.066316e-02 +1.467038e-02 +9.630890e-01 +1.402660e-02 +9.725614e-01 +3.107069e-01 +2.340445e-02 +8.928142e-01 +2.030233e-02
+3.283333e+01 +1.265128e+00 +2.062745e-02 +1.464510e-02 +9.643284e-01 +1.400240e-02 +9.739540e-01 +3.108559e-01 +2.336194e-02 +8.922301e-01 +2.026393e-02
+3.285000e+01 +1.265405e+00 +2.059179e-02 +1.461978e-02 +9.638711e-01 +1.397823e-02 +9.740640e-01 +3.107309e-01 +2.331840e-02 +8.913579e-01 +2.022557e-02
+3.286667e+01 +1.259813e+00 +2.055616e-02 +1.459450e-02 +9.634871e-01 +1.395410e-02 +9.696599e-01 +3.096315e-01 +2.327419e-02 +8.913635e-01 +2.018719e-02
+3.288333e+01 +1.253785e+00 +2.052059e-02 +1.456922e-02 +9.636201e-01 +1.393001e-02 +9.653032e-01 +3.085404e-01 +2.322960e-02 +8.915801e-01 +2.014896e-02
+3.290000e+01 +1.246749e+00 +2.048508e-02 +1.454402e-02 +9.642291e-01 +1.390598e-02 +9.601788e-01 +3.072810e-01 +2.318534e-02 +8.921466e-01 +2.011066e-02
+3.291667e+01 +1.239295e+00 +2.044963e-02 +1.451883e-02 +9.614983e-01 +1.388196e-02 +9.549438e-01 +3.059963e-01 +2.314071e-02 +8.898575e-01 +2.007213e-02
+3.293333e+01 +1.233742e+00 +2.041424e-02 +1.449370e-02 +9.583957e-01 +1.385793e-02 +9.512609e-01 +3.050450e-01 +2.309645e-02 +8.876924e-01 +2.003328e-02
+3.295000e+01 +1.227685e+00 +2.037892e-02 +1.446871e-02 +9.539785e-01 +1.383405e-02 +9.468203e-01 +3.039289e-01 +2.305265e-02 +8.842616e-01 +1.999469e-02
+3.296667e+01 +1.220778e+00 +2.034365e-02 +1.444378e-02 +9.487457e-01 +1.381020e-02 +9.417736e-01 +3.026818e-01 +2.300895e-02 +8.796287e-01 +1.995609e-02
+3.298333e+01 +1.213424e+00 +2.030844e-02 +1.441899e-02 +9.442116e-01 +1.378651e-02 +9.364838e-01 +3.013812e-01 +2.296566e-02 +8.755184e-01 +1.991785e-02
+3.300000e+01 +1.205453e+00 +2.027329e-02 +1.439427e-02 +9.396148e-01 +1.376290e-02 +9.306738e-01 +2.999674e-01 +2.292234e-02 +8.710180e-01 +1.987982e-02
+3.301667e+01 +1.197217e+00 +2.023820e-02 +1.436963e-02 +9.341379e-01 +1.373933e-02 +9.244702e-01 +2.984673e-01 +2.287919e-02 +8.657840e-01 +1.984189e-02
+3.303333e+01 +1.189309e+00 +2.020317e-02 +1.434509e-02 +9.287066e-01 +1.371586e-02 +9.184249e-01 +2.969957e-01 +2.283627e-02 +8.607868e-01 +1.980423e-02
+3.305000e+01 +1.180835e+00 +2.016819e-02 +1.432041e-02 +9.233143e-01 +1.369229e-02 +9.119764e-01 +2.954376e-01 +2.279254e-02 +8.555567e-01 +1.976638e-02
+3.306667e+01 +1.172661e+00 +2.013328e-02 +1.429586e-02 +9.188656e-01 +1.366878e-02 +9.057418e-01 +2.939212e-01 +2.274925e-02 +8.509007e-01 +1.972869e-02
+3.308333e+01 +1.164302e+00 +2.009843e-02 +1.427127e-02 +9.136397e-01 +1.364527e-02 +8.994121e-01 +2.923868e-01 +2.270570e-02 +8.457935e-01 +1.969097e-02
+3.310000e+01 +1.157062e+00 +2.006364e-02 +1.424665e-02 +9.088906e-01 +1.362172e-02 +8.939593e-01 +2.910323e-01 +2.266200e-02 +8.413670e-01 +1.965311e-02
+3.311667e+01 +1.149085e+00 +2.002891e-02 +1.422206e-02 +9.039943e-01 +1.359819e-02 +8.879837e-01 +2.895713e-01 +2.261834e-02 +8.367613e-01 +1.961520e-02
+3.313333e+01 +1.141656e+00 +1.999424e-02 +1.419757e-02 +9.007065e-01 +1.357474e-02 +8.825856e-01 +2.882311e-01 +2.257493e-02 +8.338783e-01 +1.957751e-02
+3.315000e+01 +1.135911e+00 +1.995964e-02 +1.417313e-02 +8.973178e-01 +1.355134e-02 +8.783478e-01 +2.871310e-01 +2.253163e-02 +8.311056e-01 +1.953996e-02
+3.316667e+01 +1.129332e+00 +1.992509e-02 +1.414869e-02 +8.925953e-01 +1.352798e-02 +8.733458e-01 +2.858740e-01 +2.248811e-02 +8.269693e-01 +1.950257e-02
+3.318333e+01 +1.127351e+00 +1.989063e-02 +1.412428e-02 +8.880747e-01 +1.350470e-02 +8.716046e-01 +2.852966e-01 +2.244438e-02 +8.234845e-01 +1.946576e-02
+3.320000e+01 +1.131738e+00 +1.985626e-02 +1.409989e-02 +8.832901e-01 +1.348143e-02 +8.744784e-01 +2.856872e-01 +2.240094e-02 +8.204504e-01 +1.942908e-02
+3.321667e+01 +1.130091e+00 +1.982192e-02 +1.407549e-02 +8.783928e-01 +1.345813e-02 +8.728375e-01 +2.851379e-01 +2.235751e-02 +8.160107e-01 +1.939196e-02
+3.323333e+01 +1.131280e+00 +1.978765e-02 +1.405113e-02 +8.751345e-01 +1.343482e-02 +8.737679e-01 +2.851285e-01 +2.231430e-02 +8.136091e-01 +1.935478e-02
+3.325000e+01 +1.129749e+00 +1.975342e-02 +1.402689e-02 +8.754064e-01 +1.341158e-02 +8.726658e-01 +2.846970e-01 +2.227177e-02 +8.132252e-01 +1.931754e-02
+3.326667e+01 +1.125072e+00 +1.971924e-02 +1.400269e-02 +8.792583e-01 +1.338837e-02 +8.697745e-01 +2.838939e-01 +2.222898e-02 +8.164512e-01 +1.928025e-02
+3.328333e+01 +1.122440e+00 +1.968513e-02 +1.397853e-02 +8.838163e-01 +1.336519e-02 +8.686184e-01 +2.834538e-01 +2.218632e-02 +8.208546e-01 +1.924302e-02
+3.330000e+01 +1.122624e+00 +1.965109e-02 +1.395445e-02 +8.853589e-01 +1.334210e-02 +8.690129e-01 +2.833394e-01 +2.214394e-02 +8.232752e-01 +1.920606e-02
+3.331667e+01 +1.120659e+00 +1.961710e-02 +1.393042e-02 +8.861142e-01 +1.331908e-02 +8.676209e-01 +2.828545e-01 +2.210150e-02 +8.247952e-01 +1.916932e-02
+3.333333e+01 +1.123990e+00 +1.958320e-02 +1.390639e-02 +8.871594e-01 +1.329609e-02 +8.701848e-01 +2.831971e-01 +2.205896e-02 +8.267753e-01 +1.913299e-02
+3.335000e+01 +1.137047e+00 +1.954941e-02 +1.388240e-02 +8.904219e-01 +1.327313e-02 +8.795357e-01 +2.849649e-01 +2.201709e-02 +8.309888e-01 +1.909707e-02
+3.336667e+01 +1.143041e+00 +1.951564e-02 +1.385843e-02 +8.911151e-01 +1.325019e-02 +8.838519e-01 +2.856927e-01 +2.197516e-02 +8.320310e-01 +1.906085e-02
+3.338333e+01 +1.153735e+00 +1.948195e-02 +1.383448e-02 +8.948688e-01 +1.322728e-02 +8.924095e-01 +2.873137e-01 +2.193313e-02 +8.365068e-01 +1.902495e-02
+3.340000e+01 +1.163797e+00 +1.944832e-02 +1.381055e-02 +8.949791e-01 +1.320440e-02 +8.998245e-01 +2.887060e-01 +2.189132e-02 +8.370053e-01 +1.898908e-02
+3.341667e+01 +1.174759e+00 +1.941475e-02 +1.378669e-02 +8.947088e-01 +1.318156e-02 +9.084294e-01 +2.903565e-01 +2.184982e-02 +8.380354e-01 +1.895311e-02
+3.343333e+01 +1.180433e+00 +1.938121e-02 +1.376277e-02 +8.923640e-01 +1.315871e-02 +9.129660e-01 +2.911643e-01 +2.180777e-02 +8.368153e-01 +1.891691e-02
+3.345000e+01 +1.186439e+00 +1.934773e-02 +1.373889e-02 +8.908232e-01 +1.313589e-02 +9.175236e-01 +2.919778e-01 +2.176592e-02 +8.355182e-01 +1.888090e-02
+3.346667e+01 +1.207816e+00 +1.931439e-02 +1.371507e-02 +8.888746e-01 +1.311311e-02 +9.331493e-01 +2.951063e-01 +2.172525e-02 +8.343512e-01 +1.884535e-02
+3.348333e+01 +1.212467e+00 +1.928102e-02 +1.369130e-02 +8.926580e-01 +1.309035e-02 +9.373196e-01 +2.958613e-01 +2.168402e-02 +8.383770e-01 +1.880914e-02
+3.350000e+01 +1.222390e+00 +1.924774e-02 +1.366757e-02 +8.956728e-01 +1.306763e-02 +9.450781e-01 +2.973672e-01 +2.164322e-02 +8.420034e-01 +1.877312e-02
+3.351667e+01 +1.227228e+00 +1.921449e-02 +1.364395e-02 +8.963821e-01 +1.304498e-02 +9.494070e-01 +2.981601e-01 +2.160281e-02 +8.433765e-01 +1.873677e-02
+3.353333e+01 +1.232370e+00 +1.918130e-02 +1.362042e-02 +8.986513e-01 +1.302238e-02 +9.534952e-01 +2.989021e-01 +2.156290e-02 +8.457502e-01 +1.870055e-02
+3.355000e+01 +1.243800e+00 +1.914819e-02 +1.359687e-02 +8.970054e-01 +1.299980e-02 +9.618043e-01 +3.005230e-01 +2.152287e-02 +8.453100e-01 +1.866471e-02
+3.356667e+01 +1.251834e+00 +1.911513e-02 +1.357335e-02 +8.961593e-01 +1.297727e-02 +9.677522e-01 +3.016567e-01 +2.148256e-02 +8.447916e-01 +1.862914e-02
+3.358333e+01 +1.262939e+00 +1.908213e-02 +1.354984e-02 +8.945972e-01 +1.295476e-02 +9.763012e-01 +3.033305e-01 +2.144256e-02 +8.430548e-01 +1.859364e-02
+3.360000e+01 +1.271424e+00 +1.904919e-02 +1.352635e-02 +8.948759e-01 +1.293231e-02 +9.826131e-01 +3.045435e-01 +2.140204e-02 +8.426828e-01 +1.855861e-02
+3.361667e+01 +1.280456e+00 +1.901630e-02 +1.350294e-02 +8.997983e-01 +1.290988e-02 +9.891694e-01 +3.058076e-01 +2.136241e-02 +8.457667e-01 +1.852347e-02
+3.363333e+01 +1.287774e+00 +1.898346e-02 +1.347961e-02 +9.015457e-01 +1.288752e-02 +9.946696e-01 +3.068530e-01 +2.132280e-02 +8.467021e-01 +1.848846e-02
+3.365000e+01 +1.292489e+00 +1.895066e-02 +1.345627e-02 +9.026901e-01 +1.286520e-02 +9.977188e-01 +3.073878e-01 +2.128287e-02 +8.467994e-01 +1.845369e-02
+3.366667e+01 +1.305195e+00 +1.891796e-02 +1.343293e-02 +9.040961e-01 +1.284295e-02 +1.007426e+00 +3.093000e-01 +2.124255e-02 +8.476914e-01 +1.841964e-02
+3.368333e+01 +1.314883e+00 +1.888529e-02 +1.340963e-02 +9.029863e-01 +1.282076e-02 +1.015530e+00 +3.108841e-01 +2.120179e-02 +8.465880e-01 +1.838562e-02
+3.370000e+01 +1.312507e+00 +1.885264e-02 +1.338637e-02 +9.035522e-01 +1.279860e-02 +1.013951e+00 +3.104572e-01 +2.116076e-02 +8.478523e-01 +1.835106e-02
+3.371667e+01 +1.307882e+00 +1.882003e-02 +1.336317e-02 +9.029308e-01 +1.277651e-02 +1.010826e+00 +3.097035e-01 +2.111963e-02 +8.471247e-01 +1.831669e-02
+3.373333e+01 +1.304330e+00 +1.878749e-02 +1.334004e-02 +9.025965e-01 +1.275452e-02 +1.008409e+00 +3.090936e-01 +2.107854e-02 +8.467422e-01 +1.828274e-02
+3.375000e+01 +1.301847e+00 +1.875500e-02 +1.331691e-02 +9.024932e-01 +1.273248e-02 +1.006921e+00 +3.086722e-01 +2.103774e-02 +8.462309e-01 +1.824837e-02
+3.376667e+01 +1.300251e+00 +1.872257e-02 +1.329381e-02 +9.020183e-01 +1.271046e-02 +1.006384e+00 +3.084436e-01 +2.099693e-02 +8.455180e-01 +1.821396e-02
+3.378333e+01 +1.295816e+00 +1.869019e-02 +1.327075e-02 +9.021377e-01 +1.268846e-02 +1.003554e+00 +3.077369e-01 +2.095624e-02 +8.455597e-01 +1.817926e-02
+3.380000e+01 +1.291476e+00 +1.865786e-02 +1.324774e-02 +9.004783e-01 +1.266649e-02 +1.000807e+00 +3.070433e-01 +2.091586e-02 +8.438723e-01 +1.814440e-02
+3.381667e+01 +1.287820e+00 +1.862559e-02 +1.322477e-02 +9.011437e-01 +1.264457e-02 +9.983834e-01 +3.064138e-01 +2.087553e-02 +8.444771e-01 +1.810975e-02
+3.383333e+01 +1.283618e+00 +1.859338e-02 +1.320187e-02 +8.991231e-01 +1.262269e-02 +9.953858e-01 +3.056595e-01 +2.083545e-02 +8.435623e-01 +1.807484e-02
+3.385000e+01 +1.277654e+00 +1.856121e-02 +1.317897e-02 +8.959179e-01 +1.260081e-02 +9.909370e-01 +3.046047e-01 +2.079513e-02 +8.408965e-01 +1.804003e-02
+3.386667e+01 +1.269863e+00 +1.852909e-02 +1.315611e-02 +8.934048e-01 +1.257897e-02 +9.850949e-01 +3.032567e-01 +2.075491e-02 +8.388150e-01 +1.800518e-02
+3.388333e+01 +1.264042e+00 +1.849703e-02 +1.313333e-02 +8.893137e-01 +1.255720e-02 +9.807292e-01 +3.022130e-01 +2.071483e-02 +8.353736e-01 +1.797054e-02
+3.390000e+01 +1.257883e+00 +1.846503e-02 +1.311058e-02 +8.857664e-01 +1.253549e-02 +9.760924e-01 +3.011122e-01 +2.067470e-02 +8.321740e-01 +1.793613e-02
+3.391667e+01 +1.250724e+00 +1.843308e-02 +1.308786e-02 +8.820825e-01 +1.251380e-02 +9.709292e-01 +2.999014e-01 +2.063450e-02 +8.285693e-01 +1.790170e-02
+3.393333e+01 +1.243536e+00 +1.840119e-02 +1.306516e-02 +8.788005e-01 +1.249212e-02 +9.656542e-01 +2.986638e-01 +2.059435e-02 +8.248490e-01 +1.786726e-02
+3.395000e+01 +1.236155e+00 +1.836935e-02 +1.304251e-02 +8.740594e-01 +1.247047e-02 +9.602310e-01 +2.973962e-01 +2.055430e-02 +8.203114e-01 +1.783278e-02
+3.396667e+01 +1.227426e+00 +1.833755e-02 +1.301992e-02 +8.689147e-01 +1.244889e-02 +9.536161e-01 +2.958786e-01 +2.051438e-02 +8.154253e-01 +1.779838e-02
+3.398333e+01 +1.218410e+00 +1.830581e-02 +1.299735e-02 +8.637336e-01 +1.242731e-02 +9.467632e-01 +2.943054e-01 +2.047446e-02 +8.104907e-01 +1.776386e-02
+3.400000e+01 +1.209526e+00 +1.827413e-02 +1.297484e-02 +8.591347e-01 +1.240579e-02 +9.400852e-01 +2.927702e-01 +2.043468e-02 +8.056555e-01 +1.772948e-02
+3.401667e+01 +1.200840e+00 +1.824250e-02 +1.295236e-02 +8.553873e-01 +1.238429e-02 +9.336010e-01 +2.912751e-01 +2.039492e-02 +8.014482e-01 +1.769513e-02
+3.403333e+01 +1.192070e+00 +1.821093e-02 +1.292991e-02 +8.508336e-01 +1.236283e-02 +9.269620e-01 +2.897481e-01 +2.035524e-02 +7.967705e-01 +1.766083e-02
+3.405000e+01 +1.183672e+00 +1.817941e-02 +1.290749e-02 +8.458820e-01 +1.234140e-02 +9.205952e-01 +2.882774e-01 +2.031564e-02 +7.919385e-01 +1.762656e-02
+3.406667e+01 +1.175567e+00 +1.814795e-02 +1.288511e-02 +8.411750e-01 +1.232002e-02 +9.143651e-01 +2.868274e-01 +2.027608e-02 +7.871380e-01 +1.759247e-02
+3.408333e+01 +1.168374e+00 +1.811654e-02 +1.286278e-02 +8.363467e-01 +1.229868e-02 +9.088428e-01 +2.855123e-01 +2.023661e-02 +7.825244e-01 +1.755846e-02
+3.410000e+01 +1.162331e+00 +1.808519e-02 +1.284055e-02 +8.314477e-01 +1.227744e-02 +9.041143e-01 +2.843538e-01 +2.019740e-02 +7.777675e-01 +1.752479e-02
+3.411667e+01 +1.156764e+00 +1.805389e-02 +1.281843e-02 +8.270674e-01 +1.225629e-02 +8.999615e-01 +2.833118e-01 +2.015841e-02 +7.736765e-01 +1.749136e-02
+3.413333e+01 +1.151742e+00 +1.802266e-02 +1.279633e-02 +8.228479e-01 +1.223517e-02 +8.959773e-01 +2.823021e-01 +2.011951e-02 +7.693561e-01 +1.745803e-02
+3.415000e+01 +1.148312e+00 +1.799148e-02 +1.277427e-02 +8.194135e-01 +1.221405e-02 +8.934768e-01 +2.815867e-01 +2.008077e-02 +7.661229e-01 +1.742464e-02
+3.416667e+01 +1.145813e+00 +1.796035e-02 +1.275218e-02 +8.162830e-01 +1.219294e-02 +8.915045e-01 +2.809774e-01 +2.004195e-02 +7.629431e-01 +1.739126e-02
+3.418333e+01 +1.147838e+00 +1.792930e-02 +1.273009e-02 +8.134374e-01 +1.217182e-02 +8.932753e-01 +2.811124e-01 +2.000307e-02 +7.609893e-01 +1.735791e-02
+3.420000e+01 +1.149489e+00 +1.789830e-02 +1.270805e-02 +8.103393e-01 +1.215074e-02 +8.944508e-01 +2.811343e-01 +1.996452e-02 +7.583897e-01 +1.732455e-02
+3.421667e+01 +1.150931e+00 +1.786735e-02 +1.268613e-02 +8.088265e-01 +1.212970e-02 +8.949537e-01 +2.810266e-01 +1.992686e-02 +7.560765e-01 +1.729115e-02
+3.423333e+01 +1.147774e+00 +1.783644e-02 +1.266426e-02 +8.071833e-01 +1.210872e-02 +8.925903e-01 +2.803538e-01 +1.988914e-02 +7.540544e-01 +1.725771e-02
+3.425000e+01 +1.146079e+00 +1.780559e-02 +1.264244e-02 +8.058866e-01 +1.208777e-02 +8.910910e-01 +2.798531e-01 +1.985180e-02 +7.518966e-01 +1.722434e-02
+3.426667e+01 +1.143661e+00 +1.777479e-02 +1.262059e-02 +8.036853e-01 +1.206685e-02 +8.894855e-01 +2.793327e-01 +1.981379e-02 +7.493264e-01 +1.719121e-02
+3.428333e+01 +1.143555e+00 +1.774405e-02 +1.259885e-02 +8.041029e-01 +1.204599e-02 +8.898380e-01 +2.792017e-01 +1.977630e-02 +7.492665e-01 +1.715815e-02
+3.430000e+01 +1.147141e+00 +1.771338e-02 +1.257716e-02 +8.036903e-01 +1.202519e-02 +8.932151e-01 +2.796731e-01 +1.973879e-02 +7.495247e-01 +1.712536e-02
+3.431667e+01 +1.148422e+00 +1.768276e-02 +1.255559e-02 +8.020690e-01 +1.200451e-02 +8.945207e-01 +2.797392e-01 +1.970159e-02 +7.482787e-01 +1.709281e-02
+3.433333e+01 +1.151986e+00 +1.765219e-02 +1.253403e-02 +8.051928e-01 +1.198376e-02 +8.974331e-01 +2.801254e-01 +1.966507e-02 +7.495822e-01 +1.705998e-02
+3.435000e+01 +1.157948e+00 +1.762169e-02 +1.251247e-02 +8.072806e-01 +1.196306e-02 +9.013788e-01 +2.807213e-01 +1.962845e-02 +7.500302e-01 +1.702753e-02
+3.436667e+01 +1.163078e+00 +1.759123e-02 +1.249104e-02 +8.106207e-01 +1.194244e-02 +9.052912e-01 +2.813161e-01 +1.959229e-02 +7.523628e-01 +1.699512e-02
+3.438333e+01 +1.171009e+00 +1.756084e-02 +1.246952e-02 +8.127014e-01 +1.192180e-02 +9.112501e-01 +2.823212e-01 +1.955559e-02 +7.545257e-01 +1.696279e-02
+3.440000e+01 +1.179351e+00 +1.753050e-02 +1.244811e-02 +8.159373e-01 +1.190126e-02 +9.177417e-01 +2.834385e-01 +1.951902e-02 +7.582674e-01 +1.693085e-02
+3.441667e+01 +1.195770e+00 +1.750025e-02 +1.242674e-02 +8.205107e-01 +1.188078e-02 +9.300679e-01 +2.857194e-01 +1.948259e-02 +7.630424e-01 +1.689945e-02
+3.443333e+01 +1.211405e+00 +1.747005e-02 +1.240536e-02 +8.235920e-01 +1.186031e-02 +9.424252e-01 +2.880240e-01 +1.944595e-02 +7.668310e-01 +1.686806e-02
+3.445000e+01 +1.224627e+00 +1.743989e-02 +1.238406e-02 +8.295459e-01 +1.183989e-02 +9.530841e-01 +2.900069e-01 +1.940956e-02 +7.724445e-01 +1.683669e-02
+3.446667e+01 +1.229242e+00 +1.740975e-02 +1.236278e-02 +8.327424e-01 +1.181946e-02 +9.570128e-01 +2.906628e-01 +1.937342e-02 +7.747005e-01 +1.680484e-02
+3.448333e+01 +1.239111e+00 +1.737968e-02 +1.234152e-02 +8.400275e-01 +1.179903e-02 +9.647562e-01 +2.920745e-01 +1.933769e-02 +7.802981e-01 +1.677310e-02
+3.450000e+01 +1.242399e+00 +1.734964e-02 +1.232030e-02 +8.459606e-01 +1.177863e-02 +9.675603e-01 +2.925122e-01 +1.930193e-02 +7.852303e-01 +1.674113e-02
+3.451667e+01 +1.251525e+00 +1.731968e-02 +1.229907e-02 +8.540832e-01 +1.175824e-02 +9.755201e-01 +2.939681e-01 +1.926601e-02 +7.946224e-01 +1.670909e-02
+3.453333e+01 +1.260598e+00 +1.728976e-02 +1.227785e-02 +8.599346e-01 +1.173787e-02 +9.833683e-01 +2.954071e-01 +1.922988e-02 +8.012611e-01 +1.667720e-02
+3.455000e+01 +1.270773e+00 +1.725990e-02 +1.225664e-02 +8.669180e-01 +1.171754e-02 +9.915803e-01 +2.969211e-01 +1.919379e-02 +8.082195e-01 +1.664554e-02
+3.456667e+01 +1.285080e+00 +1.723011e-02 +1.223546e-02 +8.783824e-01 +1.169726e-02 +1.003074e+00 +2.990854e-01 +1.915775e-02 +8.191883e-01 +1.661425e-02
+3.458333e+01 +1.292200e+00 +1.720034e-02 +1.221434e-02 +8.875850e-01 +1.167702e-02 +1.008462e+00 +3.000528e-01 +1.912183e-02 +8.280654e-01 +1.658287e-02
+3.460000e+01 +1.292903e+00 +1.717061e-02 +1.219326e-02 +8.913796e-01 +1.165683e-02 +1.008901e+00 +3.000397e-01 +1.908586e-02 +8.315071e-01 +1.655142e-02
+3.461667e+01 +1.301536e+00 +1.714095e-02 +1.217221e-02 +8.918396e-01 +1.163668e-02 +1.015698e+00 +3.012763e-01 +1.904998e-02 +8.321613e-01 +1.652026e-02
+3.463333e+01 +1.314445e+00 +1.711135e-02 +1.215119e-02 +8.937189e-01 +1.161657e-02 +1.025497e+00 +3.031022e-01 +1.901433e-02 +8.335224e-01 +1.648942e-02
+3.465000e+01 +1.322142e+00 +1.708179e-02 +1.213021e-02 +8.948166e-01 +1.159647e-02 +1.031994e+00 +3.042804e-01 +1.897880e-02 +8.339992e-01 +1.645821e-02
+3.466667e+01 +1.329069e+00 +1.705228e-02 +1.210931e-02 +9.016671e-01 +1.157642e-02 +1.037500e+00 +3.052660e-01 +1.894346e-02 +8.393319e-01 +1.642726e-02
+3.468333e+01 +1.330796e+00 +1.702280e-02 +1.208840e-02 +9.099176e-01 +1.155639e-02 +1.039450e+00 +3.055526e-01 +1.890774e-02 +8.473583e-01 +1.639612e-02
+3.470000e+01 +1.334764e+00 +1.699338e-02 +1.206753e-02 +9.117093e-01 +1.153639e-02 +1.043036e+00 +3.061556e-01 +1.887224e-02 +8.491214e-01 +1.636496e-02
+3.471667e+01 +1.336619e+00 +1.696401e-02 +1.204665e-02 +9.102238e-01 +1.151642e-02 +1.044983e+00 +3.064314e-01 +1.883648e-02 +8.476591e-01 +1.633380e-02
+3.473333e+01 +1.336178e+00 +1.693468e-02 +1.202583e-02 +9.106559e-01 +1.149647e-02 +1.044594e+00 +3.062464e-01 +1.880105e-02 +8.477573e-01 +1.630260e-02
+3.475000e+01 +1.332381e+00 +1.690539e-02 +1.200505e-02 +9.131062e-01 +1.147655e-02 +1.042147e+00 +3.056541e-01 +1.876557e-02 +8.501714e-01 +1.627124e-02
+3.476667e+01 +1.330354e+00 +1.687616e-02 +1.198427e-02 +9.174463e-01 +1.145665e-02 +1.041052e+00 +3.053215e-01 +1.872994e-02 +8.553441e-01 +1.623991e-02
+3.478333e+01 +1.326740e+00 +1.684697e-02 +1.196356e-02 +9.188018e-01 +1.143679e-02 +1.038431e+00 +3.046863e-01 +1.869466e-02 +8.574413e-01 +1.620853e-02
+3.480000e+01 +1.321914e+00 +1.681783e-02 +1.194293e-02 +9.168000e-01 +1.141701e-02 +1.034880e+00 +3.038627e-01 +1.865952e-02 +8.567502e-01 +1.617712e-02
+3.481667e+01 +1.317754e+00 +1.678874e-02 +1.192236e-02 +9.137461e-01 +1.139727e-02 +1.031834e+00 +3.031366e-01 +1.862462e-02 +8.546157e-01 +1.614575e-02
+3.483333e+01 +1.313151e+00 +1.675970e-02 +1.190179e-02 +9.122714e-01 +1.137757e-02 +1.028895e+00 +3.024236e-01 +1.858938e-02 +8.543078e-01 +1.611445e-02
+3.485000e+01 +1.309385e+00 +1.673071e-02 +1.188127e-02 +9.081283e-01 +1.135791e-02 +1.026291e+00 +3.017787e-01 +1.855453e-02 +8.505155e-01 +1.608319e-02
+3.486667e+01 +1.305630e+00 +1.670178e-02 +1.186089e-02 +9.073363e-01 +1.133832e-02 +1.023600e+00 +3.011143e-01 +1.852036e-02 +8.494742e-01 +1.605202e-02
+3.488333e+01 +1.298739e+00 +1.667288e-02 +1.184045e-02 +9.057486e-01 +1.131870e-02 +1.018091e+00 +2.998916e-01 +1.848578e-02 +8.470308e-01 +1.602088e-02
+3.490000e+01 +1.290602e+00 +1.664403e-02 +1.181998e-02 +9.061741e-01 +1.129910e-02 +1.012144e+00 +2.985857e-01 +1.845055e-02 +8.472767e-01 +1.598982e-02
+3.491667e+01 +1.282037e+00 +1.661523e-02 +1.179952e-02 +9.051484e-01 +1.127952e-02 +1.005725e+00 +2.971826e-01 +1.841518e-02 +8.466870e-01 +1.595881e-02
+3.493333e+01 +1.273958e+00 +1.658648e-02 +1.177910e-02 +9.033887e-01 +1.125998e-02 +9.994955e-01 +2.958176e-01 +1.837997e-02 +8.451090e-01 +1.592786e-02
+3.495000e+01 +1.264651e+00 +1.655778e-02 +1.175875e-02 +9.002543e-01 +1.124049e-02 +9.923391e-01 +2.942628e-01 +1.834491e-02 +8.422841e-01 +1.589698e-02
+3.496667e+01 +1.255519e+00 +1.652912e-02 +1.173843e-02 +8.972626e-01 +1.122104e-02 +9.852928e-01 +2.927264e-01 +1.830981e-02 +8.391960e-01 +1.586621e-02
+3.498333e+01 +1.246674e+00 +1.650052e-02 +1.171816e-02 +8.946478e-01 +1.120164e-02 +9.784127e-01 +2.912162e-01 +1.827480e-02 +8.365545e-01 +1.583559e-02
+3.500000e+01 +1.237958e+00 +1.647196e-02 +1.169788e-02 +8.923911e-01 +1.118227e-02 +9.716019e-01 +2.897227e-01 +1.823962e-02 +8.336932e-01 +1.580507e-02
+3.501667e+01 +1.229160e+00 +1.644346e-02 +1.167760e-02 +8.912603e-01 +1.116290e-02 +9.647282e-01 +2.882165e-01 +1.820436e-02 +8.320166e-01 +1.577458e-02
+3.503333e+01 +1.220622e+00 +1.641500e-02 +1.165737e-02 +8.873738e-01 +1.114357e-02 +9.581892e-01 +2.867757e-01 +1.816912e-02 +8.280181e-01 +1.574413e-02
+3.505000e+01 +1.213349e+00 +1.638660e-02 +1.163716e-02 +8.841438e-01 +1.112426e-02 +9.525137e-01 +2.855022e-01 +1.813410e-02 +8.242822e-01 +1.571373e-02
+3.506667e+01 +1.206537e+00 +1.635825e-02 +1.161699e-02 +8.797018e-01 +1.110499e-02 +9.473142e-01 +2.843098e-01 +1.809897e-02 +8.197524e-01 +1.568347e-02
+3.508333e+01 +1.198317e+00 +1.632994e-02 +1.159686e-02 +8.750721e-01 +1.108577e-02 +9.409345e-01 +2.828945e-01 +1.806384e-02 +8.156806e-01 +1.565322e-02
+3.510000e+01 +1.192811e+00 +1.630168e-02 +1.157676e-02 +8.698723e-01 +1.106657e-02 +9.367487e-01 +2.818840e-01 +1.802873e-02 +8.110041e-01 +1.562302e-02
+3.511667e+01 +1.186436e+00 +1.627348e-02 +1.155670e-02 +8.652089e-01 +1.104740e-02 +9.320499e-01 +2.807811e-01 +1.799370e-02 +8.065049e-01 +1.559286e-02
+3.513333e+01 +1.180182e+00 +1.624532e-02 +1.153668e-02 +8.610439e-01 +1.102827e-02 +9.273674e-01 +2.796831e-01 +1.795875e-02 +8.022583e-01 +1.556278e-02
+3.515000e+01 +1.173615e+00 +1.621721e-02 +1.151670e-02 +8.568562e-01 +1.100920e-02 +9.222916e-01 +2.785152e-01 +1.792388e-02 +7.979592e-01 +1.553285e-02
+3.516667e+01 +1.169345e+00 +1.618915e-02 +1.149676e-02 +8.524019e-01 +1.099016e-02 +9.191038e-01 +2.776982e-01 +1.788907e-02 +7.937478e-01 +1.550305e-02
+3.518333e+01 +1.165415e+00 +1.616115e-02 +1.147684e-02 +8.485859e-01 +1.097114e-02 +9.160094e-01 +2.769020e-01 +1.785430e-02 +7.899580e-01 +1.547332e-02
+3.520000e+01 +1.165451e+00 +1.613320e-02 +1.145696e-02 +8.453283e-01 +1.095216e-02 +9.159781e-01 +2.766776e-01 +1.781964e-02 +7.867105e-01 +1.544374e-02
+3.521667e+01 +1.168384e+00 +1.610531e-02 +1.143710e-02 +8.411261e-01 +1.093321e-02 +9.183293e-01 +2.768998e-01 +1.778509e-02 +7.829316e-01 +1.541420e-02
+3.523333e+01 +1.166790e+00 +1.607745e-02 +1.141729e-02 +8.376855e-01 +1.091428e-02 +9.172997e-01 +2.764952e-01 +1.775057e-02 +7.795833e-01 +1.538465e-02
+3.525000e+01 +1.169809e+00 +1.604965e-02 +1.139751e-02 +8.369567e-01 +1.089537e-02 +9.199041e-01 +2.767725e-01 +1.771634e-02 +7.784594e-01 +1.535510e-02
+3.526667e+01 +1.169398e+00 +1.602189e-02 +1.137776e-02 +8.348139e-01 +1.087650e-02 +9.197427e-01 +2.765373e-01 +1.768198e-02 +7.762107e-01 +1.532564e-02
+3.528333e+01 +1.167976e+00 +1.599418e-02 +1.135807e-02 +8.364786e-01 +1.085767e-02 +9.189300e-01 +2.761823e-01 +1.764783e-02 +7.766562e-01 +1.529623e-02
+3.530000e+01 +1.166019e+00 +1.596652e-02 +1.133839e-02 +8.358384e-01 +1.083887e-02 +9.175000e-01 +2.757138e-01 +1.761372e-02 +7.755328e-01 +1.526684e-02
+3.531667e+01 +1.167432e+00 +1.593891e-02 +1.131878e-02 +8.371845e-01 +1.082010e-02 +9.181819e-01 +2.756415e-01 +1.758002e-02 +7.756404e-01 +1.523757e-02
+3.533333e+01 +1.166548e+00 +1.591134e-02 +1.129920e-02 +8.388494e-01 +1.080135e-02 +9.173728e-01 +2.752923e-01 +1.754646e-02 +7.753997e-01 +1.520827e-02
+3.535000e+01 +1.173416e+00 +1.588384e-02 +1.127965e-02 +8.425947e-01 +1.078265e-02 +9.222962e-01 +2.760171e-01 +1.751314e-02 +7.777071e-01 +1.517922e-02
+3.536667e+01 +1.171769e+00 +1.585637e-02 +1.126015e-02 +8.459931e-01 +1.076397e-02 +9.209745e-01 +2.755809e-01 +1.747982e-02 +7.802243e-01 +1.515001e-02
+3.538333e+01 +1.176552e+00 +1.582896e-02 +1.124068e-02 +8.489773e-01 +1.074532e-02 +9.246177e-01 +2.760724e-01 +1.744680e-02 +7.814203e-01 +1.512098e-02
+3.540000e+01 +1.180645e+00 +1.580160e-02 +1.122125e-02 +8.525295e-01 +1.072670e-02 +9.279254e-01 +2.765063e-01 +1.741383e-02 +7.836238e-01 +1.509197e-02
+3.541667e+01 +1.183706e+00 +1.577428e-02 +1.120184e-02 +8.548104e-01 +1.070811e-02 +9.304486e-01 +2.767980e-01 +1.738088e-02 +7.855305e-01 +1.506293e-02
+3.543333e+01 +1.188887e+00 +1.574701e-02 +1.118247e-02 +8.592687e-01 +1.068955e-02 +9.343855e-01 +2.773563e-01 +1.734820e-02 +7.886770e-01 +1.503399e-02
+3.545000e+01 +1.198580e+00 +1.571980e-02 +1.116313e-02 +8.623020e-01 +1.067103e-02 +9.421946e-01 +2.786419e-01 +1.731566e-02 +7.914310e-01 +1.500511e-02
+3.546667e+01 +1.203177e+00 +1.569263e-02 +1.114385e-02 +8.664569e-01 +1.065255e-02 +9.463066e-01 +2.792462e-01 +1.728327e-02 +7.958064e-01 +1.497611e-02
+3.548333e+01 +1.203676e+00 +1.566550e-02 +1.112459e-02 +8.729228e-01 +1.063410e-02 +9.480305e-01 +2.794078e-01 +1.725060e-02 +8.017831e-01 +1.494713e-02
+3.550000e+01 +1.206468e+00 +1.563841e-02 +1.110538e-02 +8.766278e-01 +1.061569e-02 +9.506759e-01 +2.797415e-01 +1.721827e-02 +8.049862e-01 +1.491822e-02
+3.551667e+01 +1.209715e+00 +1.561138e-02 +1.108622e-02 +8.798504e-01 +1.059731e-02 +9.533040e-01 +2.800738e-01 +1.718612e-02 +8.085751e-01 +1.488935e-02
+3.553333e+01 +1.214081e+00 +1.558439e-02 +1.106708e-02 +8.871693e-01 +1.057897e-02 +9.573981e-01 +2.806802e-01 +1.715395e-02 +8.156440e-01 +1.486057e-02
+3.555000e+01 +1.218080e+00 +1.555745e-02 +1.104795e-02 +8.969645e-01 +1.056063e-02 +9.607712e-01 +2.811542e-01 +1.712179e-02 +8.237461e-01 +1.483195e-02
+3.556667e+01 +1.222472e+00 +1.553056e-02 +1.102887e-02 +9.067959e-01 +1.054234e-02 +9.646853e-01 +2.817306e-01 +1.708968e-02 +8.338887e-01 +1.480331e-02
+3.558333e+01 +1.236768e+00 +1.550373e-02 +1.100983e-02 +9.135769e-01 +1.052407e-02 +9.760643e-01 +2.836946e-01 +1.705774e-02 +8.421206e-01 +1.477488e-02
+3.560000e+01 +1.241580e+00 +1.547694e-02 +1.099080e-02 +9.203587e-01 +1.050584e-02 +9.803753e-01 +2.843552e-01 +1.702544e-02 +8.510160e-01 +1.474636e-02
+3.561667e+01 +1.241466e+00 +1.545017e-02 +1.097184e-02 +9.259258e-01 +1.048765e-02 +9.803889e-01 +2.842187e-01 +1.699367e-02 +8.550280e-01 +1.471786e-02
+3.563333e+01 +1.245125e+00 +1.542347e-02 +1.095289e-02 +9.335363e-01 +1.046948e-02 +9.832051e-01 +2.846030e-01 +1.696182e-02 +8.625831e-01 +1.468950e-02
+3.565000e+01 +1.249766e+00 +1.539681e-02 +1.093395e-02 +9.388484e-01 +1.045134e-02 +9.862848e-01 +2.850357e-01 +1.693009e-02 +8.672993e-01 +1.466127e-02
+3.566667e+01 +1.255732e+00 +1.537019e-02 +1.091502e-02 +9.401657e-01 +1.043323e-02 +9.901617e-01 +2.856159e-01 +1.689821e-02 +8.685103e-01 +1.463320e-02
+3.568333e+01 +1.257308e+00 +1.534362e-02 +1.089612e-02 +9.426166e-01 +1.041516e-02 +9.907660e-01 +2.855909e-01 +1.686625e-02 +8.705151e-01 +1.460522e-02
+3.570000e+01 +1.260323e+00 +1.531709e-02 +1.087724e-02 +9.421379e-01 +1.039712e-02 +9.932218e-01 +2.859063e-01 +1.683417e-02 +8.703112e-01 +1.457728e-02
+3.571667e+01 +1.263605e+00 +1.529062e-02 +1.085840e-02 +9.421347e-01 +1.037910e-02 +9.967209e-01 +2.864134e-01 +1.680214e-02 +8.715299e-01 +1.454923e-02
+3.573333e+01 +1.263715e+00 +1.526418e-02 +1.083959e-02 +9.426333e-01 +1.036111e-02 +9.972074e-01 +2.863639e-01 +1.677006e-02 +8.731465e-01 +1.452122e-02
+3.575000e+01 +1.261898e+00 +1.523778e-02 +1.082082e-02 +9.393981e-01 +1.034316e-02 +9.957578e-01 +2.859555e-01 +1.673809e-02 +8.708842e-01 +1.449320e-02
+3.576667e+01 +1.257362e+00 +1.521142e-02 +1.080210e-02 +9.383685e-01 +1.032524e-02 +9.925070e-01 +2.852119e-01 +1.670623e-02 +8.700902e-01 +1.446518e-02
+3.578333e+01 +1.261135e+00 +1.518512e-02 +1.078338e-02 +9.376227e-01 +1.030735e-02 +9.961851e-01 +2.857398e-01 +1.667429e-02 +8.707805e-01 +1.443734e-02
+3.580000e+01 +1.258745e+00 +1.515886e-02 +1.076470e-02 +9.339422e-01 +1.028949e-02 +9.945210e-01 +2.852885e-01 +1.664229e-02 +8.677457e-01 +1.440950e-02
+3.581667e+01 +1.261728e+00 +1.513265e-02 +1.074604e-02 +9.295724e-01 +1.027166e-02 +9.966175e-01 +2.855251e-01 +1.661044e-02 +8.639805e-01 +1.438184e-02
+3.583333e+01 +1.263284e+00 +1.510649e-02 +1.072742e-02 +9.249588e-01 +1.025386e-02 +9.975566e-01 +2.855491e-01 +1.657862e-02 +8.598964e-01 +1.435421e-02
+3.585000e+01 +1.259202e+00 +1.508036e-02 +1.070883e-02 +9.213536e-01 +1.023609e-02 +9.941975e-01 +2.847841e-01 +1.654684e-02 +8.563398e-01 +1.432655e-02
+3.586667e+01 +1.256871e+00 +1.505428e-02 +1.069027e-02 +9.190295e-01 +1.021837e-02 +9.921236e-01 +2.842522e-01 +1.651507e-02 +8.533260e-01 +1.429913e-02
+3.588333e+01 +1.251856e+00 +1.502823e-02 +1.067175e-02 +9.156220e-01 +1.020067e-02 +9.883783e-01 +2.834111e-01 +1.648338e-02 +8.496978e-01 +1.427159e-02
+3.590000e+01 +1.245255e+00 +1.500223e-02 +1.065326e-02 +9.135262e-01 +1.018300e-02 +9.835739e-01 +2.823735e-01 +1.645162e-02 +8.470737e-01 +1.424412e-02
+3.591667e+01 +1.238428e+00 +1.497628e-02 +1.063480e-02 +9.125860e-01 +1.016537e-02 +9.784023e-01 +2.812630e-01 +1.641991e-02 +8.448490e-01 +1.421672e-02
+3.593333e+01 +1.230844e+00 +1.495036e-02 +1.061637e-02 +9.101401e-01 +1.014776e-02 +9.727773e-01 +2.800720e-01 +1.638823e-02 +8.424101e-01 +1.418926e-02
+3.595000e+01 +1.222866e+00 +1.492450e-02 +1.059797e-02 +9.072413e-01 +1.013018e-02 +9.666013e-01 +2.787770e-01 +1.635655e-02 +8.403278e-01 +1.416183e-02
+3.596667e+01 +1.214851e+00 +1.489867e-02 +1.057961e-02 +9.033766e-01 +1.011263e-02 +9.604707e-01 +2.774900e-01 +1.632486e-02 +8.371106e-01 +1.413448e-02
+3.598333e+01 +1.206270e+00 +1.487289e-02 +1.056127e-02 +8.984719e-01 +1.009511e-02 +9.539873e-01 +2.761345e-01 +1.629322e-02 +8.322967e-01 +1.410716e-02
+3.600000e+01 +1.197635e+00 +1.484716e-02 +1.054297e-02 +8.945638e-01 +1.007762e-02 +9.474182e-01 +2.747642e-01 +1.626161e-02 +8.285139e-01 +1.407987e-02
+3.601667e+01 +1.189490e+00 +1.482146e-02 +1.052471e-02 +8.902460e-01 +1.006017e-02 +9.411027e-01 +2.734384e-01 +1.623014e-02 +8.241670e-01 +1.405270e-02
+3.603333e+01 +1.181026e+00 +1.479582e-02 +1.050647e-02 +8.853242e-01 +1.004274e-02 +9.346002e-01 +2.720770e-01 +1.619867e-02 +8.194700e-01 +1.402555e-02
+3.605000e+01 +1.172489e+00 +1.477021e-02 +1.048827e-02 +8.821200e-01 +1.002536e-02 +9.280258e-01 +2.706982e-01 +1.616724e-02 +8.166197e-01 +1.399851e-02
+3.606667e+01 +1.164036e+00 +1.474466e-02 +1.047011e-02 +8.781330e-01 +1.000801e-02 +9.214463e-01 +2.693197e-01 +1.613591e-02 +8.129864e-01 +1.397154e-02
+3.608333e+01 +1.156086e+00 +1.471914e-02 +1.045200e-02 +8.730999e-01 +9.990705e-03 +9.151928e-01 +2.679962e-01 +1.610475e-02 +8.084344e-01 +1.394459e-02
+3.610000e+01 +1.149153e+00 +1.469367e-02 +1.043391e-02 +8.683586e-01 +9.973413e-03 +9.096565e-01 +2.667981e-01 +1.607362e-02 +8.043843e-01 +1.391764e-02
+3.611667e+01 +1.141856e+00 +1.466825e-02 +1.041586e-02 +8.634649e-01 +9.956161e-03 +9.038051e-01 +2.655465e-01 +1.604256e-02 +7.995770e-01 +1.389080e-02
+3.613333e+01 +1.134438e+00 +1.464287e-02 +1.039783e-02 +8.586488e-01 +9.938934e-03 +8.979648e-01 +2.643000e-01 +1.601149e-02 +7.947431e-01 +1.386404e-02
+3.615000e+01 +1.128613e+00 +1.461753e-02 +1.037985e-02 +8.540928e-01 +9.921751e-03 +8.931314e-01 +2.632274e-01 +1.598058e-02 +7.899876e-01 +1.383738e-02
+3.616667e+01 +1.129255e+00 +1.459225e-02 +1.036190e-02 +8.495232e-01 +9.904598e-03 +8.930285e-01 +2.629910e-01 +1.594983e-02 +7.852419e-01 +1.381087e-02
+3.618333e+01 +1.126867e+00 +1.456701e-02 +1.034396e-02 +8.461021e-01 +9.887472e-03 +8.904383e-01 +2.623176e-01 +1.591907e-02 +7.808211e-01 +1.378443e-02
+3.620000e+01 +1.122560e+00 +1.454181e-02 +1.032606e-02 +8.425337e-01 +9.870361e-03 +8.867181e-01 +2.614458e-01 +1.588839e-02 +7.765172e-01 +1.375791e-02
+3.621667e+01 +1.121560e+00 +1.451666e-02 +1.030818e-02 +8.387821e-01 +9.853283e-03 +8.858415e-01 +2.610778e-01 +1.585768e-02 +7.724252e-01 +1.373156e-02
+3.623333e+01 +1.124558e+00 +1.449156e-02 +1.029034e-02 +8.365153e-01 +9.836233e-03 +8.879556e-01 +2.612421e-01 +1.582718e-02 +7.694243e-01 +1.370530e-02
+3.625000e+01 +1.129110e+00 +1.446651e-02 +1.027255e-02 +8.354196e-01 +9.819215e-03 +8.919789e-01 +2.617504e-01 +1.579685e-02 +7.683505e-01 +1.367904e-02
+3.626667e+01 +1.135682e+00 +1.444151e-02 +1.025481e-02 +8.341873e-01 +9.802234e-03 +8.974754e-01 +2.625274e-01 +1.576671e-02 +7.673804e-01 +1.365283e-02
+3.628333e+01 +1.144880e+00 +1.441655e-02 +1.023711e-02 +8.342583e-01 +9.785279e-03 +9.050313e-01 +2.636791e-01 +1.573679e-02 +7.678604e-01 +1.362665e-02
+3.630000e+01 +1.151277e+00 +1.439163e-02 +1.021940e-02 +8.351233e-01 +9.768329e-03 +9.105410e-01 +2.644770e-01 +1.570678e-02 +7.684846e-01 +1.360042e-02
+3.631667e+01 +1.154852e+00 +1.436675e-02 +1.020173e-02 +8.362281e-01 +9.751418e-03 +9.139805e-01 +2.649137e-01 +1.567670e-02 +7.696476e-01 +1.357427e-02
+3.633333e+01 +1.160382e+00 +1.434192e-02 +1.018408e-02 +8.391393e-01 +9.734533e-03 +9.191470e-01 +2.656609e-01 +1.564661e-02 +7.731040e-01 +1.354820e-02
+3.635000e+01 +1.164254e+00 +1.431713e-02 +1.016646e-02 +8.408001e-01 +9.717682e-03 +9.230005e-01 +2.661799e-01 +1.561650e-02 +7.751673e-01 +1.352219e-02
+3.636667e+01 +1.165933e+00 +1.429237e-02 +1.014888e-02 +8.413534e-01 +9.700867e-03 +9.246539e-01 +2.663111e-01 +1.558644e-02 +7.759541e-01 +1.349626e-02
+3.638333e+01 +1.167724e+00 +1.426766e-02 +1.013133e-02 +8.433127e-01 +9.684085e-03 +9.264538e-01 +2.664689e-01 +1.555643e-02 +7.784171e-01 +1.347041e-02
+3.640000e+01 +1.175911e+00 +1.424300e-02 +1.011381e-02 +8.443849e-01 +9.667341e-03 +9.328136e-01 +2.674357e-01 +1.552652e-02 +7.797312e-01 +1.344480e-02
+3.641667e+01 +1.186343e+00 +1.421839e-02 +1.009633e-02 +8.473175e-01 +9.650625e-03 +9.405253e-01 +2.686456e-01 +1.549699e-02 +7.814861e-01 +1.341924e-02
+3.643333e+01 +1.198639e+00 +1.419383e-02 +1.007891e-02 +8.508068e-01 +9.633959e-03 +9.492511e-01 +2.700407e-01 +1.546768e-02 +7.830518e-01 +1.339391e-02
+3.645000e+01 +1.205565e+00 +1.416930e-02 +1.006149e-02 +8.533756e-01 +9.617302e-03 +9.543054e-01 +2.707964e-01 +1.543825e-02 +7.850253e-01 +1.336846e-02
+3.646667e+01 +1.215199e+00 +1.414482e-02 +1.004410e-02 +8.544687e-01 +9.600670e-03 +9.616656e-01 +2.719617e-01 +1.540894e-02 +7.857948e-01 +1.334307e-02
+3.648333e+01 +1.230099e+00 +1.412038e-02 +1.002673e-02 +8.550042e-01 +9.584083e-03 +9.728639e-01 +2.738081e-01 +1.537953e-02 +7.873523e-01 +1.331793e-02
+3.650000e+01 +1.244407e+00 +1.409599e-02 +1.000938e-02 +8.549177e-01 +9.567515e-03 +9.834984e-01 +2.755653e-01 +1.535015e-02 +7.877737e-01 +1.329283e-02
+3.651667e+01 +1.253826e+00 +1.407164e-02 +9.992040e-03 +8.549794e-01 +9.550959e-03 +9.910054e-01 +2.767772e-01 +1.532076e-02 +7.887482e-01 +1.326761e-02
+3.653333e+01 +1.261742e+00 +1.404732e-02 +9.974729e-03 +8.556000e-01 +9.534422e-03 +9.969078e-01 +2.777098e-01 +1.529157e-02 +7.888430e-01 +1.324241e-02
+3.655000e+01 +1.265459e+00 +1.402304e-02 +9.957457e-03 +8.578300e-01 +9.517904e-03 +1.000102e+00 +2.781643e-01 +1.526250e-02 +7.906015e-01 +1.321708e-02
+3.656667e+01 +1.272458e+00 +1.399880e-02 +9.940227e-03 +8.575852e-01 +9.501412e-03 +1.005646e+00 +2.790308e-01 +1.523372e-02 +7.902411e-01 +1.319173e-02
+3.658333e+01 +1.274541e+00 +1.397460e-02 +9.923023e-03 +8.538079e-01 +9.484951e-03 +1.007932e+00 +2.793221e-01 +1.520483e-02 +7.868085e-01 +1.316633e-02
+3.660000e+01 +1.283646e+00 +1.395045e-02 +9.905856e-03 +8.502732e-01 +9.468519e-03 +1.015440e+00 +2.805282e-01 +1.517613e-02 +7.843311e-01 +1.314100e-02
+3.661667e+01 +1.297551e+00 +1.392635e-02 +9.888743e-03 +8.480255e-01 +9.452123e-03 +1.026557e+00 +2.823691e-01 +1.514786e-02 +7.824330e-01 +1.311573e-02
+3.663333e+01 +1.301433e+00 +1.390228e-02 +9.871641e-03 +8.460848e-01 +9.435750e-03 +1.030030e+00 +2.828724e-01 +1.511930e-02 +7.799222e-01 +1.309048e-02
+3.665000e+01 +1.302453e+00 +1.387824e-02 +9.854570e-03 +8.462311e-01 +9.419407e-03 +1.031186e+00 +2.829690e-01 +1.509075e-02 +7.794487e-01 +1.306526e-02
+3.666667e+01 +1.304068e+00 +1.385425e-02 +9.837522e-03 +8.458691e-01 +9.403089e-03 +1.032893e+00 +2.831589e-01 +1.506217e-02 +7.789861e-01 +1.304009e-02
+3.668333e+01 +1.308373e+00 +1.383030e-02 +9.820506e-03 +8.464222e-01 +9.386799e-03 +1.036592e+00 +2.836928e-01 +1.503373e-02 +7.788235e-01 +1.301502e-02
+3.670000e+01 +1.307664e+00 +1.380639e-02 +9.803525e-03 +8.461893e-01 +9.370543e-03 +1.036628e+00 +2.835848e-01 +1.500525e-02 +7.786250e-01 +1.298990e-02
+3.671667e+01 +1.306819e+00 +1.378251e-02 +9.786551e-03 +8.482458e-01 +9.354310e-03 +1.036008e+00 +2.833575e-01 +1.497669e-02 +7.797254e-01 +1.296495e-02
+3.673333e+01 +1.308299e+00 +1.375868e-02 +9.769599e-03 +8.492745e-01 +9.338109e-03 +1.037546e+00 +2.835013e-01 +1.494812e-02 +7.798740e-01 +1.294011e-02
+3.675000e+01 +1.307252e+00 +1.373489e-02 +9.752673e-03 +8.478328e-01 +9.321932e-03 +1.037679e+00 +2.833970e-01 +1.491945e-02 +7.782847e-01 +1.291521e-02
+3.676667e+01 +1.305272e+00 +1.371114e-02 +9.735776e-03 +8.471242e-01 +9.305785e-03 +1.037081e+00 +2.831615e-01 +1.489072e-02 +7.772154e-01 +1.289038e-02
+3.678333e+01 +1.304331e+00 +1.368743e-02 +9.718905e-03 +8.464154e-01 +9.289672e-03 +1.036564e+00 +2.829366e-01 +1.486208e-02 +7.760755e-01 +1.286568e-02
+3.680000e+01 +1.303460e+00 +1.366376e-02 +9.702065e-03 +8.465117e-01 +9.273588e-03 +1.035883e+00 +2.826816e-01 +1.483351e-02 +7.756798e-01 +1.284106e-02
+3.681667e+01 +1.303292e+00 +1.364013e-02 +9.685274e-03 +8.477297e-01 +9.257523e-03 +1.035716e+00 +2.825158e-01 +1.480523e-02 +7.772452e-01 +1.281634e-02
+3.683333e+01 +1.303153e+00 +1.361654e-02 +9.668509e-03 +8.478910e-01 +9.241487e-03 +1.035636e+00 +2.823572e-01 +1.477707e-02 +7.764421e-01 +1.279169e-02
+3.685000e+01 +1.301526e+00 +1.359299e-02 +9.651778e-03 +8.468762e-01 +9.225481e-03 +1.034857e+00 +2.820761e-01 +1.474892e-02 +7.750881e-01 +1.276703e-02
+3.686667e+01 +1.298847e+00 +1.356948e-02 +9.635103e-03 +8.458083e-01 +9.209511e-03 +1.032733e+00 +2.815651e-01 +1.472100e-02 +7.743780e-01 +1.274236e-02
+3.688333e+01 +1.296370e+00 +1.354601e-02 +9.618448e-03 +8.443650e-01 +9.193562e-03 +1.030664e+00 +2.810568e-01 +1.469313e-02 +7.724347e-01 +1.271777e-02
+3.690000e+01 +1.293440e+00 +1.352259e-02 +9.601805e-03 +8.422952e-01 +9.177636e-03 +1.028318e+00 +2.804959e-01 +1.466518e-02 +7.698644e-01 +1.269326e-02
+3.691667e+01 +1.287418e+00 +1.349919e-02 +9.585187e-03 +8.405715e-01 +9.161746e-03 +1.023606e+00 +2.795304e-01 +1.463707e-02 +7.683671e-01 +1.266884e-02
+3.693333e+01 +1.282595e+00 +1.347584e-02 +9.568588e-03 +8.390143e-01 +9.145879e-03 +1.019702e+00 +2.786968e-01 +1.460902e-02 +7.663087e-01 +1.264451e-02
+3.695000e+01 +1.274704e+00 +1.345253e-02 +9.552016e-03 +8.352323e-01 +9.130040e-03 +1.013618e+00 +2.774905e-01 +1.458089e-02 +7.632687e-01 +1.262013e-02
+3.696667e+01 +1.266924e+00 +1.342925e-02 +9.535477e-03 +8.313959e-01 +9.114232e-03 +1.007460e+00 +2.762669e-01 +1.455277e-02 +7.606380e-01 +1.259578e-02
+3.698333e+01 +1.259319e+00 +1.340602e-02 +9.518963e-03 +8.270120e-01 +9.098449e-03 +1.001434e+00 +2.750586e-01 +1.452464e-02 +7.576210e-01 +1.257145e-02
+3.700000e+01 +1.250220e+00 +1.338282e-02 +9.502478e-03 +8.228109e-01 +9.082691e-03 +9.943369e-01 +2.736676e-01 +1.449659e-02 +7.542603e-01 +1.254714e-02
+3.701667e+01 +1.241218e+00 +1.335967e-02 +9.486029e-03 +8.190216e-01 +9.066969e-03 +9.872485e-01 +2.722759e-01 +1.446860e-02 +7.512039e-01 +1.252291e-02
+3.703333e+01 +1.232438e+00 +1.333655e-02 +9.469609e-03 +8.154804e-01 +9.051283e-03 +9.803084e-01 +2.709053e-01 +1.444063e-02 +7.483225e-01 +1.249877e-02
+3.705000e+01 +1.223399e+00 +1.331348e-02 +9.453214e-03 +8.129206e-01 +9.035617e-03 +9.732561e-01 +2.695187e-01 +1.441272e-02 +7.461566e-01 +1.247467e-02
+3.706667e+01 +1.214578e+00 +1.329044e-02 +9.436841e-03 +8.094800e-01 +9.019971e-03 +9.663741e-01 +2.681575e-01 +1.438484e-02 +7.433600e-01 +1.245057e-02
+3.708333e+01 +1.206287e+00 +1.326745e-02 +9.420502e-03 +8.055913e-01 +9.004359e-03 +9.598543e-01 +2.668540e-01 +1.435701e-02 +7.402925e-01 +1.242653e-02
+3.710000e+01 +1.198190e+00 +1.324449e-02 +9.404187e-03 +8.017087e-01 +8.988769e-03 +9.534906e-01 +2.655772e-01 +1.432922e-02 +7.368303e-01 +1.240253e-02
+3.711667e+01 +1.195266e+00 +1.322158e-02 +9.387904e-03 +7.973586e-01 +8.973204e-03 +9.507059e-01 +2.648862e-01 +1.430157e-02 +7.333826e-01 +1.237855e-02
+3.713333e+01 +1.189785e+00 +1.319871e-02 +9.371646e-03 +7.940174e-01 +8.957662e-03 +9.460402e-01 +2.638879e-01 +1.427396e-02 +7.298844e-01 +1.235462e-02
+3.715000e+01 +1.184156e+00 +1.317587e-02 +9.355417e-03 +7.917382e-01 +8.942145e-03 +9.413837e-01 +2.628924e-01 +1.424641e-02 +7.271306e-01 +1.233074e-02
+3.716667e+01 +1.178634e+00 +1.315308e-02 +9.339210e-03 +7.884571e-01 +8.926657e-03 +9.369649e-01 +2.619370e-01 +1.421888e-02 +7.237923e-01 +1.230692e-02
+3.718333e+01 +1.175016e+00 +1.313033e-02 +9.323045e-03 +7.854378e-01 +8.911204e-03 +9.342720e-01 +2.612675e-01 +1.419149e-02 +7.214238e-01 +1.228314e-02
+3.720000e+01 +1.170508e+00 +1.310761e-02 +9.306901e-03 +7.827098e-01 +8.895779e-03 +9.308650e-01 +2.604817e-01 +1.416409e-02 +7.190178e-01 +1.225942e-02
+3.721667e+01 +1.165911e+00 +1.308494e-02 +9.290794e-03 +7.814772e-01 +8.880385e-03 +9.272613e-01 +2.596648e-01 +1.413683e-02 +7.174880e-01 +1.223576e-02
+3.723333e+01 +1.163280e+00 +1.306230e-02 +9.274710e-03 +7.791125e-01 +8.865008e-03 +9.252426e-01 +2.591110e-01 +1.410961e-02 +7.156102e-01 +1.221212e-02
+3.725000e+01 +1.159950e+00 +1.303971e-02 +9.258653e-03 +7.786333e-01 +8.849661e-03 +9.230191e-01 +2.585256e-01 +1.408243e-02 +7.154634e-01 +1.218852e-02
+3.726667e+01 +1.156104e+00 +1.301715e-02 +9.242628e-03 +7.771318e-01 +8.834347e-03 +9.203959e-01 +2.578753e-01 +1.405532e-02 +7.140674e-01 +1.216498e-02
+3.728333e+01 +1.155455e+00 +1.299464e-02 +9.226637e-03 +7.751439e-01 +8.819055e-03 +9.200425e-01 +2.576017e-01 +1.402835e-02 +7.129310e-01 +1.214146e-02
+3.730000e+01 +1.156684e+00 +1.297216e-02 +9.210683e-03 +7.737238e-01 +8.803797e-03 +9.214053e-01 +2.576151e-01 +1.400149e-02 +7.127466e-01 +1.211799e-02
+3.731667e+01 +1.166886e+00 +1.294974e-02 +9.194754e-03 +7.713167e-01 +8.788555e-03 +9.291758e-01 +2.586962e-01 +1.397481e-02 +7.123022e-01 +1.209459e-02
+3.733333e+01 +1.174016e+00 +1.292736e-02 +9.178854e-03 +7.692739e-01 +8.773341e-03 +9.348789e-01 +2.594447e-01 +1.394818e-02 +7.113838e-01 +1.207122e-02
+3.735000e+01 +1.177462e+00 +1.290500e-02 +9.162989e-03 +7.680512e-01 +8.758160e-03 +9.379646e-01 +2.597667e-01 +1.392159e-02 +7.109704e-01 +1.204789e-02
+3.736667e+01 +1.188492e+00 +1.288270e-02 +9.147146e-03 +7.683183e-01 +8.743000e-03 +9.470786e-01 +2.610927e-01 +1.389516e-02 +7.121503e-01 +1.202463e-02
+3.738333e+01 +1.200947e+00 +1.286044e-02 +9.131365e-03 +7.682370e-01 +8.727887e-03 +9.574794e-01 +2.626456e-01 +1.386899e-02 +7.137261e-01 +1.200138e-02
+3.740000e+01 +1.204568e+00 +1.283820e-02 +9.115594e-03 +7.683169e-01 +8.712793e-03 +9.608368e-01 +2.630405e-01 +1.384265e-02 +7.143078e-01 +1.197818e-02
+3.741667e+01 +1.214020e+00 +1.281601e-02 +9.099871e-03 +7.690402e-01 +8.697723e-03 +9.680433e-01 +2.640757e-01 +1.381667e-02 +7.147993e-01 +1.195504e-02
+3.743333e+01 +1.223338e+00 +1.279386e-02 +9.084200e-03 +7.705038e-01 +8.682691e-03 +9.753491e-01 +2.651344e-01 +1.379091e-02 +7.161352e-01 +1.193193e-02
+3.745000e+01 +1.228745e+00 +1.277174e-02 +9.068545e-03 +7.712135e-01 +8.667683e-03 +9.794066e-01 +2.656583e-01 +1.376513e-02 +7.159699e-01 +1.190889e-02
+3.746667e+01 +1.233533e+00 +1.274966e-02 +9.052910e-03 +7.759625e-01 +8.652688e-03 +9.827612e-01 +2.660668e-01 +1.373943e-02 +7.185420e-01 +1.188591e-02
+3.748333e+01 +1.240700e+00 +1.272762e-02 +9.037266e-03 +7.787349e-01 +8.637708e-03 +9.884131e-01 +2.668561e-01 +1.371356e-02 +7.199764e-01 +1.186302e-02
+3.750000e+01 +1.244519e+00 +1.270562e-02 +9.021661e-03 +7.839290e-01 +8.622767e-03 +9.920413e-01 +2.673131e-01 +1.368776e-02 +7.236706e-01 +1.184016e-02
+3.751667e+01 +1.248840e+00 +1.268365e-02 +9.006075e-03 +7.860891e-01 +8.607851e-03 +9.962102e-01 +2.678619e-01 +1.366189e-02 +7.262451e-01 +1.181730e-02
+3.753333e+01 +1.259478e+00 +1.266173e-02 +8.990508e-03 +7.891630e-01 +8.592958e-03 +1.005490e+00 +2.692549e-01 +1.363609e-02 +7.300146e-01 +1.179453e-02
+3.755000e+01 +1.266289e+00 +1.263984e-02 +8.974964e-03 +7.903556e-01 +8.578089e-03 +1.011431e+00 +2.701042e-01 +1.361025e-02 +7.319905e-01 +1.177178e-02
+3.756667e+01 +1.272378e+00 +1.261799e-02 +8.959446e-03 +7.938889e-01 +8.563246e-03 +1.016648e+00 +2.708344e-01 +1.358449e-02 +7.349513e-01 +1.174912e-02
+3.758333e+01 +1.278625e+00 +1.259618e-02 +8.943952e-03 +7.985321e-01 +8.548428e-03 +1.021814e+00 +2.715583e-01 +1.355875e-02 +7.397985e-01 +1.172651e-02
+3.760000e+01 +1.290711e+00 +1.257441e-02 +8.928477e-03 +7.992685e-01 +8.533628e-03 +1.031570e+00 +2.730370e-01 +1.353304e-02 +7.418875e-01 +1.170395e-02
+3.761667e+01 +1.298928e+00 +1.255267e-02 +8.913057e-03 +7.990009e-01 +8.518861e-03 +1.037606e+00 +2.739090e-01 +1.350765e-02 +7.410593e-01 +1.168143e-02
+3.763333e+01 +1.303873e+00 +1.253097e-02 +8.897656e-03 +7.984723e-01 +8.504118e-03 +1.041481e+00 +2.744257e-01 +1.348220e-02 +7.399976e-01 +1.165894e-02
+3.765000e+01 +1.309519e+00 +1.250931e-02 +8.882293e-03 +8.000691e-01 +8.489414e-03 +1.046663e+00 +2.751576e-01 +1.345683e-02 +7.420635e-01 +1.163647e-02
+3.766667e+01 +1.316126e+00 +1.248768e-02 +8.866962e-03 +8.035240e-01 +8.474739e-03 +1.052246e+00 +2.759540e-01 +1.343160e-02 +7.447362e-01 +1.161409e-02
+3.768333e+01 +1.320147e+00 +1.246609e-02 +8.851641e-03 +8.065776e-01 +8.460075e-03 +1.055935e+00 +2.764409e-01 +1.340627e-02 +7.474900e-01 +1.159171e-02
+3.770000e+01 +1.323068e+00 +1.244454e-02 +8.836319e-03 +8.110407e-01 +8.445426e-03 +1.058793e+00 +2.767893e-01 +1.338075e-02 +7.511103e-01 +1.156944e-02
+3.771667e+01 +1.319565e+00 +1.242301e-02 +8.821020e-03 +8.166402e-01 +8.430803e-03 +1.056299e+00 +2.762558e-01 +1.335518e-02 +7.552085e-01 +1.154721e-02
+3.773333e+01 +1.319142e+00 +1.240153e-02 +8.805745e-03 +8.233354e-01 +8.416205e-03 +1.056742e+00 +2.762022e-01 +1.332963e-02 +7.613307e-01 +1.152502e-02
+3.775000e+01 +1.313567e+00 +1.238008e-02 +8.790507e-03 +8.293578e-01 +8.401629e-03 +1.052707e+00 +2.754100e-01 +1.330414e-02 +7.669502e-01 +1.150281e-02
+3.776667e+01 +1.308319e+00 +1.235866e-02 +8.775298e-03 +8.324945e-01 +8.387079e-03 +1.049063e+00 +2.746785e-01 +1.327867e-02 +7.704789e-01 +1.148060e-02
+3.778333e+01 +1.303985e+00 +1.233729e-02 +8.760106e-03 +8.325904e-01 +8.372554e-03 +1.045986e+00 +2.740353e-01 +1.325314e-02 +7.717542e-01 +1.145844e-02
+3.780000e+01 +1.301582e+00 +1.231595e-02 +8.744935e-03 +8.328298e-01 +8.358053e-03 +1.044457e+00 +2.736415e-01 +1.322762e-02 +7.733752e-01 +1.143635e-02
+3.781667e+01 +1.295030e+00 +1.229464e-02 +8.729791e-03 +8.338232e-01 +8.343578e-03 +1.039574e+00 +2.726975e-01 +1.320213e-02 +7.748957e-01 +1.141429e-02
+3.783333e+01 +1.289190e+00 +1.227338e-02 +8.714678e-03 +8.345965e-01 +8.329136e-03 +1.035078e+00 +2.718142e-01 +1.317665e-02 +7.763301e-01 +1.139233e-02
+3.785000e+01 +1.283067e+00 +1.225215e-02 +8.699588e-03 +8.379218e-01 +8.314717e-03 +1.029998e+00 +2.708355e-01 +1.315130e-02 +7.788760e-01 +1.137045e-02
+3.786667e+01 +1.279015e+00 +1.223095e-02 +8.684520e-03 +8.400202e-01 +8.300325e-03 +1.026904e+00 +2.701784e-01 +1.312597e-02 +7.801801e-01 +1.134863e-02
+3.788333e+01 +1.272941e+00 +1.220980e-02 +8.669479e-03 +8.383567e-01 +8.285951e-03 +1.022216e+00 +2.692604e-01 +1.310070e-02 +7.785051e-01 +1.132677e-02
+3.790000e+01 +1.265505e+00 +1.218867e-02 +8.654467e-03 +8.363945e-01 +8.271604e-03 +1.016535e+00 +2.681789e-01 +1.307546e-02 +7.769443e-01 +1.130492e-02
+3.791667e+01 +1.256668e+00 +1.216759e-02 +8.639480e-03 +8.325221e-01 +8.257279e-03 +1.009470e+00 +2.668654e-01 +1.305023e-02 +7.738559e-01 +1.128309e-02
+3.793333e+01 +1.247617e+00 +1.214653e-02 +8.624518e-03 +8.300532e-01 +8.242980e-03 +1.002394e+00 +2.655502e-01 +1.302504e-02 +7.716383e-01 +1.126131e-02
+3.795000e+01 +1.238661e+00 +1.212552e-02 +8.609579e-03 +8.257045e-01 +8.228706e-03 +9.953652e-01 +2.642419e-01 +1.299986e-02 +7.677385e-01 +1.123957e-02
+3.796667e+01 +1.230741e+00 +1.210454e-02 +8.594671e-03 +8.222816e-01 +8.214464e-03 +9.893485e-01 +2.630995e-01 +1.297475e-02 +7.642466e-01 +1.121790e-02
+3.798333e+01 +1.223040e+00 +1.208360e-02 +8.579786e-03 +8.198670e-01 +8.200245e-03 +9.834337e-01 +2.619741e-01 +1.294968e-02 +7.619733e-01 +1.119627e-02
+3.800000e+01 +1.215322e+00 +1.206270e-02 +8.564927e-03 +8.167374e-01 +8.186049e-03 +9.774678e-01 +2.608378e-01 +1.292464e-02 +7.593895e-01 +1.117466e-02
+3.801667e+01 +1.207005e+00 +1.204183e-02 +8.550093e-03 +8.120231e-01 +8.171874e-03 +9.709686e-01 +2.596141e-01 +1.289965e-02 +7.548487e-01 +1.115309e-02
+3.803333e+01 +1.198496e+00 +1.202099e-02 +8.535285e-03 +8.075374e-01 +8.157722e-03 +9.643244e-01 +2.583629e-01 +1.287471e-02 +7.503533e-01 +1.113155e-02
+3.805000e+01 +1.191081e+00 +1.200020e-02 +8.520506e-03 +8.037381e-01 +8.143598e-03 +9.588222e-01 +2.572892e-01 +1.284981e-02 +7.466575e-01 +1.111006e-02
+3.806667e+01 +1.183464e+00 +1.197944e-02 +8.505749e-03 +8.001754e-01 +8.129496e-03 +9.527917e-01 +2.561268e-01 +1.282496e-02 +7.428367e-01 +1.108861e-02
+3.808333e+01 +1.179527e+00 +1.195871e-02 +8.491021e-03 +7.988550e-01 +8.115426e-03 +9.489615e-01 +2.553053e-01 +1.280019e-02 +7.397520e-01 +1.106726e-02
+3.810000e+01 +1.176335e+00 +1.193803e-02 +8.476319e-03 +7.979664e-01 +8.101383e-03 +9.456697e-01 +2.545684e-01 +1.277548e-02 +7.369413e-01 +1.104599e-02
+3.811667e+01 +1.176166e+00 +1.191738e-02 +8.461641e-03 +7.950136e-01 +8.087368e-03 +9.448592e-01 +2.542200e-01 +1.275081e-02 +7.329413e-01 +1.102481e-02
+3.813333e+01 +1.176731e+00 +1.189677e-02 +8.446988e-03 +7.914668e-01 +8.073374e-03 +9.449450e-01 +2.540151e-01 +1.272619e-02 +7.288816e-01 +1.100365e-02
+3.815000e+01 +1.177355e+00 +1.187620e-02 +8.432363e-03 +7.874069e-01 +8.059406e-03 +9.453815e-01 +2.538675e-01 +1.270161e-02 +7.249497e-01 +1.098254e-02
+3.816667e+01 +1.173177e+00 +1.185565e-02 +8.417776e-03 +7.839711e-01 +8.045477e-03 +9.421398e-01 +2.531490e-01 +1.267705e-02 +7.214587e-01 +1.096150e-02
+3.818333e+01 +1.166365e+00 +1.183514e-02 +8.403216e-03 +7.813352e-01 +8.031568e-03 +9.369503e-01 +2.521286e-01 +1.265254e-02 +7.187292e-01 +1.094045e-02
+3.820000e+01 +1.159386e+00 +1.181467e-02 +8.388680e-03 +7.800373e-01 +8.017671e-03 +9.317404e-01 +2.511054e-01 +1.262811e-02 +7.172485e-01 +1.091938e-02
+3.821667e+01 +1.153776e+00 +1.179423e-02 +8.374166e-03 +7.799140e-01 +8.003804e-03 +9.274216e-01 +2.502209e-01 +1.260371e-02 +7.168227e-01 +1.089840e-02
+3.823333e+01 +1.148472e+00 +1.177382e-02 +8.359672e-03 +7.791940e-01 +7.989958e-03 +9.233274e-01 +2.493722e-01 +1.257935e-02 +7.164415e-01 +1.087744e-02
+3.825000e+01 +1.147020e+00 +1.175346e-02 +8.345209e-03 +7.786734e-01 +7.976148e-03 +9.222001e-01 +2.489855e-01 +1.255502e-02 +7.163749e-01 +1.085661e-02
+3.826667e+01 +1.151524e+00 +1.173314e-02 +8.330773e-03 +7.795308e-01 +7.962369e-03 +9.259060e-01 +2.493548e-01 +1.253075e-02 +7.180398e-01 +1.083590e-02
+3.828333e+01 +1.153134e+00 +1.171285e-02 +8.316363e-03 +7.792572e-01 +7.948612e-03 +9.271357e-01 +2.493434e-01 +1.250653e-02 +7.179316e-01 +1.081522e-02
+3.830000e+01 +1.156521e+00 +1.169259e-02 +8.301968e-03 +7.781107e-01 +7.934871e-03 +9.293517e-01 +2.494891e-01 +1.248239e-02 +7.164565e-01 +1.079458e-02
+3.831667e+01 +1.159484e+00 +1.167237e-02 +8.287597e-03 +7.788018e-01 +7.921158e-03 +9.311090e-01 +2.495671e-01 +1.245830e-02 +7.165341e-01 +1.077401e-02
+3.833333e+01 +1.164509e+00 +1.165219e-02 +8.273245e-03 +7.790990e-01 +7.907454e-03 +9.345758e-01 +2.499150e-01 +1.243432e-02 +7.162188e-01 +1.075342e-02
+3.835000e+01 +1.172199e+00 +1.163205e-02 +8.258917e-03 +7.800227e-01 +7.893772e-03 +9.405141e-01 +2.506532e-01 +1.241042e-02 +7.166355e-01 +1.073289e-02
+3.836667e+01 +1.182164e+00 +1.161194e-02 +8.244617e-03 +7.810328e-01 +7.880119e-03 +9.482245e-01 +2.516752e-01 +1.238656e-02 +7.173166e-01 +1.071245e-02
+3.838333e+01 +1.195257e+00 +1.159187e-02 +8.230347e-03 +7.782872e-01 +7.866502e-03 +9.583794e-01 +2.530880e-01 +1.236271e-02 +7.149913e-01 +1.069212e-02
+3.840000e+01 +1.208476e+00 +1.157184e-02 +8.216104e-03 +7.770107e-01 +7.852909e-03 +9.689565e-01 +2.545788e-01 +1.233893e-02 +7.139997e-01 +1.067185e-02
+3.841667e+01 +1.213467e+00 +1.155183e-02 +8.201881e-03 +7.781127e-01 +7.839327e-03 +9.733999e-01 +2.551229e-01 +1.231516e-02 +7.150168e-01 +1.065149e-02
+3.843333e+01 +1.219076e+00 +1.153186e-02 +8.187692e-03 +7.783092e-01 +7.825768e-03 +9.784906e-01 +2.557690e-01 +1.229150e-02 +7.147754e-01 +1.063117e-02
+3.845000e+01 +1.225507e+00 +1.151192e-02 +8.173526e-03 +7.812816e-01 +7.812227e-03 +9.847726e-01 +2.566041e-01 +1.226787e-02 +7.176584e-01 +1.061084e-02
+3.846667e+01 +1.228687e+00 +1.149202e-02 +8.159390e-03 +7.846637e-01 +7.798712e-03 +9.878251e-01 +2.569382e-01 +1.224432e-02 +7.200048e-01 +1.059054e-02
+3.848333e+01 +1.234754e+00 +1.147215e-02 +8.145276e-03 +7.847791e-01 +7.785214e-03 +9.932952e-01 +2.576456e-01 +1.222088e-02 +7.196608e-01 +1.057025e-02
+3.850000e+01 +1.243533e+00 +1.145232e-02 +8.131205e-03 +7.866963e-01 +7.771739e-03 +1.000539e+00 +2.586341e-01 +1.219769e-02 +7.215983e-01 +1.054993e-02
+3.851667e+01 +1.252590e+00 +1.143252e-02 +8.117160e-03 +7.883107e-01 +7.758286e-03 +1.007855e+00 +2.596375e-01 +1.217461e-02 +7.230794e-01 +1.052964e-02
+3.853333e+01 +1.262411e+00 +1.141276e-02 +8.103143e-03 +7.897184e-01 +7.744862e-03 +1.015817e+00 +2.607427e-01 +1.215156e-02 +7.239223e-01 +1.050944e-02
+3.855000e+01 +1.268374e+00 +1.139303e-02 +8.089150e-03 +7.919126e-01 +7.731464e-03 +1.020953e+00 +2.614148e-01 +1.212849e-02 +7.258601e-01 +1.048928e-02
+3.856667e+01 +1.277022e+00 +1.137333e-02 +8.075180e-03 +7.915709e-01 +7.718097e-03 +1.028447e+00 +2.624523e-01 +1.210539e-02 +7.260873e-01 +1.046922e-02
+3.858333e+01 +1.286676e+00 +1.135367e-02 +8.061241e-03 +7.931470e-01 +7.704758e-03 +1.037365e+00 +2.637115e-01 +1.208230e-02 +7.280925e-01 +1.044922e-02
+3.860000e+01 +1.296686e+00 +1.133405e-02 +8.047328e-03 +7.984595e-01 +7.691436e-03 +1.046128e+00 +2.649512e-01 +1.205931e-02 +7.332595e-01 +1.042925e-02
+3.861667e+01 +1.302481e+00 +1.131445e-02 +8.033423e-03 +8.013255e-01 +7.678126e-03 +1.051237e+00 +2.656300e-01 +1.203635e-02 +7.361549e-01 +1.040922e-02
+3.863333e+01 +1.307772e+00 +1.129489e-02 +8.019536e-03 +8.041311e-01 +7.664841e-03 +1.055929e+00 +2.662431e-01 +1.201334e-02 +7.393852e-01 +1.038928e-02
+3.865000e+01 +1.308970e+00 +1.127536e-02 +8.005672e-03 +8.072644e-01 +7.651583e-03 +1.057269e+00 +2.663361e-01 +1.199031e-02 +7.429509e-01 +1.036939e-02
+3.866667e+01 +1.307987e+00 +1.125586e-02 +7.991817e-03 +8.083995e-01 +7.638344e-03 +1.056783e+00 +2.661440e-01 +1.196724e-02 +7.441777e-01 +1.034953e-02
+3.868333e+01 +1.308780e+00 +1.123639e-02 +7.977989e-03 +8.087263e-01 +7.625126e-03 +1.057784e+00 +2.661766e-01 +1.194423e-02 +7.453689e-01 +1.032968e-02
+3.870000e+01 +1.307815e+00 +1.121696e-02 +7.964202e-03 +8.082037e-01 +7.611942e-03 +1.057275e+00 +2.659733e-01 +1.192135e-02 +7.446700e-01 +1.030990e-02
+3.871667e+01 +1.304784e+00 +1.119756e-02 +7.950447e-03 +8.072552e-01 +7.598790e-03 +1.055203e+00 +2.655260e-01 +1.189847e-02 +7.438532e-01 +1.029018e-02
+3.873333e+01 +1.307162e+00 +1.117820e-02 +7.936704e-03 +8.059333e-01 +7.585651e-03 +1.057532e+00 +2.657514e-01 +1.187564e-02 +7.431596e-01 +1.027049e-02
+3.875000e+01 +1.308207e+00 +1.115887e-02 +7.922983e-03 +8.034937e-01 +7.572535e-03 +1.059203e+00 +2.658739e-01 +1.185279e-02 +7.414449e-01 +1.025081e-02
+3.876667e+01 +1.309854e+00 +1.113957e-02 +7.909271e-03 +8.036954e-01 +7.559431e-03 +1.060776e+00 +2.659800e-01 +1.182999e-02 +7.418571e-01 +1.023117e-02
+3.878333e+01 +1.306917e+00 +1.112031e-02 +7.895582e-03 +8.043586e-01 +7.546344e-03 +1.058965e+00 +2.655668e-01 +1.180722e-02 +7.426264e-01 +1.021148e-02
+3.880000e+01 +1.306088e+00 +1.110107e-02 +7.881916e-03 +8.026410e-01 +7.533279e-03 +1.058749e+00 +2.653938e-01 +1.178452e-02 +7.418241e-01 +1.019182e-02
+3.881667e+01 +1.310086e+00 +1.108188e-02 +7.868280e-03 +8.033224e-01 +7.520242e-03 +1.062365e+00 +2.657967e-01 +1.176185e-02 +7.441553e-01 +1.017225e-02
+3.883333e+01 +1.309195e+00 +1.106271e-02 +7.854667e-03 +8.033757e-01 +7.507232e-03 +1.061853e+00 +2.655759e-01 +1.173919e-02 +7.448149e-01 +1.015273e-02
+3.885000e+01 +1.304588e+00 +1.104358e-02 +7.841069e-03 +8.005556e-01 +7.494242e-03 +1.058202e+00 +2.648759e-01 +1.171653e-02 +7.421511e-01 +1.013324e-02
+3.886667e+01 +1.297870e+00 +1.102448e-02 +7.827492e-03 +7.969478e-01 +7.481272e-03 +1.052865e+00 +2.639126e-01 +1.169392e-02 +7.385637e-01 +1.011376e-02
+3.888333e+01 +1.290329e+00 +1.100540e-02 +7.813942e-03 +7.930665e-01 +7.468326e-03 +1.046869e+00 +2.628474e-01 +1.167134e-02 +7.349758e-01 +1.009431e-02
+3.890000e+01 +1.283757e+00 +1.098637e-02 +7.800426e-03 +7.913380e-01 +7.455406e-03 +1.042119e+00 +2.619705e-01 +1.164883e-02 +7.336867e-01 +1.007490e-02
+3.891667e+01 +1.276759e+00 +1.096736e-02 +7.786926e-03 +7.905344e-01 +7.442505e-03 +1.036591e+00 +2.609740e-01 +1.162635e-02 +7.327714e-01 +1.005553e-02
+3.893333e+01 +1.269065e+00 +1.094839e-02 +7.773447e-03 +7.908205e-01 +7.429625e-03 +1.030234e+00 +2.598487e-01 +1.160395e-02 +7.324495e-01 +1.003619e-02
+3.895000e+01 +1.261737e+00 +1.092945e-02 +7.759994e-03 +7.900002e-01 +7.416768e-03 +1.024176e+00 +2.587679e-01 +1.158162e-02 +7.311900e-01 +1.001689e-02
+3.896667e+01 +1.252924e+00 +1.091054e-02 +7.746559e-03 +7.883919e-01 +7.403926e-03 +1.017131e+00 +2.575314e-01 +1.155929e-02 +7.301086e-01 +9.997572e-03
+3.898333e+01 +1.245342e+00 +1.089167e-02 +7.733147e-03 +7.858683e-01 +7.391110e-03 +1.011099e+00 +2.564485e-01 +1.153701e-02 +7.272063e-01 +9.978323e-03
+3.900000e+01 +1.237110e+00 +1.087282e-02 +7.719758e-03 +7.828065e-01 +7.378314e-03 +1.004568e+00 +2.552911e-01 +1.151475e-02 +7.242128e-01 +9.959095e-03
+3.901667e+01 +1.228693e+00 +1.085401e-02 +7.706390e-03 +7.800955e-01 +7.365540e-03 +9.977359e-01 +2.540872e-01 +1.149253e-02 +7.217478e-01 +9.939898e-03
+3.903333e+01 +1.219658e+00 +1.083524e-02 +7.693046e-03 +7.761366e-01 +7.352788e-03 +9.905168e-01 +2.528193e-01 +1.147033e-02 +7.183745e-01 +9.920715e-03
+3.905000e+01 +1.211365e+00 +1.081649e-02 +7.679726e-03 +7.740408e-01 +7.340058e-03 +9.838713e-01 +2.516291e-01 +1.144818e-02 +7.170327e-01 +9.901570e-03
+3.906667e+01 +1.202859e+00 +1.079778e-02 +7.666429e-03 +7.715695e-01 +7.327351e-03 +9.771120e-01 +2.504233e-01 +1.142606e-02 +7.152766e-01 +9.882462e-03
+3.908333e+01 +1.195496e+00 +1.077910e-02 +7.653157e-03 +7.687150e-01 +7.314669e-03 +9.712614e-01 +2.493473e-01 +1.140399e-02 +7.133805e-01 +9.863401e-03
+3.910000e+01 +1.190254e+00 +1.076045e-02 +7.639915e-03 +7.651178e-01 +7.302010e-03 +9.667325e-01 +2.484613e-01 +1.138200e-02 +7.105385e-01 +9.844367e-03
+3.911667e+01 +1.182786e+00 +1.074184e-02 +7.626697e-03 +7.617479e-01 +7.289374e-03 +9.606459e-01 +2.473539e-01 +1.136005e-02 +7.073923e-01 +9.825371e-03
+3.913333e+01 +1.177286e+00 +1.072325e-02 +7.613522e-03 +7.583379e-01 +7.276770e-03 +9.558947e-01 +2.464384e-01 +1.133824e-02 +7.040859e-01 +9.806427e-03
+3.915000e+01 +1.170210e+00 +1.070470e-02 +7.600357e-03 +7.546657e-01 +7.264180e-03 +9.500499e-01 +2.453674e-01 +1.131642e-02 +7.003664e-01 +9.787508e-03
+3.916667e+01 +1.167447e+00 +1.068619e-02 +7.587212e-03 +7.522310e-01 +7.251610e-03 +9.479493e-01 +2.448375e-01 +1.129466e-02 +6.986760e-01 +9.768621e-03
+3.918333e+01 +1.162889e+00 +1.066770e-02 +7.574080e-03 +7.511763e-01 +7.239056e-03 +9.444298e-01 +2.441038e-01 +1.127288e-02 +6.978647e-01 +9.749765e-03
+3.920000e+01 +1.164778e+00 +1.064925e-02 +7.560974e-03 +7.492585e-01 +7.226525e-03 +9.459024e-01 +2.440969e-01 +1.125120e-02 +6.971993e-01 +9.730954e-03
+3.921667e+01 +1.168240e+00 +1.063084e-02 +7.547888e-03 +7.478869e-01 +7.214014e-03 +9.485422e-01 +2.442650e-01 +1.122955e-02 +6.965950e-01 +9.712200e-03
+3.923333e+01 +1.176619e+00 +1.061246e-02 +7.534828e-03 +7.476835e-01 +7.201524e-03 +9.544682e-01 +2.449190e-01 +1.120805e-02 +6.960262e-01 +9.693497e-03
+3.925000e+01 +1.181152e+00 +1.059411e-02 +7.521785e-03 +7.517119e-01 +7.189059e-03 +9.580352e-01 +2.452357e-01 +1.118652e-02 +6.999189e-01 +9.674836e-03
+3.926667e+01 +1.184400e+00 +1.057579e-02 +7.508768e-03 +7.537023e-01 +7.176618e-03 +9.601979e-01 +2.453534e-01 +1.116507e-02 +7.003404e-01 +9.656234e-03
+3.928333e+01 +1.190732e+00 +1.055750e-02 +7.495772e-03 +7.551289e-01 +7.164201e-03 +9.649937e-01 +2.458592e-01 +1.114368e-02 +7.006999e-01 +9.637695e-03
+3.930000e+01 +1.196815e+00 +1.053925e-02 +7.482804e-03 +7.566777e-01 +7.151808e-03 +9.700496e-01 +2.464084e-01 +1.112234e-02 +7.024010e-01 +9.619165e-03
+3.931667e+01 +1.206210e+00 +1.052102e-02 +7.469868e-03 +7.580824e-01 +7.139443e-03 +9.779049e-01 +2.473720e-01 +1.110113e-02 +7.045904e-01 +9.600660e-03
+3.933333e+01 +1.215564e+00 +1.050284e-02 +7.456952e-03 +7.603791e-01 +7.127103e-03 +9.860001e-01 +2.483796e-01 +1.107992e-02 +7.076990e-01 +9.582215e-03
+3.935000e+01 +1.221105e+00 +1.048467e-02 +7.444061e-03 +7.637013e-01 +7.114791e-03 +9.905566e-01 +2.488787e-01 +1.105875e-02 +7.108125e-01 +9.563836e-03
+3.936667e+01 +1.229314e+00 +1.046655e-02 +7.431195e-03 +7.654174e-01 +7.102492e-03 +9.974752e-01 +2.497258e-01 +1.103769e-02 +7.128677e-01 +9.545446e-03
+3.938333e+01 +1.235022e+00 +1.044845e-02 +7.418356e-03 +7.695109e-01 +7.090220e-03 +1.002467e+00 +2.502975e-01 +1.101669e-02 +7.164855e-01 +9.527096e-03
+3.940000e+01 +1.237373e+00 +1.043038e-02 +7.405530e-03 +7.746299e-01 +7.077958e-03 +1.004758e+00 +2.504771e-01 +1.099566e-02 +7.214975e-01 +9.508758e-03
+3.941667e+01 +1.238791e+00 +1.041234e-02 +7.392713e-03 +7.777013e-01 +7.065713e-03 +1.006146e+00 +2.505255e-01 +1.097457e-02 +7.243954e-01 +9.490481e-03
+3.943333e+01 +1.243020e+00 +1.039434e-02 +7.379915e-03 +7.778791e-01 +7.053484e-03 +1.009770e+00 +2.508982e-01 +1.095353e-02 +7.241269e-01 +9.472253e-03
+3.945000e+01 +1.242361e+00 +1.037636e-02 +7.367139e-03 +7.815288e-01 +7.041283e-03 +1.009849e+00 +2.507568e-01 +1.093246e-02 +7.270803e-01 +9.454071e-03
+3.946667e+01 +1.241828e+00 +1.035842e-02 +7.354386e-03 +7.841438e-01 +7.029104e-03 +1.009653e+00 +2.505727e-01 +1.091145e-02 +7.285735e-01 +9.435931e-03
+3.948333e+01 +1.249053e+00 +1.034051e-02 +7.341655e-03 +7.877962e-01 +7.016951e-03 +1.015174e+00 +2.512170e-01 +1.089052e-02 +7.310552e-01 +9.417906e-03
+3.950000e+01 +1.251844e+00 +1.032263e-02 +7.328950e-03 +7.928650e-01 +7.004823e-03 +1.018014e+00 +2.514769e-01 +1.086961e-02 +7.361112e-01 +9.399866e-03
+3.951667e+01 +1.259777e+00 +1.030478e-02 +7.316269e-03 +7.972818e-01 +6.992707e-03 +1.024309e+00 +2.522349e-01 +1.084882e-02 +7.414619e-01 +9.381828e-03
+3.953333e+01 +1.267199e+00 +1.028696e-02 +7.303612e-03 +8.042981e-01 +6.980623e-03 +1.030767e+00 +2.530208e-01 +1.082805e-02 +7.488265e-01 +9.363869e-03
+3.955000e+01 +1.274703e+00 +1.026918e-02 +7.290974e-03 +8.120999e-01 +6.968558e-03 +1.037263e+00 +2.538154e-01 +1.080732e-02 +7.566310e-01 +9.345946e-03
+3.956667e+01 +1.289236e+00 +1.025142e-02 +7.278358e-03 +8.207739e-01 +6.956512e-03 +1.049176e+00 +2.553923e-01 +1.078669e-02 +7.641725e-01 +9.328098e-03
+3.958333e+01 +1.298226e+00 +1.023370e-02 +7.265768e-03 +8.332797e-01 +6.944484e-03 +1.056245e+00 +2.562824e-01 +1.076615e-02 +7.750818e-01 +9.310256e-03
+3.960000e+01 +1.309098e+00 +1.021601e-02 +7.253194e-03 +8.387824e-01 +6.932466e-03 +1.066025e+00 +2.575619e-01 +1.074557e-02 +7.825728e-01 +9.292359e-03
+3.961667e+01 +1.315883e+00 +1.019835e-02 +7.240645e-03 +8.446323e-01 +6.920471e-03 +1.071967e+00 +2.582968e-01 +1.072506e-02 +7.881639e-01 +9.274516e-03
+3.963333e+01 +1.323286e+00 +1.018071e-02 +7.228125e-03 +8.510427e-01 +6.908505e-03 +1.078616e+00 +2.591329e-01 +1.070463e-02 +7.952524e-01 +9.256699e-03
+3.965000e+01 +1.328974e+00 +1.016311e-02 +7.215632e-03 +8.560069e-01 +6.896558e-03 +1.083583e+00 +2.597287e-01 +1.068428e-02 +8.003748e-01 +9.238893e-03
+3.966667e+01 +1.330396e+00 +1.014553e-02 +7.203168e-03 +8.642869e-01 +6.884637e-03 +1.085076e+00 +2.598245e-01 +1.066399e-02 +8.078158e-01 +9.221131e-03
+3.968333e+01 +1.334279e+00 +1.012799e-02 +7.190712e-03 +8.716621e-01 +6.872735e-03 +1.088745e+00 +2.602273e-01 +1.064367e-02 +8.137014e-01 +9.203443e-03
+3.970000e+01 +1.333001e+00 +1.011047e-02 +7.178282e-03 +8.832476e-01 +6.860866e-03 +1.088265e+00 +2.600334e-01 +1.062334e-02 +8.252180e-01 +9.185801e-03
+3.971667e+01 +1.333720e+00 +1.009299e-02 +7.165881e-03 +8.888079e-01 +6.849017e-03 +1.089469e+00 +2.600791e-01 +1.060310e-02 +8.309778e-01 +9.168166e-03
+3.973333e+01 +1.337534e+00 +1.007554e-02 +7.153498e-03 +8.924386e-01 +6.837189e-03 +1.093445e+00 +2.605151e-01 +1.058289e-02 +8.342235e-01 +9.150593e-03
+3.975000e+01 +1.336477e+00 +1.005811e-02 +7.141132e-03 +8.950943e-01 +6.825375e-03 +1.093088e+00 +2.603329e-01 +1.056266e-02 +8.364572e-01 +9.133029e-03
+3.976667e+01 +1.331644e+00 +1.004071e-02 +7.128781e-03 +8.953586e-01 +6.813582e-03 +1.090003e+00 +2.597580e-01 +1.054236e-02 +8.367729e-01 +9.115487e-03
+3.978333e+01 +1.327123e+00 +1.002335e-02 +7.116443e-03 +8.974376e-01 +6.801801e-03 +1.086901e+00 +2.591778e-01 +1.052205e-02 +8.392095e-01 +9.097977e-03
+3.980000e+01 +1.322107e+00 +1.000601e-02 +7.104123e-03 +9.018979e-01 +6.790037e-03 +1.083367e+00 +2.585318e-01 +1.050178e-02 +8.427137e-01 +9.080509e-03
+3.981667e+01 +1.320116e+00 +9.988704e-03 +7.091832e-03 +9.066716e-01 +6.778302e-03 +1.081738e+00 +2.581553e-01 +1.048161e-02 +8.474239e-01 +9.063094e-03
+3.983333e+01 +1.320124e+00 +9.971429e-03 +7.079560e-03 +9.133290e-01 +6.766582e-03 +1.081934e+00 +2.580336e-01 +1.046149e-02 +8.530134e-01 +9.045717e-03
+3.985000e+01 +1.317105e+00 +9.954183e-03 +7.067312e-03 +9.160518e-01 +6.754884e-03 +1.079177e+00 +2.574895e-01 +1.044142e-02 +8.544657e-01 +9.028380e-03
+3.986667e+01 +1.313353e+00 +9.936966e-03 +7.055086e-03 +9.193538e-01 +6.743204e-03 +1.075723e+00 +2.568421e-01 +1.042141e-02 +8.560868e-01 +9.011068e-03
+3.988333e+01 +1.307100e+00 +9.919777e-03 +7.042886e-03 +9.209545e-01 +6.731549e-03 +1.070564e+00 +2.559532e-01 +1.040143e-02 +8.571462e-01 +8.993787e-03
+3.990000e+01 +1.299671e+00 +9.902617e-03 +7.030712e-03 +9.207432e-01 +6.719920e-03 +1.064656e+00 +2.549569e-01 +1.038147e-02 +8.571192e-01 +8.976534e-03
+3.991667e+01 +1.290439e+00 +9.885486e-03 +7.018551e-03 +9.217649e-01 +6.708302e-03 +1.057204e+00 +2.537360e-01 +1.036150e-02 +8.587828e-01 +8.959286e-03
+3.993333e+01 +1.281342e+00 +9.868385e-03 +7.006408e-03 +9.192582e-01 +6.696702e-03 +1.049996e+00 +2.525480e-01 +1.034154e-02 +8.566983e-01 +8.942069e-03
+3.995000e+01 +1.271992e+00 +9.851313e-03 +6.994285e-03 +9.166427e-01 +6.685117e-03 +1.042429e+00 +2.513067e-01 +1.032162e-02 +8.550799e-01 +8.924851e-03
+3.996667e+01 +1.264782e+00 +9.834272e-03 +6.982190e-03 +9.126866e-01 +6.673553e-03 +1.036555e+00 +2.503090e-01 +1.030180e-02 +8.511410e-01 +8.907668e-03
+3.998333e+01 +1.255894e+00 +9.817259e-03 +6.970118e-03 +9.078028e-01 +6.662011e-03 +1.029309e+00 +2.491149e-01 +1.028199e-02 +8.469286e-01 +8.890505e-03
+4.000000e+01 +1.247528e+00 +9.800276e-03 +6.958064e-03 +9.025923e-01 +6.650489e-03 +1.022410e+00 +2.479688e-01 +1.026221e-02 +8.423756e-01 +8.873372e-03
+4.001667e+01 +1.238981e+00 +9.783322e-03 +6.946028e-03 +8.974287e-01 +6.638986e-03 +1.015369e+00 +2.467918e-01 +1.024242e-02 +8.381108e-01 +8.856277e-03
+4.003333e+01 +1.230214e+00 +9.766398e-03 +6.934013e-03 +8.921391e-01 +6.627505e-03 +1.008229e+00 +2.456013e-01 +1.022267e-02 +8.333452e-01 +8.839229e-03
+4.005000e+01 +1.221730e+00 +9.749502e-03 +6.922020e-03 +8.878593e-01 +6.616042e-03 +1.001544e+00 +2.444725e-01 +1.020296e-02 +8.293946e-01 +8.822203e-03
+4.006667e+01 +1.213090e+00 +9.732636e-03 +6.910052e-03 +8.836183e-01 +6.604600e-03 +9.945766e-01 +2.433066e-01 +1.018330e-02 +8.251029e-01 +8.805209e-03
+4.008333e+01 +1.205761e+00 +9.715800e-03 +6.898105e-03 +8.793189e-01 +6.593181e-03 +9.887454e-01 +2.422920e-01 +1.016368e-02 +8.213827e-01 +8.788265e-03
+4.010000e+01 +1.198939e+00 +9.698993e-03 +6.886177e-03 +8.766122e-01 +6.581778e-03 +9.835188e-01 +2.413588e-01 +1.014409e-02 +8.193383e-01 +8.771343e-03
+4.011667e+01 +1.193486e+00 +9.682215e-03 +6.874269e-03 +8.742590e-01 +6.570394e-03 +9.793393e-01 +2.405658e-01 +1.012453e-02 +8.178573e-01 +8.754453e-03
+4.013333e+01 +1.189913e+00 +9.665467e-03 +6.862401e-03 +8.706957e-01 +6.559047e-03 +9.761726e-01 +2.399109e-01 +1.010507e-02 +8.148915e-01 +8.737640e-03
+4.015000e+01 +1.185001e+00 +9.648748e-03 +6.850545e-03 +8.675528e-01 +6.547711e-03 +9.721305e-01 +2.391402e-01 +1.008564e-02 +8.120444e-01 +8.720836e-03
+4.016667e+01 +1.179986e+00 +9.632058e-03 +6.838713e-03 +8.656382e-01 +6.536395e-03 +9.681977e-01 +2.383853e-01 +1.006626e-02 +8.103216e-01 +8.704060e-03
+4.018333e+01 +1.175234e+00 +9.615396e-03 +6.826903e-03 +8.641139e-01 +6.525101e-03 +9.643500e-01 +2.376425e-01 +1.004691e-02 +8.090151e-01 +8.687333e-03
+4.020000e+01 +1.169414e+00 +9.598763e-03 +6.815111e-03 +8.624542e-01 +6.513825e-03 +9.594554e-01 +2.367605e-01 +1.002760e-02 +8.072308e-01 +8.670631e-03
+4.021667e+01 +1.166893e+00 +9.582160e-03 +6.803333e-03 +8.622068e-01 +6.502564e-03 +9.572009e-01 +2.362346e-01 +1.000832e-02 +8.066429e-01 +8.653964e-03
+4.023333e+01 +1.165845e+00 +9.565587e-03 +6.791572e-03 +8.640613e-01 +6.491319e-03 +9.566403e-01 +2.359402e-01 +9.989051e-03 +8.093684e-01 +8.637325e-03
+4.025000e+01 +1.162419e+00 +9.549041e-03 +6.779840e-03 +8.665494e-01 +6.480097e-03 +9.539347e-01 +2.353582e-01 +9.969871e-03 +8.115307e-01 +8.620714e-03
+4.026667e+01 +1.162650e+00 +9.532526e-03 +6.768132e-03 +8.728291e-01 +6.468894e-03 +9.541009e-01 +2.351656e-01 +9.950765e-03 +8.170342e-01 +8.604148e-03
+4.028333e+01 +1.165907e+00 +9.516040e-03 +6.756457e-03 +8.727290e-01 +6.457724e-03 +9.566096e-01 +2.352928e-01 +9.931754e-03 +8.172280e-01 +8.587639e-03
+4.030000e+01 +1.174261e+00 +9.499586e-03 +6.744798e-03 +8.747878e-01 +6.446566e-03 +9.642016e-01 +2.361147e-01 +9.912777e-03 +8.204744e-01 +8.571150e-03
+4.031667e+01 +1.178709e+00 +9.483159e-03 +6.733158e-03 +8.741018e-01 +6.435427e-03 +9.675840e-01 +2.363754e-01 +9.893868e-03 +8.195732e-01 +8.554682e-03
+4.033333e+01 +1.179540e+00 +9.466758e-03 +6.721532e-03 +8.759537e-01 +6.424301e-03 +9.686805e-01 +2.363305e-01 +9.874941e-03 +8.210261e-01 +8.538226e-03
+4.035000e+01 +1.181754e+00 +9.450386e-03 +6.709917e-03 +8.768949e-01 +6.413190e-03 +9.709596e-01 +2.364482e-01 +9.856029e-03 +8.221534e-01 +8.521790e-03
+4.036667e+01 +1.187191e+00 +9.434044e-03 +6.698316e-03 +8.768553e-01 +6.402094e-03 +9.752051e-01 +2.368354e-01 +9.837155e-03 +8.226571e-01 +8.505391e-03
+4.038333e+01 +1.197857e+00 +9.417733e-03 +6.686728e-03 +8.754239e-01 +6.391015e-03 +9.832870e-01 +2.377459e-01 +9.818296e-03 +8.230634e-01 +8.489034e-03
+4.040000e+01 +1.210036e+00 +9.401451e-03 +6.675159e-03 +8.747665e-01 +6.379956e-03 +9.925670e-01 +2.388258e-01 +9.799452e-03 +8.244795e-01 +8.472733e-03
+4.041667e+01 +1.215401e+00 +9.385194e-03 +6.663612e-03 +8.760974e-01 +6.368916e-03 +9.966148e-01 +2.392080e-01 +9.780654e-03 +8.260673e-01 +8.456450e-03
+4.043333e+01 +1.218275e+00 +9.368964e-03 +6.652082e-03 +8.816009e-01 +6.357892e-03 +9.988535e-01 +2.393478e-01 +9.761908e-03 +8.299417e-01 +8.440194e-03
+4.045000e+01 +1.226690e+00 +9.352765e-03 +6.640569e-03 +8.870628e-01 +6.346887e-03 +1.005702e+00 +2.401121e-01 +9.743197e-03 +8.346349e-01 +8.423987e-03
+4.046667e+01 +1.236915e+00 +9.336594e-03 +6.629077e-03 +8.928520e-01 +6.335902e-03 +1.013793e+00 +2.410488e-01 +9.724548e-03 +8.387026e-01 +8.407830e-03
+4.048333e+01 +1.252265e+00 +9.320454e-03 +6.617607e-03 +8.966958e-01 +6.324934e-03 +1.026413e+00 +2.426031e-01 +9.705986e-03 +8.421431e-01 +8.391687e-03
+4.050000e+01 +1.260713e+00 +9.304339e-03 +6.606153e-03 +8.991979e-01 +6.313986e-03 +1.033056e+00 +2.433621e-01 +9.687391e-03 +8.451150e-01 +8.375572e-03
+4.051667e+01 +1.269991e+00 +9.288252e-03 +6.594727e-03 +9.083595e-01 +6.303057e-03 +1.040018e+00 +2.441668e-01 +9.668930e-03 +8.530736e-01 +8.359485e-03
+4.053333e+01 +1.279384e+00 +9.272193e-03 +6.583319e-03 +9.156413e-01 +6.292146e-03 +1.047557e+00 +2.450519e-01 +9.650485e-03 +8.594851e-01 +8.343436e-03
+4.055000e+01 +1.290047e+00 +9.256162e-03 +6.571932e-03 +9.186592e-01 +6.281256e-03 +1.056095e+00 +2.460745e-01 +9.632078e-03 +8.620655e-01 +8.327425e-03
+4.056667e+01 +1.301572e+00 +9.240160e-03 +6.560563e-03 +9.226779e-01 +6.270384e-03 +1.065944e+00 +2.472740e-01 +9.613711e-03 +8.642934e-01 +8.311457e-03
+4.058333e+01 +1.312781e+00 +9.224184e-03 +6.549210e-03 +9.322678e-01 +6.259534e-03 +1.074827e+00 +2.483507e-01 +9.595348e-03 +8.718427e-01 +8.295558e-03
+4.060000e+01 +1.319101e+00 +9.208235e-03 +6.537874e-03 +9.372256e-01 +6.248708e-03 +1.079764e+00 +2.488978e-01 +9.576944e-03 +8.748005e-01 +8.279728e-03
+4.061667e+01 +1.321145e+00 +9.192311e-03 +6.526556e-03 +9.445317e-01 +6.237903e-03 +1.082007e+00 +2.490836e-01 +9.558530e-03 +8.817272e-01 +8.263902e-03
+4.063333e+01 +1.325772e+00 +9.176415e-03 +6.515261e-03 +9.451239e-01 +6.227121e-03 +1.086211e+00 +2.495294e-01 +9.540125e-03 +8.822464e-01 +8.248144e-03
+4.065000e+01 +1.326279e+00 +9.160546e-03 +6.503985e-03 +9.472522e-01 +6.216356e-03 +1.087297e+00 +2.495546e-01 +9.521745e-03 +8.839519e-01 +8.232393e-03
+4.066667e+01 +1.328853e+00 +9.144704e-03 +6.492728e-03 +9.493766e-01 +6.205609e-03 +1.089819e+00 +2.497669e-01 +9.503418e-03 +8.850469e-01 +8.216675e-03
+4.068333e+01 +1.326404e+00 +9.128888e-03 +6.481494e-03 +9.498086e-01 +6.194886e-03 +1.088445e+00 +2.494564e-01 +9.485090e-03 +8.853803e-01 +8.200976e-03
+4.070000e+01 +1.328588e+00 +9.113101e-03 +6.470276e-03 +9.546344e-01 +6.184170e-03 +1.090666e+00 +2.496230e-01 +9.466854e-03 +8.892045e-01 +8.185282e-03
+4.071667e+01 +1.333337e+00 +9.097342e-03 +6.459077e-03 +9.571202e-01 +6.173472e-03 +1.094860e+00 +2.500486e-01 +9.448632e-03 +8.933299e-01 +8.169606e-03
+4.073333e+01 +1.336143e+00 +9.081610e-03 +6.447896e-03 +9.570030e-01 +6.162790e-03 +1.097133e+00 +2.502205e-01 +9.430473e-03 +8.934557e-01 +8.153944e-03
+4.075000e+01 +1.337742e+00 +9.065905e-03 +6.436737e-03 +9.611971e-01 +6.152124e-03 +1.098251e+00 +2.502359e-01 +9.412401e-03 +8.962271e-01 +8.138300e-03
+4.076667e+01 +1.340207e+00 +9.050227e-03 +6.425595e-03 +9.646625e-01 +6.141481e-03 +1.100632e+00 +2.504170e-01 +9.394313e-03 +8.992305e-01 +8.122709e-03
+4.078333e+01 +1.345988e+00 +9.034577e-03 +6.414473e-03 +9.696453e-01 +6.130855e-03 +1.105656e+00 +2.509453e-01 +9.376277e-03 +9.037956e-01 +8.107154e-03
+4.080000e+01 +1.341277e+00 +9.018950e-03 +6.403371e-03 +9.718538e-01 +6.120246e-03 +1.101903e+00 +2.503114e-01 +9.358235e-03 +9.065001e-01 +8.091589e-03
+4.081667e+01 +1.336950e+00 +9.003351e-03 +6.392287e-03 +9.700005e-01 +6.109656e-03 +1.098533e+00 +2.497246e-01 +9.340236e-03 +9.047667e-01 +8.076049e-03
+4.083333e+01 +1.331674e+00 +8.987778e-03 +6.381223e-03 +9.685996e-01 +6.099085e-03 +1.094912e+00 +2.491024e-01 +9.322235e-03 +9.038544e-01 +8.060534e-03
+4.085000e+01 +1.324736e+00 +8.972231e-03 +6.370178e-03 +9.632504e-01 +6.088532e-03 +1.089669e+00 +2.482611e-01 +9.304259e-03 +8.991228e-01 +8.045032e-03
+4.086667e+01 +1.317144e+00 +8.956711e-03 +6.359152e-03 +9.581114e-01 +6.077995e-03 +1.083556e+00 +2.472997e-01 +9.286320e-03 +8.950162e-01 +8.029539e-03
+4.088333e+01 +1.310027e+00 +8.941218e-03 +6.348147e-03 +9.530274e-01 +6.067475e-03 +1.077507e+00 +2.463424e-01 +9.268447e-03 +8.907183e-01 +8.014061e-03
+4.090000e+01 +1.304511e+00 +8.925752e-03 +6.337170e-03 +9.477144e-01 +6.056977e-03 +1.073055e+00 +2.455972e-01 +9.250667e-03 +8.860062e-01 +7.998606e-03
+4.091667e+01 +1.297670e+00 +8.910313e-03 +6.326217e-03 +9.424797e-01 +6.046502e-03 +1.067506e+00 +2.447056e-01 +9.232936e-03 +8.812063e-01 +7.983182e-03
+4.093333e+01 +1.290276e+00 +8.894900e-03 +6.315281e-03 +9.371285e-01 +6.036046e-03 +1.061787e+00 +2.437917e-01 +9.215215e-03 +8.761151e-01 +7.967797e-03
+4.095000e+01 +1.283116e+00 +8.879513e-03 +6.304362e-03 +9.334811e-01 +6.025606e-03 +1.056004e+00 +2.428678e-01 +9.197533e-03 +8.723071e-01 +7.952441e-03
+4.096667e+01 +1.274891e+00 +8.864153e-03 +6.293467e-03 +9.307852e-01 +6.015189e-03 +1.049505e+00 +2.418436e-01 +9.179886e-03 +8.701417e-01 +7.937115e-03
+4.098333e+01 +1.266654e+00 +8.848820e-03 +6.282596e-03 +9.265859e-01 +6.004794e-03 +1.042876e+00 +2.408039e-01 +9.162291e-03 +8.662817e-01 +7.921829e-03
+4.100000e+01 +1.257838e+00 +8.833512e-03 +6.271748e-03 +9.228038e-01 +5.994419e-03 +1.035656e+00 +2.396842e-01 +9.144741e-03 +8.627945e-01 +7.906579e-03
+4.101667e+01 +1.248674e+00 +8.818231e-03 +6.260919e-03 +9.202828e-01 +5.984060e-03 +1.028204e+00 +2.385276e-01 +9.127221e-03 +8.609018e-01 +7.891350e-03
+4.103333e+01 +1.240117e+00 +8.802977e-03 +6.250105e-03 +9.151164e-01 +5.973719e-03 +1.021196e+00 +2.374316e-01 +9.109714e-03 +8.562833e-01 +7.876151e-03
+4.105000e+01 +1.231450e+00 +8.787749e-03 +6.239296e-03 +9.099334e-01 +5.963386e-03 +1.014073e+00 +2.363196e-01 +9.092188e-03 +8.515149e-01 +7.860968e-03
+4.106667e+01 +1.222520e+00 +8.772547e-03 +6.228505e-03 +9.061844e-01 +5.953069e-03 +1.006874e+00 +2.351943e-01 +9.074686e-03 +8.482194e-01 +7.845814e-03
+4.108333e+01 +1.213780e+00 +8.757371e-03 +6.217732e-03 +9.053377e-01 +5.942769e-03 +9.997460e-01 +2.340777e-01 +9.057223e-03 +8.470229e-01 +7.830687e-03
+4.110000e+01 +1.205062e+00 +8.742222e-03 +6.206978e-03 +9.046299e-01 +5.932488e-03 +9.928123e-01 +2.329881e-01 +9.039793e-03 +8.462399e-01 +7.815592e-03
+4.111667e+01 +1.196707e+00 +8.727099e-03 +6.196239e-03 +9.049438e-01 +5.922222e-03 +9.861410e-01 +2.319290e-01 +9.022377e-03 +8.464617e-01 +7.800525e-03
+4.113333e+01 +1.188901e+00 +8.712002e-03 +6.185523e-03 +9.052065e-01 +5.911978e-03 +9.795145e-01 +2.308766e-01 +9.005015e-03 +8.453847e-01 +7.785505e-03
+4.115000e+01 +1.181119e+00 +8.696931e-03 +6.174818e-03 +9.063944e-01 +5.901749e-03 +9.729326e-01 +2.298291e-01 +8.987656e-03 +8.453986e-01 +7.770508e-03
+4.116667e+01 +1.174971e+00 +8.681887e-03 +6.164130e-03 +9.089728e-01 +5.891536e-03 +9.673827e-01 +2.289099e-01 +8.970331e-03 +8.460448e-01 +7.755552e-03
+4.118333e+01 +1.168339e+00 +8.666869e-03 +6.153460e-03 +9.087774e-01 +5.881341e-03 +9.617687e-01 +2.279834e-01 +8.953026e-03 +8.456504e-01 +7.740618e-03
+4.120000e+01 +1.161986e+00 +8.651877e-03 +6.142811e-03 +9.073858e-01 +5.871166e-03 +9.563566e-01 +2.270831e-01 +8.935760e-03 +8.444228e-01 +7.725711e-03
+4.121667e+01 +1.157361e+00 +8.636911e-03 +6.132180e-03 +9.044331e-01 +5.861007e-03 +9.523881e-01 +2.263638e-01 +8.918532e-03 +8.421087e-01 +7.710832e-03
+4.123333e+01 +1.157569e+00 +8.621973e-03 +6.121570e-03 +9.015688e-01 +5.850872e-03 +9.520556e-01 +2.261021e-01 +8.901342e-03 +8.394870e-01 +7.696019e-03
+4.125000e+01 +1.157089e+00 +8.607061e-03 +6.110983e-03 +9.013038e-01 +5.840762e-03 +9.513044e-01 +2.257906e-01 +8.884195e-03 +8.389729e-01 +7.681258e-03
+4.126667e+01 +1.155681e+00 +8.592174e-03 +6.100411e-03 +8.999231e-01 +5.830663e-03 +9.497216e-01 +2.253768e-01 +8.867085e-03 +8.371741e-01 +7.666507e-03
+4.128333e+01 +1.156633e+00 +8.577314e-03 +6.089858e-03 +8.980862e-01 +5.820581e-03 +9.499046e-01 +2.251872e-01 +8.850029e-03 +8.348929e-01 +7.651784e-03
+4.130000e+01 +1.159707e+00 +8.562480e-03 +6.079323e-03 +8.954647e-01 +5.810511e-03 +9.524587e-01 +2.253000e-01 +8.833027e-03 +8.331478e-01 +7.637059e-03
+4.131667e+01 +1.159587e+00 +8.547671e-03 +6.068804e-03 +8.941822e-01 +5.800457e-03 +9.529449e-01 +2.251570e-01 +8.816032e-03 +8.332850e-01 +7.622343e-03
+4.133333e+01 +1.163494e+00 +8.532889e-03 +6.058308e-03 +8.953597e-01 +5.790427e-03 +9.568100e-01 +2.254416e-01 +8.799107e-03 +8.345171e-01 +7.607684e-03
+4.135000e+01 +1.165499e+00 +8.518131e-03 +6.047825e-03 +8.964840e-01 +5.780411e-03 +9.590265e-01 +2.255238e-01 +8.782180e-03 +8.358818e-01 +7.593047e-03
+4.136667e+01 +1.171474e+00 +8.503401e-03 +6.037364e-03 +8.968868e-01 +5.770414e-03 +9.638072e-01 +2.259327e-01 +8.765319e-03 +8.362198e-01 +7.578455e-03
+4.138333e+01 +1.179609e+00 +8.488697e-03 +6.026921e-03 +8.986267e-01 +5.760434e-03 +9.705124e-01 +2.265899e-01 +8.748518e-03 +8.376467e-01 +7.563890e-03
+4.140000e+01 +1.190046e+00 +8.474020e-03 +6.016493e-03 +9.040642e-01 +5.750469e-03 +9.788306e-01 +2.274583e-01 +8.731752e-03 +8.420403e-01 +7.549363e-03
+4.141667e+01 +1.198405e+00 +8.459367e-03 +6.006085e-03 +9.095798e-01 +5.740529e-03 +9.861998e-01 +2.282158e-01 +8.714980e-03 +8.469905e-01 +7.534892e-03
+4.143333e+01 +1.205805e+00 +8.444739e-03 +5.995696e-03 +9.129340e-01 +5.730606e-03 +9.926575e-01 +2.288646e-01 +8.698243e-03 +8.498211e-01 +7.520448e-03
+4.145000e+01 +1.210649e+00 +8.430135e-03 +5.985322e-03 +9.154370e-01 +5.720697e-03 +9.969548e-01 +2.292462e-01 +8.681512e-03 +8.524888e-01 +7.506024e-03
+4.146667e+01 +1.218886e+00 +8.415558e-03 +5.974969e-03 +9.185671e-01 +5.710809e-03 +1.004299e+00 +2.300138e-01 +8.664835e-03 +8.564061e-01 +7.491632e-03
+4.148333e+01 +1.224251e+00 +8.401006e-03 +5.964635e-03 +9.204010e-01 +5.700934e-03 +1.008807e+00 +2.304294e-01 +8.648216e-03 +8.587551e-01 +7.477242e-03
+4.150000e+01 +1.227922e+00 +8.386477e-03 +5.954321e-03 +9.246143e-01 +5.691077e-03 +1.011562e+00 +2.306248e-01 +8.631648e-03 +8.634152e-01 +7.462879e-03
+4.151667e+01 +1.234195e+00 +8.371975e-03 +5.944018e-03 +9.288099e-01 +5.681236e-03 +1.016384e+00 +2.310812e-01 +8.615067e-03 +8.669267e-01 +7.448580e-03
+4.153333e+01 +1.241303e+00 +8.357498e-03 +5.933731e-03 +9.346973e-01 +5.671410e-03 +1.021691e+00 +2.316000e-01 +8.598533e-03 +8.711040e-01 +7.434314e-03
+4.155000e+01 +1.251972e+00 +8.343048e-03 +5.923461e-03 +9.384447e-01 +5.661600e-03 +1.029729e+00 +2.324621e-01 +8.582039e-03 +8.729183e-01 +7.420093e-03
+4.156667e+01 +1.265547e+00 +8.328623e-03 +5.913208e-03 +9.393633e-01 +5.651805e-03 +1.041064e+00 +2.337413e-01 +8.565571e-03 +8.738087e-01 +7.405888e-03
+4.158333e+01 +1.281142e+00 +8.314225e-03 +5.902976e-03 +9.410281e-01 +5.642033e-03 +1.054620e+00 +2.353056e-01 +8.549098e-03 +8.753228e-01 +7.391755e-03
+4.160000e+01 +1.290081e+00 +8.299849e-03 +5.892759e-03 +9.437967e-01 +5.632270e-03 +1.063339e+00 +2.362769e-01 +8.532682e-03 +8.784621e-01 +7.377568e-03
+4.161667e+01 +1.305527e+00 +8.285499e-03 +5.882560e-03 +9.433866e-01 +5.622525e-03 +1.076303e+00 +2.377800e-01 +8.516304e-03 +8.789518e-01 +7.363435e-03
+4.163333e+01 +1.315777e+00 +8.271173e-03 +5.872379e-03 +9.465991e-01 +5.612799e-03 +1.085759e+00 +2.388538e-01 +8.499937e-03 +8.821347e-01 +7.349328e-03
+4.165000e+01 +1.326904e+00 +8.256872e-03 +5.862216e-03 +9.506578e-01 +5.603092e-03 +1.095456e+00 +2.399595e-01 +8.483612e-03 +8.859189e-01 +7.335257e-03
+4.166667e+01 +1.334304e+00 +8.242595e-03 +5.852073e-03 +9.562860e-01 +5.593410e-03 +1.101156e+00 +2.405652e-01 +8.467305e-03 +8.890088e-01 +7.321265e-03
+4.168333e+01 +1.337387e+00 +8.228341e-03 +5.841950e-03 +9.587594e-01 +5.583746e-03 +1.103602e+00 +2.407639e-01 +8.451027e-03 +8.902382e-01 +7.307286e-03
+4.170000e+01 +1.342241e+00 +8.214112e-03 +5.831841e-03 +9.565653e-01 +5.574090e-03 +1.108079e+00 +2.412113e-01 +8.434782e-03 +8.878958e-01 +7.293297e-03
+4.171667e+01 +1.340355e+00 +8.199905e-03 +5.821752e-03 +9.556408e-01 +5.564453e-03 +1.107556e+00 +2.410357e-01 +8.418535e-03 +8.881474e-01 +7.279310e-03
+4.173333e+01 +1.336988e+00 +8.185723e-03 +5.811681e-03 +9.537748e-01 +5.554832e-03 +1.105269e+00 +2.406356e-01 +8.402330e-03 +8.869739e-01 +7.265343e-03
+4.175000e+01 +1.335197e+00 +8.171565e-03 +5.801626e-03 +9.527547e-01 +5.545223e-03 +1.104366e+00 +2.404034e-01 +8.386173e-03 +8.868032e-01 +7.251378e-03
+4.176667e+01 +1.333876e+00 +8.157433e-03 +5.791591e-03 +9.510202e-01 +5.535635e-03 +1.104192e+00 +2.402582e-01 +8.370051e-03 +8.857771e-01 +7.237442e-03
+4.178333e+01 +1.332953e+00 +8.143324e-03 +5.781574e-03 +9.562599e-01 +5.526062e-03 +1.104477e+00 +2.401619e-01 +8.353978e-03 +8.918570e-01 +7.223519e-03
+4.180000e+01 +1.327448e+00 +8.129239e-03 +5.771576e-03 +9.626339e-01 +5.516512e-03 +1.100906e+00 +2.395869e-01 +8.337921e-03 +8.975774e-01 +7.209632e-03
+4.181667e+01 +1.320038e+00 +8.115177e-03 +5.761603e-03 +9.638438e-01 +5.506982e-03 +1.095201e+00 +2.387344e-01 +8.321910e-03 +8.992401e-01 +7.195764e-03
+4.183333e+01 +1.314901e+00 +8.101140e-03 +5.751648e-03 +9.641037e-01 +5.497469e-03 +1.091588e+00 +2.381444e-01 +8.305940e-03 +9.001608e-01 +7.181918e-03
+4.185000e+01 +1.309695e+00 +8.087128e-03 +5.741706e-03 +9.626655e-01 +5.487967e-03 +1.087790e+00 +2.375333e-01 +8.289982e-03 +8.990305e-01 +7.168098e-03
+4.186667e+01 +1.301637e+00 +8.073139e-03 +5.731776e-03 +9.611165e-01 +5.478478e-03 +1.081161e+00 +2.365646e-01 +8.274029e-03 +8.976939e-01 +7.154303e-03
+4.188333e+01 +1.297379e+00 +8.059175e-03 +5.721865e-03 +9.590388e-01 +5.469005e-03 +1.077320e+00 +2.359408e-01 +8.258140e-03 +8.960724e-01 +7.140535e-03
+4.190000e+01 +1.288750e+00 +8.045235e-03 +5.711977e-03 +9.565654e-01 +5.459553e-03 +1.070251e+00 +2.349143e-01 +8.242281e-03 +8.936611e-01 +7.126798e-03
+4.191667e+01 +1.280610e+00 +8.031318e-03 +5.702111e-03 +9.561084e-01 +5.450122e-03 +1.063405e+00 +2.339141e-01 +8.226477e-03 +8.922091e-01 +7.113101e-03
+4.193333e+01 +1.273503e+00 +8.017426e-03 +5.692253e-03 +9.569152e-01 +5.440701e-03 +1.057341e+00 +2.330098e-01 +8.210680e-03 +8.915464e-01 +7.099432e-03
+4.195000e+01 +1.265085e+00 +8.003557e-03 +5.682416e-03 +9.566090e-01 +5.431296e-03 +1.050405e+00 +2.319961e-01 +8.194919e-03 +8.913404e-01 +7.085770e-03
+4.196667e+01 +1.259167e+00 +7.989713e-03 +5.672598e-03 +9.556589e-01 +5.421909e-03 +1.045392e+00 +2.312183e-01 +8.179211e-03 +8.908231e-01 +7.072135e-03
+4.198333e+01 +1.252257e+00 +7.975893e-03 +5.662797e-03 +9.508798e-01 +5.412540e-03 +1.039922e+00 +2.303835e-01 +8.163519e-03 +8.860520e-01 +7.058536e-03
+4.200000e+01 +1.243852e+00 +7.962096e-03 +5.653014e-03 +9.451909e-01 +5.403188e-03 +1.033230e+00 +2.293962e-01 +8.147839e-03 +8.806623e-01 +7.044965e-03
+4.201667e+01 +1.234970e+00 +7.948323e-03 +5.643254e-03 +9.400229e-01 +5.393859e-03 +1.025974e+00 +2.283370e-01 +8.132205e-03 +8.760503e-01 +7.031427e-03
+4.203333e+01 +1.226884e+00 +7.934574e-03 +5.633511e-03 +9.348284e-01 +5.384545e-03 +1.019236e+00 +2.273332e-01 +8.116599e-03 +8.718635e-01 +7.017911e-03
+4.205000e+01 +1.217901e+00 +7.920848e-03 +5.623784e-03 +9.292613e-01 +5.375245e-03 +1.011900e+00 +2.262626e-01 +8.101026e-03 +8.666029e-01 +7.004418e-03
+4.206667e+01 +1.209153e+00 +7.907146e-03 +5.614079e-03 +9.245988e-01 +5.365964e-03 +1.004752e+00 +2.252119e-01 +8.085496e-03 +8.622387e-01 +6.990961e-03
+4.208333e+01 +1.201114e+00 +7.893468e-03 +5.604384e-03 +9.204423e-01 +5.356694e-03 +9.983475e-01 +2.242459e-01 +8.069965e-03 +8.585801e-01 +6.977525e-03
+4.210000e+01 +1.193246e+00 +7.879814e-03 +5.594712e-03 +9.155789e-01 +5.347448e-03 +9.918504e-01 +2.232665e-01 +8.054472e-03 +8.543863e-01 +6.964135e-03
+4.211667e+01 +1.185330e+00 +7.866183e-03 +5.585049e-03 +9.105340e-01 +5.338211e-03 +9.853947e-01 +2.222948e-01 +8.038989e-03 +8.497812e-01 +6.950757e-03
+4.213333e+01 +1.178734e+00 +7.852576e-03 +5.575399e-03 +9.056991e-01 +5.328988e-03 +9.799845e-01 +2.214428e-01 +8.023519e-03 +8.456525e-01 +6.937404e-03
+4.215000e+01 +1.171514e+00 +7.838993e-03 +5.565763e-03 +9.005508e-01 +5.319778e-03 +9.740412e-01 +2.205303e-01 +8.008075e-03 +8.409405e-01 +6.924068e-03
+4.216667e+01 +1.165097e+00 +7.825433e-03 +5.556135e-03 +8.951968e-01 +5.310578e-03 +9.686719e-01 +2.196855e-01 +7.992639e-03 +8.359947e-01 +6.910748e-03
+4.218333e+01 +1.160251e+00 +7.811897e-03 +5.546526e-03 +8.900478e-01 +5.301395e-03 +9.646421e-01 +2.189956e-01 +7.977233e-03 +8.314730e-01 +6.897460e-03
+4.220000e+01 +1.158008e+00 +7.798385e-03 +5.536934e-03 +8.857458e-01 +5.292226e-03 +9.624741e-01 +2.185212e-01 +7.961876e-03 +8.273990e-01 +6.884189e-03
+4.221667e+01 +1.157324e+00 +7.784897e-03 +5.527356e-03 +8.831536e-01 +5.283070e-03 +9.621774e-01 +2.182677e-01 +7.946542e-03 +8.256067e-01 +6.870937e-03
+4.223333e+01 +1.160008e+00 +7.771433e-03 +5.517798e-03 +8.812024e-01 +5.273932e-03 +9.642875e-01 +2.182987e-01 +7.931257e-03 +8.243222e-01 +6.857718e-03
+4.225000e+01 +1.159591e+00 +7.757992e-03 +5.508259e-03 +8.785728e-01 +5.264811e-03 +9.639448e-01 +2.180467e-01 +7.916010e-03 +8.219505e-01 +6.844519e-03
+4.226667e+01 +1.158852e+00 +7.744574e-03 +5.498730e-03 +8.764892e-01 +5.255702e-03 +9.634063e-01 +2.177744e-01 +7.900769e-03 +8.200314e-01 +6.831344e-03
+4.228333e+01 +1.162720e+00 +7.731180e-03 +5.489213e-03 +8.722933e-01 +5.246607e-03 +9.665765e-01 +2.179373e-01 +7.885544e-03 +8.167779e-01 +6.818202e-03
+4.230000e+01 +1.166392e+00 +7.717809e-03 +5.479713e-03 +8.687251e-01 +5.237531e-03 +9.690671e-01 +2.180255e-01 +7.870348e-03 +8.132444e-01 +6.805100e-03
+4.231667e+01 +1.170023e+00 +7.704462e-03 +5.470230e-03 +8.662386e-01 +5.228471e-03 +9.719170e-01 +2.181590e-01 +7.855182e-03 +8.102991e-01 +6.792029e-03
+4.233333e+01 +1.172739e+00 +7.691137e-03 +5.460764e-03 +8.653213e-01 +5.219428e-03 +9.740320e-01 +2.182109e-01 +7.840051e-03 +8.087421e-01 +6.778982e-03
+4.235000e+01 +1.178128e+00 +7.677836e-03 +5.451313e-03 +8.673687e-01 +5.210399e-03 +9.785420e-01 +2.185460e-01 +7.824951e-03 +8.101726e-01 +6.765964e-03
+4.236667e+01 +1.182238e+00 +7.664558e-03 +5.441879e-03 +8.688668e-01 +5.201385e-03 +9.817837e-01 +2.187378e-01 +7.809881e-03 +8.115083e-01 +6.752967e-03
+4.238333e+01 +1.185389e+00 +7.651303e-03 +5.432461e-03 +8.703880e-01 +5.192388e-03 +9.842451e-01 +2.188417e-01 +7.794836e-03 +8.127650e-01 +6.740003e-03
+4.240000e+01 +1.190517e+00 +7.638071e-03 +5.423059e-03 +8.741925e-01 +5.183406e-03 +9.885576e-01 +2.191636e-01 +7.779830e-03 +8.166829e-01 +6.727059e-03
+4.241667e+01 +1.197527e+00 +7.624862e-03 +5.413674e-03 +8.748305e-01 +5.174440e-03 +9.936939e-01 +2.195851e-01 +7.764869e-03 +8.158556e-01 +6.714155e-03
+4.243333e+01 +1.211512e+00 +7.611679e-03 +5.404305e-03 +8.750304e-01 +5.165490e-03 +1.004612e+00 +2.206854e-01 +7.749942e-03 +8.154980e-01 +6.701294e-03
+4.245000e+01 +1.223242e+00 +7.598517e-03 +5.394953e-03 +8.728908e-01 +5.156557e-03 +1.014397e+00 +2.216645e-01 +7.735030e-03 +8.140326e-01 +6.688453e-03
+4.246667e+01 +1.230837e+00 +7.585378e-03 +5.385619e-03 +8.768257e-01 +5.147643e-03 +1.020880e+00 +2.222673e-01 +7.720131e-03 +8.171531e-01 +6.675656e-03
+4.248333e+01 +1.234181e+00 +7.572259e-03 +5.376301e-03 +8.777077e-01 +5.138742e-03 +1.024205e+00 +2.225054e-01 +7.705254e-03 +8.182911e-01 +6.662860e-03
+4.250000e+01 +1.241972e+00 +7.559165e-03 +5.367001e-03 +8.802551e-01 +5.129862e-03 +1.030593e+00 +2.231004e-01 +7.690408e-03 +8.200023e-01 +6.650130e-03
+4.251667e+01 +1.253109e+00 +7.546094e-03 +5.357716e-03 +8.848855e-01 +5.120995e-03 +1.040040e+00 +2.240534e-01 +7.675605e-03 +8.237040e-01 +6.637420e-03
+4.253333e+01 +1.260992e+00 +7.533045e-03 +5.348450e-03 +8.933995e-01 +5.112147e-03 +1.046989e+00 +2.247225e-01 +7.660824e-03 +8.305868e-01 +6.624745e-03
+4.255000e+01 +1.268855e+00 +7.520019e-03 +5.339201e-03 +8.948363e-01 +5.103313e-03 +1.053672e+00 +2.253632e-01 +7.646069e-03 +8.319862e-01 +6.612091e-03
+4.256667e+01 +1.280003e+00 +7.507015e-03 +5.329972e-03 +8.964185e-01 +5.094497e-03 +1.063554e+00 +2.263756e-01 +7.631359e-03 +8.336260e-01 +6.599467e-03
+4.258333e+01 +1.293727e+00 +7.494035e-03 +5.320762e-03 +9.000577e-01 +5.085698e-03 +1.074787e+00 +2.275425e-01 +7.616708e-03 +8.348325e-01 +6.586885e-03
+4.260000e+01 +1.304027e+00 +7.481077e-03 +5.311564e-03 +9.092042e-01 +5.076910e-03 +1.083755e+00 +2.284591e-01 +7.602076e-03 +8.419823e-01 +6.574309e-03
+4.261667e+01 +1.304662e+00 +7.468139e-03 +5.302382e-03 +9.170409e-01 +5.068137e-03 +1.084812e+00 +2.284638e-01 +7.587446e-03 +8.485276e-01 +6.561742e-03
+4.263333e+01 +1.310086e+00 +7.455224e-03 +5.293219e-03 +9.237257e-01 +5.059387e-03 +1.089791e+00 +2.289173e-01 +7.572842e-03 +8.537734e-01 +6.549238e-03
+4.265000e+01 +1.316468e+00 +7.442332e-03 +5.284070e-03 +9.336768e-01 +5.050651e-03 +1.095188e+00 +2.294155e-01 +7.558277e-03 +8.609537e-01 +6.536761e-03
+4.266667e+01 +1.319833e+00 +7.429461e-03 +5.274939e-03 +9.441418e-01 +5.041929e-03 +1.098747e+00 +2.297039e-01 +7.543732e-03 +8.699041e-01 +6.524295e-03
+4.268333e+01 +1.323572e+00 +7.416612e-03 +5.265823e-03 +9.474602e-01 +5.033222e-03 +1.102716e+00 +2.300327e-01 +7.529211e-03 +8.722517e-01 +6.511846e-03
+4.270000e+01 +1.322511e+00 +7.403785e-03 +5.256720e-03 +9.496334e-01 +5.024525e-03 +1.102411e+00 +2.298650e-01 +7.514720e-03 +8.732699e-01 +6.499393e-03
+4.271667e+01 +1.320515e+00 +7.390980e-03 +5.247629e-03 +9.541698e-01 +5.015840e-03 +1.100967e+00 +2.295702e-01 +7.500252e-03 +8.775622e-01 +6.486949e-03
+4.273333e+01 +1.320948e+00 +7.378197e-03 +5.238550e-03 +9.575775e-01 +5.007170e-03 +1.100910e+00 +2.294275e-01 +7.485811e-03 +8.798245e-01 +6.474546e-03
+4.275000e+01 +1.323979e+00 +7.365437e-03 +5.229485e-03 +9.619037e-01 +4.998511e-03 +1.103350e+00 +2.295719e-01 +7.471402e-03 +8.845249e-01 +6.462148e-03
+4.276667e+01 +1.324043e+00 +7.352698e-03 +5.220437e-03 +9.648643e-01 +4.989869e-03 +1.103099e+00 +2.294073e-01 +7.457011e-03 +8.885437e-01 +6.449772e-03
+4.278333e+01 +1.326300e+00 +7.339982e-03 +5.211408e-03 +9.637067e-01 +4.981243e-03 +1.105575e+00 +2.295504e-01 +7.442646e-03 +8.888807e-01 +6.437420e-03
+4.280000e+01 +1.327600e+00 +7.327288e-03 +5.202398e-03 +9.603548e-01 +4.972634e-03 +1.107308e+00 +2.296053e-01 +7.428314e-03 +8.857732e-01 +6.425099e-03
+4.281667e+01 +1.324006e+00 +7.314614e-03 +5.193402e-03 +9.581243e-01 +4.964040e-03 +1.104621e+00 +2.291577e-01 +7.414005e-03 +8.837459e-01 +6.412793e-03
+4.283333e+01 +1.317195e+00 +7.301962e-03 +5.184418e-03 +9.542027e-01 +4.955455e-03 +1.099311e+00 +2.284079e-01 +7.399719e-03 +8.805836e-01 +6.400474e-03
+4.285000e+01 +1.312108e+00 +7.289332e-03 +5.175451e-03 +9.523442e-01 +4.946885e-03 +1.095235e+00 +2.277863e-01 +7.385459e-03 +8.812648e-01 +6.388175e-03
+4.286667e+01 +1.305706e+00 +7.276724e-03 +5.166499e-03 +9.492416e-01 +4.938328e-03 +1.090076e+00 +2.270456e-01 +7.371228e-03 +8.795812e-01 +6.375892e-03
+4.288333e+01 +1.298610e+00 +7.264137e-03 +5.157563e-03 +9.476363e-01 +4.929789e-03 +1.083983e+00 +2.261990e-01 +7.357034e-03 +8.783942e-01 +6.363643e-03
+4.290000e+01 +1.290629e+00 +7.251572e-03 +5.148647e-03 +9.434255e-01 +4.921266e-03 +1.077534e+00 +2.253100e-01 +7.342873e-03 +8.748772e-01 +6.351415e-03
+4.291667e+01 +1.283335e+00 +7.239028e-03 +5.139746e-03 +9.393619e-01 +4.912758e-03 +1.071727e+00 +2.244938e-01 +7.328737e-03 +8.712279e-01 +6.339211e-03
+4.293333e+01 +1.276552e+00 +7.226507e-03 +5.130858e-03 +9.350838e-01 +4.904262e-03 +1.066624e+00 +2.237556e-01 +7.314628e-03 +8.669362e-01 +6.327022e-03
+4.295000e+01 +1.269295e+00 +7.214007e-03 +5.121990e-03 +9.297522e-01 +4.895787e-03 +1.060716e+00 +2.229253e-01 +7.300544e-03 +8.619677e-01 +6.314874e-03
+4.296667e+01 +1.261608e+00 +7.201528e-03 +5.113137e-03 +9.246588e-01 +4.887326e-03 +1.054287e+00 +2.220255e-01 +7.286485e-03 +8.580040e-01 +6.302742e-03
+4.298333e+01 +1.252370e+00 +7.189071e-03 +5.104299e-03 +9.196298e-01 +4.878876e-03 +1.046638e+00 +2.209869e-01 +7.272463e-03 +8.534504e-01 +6.290614e-03
+4.300000e+01 +1.243310e+00 +7.176635e-03 +5.095481e-03 +9.155209e-01 +4.870445e-03 +1.039256e+00 +2.199825e-01 +7.258479e-03 +8.495490e-01 +6.278522e-03
+4.301667e+01 +1.234406e+00 +7.164221e-03 +5.086678e-03 +9.113370e-01 +4.862028e-03 +1.031832e+00 +2.189685e-01 +7.244530e-03 +8.452159e-01 +6.266443e-03
+4.303333e+01 +1.225903e+00 +7.151828e-03 +5.077894e-03 +9.082692e-01 +4.853625e-03 +1.024563e+00 +2.179687e-01 +7.230628e-03 +8.412255e-01 +6.254384e-03
+4.305000e+01 +1.218021e+00 +7.139457e-03 +5.069126e-03 +9.049180e-01 +4.845238e-03 +1.017767e+00 +2.170171e-01 +7.216768e-03 +8.367620e-01 +6.242345e-03
+4.306667e+01 +1.209844e+00 +7.127107e-03 +5.060366e-03 +9.019731e-01 +4.836860e-03 +1.010795e+00 +2.160478e-01 +7.202908e-03 +8.327532e-01 +6.230323e-03
+4.308333e+01 +1.201758e+00 +7.114779e-03 +5.051618e-03 +8.993489e-01 +4.828496e-03 +1.003937e+00 +2.150910e-01 +7.189065e-03 +8.290696e-01 +6.218325e-03
+4.310000e+01 +1.194938e+00 +7.102472e-03 +5.042886e-03 +8.977929e-01 +4.820146e-03 +9.980231e-01 +2.142334e-01 +7.175255e-03 +8.259399e-01 +6.206350e-03
+4.311667e+01 +1.187007e+00 +7.090186e-03 +5.034163e-03 +8.965377e-01 +4.811810e-03 +9.915975e-01 +2.133232e-01 +7.161445e-03 +8.238653e-01 +6.194399e-03
+4.313333e+01 +1.179628e+00 +7.077921e-03 +5.025453e-03 +8.943474e-01 +4.803485e-03 +9.857728e-01 +2.124784e-01 +7.147649e-03 +8.218283e-01 +6.182466e-03
+4.315000e+01 +1.176852e+00 +7.065679e-03 +5.016759e-03 +8.909079e-01 +4.795175e-03 +9.833318e-01 +2.119926e-01 +7.133899e-03 +8.184380e-01 +6.170556e-03
+4.316667e+01 +1.172606e+00 +7.053457e-03 +5.008082e-03 +8.904204e-01 +4.786879e-03 +9.797179e-01 +2.113834e-01 +7.120181e-03 +8.172119e-01 +6.158670e-03
+4.318333e+01 +1.168773e+00 +7.041257e-03 +4.999417e-03 +8.893066e-01 +4.778598e-03 +9.768629e-01 +2.108579e-01 +7.106476e-03 +8.166406e-01 +6.146805e-03
+4.320000e+01 +1.162167e+00 +7.029077e-03 +4.990766e-03 +8.868682e-01 +4.770329e-03 +9.716636e-01 +2.100847e-01 +7.092783e-03 +8.147071e-01 +6.134960e-03
+4.321667e+01 +1.159295e+00 +7.016919e-03 +4.982132e-03 +8.859764e-01 +4.762076e-03 +9.696689e-01 +2.096542e-01 +7.079129e-03 +8.147257e-01 +6.123138e-03
+4.323333e+01 +1.154533e+00 +7.004782e-03 +4.973514e-03 +8.862724e-01 +4.753838e-03 +9.660414e-01 +2.090499e-01 +7.065511e-03 +8.149503e-01 +6.111341e-03
+4.325000e+01 +1.154552e+00 +6.992666e-03 +4.964916e-03 +8.877768e-01 +4.745618e-03 +9.664839e-01 +2.088826e-01 +7.051950e-03 +8.169348e-01 +6.099568e-03
[truncated: 709,171 more chars]
