# Supplementary material for: Visual motion perception as online hierarchical inference
Source: Nat Commun. 2022 Dec 1;13:7403. doi: 10.1038/s41467-022-34805-5 (PMC9715570; doi:10.1038/s41467-022-34805-5)
Supplement: Supplementary file 10 — Source Data [file 41467_2022_34805_MOESM10_ESM.zip › Supplementary_Figure_S3CC.txt]

# COLUMNS: | t | lam_1 | lam_2 | lam_3 | lam_4 | lam_5 | lam_6 | lam_7 |
+0.000000e+00 +9.172852e-01 +2.463660e-01 +2.463660e-01 +2.463660e-01 +8.901919e-01 +8.901919e-01 +8.901919e-01
+2.000000e-02 +9.104831e-01 +2.448365e-01 +2.448107e-01 +2.449489e-01 +8.834885e-01 +8.827952e-01 +8.832768e-01
+4.000000e-02 +9.029471e-01 +2.432628e-01 +2.431854e-01 +2.434628e-01 +8.768461e-01 +8.753699e-01 +8.760577e-01
+6.000000e-02 +8.949958e-01 +2.416562e-01 +2.416590e-01 +2.418307e-01 +8.695812e-01 +8.687306e-01 +8.687563e-01
+8.000000e-02 +8.885375e-01 +2.401667e-01 +2.404505e-01 +2.402602e-01 +8.622973e-01 +8.631597e-01 +8.621800e-01
+1.000000e-01 +8.818507e-01 +2.385902e-01 +2.393265e-01 +2.387140e-01 +8.553122e-01 +8.570134e-01 +8.566454e-01
+1.200000e-01 +8.747193e-01 +2.370508e-01 +2.380236e-01 +2.371332e-01 +8.482926e-01 +8.511054e-01 +8.499729e-01
+1.400000e-01 +8.674434e-01 +2.355206e-01 +2.366513e-01 +2.355614e-01 +8.412959e-01 +8.450358e-01 +8.431573e-01
+1.600000e-01 +8.597073e-01 +2.339656e-01 +2.352275e-01 +2.339984e-01 +8.349539e-01 +8.382528e-01 +8.367350e-01
+1.800000e-01 +8.526324e-01 +2.324166e-01 +2.340064e-01 +2.324845e-01 +8.284329e-01 +8.317188e-01 +8.314353e-01
+2.000000e-01 +8.464231e-01 +2.309093e-01 +2.329111e-01 +2.310390e-01 +8.216612e-01 +8.256310e-01 +8.263716e-01
+2.200000e-01 +8.390993e-01 +2.293918e-01 +2.316036e-01 +2.295253e-01 +8.154278e-01 +8.190490e-01 +8.207111e-01
+2.400000e-01 +8.326244e-01 +2.278970e-01 +2.304704e-01 +2.280659e-01 +8.088943e-01 +8.130324e-01 +8.154362e-01
+2.600000e-01 +8.264812e-01 +2.264178e-01 +2.294421e-01 +2.266351e-01 +8.024732e-01 +8.072272e-01 +8.106354e-01
+2.800000e-01 +8.190699e-01 +2.250775e-01 +2.280945e-01 +2.251643e-01 +7.981727e-01 +8.006020e-01 +8.051774e-01
+3.000000e-01 +8.122004e-01 +2.242124e-01 +2.267064e-01 +2.237327e-01 +7.965350e-01 +7.941527e-01 +8.009026e-01
+3.200000e-01 +8.063232e-01 +2.244689e-01 +2.253645e-01 +2.223036e-01 +7.999531e-01 +7.892546e-01 +8.009429e-01
+3.400000e-01 +8.005927e-01 +2.254804e-01 +2.241388e-01 +2.208598e-01 +8.063402e-01 +7.857548e-01 +8.060423e-01
+3.600000e-01 +7.941069e-01 +2.260979e-01 +2.230756e-01 +2.194283e-01 +8.112517e-01 +7.815482e-01 +8.125735e-01
+3.800000e-01 +7.879445e-01 +2.268003e-01 +2.219453e-01 +2.180062e-01 +8.161473e-01 +7.776898e-01 +8.180860e-01
+4.000000e-01 +7.827534e-01 +2.283485e-01 +2.207558e-01 +2.165963e-01 +8.239431e-01 +7.756531e-01 +8.254539e-01
+4.200000e-01 +7.769951e-01 +2.303674e-01 +2.197630e-01 +2.152346e-01 +8.326519e-01 +7.750818e-01 +8.400989e-01
+4.400000e-01 +7.702060e-01 +2.312205e-01 +2.190273e-01 +2.140053e-01 +8.365682e-01 +7.724616e-01 +8.552390e-01
+4.600000e-01 +7.633762e-01 +2.316632e-01 +2.183032e-01 +2.128275e-01 +8.384827e-01 +7.693200e-01 +8.686938e-01
+4.800000e-01 +7.565891e-01 +2.319680e-01 +2.175726e-01 +2.117046e-01 +8.393420e-01 +7.662519e-01 +8.817721e-01
+5.000000e-01 +7.499279e-01 +2.320718e-01 +2.170122e-01 +2.107592e-01 +8.389725e-01 +7.631092e-01 +8.975939e-01
+5.200000e-01 +7.433487e-01 +2.323497e-01 +2.165205e-01 +2.098874e-01 +8.390841e-01 +7.604647e-01 +9.158161e-01
+5.400000e-01 +7.367541e-01 +2.331156e-01 +2.159063e-01 +2.089832e-01 +8.404647e-01 +7.592222e-01 +9.348967e-01
+5.600000e-01 +7.308078e-01 +2.331486e-01 +2.157303e-01 +2.084628e-01 +8.392150e-01 +7.564665e-01 +9.582156e-01
+5.800000e-01 +7.260688e-01 +2.330388e-01 +2.160985e-01 +2.084311e-01 +8.373652e-01 +7.535011e-01 +9.906896e-01
+6.000000e-01 +7.206236e-01 +2.336150e-01 +2.163193e-01 +2.083321e-01 +8.375109e-01 +7.523480e-01 +1.026350e+00
+6.200000e-01 +7.161834e-01 +2.341003e-01 +2.170057e-01 +2.086516e-01 +8.373395e-01 +7.510275e-01 +1.070310e+00
+6.400000e-01 +7.138889e-01 +2.339588e-01 +2.182177e-01 +2.094982e-01 +8.350514e-01 +7.483389e-01 +1.117801e+00
+6.600000e-01 +7.132326e-01 +2.331212e-01 +2.195086e-01 +2.103422e-01 +8.307729e-01 +7.438290e-01 +1.155516e+00
+6.800000e-01 +7.106805e-01 +2.322325e-01 +2.201165e-01 +2.104940e-01 +8.266116e-01 +7.390309e-01 +1.179043e+00
+7.000000e-01 +7.071395e-01 +2.313467e-01 +2.203595e-01 +2.102934e-01 +8.226423e-01 +7.341532e-01 +1.195973e+00
+7.200000e-01 +7.039798e-01 +2.303820e-01 +2.206681e-01 +2.101331e-01 +8.184462e-01 +7.291063e-01 +1.213396e+00
+7.400000e-01 +7.026559e-01 +2.290408e-01 +2.211166e-01 +2.101620e-01 +8.126722e-01 +7.234273e-01 +1.227459e+00
+7.600000e-01 +7.038571e-01 +2.275402e-01 +2.216238e-01 +2.102269e-01 +8.059687e-01 +7.176422e-01 +1.233297e+00
+7.800000e-01 +7.043115e-01 +2.260870e-01 +2.217836e-01 +2.100109e-01 +7.992955e-01 +7.120772e-01 +1.233461e+00
+8.000000e-01 +7.041927e-01 +2.247916e-01 +2.215323e-01 +2.094924e-01 +7.928741e-01 +7.070339e-01 +1.227230e+00
+8.200000e-01 +7.040592e-01 +2.240364e-01 +2.209038e-01 +2.086460e-01 +7.875193e-01 +7.037042e-01 +1.216572e+00
+8.400000e-01 +7.053872e-01 +2.241270e-01 +2.202028e-01 +2.077262e-01 +7.840612e-01 +7.028871e-01 +1.206265e+00
+8.600000e-01 +7.068163e-01 +2.249941e-01 +2.193456e-01 +2.066516e-01 +7.821669e-01 +7.046445e-01 +1.198729e+00
+8.800000e-01 +7.064969e-01 +2.255060e-01 +2.183514e-01 +2.054899e-01 +7.794338e-01 +7.055232e-01 +1.191857e+00
+9.000000e-01 +7.039207e-01 +2.250862e-01 +2.172597e-01 +2.042955e-01 +7.748086e-01 +7.035610e-01 +1.183210e+00
+9.200000e-01 +6.980839e-01 +2.237619e-01 +2.158993e-01 +2.030033e-01 +7.685539e-01 +6.986338e-01 +1.174786e+00
+9.400000e-01 +6.920852e-01 +2.224797e-01 +2.145102e-01 +2.017263e-01 +7.624800e-01 +6.937264e-01 +1.168479e+00
+9.600000e-01 +6.861804e-01 +2.214261e-01 +2.131303e-01 +2.004784e-01 +7.568794e-01 +6.895750e-01 +1.165773e+00
+9.800000e-01 +6.804966e-01 +2.204548e-01 +2.117633e-01 +1.992289e-01 +7.514754e-01 +6.857052e-01 +1.162154e+00
+1.000000e+00 +6.757582e-01 +2.198639e-01 +2.104349e-01 +1.979812e-01 +7.471072e-01 +6.827746e-01 +1.157509e+00
+1.020000e+00 +6.768265e-01 +2.204438e-01 +2.095650e-01 +1.970332e-01 +7.456687e-01 +6.830007e-01 +1.148428e+00
+1.040000e+00 +6.839363e-01 +2.228072e-01 +2.090842e-01 +1.963568e-01 +7.486404e-01 +6.880783e-01 +1.139641e+00
+1.060000e+00 +6.942730e-01 +2.264787e-01 +2.087467e-01 +1.957769e-01 +7.549008e-01 +6.966745e-01 +1.131870e+00
+1.080000e+00 +7.070348e-01 +2.304460e-01 +2.086342e-01 +1.954212e-01 +7.623490e-01 +7.056932e-01 +1.123143e+00
+1.100000e+00 +7.195928e-01 +2.348994e-01 +2.083471e-01 +1.950473e-01 +7.720545e-01 +7.150355e-01 +1.115605e+00
+1.120000e+00 +7.350436e-01 +2.406662e-01 +2.080813e-01 +1.948256e-01 +7.863612e-01 +7.265464e-01 +1.109204e+00
+1.140000e+00 +7.539562e-01 +2.476830e-01 +2.079567e-01 +1.947862e-01 +8.044247e-01 +7.406047e-01 +1.103258e+00
+1.160000e+00 +7.730994e-01 +2.549954e-01 +2.078400e-01 +1.947388e-01 +8.230679e-01 +7.554940e-01 +1.097839e+00
+1.180000e+00 +7.848654e-01 +2.607923e-01 +2.072530e-01 +1.942619e-01 +8.377295e-01 +7.668970e-01 +1.095144e+00
+1.200000e+00 +7.932166e-01 +2.650355e-01 +2.065527e-01 +1.937044e-01 +8.484796e-01 +7.745422e-01 +1.091025e+00
+1.220000e+00 +7.968452e-01 +2.683919e-01 +2.055840e-01 +1.928434e-01 +8.562367e-01 +7.806025e-01 +1.090019e+00
+1.240000e+00 +7.951236e-01 +2.697199e-01 +2.044090e-01 +1.917840e-01 +8.585733e-01 +7.820456e-01 +1.089423e+00
+1.260000e+00 +7.903204e-01 +2.689164e-01 +2.032065e-01 +1.906903e-01 +8.549847e-01 +7.785964e-01 +1.083335e+00
+1.280000e+00 +7.841320e-01 +2.676280e-01 +2.019477e-01 +1.895367e-01 +8.498917e-01 +7.739913e-01 +1.077722e+00
+1.300000e+00 +7.784290e-01 +2.666787e-01 +2.006985e-01 +1.884003e-01 +8.459052e-01 +7.700349e-01 +1.073031e+00
+1.320000e+00 +7.723552e-01 +2.655448e-01 +1.994452e-01 +1.872600e-01 +8.414476e-01 +7.655463e-01 +1.068233e+00
+1.340000e+00 +7.654761e-01 +2.640046e-01 +1.982252e-01 +1.861199e-01 +8.358266e-01 +7.600197e-01 +1.066340e+00
+1.360000e+00 +7.591312e-01 +2.622595e-01 +1.971433e-01 +1.850755e-01 +8.294237e-01 +7.540139e-01 +1.067167e+00
+1.380000e+00 +7.542245e-01 +2.604621e-01 +1.962680e-01 +1.842158e-01 +8.226501e-01 +7.478857e-01 +1.071519e+00
+1.400000e+00 +7.499939e-01 +2.587027e-01 +1.955568e-01 +1.835331e-01 +8.160110e-01 +7.419352e-01 +1.081830e+00
+1.420000e+00 +7.449020e-01 +2.570233e-01 +1.947103e-01 +1.827851e-01 +8.095482e-01 +7.363398e-01 +1.090249e+00
+1.440000e+00 +7.413756e-01 +2.552741e-01 +1.939801e-01 +1.821345e-01 +8.028396e-01 +7.303610e-01 +1.095708e+00
+1.460000e+00 +7.367605e-01 +2.535365e-01 +1.931100e-01 +1.813244e-01 +7.962195e-01 +7.244485e-01 +1.097192e+00
+1.480000e+00 +7.322595e-01 +2.518533e-01 +1.923727e-01 +1.806071e-01 +7.898770e-01 +7.187229e-01 +1.104180e+00
+1.500000e+00 +7.265580e-01 +2.509264e-01 +1.917061e-01 +1.799273e-01 +7.858034e-01 +7.146732e-01 +1.124484e+00
+1.520000e+00 +7.201321e-01 +2.518448e-01 +1.909296e-01 +1.791825e-01 +7.862553e-01 +7.147487e-01 +1.156037e+00
+1.540000e+00 +7.142218e-01 +2.557770e-01 +1.901268e-01 +1.784451e-01 +7.936849e-01 +7.215570e-01 +1.205615e+00
+1.560000e+00 +7.083639e-01 +2.614212e-01 +1.895496e-01 +1.778748e-01 +8.056312e-01 +7.316085e-01 +1.275872e+00
+1.580000e+00 +7.025234e-01 +2.694092e-01 +1.893170e-01 +1.775578e-01 +8.236902e-01 +7.460493e-01 +1.376158e+00
+1.600000e+00 +6.963782e-01 +2.769795e-01 +1.894618e-01 +1.775644e-01 +8.407142e-01 +7.596978e-01 +1.489245e+00
+1.620000e+00 +6.907456e-01 +2.848179e-01 +1.891824e-01 +1.772527e-01 +8.577993e-01 +7.742935e-01 +1.576920e+00
+1.640000e+00 +6.863878e-01 +2.940199e-01 +1.885805e-01 +1.766881e-01 +8.775111e-01 +7.919035e-01 +1.651299e+00
+1.660000e+00 +6.850399e-01 +3.068678e-01 +1.877233e-01 +1.759145e-01 +9.048490e-01 +8.169776e-01 +1.724684e+00
+1.680000e+00 +6.900202e-01 +3.277175e-01 +1.866967e-01 +1.750004e-01 +9.487705e-01 +8.580395e-01 +1.816233e+00
+1.700000e+00 +6.983831e-01 +3.508297e-01 +1.856050e-01 +1.740298e-01 +9.967916e-01 +9.039146e-01 +1.905967e+00
+1.720000e+00 +7.105339e-01 +3.772880e-01 +1.844856e-01 +1.730265e-01 +1.051134e+00 +9.560522e-01 +1.999805e+00
+1.740000e+00 +7.264333e-01 +4.070761e-01 +1.833600e-01 +1.720056e-01 +1.111648e+00 +1.013899e+00 +2.096961e+00
+1.760000e+00 +7.387879e-01 +4.320416e-01 +1.822480e-01 +1.710042e-01 +1.162159e+00 +1.062846e+00 +2.186359e+00
+1.780000e+00 +7.479560e-01 +4.539080e-01 +1.811592e-01 +1.700350e-01 +1.205898e+00 +1.105709e+00 +2.275954e+00
+1.800000e+00 +7.570086e-01 +4.719847e-01 +1.800607e-01 +1.690383e-01 +1.241956e+00 +1.140942e+00 +2.335562e+00
+1.820000e+00 +7.694479e-01 +4.883032e-01 +1.790056e-01 +1.680530e-01 +1.274949e+00 +1.171371e+00 +2.360764e+00
+1.840000e+00 +7.784889e-01 +4.992085e-01 +1.779604e-01 +1.670863e-01 +1.298133e+00 +1.190911e+00 +2.370405e+00
+1.860000e+00 +7.885432e-01 +5.095989e-01 +1.769675e-01 +1.661712e-01 +1.320018e+00 +1.208544e+00 +2.370978e+00
+1.880000e+00 +7.964751e-01 +5.182458e-01 +1.759718e-01 +1.652576e-01 +1.338065e+00 +1.222598e+00 +2.369449e+00
+1.900000e+00 +7.970471e-01 +5.228893e-01 +1.749145e-01 +1.642867e-01 +1.347685e+00 +1.229750e+00 +2.379323e+00
+1.920000e+00 +8.016807e-01 +5.316314e-01 +1.738867e-01 +1.633437e-01 +1.364487e+00 +1.243015e+00 +2.387790e+00
+1.940000e+00 +8.111075e-01 +5.442679e-01 +1.729480e-01 +1.624673e-01 +1.386746e+00 +1.262768e+00 +2.391351e+00
+1.960000e+00 +8.274530e-01 +5.642618e-01 +1.721582e-01 +1.616791e-01 +1.419130e+00 +1.295130e+00 +2.396707e+00
+1.980000e+00 +8.516201e-01 +5.910785e-01 +1.716018e-01 +1.610353e-01 +1.460528e+00 +1.338998e+00 +2.399188e+00
+2.000000e+00 +8.760220e-01 +6.175072e-01 +1.711286e-01 +1.604304e-01 +1.499978e+00 +1.382822e+00 +2.398904e+00
+2.020000e+00 +8.929114e-01 +6.362621e-01 +1.705255e-01 +1.597525e-01 +1.528064e+00 +1.413679e+00 +2.395732e+00
+2.040000e+00 +9.047880e-01 +6.517248e-01 +1.698102e-01 +1.589948e-01 +1.550446e+00 +1.439041e+00 +2.395469e+00
+2.060000e+00 +9.178736e-01 +6.713452e-01 +1.690765e-01 +1.582407e-01 +1.579362e+00 +1.469174e+00 +2.402682e+00
+2.080000e+00 +9.304794e-01 +6.941431e-01 +1.682712e-01 +1.574692e-01 +1.614669e+00 +1.501260e+00 +2.420646e+00
+2.100000e+00 +9.409697e-01 +7.138853e-01 +1.674497e-01 +1.566968e-01 +1.645433e+00 +1.528054e+00 +2.434854e+00
+2.120000e+00 +9.547278e-01 +7.382702e-01 +1.666959e-01 +1.559664e-01 +1.681452e+00 +1.561579e+00 +2.449863e+00
+2.140000e+00 +9.687446e-01 +7.628385e-01 +1.659591e-01 +1.552614e-01 +1.717763e+00 +1.594316e+00 +2.462829e+00
+2.160000e+00 +9.824880e-01 +7.878490e-01 +1.652199e-01 +1.545624e-01 +1.754476e+00 +1.626802e+00 +2.476345e+00
+2.180000e+00 +9.951890e-01 +8.119131e-01 +1.644731e-01 +1.538616e-01 +1.789396e+00 +1.657409e+00 +2.489056e+00
+2.200000e+00 +1.000701e+00 +8.242910e-01 +1.636821e-01 +1.530901e-01 +1.804796e+00 +1.674513e+00 +2.491762e+00
+2.220000e+00 +1.005160e+00 +8.360695e-01 +1.628934e-01 +1.522997e-01 +1.817199e+00 +1.691790e+00 +2.494510e+00
+2.240000e+00 +1.009743e+00 +8.485440e-01 +1.621163e-01 +1.515146e-01 +1.829681e+00 +1.709768e+00 +2.496876e+00
+2.260000e+00 +1.013752e+00 +8.599964e-01 +1.613490e-01 +1.507338e-01 +1.840049e+00 +1.726139e+00 +2.496595e+00
+2.280000e+00 +1.015227e+00 +8.700002e-01 +1.605264e-01 +1.499219e-01 +1.848128e+00 +1.740037e+00 +2.500393e+00
+2.300000e+00 +1.011731e+00 +8.721834e-01 +1.596495e-01 +1.490819e-01 +1.845371e+00 +1.743168e+00 +2.499641e+00
+2.320000e+00 +1.009569e+00 +8.752919e-01 +1.588211e-01 +1.482605e-01 +1.842733e+00 +1.748056e+00 +2.493991e+00
+2.340000e+00 +1.010621e+00 +8.772382e-01 +1.581737e-01 +1.475226e-01 +1.837532e+00 +1.751961e+00 +2.474809e+00
+2.360000e+00 +1.009659e+00 +8.768599e-01 +1.574886e-01 +1.467727e-01 +1.829665e+00 +1.751707e+00 +2.454759e+00
+2.380000e+00 +1.008386e+00 +8.772404e-01 +1.567814e-01 +1.460150e-01 +1.822548e+00 +1.752214e+00 +2.436136e+00
+2.400000e+00 +1.008847e+00 +8.829617e-01 +1.560635e-01 +1.452545e-01 +1.821339e+00 +1.759992e+00 +2.423447e+00
+2.420000e+00 +1.007628e+00 +8.906391e-01 +1.552640e-01 +1.444602e-01 +1.822370e+00 +1.769862e+00 +2.420826e+00
+2.440000e+00 +1.005977e+00 +8.953080e-01 +1.544851e-01 +1.436841e-01 +1.820420e+00 +1.774769e+00 +2.411176e+00
+2.460000e+00 +1.006370e+00 +8.993625e-01 +1.537997e-01 +1.429664e-01 +1.817834e+00 +1.778360e+00 +2.394002e+00
+2.480000e+00 +1.006592e+00 +9.016899e-01 +1.531465e-01 +1.422712e-01 +1.813150e+00 +1.779455e+00 +2.374301e+00
+2.500000e+00 +1.007017e+00 +9.054923e-01 +1.524932e-01 +1.415673e-01 +1.809381e+00 +1.783002e+00 +2.355988e+00
+2.520000e+00 +1.010492e+00 +9.120647e-01 +1.519391e-01 +1.409195e-01 +1.808147e+00 +1.790366e+00 +2.336333e+00
+2.540000e+00 +1.017888e+00 +9.221466e-01 +1.514930e-01 +1.403609e-01 +1.811269e+00 +1.801144e+00 +2.315666e+00
+2.560000e+00 +1.024839e+00 +9.331313e-01 +1.510135e-01 +1.397924e-01 +1.815693e+00 +1.812384e+00 +2.295936e+00
+2.580000e+00 +1.036520e+00 +9.532688e-01 +1.505951e-01 +1.392634e-01 +1.829510e+00 +1.834786e+00 +2.278718e+00
+2.600000e+00 +1.047042e+00 +9.757290e-01 +1.501078e-01 +1.386875e-01 +1.845626e+00 +1.860007e+00 +2.265536e+00
+2.620000e+00 +1.058400e+00 +1.004538e+00 +1.495750e-01 +1.380889e-01 +1.868662e+00 +1.892162e+00 +2.259017e+00
+2.640000e+00 +1.071049e+00 +1.040657e+00 +1.490079e-01 +1.374768e-01 +1.899820e+00 +1.932009e+00 +2.260583e+00
+2.660000e+00 +1.082447e+00 +1.074229e+00 +1.484179e-01 +1.368656e-01 +1.929633e+00 +1.967732e+00 +2.261793e+00
+2.680000e+00 +1.090249e+00 +1.103043e+00 +1.477543e-01 +1.362253e-01 +1.956272e+00 +1.996203e+00 +2.265321e+00
+2.700000e+00 +1.095104e+00 +1.126671e+00 +1.470449e-01 +1.355698e-01 +1.978894e+00 +2.017230e+00 +2.268665e+00
+2.720000e+00 +1.099314e+00 +1.150683e+00 +1.463220e-01 +1.349058e-01 +2.001581e+00 +2.038368e+00 +2.274274e+00
+2.740000e+00 +1.098762e+00 +1.173539e+00 +1.455220e-01 +1.341840e-01 +2.022781e+00 +2.057945e+00 +2.297299e+00
+2.760000e+00 +1.095500e+00 +1.190493e+00 +1.447117e-01 +1.334558e-01 +2.037327e+00 +2.071317e+00 +2.320702e+00
+2.780000e+00 +1.093866e+00 +1.203938e+00 +1.439361e-01 +1.327551e-01 +2.048041e+00 +2.080559e+00 +2.325755e+00
+2.800000e+00 +1.092000e+00 +1.213184e+00 +1.431835e-01 +1.320686e-01 +2.053359e+00 +2.085847e+00 +2.322396e+00
+2.820000e+00 +1.088348e+00 +1.218730e+00 +1.424179e-01 +1.313760e-01 +2.054885e+00 +2.086627e+00 +2.318069e+00
+2.840000e+00 +1.081639e+00 +1.218599e+00 +1.416286e-01 +1.306707e-01 +2.051372e+00 +2.080071e+00 +2.315201e+00
+2.860000e+00 +1.073744e+00 +1.215651e+00 +1.408414e-01 +1.299661e-01 +2.044700e+00 +2.070239e+00 +2.311820e+00
+2.880000e+00 +1.064633e+00 +1.210254e+00 +1.400669e-01 +1.292684e-01 +2.034850e+00 +2.057891e+00 +2.311643e+00
+2.900000e+00 +1.055335e+00 +1.203858e+00 +1.393017e-01 +1.285778e-01 +2.023635e+00 +2.044417e+00 +2.310130e+00
+2.920000e+00 +1.045904e+00 +1.196884e+00 +1.385491e-01 +1.278964e-01 +2.011606e+00 +2.030249e+00 +2.308969e+00
+2.940000e+00 +1.036372e+00 +1.187646e+00 +1.377998e-01 +1.272183e-01 +1.996598e+00 +2.013676e+00 +2.300522e+00
+2.960000e+00 +1.026862e+00 +1.178001e+00 +1.370682e-01 +1.265482e-01 +1.981330e+00 +1.996369e+00 +2.292326e+00
+2.980000e+00 +1.017470e+00 +1.167314e+00 +1.363362e-01 +1.258771e-01 +1.964096e+00 +1.977941e+00 +2.276726e+00
+3.000000e+00 +1.008145e+00 +1.156860e+00 +1.355894e-01 +1.252070e-01 +1.946050e+00 +1.959738e+00 +2.255727e+00
+3.020000e+00 +9.997769e-01 +1.149696e+00 +1.348614e-01 +1.245458e-01 +1.929188e+00 +1.944137e+00 +2.234649e+00
+3.040000e+00 +9.950743e-01 +1.145709e+00 +1.342404e-01 +1.239639e-01 +1.914597e+00 +1.931113e+00 +2.216575e+00
+3.060000e+00 +9.904163e-01 +1.140262e+00 +1.336370e-01 +1.234066e-01 +1.899557e+00 +1.916749e+00 +2.200842e+00
+3.080000e+00 +9.851341e-01 +1.134662e+00 +1.330129e-01 +1.228304e-01 +1.884537e+00 +1.902525e+00 +2.183603e+00
+3.100000e+00 +9.782419e-01 +1.126598e+00 +1.323562e-01 +1.222330e-01 +1.868199e+00 +1.886414e+00 +2.166616e+00
+3.120000e+00 +9.725709e-01 +1.119542e+00 +1.317346e-01 +1.216707e-01 +1.852829e+00 +1.871038e+00 +2.150986e+00
+3.140000e+00 +9.660317e-01 +1.109991e+00 +1.311311e-01 +1.211278e-01 +1.836012e+00 +1.854021e+00 +2.142221e+00
+3.160000e+00 +9.585682e-01 +1.099932e+00 +1.305090e-01 +1.205811e-01 +1.819126e+00 +1.837040e+00 +2.136542e+00
+3.180000e+00 +9.498903e-01 +1.091603e+00 +1.298419e-01 +1.199898e-01 +1.804045e+00 +1.822410e+00 +2.132639e+00
+3.200000e+00 +9.413094e-01 +1.085471e+00 +1.292078e-01 +1.194330e-01 +1.790844e+00 +1.810239e+00 +2.141074e+00
+3.220000e+00 +9.331224e-01 +1.080283e+00 +1.286393e-01 +1.189466e-01 +1.778231e+00 +1.799355e+00 +2.164828e+00
+3.240000e+00 +9.250583e-01 +1.074199e+00 +1.280642e-01 +1.184529e-01 +1.764921e+00 +1.787543e+00 +2.182328e+00
+3.260000e+00 +9.168304e-01 +1.066833e+00 +1.274411e-01 +1.179036e-01 +1.750816e+00 +1.774115e+00 +2.183643e+00
+3.280000e+00 +9.085373e-01 +1.060743e+00 +1.268102e-01 +1.173422e-01 +1.738016e+00 +1.761821e+00 +2.185033e+00
+3.300000e+00 +9.003982e-01 +1.059133e+00 +1.261719e-01 +1.167702e-01 +1.729367e+00 +1.753584e+00 +2.192396e+00
+3.320000e+00 +8.925090e-01 +1.060326e+00 +1.255352e-01 +1.161997e-01 +1.723168e+00 +1.747977e+00 +2.203758e+00
+3.340000e+00 +8.861961e-01 +1.068215e+00 +1.248726e-01 +1.156036e-01 +1.723049e+00 +1.748188e+00 +2.210915e+00
+3.360000e+00 +8.819224e-01 +1.084348e+00 +1.242092e-01 +1.150058e-01 +1.730388e+00 +1.755507e+00 +2.220384e+00
+3.380000e+00 +8.774749e-01 +1.098203e+00 +1.235507e-01 +1.144121e-01 +1.736430e+00 +1.760474e+00 +2.227230e+00
+3.400000e+00 +8.719705e-01 +1.106680e+00 +1.228990e-01 +1.138232e-01 +1.738230e+00 +1.760564e+00 +2.231412e+00
+3.420000e+00 +8.680566e-01 +1.119031e+00 +1.222496e-01 +1.132400e-01 +1.745059e+00 +1.762469e+00 +2.232494e+00
+3.440000e+00 +8.672955e-01 +1.139003e+00 +1.216143e-01 +1.126778e-01 +1.758730e+00 +1.770624e+00 +2.230632e+00
+3.460000e+00 +8.649165e-01 +1.154895e+00 +1.209768e-01 +1.121085e-01 +1.768476e+00 +1.775974e+00 +2.230791e+00
+3.480000e+00 +8.612858e-01 +1.171944e+00 +1.203419e-01 +1.115349e-01 +1.779151e+00 +1.782397e+00 +2.242254e+00
+3.500000e+00 +8.579321e-01 +1.188077e+00 +1.197107e-01 +1.109661e-01 +1.788805e+00 +1.788336e+00 +2.250191e+00
+3.520000e+00 +8.554740e-01 +1.205818e+00 +1.190846e-01 +1.104041e-01 +1.799795e+00 +1.795596e+00 +2.255596e+00
+3.540000e+00 +8.517314e-01 +1.222628e+00 +1.184641e-01 +1.098420e-01 +1.810284e+00 +1.801827e+00 +2.269048e+00
+3.560000e+00 +8.489421e-01 +1.239346e+00 +1.178462e-01 +1.092868e-01 +1.821036e+00 +1.807611e+00 +2.275255e+00
+3.580000e+00 +8.469296e-01 +1.256565e+00 +1.172340e-01 +1.087406e-01 +1.832460e+00 +1.813466e+00 +2.277624e+00
+3.600000e+00 +8.435987e-01 +1.268041e+00 +1.166248e-01 +1.081942e-01 +1.838790e+00 +1.815000e+00 +2.277948e+00
+3.620000e+00 +8.401660e-01 +1.277496e+00 +1.160203e-01 +1.076526e-01 +1.843107e+00 +1.815066e+00 +2.275196e+00
+3.640000e+00 +8.384868e-01 +1.285693e+00 +1.154355e-01 +1.071389e-01 +1.846452e+00 +1.813903e+00 +2.262170e+00
+3.660000e+00 +8.408011e-01 +1.300102e+00 +1.148986e-01 +1.066825e-01 +1.855437e+00 +1.816815e+00 +2.244895e+00
+3.680000e+00 +8.435285e-01 +1.314073e+00 +1.143769e-01 +1.062415e-01 +1.863962e+00 +1.819345e+00 +2.226677e+00
+3.700000e+00 +8.428047e-01 +1.318638e+00 +1.138310e-01 +1.057742e-01 +1.864477e+00 +1.814963e+00 +2.207899e+00
+3.720000e+00 +8.406184e-01 +1.319112e+00 +1.132785e-01 +1.052985e-01 +1.861350e+00 +1.807533e+00 +2.188791e+00
+3.740000e+00 +8.371653e-01 +1.317868e+00 +1.127160e-01 +1.048063e-01 +1.856276e+00 +1.799058e+00 +2.170758e+00
+3.760000e+00 +8.331484e-01 +1.317472e+00 +1.121476e-01 +1.043046e-01 +1.851867e+00 +1.791101e+00 +2.155120e+00
+3.780000e+00 +8.314297e-01 +1.325240e+00 +1.115945e-01 +1.038216e-01 +1.854346e+00 +1.788725e+00 +2.141112e+00
+3.800000e+00 +8.281947e-01 +1.329901e+00 +1.110340e-01 +1.033245e-01 +1.853754e+00 +1.784499e+00 +2.128798e+00
+3.820000e+00 +8.244917e-01 +1.332255e+00 +1.104767e-01 +1.028283e-01 +1.850882e+00 +1.778868e+00 +2.115507e+00
+3.840000e+00 +8.200316e-01 +1.330558e+00 +1.099226e-01 +1.023331e-01 +1.844379e+00 +1.770527e+00 +2.100221e+00
+3.860000e+00 +8.173127e-01 +1.331755e+00 +1.093938e-01 +1.018590e-01 +1.839438e+00 +1.764831e+00 +2.083031e+00
+3.880000e+00 +8.159888e-01 +1.338219e+00 +1.088805e-01 +1.013928e-01 +1.837736e+00 +1.763588e+00 +2.066950e+00
+3.900000e+00 +8.140108e-01 +1.341483e+00 +1.083674e-01 +1.009304e-01 +1.834083e+00 +1.759537e+00 +2.049980e+00
+3.920000e+00 +8.122029e-01 +1.345741e+00 +1.078566e-01 +1.004724e-01 +1.831458e+00 +1.755862e+00 +2.033445e+00
+3.940000e+00 +8.104206e-01 +1.352857e+00 +1.073398e-01 +1.000111e-01 +1.831416e+00 +1.753725e+00 +2.019121e+00
+3.960000e+00 +8.084076e-01 +1.362731e+00 +1.068155e-01 +9.954430e-02 +1.833967e+00 +1.752962e+00 +2.008172e+00
+3.980000e+00 +8.087736e-01 +1.385702e+00 +1.063000e-01 +9.908694e-02 +1.846488e+00 +1.760728e+00 +2.002493e+00
+4.000000e+00 +8.090284e-01 +1.410291e+00 +1.057838e-01 +9.862769e-02 +1.860235e+00 +1.769655e+00 +1.999332e+00
