# Supplementary material for: Visual motion perception as online hierarchical inference
Source: Nat Commun. 2022 Dec 1;13:7403. doi: 10.1038/s41467-022-34805-5 (PMC9715570; doi:10.1038/s41467-022-34805-5)
Supplement: Supplementary file 10 — Source Data [file 41467_2022_34805_MOESM10_ESM.zip › Supplementary_Figure_S3CH.txt]

# COLUMNS: | t | lam_1 | lam_2 | lam_3 | lam_4 | lam_5 | lam_6 | lam_7 |
+0.000000e+00 +9.172852e-01 +2.463660e-01 +2.463660e-01 +2.463660e-01 +8.901919e-01 +8.901919e-01 +8.901919e-01
+2.000000e-02 +9.112475e-01 +2.447688e-01 +2.454099e-01 +2.454201e-01 +8.828594e-01 +8.828765e-01 +8.932067e-01
+4.000000e-02 +9.056800e-01 +2.435009e-01 +2.449217e-01 +2.449616e-01 +8.764546e-01 +8.765674e-01 +9.074137e-01
+6.000000e-02 +9.009118e-01 +2.426507e-01 +2.449356e-01 +2.451420e-01 +8.710105e-01 +8.717576e-01 +9.342922e-01
+8.000000e-02 +8.948879e-01 +2.426123e-01 +2.448675e-01 +2.454058e-01 +8.673566e-01 +8.699045e-01 +9.680366e-01
+1.000000e-01 +8.877884e-01 +2.430878e-01 +2.444409e-01 +2.454022e-01 +8.646821e-01 +8.701524e-01 +9.992018e-01
+1.200000e-01 +8.797597e-01 +2.445831e-01 +2.433516e-01 +2.446606e-01 +8.643463e-01 +8.739784e-01 +1.021725e+00
+1.400000e-01 +8.725140e-01 +2.469257e-01 +2.419480e-01 +2.435106e-01 +8.660513e-01 +8.806606e-01 +1.038486e+00
+1.600000e-01 +8.656315e-01 +2.502404e-01 +2.405933e-01 +2.424565e-01 +8.700344e-01 +8.906573e-01 +1.061913e+00
+1.800000e-01 +8.586378e-01 +2.530122e-01 +2.392512e-01 +2.413968e-01 +8.728801e-01 +8.987967e-01 +1.082678e+00
+2.000000e-01 +8.542378e-01 +2.574305e-01 +2.377061e-01 +2.400447e-01 +8.792005e-01 +9.128064e-01 +1.099915e+00
+2.200000e-01 +8.520092e-01 +2.625527e-01 +2.361250e-01 +2.385766e-01 +8.866646e-01 +9.297633e-01 +1.113597e+00
+2.400000e-01 +8.530221e-01 +2.705201e-01 +2.345592e-01 +2.371026e-01 +9.002029e-01 +9.563623e-01 +1.135378e+00
+2.600000e-01 +8.539268e-01 +2.801523e-01 +2.330104e-01 +2.357733e-01 +9.171897e-01 +9.886208e-01 +1.170581e+00
+2.800000e-01 +8.543235e-01 +2.905591e-01 +2.314975e-01 +2.345905e-01 +9.356209e-01 +1.023602e+00 +1.215221e+00
+3.000000e-01 +8.567673e-01 +3.031491e-01 +2.299935e-01 +2.333864e-01 +9.592744e-01 +1.064475e+00 +1.266725e+00
+3.200000e-01 +8.556953e-01 +3.141619e-01 +2.286048e-01 +2.325076e-01 +9.790960e-01 +1.100938e+00 +1.327052e+00
+3.400000e-01 +8.523178e-01 +3.229593e-01 +2.273422e-01 +2.317920e-01 +9.948722e-01 +1.129415e+00 +1.385523e+00
+3.600000e-01 +8.496040e-01 +3.308881e-01 +2.259941e-01 +2.308603e-01 +1.008857e+00 +1.154689e+00 +1.430438e+00
+3.800000e-01 +8.474094e-01 +3.385184e-01 +2.246043e-01 +2.298327e-01 +1.021725e+00 +1.179152e+00 +1.468853e+00
+4.000000e-01 +8.475104e-01 +3.521620e-01 +2.232602e-01 +2.290216e-01 +1.044966e+00 +1.222865e+00 +1.538767e+00
+4.200000e-01 +8.471117e-01 +3.631976e-01 +2.218896e-01 +2.280689e-01 +1.063528e+00 +1.257871e+00 +1.591550e+00
+4.400000e-01 +8.440833e-01 +3.711850e-01 +2.205925e-01 +2.272720e-01 +1.075753e+00 +1.283988e+00 +1.639802e+00
+4.600000e-01 +8.393232e-01 +3.763626e-01 +2.193436e-01 +2.265468e-01 +1.082299e+00 +1.301595e+00 +1.679051e+00
+4.800000e-01 +8.328410e-01 +3.784040e-01 +2.181549e-01 +2.259988e-01 +1.082029e+00 +1.310504e+00 +1.708520e+00
+5.000000e-01 +8.279891e-01 +3.833331e-01 +2.168589e-01 +2.253289e-01 +1.085542e+00 +1.329965e+00 +1.744340e+00
+5.200000e-01 +8.283607e-01 +3.952455e-01 +2.154738e-01 +2.243273e-01 +1.100722e+00 +1.369864e+00 +1.791056e+00
+5.400000e-01 +8.286534e-01 +4.092699e-01 +2.141291e-01 +2.234503e-01 +1.119557e+00 +1.414993e+00 +1.854506e+00
+5.600000e-01 +8.260842e-01 +4.212178e-01 +2.128910e-01 +2.229035e-01 +1.134289e+00 +1.454663e+00 +1.928480e+00
+5.800000e-01 +8.224734e-01 +4.304865e-01 +2.116559e-01 +2.223727e-01 +1.143989e+00 +1.487063e+00 +1.990158e+00
+6.000000e-01 +8.187172e-01 +4.379573e-01 +2.103785e-01 +2.217332e-01 +1.150043e+00 +1.514852e+00 +2.036686e+00
+6.200000e-01 +8.146450e-01 +4.414472e-01 +2.090474e-01 +2.208145e-01 +1.149765e+00 +1.530435e+00 +2.052621e+00
+6.400000e-01 +8.084480e-01 +4.413239e-01 +2.077456e-01 +2.200863e-01 +1.143486e+00 +1.535442e+00 +2.059710e+00
+6.600000e-01 +8.026370e-01 +4.408225e-01 +2.064250e-01 +2.191971e-01 +1.136258e+00 +1.539858e+00 +2.058435e+00
+6.800000e-01 +7.958121e-01 +4.382240e-01 +2.051177e-01 +2.183497e-01 +1.126710e+00 +1.535500e+00 +2.048550e+00
+7.000000e-01 +7.889999e-01 +4.350442e-01 +2.038199e-01 +2.173245e-01 +1.116886e+00 +1.527457e+00 +2.032098e+00
+7.200000e-01 +7.819569e-01 +4.317260e-01 +2.025318e-01 +2.163606e-01 +1.108271e+00 +1.515200e+00 +2.013405e+00
+7.400000e-01 +7.753436e-01 +4.292735e-01 +2.012539e-01 +2.154394e-01 +1.102182e+00 +1.501559e+00 +1.994986e+00
+7.600000e-01 +7.688333e-01 +4.267061e-01 +1.999873e-01 +2.145475e-01 +1.096022e+00 +1.488129e+00 +1.976557e+00
+7.800000e-01 +7.620475e-01 +4.236616e-01 +1.987355e-01 +2.135341e-01 +1.088622e+00 +1.475495e+00 +1.958286e+00
+8.000000e-01 +7.553061e-01 +4.205700e-01 +1.974980e-01 +2.125080e-01 +1.081185e+00 +1.463250e+00 +1.940184e+00
+8.200000e-01 +7.485930e-01 +4.174000e-01 +1.962835e-01 +2.114217e-01 +1.073441e+00 +1.451581e+00 +1.922281e+00
+8.400000e-01 +7.420561e-01 +4.142029e-01 +1.951358e-01 +2.102008e-01 +1.065445e+00 +1.440326e+00 +1.905274e+00
+8.600000e-01 +7.356207e-01 +4.111584e-01 +1.940487e-01 +2.089250e-01 +1.058129e+00 +1.428395e+00 +1.890751e+00
+8.800000e-01 +7.291233e-01 +4.087148e-01 +1.929163e-01 +2.077315e-01 +1.053067e+00 +1.415720e+00 +1.876842e+00
+9.000000e-01 +7.228651e-01 +4.070371e-01 +1.917816e-01 +2.065637e-01 +1.050182e+00 +1.403048e+00 +1.865022e+00
+9.200000e-01 +7.164842e-01 +4.047265e-01 +1.907028e-01 +2.053482e-01 +1.045715e+00 +1.390573e+00 +1.853056e+00
+9.400000e-01 +7.102668e-01 +4.016757e-01 +1.896560e-01 +2.041273e-01 +1.038597e+00 +1.379830e+00 +1.837687e+00
+9.600000e-01 +7.041076e-01 +3.986326e-01 +1.885436e-01 +2.030137e-01 +1.030270e+00 +1.371776e+00 +1.820980e+00
+9.800000e-01 +6.979445e-01 +3.956423e-01 +1.874116e-01 +2.019491e-01 +1.021873e+00 +1.363769e+00 +1.805106e+00
+1.000000e+00 +6.918196e-01 +3.927734e-01 +1.862690e-01 +2.009307e-01 +1.013282e+00 +1.356238e+00 +1.790992e+00
+1.020000e+00 +6.857402e-01 +3.900986e-01 +1.851296e-01 +2.000551e-01 +1.004609e+00 +1.349543e+00 +1.782024e+00
+1.040000e+00 +6.797220e-01 +3.876638e-01 +1.839978e-01 +1.991519e-01 +9.959859e-01 +1.344097e+00 +1.773952e+00
+1.060000e+00 +6.737607e-01 +3.847994e-01 +1.828838e-01 +1.981333e-01 +9.877999e-01 +1.335945e+00 +1.759584e+00
+1.080000e+00 +6.678595e-01 +3.818823e-01 +1.817848e-01 +1.971382e-01 +9.802168e-01 +1.327293e+00 +1.744541e+00
+1.100000e+00 +6.620207e-01 +3.792019e-01 +1.806925e-01 +1.961857e-01 +9.721576e-01 +1.321187e+00 +1.731849e+00
+1.120000e+00 +6.562675e-01 +3.763973e-01 +1.795994e-01 +1.953161e-01 +9.645637e-01 +1.313825e+00 +1.719543e+00
+1.140000e+00 +6.509535e-01 +3.735960e-01 +1.785125e-01 +1.945457e-01 +9.587375e-01 +1.304045e+00 +1.705698e+00
+1.160000e+00 +6.465298e-01 +3.711304e-01 +1.774449e-01 +1.939299e-01 +9.545776e-01 +1.293069e+00 +1.692087e+00
+1.180000e+00 +6.411896e-01 +3.683817e-01 +1.763786e-01 +1.930807e-01 +9.488398e-01 +1.283379e+00 +1.677661e+00
+1.200000e+00 +6.356399e-01 +3.657137e-01 +1.753652e-01 +1.920511e-01 +9.414245e-01 +1.276798e+00 +1.663230e+00
+1.220000e+00 +6.301479e-01 +3.631873e-01 +1.743431e-01 +1.910467e-01 +9.337612e-01 +1.270955e+00 +1.650069e+00
+1.240000e+00 +6.251022e-01 +3.604824e-01 +1.733096e-01 +1.904009e-01 +9.268263e-01 +1.263125e+00 +1.642428e+00
+1.260000e+00 +6.199785e-01 +3.578269e-01 +1.722795e-01 +1.896987e-01 +9.197773e-01 +1.255622e+00 +1.634310e+00
+1.280000e+00 +6.147153e-01 +3.554122e-01 +1.712590e-01 +1.889334e-01 +9.121527e-01 +1.249407e+00 +1.628561e+00
+1.300000e+00 +6.096431e-01 +3.530727e-01 +1.702792e-01 +1.882452e-01 +9.044766e-01 +1.242754e+00 +1.627220e+00
+1.320000e+00 +6.046252e-01 +3.505734e-01 +1.692957e-01 +1.874550e-01 +8.969579e-01 +1.234560e+00 +1.621155e+00
+1.340000e+00 +5.998130e-01 +3.479812e-01 +1.683029e-01 +1.865551e-01 +8.902550e-01 +1.224287e+00 +1.608630e+00
+1.360000e+00 +5.959858e-01 +3.459575e-01 +1.673373e-01 +1.857198e-01 +8.855166e-01 +1.213539e+00 +1.594642e+00
+1.380000e+00 +5.933919e-01 +3.447166e-01 +1.664223e-01 +1.849680e-01 +8.824188e-01 +1.203762e+00 +1.580531e+00
+1.400000e+00 +5.927798e-01 +3.455539e-01 +1.655544e-01 +1.842453e-01 +8.831442e-01 +1.197892e+00 +1.566327e+00
+1.420000e+00 +5.923287e-01 +3.471073e-01 +1.646754e-01 +1.834681e-01 +8.850737e-01 +1.193698e+00 +1.553050e+00
+1.440000e+00 +5.914044e-01 +3.494318e-01 +1.637529e-01 +1.825766e-01 +8.884539e-01 +1.191178e+00 +1.542935e+00
+1.460000e+00 +5.888656e-01 +3.518371e-01 +1.627940e-01 +1.815308e-01 +8.920482e-01 +1.188916e+00 +1.540567e+00
+1.480000e+00 +5.844849e-01 +3.521395e-01 +1.618772e-01 +1.804298e-01 +8.916741e-01 +1.182719e+00 +1.541127e+00
+1.500000e+00 +5.806327e-01 +3.536254e-01 +1.609567e-01 +1.793396e-01 +8.933857e-01 +1.179034e+00 +1.544701e+00
+1.520000e+00 +5.765737e-01 +3.554887e-01 +1.600772e-01 +1.782551e-01 +8.960951e-01 +1.175890e+00 +1.554486e+00
+1.540000e+00 +5.718384e-01 +3.570215e-01 +1.593411e-01 +1.772324e-01 +8.983466e-01 +1.172048e+00 +1.577538e+00
+1.560000e+00 +5.669406e-01 +3.580628e-01 +1.587951e-01 +1.763355e-01 +8.998317e-01 +1.167205e+00 +1.612604e+00
+1.580000e+00 +5.630589e-01 +3.568365e-01 +1.586018e-01 +1.757186e-01 +8.967937e-01 +1.158483e+00 +1.651939e+00
+1.600000e+00 +5.604544e-01 +3.543706e-01 +1.584352e-01 +1.751601e-01 +8.905286e-01 +1.148366e+00 +1.674133e+00
+1.620000e+00 +5.586975e-01 +3.517287e-01 +1.582823e-01 +1.746378e-01 +8.834335e-01 +1.138459e+00 +1.689037e+00
+1.640000e+00 +5.564635e-01 +3.491764e-01 +1.580778e-01 +1.741140e-01 +8.766584e-01 +1.128515e+00 +1.706256e+00
+1.660000e+00 +5.558015e-01 +3.465779e-01 +1.580463e-01 +1.738098e-01 +8.694391e-01 +1.118810e+00 +1.726614e+00
+1.680000e+00 +5.577920e-01 +3.441284e-01 +1.583184e-01 +1.738705e-01 +8.621531e-01 +1.109715e+00 +1.754162e+00
+1.700000e+00 +5.649757e-01 +3.422644e-01 +1.591422e-01 +1.746406e-01 +8.555521e-01 +1.102028e+00 +1.795369e+00
+1.720000e+00 +5.799695e-01 +3.427143e-01 +1.604524e-01 +1.761621e-01 +8.526672e-01 +1.099045e+00 +1.833341e+00
+1.740000e+00 +6.044091e-01 +3.463659e-01 +1.624347e-01 +1.786527e-01 +8.553811e-01 +1.102279e+00 +1.875795e+00
+1.760000e+00 +6.282862e-01 +3.504171e-01 +1.643249e-01 +1.811178e-01 +8.591764e-01 +1.106041e+00 +1.914072e+00
+1.780000e+00 +6.402474e-01 +3.502944e-01 +1.654839e-01 +1.826373e-01 +8.561963e-01 +1.101461e+00 +1.954863e+00
+1.800000e+00 +6.437576e-01 +3.481206e-01 +1.660573e-01 +1.832853e-01 +8.496648e-01 +1.093006e+00 +1.995101e+00
+1.820000e+00 +6.477688e-01 +3.455330e-01 +1.672816e-01 +1.843513e-01 +8.426134e-01 +1.083711e+00 +2.083379e+00
+1.840000e+00 +6.443077e-01 +3.444746e-01 +1.677055e-01 +1.843433e-01 +8.395574e-01 +1.075629e+00 +2.167755e+00
+1.860000e+00 +6.397703e-01 +3.445848e-01 +1.679965e-01 +1.840885e-01 +8.394919e-01 +1.068807e+00 +2.253075e+00
+1.880000e+00 +6.351345e-01 +3.440013e-01 +1.680721e-01 +1.836397e-01 +8.380873e-01 +1.061100e+00 +2.310925e+00
+1.900000e+00 +6.311981e-01 +3.429150e-01 +1.682739e-01 +1.833106e-01 +8.356111e-01 +1.052865e+00 +2.369635e+00
+1.920000e+00 +6.274875e-01 +3.419088e-01 +1.685431e-01 +1.830372e-01 +8.333703e-01 +1.044769e+00 +2.433721e+00
+1.940000e+00 +6.229936e-01 +3.418880e-01 +1.686972e-01 +1.826222e-01 +8.334973e-01 +1.037804e+00 +2.502312e+00
+1.960000e+00 +6.175964e-01 +3.453036e-01 +1.685477e-01 +1.819556e-01 +8.404529e-01 +1.035860e+00 +2.583954e+00
+1.980000e+00 +6.122673e-01 +3.475332e-01 +1.683301e-01 +1.812356e-01 +8.451968e-01 +1.032215e+00 +2.646800e+00
+2.000000e+00 +6.071042e-01 +3.487610e-01 +1.681640e-01 +1.805608e-01 +8.479572e-01 +1.027229e+00 +2.704501e+00
+2.020000e+00 +6.026251e-01 +3.487532e-01 +1.682298e-01 +1.800833e-01 +8.481458e-01 +1.020676e+00 +2.768136e+00
+2.040000e+00 +5.980682e-01 +3.486421e-01 +1.681988e-01 +1.795383e-01 +8.480683e-01 +1.014080e+00 +2.823207e+00
+2.060000e+00 +5.941861e-01 +3.470265e-01 +1.681474e-01 +1.789500e-01 +8.448710e-01 +1.005735e+00 +2.852125e+00
+2.080000e+00 +5.922084e-01 +3.445502e-01 +1.682994e-01 +1.785127e-01 +8.391796e-01 +9.972183e-01 +2.871536e+00
+2.100000e+00 +5.912614e-01 +3.420150e-01 +1.684637e-01 +1.780246e-01 +8.326544e-01 +9.898551e-01 +2.876394e+00
+2.120000e+00 +5.903117e-01 +3.394985e-01 +1.686901e-01 +1.774945e-01 +8.264369e-01 +9.828639e-01 +2.883608e+00
+2.140000e+00 +5.880239e-01 +3.369980e-01 +1.687080e-01 +1.768091e-01 +8.208708e-01 +9.753897e-01 +2.887313e+00
+2.160000e+00 +5.857719e-01 +3.345148e-01 +1.686787e-01 +1.760635e-01 +8.151445e-01 +9.685680e-01 +2.884933e+00
+2.180000e+00 +5.878613e-01 +3.326959e-01 +1.691523e-01 +1.756433e-01 +8.083948e-01 +9.655591e-01 +2.885847e+00
+2.200000e+00 +5.924629e-01 +3.313991e-01 +1.699541e-01 +1.754175e-01 +8.017249e-01 +9.647534e-01 +2.892985e+00
+2.220000e+00 +5.967544e-01 +3.298739e-01 +1.708086e-01 +1.752107e-01 +7.950927e-01 +9.632585e-01 +2.907273e+00
+2.240000e+00 +6.063364e-01 +3.297106e-01 +1.722485e-01 +1.753685e-01 +7.888930e-01 +9.668032e-01 +2.927278e+00
+2.260000e+00 +6.155819e-01 +3.294866e-01 +1.736844e-01 +1.755066e-01 +7.826980e-01 +9.702909e-01 +2.948987e+00
+2.280000e+00 +6.234507e-01 +3.296251e-01 +1.747720e-01 +1.754309e-01 +7.767802e-01 +9.746956e-01 +2.954930e+00
+2.300000e+00 +6.326313e-01 +3.303743e-01 +1.759374e-01 +1.754241e-01 +7.713220e-01 +9.808058e-01 +2.959691e+00
+2.320000e+00 +6.417895e-01 +3.316896e-01 +1.770142e-01 +1.753161e-01 +7.662229e-01 +9.889574e-01 +2.956979e+00
+2.340000e+00 +6.618590e-01 +3.377026e-01 +1.788438e-01 +1.758374e-01 +7.656482e-01 +1.008841e+00 +2.953130e+00
+2.360000e+00 +6.872842e-01 +3.475349e-01 +1.807126e-01 +1.766382e-01 +7.704752e-01 +1.035454e+00 +2.940494e+00
+2.380000e+00 +7.191350e-01 +3.624608e-01 +1.826654e-01 +1.777001e-01 +7.826727e-01 +1.071653e+00 +2.919944e+00
+2.400000e+00 +7.440514e-01 +3.752731e-01 +1.840178e-01 +1.783593e-01 +7.933120e-01 +1.102094e+00 +2.895607e+00
+2.420000e+00 +7.740318e-01 +3.899844e-01 +1.856824e-01 +1.794072e-01 +8.073348e-01 +1.135077e+00 +2.873406e+00
+2.440000e+00 +8.031168e-01 +4.043803e-01 +1.872701e-01 +1.804336e-01 +8.214695e-01 +1.166819e+00 +2.851144e+00
+2.460000e+00 +8.272200e-01 +4.155292e-01 +1.886627e-01 +1.812737e-01 +8.316889e-01 +1.191809e+00 +2.831056e+00
+2.480000e+00 +8.478398e-01 +4.249412e-01 +1.898740e-01 +1.819052e-01 +8.394973e-01 +1.213541e+00 +2.811177e+00
+2.500000e+00 +8.621458e-01 +4.331802e-01 +1.904860e-01 +1.820264e-01 +8.457360e-01 +1.232810e+00 +2.786170e+00
+2.520000e+00 +8.620458e-01 +4.345813e-01 +1.900927e-01 +1.813678e-01 +8.441422e-01 +1.236791e+00 +2.759798e+00
+2.540000e+00 +8.604608e-01 +4.350547e-01 +1.896294e-01 +1.805948e-01 +8.409596e-01 +1.239447e+00 +2.733683e+00
+2.560000e+00 +8.599986e-01 +4.346405e-01 +1.894265e-01 +1.799657e-01 +8.366361e-01 +1.240107e+00 +2.711027e+00
+2.580000e+00 +8.601442e-01 +4.342858e-01 +1.892608e-01 +1.793820e-01 +8.324171e-01 +1.240507e+00 +2.689640e+00
+2.600000e+00 +8.729174e-01 +4.359690e-01 +1.906080e-01 +1.796506e-01 +8.292510e-01 +1.248126e+00 +2.694008e+00
+2.620000e+00 +8.764479e-01 +4.348105e-01 +1.911292e-01 +1.794262e-01 +8.238174e-01 +1.247335e+00 +2.693069e+00
+2.640000e+00 +8.814196e-01 +4.336495e-01 +1.919485e-01 +1.792619e-01 +8.180208e-01 +1.247740e+00 +2.699374e+00
+2.660000e+00 +8.856094e-01 +4.332774e-01 +1.925426e-01 +1.788554e-01 +8.124789e-01 +1.251573e+00 +2.692380e+00
+2.680000e+00 +8.928951e-01 +4.347697e-01 +1.932499e-01 +1.784891e-01 +8.081232e-01 +1.260892e+00 +2.680396e+00
+2.700000e+00 +9.128693e-01 +4.422736e-01 +1.947136e-01 +1.785675e-01 +8.083800e-01 +1.285405e+00 +2.667095e+00
+2.720000e+00 +9.389133e-01 +4.526473e-01 +1.964506e-01 +1.789255e-01 +8.116457e-01 +1.314790e+00 +2.654219e+00
+2.740000e+00 +9.641790e-01 +4.619757e-01 +1.981175e-01 +1.793930e-01 +8.149108e-01 +1.339363e+00 +2.644575e+00
+2.760000e+00 +9.925452e-01 +4.701572e-01 +2.001809e-01 +1.802819e-01 +8.179218e-01 +1.359371e+00 +2.648811e+00
+2.780000e+00 +1.015971e+00 +4.755108e-01 +2.020425e-01 +1.810837e-01 +8.186466e-01 +1.372453e+00 +2.659369e+00
+2.800000e+00 +1.035421e+00 +4.782448e-01 +2.037902e-01 +1.818739e-01 +8.172882e-01 +1.378912e+00 +2.680406e+00
+2.820000e+00 +1.052017e+00 +4.791634e-01 +2.054559e-01 +1.826717e-01 +8.145045e-01 +1.380608e+00 +2.711586e+00
+2.840000e+00 +1.074340e+00 +4.826074e-01 +2.072367e-01 +1.836989e-01 +8.144205e-01 +1.386534e+00 +2.735491e+00
+2.860000e+00 +1.102120e+00 +4.895310e-01 +2.089688e-01 +1.848768e-01 +8.182886e-01 +1.397742e+00 +2.747056e+00
+2.880000e+00 +1.131645e+00 +4.984516e-01 +2.104581e-01 +1.861188e-01 +8.252652e-01 +1.410269e+00 +2.750332e+00
+2.900000e+00 +1.208723e+00 +5.199876e-01 +2.149370e-01 +1.900351e-01 +8.455056e-01 +1.443584e+00 +2.793829e+00
+2.920000e+00 +1.256357e+00 +5.313361e-01 +2.178277e-01 +1.928750e-01 +8.570675e-01 +1.457377e+00 +2.832859e+00
+2.940000e+00 +1.307167e+00 +5.420229e-01 +2.211127e-01 +1.960706e-01 +8.679448e-01 +1.469824e+00 +2.886752e+00
+2.960000e+00 +1.344557e+00 +5.496370e-01 +2.235051e-01 +1.984849e-01 +8.755975e-01 +1.477060e+00 +2.926510e+00
+2.980000e+00 +1.368085e+00 +5.522958e-01 +2.252708e-01 +2.002341e-01 +8.775961e-01 +1.476634e+00 +2.968485e+00
+3.000000e+00 +1.396600e+00 +5.539295e-01 +2.277241e-01 +2.025147e-01 +8.782290e-01 +1.474619e+00 +3.040600e+00
+3.020000e+00 +1.423246e+00 +5.545800e-01 +2.301732e-01 +2.046985e-01 +8.774848e-01 +1.471219e+00 +3.117909e+00
+3.040000e+00 +1.449874e+00 +5.549337e-01 +2.326574e-01 +2.068566e-01 +8.762029e-01 +1.467428e+00 +3.197435e+00
+3.060000e+00 +1.471017e+00 +5.558051e-01 +2.343647e-01 +2.083801e-01 +8.754040e-01 +1.464322e+00 +3.243730e+00
+3.080000e+00 +1.483756e+00 +5.559828e-01 +2.351937e-01 +2.092698e-01 +8.741883e-01 +1.459366e+00 +3.266052e+00
+3.100000e+00 +1.501882e+00 +5.591602e-01 +2.359249e-01 +2.102371e-01 +8.765301e-01 +1.458128e+00 +3.272744e+00
+3.120000e+00 +1.516357e+00 +5.636443e-01 +2.360256e-01 +2.108010e-01 +8.809164e-01 +1.457585e+00 +3.260252e+00
+3.140000e+00 +1.532818e+00 +5.700744e-01 +2.359380e-01 +2.113874e-01 +8.882790e-01 +1.458274e+00 +3.241359e+00
+3.160000e+00 +1.549852e+00 +5.761709e-01 +2.358256e-01 +2.120786e-01 +8.958891e-01 +1.457594e+00 +3.224141e+00
+3.180000e+00 +1.569190e+00 +5.845469e-01 +2.356336e-01 +2.127034e-01 +9.058957e-01 +1.459709e+00 +3.201511e+00
+3.200000e+00 +1.589096e+00 +5.938772e-01 +2.353389e-01 +2.132913e-01 +9.172499e-01 +1.462464e+00 +3.176580e+00
+3.220000e+00 +1.603852e+00 +6.011748e-01 +2.348209e-01 +2.136651e-01 +9.266577e-01 +1.462336e+00 +3.150949e+00
+3.240000e+00 +1.618659e+00 +6.086479e-01 +2.343082e-01 +2.139496e-01 +9.355639e-01 +1.463060e+00 +3.124787e+00
+3.260000e+00 +1.630020e+00 +6.161560e-01 +2.336280e-01 +2.138865e-01 +9.434151e-01 +1.465018e+00 +3.096118e+00
+3.280000e+00 +1.634020e+00 +6.203795e-01 +2.327207e-01 +2.135118e-01 +9.475666e-01 +1.463148e+00 +3.067353e+00
+3.300000e+00 +1.640027e+00 +6.243897e-01 +2.319286e-01 +2.132704e-01 +9.514517e-01 +1.460886e+00 +3.040137e+00
+3.320000e+00 +1.647939e+00 +6.274354e-01 +2.312815e-01 +2.132541e-01 +9.546611e-01 +1.456894e+00 +3.016888e+00
+3.340000e+00 +1.662132e+00 +6.300184e-01 +2.309956e-01 +2.138133e-01 +9.581714e-01 +1.451336e+00 +3.004713e+00
+3.360000e+00 +1.673697e+00 +6.302757e-01 +2.306974e-01 +2.145012e-01 +9.597053e-01 +1.442592e+00 +3.001455e+00
+3.380000e+00 +1.683368e+00 +6.291172e-01 +2.303953e-01 +2.152543e-01 +9.597851e-01 +1.432224e+00 +3.005491e+00
+3.400000e+00 +1.694086e+00 +6.287112e-01 +2.300442e-01 +2.159878e-01 +9.609214e-01 +1.422371e+00 +3.005443e+00
+3.420000e+00 +1.709399e+00 +6.313344e-01 +2.296101e-01 +2.167657e-01 +9.662931e-01 +1.414666e+00 +2.994993e+00
+3.440000e+00 +1.731516e+00 +6.373251e-01 +2.292216e-01 +2.177707e-01 +9.762927e-01 +1.409290e+00 +2.980282e+00
+3.460000e+00 +1.748950e+00 +6.417163e-01 +2.286774e-01 +2.186055e-01 +9.846769e-01 +1.402301e+00 +2.965241e+00
+3.480000e+00 +1.775109e+00 +6.505936e-01 +2.282394e-01 +2.196702e-01 +9.984760e-01 +1.398859e+00 +2.946221e+00
+3.500000e+00 +1.810801e+00 +6.633818e-01 +2.279989e-01 +2.210754e-01 +1.016770e+00 +1.398681e+00 +2.926777e+00
+3.520000e+00 +1.856108e+00 +6.799532e-01 +2.279233e-01 +2.229071e-01 +1.040188e+00 +1.401003e+00 +2.907469e+00
+3.540000e+00 +1.891517e+00 +6.933010e-01 +2.275435e-01 +2.244057e-01 +1.060881e+00 +1.400005e+00 +2.886717e+00
+3.560000e+00 +1.908261e+00 +6.991479e-01 +2.267995e-01 +2.251635e-01 +1.072128e+00 +1.393680e+00 +2.866098e+00
+3.580000e+00 +1.926671e+00 +7.054271e-01 +2.261505e-01 +2.258914e-01 +1.082647e+00 +1.388421e+00 +2.846031e+00
+3.600000e+00 +1.956250e+00 +7.138904e-01 +2.258898e-01 +2.271609e-01 +1.095179e+00 +1.385134e+00 +2.831469e+00
+3.620000e+00 +1.990436e+00 +7.216375e-01 +2.259178e-01 +2.287826e-01 +1.106512e+00 +1.381513e+00 +2.824878e+00
+3.640000e+00 +2.025277e+00 +7.306348e-01 +2.259321e-01 +2.302667e-01 +1.118536e+00 +1.379346e+00 +2.815037e+00
+3.660000e+00 +2.049011e+00 +7.409004e-01 +2.254222e-01 +2.308225e-01 +1.130867e+00 +1.379015e+00 +2.792365e+00
+3.680000e+00 +2.072153e+00 +7.537542e-01 +2.247570e-01 +2.311393e-01 +1.145765e+00 +1.380907e+00 +2.766762e+00
+3.700000e+00 +2.095336e+00 +7.690176e-01 +2.239869e-01 +2.312869e-01 +1.162999e+00 +1.384903e+00 +2.740561e+00
+3.720000e+00 +2.120512e+00 +7.846799e-01 +2.232800e-01 +2.314733e-01 +1.180111e+00 +1.389693e+00 +2.714632e+00
+3.740000e+00 +2.158979e+00 +8.036088e-01 +2.229294e-01 +2.321725e-01 +1.200175e+00 +1.397431e+00 +2.689710e+00
+3.760000e+00 +2.188158e+00 +8.163645e-01 +2.225164e-01 +2.326881e-01 +1.213667e+00 +1.400508e+00 +2.666312e+00
+3.780000e+00 +2.206190e+00 +8.223390e-01 +2.220192e-01 +2.329553e-01 +1.219694e+00 +1.398486e+00 +2.645677e+00
+3.800000e+00 +2.220594e+00 +8.260089e-01 +2.214846e-01 +2.331738e-01 +1.223439e+00 +1.394350e+00 +2.626901e+00
+3.820000e+00 +2.229647e+00 +8.291610e-01 +2.207286e-01 +2.331252e-01 +1.227036e+00 +1.389320e+00 +2.605521e+00
+3.840000e+00 +2.243214e+00 +8.375746e-01 +2.198821e-01 +2.330149e-01 +1.236458e+00 +1.387804e+00 +2.581297e+00
+3.860000e+00 +2.248774e+00 +8.436637e-01 +2.188435e-01 +2.325907e-01 +1.243661e+00 +1.384303e+00 +2.556955e+00
+3.880000e+00 +2.250957e+00 +8.458755e-01 +2.178497e-01 +2.321589e-01 +1.246217e+00 +1.378294e+00 +2.533674e+00
+3.900000e+00 +2.250675e+00 +8.470546e-01 +2.168124e-01 +2.316328e-01 +1.247553e+00 +1.371512e+00 +2.510554e+00
+3.920000e+00 +2.239174e+00 +8.441647e-01 +2.155660e-01 +2.306625e-01 +1.244123e+00 +1.361994e+00 +2.487034e+00
+3.940000e+00 +2.223868e+00 +8.401193e-01 +2.142566e-01 +2.294868e-01 +1.238840e+00 +1.351958e+00 +2.463652e+00
+3.960000e+00 +2.208642e+00 +8.370613e-01 +2.129421e-01 +2.282273e-01 +1.233992e+00 +1.343056e+00 +2.441121e+00
+3.980000e+00 +2.193258e+00 +8.352636e-01 +2.116106e-01 +2.268968e-01 +1.230124e+00 +1.335306e+00 +2.420862e+00
+4.000000e+00 +2.178130e+00 +8.339643e-01 +2.102849e-01 +2.255567e-01 +1.226582e+00 +1.328028e+00 +2.401637e+00
