# Supplementary material for: Visual motion perception as online hierarchical inference
Source: Nat Commun. 2022 Dec 1;13:7403. doi: 10.1038/s41467-022-34805-5 (PMC9715570; doi:10.1038/s41467-022-34805-5)
Supplement: Supplementary file 10 — Source Data [file 41467_2022_34805_MOESM10_ESM.zip › Supplementary_Figure_S3GG.txt]

# COLUMNS: | t | lam_1 | lam_2 | lam_3 | lam_4 | lam_5 | lam_6 | lam_7 |
+0.000000e+00 +9.172852e-01 +2.463660e-01 +2.463660e-01 +2.463660e-01 +8.901919e-01 +8.901919e-01 +8.901919e-01
+2.000000e-02 +9.145493e-01 +2.455023e-01 +2.452722e-01 +2.450701e-01 +8.842572e-01 +8.857666e-01 +8.832993e-01
+4.000000e-02 +9.200407e-01 +2.459184e-01 +2.450008e-01 +2.442663e-01 +8.807908e-01 +8.864476e-01 +8.770817e-01
+6.000000e-02 +9.395828e-01 +2.483297e-01 +2.462677e-01 +2.443396e-01 +8.808415e-01 +8.955211e-01 +8.725402e-01
+8.000000e-02 +9.556649e-01 +2.504003e-01 +2.473580e-01 +2.440615e-01 +8.794199e-01 +9.046863e-01 +8.674461e-01
+1.000000e-01 +9.601989e-01 +2.509843e-01 +2.473381e-01 +2.429785e-01 +8.747799e-01 +9.090157e-01 +8.609215e-01
+1.200000e-01 +9.624521e-01 +2.511845e-01 +2.471674e-01 +2.417528e-01 +8.692769e-01 +9.123761e-01 +8.543450e-01
+1.400000e-01 +9.627657e-01 +2.511537e-01 +2.468060e-01 +2.404016e-01 +8.633102e-01 +9.151657e-01 +8.475657e-01
+1.600000e-01 +9.603799e-01 +2.507918e-01 +2.461363e-01 +2.389122e-01 +8.568413e-01 +9.168211e-01 +8.405726e-01
+1.800000e-01 +9.587113e-01 +2.505508e-01 +2.456123e-01 +2.374341e-01 +8.503721e-01 +9.197244e-01 +8.336651e-01
+2.000000e-01 +9.632950e-01 +2.511666e-01 +2.459488e-01 +2.361947e-01 +8.446729e-01 +9.275523e-01 +8.273504e-01
+2.200000e-01 +9.721012e-01 +2.523478e-01 +2.468997e-01 +2.351185e-01 +8.394077e-01 +9.389232e-01 +8.215518e-01
+2.400000e-01 +9.886783e-01 +2.545496e-01 +2.488927e-01 +2.343869e-01 +8.351276e-01 +9.559051e-01 +8.167591e-01
+2.600000e-01 +1.013066e+00 +2.576352e-01 +2.517971e-01 +2.341571e-01 +8.322754e-01 +9.760345e-01 +8.134246e-01
+2.800000e-01 +1.044408e+00 +2.616274e-01 +2.554819e-01 +2.343725e-01 +8.308983e-01 +9.995673e-01 +8.112027e-01
+3.000000e-01 +1.090152e+00 +2.672414e-01 +2.608244e-01 +2.355803e-01 +8.322825e-01 +1.029071e+00 +8.118537e-01
+3.200000e-01 +1.143198e+00 +2.737722e-01 +2.670917e-01 +2.373142e-01 +8.351332e-01 +1.062268e+00 +8.140530e-01
+3.400000e-01 +1.190630e+00 +2.797986e-01 +2.728897e-01 +2.387157e-01 +8.370156e-01 +1.093976e+00 +8.154269e-01
+3.600000e-01 +1.224959e+00 +2.842901e-01 +2.772432e-01 +2.394199e-01 +8.368516e-01 +1.118868e+00 +8.150008e-01
+3.800000e-01 +1.261323e+00 +2.888668e-01 +2.817766e-01 +2.403472e-01 +8.371692e-01 +1.143126e+00 +8.153592e-01
+4.000000e-01 +1.296485e+00 +2.931476e-01 +2.860934e-01 +2.413328e-01 +8.375346e-01 +1.164927e+00 +8.160179e-01
+4.200000e-01 +1.345372e+00 +2.988743e-01 +2.919238e-01 +2.431590e-01 +8.400619e-01 +1.192380e+00 +8.191675e-01
+4.400000e-01 +1.392476e+00 +3.042642e-01 +2.975795e-01 +2.449818e-01 +8.423254e-01 +1.217911e+00 +8.225897e-01
+4.600000e-01 +1.432806e+00 +3.086393e-01 +3.025225e-01 +2.465553e-01 +8.434490e-01 +1.238554e+00 +8.258343e-01
+4.800000e-01 +1.466806e+00 +3.121075e-01 +3.067452e-01 +2.478671e-01 +8.435710e-01 +1.254774e+00 +8.286991e-01
+5.000000e-01 +1.482348e+00 +3.135113e-01 +3.089933e-01 +2.480377e-01 +8.405666e-01 +1.263225e+00 +8.285511e-01
+5.200000e-01 +1.495010e+00 +3.145499e-01 +3.110169e-01 +2.479242e-01 +8.366743e-01 +1.271273e+00 +8.278089e-01
+5.400000e-01 +1.507290e+00 +3.154279e-01 +3.129854e-01 +2.477758e-01 +8.325599e-01 +1.278612e+00 +8.271561e-01
+5.600000e-01 +1.520482e+00 +3.162468e-01 +3.149822e-01 +2.477250e-01 +8.285542e-01 +1.285023e+00 +8.269734e-01
+5.800000e-01 +1.525269e+00 +3.162010e-01 +3.159197e-01 +2.471713e-01 +8.235344e-01 +1.287561e+00 +8.250577e-01
+6.000000e-01 +1.533077e+00 +3.164685e-01 +3.169502e-01 +2.468447e-01 +8.193105e-01 +1.290050e+00 +8.234290e-01
+6.200000e-01 +1.534566e+00 +3.161120e-01 +3.170940e-01 +2.461707e-01 +8.145300e-01 +1.289194e+00 +8.204034e-01
+6.400000e-01 +1.535962e+00 +3.156655e-01 +3.171669e-01 +2.455137e-01 +8.097693e-01 +1.287563e+00 +8.174742e-01
+6.600000e-01 +1.540227e+00 +3.153608e-01 +3.175120e-01 +2.450821e-01 +8.053967e-01 +1.285948e+00 +8.154330e-01
+6.800000e-01 +1.552827e+00 +3.157413e-01 +3.186093e-01 +2.452302e-01 +8.023774e-01 +1.285980e+00 +8.151101e-01
+7.000000e-01 +1.567221e+00 +3.161768e-01 +3.198071e-01 +2.455644e-01 +7.997438e-01 +1.285523e+00 +8.154068e-01
+7.200000e-01 +1.590146e+00 +3.173701e-01 +3.217982e-01 +2.464063e-01 +7.983662e-01 +1.287511e+00 +8.170827e-01
+7.400000e-01 +1.611005e+00 +3.184296e-01 +3.235224e-01 +2.471081e-01 +7.968500e-01 +1.288910e+00 +8.181290e-01
+7.600000e-01 +1.630368e+00 +3.192677e-01 +3.250138e-01 +2.478074e-01 +7.953249e-01 +1.288869e+00 +8.191798e-01
+7.800000e-01 +1.664951e+00 +3.212845e-01 +3.279051e-01 +2.494994e-01 +7.959625e-01 +1.292113e+00 +8.232112e-01
+8.000000e-01 +1.717296e+00 +3.247963e-01 +3.322654e-01 +2.523643e-01 +7.995862e-01 +1.299015e+00 +8.301798e-01
+8.200000e-01 +1.764828e+00 +3.278497e-01 +3.360669e-01 +2.551322e-01 +8.030980e-01 +1.303422e+00 +8.367582e-01
+8.400000e-01 +1.820263e+00 +3.314745e-01 +3.403860e-01 +2.585808e-01 +8.083665e-01 +1.308194e+00 +8.449580e-01
+8.600000e-01 +1.860274e+00 +3.339589e-01 +3.432149e-01 +2.611412e-01 +8.120200e-01 +1.309196e+00 +8.502601e-01
+8.800000e-01 +1.891875e+00 +3.358018e-01 +3.452384e-01 +2.631654e-01 +8.146289e-01 +1.308268e+00 +8.538712e-01
+9.000000e-01 +1.926707e+00 +3.378561e-01 +3.474236e-01 +2.654378e-01 +8.179212e-01 +1.307410e+00 +8.579613e-01
+9.200000e-01 +1.955664e+00 +3.393248e-01 +3.491600e-01 +2.673411e-01 +8.200464e-01 +1.305121e+00 +8.613769e-01
+9.400000e-01 +1.983511e+00 +3.406674e-01 +3.508935e-01 +2.690605e-01 +8.215099e-01 +1.303053e+00 +8.645199e-01
+9.600000e-01 +2.000367e+00 +3.412479e-01 +3.518059e-01 +2.698735e-01 +8.208933e-01 +1.299995e+00 +8.652448e-01
+9.800000e-01 +2.011339e+00 +3.413794e-01 +3.522778e-01 +2.701872e-01 +8.190571e-01 +1.296371e+00 +8.646942e-01
+1.000000e+00 +2.015412e+00 +3.409372e-01 +3.522020e-01 +2.699890e-01 +8.159367e-01 +1.291628e+00 +8.628878e-01
+1.020000e+00 +2.017716e+00 +3.402753e-01 +3.520762e-01 +2.696033e-01 +8.121275e-01 +1.286832e+00 +8.608922e-01
+1.040000e+00 +2.015318e+00 +3.391604e-01 +3.516329e-01 +2.688752e-01 +8.073369e-01 +1.281216e+00 +8.582862e-01
+1.060000e+00 +2.010182e+00 +3.377781e-01 +3.509858e-01 +2.679456e-01 +8.020187e-01 +1.275060e+00 +8.552919e-01
+1.080000e+00 +2.002332e+00 +3.360997e-01 +3.501661e-01 +2.668372e-01 +7.961881e-01 +1.268219e+00 +8.521372e-01
+1.100000e+00 +2.006501e+00 +3.351023e-01 +3.507061e-01 +2.663840e-01 +7.911016e-01 +1.264170e+00 +8.518262e-01
+1.120000e+00 +2.007493e+00 +3.338820e-01 +3.508600e-01 +2.657674e-01 +7.858174e-01 +1.259120e+00 +8.508541e-01
+1.140000e+00 +2.005818e+00 +3.324678e-01 +3.507771e-01 +2.649721e-01 +7.802427e-01 +1.253592e+00 +8.493683e-01
+1.160000e+00 +2.007355e+00 +3.312538e-01 +3.509266e-01 +2.643640e-01 +7.750083e-01 +1.248504e+00 +8.483682e-01
+1.180000e+00 +2.004001e+00 +3.297387e-01 +3.505297e-01 +2.634921e-01 +7.694720e-01 +1.242207e+00 +8.463150e-01
+1.200000e+00 +2.000061e+00 +3.281375e-01 +3.501193e-01 +2.625828e-01 +7.638207e-01 +1.235716e+00 +8.443633e-01
+1.220000e+00 +1.999774e+00 +3.266784e-01 +3.501533e-01 +2.618696e-01 +7.583088e-01 +1.229897e+00 +8.434938e-01
+1.240000e+00 +1.990799e+00 +3.246751e-01 +3.494540e-01 +2.606565e-01 +7.521991e-01 +1.222448e+00 +8.412926e-01
+1.260000e+00 +1.981995e+00 +3.226206e-01 +3.489128e-01 +2.594460e-01 +7.460784e-01 +1.215034e+00 +8.396835e-01
+1.280000e+00 +1.978849e+00 +3.207480e-01 +3.491616e-01 +2.585404e-01 +7.400701e-01 +1.208692e+00 +8.401146e-01
+1.300000e+00 +1.977155e+00 +3.188288e-01 +3.497877e-01 +2.577381e-01 +7.340674e-01 +1.202359e+00 +8.420573e-01
+1.320000e+00 +1.977660e+00 +3.169783e-01 +3.505862e-01 +2.571010e-01 +7.281653e-01 +1.196016e+00 +8.447257e-01
+1.340000e+00 +1.990193e+00 +3.155998e-01 +3.525493e-01 +2.571829e-01 +7.227223e-01 +1.191175e+00 +8.503680e-01
+1.360000e+00 +2.009492e+00 +3.145299e-01 +3.548075e-01 +2.578162e-01 +7.179537e-01 +1.186244e+00 +8.573430e-01
+1.380000e+00 +2.033457e+00 +3.136941e-01 +3.572482e-01 +2.588382e-01 +7.137869e-01 +1.181294e+00 +8.651078e-01
+1.400000e+00 +2.063584e+00 +3.132330e-01 +3.600768e-01 +2.602224e-01 +7.102956e-01 +1.177150e+00 +8.734204e-01
+1.420000e+00 +2.078170e+00 +3.121089e-01 +3.614805e-01 +2.607222e-01 +7.058961e-01 +1.171093e+00 +8.783690e-01
+1.440000e+00 +2.092921e+00 +3.109983e-01 +3.630541e-01 +2.611337e-01 +7.013534e-01 +1.165580e+00 +8.832890e-01
+1.460000e+00 +2.125025e+00 +3.107534e-01 +3.663169e-01 +2.623405e-01 +6.977347e-01 +1.163329e+00 +8.909672e-01
+1.480000e+00 +2.147362e+00 +3.100999e-01 +3.686651e-01 +2.630257e-01 +6.936309e-01 +1.159812e+00 +8.965763e-01
+1.500000e+00 +2.172072e+00 +3.095558e-01 +3.711866e-01 +2.638605e-01 +6.897432e-01 +1.156487e+00 +9.026448e-01
+1.520000e+00 +2.191979e+00 +3.087596e-01 +3.733313e-01 +2.644541e-01 +6.855509e-01 +1.152435e+00 +9.081236e-01
+1.540000e+00 +2.210375e+00 +3.079100e-01 +3.753154e-01 +2.649585e-01 +6.813229e-01 +1.148209e+00 +9.131815e-01
+1.560000e+00 +2.239943e+00 +3.076896e-01 +3.781241e-01 +2.659886e-01 +6.779493e-01 +1.145799e+00 +9.192485e-01
+1.580000e+00 +2.258775e+00 +3.069926e-01 +3.798539e-01 +2.665330e-01 +6.741436e-01 +1.141558e+00 +9.233501e-01
+1.600000e+00 +2.272502e+00 +3.060424e-01 +3.810893e-01 +2.668531e-01 +6.701114e-01 +1.136367e+00 +9.267078e-01
+1.620000e+00 +2.276822e+00 +3.047111e-01 +3.814420e-01 +2.666534e-01 +6.656169e-01 +1.130033e+00 +9.280417e-01
+1.640000e+00 +2.281922e+00 +3.034456e-01 +3.818447e-01 +2.664433e-01 +6.611935e-01 +1.124014e+00 +9.291422e-01
+1.660000e+00 +2.289341e+00 +3.022530e-01 +3.824201e-01 +2.663818e-01 +6.569395e-01 +1.118076e+00 +9.308314e-01
+1.680000e+00 +2.292710e+00 +3.009229e-01 +3.824134e-01 +2.661765e-01 +6.527217e-01 +1.111245e+00 +9.314337e-01
+1.700000e+00 +2.307928e+00 +3.001050e-01 +3.831949e-01 +2.666880e-01 +6.495092e-01 +1.105289e+00 +9.339914e-01
+1.720000e+00 +2.333619e+00 +2.997905e-01 +3.845501e-01 +2.678499e-01 +6.474318e-01 +1.099992e+00 +9.379202e-01
+1.740000e+00 +2.364338e+00 +2.997071e-01 +3.860533e-01 +2.694300e-01 +6.461746e-01 +1.094588e+00 +9.426339e-01
+1.760000e+00 +2.398483e+00 +2.997901e-01 +3.875191e-01 +2.713912e-01 +6.457887e-01 +1.088795e+00 +9.478436e-01
+1.780000e+00 +2.433695e+00 +2.999747e-01 +3.888982e-01 +2.734800e-01 +6.458858e-01 +1.082890e+00 +9.528962e-01
+1.800000e+00 +2.498912e+00 +3.014465e-01 +3.925265e-01 +2.771415e-01 +6.481574e-01 +1.079695e+00 +9.627909e-01
+1.820000e+00 +2.571706e+00 +3.032389e-01 +3.967676e-01 +2.812638e-01 +6.510475e-01 +1.077124e+00 +9.742070e-01
+1.840000e+00 +2.631422e+00 +3.044353e-01 +4.001754e-01 +2.847740e-01 +6.529505e-01 +1.073369e+00 +9.841956e-01
+1.860000e+00 +2.675373e+00 +3.048716e-01 +4.026410e-01 +2.874673e-01 +6.533987e-01 +1.068325e+00 +9.925457e-01
+1.880000e+00 +2.714868e+00 +3.050514e-01 +4.050314e-01 +2.898188e-01 +6.530547e-01 +1.063239e+00 +1.000652e+00
+1.900000e+00 +2.735470e+00 +3.044712e-01 +4.061780e-01 +2.910312e-01 +6.511160e-01 +1.057029e+00 +1.005623e+00
+1.920000e+00 +2.747224e+00 +3.035468e-01 +4.067161e-01 +2.916638e-01 +6.484202e-01 +1.050372e+00 +1.008872e+00
+1.940000e+00 +2.770867e+00 +3.030765e-01 +4.081057e-01 +2.928910e-01 +6.464795e-01 +1.044706e+00 +1.013818e+00
+1.960000e+00 +2.817898e+00 +3.035167e-01 +4.109615e-01 +2.954201e-01 +6.463552e-01 +1.040532e+00 +1.022116e+00
+1.980000e+00 +2.852376e+00 +3.034560e-01 +4.126564e-01 +2.975009e-01 +6.458584e-01 +1.034810e+00 +1.028586e+00
+2.000000e+00 +2.878371e+00 +3.030143e-01 +4.136464e-01 +2.992595e-01 +6.449408e-01 +1.028152e+00 +1.034109e+00
+2.020000e+00 +2.899759e+00 +3.023642e-01 +4.143005e-01 +3.007858e-01 +6.436740e-01 +1.021138e+00 +1.039058e+00
+2.040000e+00 +2.908617e+00 +3.011906e-01 +4.141922e-01 +3.016149e-01 +6.413052e-01 +1.013410e+00 +1.042609e+00
+2.060000e+00 +2.913177e+00 +2.998495e-01 +4.140765e-01 +3.019637e-01 +6.381301e-01 +1.005906e+00 +1.045475e+00
+2.080000e+00 +2.935809e+00 +2.992249e-01 +4.153353e-01 +3.030000e-01 +6.358602e-01 +1.000239e+00 +1.049935e+00
+2.100000e+00 +2.976284e+00 +2.993713e-01 +4.177643e-01 +3.047566e-01 +6.346930e-01 +9.963996e-01 +1.055704e+00
+2.120000e+00 +3.005640e+00 +2.993001e-01 +4.192075e-01 +3.058585e-01 +6.331895e-01 +9.921391e-01 +1.058375e+00
+2.140000e+00 +3.032677e+00 +2.992267e-01 +4.204684e-01 +3.067287e-01 +6.315465e-01 +9.881208e-01 +1.059999e+00
+2.160000e+00 +3.060562e+00 +2.992008e-01 +4.217485e-01 +3.076129e-01 +6.299690e-01 +9.842536e-01 +1.061510e+00
+2.180000e+00 +3.094806e+00 +2.994976e-01 +4.232149e-01 +3.088192e-01 +6.290952e-01 +9.807856e-01 +1.063149e+00
+2.200000e+00 +3.133511e+00 +3.000083e-01 +4.248598e-01 +3.102320e-01 +6.286384e-01 +9.776684e-01 +1.064962e+00
+2.220000e+00 +3.161353e+00 +3.001849e-01 +4.256743e-01 +3.111194e-01 +6.277324e-01 +9.738073e-01 +1.064896e+00
+2.240000e+00 +3.184902e+00 +3.002739e-01 +4.261390e-01 +3.117354e-01 +6.266532e-01 +9.698527e-01 +1.063734e+00
+2.260000e+00 +3.226331e+00 +3.010993e-01 +4.276008e-01 +3.131513e-01 +6.268034e-01 +9.672778e-01 +1.064188e+00
+2.280000e+00 +3.247990e+00 +3.011871e-01 +4.277185e-01 +3.137203e-01 +6.259742e-01 +9.630471e-01 +1.062271e+00
+2.300000e+00 +3.264616e+00 +3.010243e-01 +4.275347e-01 +3.140793e-01 +6.247669e-01 +9.583320e-01 +1.060004e+00
+2.320000e+00 +3.267645e+00 +3.002891e-01 +4.265908e-01 +3.137779e-01 +6.225319e-01 +9.526911e-01 +1.056398e+00
+2.340000e+00 +3.271453e+00 +2.996026e-01 +4.257438e-01 +3.134087e-01 +6.201972e-01 +9.474080e-01 +1.052628e+00
+2.360000e+00 +3.271623e+00 +2.988017e-01 +4.247709e-01 +3.127403e-01 +6.174282e-01 +9.423040e-01 +1.048193e+00
+2.380000e+00 +3.289768e+00 +2.987010e-01 +4.249485e-01 +3.127668e-01 +6.155613e-01 +9.388906e-01 +1.045455e+00
+2.400000e+00 +3.311085e+00 +2.986523e-01 +4.254467e-01 +3.128946e-01 +6.136391e-01 +9.358351e-01 +1.043349e+00
+2.420000e+00 +3.315395e+00 +2.979615e-01 +4.249937e-01 +3.122375e-01 +6.106526e-01 +9.317333e-01 +1.039482e+00
+2.440000e+00 +3.315192e+00 +2.970538e-01 +4.244523e-01 +3.113059e-01 +6.071610e-01 +9.276286e-01 +1.035361e+00
+2.460000e+00 +3.309612e+00 +2.958485e-01 +4.237045e-01 +3.101664e-01 +6.032487e-01 +9.229832e-01 +1.031275e+00
+2.480000e+00 +3.303193e+00 +2.945213e-01 +4.229775e-01 +3.090393e-01 +5.992195e-01 +9.180145e-01 +1.027740e+00
+2.500000e+00 +3.306345e+00 +2.934661e-01 +4.229102e-01 +3.083249e-01 +5.955442e-01 +9.136793e-01 +1.025595e+00
+2.520000e+00 +3.302333e+00 +2.921843e-01 +4.222247e-01 +3.073700e-01 +5.917122e-01 +9.085586e-01 +1.022521e+00
+2.540000e+00 +3.308804e+00 +2.912189e-01 +4.222628e-01 +3.068303e-01 +5.882577e-01 +9.042599e-01 +1.020751e+00
+2.560000e+00 +3.312092e+00 +2.901765e-01 +4.218972e-01 +3.062292e-01 +5.848749e-01 +8.994600e-01 +1.018389e+00
+2.580000e+00 +3.314076e+00 +2.891000e-01 +4.212156e-01 +3.056925e-01 +5.816980e-01 +8.941487e-01 +1.015789e+00
+2.600000e+00 +3.308953e+00 +2.878159e-01 +4.199717e-01 +3.048992e-01 +5.783539e-01 +8.882369e-01 +1.012231e+00
+2.620000e+00 +3.307142e+00 +2.866694e-01 +4.189413e-01 +3.041804e-01 +5.751445e-01 +8.827472e-01 +1.008743e+00
+2.640000e+00 +3.299043e+00 +2.853877e-01 +4.175354e-01 +3.031006e-01 +5.716491e-01 +8.771920e-01 +1.004058e+00
+2.660000e+00 +3.285717e+00 +2.840207e-01 +4.158096e-01 +3.016955e-01 +5.679282e-01 +8.717292e-01 +9.981978e-01
+2.680000e+00 +3.273037e+00 +2.827108e-01 +4.141394e-01 +3.002621e-01 +5.642256e-01 +8.665713e-01 +9.921738e-01
+2.700000e+00 +3.254549e+00 +2.812133e-01 +4.120561e-01 +2.986198e-01 +5.603448e-01 +8.609160e-01 +9.855106e-01
+2.720000e+00 +3.247630e+00 +2.800003e-01 +4.109192e-01 +2.974033e-01 +5.567125e-01 +8.562096e-01 +9.806661e-01
+2.740000e+00 +3.233654e+00 +2.785656e-01 +4.093040e-01 +2.959375e-01 +5.528682e-01 +8.509282e-01 +9.751007e-01
+2.760000e+00 +3.224957e+00 +2.773046e-01 +4.079872e-01 +2.946770e-01 +5.492605e-01 +8.460209e-01 +9.700375e-01
+2.780000e+00 +3.214730e+00 +2.760000e-01 +4.065189e-01 +2.933865e-01 +5.456672e-01 +8.409084e-01 +9.648133e-01
+2.800000e+00 +3.208445e+00 +2.748318e-01 +4.052841e-01 +2.922328e-01 +5.422449e-01 +8.361452e-01 +9.599109e-01
+2.820000e+00 +3.199376e+00 +2.735961e-01 +4.038311e-01 +2.909847e-01 +5.387872e-01 +8.311791e-01 +9.546375e-01
+2.840000e+00 +3.186723e+00 +2.722240e-01 +4.021262e-01 +2.896575e-01 +5.352493e-01 +8.257662e-01 +9.492228e-01
+2.860000e+00 +3.172295e+00 +2.707696e-01 +4.002570e-01 +2.883386e-01 +5.317232e-01 +8.199844e-01 +9.438892e-01
+2.880000e+00 +3.160127e+00 +2.693421e-01 +3.985114e-01 +2.871753e-01 +5.283154e-01 +8.141592e-01 +9.391549e-01
+2.900000e+00 +3.156149e+00 +2.681032e-01 +3.973449e-01 +2.863396e-01 +5.251321e-01 +8.088202e-01 +9.356722e-01
+2.920000e+00 +3.142312e+00 +2.665839e-01 +3.956533e-01 +2.851114e-01 +5.215609e-01 +8.029779e-01 +9.313389e-01
+2.940000e+00 +3.124306e+00 +2.649780e-01 +3.937438e-01 +2.836725e-01 +5.178478e-01 +7.970725e-01 +9.263856e-01
+2.960000e+00 +3.099006e+00 +2.632367e-01 +3.912654e-01 +2.819312e-01 +5.140155e-01 +7.908085e-01 +9.201035e-01
+2.980000e+00 +3.074197e+00 +2.615221e-01 +3.888236e-01 +2.801976e-01 +5.102211e-01 +7.846595e-01 +9.137936e-01
+3.000000e+00 +3.046960e+00 +2.597585e-01 +3.862378e-01 +2.783613e-01 +5.063971e-01 +7.784200e-01 +9.072117e-01
+3.020000e+00 +3.018379e+00 +2.579838e-01 +3.835456e-01 +2.764713e-01 +5.026110e-01 +7.721301e-01 +9.004282e-01
+3.040000e+00 +2.990385e+00 +2.562234e-01 +3.809571e-01 +2.746118e-01 +4.988713e-01 +7.659108e-01 +8.940180e-01
+3.060000e+00 +2.962351e+00 +2.544774e-01 +3.783730e-01 +2.727554e-01 +4.951869e-01 +7.597224e-01 +8.876743e-01
+3.080000e+00 +2.933791e+00 +2.527628e-01 +3.757340e-01 +2.708785e-01 +4.916374e-01 +7.535340e-01 +8.812821e-01
+3.100000e+00 +2.905253e+00 +2.510893e-01 +3.730328e-01 +2.690013e-01 +4.882248e-01 +7.473843e-01 +8.746366e-01
+3.120000e+00 +2.877227e+00 +2.494735e-01 +3.702987e-01 +2.671504e-01 +4.850153e-01 +7.412849e-01 +8.678162e-01
+3.140000e+00 +2.849429e+00 +2.478716e-01 +3.676224e-01 +2.653184e-01 +4.819036e-01 +7.352577e-01 +8.611195e-01
+3.160000e+00 +2.823017e+00 +2.463789e-01 +3.648884e-01 +2.635493e-01 +4.790678e-01 +7.292749e-01 +8.542568e-01
+3.180000e+00 +2.796182e+00 +2.448695e-01 +3.622204e-01 +2.617615e-01 +4.761563e-01 +7.233484e-01 +8.476982e-01
+3.200000e+00 +2.770774e+00 +2.434853e-01 +3.595175e-01 +2.600115e-01 +4.734095e-01 +7.175605e-01 +8.411135e-01
+3.220000e+00 +2.749514e+00 +2.423864e-01 +3.568330e-01 +2.583648e-01 +4.710838e-01 +7.121869e-01 +8.343862e-01
+3.240000e+00 +2.734347e+00 +2.416115e-01 +3.542569e-01 +2.569152e-01 +4.693838e-01 +7.072136e-01 +8.275275e-01
+3.260000e+00 +2.715830e+00 +2.406536e-01 +3.516297e-01 +2.554198e-01 +4.675918e-01 +7.018905e-01 +8.208127e-01
+3.280000e+00 +2.702400e+00 +2.399204e-01 +3.491006e-01 +2.541184e-01 +4.662627e-01 +6.968236e-01 +8.140248e-01
+3.300000e+00 +2.699826e+00 +2.397095e-01 +3.468316e-01 +2.531687e-01 +4.658336e-01 +6.924522e-01 +8.072808e-01
+3.320000e+00 +2.693990e+00 +2.393462e-01 +3.445038e-01 +2.521334e-01 +4.651719e-01 +6.879113e-01 +8.005949e-01
+3.340000e+00 +2.693526e+00 +2.391422e-01 +3.423785e-01 +2.512978e-01 +4.647225e-01 +6.836719e-01 +7.940469e-01
+3.360000e+00 +2.706000e+00 +2.394280e-01 +3.407384e-01 +2.508683e-01 +4.649126e-01 +6.803162e-01 +7.878606e-01
+3.380000e+00 +2.702974e+00 +2.391273e-01 +3.386459e-01 +2.499175e-01 +4.640878e-01 +6.762423e-01 +7.814158e-01
+3.400000e+00 +2.704937e+00 +2.390792e-01 +3.367396e-01 +2.490856e-01 +4.635485e-01 +6.726987e-01 +7.750699e-01
+3.420000e+00 +2.707969e+00 +2.391384e-01 +3.349081e-01 +2.482336e-01 +4.630205e-01 +6.695358e-01 +7.687607e-01
+3.440000e+00 +2.711934e+00 +2.392489e-01 +3.331911e-01 +2.473587e-01 +4.623546e-01 +6.667619e-01 +7.625199e-01
+3.460000e+00 +2.711702e+00 +2.391535e-01 +3.314402e-01 +2.463272e-01 +4.611780e-01 +6.639746e-01 +7.563138e-01
+3.480000e+00 +2.703262e+00 +2.386914e-01 +3.294187e-01 +2.450974e-01 +4.595546e-01 +6.605025e-01 +7.501241e-01
+3.500000e+00 +2.699458e+00 +2.384630e-01 +3.275296e-01 +2.440078e-01 +4.583378e-01 +6.573658e-01 +7.440037e-01
+3.520000e+00 +2.703560e+00 +2.385893e-01 +3.258838e-01 +2.431613e-01 +4.577171e-01 +6.547429e-01 +7.380025e-01
+3.540000e+00 +2.712308e+00 +2.389709e-01 +3.244059e-01 +2.424182e-01 +4.574019e-01 +6.526585e-01 +7.320795e-01
+3.560000e+00 +2.729057e+00 +2.397556e-01 +3.232722e-01 +2.418229e-01 +4.574199e-01 +6.516145e-01 +7.262751e-01
+3.580000e+00 +2.743428e+00 +2.403762e-01 +3.221662e-01 +2.411596e-01 +4.570806e-01 +6.505263e-01 +7.205544e-01
+3.600000e+00 +2.815965e+00 +2.434556e-01 +3.234081e-01 +2.418852e-01 +4.594778e-01 +6.546349e-01 +7.160288e-01
+3.620000e+00 +2.860742e+00 +2.455884e-01 +3.236511e-01 +2.418522e-01 +4.605632e-01 +6.572914e-01 +7.107926e-01
+3.640000e+00 +2.895760e+00 +2.473937e-01 +3.236004e-01 +2.415267e-01 +4.610791e-01 +6.596698e-01 +7.053830e-01
+3.660000e+00 +2.917348e+00 +2.486161e-01 +3.231000e-01 +2.408765e-01 +4.608347e-01 +6.610760e-01 +6.998527e-01
+3.680000e+00 +2.934639e+00 +2.495937e-01 +3.225107e-01 +2.401264e-01 +4.602320e-01 +6.621526e-01 +6.943631e-01
+3.700000e+00 +2.948008e+00 +2.503352e-01 +3.218223e-01 +2.393005e-01 +4.593375e-01 +6.628077e-01 +6.889224e-01
+3.720000e+00 +2.954872e+00 +2.507867e-01 +3.208419e-01 +2.383577e-01 +4.582166e-01 +6.626815e-01 +6.834633e-01
+3.740000e+00 +2.986700e+00 +2.523109e-01 +3.207624e-01 +2.380008e-01 +4.583972e-01 +6.644695e-01 +6.783919e-01
+3.760000e+00 +3.034852e+00 +2.545111e-01 +3.212889e-01 +2.380428e-01 +4.593935e-01 +6.674545e-01 +6.736811e-01
+3.780000e+00 +3.066988e+00 +2.561437e-01 +3.211198e-01 +2.377517e-01 +4.599182e-01 +6.690647e-01 +6.686621e-01
+3.800000e+00 +3.100910e+00 +2.578922e-01 +3.210993e-01 +2.374375e-01 +4.603568e-01 +6.712717e-01 +6.636883e-01
+3.820000e+00 +3.151296e+00 +2.604088e-01 +3.217108e-01 +2.374354e-01 +4.615069e-01 +6.751609e-01 +6.589567e-01
+3.840000e+00 +3.230263e+00 +2.640676e-01 +3.234032e-01 +2.380884e-01 +4.639051e-01 +6.811578e-01 +6.548498e-01
+3.860000e+00 +3.315950e+00 +2.680694e-01 +3.253320e-01 +2.389160e-01 +4.667232e-01 +6.876908e-01 +6.509024e-01
+3.880000e+00 +3.403538e+00 +2.723080e-01 +3.273222e-01 +2.397560e-01 +4.697389e-01 +6.947434e-01 +6.469145e-01
+3.900000e+00 +3.509235e+00 +2.773942e-01 +3.300026e-01 +2.409463e-01 +4.735198e-01 +7.035399e-01 +6.432379e-01
+3.920000e+00 +3.583396e+00 +2.813204e-01 +3.315457e-01 +2.414661e-01 +4.760930e-01 +7.102018e-01 +6.389737e-01
+3.940000e+00 +3.671788e+00 +2.859150e-01 +3.336796e-01 +2.421869e-01 +4.790595e-01 +7.185436e-01 +6.349150e-01
+3.960000e+00 +3.725274e+00 +2.890619e-01 +3.345828e-01 +2.422054e-01 +4.805601e-01 +7.241887e-01 +6.303814e-01
+3.980000e+00 +3.798634e+00 +2.928570e-01 +3.362079e-01 +2.426674e-01 +4.827412e-01 +7.308044e-01 +6.263183e-01
+4.000000e+00 +3.870084e+00 +2.964826e-01 +3.377552e-01 +2.431300e-01 +4.848094e-01 +7.368859e-01 +6.223523e-01
