# Supplementary material for: Visual motion perception as online hierarchical inference
Source: Nat Commun. 2022 Dec 1;13:7403. doi: 10.1038/s41467-022-34805-5 (PMC9715570; doi:10.1038/s41467-022-34805-5)
Supplement: Supplementary file 10 — Source Data [file 41467_2022_34805_MOESM10_ESM.zip › Supplementary_Figure_S3GH.txt]

# COLUMNS: | t | lam_1 | lam_2 | lam_3 | lam_4 | lam_5 | lam_6 | lam_7 |
+0.000000e+00 +9.172852e-01 +2.463660e-01 +2.463660e-01 +2.463660e-01 +8.901919e-01 +8.901919e-01 +8.901919e-01
+2.000000e-02 +9.102170e-01 +2.448103e-01 +2.447822e-01 +2.449289e-01 +8.834546e-01 +8.827371e-01 +8.832018e-01
+4.000000e-02 +9.028912e-01 +2.432271e-01 +2.431724e-01 +2.435140e-01 +8.768582e-01 +8.753185e-01 +8.762700e-01
+6.000000e-02 +8.967294e-01 +2.417438e-01 +2.416596e-01 +2.422657e-01 +8.707358e-01 +8.679982e-01 +8.698629e-01
+8.000000e-02 +8.902832e-01 +2.402549e-01 +2.401454e-01 +2.409420e-01 +8.644025e-01 +8.607676e-01 +8.633002e-01
+1.000000e-01 +8.845688e-01 +2.388392e-01 +2.387175e-01 +2.396853e-01 +8.582199e-01 +8.537473e-01 +8.570239e-01
+1.200000e-01 +8.771510e-01 +2.372862e-01 +2.371616e-01 +2.382000e-01 +8.513837e-01 +8.466125e-01 +8.501592e-01
+1.400000e-01 +8.692432e-01 +2.357129e-01 +2.355936e-01 +2.366154e-01 +8.442794e-01 +8.396645e-01 +8.430544e-01
+1.600000e-01 +8.613997e-01 +2.341488e-01 +2.340306e-01 +2.350468e-01 +8.372596e-01 +8.326743e-01 +8.360205e-01
+1.800000e-01 +8.557706e-01 +2.328174e-01 +2.326865e-01 +2.336988e-01 +8.309230e-01 +8.263481e-01 +8.296185e-01
+2.000000e-01 +8.534108e-01 +2.317921e-01 +2.316883e-01 +2.326869e-01 +8.254606e-01 +8.209538e-01 +8.243184e-01
+2.200000e-01 +8.487727e-01 +2.305359e-01 +2.304903e-01 +2.314529e-01 +8.193117e-01 +8.149906e-01 +8.185106e-01
+2.400000e-01 +8.440449e-01 +2.292718e-01 +2.292808e-01 +2.302298e-01 +8.132272e-01 +8.089730e-01 +8.127572e-01
+2.600000e-01 +8.411130e-01 +2.281611e-01 +2.282637e-01 +2.292104e-01 +8.076374e-01 +8.033948e-01 +8.077410e-01
+2.800000e-01 +8.379667e-01 +2.270449e-01 +2.272223e-01 +2.281760e-01 +8.020847e-01 +7.978051e-01 +8.026497e-01
+3.000000e-01 +8.359303e-01 +2.260787e-01 +2.262486e-01 +2.272671e-01 +7.971582e-01 +7.925164e-01 +7.976832e-01
+3.200000e-01 +8.323530e-01 +2.249863e-01 +2.251499e-01 +2.261751e-01 +7.917330e-01 +7.870468e-01 +7.922259e-01
+3.400000e-01 +8.297418e-01 +2.239963e-01 +2.241387e-01 +2.251930e-01 +7.866922e-01 +7.818361e-01 +7.870655e-01
+3.600000e-01 +8.326254e-01 +2.235024e-01 +2.236704e-01 +2.247945e-01 +7.832010e-01 +7.779670e-01 +7.837311e-01
+3.800000e-01 +8.344269e-01 +2.229272e-01 +2.231039e-01 +2.242902e-01 +7.794868e-01 +7.739121e-01 +7.800719e-01
+4.000000e-01 +8.383660e-01 +2.225613e-01 +2.227832e-01 +2.239751e-01 +7.762324e-01 +7.706351e-01 +7.770828e-01
+4.200000e-01 +8.372837e-01 +2.217496e-01 +2.219792e-01 +2.231615e-01 +7.716953e-01 +7.661518e-01 +7.725937e-01
+4.400000e-01 +8.313425e-01 +2.204934e-01 +2.206761e-01 +2.218862e-01 +7.660352e-01 +7.603061e-01 +7.666527e-01
+4.600000e-01 +8.247449e-01 +2.191849e-01 +2.192962e-01 +2.205615e-01 +7.603907e-01 +7.542511e-01 +7.605208e-01
+4.800000e-01 +8.195625e-01 +2.180667e-01 +2.180042e-01 +2.194014e-01 +7.556316e-01 +7.485286e-01 +7.546199e-01
+5.000000e-01 +8.169316e-01 +2.172201e-01 +2.168815e-01 +2.185611e-01 +7.521949e-01 +7.432235e-01 +7.493200e-01
+5.200000e-01 +8.135636e-01 +2.162498e-01 +2.156959e-01 +2.177204e-01 +7.486510e-01 +7.375592e-01 +7.441200e-01
+5.400000e-01 +8.090615e-01 +2.151442e-01 +2.144302e-01 +2.167945e-01 +7.447624e-01 +7.316744e-01 +7.388041e-01
+5.600000e-01 +8.033859e-01 +2.139250e-01 +2.130934e-01 +2.157400e-01 +7.404832e-01 +7.257280e-01 +7.332249e-01
+5.800000e-01 +7.992545e-01 +2.128551e-01 +2.118650e-01 +2.148695e-01 +7.367744e-01 +7.199664e-01 +7.281133e-01
+6.000000e-01 +7.981700e-01 +2.120286e-01 +2.108988e-01 +2.143534e-01 +7.338630e-01 +7.146751e-01 +7.241347e-01
+6.200000e-01 +7.981786e-01 +2.112846e-01 +2.100552e-01 +2.139453e-01 +7.310847e-01 +7.096543e-01 +7.206377e-01
+6.400000e-01 +8.016299e-01 +2.108609e-01 +2.094852e-01 +2.139240e-01 +7.295702e-01 +7.052601e-01 +7.181071e-01
+6.600000e-01 +8.092182e-01 +2.108314e-01 +2.091970e-01 +2.144201e-01 +7.299520e-01 +7.014508e-01 +7.166751e-01
+6.800000e-01 +8.137702e-01 +2.105344e-01 +2.086436e-01 +2.146635e-01 +7.297148e-01 +6.969799e-01 +7.145186e-01
+7.000000e-01 +8.135642e-01 +2.098045e-01 +2.077391e-01 +2.143994e-01 +7.278364e-01 +6.918011e-01 +7.111865e-01
+7.200000e-01 +8.119646e-01 +2.089115e-01 +2.067604e-01 +2.139978e-01 +7.252146e-01 +6.864565e-01 +7.077951e-01
+7.400000e-01 +8.085388e-01 +2.078542e-01 +2.056906e-01 +2.133313e-01 +7.215241e-01 +6.810431e-01 +7.039835e-01
+7.600000e-01 +8.081845e-01 +2.070532e-01 +2.049010e-01 +2.129574e-01 +7.185414e-01 +6.761603e-01 +7.011256e-01
+7.800000e-01 +8.073360e-01 +2.062285e-01 +2.041313e-01 +2.124348e-01 +7.149964e-01 +6.714986e-01 +6.980353e-01
+8.000000e-01 +8.066228e-01 +2.054348e-01 +2.033951e-01 +2.118818e-01 +7.113800e-01 +6.670453e-01 +6.948799e-01
+8.200000e-01 +8.077493e-01 +2.048046e-01 +2.027976e-01 +2.115352e-01 +7.084398e-01 +6.629185e-01 +6.922232e-01
+8.400000e-01 +8.072702e-01 +2.040002e-01 +2.020961e-01 +2.110533e-01 +7.048920e-01 +6.584502e-01 +6.894712e-01
+8.600000e-01 +8.050239e-01 +2.030267e-01 +2.012687e-01 +2.104084e-01 +7.007396e-01 +6.536651e-01 +6.864913e-01
+8.800000e-01 +8.068023e-01 +2.023108e-01 +2.007783e-01 +2.102738e-01 +6.977325e-01 +6.493231e-01 +6.852398e-01
+9.000000e-01 +8.135077e-01 +2.019058e-01 +2.006950e-01 +2.107636e-01 +6.961138e-01 +6.455024e-01 +6.860816e-01
+9.200000e-01 +8.174121e-01 +2.012517e-01 +2.003487e-01 +2.111050e-01 +6.940519e-01 +6.410109e-01 +6.866125e-01
+9.400000e-01 +8.135012e-01 +2.001017e-01 +1.993358e-01 +2.105889e-01 +6.901105e-01 +6.359423e-01 +6.843315e-01
+9.600000e-01 +8.072704e-01 +1.988534e-01 +1.981372e-01 +2.097550e-01 +6.855544e-01 +6.312813e-01 +6.809048e-01
+9.800000e-01 +8.000825e-01 +1.976681e-01 +1.969200e-01 +2.085556e-01 +6.803057e-01 +6.278723e-01 +6.761046e-01
+1.000000e+00 +7.959005e-01 +1.968687e-01 +1.960504e-01 +2.072323e-01 +6.748828e-01 +6.267280e-01 +6.706922e-01
+1.020000e+00 +7.926902e-01 +1.961482e-01 +1.953344e-01 +2.059326e-01 +6.695108e-01 +6.263010e-01 +6.653644e-01
+1.040000e+00 +7.883782e-01 +1.952887e-01 +1.945626e-01 +2.046266e-01 +6.641741e-01 +6.255015e-01 +6.600701e-01
+1.060000e+00 +7.824010e-01 +1.942441e-01 +1.936007e-01 +2.033531e-01 +6.590638e-01 +6.235530e-01 +6.548295e-01
+1.080000e+00 +7.783460e-01 +1.934122e-01 +1.928780e-01 +2.020700e-01 +6.538276e-01 +6.229071e-01 +6.496533e-01
+1.100000e+00 +7.728288e-01 +1.924378e-01 +1.919992e-01 +2.008122e-01 +6.487901e-01 +6.215973e-01 +6.445030e-01
+1.120000e+00 +7.690687e-01 +1.916664e-01 +1.913617e-01 +1.995489e-01 +6.436729e-01 +6.217749e-01 +6.394193e-01
+1.140000e+00 +7.662356e-01 +1.910013e-01 +1.908637e-01 +1.982996e-01 +6.385882e-01 +6.228207e-01 +6.344250e-01
+1.160000e+00 +7.628416e-01 +1.902606e-01 +1.903499e-01 +1.970573e-01 +6.336223e-01 +6.237076e-01 +6.294739e-01
+1.180000e+00 +7.577896e-01 +1.893520e-01 +1.896516e-01 +1.958558e-01 +6.290014e-01 +6.237978e-01 +6.245102e-01
+1.200000e+00 +7.517822e-01 +1.883238e-01 +1.888263e-01 +1.947344e-01 +6.248827e-01 +6.231060e-01 +6.196227e-01
+1.220000e+00 +7.455001e-01 +1.872612e-01 +1.879554e-01 +1.936789e-01 +6.211130e-01 +6.222052e-01 +6.148262e-01
+1.240000e+00 +7.394019e-01 +1.862366e-01 +1.871253e-01 +1.926286e-01 +6.173108e-01 +6.218012e-01 +6.100838e-01
+1.260000e+00 +7.349217e-01 +1.854121e-01 +1.866101e-01 +1.914793e-01 +6.130611e-01 +6.234723e-01 +6.053071e-01
+1.280000e+00 +7.334432e-01 +1.848810e-01 +1.865971e-01 +1.902944e-01 +6.085382e-01 +6.278453e-01 +6.007763e-01
+1.300000e+00 +7.322333e-01 +1.843667e-01 +1.866769e-01 +1.891193e-01 +6.041264e-01 +6.326916e-01 +5.963462e-01
+1.320000e+00 +7.292581e-01 +1.836844e-01 +1.865434e-01 +1.879768e-01 +6.001328e-01 +6.365949e-01 +5.918008e-01
+1.340000e+00 +7.242926e-01 +1.827807e-01 +1.860790e-01 +1.869225e-01 +5.968028e-01 +6.383553e-01 +5.872047e-01
+1.360000e+00 +7.181931e-01 +1.817236e-01 +1.853449e-01 +1.859893e-01 +5.943215e-01 +6.378520e-01 +5.826514e-01
+1.380000e+00 +7.132368e-01 +1.807521e-01 +1.848756e-01 +1.849065e-01 +5.910853e-01 +6.380422e-01 +5.782694e-01
+1.400000e+00 +7.077927e-01 +1.797263e-01 +1.842933e-01 +1.838533e-01 +5.881420e-01 +6.372355e-01 +5.739131e-01
+1.420000e+00 +7.019715e-01 +1.786625e-01 +1.836197e-01 +1.828393e-01 +5.856494e-01 +6.355863e-01 +5.695917e-01
+1.440000e+00 +6.959807e-01 +1.775880e-01 +1.829027e-01 +1.818689e-01 +5.836794e-01 +6.335158e-01 +5.653123e-01
+1.460000e+00 +6.899681e-01 +1.765189e-01 +1.821650e-01 +1.809328e-01 +5.819573e-01 +6.313814e-01 +5.610496e-01
+1.480000e+00 +6.842438e-01 +1.754689e-01 +1.815298e-01 +1.799536e-01 +5.798851e-01 +6.297962e-01 +5.569042e-01
+1.500000e+00 +6.795220e-01 +1.744855e-01 +1.811152e-01 +1.788947e-01 +5.769504e-01 +6.291787e-01 +5.530542e-01
+1.520000e+00 +6.779686e-01 +1.737486e-01 +1.812233e-01 +1.778201e-01 +5.730751e-01 +6.311943e-01 +5.498475e-01
+1.540000e+00 +6.785591e-01 +1.731890e-01 +1.817114e-01 +1.767768e-01 +5.690711e-01 +6.353404e-01 +5.470647e-01
+1.560000e+00 +6.779215e-01 +1.725766e-01 +1.820233e-01 +1.757184e-01 +5.652789e-01 +6.392916e-01 +5.438811e-01
+1.580000e+00 +6.787029e-01 +1.721000e-01 +1.825151e-01 +1.746859e-01 +5.612946e-01 +6.442530e-01 +5.409080e-01
+1.600000e+00 +6.910804e-01 +1.725199e-01 +1.844930e-01 +1.740324e-01 +5.570141e-01 +6.553302e-01 +5.403141e-01
+1.620000e+00 +7.034318e-01 +1.729768e-01 +1.864969e-01 +1.733871e-01 +5.527771e-01 +6.667047e-01 +5.397192e-01
+1.640000e+00 +7.064814e-01 +1.727075e-01 +1.873300e-01 +1.724499e-01 +5.486704e-01 +6.727278e-01 +5.374888e-01
+1.660000e+00 +7.070517e-01 +1.722418e-01 +1.878116e-01 +1.714642e-01 +5.447644e-01 +6.770611e-01 +5.348321e-01
+1.680000e+00 +7.040534e-01 +1.714884e-01 +1.877945e-01 +1.704437e-01 +5.415390e-01 +6.791589e-01 +5.315368e-01
+1.700000e+00 +6.978488e-01 +1.704693e-01 +1.869566e-01 +1.697095e-01 +5.407935e-01 +6.773749e-01 +5.275095e-01
+1.720000e+00 +6.918265e-01 +1.694572e-01 +1.860254e-01 +1.691003e-01 +5.405432e-01 +6.752445e-01 +5.235412e-01
+1.740000e+00 +6.857638e-01 +1.684646e-01 +1.852428e-01 +1.683462e-01 +5.393354e-01 +6.741336e-01 +5.195871e-01
+1.760000e+00 +6.812365e-01 +1.676101e-01 +1.849669e-01 +1.673952e-01 +5.368359e-01 +6.756969e-01 +5.159671e-01
+1.780000e+00 +6.769958e-01 +1.667660e-01 +1.847562e-01 +1.664378e-01 +5.343017e-01 +6.772677e-01 +5.124965e-01
+1.800000e+00 +6.769269e-01 +1.662271e-01 +1.852957e-01 +1.654699e-01 +5.308545e-01 +6.823847e-01 +5.099420e-01
+1.820000e+00 +6.755604e-01 +1.655622e-01 +1.856887e-01 +1.644990e-01 +5.278183e-01 +6.863910e-01 +5.073488e-01
+1.840000e+00 +6.721951e-01 +1.647434e-01 +1.857416e-01 +1.635421e-01 +5.254525e-01 +6.884431e-01 +5.044525e-01
+1.860000e+00 +6.665092e-01 +1.637825e-01 +1.852078e-01 +1.627443e-01 +5.249362e-01 +6.876577e-01 +5.009204e-01
+1.880000e+00 +6.608870e-01 +1.628541e-01 +1.843549e-01 +1.622066e-01 +5.263479e-01 +6.850996e-01 +4.971966e-01
+1.900000e+00 +6.560850e-01 +1.619983e-01 +1.833662e-01 +1.618716e-01 +5.287848e-01 +6.817231e-01 +4.935025e-01
+1.920000e+00 +6.527138e-01 +1.612511e-01 +1.822990e-01 +1.618257e-01 +5.327042e-01 +6.778683e-01 +4.899802e-01
+1.940000e+00 +6.533407e-01 +1.607891e-01 +1.811916e-01 +1.624081e-01 +5.396559e-01 +6.732179e-01 +4.870704e-01
+1.960000e+00 +6.595011e-01 +1.607056e-01 +1.801747e-01 +1.637645e-01 +5.500881e-01 +6.681334e-01 +4.851672e-01
+1.980000e+00 +6.724080e-01 +1.610991e-01 +1.793635e-01 +1.659517e-01 +5.640888e-01 +6.628274e-01 +4.845017e-01
+2.000000e+00 +6.937057e-01 +1.621140e-01 +1.788507e-01 +1.691744e-01 +5.828552e-01 +6.575725e-01 +4.853151e-01
+2.020000e+00 +7.032912e-01 +1.623618e-01 +1.779143e-01 +1.712285e-01 +5.969963e-01 +6.526685e-01 +4.842256e-01
+2.040000e+00 +7.049169e-01 +1.620631e-01 +1.768437e-01 +1.722820e-01 +6.066561e-01 +6.488687e-01 +4.818306e-01
+2.060000e+00 +7.056504e-01 +1.617298e-01 +1.757796e-01 +1.731970e-01 +6.161218e-01 +6.453189e-01 +4.791875e-01
+2.080000e+00 +7.042151e-01 +1.612614e-01 +1.747542e-01 +1.737970e-01 +6.246411e-01 +6.425194e-01 +4.761451e-01
+2.100000e+00 +7.074293e-01 +1.611804e-01 +1.737082e-01 +1.750598e-01 +6.370928e-01 +6.386333e-01 +4.736188e-01
+2.120000e+00 +7.186654e-01 +1.617665e-01 +1.727619e-01 +1.773109e-01 +6.553674e-01 +6.338734e-01 +4.719213e-01
+2.140000e+00 +7.385027e-01 +1.630333e-01 +1.720513e-01 +1.804545e-01 +6.778851e-01 +6.288676e-01 +4.712428e-01
+2.160000e+00 +7.501316e-01 +1.637164e-01 +1.711680e-01 +1.825992e-01 +6.948855e-01 +6.239958e-01 +4.696077e-01
+2.180000e+00 +7.592556e-01 +1.642415e-01 +1.702479e-01 +1.843807e-01 +7.100595e-01 +6.192071e-01 +4.676172e-01
+2.200000e+00 +7.751312e-01 +1.652782e-01 +1.695221e-01 +1.868263e-01 +7.282147e-01 +6.143561e-01 +4.664042e-01
+2.220000e+00 +7.894812e-01 +1.662141e-01 +1.687754e-01 +1.890859e-01 +7.453459e-01 +6.095463e-01 +4.650368e-01
+2.240000e+00 +7.988504e-01 +1.667509e-01 +1.679254e-01 +1.907996e-01 +7.592598e-01 +6.047971e-01 +4.632348e-01
+2.260000e+00 +8.161740e-01 +1.678166e-01 +1.673262e-01 +1.933537e-01 +7.766331e-01 +6.001549e-01 +4.625030e-01
+2.280000e+00 +8.506289e-01 +1.700212e-01 +1.673759e-01 +1.976583e-01 +8.015274e-01 +5.965002e-01 +4.640585e-01
+2.300000e+00 +8.826234e-01 +1.720555e-01 +1.673816e-01 +2.018321e-01 +8.254929e-01 +5.927342e-01 +4.655873e-01
+2.320000e+00 +9.056957e-01 +1.734850e-01 +1.670756e-01 +2.052440e-01 +8.460725e-01 +5.884488e-01 +4.662018e-01
+2.340000e+00 +9.173633e-01 +1.741388e-01 +1.663857e-01 +2.075699e-01 +8.622176e-01 +5.838778e-01 +4.654416e-01
+2.360000e+00 +9.196060e-01 +1.741645e-01 +1.654677e-01 +2.087231e-01 +8.734028e-01 +5.795977e-01 +4.633411e-01
+2.380000e+00 +9.222392e-01 +1.742435e-01 +1.645448e-01 +2.099438e-01 +8.860676e-01 +5.753775e-01 +4.611216e-01
+2.400000e+00 +9.205211e-01 +1.740236e-01 +1.635801e-01 +2.105569e-01 +8.965470e-01 +5.716206e-01 +4.582960e-01
+2.420000e+00 +9.174573e-01 +1.737316e-01 +1.626307e-01 +2.109926e-01 +9.075636e-01 +5.682062e-01 +4.552327e-01
+2.440000e+00 +9.141427e-01 +1.734333e-01 +1.616963e-01 +2.113507e-01 +9.187304e-01 +5.648441e-01 +4.521063e-01
+2.460000e+00 +9.129348e-01 +1.733093e-01 +1.607556e-01 +2.120017e-01 +9.319590e-01 +5.611918e-01 +4.491090e-01
+2.480000e+00 +9.172494e-01 +1.735454e-01 +1.598428e-01 +2.134455e-01 +9.492252e-01 +5.571630e-01 +4.466292e-01
+2.500000e+00 +9.244511e-01 +1.739235e-01 +1.589735e-01 +2.152750e-01 +9.678267e-01 +5.530517e-01 +4.445178e-01
+2.520000e+00 +9.196600e-01 +1.733939e-01 +1.580973e-01 +2.154412e-01 +9.767978e-01 +5.504170e-01 +4.414523e-01
+2.540000e+00 +9.117544e-01 +1.725686e-01 +1.574393e-01 +2.148607e-01 +9.817217e-01 +5.492155e-01 +4.382786e-01
+2.560000e+00 +9.035335e-01 +1.716262e-01 +1.570578e-01 +2.138767e-01 +9.843901e-01 +5.491186e-01 +4.354260e-01
+2.580000e+00 +8.961189e-01 +1.706334e-01 +1.569511e-01 +2.126997e-01 +9.857569e-01 +5.500412e-01 +4.330491e-01
+2.600000e+00 +8.888936e-01 +1.696464e-01 +1.568719e-01 +2.115038e-01 +9.870506e-01 +5.508212e-01 +4.308201e-01
+2.620000e+00 +8.830195e-01 +1.686426e-01 +1.570613e-01 +2.102287e-01 +9.874344e-01 +5.527804e-01 +4.290505e-01
+2.640000e+00 +8.770691e-01 +1.676479e-01 +1.572385e-01 +2.089722e-01 +9.882693e-01 +5.545875e-01 +4.273120e-01
+2.660000e+00 +8.691442e-01 +1.667869e-01 +1.568421e-01 +2.081014e-01 +9.939164e-01 +5.537868e-01 +4.246893e-01
+2.680000e+00 +8.613062e-01 +1.659039e-01 +1.564391e-01 +2.071908e-01 +9.981619e-01 +5.529856e-01 +4.220655e-01
+2.700000e+00 +8.537225e-01 +1.649845e-01 +1.561496e-01 +2.061666e-01 +1.001035e+00 +5.526388e-01 +4.196462e-01
+2.720000e+00 +8.462742e-01 +1.642180e-01 +1.555849e-01 +2.054714e-01 +1.007693e+00 +5.508194e-01 +4.169021e-01
+2.740000e+00 +8.399233e-01 +1.635856e-01 +1.548557e-01 +2.050276e-01 +1.015679e+00 +5.480673e-01 +4.140051e-01
+2.760000e+00 +8.323735e-01 +1.627445e-01 +1.543582e-01 +2.040882e-01 +1.018444e+00 +5.462972e-01 +4.114717e-01
+2.780000e+00 +8.265951e-01 +1.617954e-01 +1.543793e-01 +2.028461e-01 +1.017110e+00 +5.467223e-01 +4.098549e-01
+2.800000e+00 +8.230741e-01 +1.608573e-01 +1.547898e-01 +2.015666e-01 +1.014995e+00 +5.484021e-01 +4.091332e-01
+2.820000e+00 +8.215196e-01 +1.599388e-01 +1.555232e-01 +2.003055e-01 +1.012820e+00 +5.508889e-01 +4.092962e-01
+2.840000e+00 +8.205325e-01 +1.590266e-01 +1.563802e-01 +1.990641e-01 +1.011219e+00 +5.534592e-01 +4.099395e-01
+2.860000e+00 +8.194398e-01 +1.581155e-01 +1.572030e-01 +1.978425e-01 +1.009695e+00 +5.554041e-01 +4.108221e-01
+2.880000e+00 +8.199446e-01 +1.572231e-01 +1.581944e-01 +1.966834e-01 +1.007306e+00 +5.574664e-01 +4.123866e-01
+2.900000e+00 +8.183516e-01 +1.563176e-01 +1.589300e-01 +1.954951e-01 +1.006238e+00 +5.583087e-01 +4.136305e-01
+2.920000e+00 +8.119404e-01 +1.554859e-01 +1.588843e-01 +1.943063e-01 +1.009819e+00 +5.566116e-01 +4.130644e-01
+2.940000e+00 +8.050425e-01 +1.549212e-01 +1.582396e-01 +1.934341e-01 +1.018435e+00 +5.531171e-01 +4.109788e-01
+2.960000e+00 +8.015225e-01 +1.547040e-01 +1.573587e-01 +1.930914e-01 +1.031670e+00 +5.489790e-01 +4.082108e-01
+2.980000e+00 +8.089162e-01 +1.552277e-01 +1.565425e-01 +1.939460e-01 +1.053194e+00 +5.450538e-01 +4.054849e-01
+3.000000e+00 +8.251790e-01 +1.562223e-01 +1.560077e-01 +1.956002e-01 +1.077417e+00 +5.419739e-01 +4.033862e-01
+3.020000e+00 +8.538907e-01 +1.578727e-01 +1.559822e-01 +1.983435e-01 +1.106095e+00 +5.404444e-01 +4.024457e-01
+3.040000e+00 +8.995346e-01 +1.603637e-01 +1.567829e-01 +2.025574e-01 +1.140260e+00 +5.413389e-01 +4.034653e-01
+3.060000e+00 +9.461270e-01 +1.627972e-01 +1.578488e-01 +2.068995e-01 +1.171072e+00 +5.427590e-01 +4.053285e-01
+3.080000e+00 +9.868646e-01 +1.648177e-01 +1.588688e-01 +2.107661e-01 +1.195639e+00 +5.437719e-01 +4.073308e-01
+3.100000e+00 +1.041217e+00 +1.674955e-01 +1.605659e-01 +2.158208e-01 +1.225638e+00 +5.466702e-01 +4.110053e-01
+3.120000e+00 +1.100739e+00 +1.702660e-01 +1.627600e-01 +2.212947e-01 +1.253501e+00 +5.506451e-01 +4.161446e-01
+3.140000e+00 +1.139286e+00 +1.719396e-01 +1.642432e-01 +2.249627e-01 +1.269119e+00 +5.524637e-01 +4.197629e-01
+3.160000e+00 +1.174959e+00 +1.735149e-01 +1.655357e-01 +2.283876e-01 +1.284633e+00 +5.538733e-01 +4.228362e-01
+3.180000e+00 +1.202285e+00 +1.747161e-01 +1.664415e-01 +2.310191e-01 +1.296587e+00 +5.544170e-01 +4.248279e-01
+3.200000e+00 +1.233493e+00 +1.761010e-01 +1.675156e-01 +2.338265e-01 +1.309435e+00 +5.556679e-01 +4.270138e-01
+3.220000e+00 +1.279733e+00 +1.782474e-01 +1.692130e-01 +2.376307e-01 +1.328044e+00 +5.592053e-01 +4.302130e-01
+3.240000e+00 +1.323368e+00 +1.803220e-01 +1.708873e-01 +2.409514e-01 +1.343695e+00 +5.632763e-01 +4.329266e-01
+3.260000e+00 +1.370992e+00 +1.826130e-01 +1.727845e-01 +2.443357e-01 +1.359336e+00 +5.685363e-01 +4.357463e-01
+3.280000e+00 +1.427477e+00 +1.852769e-01 +1.751677e-01 +2.481261e-01 +1.375625e+00 +5.756526e-01 +4.392919e-01
+3.300000e+00 +1.459706e+00 +1.869031e-01 +1.765485e-01 +2.500505e-01 +1.383023e+00 +5.801020e-01 +4.405638e-01
+3.320000e+00 +1.500758e+00 +1.890242e-01 +1.783529e-01 +2.521930e-01 +1.391598e+00 +5.869822e-01 +4.420106e-01
+3.340000e+00 +1.564173e+00 +1.921992e-01 +1.812086e-01 +2.553874e-01 +1.404525e+00 +5.983323e-01 +4.447689e-01
+3.360000e+00 +1.676745e+00 +1.975931e-01 +1.862798e-01 +2.611656e-01 +1.428434e+00 +6.182025e-01 +4.506706e-01
+3.380000e+00 +1.798241e+00 +2.034245e-01 +1.921463e-01 +2.670794e-01 +1.450229e+00 +6.417009e-01 +4.573313e-01
+3.400000e+00 +1.937796e+00 +2.100415e-01 +1.991483e-01 +2.736658e-01 +1.472478e+00 +6.697515e-01 +4.653328e-01
+3.420000e+00 +2.089469e+00 +2.172490e-01 +2.068065e-01 +2.808137e-01 +1.496463e+00 +7.002850e-01 +4.740721e-01
+3.440000e+00 +2.237786e+00 +2.242496e-01 +2.145206e-01 +2.877749e-01 +1.518047e+00 +7.305254e-01 +4.829421e-01
+3.460000e+00 +2.378236e+00 +2.307853e-01 +2.219669e-01 +2.944248e-01 +1.537130e+00 +7.588682e-01 +4.916822e-01
+3.480000e+00 +2.511850e+00 +2.367907e-01 +2.292020e-01 +3.008028e-01 +1.553307e+00 +7.852005e-01 +5.005069e-01
+3.500000e+00 +2.603318e+00 +2.410615e-01 +2.345478e-01 +3.050580e-01 +1.561612e+00 +8.049321e-01 +5.066322e-01
+3.520000e+00 +2.723250e+00 +2.464758e-01 +2.407962e-01 +3.106029e-01 +1.575975e+00 +8.277688e-01 +5.137193e-01
+3.540000e+00 +2.841680e+00 +2.516865e-01 +2.466066e-01 +3.164150e-01 +1.592341e+00 +8.476708e-01 +5.206604e-01
+3.560000e+00 +2.977486e+00 +2.573056e-01 +2.528488e-01 +3.233938e-01 +1.612982e+00 +8.672208e-01 +5.287641e-01
+3.580000e+00 +3.101526e+00 +2.623356e-01 +2.584945e-01 +3.299049e-01 +1.631709e+00 +8.840518e-01 +5.362498e-01
+3.600000e+00 +3.250750e+00 +2.682017e-01 +2.648325e-01 +3.377515e-01 +1.656146e+00 +9.022888e-01 +5.447782e-01
+3.620000e+00 +3.391671e+00 +2.736417e-01 +2.706992e-01 +3.453258e-01 +1.679625e+00 +9.183085e-01 +5.528427e-01
+3.640000e+00 +3.499083e+00 +2.778538e-01 +2.751642e-01 +3.512256e-01 +1.697518e+00 +9.300904e-01 +5.588437e-01
+3.660000e+00 +3.580447e+00 +2.810856e-01 +2.785739e-01 +3.556357e-01 +1.710005e+00 +9.389601e-01 +5.631035e-01
+3.680000e+00 +3.690646e+00 +2.853532e-01 +2.829348e-01 +3.611016e-01 +1.726671e+00 +9.510823e-01 +5.681617e-01
+3.700000e+00 +3.824573e+00 +2.901485e-01 +2.883763e-01 +3.673926e-01 +1.743456e+00 +9.658073e-01 +5.746388e-01
+3.720000e+00 +3.969099e+00 +2.951420e-01 +2.942231e-01 +3.740513e-01 +1.760392e+00 +9.812476e-01 +5.816239e-01
+3.740000e+00 +4.063690e+00 +2.983754e-01 +2.982001e-01 +3.784320e-01 +1.769366e+00 +9.911263e-01 +5.861958e-01
+3.760000e+00 +4.159713e+00 +3.016260e-01 +3.019074e-01 +3.829708e-01 +1.779988e+00 +9.998466e-01 +5.904201e-01
+3.780000e+00 +4.234297e+00 +3.042007e-01 +3.047193e-01 +3.863305e-01 +1.787244e+00 +1.006487e+00 +5.931248e-01
+3.800000e+00 +4.311801e+00 +3.068661e-01 +3.074911e-01 +3.896698e-01 +1.794869e+00 +1.013157e+00 +5.955298e-01
+3.820000e+00 +4.382115e+00 +3.093920e-01 +3.098711e-01 +3.924339e-01 +1.801476e+00 +1.019403e+00 +5.969838e-01
+3.840000e+00 +4.460091e+00 +3.122269e-01 +3.124346e-01 +3.952565e-01 +1.808692e+00 +1.026732e+00 +5.982536e-01
+3.860000e+00 +4.539878e+00 +3.150851e-01 +3.150368e-01 +3.979594e-01 +1.815236e+00 +1.034351e+00 +5.993490e-01
+3.880000e+00 +4.608932e+00 +3.176354e-01 +3.171637e-01 +4.000660e-01 +1.820301e+00 +1.040958e+00 +5.996426e-01
+3.900000e+00 +4.665447e+00 +3.196357e-01 +3.187547e-01 +4.017423e-01 +1.823705e+00 +1.045385e+00 +5.994818e-01
+3.920000e+00 +4.728960e+00 +3.217900e-01 +3.205033e-01 +4.036535e-01 +1.827759e+00 +1.050050e+00 +5.994679e-01
+3.940000e+00 +4.786871e+00 +3.237810e-01 +3.220482e-01 +4.051313e-01 +1.830340e+00 +1.054531e+00 +5.989780e-01
+3.960000e+00 +4.829304e+00 +3.253037e-01 +3.230544e-01 +4.058044e-01 +1.830322e+00 +1.057916e+00 +5.976665e-01
+3.980000e+00 +4.867931e+00 +3.267182e-01 +3.238156e-01 +4.062751e-01 +1.830124e+00 +1.060667e+00 +5.959986e-01
+4.000000e+00 +4.905969e+00 +3.281097e-01 +3.244674e-01 +4.066667e-01 +1.829944e+00 +1.063130e+00 +5.941418e-01
