# Supplementary material for: Visual motion perception as online hierarchical inference
Source: Nat Commun. 2022 Dec 1;13:7403. doi: 10.1038/s41467-022-34805-5 (PMC9715570; doi:10.1038/s41467-022-34805-5)
Supplement: Supplementary file 10 — Source Data [file 41467_2022_34805_MOESM10_ESM.zip › Supplementary_Figure_S3HG.txt]

# COLUMNS: | t | lam_1 | lam_2 | lam_3 | lam_4 | lam_5 | lam_6 | lam_7 |
+0.000000e+00 +9.172852e-01 +2.463660e-01 +2.463660e-01 +2.463660e-01 +8.901919e-01 +8.901919e-01 +8.901919e-01
+2.000000e-02 +1.015075e+00 +2.565567e-01 +2.546041e-01 +2.559580e-01 +9.206790e-01 +9.124966e-01 +9.093113e-01
+4.000000e-02 +1.139257e+00 +2.701255e-01 +2.655265e-01 +2.695317e-01 +9.649978e-01 +9.410040e-01 +9.377547e-01
+6.000000e-02 +1.221368e+00 +2.790336e-01 +2.728886e-01 +2.798182e-01 +9.972792e-01 +9.563971e-01 +9.599417e-01
+8.000000e-02 +1.276216e+00 +2.841461e-01 +2.782066e-01 +2.877650e-01 +1.017465e+00 +9.627474e-01 +9.807959e-01
+1.000000e-01 +1.326401e+00 +2.877023e-01 +2.835318e-01 +2.958588e-01 +1.032699e+00 +9.652738e-01 +1.007558e+00
+1.200000e-01 +1.378183e+00 +2.907293e-01 +2.892628e-01 +3.045607e-01 +1.046274e+00 +9.663764e-01 +1.039633e+00
+1.400000e-01 +1.420589e+00 +2.929587e-01 +2.939334e-01 +3.120319e-01 +1.057138e+00 +9.656152e-01 +1.067390e+00
+1.600000e-01 +1.469246e+00 +2.960461e-01 +2.987328e-01 +3.200536e-01 +1.071714e+00 +9.659981e-01 +1.093132e+00
+1.800000e-01 +1.514645e+00 +2.987633e-01 +3.032558e-01 +3.275185e-01 +1.084343e+00 +9.658644e-01 +1.117627e+00
+2.000000e-01 +1.568778e+00 +3.017831e-01 +3.088539e-01 +3.360610e-01 +1.097164e+00 +9.666724e-01 +1.147603e+00
+2.200000e-01 +1.622025e+00 +3.044768e-01 +3.144973e-01 +3.445085e-01 +1.108367e+00 +9.669972e-01 +1.178695e+00
+2.400000e-01 +1.666373e+00 +3.065234e-01 +3.192609e-01 +3.516282e-01 +1.116750e+00 +9.662924e-01 +1.205375e+00
+2.600000e-01 +1.709810e+00 +3.086890e-01 +3.235918e-01 +3.584687e-01 +1.125870e+00 +9.655049e-01 +1.228725e+00
+2.800000e-01 +1.746998e+00 +3.107227e-01 +3.269464e-01 +3.642389e-01 +1.134742e+00 +9.642420e-01 +1.245796e+00
+3.000000e-01 +1.787853e+00 +3.132791e-01 +3.303766e-01 +3.701123e-01 +1.145151e+00 +9.639803e-01 +1.261009e+00
+3.200000e-01 +1.810676e+00 +3.140875e-01 +3.322378e-01 +3.740940e-01 +1.149827e+00 +9.602927e-01 +1.272717e+00
+3.400000e-01 +1.825736e+00 +3.142681e-01 +3.333273e-01 +3.769890e-01 +1.152027e+00 +9.555541e-01 +1.281211e+00
+3.600000e-01 +1.839311e+00 +3.145783e-01 +3.340526e-01 +3.793337e-01 +1.154431e+00 +9.511064e-01 +1.286025e+00
+3.800000e-01 +1.850208e+00 +3.144107e-01 +3.346459e-01 +3.814145e-01 +1.154793e+00 +9.459516e-01 +1.291653e+00
+4.000000e-01 +1.863338e+00 +3.140805e-01 +3.356152e-01 +3.838751e-01 +1.154150e+00 +9.406836e-01 +1.300533e+00
+4.200000e-01 +1.879499e+00 +3.133331e-01 +3.372667e-01 +3.872199e-01 +1.151794e+00 +9.347807e-01 +1.317474e+00
+4.400000e-01 +1.892167e+00 +3.121207e-01 +3.387574e-01 +3.903645e-01 +1.147634e+00 +9.281383e-01 +1.336668e+00
+4.600000e-01 +1.892159e+00 +3.101474e-01 +3.391259e-01 +3.920784e-01 +1.140321e+00 +9.204190e-01 +1.354434e+00
+4.800000e-01 +1.894331e+00 +3.080717e-01 +3.399719e-01 +3.945619e-01 +1.132463e+00 +9.126548e-01 +1.379883e+00
+5.000000e-01 +1.900831e+00 +3.059640e-01 +3.414850e-01 +3.982833e-01 +1.124541e+00 +9.049365e-01 +1.414927e+00
+5.200000e-01 +1.904130e+00 +3.038027e-01 +3.425107e-01 +4.017340e-01 +1.116374e+00 +8.973906e-01 +1.448584e+00
+5.400000e-01 +1.900252e+00 +3.016442e-01 +3.426812e-01 +4.043541e-01 +1.107413e+00 +8.906466e-01 +1.480656e+00
+5.600000e-01 +1.901028e+00 +2.995285e-01 +3.434277e-01 +4.088784e-01 +1.098773e+00 +8.846369e-01 +1.526012e+00
+5.800000e-01 +1.902422e+00 +2.974512e-01 +3.442103e-01 +4.136873e-01 +1.090186e+00 +8.789919e-01 +1.572967e+00
+6.000000e-01 +1.899869e+00 +2.955877e-01 +3.446655e-01 +4.181450e-01 +1.081095e+00 +8.747382e-01 +1.622892e+00
+6.200000e-01 +1.893448e+00 +2.938943e-01 +3.446456e-01 +4.214555e-01 +1.071825e+00 +8.710563e-01 +1.666637e+00
+6.400000e-01 +1.881489e+00 +2.925210e-01 +3.438126e-01 +4.230565e-01 +1.062542e+00 +8.684744e-01 +1.700013e+00
+6.600000e-01 +1.870721e+00 +2.909705e-01 +3.430421e-01 +4.246018e-01 +1.053354e+00 +8.650195e-01 +1.729815e+00
+6.800000e-01 +1.864102e+00 +2.891729e-01 +3.427676e-01 +4.267920e-01 +1.044360e+00 +8.602823e-01 +1.760945e+00
+7.000000e-01 +1.858485e+00 +2.874551e-01 +3.427856e-01 +4.293449e-01 +1.035379e+00 +8.557425e-01 +1.798247e+00
+7.200000e-01 +1.852643e+00 +2.858742e-01 +3.429232e-01 +4.320093e-01 +1.026452e+00 +8.516460e-01 +1.840369e+00
+7.400000e-01 +1.859422e+00 +2.839152e-01 +3.445306e-01 +4.367511e-01 +1.017955e+00 +8.455950e-01 +1.889563e+00
+7.600000e-01 +1.857253e+00 +2.820978e-01 +3.450390e-01 +4.392924e-01 +1.009233e+00 +8.400511e-01 +1.925903e+00
+7.800000e-01 +1.849848e+00 +2.806237e-01 +3.450259e-01 +4.410537e-01 +1.000644e+00 +8.358154e-01 +1.963838e+00
+8.000000e-01 +1.834347e+00 +2.800735e-01 +3.436869e-01 +4.407627e-01 +9.930310e-01 +8.347851e-01 +1.991763e+00
+8.200000e-01 +1.819558e+00 +2.791492e-01 +3.422608e-01 +4.404469e-01 +9.849821e-01 +8.327690e-01 +2.013125e+00
+8.400000e-01 +1.803995e+00 +2.778534e-01 +3.403607e-01 +4.391834e-01 +9.766663e-01 +8.295703e-01 +2.017516e+00
+8.600000e-01 +1.792389e+00 +2.764807e-01 +3.390655e-01 +4.400301e-01 +9.683189e-01 +8.269191e-01 +2.040008e+00
+8.800000e-01 +1.791761e+00 +2.745999e-01 +3.388379e-01 +4.430595e-01 +9.607200e-01 +8.216318e-01 +2.067749e+00
+9.000000e-01 +1.788465e+00 +2.727207e-01 +3.381322e-01 +4.450476e-01 +9.532800e-01 +8.162429e-01 +2.085411e+00
+9.200000e-01 +1.783938e+00 +2.708279e-01 +3.369674e-01 +4.463134e-01 +9.465124e-01 +8.105943e-01 +2.092119e+00
+9.400000e-01 +1.775473e+00 +2.689541e-01 +3.352723e-01 +4.464177e-01 +9.398146e-01 +8.051461e-01 +2.090047e+00
+9.600000e-01 +1.763955e+00 +2.671435e-01 +3.333037e-01 +4.459624e-01 +9.327469e-01 +8.005212e-01 +2.086705e+00
+9.800000e-01 +1.749865e+00 +2.655111e-01 +3.311636e-01 +4.449576e-01 +9.251651e-01 +7.970842e-01 +2.083975e+00
+1.000000e+00 +1.736298e+00 +2.637916e-01 +3.290123e-01 +4.438532e-01 +9.179160e-01 +7.930062e-01 +2.078205e+00
+1.020000e+00 +1.721423e+00 +2.621221e-01 +3.267345e-01 +4.421358e-01 +9.105824e-01 +7.891216e-01 +2.068737e+00
+1.040000e+00 +1.706346e+00 +2.603939e-01 +3.243936e-01 +4.400868e-01 +9.036482e-01 +7.848441e-01 +2.054982e+00
+1.060000e+00 +1.692925e+00 +2.586121e-01 +3.220908e-01 +4.382245e-01 +8.979169e-01 +7.794925e-01 +2.039095e+00
+1.080000e+00 +1.682427e+00 +2.569466e-01 +3.199065e-01 +4.367129e-01 +8.934087e-01 +7.734052e-01 +2.022908e+00
+1.100000e+00 +1.680881e+00 +2.556306e-01 +3.182382e-01 +4.368228e-01 +8.910126e-01 +7.670503e-01 +2.010808e+00
+1.120000e+00 +1.687520e+00 +2.545100e-01 +3.172271e-01 +4.386492e-01 +8.895328e-01 +7.607816e-01 +2.006311e+00
+1.140000e+00 +1.695135e+00 +2.535258e-01 +3.161690e-01 +4.406641e-01 +8.890718e-01 +7.545895e-01 +2.000942e+00
+1.160000e+00 +1.699815e+00 +2.525788e-01 +3.147726e-01 +4.421270e-01 +8.892719e-01 +7.484348e-01 +1.991799e+00
+1.180000e+00 +1.712443e+00 +2.523261e-01 +3.135862e-01 +4.446587e-01 +8.934148e-01 +7.425968e-01 +1.981527e+00
+1.200000e+00 +1.733557e+00 +2.529958e-01 +3.125572e-01 +4.482322e-01 +9.024909e-01 +7.373627e-01 +1.969552e+00
+1.220000e+00 +1.748204e+00 +2.538666e-01 +3.110141e-01 +4.502690e-01 +9.126525e-01 +7.322897e-01 +1.952957e+00
+1.240000e+00 +1.754712e+00 +2.546967e-01 +3.090729e-01 +4.505565e-01 +9.222664e-01 +7.272856e-01 +1.934901e+00
+1.260000e+00 +1.787807e+00 +2.591835e-01 +3.074712e-01 +4.539075e-01 +9.504780e-01 +7.252163e-01 +1.917516e+00
+1.280000e+00 +1.801068e+00 +2.623203e-01 +3.053999e-01 +4.542825e-01 +9.715986e-01 +7.221140e-01 +1.903777e+00
+1.300000e+00 +1.805797e+00 +2.644847e-01 +3.032478e-01 +4.535667e-01 +9.875870e-01 +7.183096e-01 +1.891509e+00
+1.320000e+00 +1.805474e+00 +2.664648e-01 +3.010755e-01 +4.519514e-01 +1.002061e+00 +7.145303e-01 +1.883594e+00
+1.340000e+00 +1.800178e+00 +2.675633e-01 +2.989310e-01 +4.498252e-01 +1.011994e+00 +7.101223e-01 +1.875558e+00
+1.360000e+00 +1.797391e+00 +2.688376e-01 +2.967981e-01 +4.480965e-01 +1.022866e+00 +7.058750e-01 +1.865735e+00
+1.380000e+00 +1.797468e+00 +2.709087e-01 +2.946849e-01 +4.464573e-01 +1.037059e+00 +7.024507e-01 +1.858619e+00
+1.400000e+00 +1.795315e+00 +2.729387e-01 +2.926080e-01 +4.445640e-01 +1.051880e+00 +6.988338e-01 +1.854619e+00
+1.420000e+00 +1.791654e+00 +2.746939e-01 +2.905652e-01 +4.425486e-01 +1.065498e+00 +6.950003e-01 +1.850829e+00
+1.440000e+00 +1.790753e+00 +2.768534e-01 +2.885160e-01 +4.407351e-01 +1.080040e+00 +6.917668e-01 +1.846335e+00
+1.460000e+00 +1.791059e+00 +2.793640e-01 +2.864827e-01 +4.389161e-01 +1.095542e+00 +6.890477e-01 +1.843103e+00
+1.480000e+00 +1.790060e+00 +2.819040e-01 +2.844784e-01 +4.368474e-01 +1.110718e+00 +6.865153e-01 +1.842365e+00
+1.500000e+00 +1.792386e+00 +2.850643e-01 +2.824779e-01 +4.349225e-01 +1.127221e+00 +6.850078e-01 +1.841643e+00
+1.520000e+00 +1.797125e+00 +2.886815e-01 +2.805011e-01 +4.329993e-01 +1.143699e+00 +6.846180e-01 +1.841049e+00
+1.540000e+00 +1.805028e+00 +2.925646e-01 +2.785783e-01 +4.312797e-01 +1.159878e+00 +6.850354e-01 +1.838158e+00
+1.560000e+00 +1.818313e+00 +2.966898e-01 +2.768158e-01 +4.299615e-01 +1.174814e+00 +6.865773e-01 +1.830840e+00
+1.580000e+00 +1.842065e+00 +3.015115e-01 +2.754262e-01 +4.295716e-01 +1.190508e+00 +6.897454e-01 +1.818828e+00
+1.600000e+00 +1.868433e+00 +3.066493e-01 +2.741965e-01 +4.292713e-01 +1.206059e+00 +6.939071e-01 +1.806406e+00
+1.620000e+00 +1.883330e+00 +3.106999e-01 +2.727062e-01 +4.278577e-01 +1.217141e+00 +6.970332e-01 +1.796844e+00
+1.640000e+00 +1.888903e+00 +3.139290e-01 +2.710105e-01 +4.256034e-01 +1.225032e+00 +6.992829e-01 +1.791460e+00
+1.660000e+00 +1.890788e+00 +3.169940e-01 +2.692476e-01 +4.230051e-01 +1.232065e+00 +7.014480e-01 +1.789471e+00
+1.680000e+00 +1.881607e+00 +3.182031e-01 +2.673857e-01 +4.198639e-01 +1.233302e+00 +7.009819e-01 +1.791819e+00
+1.700000e+00 +1.872674e+00 +3.199362e-01 +2.655396e-01 +4.166849e-01 +1.235791e+00 +7.013934e-01 +1.798409e+00
+1.720000e+00 +1.862937e+00 +3.213257e-01 +2.637104e-01 +4.135219e-01 +1.237309e+00 +7.012493e-01 +1.803420e+00
+1.740000e+00 +1.849613e+00 +3.218864e-01 +2.619327e-01 +4.103198e-01 +1.236722e+00 +6.997106e-01 +1.810454e+00
+1.760000e+00 +1.835209e+00 +3.222981e-01 +2.602128e-01 +4.071445e-01 +1.235835e+00 +6.978638e-01 +1.820001e+00
+1.780000e+00 +1.820870e+00 +3.224851e-01 +2.585001e-01 +4.039976e-01 +1.234461e+00 +6.955941e-01 +1.826283e+00
+1.800000e+00 +1.803805e+00 +3.213097e-01 +2.569804e-01 +4.009357e-01 +1.229263e+00 +6.912784e-01 +1.831270e+00
+1.820000e+00 +1.786620e+00 +3.195706e-01 +2.556159e-01 +3.979474e-01 +1.222487e+00 +6.861604e-01 +1.833953e+00
+1.840000e+00 +1.769600e+00 +3.177850e-01 +2.542390e-01 +3.949487e-01 +1.215750e+00 +6.809613e-01 +1.833926e+00
+1.860000e+00 +1.753340e+00 +3.157489e-01 +2.531048e-01 +3.920860e-01 +1.208151e+00 +6.755518e-01 +1.835760e+00
+1.880000e+00 +1.743144e+00 +3.134631e-01 +2.528599e-01 +3.899020e-01 +1.198870e+00 +6.703621e-01 +1.846808e+00
+1.900000e+00 +1.735430e+00 +3.112058e-01 +2.529117e-01 +3.878684e-01 +1.189477e+00 +6.655503e-01 +1.858512e+00
+1.920000e+00 +1.728912e+00 +3.090378e-01 +2.529705e-01 +3.857465e-01 +1.179774e+00 +6.612909e-01 +1.864692e+00
+1.940000e+00 +1.724117e+00 +3.070627e-01 +2.530268e-01 +3.835897e-01 +1.169716e+00 +6.577765e-01 +1.865649e+00
+1.960000e+00 +1.733508e+00 +3.061282e-01 +2.542128e-01 +3.821083e-01 +1.159504e+00 +6.576345e-01 +1.867858e+00
+1.980000e+00 +1.740851e+00 +3.054946e-01 +2.550957e-01 +3.801902e-01 +1.149432e+00 +6.586150e-01 +1.863008e+00
+2.000000e+00 +1.741022e+00 +3.044808e-01 +2.554297e-01 +3.777780e-01 +1.139384e+00 +6.589983e-01 +1.853982e+00
+2.020000e+00 +1.729963e+00 +3.025944e-01 +2.547849e-01 +3.749646e-01 +1.130171e+00 +6.565756e-01 +1.841652e+00
+2.040000e+00 +1.720725e+00 +3.006424e-01 +2.543937e-01 +3.723574e-01 +1.121047e+00 +6.535974e-01 +1.834306e+00
+2.060000e+00 +1.708039e+00 +2.985485e-01 +2.535806e-01 +3.696334e-01 +1.112499e+00 +6.497240e-01 +1.824968e+00
+2.080000e+00 +1.695573e+00 +2.964758e-01 +2.527294e-01 +3.669618e-01 +1.103799e+00 +6.457539e-01 +1.815684e+00
+2.100000e+00 +1.685357e+00 +2.945026e-01 +2.520437e-01 +3.644691e-01 +1.094655e+00 +6.420362e-01 +1.807813e+00
+2.120000e+00 +1.670313e+00 +2.924137e-01 +2.507891e-01 +3.617477e-01 +1.086759e+00 +6.373261e-01 +1.796664e+00
+2.140000e+00 +1.654515e+00 +2.904281e-01 +2.493100e-01 +3.590311e-01 +1.079415e+00 +6.323235e-01 +1.784542e+00
+2.160000e+00 +1.638942e+00 +2.884702e-01 +2.478437e-01 +3.563581e-01 +1.071752e+00 +6.273364e-01 +1.773607e+00
+2.180000e+00 +1.626404e+00 +2.873824e-01 +2.461722e-01 +3.538485e-01 +1.067652e+00 +6.230185e-01 +1.759986e+00
+2.200000e+00 +1.630653e+00 +2.887977e-01 +2.448528e-01 +3.523338e-01 +1.071125e+00 +6.218602e-01 +1.744558e+00
+2.220000e+00 +1.646607e+00 +2.922443e-01 +2.439133e-01 +3.512145e-01 +1.078789e+00 +6.241603e-01 +1.729504e+00
+2.240000e+00 +1.675617e+00 +2.980333e-01 +2.434060e-01 +3.505412e-01 +1.091461e+00 +6.304705e-01 +1.714942e+00
+2.260000e+00 +1.720719e+00 +3.058800e-01 +2.435945e-01 +3.506782e-01 +1.108092e+00 +6.405659e-01 +1.699762e+00
+2.280000e+00 +1.773782e+00 +3.145005e-01 +2.442565e-01 +3.512945e-01 +1.125636e+00 +6.524595e-01 +1.684354e+00
+2.300000e+00 +1.839809e+00 +3.249592e-01 +2.454349e-01 +3.526852e-01 +1.147779e+00 +6.670593e-01 +1.669006e+00
+2.320000e+00 +1.901118e+00 +3.363194e-01 +2.462232e-01 +3.535250e-01 +1.172607e+00 +6.827341e-01 +1.654829e+00
+2.340000e+00 +1.933791e+00 +3.441894e-01 +2.459885e-01 +3.528404e-01 +1.189182e+00 +6.933532e-01 +1.643233e+00
+2.360000e+00 +1.949144e+00 +3.490234e-01 +2.452057e-01 +3.515188e-01 +1.199295e+00 +6.990546e-01 +1.632298e+00
+2.380000e+00 +1.963893e+00 +3.532364e-01 +2.443993e-01 +3.504100e-01 +1.209037e+00 +7.031203e-01 +1.620161e+00
+2.400000e+00 +1.997446e+00 +3.594561e-01 +2.442415e-01 +3.505586e-01 +1.224226e+00 +7.094612e-01 +1.605984e+00
+2.420000e+00 +2.024947e+00 +3.642730e-01 +2.440523e-01 +3.504451e-01 +1.234633e+00 +7.144268e-01 +1.591599e+00
+2.440000e+00 +2.058731e+00 +3.697419e-01 +2.441832e-01 +3.506271e-01 +1.245340e+00 +7.207197e-01 +1.577172e+00
+2.460000e+00 +2.106584e+00 +3.773572e-01 +2.448853e-01 +3.513042e-01 +1.259096e+00 +7.307280e-01 +1.562868e+00
+2.480000e+00 +2.157452e+00 +3.850898e-01 +2.458237e-01 +3.521621e-01 +1.272177e+00 +7.412459e-01 +1.548790e+00
+2.500000e+00 +2.226134e+00 +3.945516e-01 +2.476171e-01 +3.539973e-01 +1.287591e+00 +7.547099e-01 +1.535634e+00
+2.520000e+00 +2.280130e+00 +4.024144e-01 +2.489396e-01 +3.549791e-01 +1.298872e+00 +7.663026e-01 +1.522209e+00
+2.540000e+00 +2.330401e+00 +4.098574e-01 +2.500973e-01 +3.558320e-01 +1.309541e+00 +7.769234e-01 +1.508896e+00
+2.560000e+00 +2.374613e+00 +4.155782e-01 +2.511785e-01 +3.567079e-01 +1.316922e+00 +7.848352e-01 +1.496518e+00
+2.580000e+00 +2.442063e+00 +4.223640e-01 +2.534120e-01 +3.593914e-01 +1.326475e+00 +7.938921e-01 +1.488718e+00
+2.600000e+00 +2.538710e+00 +4.308096e-01 +2.572021e-01 +3.641022e-01 +1.338095e+00 +8.056433e-01 +1.488245e+00
+2.620000e+00 +2.632406e+00 +4.377094e-01 +2.613406e-01 +3.690729e-01 +1.345749e+00 +8.157570e-01 +1.493281e+00
+2.640000e+00 +2.716104e+00 +4.433702e-01 +2.653005e-01 +3.734954e-01 +1.350139e+00 +8.245934e-01 +1.499581e+00
+2.660000e+00 +2.792320e+00 +4.490348e-01 +2.688186e-01 +3.771836e-01 +1.354108e+00 +8.334615e-01 +1.502863e+00
+2.680000e+00 +2.864871e+00 +4.548403e-01 +2.720391e-01 +3.804931e-01 +1.358267e+00 +8.422912e-01 +1.504339e+00
+2.700000e+00 +2.927380e+00 +4.593444e-01 +2.748360e-01 +3.834683e-01 +1.360584e+00 +8.487898e-01 +1.506327e+00
+2.720000e+00 +2.999793e+00 +4.643946e-01 +2.779683e-01 +3.872524e-01 +1.364483e+00 +8.553336e-01 +1.511188e+00
+2.740000e+00 +3.104270e+00 +4.730156e-01 +2.821740e-01 +3.925049e-01 +1.374392e+00 +8.664148e-01 +1.517609e+00
+2.760000e+00 +3.177793e+00 +4.800122e-01 +2.850472e-01 +3.954497e-01 +1.380384e+00 +8.760122e-01 +1.516634e+00
+2.780000e+00 +3.278055e+00 +4.891720e-01 +2.891149e-01 +3.996492e-01 +1.388779e+00 +8.890211e-01 +1.519616e+00
+2.800000e+00 +3.390209e+00 +4.995015e-01 +2.937979e-01 +4.041325e-01 +1.397522e+00 +9.044725e-01 +1.523794e+00
+2.820000e+00 +3.505656e+00 +5.110970e-01 +2.984507e-01 +4.083588e-01 +1.407595e+00 +9.218159e-01 +1.525625e+00
+2.840000e+00 +3.593614e+00 +5.207093e-01 +3.019320e-01 +4.110258e-01 +1.414447e+00 +9.365509e-01 +1.523171e+00
+2.860000e+00 +3.678668e+00 +5.294259e-01 +3.053809e-01 +4.136497e-01 +1.419804e+00 +9.499805e-01 +1.521774e+00
+2.880000e+00 +3.738486e+00 +5.351327e-01 +3.078369e-01 +4.153407e-01 +1.421392e+00 +9.586668e-01 +1.519408e+00
+2.900000e+00 +3.842939e+00 +5.443529e-01 +3.120420e-01 +4.191867e-01 +1.427741e+00 +9.718475e-01 +1.522806e+00
+2.920000e+00 +3.932206e+00 +5.516914e-01 +3.159073e-01 +4.222443e-01 +1.430379e+00 +9.832508e-01 +1.526157e+00
+2.940000e+00 +4.003468e+00 +5.569048e-01 +3.192355e-01 +4.244763e-01 +1.429557e+00 +9.920952e-01 +1.529179e+00
+2.960000e+00 +4.097782e+00 +5.647529e-01 +3.232036e-01 +4.274840e-01 +1.432139e+00 +1.004179e+00 +1.532252e+00
+2.980000e+00 +4.197968e+00 +5.736879e-01 +3.272111e-01 +4.305077e-01 +1.435989e+00 +1.017535e+00 +1.534039e+00
+3.000000e+00 +4.286881e+00 +5.816978e-01 +3.307830e-01 +4.329047e-01 +1.438276e+00 +1.029796e+00 +1.534360e+00
+3.020000e+00 +4.355724e+00 +5.867356e-01 +3.339674e-01 +4.345622e-01 +1.436024e+00 +1.038743e+00 +1.535968e+00
+3.040000e+00 +4.437790e+00 +5.922509e-01 +3.377899e-01 +4.368291e-01 +1.433967e+00 +1.048440e+00 +1.540526e+00
+3.060000e+00 +4.487244e+00 +5.950147e-01 +3.401824e-01 +4.378132e-01 +1.429208e+00 +1.053605e+00 +1.541691e+00
+3.080000e+00 +4.539680e+00 +5.968020e-01 +3.426998e-01 +4.395365e-01 +1.424256e+00 +1.056208e+00 +1.547300e+00
+3.100000e+00 +4.579626e+00 +5.970360e-01 +3.447775e-01 +4.409355e-01 +1.417631e+00 +1.056334e+00 +1.553836e+00
+3.120000e+00 +4.614256e+00 +5.971595e-01 +3.464758e-01 +4.419227e-01 +1.410894e+00 +1.056127e+00 +1.557964e+00
+3.140000e+00 +4.644590e+00 +5.968244e-01 +3.479756e-01 +4.427106e-01 +1.403609e+00 +1.055167e+00 +1.561839e+00
+3.160000e+00 +4.677719e+00 +5.959988e-01 +3.496863e-01 +4.439071e-01 +1.395901e+00 +1.053264e+00 +1.569112e+00
+3.180000e+00 +4.718531e+00 +5.943790e-01 +3.521500e-01 +4.459608e-01 +1.387089e+00 +1.050369e+00 +1.584971e+00
+3.200000e+00 +4.742561e+00 +5.915929e-01 +3.539782e-01 +4.473006e-01 +1.376958e+00 +1.045751e+00 +1.600105e+00
+3.220000e+00 +4.761693e+00 +5.890385e-01 +3.554028e-01 +4.479477e-01 +1.366903e+00 +1.041641e+00 +1.609816e+00
+3.240000e+00 +4.765585e+00 +5.860469e-01 +3.559687e-01 +4.476038e-01 +1.356414e+00 +1.036821e+00 +1.613887e+00
+3.260000e+00 +4.765688e+00 +5.831644e-01 +3.562802e-01 +4.467676e-01 +1.345862e+00 +1.032396e+00 +1.614694e+00
+3.280000e+00 +4.772680e+00 +5.813102e-01 +3.566076e-01 +4.459165e-01 +1.336355e+00 +1.029424e+00 +1.612436e+00
+3.300000e+00 +4.792934e+00 +5.806305e-01 +3.572730e-01 +4.455155e-01 +1.328223e+00 +1.027837e+00 +1.610041e+00
+3.320000e+00 +4.816109e+00 +5.800906e-01 +3.580513e-01 +4.452061e-01 +1.320211e+00 +1.026447e+00 +1.608039e+00
+3.340000e+00 +4.835697e+00 +5.792429e-01 +3.586117e-01 +4.448379e-01 +1.312173e+00 +1.024292e+00 +1.605816e+00
+3.360000e+00 +4.862361e+00 +5.788054e-01 +3.594204e-01 +4.447563e-01 +1.304613e+00 +1.022611e+00 +1.604432e+00
+3.380000e+00 +4.882634e+00 +5.773264e-01 +3.601929e-01 +4.446314e-01 +1.295960e+00 +1.019587e+00 +1.605369e+00
+3.400000e+00 +4.918796e+00 +5.761033e-01 +3.618081e-01 +4.454245e-01 +1.287538e+00 +1.016944e+00 +1.611877e+00
+3.420000e+00 +4.943044e+00 +5.749678e-01 +3.625779e-01 +4.454685e-01 +1.279534e+00 +1.014041e+00 +1.612451e+00
+3.440000e+00 +4.977998e+00 +5.755529e-01 +3.633262e-01 +4.455906e-01 +1.273630e+00 +1.012995e+00 +1.609371e+00
+3.460000e+00 +5.008506e+00 +5.766277e-01 +3.636800e-01 +4.452761e-01 +1.268379e+00 +1.012430e+00 +1.603114e+00
+3.480000e+00 +5.036371e+00 +5.781903e-01 +3.637973e-01 +4.446031e-01 +1.263568e+00 +1.012553e+00 +1.594691e+00
+3.500000e+00 +5.067809e+00 +5.804639e-01 +3.638893e-01 +4.439434e-01 +1.259691e+00 +1.013364e+00 +1.585413e+00
+3.520000e+00 +5.107116e+00 +5.835818e-01 +3.641780e-01 +4.434578e-01 +1.256697e+00 +1.015207e+00 +1.576068e+00
+3.540000e+00 +5.147280e+00 +5.880819e-01 +3.642572e-01 +4.426171e-01 +1.255020e+00 +1.018831e+00 +1.564538e+00
+3.560000e+00 +5.171982e+00 +5.914292e-01 +3.639615e-01 +4.411144e-01 +1.251506e+00 +1.021820e+00 +1.552171e+00
+3.580000e+00 +5.208845e+00 +5.959527e-01 +3.641138e-01 +4.397997e-01 +1.248551e+00 +1.026909e+00 +1.540100e+00
+3.600000e+00 +5.262888e+00 +6.021846e-01 +3.647122e-01 +4.389249e-01 +1.247345e+00 +1.033950e+00 +1.528380e+00
+3.620000e+00 +5.317439e+00 +6.100499e-01 +3.650026e-01 +4.377936e-01 +1.248001e+00 +1.042645e+00 +1.515375e+00
+3.640000e+00 +5.374919e+00 +6.196917e-01 +3.651119e-01 +4.364928e-01 +1.250570e+00 +1.053248e+00 +1.501846e+00
+3.660000e+00 +5.432779e+00 +6.279327e-01 +3.653737e-01 +4.354965e-01 +1.252256e+00 +1.061797e+00 +1.488935e+00
+3.680000e+00 +5.481284e+00 +6.341505e-01 +3.655666e-01 +4.344537e-01 +1.251974e+00 +1.068048e+00 +1.476619e+00
+3.700000e+00 +5.557388e+00 +6.401918e-01 +3.670105e-01 +4.346766e-01 +1.251415e+00 +1.074172e+00 +1.468040e+00
+3.720000e+00 +5.602756e+00 +6.425279e-01 +3.678800e-01 +4.342648e-01 +1.247120e+00 +1.076238e+00 +1.460419e+00
+3.740000e+00 +5.665076e+00 +6.465564e-01 +3.691935e-01 +4.342173e-01 +1.244218e+00 +1.080390e+00 +1.452991e+00
+3.760000e+00 +5.733600e+00 +6.509324e-01 +3.708660e-01 +4.342303e-01 +1.240993e+00 +1.085644e+00 +1.446203e+00
+3.780000e+00 +5.807270e+00 +6.540329e-01 +3.730203e-01 +4.348696e-01 +1.236856e+00 +1.089068e+00 +1.443267e+00
+3.800000e+00 +5.894355e+00 +6.570561e-01 +3.757090e-01 +4.363375e-01 +1.233072e+00 +1.091804e+00 +1.443877e+00
+3.820000e+00 +5.980533e+00 +6.588828e-01 +3.786857e-01 +4.381478e-01 +1.228222e+00 +1.093103e+00 +1.448147e+00
+3.840000e+00 +6.068510e+00 +6.605935e-01 +3.818201e-01 +4.400591e-01 +1.223148e+00 +1.094355e+00 +1.453512e+00
+3.860000e+00 +6.165718e+00 +6.622466e-01 +3.856029e-01 +4.422916e-01 +1.217542e+00 +1.096116e+00 +1.461883e+00
+3.880000e+00 +6.248729e+00 +6.625920e-01 +3.892804e-01 +4.440705e-01 +1.210455e+00 +1.096892e+00 +1.471418e+00
+3.900000e+00 +6.352138e+00 +6.630070e-01 +3.940523e-01 +4.468082e-01 +1.203287e+00 +1.097921e+00 +1.487177e+00
+3.920000e+00 +6.470205e+00 +6.640421e-01 +3.993598e-01 +4.500521e-01 +1.196551e+00 +1.099718e+00 +1.504768e+00
+3.940000e+00 +6.570215e+00 +6.636565e-01 +4.042299e-01 +4.529869e-01 +1.188883e+00 +1.099560e+00 +1.523752e+00
+3.960000e+00 +6.681141e+00 +6.627078e-01 +4.100138e-01 +4.566635e-01 +1.180712e+00 +1.098876e+00 +1.549938e+00
+3.980000e+00 +6.795729e+00 +6.610145e-01 +4.163439e-01 +4.609309e-01 +1.172102e+00 +1.097131e+00 +1.582673e+00
+4.000000e+00 +6.906562e+00 +6.589223e-01 +4.226430e-01 +4.652196e-01 +1.163295e+00 +1.094769e+00 +1.616866e+00
