# Supplementary material for: Visual motion perception as online hierarchical inference
Source: Nat Commun. 2022 Dec 1;13:7403. doi: 10.1038/s41467-022-34805-5 (PMC9715570; doi:10.1038/s41467-022-34805-5)
Supplement: Supplementary file 10 — Source Data [file 41467_2022_34805_MOESM10_ESM.zip › Supplementary_Figure_S3HH.txt]

# COLUMNS: | t | lam_1 | lam_2 | lam_3 | lam_4 | lam_5 | lam_6 | lam_7 |
+0.000000e+00 +9.172852e-01 +2.463660e-01 +2.463660e-01 +2.463660e-01 +8.901919e-01 +8.901919e-01 +8.901919e-01
+2.000000e-02 +9.244961e-01 +2.457835e-01 +2.464700e-01 +2.466237e-01 +8.860909e-01 +8.854218e-01 +8.906494e-01
+4.000000e-02 +9.423530e-01 +2.459700e-01 +2.477438e-01 +2.482763e-01 +8.847274e-01 +8.823994e-01 +8.965949e-01
+6.000000e-02 +9.758695e-01 +2.470194e-01 +2.508708e-01 +2.522698e-01 +8.868691e-01 +8.809850e-01 +9.133162e-01
+8.000000e-02 +1.009287e+00 +2.479762e-01 +2.540872e-01 +2.565584e-01 +8.892007e-01 +8.790435e-01 +9.319077e-01
+1.000000e-01 +1.036116e+00 +2.485013e-01 +2.566125e-01 +2.601631e-01 +8.903613e-01 +8.759639e-01 +9.477434e-01
+1.200000e-01 +1.067839e+00 +2.494623e-01 +2.596644e-01 +2.643566e-01 +8.929845e-01 +8.739359e-01 +9.652727e-01
+1.400000e-01 +1.103932e+00 +2.513342e-01 +2.628882e-01 +2.686827e-01 +8.984449e-01 +8.742048e-01 +9.794368e-01
+1.600000e-01 +1.141130e+00 +2.534787e-01 +2.663453e-01 +2.728979e-01 +9.039190e-01 +8.758578e-01 +9.929204e-01
+1.800000e-01 +1.160205e+00 +2.539223e-01 +2.681850e-01 +2.752318e-01 +9.039016e-01 +8.735245e-01 +1.002240e+00
+2.000000e-01 +1.178590e+00 +2.539663e-01 +2.702342e-01 +2.776731e-01 +9.023977e-01 +8.704209e-01 +1.014901e+00
+2.200000e-01 +1.190198e+00 +2.532547e-01 +2.717611e-01 +2.795542e-01 +8.985309e-01 +8.654646e-01 +1.028515e+00
+2.400000e-01 +1.192717e+00 +2.520305e-01 +2.721434e-01 +2.802498e-01 +8.930738e-01 +8.592355e-01 +1.036789e+00
+2.600000e-01 +1.194610e+00 +2.507158e-01 +2.723763e-01 +2.810128e-01 +8.876055e-01 +8.526509e-01 +1.045600e+00
+2.800000e-01 +1.191482e+00 +2.491421e-01 +2.719382e-01 +2.811975e-01 +8.813050e-01 +8.455707e-01 +1.052310e+00
+3.000000e-01 +1.186319e+00 +2.475407e-01 +2.711077e-01 +2.809916e-01 +8.749606e-01 +8.385128e-01 +1.055715e+00
+3.200000e-01 +1.189116e+00 +2.463833e-01 +2.710823e-01 +2.817569e-01 +8.705396e-01 +8.321144e-01 +1.061392e+00
+3.400000e-01 +1.199677e+00 +2.454915e-01 +2.719691e-01 +2.837526e-01 +8.672944e-01 +8.261574e-01 +1.073663e+00
+3.600000e-01 +1.208737e+00 +2.444198e-01 +2.727897e-01 +2.856839e-01 +8.633722e-01 +8.199094e-01 +1.087289e+00
+3.800000e-01 +1.212935e+00 +2.430852e-01 +2.731946e-01 +2.869449e-01 +8.581716e-01 +8.133581e-01 +1.099529e+00
+4.000000e-01 +1.207232e+00 +2.414637e-01 +2.724743e-01 +2.866786e-01 +8.513426e-01 +8.066479e-01 +1.105717e+00
+4.200000e-01 +1.200804e+00 +2.398492e-01 +2.717215e-01 +2.863155e-01 +8.443656e-01 +8.000830e-01 +1.112728e+00
+4.400000e-01 +1.191481e+00 +2.383640e-01 +2.705782e-01 +2.854527e-01 +8.373419e-01 +7.941890e-01 +1.118744e+00
+4.600000e-01 +1.183091e+00 +2.368550e-01 +2.695441e-01 +2.848419e-01 +8.303617e-01 +7.883047e-01 +1.125953e+00
+4.800000e-01 +1.176092e+00 +2.353400e-01 +2.687089e-01 +2.846540e-01 +8.234711e-01 +7.825206e-01 +1.136334e+00
+5.000000e-01 +1.170650e+00 +2.337885e-01 +2.679762e-01 +2.846831e-01 +8.168076e-01 +7.765008e-01 +1.145816e+00
+5.200000e-01 +1.165466e+00 +2.322432e-01 +2.671808e-01 +2.847017e-01 +8.103280e-01 +7.704913e-01 +1.153703e+00
+5.400000e-01 +1.167301e+00 +2.308058e-01 +2.670133e-01 +2.859161e-01 +8.052212e-01 +7.641889e-01 +1.165070e+00
+5.600000e-01 +1.175343e+00 +2.296893e-01 +2.671782e-01 +2.879143e-01 +8.022481e-01 +7.579868e-01 +1.175576e+00
+5.800000e-01 +1.193981e+00 +2.290107e-01 +2.683716e-01 +2.913954e-01 +8.012825e-01 +7.522661e-01 +1.192252e+00
+6.000000e-01 +1.206482e+00 +2.279353e-01 +2.692632e-01 +2.942314e-01 +7.982360e-01 +7.462299e-01 +1.210496e+00
+6.200000e-01 +1.211071e+00 +2.265101e-01 +2.696297e-01 +2.962770e-01 +7.931566e-01 +7.402171e-01 +1.230928e+00
+6.400000e-01 +1.208770e+00 +2.250325e-01 +2.693072e-01 +2.973904e-01 +7.870816e-01 +7.349505e-01 +1.249549e+00
+6.600000e-01 +1.207538e+00 +2.235759e-01 +2.690707e-01 +2.990824e-01 +7.811949e-01 +7.301611e-01 +1.272690e+00
+6.800000e-01 +1.205212e+00 +2.221377e-01 +2.686571e-01 +3.004432e-01 +7.752953e-01 +7.254794e-01 +1.292710e+00
+7.000000e-01 +1.196917e+00 +2.209832e-01 +2.676122e-01 +3.004711e-01 +7.689217e-01 +7.223866e-01 +1.308333e+00
+7.200000e-01 +1.187735e+00 +2.203359e-01 +2.666989e-01 +3.006948e-01 +7.630166e-01 +7.214326e-01 +1.335834e+00
+7.400000e-01 +1.177065e+00 +2.205635e-01 +2.655558e-01 +3.005883e-01 +7.583966e-01 +7.239417e-01 +1.368908e+00
+7.600000e-01 +1.166720e+00 +2.222050e-01 +2.639692e-01 +2.996476e-01 +7.562522e-01 +7.316569e-01 +1.398861e+00
+7.800000e-01 +1.158406e+00 +2.248158e-01 +2.622274e-01 +2.983006e-01 +7.559619e-01 +7.427998e-01 +1.425792e+00
+8.000000e-01 +1.147679e+00 +2.258716e-01 +2.609604e-01 +2.978778e-01 +7.532921e-01 +7.476990e-01 +1.462297e+00
+8.200000e-01 +1.141430e+00 +2.250975e-01 +2.608548e-01 +2.991180e-01 +7.477653e-01 +7.454274e-01 +1.504139e+00
+8.400000e-01 +1.135385e+00 +2.240897e-01 +2.605938e-01 +2.999242e-01 +7.420235e-01 +7.420213e-01 +1.534687e+00
+8.600000e-01 +1.129143e+00 +2.229685e-01 +2.601905e-01 +3.002846e-01 +7.362567e-01 +7.379126e-01 +1.557096e+00
+8.800000e-01 +1.123139e+00 +2.218198e-01 +2.598007e-01 +3.005822e-01 +7.305249e-01 +7.336095e-01 +1.578427e+00
+9.000000e-01 +1.121794e+00 +2.205034e-01 +2.601611e-01 +3.019481e-01 +7.246283e-01 +7.285953e-01 +1.609744e+00
+9.200000e-01 +1.125195e+00 +2.190732e-01 +2.608451e-01 +3.039425e-01 +7.188711e-01 +7.229424e-01 +1.637958e+00
+9.400000e-01 +1.144869e+00 +2.179679e-01 +2.630300e-01 +3.082780e-01 +7.149318e-01 +7.172512e-01 +1.672348e+00
+9.600000e-01 +1.175754e+00 +2.173227e-01 +2.662543e-01 +3.141174e-01 +7.127137e-01 +7.122934e-01 +1.712050e+00
+9.800000e-01 +1.200816e+00 +2.167698e-01 +2.685536e-01 +3.185978e-01 +7.108259e-01 +7.075374e-01 +1.737132e+00
+1.000000e+00 +1.225426e+00 +2.163030e-01 +2.707042e-01 +3.229494e-01 +7.093287e-01 +7.029310e-01 +1.760147e+00
+1.020000e+00 +1.244936e+00 +2.157526e-01 +2.723550e-01 +3.262699e-01 +7.072714e-01 +6.983620e-01 +1.777082e+00
+1.040000e+00 +1.264944e+00 +2.153031e-01 +2.740846e-01 +3.294179e-01 +7.052727e-01 +6.941917e-01 +1.792951e+00
+1.060000e+00 +1.275999e+00 +2.145583e-01 +2.749112e-01 +3.311658e-01 +7.022033e-01 +6.895485e-01 +1.801503e+00
+1.080000e+00 +1.298166e+00 +2.143607e-01 +2.767797e-01 +3.342554e-01 +7.007193e-01 +6.861760e-01 +1.815635e+00
+1.100000e+00 +1.322095e+00 +2.143365e-01 +2.788253e-01 +3.373591e-01 +6.995096e-01 +6.834179e-01 +1.829264e+00
+1.120000e+00 +1.347238e+00 +2.144551e-01 +2.810220e-01 +3.403958e-01 +6.984210e-01 +6.812756e-01 +1.842296e+00
+1.140000e+00 +1.367666e+00 +2.146216e-01 +2.826478e-01 +3.423535e-01 +6.971074e-01 +6.796122e-01 +1.846955e+00
+1.160000e+00 +1.385885e+00 +2.149675e-01 +2.838995e-01 +3.436041e-01 +6.959896e-01 +6.787181e-01 +1.845246e+00
+1.180000e+00 +1.392981e+00 +2.148975e-01 +2.840084e-01 +3.433521e-01 +6.936740e-01 +6.769139e-01 +1.835900e+00
+1.200000e+00 +1.396576e+00 +2.146549e-01 +2.838249e-01 +3.425935e-01 +6.907054e-01 +6.749255e-01 +1.824857e+00
+1.220000e+00 +1.402232e+00 +2.143606e-01 +2.840327e-01 +3.421151e-01 +6.874036e-01 +6.730803e-01 +1.817244e+00
+1.240000e+00 +1.421809e+00 +2.148881e-01 +2.855461e-01 +3.429164e-01 +6.857570e-01 +6.739034e-01 +1.814479e+00
+1.260000e+00 +1.444135e+00 +2.155517e-01 +2.874011e-01 +3.439340e-01 +6.842120e-01 +6.754181e-01 +1.813343e+00
+1.280000e+00 +1.454098e+00 +2.153609e-01 +2.883509e-01 +3.438459e-01 +6.806958e-01 +6.746275e-01 +1.810848e+00
+1.300000e+00 +1.472087e+00 +2.154658e-01 +2.901537e-01 +3.446830e-01 +6.778003e-01 +6.747562e-01 +1.814252e+00
+1.320000e+00 +1.485340e+00 +2.152361e-01 +2.916297e-01 +3.451254e-01 +6.741839e-01 +6.739548e-01 +1.817978e+00
+1.340000e+00 +1.494176e+00 +2.147158e-01 +2.929289e-01 +3.450286e-01 +6.697687e-01 +6.727169e-01 +1.821800e+00
+1.360000e+00 +1.505143e+00 +2.142718e-01 +2.945983e-01 +3.449996e-01 +6.653007e-01 +6.721833e-01 +1.827107e+00
+1.380000e+00 +1.507997e+00 +2.133836e-01 +2.956144e-01 +3.442224e-01 +6.601921e-01 +6.702152e-01 +1.831416e+00
+1.400000e+00 +1.507119e+00 +2.124097e-01 +2.962069e-01 +3.428823e-01 +6.549847e-01 +6.682434e-01 +1.831085e+00
+1.420000e+00 +1.507887e+00 +2.115161e-01 +2.970687e-01 +3.415618e-01 +6.498211e-01 +6.669910e-01 +1.830978e+00
+1.440000e+00 +1.503943e+00 +2.103376e-01 +2.975533e-01 +3.399843e-01 +6.447069e-01 +6.642516e-01 +1.833252e+00
+1.460000e+00 +1.502897e+00 +2.092005e-01 +2.985563e-01 +3.387088e-01 +6.396363e-01 +6.618518e-01 +1.840196e+00
+1.480000e+00 +1.498590e+00 +2.080030e-01 +2.990714e-01 +3.370553e-01 +6.347142e-01 +6.591567e-01 +1.842865e+00
+1.500000e+00 +1.495564e+00 +2.068200e-01 +2.997961e-01 +3.355582e-01 +6.298337e-01 +6.565069e-01 +1.847971e+00
+1.520000e+00 +1.496850e+00 +2.057946e-01 +3.009896e-01 +3.343619e-01 +6.248838e-01 +6.548338e-01 +1.853759e+00
+1.540000e+00 +1.497872e+00 +2.047517e-01 +3.021174e-01 +3.331909e-01 +6.199865e-01 +6.529365e-01 +1.859993e+00
+1.560000e+00 +1.501798e+00 +2.037107e-01 +3.039186e-01 +3.323392e-01 +6.151671e-01 +6.512760e-01 +1.873177e+00
+1.580000e+00 +1.510788e+00 +2.029916e-01 +3.060207e-01 +3.316111e-01 +6.103531e-01 +6.514886e-01 +1.880843e+00
+1.600000e+00 +1.521132e+00 +2.025759e-01 +3.079279e-01 +3.306531e-01 +6.056851e-01 +6.533587e-01 +1.880762e+00
+1.620000e+00 +1.524348e+00 +2.020305e-01 +3.087762e-01 +3.290643e-01 +6.009953e-01 +6.545930e-01 +1.873423e+00
+1.640000e+00 +1.526194e+00 +2.014793e-01 +3.094376e-01 +3.273246e-01 +5.963328e-01 +6.559471e-01 +1.864399e+00
+1.660000e+00 +1.530539e+00 +2.010315e-01 +3.104706e-01 +3.257048e-01 +5.917295e-01 +6.580240e-01 +1.856579e+00
+1.680000e+00 +1.540776e+00 +2.007983e-01 +3.124034e-01 +3.243894e-01 +5.872072e-01 +6.616462e-01 +1.852059e+00
+1.700000e+00 +1.550993e+00 +2.005547e-01 +3.143199e-01 +3.231075e-01 +5.827303e-01 +6.650690e-01 +1.847905e+00
+1.720000e+00 +1.562593e+00 +2.005392e-01 +3.161479e-01 +3.218018e-01 +5.784192e-01 +6.694819e-01 +1.841035e+00
+1.740000e+00 +1.570384e+00 +2.002619e-01 +3.177328e-01 +3.203306e-01 +5.740007e-01 +6.727740e-01 +1.834741e+00
+1.760000e+00 +1.582038e+00 +2.000861e-01 +3.199320e-01 +3.190926e-01 +5.696414e-01 +6.767858e-01 +1.831315e+00
+1.780000e+00 +1.599693e+00 +2.003393e-01 +3.226226e-01 +3.180530e-01 +5.655272e-01 +6.830029e-01 +1.826749e+00
+1.800000e+00 +1.609361e+00 +2.002905e-01 +3.243116e-01 +3.165902e-01 +5.613035e-01 +6.875519e-01 +1.818821e+00
+1.820000e+00 +1.610903e+00 +1.999163e-01 +3.249755e-01 +3.147257e-01 +5.570087e-01 +6.903591e-01 +1.807641e+00
+1.840000e+00 +1.612028e+00 +1.998166e-01 +3.251906e-01 +3.127288e-01 +5.528555e-01 +6.944441e-01 +1.792943e+00
+1.860000e+00 +1.622071e+00 +2.006440e-01 +3.258107e-01 +3.109419e-01 +5.494975e-01 +7.023845e-01 +1.777128e+00
+1.880000e+00 +1.633680e+00 +2.016730e-01 +3.263124e-01 +3.092543e-01 +5.466021e-01 +7.102745e-01 +1.761206e+00
+1.900000e+00 +1.646928e+00 +2.024115e-01 +3.270934e-01 +3.079073e-01 +5.437114e-01 +7.158956e-01 +1.747202e+00
+1.920000e+00 +1.643497e+00 +2.019676e-01 +3.263513e-01 +3.060398e-01 +5.398625e-01 +7.155960e-01 +1.732746e+00
+1.940000e+00 +1.634000e+00 +2.011684e-01 +3.249442e-01 +3.039557e-01 +5.358223e-01 +7.134881e-01 +1.717504e+00
+1.960000e+00 +1.626857e+00 +2.005824e-01 +3.236382e-01 +3.019614e-01 +5.320160e-01 +7.121061e-01 +1.702215e+00
+1.980000e+00 +1.621713e+00 +2.001653e-01 +3.224245e-01 +3.000533e-01 +5.284600e-01 +7.112499e-01 +1.687001e+00
+2.000000e+00 +1.614906e+00 +1.997579e-01 +3.209806e-01 +2.980471e-01 +5.249278e-01 +7.105366e-01 +1.671603e+00
+2.020000e+00 +1.605818e+00 +1.992684e-01 +3.192799e-01 +2.959702e-01 +5.213439e-01 +7.094911e-01 +1.656563e+00
+2.040000e+00 +1.600093e+00 +1.992202e-01 +3.177229e-01 +2.939509e-01 +5.182962e-01 +7.102658e-01 +1.642133e+00
+2.060000e+00 +1.593820e+00 +1.996113e-01 +3.159204e-01 +2.918728e-01 +5.157468e-01 +7.130915e-01 +1.631694e+00
+2.080000e+00 +1.586379e+00 +2.000841e-01 +3.139883e-01 +2.898055e-01 +5.132994e-01 +7.163727e-01 +1.624289e+00
+2.100000e+00 +1.576348e+00 +2.003095e-01 +3.119478e-01 +2.878082e-01 +5.104109e-01 +7.192572e-01 +1.619180e+00
+2.120000e+00 +1.568526e+00 +2.012544e-01 +3.099517e-01 +2.858611e-01 +5.082020e-01 +7.258227e-01 +1.620265e+00
+2.140000e+00 +1.560759e+00 +2.024491e-01 +3.078965e-01 +2.839669e-01 +5.064105e-01 +7.331245e-01 +1.625887e+00
+2.160000e+00 +1.548045e+00 +2.031228e-01 +3.056813e-01 +2.824541e-01 +5.041787e-01 +7.377410e-01 +1.642782e+00
+2.180000e+00 +1.533659e+00 +2.030696e-01 +3.035418e-01 +2.811874e-01 +5.012635e-01 +7.388375e-01 +1.658670e+00
+2.200000e+00 +1.519437e+00 +2.028834e-01 +3.014112e-01 +2.798196e-01 +4.983082e-01 +7.390630e-01 +1.670018e+00
+2.220000e+00 +1.505139e+00 +2.022893e-01 +2.992937e-01 +2.784069e-01 +4.949732e-01 +7.374017e-01 +1.673925e+00
+2.240000e+00 +1.491351e+00 +2.012862e-01 +2.972739e-01 +2.772465e-01 +4.913255e-01 +7.338495e-01 +1.675485e+00
+2.260000e+00 +1.479243e+00 +2.001081e-01 +2.953858e-01 +2.764325e-01 +4.876953e-01 +7.294054e-01 +1.677159e+00
+2.280000e+00 +1.471499e+00 +1.988508e-01 +2.937982e-01 +2.761656e-01 +4.844058e-01 +7.239676e-01 +1.679616e+00
+2.300000e+00 +1.464734e+00 +1.976286e-01 +2.922008e-01 +2.758025e-01 +4.813804e-01 +7.182701e-01 +1.677693e+00
+2.320000e+00 +1.458437e+00 +1.964345e-01 +2.906050e-01 +2.754462e-01 +4.785108e-01 +7.125773e-01 +1.674681e+00
+2.340000e+00 +1.457814e+00 +1.953417e-01 +2.893783e-01 +2.758764e-01 +4.762256e-01 +7.068423e-01 +1.676592e+00
+2.360000e+00 +1.469789e+00 +1.945500e-01 +2.889456e-01 +2.778311e-01 +4.752630e-01 +7.011741e-01 +1.686736e+00
+2.380000e+00 +1.478026e+00 +1.937627e-01 +2.880185e-01 +2.794643e-01 +4.747427e-01 +6.955197e-01 +1.690869e+00
+2.400000e+00 +1.475254e+00 +1.927113e-01 +2.864061e-01 +2.799214e-01 +4.733194e-01 +6.901927e-01 +1.688320e+00
+2.420000e+00 +1.468769e+00 +1.915588e-01 +2.846648e-01 +2.799976e-01 +4.712472e-01 +6.853562e-01 +1.686004e+00
+2.440000e+00 +1.467877e+00 +1.904756e-01 +2.833336e-01 +2.808722e-01 +4.695050e-01 +6.802217e-01 +1.690768e+00
+2.460000e+00 +1.463933e+00 +1.893548e-01 +2.818005e-01 +2.813767e-01 +4.675711e-01 +6.754052e-01 +1.692895e+00
+2.480000e+00 +1.465787e+00 +1.883871e-01 +2.805278e-01 +2.825381e-01 +4.665469e-01 +6.702217e-01 +1.696231e+00
+2.500000e+00 +1.470476e+00 +1.876218e-01 +2.792605e-01 +2.837941e-01 +4.664712e-01 +6.649038e-01 +1.695393e+00
+2.520000e+00 +1.463173e+00 +1.865371e-01 +2.774404e-01 +2.837010e-01 +4.649566e-01 +6.604282e-01 +1.689016e+00
+2.540000e+00 +1.450740e+00 +1.854078e-01 +2.755133e-01 +2.828180e-01 +4.621949e-01 +6.574670e-01 +1.682170e+00
+2.560000e+00 +1.437268e+00 +1.846247e-01 +2.736288e-01 +2.813490e-01 +4.588271e-01 +6.574812e-01 +1.676151e+00
+2.580000e+00 +1.424841e+00 +1.841459e-01 +2.717960e-01 +2.797375e-01 +4.555267e-01 +6.590487e-01 +1.671777e+00
+2.600000e+00 +1.412024e+00 +1.836138e-01 +2.699412e-01 +2.782602e-01 +4.522383e-01 +6.602165e-01 +1.669424e+00
+2.620000e+00 +1.398813e+00 +1.829892e-01 +2.680734e-01 +2.770911e-01 +4.489525e-01 +6.610014e-01 +1.671120e+00
+2.640000e+00 +1.387250e+00 +1.829365e-01 +2.662679e-01 +2.756570e-01 +4.459299e-01 +6.650417e-01 +1.674912e+00
+2.660000e+00 +1.377784e+00 +1.833312e-01 +2.645412e-01 +2.740877e-01 +4.432717e-01 +6.712868e-01 +1.679724e+00
+2.680000e+00 +1.370293e+00 +1.838968e-01 +2.629506e-01 +2.724139e-01 +4.407325e-01 +6.786152e-01 +1.681314e+00
+2.700000e+00 +1.362711e+00 +1.840407e-01 +2.614692e-01 +2.706541e-01 +4.379325e-01 +6.834315e-01 +1.675462e+00
+2.720000e+00 +1.354026e+00 +1.837881e-01 +2.600463e-01 +2.689048e-01 +4.348898e-01 +6.862745e-01 +1.665762e+00
+2.740000e+00 +1.344070e+00 +1.832716e-01 +2.586193e-01 +2.672244e-01 +4.317686e-01 +6.878819e-01 +1.654810e+00
+2.760000e+00 +1.336173e+00 +1.828955e-01 +2.574047e-01 +2.654536e-01 +4.287052e-01 +6.903280e-01 +1.642389e+00
+2.780000e+00 +1.331954e+00 +1.827694e-01 +2.565135e-01 +2.636290e-01 +4.257772e-01 +6.940826e-01 +1.628750e+00
+2.800000e+00 +1.326114e+00 +1.823408e-01 +2.555519e-01 +2.618178e-01 +4.227863e-01 +6.954697e-01 +1.614352e+00
+2.820000e+00 +1.320255e+00 +1.818516e-01 +2.546899e-01 +2.600232e-01 +4.197852e-01 +6.968803e-01 +1.599853e+00
+2.840000e+00 +1.314246e+00 +1.813525e-01 +2.537370e-01 +2.582432e-01 +4.168353e-01 +6.975733e-01 +1.585510e+00
+2.860000e+00 +1.306783e+00 +1.806661e-01 +2.526619e-01 +2.564791e-01 +4.138840e-01 +6.965623e-01 +1.571151e+00
+2.880000e+00 +1.295504e+00 +1.796593e-01 +2.512036e-01 +2.547709e-01 +4.110124e-01 +6.928219e-01 +1.556968e+00
+2.900000e+00 +1.284990e+00 +1.786351e-01 +2.498982e-01 +2.530384e-01 +4.081742e-01 +6.887331e-01 +1.543218e+00
+2.920000e+00 +1.277726e+00 +1.777219e-01 +2.489522e-01 +2.513889e-01 +4.052916e-01 +6.853231e-01 +1.530961e+00
+2.940000e+00 +1.274366e+00 +1.769470e-01 +2.483582e-01 +2.499305e-01 +4.024753e-01 +6.825734e-01 +1.520488e+00
+2.960000e+00 +1.273107e+00 +1.763136e-01 +2.478790e-01 +2.485538e-01 +3.997711e-01 +6.805776e-01 +1.509823e+00
+2.980000e+00 +1.277935e+00 +1.761055e-01 +2.477488e-01 +2.473823e-01 +3.974529e-01 +6.807726e-01 +1.498779e+00
+3.000000e+00 +1.296185e+00 +1.769706e-01 +2.482738e-01 +2.466462e-01 +3.963686e-01 +6.858941e-01 +1.486907e+00
+3.020000e+00 +1.314042e+00 +1.781327e-01 +2.485059e-01 +2.458482e-01 +3.958448e-01 +6.917447e-01 +1.473901e+00
+3.040000e+00 +1.320919e+00 +1.787870e-01 +2.479540e-01 +2.446147e-01 +3.948006e-01 +6.950834e-01 +1.460668e+00
+3.060000e+00 +1.318830e+00 +1.789436e-01 +2.468421e-01 +2.430779e-01 +3.931375e-01 +6.963565e-01 +1.448616e+00
+3.080000e+00 +1.312823e+00 +1.788243e-01 +2.455101e-01 +2.414679e-01 +3.911474e-01 +6.964918e-01 +1.437762e+00
+3.100000e+00 +1.314285e+00 +1.790439e-01 +2.446768e-01 +2.401082e-01 +3.896429e-01 +6.978789e-01 +1.424980e+00
+3.120000e+00 +1.316580e+00 +1.791818e-01 +2.439317e-01 +2.388567e-01 +3.881452e-01 +6.985930e-01 +1.412193e+00
+3.140000e+00 +1.324483e+00 +1.797555e-01 +2.433575e-01 +2.378804e-01 +3.874918e-01 +7.003136e-01 +1.399546e+00
+3.160000e+00 +1.340284e+00 +1.809793e-01 +2.430101e-01 +2.372930e-01 +3.881205e-01 +7.036530e-01 +1.387032e+00
+3.180000e+00 +1.376216e+00 +1.833267e-01 +2.435975e-01 +2.378741e-01 +3.909411e-01 +7.099674e-01 +1.375690e+00
+3.200000e+00 +1.405080e+00 +1.853205e-01 +2.436506e-01 +2.383505e-01 +3.938867e-01 +7.136625e-01 +1.364026e+00
+3.220000e+00 +1.434396e+00 +1.873329e-01 +2.436412e-01 +2.390289e-01 +3.972857e-01 +7.166382e-01 +1.352609e+00
+3.240000e+00 +1.471732e+00 +1.895149e-01 +2.441643e-01 +2.403501e-01 +4.010024e-01 +7.201035e-01 +1.343163e+00
+3.260000e+00 +1.514239e+00 +1.920863e-01 +2.448520e-01 +2.420243e-01 +4.055959e-01 +7.243675e-01 +1.334038e+00
+3.280000e+00 +1.543011e+00 +1.936777e-01 +2.449672e-01 +2.432311e-01 +4.088114e-01 +7.252041e-01 +1.325075e+00
+3.300000e+00 +1.567073e+00 +1.947741e-01 +2.449099e-01 +2.444487e-01 +4.114382e-01 +7.241853e-01 +1.317315e+00
+3.320000e+00 +1.593055e+00 +1.958514e-01 +2.449007e-01 +2.459975e-01 +4.143624e-01 +7.226292e-01 +1.310876e+00
+3.340000e+00 +1.599012e+00 +1.959206e-01 +2.440165e-01 +2.462749e-01 +4.153090e-01 +7.186631e-01 +1.301747e+00
+3.360000e+00 +1.602779e+00 +1.955779e-01 +2.431487e-01 +2.466843e-01 +4.154906e-01 +7.137471e-01 +1.295218e+00
+3.380000e+00 +1.605290e+00 +1.948229e-01 +2.424467e-01 +2.473992e-01 +4.147120e-01 +7.081836e-01 +1.294888e+00
+3.400000e+00 +1.610947e+00 +1.938536e-01 +2.422555e-01 +2.488340e-01 +4.132787e-01 +7.024808e-01 +1.306589e+00
+3.420000e+00 +1.614327e+00 +1.927256e-01 +2.422011e-01 +2.503047e-01 +4.112060e-01 +6.968510e-01 +1.325612e+00
+3.440000e+00 +1.611064e+00 +1.915304e-01 +2.418482e-01 +2.512037e-01 +4.086286e-01 +6.916151e-01 +1.345058e+00
+3.460000e+00 +1.602316e+00 +1.903701e-01 +2.410731e-01 +2.514058e-01 +4.058605e-01 +6.868859e-01 +1.359147e+00
+3.480000e+00 +1.590984e+00 +1.892707e-01 +2.401028e-01 +2.511670e-01 +4.030219e-01 +6.824900e-01 +1.370062e+00
+3.500000e+00 +1.580132e+00 +1.881907e-01 +2.392330e-01 +2.509482e-01 +4.001919e-01 +6.780597e-01 +1.382715e+00
+3.520000e+00 +1.578571e+00 +1.870393e-01 +2.393010e-01 +2.518261e-01 +3.974556e-01 +6.729305e-01 +1.408767e+00
+3.540000e+00 +1.573594e+00 +1.859044e-01 +2.390672e-01 +2.520866e-01 +3.946939e-01 +6.678120e-01 +1.427132e+00
+3.560000e+00 +1.569291e+00 +1.847711e-01 +2.388729e-01 +2.522884e-01 +3.919605e-01 +6.626291e-01 +1.443924e+00
+3.580000e+00 +1.564055e+00 +1.836727e-01 +2.387362e-01 +2.524464e-01 +3.892249e-01 +6.576113e-01 +1.464194e+00
+3.600000e+00 +1.574944e+00 +1.826157e-01 +2.397428e-01 +2.538716e-01 +3.867531e-01 +6.524569e-01 +1.491360e+00
+3.620000e+00 +1.586623e+00 +1.816053e-01 +2.407441e-01 +2.551710e-01 +3.843489e-01 +6.474733e-01 +1.515053e+00
+3.640000e+00 +1.590180e+00 +1.805134e-01 +2.413239e-01 +2.558419e-01 +3.817354e-01 +6.423551e-01 +1.537571e+00
+3.660000e+00 +1.585031e+00 +1.794480e-01 +2.413268e-01 +2.557964e-01 +3.791108e-01 +6.373687e-01 +1.557647e+00
+3.680000e+00 +1.576377e+00 +1.784075e-01 +2.408957e-01 +2.552427e-01 +3.765358e-01 +6.324626e-01 +1.569039e+00
+3.700000e+00 +1.568437e+00 +1.773441e-01 +2.404283e-01 +2.546165e-01 +3.739529e-01 +6.274988e-01 +1.576403e+00
+3.720000e+00 +1.554710e+00 +1.764197e-01 +2.392953e-01 +2.533272e-01 +3.715630e-01 +6.229788e-01 +1.575766e+00
+3.740000e+00 +1.540876e+00 +1.755472e-01 +2.381640e-01 +2.520304e-01 +3.692676e-01 +6.186206e-01 +1.576402e+00
+3.760000e+00 +1.529360e+00 +1.745834e-01 +2.373380e-01 +2.510359e-01 +3.668618e-01 +6.139988e-01 +1.581328e+00
+3.780000e+00 +1.520809e+00 +1.735482e-01 +2.367593e-01 +2.501874e-01 +3.643817e-01 +6.091871e-01 +1.585250e+00
+3.800000e+00 +1.512279e+00 +1.725110e-01 +2.360416e-01 +2.491511e-01 +3.618973e-01 +6.044628e-01 +1.582745e+00
+3.820000e+00 +1.505369e+00 +1.715556e-01 +2.352498e-01 +2.479822e-01 +3.594732e-01 +6.002622e-01 +1.573804e+00
+3.840000e+00 +1.499176e+00 +1.707107e-01 +2.343991e-01 +2.467055e-01 +3.571431e-01 +5.966897e-01 +1.562009e+00
+3.860000e+00 +1.492094e+00 +1.698843e-01 +2.334286e-01 +2.453625e-01 +3.548540e-01 +5.931609e-01 +1.549338e+00
+3.880000e+00 +1.490894e+00 +1.693317e-01 +2.327132e-01 +2.442586e-01 +3.529008e-01 +5.906984e-01 +1.536830e+00
+3.900000e+00 +1.490787e+00 +1.690414e-01 +2.318732e-01 +2.430866e-01 +3.513118e-01 +5.891502e-01 +1.523075e+00
+3.920000e+00 +1.487254e+00 +1.688002e-01 +2.307482e-01 +2.417078e-01 +3.498311e-01 +5.876878e-01 +1.509673e+00
+3.940000e+00 +1.484098e+00 +1.686894e-01 +2.295924e-01 +2.403109e-01 +3.485333e-01 +5.866965e-01 +1.496980e+00
+3.960000e+00 +1.489867e+00 +1.692878e-01 +2.286754e-01 +2.391442e-01 +3.482286e-01 +5.881082e-01 +1.484777e+00
+3.980000e+00 +1.495668e+00 +1.699130e-01 +2.277522e-01 +2.379885e-01 +3.479946e-01 +5.895575e-01 +1.472814e+00
+4.000000e+00 +1.501427e+00 +1.705519e-01 +2.268247e-01 +2.368431e-01 +3.478083e-01 +5.910070e-01 +1.461042e+00
