# Supplementary material for: Visual motion perception as online hierarchical inference
Source: Nat Commun. 2022 Dec 1;13:7403. doi: 10.1038/s41467-022-34805-5 (PMC9715570; doi:10.1038/s41467-022-34805-5)
Supplement: Supplementary file 10 — Source Data [file 41467_2022_34805_MOESM10_ESM.zip › Supplementary_Figure_S3IH.txt]

# COLUMNS: | t | lam_1 | lam_2 | lam_3 | lam_4 | lam_5 | lam_6 | lam_7 |
+0.000000e+00 +9.172852e-01 +2.463660e-01 +2.463660e-01 +2.463660e-01 +8.901919e-01 +8.901919e-01 +8.901919e-01
+2.000000e-02 +9.208525e-01 +2.456587e-01 +2.479738e-01 +2.449503e-01 +8.830301e-01 +8.975308e-01 +8.876963e-01
+4.000000e-02 +9.354620e-01 +2.458364e-01 +2.535080e-01 +2.435746e-01 +8.775486e-01 +9.247997e-01 +8.900701e-01
+6.000000e-02 +9.560887e-01 +2.465779e-01 +2.612651e-01 +2.422064e-01 +8.733182e-01 +9.641368e-01 +8.947593e-01
+8.000000e-02 +9.754546e-01 +2.471968e-01 +2.697539e-01 +2.407055e-01 +8.716285e-01 +1.008663e+00 +8.995797e-01
+1.000000e-01 +9.943784e-01 +2.474223e-01 +2.797205e-01 +2.391554e-01 +8.744632e-01 +1.057131e+00 +9.077433e-01
+1.200000e-01 +1.022079e+00 +2.481954e-01 +2.926470e-01 +2.377121e-01 +8.780381e-01 +1.116608e+00 +9.211712e-01
+1.400000e-01 +1.045155e+00 +2.485150e-01 +3.051040e-01 +2.361940e-01 +8.848183e-01 +1.173338e+00 +9.342563e-01
+1.600000e-01 +1.069571e+00 +2.490463e-01 +3.158897e-01 +2.348514e-01 +8.861815e-01 +1.218892e+00 +9.469228e-01
+1.800000e-01 +1.101853e+00 +2.509199e-01 +3.260322e-01 +2.338322e-01 +8.817366e-01 +1.266058e+00 +9.563610e-01
+2.000000e-01 +1.134187e+00 +2.530281e-01 +3.356778e-01 +2.328880e-01 +8.764113e-01 +1.311979e+00 +9.644695e-01
+2.200000e-01 +1.174671e+00 +2.552242e-01 +3.467534e-01 +2.326332e-01 +8.700867e-01 +1.352087e+00 +9.802042e-01
+2.400000e-01 +1.223488e+00 +2.576522e-01 +3.590541e-01 +2.332339e-01 +8.630692e-01 +1.387920e+00 +1.003023e+00
+2.600000e-01 +1.276140e+00 +2.610141e-01 +3.694249e-01 +2.345800e-01 +8.561804e-01 +1.417773e+00 +1.022025e+00
+2.800000e-01 +1.339850e+00 +2.651571e-01 +3.813180e-01 +2.369385e-01 +8.503436e-01 +1.448940e+00 +1.045757e+00
+3.000000e-01 +1.397886e+00 +2.685762e-01 +3.911437e-01 +2.398853e-01 +8.457049e-01 +1.467107e+00 +1.070600e+00
+3.200000e-01 +1.450147e+00 +2.720566e-01 +3.988775e-01 +2.427313e-01 +8.426308e-01 +1.481305e+00 +1.089335e+00
+3.400000e-01 +1.497703e+00 +2.762750e-01 +4.046399e-01 +2.450798e-01 +8.417697e-01 +1.496949e+00 +1.098533e+00
+3.600000e-01 +1.543786e+00 +2.825240e-01 +4.084323e-01 +2.467814e-01 +8.454212e-01 +1.520166e+00 +1.096855e+00
+3.800000e-01 +1.573729e+00 +2.896199e-01 +4.085208e-01 +2.472544e-01 +8.535341e-01 +1.541888e+00 +1.087776e+00
+4.000000e-01 +1.604833e+00 +2.996401e-01 +4.074570e-01 +2.473680e-01 +8.697066e-01 +1.572331e+00 +1.079162e+00
+4.200000e-01 +1.629723e+00 +3.110028e-01 +4.053172e-01 +2.469115e-01 +8.904768e-01 +1.606249e+00 +1.075441e+00
+4.400000e-01 +1.652178e+00 +3.237276e-01 +4.027746e-01 +2.461044e-01 +9.144623e-01 +1.646136e+00 +1.077912e+00
+4.600000e-01 +1.669964e+00 +3.352320e-01 +4.001011e-01 +2.451073e-01 +9.358575e-01 +1.682913e+00 +1.081928e+00
+4.800000e-01 +1.684824e+00 +3.452222e-01 +3.974674e-01 +2.440272e-01 +9.535198e-01 +1.716053e+00 +1.084894e+00
+5.000000e-01 +1.696231e+00 +3.543977e-01 +3.947128e-01 +2.428499e-01 +9.700550e-01 +1.745450e+00 +1.089066e+00
+5.200000e-01 +1.701177e+00 +3.606620e-01 +3.923210e-01 +2.413698e-01 +9.745365e-01 +1.778658e+00 +1.090466e+00
+5.400000e-01 +1.702348e+00 +3.661818e-01 +3.901751e-01 +2.397626e-01 +9.737620e-01 +1.821707e+00 +1.093373e+00
+5.600000e-01 +1.704057e+00 +3.720550e-01 +3.880863e-01 +2.381651e-01 +9.731858e-01 +1.866687e+00 +1.097028e+00
+5.800000e-01 +1.701340e+00 +3.759240e-01 +3.858381e-01 +2.365792e-01 +9.704729e-01 +1.899541e+00 +1.098739e+00
+6.000000e-01 +1.701171e+00 +3.807548e-01 +3.837028e-01 +2.350082e-01 +9.690939e-01 +1.935860e+00 +1.100872e+00
+6.200000e-01 +1.705710e+00 +3.858658e-01 +3.819290e-01 +2.335007e-01 +9.689746e-01 +1.969399e+00 +1.099380e+00
+6.400000e-01 +1.715006e+00 +3.912171e-01 +3.801895e-01 +2.322124e-01 +9.725136e-01 +1.992710e+00 +1.095138e+00
+6.600000e-01 +1.721794e+00 +3.953949e-01 +3.783665e-01 +2.309492e-01 +9.748933e-01 +2.009174e+00 +1.089800e+00
+6.800000e-01 +1.728159e+00 +3.975568e-01 +3.767799e-01 +2.299093e-01 +9.753928e-01 +2.013854e+00 +1.081313e+00
+7.000000e-01 +1.738616e+00 +3.983745e-01 +3.763053e-01 +2.291944e-01 +9.729706e-01 +2.014949e+00 +1.072115e+00
+7.200000e-01 +1.757092e+00 +3.986731e-01 +3.775644e-01 +2.289571e-01 +9.689755e-01 +2.016020e+00 +1.066018e+00
+7.400000e-01 +1.772212e+00 +3.981487e-01 +3.792251e-01 +2.285740e-01 +9.629910e-01 +2.016470e+00 +1.061437e+00
+7.600000e-01 +1.782956e+00 +3.978584e-01 +3.795924e-01 +2.280759e-01 +9.583112e-01 +2.013996e+00 +1.054724e+00
+7.800000e-01 +1.790860e+00 +3.985504e-01 +3.785675e-01 +2.275022e-01 +9.572586e-01 +2.009690e+00 +1.045971e+00
+8.000000e-01 +1.797863e+00 +4.000661e-01 +3.769281e-01 +2.269130e-01 +9.593211e-01 +2.004758e+00 +1.036940e+00
+8.200000e-01 +1.811866e+00 +4.031348e-01 +3.754482e-01 +2.266453e-01 +9.656276e-01 +2.002163e+00 +1.027998e+00
+8.400000e-01 +1.820299e+00 +4.048510e-01 +3.738011e-01 +2.262229e-01 +9.690417e-01 +1.996033e+00 +1.019165e+00
+8.600000e-01 +1.823450e+00 +4.049902e-01 +3.716929e-01 +2.259799e-01 +9.723324e-01 +1.981811e+00 +1.010647e+00
+8.800000e-01 +1.829186e+00 +4.040689e-01 +3.703510e-01 +2.260375e-01 +9.717584e-01 +1.966670e+00 +1.004719e+00
+9.000000e-01 +1.835854e+00 +4.023458e-01 +3.698143e-01 +2.262371e-01 +9.680321e-01 +1.951090e+00 +1.002682e+00
+9.200000e-01 +1.837936e+00 +3.997693e-01 +3.692304e-01 +2.264555e-01 +9.623894e-01 +1.933542e+00 +1.004040e+00
+9.400000e-01 +1.831854e+00 +3.968453e-01 +3.681406e-01 +2.259914e-01 +9.549619e-01 +1.915997e+00 +1.003161e+00
+9.600000e-01 +1.826896e+00 +3.939412e-01 +3.671698e-01 +2.256634e-01 +9.476938e-01 +1.898490e+00 +1.003543e+00
+9.800000e-01 +1.825000e+00 +3.911070e-01 +3.672987e-01 +2.252536e-01 +9.398356e-01 +1.882712e+00 +1.006153e+00
+1.000000e+00 +1.822297e+00 +3.882130e-01 +3.679547e-01 +2.246588e-01 +9.318551e-01 +1.868111e+00 +1.009938e+00
+1.020000e+00 +1.829113e+00 +3.853939e-01 +3.720131e-01 +2.242342e-01 +9.246075e-01 +1.859970e+00 +1.022721e+00
+1.040000e+00 +1.834139e+00 +3.826444e-01 +3.757102e-01 +2.236089e-01 +9.175735e-01 +1.853758e+00 +1.032313e+00
+1.060000e+00 +1.837690e+00 +3.799513e-01 +3.789475e-01 +2.228780e-01 +9.105979e-01 +1.848199e+00 +1.039639e+00
+1.080000e+00 +1.842545e+00 +3.773139e-01 +3.833903e-01 +2.219966e-01 +9.047039e-01 +1.848627e+00 +1.047708e+00
+1.100000e+00 +1.842690e+00 +3.745156e-01 +3.874574e-01 +2.209636e-01 +9.002896e-01 +1.847071e+00 +1.055970e+00
+1.120000e+00 +1.847029e+00 +3.717628e-01 +3.934794e-01 +2.199641e-01 +8.973364e-01 +1.851162e+00 +1.068323e+00
+1.140000e+00 +1.855706e+00 +3.695177e-01 +4.001821e-01 +2.188238e-01 +8.937180e-01 +1.870564e+00 +1.074533e+00
+1.160000e+00 +1.861166e+00 +3.677712e-01 +4.043519e-01 +2.175976e-01 +8.880486e-01 +1.889829e+00 +1.073283e+00
+1.180000e+00 +1.870586e+00 +3.670522e-01 +4.081227e-01 +2.163855e-01 +8.811752e-01 +1.916643e+00 +1.068923e+00
+1.200000e+00 +1.880510e+00 +3.667589e-01 +4.112667e-01 +2.151977e-01 +8.739607e-01 +1.942718e+00 +1.063426e+00
+1.220000e+00 +1.884607e+00 +3.655173e-01 +4.137143e-01 +2.140012e-01 +8.671517e-01 +1.957569e+00 +1.059078e+00
+1.240000e+00 +1.898079e+00 +3.649351e-01 +4.167745e-01 +2.131462e-01 +8.598808e-01 +1.970059e+00 +1.056997e+00
+1.260000e+00 +1.907167e+00 +3.637031e-01 +4.194437e-01 +2.122785e-01 +8.527465e-01 +1.976275e+00 +1.056157e+00
+1.280000e+00 +1.913775e+00 +3.616638e-01 +4.227668e-01 +2.114896e-01 +8.462197e-01 +1.975944e+00 +1.060731e+00
+1.300000e+00 +1.915092e+00 +3.590703e-01 +4.260357e-01 +2.107171e-01 +8.409203e-01 +1.968161e+00 +1.070678e+00
+1.320000e+00 +1.914675e+00 +3.563952e-01 +4.283031e-01 +2.101878e-01 +8.351324e-01 +1.953968e+00 +1.083768e+00
+1.340000e+00 +1.907051e+00 +3.537797e-01 +4.292011e-01 +2.094474e-01 +8.302280e-01 +1.937213e+00 +1.095074e+00
+1.360000e+00 +1.896731e+00 +3.511765e-01 +4.282053e-01 +2.087504e-01 +8.239325e-01 +1.919353e+00 +1.100716e+00
+1.380000e+00 +1.891752e+00 +3.485767e-01 +4.286156e-01 +2.083702e-01 +8.176863e-01 +1.901845e+00 +1.113039e+00
+1.400000e+00 +1.895828e+00 +3.459872e-01 +4.315877e-01 +2.082821e-01 +8.116421e-01 +1.886294e+00 +1.132572e+00
+1.420000e+00 +1.898413e+00 +3.434634e-01 +4.335135e-01 +2.080517e-01 +8.052397e-01 +1.871300e+00 +1.145263e+00
+1.440000e+00 +1.898715e+00 +3.409650e-01 +4.371447e-01 +2.072327e-01 +8.008875e-01 +1.864118e+00 +1.154793e+00
+1.460000e+00 +1.892702e+00 +3.385540e-01 +4.410994e-01 +2.059383e-01 +8.003083e-01 +1.874175e+00 +1.154053e+00
+1.480000e+00 +1.883129e+00 +3.367280e-01 +4.434001e-01 +2.047257e-01 +7.993711e-01 +1.906656e+00 +1.144721e+00
+1.500000e+00 +1.876320e+00 +3.359905e-01 +4.452216e-01 +2.035571e-01 +7.958347e-01 +1.952892e+00 +1.134725e+00
+1.520000e+00 +1.880292e+00 +3.361071e-01 +4.482371e-01 +2.022717e-01 +7.900706e-01 +1.993753e+00 +1.125301e+00
+1.540000e+00 +1.883891e+00 +3.366798e-01 +4.497352e-01 +2.010049e-01 +7.836445e-01 +2.026965e+00 +1.115552e+00
+1.560000e+00 +1.886805e+00 +3.374270e-01 +4.499482e-01 +1.997749e-01 +7.772502e-01 +2.049585e+00 +1.105835e+00
+1.580000e+00 +1.894822e+00 +3.385119e-01 +4.508312e-01 +1.986263e-01 +7.710889e-01 +2.072170e+00 +1.096385e+00
+1.600000e+00 +1.898653e+00 +3.391227e-01 +4.510207e-01 +1.974601e-01 +7.649439e-01 +2.089242e+00 +1.086945e+00
+1.620000e+00 +1.908771e+00 +3.399622e-01 +4.525940e-01 +1.963880e-01 +7.588689e-01 +2.109832e+00 +1.078296e+00
+1.640000e+00 +1.918732e+00 +3.397202e-01 +4.547538e-01 +1.954586e-01 +7.527044e-01 +2.119097e+00 +1.072368e+00
+1.660000e+00 +1.929857e+00 +3.384549e-01 +4.583772e-01 +1.947417e-01 +7.465868e-01 +2.119555e+00 +1.073056e+00
+1.680000e+00 +1.946267e+00 +3.365977e-01 +4.640024e-01 +1.944780e-01 +7.406468e-01 +2.112319e+00 +1.085509e+00
+1.700000e+00 +1.955072e+00 +3.343962e-01 +4.683924e-01 +1.940963e-01 +7.350199e-01 +2.100793e+00 +1.097944e+00
+1.720000e+00 +1.967824e+00 +3.321082e-01 +4.739788e-01 +1.940245e-01 +7.294892e-01 +2.087280e+00 +1.118042e+00
+1.740000e+00 +1.985726e+00 +3.299255e-01 +4.789362e-01 +1.944656e-01 +7.235656e-01 +2.070969e+00 +1.140729e+00
+1.760000e+00 +1.997776e+00 +3.275185e-01 +4.847353e-01 +1.947502e-01 +7.182762e-01 +2.053588e+00 +1.170445e+00
+1.780000e+00 +2.005567e+00 +3.251856e-01 +4.922309e-01 +1.948115e-01 +7.149616e-01 +2.036375e+00 +1.207997e+00
+1.800000e+00 +2.020121e+00 +3.228290e-01 +5.045833e-01 +1.946697e-01 +7.139769e-01 +2.026920e+00 +1.249834e+00
+1.820000e+00 +2.035482e+00 +3.205246e-01 +5.180687e-01 +1.945557e-01 +7.139939e-01 +2.018021e+00 +1.296052e+00
+1.840000e+00 +2.052202e+00 +3.183184e-01 +5.304968e-01 +1.948838e-01 +7.127462e-01 +2.003569e+00 +1.350489e+00
+1.860000e+00 +2.062583e+00 +3.162934e-01 +5.395459e-01 +1.953160e-01 +7.106380e-01 +1.985786e+00 +1.402238e+00
+1.880000e+00 +2.079273e+00 +3.141383e-01 +5.483639e-01 +1.962202e-01 +7.067768e-01 +1.967788e+00 +1.455314e+00
+1.900000e+00 +2.100677e+00 +3.119862e-01 +5.569923e-01 +1.976964e-01 +7.020235e-01 +1.949584e+00 +1.514978e+00
+1.920000e+00 +2.127658e+00 +3.098167e-01 +5.659983e-01 +1.996873e-01 +6.967956e-01 +1.931662e+00 +1.580541e+00
+1.940000e+00 +2.155310e+00 +3.075959e-01 +5.720877e-01 +2.020364e-01 +6.911887e-01 +1.914604e+00 +1.635418e+00
+1.960000e+00 +2.193315e+00 +3.053880e-01 +5.801195e-01 +2.048389e-01 +6.857265e-01 +1.897203e+00 +1.696472e+00
+1.980000e+00 +2.236206e+00 +3.031958e-01 +5.874356e-01 +2.088066e-01 +6.808515e-01 +1.882749e+00 +1.772648e+00
+2.000000e+00 +2.285362e+00 +3.010596e-01 +5.933125e-01 +2.135539e-01 +6.776573e-01 +1.870239e+00 +1.845067e+00
+2.020000e+00 +2.344981e+00 +2.993248e-01 +5.986622e-01 +2.184348e-01 +6.770925e-01 +1.855173e+00 +1.900136e+00
+2.040000e+00 +2.401927e+00 +2.978215e-01 +6.030391e-01 +2.229118e-01 +6.774921e-01 +1.839511e+00 +1.944130e+00
+2.060000e+00 +2.449930e+00 +2.963279e-01 +6.060797e-01 +2.268076e-01 +6.779181e-01 +1.824058e+00 +1.979805e+00
+2.080000e+00 +2.494696e+00 +2.949876e-01 +6.075634e-01 +2.306895e-01 +6.800413e-01 +1.809397e+00 +2.008537e+00
+2.100000e+00 +2.541499e+00 +2.937173e-01 +6.091445e-01 +2.348121e-01 +6.828485e-01 +1.795154e+00 +2.040190e+00
+2.120000e+00 +2.594398e+00 +2.923096e-01 +6.114681e-01 +2.399685e-01 +6.863550e-01 +1.783327e+00 +2.088607e+00
+2.140000e+00 +2.640779e+00 +2.909124e-01 +6.134975e-01 +2.443682e-01 +6.888967e-01 +1.770483e+00 +2.130082e+00
+2.160000e+00 +2.683418e+00 +2.898709e-01 +6.148769e-01 +2.478298e-01 +6.916726e-01 +1.755502e+00 +2.155050e+00
+2.180000e+00 +2.740866e+00 +2.900944e-01 +6.144760e-01 +2.523643e-01 +7.028258e-01 +1.740568e+00 +2.166971e+00
+2.200000e+00 +2.792480e+00 +2.906496e-01 +6.128486e-01 +2.564873e-01 +7.157772e-01 +1.725685e+00 +2.170071e+00
+2.220000e+00 +2.858725e+00 +2.924476e-01 +6.107007e-01 +2.616632e-01 +7.363802e-01 +1.710819e+00 +2.169387e+00
+2.240000e+00 +2.912582e+00 +2.943837e-01 +6.075452e-01 +2.658702e-01 +7.567975e-01 +1.695875e+00 +2.160846e+00
+2.260000e+00 +2.966044e+00 +2.970785e-01 +6.034786e-01 +2.702951e-01 +7.831627e-01 +1.681412e+00 +2.147358e+00
+2.280000e+00 +3.047052e+00 +3.017452e-01 +5.999168e-01 +2.761689e-01 +8.181147e-01 +1.666282e+00 +2.134388e+00
+2.300000e+00 +3.110330e+00 +3.058995e-01 +5.958651e-01 +2.807844e-01 +8.488677e-01 +1.651246e+00 +2.118381e+00
+2.320000e+00 +3.169575e+00 +3.098266e-01 +5.917758e-01 +2.851712e-01 +8.780076e-01 +1.636352e+00 +2.102352e+00
+2.340000e+00 +3.231075e+00 +3.133111e-01 +5.880506e-01 +2.898610e-01 +9.047922e-01 +1.621655e+00 +2.089209e+00
+2.360000e+00 +3.280063e+00 +3.154555e-01 +5.837541e-01 +2.951164e-01 +9.317893e-01 +1.609611e+00 +2.079020e+00
+2.380000e+00 +3.324892e+00 +3.170875e-01 +5.792297e-01 +3.009419e-01 +9.605122e-01 +1.600489e+00 +2.070782e+00
+2.400000e+00 +3.371806e+00 +3.182987e-01 +5.749696e-01 +3.070844e-01 +9.864332e-01 +1.591967e+00 +2.067588e+00
+2.420000e+00 +3.429752e+00 +3.199876e-01 +5.715785e-01 +3.128763e-01 +1.008789e+00 +1.579843e+00 +2.066538e+00
+2.440000e+00 +3.471051e+00 +3.212713e-01 +5.681418e-01 +3.166346e-01 +1.024110e+00 +1.566469e+00 +2.060118e+00
+2.460000e+00 +3.510436e+00 +3.227156e-01 +5.640412e-01 +3.210744e-01 +1.046107e+00 +1.554761e+00 +2.051517e+00
+2.480000e+00 +3.550180e+00 +3.238617e-01 +5.595153e-01 +3.274640e-01 +1.077819e+00 +1.548994e+00 +2.045532e+00
+2.500000e+00 +3.596086e+00 +3.248028e-01 +5.550416e-01 +3.352908e-01 +1.112699e+00 +1.546528e+00 +2.045057e+00
+2.520000e+00 +3.648027e+00 +3.260561e-01 +5.505867e-01 +3.438701e-01 +1.152046e+00 +1.544717e+00 +2.045029e+00
+2.540000e+00 +3.698388e+00 +3.276293e-01 +5.462947e-01 +3.508833e-01 +1.185927e+00 +1.537984e+00 +2.041202e+00
+2.560000e+00 +3.730624e+00 +3.286910e-01 +5.419225e-01 +3.557763e-01 +1.212279e+00 +1.530035e+00 +2.032460e+00
+2.580000e+00 +3.766117e+00 +3.299138e-01 +5.377158e-01 +3.604452e-01 +1.236886e+00 +1.520371e+00 +2.023945e+00
+2.600000e+00 +3.803008e+00 +3.305227e-01 +5.341238e-01 +3.647049e-01 +1.252262e+00 +1.509284e+00 +2.021363e+00
+2.620000e+00 +3.836874e+00 +3.305177e-01 +5.313147e-01 +3.681459e-01 +1.259164e+00 +1.497073e+00 +2.023785e+00
+2.640000e+00 +3.866089e+00 +3.307145e-01 +5.285926e-01 +3.704417e-01 +1.264101e+00 +1.483899e+00 +2.020799e+00
+2.660000e+00 +3.888490e+00 +3.319587e-01 +5.260996e-01 +3.702977e-01 +1.265231e+00 +1.471929e+00 +2.006659e+00
+2.680000e+00 +3.920136e+00 +3.336619e-01 +5.249439e-01 +3.698449e-01 +1.263661e+00 +1.463520e+00 +1.993237e+00
+2.700000e+00 +3.955804e+00 +3.350133e-01 +5.253645e-01 +3.692245e-01 +1.258472e+00 +1.457904e+00 +1.983143e+00
+2.720000e+00 +3.988714e+00 +3.358876e-01 +5.254225e-01 +3.689866e-01 +1.253930e+00 +1.450083e+00 +1.975115e+00
+2.740000e+00 +4.023092e+00 +3.359925e-01 +5.251070e-01 +3.700989e-01 +1.251345e+00 +1.438577e+00 +1.974826e+00
+2.760000e+00 +4.051137e+00 +3.349687e-01 +5.250388e-01 +3.719296e-01 +1.246488e+00 +1.425791e+00 +1.986639e+00
+2.780000e+00 +4.067698e+00 +3.333170e-01 +5.248569e-01 +3.734284e-01 +1.239273e+00 +1.412995e+00 +2.002932e+00
+2.800000e+00 +4.089519e+00 +3.322545e-01 +5.253404e-01 +3.740411e-01 +1.231953e+00 +1.401446e+00 +2.009984e+00
+2.820000e+00 +4.118975e+00 +3.326421e-01 +5.248337e-01 +3.743586e-01 +1.229471e+00 +1.392203e+00 +2.003011e+00
+2.840000e+00 +4.146017e+00 +3.342759e-01 +5.241186e-01 +3.734058e-01 +1.227218e+00 +1.388941e+00 +1.987601e+00
+2.860000e+00 +4.164064e+00 +3.363529e-01 +5.234241e-01 +3.714273e-01 +1.222439e+00 +1.392503e+00 +1.969577e+00
+2.880000e+00 +4.178713e+00 +3.385710e-01 +5.224706e-01 +3.692615e-01 +1.217640e+00 +1.397752e+00 +1.951377e+00
+2.900000e+00 +4.195917e+00 +3.422495e-01 +5.196399e-01 +3.675536e-01 +1.223258e+00 +1.398437e+00 +1.934461e+00
+2.920000e+00 +4.216121e+00 +3.478673e-01 +5.163089e-01 +3.656652e-01 +1.235303e+00 +1.403287e+00 +1.922630e+00
+2.940000e+00 +4.224544e+00 +3.531602e-01 +5.126611e-01 +3.633822e-01 +1.245345e+00 +1.409088e+00 +1.915330e+00
+2.960000e+00 +4.221580e+00 +3.573589e-01 +5.090483e-01 +3.607937e-01 +1.248961e+00 +1.416713e+00 +1.909833e+00
+2.980000e+00 +4.217208e+00 +3.612808e-01 +5.057009e-01 +3.581385e-01 +1.249270e+00 +1.427752e+00 +1.904472e+00
+3.000000e+00 +4.207000e+00 +3.646300e-01 +5.027326e-01 +3.554658e-01 +1.244453e+00 +1.445003e+00 +1.900501e+00
+3.020000e+00 +4.205357e+00 +3.703154e-01 +5.004663e-01 +3.529483e-01 +1.239348e+00 +1.481291e+00 +1.904746e+00
+3.040000e+00 +4.193607e+00 +3.743568e-01 +4.974878e-01 +3.504374e-01 +1.234277e+00 +1.504670e+00 +1.907875e+00
+3.060000e+00 +4.186246e+00 +3.785357e-01 +4.943418e-01 +3.478381e-01 +1.232265e+00 +1.521916e+00 +1.908559e+00
+3.080000e+00 +4.181442e+00 +3.831934e-01 +4.910328e-01 +3.452517e-01 +1.233059e+00 +1.537248e+00 +1.910520e+00
+3.100000e+00 +4.170368e+00 +3.872359e-01 +4.874301e-01 +3.426907e-01 +1.234352e+00 +1.548053e+00 +1.914435e+00
+3.120000e+00 +4.163332e+00 +3.926959e-01 +4.836757e-01 +3.401552e-01 +1.241318e+00 +1.559138e+00 +1.924200e+00
+3.140000e+00 +4.159406e+00 +3.980085e-01 +4.800048e-01 +3.376657e-01 +1.248746e+00 +1.568987e+00 +1.930359e+00
+3.160000e+00 +4.148332e+00 +4.033012e-01 +4.763276e-01 +3.351967e-01 +1.252517e+00 +1.584169e+00 +1.943880e+00
+3.180000e+00 +4.137294e+00 +4.103697e-01 +4.730544e-01 +3.331792e-01 +1.250578e+00 +1.623573e+00 +1.970643e+00
+3.200000e+00 +4.134398e+00 +4.204196e-01 +4.697071e-01 +3.311363e-01 +1.254046e+00 +1.670428e+00 +2.008913e+00
+3.220000e+00 +4.133970e+00 +4.304966e-01 +4.660779e-01 +3.288065e-01 +1.265637e+00 +1.701179e+00 +2.044292e+00
+3.240000e+00 +4.131155e+00 +4.388089e-01 +4.623676e-01 +3.264017e-01 +1.285006e+00 +1.711726e+00 +2.070241e+00
+3.260000e+00 +4.133438e+00 +4.470637e-01 +4.590187e-01 +3.244930e-01 +1.325458e+00 +1.705673e+00 +2.089609e+00
+3.280000e+00 +4.128867e+00 +4.532641e-01 +4.562038e-01 +3.229649e-01 +1.369989e+00 +1.692985e+00 +2.103096e+00
+3.300000e+00 +4.132774e+00 +4.611324e-01 +4.538637e-01 +3.221504e-01 +1.431549e+00 +1.678903e+00 +2.117551e+00
+3.320000e+00 +4.142305e+00 +4.693638e-01 +4.524139e-01 +3.226208e-01 +1.513791e+00 +1.663590e+00 +2.128322e+00
+3.340000e+00 +4.155035e+00 +4.767584e-01 +4.508000e-01 +3.236893e-01 +1.593027e+00 +1.648645e+00 +2.131623e+00
+3.360000e+00 +4.170174e+00 +4.847021e-01 +4.491711e-01 +3.248567e-01 +1.672174e+00 +1.633762e+00 +2.135362e+00
+3.380000e+00 +4.192308e+00 +4.937039e-01 +4.472496e-01 +3.261975e-01 +1.751660e+00 +1.618894e+00 +2.138462e+00
+3.400000e+00 +4.215923e+00 +5.017028e-01 +4.449458e-01 +3.276793e-01 +1.822137e+00 +1.604175e+00 +2.135897e+00
+3.420000e+00 +4.247850e+00 +5.083319e-01 +4.422693e-01 +3.303278e-01 +1.891076e+00 +1.589911e+00 +2.124031e+00
+3.440000e+00 +4.275421e+00 +5.154216e-01 +4.395973e-01 +3.322378e-01 +1.955162e+00 +1.575497e+00 +2.114984e+00
+3.460000e+00 +4.305292e+00 +5.250009e-01 +4.369084e-01 +3.334227e-01 +2.021859e+00 +1.561736e+00 +2.112852e+00
+3.480000e+00 +4.325323e+00 +5.333796e-01 +4.346246e-01 +3.345454e-01 +2.090103e+00 +1.547648e+00 +2.111751e+00
+3.500000e+00 +4.337864e+00 +5.421205e-01 +4.329096e-01 +3.353498e-01 +2.164649e+00 +1.533654e+00 +2.116888e+00
+3.520000e+00 +4.361888e+00 +5.539728e-01 +4.308239e-01 +3.360826e-01 +2.245760e+00 +1.520677e+00 +2.125897e+00
+3.540000e+00 +4.379050e+00 +5.639710e-01 +4.282332e-01 +3.359508e-01 +2.300809e+00 +1.509272e+00 +2.132018e+00
+3.560000e+00 +4.391084e+00 +5.727659e-01 +4.256321e-01 +3.356361e-01 +2.350155e+00 +1.497827e+00 +2.136510e+00
+3.580000e+00 +4.401060e+00 +5.794694e-01 +4.230952e-01 +3.358574e-01 +2.400694e+00 +1.484893e+00 +2.133661e+00
+3.600000e+00 +4.405431e+00 +5.833058e-01 +4.206618e-01 +3.366431e-01 +2.448457e+00 +1.471539e+00 +2.123618e+00
+3.620000e+00 +4.402275e+00 +5.864851e-01 +4.189535e-01 +3.377109e-01 +2.508818e+00 +1.459254e+00 +2.115052e+00
+3.640000e+00 +4.390255e+00 +5.909399e-01 +4.181441e-01 +3.378960e-01 +2.577414e+00 +1.446762e+00 +2.117930e+00
+3.660000e+00 +4.374869e+00 +5.963825e-01 +4.179011e-01 +3.377284e-01 +2.653381e+00 +1.434250e+00 +2.128492e+00
+3.680000e+00 +4.360388e+00 +6.018978e-01 +4.171285e-01 +3.372944e-01 +2.719600e+00 +1.421467e+00 +2.137626e+00
+3.700000e+00 +4.346738e+00 +6.089438e-01 +4.159199e-01 +3.362610e-01 +2.777741e+00 +1.409017e+00 +2.152607e+00
+3.720000e+00 +4.337084e+00 +6.159176e-01 +4.146790e-01 +3.357279e-01 +2.845744e+00 +1.396437e+00 +2.161900e+00
+3.740000e+00 +4.328929e+00 +6.241660e-01 +4.138555e-01 +3.354202e-01 +2.931448e+00 +1.383938e+00 +2.174750e+00
+3.760000e+00 +4.320651e+00 +6.325716e-01 +4.123571e-01 +3.345260e-01 +2.996936e+00 +1.372226e+00 +2.187915e+00
+3.780000e+00 +4.314419e+00 +6.402699e-01 +4.102396e-01 +3.334708e-01 +3.046715e+00 +1.361450e+00 +2.195231e+00
+3.800000e+00 +4.300532e+00 +6.471776e-01 +4.082170e-01 +3.319119e-01 +3.085898e+00 +1.351395e+00 +2.207237e+00
+3.820000e+00 +4.285366e+00 +6.538591e-01 +4.062729e-01 +3.303457e-01 +3.127065e+00 +1.341243e+00 +2.219212e+00
+3.840000e+00 +4.267557e+00 +6.575487e-01 +4.044251e-01 +3.291788e-01 +3.167274e+00 +1.329536e+00 +2.220331e+00
+3.860000e+00 +4.248206e+00 +6.589754e-01 +4.026804e-01 +3.285284e-01 +3.208977e+00 +1.317827e+00 +2.213151e+00
+3.880000e+00 +4.227664e+00 +6.601417e-01 +4.014268e-01 +3.282719e-01 +3.265646e+00 +1.307045e+00 +2.205652e+00
+3.900000e+00 +4.203199e+00 +6.616958e-01 +4.010796e-01 +3.279790e-01 +3.339285e+00 +1.297254e+00 +2.203662e+00
+3.920000e+00 +4.174786e+00 +6.612264e-01 +4.008675e-01 +3.277554e-01 +3.402693e+00 +1.289402e+00 +2.197035e+00
+3.940000e+00 +4.147772e+00 +6.598536e-01 +4.002548e-01 +3.279262e-01 +3.461270e+00 +1.282874e+00 +2.184775e+00
+3.960000e+00 +4.124934e+00 +6.596715e-01 +3.994052e-01 +3.282558e-01 +3.529437e+00 +1.275324e+00 +2.173058e+00
+3.980000e+00 +4.102643e+00 +6.599130e-01 +3.981801e-01 +3.281718e-01 +3.587708e+00 +1.266262e+00 +2.162201e+00
+4.000000e+00 +4.080599e+00 +6.603785e-01 +3.968067e-01 +3.279142e-01 +3.642802e+00 +1.256742e+00 +2.151771e+00
