# Supplementary material for: Visual motion perception as online hierarchical inference
Source: Nat Commun. 2022 Dec 1;13:7403. doi: 10.1038/s41467-022-34805-5 (PMC9715570; doi:10.1038/s41467-022-34805-5)
Supplement: Supplementary file 10 — Source Data [file 41467_2022_34805_MOESM10_ESM.zip › Supplementary_Figure_S3II.txt]

# COLUMNS: | t | lam_1 | lam_2 | lam_3 | lam_4 | lam_5 | lam_6 | lam_7 |
+0.000000e+00 +9.172852e-01 +2.463660e-01 +2.463660e-01 +2.463660e-01 +8.901919e-01 +8.901919e-01 +8.901919e-01
+2.000000e-02 +9.090305e-01 +2.454129e-01 +2.449538e-01 +2.458799e-01 +8.842455e-01 +8.991627e-01 +8.884606e-01
+4.000000e-02 +9.008576e-01 +2.448896e-01 +2.441664e-01 +2.472315e-01 +8.840724e-01 +9.301587e-01 +8.908806e-01
+6.000000e-02 +8.927393e-01 +2.447230e-01 +2.444023e-01 +2.512335e-01 +8.948683e-01 +9.899195e-01 +8.974625e-01
+8.000000e-02 +8.852241e-01 +2.453188e-01 +2.472721e-01 +2.579002e-01 +9.224073e-01 +1.096262e+00 +9.044576e-01
+1.000000e-01 +8.786544e-01 +2.464073e-01 +2.517069e-01 +2.649033e-01 +9.548066e-01 +1.217998e+00 +9.099702e-01
+1.200000e-01 +8.737201e-01 +2.476549e-01 +2.583691e-01 +2.715630e-01 +9.940491e-01 +1.351913e+00 +9.108335e-01
+1.400000e-01 +8.689745e-01 +2.485630e-01 +2.650097e-01 +2.774710e-01 +1.032390e+00 +1.470513e+00 +9.095832e-01
+1.600000e-01 +8.677776e-01 +2.502930e-01 +2.723424e-01 +2.810377e-01 +1.057966e+00 +1.585054e+00 +9.060080e-01
+1.800000e-01 +8.647459e-01 +2.511110e-01 +2.765704e-01 +2.828328e-01 +1.071112e+00 +1.646753e+00 +9.016350e-01
+2.000000e-01 +8.634359e-01 +2.524720e-01 +2.804180e-01 +2.836428e-01 +1.076601e+00 +1.705605e+00 +8.971808e-01
+2.200000e-01 +8.614516e-01 +2.534156e-01 +2.847761e-01 +2.849530e-01 +1.087530e+00 +1.772459e+00 +8.922265e-01
+2.400000e-01 +8.615203e-01 +2.554117e-01 +2.894372e-01 +2.861530e-01 +1.094189e+00 +1.858006e+00 +8.885375e-01
+2.600000e-01 +8.635005e-01 +2.577212e-01 +2.941740e-01 +2.865527e-01 +1.096892e+00 +1.940476e+00 +8.839590e-01
+2.800000e-01 +8.656891e-01 +2.598280e-01 +2.987550e-01 +2.866279e-01 +1.098650e+00 +2.017613e+00 +8.787659e-01
+3.000000e-01 +8.677348e-01 +2.619091e-01 +3.032214e-01 +2.867209e-01 +1.100304e+00 +2.097522e+00 +8.736921e-01
+3.200000e-01 +8.700323e-01 +2.637929e-01 +3.076783e-01 +2.865460e-01 +1.101462e+00 +2.173952e+00 +8.680386e-01
+3.400000e-01 +8.769708e-01 +2.662310e-01 +3.141791e-01 +2.857966e-01 +1.102290e+00 +2.268238e+00 +8.611837e-01
+3.600000e-01 +8.837901e-01 +2.693246e-01 +3.207675e-01 +2.855267e-01 +1.103653e+00 +2.387779e+00 +8.552570e-01
+3.800000e-01 +8.898100e-01 +2.727757e-01 +3.261031e-01 +2.852541e-01 +1.102007e+00 +2.503270e+00 +8.504698e-01
+4.000000e-01 +8.990225e-01 +2.773061e-01 +3.313130e-01 +2.844135e-01 +1.096286e+00 +2.620956e+00 +8.458326e-01
+4.200000e-01 +9.056802e-01 +2.810844e-01 +3.346274e-01 +2.832762e-01 +1.088687e+00 +2.703745e+00 +8.413915e-01
+4.400000e-01 +9.114501e-01 +2.840318e-01 +3.379939e-01 +2.820298e-01 +1.081707e+00 +2.777811e+00 +8.359761e-01
+4.600000e-01 +9.138681e-01 +2.859996e-01 +3.395629e-01 +2.806394e-01 +1.073726e+00 +2.820477e+00 +8.307402e-01
+4.800000e-01 +9.214526e-01 +2.890913e-01 +3.418087e-01 +2.788205e-01 +1.064510e+00 +2.868814e+00 +8.247366e-01
+5.000000e-01 +9.406026e-01 +2.937259e-01 +3.461805e-01 +2.769556e-01 +1.055876e+00 +2.923151e+00 +8.178891e-01
+5.200000e-01 +9.642684e-01 +2.984073e-01 +3.515301e-01 +2.754090e-01 +1.047963e+00 +2.973955e+00 +8.116895e-01
+5.400000e-01 +9.910333e-01 +3.032401e-01 +3.576429e-01 +2.741680e-01 +1.040652e+00 +3.026880e+00 +8.063414e-01
+5.600000e-01 +1.018797e+00 +3.077411e-01 +3.639924e-01 +2.732583e-01 +1.033834e+00 +3.073967e+00 +8.021039e-01
+5.800000e-01 +1.051014e+00 +3.126082e-01 +3.723954e-01 +2.725430e-01 +1.026582e+00 +3.140041e+00 +7.993927e-01
+6.000000e-01 +1.083272e+00 +3.167645e-01 +3.807476e-01 +2.722865e-01 +1.019714e+00 +3.191709e+00 +7.987346e-01
+6.200000e-01 +1.121071e+00 +3.221615e-01 +3.886576e-01 +2.728681e-01 +1.016385e+00 +3.239922e+00 +7.983833e-01
+6.400000e-01 +1.151225e+00 +3.270351e-01 +3.942610e-01 +2.731001e-01 +1.013835e+00 +3.277921e+00 +7.959882e-01
+6.600000e-01 +1.179877e+00 +3.340959e-01 +3.973126e-01 +2.731882e-01 +1.017940e+00 +3.320558e+00 +7.903675e-01
+6.800000e-01 +1.207980e+00 +3.444716e-01 +3.973821e-01 +2.735044e-01 +1.037811e+00 +3.356430e+00 +7.839495e-01
+7.000000e-01 +1.240193e+00 +3.557879e-01 +3.973838e-01 +2.744618e-01 +1.064151e+00 +3.389583e+00 +7.775697e-01
+7.200000e-01 +1.264987e+00 +3.662380e-01 +3.973129e-01 +2.742355e-01 +1.081605e+00 +3.441837e+00 +7.717896e-01
+7.400000e-01 +1.288957e+00 +3.749625e-01 +3.978844e-01 +2.740289e-01 +1.093763e+00 +3.491584e+00 +7.655776e-01
+7.600000e-01 +1.306021e+00 +3.821270e-01 +3.976602e-01 +2.734210e-01 +1.103106e+00 +3.531305e+00 +7.596355e-01
+7.800000e-01 +1.326111e+00 +3.885620e-01 +3.991207e-01 +2.727978e-01 +1.106481e+00 +3.587172e+00 +7.534135e-01
+8.000000e-01 +1.343213e+00 +3.949468e-01 +3.998541e-01 +2.719931e-01 +1.110427e+00 +3.639995e+00 +7.473464e-01
+8.200000e-01 +1.355166e+00 +4.006536e-01 +3.996908e-01 +2.709032e-01 +1.113713e+00 +3.685679e+00 +7.416624e-01
+8.400000e-01 +1.363719e+00 +4.047730e-01 +3.987606e-01 +2.699822e-01 +1.117738e+00 +3.704276e+00 +7.358486e-01
+8.600000e-01 +1.382539e+00 +4.086801e-01 +3.993718e-01 +2.703378e-01 +1.123750e+00 +3.712883e+00 +7.304066e-01
+8.800000e-01 +1.408114e+00 +4.105604e-01 +4.027670e-01 +2.717398e-01 +1.123918e+00 +3.714773e+00 +7.295313e-01
+9.000000e-01 +1.434844e+00 +4.122844e-01 +4.064642e-01 +2.734077e-01 +1.124006e+00 +3.714674e+00 +7.298328e-01
+9.200000e-01 +1.456197e+00 +4.138013e-01 +4.100654e-01 +2.740436e-01 +1.120752e+00 +3.726151e+00 +7.286305e-01
+9.400000e-01 +1.466890e+00 +4.142062e-01 +4.122164e-01 +2.736325e-01 +1.114613e+00 +3.735750e+00 +7.255692e-01
+9.600000e-01 +1.477839e+00 +4.150242e-01 +4.146453e-01 +2.729717e-01 +1.107958e+00 +3.756922e+00 +7.220296e-01
+9.800000e-01 +1.483618e+00 +4.147722e-01 +4.163830e-01 +2.720462e-01 +1.100058e+00 +3.768371e+00 +7.184912e-01
+1.000000e+00 +1.493979e+00 +4.148171e-01 +4.187957e-01 +2.715768e-01 +1.092994e+00 +3.777795e+00 +7.162357e-01
+1.020000e+00 +1.496178e+00 +4.148261e-01 +4.188404e-01 +2.704691e-01 +1.086439e+00 +3.782410e+00 +7.113659e-01
+1.040000e+00 +1.493811e+00 +4.146029e-01 +4.171115e-01 +2.693183e-01 +1.082303e+00 +3.769430e+00 +7.058108e-01
+1.060000e+00 +1.494597e+00 +4.149544e-01 +4.148931e-01 +2.689271e-01 +1.084591e+00 +3.744408e+00 +7.004429e-01
+1.080000e+00 +1.500797e+00 +4.154959e-01 +4.129255e-01 +2.695896e-01 +1.091154e+00 +3.714155e+00 +6.961027e-01
+1.100000e+00 +1.522525e+00 +4.171802e-01 +4.129034e-01 +2.719649e-01 +1.100411e+00 +3.688095e+00 +6.951415e-01
+1.120000e+00 +1.549163e+00 +4.179328e-01 +4.141835e-01 +2.753543e-01 +1.107180e+00 +3.659092e+00 +6.986061e-01
+1.140000e+00 +1.576962e+00 +4.184154e-01 +4.163503e-01 +2.786666e-01 +1.111075e+00 +3.632295e+00 +7.036780e-01
+1.160000e+00 +1.607734e+00 +4.179201e-01 +4.198070e-01 +2.828722e-01 +1.112478e+00 +3.602217e+00 +7.143741e-01
+1.180000e+00 +1.645363e+00 +4.167253e-01 +4.254314e-01 +2.884696e-01 +1.111831e+00 +3.570378e+00 +7.335649e-01
+1.200000e+00 +1.685544e+00 +4.157850e-01 +4.315054e-01 +2.941899e-01 +1.111523e+00 +3.539872e+00 +7.529232e-01
+1.220000e+00 +1.735357e+00 +4.158616e-01 +4.392690e-01 +3.002744e-01 +1.112254e+00 +3.515577e+00 +7.727031e-01
+1.240000e+00 +1.765451e+00 +4.158059e-01 +4.443811e-01 +3.029382e-01 +1.109202e+00 +3.499291e+00 +7.813164e-01
+1.260000e+00 +1.787371e+00 +4.162461e-01 +4.478565e-01 +3.040844e-01 +1.105643e+00 +3.491125e+00 +7.837491e-01
+1.280000e+00 +1.808295e+00 +4.174515e-01 +4.502555e-01 +3.050088e-01 +1.104148e+00 +3.485168e+00 +7.836030e-01
+1.300000e+00 +1.832157e+00 +4.195555e-01 +4.532039e-01 +3.056932e-01 +1.102675e+00 +3.490904e+00 +7.825803e-01
+1.320000e+00 +1.855025e+00 +4.217994e-01 +4.549108e-01 +3.067259e-01 +1.104290e+00 +3.487329e+00 +7.809259e-01
+1.340000e+00 +1.868666e+00 +4.231903e-01 +4.545498e-01 +3.074804e-01 +1.107498e+00 +3.470794e+00 +7.777263e-01
+1.360000e+00 +1.879287e+00 +4.239348e-01 +4.542553e-01 +3.078409e-01 +1.107893e+00 +3.454762e+00 +7.746285e-01
+1.380000e+00 +1.889996e+00 +4.247661e-01 +4.542830e-01 +3.079193e-01 +1.106885e+00 +3.443648e+00 +7.713588e-01
+1.400000e+00 +1.900363e+00 +4.247098e-01 +4.544472e-01 +3.083623e-01 +1.104995e+00 +3.425605e+00 +7.697366e-01
+1.420000e+00 +1.904575e+00 +4.242391e-01 +4.536628e-01 +3.082210e-01 +1.102316e+00 +3.405469e+00 +7.666577e-01
+1.440000e+00 +1.898014e+00 +4.223214e-01 +4.516302e-01 +3.072954e-01 +1.096774e+00 +3.378107e+00 +7.626457e-01
+1.460000e+00 +1.890475e+00 +4.197579e-01 +4.501194e-01 +3.063162e-01 +1.088982e+00 +3.349840e+00 +7.602959e-01
+1.480000e+00 +1.884210e+00 +4.170218e-01 +4.488955e-01 +3.056773e-01 +1.081130e+00 +3.320030e+00 +7.596449e-01
+1.500000e+00 +1.876157e+00 +4.143639e-01 +4.472059e-01 +3.047143e-01 +1.073377e+00 +3.290919e+00 +7.573786e-01
+1.520000e+00 +1.867427e+00 +4.121036e-01 +4.452134e-01 +3.033709e-01 +1.065967e+00 +3.265408e+00 +7.531701e-01
+1.540000e+00 +1.858722e+00 +4.101015e-01 +4.432388e-01 +3.018365e-01 +1.058489e+00 +3.243627e+00 +7.483189e-01
+1.560000e+00 +1.853078e+00 +4.100679e-01 +4.403194e-01 +3.005767e-01 +1.058226e+00 +3.222621e+00 +7.422410e-01
+1.580000e+00 +1.844577e+00 +4.112602e-01 +4.368556e-01 +2.992346e-01 +1.066499e+00 +3.197559e+00 +7.370211e-01
+1.600000e+00 +1.831042e+00 +4.123887e-01 +4.337860e-01 +2.974358e-01 +1.076305e+00 +3.170809e+00 +7.345970e-01
+1.620000e+00 +1.817201e+00 +4.147688e-01 +4.312404e-01 +2.955603e-01 +1.091465e+00 +3.145211e+00 +7.353621e-01
+1.640000e+00 +1.802083e+00 +4.167784e-01 +4.290191e-01 +2.935657e-01 +1.104439e+00 +3.119885e+00 +7.376684e-01
+1.660000e+00 +1.786637e+00 +4.178535e-01 +4.268137e-01 +2.915974e-01 +1.114802e+00 +3.092867e+00 +7.387027e-01
+1.680000e+00 +1.771645e+00 +4.180125e-01 +4.245318e-01 +2.898323e-01 +1.124895e+00 +3.063741e+00 +7.371456e-01
+1.700000e+00 +1.756460e+00 +4.190806e-01 +4.229643e-01 +2.880191e-01 +1.140091e+00 +3.034962e+00 +7.384672e-01
+1.720000e+00 +1.740442e+00 +4.204538e-01 +4.227867e-01 +2.861510e-01 +1.160471e+00 +3.006071e+00 +7.434299e-01
+1.740000e+00 +1.724354e+00 +4.217410e-01 +4.223311e-01 +2.841909e-01 +1.175965e+00 +2.977930e+00 +7.491522e-01
+1.760000e+00 +1.708214e+00 +4.231641e-01 +4.217749e-01 +2.821948e-01 +1.188032e+00 +2.951551e+00 +7.565562e-01
+1.780000e+00 +1.692834e+00 +4.236245e-01 +4.198649e-01 +2.802425e-01 +1.193719e+00 +2.925990e+00 +7.582296e-01
+1.800000e+00 +1.678320e+00 +4.239486e-01 +4.172080e-01 +2.783003e-01 +1.194935e+00 +2.904153e+00 +7.578563e-01
+1.820000e+00 +1.663391e+00 +4.234633e-01 +4.143742e-01 +2.763556e-01 +1.191800e+00 +2.883616e+00 +7.566445e-01
+1.840000e+00 +1.648246e+00 +4.217349e-01 +4.113879e-01 +2.744304e-01 +1.185422e+00 +2.860063e+00 +7.530373e-01
+1.860000e+00 +1.633325e+00 +4.198340e-01 +4.084231e-01 +2.725365e-01 +1.179356e+00 +2.835266e+00 +7.488808e-01
+1.880000e+00 +1.619170e+00 +4.177451e-01 +4.053063e-01 +2.706946e-01 +1.172277e+00 +2.810944e+00 +7.436146e-01
+1.900000e+00 +1.604789e+00 +4.151210e-01 +4.022084e-01 +2.689012e-01 +1.164289e+00 +2.784949e+00 +7.378185e-01
+1.920000e+00 +1.591100e+00 +4.130473e-01 +3.992200e-01 +2.671890e-01 +1.159364e+00 +2.759137e+00 +7.324901e-01
+1.940000e+00 +1.577506e+00 +4.116898e-01 +3.965385e-01 +2.654874e-01 +1.158656e+00 +2.733552e+00 +7.285306e-01
+1.960000e+00 +1.563150e+00 +4.113124e-01 +3.946018e-01 +2.636736e-01 +1.161592e+00 +2.709209e+00 +7.289286e-01
+1.980000e+00 +1.548998e+00 +4.122231e-01 +3.926858e-01 +2.618700e-01 +1.164950e+00 +2.690620e+00 +7.329786e-01
+2.000000e+00 +1.534692e+00 +4.155062e-01 +3.918676e-01 +2.601751e-01 +1.175444e+00 +2.677505e+00 +7.464052e-01
+2.020000e+00 +1.520312e+00 +4.206865e-01 +3.927132e-01 +2.585526e-01 +1.195841e+00 +2.664091e+00 +7.687237e-01
+2.040000e+00 +1.505974e+00 +4.262273e-01 +3.951897e-01 +2.568978e-01 +1.224819e+00 +2.645452e+00 +7.944742e-01
+2.060000e+00 +1.491777e+00 +4.318729e-01 +3.987128e-01 +2.551881e-01 +1.261086e+00 +2.623441e+00 +8.203200e-01
+2.080000e+00 +1.477724e+00 +4.372157e-01 +4.033865e-01 +2.534514e-01 +1.305759e+00 +2.598966e+00 +8.445959e-01
+2.100000e+00 +1.463926e+00 +4.411842e-01 +4.085903e-01 +2.517518e-01 +1.343054e+00 +2.574495e+00 +8.694640e-01
+2.120000e+00 +1.451093e+00 +4.429871e-01 +4.128169e-01 +2.502314e-01 +1.362142e+00 +2.550532e+00 +8.921348e-01
+2.140000e+00 +1.438535e+00 +4.444870e-01 +4.167622e-01 +2.487522e-01 +1.379006e+00 +2.526835e+00 +9.138618e-01
+2.160000e+00 +1.426008e+00 +4.456209e-01 +4.206003e-01 +2.472129e-01 +1.396712e+00 +2.503055e+00 +9.328487e-01
+2.180000e+00 +1.414549e+00 +4.466358e-01 +4.255461e-01 +2.457984e-01 +1.414444e+00 +2.479495e+00 +9.564004e-01
+2.200000e+00 +1.404425e+00 +4.477305e-01 +4.324460e-01 +2.444696e-01 +1.436483e+00 +2.456363e+00 +9.859231e-01
+2.220000e+00 +1.395800e+00 +4.497342e-01 +4.436223e-01 +2.431234e-01 +1.475038e+00 +2.435302e+00 +1.026942e+00
+2.240000e+00 +1.388761e+00 +4.533332e-01 +4.599830e-01 +2.417985e-01 +1.534961e+00 +2.416943e+00 +1.084399e+00
+2.260000e+00 +1.381954e+00 +4.571211e-01 +4.758477e-01 +2.405351e-01 +1.592677e+00 +2.398009e+00 +1.142334e+00
+2.280000e+00 +1.375617e+00 +4.613251e-01 +4.917660e-01 +2.393778e-01 +1.649546e+00 +2.378270e+00 +1.204091e+00
+2.300000e+00 +1.367896e+00 +4.654057e-01 +5.070567e-01 +2.379939e-01 +1.713223e+00 +2.361190e+00 +1.256986e+00
+2.320000e+00 +1.360204e+00 +4.687460e-01 +5.231711e-01 +2.365038e-01 +1.782413e+00 +2.349420e+00 +1.304609e+00
+2.340000e+00 +1.351937e+00 +4.705350e-01 +5.368126e-01 +2.349586e-01 +1.842142e+00 +2.341723e+00 +1.338182e+00
+2.360000e+00 +1.342587e+00 +4.711850e-01 +5.465789e-01 +2.334039e-01 +1.888070e+00 +2.333995e+00 +1.358692e+00
+2.380000e+00 +1.332900e+00 +4.719489e-01 +5.565031e-01 +2.318602e-01 +1.938548e+00 +2.327900e+00 +1.379137e+00
+2.400000e+00 +1.320934e+00 +4.740169e-01 +5.636304e-01 +2.304598e-01 +2.003400e+00 +2.320895e+00 +1.391501e+00
+2.420000e+00 +1.308594e+00 +4.776672e-01 +5.706349e-01 +2.292705e-01 +2.087852e+00 +2.314094e+00 +1.403959e+00
+2.440000e+00 +1.296391e+00 +4.809282e-01 +5.754995e-01 +2.281938e-01 +2.163421e+00 +2.305778e+00 +1.411049e+00
+2.460000e+00 +1.284639e+00 +4.829388e-01 +5.791593e-01 +2.276402e-01 +2.242456e+00 +2.306184e+00 +1.408835e+00
+2.480000e+00 +1.273058e+00 +4.834611e-01 +5.819063e-01 +2.273139e-01 +2.311137e+00 +2.312478e+00 +1.402180e+00
+2.500000e+00 +1.261357e+00 +4.838677e-01 +5.839827e-01 +2.265425e-01 +2.362000e+00 +2.309488e+00 +1.398043e+00
+2.520000e+00 +1.249917e+00 +4.839635e-01 +5.843595e-01 +2.257060e-01 +2.400087e+00 +2.301628e+00 +1.392157e+00
+2.540000e+00 +1.238588e+00 +4.837541e-01 +5.849889e-01 +2.249496e-01 +2.440357e+00 +2.296131e+00 +1.385911e+00
+2.560000e+00 +1.227509e+00 +4.835667e-01 +5.845073e-01 +2.240927e-01 +2.472122e+00 +2.285770e+00 +1.379383e+00
+2.580000e+00 +1.216268e+00 +4.833162e-01 +5.841176e-01 +2.229878e-01 +2.496086e+00 +2.271918e+00 +1.375560e+00
+2.600000e+00 +1.204978e+00 +4.815366e-01 +5.828337e-01 +2.217976e-01 +2.502636e+00 +2.258922e+00 +1.368580e+00
+2.620000e+00 +1.193921e+00 +4.801910e-01 +5.809035e-01 +2.206071e-01 +2.509474e+00 +2.242933e+00 +1.361819e+00
+2.640000e+00 +1.182833e+00 +4.791580e-01 +5.791042e-01 +2.192097e-01 +2.508616e+00 +2.223169e+00 +1.360471e+00
+2.660000e+00 +1.171928e+00 +4.785618e-01 +5.779784e-01 +2.177896e-01 +2.506872e+00 +2.202588e+00 +1.365927e+00
+2.680000e+00 +1.161311e+00 +4.778425e-01 +5.775679e-01 +2.163930e-01 +2.505529e+00 +2.182228e+00 +1.374630e+00
+2.700000e+00 +1.151684e+00 +4.763972e-01 +5.793054e-01 +2.150364e-01 +2.505474e+00 +2.163318e+00 +1.387854e+00
+2.720000e+00 +1.142902e+00 +4.748369e-01 +5.835595e-01 +2.136906e-01 +2.513583e+00 +2.146957e+00 +1.405990e+00
+2.740000e+00 +1.133624e+00 +4.746231e-01 +5.892864e-01 +2.123335e-01 +2.540334e+00 +2.130389e+00 +1.431381e+00
+2.760000e+00 +1.125215e+00 +4.737299e-01 +5.965082e-01 +2.109933e-01 +2.567226e+00 +2.116552e+00 +1.457314e+00
+2.780000e+00 +1.118742e+00 +4.716975e-01 +6.079109e-01 +2.096508e-01 +2.601153e+00 +2.113836e+00 +1.483066e+00
+2.800000e+00 +1.112768e+00 +4.690329e-01 +6.215811e-01 +2.083247e-01 +2.646535e+00 +2.126147e+00 +1.502169e+00
+2.820000e+00 +1.106521e+00 +4.661570e-01 +6.373289e-01 +2.071199e-01 +2.711191e+00 +2.155164e+00 +1.516086e+00
+2.840000e+00 +1.100128e+00 +4.629549e-01 +6.490336e-01 +2.059016e-01 +2.753379e+00 +2.178318e+00 +1.523345e+00
+2.860000e+00 +1.093641e+00 +4.597463e-01 +6.593838e-01 +2.046784e-01 +2.789684e+00 +2.197427e+00 +1.529663e+00
+2.880000e+00 +1.087811e+00 +4.563323e-01 +6.692249e-01 +2.034481e-01 +2.817148e+00 +2.218000e+00 +1.533996e+00
+2.900000e+00 +1.081055e+00 +4.532727e-01 +6.783947e-01 +2.022321e-01 +2.851971e+00 +2.231146e+00 +1.541008e+00
+2.920000e+00 +1.073344e+00 +4.500611e-01 +6.855878e-01 +2.011541e-01 +2.887601e+00 +2.249831e+00 +1.540099e+00
+2.940000e+00 +1.065345e+00 +4.467304e-01 +6.921353e-01 +2.002028e-01 +2.924162e+00 +2.274695e+00 +1.535243e+00
+2.960000e+00 +1.057110e+00 +4.437628e-01 +6.989383e-01 +1.992033e-01 +2.967850e+00 +2.290528e+00 +1.534566e+00
+2.980000e+00 +1.050480e+00 +4.407522e-01 +7.090674e-01 +1.980616e-01 +3.009318e+00 +2.306586e+00 +1.541668e+00
+3.000000e+00 +1.045533e+00 +4.374469e-01 +7.199564e-01 +1.968673e-01 +3.036204e+00 +2.325704e+00 +1.548861e+00
+3.020000e+00 +1.043794e+00 +4.340222e-01 +7.331658e-01 +1.956372e-01 +3.048986e+00 +2.346795e+00 +1.560605e+00
+3.040000e+00 +1.040872e+00 +4.306206e-01 +7.425359e-01 +1.944177e-01 +3.053212e+00 +2.361946e+00 +1.566406e+00
+3.060000e+00 +1.036409e+00 +4.272718e-01 +7.503141e-01 +1.932200e-01 +3.061865e+00 +2.374850e+00 +1.569536e+00
+3.080000e+00 +1.031795e+00 +4.240965e-01 +7.585886e-01 +1.920206e-01 +3.074768e+00 +2.379037e+00 +1.579398e+00
+3.100000e+00 +1.028754e+00 +4.208588e-01 +7.700367e-01 +1.908311e-01 +3.090642e+00 +2.390725e+00 +1.592063e+00
+3.120000e+00 +1.026541e+00 +4.175817e-01 +7.799647e-01 +1.896559e-01 +3.093841e+00 +2.402582e+00 +1.600606e+00
+3.140000e+00 +1.024694e+00 +4.143518e-01 +7.911278e-01 +1.884860e-01 +3.100193e+00 +2.423831e+00 +1.606335e+00
+3.160000e+00 +1.021848e+00 +4.111743e-01 +8.003244e-01 +1.873324e-01 +3.105115e+00 +2.446013e+00 +1.607204e+00
+3.180000e+00 +1.017660e+00 +4.080699e-01 +8.063741e-01 +1.862116e-01 +3.105731e+00 +2.467434e+00 +1.602153e+00
+3.200000e+00 +1.011924e+00 +4.050569e-01 +8.092294e-01 +1.851680e-01 +3.103465e+00 +2.489646e+00 +1.591687e+00
+3.220000e+00 +1.005808e+00 +4.020317e-01 +8.119850e-01 +1.841514e-01 +3.103965e+00 +2.510481e+00 +1.581274e+00
+3.240000e+00 +9.992756e-01 +3.989755e-01 +8.125913e-01 +1.830853e-01 +3.097159e+00 +2.516935e+00 +1.571457e+00
+3.260000e+00 +9.933993e-01 +3.959211e-01 +8.131907e-01 +1.819733e-01 +3.084844e+00 +2.513850e+00 +1.565122e+00
+3.280000e+00 +9.876529e-01 +3.929089e-01 +8.138638e-01 +1.808701e-01 +3.071853e+00 +2.511520e+00 +1.558489e+00
+3.300000e+00 +9.824596e-01 +3.900344e-01 +8.124390e-01 +1.797785e-01 +3.048177e+00 +2.503543e+00 +1.550150e+00
+3.320000e+00 +9.774706e-01 +3.871878e-01 +8.119447e-01 +1.786938e-01 +3.026488e+00 +2.498023e+00 +1.542481e+00
+3.340000e+00 +9.714713e-01 +3.842795e-01 +8.089886e-01 +1.776313e-01 +3.001536e+00 +2.482978e+00 +1.534448e+00
+3.360000e+00 +9.667768e-01 +3.816676e-01 +8.055884e-01 +1.766145e-01 +2.973215e+00 +2.468941e+00 +1.524786e+00
+3.380000e+00 +9.633740e-01 +3.793168e-01 +8.040910e-01 +1.755962e-01 +2.945569e+00 +2.462537e+00 +1.515438e+00
+3.400000e+00 +9.608892e-01 +3.776082e-01 +8.029544e-01 +1.745644e-01 +2.917701e+00 +2.466093e+00 +1.503737e+00
+3.420000e+00 +9.585875e-01 +3.762471e-01 +8.015882e-01 +1.735346e-01 +2.889986e+00 +2.473035e+00 +1.491234e+00
+3.440000e+00 +9.575341e-01 +3.760406e-01 +7.998123e-01 +1.725106e-01 +2.863565e+00 +2.489027e+00 +1.477839e+00
+3.460000e+00 +9.553384e-01 +3.758464e-01 +7.970542e-01 +1.714842e-01 +2.837540e+00 +2.504099e+00 +1.464573e+00
+3.480000e+00 +9.498964e-01 +3.748677e-01 +7.921423e-01 +1.704746e-01 +2.811006e+00 +2.510282e+00 +1.452274e+00
+3.500000e+00 +9.437645e-01 +3.739868e-01 +7.865737e-01 +1.694925e-01 +2.784960e+00 +2.516239e+00 +1.441461e+00
+3.520000e+00 +9.392626e-01 +3.743291e-01 +7.814974e-01 +1.685039e-01 +2.761345e+00 +2.532238e+00 +1.431801e+00
+3.540000e+00 +9.349771e-01 +3.755675e-01 +7.760855e-01 +1.675342e-01 +2.740420e+00 +2.554173e+00 +1.425156e+00
+3.560000e+00 +9.336183e-01 +3.786742e-01 +7.706361e-01 +1.665468e-01 +2.733118e+00 +2.575268e+00 +1.418980e+00
+3.580000e+00 +9.334662e-01 +3.826015e-01 +7.644851e-01 +1.656171e-01 +2.745343e+00 +2.583622e+00 +1.413393e+00
+3.600000e+00 +9.309556e-01 +3.861031e-01 +7.579684e-01 +1.646535e-01 +2.755162e+00 +2.590483e+00 +1.412127e+00
+3.620000e+00 +9.268674e-01 +3.882814e-01 +7.515881e-01 +1.636879e-01 +2.750688e+00 +2.598584e+00 +1.410210e+00
+3.640000e+00 +9.216579e-01 +3.904076e-01 +7.450889e-01 +1.627323e-01 +2.751872e+00 +2.600406e+00 +1.412589e+00
+3.660000e+00 +9.153613e-01 +3.934597e-01 +7.391172e-01 +1.618159e-01 +2.761089e+00 +2.604251e+00 +1.427214e+00
+3.680000e+00 +9.082746e-01 +3.968598e-01 +7.337490e-01 +1.609854e-01 +2.769182e+00 +2.612762e+00 +1.452053e+00
+3.700000e+00 +9.017604e-01 +4.006490e-01 +7.279586e-01 +1.601520e-01 +2.775434e+00 +2.627328e+00 +1.473783e+00
+3.720000e+00 +8.958388e-01 +4.038518e-01 +7.217542e-01 +1.593080e-01 +2.773012e+00 +2.645862e+00 +1.486743e+00
+3.740000e+00 +8.899121e-01 +4.064255e-01 +7.156058e-01 +1.584469e-01 +2.769896e+00 +2.658271e+00 +1.496061e+00
+3.760000e+00 +8.829118e-01 +4.070807e-01 +7.097647e-01 +1.575893e-01 +2.762423e+00 +2.655037e+00 +1.501798e+00
+3.780000e+00 +8.762061e-01 +4.086166e-01 +7.045142e-01 +1.567028e-01 +2.769678e+00 +2.647392e+00 +1.511214e+00
+3.800000e+00 +8.699923e-01 +4.102954e-01 +6.991262e-01 +1.558067e-01 +2.779611e+00 +2.639086e+00 +1.517654e+00
+3.820000e+00 +8.647825e-01 +4.123117e-01 +6.934601e-01 +1.549107e-01 +2.793177e+00 +2.631078e+00 +1.519749e+00
+3.840000e+00 +8.612116e-01 +4.153278e-01 +6.875324e-01 +1.540243e-01 +2.804502e+00 +2.632994e+00 +1.519299e+00
+3.860000e+00 +8.562316e-01 +4.180508e-01 +6.817822e-01 +1.531474e-01 +2.811811e+00 +2.635683e+00 +1.524596e+00
+3.880000e+00 +8.505331e-01 +4.203336e-01 +6.761825e-01 +1.522952e-01 +2.814247e+00 +2.638697e+00 +1.532426e+00
+3.900000e+00 +8.444941e-01 +4.222875e-01 +6.712550e-01 +1.514319e-01 +2.827786e+00 +2.630325e+00 +1.541217e+00
+3.920000e+00 +8.379012e-01 +4.230292e-01 +6.664496e-01 +1.505817e-01 +2.832240e+00 +2.618439e+00 +1.547506e+00
+3.940000e+00 +8.305724e-01 +4.227020e-01 +6.622054e-01 +1.497919e-01 +2.826175e+00 +2.605100e+00 +1.557241e+00
+3.960000e+00 +8.231703e-01 +4.222196e-01 +6.577020e-01 +1.491020e-01 +2.811435e+00 +2.598103e+00 +1.569889e+00
+3.980000e+00 +8.158142e-01 +4.215889e-01 +6.540130e-01 +1.485513e-01 +2.794478e+00 +2.592246e+00 +1.591479e+00
+4.000000e+00 +8.085652e-01 +4.210813e-01 +6.505353e-01 +1.480430e-01 +2.777597e+00 +2.587649e+00 +1.615638e+00
