# Supplementary material for: Visual motion perception as online hierarchical inference
Source: Nat Commun. 2022 Dec 1;13:7403. doi: 10.1038/s41467-022-34805-5 (PMC9715570; doi:10.1038/s41467-022-34805-5)
Supplement: Supplementary file 10 — Source Data [file 41467_2022_34805_MOESM10_ESM.zip › Supplementary_Figure_S4.txt]

# COLUMNS: | ID | human_I | human_G | human_C | human_H | model_I | model_G | model_C | model_H |
+1.000000e+00 +8.750000e-01 +0.000000e+00 +4.166667e-02 +8.333333e-02 +8.717756e-01 +1.219084e-02 +6.212496e-02 +5.390860e-02
+1.000000e+00 +0.000000e+00 +8.461538e-01 +1.923077e-02 +1.346154e-01 +1.008535e-02 +7.966746e-01 +2.015147e-02 +1.730886e-01
+1.000000e+00 +1.785714e-02 +0.000000e+00 +7.500000e-01 +2.321429e-01 +3.646972e-02 +1.077749e-02 +7.548527e-01 +1.979001e-01
+1.000000e+00 +9.090909e-02 +1.818182e-01 +3.181818e-01 +4.090909e-01 +2.710125e-02 +2.536619e-01 +2.758527e-01 +4.433842e-01
+2.000000e+00 +6.000000e-01 +2.000000e-02 +3.400000e-01 +4.000000e-02 +5.875707e-01 +2.231300e-02 +2.548537e-01 +1.352626e-01
+2.000000e+00 +1.428571e-02 +7.857143e-01 +2.857143e-02 +1.714286e-01 +1.074302e-02 +7.993508e-01 +2.931090e-02 +1.605953e-01
+2.000000e+00 +2.272727e-02 +2.272727e-02 +5.454545e-01 +4.090909e-01 +4.236386e-02 +3.876386e-02 +6.303656e-01 +2.885067e-01
+2.000000e+00 +2.777778e-02 +1.944444e-01 +3.333333e-01 +4.444444e-01 +2.264568e-02 +1.424093e-01 +3.561788e-01 +4.787663e-01
+3.000000e+00 +6.785714e-01 +0.000000e+00 +1.964286e-01 +1.250000e-01 +6.463306e-01 +3.115561e-02 +1.985531e-01 +1.239606e-01
+3.000000e+00 +0.000000e+00 +8.888889e-01 +3.703704e-02 +7.407407e-02 +1.133736e-02 +8.440805e-01 +2.378354e-02 +1.207986e-01
+3.000000e+00 +4.347826e-02 +0.000000e+00 +6.304348e-01 +3.260870e-01 +6.601660e-02 +1.198777e-02 +6.605594e-01 +2.614362e-01
+3.000000e+00 +2.272727e-02 +3.636364e-01 +2.045455e-01 +4.090909e-01 +2.386204e-02 +3.795255e-01 +1.776400e-01 +4.189725e-01
+4.000000e+00 +7.115385e-01 +0.000000e+00 +7.692308e-02 +2.115385e-01 +7.307908e-01 +1.957626e-02 +2.015492e-01 +4.808377e-02
+4.000000e+00 +2.083333e-02 +7.083333e-01 +2.083333e-01 +6.250000e-02 +5.147471e-02 +6.202703e-01 +1.472188e-01 +1.810362e-01
+4.000000e+00 +6.818182e-02 +4.545455e-02 +7.727273e-01 +1.136364e-01 +1.413140e-01 +2.487316e-02 +6.741650e-01 +1.596478e-01
+4.000000e+00 +2.142857e-01 +1.071429e-01 +4.107143e-01 +2.678571e-01 +1.178163e-01 +1.659215e-01 +4.498656e-01 +2.663966e-01
+5.000000e+00 +6.935484e-01 +1.612903e-02 +1.774194e-01 +1.129032e-01 +6.786143e-01 +1.036899e-01 +1.258476e-01 +9.184828e-02
+5.000000e+00 +0.000000e+00 +1.000000e+00 +0.000000e+00 +0.000000e+00 +1.034581e-02 +9.485722e-01 +1.173690e-02 +2.934505e-02
+5.000000e+00 +4.761905e-02 +1.428571e-01 +5.238095e-01 +2.857143e-01 +1.099915e-01 +6.925449e-02 +5.020137e-01 +3.187403e-01
+5.000000e+00 +8.000000e-02 +3.800000e-01 +1.400000e-01 +4.000000e-01 +3.794470e-02 +3.512197e-01 +2.163945e-01 +3.944411e-01
+6.000000e+00 +6.896552e-01 +0.000000e+00 +2.241379e-01 +8.620690e-02 +6.292299e-01 +4.324616e-02 +2.214773e-01 +1.060466e-01
+6.000000e+00 +0.000000e+00 +7.631579e-01 +5.263158e-02 +1.842105e-01 +1.694706e-02 +7.689179e-01 +5.427472e-02 +1.598603e-01
+6.000000e+00 +4.838710e-02 +3.225806e-02 +5.483871e-01 +3.709677e-01 +9.591272e-02 +3.769374e-02 +5.931655e-01 +2.732281e-01
+6.000000e+00 +7.142857e-02 +2.619048e-01 +4.285714e-01 +2.380952e-01 +5.750756e-02 +1.996833e-01 +3.614153e-01 +3.813938e-01
+7.000000e+00 +9.558824e-01 +0.000000e+00 +2.941176e-02 +1.470588e-02 +9.110571e-01 +1.112301e-02 +5.664813e-02 +2.117171e-02
+7.000000e+00 +0.000000e+00 +9.444444e-01 +0.000000e+00 +5.555556e-02 +1.188930e-02 +9.300695e-01 +1.421270e-02 +4.382847e-02
+7.000000e+00 +1.250000e-01 +2.500000e-02 +7.000000e-01 +1.500000e-01 +1.641826e-01 +7.058797e-02 +5.202650e-01 +2.449644e-01
+7.000000e+00 +7.142857e-02 +3.214286e-01 +1.785714e-01 +4.285714e-01 +6.278942e-02 +2.832061e-01 +2.806425e-01 +3.733620e-01
+8.000000e+00 +6.818182e-01 +1.515152e-02 +7.575758e-02 +2.272727e-01 +6.973395e-01 +4.660322e-02 +1.542871e-01 +1.017701e-01
+8.000000e+00 +0.000000e+00 +7.631579e-01 +0.000000e+00 +2.368421e-01 +2.982205e-02 +6.523851e-01 +8.069696e-02 +2.370959e-01
+8.000000e+00 +2.407407e-01 +3.703704e-02 +5.555556e-01 +1.666667e-01 +1.994157e-01 +2.796099e-02 +5.160512e-01 +2.565721e-01
+8.000000e+00 +1.190476e-01 +1.428571e-01 +4.523810e-01 +2.857143e-01 +1.390942e-01 +1.802234e-01 +3.321371e-01 +3.485453e-01
+9.000000e+00 +7.058824e-01 +2.941176e-02 +1.176471e-01 +1.470588e-01 +6.947980e-01 +1.224355e-02 +2.049101e-01 +8.804836e-02
+9.000000e+00 +0.000000e+00 +8.448276e-01 +6.896552e-02 +8.620690e-02 +1.018998e-02 +8.246090e-01 +2.035702e-02 +1.448440e-01
+9.000000e+00 +0.000000e+00 +0.000000e+00 +6.363636e-01 +3.636364e-01 +3.159803e-02 +2.604367e-02 +6.009271e-01 +3.414312e-01
+9.000000e+00 +3.125000e-02 +1.718750e-01 +2.968750e-01 +5.000000e-01 +2.513698e-02 +1.926591e-01 +2.901514e-01 +4.920526e-01
+1.000000e+01 +4.516129e-01 +1.612903e-02 +3.709677e-01 +1.612903e-01 +4.339850e-01 +2.058343e-02 +3.654357e-01 +1.799959e-01
+1.000000e+01 +2.941176e-02 +7.352941e-01 +0.000000e+00 +2.352941e-01 +1.026153e-02 +7.268192e-01 +3.286864e-02 +2.300507e-01
+1.000000e+01 +0.000000e+00 +2.173913e-02 +6.739130e-01 +3.043478e-01 +2.957580e-02 +2.742012e-02 +6.339124e-01 +3.090917e-01
+1.000000e+01 +1.724138e-02 +1.379310e-01 +2.758621e-01 +5.689655e-01 +1.510300e-02 +1.258064e-01 +3.004412e-01 +5.586494e-01
+1.100000e+01 +7.619048e-01 +0.000000e+00 +1.666667e-01 +7.142857e-02 +7.572770e-01 +1.270100e-02 +1.698180e-01 +6.020405e-02
+1.100000e+01 +0.000000e+00 +8.750000e-01 +0.000000e+00 +1.250000e-01 +1.059650e-02 +7.799583e-01 +2.570161e-02 +1.837436e-01
+1.100000e+01 +8.000000e-02 +0.000000e+00 +7.200000e-01 +2.000000e-01 +6.441671e-02 +1.101461e-02 +7.053323e-01 +2.192364e-01
+1.100000e+01 +1.666667e-02 +1.333333e-01 +2.833333e-01 +5.666667e-01 +2.230990e-02 +1.967947e-01 +2.728775e-01 +5.080179e-01
+1.200000e+01 +6.590909e-01 +0.000000e+00 +2.272727e-01 +1.136364e-01 +6.784807e-01 +4.635778e-02 +1.643663e-01 +1.107952e-01
+1.200000e+01 +0.000000e+00 +7.962963e-01 +0.000000e+00 +2.037037e-01 +1.046806e-02 +8.455457e-01 +1.979067e-02 +1.241956e-01
+1.200000e+01 +6.000000e-02 +2.000000e-02 +6.400000e-01 +2.800000e-01 +3.716729e-02 +1.623973e-02 +6.027268e-01 +3.438662e-01
+1.200000e+01 +1.923077e-02 +3.076923e-01 +1.730769e-01 +5.000000e-01 +2.080516e-02 +2.024547e-01 +2.554787e-01 +5.212615e-01
