# Supplementary material for: Visual motion perception as online hierarchical inference
Source: Nat Commun. 2022 Dec 1;13:7403. doi: 10.1038/s41467-022-34805-5 (PMC9715570; doi:10.1038/s41467-022-34805-5)
Supplement: Supplementary file 10 — Source Data [file 41467_2022_34805_MOESM10_ESM.zip › Supplementary_Figure_S5b.txt]

# COLUMNS: | t | mu_1_x | mu_1_y | mu_2_x | mu_2_y | mu_3_x | mu_3_y | mu_4_x | mu_4_y | mu_5_x | mu_5_y | mu_6_x | mu_6_y | mu_7_x | mu_7_y | mu_8_x | mu_8_y |
+0.000000e+00 -0.000000e+00 -0.000000e+00 +0.000000e+00 +0.000000e+00 +0.000000e+00 +0.000000e+00 +0.000000e+00 +0.000000e+00 +0.000000e+00 +0.000000e+00 +0.000000e+00 +0.000000e+00 +0.000000e+00 +0.000000e+00 +0.000000e+00 +0.000000e+00
+1.666667e-02 -2.273228e-03 -9.644032e-04 +6.587339e-04 +2.331818e-03 -3.744448e-03 +1.483392e-02 +1.423316e-03 -6.316075e-04 -1.735323e-01 -3.161661e-02 +1.687054e-01 +5.073875e-02 -2.437051e-03 +5.823420e-01 +4.417936e-03 -5.832210e-01
+3.333333e-02 +2.944237e-03 -6.861360e-03 -2.720958e-03 +6.248162e-03 +1.511074e-03 +1.943629e-02 -3.059237e-03 +2.411839e-03 -2.813497e-01 -1.549038e-02 +2.834944e-01 +4.085123e-02 +1.748522e-03 +6.112104e-01 -7.611714e-03 -6.068149e-01
+5.000000e-02 -2.177771e-03 +2.117421e-03 +1.795591e-04 +2.173621e-04 -3.078852e-02 -1.252622e-02 +6.359087e-03 +2.716146e-03 -3.800850e-01 -1.702475e-02 +3.358123e-01 -3.453773e-03 +5.018098e-03 +6.025609e-01 +8.983139e-03 -5.972595e-01
+6.666667e-02 -4.247398e-03 +1.372395e-02 -5.308161e-04 -1.246562e-02 -2.308881e-02 -1.724227e-03 +4.096933e-03 -1.229270e-02 -3.806052e-01 +1.111479e-02 +3.465160e-01 -1.365897e-02 -8.235056e-03 +5.883067e-01 +1.692482e-02 -6.189414e-01
+8.333333e-02 +6.185179e-03 -2.534216e-03 -3.970831e-03 +4.988156e-03 -1.175578e-02 +2.284731e-02 -1.651385e-03 +5.012224e-04 -4.546970e-01 +5.669936e-02 +4.347130e-01 -1.446283e-02 -5.722931e-03 +5.911588e-01 -9.146669e-04 -5.880108e-01
+1.000000e-01 -4.730852e-03 -2.875108e-03 +3.627487e-03 +3.144087e-03 +2.725053e-04 +2.695163e-02 +3.655434e-03 -2.178485e-03 -4.963168e-01 +6.221786e-02 +4.952329e-01 -1.073262e-02 -3.882955e-03 +5.813988e-01 +1.338734e-02 -5.869669e-01
+1.166667e-01 -5.864238e-04 +1.302309e-03 -1.234312e-04 -2.691358e-03 -2.206698e-02 -2.900198e-02 +4.264458e-03 +2.972445e-03 -5.071733e-01 -3.755724e-03 +4.524719e-01 -7.262242e-02 +9.825866e-03 +6.457507e-01 +1.937921e-03 -6.357673e-01
+1.333333e-01 +7.544023e-04 +6.117112e-03 -2.656551e-03 -7.617945e-03 -2.144664e-02 -5.605862e-02 +1.568064e-03 +3.303198e-03 -5.161867e-01 -4.136662e-02 +4.588371e-01 -1.040975e-01 +6.970074e-03 +6.316737e-01 -4.221626e-03 -6.206664e-01
+1.500000e-01 -1.129697e-03 -1.701938e-04 +1.926084e-03 +8.511245e-04 -1.527343e-02 +8.857043e-03 +4.995284e-03 -7.977561e-04 -5.298449e-01 +3.800031e-02 +4.839720e-01 -3.222599e-03 +1.558763e-02 +6.400238e-01 +6.731448e-04 -6.443406e-01
+1.666667e-01 +3.620139e-03 +3.741254e-03 -1.906511e-03 -3.623696e-03 -3.967454e-02 +3.827128e-03 +5.846431e-03 -4.363407e-03 -5.901963e-01 +3.107842e-02 +4.630473e-01 -1.261701e-02 +2.315740e-02 +6.118880e-01 -2.800518e-03 -6.306352e-01
+1.833333e-01 +4.842494e-03 +2.990842e-03 -4.108902e-03 -3.187017e-04 -1.407714e-02 -5.454630e-03 -1.353409e-03 +7.739291e-04 -4.858432e-01 -2.534390e-02 +4.414875e-01 +8.715329e-03 +5.029485e-03 +6.146938e-01 -1.510681e-02 -6.115544e-01
+2.000000e-01 -4.093930e-03 +9.160204e-03 +4.216949e-03 -6.626993e-03 +1.812852e-02 -1.383317e-03 +8.599076e-04 -6.410474e-03 -3.645433e-01 +4.142734e-03 +4.325143e-01 -5.006431e-03 -7.966269e-03 +6.122735e-01 +8.676716e-03 -6.423233e-01
+2.166667e-01 -7.967568e-03 +1.012461e-04 +1.078980e-02 +1.502480e-03 +3.241804e-02 +1.633472e-02 +4.765004e-03 -1.581999e-03 -3.569023e-01 +5.489727e-02 +4.716727e-01 +1.018715e-02 +2.627589e-02 +6.125258e-01 -6.319824e-03 -6.200230e-01
+2.333333e-01 -2.415957e-03 -1.853500e-03 +5.083864e-03 +3.431754e-03 +4.261843e-02 -2.188075e-02 -2.969387e-03 +7.672066e-03 -3.858301e-01 +3.152724e-02 +5.364007e-01 -1.113457e-01 -8.693385e-03 +6.479735e-01 -9.933228e-03 -6.093467e-01
+2.500000e-01 -1.377730e-03 +3.006039e-03 +4.721717e-03 -2.990116e-03 -6.493318e-03 +6.951506e-03 +5.988029e-03 -4.312586e-03 -5.280716e-01 +7.177568e-02 +4.828618e-01 -3.641450e-02 +9.421202e-03 +6.106162e-01 +2.026441e-02 -6.358241e-01
+2.666667e-01 +5.909939e-03 -4.585252e-03 -2.493289e-04 +3.153607e-03 -6.628006e-03 +8.174597e-03 +9.800553e-04 +1.676697e-03 -5.417539e-01 +7.303214e-02 +4.972225e-01 -3.318121e-02 +1.229216e-02 +6.176455e-01 -1.013602e-02 -6.095911e-01
+2.833333e-01 +4.691722e-03 -9.295090e-03 +6.487291e-04 +7.344437e-03 +9.125733e-03 +3.333113e-02 -1.076095e-03 +1.179453e-03 -4.563885e-01 +1.212206e-01 +4.847116e-01 +3.215891e-02 +3.777333e-03 +6.360447e-01 -1.308940e-02 -6.310311e-01
+3.000000e-01 +3.136674e-03 -3.765065e-03 +2.563105e-04 +3.055400e-03 +4.312193e-04 +2.067891e-02 +1.591867e-04 -7.928607e-04 -4.726269e-01 -1.230566e-02 +4.607804e-01 +1.046305e-01 -1.641101e-02 +6.117817e-01 +1.512660e-02 -6.186864e-01
+3.166667e-01 +2.184414e-03 +4.045197e-03 -8.626609e-04 -6.512946e-03 +1.438071e-02 -3.253789e-02 -3.574481e-03 -5.527412e-04 -4.495166e-01 -9.879926e-02 +5.070084e-01 -6.887063e-02 -2.639420e-02 +5.965498e-01 +1.708642e-03 -6.018951e-01
+3.333333e-01 -3.876207e-03 -2.073626e-03 +4.420481e-03 -8.007026e-04 +2.487003e-02 -7.314686e-03 -1.625533e-04 +5.541878e-04 -5.658354e-01 +2.552385e-02 +6.779382e-01 -6.333318e-02 -4.138543e-03 +6.211732e-01 +2.117919e-03 -6.193536e-01
+3.500000e-01 -1.619390e-03 -1.151479e-03 +2.606193e-03 -1.369496e-03 -8.136218e-03 -2.715736e-03 +4.099995e-03 -8.733614e-04 -6.860636e-01 -4.653656e-02 +6.233746e-01 +3.489284e-02 +8.328248e-04 +6.106052e-01 +2.657641e-02 -6.185566e-01
+3.666667e-01 -8.816953e-04 -3.004352e-03 +2.971591e-03 +7.511840e-05 +1.083828e-02 -4.037536e-03 +9.860371e-04 +8.311235e-04 -5.706011e-01 -5.649324e-02 +6.214354e-01 +3.648237e-02 +2.320119e-02 +6.343701e-01 -1.781891e-02 -6.303488e-01
+3.833333e-01 +8.177045e-03 -3.721679e-03 -6.175417e-03 +3.622834e-03 -1.688086e-02 +8.161128e-03 -3.196980e-03 +2.188281e-03 -5.621034e-01 +2.359432e-02 +4.445133e-01 +3.046236e-02 -3.186626e-02 +6.317168e-01 +6.698585e-03 -6.176007e-01
+4.000000e-01 -9.071524e-05 +6.226578e-03 +1.326589e-03 -2.683027e-03 -1.700578e-02 -2.634056e-03 +4.428978e-03 -2.231981e-03 -5.305173e-01 -6.331390e-02 +4.133474e-01 +4.786662e-02 +3.734895e-02 +6.238927e-01 -3.938686e-03 -6.434105e-01
+4.166667e-01 +7.598897e-03 +2.523001e-03 -3.103466e-03 +1.060486e-03 -2.647635e-02 +6.341022e-03 +1.661353e-03 -7.057416e-05 -6.152935e-01 +1.688891e-02 +4.340728e-01 +2.721066e-02 -5.440912e-03 +6.250047e-01 +1.719676e-02 -6.273348e-01
+4.333333e-01 +1.076894e-03 -2.436561e-03 +1.862833e-03 +3.057159e-03 +3.825055e-02 +9.533334e-03 -5.002241e-03 +1.375621e-03 -4.537943e-01 +1.009649e-02 +7.062742e-01 +5.471235e-02 -2.899910e-03 +6.251869e-01 -4.005282e-02 -6.156225e-01
+4.500000e-01 -2.991219e-03 -8.710100e-04 +5.400237e-03 +1.265002e-03 +1.798277e-02 +2.555356e-02 +2.220357e-03 -3.310364e-03 -4.869094e-01 +2.655587e-01 +5.985075e-01 -8.616750e-02 -2.373734e-02 +5.745999e-01 +4.248478e-02 -6.047725e-01
+4.666667e-01 -1.044962e-04 -1.940214e-03 +2.593701e-03 +3.093822e-03 +2.061883e-02 +8.004954e-03 -1.085572e-03 +1.675204e-03 -4.787067e-01 +1.424339e-01 +6.131714e-01 -9.065396e-02 -9.566111e-03 +6.410385e-01 -7.149584e-04 -6.279701e-01
+4.833333e-01 -3.845788e-03 +3.075658e-03 +5.037876e-03 -1.999233e-03 +2.720674e-02 -7.856684e-03 +2.317698e-04 -6.667172e-04 -4.465436e-01 -6.177546e-02 +6.361786e-01 -3.309253e-03 +5.986288e-03 +6.015479e-01 -4.268924e-03 -6.096524e-01
+5.000000e-01 +3.998303e-03 -1.844908e-03 -2.792722e-03 +2.236265e-03 -1.568364e-02 +5.277145e-03 -1.313644e-04 +1.313684e-03 -5.373997e-01 +1.403340e-02 +3.941865e-01 +2.371930e-02 +8.394289e-03 +6.153644e-01 -1.002658e-02 -6.050341e-01
+5.166667e-01 +3.554398e-03 -3.669490e-03 -2.321085e-03 +2.822381e-03 -1.388473e-02 +5.660679e-04 +3.904258e-05 +2.737711e-03 -6.299911e-01 -3.818237e-02 +5.081047e-01 +3.963427e-02 +1.511784e-02 +6.305089e-01 -1.506955e-02 -6.063539e-01
+5.333333e-01 +1.558513e-03 +9.433914e-04 -1.227667e-03 +4.947610e-04 -1.472483e-03 -8.482356e-03 -1.015362e-03 +1.963202e-03 -5.531984e-01 +5.189246e-03 +5.360046e-01 -7.904557e-02 +1.856431e-03 +6.186776e-01 -1.225035e-02 -6.017712e-01
+5.500000e-01 -1.772664e-03 -2.978137e-04 +1.832265e-03 +1.603384e-03 +5.739012e-03 -6.515077e-04 +8.347853e-04 +1.726639e-03 -4.913354e-01 +2.485288e-02 +5.369909e-01 -3.130739e-02 -4.388376e-03 +6.250736e-01 +1.294049e-02 -6.099489e-01
+5.666667e-01 -1.978463e-03 +7.081917e-04 +2.189826e-03 -1.358711e-03 +2.220876e-02 +3.719890e-03 -1.650755e-03 -2.029457e-03 -4.724228e-01 -6.152926e-03 +6.652621e-01 +3.877995e-02 -1.211472e-02 +6.096761e-01 -5.542281e-03 -6.334773e-01
+5.833333e-01 -2.776746e-03 -5.151100e-03 +2.402416e-03 +3.663153e-03 +1.917490e-02 +6.017460e-03 -9.060734e-04 +2.664272e-03 -5.396596e-01 +3.976173e-02 +7.110381e-01 +1.287181e-02 -1.048372e-03 +6.135225e-01 -8.546562e-03 -5.859282e-01
+6.000000e-01 +1.752432e-03 -2.934407e-03 -1.449992e-03 +1.802838e-03 -4.675648e-03 +4.869684e-03 -7.151617e-04 +9.787607e-04 -5.335479e-01 +7.952621e-02 +4.801066e-01 -3.960773e-02 -1.341547e-02 +6.002384e-01 +5.836138e-03 -5.909116e-01
+6.166667e-01 +7.920817e-03 -3.284284e-03 -7.575498e-03 +6.918884e-04 -1.420179e-02 -9.730839e-04 -5.289129e-03 +8.524019e-04 -6.267381e-01 -4.391139e-02 +4.880587e-01 +3.229890e-02 -3.210633e-02 +6.168195e-01 -2.814851e-02 -6.082567e-01
+6.333333e-01 +5.494268e-03 -5.645863e-03 -4.107488e-03 +3.895432e-03 -1.265575e-02 +2.393035e-02 -2.034746e-03 -1.277246e-04 -5.854510e-01 +1.641216e-01 +4.630685e-01 +7.038398e-02 -1.092398e-02 +6.014726e-01 -1.117849e-02 -6.039148e-01
+6.500000e-01 +5.302489e-04 -2.096548e-03 +1.064108e-03 +6.882238e-04 +4.947414e-03 +1.609327e-02 +2.364496e-04 -2.048720e-03 -4.070031e-01 +1.389764e-01 +4.629353e-01 +1.691124e-02 -1.623473e-02 +6.076221e-01 +2.126765e-02 -6.328653e-01
+6.666667e-01 -1.217854e-03 +5.882811e-04 +1.588609e-03 -1.052133e-03 +5.378886e-04 -1.093372e-02 +1.508955e-03 +7.284869e-04 -6.225997e-01 -1.424267e-01 +6.351247e-01 +2.174511e-02 -1.794437e-02 +6.010195e-01 +3.856434e-02 -5.914918e-01
+6.833333e-01 +2.332890e-03 -9.308308e-04 -8.931643e-04 +8.858922e-04 -4.189996e-03 -1.162474e-02 -2.138652e-04 +2.811451e-03 -6.999005e-01 -1.114926e-01 +6.621353e-01 -1.632007e-02 -1.650037e-02 +6.343573e-01 +1.481806e-02 -5.978918e-01
+7.000000e-01 +3.200540e-03 +2.104506e-03 -2.040878e-03 -1.833955e-03 -1.597447e-02 -1.886568e-02 +5.820260e-04 +1.262013e-03 -7.319515e-01 -8.173260e-02 +5.612010e-01 -1.276254e-01 +4.400999e-04 +6.148813e-01 +8.261223e-03 -5.983400e-01
+7.166667e-01 -7.102037e-04 +9.527981e-04 +1.373735e-03 -8.880428e-04 +9.475711e-03 -4.248193e-03 -1.606639e-04 -1.927658e-04 -4.963837e-01 +1.005875e-01 +6.179058e-01 -1.405004e-01 -1.260467e-02 +6.065413e-01 +1.105391e-02 -6.090474e-01
+7.333333e-01 -3.145702e-04 +9.528531e-04 +2.021298e-03 -9.169433e-04 +1.547957e-02 +1.894846e-03 -4.912248e-04 -1.232150e-03 -5.395878e-01 +8.277305e-02 +7.306736e-01 -5.142733e-02 +3.761166e-03 +6.053947e-01 -9.925516e-03 -6.218368e-01
+7.500000e-01 -2.156814e-03 +1.129166e-03 +3.218434e-03 -1.100397e-03 +1.816376e-02 -7.537157e-03 +2.845315e-04 +1.215179e-04 -4.517116e-01 -4.610010e-02 +6.760115e-01 -3.832424e-02 -1.528241e-03 +5.978058e-01 +6.296227e-03 -5.947502e-01
+7.666667e-01 +2.996438e-03 +2.654908e-03 -1.884445e-03 -3.471357e-03 +5.565892e-03 -7.976920e-03 -2.834640e-03 -2.210328e-03 -5.266296e-01 +1.737708e-02 +5.967557e-01 -1.115499e-01 +4.509483e-03 +6.352188e-01 -4.550978e-02 -6.660040e-01
+7.833333e-01 -2.802602e-03 -1.494773e-03 +3.664462e-03 +1.442490e-04 +1.172415e-02 +3.212226e-03 +1.794566e-03 -3.586080e-04 -4.375698e-01 +2.536115e-02 +5.886815e-01 +2.534177e-02 +2.087339e-02 +6.426772e-01 +7.864585e-03 -6.457845e-01
+8.000000e-01 +3.522856e-03 -7.979946e-03 -2.861017e-03 +6.141142e-03 -2.485644e-03 +2.000091e-02 -2.525308e-03 +3.014649e-03 -4.444467e-01 +1.605095e-01 +4.097181e-01 +1.068170e-01 -3.067187e-02 +6.490020e-01 -8.008134e-03 -5.999102e-01
+8.166667e-01 -1.286249e-03 -2.111360e-03 +7.649648e-04 +1.344397e-03 +1.772762e-03 +1.576067e-02 +4.698580e-04 -1.163531e-03 -5.083593e-01 +5.344509e-02 +5.384186e-01 +1.612570e-01 -2.548370e-02 +6.173979e-01 +3.436988e-02 -6.348268e-01
+8.333333e-01 -7.484063e-04 +4.193904e-04 +6.693690e-04 +3.687022e-04 +1.851327e-02 +2.708958e-04 -2.281590e-03 +3.115632e-04 -3.781781e-01 +1.084831e-01 +6.363861e-01 -1.111801e-01 -3.413889e-02 +6.290675e-01 -2.360731e-03 -6.222202e-01
+8.500000e-01 -4.052748e-03 +1.889563e-03 +2.950427e-03 -6.555490e-05 -1.149545e-03 +7.429760e-03 +3.136838e-03 -1.254917e-03 -5.477523e-01 -5.426675e-02 +5.439792e-01 +1.656311e-01 +3.729788e-02 +6.172127e-01 +1.746631e-02 -6.367185e-01
+8.666667e-01 -6.178919e-04 +2.526314e-03 -9.348341e-04 -1.165556e-03 -7.251400e-03 -8.183904e-03 +1.655739e-04 +8.662320e-05 -6.112062e-01 -3.402369e-02 +5.275062e-01 -8.321025e-02 -1.432847e-02 +6.153802e-01 +1.747176e-02 -6.118296e-01
+8.833333e-01 -1.258164e-03 +1.869830e-03 +2.788471e-05 -1.081494e-03 -3.187223e-03 +2.148716e-04 +5.087013e-04 -1.138579e-03 -5.344106e-01 -1.209701e-01 +5.083220e-01 +1.331985e-01 +3.984536e-03 +6.149477e-01 +5.254982e-03 -6.332975e-01
+9.000000e-01 -2.223184e-03 -3.577314e-03 +3.790959e-04 +2.910003e-03 +3.417055e-03 +1.904046e-02 -1.602562e-04 -2.228548e-05 -4.987050e-01 +3.959289e-02 +5.714265e-01 +2.471347e-01 +2.478330e-03 +6.200995e-01 -5.442152e-03 -6.184272e-01
+9.166667e-01 +2.754951e-04 -7.574189e-04 -2.087703e-03 -2.422433e-04 -1.802710e-03 +7.413756e-03 -1.849466e-03 -1.414235e-03 -4.338614e-01 +3.411806e-02 +4.236345e-01 +7.406127e-02 -6.805208e-03 +6.092953e-01 -2.779345e-02 -6.339764e-01
+9.333333e-01 -2.172893e-04 -6.873148e-05 -9.076832e-04 -5.793271e-04 -4.121594e-03 +2.946494e-03 -2.962549e-04 -1.064508e-03 -5.262414e-01 +7.386267e-03 +4.870879e-01 +3.359667e-02 +2.012150e-02 +6.434742e-01 -2.505096e-02 -6.620518e-01
+9.500000e-01 -2.218670e-03 -2.966794e-04 +1.696387e-03 -8.444446e-04 +8.332545e-05 -1.489853e-03 +1.698857e-03 -6.503270e-04 -5.909685e-01 -6.100927e-02 +6.226024e-01 +3.644631e-02 +1.036183e-02 +6.115431e-01 +2.407545e-02 -6.225334e-01
+9.666667e-01 +4.074444e-04 -2.304342e-03 -6.814728e-04 +1.945016e-03 -1.259790e-02 +8.363981e-04 +1.222101e-03 +1.823808e-03 -8.138216e-01 +3.064209e-03 +6.522632e-01 +7.169849e-03 +2.929610e-02 +6.306113e-01 -4.614392e-03 -5.921995e-01
+9.833333e-01 +3.199196e-04 +8.678839e-04 -1.287485e-03 -8.245952e-04 -1.935692e-03 -1.106699e-02 -1.006206e-03 +8.235150e-04 -6.066284e-01 -7.916788e-02 +6.132701e-01 -1.065401e-01 -1.832387e-02 +6.405283e-01 -3.109883e-03 -6.230418e-01
+1.000000e+00 -2.214194e-03 -3.593165e-03 +5.245810e-04 +3.098671e-03 +9.674255e-03 +1.311330e-02 -9.194188e-04 +1.158520e-03 -4.480573e-01 +1.541818e-01 +6.456207e-01 +6.726716e-02 -3.063585e-02 +6.382104e-01 +1.103954e-02 -6.135084e-01
+1.016667e+00 +5.019510e-05 -1.252220e-03 -1.435744e-03 +1.035508e-03 -1.141629e-02 +4.735274e-03 +2.496645e-04 +3.248270e-04 -5.892596e-01 +1.040461e-01 +4.210725e-01 -2.737736e-02 +1.271851e-02 +6.101454e-01 -6.782294e-03 -6.033305e-01
+1.033333e+00 +2.869671e-04 -2.569579e-03 -1.085323e-03 +1.428379e-03 +7.548216e-03 +2.597035e-03 -2.215611e-03 +1.043572e-03 -4.762045e-01 +2.931940e-02 +6.382707e-01 +1.223536e-02 -3.963775e-02 +6.536514e-01 -9.662094e-03 -6.302737e-01
+1.050000e+00 -5.674802e-04 -4.109923e-03 -7.699154e-05 +2.276333e-03 -2.915637e-04 +2.255335e-03 -3.505197e-05 +1.955746e-03 -4.118107e-01 -9.160553e-03 +4.278078e-01 +4.679506e-02 -1.169962e-02 +6.247148e-01 +1.220586e-02 -5.800068e-01
+1.066667e+00 +1.088465e-03 -3.541035e-04 -1.874231e-03 -1.591971e-03 +1.889581e-03 -4.634270e-06 -2.176160e-03 -1.626474e-03 -5.726029e-01 +3.055032e-02 +6.347587e-01 -3.543044e-02 -4.698432e-02 +5.948328e-01 -3.082912e-03 -6.331435e-01
+1.083333e+00 -1.204928e-03 +5.861638e-04 +7.879987e-04 -1.035175e-03 -1.064074e-03 -4.387624e-03 +9.528831e-04 -4.183211e-04 -6.605833e-01 -2.051643e-02 +6.710609e-01 -6.410130e-02 -4.922482e-03 +6.121145e-01 +2.974416e-02 -6.209989e-01
+1.100000e+00 +3.010908e-03 +3.437185e-04 -3.343203e-03 -2.565495e-04 -1.399930e-02 -6.074475e-03 -1.346054e-03 +6.175258e-04 -7.555605e-01 +3.090054e-02 +5.188829e-01 -1.504664e-01 -4.818593e-02 +6.462800e-01 +1.611802e-02 -6.293965e-01
+1.116667e+00 -8.556177e-04 -1.266838e-03 +1.688217e-05 +9.916617e-04 -1.723895e-04 +1.061766e-04 +5.300211e-05 +9.871386e-04 -5.651081e-01 +7.297946e-02 +5.933595e-01 -7.171091e-02 +2.833014e-02 +6.359216e-01 -2.505513e-02 -6.094441e-01
+1.133333e+00 -5.707497e-04 +7.431361e-05 +1.106714e-04 +8.217224e-05 -1.344561e-04 -3.313578e-03 +1.408174e-04 +5.590065e-04 -5.606494e-01 -1.098178e-01 +5.864883e-01 +4.592671e-02 -6.694424e-03 +6.202740e-01 +1.171503e-02 -6.043898e-01
+1.150000e+00 +1.248999e-03 +2.005143e-03 -1.069855e-03 -2.093698e-03 -5.402083e-03 -9.890511e-03 -3.011800e-04 -7.020186e-04 -5.883752e-01 -1.400695e-01 +5.040232e-01 -5.856099e-02 +1.906668e-02 +6.203631e-01 -2.570188e-02 -6.371310e-01
+1.166667e+00 +1.666868e-04 +2.146209e-03 +2.616311e-04 -1.873178e-03 -1.441559e-03 -1.147082e-02 +4.809717e-04 -2.549551e-04 -4.595042e-01 -1.593349e-01 +4.527819e-01 -7.277969e-02 -7.824585e-03 +6.210450e-01 +2.196795e-02 -6.254394e-01
+1.183333e+00 -1.853848e-03 +1.195578e-03 +1.803127e-03 -1.070367e-03 +7.098102e-03 -7.440383e-03 +8.308649e-04 -1.542685e-05 -5.077406e-01 -8.525531e-02 +6.777452e-01 -6.405059e-02 +5.260819e-03 +6.396605e-01 +1.852779e-02 -6.371716e-01
+1.200000e+00 +1.972886e-04 -4.881902e-04 +7.478850e-05 -7.182372e-05 +1.911670e-03 -1.715294e-03 -1.897653e-04 +1.865279e-04 -5.502195e-01 +1.278786e-02 +6.085445e-01 -4.223320e-02 +5.388545e-03 +6.307764e-01 -1.063881e-02 -6.224940e-01
+1.216667e+00 +4.143002e-04 -1.698224e-03 -6.111629e-04 +8.849046e-04 -2.827849e-03 -1.560906e-03 -2.208885e-04 +1.130772e-03 -5.357471e-01 -4.160186e-02 +4.889253e-01 +1.575886e-02 +7.364901e-04 +6.375879e-01 -6.958049e-03 -6.016297e-01
+1.233333e+00 -2.566819e-04 -4.837408e-04 +1.817842e-04 -2.145344e-04 +3.139962e-03 +4.888469e-03 -2.501562e-04 -8.839424e-04 -6.574499e-01 -2.434592e-02 +7.462275e-01 +1.409749e-01 +7.494916e-03 +6.052771e-01 -1.458262e-02 -6.290707e-01
+1.250000e+00 +4.548294e-04 -2.265935e-03 -1.005074e-03 +1.032230e-03 -8.381719e-04 +4.165171e-03 -9.008020e-04 +4.772296e-04 -5.289299e-01 +7.374187e-02 +5.221305e-01 +2.253122e-02 +1.217839e-03 +6.445434e-01 -2.825882e-02 -6.264939e-01
+1.266667e+00 -1.281891e-03 -9.558157e-04 +4.283635e-04 +3.034578e-04 +7.759840e-03 +5.922878e-04 -6.350620e-04 +2.309453e-04 -5.452094e-01 +1.913127e-02 +7.414476e-01 -5.261372e-03 +1.905406e-03 +6.656258e-01 -2.080873e-02 -6.548677e-01
+1.283333e+00 +1.874990e-03 -1.080439e-03 -2.940423e-03 +8.511369e-04 -8.900647e-03 +5.098717e-03 -1.761400e-03 +1.668975e-04 -6.811576e-01 -1.210956e-02 +4.819580e-01 +1.368966e-01 -3.331898e-02 +6.315094e-01 -2.218512e-02 -6.227866e-01
+1.300000e+00 -4.488122e-04 +9.490778e-04 -1.071470e-03 -9.870658e-04 -6.362206e-03 -1.336935e-03 -2.153449e-04 -8.172527e-04 -6.503890e-01 +4.597241e-03 +5.126932e-01 -3.819364e-02 -1.689945e-02 +6.244594e-01 +1.185705e-02 -6.477861e-01
+1.316667e+00 +8.909797e-04 +4.174722e-04 -2.014779e-03 -1.023529e-03 -9.340299e-03 -3.973434e-03 -7.679076e-04 -4.969168e-04 -5.806445e-01 -4.870515e-02 +3.662568e-01 -4.954246e-02 -1.142665e-02 +6.380462e-01 -1.252653e-02 -6.505950e-01
+1.333333e+00 +1.223331e-03 +6.596017e-04 -1.435428e-03 -9.281621e-04 -1.096308e-02 -1.792189e-03 +3.524311e-05 -6.948688e-04 -6.758821e-01 +1.538943e-02 +4.182522e-01 -5.940648e-02 -1.889411e-02 +5.946266e-01 +2.221943e-02 -6.144647e-01
+1.350000e+00 -4.597639e-04 +1.719443e-03 +2.055126e-04 -1.932206e-03 -3.868219e-04 -1.552660e-04 +2.775031e-04 -1.931317e-03 -5.041147e-01 +3.600864e-02 +5.102435e-01 -3.867953e-02 +3.647681e-02 +5.650585e-01 -2.478163e-02 -6.290577e-01
+1.366667e+00 +1.872138e-03 +1.754061e-04 -1.705861e-03 -3.596557e-04 -4.959844e-03 +1.904129e-03 -1.051272e-03 -6.141437e-04 -5.275558e-01 -4.100436e-02 +4.131637e-01 +8.906849e-02 -1.979353e-02 +6.228743e-01 -1.662127e-02 -6.405313e-01
+1.383333e+00 -7.299752e-04 +7.886272e-04 +8.616160e-04 -8.781992e-04 +1.464319e-03 +2.699363e-04 +6.940837e-04 -9.229590e-04 -5.493003e-01 -1.126609e-01 +5.946001e-01 +1.170029e-01 +3.518659e-02 +6.287853e-01 -7.626769e-03 -6.590018e-01
+1.400000e+00 +1.245997e-03 +1.013222e-03 -1.025200e-03 -1.031742e-03 -3.492553e-03 -3.445046e-04 -5.650312e-04 -9.976865e-04 -6.436731e-01 -1.150729e-01 +5.545784e-01 +1.033570e-01 -1.821665e-02 +6.034292e-01 -1.890029e-03 -6.376309e-01
+1.416667e+00 +1.765151e-05 -6.881533e-04 +3.062035e-05 +5.579380e-04 +3.835631e-03 -4.227130e-03 -4.595444e-04 +1.120913e-03 -4.844268e-01 -1.497392e-01 +5.914649e-01 +3.362149e-02 -7.641733e-04 +6.331857e-01 -1.564921e-02 -5.868354e-01
+1.433333e+00 +1.676738e-03 +1.271051e-03 -1.876424e-03 -7.477848e-04 -1.092588e-02 -1.957063e-03 -4.662275e-04 -4.981131e-04 -6.280184e-01 -3.505888e-03 +3.294690e-01 -4.834292e-02 +1.247749e-02 +6.016135e-01 -2.948393e-02 -6.199354e-01
+1.450000e+00 -9.534964e-04 +1.834900e-03 +4.176032e-04 -1.164932e-03 -2.446905e-03 -3.550968e-03 +7.548037e-04 -7.147071e-04 -5.579075e-01 -2.630820e-01 +4.888780e-01 +1.574099e-01 +4.922005e-02 +6.115446e-01 -1.731214e-02 -6.394784e-01
+1.466667e+00 -3.087556e-04 +7.055485e-04 -2.915617e-04 -3.120300e-04 -5.335735e-03 -2.084876e-03 +4.067009e-04 -4.123103e-05 -5.642814e-01 -7.109581e-02 +4.116804e-01 +1.403327e-02 +5.479413e-04 +5.992639e-01 +1.714308e-02 -6.001537e-01
+1.483333e+00 -2.104199e-03 +3.693249e-04 +1.076721e-03 +3.270919e-04 +1.081557e-02 -3.119587e-03 -2.816528e-04 +7.374628e-04 -4.239713e-01 -6.630964e-03 +7.226994e-01 -7.622785e-02 -8.926174e-03 +6.490898e-01 -2.496195e-03 -6.181959e-01
+1.500000e+00 -3.641156e-04 +6.342208e-04 -6.836388e-05 -2.024830e-04 +5.663219e-04 -1.193488e-03 -1.365490e-04 -4.546141e-05 -5.276593e-01 -7.515236e-02 +5.296450e-01 +4.458087e-02 -1.652305e-02 +6.034181e-01 +1.129330e-02 -6.064308e-01
+1.516667e+00 -3.690849e-04 +1.397032e-03 -2.966942e-04 -8.369754e-04 -3.965127e-03 -1.944692e-03 +2.058273e-04 -5.940284e-04 -5.770339e-01 -1.120177e-02 +4.458816e-01 -4.048190e-02 +1.046173e-02 +6.140879e-01 -8.133065e-04 -6.415828e-01
+1.533333e+00 -6.740418e-04 +6.654159e-04 +7.287188e-05 +3.631537e-06 +4.137856e-03 +1.217096e-03 -4.424074e-04 -1.426755e-04 -5.371842e-01 +1.898296e-01 +6.444453e-01 -1.424721e-01 -2.787770e-02 +6.173729e-01 +8.424270e-03 -6.249901e-01
+1.550000e+00 +9.818835e-05 +2.259850e-03 -3.091090e-04 -7.637761e-04 -1.405752e-03 -2.614556e-03 -1.344751e-04 -4.402857e-04 -5.886691e-01 -2.183917e-02 +5.279976e-01 -5.264612e-02 +6.059615e-03 +6.122708e-01 -1.163758e-02 -6.340548e-01
+1.566667e+00 -1.340361e-03 +2.239448e-03 +1.268830e-03 -1.160959e-03 +6.147238e-03 -6.835564e-03 +5.207019e-04 -3.169751e-04 -5.230156e-01 -3.232205e-02 +6.956074e-01 -1.726663e-01 +3.356393e-02 +6.414564e-01 -8.540620e-03 -6.582438e-01
+1.583333e+00 -6.868268e-04 +1.323146e-03 +8.986054e-04 -1.017391e-04 +2.017426e-03 +2.206486e-03 +6.581311e-04 -3.671557e-04 -5.408743e-01 +7.432069e-02 +5.853319e-01 +5.725453e-03 +2.692662e-02 +5.972204e-01 +4.790800e-03 -6.166961e-01
+1.600000e+00 -4.049232e-04 -1.176806e-03 +7.632993e-04 +1.959230e-03 +1.257805e-03 +4.706841e-03 +6.152720e-04 +1.410174e-03 -6.326348e-01 +1.698114e-01 +6.547394e-01 -1.000243e-02 +5.383051e-02 +6.606080e-01 -2.441453e-02 -5.935566e-01
+1.616667e+00 -4.898460e-04 +8.755429e-04 +6.342073e-04 +1.022632e-04 +4.097698e-03 -2.032482e-03 +1.365807e-04 +3.562850e-04 -6.633226e-01 -9.797668e-02 +7.814200e-01 +3.331190e-02 -2.778946e-02 +6.119339e-01 +3.361006e-02 -5.975745e-01
+1.633333e+00 -3.589996e-05 +8.522370e-04 +1.742312e-04 -1.150690e-04 +2.335793e-04 +2.297740e-04 +1.433136e-04 -1.406259e-04 -6.450668e-01 -2.111331e-02 +6.347294e-01 +3.279914e-02 +1.040897e-02 +6.190950e-01 -4.145416e-03 -6.299230e-01
+1.650000e+00 +4.182034e-04 +4.359100e-04 -1.831923e-04 +3.450702e-04 -1.631936e-03 +8.824904e-04 +8.691683e-06 +2.454564e-04 -6.494692e-01 -1.274991e-01 +5.772013e-01 +1.620390e-01 +1.074145e-02 +6.265420e-01 -1.136251e-02 -6.168968e-01
+1.666667e+00 +1.278632e-03 +1.408932e-03 -8.628092e-04 -6.757480e-04 -4.477155e-03 -5.015555e-03 -3.352075e-04 -7.589245e-05 -6.017333e-01 -1.610097e-01 +4.301875e-01 -1.517543e-02 -2.378152e-02 +6.022871e-01 +4.954697e-03 -6.095114e-01
+1.683333e+00 +1.410453e-04 +9.100787e-04 +3.007642e-04 -4.191416e-04 +1.890485e-03 -5.881242e-04 +7.781066e-05 -3.489427e-04 -6.786347e-01 +2.939410e-02 +7.343354e-01 -4.508731e-02 +4.772555e-03 +6.086710e-01 -9.818356e-04 -6.306497e-01
+1.700000e+00 +6.201521e-04 -1.292944e-04 -3.780584e-04 +5.498578e-04 -2.301689e-03 -3.903764e-03 -1.082415e-04 +1.027974e-03 -6.282903e-01 -4.611608e-02 +5.308263e-01 -9.359982e-02 +1.021380e-02 +6.562886e-01 -1.677738e-02 -6.014439e-01
+1.716667e+00 -9.643736e-04 +1.324297e-03 +8.519905e-04 -1.009137e-03 +4.032741e-03 -7.915675e-03 +3.838843e-04 -7.472141e-05 -5.964502e-01 -2.592941e-01 +7.367005e-01 -3.483486e-02 -1.591610e-02 +6.060379e-01 +3.749458e-02 -6.135312e-01
+1.733333e+00 +7.031987e-04 -1.177947e-03 -6.328822e-04 +8.569867e-04 -2.160359e-03 +3.798711e-04 -3.874541e-04 +8.327611e-04 -6.286851e-01 -1.229173e-01 +5.319875e-01 +1.471990e-01 +2.663394e-03 +6.272168e-01 -2.591454e-02 -5.813993e-01
+1.750000e+00 +2.319801e-04 -1.033844e-03 +4.075287e-04 +6.205331e-04 +1.102901e-03 +4.517099e-03 +2.824373e-04 +1.052110e-04 -5.742096e-01 +2.008126e-01 +6.061997e-01 -1.258881e-02 +1.176658e-02 +6.205877e-01 +4.795212e-03 -6.171020e-01
+1.766667e+00 +1.879027e-03 -8.729887e-04 -1.274209e-03 +5.757685e-04 -6.354922e-03 +1.044848e-03 -5.478859e-04 +4.653286e-04 -7.280626e-01 +7.383425e-02 +4.627741e-01 -2.602203e-02 -3.314062e-02 +6.228587e-01 -6.537781e-04 -5.967962e-01
+1.783333e+00 +5.276390e-04 -7.965124e-04 +2.812522e-04 +3.953249e-04 +1.387487e-03 +5.497669e-03 +1.259314e-04 -2.360683e-04 -5.040307e-01 +8.637911e-02 +5.534682e-01 +1.391493e-01 +2.803496e-02 +5.881379e-01 -1.993297e-02 -6.046593e-01
+1.800000e+00 +1.005701e-03 +9.182678e-04 -2.928537e-04 -8.628868e-04 -3.938495e-03 -9.518464e-03 +1.606022e-04 +2.274345e-04 -6.522525e-01 -2.226502e-01 +4.807020e-01 -1.688618e-01 -1.137599e-02 +6.056381e-01 +2.150479e-02 -5.923070e-01
+1.816667e+00 -1.820948e-05 +6.378841e-04 +8.529239e-04 -2.666217e-04 +2.532815e-03 -3.927980e-03 +5.765264e-04 +1.876784e-04 -5.409002e-01 +2.872698e-02 +6.358155e-01 -1.826737e-01 -1.180564e-02 +6.321844e-01 +4.865124e-02 -6.206637e-01
+1.833333e+00 +1.434567e-03 -7.483132e-05 -1.900011e-04 +2.677188e-05 -1.867824e-03 -1.752409e-03 +2.311785e-05 +2.347514e-04 -6.942244e-01 +9.674441e-05 +6.000654e-01 -6.539822e-02 -1.593344e-02 +6.520241e-01 +1.660784e-02 -6.366962e-01
+1.850000e+00 +2.218114e-03 +2.235054e-04 -9.567247e-04 -2.442789e-04 -3.978737e-03 +2.167350e-04 -5.136709e-04 -2.650237e-04 -6.912538e-01 -4.721046e-02 +5.059632e-01 +6.256754e-02 +1.256577e-03 +5.889750e-01 -3.635168e-02 -6.068689e-01
+1.866667e+00 +1.615663e-03 +3.108273e-04 -6.932747e-04 -2.794310e-04 -1.664230e-03 +3.288603e-03 -5.095980e-04 -6.493780e-04 -6.208446e-01 -5.906552e-02 +5.354589e-01 +2.044929e-01 -2.099435e-02 +6.113187e-01 -1.392476e-02 -6.550441e-01
+1.883333e+00 +9.014225e-04 +4.226145e-05 -7.454079e-05 +2.743873e-04 +9.531282e-04 +1.178198e-03 -1.785521e-04 +1.485774e-04 -4.301319e-01 -1.820118e-03 +4.654875e-01 +5.731981e-02 -1.745391e-02 +6.292935e-01 +5.601698e-03 -6.173369e-01
+1.900000e+00 +2.272169e-04 -6.197469e-04 +5.381564e-04 +7.526274e-04 +6.097365e-03 +7.398969e-03 -1.352623e-04 -6.482900e-05 -4.594728e-01 +1.620731e-01 +7.173344e-01 +1.734415e-01 -1.245285e-02 +6.305374e-01 +3.558710e-03 -6.338888e-01
+1.916667e+00 -1.280951e-04 -2.558817e-04 +5.903409e-04 +4.006322e-04 +9.998728e-04 +1.903425e-03 +4.853537e-04 +1.910596e-04 -4.866488e-01 +5.586015e-02 +5.146607e-01 +2.930761e-02 -9.893242e-03 +6.321101e-01 +4.617876e-02 -6.168659e-01
+1.933333e+00 +2.138898e-04 +4.839071e-04 +4.078546e-04 -2.231470e-04 +3.658918e-03 +6.326365e-04 +6.138821e-06 -2.992825e-04 -4.957422e-01 -8.563213e-03 +6.460951e-01 +3.483846e-02 -6.706762e-03 +6.152879e-01 +7.261115e-03 -6.365660e-01
+1.950000e+00 -4.013687e-04 -3.494258e-04 +8.345822e-04 +4.859444e-04 +5.908138e-03 +2.596263e-03 +1.908401e-04 +2.028967e-04 -4.253601e-01 +2.146845e-02 +6.835917e-01 +9.704642e-02 -8.981761e-03 +6.241969e-01 +2.358951e-02 -6.074168e-01
+1.966667e+00 +2.191424e-04 +1.583399e-04 +3.143281e-04 -1.420362e-04 +2.845628e-03 -2.756591e-03 +7.727454e-07 +1.545697e-04 -5.085855e-01 -1.138650e-01 +6.261876e-01 -2.059436e-02 +9.571902e-03 +6.359877e-01 -9.660624e-03 -6.229360e-01
+1.983333e+00 +3.019666e-04 +2.612119e-05 +1.208199e-04 -6.567589e-05 +3.484338e-04 +1.119817e-03 +7.835018e-05 -1.906916e-04 -5.254683e-01 -4.219704e-03 +5.268386e-01 +5.633694e-02 -4.563587e-03 +6.133566e-01 +1.061187e-02 -6.275892e-01
+2.000000e+00 +6.264962e-04 +4.414460e-04 -5.895946e-05 -2.971210e-04 -1.975246e-03 +3.182049e-03 +1.495944e-04 -6.487024e-04 -6.347071e-01 +7.320277e-02 +5.281725e-01 +7.912215e-02 -1.138926e-02 +5.778787e-01 +2.323553e-02 -6.292676e-01
+2.016667e+00 +4.978027e-04 +8.872893e-05 +1.377599e-04 -8.886025e-05 +1.856851e-03 +1.012912e-04 -6.471341e-05 -1.041653e-04 -5.624047e-01 +1.264314e-01 +6.477471e-01 -1.269125e-01 +2.921114e-03 +6.380559e-01 -8.731489e-03 -6.452092e-01
+2.033333e+00 -7.450795e-05 -1.136270e-04 +3.250244e-04 +3.561460e-05 +1.670712e-03 -1.135271e-03 +1.456960e-04 +1.554745e-04 -5.978108e-01 +8.113893e-03 +6.771720e-01 -6.877811e-02 -5.666290e-03 +6.190532e-01 +1.769908e-02 -6.047880e-01
+2.050000e+00 +8.772673e-04 -1.040495e-04 -4.546500e-04 +1.749051e-05 -4.712418e-03 -1.592293e-03 +4.024928e-05 +1.864016e-04 -6.683911e-01 -9.167868e-02 +4.212649e-01 +9.880343e-03 -1.009476e-03 +6.257900e-01 +4.042476e-03 -6.091961e-01
+2.066667e+00 +7.985755e-04 +2.891475e-05 -2.915434e-04 +2.771388e-05 -1.885719e-03 +3.359303e-03 -9.552383e-05 -3.307267e-04 -5.952620e-01 +1.626163e-02 +4.956875e-01 +1.592842e-01 -2.859318e-02 +6.015366e-01 +1.981628e-02 -6.303397e-01
+2.083333e+00 -1.205245e-04 +1.397461e-04 +3.419321e-04 -1.834632e-04 +2.229145e-04 -1.902143e-03 +3.226563e-04 +1.368470e-05 -5.925408e-01 -1.042626e-01 +6.036711e-01 +3.028227e-03 -1.920378e-02 +5.769475e-01 +4.785906e-02 -5.752451e-01
+2.100000e+00 -2.462605e-04 -1.007311e-03 +5.909429e-04 +5.920162e-04 +5.139803e-03 -5.415948e-04 +5.588165e-05 +6.559108e-04 -4.921576e-01 -1.479567e-01 +7.663047e-01 +1.192541e-01 +1.082270e-02 +6.524634e-01 -6.390140e-03 -5.928644e-01
+2.116667e+00 +3.288712e-04 -2.489378e-04 +1.508648e-04 -1.480502e-04 -2.162119e-03 +3.239475e-03 +3.774620e-04 -4.909296e-04 -6.987859e-01 +8.775943e-03 +5.772681e-01 +1.682365e-01 -2.799135e-03 +5.871054e-01 +3.707267e-02 -6.333738e-01
+2.133333e+00 +8.492509e-04 -1.371040e-03 -2.173086e-04 +8.216819e-04 +4.128460e-04 -1.204974e-03 -2.645708e-04 +9.566476e-04 -6.774443e-01 -4.441724e-02 +7.012487e-01 -2.637689e-02 -2.476853e-02 +6.382928e-01 -1.367721e-03 -5.480323e-01
+2.150000e+00 +3.822830e-04 -6.193659e-04 +1.775067e-04 +3.821085e-05 +2.581509e-03 +1.344716e-03 -9.004951e-05 -1.025051e-04 -6.116949e-01 -3.088830e-03 +7.604759e-01 +7.849434e-02 -8.314751e-03 +6.024000e-01 -9.106255e-04 -6.130510e-01
+2.166667e+00 +1.428486e-03 +6.866079e-05 -7.150100e-04 -3.722351e-04 -1.715873e-03 -1.306611e-03 -5.487853e-04 -2.433862e-04 -6.333590e-01 -1.186794e-01 +5.316640e-01 +4.097216e-02 -1.721579e-02 +6.386441e-01 -3.678891e-02 -6.623835e-01
+2.183333e+00 +1.341119e-03 -2.806519e-04 -7.700526e-04 +1.089847e-05 -3.683918e-03 -2.305871e-04 -4.012889e-04 +3.399638e-05 -6.616685e-01 -7.496884e-02 +4.444360e-01 +6.102105e-02 +2.274515e-02 +6.336221e-01 -6.205718e-02 -6.295260e-01
+2.200000e+00 +9.875268e-04 +1.691623e-05 -4.963926e-04 -3.334084e-05 -3.229625e-03 +3.454585e-04 -1.707367e-04 -6.988940e-05 -7.036448e-01 -7.172553e-02 +5.129815e-01 +9.229133e-02 +7.959316e-03 +6.231512e-01 -2.402350e-02 -6.295645e-01
+2.216667e+00 +7.439763e-04 +3.395255e-04 -2.972741e-04 -1.792087e-04 -1.843366e-03 +6.471956e-04 -1.110178e-04 -2.484400e-04 -6.243108e-01 -2.614258e-02 +5.162668e-01 +6.552646e-02 +1.283245e-02 +6.159603e-01 -2.293332e-02 -6.409618e-01
+2.233333e+00 +5.285052e-04 -2.350936e-04 -1.020997e-04 +1.815810e-04 +2.549725e-04 -2.549535e-04 -1.272595e-04 +2.091819e-04 -6.455143e-01 -3.584501e-02 +6.620761e-01 +1.992582e-02 +2.092006e-03 +6.075575e-01 -1.417482e-02 -5.841845e-01
+2.250000e+00 +2.302198e-04 -2.820825e-04 +1.032718e-04 +1.316062e-04 +8.224868e-04 +1.501060e-03 +2.301629e-05 -1.940938e-05 -6.469856e-01 +3.260774e-02 +6.967366e-01 +6.205127e-02 -1.025113e-02 +6.084813e-01 +1.413476e-02 -6.098139e-01
+2.266667e+00 +9.294008e-04 -6.133077e-05 -4.808090e-04 -8.067767e-06 -1.486563e-03 +2.180566e-03 -3.360236e-04 -2.293899e-04 -6.590469e-01 +1.433851e-02 +5.604302e-01 +1.235834e-01 -3.364165e-02 +6.160381e-01 -2.216902e-03 -6.404989e-01
+2.283333e+00 +8.572051e-04 +5.746664e-05 -4.625452e-04 -5.644010e-05 -2.562577e-03 -1.701224e-03 -2.096149e-04 +1.121543e-04 -7.448941e-01 -4.599394e-02 +5.734150e-01 -6.732099e-02 -1.459521e-02 +6.472171e-01 -7.365585e-03 -6.336282e-01
+2.300000e+00 +5.692107e-04 -4.301223e-04 -9.295784e-05 +2.983423e-04 +1.336217e-03 -1.462859e-03 -2.256985e-04 +4.480278e-04 -5.137333e-01 -9.727250e-02 +6.015346e-01 -2.083338e-03 -2.336492e-02 +6.531713e-01 -7.588802e-04 -6.011738e-01
+2.316667e+00 -1.116901e-04 -2.859611e-04 +1.104036e-04 +1.882584e-04 -2.203532e-03 +1.336592e-03 +3.330482e-04 +5.739807e-05 -6.356079e-01 +1.068120e-01 +4.834660e-01 -1.514144e-02 +1.345320e-02 +6.198432e-01 +2.739150e-02 -6.130632e-01
+2.333333e+00 +5.402029e-05 +3.138197e-04 +1.220349e-04 -2.775994e-04 +1.259267e-03 -9.694637e-04 +7.137568e-07 -1.858007e-04 -5.990489e-01 +3.819283e-02 +6.764938e-01 -1.026943e-01 -1.898017e-02 +6.075171e-01 +2.001340e-02 -6.292237e-01
+2.350000e+00 -5.250078e-05 +4.339184e-04 +5.832528e-05 -4.433614e-04 +2.965770e-03 -3.846791e-03 -2.328279e-04 -6.931612e-05 -5.673954e-01 -1.281149e-01 +7.608574e-01 -1.374604e-01 -3.736126e-02 +5.794861e-01 +9.906535e-03 -5.870271e-01
+2.366667e+00 -4.744396e-04 -3.252300e-04 +3.502266e-04 +4.571321e-05 +2.124337e-03 -5.941506e-04 +1.459020e-04 +1.061828e-04 -4.836317e-01 -1.621020e-02 +6.202334e-01 -2.062359e-02 +2.482194e-03 +6.438947e-01 +1.656268e-02 -6.296580e-01
+2.383333e+00 +2.472462e-04 -1.127880e-03 -6.737123e-05 +5.756263e-04 +6.446772e-04 +1.675958e-03 -1.322966e-04 +4.206828e-04 -5.355441e-01 +8.953376e-02 +5.688324e-01 +3.476767e-02 -1.566522e-02 +6.634720e-01 -3.717760e-04 -6.095286e-01
+2.400000e+00 +4.097850e-04 -7.303593e-04 -1.235586e-04 +3.166026e-04 -2.118166e-03 +2.256376e-03 +8.059324e-05 +1.013226e-04 -6.832466e-01 +5.337946e-02 +5.195462e-01 +1.123255e-01 +1.143359e-02 +6.333854e-01 -2.251194e-04 -6.197330e-01
+2.416667e+00 -6.742727e-04 -3.154234e-04 +5.935053e-04 -2.102698e-05 +1.671765e-03 -1.832010e-03 +4.391727e-04 +1.564818e-04 -3.238587e-01 -1.396698e-01 +4.401529e-01 +5.627615e-03 +1.540182e-02 +6.457771e-01 +4.240380e-02 -6.241221e-01
+2.433333e+00 +1.582437e-04 -1.359017e-04 -8.189341e-06 -1.096316e-04 +7.213341e-04 -4.922551e-04 -7.871445e-05 -6.312210e-05 -5.012953e-01 -6.521361e-02 +5.477781e-01 +2.933077e-02 -2.601694e-03 +6.094881e-01 -8.349700e-03 -6.165019e-01
+2.450000e+00 +4.015418e-05 -3.017082e-04 +2.927794e-05 -1.170735e-04 -1.260750e-03 +4.661455e-04 +1.505701e-04 -1.631881e-04 -6.117285e-01 +3.208582e-02 +5.125112e-01 +2.906503e-03 +1.305121e-02 +6.042288e-01 +7.136275e-03 -6.242443e-01
+2.466667e+00 -7.410716e-05 -4.189900e-04 +4.312723e-06 +4.931821e-05 +2.980687e-04 -1.251584e-03 -2.447968e-05 +1.705177e-04 -5.357803e-01 +3.668081e-02 +5.531922e-01 -1.294406e-01 -1.931866e-02 +6.672245e-01 +1.530846e-02 -6.407004e-01
+2.483333e+00 -1.721353e-04 +3.980593e-04 +1.594746e-04 -5.058588e-04 -2.116247e-03 -4.470681e-03 +3.640024e-04 -8.439174e-05 -5.073708e-01 -2.372966e-01 +3.432826e-01 -1.001528e-01 +2.134284e-02 +6.198603e-01 +2.957235e-02 -6.290540e-01
+2.500000e+00 +8.093171e-05 -4.485846e-04 +2.254775e-04 +1.436646e-04 +9.364939e-05 +1.304805e-03 +2.202827e-04 +2.357064e-05 -4.845040e-01 -1.180252e-02 +4.862623e-01 +1.125242e-01 -1.598303e-02 +5.991486e-01 +4.627604e-02 -5.928118e-01
+2.516667e+00 +8.234297e-05 +3.069151e-04 +2.141607e-04 -3.138103e-04 +7.307251e-04 +3.334289e-03 +1.482542e-04 -6.332250e-04 -5.791249e-01 +6.813100e-02 +6.269473e-01 +1.875387e-01 -1.520641e-03 +5.669378e-01 +2.169606e-02 -6.560706e-01
+2.533333e+00 -2.304976e-04 -5.951347e-04 +4.009410e-04 +3.580367e-04 -8.991436e-04 +1.004124e-03 +4.917466e-04 +2.683926e-04 -6.285848e-01 +1.238956e-01 +5.501331e-01 -4.740108e-02 +2.400378e-02 +6.145281e-01 +4.742034e-02 -5.706317e-01
+2.550000e+00 +1.125135e-03 +1.620270e-04 -5.902285e-04 -1.679738e-04 -1.552513e-03 -4.085058e-04 -4.520240e-04 -1.319970e-04 -6.483949e-01 -8.811038e-02 +5.179766e-01 +5.093096e-02 -4.419859e-02 +6.203687e-01 -2.621563e-02 -6.369620e-01
+2.566667e+00 -3.851136e-04 -2.006551e-04 +4.113535e-04 +1.098876e-04 +2.419284e-03 +2.134004e-03 +1.908336e-04 -8.884928e-05 -4.723180e-01 +4.728302e-02 +6.590570e-01 +1.205598e-01 +1.896657e-02 +6.375327e-01 +9.509300e-03 -6.478826e-01
+2.583333e+00 +6.547211e-04 -3.101715e-04 -3.696709e-04 +2.311624e-04 +4.933016e-04 +1.740280e-05 -4.211920e-04 +2.321552e-04 -5.329286e-01 -4.682755e-03 +5.639627e-01 +1.770709e-03 -6.002076e-02 +6.234862e-01 -7.151973e-03 -5.840709e-01
+2.600000e+00 +9.522741e-05 -8.072408e-05 +4.291989e-05 +1.265677e-04 +8.529385e-04 +1.517758e-03 -3.618069e-05 -1.362105e-05 -5.136712e-01 +1.118990e-01 +5.750340e-01 +9.546169e-03 -5.445243e-03 +6.283067e-01 -3.406337e-04 -6.279273e-01
+2.616667e+00 -2.142470e-05 +2.315532e-04 -1.739645e-05 -1.598317e-04 -4.704287e-04 +2.308966e-03 +2.558141e-05 -3.774047e-04 -5.522614e-01 +1.424316e-01 +5.048462e-01 +4.548808e-02 -5.021903e-03 +5.774137e-01 +9.217824e-03 -6.361224e-01
+2.633333e+00 -6.921779e-05 -2.513263e-04 +4.527078e-05 +3.055211e-04 +2.884506e-03 +2.435342e-03 -2.211399e-04 +8.321701e-05 -4.650732e-01 +1.609117e-02 +6.993598e-01 +1.822538e-01 -4.675280e-03 +6.311039e-01 -3.180823e-02 -6.145363e-01
+2.650000e+00 -2.490496e-04 -6.765215e-05 +9.011783e-05 +1.425409e-04 +1.489047e-03 +5.095166e-04 -4.688751e-05 +9.566027e-05 -4.943239e-01 -1.731755e-01 +6.121877e-01 +2.102983e-01 +5.905732e-03 +6.357321e-01 -1.325053e-02 -6.174422e-01
+2.666667e+00 +2.722301e-04 +2.094540e-04 -2.652056e-04 -3.060670e-05 -1.807417e-03 -1.412419e-03 -1.044801e-04 +9.677912e-05 -6.613711e-01 -1.101171e-01 +4.982239e-01 -2.062093e-02 -3.783174e-03 +6.290865e-01 -1.350689e-02 -6.107439e-01
+2.683333e+00 -1.554337e-05 +3.757959e-04 -2.450202e-05 -1.336411e-04 -1.647408e-03 -5.101861e-04 +1.251911e-04 -9.006742e-05 -7.052258e-01 -6.255406e-02 +5.578553e-01 +1.205758e-02 +2.366421e-03 +6.298536e-01 +2.008615e-02 -6.438642e-01
+2.700000e+00 +4.873814e-04 +4.349914e-04 -4.123494e-04 -1.514919e-04 -4.114073e-03 -1.462622e-03 -4.341869e-05 -2.120363e-05 -7.221752e-01 -1.291186e-01 +3.541753e-01 -5.998206e-03 -2.750847e-03 +6.246528e-01 -4.681480e-03 -6.266087e-01
+2.716667e+00 -4.124260e-05 +7.044575e-04 -4.516927e-05 -3.889828e-04 -1.281144e-03 -7.078390e-04 +7.172101e-05 -3.306037e-04 -5.178666e-01 +7.770129e-02 +4.053733e-01 -1.385627e-01 +1.090522e-03 +6.160282e-01 +1.215781e-02 -6.738499e-01
+2.733333e+00 -2.517947e-05 -8.297070e-05 +3.460532e-05 +8.533381e-05 +8.845423e-04 -6.917080e-04 -4.352125e-05 +1.491424e-04 -4.876274e-01 -8.087147e-02 +5.662217e-01 +1.537580e-02 +1.475462e-02 +6.520646e-01 -2.276487e-02 -6.225017e-01
+2.750000e+00 -5.386152e-04 +2.982636e-04 +2.885681e-04 -1.291903e-04 -1.323995e-04 -3.271153e-03 +3.056686e-04 +1.640565e-04 -4.585261e-01 -9.700826e-02 +4.438517e-01 -2.023528e-01 +2.501628e-03 +6.333573e-01 +5.483470e-02 -6.013150e-01
+2.766667e+00 -2.735317e-04 +7.830631e-04 +1.497267e-04 -3.801696e-04 +2.780826e-03 -2.409439e-03 -9.706793e-05 -1.682014e-04 -4.038291e-01 -1.462203e-01 +6.545317e-01 -7.634293e-02 -1.876496e-02 +6.278374e-01 -3.742287e-04 -6.589380e-01
+2.783333e+00 +1.947154e-04 +1.051392e-03 -1.318735e-04 -5.708204e-04 +1.993034e-04 -4.446733e-03 -1.517511e-04 -1.796220e-04 -4.665789e-01 -1.602447e-01 +4.768262e-01 -2.526636e-01 +7.806214e-04 +6.069944e-01 -3.049278e-02 -6.406164e-01
+2.800000e+00 -1.548224e-04 +6.856381e-04 +1.314936e-04 -3.834359e-04 -6.141356e-04 -1.229346e-03 +1.879501e-04 -2.767059e-04 -6.119227e-01 -7.229403e-02 +5.454170e-01 -3.835770e-02 +1.725922e-02 +6.021021e-01 +2.002559e-02 -6.555079e-01
+2.816667e+00 +6.387547e-05 -1.818532e-04 -3.986774e-05 +1.799381e-04 -1.131312e-04 -1.444455e-04 -3.040168e-05 +1.980058e-04 -5.966879e-01 +1.228901e-01 +5.781174e-01 -1.289306e-01 -2.383672e-02 +6.212060e-01 +1.753566e-02 -5.802376e-01
+2.833333e+00 -1.770803e-04 -4.153676e-04 +9.383399e-05 +2.731851e-04 +1.075733e-03 +7.775399e-04 -3.971732e-08 +2.105547e-04 -4.936347e-01 -1.097485e-01 +5.913734e-01 +1.887987e-01 -3.857426e-03 +6.248896e-01 +3.698235e-03 -5.818659e-01
+2.850000e+00 -2.750121e-04 -8.280804e-05 +1.054730e-04 +7.301392e-05 +7.037358e-04 -1.529599e-03 +4.465229e-05 +2.108334e-04 -5.322808e-01 -1.002575e-01 +5.942409e-01 -4.833620e-02 -9.024568e-03 +6.184347e-01 +1.813724e-02 -5.753357e-01
+2.866667e+00 -6.443203e-04 +7.761524e-05 +2.773127e-04 +2.894184e-05 +1.076517e-03 -4.371634e-04 +1.862687e-04 +6.964672e-05 -4.315012e-01 -4.945259e-02 +5.320345e-01 +9.436637e-03 -2.103693e-02 +6.257674e-01 +5.983303e-02 -6.118252e-01
+2.883333e+00 -1.672015e-04 +8.081081e-05 +3.846037e-05 +6.265450e-05 -1.415291e-03 +2.435267e-03 +1.626455e-04 -1.484694e-04 -6.754335e-01 +7.887755e-02 +5.278177e-01 +1.698985e-01 +1.362931e-02 +6.079840e-01 +2.037641e-02 -6.401021e-01
+2.900000e+00 -1.721022e-04 +8.681223e-05 -9.460042e-06 +1.214119e-04 -1.806491e-03 +1.068654e-03 +1.482467e-04 +3.051454e-05 -6.697760e-01 -4.502521e-02 +4.822105e-01 +1.536317e-01 +2.977588e-02 +6.287097e-01 +1.314006e-03 -6.219402e-01
+2.916667e+00 -4.446914e-04 +1.752644e-04 +1.950257e-04 -1.619572e-06 +6.909044e-05 +8.244358e-04 +1.922139e-04 -7.311882e-05 -6.139639e-01 +6.869670e-02 +6.192692e-01 +1.682526e-02 +6.916257e-03 +5.903370e-01 +3.409780e-02 -6.063640e-01
+2.933333e+00 -6.247803e-04 +1.479767e-04 +2.975988e-04 -5.030403e-05 +1.481161e-03 -1.767237e-03 +1.735362e-04 +1.026942e-04 -4.507840e-01 -1.459804e-02 +6.058738e-01 -1.731934e-01 +5.592030e-03 +6.274895e-01 +3.155194e-02 -6.042059e-01
+2.950000e+00 -2.889503e-04 +1.235898e-04 +7.639634e-05 +1.946555e-05 -3.361976e-04 -1.882950e-04 +1.065240e-04 +3.660808e-05 -5.806803e-01 -1.000623e-01 +5.414230e-01 +8.090338e-02 -5.449373e-04 +5.984753e-01 +2.279508e-02 -5.901025e-01
+2.966667e+00 -3.227730e-04 +1.133422e-05 +7.440860e-05 +7.130806e-05 +2.059529e-04 -8.979725e-04 +5.767746e-05 +1.504427e-04 -4.800505e-01 -6.906007e-02 +4.999943e-01 -2.705117e-02 +8.000838e-03 +6.275178e-01 +3.355490e-03 -5.926099e-01
+2.983333e+00 -2.833853e-04 -1.119922e-04 +1.128593e-04 +1.025720e-04 +1.173591e-03 +2.000080e-03 +1.335753e-05 -6.759717e-05 -4.159904e-01 +5.966174e-02 +5.419060e-01 +1.607143e-01 -6.706300e-03 +6.109163e-01 +7.954004e-03 -6.266086e-01
+3.000000e+00 -6.344984e-04 +2.291935e-04 +3.043714e-04 -7.569557e-05 +7.133038e-04 -8.752037e-04 +2.473253e-04 -1.616572e-06 -4.940155e-01 +2.980011e-02 +5.706022e-01 -1.270921e-01 +5.191870e-03 +5.961459e-01 +5.209188e-02 -5.959286e-01
+3.016667e+00 +9.598859e-05 +5.430509e-06 -1.091964e-04 +7.176072e-05 +1.165544e-03 -5.674105e-04 -2.110858e-04 +1.216485e-04 -5.922880e-01 -3.636636e-02 +7.225680e-01 -2.567395e-02 -3.324420e-02 +6.389217e-01 -1.996323e-02 -6.086111e-01
+3.033333e+00 -5.610371e-04 +1.773624e-04 +2.318996e-04 -1.149122e-04 +1.305060e-03 -1.580000e-03 +1.233348e-04 +1.859047e-05 -5.026773e-01 -6.045822e-02 +6.497360e-01 -1.181891e-01 +6.013834e-03 +6.178931e-01 +2.324657e-02 -6.125317e-01
+3.050000e+00 +1.647871e-04 +1.556800e-04 -1.143174e-04 -1.133841e-04 -2.516922e-04 -2.709415e-03 -9.539413e-05 +1.162017e-04 -5.072161e-01 -1.890784e-01 +4.750376e-01 -1.185113e-01 -3.152627e-02 +6.465962e-01 +6.275988e-03 -6.163300e-01
+3.066667e+00 +4.680166e-04 -6.583755e-05 -2.778498e-04 +1.119297e-04 -3.113740e-03 +8.543251e-04 -1.836144e-05 +4.223069e-05 -8.373611e-01 +3.228979e-02 +4.796180e-01 +7.409829e-02 -4.158067e-04 +6.464695e-01 -4.945826e-03 -6.343084e-01
+3.083333e+00 +4.222521e-04 -4.736449e-04 -2.550735e-04 +3.618383e-04 -1.346939e-03 +2.499411e-03 -1.447359e-04 +1.566130e-04 -6.137786e-01 +2.148905e-01 +4.648899e-01 +8.753518e-02 -2.782726e-02 +6.478803e-01 -1.025843e-02 -6.055784e-01
+3.100000e+00 +1.634833e-04 +3.893183e-04 -5.368479e-05 -1.312025e-04 +1.357667e-03 -8.194839e-04 -1.684691e-04 -6.398513e-05 -5.904670e-01 -2.919731e-02 +7.623809e-01 -7.014945e-02 -1.185409e-02 +6.253711e-01 -3.228387e-02 -6.401552e-01
+3.116667e+00 +5.701858e-05 +7.023660e-04 +7.386174e-05 -3.243139e-04 +9.884794e-04 -1.733847e-03 -7.989752e-06 -1.831547e-04 -6.081574e-01 +2.994089e-02 +7.337861e-01 -2.426911e-01 -1.401322e-02 +5.936149e-01 +1.249877e-02 -6.399055e-01
+3.133333e+00 -1.431163e-04 +3.016940e-04 +1.828449e-04 -6.475319e-05 +1.070047e-03 +1.553720e-03 +9.580107e-05 -1.954631e-04 -5.054463e-01 +1.010834e-01 +6.414161e-01 +1.032060e-01 +1.548529e-02 +6.072838e-01 +1.121057e-02 -6.568731e-01
+3.150000e+00 +1.506190e-04 +2.554112e-04 -3.502144e-05 -6.130686e-05 +1.408639e-03 -1.520795e-03 -1.536092e-04 +6.509778e-05 -4.194051e-01 -1.977656e-02 +5.996270e-01 -1.730833e-01 -1.738141e-02 +6.222253e-01 -2.496267e-02 -6.003220e-01
+3.166667e+00 +1.091619e-04 +2.081743e-04 -2.403398e-05 -5.368594e-05 -2.382540e-04 +1.134593e-04 -5.037035e-06 -6.351870e-05 -5.924292e-01 -3.942373e-02 +5.657415e-01 +6.197304e-02 -1.367945e-02 +6.383469e-01 +1.290202e-02 -6.527762e-01
+3.183333e+00 +2.886572e-04 +3.368710e-04 -1.020552e-04 -1.214128e-04 -4.775944e-04 +8.573140e-04 -6.426131e-05 -1.942100e-04 -5.752999e-01 +9.025894e-02 +5.185624e-01 +2.595594e-02 +1.698868e-02 +5.929932e-01 -3.475194e-02 -6.452673e-01
+3.200000e+00 -1.054329e-04 -1.985886e-05 +1.129716e-04 +5.875844e-05 +9.146667e-04 -5.296959e-04 +3.855361e-05 +1.037586e-04 -6.815521e-01 -3.105589e-02 +8.167569e-01 -3.624801e-02 -2.800016e-02 +6.199702e-01 +4.012301e-02 -5.865561e-01
+3.216667e+00 -8.136075e-05 +7.730281e-05 +8.718669e-05 -2.446593e-05 +1.008444e-03 +4.991655e-05 +4.680541e-06 -2.874764e-05 -5.698052e-01 +1.141920e-01 +7.165702e-01 -1.076499e-01 +4.380424e-03 +6.402464e-01 -2.361995e-03 -6.463387e-01
+3.233333e+00 -6.320919e-06 -2.668986e-04 +1.190783e-05 +1.130228e-04 +2.009853e-03 +5.013830e-04 -1.543408e-04 +7.353092e-05 -5.329601e-01 +7.352450e-02 +8.247404e-01 -1.295458e-03 -2.810219e-02 +6.467526e-01 -1.765252e-02 -6.226252e-01
+3.250000e+00 -1.557607e-05 -1.032070e-04 -1.926171e-05 +8.214446e-06 -3.209757e-04 -4.576629e-04 +6.081989e-06 +4.607844e-05 -6.361053e-01 -1.128310e-01 +5.994322e-01 +5.750038e-02 +1.577372e-02 +6.580203e-01 -1.279098e-02 -6.423739e-01
+3.266667e+00 +9.710774e-05 +2.394309e-04 -9.397946e-05 -1.358512e-04 -1.184431e-03 -8.493740e-04 +1.261428e-06 -6.804118e-05 -5.965439e-01 -1.337355e-01 +4.334625e-01 +2.067773e-02 +5.159022e-03 +6.127383e-01 -3.860060e-03 -6.325333e-01
+3.283333e+00 +3.876187e-05 +5.742573e-05 -6.239145e-05 +1.854359e-05 +2.509535e-04 -8.911482e-04 -8.423034e-05 +9.210314e-05 -4.384714e-01 -1.455765e-01 +4.838796e-01 +2.591585e-02 -2.785839e-02 +6.528519e-01 +2.055209e-03 -6.223258e-01
+3.300000e+00 +2.769617e-04 +2.018332e-04 -2.286355e-04 -6.599868e-05 -1.320323e-03 -4.971308e-04 -1.245230e-04 -2.601825e-05 -6.513462e-01 -6.022874e-02 +4.750643e-01 -5.878729e-03 -3.446150e-04 +6.034287e-01 -3.844816e-02 -6.106874e-01
+3.316667e+00 -1.167329e-04 +2.897143e-04 -3.828326e-05 -1.023847e-04 -3.001312e-04 -8.135576e-04 -1.443439e-05 -3.722781e-05 -5.901995e-01 +6.014894e-02 +5.653104e-01 -1.792042e-01 -1.782729e-02 +5.974502e-01 +1.447663e-02 -6.083104e-01
+3.333333e+00 -2.026453e-04 -1.429611e-04 +1.927278e-05 +1.692756e-04 +7.235956e-04 -3.896944e-04 -3.929260e-05 +2.040511e-04 -5.947117e-01 -1.016199e-01 +7.257782e-01 +5.164184e-02 +1.546344e-02 +6.785880e-01 -2.716607e-02 -6.099405e-01
+3.350000e+00 -4.479967e-04 -6.380699e-05 +1.337749e-04 +7.234490e-05 +1.268870e-03 +2.803995e-04 +3.272930e-05 +5.113756e-05 -6.616654e-01 -8.080037e-02 +8.819511e-01 +1.334340e-01 -3.721924e-03 +6.343637e-01 +1.574060e-02 -6.164466e-01
+3.366667e+00 -6.762492e-05 +4.731315e-05 -6.629038e-05 +5.117310e-05 -7.336185e-04 +9.462469e-04 -8.183813e-06 -2.435354e-05 -5.469656e-01 +6.815474e-02 +4.392474e-01 +8.260297e-02 -1.683849e-02 +5.950945e-01 +1.473226e-02 -6.023900e-01
+3.383333e+00 -2.685979e-04 +3.083492e-04 -1.625519e-05 -1.512593e-04 -4.846045e-05 +2.019877e-05 -1.271867e-05 -1.551126e-04 -4.649018e-01 +4.781802e-02 +4.668513e-01 -4.652133e-02 -2.287701e-02 +5.948161e-01 +1.904111e-02 -6.465714e-01
+3.400000e+00 -1.037870e-04 -7.761766e-05 -6.363822e-05 +3.245660e-05 -1.752385e-03 -2.532661e-04 +7.658889e-05 +5.349280e-05 -6.732164e-01 -1.173371e-02 +4.109757e-01 -2.842785e-02 +1.681390e-04 +6.172224e-01 +2.719470e-02 -5.960782e-01
+3.416667e+00 -4.109295e-04 +2.409179e-04 +1.189808e-04 -1.167863e-04 +1.060920e-03 -1.068336e-03 +3.569201e-05 -3.252900e-05 -3.869941e-01 -7.490130e-02 +5.737591e-01 -9.617170e-02 -1.067207e-02 +6.109433e-01 +2.346036e-02 -6.202484e-01
+3.433333e+00 -3.483903e-04 -2.490005e-05 +1.489569e-04 +1.508240e-05 +4.054265e-04 +1.044711e-03 +1.187452e-04 -6.825264e-05 -6.473098e-01 +6.895371e-02 +7.381143e-01 +1.016057e-01 +2.116286e-02 +6.455242e-01 +2.161944e-02 -6.676324e-01
+3.450000e+00 -2.301032e-05 -3.417770e-05 -5.909403e-05 +5.874420e-05 -2.922692e-05 -3.802870e-05 -5.773354e-05 +6.279001e-05 -5.898006e-01 +1.251012e-01 +6.058115e-01 -1.399273e-01 -1.029475e-02 +6.530447e-01 -1.156397e-02 -6.274085e-01
+3.466667e+00 -3.839517e-04 +2.513677e-04 +6.768353e-05 -7.502169e-05 +5.019084e-04 -3.326126e-06 +2.858420e-05 -7.585580e-05 -5.644830e-01 -3.381879e-02 +6.714888e-01 +3.304985e-02 -2.320218e-02 +6.011877e-01 +3.349972e-02 -6.273774e-01
+3.483333e+00 -1.498249e-04 +3.486340e-06 -7.229527e-06 +1.006818e-04 +1.353419e-04 +4.124202e-04 -1.824512e-05 +6.942860e-05 -5.400728e-01 -5.322800e-02 +5.835903e-01 +1.264143e-01 +1.469747e-02 +6.238350e-01 -2.199834e-02 -5.953388e-01
+3.500000e+00 -3.140559e-04 +4.787838e-04 +9.306435e-05 -1.589397e-04 +5.515135e-04 -4.665066e-04 +5.051432e-05 -1.243026e-04 -5.042953e-01 -1.142929e-02 +6.210097e-01 -7.258794e-02 +7.174649e-03 +6.100206e-01 +1.189853e-02 -6.557776e-01
+3.516667e+00 +6.178301e-05 +1.533186e-04 -1.296490e-04 -2.826037e-05 -1.273361e-03 +3.869208e-04 -3.069258e-05 -5.938092e-05 -7.356279e-01 -3.306564e-02 +5.428169e-01 +1.034671e-01 -4.707784e-03 +6.085550e-01 -7.782710e-03 -6.294749e-01
+3.533333e+00 -2.141871e-04 +1.349022e-04 +2.897811e-07 -4.313100e-05 +6.058859e-04 -3.228126e-04 -4.769322e-05 -1.822172e-05 -5.369845e-01 +1.201779e-01 +6.739984e-01 -1.846173e-01 +2.211696e-02 +6.173722e-01 -4.134796e-02 -6.226271e-01
+3.550000e+00 -4.159957e-04 -2.776176e-04 +1.092488e-04 +1.210949e-04 +1.392505e-04 +1.414578e-04 +9.990912e-05 +1.118522e-04 -4.476008e-01 -2.352983e-02 +4.943493e-01 +5.230881e-02 +1.572805e-02 +6.559359e-01 +2.438291e-02 -6.095867e-01
+3.566667e+00 -1.444846e-04 -2.090086e-05 -4.220118e-05 -5.830456e-06 -2.339982e-04 -7.258432e-04 -2.444539e-05 +5.141090e-05 -6.532685e-01 -2.143731e-01 +6.432608e-01 +9.321694e-02 -9.039947e-03 +6.432462e-01 -1.453774e-03 -6.215408e-01
+3.583333e+00 -2.505739e-04 +1.843105e-04 -4.695001e-07 -8.848386e-05 +4.148498e-04 -5.171555e-04 -3.318971e-05 -4.901632e-05 -5.259294e-01 -1.005527e-01 +6.314281e-01 +1.226318e-02 +1.758940e-02 +6.285250e-01 -3.156737e-02 -6.481731e-01
+3.600000e+00 -2.783522e-04 -1.359609e-05 +1.910854e-07 +9.914753e-06 -2.122590e-04 -3.657298e-04 +1.682454e-05 +3.899979e-05 -6.194941e-01 -9.984011e-02 +6.109094e-01 +3.967048e-02 +1.164627e-02 +6.420925e-01 -4.593333e-03 -6.247589e-01
+3.616667e+00 -2.806475e-04 -3.706201e-05 -1.389516e-05 +2.462398e-05 +2.002184e-04 +3.223332e-04 -2.986664e-05 -1.154835e-07 -5.847442e-01 -1.737062e-02 +6.540249e-01 +8.518052e-02 +1.464708e-02 +6.369361e-01 -2.748839e-02 -6.361749e-01
+3.633333e+00 -1.977444e-04 -1.397490e-05 -2.068994e-05 -2.468525e-07 +2.044579e-04 -4.324000e-05 -3.709267e-05 +3.249625e-06 -6.208882e-01 -9.174773e-02 +6.933464e-01 +9.124808e-02 -1.088357e-03 +6.226672e-01 -1.493284e-02 -6.203778e-01
+3.650000e+00 +5.417096e-05 +1.122362e-04 -1.405664e-04 -5.969364e-05 -2.521208e-04 +2.504948e-04 -1.231465e-04 -8.014149e-05 -5.090507e-01 +1.628699e-02 +4.841514e-01 +3.536817e-02 +1.735465e-02 +6.326649e-01 -7.121685e-02 -6.669259e-01
+3.666667e+00 -2.075168e-04 +2.902657e-05 -6.935142e-06 -2.843601e-05 +8.200176e-05 -5.821447e-04 -1.347308e-05 +1.662926e-05 -4.671227e-01 -6.586976e-02 +5.074906e-01 -4.587561e-02 -4.132039e-02 +6.132070e-01 +3.642675e-02 -6.044449e-01
+3.683333e+00 -2.669643e-04 -1.354567e-04 +6.127775e-05 +8.622165e-05 -2.439482e-04 +9.989082e-04 +8.124402e-05 +9.847736e-06 -5.057786e-01 +2.188809e-01 +4.826880e-01 -2.692504e-02 +2.514532e-03 +6.170153e-01 +3.537136e-02 -6.115283e-01
+3.700000e+00 -2.593922e-05 -9.608649e-06 -2.909632e-05 +9.650788e-06 +2.397852e-04 +4.306026e-04 -4.821504e-05 -2.372437e-05 -4.954383e-01 +6.244168e-02 +5.698174e-01 +2.172739e-02 -1.427854e-02 +6.239511e-01 -7.449812e-03 -6.340247e-01
+3.716667e+00 +1.964285e-04 +1.726320e-04 -1.586116e-04 -9.468154e-05 -1.574814e-03 -7.036992e-04 -3.885689e-05 -4.161158e-05 -8.590374e-01 -6.089491e-02 +5.800989e-01 -8.113575e-02 +5.745925e-03 +6.319023e-01 -2.323538e-02 -6.505398e-01
+3.733333e+00 -2.927710e-05 +2.409203e-04 -3.872968e-05 -1.447137e-04 -1.063191e-03 -1.568185e-03 +4.325267e-05 -2.544447e-05 -5.717645e-01 -1.339064e-01 +3.884223e-01 -1.864201e-01 +2.170370e-02 +6.211656e-01 -4.022037e-04 -6.324800e-01
+3.750000e+00 -2.863663e-04 -2.205187e-04 +7.568096e-05 +4.098654e-05 -5.756985e-05 -4.081951e-04 +8.165954e-05 +7.346494e-05 -5.227208e-01 -8.704402e-02 +5.427919e-01 +6.526291e-03 +3.809307e-02 +6.335191e-01 +1.583444e-03 -5.976353e-01
+3.766667e+00 +1.273259e-04 -2.906948e-04 -9.394295e-05 +5.585310e-05 -1.076045e-03 +3.568475e-04 -1.209304e-05 +2.945156e-05 -6.923243e-01 +4.205336e-02 +4.965370e-01 +3.579901e-02 +8.213585e-03 +6.148738e-01 -1.423452e-02 -6.004469e-01
+3.783333e+00 +1.437416e-05 -2.272699e-04 -4.917879e-05 +2.128484e-05 -3.351284e-04 +6.227497e-04 -2.378048e-05 -2.619683e-05 -5.420144e-01 +1.012129e-01 +4.978515e-01 +3.267811e-02 +1.204602e-02 +6.307750e-01 -2.382284e-02 -6.436641e-01
+3.800000e+00 +6.806684e-05 -1.934809e-04 -8.635386e-05 +1.405864e-06 -4.135212e-04 -4.387089e-05 -5.558284e-05 +4.882368e-06 -6.117655e-01 +8.517018e-02 +5.453045e-01 -9.284082e-02 -1.119450e-02 +6.401506e-01 -1.656140e-02 -6.374733e-01
+3.816667e+00 +4.296469e-06 -1.369287e-04 -2.111401e-05 -3.433022e-05 -8.498240e-04 -3.478445e-04 +4.416176e-05 -8.090714e-06 -5.897615e-01 -3.232055e-02 +4.254356e-01 -4.224538e-02 +3.417387e-02 +5.995412e-01 -1.119598e-02 -6.034812e-01
+3.833333e+00 -2.368350e-04 -2.338924e-04 +1.306445e-04 +5.335303e-05 +5.420963e-04 +6.353914e-04 +9.155447e-05 +5.585633e-06 -4.941350e-01 -3.618885e-02 +6.256392e-01 +1.722122e-01 +2.621687e-02 +6.154033e-01 +2.117312e-02 -6.123156e-01
+3.850000e+00 +1.686109e-04 -1.334985e-04 -1.002000e-04 -5.796276e-06 -2.939229e-04 -9.072962e-04 -7.905166e-05 +6.358857e-05 -5.214610e-01 -9.706932e-02 +4.669994e-01 -1.043839e-01 -1.048848e-02 +6.257477e-01 -3.122861e-02 -5.923349e-01
+3.866667e+00 +5.466548e-05 -1.304464e-04 -2.643953e-05 +2.631105e-05 -2.370166e-04 -8.850319e-05 -8.496256e-06 +3.361161e-05 -6.413914e-01 -4.111764e-02 +5.947355e-01 +2.044044e-02 +8.071852e-03 +6.144028e-01 -1.244172e-02 -5.965679e-01
+3.883333e+00 +2.782179e-04 -1.090543e-04 -1.296969e-04 +3.711264e-05 -8.910829e-04 +7.343623e-04 -6.355125e-05 -1.822754e-05 -6.927030e-01 -9.359320e-03 +4.965831e-01 +1.725931e-01 -2.274973e-03 +6.400356e-01 -3.163037e-02 -6.494351e-01
+3.900000e+00 -3.701199e-05 +1.712009e-04 +3.387405e-05 -5.769328e-05 +6.440667e-04 +1.813780e-04 -1.434506e-05 -7.243826e-05 -5.215112e-01 -2.667003e-02 +6.716627e-01 +6.535913e-02 -6.526754e-03 +5.957153e-01 -7.192425e-04 -6.345313e-01
+3.916667e+00 -8.815947e-05 -3.135186e-05 +5.391705e-05 +3.631597e-05 +7.116527e-04 +2.939566e-04 +8.471024e-07 +1.453179e-05 -5.104785e-01 -2.994624e-02 +6.745482e-01 +9.479199e-02 -3.691873e-03 +6.247368e-01 +4.734141e-03 -6.157080e-01
+3.933333e+00 +1.027117e-04 -3.133048e-05 -2.946293e-05 +2.952472e-05 -8.898231e-05 +4.162838e-04 -2.309504e-05 -1.652410e-06 -7.473890e-01 -5.847390e-03 +7.231501e-01 +1.000673e-01 -3.811447e-02 +6.275894e-01 +2.564310e-02 -6.277019e-01
+3.950000e+00 +3.490141e-06 -1.153600e-04 -8.207778e-06 +8.458492e-05 -3.544752e-04 +4.372314e-04 +1.862298e-05 +5.272629e-05 -6.878715e-01 +5.611394e-02 +5.999318e-01 +4.434173e-02 +7.461990e-03 +6.199930e-01 +3.690518e-03 -5.892871e-01
+3.966667e+00 -1.797756e-04 -9.304728e-05 +4.595787e-05 +9.623646e-05 +5.732739e-04 +2.665268e-04 +3.400671e-06 +7.751201e-05 -5.207403e-01 +1.114360e-02 +6.599833e-01 +4.819837e-02 +1.333325e-02 +6.140248e-01 -1.097624e-02 -5.688776e-01
+3.983333e+00 -5.144996e-05 +2.768341e-04 -2.856065e-05 -6.710640e-05 +2.884180e-04 -7.611842e-04 -5.079798e-05 -1.076237e-05 -6.747847e-01 -9.590958e-02 +7.436793e-01 -9.896893e-02 +1.917957e-02 +6.188058e-01 -4.828671e-02 -6.242977e-01
+4.000000e+00 -1.347715e-04 +1.526545e-04 +3.347882e-05 +8.442742e-06 -4.535578e-04 +1.434015e-04 +6.826448e-05 -2.269084e-06 -7.921820e-01 -8.176164e-02 +6.739808e-01 +1.176286e-01 +3.286007e-02 +6.346511e-01 +8.108212e-03 -6.346781e-01
+4.016667e+00 -7.560808e-05 -6.113975e-05 +1.026986e-05 +4.786166e-05 +1.832408e-04 +5.045960e-04 -3.335268e-06 +1.056982e-05 -6.261415e-01 -3.726308e-03 +6.737071e-01 +1.340024e-01 -8.289129e-03 +6.424757e-01 +6.241668e-03 -6.344898e-01
+4.033333e+00 -6.911701e-05 +6.209133e-05 -6.651335e-06 -1.432208e-05 +9.768631e-05 -7.081604e-05 -1.409555e-05 -9.299776e-06 -6.247284e-01 -3.096211e-02 +6.498174e-01 +9.348178e-03 -3.496939e-03 +6.370190e-01 -5.058294e-03 -6.408189e-01
+4.050000e+00 +2.889999e-05 +9.926978e-05 -2.418208e-05 -5.061635e-05 -1.489351e-04 -6.369188e-04 -1.337441e-05 -3.620475e-06 -5.098878e-01 -1.772464e-01 +4.687615e-01 +4.066652e-03 -2.223845e-02 +6.598922e-01 +1.401217e-02 -6.598930e-01
+4.066667e+00 -8.545802e-05 +8.895959e-05 +1.422945e-05 -3.812755e-05 -3.820411e-04 +5.750016e-05 +4.316050e-05 -4.305736e-05 -6.647370e-01 -3.243903e-03 +5.603384e-01 +1.792031e-02 -3.705544e-03 +6.008911e-01 +3.097180e-02 -6.257683e-01
+4.083333e+00 -1.542572e-04 -4.098199e-05 +3.664559e-05 -7.296128e-06 -3.028356e-05 -1.791521e-04 +3.956522e-05 +6.019162e-06 -7.565317e-01 +3.941531e-02 +7.459208e-01 -8.855757e-02 +2.145467e-02 +6.481342e-01 +3.613463e-03 -6.418457e-01
+4.100000e+00 -2.422021e-04 -3.069415e-05 +7.965419e-05 +6.821467e-06 +1.074237e-03 -1.091522e-04 +5.796242e-07 +1.512424e-05 -4.484502e-01 +1.380922e-02 +7.483914e-01 -4.374743e-02 +1.631055e-02 +6.056339e-01 -1.634468e-02 -5.936716e-01
+4.116667e+00 +2.437071e-04 -6.481994e-05 -1.259145e-04 +2.495711e-05 -3.389672e-04 +1.964037e-04 -1.027090e-04 +1.071141e-05 -5.808796e-01 -3.350925e-02 +4.805412e-01 +9.129969e-02 -4.665146e-02 +6.330928e-01 -2.099021e-02 -6.238922e-01
+4.133333e+00 -6.317074e-05 +2.265783e-04 -8.396884e-06 -1.036131e-04 -1.672834e-04 -3.386369e-04 +3.925883e-06 -8.002663e-05 -5.437384e-01 +4.221380e-02 +4.934353e-01 -1.385353e-01 -2.712761e-02 +5.883639e-01 +3.008735e-02 -6.393390e-01
+4.150000e+00 -6.936929e-05 +1.915542e-04 +7.046935e-06 -1.027939e-04 -9.251472e-05 -6.828732e-04 +1.405048e-05 -5.353353e-05 -4.939664e-01 -4.277960e-02 +4.656591e-01 -1.527087e-01 +3.082841e-02 +5.945182e-01 -2.110565e-02 -6.281055e-01
+4.166667e+00 -7.047417e-05 -1.655400e-04 +4.816900e-06 +8.112345e-05 -1.566755e-04 +2.412611e-04 +1.656141e-05 +6.457852e-05 -5.386180e-01 +6.391225e-02 +4.923494e-01 +7.432651e-03 +6.142193e-03 +6.548018e-01 +5.319075e-03 -6.086947e-01
+4.183333e+00 -4.863890e-05 +5.852887e-05 -2.892590e-05 -4.797605e-06 -1.013245e-04 +6.491082e-04 -2.185479e-05 -5.309599e-05 -4.781456e-01 +3.301979e-02 +4.480693e-01 +1.566916e-01 -5.770271e-03 +5.915378e-01 -9.303550e-03 -6.268358e-01
+4.200000e+00 -8.645551e-05 +4.429604e-05 -1.647788e-05 -8.637588e-06 +4.077783e-04 +2.511529e-04 -4.701650e-05 -2.744135e-05 -5.842456e-01 +8.542824e-02 +7.026240e-01 -1.181341e-02 -4.509234e-02 +6.054525e-01 +1.243183e-02 -6.232319e-01
+4.216667e+00 -2.795356e-04 -1.776349e-04 +8.486041e-05 +7.203847e-05 -2.422115e-04 +4.851295e-04 +1.042113e-04 +3.721480e-05 -6.375183e-01 +1.418441e-01 +5.639237e-01 +1.079294e-03 +3.225967e-02 +6.257791e-01 +4.207957e-02 -5.982455e-01
+4.233333e+00 +1.098795e-04 +1.087763e-04 -8.173288e-05 -3.139434e-05 -1.229465e-04 +2.248063e-04 -7.397037e-05 -4.862905e-05 -5.560939e-01 -8.529470e-02 +5.185217e-01 +1.506252e-01 -2.839189e-02 +6.100572e-01 -2.508079e-02 -6.443048e-01
+4.250000e+00 +1.135238e-04 -1.510791e-04 -6.892021e-05 +7.090530e-05 +5.634422e-05 +2.111862e-04 -7.421562e-05 +5.638255e-05 -6.010305e-01 +6.352088e-02 +6.178411e-01 -1.832753e-03 -4.058970e-02 +6.476591e-01 -1.307897e-02 -6.059514e-01
+4.266667e+00 +1.976827e-05 -1.039633e-04 -5.177313e-05 +3.338327e-05 +5.243599e-04 +8.495915e-04 -9.137866e-05 -2.893365e-05 -5.677878e-01 +2.183972e-01 +7.287196e-01 +4.009338e-02 -1.708160e-02 +6.192043e-01 -4.941168e-02 -6.404341e-01
+4.283333e+00 +2.841875e-05 -1.212109e-04 -4.375510e-05 +4.685651e-05 -9.142988e-04 +2.664586e-04 +2.297138e-05 +2.783064e-05 -7.784156e-01 +5.709451e-03 +4.901307e-01 +7.251528e-02 +2.291407e-02 +6.553309e-01 -4.097820e-03 -6.342889e-01
+4.300000e+00 -6.312234e-05 +9.683600e-05 +5.686588e-06 -1.733581e-05 +1.730386e-04 +1.083992e-04 -6.927952e-06 -2.575095e-05 -5.927936e-01 -7.512557e-02 +6.492824e-01 +1.032548e-01 -6.487473e-03 +6.109597e-01 +2.361347e-03 -6.305975e-01
+4.316667e+00 -5.624812e-05 -1.063967e-04 +1.724722e-05 +5.682452e-05 -1.929351e-04 +2.123602e-04 +3.176691e-05 +4.200930e-05 -6.447754e-01 +7.915562e-03 +5.822943e-01 +5.523632e-02 +2.189594e-02 +6.302729e-01 +3.582450e-03 -5.978489e-01
+4.333333e+00 -9.628309e-05 +1.724280e-04 +4.215307e-05 -6.118062e-05 +2.382125e-04 -7.599205e-04 +2.537046e-05 -6.427716e-06 -5.836502e-01 -1.569969e-01 +6.610228e-01 -9.731437e-02 -8.765531e-03 +6.145329e-01 +2.910751e-02 -6.196976e-01
+4.350000e+00 +2.500180e-05 +3.016752e-05 -1.699996e-05 +8.563350e-06 -3.413660e-04 +8.276199e-04 +7.804799e-06 -5.213061e-05 -8.537493e-01 +9.471688e-02 +7.372379e-01 +1.786932e-01 -1.899239e-02 +6.117455e-01 +2.540164e-02 -6.529110e-01
+4.366667e+00 +6.231079e-05 +5.481684e-05 -2.873327e-05 -6.782438e-06 +1.461834e-04 -1.516050e-04 -3.989913e-05 +4.125604e-06 -6.180732e-01 -1.311110e-01 +6.689795e-01 +6.961230e-02 +3.054956e-03 +6.223619e-01 -3.500036e-02 -6.187348e-01
+4.383333e+00 +2.341149e-05 +5.044478e-05 -1.713942e-06 -2.768013e-05 -6.071368e-05 +1.254976e-04 +2.729099e-06 -3.741417e-05 -6.486693e-01 -7.974378e-02 +6.265482e-01 +1.158235e-01 +5.588254e-03 +6.121549e-01 -2.955230e-03 -6.425247e-01
+4.400000e+00 -5.605263e-05 +9.567506e-05 +2.442575e-05 -3.004505e-05 +3.805149e-04 +3.730705e-04 -2.999132e-06 -5.792929e-05 -4.990975e-01 +1.365380e-01 +6.324555e-01 -9.951771e-03 -9.324483e-03 +6.113793e-01 +7.233913e-03 -6.591697e-01
+4.416667e+00 -1.249246e-04 +1.208916e-04 +2.481423e-05 -3.349399e-05 +1.278594e-05 -8.771783e-05 +2.428700e-05 -2.772564e-05 -5.777219e-01 +1.220510e-02 +5.801207e-01 -4.885083e-02 +2.304394e-03 +6.180334e-01 +1.834185e-02 -6.414261e-01
+4.433333e+00 -1.257116e-04 +1.423645e-04 +2.141133e-05 -4.555703e-05 -1.002569e-05 +2.614232e-04 +2.249480e-05 -6.548259e-05 -5.541652e-01 +4.434246e-02 +5.485205e-01 +4.523005e-02 +9.341683e-03 +5.934572e-01 +9.711928e-03 -6.496834e-01
+4.450000e+00 +2.268278e-05 -1.199837e-04 -6.445265e-05 +4.507461e-05 +3.060260e-05 +1.863959e-04 -6.777227e-05 +3.215641e-05 -4.761076e-01 +6.850175e-02 +4.854438e-01 -5.200436e-03 -7.610274e-03 +6.272683e-01 -5.104824e-02 -6.008953e-01
+4.466667e+00 -7.348972e-05 +2.221029e-04 -1.760721e-05 -7.347454e-05 +1.204203e-04 -4.842804e-04 -2.668729e-05 -3.947720e-05 -4.978862e-01 -8.565449e-02 +5.398173e-01 -9.416236e-02 -1.194014e-02 +5.949797e-01 -1.084623e-02 -6.316352e-01
+4.483333e+00 -4.163064e-05 +1.367805e-04 -1.480512e-05 -3.829006e-05 -1.873745e-04 -4.950468e-04 -1.421798e-06 -2.912720e-06 -6.183215e-01 -1.798069e-01 +5.480444e-01 -3.513109e-03 +1.696272e-02 +6.433997e-01 -1.786414e-02 -6.492806e-01
+4.500000e+00 +1.525593e-04 -9.413497e-05 -6.377123e-05 +6.799545e-05 -3.437556e-04 +2.275514e-04 -3.983484e-05 +5.259206e-05 -7.176588e-01 +1.112312e-01 +5.885132e-01 -2.614043e-02 -2.591438e-02 +6.236957e-01 -9.052590e-03 -5.802113e-01
+4.516667e+00 -1.043489e-04 -2.072925e-04 +1.712576e-05 +9.795035e-05 -3.178193e-06 +9.098596e-04 +1.766711e-05 +3.346822e-05 -5.611886e-01 +2.346938e-01 +5.600090e-01 +1.072913e-01 +2.783107e-02 +6.454789e-01 -1.123896e-02 -6.197755e-01
+4.533333e+00 -3.464676e-05 -9.427454e-06 +6.655532e-06 +1.971967e-05 +3.735222e-04 -1.487705e-04 -2.032498e-05 +3.077745e-05 -5.189035e-01 -4.585376e-02 +6.586203e-01 -1.553732e-02 +3.415865e-03 +6.428364e-01 -2.167397e-02 -6.194610e-01
+4.550000e+00 +1.730477e-04 +6.072659e-05 -6.615110e-05 -1.822333e-05 -2.573618e-04 -1.436290e-04 -4.860727e-05 -8.166544e-06 -6.882419e-01 +1.192510e-02 +5.846506e-01 -7.020680e-02 -3.399502e-02 +6.157898e-01 -1.053896e-02 -6.281783e-01
+4.566667e+00 -1.595811e-04 -2.148514e-04 +3.350200e-05 +5.542236e-05 +1.626666e-04 +3.363883e-04 +2.229158e-05 +3.195023e-05 -5.106041e-01 -1.560686e-01 +5.714406e-01 +2.812695e-01 -2.182836e-02 +6.060926e-01 +4.395988e-02 -5.803349e-01
+4.583333e+00 -9.248932e-06 +2.357795e-05 -2.006395e-06 -1.868060e-05 -5.179146e-04 -2.284175e-04 +3.544099e-05 -2.513948e-06 -7.303711e-01 -1.509626e-01 +5.217353e-01 +5.510516e-02 +1.679554e-02 +6.116620e-01 +1.762587e-02 -6.183215e-01
+4.600000e+00 +1.292431e-05 -7.311894e-05 +3.126830e-06 +8.945547e-06 -2.015349e-05 +2.633959e-04 +4.667609e-06 -9.975003e-06 -6.168851e-01 +1.389872e-01 +6.057305e-01 -3.266206e-02 +2.311530e-02 +6.207928e-01 -1.845920e-02 -6.343499e-01
+4.616667e+00 -3.957562e-05 -2.914449e-05 +1.755576e-05 -1.005534e-05 -6.569668e-04 -2.466949e-04 +6.533229e-05 +7.555283e-06 -6.389406e-01 -5.838814e-02 +3.701069e-01 -4.436942e-02 +2.059570e-02 +6.077224e-01 +4.342386e-02 -6.038888e-01
+4.633333e+00 +2.254650e-04 -1.974904e-05 -7.759283e-05 -4.757946e-06 -3.952277e-04 -3.330283e-04 -5.032026e-05 +1.917476e-05 -6.409799e-01 -1.178531e-01 +4.734241e-01 -2.165560e-02 -3.409385e-02 +5.953428e-01 -1.611579e-02 -5.797547e-01
+4.650000e+00 -1.810480e-04 -1.094632e-04 +7.352882e-05 +3.555146e-06 +7.212363e-04 +4.919919e-04 +2.285564e-05 -3.184633e-05 -5.466016e-01 +1.241260e-01 +8.277999e-01 +7.994660e-02 +1.816846e-02 +6.163745e-01 +4.668448e-03 -6.515344e-01
+4.666667e+00 +2.171863e-04 -1.812270e-04 -6.151637e-05 +4.524316e-05 +4.240993e-05 -3.080931e-04 -6.559135e-05 +6.816371e-05 -4.191272e-01 -1.206146e-01 +4.223935e-01 -1.357333e-02 -4.510895e-02 +6.534155e-01 -2.152152e-02 -5.872417e-01
+4.683333e+00 +7.417810e-05 +9.642713e-05 -7.550075e-06 -4.884958e-05 +1.163229e-05 +4.473333e-05 -8.500735e-06 -5.290287e-05 -6.038025e-01 -5.097166e-02 +5.898081e-01 +6.564443e-02 +1.238742e-02 +5.917610e-01 -2.050862e-02 -6.492371e-01
+4.700000e+00 +8.904630e-05 +7.919324e-05 -1.519911e-05 -3.016249e-05 -2.147199e-04 -6.093178e-06 -1.006082e-08 -3.024419e-05 -5.355338e-01 +1.272205e-02 +4.286318e-01 -1.729794e-02 -3.375128e-02 +6.136498e-01 +3.454983e-02 -6.476213e-01
+4.716667e+00 -9.603656e-05 +1.620509e-05 +4.979067e-05 -3.227720e-05 +6.947701e-04 +3.093623e-05 +7.550394e-07 -3.505297e-05 -4.001078e-01 -8.893688e-03 +6.800961e-01 +1.956764e-02 +1.353960e-02 +6.203726e-01 -1.233853e-02 -6.598077e-01
+4.733333e+00 +1.457117e-04 -2.890699e-04 -3.085161e-05 +7.308701e-05 +5.147066e-05 +3.865254e-04 -3.509138e-05 +4.658368e-05 -7.302724e-01 +8.144380e-02 +7.325244e-01 +8.326596e-02 +1.441991e-02 +6.340122e-01 -5.184696e-02 -5.864549e-01
+4.750000e+00 +1.532859e-04 -6.735260e-05 -3.243582e-05 +1.792799e-05 -4.435097e-04 -3.756018e-05 -1.213395e-06 +2.089738e-05 -5.940547e-01 -1.248450e-03 +3.818220e-01 -2.058845e-02 -5.203694e-03 +6.443089e-01 +4.563784e-03 -6.247830e-01
+4.766667e+00 +8.661649e-05 -1.645535e-04 -1.417819e-05 +3.743355e-05 -2.851478e-04 +6.761531e-05 +6.010090e-06 +3.320416e-05 -6.316308e-01 +4.559231e-02 +4.886151e-01 -1.932451e-02 +3.872700e-03 +6.393151e-01 +3.298895e-03 -6.060609e-01
+4.783333e+00 +5.251412e-05 +9.325159e-05 +1.402637e-05 -3.520556e-05 +8.065308e-05 -6.305665e-04 +8.510855e-06 +9.302736e-06 -6.356775e-01 -9.947928e-02 +6.533768e-01 -1.863123e-01 -1.500317e-02 +6.614292e-01 +2.490056e-02 -6.543166e-01
+4.800000e+00 +2.640853e-04 +7.989757e-05 -5.832595e-05 -2.466272e-05 +2.321583e-05 -8.180251e-04 -6.096484e-05 +3.342455e-05 -5.917062e-01 -2.000027e-01 +5.849009e-01 -1.731316e-01 -8.939225e-03 +6.351781e-01 -5.976135e-02 -6.002867e-01
+4.816667e+00 -1.502107e-05 +1.387091e-05 +2.884257e-05 +1.114437e-05 -1.814639e-05 +1.125839e-04 +3.063757e-05 +3.356031e-06 -6.119633e-01 +6.084130e-02 +5.858608e-01 -2.963763e-03 +2.391563e-02 +6.199904e-01 +1.204683e-02 -6.187828e-01
+4.833333e+00 -7.703442e-05 -1.541131e-06 +5.638020e-05 +2.152394e-06 +9.693220e-05 -8.175531e-05 +5.042853e-05 +8.072824e-06 -5.708706e-01 +7.918822e-02 +5.990887e-01 -1.111308e-01 +2.542385e-02 +6.273171e-01 +3.339279e-02 -6.200011e-01
+4.850000e+00 +5.265896e-05 -3.957204e-05 -6.110239e-06 +2.113936e-05 -3.423963e-06 +3.969349e-05 -5.968263e-06 +1.871323e-05 -5.333406e-01 +7.687481e-03 +5.159768e-01 +1.474455e-02 +4.493018e-03 +6.154444e-01 -1.181333e-02 -5.950887e-01
+4.866667e+00 -4.663381e-05 -8.363377e-05 +2.624491e-05 +2.934847e-05 +3.308584e-04 +1.736621e-04 +3.115578e-06 +1.750859e-05 -4.899485e-01 +1.637337e-02 +6.314485e-01 +6.882249e-02 +3.105219e-02 +6.042152e-01 -2.745328e-02 -5.846602e-01
+4.883333e+00 +1.811571e-04 -5.280952e-05 -5.131017e-05 +1.549503e-05 -3.360793e-04 -3.040421e-04 -2.826826e-05 +3.743032e-05 -5.759620e-01 -1.464032e-01 +3.987511e-01 +5.403729e-04 -2.253395e-02 +6.260582e-01 -1.169269e-02 -5.818057e-01
+4.900000e+00 -3.025426e-05 +5.839259e-05 +7.944949e-06 -2.448509e-05 +3.387858e-04 +8.943015e-05 -1.601917e-05 -3.123182e-05 -4.532043e-01 -9.176746e-02 +6.019932e-01 +1.348899e-01 -3.475631e-02 +6.132702e-01 +1.521325e-02 -6.511746e-01
+4.916667e+00 +7.841375e-05 -1.730470e-05 -2.471907e-05 +1.863062e-05 -2.170153e-04 +1.804730e-04 -9.724943e-06 +6.142470e-06 -7.067217e-01 +1.607002e-02 +5.838212e-01 +7.255082e-02 +1.192944e-02 +6.413798e-01 -2.354602e-02 -6.328103e-01
+4.933333e+00 +3.277994e-05 +9.339961e-05 -2.451094e-05 -4.744692e-06 -1.298807e-04 -8.407428e-06 -1.570307e-05 -4.216237e-06 -5.714931e-01 +8.641746e-02 +4.945120e-01 -8.886459e-02 -2.384560e-03 +6.251830e-01 -1.682401e-02 -6.291941e-01
+4.950000e+00 -1.776575e-04 +4.744501e-05 +4.027669e-05 +7.299012e-06 +1.804168e-05 -2.670447e-04 +3.968935e-05 +2.639090e-05 -6.413201e-01 -7.468544e-03 +6.350044e-01 -1.252361e-01 +1.331541e-02 +6.361750e-01 +3.738965e-02 -6.012118e-01
+4.966667e+00 -5.365351e-05 +3.749026e-05 +1.165509e-05 +6.063799e-07 -6.480830e-05 +1.754626e-04 +1.645489e-05 -1.180888e-05 -6.333185e-01 +1.902396e-01 +5.853811e-01 -9.564367e-02 +2.919803e-02 +6.085160e-01 -8.031357e-03 -6.220033e-01
+4.983333e+00 -3.349137e-05 +1.838746e-04 +1.755203e-05 -4.550731e-05 +4.575468e-05 -3.986627e-04 +1.461459e-05 -1.801710e-05 -6.244188e-01 -1.233546e-01 +6.324210e-01 -8.374110e-02 +2.308554e-02 +6.147606e-01 -4.291086e-03 -6.359483e-01
+5.000000e+00 -1.345976e-04 +5.536450e-05 +5.071275e-05 -1.206088e-05 +5.324311e-04 -3.436469e-04 +1.387084e-05 +1.209987e-05 -3.886601e-01 -1.102002e-01 +6.549597e-01 -6.846870e-02 +1.779888e-02 +6.603342e-01 +7.069405e-05 -6.418141e-01
+5.016667e+00 +1.645337e-04 +2.248509e-04 -3.638585e-05 -5.832390e-05 -1.026307e-04 +1.326691e-04 -2.976948e-05 -6.867085e-05 -5.503958e-01 +6.243125e-02 +4.821289e-01 +1.100990e-02 -3.388740e-02 +5.781770e-01 -6.501350e-03 -6.674250e-01
+5.033333e+00 -1.173960e-04 -1.195701e-04 +3.543821e-05 +4.199057e-05 +8.735563e-05 +1.135440e-04 +2.985070e-05 +3.470837e-05 -5.310786e-01 +3.539050e-02 +5.645682e-01 +2.718800e-02 +2.111582e-02 +6.532184e-01 +1.909039e-02 -6.034513e-01
+5.050000e+00 +1.767775e-04 -2.935860e-05 -5.216935e-05 +2.579843e-05 -2.327312e-04 -9.602494e-05 -3.663176e-05 +3.304677e-05 -5.727457e-01 -3.899542e-02 +4.357726e-01 -1.151888e-02 -2.446033e-02 +6.383895e-01 -2.629199e-02 -5.910538e-01
+5.066667e+00 -3.414742e-06 +2.780094e-04 +7.724009e-07 -5.119225e-05 -2.807249e-04 -3.809602e-05 +2.060763e-05 -4.935810e-05 -6.728854e-01 +6.850725e-02 +5.083284e-01 -8.610001e-02 +2.153258e-02 +5.881960e-01 +7.101334e-03 -6.547445e-01
+5.083333e+00 -1.448431e-04 +1.839168e-04 +3.914549e-05 -2.854760e-05 +4.291048e-04 -3.391675e-04 +9.537544e-06 -5.079120e-06 -5.056427e-01 -1.707799e-01 +7.278624e-01 -1.692114e-02 +1.027604e-02 +6.425853e-01 +2.860877e-03 -6.473524e-01
+5.100000e+00 +1.482031e-04 +1.341044e-04 -3.683305e-05 -2.162899e-05 -3.334035e-04 -2.604563e-04 -1.396459e-05 -3.598879e-06 -6.778227e-01 +4.014751e-02 +4.770509e-01 -1.817171e-01 -2.269184e-02 +6.162002e-01 +2.422681e-03 -6.192441e-01
+5.116667e+00 +7.583107e-05 -4.925282e-05 -1.811471e-05 +1.235739e-05 +2.107194e-04 +1.461507e-04 -3.327309e-05 +2.307491e-06 -5.126960e-01 +7.618383e-02 +6.188050e-01 +9.211875e-03 -1.949938e-02 +6.252988e-01 -2.859310e-02 -6.201853e-01
+5.133333e+00 -1.814992e-05 -4.945915e-05 +1.021512e-05 +1.274299e-05 +2.436368e-04 +1.694931e-04 -6.774432e-06 +1.050917e-06 -5.316823e-01 -6.326780e-02 +6.566437e-01 +1.591436e-01 -2.677525e-02 +6.160040e-01 +1.729573e-02 -6.129844e-01
+5.150000e+00 -1.241151e-04 +2.266605e-05 +3.149438e-05 -7.963515e-06 +2.988367e-04 -3.173885e-05 +1.098772e-05 -5.850778e-06 -5.441692e-01 +7.565021e-02 +7.028233e-01 -9.481107e-02 +3.089720e-02 +6.270528e-01 -1.419755e-02 -6.344170e-01
+5.166667e+00 -9.743989e-05 -1.353935e-04 +2.390878e-05 +4.164104e-05 +1.503068e-04 -5.356975e-05 +1.372322e-05 +4.613856e-05 -5.367304e-01 +4.437811e-02 +6.111147e-01 -7.618408e-02 +1.115284e-02 +6.434134e-01 +9.608546e-03 -5.731614e-01
+5.183333e+00 +6.234260e-07 +1.035956e-04 -1.632708e-05 -2.368287e-05 +1.235264e-05 +1.090720e-04 -1.750214e-05 -3.174295e-05 -5.587727e-01 +4.145501e-02 +5.545100e-01 +2.391708e-02 -1.910065e-02 +5.992278e-01 -7.462377e-03 -6.464249e-01
+5.200000e+00 +3.864454e-05 -5.971811e-05 -1.693388e-05 +1.968957e-05 -2.395426e-04 +1.203676e-05 -4.196136e-07 +1.919065e-05 -6.899216e-01 +6.751133e-02 +5.383113e-01 -6.104927e-02 +7.565387e-03 +6.235996e-01 -7.953435e-03 -5.927977e-01
+5.216667e+00 +3.063631e-06 +2.151674e-04 -6.737987e-06 -4.704645e-05 +2.938922e-04 -2.310886e-04 -2.749702e-05 -3.162576e-05 -4.513027e-01 -8.118963e-02 +6.251162e-01 -6.014721e-02 -1.747901e-02 +5.935797e-01 -2.497053e-02 -6.414080e-01
+5.233333e+00 -2.471086e-04 +7.846528e-05 +4.615001e-05 -2.437835e-05 +4.518652e-04 -2.052865e-04 +1.522127e-05 -1.038040e-05 -4.498454e-01 -7.377604e-03 +7.232159e-01 -1.189927e-01 -4.816941e-03 +6.158546e-01 +2.935704e-02 -6.306343e-01
+5.250000e+00 -2.702490e-04 +4.820523e-05 +5.530966e-05 -1.034903e-05 +5.825720e-04 -2.218055e-05 +1.538069e-05 -8.951446e-06 -4.418305e-01 +1.088011e-01 +8.019550e-01 -1.239025e-01 +8.147274e-03 +6.011467e-01 +1.657991e-02 -6.140461e-01
+5.266667e+00 -1.833914e-04 -1.593932e-05 +2.380109e-05 +1.133572e-05 +4.171290e-04 -2.689085e-04 -5.068724e-06 +3.038911e-05 -4.607870e-01 -4.018767e-02 +7.216599e-01 -1.272524e-01 -3.176334e-02 +6.220973e-01 +2.365184e-02 -5.721384e-01
+5.283333e+00 -4.670636e-05 +7.819448e-05 -1.818955e-05 +1.439958e-06 -3.529474e-04 -8.123007e-05 +6.145649e-06 +7.178147e-06 -6.872089e-01 -3.724574e-02 +4.621801e-01 -6.523169e-03 -4.546905e-03 +5.999328e-01 +1.467370e-02 -5.876765e-01
+5.300000e+00 -1.668827e-04 +1.099507e-04 +1.696296e-05 -3.964263e-06 -2.963108e-05 -3.982851e-06 +1.928814e-05 -3.728701e-06 -5.790623e-01 -1.164668e-02 +5.682555e-01 +1.664433e-02 +1.048933e-02 +6.097304e-01 +2.123893e-02 -6.152150e-01
+5.316667e+00 -8.517197e-05 +1.894296e-04 +7.701858e-06 -3.065816e-05 +2.626129e-04 +5.603716e-05 -1.056351e-05 -3.508365e-05 -4.802248e-01 -3.810097e-02 +6.644330e-01 +8.403479e-02 +9.161089e-03 +5.655658e-01 -2.699224e-02 -6.231817e-01
+5.333333e+00 +1.384715e-05 +4.594326e-06 -1.898171e-05 +1.605483e-05 -3.105386e-04 +1.052403e-04 +2.357733e-06 +8.992799e-06 -6.718486e-01 -7.661816e-02 +4.814504e-01 +1.583035e-01 +4.530548e-03 +6.451164e-01 -5.917105e-04 -6.292190e-01
+5.350000e+00 -3.477164e-05 -3.418038e-05 -6.575505e-06 +2.058661e-05 +1.808609e-04 +9.248049e-05 -1.934228e-05 +1.449214e-05 -5.545377e-01 +8.854427e-02 +6.981594e-01 -2.528661e-02 -1.760840e-02 +6.101013e-01 -1.543596e-02 -5.849928e-01
+5.366667e+00 -5.045575e-05 -2.427757e-05 -5.889398e-06 +1.079906e-05 +1.383693e-04 +3.315846e-04 -1.567378e-05 -1.215721e-05 -6.552905e-01 +3.761712e-02 +7.782363e-01 +1.961461e-01 -1.471457e-02 +6.128110e-01 -1.205210e-02 -6.335807e-01
+5.383333e+00 -8.737425e-06 +6.805024e-05 -1.885209e-05 -8.000919e-06 +3.085169e-04 +8.029181e-05 -4.072687e-05 -1.374807e-05 -5.133091e-01 +1.252707e-02 +7.526415e-01 +4.196286e-02 -3.578897e-02 +6.053555e-01 -3.481818e-02 -6.290679e-01
+5.400000e+00 -1.607033e-04 +1.303767e-07 +2.490333e-05 +3.973687e-06 +1.270745e-04 +2.778111e-05 +1.644226e-05 +2.096609e-06 -5.150915e-01 -5.977111e-02 +6.258846e-01 +8.259212e-02 +1.466876e-02 +6.169681e-01 +1.559250e-02 -6.130238e-01
+5.416667e+00 -6.036935e-05 +2.103557e-05 +3.661676e-06 +4.057080e-07 -1.538119e-05 -1.038054e-04 +4.766902e-06 +7.639029e-06 -5.511088e-01 -6.000748e-02 +5.639633e-01 -1.505429e-02 -1.267847e-02 +6.363447e-01 +2.195515e-02 -6.227749e-01
+5.433333e+00 +7.096463e-05 +9.974129e-05 -2.671393e-05 -1.746752e-05 -1.145626e-04 -1.202221e-04 -1.922103e-05 -9.399189e-06 -6.126473e-01 -7.992743e-02 +5.605727e-01 -5.290548e-03 -1.939020e-02 +6.322160e-01 -1.496331e-02 -6.496448e-01
+5.450000e+00 +8.874187e-06 +6.758342e-05 -1.704878e-05 -1.023669e-05 -8.800836e-05 +2.155138e-05 -1.123417e-05 -1.191363e-05 -5.339259e-01 -3.651064e-02 +4.979385e-01 +5.539834e-02 -1.581517e-02 +6.200685e-01 -3.985932e-03 -6.423347e-01
+5.466667e+00 -8.701387e-05 -2.051648e-05 +1.126229e-05 +1.331130e-05 -6.055887e-05 -2.512716e-05 +1.565913e-05 +1.529014e-05 -6.026719e-01 -3.398070e-02 +5.946046e-01 +1.716502e-02 +7.562435e-03 +6.158915e-01 +2.263034e-02 -5.876989e-01
+5.483333e+00 -4.614579e-05 -7.318929e-06 +1.303565e-05 -3.916938e-06 +1.283003e-05 -1.266753e-04 +1.236054e-05 +4.826096e-06 -5.559278e-01 -1.534717e-01 +6.017989e-01 +6.728247e-02 +7.804345e-03 +6.215345e-01 +1.606191e-02 -6.131814e-01
+5.500000e+00 +9.202726e-05 -1.871745e-04 -1.951846e-05 +5.067997e-05 -1.055455e-05 +3.681752e-04 -1.913071e-05 +2.596852e-05 -4.596092e-01 +9.035091e-02 +4.809760e-01 +1.906954e-01 -1.408314e-02 +6.414279e-01 -2.222184e-02 -5.926874e-01
+5.516667e+00 -9.078730e-05 -1.095782e-04 +2.846048e-05 +1.834124e-05 +3.036271e-04 +7.862853e-05 +7.851989e-06 +1.318799e-05 -4.549681e-01 -4.946427e-02 +7.223242e-01 +1.144146e-01 +1.581959e-02 +6.447967e-01 -6.347709e-05 -6.202296e-01
+5.533333e+00 -8.916335e-05 +2.929788e-06 +1.573134e-05 -1.772589e-05 +2.693302e-04 -5.001835e-05 -2.713378e-06 -1.456897e-05 -4.204954e-01 +1.796590e-02 +6.599677e-01 -6.177624e-02 +7.540248e-03 +6.122229e-01 -1.252425e-02 -6.414131e-01
+5.550000e+00 -6.816001e-05 +6.996642e-05 +7.014581e-06 -3.382678e-05 -3.257393e-07 +1.734801e-04 +7.137962e-06 -4.645957e-05 -5.154506e-01 +2.100154e-02 +5.502927e-01 +1.164658e-01 +2.570949e-02 +5.899005e-01 -1.118290e-02 -6.821244e-01
+5.566667e+00 -8.474742e-05 +7.665192e-05 +8.813147e-06 -2.319234e-05 +2.162195e-04 -8.562637e-05 -6.051274e-06 -1.766417e-05 -4.838193e-01 -9.461998e-02 +6.955627e-01 +3.305338e-02 -1.514967e-03 +5.929212e-01 -1.046201e-02 -6.277948e-01
+5.583333e+00 -7.952117e-05 +5.975574e-05 +1.021862e-05 -2.465175e-05 +1.151868e-04 -2.246875e-04 +2.387845e-06 -9.505661e-06 -4.458013e-01 -2.860504e-01 +5.729394e-01 +1.322137e-01 +1.034973e-02 +6.338360e-01 -5.232179e-03 -6.532877e-01
+5.600000e+00 -6.980587e-05 -1.630994e-04 +7.817657e-06 +2.653622e-05 -2.084181e-04 +1.023754e-05 +2.237614e-05 +2.628904e-05 -6.053842e-01 +1.480759e-02 +4.834323e-01 -7.669064e-03 +2.120411e-02 +6.385671e-01 +2.523708e-02 -5.847507e-01
+5.616667e+00 +1.541274e-04 -3.337171e-05 -3.562959e-05 +6.628314e-06 -1.615545e-04 +5.889235e-06 -2.506958e-05 +6.336478e-06 -6.198304e-01 +1.564148e-02 +5.404970e-01 -1.226825e-02 -1.188126e-04 +6.166059e-01 -5.263932e-02 -6.047259e-01
+5.633333e+00 -8.817147e-05 -1.614232e-04 +1.102198e-05 +3.214242e-05 +2.118986e-04 -2.155056e-05 -3.464498e-06 +3.419345e-05 -4.798934e-01 +4.364924e-02 +7.043560e-01 -6.615749e-02 -3.599461e-03 +6.648080e-01 -3.451336e-03 -5.942232e-01
+5.650000e+00 +1.210944e-05 -3.795312e-05 -2.499026e-06 +5.283127e-06 +1.433537e-05 +7.814133e-06 -3.545509e-06 +4.835082e-06 -5.395724e-01 +2.747743e-02 +6.013210e-01 -2.294357e-02 -6.359983e-03 +6.202754e-01 -9.269349e-04 -6.119622e-01
+5.666667e+00 -4.158209e-05 +2.784256e-05 +1.065892e-05 -1.686729e-05 -1.330314e-04 -7.770130e-05 +2.003734e-05 -1.178468e-05 -8.188026e-01 -3.843953e-02 +7.837640e-01 -2.472495e-02 +1.838238e-02 +6.121200e-01 +2.537353e-02 -6.391943e-01
+5.683333e+00 -4.889401e-06 -4.071384e-05 +7.701279e-06 +4.773571e-06 -9.897656e-05 +5.610440e-05 +1.467435e-05 +9.797601e-07 -6.562500e-01 -5.893246e-02 +6.353023e-01 +1.174883e-01 -2.970609e-03 +6.304285e-01 +3.498131e-02 -6.292484e-01
+5.700000e+00 +1.526894e-05 -6.080069e-05 -5.369886e-06 +1.066050e-05 -1.622353e-04 -2.453180e-04 +5.748320e-06 +2.780237e-05 -6.679151e-01 +3.394332e-02 +5.887701e-01 -2.585052e-01 +7.451473e-03 +6.733974e-01 +4.814085e-03 -6.123608e-01
+5.716667e+00 -1.208629e-05 +3.201363e-05 +7.859102e-06 -5.275663e-06 -1.389143e-04 +2.345109e-06 +1.759593e-05 -5.522266e-06 -4.511209e-01 -3.655111e-02 +3.733243e-01 +4.558090e-02 +1.903964e-02 +6.121071e-01 +2.004404e-02 -6.255610e-01
+5.733333e+00 +8.329117e-05 +2.002316e-05 -1.124259e-05 +1.999871e-06 -1.832420e-04 +3.009698e-05 +1.221446e-06 -3.751513e-08 -5.941296e-01 +1.089396e-01 +4.838654e-01 -8.596291e-02 -8.010618e-04 +6.086418e-01 +2.669255e-03 -6.090921e-01
+5.750000e+00 +4.638317e-05 -4.475325e-05 -6.775127e-06 +6.155493e-06 +1.026705e-04 +1.401946e-04 -1.397017e-05 -3.409780e-06 -4.300043e-01 +2.541130e-02 +5.698275e-01 +1.040680e-01 -2.528439e-02 +6.213561e-01 -7.797039e-03 -6.291032e-01
+5.766667e+00 +1.668589e-04 -4.740528e-05 -3.690598e-05 +1.347635e-05 -2.898954e-04 +4.113341e-04 -1.754198e-05 -1.466882e-05 -6.940389e-01 +2.702288e-01 +4.852622e-01 +9.400463e-02 -9.536379e-03 +6.093437e-01 -3.177059e-02 -6.431380e-01
+5.783333e+00 +1.402782e-04 +9.009586e-05 -2.896616e-05 -1.379405e-05 -2.454130e-04 -7.455554e-05 -1.253374e-05 -8.906628e-06 -6.616577e-01 +1.195138e-02 +4.882979e-01 -8.871961e-02 -8.755597e-03 +6.212234e-01 -2.072987e-02 -6.414967e-01
+5.800000e+00 -1.394709e-06 +1.323328e-05 +7.884346e-06 +1.136786e-05 -7.954015e-05 +3.426040e-05 +1.352263e-05 +9.195205e-06 -7.489526e-01 +2.691895e-02 +7.281479e-01 -1.066034e-03 +6.953981e-03 +6.481604e-01 +2.598576e-02 -6.253337e-01
+5.816667e+00 +2.726130e-05 +1.006217e-04 -1.864578e-07 -3.270160e-06 -1.913702e-04 -2.208230e-04 +1.301298e-05 +1.187864e-05 -6.890361e-01 -1.389665e-01 +5.537895e-01 -7.476022e-02 -1.084639e-02 +6.160350e-01 +4.252833e-02 -5.867308e-01
+5.833333e+00 -4.564395e-05 +1.478332e-04 +1.622603e-05 -1.842563e-05 +1.859147e-04 -2.216985e-04 +3.725029e-06 -3.480638e-06 -5.241769e-01 -1.094068e-01 +7.456359e-01 -1.052630e-01 -1.283937e-02 +5.972615e-01 +2.176157e-02 -6.054714e-01
+5.850000e+00 -3.235462e-05 +1.358646e-04 +2.573649e-05 -1.634183e-05 +3.727183e-05 -2.668859e-04 +2.363163e-05 +1.749375e-06 -5.002129e-01 -1.665544e-01 +5.702551e-01 -9.150161e-02 +1.493690e-02 +6.147567e-01 +4.346201e-02 -6.098619e-01
+5.866667e+00 +3.096853e-06 +1.798639e-04 +1.257728e-05 -2.845192e-05 +7.898868e-05 -3.036088e-05 +7.370639e-06 -2.684902e-05 -5.530061e-01 -3.325389e-02 +6.640393e-01 +7.034697e-03 -1.429951e-02 +5.975743e-01 +3.197908e-02 -6.643662e-01
+5.883333e+00 +2.503365e-05 +7.853622e-05 +2.883131e-06 -3.788559e-06 -4.659354e-06 -4.967392e-05 +3.259844e-06 -4.284814e-07 -5.925257e-01 +2.349283e-04 +6.187708e-01 -4.796406e-02 +2.107205e-02 +6.308307e-01 -1.382115e-02 -6.309635e-01
+5.900000e+00 +7.669226e-05 +7.133536e-05 -1.243760e-05 -1.069374e-05 -1.621325e-05 +1.479933e-05 -1.153489e-05 -1.188893e-05 -5.964275e-01 +6.385193e-02 +6.098700e-01 -4.829106e-02 +1.419493e-03 +5.994458e-01 -3.214382e-02 -6.295488e-01
+5.916667e+00 -1.056856e-04 +3.027629e-05 +1.779009e-05 -2.928870e-07 +4.306214e-05 +2.868529e-05 +1.514574e-05 -2.262187e-06 -5.739006e-01 -1.619959e-02 +6.472055e-01 +4.900453e-02 +1.490594e-02 +6.229021e-01 +2.417183e-02 -6.286303e-01
+5.933333e+00 -8.633258e-05 +7.040169e-05 +8.709620e-06 -1.259914e-05 +1.031528e-04 -2.085589e-04 +1.777358e-06 +1.516114e-06 -4.088019e-01 -8.834932e-02 +5.380004e-01 -1.268332e-01 -5.192864e-03 +6.241184e-01 +9.119313e-03 -6.204462e-01
+5.950000e+00 +5.777019e-06 +9.224955e-05 -2.775869e-06 -1.361116e-05 -8.953873e-05 -1.983076e-04 +3.325340e-06 -2.194187e-07 -6.411727e-01 -1.286298e-01 +5.774223e-01 -7.391761e-02 -1.269216e-02 +6.148256e-01 +2.094167e-02 -6.162043e-01
+5.966667e+00 -6.383992e-05 -1.215314e-04 +8.752265e-06 +3.088191e-05 +3.934863e-05 +1.796636e-04 +6.205947e-06 +1.909979e-05 -4.985448e-01 +2.163261e-02 +5.665001e-01 +1.750214e-01 +1.045687e-02 +6.456332e-01 +5.615332e-03 -5.951334e-01
+5.983333e+00 -6.993959e-05 +2.830466e-05 +7.409542e-06 -1.104810e-05 -4.606261e-05 -1.877346e-04 +1.070123e-05 +1.649686e-06 -6.312365e-01 -1.071040e-01 +6.126392e-01 -8.960992e-02 +1.801873e-02 +6.050265e-01 +1.050472e-02 -6.021070e-01
+6.000000e+00 -7.215966e-05 -2.096164e-06 +9.454399e-06 -2.377048e-06 -3.058036e-05 -4.673844e-05 +1.171939e-05 +7.977677e-07 -4.956587e-01 +5.638273e-02 +4.874689e-01 -1.059448e-01 +3.042726e-02 +6.253748e-01 +1.076996e-03 -6.246283e-01
+6.016667e+00 -7.389946e-05 +6.394730e-05 +1.340955e-05 -6.973524e-06 +4.509934e-05 -6.766939e-05 +1.055326e-05 -2.445368e-06 -5.406727e-01 -8.528519e-02 +6.172943e-01 +1.794317e-02 -1.790179e-03 +6.147184e-01 +3.024505e-02 -6.228743e-01
+6.033333e+00 +4.306449e-05 +3.878981e-05 -9.906577e-06 -1.284562e-06 -1.096424e-04 -1.564096e-04 -2.562423e-06 +9.425098e-06 -6.588459e-01 -8.268892e-02 +5.676620e-01 -8.472258e-02 +5.563180e-03 +6.106850e-01 -1.411849e-02 -5.850584e-01
+6.050000e+00 +2.756588e-06 +1.099621e-04 -5.604762e-06 -1.674309e-05 -3.353922e-05 -1.435084e-04 -3.401325e-06 -7.190101e-06 -5.136658e-01 -1.182715e-02 +5.018142e-01 -1.445321e-01 -2.340804e-02 +6.105216e-01 +1.260996e-02 -6.322113e-01
+6.066667e+00 +2.013813e-06 -2.540872e-05 -3.973586e-06 +9.156407e-06 -1.518620e-05 -1.654138e-05 -2.999509e-06 +1.046225e-05 -7.003565e-01 -6.782662e-03 +7.147320e-01 -6.519506e-03 +8.629380e-03 +6.376229e-01 -1.814390e-02 -6.080370e-01
+6.083333e+00 -2.146294e-05 +7.742704e-06 +2.330859e-06 +5.616199e-07 +5.049950e-05 +9.016038e-05 -1.083740e-06 -5.592448e-06 -6.028125e-01 -4.584824e-02 +6.888368e-01 +1.568345e-01 -1.863770e-02 +5.932253e-01 +1.481734e-02 -6.105258e-01
+6.100000e+00 -3.302874e-05 +3.350823e-05 +7.161648e-06 -4.318847e-06 -1.148998e-04 -1.414391e-05 +1.515502e-05 -3.418790e-06 -6.874528e-01 -5.850367e-02 +5.810179e-01 +4.617063e-02 +1.765979e-02 +6.027047e-01 +2.684848e-02 -6.134305e-01
+6.116667e+00 +2.518230e-05 +4.120686e-05 -3.313086e-06 -5.579433e-06 +3.935411e-05 +6.960600e-06 -6.061040e-06 -6.147043e-06 -4.984329e-01 +1.368698e-01 +5.691126e-01 -1.303163e-01 +5.890638e-03 +6.147206e-01 -2.497589e-02 -6.336548e-01
+6.133333e+00 +1.408752e-04 +9.554096e-06 -2.036926e-05 -6.365845e-06 -1.229245e-05 -7.190551e-05 -1.988298e-05 -1.552319e-06 -4.926278e-01 +2.783460e-02 +4.998175e-01 -1.131951e-01 -6.863141e-02 +6.397032e-01 +7.712697e-03 -6.448832e-01
+6.150000e+00 +1.230768e-04 +5.992058e-05 -2.149095e-05 -1.575250e-05 -6.926763e-05 +1.043304e-04 -1.712779e-05 -2.315866e-05 -5.511883e-01 +6.439302e-02 +4.904757e-01 +6.231411e-02 -9.525965e-03 +5.598026e-01 -4.307006e-02 -6.317124e-01
+6.166667e+00 -1.015678e-04 -3.368299e-05 +8.245425e-06 -1.078827e-06 +2.758182e-05 +5.588916e-05 +6.507331e-06 -4.916009e-06 -4.969566e-01 +8.350542e-02 +5.513997e-01 -1.655466e-02 +2.582793e-02 +6.321479e-01 -4.868871e-03 -6.482925e-01
+6.183333e+00 -1.373738e-04 -4.751742e-05 +1.905865e-05 +7.727792e-07 +3.501350e-06 +6.438638e-05 +1.915587e-05 -3.613062e-06 -6.932286e-01 -2.530878e-02 +7.233991e-01 +1.059155e-01 +3.024341e-02 +6.369019e-01 +3.075625e-02 -6.497183e-01
+6.200000e+00 +7.614721e-05 +1.264602e-04 -1.590624e-05 -2.849597e-05 -5.467470e-05 -1.051896e-04 -1.244747e-05 -2.180758e-05 -5.794603e-01 -1.432492e-02 +5.323437e-01 -1.183078e-01 -3.599368e-02 +5.999621e-01 -4.115042e-03 -6.717699e-01
+6.216667e+00 +1.892405e-05 +2.340368e-05 -9.507143e-06 -5.188546e-06 -1.628861e-04 -8.442784e-05 +1.455830e-06 +4.901164e-07 -8.004199e-01 -3.681878e-02 +6.218069e-01 -6.890924e-02 +2.764737e-03 +6.227127e-01 +2.045110e-03 -6.231646e-01
+6.233333e+00 -9.451447e-05 +6.998102e-05 +4.795300e-06 -1.410950e-05 +6.918048e-05 -9.270418e-05 +1.601134e-07 -8.022815e-06 -5.845314e-01 -1.077591e-01 +6.980675e-01 -8.229954e-03 -1.885416e-02 +6.259487e-01 +1.967145e-02 -6.556596e-01
+6.250000e+00 -6.936788e-05 -3.860720e-05 -3.568654e-06 +1.483969e-06 +5.693744e-05 -1.043882e-04 -7.515372e-06 +8.641236e-06 -5.085174e-01 +2.081109e-02 +6.027501e-01 -1.549421e-01 -9.313343e-03 +6.324776e-01 -1.580731e-02 -6.073877e-01
+6.266667e+00 -1.051434e-04 +1.365759e-05 +3.598438e-06 -6.123449e-06 -1.155831e-04 +1.882495e-05 +1.155195e-05 -7.510184e-06 -6.605708e-01 -4.354286e-02 +5.292433e-01 +7.366837e-02 +1.957053e-02 +6.198969e-01 +1.963668e-02 -6.500929e-01
+6.283333e+00 -5.978325e-05 -5.492127e-05 -2.428247e-06 +5.491394e-06 -1.762588e-04 +4.394191e-05 +9.558737e-06 +2.594129e-06 -6.017646e-01 -1.014285e-03 +3.866223e-01 +6.334817e-02 +2.954379e-02 +6.374729e-01 +2.696026e-03 -6.338753e-01
+6.300000e+00 +2.841375e-05 -1.853959e-04 -1.344542e-05 +2.103467e-05 -2.011316e-04 +1.773242e-04 +4.344542e-08 +9.312033e-06 -5.831453e-01 +1.322498e-02 +3.319281e-01 +2.260246e-01 -1.979243e-02 +6.383696e-01 +1.963360e-02 -6.118604e-01
+6.316667e+00 -5.599741e-05 +4.545148e-05 -6.701177e-06 -1.578831e-05 -1.419177e-04 -4.213104e-05 +2.866967e-06 -1.319389e-05 -5.951685e-01 -2.656956e-02 +4.189686e-01 -2.681506e-02 -1.009826e-02 +5.726641e-01 +1.986707e-02 -6.248610e-01
+6.333333e+00 -6.517272e-05 -4.821574e-05 -8.950211e-06 -3.172987e-06 -1.177095e-04 -1.552618e-05 -1.073600e-06 -2.170441e-06 -6.180624e-01 -8.425699e-02 +4.694545e-01 +6.437971e-02 -1.494249e-03 +5.945459e-01 -2.823283e-03 -6.082173e-01
+6.350000e+00 -9.648242e-05 +1.375816e-05 -2.361892e-06 -1.568145e-05 -1.366554e-04 -1.098702e-04 +6.919716e-06 -8.469533e-06 -6.247096e-01 -5.813831e-02 +4.461543e-01 -8.724941e-02 +1.870489e-02 +6.161828e-01 +5.563411e-03 -6.533329e-01
+6.366667e+00 -2.052744e-05 -1.492192e-04 -1.031361e-05 +6.833351e-06 -1.359786e-04 +6.123087e-05 -1.219918e-06 +2.784096e-06 -6.003351e-01 +5.426451e-02 +4.188607e-01 +3.350736e-02 -3.071122e-03 +6.199033e-01 -1.939538e-03 -6.166372e-01
+6.383333e+00 +1.421027e-05 -5.787795e-05 -1.411568e-05 -7.657235e-06 +2.491341e-05 -1.312669e-04 -1.604887e-05 +1.149121e-06 -4.190525e-01 -2.839918e-03 +4.577162e-01 -1.705560e-01 -2.858426e-02 +6.303537e-01 -3.076104e-02 -6.337406e-01
+6.400000e+00 -7.940168e-05 -6.094738e-05 +5.630181e-08 -5.608661e-07 +9.446132e-05 -6.980209e-05 -6.364832e-06 +4.184733e-06 -4.427804e-01 -2.980255e-02 +5.698822e-01 -6.273877e-02 -1.123481e-02 +6.294780e-01 -1.216617e-02 -6.217990e-01
+6.416667e+00 -1.212422e-04 -4.117153e-06 +7.661631e-06 -8.954690e-06 -4.583901e-06 -6.741776e-05 +8.115076e-06 -4.519658e-06 -6.289691e-01 -4.798916e-02 +6.115360e-01 -4.257771e-02 -1.370247e-02 +6.193441e-01 +4.509869e-02 -6.445958e-01
+6.433333e+00 -1.114602e-05 -9.093608e-05 -8.268412e-06 +9.222640e-06 -1.054019e-04 +9.362952e-05 -1.235355e-06 +3.017106e-06 -6.946576e-01 +1.123138e-01 +5.331451e-01 +2.551366e-02 -1.089884e-02 +6.199665e-01 +6.347282e-03 -6.165528e-01
+6.450000e+00 +5.058292e-05 +7.923727e-08 -1.461252e-05 -2.367819e-06 -1.047142e-04 -1.689678e-04 -7.739045e-06 +9.087877e-06 -6.745068e-01 -2.747518e-01 +5.117881e-01 +2.597537e-02 -1.145343e-02 +6.496835e-01 -1.835279e-02 -6.232341e-01
+6.466667e+00 +2.095291e-05 +2.692854e-05 -7.394634e-06 -1.337169e-06 -1.655401e-05 +2.146548e-05 -6.391600e-06 -2.816290e-06 -6.019322e-01 -5.187831e-03 +5.636483e-01 +4.104545e-02 -2.327388e-02 +6.044796e-01 -1.173561e-03 -6.240002e-01
+6.483333e+00 -5.566820e-05 +1.030987e-04 +5.704548e-06 -1.636120e-05 +6.599728e-05 -1.176342e-04 +1.323721e-06 -8.646978e-06 -5.982307e-01 -2.125598e-01 +6.740283e-01 +3.584079e-02 +1.498213e-02 +5.831495e-01 -9.346997e-03 -6.254593e-01
+6.500000e+00 -3.550497e-05 -1.395778e-04 +5.383276e-06 +2.328607e-05 -1.952832e-05 +6.880171e-05 +6.809989e-06 +1.902352e-05 -6.046162e-01 +1.825624e-02 +5.532544e-01 +8.891917e-02 -3.349382e-03 +6.421453e-01 +3.124559e-02 -5.742764e-01
+6.516667e+00 +4.883246e-05 -6.813249e-06 -5.948403e-06 +3.755242e-06 -2.103489e-05 -2.895299e-05 -4.619510e-06 +5.792057e-06 -6.264823e-01 -9.891062e-02 +5.696075e-01 +5.448067e-02 +7.468099e-04 +6.263317e-01 -1.926576e-02 -6.114483e-01
+6.533333e+00 -1.043775e-04 +4.396692e-05 +1.422955e-05 +4.127563e-07 +1.237809e-04 -1.522654e-05 +6.073259e-06 +1.457519e-06 -5.259863e-01 -1.159683e-02 +6.891572e-01 -7.774514e-03 +1.961937e-02 +6.123346e-01 +5.483290e-03 -6.144829e-01
+6.550000e+00 -4.688586e-05 +6.820623e-05 +7.287030e-06 -1.030253e-06 +3.925140e-05 -6.585014e-05 +4.750330e-06 +3.427474e-06 -6.785318e-01 +1.449155e-02 +7.062021e-01 -1.105549e-01 +1.915505e-02 +6.326303e-01 +4.560419e-04 -6.261985e-01
+6.566667e+00 -4.174391e-05 +5.348868e-05 +1.706468e-06 -9.825446e-08 +9.506065e-05 +8.485396e-05 -4.718842e-06 -5.859570e-06 -5.417714e-01 +1.342310e-01 +6.631081e-01 +8.950618e-03 +1.380531e-02 +5.958104e-01 -3.386386e-02 -6.275179e-01
+6.583333e+00 +1.624451e-05 +5.605033e-05 -1.126902e-05 -3.100642e-06 -9.639883e-05 +2.370381e-05 -4.923253e-06 -4.763211e-06 -5.689539e-01 +8.783756e-02 +3.868161e-01 -4.401886e-02 -2.719258e-02 +5.934053e-01 +6.606208e-03 -6.201854e-01
+6.600000e+00 -1.498776e-04 +3.946788e-05 +1.384192e-05 -4.069338e-07 +8.863651e-05 +6.833382e-05 +8.069690e-06 -5.051731e-06 -5.662909e-01 +4.817563e-02 +6.794065e-01 +6.461817e-02 +1.223332e-02 +5.897279e-01 +2.257451e-02 -6.176865e-01
+6.616667e+00 -1.320245e-04 +1.290110e-05 +1.272851e-05 +2.820359e-06 +1.222359e-04 +8.268420e-05 +4.656577e-06 -2.741424e-06 -5.743765e-01 +8.429531e-02 +7.440773e-01 +5.274881e-02 +1.600715e-02 +6.247281e-01 +3.934536e-03 -6.432406e-01
+6.633333e+00 -6.574652e-05 -2.242842e-05 +7.664085e-07 +7.057181e-06 +1.278147e-04 +1.104973e-04 -7.894418e-06 -3.167630e-07 -3.886902e-01 -1.033523e-02 +5.741317e-01 +1.928712e-01 -3.734452e-02 +6.348911e-01 +2.717451e-03 -6.431075e-01
+6.650000e+00 -9.456022e-05 +4.298535e-06 +9.482211e-06 +6.514806e-06 +6.893886e-05 +7.542747e-05 +4.969317e-06 +1.510613e-06 -5.993341e-01 -8.905294e-02 +6.907231e-01 +2.131980e-01 +6.095367e-03 +6.303616e-01 +1.615941e-02 -6.305693e-01
+6.666667e+00 -4.760976e-05 +4.710397e-05 +4.943431e-06 -2.881892e-08 +3.137588e-05 +3.543195e-05 +2.898626e-06 -2.435462e-06 -4.846708e-01 -4.931845e-03 +5.151017e-01 +5.998775e-02 +1.201196e-02 +6.066493e-01 +8.269442e-04 -6.245209e-01
+6.683333e+00 -2.649802e-05 -2.872571e-05 +6.122288e-06 +1.008343e-05 -2.958985e-06 +5.185265e-05 +6.426910e-06 +6.742346e-06 -5.853106e-01 +8.076123e-03 +5.623539e-01 +7.634931e-02 -1.018475e-03 +6.263987e-01 +3.021867e-02 -6.027089e-01
+6.700000e+00 -3.850499e-05 +1.449064e-06 +5.813336e-06 +5.055305e-06 +4.952908e-05 -3.718129e-05 +2.555149e-06 +7.661430e-06 -5.643742e-01 -4.795140e-02 +6.371506e-01 -2.218163e-02 +1.551348e-02 +6.411592e-01 -4.311077e-03 -6.132484e-01
+6.716667e+00 -1.644046e-05 +4.210652e-05 +1.712598e-06 -1.908508e-06 -3.400581e-05 -3.556422e-05 +4.044004e-06 +4.656363e-07 -7.427470e-01 -7.125882e-02 +6.738104e-01 +5.155378e-03 -8.939143e-03 +6.238028e-01 +2.738935e-02 -6.289548e-01
+6.733333e+00 +2.340191e-05 +9.074476e-05 -5.036688e-06 -1.055288e-05 -4.895220e-05 -1.639230e-04 -1.811172e-06 +3.663231e-07 -6.910853e-01 -2.901262e-01 +5.967480e-01 -6.431269e-03 +3.769067e-03 +6.103017e-01 -1.301925e-02 -6.154423e-01
+6.750000e+00 +3.118285e-05 +1.373038e-04 -5.102777e-06 -1.653858e-05 +3.157783e-05 -1.515809e-04 -7.333358e-06 -6.561218e-06 -5.962662e-01 -2.670657e-01 +6.504141e-01 -7.596632e-03 -3.808653e-02 +5.998511e-01 +2.814511e-03 -6.377574e-01
+6.766667e+00 +3.253360e-05 +5.883649e-06 -3.412391e-06 +2.378655e-06 +1.817031e-05 -1.728263e-05 -4.704822e-06 +3.593861e-06 -5.265823e-01 -4.149809e-02 +5.563599e-01 +1.686886e-02 -7.938236e-03 +6.199978e-01 -1.488439e-02 -6.088888e-01
+6.783333e+00 -3.840972e-05 -1.596104e-04 +9.462476e-06 +2.464780e-05 +1.886653e-04 +1.573921e-04 -3.147007e-06 +1.442796e-05 -3.396595e-01 +2.676252e-01 +6.909726e-01 +3.565467e-02 +5.400379e-03 +6.805871e-01 -2.073299e-02 -6.167771e-01
+6.800000e+00 +6.597058e-05 +4.733649e-05 -7.426434e-06 -2.718868e-06 -2.215920e-05 -6.091735e-05 -6.061654e-06 +1.356678e-06 -5.478272e-01 -1.579643e-02 +5.010376e-01 -9.552464e-02 -4.346534e-02 +5.995460e-01 +1.379531e-02 -5.994451e-01
+6.816667e+00 -2.295230e-06 -4.062409e-05 -4.687759e-07 +6.501952e-06 -2.811370e-05 +6.522018e-05 +1.422358e-06 +2.203118e-06 -6.846520e-01 +4.321234e-02 +6.301321e-01 +8.677417e-02 -3.332354e-03 +6.342566e-01 +1.094314e-02 -6.292711e-01
+6.833333e+00 -5.704912e-05 +7.663105e-05 +6.017311e-06 -9.495915e-06 +3.656425e-05 -1.218135e-04 +3.646829e-06 -1.421107e-06 -6.493637e-01 -1.058221e-01 +7.218442e-01 -1.289617e-01 +4.669139e-02 +5.845028e-01 -2.798101e-02 -5.970673e-01
+6.850000e+00 +3.754302e-05 +1.107449e-05 -6.259713e-06 +1.740656e-06 +5.126899e-05 -9.143532e-05 -9.841177e-06 +7.958381e-06 -4.887918e-01 -1.019985e-01 +5.898643e-01 -7.319131e-02 -3.990536e-02 +6.419859e-01 -1.023092e-02 -6.061634e-01
+6.866667e+00 +6.093951e-05 +5.277110e-05 -7.258710e-06 -1.434506e-06 -2.673049e-05 -5.636907e-05 -5.581558e-06 +2.354970e-06 -6.528329e-01 -4.045921e-02 +6.017616e-01 -6.630903e-02 -3.107255e-02 +6.357149e-01 +2.866781e-03 -6.280891e-01
+6.883333e+00 -4.403123e-05 +5.300517e-05 +4.301157e-06 -4.891104e-06 +8.976079e-06 -7.618432e-05 +3.768083e-06 +1.769302e-07 -5.102246e-01 -2.876817e-01 +5.309298e-01 +1.432385e-01 +3.189221e-03 +6.444296e-01 +1.748359e-02 -6.474358e-01
+6.900000e+00 -4.030029e-05 +4.439895e-05 +5.232566e-06 -5.455697e-06 +3.543031e-05 +2.770769e-05 +2.927630e-06 -7.422544e-06 -5.467102e-01 -6.527756e-02 +6.230702e-01 +1.306321e-01 +3.368093e-02 +5.887047e-01 -1.756574e-02 -6.315041e-01
+6.916667e+00 -2.650914e-05 +2.714492e-05 +8.367527e-07 -3.622605e-06 +3.119849e-05 +6.411377e-05 -1.259398e-06 -8.018522e-06 -5.152460e-01 +2.808896e-02 +5.834147e-01 +1.105946e-01 +4.306365e-03 +6.076814e-01 -1.072087e-02 -6.535864e-01
+6.933333e+00 +4.649007e-05 +1.941385e-05 -3.745045e-06 -3.324521e-06 -1.056167e-04 +4.566187e-05 +3.325215e-06 -6.468264e-06 -6.655886e-01 -1.707187e-02 +4.500141e-01 +1.172729e-01 +9.110664e-03 +6.172929e-01 +9.416003e-03 -6.550843e-01
+6.950000e+00 -2.553773e-05 -1.659185e-05 +7.205663e-06 +6.067422e-07 +6.554305e-05 +9.354950e-06 +2.903499e-06 -1.421776e-08 -4.349925e-01 -6.924233e-02 +5.793419e-01 +9.250611e-02 +3.846697e-03 +6.256600e-01 +1.236391e-02 -6.283432e-01
+6.966667e+00 +1.420936e-05 +9.910227e-06 +4.007572e-06 -1.748154e-06 +1.249875e-05 +4.534912e-05 +3.232868e-06 -4.842615e-06 -5.315292e-01 -5.410103e-02 +5.647169e-01 +1.537560e-01 +2.409028e-02 +6.279990e-01 -6.209218e-03 -6.582668e-01
+6.983333e+00 +6.960709e-05 +3.423919e-05 -2.509132e-06 -5.697444e-06 -4.059565e-05 -9.119624e-05 +1.877100e-07 +3.619741e-07 -5.442389e-01 -1.266844e-01 +4.637164e-01 -6.730700e-02 -3.736469e-03 +6.032284e-01 +4.630987e-03 -6.042493e-01
+7.000000e+00 +4.494415e-06 +2.194844e-05 +6.750789e-06 -7.497593e-06 +4.482508e-05 -1.219177e-04 +3.842291e-06 +6.047050e-07 -5.923895e-01 -2.086905e-01 +6.975971e-01 -5.099634e-02 +5.569686e-02 +6.249115e-01 -3.438698e-02 -6.252774e-01
+7.016667e+00 +1.039999e-05 +1.438399e-05 +6.542932e-06 -9.216252e-06 +7.980348e-05 -5.648069e-05 +1.269033e-06 -5.563286e-06 -6.135790e-01 +1.395258e-02 +7.974085e-01 -1.341571e-01 -6.855188e-03 +5.978114e-01 +1.389413e-02 -6.341597e-01
+7.033333e+00 +8.320844e-05 -7.350184e-05 -6.486926e-07 +1.514049e-06 +1.366844e-06 -1.579596e-05 -7.540215e-07 +2.609563e-06 -5.714229e-01 +1.088174e-01 +5.779878e-01 -1.411345e-01 +2.627522e-03 +6.402028e-01 -7.545582e-03 -6.295182e-01
+7.050000e+00 +1.318697e-05 -6.236215e-05 +7.197300e-06 -1.053365e-06 +1.159325e-04 -9.832115e-06 -5.023332e-07 -4.061905e-07 -4.352614e-01 -6.219336e-02 +7.036253e-01 +4.861068e-02 +1.286448e-02 +6.222028e-01 -1.633311e-02 -6.296306e-01
+7.066667e+00 +5.108259e-05 +5.060365e-06 +1.977610e-06 -6.195686e-06 +7.222118e-05 -3.088638e-05 -2.863883e-06 -4.218865e-06 -4.747206e-01 -9.617427e-02 +6.468984e-01 +3.406259e-02 +3.792565e-04 +5.909924e-01 -1.791996e-02 -6.213760e-01
+7.083333e+00 -1.000275e-05 -6.649981e-05 +8.632176e-06 +1.858510e-06 +5.833575e-05 +2.535435e-05 +4.845795e-06 +1.824745e-07 -5.669327e-01 +5.298394e-02 +7.169722e-01 +8.324209e-03 +3.008587e-02 +6.247089e-01 -9.294155e-04 -6.291109e-01
+7.100000e+00 -2.106976e-05 +2.401466e-05 +8.478956e-06 -7.445163e-06 +3.336324e-06 -1.840001e-05 +8.400946e-06 -6.334078e-06 -4.954040e-01 +4.456480e-02 +5.115645e-01 -8.963253e-02 +2.563316e-02 +6.007812e-01 +2.561135e-02 -6.455043e-01
+7.116667e+00 +6.532098e-05 +4.223839e-05 -2.353719e-06 -6.907582e-06 -5.521860e-06 -6.279997e-06 -2.025350e-06 -6.604788e-06 -6.518091e-01 -1.199778e-01 +6.625464e-01 +1.163882e-01 -6.214356e-03 +5.971227e-01 -7.196387e-03 -6.441380e-01
+7.133333e+00 +2.177280e-05 -3.375097e-05 +3.647438e-07 +3.620680e-06 -3.489851e-05 -4.529446e-05 +2.722863e-06 +6.740801e-06 -6.804485e-01 +9.172792e-02 +6.236759e-01 -2.079020e-01 +1.873601e-02 +6.692294e-01 -2.374301e-03 -6.338061e-01
+7.150000e+00 +4.767216e-05 -7.120373e-07 -4.826318e-06 +3.969739e-07 +2.863039e-05 +1.407736e-05 -6.843777e-06 -5.438638e-07 -5.407958e-01 +1.824475e-02 +6.370928e-01 +1.937808e-02 -2.837960e-02 +6.265366e-01 -1.589999e-02 -6.375723e-01
+7.166667e+00 -1.232308e-04 -6.635890e-05 +1.595750e-05 +7.088900e-06 +1.369181e-04 +8.116322e-05 +7.006971e-06 +1.743132e-06 -4.261405e-01 +4.341707e-02 +7.931826e-01 +1.633021e-01 +1.856612e-02 +6.297173e-01 +2.659634e-02 -6.261787e-01
+7.183333e+00 +7.361248e-05 -4.321230e-05 -5.677863e-06 +1.995995e-06 -1.057669e-05 +5.898910e-05 -5.068011e-06 -1.945121e-06 -6.404091e-01 +1.140049e-02 +6.467309e-01 +1.405893e-01 +3.195250e-04 +5.905967e-01 -3.427129e-02 -6.108990e-01
+7.200000e+00 +1.065739e-04 -4.056142e-05 -8.433765e-06 +1.486766e-06 -8.180315e-05 +7.749542e-06 -3.071631e-06 +9.902681e-07 -7.378582e-01 +2.226944e-02 +5.679328e-01 -7.139486e-03 -1.483477e-02 +6.248846e-01 -5.580288e-03 -6.263649e-01
+7.216667e+00 +3.684437e-07 -9.439971e-05 +2.937853e-06 +7.260290e-06 +2.770315e-05 -4.629172e-05 +1.121869e-06 +1.050784e-05 -5.414693e-01 -4.477955e-02 +6.513805e-01 -7.937857e-02 -9.270116e-03 +6.438150e-01 +1.698827e-02 -5.816125e-01
+7.233333e+00 +3.826540e-05 -6.583126e-05 -2.258737e-06 +4.485727e-06 +1.847817e-05 +5.568203e-06 -3.544914e-06 +4.189897e-06 -5.537160e-01 +1.753656e-02 +6.409146e-01 -5.445954e-03 -1.704782e-02 +6.393730e-01 -6.837412e-03 -6.194410e-01
+7.250000e+00 -4.790249e-05 -1.301578e-04 +6.221658e-06 +1.287551e-05 +3.083103e-05 +4.306861e-05 +4.253596e-06 +1.020183e-05 -6.576839e-01 +1.694646e-02 +7.891634e-01 +9.867001e-02 +1.397081e-02 +6.357404e-01 +1.541093e-02 -5.738033e-01
+7.266667e+00 -5.372932e-05 -7.083303e-05 +6.613303e-06 +3.959567e-06 +7.050166e-05 +5.281725e-05 +1.980188e-06 +4.714690e-07 -4.349352e-01 -2.755858e-02 +6.603750e-01 +1.754624e-01 +5.248916e-05 +6.126168e-01 +1.362600e-02 -6.167556e-01
+7.283333e+00 +8.408119e-05 -4.861955e-05 -1.058447e-05 +4.644715e-06 -9.568128e-05 +3.508248e-05 -4.329422e-06 +2.363321e-06 -6.974416e-01 +9.011213e-02 +4.784873e-01 -4.682166e-03 -2.990271e-02 +6.372176e-01 -4.843636e-04 -6.271677e-01
+7.300000e+00 +1.110748e-04 -2.362972e-06 -1.457476e-05 -1.666458e-06 -1.467001e-04 -6.971117e-05 -4.954714e-06 +2.997280e-06 -6.756388e-01 -1.298337e-02 +3.089928e-01 -1.923255e-01 -2.898378e-02 +6.225100e-01 -5.870391e-03 -6.069970e-01
+7.316667e+00 +3.012004e-05 +1.419372e-06 -5.138716e-06 -3.204769e-06 -6.021993e-05 -5.561895e-05 -1.174223e-06 +4.829922e-07 -7.368575e-01 -9.594423e-02 +6.187054e-01 -6.321469e-02 -1.094892e-02 +6.082292e-01 +3.066010e-03 -6.097438e-01
+7.333333e+00 +1.142929e-05 +2.104474e-05 +3.994985e-07 -3.645243e-06 +2.441454e-05 -3.003570e-05 -1.235497e-06 -1.687508e-06 -6.663663e-01 -5.747245e-02 +7.859057e-01 -2.907776e-02 -1.596937e-02 +6.037082e-01 +7.545713e-03 -6.201093e-01
+7.350000e+00 -1.135121e-04 -5.590232e-05 +1.114123e-05 +6.788515e-06 +2.442600e-05 -3.756432e-06 +9.695432e-06 +7.162072e-06 -6.109703e-01 +2.213676e-02 +7.257353e-01 -3.491975e-02 +1.612252e-02 +6.424490e-01 +5.534490e-02 -5.935555e-01
+7.366667e+00 +5.361082e-05 +6.337678e-06 -4.807734e-06 +8.763977e-07 -3.207784e-05 +9.281060e-06 -2.733406e-06 +2.678044e-07 -5.606255e-01 +4.836572e-02 +5.011122e-01 -2.332936e-02 -5.723395e-03 +6.124565e-01 -1.470690e-02 -6.136994e-01
+7.383333e+00 +7.885402e-05 +4.799807e-05 -6.742801e-06 -3.366270e-06 -2.063332e-05 -3.848717e-05 -5.472972e-06 -8.357600e-07 -4.920993e-01 -8.491231e-02 +4.623778e-01 -2.747799e-02 -3.030871e-02 +6.282342e-01 -1.067143e-02 -6.369317e-01
+7.400000e+00 +3.255227e-05 -4.313975e-05 +1.122968e-06 +8.017944e-06 -1.609020e-06 +3.598711e-05 +1.251958e-06 +5.739277e-06 -6.314796e-01 +3.204447e-02 +6.648393e-01 +7.531519e-02 +1.376164e-02 +6.393871e-01 -3.798388e-03 -5.977094e-01
+7.416667e+00 -4.171861e-06 +2.526300e-05 +4.589713e-06 +2.817652e-06 +2.843742e-05 +7.799861e-05 +2.758690e-06 -2.379314e-06 -5.074739e-01 +6.637443e-02 +6.259571e-01 +1.686565e-01 +2.520951e-03 +6.160679e-01 +1.886454e-02 -6.357791e-01
+7.433333e+00 +1.319729e-04 +6.190347e-05 -1.031604e-05 -1.625905e-06 -8.274083e-05 -3.929696e-05 -4.933025e-06 +9.880511e-07 -7.094046e-01 -1.670967e-01 +4.932662e-01 +5.098278e-02 -2.306115e-02 +6.099055e-01 -1.526315e-02 -6.030283e-01
+7.450000e+00 +4.510900e-05 -2.302496e-05 -2.112127e-06 +4.347433e-06 -5.249842e-05 +8.377338e-05 +1.382107e-06 -1.209601e-06 -6.832092e-01 +7.778281e-02 +5.580071e-01 +1.814226e-01 +3.202208e-03 +6.220655e-01 +7.977618e-03 -6.318824e-01
+7.466667e+00 -4.890725e-05 +2.586033e-05 +6.117114e-06 -1.355288e-06 +2.062079e-05 +5.411588e-06 +4.840123e-06 -1.743923e-06 -5.681002e-01 +1.087233e-01 +6.668076e-01 -9.676823e-02 +2.207005e-02 +5.926542e-01 +1.656621e-02 -6.064985e-01
+7.483333e+00 -1.580723e-05 -7.170979e-05 +3.381464e-06 +6.306976e-06 +1.213227e-05 +3.669981e-05 +2.626574e-06 +3.950526e-06 -5.522155e-01 +1.431225e-01 +6.210463e-01 -3.186502e-02 -1.460214e-03 +6.337530e-01 +2.234123e-02 -6.017495e-01
+7.500000e+00 -4.212096e-06 +2.063945e-05 +1.771945e-06 -8.848943e-07 +1.211390e-05 +1.944399e-05 +9.896550e-07 -2.208540e-06 -5.553469e-01 +1.713109e-01 +6.226544e-01 -1.165109e-01 -8.746577e-04 +6.286529e-01 +8.553798e-03 -6.461953e-01
+7.516667e+00 +8.762438e-05 +1.232904e-05 -6.011044e-06 -8.367761e-07 -3.769170e-05 -3.475789e-05 -3.583463e-06 +1.483928e-06 -6.047590e-01 +5.036021e-02 +5.096302e-01 -1.682980e-01 -4.762893e-03 +6.318818e-01 -2.508147e-02 -6.189406e-01
+7.533333e+00 +4.197420e-05 -1.513549e-05 -1.686477e-06 +1.770270e-06 -4.484135e-05 +1.154380e-05 +1.298118e-06 +1.025318e-06 -5.919377e-01 +9.996268e-03 +4.712366e-01 +2.617349e-02 -4.038459e-03 +6.310225e-01 +1.479385e-02 -6.216801e-01
+7.550000e+00 +6.990272e-05 -7.774052e-05 -6.177313e-06 +7.960039e-06 -3.181255e-05 +6.292394e-05 -4.148006e-06 +3.872014e-06 -5.808247e-01 +1.410191e-01 +5.006202e-01 +6.222779e-02 -3.549786e-02 +6.479718e-01 +3.274971e-04 -6.143541e-01
+7.566667e+00 -2.063117e-05 -2.969732e-05 +2.809878e-06 +2.690196e-06 -1.546558e-05 -3.465001e-05 +3.899832e-06 +5.065258e-06 -6.315680e-01 -8.547791e-02 +6.035519e-01 -3.098356e-02 +3.767300e-02 +6.662350e-01 -3.936810e-03 -6.218139e-01
+7.583333e+00 -1.459681e-05 -7.231262e-06 +4.351601e-06 -4.898131e-07 -3.074566e-07 -5.448224e-05 +4.450302e-06 +3.161423e-06 -6.201448e-01 -1.069462e-01 +6.401376e-01 -7.555779e-02 +1.395686e-02 +6.340320e-01 +2.432372e-02 -6.054485e-01
+7.600000e+00 -2.857582e-05 -2.191157e-05 +3.532515e-06 +6.530368e-07 -1.850590e-06 +1.915454e-06 +3.720221e-06 +5.358863e-07 -4.940562e-01 +4.878193e-02 +5.052352e-01 -4.150709e-02 -8.431367e-03 +6.169422e-01 +4.019467e-02 -6.104577e-01
+7.616667e+00 +3.537854e-05 +2.551931e-05 -5.003421e-06 -5.789462e-06 -2.492401e-05 -9.406418e-05 -3.417292e-06 +4.261532e-07 -5.350314e-01 -1.663397e-01 +4.660772e-01 -1.518012e-01 -1.413780e-02 +6.413908e-01 -1.686306e-02 -6.347929e-01
+7.633333e+00 +3.145800e-06 -8.528105e-05 -2.568687e-06 +3.832151e-06 -7.389578e-05 -1.071548e-05 +2.349456e-06 +4.620400e-06 -7.354857e-01 -3.316665e-02 +4.979721e-01 -7.631214e-04 +1.100275e-02 +6.265511e-01 +9.772619e-03 -5.820282e-01
+7.650000e+00 +6.215465e-05 +8.553390e-07 -5.591655e-06 -3.197327e-06 -2.584789e-05 -4.186334e-06 -3.953864e-06 -2.972251e-06 -5.349966e-01 +9.910497e-02 +4.613597e-01 -1.093082e-01 -1.790533e-02 +6.124047e-01 -1.837165e-02 -6.354985e-01
+7.666667e+00 +9.345187e-05 +2.964648e-05 -6.824786e-06 -5.336362e-06 -3.852084e-05 -3.002715e-05 -4.358130e-06 -3.414212e-06 -5.552235e-01 -1.302185e-01 +4.336847e-01 +2.644929e-02 -3.737610e-02 +5.989397e-01 -2.811701e-03 -6.257419e-01
+7.683333e+00 +4.243803e-05 -2.827328e-05 -2.320700e-06 +1.801167e-06 +3.077307e-05 +4.570910e-05 -4.426678e-06 -1.235060e-06 -4.317166e-01 +1.379963e-01 +5.485492e-01 +2.609222e-02 -4.962814e-02 +5.911767e-01 +8.636911e-03 -5.978203e-01
+7.700000e+00 +9.698542e-05 +6.869491e-05 -7.805412e-06 -5.895999e-06 -1.356250e-05 +9.992351e-06 -7.032512e-06 -6.671060e-06 -6.472324e-01 +4.504776e-02 +6.029301e-01 -7.409192e-03 -4.778318e-02 +5.824872e-01 -1.760183e-02 -6.398901e-01
+7.716667e+00 -2.212580e-06 -4.302477e-05 +8.918501e-07 +4.343035e-06 +2.285839e-05 +3.312986e-05 -6.258848e-07 +2.196420e-06 -5.097317e-01 +1.991868e-01 +5.941847e-01 -7.680954e-02 -8.356544e-04 +6.512958e-01 -4.014348e-03 -6.251798e-01
+7.733333e+00 +1.345091e-05 +3.256778e-05 -1.786701e-06 +1.195912e-07 -3.044871e-05 +6.514849e-06 +2.257640e-07 -3.155973e-07 -6.458724e-01 +3.204731e-02 +5.358450e-01 -7.666580e-03 -1.432463e-02 +6.293392e-01 +1.737462e-02 -6.276150e-01
+7.750000e+00 +2.635363e-05 +2.983757e-05 -1.853005e-06 -6.928635e-07 +1.249626e-05 -2.207431e-05 -2.723855e-06 +7.761643e-07 -5.730088e-01 -4.076310e-02 +6.170256e-01 -3.961733e-02 +1.995429e-02 +6.092994e-01 -4.544455e-02 -5.973205e-01
+7.766667e+00 +1.399984e-05 +4.736340e-05 +5.317106e-07 -1.744479e-06 +3.627258e-05 +2.155621e-05 -1.892386e-06 -3.221846e-06 -3.965559e-01 -7.922529e-03 +5.294683e-01 +8.743969e-02 -3.185285e-02 +6.246259e-01 +1.403232e-02 -6.518066e-01
+7.783333e+00 +3.576840e-05 +4.313339e-05 -6.003531e-07 -3.334993e-06 -3.866065e-05 +2.940474e-06 +1.983150e-06 -3.591520e-06 -6.421446e-01 +7.327023e-02 +4.959792e-01 -6.147732e-02 +4.003810e-03 +5.843686e-01 +1.661993e-02 -6.157672e-01
+7.800000e+00 +8.144598e-05 +5.258916e-05 -4.888839e-06 -3.384905e-06 -5.986694e-05 -1.567016e-05 -9.587726e-07 -2.393733e-06 -7.426167e-01 -3.096209e-02 +5.141241e-01 -2.828454e-02 -2.407027e-02 +6.130143e-01 +1.501225e-02 -6.329976e-01
+7.816667e+00 +3.104668e-05 +1.049748e-05 -1.527658e-06 +1.629752e-06 -2.498012e-05 -7.959315e-06 +1.216392e-07 +2.192624e-06 -6.519488e-01 +6.464388e-02 +5.533743e-01 -9.143694e-02 +1.915901e-03 +6.151651e-01 -1.058469e-04 -5.892317e-01
+7.833333e+00 +5.324144e-05 +2.529332e-05 -2.224769e-06 -1.477119e-06 -4.919333e-05 -3.321137e-05 +1.036140e-06 +7.244088e-07 -7.171579e-01 -1.273096e-01 +5.206480e-01 -3.265455e-03 -1.641879e-03 +6.371218e-01 +1.275236e-02 -6.266397e-01
+7.850000e+00 -3.488996e-05 -6.161763e-05 +2.497522e-06 +5.268399e-06 +3.833335e-05 +6.938185e-05 -2.821400e-08 +7.088094e-07 -4.242242e-01 +7.066155e-02 +5.721129e-01 +1.992339e-01 -1.244260e-03 +6.156179e-01 +1.237737e-03 -6.055934e-01
+7.866667e+00 +2.978107e-05 +1.760331e-05 -3.623911e-06 -2.077464e-06 -5.237708e-05 -2.710974e-05 -1.752368e-07 -2.965441e-07 -6.749330e-01 -1.183604e-02 +4.593398e-01 -9.328110e-02 -1.139919e-02 +6.170565e-01 +9.774840e-03 -6.177272e-01
+7.883333e+00 -2.496738e-05 +1.387758e-05 -2.043912e-07 -1.579166e-06 +2.838159e-05 +4.608274e-06 -2.110369e-06 -1.916220e-06 -4.959988e-01 +1.679628e-02 +5.987795e-01 +2.226893e-03 -1.620214e-02 +6.237576e-01 -6.047204e-03 -6.417670e-01
+7.900000e+00 -9.681340e-05 +5.936299e-05 +4.874291e-06 -7.415784e-06 +5.654167e-05 -8.598201e-05 +1.170284e-06 -1.782532e-06 -4.119989e-01 -2.439961e-01 +6.267490e-01 -1.046430e-01 +2.113291e-02 +6.197703e-01 -8.070579e-03 -6.366538e-01
+7.916667e+00 -7.286072e-05 +4.637410e-05 +2.678140e-06 -5.027718e-06 +2.784714e-05 -3.489283e-05 +8.588290e-07 -2.777189e-06 -4.318142e-01 -2.432999e-01 +5.308997e-01 +9.784894e-02 -4.743799e-03 +6.069735e-01 +1.437098e-02 -6.351458e-01
+7.933333e+00 -1.139809e-04 +4.226450e-05 +4.878565e-06 -4.311079e-06 +1.728576e-05 -3.007462e-05 +3.806288e-06 -2.370931e-06 -4.621801e-01 -2.039793e-01 +5.177761e-01 +7.875439e-02 +8.063209e-04 +6.082955e-01 +4.138705e-02 -6.326152e-01
+7.950000e+00 +4.035414e-05 +2.009553e-05 -5.953743e-06 -3.265592e-06 -7.691061e-05 +1.085819e-05 -9.044931e-07 -4.050631e-06 -6.660915e-01 -4.886590e-02 +3.344283e-01 +9.353191e-02 -2.031943e-02 +6.052714e-01 +9.908332e-03 -6.491634e-01
+7.966667e+00 -1.108476e-04 -2.037070e-05 +4.859604e-06 +2.581623e-07 +2.178269e-05 -3.380001e-05 +3.486252e-06 +2.528559e-06 -4.991508e-01 -1.383627e-01 +5.723719e-01 -2.210492e-03 +3.000468e-02 +6.409087e-01 +9.107035e-03 -6.114069e-01
+7.983333e+00 -6.578201e-05 -4.742325e-05 +3.018430e-06 +2.065021e-06 +2.916348e-05 -2.160195e-05 +1.117763e-06 +3.549929e-06 -4.884423e-01 -3.202272e-02 +5.913757e-01 -5.459716e-02 +2.555437e-03 +6.471908e-01 +9.617405e-03 -6.065616e-01
+8.000000e+00 -7.235476e-05 -6.581255e-06 +2.457131e-06 +2.101175e-07 +5.228141e-05 +1.373142e-05 -1.002581e-06 -7.056359e-07 -3.305709e-01 +5.309936e-02 +5.349494e-01 +9.069126e-03 +2.760407e-03 +6.157021e-01 -1.506774e-02 -6.244658e-01
+8.016667e+00 +1.143630e-05 -1.033863e-05 -2.473239e-06 -8.466881e-07 -5.603366e-05 -5.070917e-05 +1.236909e-06 +2.536358e-06 -7.333551e-01 -1.600557e-01 +4.772532e-01 -5.242291e-02 +1.034453e-02 +6.349066e-01 +3.708805e-03 -6.057752e-01
+8.033333e+00 +6.645778e-06 -9.687541e-05 -1.799489e-06 +3.244106e-06 -2.754100e-05 -2.397760e-05 +1.373945e-08 +4.908759e-06 -5.565617e-01 +1.164813e-01 +4.261988e-01 -2.058160e-01 -2.180914e-02 +6.622945e-01 +2.143673e-02 -6.048325e-01
+8.050000e+00 +6.518624e-05 +5.715776e-05 -5.460686e-06 -6.403245e-06 -5.177206e-05 -3.805009e-05 -2.089266e-06 -3.967279e-06 -6.766217e-01 -1.457924e-01 +4.360665e-01 -1.666136e-02 -2.192175e-02 +5.836619e-01 -3.599500e-03 -6.322936e-01
+8.066667e+00 +8.170411e-05 -1.440793e-05 -5.203833e-06 -2.268529e-06 -1.403322e-05 +3.804285e-06 -4.355795e-06 -2.562842e-06 -5.684422e-01 +4.034507e-02 +4.913280e-01 -1.447415e-02 -2.468094e-02 +6.028796e-01 -2.834385e-02 -6.342870e-01
+8.083333e+00 +6.655565e-05 -1.344032e-04 -4.483642e-06 +6.065975e-06 -5.931679e-05 +2.187955e-05 -5.899034e-07 +4.708866e-06 -6.657961e-01 +8.887531e-02 +3.854068e-01 +1.640185e-02 -1.113398e-02 +6.313598e-01 +4.326793e-03 -5.735449e-01
+8.100000e+00 +3.715824e-05 -2.715273e-05 -2.404119e-06 -7.681099e-07 -4.470434e-05 +1.880179e-05 +5.477944e-07 -2.040497e-06 -6.591639e-01 -5.816427e-02 +4.370056e-01 +1.369040e-01 +1.801598e-02 +6.318713e-01 -1.071504e-02 -6.573631e-01
+8.116667e+00 +4.519488e-05 +1.348022e-05 -1.953308e-06 -3.724281e-06 -2.195808e-05 -4.383127e-05 -5.167558e-07 -8.549261e-07 -7.708525e-01 -1.269714e-01 +6.299395e-01 -7.001738e-02 +4.996012e-03 +6.129335e-01 -1.116045e-02 -6.234813e-01
+8.133333e+00 -6.741729e-05 +4.873463e-05 +4.418918e-06 -3.640818e-06 +2.648803e-05 -3.079477e-05 +2.724507e-06 -1.642988e-06 -6.144974e-01 -1.616088e-01 +6.963886e-01 +1.675495e-02 +3.214845e-02 +5.923241e-01 +2.892046e-03 -6.129726e-01
+8.150000e+00 +4.977506e-05 -6.398505e-05 -2.674458e-06 +3.602963e-06 -9.547643e-07 -5.825086e-06 -2.657482e-06 +4.057471e-06 -5.902407e-01 +4.248895e-02 +5.479640e-01 -5.733436e-02 -3.945528e-02 +6.346152e-01 +5.321404e-03 -5.821747e-01
+8.166667e+00 +8.295796e-05 -4.454489e-05 -5.490256e-06 +3.176309e-06 -4.525831e-05 +3.233306e-05 -2.557255e-06 +1.068485e-06 -6.790064e-01 +9.818780e-02 +4.245422e-01 +6.438395e-02 -6.451019e-03 +6.661086e-01 -2.637020e-02 -6.521168e-01
+8.183333e+00 -2.028367e-05 +2.074716e-06 +2.220729e-06 -3.598099e-07 +2.097380e-05 +1.992640e-06 +8.566961e-07 -4.993566e-07 -6.262831e-01 +1.312133e-02 +6.754081e-01 +1.390130e-03 +2.819897e-02 +6.173779e-01 -1.604955e-02 -6.238408e-01
+8.200000e+00 +8.050514e-05 +5.526967e-05 -3.466794e-06 -4.351429e-06 -4.781362e-05 +1.346622e-05 -3.273442e-07 -5.329915e-06 -6.318267e-01 -7.779145e-02 +3.575877e-01 +1.363850e-01 +1.362038e-02 +6.052044e-01 -1.740175e-02 -6.758738e-01
+8.216667e+00 +1.874730e-05 -6.097936e-05 -1.350929e-06 +3.186119e-06 -1.944398e-05 +2.536726e-05 -7.288856e-08 +1.544883e-06 -7.218070e-01 -8.918795e-02 +5.670845e-01 +2.013326e-01 -7.574286e-03 +6.361910e-01 +7.198964e-03 -6.142945e-01
+8.233333e+00 -6.022548e-05 -2.450702e-06 +3.697502e-06 +1.260028e-07 +5.775528e-06 -1.794163e-05 +3.377189e-06 +1.329021e-06 -6.694222e-01 -1.795055e-01 +6.371672e-01 +7.569124e-02 +2.545514e-02 +6.280450e-01 +2.131606e-02 -6.093185e-01
+8.250000e+00 -2.628654e-05 +5.473538e-05 +1.920403e-06 -2.154212e-06 +1.612815e-05 -3.600503e-05 +8.756137e-07 +2.171676e-07 -6.437268e-01 -1.171623e-01 +6.621437e-01 -6.751414e-02 +1.110531e-02 +6.191892e-01 +1.015301e-03 -6.158736e-01
+8.266667e+00 -5.313143e-05 +9.729009e-05 +2.348730e-06 -4.109723e-06 +1.366476e-05 -4.110764e-05 +1.476337e-06 -1.431652e-06 -6.657360e-01 -1.318594e-01 +6.686794e-01 -8.047279e-02 +2.266614e-02 +6.330208e-01 -2.101322e-03 -6.527664e-01
+8.283333e+00 +6.028803e-06 +5.586294e-05 -3.784293e-07 -2.152251e-06 +1.810289e-05 -3.086630e-05 -1.596264e-06 -1.247603e-07 -5.254576e-01 -5.925986e-02 +5.647912e-01 -9.538407e-02 -3.850050e-02 +6.376725e-01 +1.553497e-02 -6.390403e-01
+8.300000e+00 -1.067283e-04 -3.225853e-05 +5.575249e-06 +3.019985e-06 +6.263224e-05 +5.545674e-05 +1.483757e-06 -6.364626e-07 -5.029973e-01 +1.555394e-01 +7.730605e-01 +1.502871e-01 +2.007753e-02 +6.171014e-01 +1.229648e-03 -6.259703e-01
+8.316667e+00 +1.883739e-05 -6.333322e-06 -1.205504e-06 +1.155369e-06 +3.366389e-06 -2.826034e-05 -1.452379e-06 +3.066624e-06 -6.046377e-01 -2.937076e-02 +5.585373e-01 -1.205222e-01 -2.041244e-02 +6.285430e-01 -9.300189e-04 -5.837172e-01
+8.333333e+00 -3.378626e-05 -3.544615e-05 +2.180583e-06 +2.437289e-06 -2.146164e-05 -6.726326e-06 +3.654816e-06 +2.930718e-06 -6.618129e-01 -3.304989e-02 +4.827482e-01 -2.336310e-03 -1.355915e-03 +6.668819e-01 +5.505270e-02 -6.237497e-01
+8.350000e+00 -4.573944e-05 +1.472187e-05 +1.879418e-06 -1.769839e-06 +1.980486e-05 -7.092933e-06 +5.878939e-07 -1.326649e-06 -4.461349e-01 +6.025386e-02 +5.073981e-01 -9.101142e-02 -7.305456e-03 +5.967658e-01 +1.548197e-02 -6.166772e-01
+8.366667e+00 -8.349085e-05 +4.637897e-05 +4.091378e-06 -4.427993e-06 +1.968654e-05 +2.708481e-05 +2.847092e-06 -6.318140e-06 -6.221263e-01 +4.269113e-02 +6.727273e-01 +1.098583e-01 +2.484573e-02 +5.711478e-01 +1.749655e-02 -6.658632e-01
+8.383333e+00 -6.716079e-06 +4.005257e-05 -1.547368e-07 -3.529383e-06 +1.477501e-06 -3.685634e-06 -2.565307e-07 -3.345533e-06 -7.158371e-01 -6.916933e-02 +6.630359e-01 +4.458983e-02 +3.524309e-04 +6.036755e-01 -5.121073e-03 -6.537878e-01
+8.400000e+00 +5.415533e-05 -6.183814e-05 -3.741982e-06 +4.823084e-06 -2.568365e-05 +3.245981e-05 -2.090953e-06 +2.737938e-06 -5.777333e-01 +1.627036e-01 +3.828424e-01 +3.101577e-02 -2.712252e-03 +6.511172e-01 -3.030285e-02 -6.084476e-01
+8.416667e+00 -4.683447e-05 -2.163478e-05 +2.144435e-06 +2.404323e-06 +1.914606e-05 -6.287911e-07 +9.020819e-07 +2.489009e-06 -5.250721e-01 +7.312567e-02 +5.876869e-01 -7.217062e-02 +4.314099e-03 +6.065102e-01 +9.499760e-03 -5.679442e-01
+8.433333e+00 +1.081880e-05 +1.708124e-05 -8.553427e-07 -8.733606e-07 +6.954390e-06 -2.851414e-05 -1.335709e-06 +1.017807e-06 -6.177470e-01 -1.624625e-01 +6.064604e-01 -1.128078e-02 +6.101326e-03 +6.402240e-01 -2.748415e-02 -6.248804e-01
+8.450000e+00 +1.055857e-05 +1.728008e-06 -2.403421e-07 -3.020095e-07 +2.619802e-05 +1.239859e-07 -1.996502e-06 -3.156165e-07 -5.676002e-01 -1.051867e-01 +6.726989e-01 +1.006836e-01 -1.815171e-02 +6.251492e-01 -1.375564e-02 -6.309192e-01
+8.466667e+00 +4.615968e-06 -4.183793e-05 +3.067436e-07 +3.137831e-06 -1.363543e-05 +1.387672e-05 +1.223677e-06 +2.265811e-06 -5.821965e-01 -2.418959e-03 +4.539423e-01 +8.471324e-02 +3.921296e-03 +5.956734e-01 +1.609395e-02 -5.596946e-01
+8.483333e+00 -1.571882e-05 +8.054911e-06 +1.685757e-06 +3.009102e-07 -6.306723e-07 +2.539474e-05 +1.757752e-06 -1.391589e-06 -6.013112e-01 +2.100322e-01 +5.509021e-01 -4.668204e-02 +1.186492e-02 +5.747788e-01 +1.683108e-02 -5.979496e-01
+8.500000e+00 +1.933643e-05 +2.430689e-05 -4.166804e-07 -5.196260e-07 -1.152541e-05 -2.361564e-05 +3.463205e-07 +1.049822e-06 -6.416121e-01 -6.541132e-03 +5.246707e-01 -1.370353e-01 -1.842464e-02 +6.202867e-01 +2.396228e-02 -6.032683e-01
+8.516667e+00 +1.008489e-05 +2.288986e-05 -1.760445e-08 +4.027216e-07 -1.779672e-05 -1.694324e-05 +1.171730e-06 +1.542518e-06 -6.668562e-01 -9.862719e-02 +5.108292e-01 -1.086587e-02 +4.306081e-02 +6.471634e-01 -2.369537e-02 -6.216952e-01
+8.533333e+00 +6.188867e-05 -4.492189e-05 -2.672197e-06 +4.392486e-06 -2.702686e-05 +7.453986e-06 -9.130588e-07 +3.972351e-06 -7.418136e-01 +1.435969e-01 +5.232575e-01 -8.613642e-02 -2.450929e-02 +6.610559e-01 +8.687267e-03 -5.942941e-01
+8.550000e+00 -4.394860e-05 -1.266350e-05 +3.708860e-06 +1.206405e-06 +2.827053e-06 +2.124620e-05 +3.585929e-06 -1.922506e-07 -6.016515e-01 +9.089824e-03 +5.767038e-01 +1.209196e-01 +1.669909e-02 +6.144137e-01 +4.414374e-02 -6.176713e-01
+8.566667e+00 -3.311557e-06 +1.018666e-05 +1.301867e-06 +2.790112e-07 +9.872737e-06 +1.198207e-05 +6.652227e-07 -5.169315e-07 -5.088177e-01 +2.872622e-03 +5.342362e-01 +6.944161e-02 +6.513217e-03 +6.077656e-01 +4.264661e-03 -6.158773e-01
+8.583333e+00 -6.320337e-05 -1.704211e-05 +4.964317e-06 +1.340215e-06 +4.717446e-05 +4.663403e-06 +1.899773e-06 +1.052283e-06 -4.602836e-01 +3.612591e-02 +7.228556e-01 -6.490608e-03 +2.462347e-02 +6.327486e-01 +7.835280e-03 -6.129063e-01
+8.600000e+00 -5.276189e-05 +2.820918e-05 +3.830586e-06 -1.930196e-06 +3.685859e-05 -4.000035e-05 +1.435314e-06 +7.085836e-07 -3.954104e-01 -1.895698e-01 +5.975360e-01 -8.145363e-02 +1.064316e-02 +6.577242e-01 +1.371298e-02 -6.430916e-01
+8.616667e+00 +4.889036e-05 -1.864357e-05 -1.194036e-06 +5.647580e-07 +3.688229e-05 -1.108403e-05 -3.680157e-06 +1.315560e-06 -4.011889e-01 -1.234197e-01 +6.062934e-01 +4.442155e-02 -3.553550e-02 +6.184800e-01 -3.137528e-02 -5.927868e-01
+8.633333e+00 +8.964287e-06 +3.365848e-05 +7.290380e-07 -8.017054e-07 +2.522136e-05 -3.986250e-06 -9.436478e-07 -5.494893e-07 -4.197213e-01 -3.557985e-02 +5.510475e-01 +6.649961e-03 -8.348053e-03 +6.209907e-01 -9.032293e-03 -6.280779e-01
+8.650000e+00 -4.619259e-05 +3.346361e-05 +2.877956e-06 -1.040649e-06 +3.441076e-05 +5.488473e-06 +6.295401e-07 -1.425766e-06 -5.693334e-01 -1.885978e-02 +7.630023e-01 +5.386759e-02 +9.797416e-03 +6.214717e-01 +1.646138e-03 -6.440247e-01
+8.666667e+00 +3.061693e-05 +2.385268e-06 -1.716692e-06 +2.792953e-07 +7.519033e-06 -1.124141e-05 -2.250014e-06 +1.035396e-06 -6.166010e-01 -3.299432e-02 +6.313444e-01 -4.677535e-02 -1.854414e-02 +6.405000e-01 -2.331516e-02 -6.173734e-01
+8.683333e+00 -1.995158e-05 -4.245725e-05 +1.331180e-06 +2.212405e-06 +2.756236e-05 +2.612277e-05 -4.869522e-07 +5.066017e-07 -5.924447e-01 +1.601508e-01 +7.529438e-01 +2.179191e-02 +7.471194e-03 +6.198388e-01 -1.623763e-02 -6.064792e-01
+8.700000e+00 +2.726030e-05 +2.578377e-05 -1.082316e-06 -1.670032e-06 -1.006672e-05 +1.603244e-06 -4.294782e-07 -1.806840e-06 -6.068962e-01 -1.696121e-01 +5.042413e-01 +1.797909e-01 +2.765989e-03 +6.248974e-01 -1.054629e-02 -6.548219e-01
+8.716667e+00 -6.941002e-05 -2.237295e-05 +3.335869e-06 +1.275730e-06 +2.673975e-05 -1.040319e-05 +1.608603e-06 +1.993349e-06 -4.886198e-01 -1.837957e-01 +6.564347e-01 +1.075563e-01 +4.350855e-02 +6.373584e-01 -1.206757e-02 -5.945352e-01
+8.733333e+00 -1.775717e-05 -2.639447e-05 +8.200113e-07 +2.001836e-06 -6.504711e-06 +9.212033e-06 +1.268729e-06 +1.422109e-06 -6.225932e-01 +3.192141e-02 +5.533850e-01 +3.333777e-02 +2.159609e-02 +6.488303e-01 +3.074491e-03 -6.166518e-01
+8.750000e+00 +1.176184e-06 +2.180351e-05 +6.592210e-08 -1.383350e-06 -1.873348e-05 -2.849334e-05 +1.318096e-06 +4.952342e-07 -6.427967e-01 -2.286606e-01 +4.870984e-01 +1.694537e-02 +3.093685e-03 +6.437447e-01 +2.238482e-02 -6.292488e-01
+8.766667e+00 +2.241189e-05 +1.024534e-05 -1.167191e-06 -1.722958e-07 -5.983693e-06 -7.826581e-06 -7.884775e-07 +3.474649e-07 -5.648718e-01 -3.697881e-02 +5.063890e-01 -1.983302e-02 -2.344319e-02 +6.117262e-01 +6.981993e-03 -6.000540e-01
+8.783333e+00 +4.898437e-07 -3.737778e-05 -4.227485e-07 +2.604708e-06 -2.864504e-05 +3.188668e-05 +1.482718e-06 +5.214979e-07 -6.960053e-01 +1.150219e-01 +4.676296e-01 +1.266240e-01 +4.905409e-03 +6.267128e-01 +2.448563e-02 -6.109054e-01
+8.800000e+00 -4.429210e-05 +1.312486e-05 +1.361461e-06 +3.453693e-07 -8.004406e-06 +3.878807e-06 +1.920212e-06 +9.244330e-08 -6.263056e-01 -3.019888e-02 +5.539067e-01 +5.757876e-02 +1.823912e-02 +6.225023e-01 +2.028017e-02 -6.149624e-01
+8.816667e+00 -5.102723e-05 -2.523443e-05 +1.869907e-06 +2.408407e-06 +2.348898e-06 +2.912142e-05 +1.746305e-06 +5.064746e-07 -5.359133e-01 +1.244086e-01 +5.436088e-01 +9.950237e-02 +4.766612e-02 +6.385216e-01 -1.216202e-02 -6.219063e-01
+8.833333e+00 +6.355214e-06 -5.245131e-05 -1.768144e-07 +4.160110e-06 +2.078875e-05 +2.113434e-05 -1.568168e-06 +2.822703e-06 -4.875307e-01 +1.307992e-01 +6.368271e-01 +3.262554e-02 +9.189799e-03 +6.759053e-01 -4.265446e-02 -6.103750e-01
+8.850000e+00 +3.775756e-05 +8.800868e-05 -1.223307e-06 -1.781132e-06 +9.118461e-06 -8.012019e-07 -1.853998e-06 -1.759472e-06 -6.784367e-01 +8.107670e-03 +7.336728e-01 -1.713880e-02 -3.034248e-02 +6.167116e-01 -9.713366e-03 -6.472971e-01
+8.866667e+00 -2.996121e-05 +7.783976e-05 +1.455074e-06 -2.031487e-06 +2.234799e-05 -7.156233e-06 -1.130055e-08 -1.589930e-06 -5.077516e-01 +3.514345e-02 +6.720521e-01 -9.407732e-02 -5.643817e-03 +6.255763e-01 +5.129370e-03 -6.520359e-01
+8.883333e+00 -1.287078e-05 +5.699972e-05 +3.221503e-07 -1.412647e-07 -1.104886e-05 +6.008539e-06 +1.065449e-06 -5.450395e-07 -6.354266e-01 +4.354414e-02 +5.311094e-01 +4.631384e-03 +2.334685e-02 +6.121393e-01 -2.781022e-04 -6.162738e-01
+8.900000e+00 -2.372130e-05 -1.396125e-05 +8.728670e-07 +2.697896e-06 +2.699194e-06 +3.301705e-05 +7.081049e-07 +5.414520e-07 -5.141896e-01 +1.425661e-01 +5.246785e-01 +1.275479e-01 -1.116784e-02 +6.118939e-01 +2.612132e-02 -5.924780e-01
+8.916667e+00 -2.651970e-05 +1.844052e-05 +4.617795e-07 +4.190011e-07 -1.518144e-05 +7.983585e-06 +1.483435e-06 -1.067069e-07 -6.097422e-01 +9.330661e-02 +4.734526e-01 -2.943877e-02 +1.445759e-02 +6.277695e-01 +1.793998e-02 -6.224142e-01
+8.933333e+00 +5.634475e-05 +3.084152e-05 -3.443651e-06 +1.329705e-07 -1.207961e-05 +1.196007e-05 -2.698533e-06 -6.632545e-07 -6.142086e-01 +3.975222e-02 +5.035648e-01 +5.667007e-02 -4.012432e-02 +6.360413e-01 -2.110928e-02 -6.429965e-01
+8.950000e+00 -8.404516e-05 -8.578672e-06 +3.064578e-06 +1.456665e-06 +2.333009e-05 -1.800806e-05 +1.561723e-06 +2.684519e-06 -5.068370e-01 -3.940603e-02 +6.925553e-01 -1.147074e-01 +5.729689e-03 +6.796793e-01 +2.966013e-02 -6.107681e-01
+8.966667e+00 -6.092248e-05 +4.053466e-05 +1.928297e-06 -1.200762e-06 -5.359873e-06 -1.118299e-05 +2.320323e-06 -4.757454e-07 -5.647050e-01 -3.449943e-02 +5.074034e-01 -6.143649e-02 +4.439599e-04 +6.117357e-01 +5.221885e-02 -6.155197e-01
+8.983333e+00 -4.593918e-06 -3.065986e-05 -2.632662e-07 +1.138944e-06 -6.695826e-06 +1.547186e-05 +1.789489e-07 +1.264332e-07 -5.264398e-01 +5.802269e-02 +4.589332e-01 +7.501358e-02 -6.714733e-03 +6.159448e-01 +9.993048e-03 -6.054947e-01
+9.000000e+00 -1.764455e-05 -2.010824e-05 +6.773396e-07 -8.348116e-08 -1.363708e-05 +2.833172e-06 +1.599587e-06 -2.741531e-07 -6.582095e-01 -7.271305e-02 +5.294980e-01 +9.545813e-02 -8.469810e-03 +6.318436e-01 +4.497432e-02 -6.302517e-01
+9.016667e+00 -6.834118e-06 -1.710585e-05 +3.315604e-07 -8.101018e-08 -4.983590e-06 +4.773783e-06 +6.700974e-07 -4.011446e-07 -5.616997e-01 -1.608869e-01 +5.093626e-01 +1.982454e-01 -1.128094e-02 +6.287327e-01 +2.597072e-02 -6.300579e-01
+9.033333e+00 +3.059059e-05 -1.518410e-05 -1.667625e-06 +5.393774e-07 -4.875752e-06 +1.068596e-05 -1.371861e-06 -1.642805e-07 -5.308593e-01 +7.487666e-02 +4.793614e-01 +2.029677e-02 +3.379085e-03 +6.304132e-01 -3.714711e-02 -6.260443e-01
+9.050000e+00 -1.728456e-05 +9.200948e-05 +5.184178e-07 -3.590691e-06 -2.178608e-06 -5.731580e-06 +6.730729e-07 -3.272166e-06 -6.239347e-01 -2.688745e-03 +5.922977e-01 -4.818397e-02 +1.275592e-02 +5.952557e-01 +3.193386e-03 -6.666149e-01
+9.066667e+00 +1.154507e-05 -9.603800e-06 -1.256870e-06 +6.342372e-07 -9.398746e-06 +3.104187e-05 -6.519815e-07 -1.426092e-06 -7.413530e-01 +1.862598e-01 +6.410087e-01 +9.519269e-02 -1.251281e-02 +6.112035e-01 -4.174964e-03 -6.378700e-01
+9.083333e+00 -2.712846e-06 -1.229418e-05 -1.946676e-07 +1.413898e-06 -9.747894e-06 +1.381835e-05 +4.524115e-07 +5.168091e-07 -6.216848e-01 +1.650180e-01 +5.207679e-01 -3.915397e-02 +1.112983e-02 +6.167583e-01 -1.562350e-04 -5.959893e-01
+9.100000e+00 -2.649308e-05 +1.051942e-05 +9.104838e-07 +6.538715e-07 -2.773354e-06 +6.193540e-06 +1.111818e-06 +2.520749e-07 -6.027401e-01 +7.326828e-02 +5.636495e-01 -1.996339e-02 +1.217560e-02 +6.350685e-01 +1.545217e-02 -6.215231e-01
+9.116667e+00 -2.136905e-05 +2.282794e-05 +3.941484e-07 -2.691822e-07 +1.140140e-05 -5.288443e-06 -3.595372e-07 +7.876247e-08 -5.909101e-01 -7.585539e-02 +6.805577e-01 +1.740192e-02 -1.349563e-02 +6.169665e-01 +3.651211e-03 -6.084217e-01
+9.133333e+00 +4.156935e-05 +3.666079e-05 -2.003188e-06 -9.925295e-07 -1.443618e-05 -1.349514e-06 -1.075583e-06 -9.202556e-07 -5.921813e-01 -7.754772e-02 +4.380167e-01 +5.696540e-02 -3.321491e-02 +6.273193e-01 +4.912624e-03 -6.447488e-01
+9.150000e+00 -3.282677e-05 +6.560364e-05 +1.007266e-06 -2.189372e-06 -6.414205e-06 -2.645289e-05 +1.453208e-06 -4.634761e-07 -6.164876e-01 -1.502643e-01 +5.352016e-01 -1.095857e-01 +1.270110e-02 +6.203952e-01 +2.512652e-02 -6.264799e-01
+9.166667e+00 -2.313880e-05 -2.472716e-06 +1.095815e-06 +6.846164e-07 +2.672114e-06 +2.972394e-06 +9.371042e-07 +4.984809e-07 -6.347785e-01 -4.120485e-02 +6.371125e-01 +6.688960e-02 +1.498370e-02 +6.254746e-01 +9.329121e-03 -6.067093e-01
+9.183333e+00 -5.398883e-06 +2.143367e-05 -6.533824e-07 +7.034493e-08 +6.974383e-06 +1.076988e-05 -1.130259e-06 -6.469296e-07 -5.324988e-01 +2.208536e-02 +5.803082e-01 +8.231070e-02 -1.716069e-02 +6.097925e-01 -1.366889e-02 -6.219396e-01
+9.200000e+00 -5.806095e-05 +2.578179e-05 +1.373687e-06 -4.686618e-07 +2.643203e-05 +5.945524e-06 -3.651827e-07 -8.736787e-07 -4.195061e-01 +5.327775e-02 +6.624361e-01 +5.517490e-03 +7.085518e-03 +6.155656e-01 -1.714419e-02 -6.342059e-01
+9.216667e+00 -2.111163e-05 +3.761191e-05 -1.810412e-07 -1.150706e-06 +5.788518e-06 -5.946558e-06 -5.704543e-07 -7.745375e-07 -5.906201e-01 -1.046124e-01 +6.249535e-01 +4.113278e-02 +2.168327e-03 +6.029592e-01 -1.782612e-02 -6.194780e-01
+9.233333e+00 -5.056657e-05 +1.763676e-05 +1.124114e-06 -5.682000e-07 +1.331679e-05 -5.299571e-06 +2.557496e-07 -2.248179e-07 -5.195278e-01 -5.777718e-02 +6.335442e-01 +1.984320e-03 -2.324203e-02 +6.427231e-01 +3.035058e-02 -6.446541e-01
+9.250000e+00 -3.597476e-05 +9.073084e-07 +6.815169e-07 -7.918720e-07 +2.005260e-05 +5.638853e-07 -6.440235e-07 -8.435900e-07 -5.039252e-01 +7.787209e-02 +6.901894e-01 -7.164927e-02 -2.494987e-02 +6.240280e-01 +6.882201e-03 -6.438678e-01
+9.266667e+00 -2.492381e-05 -2.706475e-05 +9.940017e-07 +3.856140e-07 +4.583637e-06 -1.093943e-06 +7.058559e-07 +4.654380e-07 -5.367184e-01 -1.468478e-02 +5.644817e-01 +3.773387e-03 +1.571352e-02 +6.138460e-01 +4.443046e-03 -5.972490e-01
+9.283333e+00 +2.924193e-05 -7.088997e-05 -1.191505e-06 +2.623831e-06 -5.539340e-07 +4.451868e-05 -1.175862e-06 -2.988588e-07 -4.864163e-01 +2.488955e-01 +4.630132e-01 +2.230359e-01 -3.031558e-02 +6.159347e-01 -3.418541e-03 -6.216562e-01
+9.300000e+00 +8.262841e-05 +5.686766e-06 -3.032728e-06 -7.673402e-07 -1.236212e-05 -1.805342e-05 -2.262281e-06 +4.229734e-07 -6.530917e-01 -4.172568e-02 +5.070728e-01 -1.535210e-01 -4.430326e-02 +6.319172e-01 -2.094570e-02 -6.171591e-01
+9.316667e+00 -3.198779e-05 +2.163002e-05 +5.083076e-07 -1.473192e-06 +3.299637e-06 -1.927462e-05 +2.972487e-07 -2.139835e-07 -6.549068e-01 -6.992062e-02 +6.787868e-01 -1.385619e-01 -2.041768e-02 +6.129205e-01 +2.999547e-02 -6.170627e-01
+9.333333e+00 -1.843437e-05 +1.913616e-05 -2.786798e-07 -1.445091e-06 +1.715703e-05 -1.900944e-05 -1.427913e-06 -2.030640e-07 -3.384842e-01 -1.224633e-01 +5.173035e-01 -8.382958e-02 -4.373063e-02 +6.596736e-01 +2.070152e-03 -6.636787e-01
+9.350000e+00 +3.401907e-05 -7.951583e-05 -1.807029e-06 +1.250457e-06 -1.591199e-05 +2.090928e-05 -7.781123e-07 -1.216790e-07 -5.504968e-01 +1.234325e-01 +3.668706e-01 +1.098618e-01 -1.473276e-03 +6.312763e-01 -2.081867e-02 -6.330991e-01
+9.366667e+00 +1.064722e-06 -3.225377e-05 -7.127785e-07 -1.737236e-07 -8.429558e-06 +3.633813e-06 -1.633554e-07 -4.191668e-07 -5.714767e-01 -7.215872e-02 +4.711414e-01 +1.133686e-01 +6.551765e-03 +6.074619e-01 -1.034222e-02 -6.185850e-01
+9.383333e+00 -1.420787e-05 -1.177334e-05 +3.462783e-07 -5.454090e-09 -2.165888e-06 +2.559665e-06 +4.968673e-07 -1.762679e-07 -5.962605e-01 +6.433485e-02 +5.651215e-01 -3.368857e-02 -3.059744e-02 +6.278546e-01 +4.694732e-02 -6.318108e-01
+9.400000e+00 +3.331878e-05 -2.921832e-05 -1.696283e-06 +9.725509e-07 -1.214542e-05 +3.758463e-06 -9.165998e-07 +7.392146e-07 -7.039918e-01 +6.584309e-02 +5.591779e-01 -2.188947e-02 -4.752202e-03 +6.455325e-01 -2.308612e-02 -6.212796e-01
+9.416667e+00 -2.219352e-05 +1.549474e-05 -1.071363e-07 -9.206931e-07 -7.977577e-06 -6.437000e-06 +4.229228e-07 -5.078955e-07 -5.800993e-01 -1.136051e-01 +4.840330e-01 +3.738083e-02 +2.293725e-03 +6.313499e-01 +1.192789e-02 -6.464382e-01
+9.433333e+00 +2.836768e-05 -1.448348e-05 -1.323823e-06 +4.533877e-07 -1.299617e-05 -1.914533e-06 -4.808017e-07 +5.891026e-07 -5.159067e-01 -1.207883e-01 +3.626730e-01 +9.570328e-02 +1.229228e-03 +5.927363e-01 -1.597966e-02 -5.729657e-01
+9.450000e+00 +1.459816e-05 -2.868817e-05 -8.137491e-07 +1.212322e-06 +2.001690e-06 +1.233310e-05 -9.616490e-07 +4.115791e-07 -5.224904e-01 +8.207530e-02 +5.369896e-01 +6.295117e-02 +4.750130e-03 +6.179208e-01 -3.508031e-02 -6.038238e-01
+9.466667e+00 +7.512376e-05 -3.267907e-05 -2.621210e-06 +7.298834e-07 -2.078544e-05 +1.316257e-05 -1.281998e-06 -1.347467e-07 -6.917224e-01 +8.934232e-02 +4.362312e-01 +6.544784e-02 -1.089178e-02 +6.179816e-01 -3.003124e-02 -6.215311e-01
+9.483333e+00 +5.010476e-05 -5.722362e-06 -1.424048e-06 -1.847592e-08 -1.040270e-05 +1.428726e-06 -7.557651e-07 -1.141109e-07 -6.521224e-01 -1.663059e-02 +5.147834e-01 +3.060706e-02 -1.067640e-02 +6.179120e-01 -1.313266e-02 -6.207365e-01
+9.500000e+00 -2.482900e-07 +6.697203e-05 +5.145306e-07 -1.608478e-06 +1.520920e-05 -1.108600e-05 -4.902112e-07 -8.980667e-07 -5.755737e-01 -1.625232e-01 +7.363869e-01 +2.198917e-02 -1.059881e-02 +6.034119e-01 -4.582920e-03 -6.323384e-01
+9.516667e+00 -1.079925e-05 +5.670256e-05 +8.297065e-07 -8.878020e-07 +1.709743e-05 -1.463509e-05 -2.953133e-07 +7.205050e-08 -4.979717e-01 -3.520840e-02 +6.840248e-01 -1.414583e-01 -3.687660e-03 +6.218063e-01 -5.137316e-03 -6.183420e-01
+9.533333e+00 -6.363719e-06 -3.111513e-05 +7.831022e-07 +1.342411e-06 +1.201945e-05 +1.260407e-05 -4.226205e-09 +5.260781e-07 -4.681481e-01 +7.710900e-02 +5.941919e-01 +8.248100e-02 +1.740253e-03 +6.160507e-01 -8.408388e-04 -5.973143e-01
+9.550000e+00 +4.421799e-05 +3.286331e-05 -1.226380e-06 -9.214526e-07 -6.827881e-06 -1.561157e-05 -7.930712e-07 +1.028373e-07 -5.311847e-01 -1.160535e-01 +4.241571e-01 -7.866844e-02 -1.196810e-02 +6.051036e-01 -1.443990e-02 -6.009372e-01
+9.566667e+00 -1.895226e-05 +1.404913e-05 +1.645708e-07 +5.422601e-08 +8.921133e-06 -1.284666e-05 -4.271909e-07 +9.115746e-07 -3.713620e-01 -6.899645e-02 +4.655733e-01 -9.046669e-02 -6.363567e-03 +6.053784e-01 -7.503718e-03 -5.730841e-01
+9.583333e+00 -4.592244e-05 +2.319467e-05 +1.080532e-06 -7.664229e-08 +1.422366e-05 -1.852506e-05 +1.516241e-07 +1.156883e-06 -4.799942e-01 -1.703887e-01 +6.396559e-01 -6.238088e-02 -1.371118e-02 +6.487962e-01 +1.991593e-02 -6.074643e-01
+9.600000e+00 -3.097821e-05 -6.633611e-06 +1.560664e-07 +5.908210e-07 +1.519274e-05 +1.515943e-06 -8.538899e-07 +5.003598e-07 -4.464517e-01 -1.892385e-02 +6.213686e-01 +4.167331e-02 -4.899572e-03 +5.974687e-01 -2.457467e-02 -5.791069e-01
+9.616667e+00 +5.217243e-06 +2.286240e-05 -4.399314e-07 -5.172666e-07 +2.516473e-06 +8.960287e-06 -6.155609e-07 -1.123667e-06 -6.580443e-01 +7.051827e-03 +6.739772e-01 +1.113451e-01 -1.043546e-02 +5.720735e-01 -1.073397e-02 -6.112578e-01
+9.633333e+00 -2.402887e-05 +2.763123e-05 +5.770406e-07 -7.443474e-07 +1.011179e-05 -2.439021e-06 -8.671554e-08 -5.950047e-07 -7.307419e-01 +1.892940e-02 +8.510969e-01 -5.130105e-02 +3.863722e-03 +6.077044e-01 -6.040248e-03 -6.274537e-01
+9.650000e+00 +6.426149e-06 +1.294372e-05 -3.781079e-07 -1.474820e-07 +1.010384e-05 -1.222646e-06 -1.058332e-06 -6.858795e-08 -5.940100e-01 -5.755587e-02 +7.166091e-01 +4.325439e-02 -3.766333e-02 +6.310550e-01 -3.096312e-04 -6.315453e-01
+9.666667e+00 -3.757853e-05 +3.637811e-05 +3.863495e-07 -1.013525e-06 -9.855105e-07 -5.928345e-06 +4.588434e-07 -6.364298e-07 -5.856705e-01 -3.270413e-02 +5.578529e-01 -4.871140e-02 +1.169890e-02 +6.188310e-01 +6.456253e-03 -6.404494e-01
+9.683333e+00 +8.603540e-06 -3.654622e-05 -1.384001e-06 +1.426390e-06 -1.112075e-05 +1.199173e-05 -6.675409e-07 +6.526120e-07 -7.271971e-01 +1.413500e-01 +5.640096e-01 +2.645275e-02 -2.950184e-02 +6.074492e-01 +5.190571e-03 -5.809530e-01
+9.700000e+00 -3.430071e-05 -1.050341e-05 -2.800730e-07 +4.913412e-07 -1.417790e-05 -2.948104e-06 +6.597957e-07 +6.965762e-07 -5.751155e-01 +3.601335e-02 +3.683719e-01 -8.070263e-02 +6.396773e-03 +6.446598e-01 +1.950816e-02 -6.164058e-01
+9.716667e+00 -4.803484e-05 +2.453613e-05 +4.079908e-07 -3.247234e-07 -5.335302e-06 +3.859503e-06 +7.708150e-07 -5.877048e-07 -6.290562e-01 +1.209349e-01 +5.487071e-01 -6.769226e-02 +1.061466e-02 +6.177325e-01 +1.947538e-02 -6.385796e-01
+9.733333e+00 -6.755471e-05 -2.114322e-05 +1.472723e-06 +1.545890e-06 +4.220372e-06 +1.816727e-07 +1.217704e-06 +1.561319e-06 -5.464398e-01 +9.159005e-02 +6.041482e-01 -9.108708e-02 +1.403239e-02 +6.664975e-01 +3.340793e-02 -6.037480e-01
+9.750000e+00 -2.528019e-05 +2.986979e-05 +3.304827e-07 -2.418784e-07 -2.539798e-06 -4.612504e-06 +5.056180e-07 +6.119326e-08 -5.958831e-01 -8.086799e-02 +5.546953e-01 +1.077689e-02 +2.110852e-02 +6.399731e-01 -1.493830e-03 -6.357396e-01
+9.766667e+00 -1.033362e-05 +4.822353e-05 -9.785981e-08 -7.357191e-07 -4.422928e-06 -1.295354e-05 +1.951346e-07 +1.143873e-07 -5.977889e-01 -1.796069e-02 +5.285686e-01 -1.743159e-01 -2.577710e-02 +6.064391e-01 +3.277566e-02 -5.998582e-01
+9.783333e+00 -7.800051e-06 +2.135133e-05 -3.303208e-07 -1.930810e-07 -2.028480e-06 +6.761623e-07 -2.010256e-07 -2.415496e-07 -6.438049e-01 +7.627604e-02 +6.090965e-01 -6.470802e-02 +1.606402e-02 +6.139326e-01 -2.455506e-02 -6.211596e-01
+9.800000e+00 -4.494338e-05 +2.151847e-05 +9.091545e-07 +2.689675e-07 +6.819744e-06 +8.739237e-06 +4.709249e-07 -3.085570e-07 -5.385501e-01 +1.338601e-01 +6.381007e-01 +1.814199e-04 +1.427186e-02 +6.190632e-01 +4.620251e-03 -6.287209e-01
+9.816667e+00 +1.302514e-05 -1.026702e-05 -1.161382e-06 +9.876330e-07 -1.405218e-05 +1.286282e-05 -2.457295e-07 +1.481407e-07 -6.845963e-01 +1.496120e-01 +4.632047e-01 +4.792787e-02 +1.455888e-02 +6.466553e-01 -2.509168e-02 -6.372517e-01
+9.833333e+00 -4.103264e-05 +2.393952e-05 +1.238387e-07 -1.058634e-07 -1.348093e-06 +6.615914e-06 +2.158901e-07 -5.485907e-07 -6.733554e-01 +1.830613e-02 +6.458075e-01 +8.048723e-02 +3.331269e-03 +6.068716e-01 +5.388094e-03 -6.266664e-01
+9.850000e+00 -1.050282e-05 -6.270003e-06 -7.317804e-07 +7.974596e-07 +2.206370e-06 +1.102366e-05 -8.918055e-07 +7.713936e-08 -6.675253e-01 +2.696054e-02 +6.941010e-01 +1.418446e-01 -4.132655e-03 +6.463258e-01 -3.391882e-02 -6.396140e-01
+9.866667e+00 +1.027811e-05 +1.801667e-06 -9.998758e-07 +4.638287e-08 +6.748749e-06 +2.997518e-06 -1.467329e-06 -1.525433e-07 -5.188452e-01 +2.204864e-02 +6.204226e-01 +1.943481e-02 -3.313723e-02 +6.244981e-01 -2.971754e-02 -6.277824e-01
+9.883333e+00 -6.424400e-05 +6.810360e-05 +8.839664e-07 -1.779749e-06 +3.623115e-06 -3.206288e-06 +6.583199e-07 -1.597861e-06 -5.135561e-01 +1.121980e-01 +5.647257e-01 -1.692001e-01 +9.109854e-03 +5.844375e-01 +2.022130e-02 -6.506522e-01
+9.900000e+00 -2.229173e-05 +5.435652e-06 +3.482645e-08 +1.575301e-07 +5.457213e-06 -2.679505e-06 -3.281423e-07 +3.388352e-07 -4.939165e-01 +5.346338e-02 +5.760749e-01 -1.014286e-01 -1.076544e-02 +6.336372e-01 -3.309515e-03 -6.154998e-01
+9.916667e+00 +9.586285e-06 +4.671729e-05 -8.867018e-07 -1.108725e-06 -1.262185e-05 -1.456998e-05 -6.159411e-08 -1.577888e-07 -6.777822e-01 -1.580984e-01 +4.610994e-01 -8.673167e-02 +1.713660e-02 +6.046786e-01 -1.943387e-02 -6.090733e-01
+9.933333e+00 -4.942821e-06 -7.565205e-06 -2.866706e-07 +8.852571e-07 -2.380841e-06 -2.689836e-06 -1.331501e-07 +1.080236e-06 -5.538622e-01 -7.472096e-02 +5.090028e-01 +2.903799e-02 -2.389826e-02 +6.571666e-01 +1.831754e-02 -6.063632e-01
+9.950000e+00 +7.843099e-06 +2.056403e-05 -4.176827e-07 +2.997435e-07 -7.018499e-06 -8.278578e-07 +4.246364e-08 +3.602451e-07 -5.514038e-01 -7.109618e-04 +4.279746e-01 -1.241218e-02 +2.143976e-02 +6.442233e-01 -1.895043e-02 -6.260265e-01
+9.966667e+00 -3.934689e-05 +1.926543e-05 +1.013319e-06 +2.686465e-07 +1.676586e-06 +8.277522e-06 +9.196985e-07 -2.779969e-07 -6.882052e-01 +9.636964e-02 +7.050947e-01 +4.562402e-02 +2.711116e-02 +6.331463e-01 +1.565841e-02 -6.440682e-01
+9.983333e+00 -1.506948e-06 +2.693088e-05 +1.692423e-07 +1.295570e-07 -6.940129e-06 +4.874471e-06 +6.346043e-07 -1.928616e-07 -6.545381e-01 +1.052758e-01 +5.237164e-01 -2.103704e-02 +8.147321e-03 +6.261082e-01 +2.129113e-02 -6.329998e-01
+1.000000e+01 -1.026798e-05 -8.552424e-06 +1.250384e-07 +7.751388e-07 -4.488687e-07 +9.356227e-06 +1.571884e-07 +1.656667e-07 -5.089679e-01 +1.349402e-01 +4.934663e-01 +2.824969e-02 +9.277393e-03 +6.216262e-01 -2.275035e-03 -6.116342e-01
+1.001667e+01 +1.917721e-05 -2.539383e-05 -3.976584e-07 +1.182819e-06 +4.286627e-06 +5.776434e-06 -6.902758e-07 +8.190791e-07 -4.699789e-01 +1.675429e-01 +5.364141e-01 -6.468079e-02 -3.974244e-03 +6.587882e-01 -2.940408e-02 -6.174300e-01
+1.003333e+01 -3.612321e-05 +1.943437e-05 +8.931887e-07 +1.868879e-07 +1.353741e-06 +4.031270e-06 +8.189349e-07 -7.834046e-08 -5.775794e-01 +2.628333e-02 +5.883152e-01 +4.210734e-02 +1.041605e-02 +6.390274e-01 +2.909883e-02 -6.406558e-01
+1.005000e+01 -1.706844e-05 -1.101545e-05 +6.027913e-07 +7.242790e-07 +4.369577e-06 +1.316933e-05 +3.224728e-07 -1.400717e-07 -4.346702e-01 +1.581357e-01 +5.024831e-01 +7.666835e-02 +5.233061e-03 +6.428775e-01 +1.007546e-02 -6.471932e-01
+1.006667e+01 -5.557264e-05 +2.878495e-05 +1.501329e-06 -1.128226e-07 +9.520906e-06 +2.364404e-06 +8.938884e-07 -2.723633e-07 -4.483152e-01 +6.819204e-02 +6.075216e-01 -2.775065e-02 +1.179944e-02 +6.154730e-01 +3.195984e-02 -6.263278e-01
+1.008333e+01 +5.185660e-05 +2.333237e-05 -1.072735e-06 -6.292292e-07 -5.357711e-06 +2.012277e-06 -7.349881e-07 -7.745093e-07 -6.425340e-01 +1.812522e-01 +5.310952e-01 -1.452236e-01 -2.247475e-02 +6.282876e-01 -1.540789e-02 -6.642435e-01
+1.010000e+01 +9.164637e-06 +7.840991e-06 -4.499568e-07 -2.325428e-07 -6.501019e-06 +3.241521e-06 -2.496087e-08 -4.526265e-07 -5.530094e-01 +1.407015e-01 +4.225592e-01 -8.238180e-02 -1.153941e-02 +6.102622e-01 +9.869535e-03 -6.302522e-01
+1.011667e+01 -5.708935e-05 +5.472853e-05 +9.863286e-07 -1.279253e-06 +1.163579e-05 -1.458021e-06 +2.288924e-07 -1.204962e-06 -2.245034e-01 -6.081551e-02 +4.351449e-01 +2.773255e-02 -1.483211e-02 +6.043735e-01 +2.629359e-02 -6.636241e-01
+1.013333e+01 -5.355314e-05 -2.575649e-05 +8.616643e-07 +6.863184e-07 +2.612266e-06 +4.796574e-06 +7.030176e-07 +3.790487e-07 -5.087783e-01 +4.777489e-02 +5.478345e-01 +3.679445e-02 -5.175462e-03 +6.161417e-01 +4.145295e-02 -5.937023e-01
+1.015000e+01 -2.637561e-05 +3.861674e-05 +8.295129e-08 -8.681693e-07 +5.705261e-06 -3.142001e-06 -2.955716e-07 -6.743951e-07 -4.582503e-01 -2.875194e-02 +5.555376e-01 -3.420224e-02 +1.501384e-02 +6.138842e-01 -3.133098e-02 -6.476532e-01
+1.016667e+01 +6.207780e-05 -1.208058e-06 -1.903916e-06 -1.864740e-07 -2.228298e-05 +2.666216e-06 -4.537611e-07 -3.673898e-07 -6.990638e-01 +1.258978e-02 +2.709203e-01 +3.417891e-02 -2.735876e-02 +6.305823e-01 +2.894474e-03 -6.489209e-01
+1.018333e+01 -4.216871e-05 -3.501913e-05 +5.692827e-07 +7.468874e-07 +2.909819e-06 +7.062801e-06 +3.856488e-07 +2.897905e-07 -6.297257e-01 +4.974752e-03 +6.707217e-01 +1.237677e-01 -1.661312e-03 +6.490389e-01 +2.249443e-02 -6.328098e-01
+1.020000e+01 +1.573681e-05 -1.114289e-05 -6.531815e-07 +8.197061e-08 -6.023999e-06 -1.639684e-06 -2.636142e-07 +1.926087e-07 -5.925773e-01 +8.852395e-03 +4.637368e-01 -4.482964e-02 -3.633537e-02 +6.236374e-01 +2.180958e-02 -6.131717e-01
+1.021667e+01 -1.709710e-05 -8.810651e-06 +3.401203e-07 +1.549134e-07 +1.664949e-06 -9.353687e-07 +2.353151e-07 +2.199486e-07 -5.639505e-01 -1.314605e-01 +5.817903e-01 +1.041007e-01 +1.091309e-02 +6.487502e-01 +2.013867e-03 -6.372284e-01
+1.023333e+01 -1.038298e-05 +3.656178e-05 +3.538475e-08 -1.064315e-06 -5.042923e-07 -2.617287e-06 +6.961192e-08 -9.089907e-07 -6.768106e-01 -4.853207e-02 +6.473559e-01 -7.740645e-03 +3.291966e-04 +6.023927e-01 +3.373377e-03 -6.542021e-01
+1.025000e+01 +3.965348e-06 -1.297277e-05 -1.308121e-07 -2.230939e-07 -4.678899e-06 +5.332571e-06 +1.784617e-07 -5.822037e-07 -6.850686e-01 +9.289906e-02 +5.716901e-01 +1.401451e-02 -1.261224e-02 +5.808375e-01 +2.262975e-02 -6.145367e-01
+1.026667e+01 -4.977024e-05 +2.918332e-06 +9.201127e-07 -3.382994e-07 +5.667998e-06 +2.481177e-06 +5.590656e-07 -5.095730e-07 -5.320892e-01 -2.371942e-02 +6.314176e-01 +6.873885e-02 +2.288936e-02 +5.993417e-01 +8.719355e-03 -6.298136e-01
+1.028333e+01 -5.870528e-05 -3.557428e-05 +1.029858e-06 +5.452961e-07 +1.183605e-05 +4.055489e-06 +2.600150e-07 +2.849310e-07 -3.214077e-01 +3.765182e-02 +5.538260e-01 +4.244573e-02 +4.300649e-03 +6.053251e-01 +1.023085e-02 -5.905771e-01
+1.030000e+01 +1.863528e-05 -7.180184e-06 -6.951862e-07 +1.962427e-07 -2.605749e-06 +2.935673e-06 -5.340597e-07 +4.231511e-09 -7.729595e-01 +5.574901e-02 +6.989594e-01 +2.269033e-03 +1.742510e-02 +6.329899e-01 -4.946404e-02 -6.355346e-01
+1.031667e+01 -3.191088e-05 -1.744469e-06 +7.265283e-07 +2.672253e-07 +6.870852e-06 +5.817769e-06 +2.819358e-07 -1.154386e-07 -5.157895e-01 +2.884628e-02 +6.487526e-01 +9.025814e-02 +3.043644e-02 +5.870883e-01 -1.413656e-02 -5.967833e-01
+1.033333e+01 +7.078100e-05 +2.866946e-05 -1.092600e-06 -5.901938e-07 -8.628130e-06 -9.077670e-06 -5.375369e-07 +3.746535e-09 -7.084896e-01 +1.070591e-02 +5.059427e-01 -2.118550e-01 -5.780372e-03 +5.997203e-01 -2.661731e-02 -6.028325e-01
+1.035000e+01 -4.665898e-05 -3.182627e-05 +1.314353e-06 +5.489663e-07 +1.258996e-05 +4.361506e-06 +4.994316e-07 +2.683162e-07 -3.559188e-01 +3.020672e-02 +6.238487e-01 +6.215705e-02 +3.422973e-02 +6.445436e-01 -4.281516e-03 -6.324264e-01
+1.036667e+01 +7.270059e-05 +1.411029e-05 -8.748923e-07 -3.004859e-07 -8.439395e-07 +1.549516e-06 -8.342995e-07 -4.090283e-07 -5.669178e-01 +2.368518e-02 +5.374200e-01 +7.117647e-03 -5.590745e-02 +5.927878e-01 +4.944358e-03 -6.218584e-01
+1.038333e+01 +7.136923e-05 -2.374823e-05 -6.415497e-07 +3.704298e-07 -1.204146e-05 +1.879475e-06 +1.487990e-07 +2.518736e-07 -7.771470e-01 +1.133005e-01 +4.967648e-01 -7.367069e-02 +7.528886e-03 +6.223827e-01 +1.763798e-03 -6.110988e-01
+1.040000e+01 +3.874155e-05 +1.170511e-05 -3.777959e-08 -1.815053e-07 -7.174857e-06 -4.295735e-06 +4.392862e-07 +1.012794e-07 -6.421208e-01 +1.342292e-02 +4.730111e-01 -1.147200e-01 +2.512707e-02 +6.166298e-01 +2.196591e-03 -6.148190e-01
+1.041667e+01 +1.130117e-05 -1.530003e-05 +3.717387e-07 +3.173012e-07 -3.830347e-06 -2.449966e-07 +6.334109e-07 +3.392630e-07 -6.527763e-01 +9.216582e-02 +5.553456e-01 -9.787706e-02 +5.559971e-03 +6.404787e-01 +3.423804e-02 -6.238062e-01
+1.043333e+01 +3.938063e-05 -5.291268e-05 -2.213258e-07 +1.030479e-06 +3.999349e-07 +7.403614e-06 -2.518863e-07 +5.558875e-07 -5.226029e-01 +7.735217e-02 +5.246604e-01 +9.129343e-02 -1.999654e-02 +6.298802e-01 +3.384991e-03 -5.990869e-01
+1.045000e+01 -1.001209e-05 +1.704116e-06 +7.130662e-07 -1.839497e-07 +3.221199e-06 +9.236015e-06 +5.113109e-07 -8.021842e-07 -4.649249e-01 +1.538752e-01 +5.318839e-01 +6.137865e-02 +2.740768e-02 +5.626878e-01 +5.219455e-03 -6.189791e-01
+1.046667e+01 -2.457030e-05 -9.551326e-06 +7.434116e-07 +5.657569e-08 +6.897461e-06 -3.977047e-06 +2.974297e-07 +3.223592e-07 -6.226172e-01 -3.498679e-02 +7.662765e-01 -6.361120e-02 -1.321576e-02 +5.862287e-01 +3.224977e-02 -5.692200e-01
+1.048333e+01 -3.174417e-05 +1.205590e-05 +8.366522e-07 -1.875647e-07 -4.898548e-07 -1.206342e-06 +8.841736e-07 -1.106010e-07 -5.526448e-01 +1.188681e-01 +5.220291e-01 -1.466758e-01 +2.283691e-02 +6.224901e-01 +3.473400e-02 -6.340780e-01
+1.050000e+01 -1.045581e-05 -1.322885e-05 +4.803066e-07 +1.936049e-07 +3.609310e-06 +6.538363e-07 +2.485631e-07 +1.535155e-07 -5.069707e-01 +4.412135e-02 +5.772149e-01 -2.872172e-02 +1.261842e-02 +6.427499e-01 +2.807845e-03 -6.368187e-01
+1.051667e+01 +1.256726e-05 -1.800776e-08 -2.766128e-07 -3.077803e-09 -5.157442e-07 +6.274632e-06 -2.472099e-07 -4.208875e-07 -6.393929e-01 +1.002106e-02 +6.071661e-01 +1.423224e-01 -2.633310e-02 +6.042752e-01 +8.672450e-03 -6.368191e-01
+1.053333e+01 +2.992331e-05 -6.226647e-05 -4.011276e-07 +8.892174e-07 -1.147686e-06 +7.774119e-06 -3.318708e-07 +3.874813e-07 -6.594733e-01 +7.742541e-02 +6.120379e-01 +1.141545e-01 -5.706270e-03 +6.423415e-01 -1.776781e-02 -6.200113e-01
+1.055000e+01 -2.566520e-05 -6.089041e-05 +3.835363e-07 +8.748236e-07 +4.303006e-06 +7.084424e-06 +1.038964e-07 +4.187505e-07 -4.105166e-01 -2.467607e-02 +5.068894e-01 +1.974306e-01 -1.650332e-02 +6.264596e-01 +2.334518e-02 -6.017452e-01
+1.056667e+01 -9.185977e-06 -3.205404e-05 +1.962841e-07 +5.262859e-07 +5.270213e-07 +3.153806e-06 +1.646909e-07 +3.256826e-07 -6.187749e-01 +1.176900e-01 +6.172584e-01 -4.185853e-02 +1.485044e-02 +6.454931e-01 -3.791730e-03 -6.269868e-01
+1.058333e+01 -4.356480e-06 -2.169296e-05 +9.366481e-08 +9.844105e-08 +9.883889e-06 +2.973750e-06 -5.626725e-07 -9.779645e-08 -4.907956e-01 +2.429047e-02 +7.338050e-01 +4.668052e-02 -2.059720e-02 +6.287633e-01 -1.968243e-02 -6.396822e-01
+1.060000e+01 -4.965700e-05 +6.963079e-05 +7.021700e-07 -1.381370e-06 +6.446339e-06 -1.403309e-05 +2.855244e-07 -4.717951e-07 -4.521447e-01 -1.630041e-01 +6.072011e-01 -2.143870e-01 +6.991648e-04 +6.194939e-01 +1.979698e-02 -6.568612e-01
+1.061667e+01 +3.748133e-05 -4.030415e-05 -6.943110e-07 +6.796430e-07 -9.845384e-07 +5.544516e-06 -6.411602e-07 +3.226492e-07 -5.283615e-01 +3.372865e-02 +4.889020e-01 +1.129534e-01 -1.889568e-02 +6.201430e-01 -2.788717e-02 -5.997652e-01
+1.063333e+01 +2.317519e-05 -3.459233e-06 +1.198813e-07 -4.945823e-08 -7.317256e-06 +1.301138e-06 +6.091132e-07 -1.369629e-07 -6.259310e-01 -7.143933e-02 +4.199548e-01 +1.054264e-01 -5.170608e-03 +6.267918e-01 +5.016393e-02 -6.400490e-01
+1.065000e+01 +2.330458e-05 -1.127920e-05 +1.570491e-08 +3.215553e-07 +8.737026e-07 +5.817048e-06 -4.218255e-08 -5.995565e-08 -5.350791e-01 +2.139586e-01 +5.522678e-01 -5.775799e-02 -1.601882e-02 +6.060176e-01 +1.263375e-02 -6.134289e-01
+1.066667e+01 +4.184109e-05 -2.683925e-05 -4.056382e-07 +5.314398e-07 -2.018394e-06 +7.958869e-06 -2.785125e-07 +1.109436e-08 -5.753091e-01 +1.556417e-01 +5.143470e-01 +5.960759e-02 -2.457373e-03 +6.314720e-01 -1.873688e-02 -6.336935e-01
+1.068333e+01 -4.552496e-05 +1.991118e-05 +1.073076e-06 -2.853758e-07 +6.465491e-06 -8.746941e-07 +6.618085e-07 -2.322511e-07 -4.871982e-01 -6.748959e-02 +6.607786e-01 +3.869801e-02 +4.720302e-02 +5.993471e-01 +3.001184e-03 -6.199659e-01
+1.070000e+01 +1.576839e-05 +7.415953e-06 +1.236057e-07 -1.729342e-07 +6.543943e-06 -4.700531e-06 -3.098043e-07 +1.368680e-07 -5.892386e-01 -3.661836e-02 +7.676012e-01 -9.910890e-02 +1.248503e-02 +6.603194e-01 -3.686165e-02 -6.530330e-01
+1.071667e+01 +4.639530e-05 -1.656041e-05 -5.563970e-07 +1.314935e-07 -4.835754e-07 -5.741580e-07 -5.341356e-07 +1.720494e-07 -5.408299e-01 +2.718262e-03 +5.186416e-01 -1.996349e-02 -1.819985e-02 +6.220528e-01 -2.352917e-02 -6.118329e-01
+1.073333e+01 +4.651379e-06 +2.261792e-05 +1.093472e-07 -7.495404e-07 +1.894308e-06 -7.013218e-06 -1.480689e-08 -2.960735e-07 -5.903886e-01 -9.614633e-02 +6.415984e-01 -1.062272e-01 +9.874942e-03 +5.894374e-01 -1.076445e-02 -6.159473e-01
+1.075000e+01 -1.466480e-06 -1.427323e-06 +2.246012e-07 -1.150515e-07 +6.745628e-06 -9.377659e-07 -2.204179e-07 -5.467997e-08 -4.391350e-01 -6.120524e-02 +6.331266e-01 +3.733923e-02 -2.497984e-03 +6.133983e-01 -1.478812e-02 -6.208993e-01
+1.076667e+01 -2.749891e-05 +2.167226e-05 +6.804184e-07 -4.579463e-07 +2.348741e-06 -5.043239e-06 +5.361938e-07 -1.304154e-07 -5.165629e-01 +6.959864e-02 +5.854777e-01 -2.222952e-01 +3.760066e-02 +6.030447e-01 +5.884341e-03 -6.167329e-01
+1.078333e+01 +5.696149e-05 -3.944431e-05 -6.186206e-07 +3.332237e-07 +1.840833e-06 +4.870722e-07 -7.521880e-07 +3.067473e-07 -4.900553e-01 -6.031094e-03 +5.463510e-01 +2.478269e-02 -4.956272e-02 +6.370473e-01 -1.153333e-02 -6.154772e-01
+1.080000e+01 -1.182606e-05 -2.763039e-05 +4.613363e-07 +1.596740e-07 +2.824659e-07 +5.053064e-06 +4.507455e-07 -1.738130e-07 -6.334464e-01 +9.082077e-02 +6.526180e-01 +6.294981e-02 +2.166676e-02 +6.382958e-01 +1.608603e-02 -6.563119e-01
+1.081667e+01 +4.205337e-05 -2.155444e-05 -4.521601e-07 +8.245934e-08 +1.169924e-06 +4.876525e-06 -5.380997e-07 -2.406534e-07 -6.660112e-01 +1.732139e-01 +7.175170e-01 -2.891585e-02 -3.631181e-02 +6.147909e-01 -8.417546e-03 -6.383310e-01
+1.083333e+01 +3.119941e-05 -1.039883e-05 -6.026057e-07 -1.209643e-07 -1.267624e-06 -2.739092e-06 -5.289835e-07 +5.918819e-08 -5.961177e-01 -9.829481e-03 +5.690997e-01 -8.003121e-02 -1.751872e-02 +5.838138e-01 -2.667848e-02 -5.819257e-01
+1.085000e+01 -8.247787e-05 -5.642110e-05 +1.241033e-06 +2.925554e-07 +6.102492e-06 +2.159632e-06 +8.569725e-07 +1.540266e-07 -4.827137e-01 -1.436910e-02 +6.903772e-01 +8.303580e-02 +3.718502e-02 +6.184662e-01 +3.662014e-02 -6.088734e-01
+1.086667e+01 +1.178115e-05 -3.378080e-05 -1.329480e-07 +1.369499e-07 +2.123708e-06 +8.717198e-07 -2.766768e-07 +8.136867e-08 -7.212197e-01 -5.710286e-02 +8.154752e-01 +8.643049e-02 -6.887573e-03 +6.047202e-01 -1.701818e-02 -6.013300e-01
+1.088333e+01 -7.755405e-06 -3.110148e-05 +9.021266e-08 +9.744160e-08 +1.547486e-06 -1.003457e-06 -1.118529e-08 +1.659627e-07 -4.439881e-01 +8.843082e-02 +5.044325e-01 -1.316157e-01 -7.486780e-03 +6.106128e-01 +6.728727e-03 -5.998153e-01
+1.090000e+01 -2.577512e-05 -3.774055e-05 +1.631282e-07 +1.494199e-07 -1.170819e-06 +1.689475e-06 +2.439515e-07 +3.963649e-08 -5.251112e-01 +9.383326e-03 +5.018087e-01 +4.507871e-02 +2.269410e-02 +6.131614e-01 -1.122192e-03 -6.133396e-01
+1.091667e+01 +4.036763e-05 -3.085366e-05 -6.372997e-07 -8.469768e-08 -5.062511e-06 +1.830117e-06 -3.117286e-07 -2.080141e-07 -5.855734e-01 -2.239015e-02 +4.354696e-01 +8.411762e-02 -1.907077e-02 +6.355641e-01 -8.703171e-03 -6.577376e-01
+1.093333e+01 +5.684786e-06 -9.582883e-07 -1.531701e-07 -4.371729e-07 -7.307597e-06 -1.608663e-06 +3.304517e-07 -3.379044e-07 -7.114248e-01 -1.262519e-01 +4.918022e-01 +7.580385e-02 +1.709388e-02 +6.056447e-01 +1.296406e-02 -6.394455e-01
+1.095000e+01 -1.837657e-05 -7.882998e-05 +1.796263e-07 +8.137694e-07 -8.704076e-07 +3.290270e-06 +2.407597e-07 +6.092925e-07 -7.088319e-01 +3.975580e-03 +7.087219e-01 +1.101097e-01 +3.617777e-02 +6.722464e-01 -1.448358e-02 -6.201242e-01
+1.096667e+01 +1.864901e-05 -3.419688e-05 -3.887484e-07 +2.551429e-07 -3.113427e-06 -2.050813e-06 -1.884665e-07 +3.961752e-07 -5.843914e-01 +6.560642e-02 +5.003356e-01 -1.407169e-01 -1.212443e-02 +6.501529e-01 -5.726171e-03 -6.173910e-01
+1.098333e+01 +1.563567e-05 -2.473408e-05 -6.242844e-08 +8.523010e-08 -7.387939e-06 +6.010970e-06 +4.281482e-07 -3.132969e-07 -8.918346e-01 +2.100909e-01 +6.610984e-01 -3.149014e-03 +5.098266e-02 +6.152168e-01 -1.104248e-02 -6.483186e-01
+1.100000e+01 -2.062535e-05 -4.192570e-05 +3.975796e-07 +2.100593e-07 +9.375442e-06 +2.086221e-06 -2.192748e-07 +7.495659e-08 -4.386538e-01 +7.406542e-02 +8.071731e-01 -7.488948e-03 +2.893908e-03 +6.292880e-01 -2.423730e-02 -6.253147e-01
+1.101667e+01 +3.853734e-06 -1.853732e-05 +6.503100e-08 +1.270013e-07 -4.498459e-08 -1.829081e-06 +6.918477e-08 +2.509853e-07 -6.009112e-01 +8.802332e-02 +6.225423e-01 -1.653888e-01 +4.047569e-03 +6.251539e-01 +2.379106e-03 -6.040004e-01
+1.103333e+01 +3.669639e-05 +5.164216e-05 -4.094775e-07 -5.093409e-07 +2.766974e-06 -1.131698e-07 -6.009180e-07 -5.108929e-07 -5.766790e-01 +5.098241e-02 +7.020286e-01 -6.198746e-02 -4.260050e-02 +5.947700e-01 -1.596795e-02 -6.471654e-01
+1.105000e+01 +3.632018e-05 -9.157984e-06 -5.241059e-07 +2.146830e-07 -2.343022e-06 -1.254783e-06 -3.775226e-07 +3.020113e-07 -5.581975e-01 -1.501052e-02 +4.873566e-01 -3.668200e-02 -1.627071e-02 +6.412147e-01 -2.049211e-02 -6.139298e-01
+1.106667e+01 -4.612471e-06 +2.945916e-05 -1.164648e-07 -3.102538e-07 -7.149178e-06 +1.390016e-06 +3.572281e-07 -4.082902e-07 -7.094289e-01 +8.199851e-02 +4.578709e-01 -3.431026e-02 +2.396278e-02 +6.310629e-01 +1.217679e-02 -6.742500e-01
+1.108333e+01 -6.375173e-06 +6.356399e-05 -1.162288e-09 -7.145553e-07 -1.548724e-06 -9.672861e-07 +1.018865e-07 -6.629247e-07 -5.652502e-01 -8.073272e-02 +5.250394e-01 +3.980256e-02 -6.883030e-03 +5.786767e-01 +1.736397e-02 -6.475727e-01
+1.110000e+01 -1.265725e-05 +5.779295e-05 +1.015117e-08 -5.944553e-07 -3.849278e-06 -3.834444e-06 +2.664962e-07 -3.498819e-07 -5.026713e-01 -1.688902e-01 +3.706601e-01 +1.810296e-02 -8.852117e-03 +6.061463e-01 +3.622415e-02 -6.441005e-01
+1.111667e+01 +1.729186e-05 +2.862224e-05 -3.296942e-07 -7.339782e-08 -3.268836e-06 +1.665280e-06 -1.180348e-07 -1.855241e-07 -6.309275e-01 -5.592246e-02 +5.175347e-01 +1.178918e-01 -1.742995e-02 +6.150226e-01 +5.069676e-03 -6.370510e-01
+1.113333e+01 +2.612299e-06 +4.882044e-05 -1.824130e-08 -5.333309e-07 -2.886333e-06 -3.563067e-06 +1.735147e-07 -3.057308e-07 -7.575965e-01 -1.145630e-01 +6.539298e-01 -2.664343e-02 +6.881747e-02 +5.906216e-01 -5.177485e-02 -6.259190e-01
+1.115000e+01 +5.865983e-05 +1.767336e-05 -7.979185e-07 -2.535318e-08 -3.922893e-06 +2.718325e-06 -5.510845e-07 -2.066949e-07 -6.141287e-01 +1.238476e-01 +4.686778e-01 -1.226511e-02 -3.479326e-02 +6.210478e-01 -2.342689e-02 -6.473999e-01
+1.116667e+01 -4.133683e-05 +8.083658e-06 +3.796583e-07 +1.680051e-07 +2.085923e-06 -2.854514e-06 +2.476283e-07 +3.609525e-07 -5.369213e-01 +2.816226e-02 +6.268773e-01 -1.399765e-01 +4.313934e-02 +6.462933e-01 -1.680701e-02 -6.130354e-01
+1.118333e+01 +1.663114e-05 -5.361063e-05 -1.739813e-07 +6.913367e-07 -5.437864e-06 +3.265466e-06 +1.847806e-07 +4.863653e-07 -6.746442e-01 +1.856780e-01 +4.563279e-01 -4.835192e-02 +3.562923e-03 +6.523573e-01 +1.649135e-02 -6.060184e-01
+1.120000e+01 -1.439106e-05 -8.450911e-06 +3.699657e-07 +1.067364e-07 +4.558654e-06 -3.478578e-06 +7.322165e-08 +3.401145e-07 -5.169610e-01 -1.022537e-01 +7.029463e-01 -4.318303e-02 +9.379265e-03 +6.265814e-01 -1.608260e-03 -5.959464e-01
+1.121667e+01 +1.430210e-05 -3.601761e-05 -1.447867e-07 +3.895577e-07 -2.563809e-07 +1.051910e-06 -1.303029e-07 +3.265068e-07 -5.425852e-01 +2.301309e-03 +5.282027e-01 +4.112432e-02 -1.383450e-02 +6.382558e-01 -7.644896e-04 -6.087810e-01
+1.123333e+01 -2.174272e-05 -5.262071e-05 +1.338764e-07 +3.716980e-07 +3.108439e-06 +4.717342e-10 -7.057479e-08 +3.782934e-07 -5.576166e-01 -7.556698e-02 +6.807008e-01 +7.357036e-02 +4.359686e-03 +6.126753e-01 -1.233297e-02 -5.766065e-01
+1.125000e+01 +2.028206e-05 -4.533809e-05 -3.250982e-07 +2.330843e-07 -4.657920e-06 +2.926453e-06 -2.094730e-08 +4.250967e-08 -6.477462e-01 -3.382537e-02 +4.417603e-01 +1.561008e-01 +8.038267e-05 +6.048690e-01 -2.443944e-03 -6.058072e-01
+1.126667e+01 +4.838768e-06 -3.563046e-05 -2.214902e-08 +2.210696e-07 -1.467892e-06 +1.129077e-06 +7.513492e-08 +1.498798e-07 -6.592190e-01 -1.681799e-02 +5.867343e-01 +6.356081e-02 -8.289018e-04 +6.530063e-01 +9.425688e-03 -6.409791e-01
+1.128333e+01 -2.555295e-05 +1.283827e-06 +3.124540e-07 -1.806165e-07 +1.149606e-06 -4.894889e-07 +2.415334e-07 -1.512672e-07 -4.912683e-01 -9.767444e-02 +5.343883e-01 +7.281243e-02 +7.037758e-03 +6.249220e-01 +2.080892e-02 -6.469104e-01
+1.130000e+01 +1.290618e-05 -1.242243e-05 -1.759020e-08 +3.425606e-08 -9.020422e-07 +2.299117e-06 +4.212074e-08 -1.181167e-07 -6.209387e-01 +1.285558e-01 +5.710367e-01 -2.685455e-02 +9.583882e-03 +6.464811e-01 -5.043048e-03 -6.641633e-01
+1.131667e+01 -9.402345e-06 +5.667212e-05 +1.651869e-07 -8.265142e-07 -6.910958e-08 -5.261952e-06 +1.727332e-07 -4.911255e-07 -7.295098e-01 -7.296808e-02 +7.113692e-01 -1.607836e-01 -2.108699e-03 +5.756516e-01 +2.229124e-02 -6.372380e-01
+1.133333e+01 +3.097212e-05 -3.321395e-05 -2.951334e-07 +2.599160e-07 -5.253051e-07 +1.843455e-06 -2.654393e-07 +1.418899e-07 -6.625745e-01 +2.339991e-02 +6.250696e-01 +6.256816e-02 -2.510072e-02 +6.417022e-01 -7.208676e-03 -6.279080e-01
+1.135000e+01 +9.943516e-06 +5.872588e-06 -1.021719e-10 -1.746816e-07 -1.814682e-06 -3.615346e-06 +1.206435e-07 +6.276166e-08 -5.860042e-01 +5.091203e-02 +4.913991e-01 -2.118294e-01 -8.629433e-03 +5.818004e-01 +2.328006e-02 -5.773599e-01
+1.136667e+01 -1.244226e-05 +4.607200e-05 +2.703465e-07 -6.476837e-07 +4.679480e-06 -4.731682e-06 -3.619097e-08 -3.443952e-07 -6.254617e-01 -9.590738e-02 +8.248957e-01 -1.211296e-01 -9.298442e-04 +6.434927e-01 -3.693359e-03 -6.894400e-01
+1.138333e+01 -3.004472e-05 -9.755351e-06 +5.817766e-07 +6.948619e-09 +2.589177e-06 -1.281009e-06 +4.198730e-07 +9.231053e-08 -4.129249e-01 +3.237127e-03 +5.183285e-01 -5.725069e-02 +2.080130e-02 +6.387197e-01 +3.136008e-02 -6.305506e-01
+1.140000e+01 -1.269019e-06 -1.132049e-05 +2.979192e-07 +3.530807e-08 +4.053486e-06 -5.739903e-07 +3.352584e-08 +7.413253e-08 -4.916568e-01 -6.334617e-02 +6.685803e-01 +4.152754e-02 +2.722555e-02 +6.113632e-01 -2.384329e-02 -6.055432e-01
+1.141667e+01 +5.943657e-05 -2.286082e-06 -4.049277e-07 -2.547374e-08 -6.682577e-06 +2.243677e-06 +3.247953e-08 -1.752087e-07 -7.402101e-01 +5.993632e-02 +4.040310e-01 +5.252353e-02 -6.156119e-03 +6.147941e-01 +9.760728e-03 -6.409746e-01
+1.143333e+01 +3.628464e-05 -2.466591e-05 -1.235437e-07 +3.260954e-07 -1.022086e-06 -1.634828e-06 -5.774073e-08 +4.406840e-07 -5.666665e-01 -2.046729e-02 +5.066907e-01 -5.603361e-02 +1.200443e-02 +6.505268e-01 -2.013281e-02 -5.977250e-01
+1.145000e+01 -5.282269e-05 +5.458226e-06 +6.191911e-07 +1.086613e-08 +1.008837e-06 -5.085162e-07 +5.631089e-07 +4.489591e-08 -6.116100e-01 -3.502537e-02 +6.490139e-01 +1.234856e-02 +4.922933e-02 +6.270796e-01 +2.358579e-02 -6.255583e-01
+1.146667e+01 -1.793694e-05 +2.512469e-05 +3.313683e-07 -2.198114e-07 +8.648075e-07 -7.521425e-07 +2.797375e-07 -1.736851e-07 -7.248555e-01 -1.390557e-01 +7.536573e-01 +1.022162e-01 +2.295598e-02 +6.024399e-01 +1.275613e-02 -6.293952e-01
+1.148333e+01 +2.433194e-05 +1.238082e-05 -1.979105e-07 +8.959621e-08 -2.261615e-06 +1.535768e-06 -5.096569e-08 -1.098430e-08 -7.144977e-01 -8.282575e-02 +5.861296e-01 +1.619847e-01 -3.131527e-02 +6.085290e-01 +2.340074e-02 -6.137598e-01
+1.150000e+01 -2.954824e-05 +2.362254e-06 +4.038734e-07 +2.427896e-07 +3.326779e-06 +1.260620e-06 +1.897346e-07 +1.632465e-07 -5.491189e-01 -6.251927e-02 +7.099137e-01 +1.276745e-01 +1.383238e-02 +6.438498e-01 +1.067082e-02 -6.257597e-01
+1.151667e+01 +4.345082e-05 +4.275797e-05 -4.202364e-07 -3.647820e-07 -4.800980e-06 -1.745165e-06 -1.083083e-07 -2.551750e-07 -7.416093e-01 +1.009539e-01 +4.774393e-01 -1.917546e-01 -1.724683e-02 +6.158216e-01 +1.374052e-03 -6.545531e-01
+1.153333e+01 -1.462173e-05 -3.887717e-05 +6.553462e-08 +3.494002e-07 -2.624638e-06 +4.760454e-06 +2.413269e-07 +3.890856e-08 -7.320079e-01 +1.865320e-01 +5.813895e-01 +6.682069e-02 -1.899964e-03 +6.250893e-01 +3.450558e-02 -6.233082e-01
+1.155000e+01 -3.949329e-05 -2.729303e-05 +4.310496e-07 +1.433063e-07 +1.693718e-06 +5.973374e-06 +3.260519e-07 -2.515565e-07 -5.573424e-01 +1.848598e-01 +6.399120e-01 +1.337331e-01 +3.234636e-02 +5.910641e-01 +1.208632e-02 -6.298385e-01
+1.156667e+01 +2.275279e-05 -5.652517e-05 -9.699721e-08 +3.890744e-07 +5.506763e-07 +3.318519e-06 -1.353619e-07 +1.752234e-07 -6.031521e-01 +6.006500e-02 +6.214257e-01 +1.130166e-01 +1.163887e-02 +6.475187e-01 -3.220389e-02 -6.266926e-01
+1.158333e+01 +2.232822e-05 -4.412736e-05 -1.125289e-07 +1.726530e-07 +3.756257e-06 -4.649803e-06 -3.644388e-07 +4.850790e-07 -4.235407e-01 -1.732512e-01 +6.210653e-01 -9.370568e-02 -2.812315e-02 +6.383141e-01 -2.484803e-02 -5.730382e-01
+1.160000e+01 +1.466484e-05 +2.032609e-05 +3.689899e-09 -3.783542e-07 +2.156774e-06 -6.043369e-06 -1.397347e-07 +1.696202e-08 -5.951524e-01 -1.969887e-01 +7.022036e-01 -1.463359e-01 -5.188243e-04 +6.421781e-01 -1.997446e-02 -6.440098e-01
+1.161667e+01 +4.152182e-05 +3.544565e-06 -1.973978e-07 -2.313534e-07 -3.197933e-06 -7.150835e-08 +1.183691e-08 -2.307195e-07 -7.823804e-01 +1.210180e-02 +5.874137e-01 -1.665166e-02 +2.713082e-02 +6.285899e-01 -2.547685e-02 -6.661988e-01
+1.163333e+01 +2.987436e-05 +1.997092e-05 +6.619247e-09 -3.049946e-07 -1.345902e-06 -1.232795e-06 +9.627822e-08 -2.284149e-07 -5.975682e-01 -1.719215e-01 +5.115889e-01 +9.713002e-02 +9.253107e-03 +6.235453e-01 +5.037312e-03 -6.607559e-01
+1.165000e+01 +9.847131e-06 -1.594373e-05 +1.074331e-07 -1.037204e-07 +2.185494e-07 -2.667709e-06 +9.480924e-08 +7.190977e-08 -6.116502e-01 -1.443578e-01 +6.136279e-01 -1.196426e-02 +1.258544e-02 +6.454034e-01 +1.481669e-03 -6.378110e-01
+1.166667e+01 +5.251907e-06 -7.452532e-05 +1.509821e-07 +4.152565e-07 +1.687656e-06 +2.690871e-06 +4.139820e-08 +2.436448e-07 -3.666903e-01 +1.166758e-01 +4.597675e-01 +4.468858e-02 -1.875362e-02 +6.601833e-01 +2.492661e-02 -6.266181e-01
+1.168333e+01 +4.075596e-05 -9.600494e-06 -2.680570e-07 -2.224288e-07 +6.895171e-07 -2.405461e-06 -3.187084e-07 -6.636482e-08 -5.002743e-01 +7.185367e-02 +5.316559e-01 -2.077535e-01 -4.249425e-02 +6.231971e-01 -6.802387e-03 -6.371091e-01
+1.170000e+01 +2.757261e-05 -2.504431e-05 -2.209305e-07 -7.148447e-08 -5.905629e-06 -1.824787e-06 +1.680129e-07 +4.864004e-08 -7.430631e-01 +2.672678e-02 +3.836304e-01 -1.300105e-01 +3.874334e-02 +6.267287e-01 -1.238036e-02 -6.225644e-01
+1.171667e+01 +3.199819e-05 -7.873450e-05 -1.819762e-07 +4.501649e-07 -2.912663e-06 +1.071191e-06 +8.550285e-09 +3.869308e-07 -6.350200e-01 +1.378573e-01 +4.525235e-01 -6.748645e-02 -1.468132e-02 +6.390163e-01 +1.605516e-02 -5.812669e-01
+1.173333e+01 +2.739200e-05 -6.238865e-05 -1.612529e-07 +3.483807e-07 -2.829486e-06 +2.997356e-06 +2.410912e-08 +1.551917e-07 -6.802461e-01 +4.923599e-02 +4.968266e-01 +1.292097e-01 -1.449111e-02 +6.299008e-01 +1.833980e-02 -6.083975e-01
+1.175000e+01 +2.111405e-05 -6.638554e-05 -1.803006e-07 +3.938504e-07 +2.001443e-06 +6.151770e-06 -3.166585e-07 -8.376722e-09 -5.985831e-01 +2.026862e-01 +7.009564e-01 +1.715526e-01 -2.885778e-04 +6.312354e-01 -5.066237e-02 -6.352822e-01
+1.176667e+01 -3.432617e-05 +5.062183e-06 +2.315102e-07 -2.847368e-07 +2.231760e-06 +1.531588e-06 +8.717242e-08 -3.917050e-07 -6.176263e-01 +1.673194e-02 +7.309029e-01 +7.014672e-02 +1.844214e-02 +6.112514e-01 -3.661512e-03 -6.772023e-01
+1.178333e+01 -6.759905e-06 -2.892445e-05 -1.366909e-08 +4.061319e-08 +1.692561e-06 +1.723644e-06 -1.265086e-07 -7.333007e-08 -5.326600e-01 +5.299136e-02 +6.160022e-01 +4.850623e-02 -1.556917e-02 +6.286815e-01 -4.958822e-03 -6.421658e-01
+1.180000e+01 +1.676043e-05 -9.781840e-06 -1.536313e-07 -1.272412e-07 +5.010315e-07 +1.017142e-07 -1.897009e-07 -1.362793e-07 -3.544397e-01 -6.855522e-02 +3.697852e-01 +6.579396e-02 -1.093111e-02 +6.145385e-01 -2.030244e-02 -6.387591e-01
+1.181667e+01 +4.689522e-05 -8.669733e-06 -4.441002e-07 -4.005491e-08 -2.512615e-06 -7.513961e-07 -2.848699e-07 +9.213999e-09 -6.083895e-01 -6.840462e-02 +4.284227e-01 +1.346432e-02 -2.146991e-02 +6.335606e-01 -2.598369e-02 -6.336261e-01
+1.183333e+01 +3.819216e-06 -3.644184e-05 -6.036659e-08 +2.294966e-07 -7.330465e-07 +4.702047e-06 -1.267734e-08 -7.920895e-08 -5.000413e-01 +1.187429e-01 +4.353560e-01 +1.754985e-01 +1.195487e-02 +6.082922e-01 -1.307120e-02 -6.237126e-01
+1.185000e+01 -1.656689e-05 -6.328007e-05 +1.006500e-07 +4.531386e-07 -4.036223e-07 +3.131291e-06 +1.292957e-07 +2.529122e-07 -6.587990e-01 +1.729229e-01 +6.073051e-01 +2.616060e-02 +1.901549e-02 +6.322153e-01 +4.291011e-03 -5.905147e-01
+1.186667e+01 -2.469364e-05 -3.474413e-05 +2.050691e-07 +1.378123e-07 +4.104524e-06 -2.972159e-07 -6.431626e-08 +1.600370e-07 -3.334017e-01 -5.147950e-03 +5.827665e-01 -2.069314e-02 +1.172267e-02 +6.377865e-01 -2.240864e-02 -6.122859e-01
+1.188333e+01 -7.828506e-07 -3.151458e-05 -8.692414e-08 +1.463236e-07 -3.623774e-07 -1.079281e-06 -6.436855e-08 +2.207251e-07 -5.618101e-01 -2.083099e-02 +5.177147e-01 -5.472423e-02 +2.042928e-02 +6.318316e-01 -3.124264e-02 -5.952615e-01
+1.190000e+01 -6.535980e-06 +1.301661e-05 -3.688127e-08 -2.493112e-07 -1.886208e-06 -5.754307e-07 +8.793430e-08 -2.154803e-07 -7.301659e-01 +9.258397e-02 +5.822982e-01 -1.310372e-01 +2.961597e-02 +6.102235e-01 -1.331562e-02 -6.509784e-01
+1.191667e+01 -2.078728e-05 -1.119681e-05 +2.184004e-08 -2.315607e-08 -1.448932e-07 -1.488352e-06 +3.186818e-08 +7.543620e-08 -5.648730e-01 -6.402400e-02 +5.371180e-01 -4.026587e-02 +1.792375e-03 +6.267352e-01 +4.336079e-03 -6.147300e-01
+1.193333e+01 +2.758334e-05 +3.857589e-05 -3.489074e-07 -3.046614e-07 -2.300128e-06 -3.396218e-07 -2.021217e-07 -2.875027e-07 -7.016975e-01 +2.236550e-02 +5.246175e-01 -4.651643e-02 +9.310777e-04 +5.940532e-01 -3.765598e-02 -6.482044e-01
+1.195000e+01 +1.862499e-05 +1.188217e-06 -1.737074e-07 -4.523082e-09 -2.047003e-06 +6.089010e-07 -4.063612e-08 -4.510895e-08 -7.552078e-01 -3.178159e-02 +5.897534e-01 +6.820439e-02 -8.011471e-03 +6.251878e-01 +1.155947e-03 -6.348582e-01
+1.196667e+01 +8.674567e-06 +1.782143e-05 -5.797047e-08 -2.426711e-07 -1.606162e-06 -1.603216e-06 +4.783945e-08 -1.403528e-07 -5.359771e-01 -7.166629e-02 +4.112517e-01 -4.332079e-02 +2.535175e-03 +6.082072e-01 +7.046294e-03 -6.359928e-01
+1.198333e+01 +1.065572e-04 +2.821879e-05 -8.845413e-07 -4.025802e-07 -4.642638e-06 -2.858892e-06 -5.914842e-07 -2.195858e-07 -7.287437e-01 -1.502403e-01 +3.821256e-01 -5.476586e-02 -7.332988e-02 +5.942264e-01 -3.807832e-02 -6.374738e-01
+1.200000e+01 +1.220644e-05 +9.050570e-06 +1.608705e-08 -1.504082e-07 -3.851618e-07 +1.541399e-06 +4.199748e-08 -2.556220e-07 -6.311093e-01 -1.571550e-02 +5.750672e-01 +1.193603e-01 -2.152170e-03 +6.233603e-01 +1.163149e-02 -6.746005e-01
+1.201667e+01 +1.542023e-05 +2.779550e-06 -5.321313e-08 -3.969631e-08 -1.293485e-06 +2.023985e-06 +3.188192e-08 -1.750373e-07 -7.327019e-01 +5.244119e-03 +6.008696e-01 +1.333000e-01 +7.759747e-03 +6.372669e-01 -5.844911e-04 -6.740792e-01
+1.203333e+01 -2.705819e-05 -7.939278e-06 +1.663663e-07 +2.573905e-08 -3.134361e-06 +2.457989e-07 +3.778285e-07 +9.847312e-09 -6.391155e-01 +1.365558e-02 +3.842234e-01 +2.719694e-03 +4.262787e-02 +6.051516e-01 +3.243195e-02 -6.060404e-01
+1.205000e+01 +2.129426e-05 -8.378891e-07 -2.093216e-07 -1.821855e-08 +4.322178e-07 +4.400305e-07 -2.418012e-07 -4.781392e-08 -4.735098e-01 +1.059400e-01 +4.788583e-01 -6.568946e-02 -9.683400e-03 +6.200360e-01 -3.850790e-02 -6.336889e-01
+1.206667e+01 -1.981449e-05 +1.661372e-06 +8.150655e-08 -5.116643e-08 -3.138898e-07 -4.366432e-07 +1.038417e-07 -2.303469e-08 -5.531566e-01 -3.929398e-02 +4.941617e-01 +3.312885e-03 -3.378794e-03 +6.085672e-01 +2.500623e-02 -6.179156e-01
+1.208333e+01 -2.694970e-05 -3.757840e-05 +8.217903e-08 +1.549819e-07 +8.441813e-07 +5.134803e-07 +2.749366e-08 +1.235896e-07 -6.127636e-01 +4.487555e-02 +6.252768e-01 -5.106594e-03 -2.818189e-02 +6.252134e-01 +3.452436e-02 -6.055783e-01
+1.210000e+01 -2.704532e-05 -3.970529e-05 +1.254454e-07 +1.292390e-07 +1.140704e-07 +2.753787e-07 +1.200962e-07 +1.132255e-07 -4.853261e-01 +2.856134e-02 +4.563930e-01 -7.213653e-03 +6.200157e-03 +6.272722e-01 +1.877441e-02 -6.102004e-01
+1.211667e+01 -1.016476e-05 -5.683547e-05 +7.558548e-08 +1.805329e-07 +1.224814e-06 +2.572288e-06 -4.536282e-09 +1.265081e-08 -4.621553e-01 +1.057759e-01 +5.134260e-01 +8.800917e-02 -3.968711e-03 +6.061694e-01 +3.043825e-03 -6.099569e-01
+1.213333e+01 -2.081763e-06 -3.245301e-05 -1.089883e-07 -5.506271e-08 +1.617620e-06 -1.152261e-06 -2.185294e-07 +2.059879e-08 -5.540563e-01 -8.593704e-02 +6.243295e-01 -7.062439e-03 -2.705045e-02 +6.256455e-01 -1.874249e-02 -6.280386e-01
+1.215000e+01 -5.338525e-05 +8.216810e-06 +2.472066e-07 -3.772999e-07 +2.472638e-06 +2.741319e-07 +8.714411e-08 -4.022624e-07 -4.838311e-01 +7.849057e-02 +6.233146e-01 -5.255912e-02 +4.127645e-02 +5.719405e-01 -2.268003e-02 -6.639739e-01
+1.216667e+01 -1.365110e-05 -2.232791e-05 +3.100170e-09 -6.925725e-08 -4.068713e-07 -1.896517e-06 +3.021837e-08 +5.565584e-08 -6.296308e-01 -5.532880e-03 +5.448431e-01 -1.371332e-01 +2.170666e-02 +6.277748e-01 -1.515876e-02 -6.224522e-01
+1.218333e+01 -1.032058e-05 -1.983545e-06 -1.619617e-08 -1.266701e-07 -5.983942e-07 -5.813713e-07 +2.331728e-08 -9.025844e-08 -6.210837e-01 -1.736284e-02 +5.236808e-01 -2.664074e-02 -1.112128e-02 +5.969005e-01 +1.664959e-02 -6.235281e-01
+1.220000e+01 -2.188952e-05 -3.092966e-05 +8.644332e-08 +9.358824e-08 +1.591228e-06 +1.697332e-06 -1.785644e-08 -1.764133e-08 -4.997231e-01 +4.313835e-04 +5.797886e-01 +1.310215e-01 -4.631103e-03 +6.051509e-01 +9.063851e-04 -6.164475e-01
+1.221667e+01 -1.700291e-05 -1.546674e-05 +4.806826e-08 -2.501825e-08 +1.671065e-08 -1.346953e-06 +4.781334e-08 +6.412790e-08 -5.762935e-01 -5.588334e-02 +5.305682e-01 -5.278796e-02 -1.973037e-02 +6.096191e-01 +3.093182e-02 -6.032203e-01
+1.223333e+01 -4.075035e-05 -2.651881e-05 +1.727986e-07 +7.072052e-09 +2.414575e-06 -5.627844e-07 +1.527471e-08 +4.463165e-08 -4.030749e-01 -1.112112e-01 +5.582611e-01 +6.020951e-02 -1.117147e-03 +6.280169e-01 +4.653010e-03 -6.266143e-01
+1.225000e+01 -1.338544e-05 -3.799409e-05 +5.277068e-10 +8.996345e-08 +9.932998e-07 +8.771008e-08 -6.553262e-08 +8.573385e-08 -4.755986e-01 +1.237144e-01 +5.161720e-01 -1.100869e-01 -7.338058e-03 +6.290690e-01 -7.494927e-03 -6.184316e-01
+1.226667e+01 -3.130254e-05 -2.666580e-05 +1.741990e-07 +3.619515e-08 +1.636470e-06 -1.063038e-06 +6.845583e-08 +1.075477e-07 -6.181693e-01 -1.260732e-03 +7.052898e-01 -8.364282e-02 +1.704491e-03 +6.331243e-01 +1.425125e-02 -6.174322e-01
+1.228333e+01 +9.772858e-06 -1.105515e-05 -1.233439e-07 -5.204468e-08 -6.272466e-07 +6.458975e-07 -8.382415e-08 -9.593338e-08 -7.077687e-01 -1.223358e-02 +6.088348e-01 +6.698598e-02 +2.633298e-03 +6.189333e-01 -2.223977e-02 -6.502863e-01
+1.230000e+01 -1.611243e-05 -8.938895e-06 -5.469720e-08 -6.568753e-08 +6.193613e-07 -2.910609e-06 -9.686942e-08 +1.267361e-07 -6.400823e-01 -1.896443e-02 +6.505309e-01 -2.237917e-01 -9.243958e-03 +6.229264e-01 -1.332597e-02 -6.016296e-01
+1.231667e+01 -6.944217e-05 -1.769566e-05 +3.285186e-07 +3.607364e-08 +2.367814e-06 +6.052758e-07 +1.768847e-07 -3.540982e-09 -5.915530e-01 +5.264177e-02 +7.559517e-01 +6.684402e-03 +5.022564e-02 +6.118267e-01 -8.146546e-03 -6.212494e-01
+1.233333e+01 -5.473869e-05 -3.524328e-05 +2.886018e-07 +1.676546e-07 +1.475834e-06 +1.240531e-06 +1.955846e-07 +8.813351e-08 -4.230829e-01 -1.751951e-02 +5.174716e-01 +1.304066e-01 +5.687301e-02 +6.152018e-01 -1.034074e-02 -6.022831e-01
+1.235000e+01 +2.136220e-05 -7.830392e-06 -2.413875e-07 -1.557026e-08 -2.212666e-06 -1.180023e-06 -9.852329e-08 +6.263870e-08 -7.046304e-01 -8.482616e-02 +4.729665e-01 -1.818790e-02 -9.055460e-03 +6.430432e-01 -1.542437e-02 -6.362214e-01
+1.236667e+01 -4.405899e-05 +1.190552e-05 +2.212183e-07 -2.149341e-07 +1.243634e-06 -2.937864e-06 +1.424452e-07 -2.336222e-08 -4.149881e-01 -1.855707e-01 +5.018593e-01 -7.770623e-02 +3.151704e-02 +6.044404e-01 +3.210967e-03 -6.180589e-01
+1.238333e+01 -8.880861e-06 -3.153722e-05 +7.395135e-09 +1.129683e-07 -7.001444e-07 -6.219519e-07 +5.409399e-08 +1.563511e-07 -5.963692e-01 -1.235351e-01 +5.062801e-01 +6.848026e-02 +1.391636e-02 +6.357992e-01 -1.006149e-03 -6.044915e-01
+1.240000e+01 -1.119585e-05 -1.319949e-05 +1.320365e-08 -4.713594e-08 -4.043044e-07 -1.217955e-07 +4.032939e-08 -3.987448e-08 -6.153951e-01 +9.421373e-03 +5.523500e-01 -1.569826e-02 -2.328994e-02 +6.005352e-01 +3.306269e-02 -6.178742e-01
+1.241667e+01 +6.937661e-06 -2.873833e-05 -1.185332e-07 +1.117626e-07 -1.225569e-06 +1.270040e-06 -3.913296e-08 +2.928428e-08 -5.345769e-01 -2.698762e-02 +4.003130e-01 +1.453289e-01 +9.547152e-03 +6.434317e-01 -2.018305e-02 -6.430313e-01
+1.243333e+01 +9.250288e-06 -1.728950e-05 -1.388165e-07 -3.324631e-08 -1.125161e-06 -2.220397e-07 -6.645620e-08 -1.907048e-08 -6.929957e-01 -4.943931e-02 +5.609192e-01 +3.029302e-02 -3.568155e-04 +6.132517e-01 -1.720213e-02 -6.247306e-01
+1.245000e+01 +1.667052e-05 -4.805921e-05 -1.783245e-07 +1.958123e-07 -1.034374e-06 +1.684132e-06 -1.127071e-07 +8.729134e-08 -6.576630e-01 +9.335339e-02 +5.345933e-01 +7.002238e-02 -4.817521e-05 +6.245585e-01 -2.957875e-02 -6.080311e-01
+1.246667e+01 -4.362602e-05 -1.578246e-05 +1.196212e-07 +8.000133e-08 +9.405123e-07 -8.681881e-07 +5.920060e-08 +1.391717e-07 -4.544627e-01 -1.148548e-01 +5.253608e-01 +2.815302e-02 +1.575179e-02 +6.474177e-01 -7.849550e-05 -6.168908e-01
+1.248333e+01 -1.681605e-05 +1.698370e-05 -6.815073e-08 -4.601638e-08 -6.799934e-08 -1.328704e-06 -6.484323e-08 +4.153590e-08 -5.855136e-01 -9.542861e-02 +5.536067e-01 -3.358856e-02 +2.820736e-02 +5.944583e-01 -4.569517e-02 -5.891397e-01
+1.250000e+01 -2.862952e-05 -8.221604e-06 +1.019336e-08 +4.949608e-08 +9.782419e-07 +1.798636e-07 -5.468777e-08 +3.841642e-08 -4.912466e-01 +3.619372e-02 +5.627594e-01 -1.524110e-02 +9.578194e-03 +6.349569e-01 -2.428825e-02 -6.299355e-01
+1.251667e+01 -1.428466e-05 +1.023876e-05 -7.930375e-08 +2.109447e-08 +3.230842e-06 -1.964853e-07 -2.956010e-07 +3.453920e-08 -3.905268e-01 -1.117402e-01 +6.829536e-01 +8.925292e-02 -3.668047e-02 +6.126081e-01 -4.370256e-02 -6.079720e-01
+1.253333e+01 -3.135978e-05 +5.367415e-06 -2.328840e-08 +9.863281e-09 +1.028416e-06 -1.088220e-06 -9.210411e-08 +8.241657e-08 -5.275392e-01 +8.997575e-02 +6.026586e-01 -1.952425e-01 -2.414782e-02 +6.130454e-01 -3.029312e-04 -5.946231e-01
+1.255000e+01 -1.217596e-05 -2.481280e-05 -9.999364e-08 +1.699656e-07 +2.779780e-07 -5.773331e-08 -1.202658e-07 +1.768368e-07 -6.319712e-01 +7.812100e-02 +6.335937e-01 -8.083748e-02 -9.379382e-03 +6.371694e-01 -2.309662e-02 -5.917930e-01
+1.256667e+01 +2.030217e-05 -8.670884e-06 -1.646369e-07 +1.696642e-08 -6.114922e-07 -3.012834e-09 -1.269038e-07 +1.746980e-08 -6.115245e-01 -5.270358e-02 +5.256606e-01 +5.346138e-02 -8.353435e-03 +6.409103e-01 -2.619207e-02 -6.393160e-01
+1.258333e+01 +3.262098e-05 -7.125224e-06 -1.624887e-07 -6.950326e-08 -1.492352e-06 -1.516231e-06 -6.613213e-08 +3.010053e-08 -6.663486e-01 -5.835504e-02 +4.907093e-01 -9.659488e-02 +7.298486e-03 +6.013949e-01 -2.473575e-02 -5.954928e-01
+1.260000e+01 -2.605229e-08 -1.468318e-05 +4.251292e-09 -5.128503e-08 -1.698358e-07 -1.084927e-06 +1.562247e-08 +1.995809e-08 -5.683574e-01 +6.595275e-02 +5.324138e-01 -1.728764e-01 -7.660512e-03 +6.354755e-01 +1.343994e-02 -6.316210e-01
+1.261667e+01 +1.494909e-05 -2.817622e-05 -1.149615e-07 +2.682333e-08 -6.308106e-07 -7.765952e-07 -7.505742e-08 +7.895252e-08 -6.750382e-01 +4.146236e-02 +5.875797e-01 -1.176358e-01 -1.390065e-02 +6.465422e-01 -6.941211e-03 -6.248117e-01
+1.263333e+01 -4.299582e-06 -2.389933e-05 -3.269237e-08 -9.162159e-09 -1.093908e-06 +1.178200e-07 +3.947846e-08 -1.716074e-08 -6.648218e-01 +3.133188e-03 +5.280684e-01 +1.326371e-02 +1.780968e-02 +6.589842e-01 -4.938022e-03 -6.647582e-01
+1.265000e+01 +1.888064e-05 +6.431350e-06 -1.192647e-07 -1.374385e-07 +2.383056e-07 -1.255413e-06 -1.372405e-07 -5.639374e-08 -7.407937e-01 -1.782206e-01 +7.410888e-01 +3.912082e-02 -2.142547e-02 +6.188458e-01 -1.891214e-02 -6.359888e-01
+1.266667e+01 -2.289949e-05 +2.614602e-05 +1.043544e-07 -2.415032e-07 +9.696132e-07 -1.071358e-06 +4.172868e-08 -1.745555e-07 -4.126630e-01 -1.657502e-01 +5.067910e-01 +4.638711e-02 +3.303469e-03 +5.885410e-01 +1.047049e-02 -6.413014e-01
+1.268333e+01 +2.426888e-05 +8.123808e-06 -1.126289e-07 -1.011269e-07 -6.468873e-07 -1.098485e-07 -7.161455e-08 -9.562365e-08 -5.834283e-01 +1.161201e-01 +4.917851e-01 -1.190426e-01 -2.154339e-02 +6.044760e-01 +3.987720e-04 -6.332741e-01
+1.270000e+01 +4.663951e-05 -9.963112e-06 -2.617021e-07 -5.349638e-08 +8.580835e-07 -2.497299e-07 -3.234376e-07 -3.784074e-08 -6.090974e-01 -1.922112e-02 +6.826886e-01 -5.871149e-03 -3.884573e-02 +6.102426e-01 -6.068642e-02 -6.215704e-01
+1.271667e+01 -2.506750e-05 -1.986182e-05 +8.468536e-08 +1.101884e-08 -9.399073e-07 +1.468385e-06 +1.487060e-07 -8.644195e-08 -6.959887e-01 -6.738275e-02 +5.625943e-01 +2.351472e-01 +5.961074e-03 +5.816093e-01 +4.249668e-02 -6.085989e-01
+1.273333e+01 -1.682214e-05 -2.604156e-05 +3.818770e-08 +8.204795e-08 +2.290955e-07 +1.124396e-06 +2.363240e-08 +8.731357e-09 -6.825313e-01 +6.193400e-02 +6.838594e-01 +7.131260e-02 -1.553491e-02 +6.364950e-01 +2.418866e-02 -6.342330e-01
+1.275000e+01 -3.796244e-05 -6.642787e-05 +1.252794e-07 +2.972187e-07 -1.276136e-07 +2.616193e-06 +1.360007e-07 +1.285248e-07 -5.244645e-01 +1.588129e-01 +4.897880e-01 +1.540189e-01 -9.733623e-03 +6.771604e-01 +5.436920e-02 -6.370796e-01
+1.276667e+01 +4.551459e-05 +3.673736e-05 -2.493522e-07 -1.767572e-07 -1.205635e-06 +4.800243e-08 -1.736164e-07 -1.831022e-07 -7.173976e-01 +6.620580e-02 +5.472267e-01 -6.073745e-02 -4.042436e-02 +5.940983e-01 -1.583713e-02 -6.553723e-01
+1.278333e+01 +3.586451e-05 -1.784810e-05 -1.713325e-07 +1.051940e-07 -2.300847e-06 +3.434095e-07 -2.136704e-08 +8.423067e-08 -6.644177e-01 -4.481438e-02 +3.643795e-01 +8.046977e-02 -1.526904e-02 +6.206322e-01 +9.032355e-03 -5.942469e-01
+1.280000e+01 -6.706604e-07 +2.460257e-05 -1.093276e-08 -6.942367e-08 +6.009161e-07 -8.523602e-07 -5.109154e-08 -1.397508e-08 -6.084612e-01 +1.672754e-04 +6.552529e-01 -1.036841e-01 -2.908108e-02 +6.286746e-01 +1.286636e-02 -6.352742e-01
+1.281667e+01 -2.898391e-05 +1.993351e-05 +1.444031e-07 -8.137233e-08 +1.485037e-06 -2.013529e-08 +4.821521e-08 -8.148452e-08 -5.436103e-01 +1.749568e-02 +7.002468e-01 -1.875157e-02 +5.271727e-05 +6.082722e-01 +1.699626e-02 -6.377641e-01
+1.283333e+01 +3.549256e-05 +9.359082e-06 -1.525628e-07 -5.829207e-08 -2.636788e-06 -4.824842e-07 +2.007778e-08 -2.724388e-08 -8.890505e-01 -1.338963e-02 +5.175940e-01 -4.687604e-02 -1.392804e-02 +6.132917e-01 +2.136515e-02 -6.246758e-01
+1.285000e+01 -3.465070e-05 -1.252100e-05 +1.833618e-07 +6.060050e-08 +5.523119e-07 +4.141758e-07 +1.499006e-07 +3.413626e-08 -5.979752e-01 -6.403966e-02 +6.439093e-01 +1.121588e-01 +2.073594e-02 +6.125399e-01 +3.130222e-02 -6.030972e-01
+1.286667e+01 +2.987688e-05 +9.009619e-06 -1.481170e-07 +2.921889e-08 -9.523482e-07 -1.287589e-06 -8.742194e-08 +1.153711e-07 -5.719747e-01 -3.892963e-02 +4.253285e-01 -1.282884e-01 -3.431830e-04 +6.443984e-01 -3.038715e-02 -6.070120e-01
+1.288333e+01 -2.872995e-05 +2.116280e-05 +1.380544e-07 -1.775783e-08 +2.933706e-07 -1.259505e-06 +1.210063e-07 +6.568890e-08 -5.555926e-01 -5.741954e-02 +5.667343e-01 -1.075753e-01 +8.343667e-03 +6.192336e-01 +3.446908e-02 -5.991191e-01
+1.290000e+01 -2.272553e-05 -2.562185e-05 +9.850518e-08 +2.013174e-07 -1.216464e-07 +1.254864e-06 +1.083523e-07 +1.214534e-07 -5.950222e-01 +9.936318e-02 +5.480822e-01 +7.109737e-02 +1.259875e-02 +6.492743e-01 +2.574395e-02 -6.089769e-01
+1.291667e+01 +1.629623e-05 +3.393463e-05 -1.117395e-07 -1.055879e-07 -8.450381e-08 -4.311604e-07 -1.081119e-07 -7.879672e-08 -5.864633e-01 -3.886333e-02 +5.434002e-01 -2.024280e-02 -1.606810e-02 +6.164408e-01 -2.352099e-02 -6.476553e-01
+1.293333e+01 +3.727137e-05 -1.078287e-05 -1.796543e-07 +6.711092e-08 -2.428175e-06 -3.524523e-07 -2.137362e-08 +9.174745e-08 -6.472298e-01 -3.075710e-02 +2.899821e-01 -1.747808e-02 -1.479217e-02 +6.472775e-01 +6.903223e-03 -6.159449e-01
+1.295000e+01 +7.148521e-07 +9.104585e-06 -2.247511e-08 +3.062760e-08 +2.591265e-07 +4.148666e-07 -4.010816e-08 +3.583616e-09 -4.818097e-01 +1.013578e-01 +4.880700e-01 -3.761320e-02 -2.291122e-02 +6.057791e-01 +8.085812e-03 -6.065231e-01
+1.296667e+01 -8.910831e-06 -7.990917e-06 +3.932166e-08 +7.265329e-08 -3.101919e-07 +7.103012e-07 +6.065245e-08 +2.671118e-08 -5.953748e-01 +5.529183e-02 +5.149079e-01 +4.330303e-02 +2.250924e-02 +6.385493e-01 +3.047798e-04 -6.301556e-01
+1.298333e+01 +6.150399e-06 +4.123787e-06 -8.253484e-08 +5.236418e-08 -1.690985e-07 +9.709780e-07 -7.276048e-08 -1.127573e-08 -7.251608e-01 +8.668824e-02 +6.499655e-01 +4.931916e-02 -1.341813e-02 +6.134151e-01 -1.421679e-02 -6.189546e-01
+1.300000e+01 -8.689863e-06 -2.477072e-05 +1.449033e-09 +1.547977e-07 +1.871008e-07 +7.069891e-07 -1.096752e-08 +1.105408e-07 -6.784008e-01 +1.212298e-01 +6.536540e-01 -1.736963e-02 -6.026269e-03 +6.590989e-01 +1.981799e-03 -6.176890e-01
+1.301667e+01 +2.742670e-07 -2.191074e-07 -5.401144e-08 -7.840155e-09 +4.881247e-07 -5.387480e-07 -8.743622e-08 +2.784835e-08 -6.538852e-01 -1.580388e-02 +6.714820e-01 -6.354973e-02 -2.924869e-02 +5.948697e-01 -4.485690e-03 -5.850282e-01
+1.303333e+01 -3.261307e-05 -3.710023e-05 +1.064334e-07 +1.519526e-07 +1.636190e-08 +1.714724e-06 +1.072436e-07 +4.062760e-08 -5.649311e-01 -2.922666e-02 +5.229732e-01 +2.667161e-01 +3.043537e-02 +6.209249e-01 +1.194873e-02 -6.053089e-01
+1.305000e+01 -2.567905e-05 -8.826499e-06 +5.612911e-08 +5.041839e-08 +2.101930e-07 +5.300440e-07 +4.315182e-08 +1.606759e-08 -5.905657e-01 +1.773878e-02 +5.745288e-01 +5.499861e-02 +6.340065e-04 +5.922604e-01 +1.632555e-02 -5.858271e-01
+1.306667e+01 -4.518488e-05 +2.352735e-05 +1.159868e-07 -1.192981e-07 +1.360568e-06 -1.328933e-06 +2.757367e-08 -3.304815e-08 -4.489289e-01 -1.096175e-01 +6.099278e-01 -9.475256e-02 +2.932404e-02 +6.167087e-01 -1.833477e-02 -6.290335e-01
+1.308333e+01 -3.412332e-05 +2.986279e-05 +1.356491e-07 -1.539915e-07 +8.476877e-07 -9.369444e-07 +8.169457e-08 -9.442853e-08 -5.825971e-01 -1.096846e-01 +6.620469e-01 -3.676670e-02 +1.000752e-02 +6.292255e-01 +2.269363e-02 -6.658215e-01
+1.310000e+01 +4.726319e-06 +1.227716e-05 -1.987012e-08 -5.388229e-08 +5.189432e-07 +6.762275e-07 -5.473571e-08 -9.981400e-08 -5.106399e-01 +7.168843e-02 +5.472967e-01 +3.252257e-02 -2.268927e-02 +6.014686e-01 -3.186116e-04 -6.404323e-01
+1.311667e+01 +8.387484e-06 -7.406408e-06 -1.860455e-08 +8.129965e-09 -1.173092e-06 -4.875261e-07 +5.907683e-08 +4.069651e-08 -7.503944e-01 -4.504995e-03 +5.230283e-01 -7.027229e-02 -1.684644e-02 +6.328172e-01 +4.101333e-02 -6.141073e-01
+1.313333e+01 +2.599601e-05 -4.606043e-05 -1.018702e-07 +1.884922e-07 -1.295591e-06 -4.074414e-08 -1.752726e-08 +1.945633e-07 -6.802657e-01 -6.471564e-02 +4.389693e-01 +5.409470e-02 -3.568222e-03 +6.701504e-01 -4.246110e-03 -5.872364e-01
+1.315000e+01 +3.424737e-06 +9.715547e-06 -5.822049e-08 -5.456118e-08 -3.116981e-07 +2.456592e-07 -3.853006e-08 -7.187102e-08 -4.733139e-01 +5.089326e-02 +3.965142e-01 -9.043050e-03 -3.668656e-02 +6.227512e-01 +1.982959e-02 -6.521099e-01
+1.316667e+01 +2.769627e-05 -2.444699e-05 -1.065382e-07 +6.546355e-08 -1.010039e-06 +2.367280e-07 -4.126854e-08 +5.088812e-08 -4.974387e-01 +1.007875e-02 +3.111864e-01 +2.708627e-02 -3.250067e-02 +6.397879e-01 +1.451755e-02 -6.162870e-01
+1.318333e+01 +2.266610e-05 -2.473880e-05 -7.905148e-08 +6.934277e-08 -4.702399e-07 -3.664992e-08 -4.918921e-08 +7.301663e-08 -7.048373e-01 +8.619814e-02 +5.804986e-01 -8.379469e-02 -1.938702e-02 +6.525010e-01 -1.963865e-03 -6.189713e-01
+1.320000e+01 -4.882082e-06 -5.440318e-05 +9.582991e-09 +2.021261e-07 +7.117115e-07 +1.060065e-06 -3.757572e-08 +1.352348e-07 -5.786259e-01 +2.211897e-01 +6.454196e-01 -3.784944e-02 -1.129509e-02 +6.542174e-01 -4.954871e-03 -5.927995e-01
+1.321667e+01 +1.430035e-05 -1.963053e-05 -7.227650e-08 +7.786833e-08 -3.146165e-07 +1.347538e-06 -5.264285e-08 -1.035630e-08 -6.407159e-01 +1.591894e-01 +5.406563e-01 +6.408030e-02 -5.072660e-03 +6.359695e-01 -1.784262e-02 -6.381510e-01
+1.323333e+01 +2.084749e-05 +1.722539e-05 -6.670576e-08 -6.581582e-08 -4.648635e-07 -1.642731e-06 -3.698119e-08 +4.225373e-08 -7.246627e-01 -6.305564e-02 +5.919830e-01 -2.062066e-01 -1.169326e-02 +6.357140e-01 -4.395114e-03 -6.135274e-01
+1.325000e+01 -1.819707e-05 +2.599935e-05 +4.248438e-08 -6.413727e-08 +1.133415e-06 -9.349431e-07 -3.213106e-08 -3.106418e-09 -5.020925e-01 -8.719451e-02 +6.460337e-01 -7.057681e-02 +1.505620e-03 +6.179447e-01 -1.534935e-02 -6.157336e-01
+1.326667e+01 +3.085501e-05 -3.333618e-05 -1.334859e-07 +1.369460e-07 -1.164697e-06 -1.697380e-07 -5.841304e-08 +1.506760e-07 -6.121717e-01 +2.921872e-02 +3.704930e-01 -5.252073e-02 -8.364363e-03 +6.602861e-01 -1.778191e-02 -5.864180e-01
+1.328333e+01 -2.807905e-05 +8.177534e-06 +8.156945e-08 -2.005106e-08 +1.433447e-06 -7.886137e-07 -1.230099e-08 +3.203485e-08 -5.725599e-01 -5.111933e-02 +7.592090e-01 -8.121275e-02 +1.181751e-02 +6.631160e-01 -1.643662e-02 -6.429028e-01
+1.330000e+01 -4.939582e-06 +2.574087e-05 +6.100085e-10 -4.730056e-08 -8.644739e-07 -4.630238e-07 +5.810885e-08 -1.735256e-08 -7.425026e-01 +2.788414e-02 +5.310227e-01 -1.002833e-01 +2.845235e-02 +6.178954e-01 +9.916632e-05 -6.205864e-01
+1.331667e+01 -3.275994e-05 -6.428275e-06 +1.078321e-07 +7.147216e-08 +8.236159e-07 -7.546760e-07 +5.498443e-08 +1.229333e-07 -4.422651e-01 -1.849599e-01 +5.440407e-01 +4.442353e-02 +2.575865e-04 +6.576694e-01 +2.624464e-02 -5.923322e-01
+1.333333e+01 -2.993318e-05 +1.257587e-05 +8.519302e-08 -1.016630e-08 +1.108510e-06 -6.834755e-07 +1.299604e-08 +3.510400e-08 -5.291035e-01 -1.608585e-01 +6.742783e-01 +3.388011e-02 +1.373061e-04 +6.448296e-01 +6.232630e-03 -6.206349e-01
+1.335000e+01 -1.220920e-05 +5.080196e-05 +1.499758e-08 -1.662458e-07 -1.492201e-07 -1.890395e-07 +2.518802e-08 -1.566391e-07 -5.348589e-01 +4.293784e-02 +4.609854e-01 -7.060904e-02 -8.240412e-03 +5.979997e-01 +2.031811e-02 -6.666297e-01
+1.336667e+01 -4.113244e-05 +1.025322e-05 +1.230046e-07 -4.051120e-08 +2.098061e-06 -1.147451e-08 -1.432300e-08 -4.047032e-08 -4.211735e-01 -5.263712e-02 +7.532667e-01 +4.959323e-02 -1.622582e-02 +6.011356e-01 +8.763007e-03 -6.123909e-01
+1.338333e+01 -1.269638e-05 +1.615287e-05 -3.439448e-08 -5.863977e-08 -8.214170e-07 +6.422558e-08 +1.961580e-08 -6.395628e-08 -6.956953e-01 -6.724301e-03 +4.922423e-01 +1.898960e-02 -6.993952e-04 +5.966050e-01 +1.035840e-02 -6.196506e-01
+1.340000e+01 -3.073560e-05 -2.820525e-05 +1.413918e-08 +1.322980e-07 +4.524369e-07 +7.702888e-07 -1.569585e-08 +8.343359e-08 -5.067580e-01 +2.322106e-03 +5.483234e-01 +1.392011e-01 -5.186177e-04 +6.251558e-01 -7.558819e-03 -5.740058e-01
+1.341667e+01 -1.500990e-05 +4.067377e-05 -4.427975e-08 -9.013190e-08 -5.503882e-08 +5.574431e-07 -4.140965e-08 -1.288089e-07 -7.028323e-01 +1.714906e-01 +6.448252e-01 -6.151375e-02 -6.289017e-03 +5.704997e-01 -1.490359e-02 -6.277421e-01
+1.343333e+01 -6.941398e-05 +9.012271e-06 +1.541935e-07 +4.076947e-08 +1.224416e-06 +1.483559e-07 +7.552022e-08 +3.163099e-08 -4.789184e-01 +1.362373e-01 +6.743362e-01 -1.043716e-01 +2.882313e-02 +6.257798e-01 +1.037307e-02 -6.005398e-01
+1.345000e+01 -2.237766e-05 +3.216699e-05 +3.374094e-08 -2.667740e-08 -4.363130e-07 +7.280961e-07 +6.335685e-08 -7.557104e-08 -6.354608e-01 -1.935299e-02 +5.108177e-01 +1.575108e-01 +7.695602e-03 +6.460222e-01 +2.499265e-02 -6.763987e-01
+1.346667e+01 -1.721885e-05 +1.224903e-05 +1.616695e-08 +3.053039e-08 +3.808256e-07 -3.281912e-07 -8.869550e-09 +5.289923e-08 -5.406317e-01 -1.985836e-02 +5.800443e-01 -4.593013e-02 +1.488247e-02 +6.679381e-01 -2.010842e-02 -6.309816e-01
+1.348333e+01 +6.384961e-06 +1.635629e-05 -3.609950e-08 +4.945952e-08 -1.656208e-07 +4.561784e-07 -2.572992e-08 +2.000613e-08 -5.259513e-01 +6.989038e-02 +4.615272e-01 +2.095194e-02 -2.264986e-02 +6.287519e-01 +8.106102e-03 -6.100007e-01
+1.350000e+01 -8.773570e-06 +2.452189e-05 +6.539733e-08 +2.199152e-08 -3.411358e-08 +4.647331e-07 +6.883196e-08 -8.520608e-09 -4.744985e-01 +7.198884e-03 +4.396646e-01 +8.314992e-02 +3.946175e-02 +6.286188e-01 -2.158214e-03 -6.253332e-01
+1.351667e+01 -1.333202e-05 +5.071905e-05 +6.777935e-08 -6.583231e-08 +1.849737e-07 -1.160041e-06 +5.668745e-08 +1.013482e-08 -6.817415e-01 -9.447172e-02 +6.835530e-01 -1.381896e-01 +2.990588e-02 +5.992915e-01 +7.680343e-04 -5.862452e-01
+1.353333e+01 +1.903397e-05 +4.432560e-05 -4.080469e-08 -1.112538e-07 -1.111858e-06 -1.131012e-06 +3.240448e-08 -3.802714e-08 -7.056817e-01 -7.502072e-02 +4.476185e-01 -1.517256e-01 +1.040136e-02 +5.993948e-01 +6.793559e-03 -6.129112e-01
+1.355000e+01 +2.832737e-05 +6.670898e-06 -2.328888e-08 -1.129571e-08 +1.017781e-08 +8.171930e-07 -2.438102e-08 -6.583911e-08 -5.670648e-01 +9.681103e-02 +5.422106e-01 +7.773945e-02 +1.494261e-03 +6.120242e-01 -1.589129e-02 -6.411051e-01
+1.356667e+01 +3.915083e-05 +3.986487e-05 -1.031711e-07 -1.100200e-07 -2.154531e-07 -4.015092e-07 -9.068383e-08 -8.528231e-08 -7.037633e-01 -1.670850e-02 +6.255115e-01 -6.340563e-02 -4.238483e-02 +6.417128e-01 -9.705318e-03 -6.820570e-01
+1.358333e+01 -2.714769e-05 +2.237438e-05 +1.065250e-07 -3.667656e-08 +1.118192e-06 -2.697371e-07 +3.406695e-08 -1.939352e-08 -4.711964e-01 +1.381172e-02 +6.812411e-01 -6.555716e-02 +4.878432e-03 +6.447554e-01 +1.485173e-02 -6.481658e-01
+1.360000e+01 +2.833798e-05 +9.400042e-06 -3.087404e-08 -2.807055e-08 +1.742300e-08 +5.789285e-07 -3.258335e-08 -6.706874e-08 -5.477153e-01 +1.432090e-01 +5.234283e-01 -1.134762e-02 +1.235016e-02 +6.043994e-01 -3.138075e-02 -6.365676e-01
+1.361667e+01 -3.383395e-05 +2.110239e-05 +1.229323e-07 -7.507258e-08 +1.254711e-06 -1.935971e-07 +4.168881e-08 -6.353758e-08 -4.827752e-01 -9.826259e-02 +7.257706e-01 +5.575482e-02 +2.618271e-02 +6.132996e-01 -1.435115e-03 -6.444329e-01
+1.363333e+01 +1.965298e-05 -5.164158e-06 -3.470757e-08 +2.376328e-08 +5.483910e-07 +3.122299e-07 -7.179361e-08 +3.424491e-09 -5.084997e-01 +4.422807e-02 +6.001584e-01 +2.608474e-02 -2.161585e-02 +6.330718e-01 -2.133734e-02 -6.254350e-01
+1.365000e+01 +2.859307e-06 +2.213852e-05 +8.320317e-09 -6.735244e-08 +5.712546e-07 +5.819526e-07 -2.951869e-08 -1.072522e-07 -3.912220e-01 +9.578958e-03 +4.929020e-01 +1.199968e-01 -5.039268e-02 +6.026264e-01 +3.295242e-02 -6.627967e-01
+1.366667e+01 +1.059267e-05 -2.427913e-05 -1.651837e-08 +5.480937e-08 +2.989724e-08 +4.057963e-07 -1.880131e-08 +2.880230e-08 -6.911817e-01 +1.329777e-02 +6.753584e-01 +7.706843e-02 -1.507340e-02 +6.656350e-01 +3.948790e-03 -6.441024e-01
+1.368333e+01 +1.648548e-05 -1.578298e-05 -4.129848e-08 +3.843237e-08 +4.195086e-07 +1.259804e-07 -6.993153e-08 +3.074032e-08 -5.255061e-01 +7.685799e-02 +6.018603e-01 -4.955435e-02 +8.107818e-04 +6.529577e-01 -4.383175e-02 -6.310962e-01
+1.370000e+01 -7.702300e-06 -1.182385e-05 +3.112360e-08 +2.950147e-08 +1.471435e-07 +3.024026e-07 +2.189378e-08 +9.918522e-09 -5.274605e-01 +7.959583e-02 +5.444395e-01 -1.147247e-02 +2.075832e-02 +6.206097e-01 -6.231979e-03 -6.123431e-01
+1.371667e+01 +2.404259e-06 -8.978218e-06 -2.421633e-08 +5.325642e-08 -2.423642e-07 +1.398372e-06 -8.531829e-09 -3.878193e-08 -6.055218e-01 +1.511679e-01 +5.352745e-01 +1.712605e-01 +1.266071e-02 +6.478388e-01 -1.754994e-02 -6.709240e-01
+1.373333e+01 +9.425854e-06 +1.935851e-05 -2.388061e-08 -3.050423e-08 +5.121563e-07 +7.443794e-07 -5.836361e-08 -8.054765e-08 -5.931960e-01 +7.346652e-02 +7.015890e-01 +9.644486e-02 -4.324019e-03 +6.142932e-01 -3.274873e-02 -6.647904e-01
+1.375000e+01 +4.259552e-05 +5.970140e-06 -9.072368e-08 +2.128087e-10 -8.009431e-07 +1.140630e-06 -3.908145e-08 -7.563229e-08 -8.341244e-01 +1.005129e-01 +6.327790e-01 +1.653107e-01 -6.953653e-03 +6.143121e-01 -1.765274e-02 -6.625717e-01
+1.376667e+01 +2.147206e-05 -3.428726e-06 -5.522033e-08 +2.794086e-08 -5.921115e-07 -3.980869e-07 -1.683158e-08 +5.491041e-08 -6.472486e-01 -9.886045e-02 +4.983851e-01 -1.036327e-02 -1.062434e-02 +6.428250e-01 +6.253583e-04 -6.060423e-01
+1.378333e+01 +6.408520e-06 -1.678757e-05 +9.167934e-09 +4.134841e-08 -1.197136e-07 -4.169501e-07 +1.729203e-08 +6.981146e-08 -5.364133e-01 -4.978369e-02 +5.040173e-01 -6.148484e-02 +3.089803e-02 +6.511254e-01 -1.851513e-02 -6.051061e-01
+1.380000e+01 +9.177825e-06 -9.205253e-06 -5.611166e-09 +8.749700e-09 -7.596788e-07 -7.826747e-08 +4.480497e-08 +1.411010e-08 -6.845057e-01 +7.431273e-02 +4.896484e-01 -9.816113e-02 +4.566162e-03 +6.038545e-01 +2.637697e-02 -5.954706e-01
+1.381667e+01 -2.455748e-05 +1.968347e-06 +6.172324e-08 -9.461879e-10 +5.862277e-07 +5.897354e-08 +2.384193e-08 -4.884754e-09 -4.637833e-01 +1.875294e-02 +6.070998e-01 -9.621048e-03 +1.297516e-02 +6.495098e-01 +3.588830e-03 -6.541996e-01
+1.383333e+01 +5.124820e-06 +5.120780e-08 -8.739089e-09 +8.033626e-09 -1.911471e-08 -3.484823e-07 -7.623866e-09 +3.134965e-08 -6.096982e-01 -8.936274e-02 +5.962544e-01 -5.473170e-03 -1.795802e-03 +6.396998e-01 -3.380205e-03 -6.193525e-01
+1.385000e+01 +8.919147e-06 -2.202613e-06 -6.416446e-08 +2.807801e-08 -3.336483e-07 +2.127011e-07 -4.312235e-08 +1.443481e-08 -7.622436e-01 -8.332791e-02 +6.638590e-01 +1.317038e-01 -7.184224e-03 +6.546379e-01 -2.282411e-02 -6.459577e-01
+1.386667e+01 -4.178424e-05 +1.327035e-05 +5.255336e-08 -7.214936e-09 +5.960876e-07 -2.470978e-07 +1.385300e-08 +9.087414e-09 -5.668135e-01 -1.092868e-01 +7.134751e-01 +3.841466e-02 +2.518937e-02 +6.279053e-01 -1.493736e-02 -6.227771e-01
+1.388333e+01 -4.854579e-05 -1.411700e-06 +6.590120e-08 +1.966026e-08 +4.401623e-07 -3.095007e-07 +3.780735e-08 +4.059149e-08 -4.775198e-01 -2.178792e-01 +5.846582e-01 +1.288594e-01 +7.672218e-03 +6.433432e-01 +1.967121e-02 -6.154063e-01
+1.390000e+01 -3.870922e-05 +2.310482e-05 +3.930196e-08 -4.023256e-08 +7.437462e-07 -2.190415e-07 -9.453439e-09 -2.638469e-08 -4.445692e-01 -8.529740e-02 +6.341405e-01 +2.278479e-02 -2.592844e-02 +6.000025e-01 +1.900228e-02 -6.201555e-01
+1.391667e+01 -3.417430e-05 -6.609835e-05 +1.535242e-08 +1.623640e-07 -1.191730e-07 +7.579470e-07 +2.355067e-08 +1.148592e-07 -5.247060e-01 -1.267340e-02 +4.816366e-01 +2.162129e-01 +1.919395e-02 +6.577347e-01 -1.944883e-03 -5.743284e-01
+1.393333e+01 -3.534482e-05 -2.690472e-05 +1.419265e-08 +3.501235e-08 +3.442239e-07 +1.305507e-07 -8.443813e-09 +2.695562e-08 -4.410056e-01 +4.253226e-02 +5.263213e-01 -1.006923e-02 -5.865296e-03 +6.435603e-01 -6.035245e-04 -6.240971e-01
+1.395000e+01 -2.703023e-05 -3.839018e-06 -5.242804e-09 -4.572128e-08 +7.145472e-07 +4.137463e-07 -5.285086e-08 -7.404920e-08 -5.273904e-01 -2.354613e-02 +7.170241e-01 +1.348683e-01 -2.574348e-02 +6.095714e-01 -1.396621e-02 -6.647319e-01
+1.396667e+01 -5.865400e-05 -4.355167e-05 +8.008989e-08 +3.682091e-08 +9.809567e-07 +3.905551e-07 +1.628862e-08 +1.150725e-08 -4.903469e-01 +1.400273e-01 +7.579270e-01 -3.808602e-02 -1.557066e-02 +6.290982e-01 +2.813037e-02 -6.192674e-01
+1.398333e+01 +1.246846e-05 -9.327309e-06 -7.284348e-08 -2.721820e-08 -3.024657e-07 +2.032285e-07 -5.403015e-08 -4.121755e-08 -5.382725e-01 +9.376620e-02 +4.423632e-01 -4.325021e-02 -3.338813e-02 +6.144159e-01 -7.916323e-03 -6.447057e-01
+1.400000e+01 -3.954199e-06 -3.294989e-05 -3.155462e-08 +2.697985e-08 +2.854231e-08 +3.891199e-07 -3.401547e-08 +1.586165e-09 -5.771535e-01 +8.627811e-02 +5.825840e-01 +1.908282e-02 -3.789927e-02 +6.245877e-01 +1.199624e-02 -6.217960e-01
+1.401667e+01 +3.040176e-06 -2.845956e-05 -6.285895e-08 +4.005748e-08 -4.442835e-07 -8.134907e-08 -3.443728e-08 +4.618113e-08 -6.355606e-01 -5.229145e-02 +5.080519e-01 +2.552861e-02 -6.321212e-03 +6.659596e-01 -1.997476e-02 -6.282165e-01
+1.403333e+01 -1.617134e-05 -3.115773e-05 -1.044886e-08 +4.288820e-08 +1.114476e-07 +3.810956e-08 -1.804604e-08 +4.111890e-08 -6.045170e-01 -1.082318e-01 +6.412755e-01 +1.183807e-01 +1.743533e-03 +6.539522e-01 -1.517079e-02 -6.199585e-01
+1.405000e+01 -2.246742e-05 -1.748617e-05 -2.741552e-09 +5.848840e-09 +2.165363e-07 +8.530218e-07 -1.718918e-08 -5.076892e-08 -6.413253e-01 +1.139507e-01 +7.119945e-01 +1.349480e-01 -2.659710e-02 +6.088034e-01 +1.349400e-02 -6.481669e-01
+1.406667e+01 -1.606163e-06 +9.319018e-07 -4.479066e-08 -3.625639e-08 -6.699168e-08 -4.298184e-07 -4.113494e-08 -8.322265e-09 -6.301758e-01 -2.519747e-02 +6.160673e-01 -1.124792e-01 -5.251688e-03 +6.339564e-01 -2.734860e-02 -6.386911e-01
+1.408333e+01 +1.651337e-05 +1.499875e-05 -7.719007e-08 -7.062649e-08 -3.611176e-07 -1.710223e-07 -5.455422e-08 -6.051403e-08 -6.375182e-01 +2.119726e-02 +5.341595e-01 -7.920122e-02 -4.359951e-02 +5.850100e-01 -3.404929e-04 -6.327963e-01
+1.410000e+01 -2.267718e-05 +1.021353e-06 +2.683738e-08 -1.420151e-08 +1.660630e-08 +2.667390e-07 +2.621175e-08 -3.219169e-08 -4.579374e-01 +1.470137e-02 +4.694122e-01 +6.450443e-02 -6.234502e-04 +6.010614e-01 +2.360916e-02 -6.257269e-01
+1.411667e+01 +7.060481e-06 +4.089994e-05 -3.006023e-08 -1.051447e-07 -2.319302e-07 -8.707638e-07 -1.517417e-08 -4.911857e-08 -5.647919e-01 -4.090771e-02 +5.009381e-01 -2.336301e-01 -1.996226e-02 +5.872099e-01 +8.043479e-03 -6.266605e-01
+1.413333e+01 +2.559079e-05 +4.570097e-05 -7.051542e-08 -1.005789e-07 -6.300161e-07 -1.524036e-06 -2.988017e-08 -1.032050e-09 -8.053497e-01 -1.737643e-01 +6.201664e-01 -3.041636e-01 -1.908927e-02 +6.187022e-01 -5.478657e-03 -6.182404e-01
+1.415000e+01 -1.195784e-06 -2.992902e-05 +2.693642e-09 +5.736216e-08 -6.316876e-07 +5.100853e-09 +4.474569e-08 +5.804618e-08 -6.058586e-01 -4.119879e-02 +4.173439e-01 +5.247263e-02 +1.333485e-02 +6.326882e-01 +2.594137e-02 -5.821728e-01
+1.416667e+01 +2.009589e-05 -2.502522e-05 -1.532073e-08 +5.734350e-08 +1.805654e-07 +1.468559e-07 -2.760052e-08 +4.860120e-08 -5.264807e-01 +2.932030e-02 +5.963815e-01 +2.667278e-02 -2.196461e-03 +6.328390e-01 -2.129751e-02 -5.906198e-01
+1.418333e+01 +4.599095e-05 -1.343527e-05 -5.171689e-08 +2.525606e-08 -5.207323e-07 +3.849964e-07 -1.801327e-08 +1.063970e-10 -6.418236e-01 +1.680919e-01 +4.811684e-01 -3.527429e-02 +1.170638e-03 +6.090451e-01 -1.637205e-02 -6.090077e-01
+1.420000e+01 +5.632044e-05 -1.908762e-05 -6.578850e-08 +2.694024e-08 -4.777833e-07 +4.366731e-07 -3.519174e-08 -1.615621e-09 -6.840534e-01 +2.625133e-01 +5.333751e-01 -1.117275e-01 +7.334921e-03 +6.498155e-01 -3.780919e-02 -6.509768e-01
+1.421667e+01 +4.402511e-05 -3.259938e-05 -2.276795e-08 +6.314415e-08 +1.579373e-07 +4.315743e-07 -3.367586e-08 +3.557302e-08 -4.581628e-01 +2.616785e-02 +5.194737e-01 +1.153091e-01 +3.123346e-03 +6.266941e-01 -3.240753e-02 -5.944270e-01
+1.423333e+01 +1.562172e-05 +1.068672e-05 +2.568427e-08 -2.807364e-08 +5.742720e-07 +1.208274e-08 -1.204344e-08 -2.937777e-08 -4.050810e-01 +3.840805e-02 +6.023852e-01 -3.516334e-02 -2.655436e-02 +6.258406e-01 +1.652405e-02 -6.519022e-01
+1.425000e+01 +1.862357e-05 -8.256385e-06 +1.570492e-08 +1.082871e-08 +2.001258e-07 +3.424621e-07 +2.677816e-09 -1.174996e-08 -5.473035e-01 +3.584135e-02 +6.156863e-01 +7.841052e-02 +1.442267e-02 +6.345820e-01 -1.103525e-02 -6.443995e-01
+1.426667e+01 +1.416302e-05 -1.996380e-05 +1.218830e-08 +4.567108e-08 +6.642489e-07 +4.675729e-07 -3.176305e-08 +1.539468e-08 -4.706453e-01 +1.034849e-01 +6.969272e-01 +5.421126e-02 -6.744627e-03 +6.651862e-01 -2.202159e-02 -6.498064e-01
+1.428333e+01 +1.243939e-05 -9.086857e-06 +1.689655e-08 +1.138614e-08 +6.301983e-07 +3.111950e-07 -2.470665e-08 -9.103507e-09 -5.397108e-01 -2.769372e-03 +7.564365e-01 +1.078334e-01 -2.950663e-02 +5.837676e-01 +7.153425e-03 -5.915415e-01
+1.430000e+01 +2.316842e-05 +3.952610e-05 -1.970850e-08 -8.019598e-08 +3.536382e-08 -8.861811e-07 -2.241155e-08 -2.270053e-08 -5.184482e-01 -2.719336e-01 +5.258083e-01 -4.166996e-02 +8.631193e-04 +6.153501e-01 -2.116296e-02 -6.359651e-01
+1.431667e+01 -6.345654e-06 +3.107888e-05 +4.070327e-08 -6.256515e-08 +3.424557e-07 -3.079060e-07 +1.865789e-08 -4.320709e-08 -5.782008e-01 -8.838033e-02 +7.002323e-01 -2.161290e-02 -9.434236e-03 +6.077672e-01 +2.844175e-02 -6.482936e-01
+1.433333e+01 -3.006015e-06 +4.076707e-05 +2.185269e-08 -6.927146e-08 +2.588001e-07 -2.241681e-07 +5.033719e-09 -5.560107e-08 -5.525854e-01 +3.661458e-02 +6.466073e-01 -1.200970e-01 +1.737050e-03 +5.989874e-01 +3.832292e-03 -6.521164e-01
+1.435000e+01 +2.877307e-05 +1.990010e-05 -4.256240e-08 -2.373339e-08 -2.675447e-07 -5.213891e-07 -2.553149e-08 +1.051254e-08 -4.845818e-01 -1.633013e-01 +3.834465e-01 -2.307167e-02 -2.686136e-02 +6.307327e-01 +2.346252e-03 -6.197214e-01
+1.436667e+01 -3.016852e-05 -2.474252e-05 +6.276783e-08 +5.766288e-08 +1.321388e-06 +3.732294e-07 -2.397686e-08 +3.387391e-08 -2.908295e-01 +1.641010e-01 +7.768746e-01 -2.858285e-02 -2.303394e-03 +6.395908e-01 -2.093422e-02 -6.059621e-01
+1.438333e+01 +1.188871e-06 -2.415588e-06 +6.172706e-09 +3.668519e-08 +1.726839e-07 +1.539781e-08 -5.199747e-09 +3.631563e-08 -5.057004e-01 +3.859299e-02 +5.725728e-01 -3.219160e-02 -1.089015e-02 +6.219507e-01 +6.477315e-03 -5.860271e-01
+1.440000e+01 -2.905901e-05 +2.798367e-05 +5.401777e-08 -3.239063e-08 +3.950718e-07 -1.645464e-07 +2.871127e-08 -2.202702e-08 -3.680229e-01 -1.019507e-01 +5.165441e-01 +4.802918e-02 +2.719731e-02 +5.985202e-01 +2.747225e-03 -6.218118e-01
+1.441667e+01 -1.147230e-05 +1.684624e-05 +2.740141e-08 -2.084881e-08 -2.855318e-08 -1.820030e-07 +2.978857e-08 -9.118601e-09 -6.623253e-01 +1.082896e-01 +6.737062e-01 -1.851325e-01 +2.064566e-02 +6.304008e-01 +1.035037e-02 -6.405581e-01
+1.443333e+01 +1.522510e-05 +3.613723e-05 -7.002636e-09 -5.508335e-08 +3.667718e-07 -1.101527e-07 -3.151559e-08 -4.874129e-08 -5.824875e-01 -1.735622e-02 +7.483173e-01 -2.235306e-02 -2.659183e-02 +5.926786e-01 -6.181170e-03 -6.441905e-01
+1.445000e+01 -7.187736e-06 +2.834710e-05 +2.731372e-08 -2.226661e-08 +4.622383e-07 -3.212583e-07 -2.935078e-09 -1.302129e-09 -3.901333e-01 -4.216937e-02 +5.832384e-01 -8.145907e-02 +1.950129e-02 +6.023275e-01 -2.244769e-02 -6.043991e-01
+1.446667e+01 -1.045210e-05 +5.883844e-07 +2.480413e-08 +2.879355e-08 +1.149298e-08 +4.054446e-07 +2.448217e-08 +2.347756e-09 -5.151276e-01 +3.319607e-02 +5.410994e-01 +1.325263e-01 +2.384669e-02 +6.194758e-01 +2.370928e-03 -6.182546e-01
+1.448333e+01 +4.677489e-05 -1.401978e-05 -8.245063e-08 +6.553818e-08 -2.306415e-07 +8.139354e-07 -6.858514e-08 +1.258581e-08 -7.051738e-01 +1.201636e-01 +6.539016e-01 +2.052432e-01 -5.416303e-02 +6.211993e-01 -1.949828e-02 -6.093166e-01
+1.450000e+01 -3.104972e-06 +3.034771e-05 +1.662200e-08 -2.099358e-08 -1.906852e-07 -2.642341e-07 +2.959765e-08 -3.798260e-09 -5.384949e-01 +1.918992e-03 +4.919680e-01 -1.176304e-01 +2.247497e-02 +6.293816e-01 +1.035734e-02 -6.355435e-01
+1.451667e+01 +8.397478e-06 +1.323310e-05 -1.143577e-08 +1.743660e-08 +2.428151e-07 +4.811455e-07 -2.778533e-08 -1.424533e-08 -4.633840e-01 +7.174344e-02 +5.947941e-01 +1.214198e-01 -1.950154e-02 +6.001111e-01 -1.081184e-02 -6.178206e-01
+1.453333e+01 +3.106002e-06 +1.055504e-06 -1.038319e-08 +3.197427e-08 +3.737081e-08 +5.602383e-07 -1.305334e-08 -4.707498e-09 -5.874430e-01 +1.651117e-01 +6.442710e-01 +5.433353e-02 +2.577323e-03 +5.865809e-01 -1.667648e-02 -5.938413e-01
+1.455000e+01 -1.718505e-05 +1.050852e-05 +4.132309e-08 +5.427611e-09 +5.701679e-07 +1.284937e-07 +4.147833e-09 -3.019589e-09 -3.897441e-01 +8.809598e-02 +6.612281e-01 -4.725419e-02 -2.885562e-02 +6.320660e-01 +3.422383e-02 -6.379752e-01
+1.456667e+01 +1.168849e-05 +1.538987e-05 -1.091533e-08 +8.204842e-09 +1.735841e-07 -1.206439e-07 -2.265220e-08 +1.637309e-08 -4.691216e-01 -4.103975e-02 +5.777839e-01 -1.303377e-02 -3.425164e-02 +6.107390e-01 +9.024907e-03 -5.946445e-01
+1.458333e+01 -3.244637e-05 +4.019177e-05 +6.375165e-08 -4.064236e-08 +4.088890e-07 -3.106792e-07 +3.770037e-08 -2.070929e-08 -5.194078e-01 -1.552713e-01 +7.407205e-01 +3.024902e-02 +1.860388e-02 +6.217522e-01 +2.527463e-02 -6.484223e-01
+1.460000e+01 -1.936716e-05 +3.132437e-05 +3.336071e-08 -2.148960e-08 +4.595357e-07 -5.412765e-07 +3.399777e-09 +1.411813e-08 -4.515342e-01 +1.012527e-02 +6.917013e-01 -2.593181e-01 -2.016334e-02 +6.271419e-01 +2.427761e-02 -6.134713e-01
+1.461667e+01 -1.082991e-05 +4.120462e-05 +1.744450e-08 -4.591050e-08 -2.882070e-07 -3.009496e-07 +3.691921e-08 -2.671833e-08 -6.069552e-01 -7.115558e-02 +5.287850e-01 -5.563673e-02 +4.447957e-02 +5.902513e-01 -1.172635e-03 -6.246110e-01
+1.463333e+01 +4.324755e-05 -1.560566e-05 -6.369061e-08 +4.381223e-08 -4.865741e-07 -2.979788e-08 -3.247297e-08 +4.657499e-08 -7.008268e-01 +1.786803e-02 +5.458287e-01 -3.057870e-02 -7.923707e-03 +6.566154e-01 -3.111945e-02 -6.043292e-01
+1.465000e+01 +3.147942e-05 +1.073023e-05 -4.259300e-08 -3.614318e-09 -4.774728e-07 -4.961392e-07 -1.160425e-08 +2.931086e-08 -6.570448e-01 -1.263501e-01 +5.019289e-01 -8.980024e-02 -5.192127e-03 +6.378720e-01 -8.712236e-03 -6.060605e-01
+1.466667e+01 -1.488733e-06 +2.507058e-06 +2.952212e-08 +1.344360e-08 +3.531356e-07 -2.350551e-07 +6.567742e-09 +2.931284e-08 -4.274031e-01 +3.317806e-02 +6.408353e-01 -1.414338e-01 +5.336093e-02 +6.562255e-01 -4.518855e-02 -6.238610e-01
+1.468333e+01 +2.108350e-06 -4.588464e-06 +1.212070e-08 +1.264222e-08 +3.719331e-07 +1.337967e-07 -1.239393e-08 +3.971266e-09 -4.301711e-01 +1.382007e-01 +6.526482e-01 -8.228485e-02 -1.587980e-04 +6.055110e-01 -1.515921e-02 -6.036904e-01
+1.470000e+01 -1.756424e-05 -6.235073e-06 +4.023273e-08 +2.584847e-08 +4.733870e-07 +1.269391e-07 +9.473575e-09 +1.786902e-08 -3.362447e-01 +1.474085e-01 +5.981608e-01 -9.694638e-02 +1.309438e-02 +6.493940e-01 -1.167910e-03 -6.294679e-01
+1.471667e+01 +2.388107e-05 -5.038689e-07 -3.907349e-08 +2.420846e-08 -2.804611e-08 -2.492661e-07 -3.790556e-08 +4.121456e-08 -5.871269e-01 -2.614474e-02 +6.379624e-01 -8.630858e-02 -1.394393e-02 +6.321537e-01 -3.395261e-02 -5.820804e-01
+1.473333e+01 +1.413273e-05 -1.512943e-05 -1.422819e-08 +4.232576e-08 -1.765914e-07 +5.901870e-07 -2.740010e-09 +3.837742e-09 -4.814387e-01 +1.147265e-02 +4.466139e-01 +2.867529e-01 +1.535533e-02 +6.054052e-01 -1.837962e-02 -6.019757e-01
+1.475000e+01 +5.815718e-05 -3.390061e-05 -9.546437e-08 +6.866339e-08 -5.679976e-07 +7.314112e-07 -5.939954e-08 +2.125478e-08 -7.191999e-01 +1.270677e-01 +5.203316e-01 +2.262061e-01 -4.841038e-02 +6.152501e-01 -2.793103e-02 -5.884564e-01
+1.476667e+01 +2.039362e-05 +7.368070e-06 -2.905227e-08 -7.883085e-09 -4.793753e-07 -9.137392e-08 +2.304335e-09 -1.948066e-09 -6.160170e-01 +1.089864e-01 +4.491353e-01 -1.675508e-01 +5.296050e-03 +6.117068e-01 -1.309410e-03 -6.140444e-01
+1.478333e+01 +2.879153e-05 +3.114421e-06 -3.114228e-08 +8.062551e-09 -1.762515e-07 -9.061998e-08 -1.997833e-08 +1.423184e-08 -5.316199e-01 +8.242081e-03 +5.069761e-01 -5.732823e-02 -2.276406e-02 +6.401950e-01 -2.852432e-03 -6.202978e-01
+1.480000e+01 +5.154395e-05 +1.408626e-05 -6.870315e-08 +6.370062e-10 -6.192397e-07 +3.733894e-07 -2.875388e-08 -2.417912e-08 -6.444598e-01 +1.412310e-01 +4.011041e-01 +3.444869e-02 -2.680765e-02 +6.135946e-01 -1.066530e-02 -6.441243e-01
+1.481667e+01 +2.042987e-05 -3.052332e-05 -1.883474e-08 +5.731263e-08 -4.281226e-07 +5.674503e-07 +9.296164e-09 +2.060381e-08 -6.044868e-01 +3.439385e-01 +4.503890e-01 -8.072314e-02 +3.380143e-03 +6.532618e-01 +1.033436e-02 -6.229256e-01
+1.483333e+01 +5.137655e-06 -2.505243e-05 -4.967752e-09 +4.400667e-08 -1.233190e-07 +2.527809e-07 +3.143452e-09 +2.798356e-08 -6.630659e-01 +7.207362e-02 +6.588048e-01 +4.273189e-02 -1.758012e-03 +6.305956e-01 +6.891179e-03 -5.898648e-01
+1.485000e+01 +8.881326e-06 -1.919828e-05 -7.703083e-09 +3.739549e-08 -6.248471e-08 +2.123849e-07 -3.685670e-09 +2.394049e-08 -5.617928e-01 +1.019543e-01 +5.798114e-01 -6.848316e-03 +7.276943e-04 +5.991768e-01 -5.079211e-03 -5.635861e-01
+1.486667e+01 -5.241753e-06 -2.576088e-06 +8.208456e-09 -1.135692e-08 -2.563901e-07 -1.178171e-07 +2.540279e-08 -3.725649e-09 -6.931421e-01 -4.298601e-02 +6.088530e-01 -2.774310e-02 +2.711712e-02 +6.164208e-01 +9.059982e-03 -6.180018e-01
+1.488333e+01 +2.696858e-05 +2.024206e-05 -3.078494e-08 -3.899834e-08 -2.634133e-07 -1.584566e-07 -1.381909e-08 -2.915785e-08 -5.903945e-01 -7.319800e-02 +4.946270e-01 -1.693184e-02 -2.237200e-02 +6.246809e-01 +2.910691e-03 -6.611097e-01
+1.490000e+01 +1.242321e-05 -1.483333e-05 -1.331881e-08 +6.181482e-09 -2.201011e-07 +8.112961e-08 +1.078634e-09 +8.972395e-10 -6.572862e-01 -5.064135e-02 +5.796213e-01 +8.838000e-02 +1.078107e-02 +6.107711e-01 -8.794414e-03 -6.044366e-01
+1.491667e+01 -9.288278e-06 -1.457161e-05 +1.199272e-08 +3.540334e-09 -4.704060e-08 -7.653913e-08 +1.533448e-08 +8.692667e-09 -6.835281e-01 -6.448391e-02 +6.931334e-01 +1.863479e-02 +1.101408e-02 +6.100322e-01 +1.142447e-02 -5.923795e-01
+1.493333e+01 +1.491279e-05 +1.261819e-05 -1.819848e-08 -2.480939e-08 -2.107085e-07 -2.590826e-07 -4.512626e-09 -8.025043e-09 -6.420605e-01 -3.620054e-02 +5.569304e-01 -1.091241e-01 -1.037252e-02 +6.248027e-01 +3.760703e-03 -6.310694e-01
+1.495000e+01 -1.094804e-05 +2.821745e-05 +2.308673e-08 -4.054012e-08 +2.558144e-07 -1.629847e-07 +6.489012e-09 -3.042604e-08 -5.507601e-01 -1.075799e-01 +7.187763e-01 +1.562321e-02 +3.140252e-03 +6.399650e-01 +6.537492e-03 -6.789881e-01
+1.496667e+01 -4.482941e-05 -7.228809e-06 +4.679713e-08 +2.899321e-09 +4.718887e-07 +2.227521e-09 +1.625514e-08 +2.802918e-09 -3.410747e-01 -5.187357e-02 +6.261700e-01 +5.284402e-02 +3.490275e-02 +6.457151e-01 -1.043200e-02 -6.354487e-01
+1.498333e+01 -2.104105e-05 -2.327242e-05 +1.984043e-08 +3.344282e-08 -8.534364e-08 -2.936394e-08 +2.586893e-08 +3.599174e-08 -6.651785e-01 -1.423219e-01 +6.401672e-01 +1.282899e-01 +2.068884e-02 +6.636586e-01 +1.831890e-02 -6.033018e-01
+1.500000e+01 +1.038949e-05 -3.363957e-06 -1.495714e-08 +2.506488e-09 -9.919485e-08 -2.600491e-07 -8.628268e-09 +1.984226e-08 -5.820331e-01 -1.352280e-01 +5.456618e-01 -1.333456e-02 -9.389942e-03 +6.553766e-01 -4.611094e-03 -6.195459e-01
+1.501667e+01 +2.546598e-05 +1.235915e-05 -3.253559e-08 -1.643585e-08 -2.292711e-07 +5.786617e-08 -1.787128e-08 -2.057658e-08 -6.251630e-01 -4.335646e-04 +5.119297e-01 +3.542667e-02 +3.277918e-03 +6.135987e-01 -3.134954e-02 -6.403814e-01
+1.503333e+01 -2.091734e-05 -8.170929e-06 +3.324334e-08 +6.172074e-09 +5.182184e-07 +2.833699e-07 -6.208395e-10 -1.255952e-08 -5.127311e-01 +1.209066e-01 +8.370516e-01 +4.559262e-02 +1.744059e-02 +5.998984e-01 -1.828318e-02 -6.141206e-01
+1.505000e+01 +1.827524e-05 -2.053863e-05 -9.149573e-09 +1.636325e-08 -1.526054e-07 +2.920820e-08 +8.341867e-10 +1.471299e-08 -5.975296e-01 -1.024481e-01 +5.175195e-01 +1.229461e-01 -7.209316e-03 +6.411507e-01 +8.463759e-03 -6.118110e-01
+1.506667e+01 -1.040987e-06 +4.703698e-05 +1.598482e-08 -6.693358e-08 +3.447423e-08 -5.359179e-07 +1.397767e-08 -3.249345e-08 -6.003387e-01 -1.286297e-01 +6.362227e-01 -1.970714e-01 +2.316453e-02 +5.839785e-01 -4.994181e-04 -6.308270e-01
+1.508333e+01 +4.161088e-05 -1.382116e-05 -3.418425e-08 +4.648797e-09 -1.476482e-08 -3.416982e-07 -3.381220e-08 +2.745169e-08 -5.977607e-01 -1.230233e-01 +6.038563e-01 -8.226324e-02 -1.730928e-02 +6.364237e-01 -3.790051e-02 -5.858728e-01
+1.510000e+01 +3.416968e-05 -1.500545e-05 -2.343932e-08 +9.750254e-09 +2.443165e-08 +1.006557e-07 -2.548186e-08 +3.231448e-09 -5.507637e-01 +1.155181e-07 +5.807585e-01 +6.907899e-02 +4.958550e-03 +6.391353e-01 -4.634919e-02 -6.281348e-01
+1.511667e+01 -3.312283e-06 +4.604447e-06 +1.941318e-08 -1.010366e-08 +1.298385e-08 +2.748173e-07 +1.889610e-08 -2.855679e-08 -5.741734e-01 +1.151036e-01 +5.984070e-01 +6.034024e-02 +4.602515e-03 +5.972111e-01 +2.753646e-02 -6.392658e-01
+1.513333e+01 +2.708705e-05 +4.984865e-06 -1.895283e-08 -1.827310e-08 +2.682131e-07 -4.033854e-08 -3.712467e-08 -1.591684e-08 -5.416059e-01 +2.193818e-02 +7.299668e-01 -4.691673e-02 -3.374701e-02 +6.020142e-01 -2.864237e-02 -6.231061e-01
+1.515000e+01 +1.133637e-05 -1.184420e-05 -3.865285e-09 +3.910756e-09 +2.628116e-07 -3.338333e-07 -2.140888e-08 +2.617747e-08 -3.798227e-01 -1.332667e-01 +5.589956e-01 -7.806717e-02 +9.763568e-04 +6.366964e-01 -3.660553e-02 -5.864876e-01
+1.516667e+01 +2.600304e-05 -7.805448e-06 -3.158128e-08 +5.311962e-09 -4.383624e-07 +1.009084e-07 -2.997359e-09 -1.302791e-09 -6.809796e-01 +7.943192e-02 +4.144248e-01 -1.466023e-02 +7.536720e-04 +6.303336e-01 -4.934957e-03 -6.273906e-01
+1.518333e+01 -5.097686e-06 +5.173371e-06 +3.873707e-09 -8.219124e-09 -7.261308e-08 +1.828425e-07 +8.770918e-09 -2.052310e-08 -7.062838e-01 +1.682271e-01 +6.833227e-01 -5.226911e-02 +1.294568e-02 +6.150398e-01 +3.275456e-03 -6.456716e-01
+1.520000e+01 +7.045440e-06 +2.471527e-05 -4.353620e-09 -2.142352e-08 +3.617950e-09 -5.525285e-08 -4.671826e-09 -1.813179e-08 -6.060400e-01 +1.038860e-02 +6.308442e-01 -5.041964e-02 -1.769600e-02 +6.301930e-01 +9.956931e-03 -6.569042e-01
+1.521667e+01 +6.423195e-06 -3.929300e-06 -6.084481e-09 +9.563079e-09 -3.631607e-08 -1.187529e-07 -3.778305e-09 +1.762964e-08 -5.945162e-01 -9.535607e-03 +5.909448e-01 -7.313842e-02 +7.216429e-03 +6.411982e-01 -1.339336e-02 -6.045343e-01
+1.523333e+01 +2.001825e-05 -3.683783e-05 -1.635962e-08 +5.819737e-08 -1.636464e-07 +2.976605e-07 -5.770396e-09 +3.944361e-08 -5.771736e-01 +1.242530e-01 +4.841994e-01 +7.778774e-02 -7.298530e-03 +6.546023e-01 -2.650680e-03 -5.786517e-01
+1.525000e+01 +5.153419e-06 -1.565300e-06 -2.824746e-09 +7.650364e-09 +6.082682e-08 -1.786781e-08 -6.919549e-09 +8.974855e-09 -5.908218e-01 -7.989811e-02 +6.526697e-01 +6.712962e-02 -2.205909e-02 +6.488906e-01 +9.753332e-03 -6.280339e-01
+1.526667e+01 +1.013161e-05 +2.574025e-05 -8.502798e-09 -2.632622e-08 -7.880814e-08 +4.861045e-08 -3.414420e-09 -3.002791e-08 -6.147960e-01 -5.140447e-02 +5.779188e-01 +8.519958e-02 -3.412154e-03 +5.886912e-01 -2.312001e-03 -6.399592e-01
+1.528333e+01 -2.899856e-07 +3.394565e-05 +1.489937e-10 -4.042161e-08 +9.863648e-08 +1.277008e-07 -6.406765e-09 -4.963348e-08 -5.389375e-01 +3.763144e-02 +6.259790e-01 +5.104482e-02 +8.801504e-03 +5.895584e-01 -2.013045e-02 -6.775206e-01
+1.530000e+01 +1.510404e-05 -3.165439e-05 -1.792722e-08 +3.815421e-08 -1.397108e-07 +4.789881e-07 -8.957470e-09 +6.986394e-09 -5.046506e-01 +7.316941e-02 +4.183176e-01 +2.688082e-01 +2.881802e-03 +6.088203e-01 -1.918709e-02 -5.901640e-01
+1.531667e+01 -2.952545e-06 -2.258276e-05 -1.445994e-09 +2.495500e-08 -2.955773e-08 +1.610718e-07 +4.935397e-10 +1.469027e-08 -5.382635e-01 +1.026273e-01 +5.322396e-01 +8.603683e-03 +2.021962e-02 +6.310662e-01 -1.851169e-02 -5.982675e-01
+1.533333e+01 +9.092618e-06 -7.496493e-07 -1.781311e-08 -4.196904e-09 -2.513452e-07 -7.974393e-08 -1.418681e-09 +1.030451e-09 -6.847632e-01 -1.227720e-01 +5.195714e-01 +6.387166e-02 -1.974903e-02 +6.206969e-01 +1.748972e-02 -6.146591e-01
+1.535000e+01 +3.257191e-05 +1.220011e-05 -3.769300e-08 -2.470103e-08 -3.127773e-07 -8.544785e-08 -1.756847e-08 -1.946012e-08 -6.889210e-01 -2.943654e-03 +4.763909e-01 -6.078582e-02 -4.781765e-02 +6.220771e-01 +1.373101e-02 -6.563454e-01
+1.536667e+01 +2.005844e-06 +1.986980e-05 -3.905218e-09 -3.139275e-08 -1.132702e-07 -1.359978e-07 +3.556565e-09 -2.291008e-08 -6.039114e-01 -2.916708e-02 +5.354110e-01 -7.194805e-02 +1.759130e-02 +5.985816e-01 -9.760313e-03 -6.402685e-01
+1.538333e+01 +1.499215e-05 +1.247222e-05 -1.312064e-08 -1.818555e-08 -6.598316e-08 -1.198074e-07 -8.967365e-09 -1.054384e-08 -6.415090e-01 -1.726931e-02 +6.038497e-01 -7.169651e-02 -5.359548e-03 +6.263826e-01 -1.207440e-02 -6.440902e-01
+1.540000e+01 +5.058091e-05 -5.669840e-06 -4.551367e-08 +1.974811e-10 -1.207704e-07 +3.109808e-08 -3.829531e-08 -1.866728e-09 -6.218321e-01 -1.007713e-01 +5.398220e-01 +1.237399e-01 -9.287560e-03 +6.167320e-01 -6.806060e-02 -6.176089e-01
+1.541667e+01 -2.850195e-05 +8.793919e-06 +2.745134e-08 -1.054169e-08 +6.798391e-08 +2.190375e-07 +2.342067e-08 -2.529363e-08 -6.442900e-01 -1.908210e-02 +7.015104e-01 +1.862228e-01 +4.780534e-02 +6.018249e-01 +1.678595e-03 -6.517442e-01
+1.543333e+01 +1.924532e-05 -5.268678e-06 -1.665146e-08 -2.485476e-09 -3.035591e-07 -2.726472e-08 +3.235369e-09 -7.169678e-10 -6.213085e-01 -7.799182e-02 +3.880435e-01 +5.333997e-02 -2.288360e-02 +6.428100e-01 +3.053443e-02 -6.427477e-01
+1.545000e+01 +2.259796e-06 -6.079192e-06 +4.240299e-10 +2.278040e-09 +8.214720e-08 -1.747314e-07 -5.030393e-09 +1.393664e-08 -5.437568e-01 -1.027723e-01 +6.088733e-01 -3.678480e-02 -1.351532e-02 +6.522954e-01 +3.494643e-03 -6.221675e-01
+1.546667e+01 +2.077497e-05 -1.444254e-05 -1.664906e-08 +8.132573e-09 +3.583392e-08 +1.280654e-07 -1.932860e-08 -2.375037e-10 -4.645844e-01 +1.636824e-01 +4.931053e-01 -5.911410e-02 -1.372662e-02 +6.133048e-01 -2.703153e-02 -6.138259e-01
+1.548333e+01 -7.636921e-07 -8.729438e-06 +7.175644e-09 +6.135422e-09 +1.068254e-07 +1.858873e-07 +2.007682e-10 -6.114881e-09 -4.751015e-01 +9.793334e-02 +5.579035e-01 +5.091797e-02 +8.607582e-03 +6.240832e-01 -7.326121e-03 -6.377332e-01
+1.550000e+01 -1.078886e-05 -1.318302e-05 +1.841477e-08 +3.878243e-09 -6.940360e-08 +1.358370e-07 +2.335789e-08 -5.084450e-09 -6.561463e-01 +5.440084e-02 +5.947622e-01 +5.399124e-02 +1.206008e-02 +6.228234e-01 +3.984289e-02 -6.346263e-01
+1.551667e+01 +7.237478e-06 -1.796455e-05 -6.762637e-09 +9.334374e-09 +5.060139e-08 -1.691101e-07 -1.024775e-08 +2.074504e-08 -4.664428e-01 -9.896617e-02 +5.046171e-01 -4.173503e-02 +6.672233e-03 +6.380593e-01 -2.935573e-02 -5.930621e-01
+1.553333e+01 +1.796985e-05 -2.840011e-05 -8.789556e-09 +2.050246e-08 -2.038738e-07 +9.970494e-08 +4.609324e-09 +1.423871e-08 -6.698205e-01 +1.184946e-01 +4.968805e-01 -3.673304e-02 -1.181024e-02 +6.446028e-01 +2.239608e-02 -6.141427e-01
+1.555000e+01 +1.090699e-05 +1.984558e-05 -2.439859e-09 -1.994075e-08 -1.937664e-08 -7.294679e-08 -1.195005e-09 -1.544616e-08 -4.672019e-01 -6.048521e-03 +4.490676e-01 -5.658891e-02 -2.614879e-02 +6.255645e-01 +2.355841e-02 -6.619879e-01
+1.556667e+01 +5.257017e-06 -1.076122e-05 -4.127089e-09 +1.203796e-08 +8.283027e-08 +3.763879e-07 -9.708095e-09 -1.277347e-08 -5.593966e-01 +2.875731e-01 +6.202361e-01 +2.730539e-02 -3.062157e-02 +6.137882e-01 +8.466933e-03 -6.441215e-01
+1.558333e+01 -7.198794e-06 -1.002695e-05 +6.368816e-09 +1.503207e-08 -2.575184e-08 +2.293660e-07 +8.194658e-09 +4.956266e-11 -6.138453e-01 +7.018732e-02 +5.813595e-01 +1.168907e-01 +2.710086e-03 +5.839740e-01 +1.660911e-02 -5.846603e-01
+1.560000e+01 -4.006494e-07 -2.257460e-05 +4.798788e-09 +2.770673e-08 -4.798892e-09 +1.964642e-07 +5.203461e-09 +1.513793e-08 -6.067437e-01 +2.916314e-02 +5.909096e-01 +1.302164e-01 +8.382754e-03 +6.441804e-01 +3.875607e-03 -6.099913e-01
+1.561667e+01 -1.502689e-05 +1.907756e-05 +1.486855e-08 -8.666515e-09 +3.832563e-09 -1.370004e-07 +1.487891e-08 +2.880767e-10 -6.403359e-01 -7.134846e-03 +6.299687e-01 -1.182515e-01 +1.532026e-02 +6.596808e-01 +1.988575e-02 -6.606154e-01
+1.563333e+01 -8.177524e-06 +4.540287e-05 +2.814458e-09 -3.675250e-08 +6.396197e-08 -3.563692e-07 -1.388182e-09 -1.371297e-08 -5.669825e-01 -1.239174e-01 +6.103384e-01 -1.946214e-01 +2.175201e-02 +6.019727e-01 -2.561240e-02 -6.364139e-01
+1.565000e+01 +3.798584e-05 +1.989265e-05 -3.738892e-08 -8.614157e-09 -3.408847e-07 -3.528982e-07 -1.539031e-08 +1.469645e-08 -7.443648e-01 -1.704876e-01 +4.259120e-01 -1.458853e-01 -1.216870e-02 +6.277972e-01 -2.560848e-02 -5.933479e-01
+1.566667e+01 -8.836267e-06 +4.185786e-05 -4.060089e-09 -2.594494e-08 -2.982452e-08 -3.561405e-07 -2.149455e-09 -2.727862e-09 -5.936683e-01 -5.709279e-03 +5.551139e-01 -3.067089e-01 +5.941327e-03 +6.164784e-01 -1.119457e-02 -6.247194e-01
+1.568333e+01 -3.403637e-05 +4.258010e-06 +1.061356e-08 -8.915393e-10 -5.875181e-08 -1.666712e-07 +1.470928e-08 +1.017455e-08 -5.753755e-01 -2.157463e-02 +5.096364e-01 -1.220662e-01 +3.796724e-02 +6.301386e-01 -1.365940e-03 -6.062686e-01
+1.570000e+01 -2.087778e-05 +6.367890e-06 -1.419934e-09 -3.495894e-10 -2.757126e-08 +1.453034e-07 +3.879650e-10 -1.001703e-08 -6.162150e-01 +4.910204e-02 +5.752552e-01 +9.212371e-02 +9.166729e-04 +6.322328e-01 -2.478106e-04 -6.588146e-01
+1.571667e+01 -3.959725e-06 +3.511311e-06 -1.846970e-08 -4.272767e-09 -7.688865e-08 -1.674343e-07 -1.368678e-08 +6.783746e-09 -6.708132e-01 +5.001517e-03 +5.805455e-01 -1.538705e-01 -1.819824e-02 +6.399418e-01 -1.691992e-02 -6.237497e-01
+1.573333e+01 -4.095036e-05 -1.740204e-05 +1.632853e-08 +9.520651e-09 -4.623419e-09 +1.854919e-07 +1.692717e-08 -2.642877e-09 -5.697666e-01 +5.132037e-02 +5.495752e-01 +1.295953e-01 +2.626914e-02 +6.002017e-01 +1.748778e-02 -6.081485e-01
+1.575000e+01 -4.234822e-05 -4.722130e-06 +1.918760e-08 +1.790556e-09 +9.534733e-09 -1.614431e-07 +1.889586e-08 +1.255684e-08 -5.713310e-01 -8.863679e-02 +5.628893e-01 -6.387092e-02 +1.741901e-02 +6.406084e-01 +3.152189e-02 -6.089569e-01
+1.576667e+01 -3.025977e-05 +1.733861e-05 +1.029281e-08 -9.766375e-09 +1.242976e-07 +1.478585e-07 +2.211864e-09 -1.977165e-08 -5.024850e-01 -3.054953e-02 +6.050661e-01 +1.740448e-01 +4.732729e-03 +5.934943e-01 +4.073374e-04 -6.466395e-01
+1.578333e+01 +7.078999e-06 +5.344166e-06 -9.460979e-09 -8.972099e-09 -5.836582e-08 -6.136218e-08 -5.748980e-09 -5.052151e-09 -5.748789e-01 -6.793021e-02 +4.987071e-01 +7.728509e-03 -3.856277e-02 +5.874193e-01 +2.270914e-02 -6.014872e-01
+1.580000e+01 +1.404666e-05 -1.296018e-05 -1.051443e-08 +4.892460e-09 -2.369248e-07 +3.371813e-08 +5.051142e-09 +2.737812e-09 -4.435914e-01 +3.418694e-02 +1.984742e-01 +1.506495e-03 +3.848631e-03 +6.009688e-01 +9.305609e-03 -5.943756e-01
+1.581667e+01 -5.445061e-06 -1.978255e-05 +9.509809e-09 +1.833297e-08 +1.528233e-07 +7.178396e-08 -4.817681e-10 +1.388705e-08 -4.124438e-01 +5.279370e-02 +5.433122e-01 +2.016639e-02 +4.650695e-03 +6.201698e-01 -6.453069e-03 -5.834824e-01
+1.583333e+01 +1.775795e-06 -1.039858e-05 -1.137580e-09 +7.453461e-09 -1.699718e-07 +3.210863e-08 +1.014353e-08 +5.451502e-09 -6.901687e-01 +3.315284e-02 +4.972743e-01 +3.235274e-04 +3.830784e-03 +6.287460e-01 +2.357297e-02 -6.149853e-01
+1.585000e+01 +2.319883e-05 +1.415751e-05 -1.924836e-08 -1.357112e-08 -1.536672e-07 -4.167312e-08 -9.374355e-09 -1.104233e-08 -6.066375e-01 +2.009996e-02 +4.326320e-01 -5.952010e-02 -1.177988e-02 +5.964870e-01 -1.483396e-02 -6.281862e-01
+1.586667e+01 -4.256920e-06 +1.868088e-05 +3.145917e-11 -1.888390e-08 -6.934406e-08 -7.064722e-08 +4.642699e-09 -1.452339e-08 -5.183685e-01 +1.807991e-02 +4.303157e-01 -8.605893e-02 -1.359234e-02 +6.072757e-01 +2.637060e-02 -6.487986e-01
+1.588333e+01 +9.680604e-06 -2.656470e-08 -1.019106e-08 -9.735430e-09 -1.003307e-07 -8.119854e-08 -3.701860e-09 -4.510194e-09 -5.641720e-01 -1.491776e-01 +4.406117e-01 +5.997161e-02 +2.798472e-03 +5.874748e-01 -1.377074e-02 -6.008326e-01
+1.590000e+01 -9.957938e-06 -1.098273e-05 +1.213168e-08 +7.135468e-09 -2.526359e-08 +6.242927e-08 +1.402783e-08 +3.111832e-09 -5.803443e-01 -1.452127e-02 +5.271872e-01 +7.640896e-02 +3.642982e-02 +6.247288e-01 +3.411689e-03 -6.168482e-01
+1.591667e+01 -2.009199e-05 +1.802507e-06 +2.239416e-08 +1.825722e-09 +2.007391e-07 +1.621355e-07 +9.446494e-09 -8.922052e-09 -4.423156e-01 +1.657845e-01 +6.222208e-01 +8.437931e-03 +1.944608e-03 +6.050530e-01 +2.486015e-02 -6.323307e-01
+1.593333e+01 +1.102124e-06 -2.992604e-05 +7.813647e-09 +1.652372e-08 +2.049598e-07 +1.118737e-07 -5.674698e-09 +9.379985e-09 -3.351486e-01 +7.822957e-02 +5.252895e-01 +3.987933e-02 -1.609661e-02 +6.724634e-01 -1.331157e-03 -6.467940e-01
+1.595000e+01 -2.066489e-05 +1.326736e-05 +1.820297e-08 -1.500134e-08 -2.365609e-09 -1.075301e-07 +1.868492e-08 -8.119259e-09 -5.251898e-01 -2.866779e-02 +4.949735e-01 -8.294787e-02 +2.532525e-02 +6.181497e-01 +2.984062e-02 -6.445375e-01
+1.596667e+01 -2.182314e-05 -2.378370e-05 +1.253489e-08 +3.889368e-09 +1.437647e-07 +5.113940e-08 +3.199598e-09 +5.584965e-10 -5.237681e-01 -8.544415e-03 +6.452122e-01 +6.164440e-02 +4.032361e-03 +6.395422e-01 +4.620063e-03 -6.401163e-01
+1.598333e+01 +1.592957e-05 -3.546712e-05 -1.333567e-08 +1.139332e-08 -1.157953e-07 +1.285135e-08 -5.874337e-09 +1.074204e-08 -6.600179e-01 +3.703647e-03 +5.052206e-01 +9.480507e-03 -1.484683e-02 +5.993324e-01 -4.011350e-03 -5.687013e-01
+1.600000e+01 -1.097580e-05 -3.967655e-05 +9.941269e-09 +1.800807e-08 +7.731130e-08 +2.200017e-07 +4.978180e-09 +3.701435e-09 -4.648884e-01 +8.236134e-02 +5.244131e-01 +1.546567e-01 +6.240948e-03 +6.378683e-01 +8.437286e-03 -6.289982e-01
+1.601667e+01 -9.588364e-06 -4.940700e-05 +1.466133e-08 +1.917851e-08 +3.391579e-08 +1.063521e-07 +1.266777e-08 +1.244926e-08 -6.410215e-01 +5.731477e-02 +6.484520e-01 +5.694828e-02 +3.322038e-02 +6.407637e-01 +5.540892e-03 -6.043978e-01
+1.603333e+01 +1.210553e-05 -3.081353e-05 +7.651770e-10 -3.632418e-09 +3.425892e-08 +2.064089e-08 -1.499038e-09 -5.069614e-09 -5.093524e-01 +5.597132e-03 +5.228592e-01 +1.345843e-02 -2.134218e-02 +5.949314e-01 +1.555589e-02 -6.133524e-01
+1.605000e+01 -9.457240e-06 -2.179748e-05 +9.850430e-09 -4.562636e-09 +3.276733e-08 -6.054580e-09 +7.847431e-09 -4.241453e-09 -4.746387e-01 +2.874696e-02 +4.888847e-01 -3.794195e-02 -1.053051e-02 +5.967925e-01 +3.470584e-02 -6.122935e-01
+1.606667e+01 +2.057379e-05 -6.379094e-05 -4.269789e-09 +2.950740e-08 -1.993308e-07 +1.010237e-07 +8.907458e-09 +2.331666e-08 -5.637894e-01 -8.463598e-03 +3.177725e-01 +1.181521e-01 +2.493595e-02 +6.520913e-01 +2.765097e-03 -5.787295e-01
+1.608333e+01 +4.823808e-05 -3.048175e-05 -2.588117e-08 +3.859994e-09 -1.036756e-07 -8.603896e-08 -1.944944e-08 +9.649516e-09 -6.304713e-01 +6.097300e-02 +4.879229e-01 -1.559470e-01 -1.078172e-02 +6.610730e-01 -5.366258e-02 -6.313426e-01
+1.610000e+01 +2.244805e-05 -2.505801e-05 -5.519654e-09 +6.639069e-09 -2.024367e-07 +1.248152e-07 +7.841807e-09 -1.541414e-09 -7.534986e-01 +1.614782e-01 +4.928440e-01 -1.443181e-02 -6.926499e-03 +6.356501e-01 +3.244346e-02 -6.420043e-01
+1.611667e+01 +2.606898e-05 -9.874134e-06 -8.998786e-09 -6.574882e-09 -4.511335e-08 -8.846638e-08 -6.159717e-09 -8.100768e-10 -6.863127e-01 -5.121811e-02 +6.048667e-01 -5.757507e-02 -8.204933e-03 +6.067125e-01 -1.293113e-02 -6.100862e-01
+1.613333e+01 +1.918854e-05 +5.353236e-06 -5.465484e-09 -1.768904e-08 +1.793577e-08 -1.893654e-07 -6.755496e-09 -5.413748e-09 -6.816107e-01 -2.882014e-02 +6.696059e-01 -1.939547e-01 -2.808122e-02 +5.940347e-01 +4.890384e-03 -6.124718e-01
+1.615000e+01 +3.083582e-05 -1.488385e-05 -1.585551e-08 -2.432173e-10 -6.355508e-09 +9.628686e-09 -1.571573e-08 -8.877600e-10 -5.576969e-01 +1.500078e-01 +5.234139e-01 -1.254606e-01 -4.556441e-02 +6.474289e-01 -8.240938e-03 -6.499890e-01
+1.616667e+01 -1.488781e-05 +1.352978e-06 +1.403866e-08 -9.803226e-09 +1.702734e-07 -2.131069e-08 +2.967683e-09 -8.561137e-09 -4.994357e-01 +4.994321e-02 +6.784205e-01 -6.975542e-02 +2.117479e-02 +6.096433e-01 -1.025518e-02 -6.386595e-01
+1.618333e+01 -2.060483e-05 -3.275038e-05 +1.408492e-08 +1.262481e-08 +9.542263e-08 +1.071062e-07 +7.991543e-09 +5.728556e-09 -4.869952e-01 +6.751214e-02 +5.755340e-01 +7.024401e-02 +1.074432e-02 +6.322915e-01 +1.770340e-02 -6.113275e-01
+1.620000e+01 -3.134934e-06 -3.034795e-05 +2.602734e-09 +1.185757e-08 -4.488737e-09 +1.851910e-08 +2.947607e-09 +1.083773e-08 -6.479772e-01 -3.748153e-02 +6.069217e-01 +6.046350e-02 +1.105557e-02 +6.079832e-01 -4.958292e-04 -5.688729e-01
+1.621667e+01 +5.280892e-06 -1.414819e-05 -3.509481e-09 +3.956968e-09 -6.040140e-08 +3.849467e-08 +4.439712e-10 +1.468058e-09 -5.167529e-01 +6.597418e-03 +4.120072e-01 +4.333569e-02 +1.940046e-02 +6.201739e-01 -1.773546e-02 -6.140637e-01
+1.623333e+01 -6.453988e-06 +1.158586e-06 +6.180423e-10 -4.955758e-09 -5.134873e-08 -2.241991e-08 +4.043206e-09 -3.553465e-09 -6.027702e-01 -1.829576e-02 +5.056335e-01 -1.005718e-02 +4.981922e-03 +6.099509e-01 +9.609063e-03 -6.216586e-01
+1.625000e+01 +1.876165e-05 +4.605978e-07 -1.571600e-08 -3.901641e-09 -2.464754e-07 -2.505912e-07 +3.916598e-10 +1.269040e-08 -7.045445e-01 -2.646163e-01 +3.534089e-01 -6.769151e-02 +8.959757e-03 +6.236504e-01 -7.662181e-03 -5.757888e-01
+1.626667e+01 -2.886119e-07 -2.503225e-05 -2.576204e-10 +1.407784e-08 +4.955380e-08 +8.942088e-09 -3.557003e-09 +1.373438e-08 -5.654589e-01 -2.479256e-02 +5.984860e-01 +4.046696e-02 -1.392452e-02 +6.469154e-01 +5.396324e-04 -5.944933e-01
+1.628333e+01 +3.674547e-05 +3.677250e-05 -1.623904e-08 -2.146175e-08 -9.857891e-08 -9.000630e-08 -9.974232e-09 -1.586008e-08 -7.501602e-01 -1.145420e-02 +5.762107e-01 -1.004791e-01 -9.925488e-03 +5.932247e-01 -2.728513e-02 -6.505769e-01
+1.630000e+01 -1.891925e-05 +1.433931e-05 +2.043771e-08 -7.448101e-09 +1.050792e-07 -7.224147e-08 +1.381560e-08 -2.777660e-09 -4.689057e-01 -3.542616e-02 +5.828642e-01 -5.635987e-02 +3.065809e-02 +6.277748e-01 +2.208693e-02 -6.353724e-01
+1.631667e+01 +1.234791e-05 -1.643800e-05 -1.623161e-09 +7.100020e-09 +1.310000e-08 +7.202521e-08 -2.523117e-09 +2.437761e-09 -5.770482e-01 -1.921090e-02 +5.592814e-01 +1.193760e-01 -1.789840e-02 +6.546214e-01 +7.954209e-03 -6.421008e-01
+1.633333e+01 -1.848211e-05 +1.780659e-05 +1.778118e-08 -1.889151e-08 +9.115604e-08 -8.937926e-08 +1.203743e-08 -1.328570e-08 -4.946915e-01 +1.783249e-02 +5.870967e-01 -1.332006e-01 +1.205118e-02 +6.146241e-01 +3.462451e-02 -6.631534e-01
+1.635000e+01 +1.407293e-05 -9.531391e-06 -8.456870e-09 -4.116885e-09 -1.453138e-07 +3.339725e-08 +1.054088e-09 -6.410863e-09 -7.161743e-01 +6.368560e-02 +4.717706e-01 -9.073523e-03 -6.038023e-03 +6.017390e-01 +9.571633e-03 -6.236565e-01
+1.636667e+01 +3.523364e-06 -4.089407e-05 -3.617888e-10 +1.139592e-08 +1.488952e-08 +3.265985e-08 -1.358230e-09 +9.427648e-09 -7.667345e-01 -8.353122e-02 +7.372283e-01 +1.251821e-01 -1.883174e-02 +6.370430e-01 +1.286432e-02 -5.964710e-01
+1.638333e+01 +1.296826e-05 -1.610742e-05 -3.894688e-09 -2.261810e-09 -7.894976e-09 -1.706129e-07 -3.439220e-09 +9.041750e-09 -6.678125e-01 -1.406763e-01 +6.123455e-01 -1.107212e-01 -1.712162e-02 +6.385739e-01 +2.862722e-03 -5.996592e-01
+1.640000e+01 -1.705639e-06 -4.177294e-05 +2.184752e-09 +1.188578e-08 -3.648388e-08 +1.093040e-07 +4.649500e-09 +4.830245e-09 -5.373118e-01 +6.044090e-02 +4.494147e-01 +1.065891e-01 +3.422796e-02 +6.725842e-01 -1.530719e-02 -6.503142e-01
+1.641667e+01 +8.164673e-06 -1.403611e-05 -3.320428e-09 -1.238502e-09 +8.597390e-08 +7.591595e-08 -9.095973e-09 -6.308171e-09 -5.013709e-01 -4.778916e-02 +5.927547e-01 +1.574482e-01 -3.205591e-02 +6.308052e-01 -6.054077e-03 -6.542998e-01
+1.643333e+01 +9.880531e-06 -2.116720e-05 -4.064016e-09 +2.364752e-09 -8.638784e-08 +1.687663e-08 +1.607347e-09 +1.284818e-09 -6.674921e-01 +5.245466e-02 +4.942648e-01 -2.329965e-02 +1.595600e-02 +6.198526e-01 -9.108682e-03 -6.116087e-01
+1.645000e+01 -4.240144e-06 -6.168129e-06 +6.720715e-09 -7.330057e-09 +9.727179e-08 -1.650515e-08 +3.730762e-10 -6.363381e-09 -4.743646e-01 +2.012158e-01 +5.872766e-01 -2.102060e-01 -4.129507e-03 +5.879229e-01 +5.654859e-03 -6.120388e-01
+1.646667e+01 +2.799328e-05 -2.635664e-05 -1.404380e-08 +3.101637e-09 +5.592108e-08 +1.115879e-08 -1.801242e-08 +2.415020e-09 -5.523446e-01 +8.357706e-02 +5.982710e-01 -5.891952e-02 -3.818923e-02 +6.517343e-01 -3.886645e-02 -6.382906e-01
+1.648333e+01 +2.622757e-05 -1.959708e-05 -8.888410e-09 +5.103074e-09 -1.202664e-07 -1.946719e-08 -1.050548e-09 +6.488445e-09 -6.492260e-01 -3.692043e-03 +4.207946e-01 -2.408469e-02 +5.609105e-03 +6.477788e-01 -9.281699e-03 -6.167463e-01
+1.650000e+01 +2.843329e-06 -8.528662e-06 +4.408433e-09 -1.617007e-09 +4.596526e-08 -9.480647e-08 +1.430878e-09 +4.657740e-09 -6.390930e-01 -1.822534e-03 +6.657093e-01 -1.416453e-01 +1.197710e-02 +6.367862e-01 -4.893144e-03 -6.135653e-01
+1.651667e+01 +1.994296e-05 -2.261113e-05 -4.808321e-09 +5.134243e-09 +1.749699e-07 +3.144494e-08 -1.652765e-08 +3.135076e-09 -5.287137e-01 +4.176220e-02 +7.654100e-01 +1.476744e-02 -1.970145e-02 +6.385907e-01 -5.295241e-02 -6.216777e-01
+1.653333e+01 +3.409960e-06 -1.671929e-05 +6.835844e-09 +3.250657e-09 +5.116863e-08 +1.290578e-07 +3.555615e-09 -5.272282e-09 -5.633271e-01 +1.508101e-01 +6.020847e-01 +6.752632e-02 +4.967906e-03 +6.049199e-01 +1.219434e-02 -6.254649e-01
+1.655000e+01 +3.888212e-05 +3.905412e-06 -9.438475e-09 -3.830670e-09 -2.123921e-07 +8.193686e-08 +4.514909e-09 -9.346889e-09 -7.037279e-01 +1.413745e-01 +3.084693e-01 -8.428899e-04 +2.413978e-02 +6.263801e-01 -2.660526e-03 -6.650686e-01
+1.656667e+01 +7.734191e-06 +1.046408e-05 +6.018897e-09 -8.091673e-09 +3.122332e-08 -5.202000e-08 +4.050244e-09 -4.777241e-09 -5.388430e-01 -1.368013e-01 +5.521390e-01 +4.139678e-02 +3.005988e-03 +6.082531e-01 +1.616338e-02 -6.263226e-01
+1.658333e+01 +2.079655e-05 -2.131361e-05 -1.170650e-10 +8.587989e-09 +7.295458e-08 +4.440279e-08 -4.969823e-09 +5.788867e-09 -4.320805e-01 -5.136748e-02 +5.215092e-01 +1.203552e-01 +6.394459e-03 +6.137585e-01 -2.920074e-02 -5.831516e-01
+1.660000e+01 +4.004544e-05 +6.908489e-06 -9.229255e-09 -8.244952e-09 +5.459892e-08 -5.980032e-08 -1.302409e-08 -4.415950e-09 -5.517856e-01 +4.789940e-02 +6.057466e-01 -1.466777e-01 -4.477820e-02 +6.166264e-01 -1.607105e-02 -6.339907e-01
+1.661667e+01 -1.449490e-05 -8.731598e-06 +1.560494e-08 -2.222017e-09 +1.060960e-07 -2.642080e-08 +8.829055e-09 -5.049587e-10 -6.124312e-01 -1.980727e-02 +7.528591e-01 -2.558725e-02 +9.883985e-03 +6.466288e-01 +3.298516e-02 -6.456462e-01
+1.663333e+01 -1.950968e-05 -6.164443e-07 +1.539639e-08 -2.218464e-09 +9.433884e-08 -4.047697e-08 +9.398514e-09 +4.332367e-10 -6.131766e-01 +1.232988e-02 +7.371500e-01 -8.144484e-02 +4.331640e-02 +6.409378e-01 +2.322410e-03 -6.357263e-01
+1.665000e+01 -2.642692e-05 -3.023502e-06 +1.814930e-08 -2.606565e-09 +1.583236e-07 -6.094307e-08 +7.946246e-09 +1.398980e-09 -4.285732e-01 +8.117986e-02 +6.753272e-01 -1.862688e-01 -1.019843e-02 +6.237420e-01 +4.864637e-02 -6.140611e-01
+1.666667e+01 -3.564140e-06 +3.961708e-06 +8.163114e-09 -5.652033e-09 +5.124466e-08 -3.352423e-08 +4.901507e-09 -3.523853e-09 -6.352660e-01 -8.217848e-02 +6.941901e-01 +2.698067e-02 +3.124560e-02 +6.180249e-01 -7.551699e-03 -6.327112e-01
+1.668333e+01 -8.629672e-06 -7.344533e-06 +8.168336e-09 +2.112575e-09 +3.258174e-08 +5.208897e-08 +6.147697e-09 -1.313079e-09 -5.485705e-01 +1.448826e-03 +5.784123e-01 +1.012592e-01 +2.446216e-02 +6.307849e-01 +5.555763e-03 -6.346585e-01
+1.670000e+01 -1.772515e-05 -1.525925e-05 +1.115177e-08 +5.691922e-09 +1.234419e-07 +6.430210e-09 +3.143157e-09 +5.365904e-09 -3.710315e-01 +5.478396e-02 +5.759285e-01 -3.951058e-02 +2.137293e-02 +6.329723e-01 -6.365472e-03 -6.033756e-01
+1.671667e+01 -2.214987e-05 -1.492337e-05 +1.124761e-08 +8.510604e-09 +2.177964e-08 +5.770907e-08 +1.000011e-08 +4.825390e-09 -4.333662e-01 +7.176668e-02 +4.522617e-01 +4.007638e-02 +2.954710e-02 +6.282626e-01 +2.062254e-02 -6.013933e-01
+1.673333e+01 +1.910947e-05 -2.231804e-05 -7.243219e-09 +9.543338e-09 -4.377339e-08 +1.609848e-07 -4.461972e-09 -9.901332e-10 -5.103170e-01 +1.802486e-01 +4.112766e-01 +1.253080e-01 -1.601177e-02 +6.464787e-01 -8.322870e-03 -6.491816e-01
+1.675000e+01 +6.335269e-06 -2.735573e-05 -1.144719e-09 +1.264643e-08 -7.608856e-08 +1.171134e-07 +3.893895e-09 +5.085254e-09 -6.230609e-01 +1.611531e-01 +4.679277e-01 +6.079419e-02 -1.471972e-02 +6.486763e-01 +3.415564e-02 -6.194946e-01
+1.676667e+01 -8.400166e-06 +1.855463e-06 +2.997878e-09 +1.151755e-09 +6.635017e-08 +3.023438e-08 -1.360195e-09 -8.379528e-10 -5.445886e-01 +1.183155e-01 +6.636599e-01 -6.231625e-02 -2.341719e-02 +6.148574e-01 +1.520720e-02 -6.168160e-01
+1.678333e+01 +4.404985e-06 +9.236348e-06 -4.322854e-09 +1.416525e-09 -8.690896e-08 +1.876197e-08 +1.378510e-09 +1.943267e-10 -6.734162e-01 -5.322394e-02 +4.974336e-01 +8.907996e-02 +1.518198e-02 +5.864713e-01 -8.385701e-03 -5.828488e-01
+1.680000e+01 +1.390081e-05 -1.595995e-06 -9.643913e-09 +4.635320e-09 -1.660166e-07 +3.808518e-08 +1.222314e-09 +2.185757e-09 -6.503464e-01 +1.992195e-02 +3.196699e-01 +5.421187e-02 -1.213597e-02 +6.387010e-01 +1.801474e-02 -6.237723e-01
+1.681667e+01 -1.186347e-05 +3.469735e-05 +2.888344e-09 -1.104953e-08 +2.362732e-08 -6.461100e-09 +1.368911e-09 -1.081702e-08 -5.482860e-01 +8.442150e-02 +5.890478e-01 -9.554857e-02 +6.023730e-03 +5.936379e-01 +8.990357e-04 -6.495824e-01
+1.683333e+01 +2.761625e-05 +2.535776e-06 -1.689620e-08 +4.566332e-09 -1.250013e-07 -3.708793e-09 -8.886377e-09 +4.894366e-09 -7.578579e-01 +1.456683e-02 +4.991366e-01 -2.167892e-02 -4.770315e-02 +6.206021e-01 -2.065444e-03 -5.900159e-01
+1.685000e+01 +9.135748e-07 -8.392096e-06 -1.923424e-09 +8.229521e-09 +9.297509e-09 +5.749019e-11 -2.575907e-09 +8.372476e-09 -5.239588e-01 -1.048584e-01 +5.391611e-01 +1.003194e-01 -9.882797e-03 +6.693826e-01 -4.521539e-03 -6.191582e-01
+1.686667e+01 +9.681125e-07 -2.432384e-06 -2.995309e-09 +7.085180e-09 -9.685370e-09 +5.581573e-08 -2.404764e-09 +3.500433e-09 -5.498838e-01 +1.019437e-01 +5.232829e-01 +1.385178e-02 -1.598943e-02 +6.141152e-01 +2.462657e-03 -5.913825e-01
+1.688333e+01 -3.292384e-05 -9.916416e-06 +1.009125e-08 +1.141630e-08 -2.685568e-08 +2.104497e-08 +1.205683e-08 +1.022067e-08 -6.517749e-01 +9.611035e-02 +5.839490e-01 -5.083877e-02 +1.200026e-02 +6.522952e-01 +5.697864e-02 -5.903843e-01
+1.690000e+01 -1.509813e-05 -5.700002e-06 +5.948407e-10 +9.689214e-09 +4.273475e-09 +1.717644e-08 +3.213140e-10 +8.719987e-09 -5.296123e-01 -2.129306e-02 +5.286802e-01 +5.377509e-02 +6.243228e-03 +6.448718e-01 -4.672756e-03 -5.907203e-01
+1.691667e+01 -4.293017e-06 +1.355652e-05 -1.809474e-09 +1.740441e-09 -6.174159e-08 +2.405013e-08 +2.263369e-09 +1.724208e-10 -6.017400e-01 -2.913453e-02 +4.589488e-01 +7.587796e-02 +1.125094e-02 +6.454803e-01 +1.729614e-03 -6.396278e-01
+1.693333e+01 -1.350629e-05 -2.778585e-06 +6.050547e-10 +8.537460e-09 +6.408105e-08 +8.236386e-08 -3.644813e-09 +3.213469e-09 -5.023113e-01 +9.958032e-02 +6.239559e-01 +7.533862e-02 +5.267571e-03 +6.146341e-01 -2.702283e-02 -5.904563e-01
+1.695000e+01 -1.441810e-05 +4.604601e-05 +5.154277e-09 -1.223719e-08 +5.946212e-08 +6.027632e-11 +1.292653e-09 -1.245945e-08 -4.867682e-01 +8.709462e-02 +5.983738e-01 -8.647973e-02 +1.583106e-02 +6.085216e-01 -8.071859e-03 -6.764363e-01
+1.696667e+01 -1.095080e-05 +3.231974e-05 +2.205612e-09 -4.896752e-09 +2.028408e-08 -7.823872e-08 +8.962902e-10 +2.178927e-10 -4.411117e-01 -1.797212e-01 +4.701119e-01 +4.467720e-03 +1.551230e-02 +6.358463e-01 -1.011190e-02 -6.269606e-01
+1.698333e+01 +1.055862e-05 +6.577419e-06 -4.913086e-09 +3.989260e-09 +6.517221e-10 +8.161773e-08 -5.044047e-09 -1.366237e-09 -6.760876e-01 +8.465510e-02 +6.562683e-01 +9.307575e-02 -3.306766e-03 +6.175616e-01 -2.773794e-02 -6.185299e-01
+1.700000e+01 -3.449054e-05 -1.134785e-05 +1.099898e-08 +8.975516e-09 +8.728489e-08 +4.263226e-08 +5.391708e-09 +6.301041e-09 -5.805357e-01 -2.488565e-02 +7.547529e-01 +1.142326e-01 +2.938642e-02 +6.540191e-01 +4.351112e-03 -6.072823e-01
+1.701667e+01 -1.303032e-05 -1.020550e-05 +1.086131e-09 +7.430529e-09 -6.582409e-08 +9.624290e-08 +5.482051e-09 +1.164003e-09 -7.161406e-01 +1.364674e-01 +5.438096e-01 +7.746992e-02 -2.038826e-03 +6.573337e-01 +3.592827e-02 -6.422582e-01
+1.703333e+01 +1.481400e-06 +1.254630e-05 -2.388053e-09 -1.536053e-09 -1.461036e-08 -1.039487e-08 -1.459224e-09 -8.723123e-10 -5.586693e-01 -2.661013e-02 +5.083029e-01 -6.626069e-03 -2.247653e-02 +5.861030e-01 +1.227804e-02 -5.846408e-01
+1.705000e+01 -1.159618e-05 -1.186989e-05 +1.979189e-09 +5.805290e-09 +5.095587e-08 +1.006618e-07 -1.373492e-09 -7.840288e-10 -6.466729e-01 +1.330567e-01 +7.453918e-01 +9.586615e-02 -1.762595e-02 +6.296349e-01 +8.131343e-03 -6.267430e-01
+1.706667e+01 -1.257509e-05 -1.969218e-05 +5.035428e-09 +7.257103e-09 +5.070829e-08 -1.173443e-09 +1.753717e-09 +7.464556e-09 -4.721832e-01 -6.226755e-02 +5.750468e-01 +4.784100e-02 +1.310486e-02 +6.573475e-01 -1.914321e-03 -6.006582e-01
+1.708333e+01 -8.040576e-06 +1.857691e-06 +1.553201e-09 -1.273806e-09 -3.235744e-08 -3.906668e-08 +3.732301e-09 +1.300959e-09 -5.756658e-01 -9.143561e-02 +4.802707e-01 -1.258183e-02 -1.492325e-04 +6.562590e-01 +2.408378e-02 -6.392204e-01
+1.710000e+01 -3.141851e-05 -4.212680e-07 +1.048342e-08 -1.151945e-09 +2.064808e-08 +3.283612e-08 +9.297536e-09 -3.355717e-09 -5.637128e-01 +4.920605e-03 +5.975189e-01 +6.730571e-02 +4.162111e-02 +6.302808e-01 +1.997743e-02 -6.439550e-01
+1.711667e+01 +2.776167e-06 -1.776737e-06 -4.364424e-09 -2.475452e-09 -8.868396e-08 +1.277363e-08 +1.454197e-09 -3.368905e-09 -7.491448e-01 -2.146139e-02 +5.148118e-01 +4.555855e-02 +2.819444e-02 +6.154762e-01 -1.915977e-02 -6.292531e-01
+1.713333e+01 +1.753481e-05 +9.162049e-06 -1.042705e-08 -5.881031e-09 -8.213957e-08 -7.935452e-08 -5.151685e-09 -7.097625e-10 -6.750273e-01 -1.240154e-01 +4.579628e-01 -8.082979e-02 -4.718943e-02 +6.459438e-01 +1.050972e-02 -6.412639e-01
+1.715000e+01 +1.468849e-05 +1.642579e-06 -1.050372e-08 -5.343124e-09 -8.363347e-08 -8.215162e-09 -5.130398e-09 -4.892209e-09 -7.944422e-01 +6.186153e-02 +5.652914e-01 -8.180151e-02 +8.149458e-04 +6.010901e-01 -3.657268e-02 -6.258528e-01
+1.716667e+01 -4.022346e-05 +6.865082e-06 +9.567378e-09 -6.369590e-09 +4.293210e-10 -2.513438e-08 +9.709476e-09 -4.812050e-09 -6.314350e-01 -6.873149e-02 +6.179582e-01 -1.345773e-03 +3.722328e-02 +6.147692e-01 +3.068559e-02 -6.391679e-01
+1.718333e+01 -3.853077e-06 -3.059156e-06 -4.117913e-09 -2.506202e-09 -6.747063e-08 -7.119875e-08 +2.946612e-10 +2.182994e-09 -6.181429e-01 -1.099904e-01 +4.294608e-01 -7.918514e-02 +2.073567e-02 +6.256637e-01 -1.919516e-02 -6.012639e-01
+1.720000e+01 -7.420704e-06 +1.594592e-05 -2.310370e-09 -7.787735e-09 +3.795422e-09 -2.547645e-08 -2.603927e-09 -6.232745e-09 -5.269320e-01 +1.546513e-03 +5.216571e-01 -6.638262e-02 +1.057539e-02 +5.969761e-01 -2.965338e-02 -6.331205e-01
+1.721667e+01 -2.377776e-05 -1.223133e-05 +4.836312e-09 +1.568790e-09 -2.236650e-08 -2.715830e-08 +6.409686e-09 +3.402484e-09 -6.425285e-01 -1.211893e-02 +5.586902e-01 -5.803432e-02 +1.150333e-02 +6.233118e-01 +3.444485e-02 -5.905086e-01
+1.723333e+01 -5.917590e-06 +6.030626e-06 -1.062815e-09 -5.528050e-09 +3.478625e-09 -5.271217e-08 -1.313058e-09 -2.121897e-09 -4.649485e-01 -4.791289e-02 +4.578210e-01 -9.121200e-02 -1.291755e-02 +6.200658e-01 +2.588582e-03 -6.278143e-01
+1.725000e+01 +1.716868e-05 +3.928327e-06 -7.464110e-09 -3.650297e-09 -1.139153e-07 -2.994568e-08 -2.318975e-11 -1.724360e-09 -8.518929e-01 -9.030310e-02 +5.093125e-01 +7.138048e-03 -1.218758e-02 +6.313525e-01 +1.144550e-02 -6.365000e-01
+1.726667e+01 +1.158823e-05 -1.426667e-05 -3.899940e-09 +3.347690e-09 -7.345436e-09 +7.552053e-08 -3.481110e-09 -1.613841e-09 -6.176076e-01 +2.032312e-01 +5.709502e-01 +1.761723e-02 -1.220715e-02 +6.127880e-01 -1.424524e-02 -6.177102e-01
+1.728333e+01 -2.071709e-06 +2.280699e-06 +2.647096e-10 -1.147004e-09 +3.712511e-09 -3.863476e-08 +2.259371e-11 +1.401302e-09 -5.281058e-01 -1.142110e-01 +5.144275e-01 +1.046196e-03 +4.367469e-03 +6.138582e-01 -4.270016e-03 -5.965176e-01
+1.730000e+01 +8.821622e-06 +3.557366e-06 -1.199516e-09 -1.385268e-09 +5.516613e-08 -6.419729e-08 -4.888816e-09 +2.858400e-09 -5.152493e-01 +5.436996e-02 +6.361702e-01 -2.198028e-01 -2.288119e-02 +6.220383e-01 -1.460695e-02 -5.938364e-01
+1.731667e+01 -3.488250e-05 -2.155437e-05 +1.293180e-08 +5.052502e-09 +1.030612e-07 +3.508143e-08 +6.310071e-09 +2.810110e-09 -4.959369e-01 +1.838122e-01 +7.475545e-01 -6.837627e-02 +4.290448e-02 +6.360527e-01 +6.261179e-03 -6.081312e-01
+1.733333e+01 -2.209859e-05 +1.024386e-05 +7.740186e-09 -3.975618e-09 +9.658570e-08 -5.749424e-08 +1.456411e-09 -2.238261e-10 -5.189800e-01 -1.119195e-01 +7.525386e-01 -5.131022e-02 +1.106659e-02 +6.420235e-01 +8.411411e-05 -6.374235e-01
+1.735000e+01 +1.551866e-05 +1.323903e-05 -3.989899e-09 -4.863827e-09 +1.364872e-08 +4.199211e-08 -4.968544e-09 -7.742563e-09 -5.838749e-01 +4.060597e-02 +5.790373e-01 +8.874959e-02 +7.280581e-03 +5.893847e-01 -4.667270e-02 -6.444231e-01
+1.736667e+01 -8.412120e-06 +1.608216e-05 +1.395826e-09 -4.306453e-09 -1.037692e-08 -8.196286e-08 +2.110666e-09 +1.066315e-09 -4.727400e-01 -6.944315e-03 +4.051142e-01 -2.294019e-01 -7.621005e-03 +6.302292e-01 +2.459039e-02 -6.151974e-01
+1.738333e+01 -3.635923e-06 +7.817197e-06 -1.231660e-09 -2.831403e-09 +1.059624e-08 -1.155357e-08 -1.958155e-09 -2.113724e-09 -4.969442e-01 +8.382118e-03 +4.933656e-01 -3.798049e-02 -8.810181e-03 +6.056596e-01 -7.057381e-03 -6.167626e-01
+1.740000e+01 -1.304989e-05 -1.021974e-05 +1.124167e-09 +1.962408e-09 -1.383751e-08 +2.149682e-08 +2.064250e-09 +5.681222e-10 -6.414339e-01 -5.164161e-02 +5.637020e-01 +1.170550e-01 +3.893864e-03 +6.283026e-01 +1.311068e-02 -6.177860e-01
+1.741667e+01 -6.208238e-06 +3.040154e-06 -1.830538e-11 -6.301988e-10 -1.808756e-08 +2.121873e-08 +1.183979e-09 -2.052236e-09 -7.270082e-01 +1.815384e-02 +6.353434e-01 +4.854092e-02 -6.111523e-03 +6.146388e-01 +1.579570e-02 -6.261125e-01
+1.743333e+01 -1.025147e-05 +3.091420e-05 +2.036968e-09 -8.511694e-09 -5.126497e-08 -7.887069e-08 +5.481820e-09 -3.419526e-09 -7.249944e-01 -1.258632e-01 +5.333952e-01 -1.181360e-01 +1.277382e-02 +6.131783e-01 +3.293530e-02 -6.364624e-01
+1.745000e+01 +1.223249e-05 +2.249286e-05 -4.319516e-09 -5.275857e-09 -5.303968e-08 -1.571649e-08 -8.700383e-10 -4.324992e-09 -6.913887e-01 -3.961874e-02 +4.952545e-01 -6.555395e-03 -1.588826e-02 +5.860037e-01 +7.873316e-03 -6.176156e-01
+1.746667e+01 -6.450185e-06 +2.244326e-06 +6.668988e-10 +1.688561e-09 +2.303769e-08 +1.681519e-08 -8.529429e-10 +6.006651e-10 -6.003900e-01 +1.022347e-01 +6.428757e-01 -3.914105e-02 +8.679169e-03 +6.370551e-01 -1.645047e-02 -6.272811e-01
+1.748333e+01 -1.926721e-05 +1.882817e-05 +6.675769e-09 -2.778098e-09 -8.708968e-10 -8.799247e-08 +6.852741e-09 +3.022824e-09 -7.039168e-01 -3.463196e-02 +6.637481e-01 -2.404657e-01 +3.864462e-02 +6.440636e-01 +2.042328e-02 -6.138858e-01
+1.750000e+01 -1.482284e-05 +2.698552e-06 +3.242789e-09 -4.053114e-10 +9.572989e-08 -6.271074e-08 -3.064290e-09 +3.756991e-09 -3.374684e-01 -7.490234e-02 +6.285359e-01 -1.227813e-01 -1.659540e-02 +6.616824e-01 -1.121637e-02 -6.252214e-01
+1.751667e+01 +1.694153e-05 +1.185046e-05 -2.851821e-09 -2.329334e-09 -2.398178e-08 -1.188441e-08 -1.308178e-09 -1.580703e-09 -4.824835e-01 -1.029623e-01 +3.783353e-01 +6.872964e-02 +6.018249e-03 +6.176260e-01 -1.803769e-02 -6.285844e-01
+1.753333e+01 -2.536399e-06 +1.945944e-05 +1.110619e-09 -4.754883e-09 +1.510574e-08 -4.984366e-08 +1.260733e-10 -1.525670e-09 -6.432145e-01 -7.190070e-02 +6.603743e-01 -8.612373e-02 -2.428834e-02 +6.064555e-01 +2.502507e-02 -6.169777e-01
+1.755000e+01 -9.974120e-07 -8.128668e-06 -1.437490e-09 +4.418553e-09 +4.870219e-09 -9.303268e-09 -1.786941e-09 +5.115921e-09 -4.737429e-01 -3.279440e-02 +4.647218e-01 +9.437285e-03 -1.787840e-02 +6.312999e-01 +1.334067e-03 -5.815895e-01
+1.756667e+01 -3.867082e-06 +2.930549e-06 +1.812232e-09 +1.689389e-09 +1.098548e-08 -4.319006e-08 +1.114149e-09 +4.591153e-09 -5.898417e-01 -2.396691e-01 +5.977988e-01 +9.400729e-02 -1.839271e-02 +6.682879e-01 +2.839556e-02 -6.227779e-01
+1.758333e+01 +1.172460e-05 +2.122405e-05 -2.915166e-09 -4.802674e-09 -5.091578e-09 -1.718544e-08 -2.628630e-09 -3.745702e-09 -5.409473e-01 -4.302904e-02 +4.974100e-01 -8.520990e-03 -1.067645e-02 +5.896203e-01 -1.387123e-02 -6.214933e-01
+1.760000e+01 -1.166916e-05 +8.852501e-06 +3.177501e-09 +5.194323e-11 +7.109182e-08 -2.024868e-09 -1.492597e-09 +1.875009e-10 -5.199490e-01 -1.969404e-02 +7.367837e-01 +1.929449e-02 -1.442632e-02 +6.139965e-01 +4.651948e-04 -6.085850e-01
+1.761667e+01 -8.210585e-06 -1.292046e-05 +2.494047e-09 +3.090672e-09 -6.807378e-09 +3.652363e-08 +2.991140e-09 +7.174058e-10 -6.369008e-01 -2.786221e-02 +5.826252e-01 +1.607253e-01 +2.421682e-03 +6.360522e-01 +2.616403e-02 -6.252316e-01
+1.763333e+01 +5.024466e-06 +1.912992e-05 -1.143523e-09 -5.611074e-09 +6.295948e-08 +6.965533e-09 -5.349983e-09 -6.174277e-09 -4.129919e-01 +6.880062e-02 +6.128879e-01 -3.896312e-02 -4.195714e-02 +6.024796e-01 -9.760202e-03 -6.577622e-01
+1.765000e+01 -3.218220e-06 +1.680881e-05 +1.432015e-09 -4.370573e-09 +3.272722e-09 +1.530541e-08 +1.239958e-09 -5.466155e-09 -6.351331e-01 -2.467323e-02 +6.226898e-01 +8.301474e-02 -1.925382e-03 +6.165394e-01 +1.437986e-02 -6.652590e-01
+1.766667e+01 -1.765515e-05 +1.163104e-05 +5.195038e-09 -3.049341e-09 -2.859386e-08 -1.433388e-08 +7.188849e-09 -2.150694e-09 -6.091256e-01 -1.898341e-01 +4.838218e-01 +1.384878e-01 +2.150463e-02 +6.028121e-01 +4.965145e-02 -6.196286e-01
+1.768333e+01 -2.040365e-05 +2.710639e-05 +7.486307e-09 -5.778999e-09 +4.587850e-08 -9.465887e-08 +4.569451e-09 +4.116281e-10 -5.432529e-01 -1.805582e-01 +6.931642e-01 -1.652830e-01 +4.175122e-02 +6.128357e-01 +3.300059e-03 -6.049586e-01
+1.770000e+01 -1.627172e-05 +8.864971e-06 +6.546195e-09 -1.266806e-09 +1.268948e-07 -5.513300e-08 -1.774059e-09 +2.376294e-09 -2.229006e-01 +1.678254e-02 +6.807774e-01 -2.150637e-01 -7.814207e-03 +6.468277e-01 -1.093289e-02 -6.198242e-01
+1.771667e+01 -6.161519e-06 +3.735818e-05 +3.008236e-09 -6.706090e-09 +3.535885e-08 -1.876287e-08 +7.109424e-10 -5.578188e-09 -3.957403e-01 -6.796321e-02 +5.129296e-01 +9.186572e-03 +3.277506e-02 +6.005313e-01 -2.601547e-02 -6.550556e-01
+1.773333e+01 -2.480365e-05 +2.880023e-06 +7.161396e-09 +2.101169e-09 +6.373296e-08 -4.481611e-08 +3.051635e-09 +5.118388e-09 -3.065041e-01 -8.407514e-02 +5.348926e-01 -7.618846e-02 +3.586371e-02 +6.585518e-01 -4.808807e-03 -6.033206e-01
+1.775000e+01 -2.745835e-05 -4.811203e-06 +7.809413e-09 +4.722109e-09 +8.432092e-08 +5.435673e-08 +2.342354e-09 +1.192253e-09 -4.270179e-01 +1.088786e-01 +7.459269e-01 +1.051082e-01 +1.144742e-02 +6.226025e-01 +1.229352e-02 -6.085818e-01
+1.776667e+01 +2.010133e-05 +3.430125e-05 -2.681202e-09 -7.375230e-09 +2.148050e-08 -6.449329e-08 -4.157225e-09 -3.218731e-09 -5.817879e-01 -2.444660e-02 +6.688746e-01 -2.260553e-01 -1.284069e-02 +5.915736e-01 -3.198547e-02 -6.242058e-01
+1.778333e+01 -4.705492e-06 +3.309329e-05 +2.810231e-09 -6.888014e-09 -2.056325e-08 -3.696184e-09 +4.227565e-09 -6.765114e-09 -6.007585e-01 +7.541513e-02 +5.255854e-01 -8.821294e-02 +8.846210e-03 +6.000447e-01 +3.601367e-02 -6.708734e-01
+1.780000e+01 +2.757309e-05 -3.031125e-05 -4.621980e-09 +8.667321e-09 -8.553773e-08 +6.811903e-08 +9.828280e-10 +4.292802e-09 -6.536367e-01 +1.319754e-01 +3.214276e-01 +1.438746e-01 +1.850149e-02 +6.274584e-01 -8.778627e-03 -5.793380e-01
+1.781667e+01 -1.428934e-06 +1.509111e-05 +2.195244e-09 -3.538258e-09 -5.544570e-08 -3.017782e-10 +5.920880e-09 -3.581300e-09 -5.881689e-01 -1.064379e-01 +3.775382e-01 +1.132359e-01 +6.254071e-02 +5.988716e-01 +1.301810e-03 -6.372476e-01
+1.783333e+01 +5.106699e-06 -1.299912e-05 -7.624394e-10 +3.970099e-09 +1.587251e-08 +5.179763e-08 -1.831372e-09 +5.969808e-10 -4.401443e-01 +7.401489e-02 +5.156599e-01 +1.390049e-01 -1.432215e-02 +6.142212e-01 -7.190482e-03 -6.069782e-01
+1.785000e+01 -1.125171e-05 -8.348194e-06 +2.944135e-09 +1.429583e-09 -6.876205e-09 +3.258721e-08 +3.453831e-09 -7.115826e-10 -4.933901e-01 -5.866677e-02 +4.779681e-01 +1.967453e-01 +1.563096e-03 +6.024155e-01 +3.622394e-02 -6.102325e-01
+1.786667e+01 +2.828243e-05 -5.226771e-06 -6.484554e-09 +7.258017e-10 -6.534917e-08 -3.644515e-08 -2.255267e-09 +3.161917e-09 -6.216532e-01 -8.081398e-02 +3.697303e-01 -6.532442e-02 -1.574574e-02 +6.453519e-01 -1.082418e-02 -6.099443e-01
+1.788333e+01 -2.135918e-05 -1.307869e-05 +3.143748e-09 +2.770958e-09 +3.358597e-08 -1.076883e-08 +9.667513e-10 +3.536380e-09 -3.683803e-01 +9.846388e-03 +5.189338e-01 -5.189534e-02 -1.446107e-02 +6.498034e-01 +2.487627e-02 -6.101248e-01
+1.790000e+01 -4.842433e-06 -2.361787e-06 -2.439678e-09 -1.943267e-10 -6.505610e-08 +1.855943e-08 +1.842266e-09 -1.431774e-09 -6.672302e-01 +2.121015e-02 +4.150367e-01 +5.762789e-02 +6.379122e-03 +6.079096e-01 +1.431568e-02 -6.253877e-01
+1.791667e+01 -1.060548e-05 +8.652129e-06 -6.365188e-10 -3.097854e-09 +1.460615e-08 -1.495394e-08 -1.619006e-09 -2.158847e-09 -5.101651e-01 -8.843789e-02 +5.856332e-01 +2.807340e-02 -8.597620e-03 +6.018544e-01 -1.109228e-02 -6.276898e-01
+1.793333e+01 +1.783997e-06 -9.914418e-06 -2.764436e-09 +3.754350e-09 -5.170245e-08 +2.117121e-08 +6.238567e-10 +2.413678e-09 -5.376952e-01 -6.387453e-02 +3.329131e-01 +1.549312e-01 +2.873181e-02 +6.330497e-01 -2.183018e-02 -6.048724e-01
+1.795000e+01 +1.353120e-05 -3.830344e-05 -3.052122e-09 +8.949329e-09 -5.949066e-08 +1.064298e-07 +8.488623e-10 +2.032633e-09 -6.608614e-01 +2.555030e-01 +4.203657e-01 +1.946323e-01 +1.477688e-02 +6.355356e-01 -5.102477e-03 -6.117345e-01
+1.796667e+01 +1.161479e-05 -1.101496e-05 -3.920876e-09 +3.955194e-09 +3.575847e-08 +5.263154e-08 -6.368319e-09 +5.263662e-10 -5.450856e-01 +6.669706e-02 +7.046645e-01 +1.525314e-01 -3.943859e-02 +6.239208e-01 -3.826021e-02 -6.179977e-01
+1.798333e+01 -3.517773e-05 +1.370510e-05 +5.439283e-09 -1.013277e-09 +7.288858e-08 -1.436506e-08 +6.900755e-10 -7.624553e-11 -3.527662e-01 +1.332335e-03 +6.734647e-01 -7.147326e-02 -9.023916e-03 +6.192010e-01 +1.775342e-02 -6.203030e-01
+1.800000e+01 +6.483199e-06 +1.595043e-05 -2.896662e-09 -2.506289e-09 -3.806211e-08 -3.536794e-09 -4.176492e-10 -2.315836e-09 -6.808747e-01 +6.145402e-02 +5.166870e-01 -8.361079e-02 +1.528724e-02 +6.147018e-01 -2.024022e-02 -6.432648e-01
+1.801667e+01 +1.131620e-05 +4.165439e-07 -3.033237e-09 +8.418119e-10 -5.670450e-08 -1.898155e-08 +6.828357e-10 +2.118872e-09 -6.987862e-01 -7.037641e-02 +4.505921e-01 -1.965276e-02 -2.119447e-04 +6.367192e-01 +9.022914e-03 -6.096678e-01
+1.803333e+01 +2.951425e-06 +3.095269e-06 -1.194260e-09 -6.127456e-10 -9.291418e-09 +8.978457e-09 -5.977913e-10 -1.220635e-09 -7.511555e-01 +1.074641e-01 +7.111234e-01 -6.813215e-02 -6.287282e-03 +6.381598e-01 -1.184526e-03 -6.532578e-01
+1.805000e+01 +2.359625e-06 -2.195583e-05 -1.989747e-09 +3.505630e-09 +2.335630e-08 +3.288335e-09 -3.578151e-09 +3.349520e-09 -6.408941e-01 +7.606051e-02 +7.503732e-01 -6.293147e-02 -2.721070e-02 +6.565070e-01 -1.866646e-02 -6.127716e-01
+1.806667e+01 +3.986847e-06 -9.703667e-06 -2.085665e-09 +1.345334e-09 -3.940654e-09 +3.506650e-08 -1.860858e-09 -9.621750e-10 -6.007618e-01 +3.619247e-02 +5.805764e-01 +1.273371e-01 -4.782127e-03 +6.020128e-01 -1.877670e-02 -6.141762e-01
+1.808333e+01 -1.367883e-05 +3.990904e-06 +1.964595e-09 -2.050766e-09 -6.339066e-10 -2.198622e-08 +2.041782e-09 -6.255227e-10 -5.058325e-01 -2.135959e-02 +5.017260e-01 -8.845173e-02 +7.417884e-03 +6.242961e-01 +2.024554e-02 -6.317206e-01
+1.810000e+01 -1.610692e-05 +2.660757e-05 +3.072217e-09 -7.164230e-09 +2.030364e-08 -6.154854e-08 +1.777063e-09 -3.199767e-09 -4.860580e-01 -1.019033e-01 +5.824476e-01 -1.990288e-01 +2.956680e-02 +6.074788e-01 -5.441079e-03 -6.491149e-01
+1.811667e+01 -7.792488e-06 +2.733533e-05 -3.226000e-10 -5.867159e-09 -1.398141e-08 -3.073663e-08 +6.012429e-10 -3.928185e-09 -6.328763e-01 -2.024394e-01 +5.616480e-01 +5.213641e-02 -1.200226e-03 +5.667567e-01 +9.453022e-03 -6.185095e-01
+1.813333e+01 -1.755707e-05 +7.826205e-06 +1.841211e-09 -1.591133e-09 +3.486223e-09 -1.177309e-09 +1.642258e-09 -1.541235e-09 -5.881094e-01 -1.019713e-02 +6.030860e-01 +7.403251e-03 +1.606361e-02 +5.934115e-01 +6.313650e-03 -6.134028e-01
+1.815000e+01 -3.460845e-06 -9.274680e-06 -1.540563e-10 +2.201493e-09 -1.838626e-09 +7.453168e-09 -3.455732e-11 +1.745212e-09 -6.946537e-01 +4.345948e-03 +6.817324e-01 +3.576410e-02 +2.098621e-02 +6.199785e-01 -2.175066e-02 -5.955236e-01
+1.816667e+01 -6.542362e-06 +3.046240e-05 +1.461926e-09 -4.313580e-09 +3.818492e-08 +3.246487e-08 -1.050840e-09 -6.549041e-09 -5.381188e-01 +4.267637e-02 +7.310760e-01 +1.255237e-01 -5.751048e-03 +5.655858e-01 -9.038601e-03 -6.568667e-01
+1.818333e+01 -5.272671e-06 -1.152012e-05 +1.239703e-09 +3.434461e-09 +9.770552e-09 +1.531172e-08 +6.121894e-10 +2.477671e-09 -6.244819e-01 +1.612248e-02 +6.709283e-01 +6.250702e-02 -1.009556e-02 +6.426451e-01 +1.886082e-02 -6.083147e-01
+1.820000e+01 +6.139664e-08 -5.526263e-06 +4.662340e-10 +1.512478e-09 -2.707090e-08 +1.572651e-08 +2.274440e-09 +4.938294e-10 -5.298236e-01 +1.859599e-02 +3.799942e-01 +6.269810e-02 +3.295654e-02 +5.970273e-01 -7.658598e-04 -5.912732e-01
+1.821667e+01 +2.869067e-05 +1.854748e-05 -2.948889e-09 -2.238682e-09 -2.508925e-08 +1.233922e-09 -1.333350e-09 -2.360652e-09 -5.652986e-01 -1.092534e-01 +4.272971e-01 +1.140422e-01 -2.407692e-02 +6.367780e-01 +4.701170e-03 -6.728453e-01
+1.823333e+01 +1.356444e-05 +3.548153e-05 -1.325689e-09 -5.253974e-09 -4.587227e-08 -3.260715e-08 +1.700622e-09 -3.179698e-09 -6.319662e-01 -2.148536e-01 +3.825628e-01 +3.829884e-02 +5.198341e-02 +6.219396e-01 -2.762537e-02 -6.705506e-01
+1.825000e+01 +2.007520e-05 -1.570409e-05 -1.500472e-09 +4.277848e-09 -2.367894e-08 +1.057058e-08 +4.713162e-11 +3.651330e-09 -6.258585e-01 +5.568302e-02 +4.932065e-01 +4.727879e-03 -1.468404e-02 +6.561910e-01 +1.534281e-02 -6.046534e-01
+1.826667e+01 +4.592560e-06 +2.293674e-05 +2.243490e-10 -2.534285e-09 -1.960305e-08 +5.948444e-09 +1.531718e-09 -2.974987e-09 -7.011529e-01 -1.821421e-01 +5.851821e-01 +2.091002e-01 +2.448400e-02 +6.119579e-01 -1.808518e-03 -6.599085e-01
+1.828333e+01 +1.925269e-05 -3.338199e-06 -2.789197e-09 +1.780137e-09 -2.291610e-08 -2.129190e-08 -1.315299e-09 +3.227542e-09 -6.877065e-01 -7.251969e-02 +5.510891e-01 -4.468125e-02 +3.569430e-03 +6.661750e-01 -2.398708e-02 -6.208853e-01
+1.830000e+01 +4.740615e-06 +2.013929e-05 -2.036371e-10 -2.576412e-09 +6.505969e-09 -2.314246e-08 -6.398375e-10 -1.083668e-09 -5.494412e-01 -9.064279e-02 +5.780649e-01 -3.825102e-02 +2.745949e-02 +6.030612e-01 -3.761859e-02 -6.238127e-01
+1.831667e+01 +1.320019e-05 +3.231960e-07 -1.459916e-09 -7.131269e-12 -2.654431e-08 +1.088669e-08 +2.789235e-10 -7.310921e-10 -6.311392e-01 +1.575629e-01 +4.688755e-01 -8.569936e-02 +5.673776e-03 +6.110733e-01 -1.332400e-03 -6.265874e-01
+1.833333e+01 +7.785669e-07 +1.695878e-05 +9.263212e-10 -1.975700e-09 -8.694857e-09 -3.556628e-09 +1.520947e-09 -1.774465e-09 -5.953617e-01 -2.905991e-02 +5.315083e-01 +8.929993e-03 +1.288195e-02 +6.114049e-01 +1.098244e-02 -6.436374e-01
+1.835000e+01 +2.008327e-06 +1.340997e-05 +1.234443e-09 -4.050165e-10 -5.183154e-09 -1.659036e-08 +1.601078e-09 +6.908189e-10 -6.239259e-01 -3.864119e-02 +5.748715e-01 -5.589084e-02 -4.146785e-03 +6.283980e-01 +2.953042e-02 -6.219102e-01
+1.836667e+01 +1.041969e-05 +1.723781e-05 -1.251206e-09 -1.831922e-09 -5.760346e-09 +2.881888e-09 -8.905286e-10 -2.056207e-09 -6.162798e-01 +7.822221e-02 +5.614812e-01 -5.468851e-02 -1.994406e-02 +6.003905e-01 +5.313094e-03 -6.382826e-01
+1.838333e+01 -2.288266e-05 -6.128408e-07 +4.259716e-09 +1.833524e-10 +2.222660e-08 -2.032415e-08 +2.857890e-09 +1.537934e-09 -5.431955e-01 +1.931832e-03 +6.520887e-01 -1.176328e-01 +1.402811e-02 +6.476819e-01 +3.228119e-02 -6.279119e-01
+1.840000e+01 +3.825794e-06 +4.012851e-06 -2.975072e-10 -2.164992e-09 +3.959261e-08 +2.089011e-08 -2.935245e-09 -3.592548e-09 -3.652274e-01 +5.150231e-02 +5.847337e-01 +7.773167e-02 -3.096502e-02 +5.648051e-01 -1.801310e-02 -6.292650e-01
+1.841667e+01 -8.311623e-06 -9.535095e-06 +2.166077e-09 +5.413268e-10 +2.336347e-08 +1.846854e-08 +6.513209e-10 -6.769539e-10 -4.871565e-01 +3.296954e-02 +6.060968e-01 +8.074613e-02 +1.536398e-02 +6.011736e-01 -4.926333e-03 -6.179983e-01
+1.843333e+01 +5.236487e-07 -1.312454e-05 +9.449743e-10 +2.065030e-09 +2.497100e-08 -1.382032e-09 -6.984418e-10 +2.193750e-09 -4.849425e-01 +4.989016e-02 +6.153598e-01 -5.628167e-02 -1.919881e-02 +6.366922e-01 +7.378814e-03 -6.060930e-01
+1.845000e+01 -7.173560e-06 +2.237623e-05 +1.953200e-09 -3.840690e-09 +3.264566e-08 -4.354447e-08 -1.825067e-10 -1.014009e-09 -3.918886e-01 -1.241676e-01 +5.733930e-01 -1.443762e-01 +1.149428e-02 +6.183107e-01 -1.485498e-02 -6.424895e-01
+1.846667e+01 -3.055745e-06 -8.798103e-06 +1.407707e-09 +8.521490e-10 +2.734497e-09 +8.830545e-09 +1.251003e-09 +2.802232e-10 -5.201677e-01 +3.861971e-02 +5.185018e-01 +1.903068e-02 +2.722161e-02 +6.048142e-01 -5.960272e-03 -6.066786e-01
+1.848333e+01 +1.675562e-06 +9.853440e-06 +1.008640e-10 -1.828767e-09 +1.513010e-08 -3.714809e-09 -9.033062e-10 -1.614395e-09 -4.113363e-01 +2.664641e-02 +4.904219e-01 -4.812547e-02 -1.277980e-03 +5.844057e-01 -1.473672e-02 -6.193382e-01
+1.850000e+01 -3.068835e-05 +1.264566e-05 +4.287868e-09 -3.060427e-09 +3.045457e-08 -2.199089e-08 +2.339484e-09 -1.652883e-09 -4.331418e-01 -1.443533e-01 +6.119350e-01 +8.024264e-03 +2.535816e-02 +6.103547e-01 +1.559716e-02 -6.467653e-01
+1.851667e+01 -7.629780e-06 -1.973410e-05 -2.472975e-10 +6.780726e-10 +3.413409e-09 +3.070420e-09 -4.786591e-10 +4.860209e-10 -6.199177e-01 -3.920881e-02 +6.322476e-01 +6.137999e-02 -5.105643e-05 +6.155797e-01 -8.990219e-03 -6.143359e-01
+1.853333e+01 +1.068010e-05 -3.498825e-05 -1.376202e-09 +2.396579e-09 -1.328410e-08 +3.170593e-08 -5.175152e-10 +3.312618e-10 -6.841528e-01 +6.838363e-02 +5.919382e-01 +1.383607e-01 -7.243115e-04 +6.326332e-01 -8.953264e-03 -6.348816e-01
+1.855000e+01 +3.459858e-06 -2.608104e-05 +8.885054e-11 +1.189156e-09 -5.091983e-09 +1.155217e-08 +4.289904e-10 +4.422862e-10 -6.525551e-01 -6.398600e-02 +6.158419e-01 +1.389997e-01 -7.477016e-03 +6.069649e-01 +1.529975e-02 -6.070352e-01
+1.856667e+01 +2.719563e-05 -2.434452e-05 -3.893438e-09 -4.689756e-11 -1.570783e-08 -7.940039e-09 -2.918499e-09 +4.801826e-10 -6.804406e-01 +3.346277e-02 +5.735628e-01 -8.958825e-02 -3.822299e-02 +6.408806e-01 -1.548015e-02 -6.409076e-01
+1.858333e+01 -2.871961e-06 -7.691266e-06 +3.137779e-10 -1.871762e-09 -7.801385e-09 -1.868678e-08 +8.380721e-10 -6.627015e-10 -7.109315e-01 -1.507520e-01 +6.574096e-01 +2.134281e-02 +8.793734e-03 +5.894115e-01 +7.258247e-03 -6.101723e-01
+1.860000e+01 +2.988575e-06 -2.489668e-05 -1.447423e-09 +1.207128e-09 -4.319519e-09 +1.225474e-08 -1.186044e-09 +4.138659e-10 -6.250043e-01 +1.458565e-02 +5.952977e-01 +7.159357e-02 +4.079502e-03 +6.182190e-01 -2.638612e-02 -6.191248e-01
+1.861667e+01 -4.592170e-06 -2.707062e-06 -2.556706e-10 -1.486035e-09 -3.108351e-08 -1.569030e-08 +1.806447e-09 -4.693244e-10 -6.778608e-01 -5.846034e-02 +4.586974e-01 -5.218319e-02 +2.020646e-02 +6.285723e-01 +1.455975e-02 -6.465950e-01
+1.863333e+01 +1.387868e-05 -2.760768e-05 -2.409901e-09 +1.983035e-09 -2.558325e-08 +1.780161e-08 -7.519067e-10 +8.348125e-10 -6.933695e-01 +9.497010e-02 +5.097006e-01 +3.390568e-02 -2.324756e-02 +6.114325e-01 +8.967034e-03 -6.039614e-01
+1.865000e+01 -1.446847e-06 -2.176874e-05 -5.023365e-10 +2.260569e-10 +1.773438e-08 +1.671184e-10 -1.690417e-09 +2.189774e-10 -5.655576e-01 +2.258862e-02 +6.896998e-01 -2.132441e-02 -2.097336e-02 +6.098413e-01 -1.178116e-02 -6.143778e-01
+1.866667e+01 +9.853998e-07 -2.027460e-05 -1.024242e-09 -5.389395e-10 +3.392046e-08 +7.395558e-09 -3.297810e-09 -1.040267e-09 -4.327943e-01 +4.690016e-02 +6.759409e-01 +7.428635e-03 -3.427051e-02 +6.060572e-01 -3.026538e-02 -6.354367e-01
+1.868333e+01 -1.330130e-05 -1.707216e-05 +7.510267e-10 +4.076036e-11 -1.748083e-08 -2.218931e-08 +1.926685e-09 +1.516808e-09 -6.547491e-01 -1.022068e-01 +5.170579e-01 -6.301755e-02 +1.918640e-02 +6.267590e-01 +2.022311e-02 -6.052144e-01
+1.870000e+01 +2.582276e-05 -1.629670e-05 -4.728233e-09 +6.354124e-11 -1.997725e-08 +2.495863e-08 -3.484320e-09 -1.594772e-09 -6.438159e-01 +7.676898e-02 +4.869707e-01 +1.114563e-01 -4.777304e-02 +6.164798e-01 -2.183441e-02 -6.577564e-01
+1.871667e+01 -8.166742e-06 +6.150091e-06 +5.719996e-10 -1.995537e-09 +1.347430e-08 +3.454160e-09 -3.136757e-10 -2.260788e-09 -5.661666e-01 +9.577711e-02 +6.594941e-01 -6.738125e-02 -2.220960e-02 +5.929808e-01 +1.725808e-02 -6.477698e-01
+1.873333e+01 -5.334612e-06 -2.752284e-05 +3.471204e-10 +1.574514e-09 -6.424325e-10 +4.046934e-10 +3.960256e-10 +1.575689e-09 -6.819386e-01 -9.652323e-03 +6.648416e-01 +1.252595e-02 +1.866180e-02 +6.528402e-01 -9.769959e-03 -6.293157e-01
+1.875000e+01 +1.320014e-06 -1.415951e-05 -8.995620e-10 -2.908763e-10 -1.980582e-08 +1.717361e-08 +4.012406e-10 -1.437901e-09 -7.063453e-01 +1.758576e-01 +5.397879e-01 -3.894285e-02 +7.047813e-03 +6.024742e-01 +2.013486e-03 -6.418679e-01
+1.876667e+01 +2.926052e-07 -1.943734e-05 -7.347628e-10 +2.184733e-10 +1.442846e-08 -1.827768e-08 -1.707186e-09 +1.437614e-09 -3.919827e-01 +1.621586e-02 +5.020487e-01 -1.613576e-01 -3.266573e-03 +6.142449e-01 -3.264942e-02 -5.927683e-01
+1.878333e+01 -1.630600e-05 -2.303497e-05 +1.483313e-09 +1.021341e-09 -1.334286e-08 +6.997062e-09 +2.396907e-09 +5.743379e-10 -5.193022e-01 +4.944039e-02 +4.064185e-01 +5.335634e-03 +2.113714e-02 +6.272772e-01 +3.095090e-02 -6.246784e-01
+1.880000e+01 +1.583007e-05 -7.657629e-06 -2.534484e-09 -7.199026e-10 -1.218276e-08 -2.079032e-09 -1.769683e-09 -5.945123e-10 -6.334836e-01 -2.223323e-03 +5.244305e-01 -1.575883e-02 -9.212466e-04 +6.046153e-01 -3.759145e-02 -6.271038e-01
+1.881667e+01 -6.009801e-06 +1.021378e-05 +1.377348e-10 -1.669299e-09 +1.035990e-08 +2.117911e-09 -5.486164e-10 -1.839888e-09 -5.754469e-01 -7.278912e-02 +6.451800e-01 +8.539039e-02 -2.065743e-02 +5.871338e-01 +9.339940e-03 -6.369011e-01
+1.883333e+01 -1.976087e-05 +7.431696e-06 +2.098172e-09 -1.648752e-09 +5.293915e-08 -9.104876e-09 -1.384217e-09 -1.072795e-09 -3.674009e-01 -1.940170e-02 +7.864119e-01 -5.640065e-02 -2.950201e-02 +6.228075e-01 -4.074705e-04 -6.565383e-01
+1.885000e+01 -8.153592e-06 -1.096161e-05 +5.094563e-10 +7.367132e-10 -2.008740e-08 -1.836588e-08 +1.854111e-09 +1.970961e-09 -7.744487e-01 -9.510068e-02 +5.899473e-01 -5.761380e-02 +1.078913e-02 +6.178824e-01 +3.173171e-02 -5.830831e-01
+1.886667e+01 -9.606099e-06 -2.044393e-05 +1.359575e-09 +1.421047e-09 -1.098989e-08 -3.671295e-09 +2.114518e-09 +1.690489e-09 -5.800491e-01 -2.566444e-02 +4.756807e-01 -2.773321e-03 +3.123366e-02 +6.502137e-01 +1.683150e-02 -6.224709e-01
+1.888333e+01 -1.369440e-05 -2.492134e-05 +1.846852e-09 +2.686175e-09 -5.631253e-09 +1.151141e-08 +2.254202e-09 +1.968716e-09 -6.129977e-01 +2.338795e-03 +5.529278e-01 +9.760491e-02 +5.426756e-02 +6.582311e-01 -3.243427e-03 -6.238473e-01
+1.890000e+01 -1.727140e-06 -5.721072e-06 +1.142169e-09 +4.505696e-10 +1.382071e-08 +1.285833e-08 +2.436311e-10 -3.963168e-10 -5.437371e-01 +5.550173e-02 +6.507858e-01 +5.701832e-02 -2.875957e-02 +5.995985e-01 +3.380864e-02 -6.191663e-01
+1.891667e+01 -3.514148e-05 -8.387394e-06 +4.280796e-09 +3.709024e-10 +5.147519e-08 -4.769991e-09 +9.346730e-10 +6.946642e-10 -3.672033e-01 -3.357066e-02 +8.045191e-01 -8.320687e-03 +6.617811e-03 +6.274712e-01 +1.452389e-02 -6.210546e-01
+1.893333e+01 +5.158226e-07 +1.321962e-05 +1.809177e-10 -2.071536e-09 -9.046115e-09 -1.430982e-08 +7.856011e-10 -1.157055e-09 -6.148509e-01 +6.531993e-02 +5.194450e-01 -1.946738e-01 -1.151117e-02 +5.755093e-01 +2.945156e-02 -6.122649e-01
+1.895000e+01 +8.254258e-06 -1.681049e-05 -1.663958e-10 +1.220913e-09 -1.225953e-08 +1.145108e-08 +6.457460e-10 +4.813311e-10 -6.102168e-01 +1.487852e-02 +4.890966e-01 +8.908554e-02 -2.127585e-03 +6.363967e-01 +1.675107e-02 -6.341196e-01
+1.896667e+01 +7.105306e-06 -3.933510e-05 +2.833542e-10 +3.468964e-09 -4.116526e-09 +3.142926e-08 +5.621069e-10 +1.441172e-09 -7.223410e-01 +2.397258e-02 +6.775455e-01 +2.612125e-01 +2.774578e-02 +6.322151e-01 -1.534181e-02 -6.061151e-01
+1.898333e+01 +2.741274e-05 +3.529921e-05 -1.784210e-09 -4.475137e-09 +1.344230e-08 -4.495256e-08 -2.709782e-09 -1.566157e-09 -4.479270e-01 -1.184142e-01 +5.664921e-01 -3.041862e-01 -3.088001e-02 +5.916501e-01 -3.684957e-02 -6.389376e-01
+1.900000e+01 +3.478166e-05 -1.182534e-05 -2.720639e-09 +5.831593e-10 -9.429313e-09 +1.059043e-09 -2.142230e-09 +5.231470e-10 -6.599390e-01 +4.308362e-02 +5.690600e-01 -3.454232e-02 -3.537445e-02 +5.914291e-01 -1.804700e-02 -5.863128e-01
+1.901667e+01 +4.834106e-06 -2.623057e-05 +5.247749e-10 +2.422780e-09 +8.153120e-10 +2.066341e-08 +4.799263e-10 +1.092127e-09 -4.660796e-01 -3.960463e-02 +4.720121e-01 +2.356508e-01 -1.025291e-02 +6.345006e-01 +2.271361e-02 -6.153241e-01
+1.903333e+01 +1.111960e-05 -2.092474e-05 +4.235176e-10 +1.944219e-09 +2.145998e-08 +4.087264e-09 -9.957560e-10 +1.707143e-09 -5.434129e-01 +7.677006e-02 +7.492483e-01 -4.060165e-02 -4.699361e-02 +6.571899e-01 +2.210950e-02 -6.221110e-01
+1.905000e+01 +5.930993e-06 -2.390953e-05 +2.207807e-09 +2.541559e-09 +1.325264e-09 +1.723247e-08 +2.159071e-09 +1.441141e-09 -5.763334e-01 +3.360757e-02 +5.887147e-01 +1.331901e-01 +1.604480e-02 +6.017200e-01 +4.009320e-02 -5.723978e-01
+1.906667e+01 +4.702191e-05 -8.930874e-06 -1.845285e-09 +7.476774e-10 -2.090596e-08 +9.531507e-09 -4.882053e-10 +1.272836e-10 -6.919518e-01 +6.920233e-02 +4.899377e-01 +2.051772e-02 -4.466378e-03 +6.194718e-01 -8.232593e-03 -6.234819e-01
+1.908333e+01 +3.327883e-05 +1.863408e-06 -1.202298e-09 -5.906058e-10 -7.040087e-09 -1.888154e-08 -7.556619e-10 +6.542527e-10 -6.613355e-01 -1.296208e-01 +5.975073e-01 -6.060850e-02 -8.025390e-03 +6.495669e-01 -1.172759e-02 -6.390273e-01
+1.910000e+01 +1.351883e-05 -3.210563e-05 +4.457398e-10 +2.706446e-09 -4.115643e-09 +5.717926e-09 +7.273301e-10 +2.374546e-09 -7.033572e-01 +1.927216e-02 +6.687617e-01 +3.774673e-02 +2.934478e-02 +6.552079e-01 -9.678282e-03 -5.979709e-01
+1.911667e+01 +1.824134e-05 -2.559551e-05 -3.810568e-10 +2.071877e-09 +1.571341e-08 +2.412009e-08 -1.432604e-09 +5.051385e-10 -4.706271e-01 +7.574477e-02 +6.379885e-01 +1.701779e-01 +4.613725e-03 +6.226607e-01 -4.320956e-02 -6.146178e-01
+1.913333e+01 -4.032772e-06 -5.234434e-06 +1.961355e-09 +3.230931e-11 +2.931488e-08 -8.175706e-09 +4.725556e-11 +5.764703e-10 -4.275480e-01 +3.502181e-02 +7.366746e-01 -1.245378e-01 -8.816408e-03 +6.395014e-01 +1.045103e-02 -6.283451e-01
+1.915000e+01 +2.907824e-05 -7.133350e-06 -2.173766e-09 -5.006352e-10 -2.080555e-08 -2.042698e-08 -8.292213e-10 +8.485808e-10 -6.646094e-01 -1.273982e-01 +4.514345e-01 -8.621878e-02 -2.915562e-02 +6.489662e-01 +6.484631e-03 -6.292125e-01
+1.916667e+01 -3.099328e-06 -6.397129e-06 +6.100400e-10 -7.459540e-10 +1.475204e-08 -1.276155e-08 -3.599100e-10 +8.922883e-11 -5.184345e-01 -3.068648e-02 +6.829647e-01 -1.034248e-01 +6.393465e-03 +6.077343e-01 -1.588094e-02 -6.083014e-01
+1.918333e+01 +1.776280e-05 -6.460814e-06 -8.373132e-10 -5.103748e-10 -6.374979e-09 +1.163717e-08 -4.283891e-10 -1.293208e-09 -4.304057e-01 +1.156752e-01 +3.639796e-01 +1.019170e-02 +6.013291e-03 +5.850470e-01 -1.753434e-02 -6.238436e-01
+1.920000e+01 -7.546188e-06 -1.347788e-05 +1.966951e-09 +6.210620e-10 +2.238064e-08 +1.012580e-08 +5.139930e-10 -4.110289e-11 -4.188719e-01 +8.744672e-02 +6.655425e-01 +2.239236e-02 -4.991205e-04 +6.281669e-01 +1.578124e-02 -6.307353e-01
+1.921667e+01 +1.775730e-05 -9.029071e-06 -5.337840e-10 -3.030065e-10 +2.586055e-09 +1.416830e-09 -7.152457e-10 -4.026128e-10 -4.914157e-01 -3.597716e-02 +5.261604e-01 +5.517310e-02 -3.017792e-02 +6.058932e-01 +9.811582e-03 -6.186298e-01
+1.923333e+01 -3.559959e-06 +7.974707e-06 +1.926950e-09 -2.232052e-09 +5.514992e-09 -3.028926e-08 +1.594639e-09 -2.579965e-10 -5.108494e-01 -1.247729e-01 +5.816925e-01 -2.039010e-01 +1.432211e-02 +6.189220e-01 +3.280351e-02 -6.272775e-01
+1.925000e+01 +2.700007e-05 +2.957628e-07 -1.347367e-09 -1.285243e-09 +1.211352e-08 -4.177605e-09 -2.176800e-09 -1.030407e-09 -5.915888e-01 -1.066989e-01 +7.436695e-01 +6.975031e-02 -1.913560e-02 +6.161486e-01 -4.538761e-02 -6.473323e-01
+1.926667e+01 +1.900808e-05 -2.729928e-05 -2.903650e-10 +1.187110e-09 -9.351533e-09 +1.653501e-08 +3.262188e-10 +1.089072e-10 -7.979603e-01 +1.555390e-02 +7.199151e-01 +1.775185e-01 +9.917140e-03 +6.050584e-01 +5.008935e-04 -6.022709e-01
+1.928333e+01 -4.598872e-06 -4.440069e-06 +1.637478e-09 -7.156271e-10 +1.642488e-08 +2.437031e-09 +5.746295e-10 -8.904237e-10 -5.273371e-01 +3.999392e-02 +7.401819e-01 -1.414723e-02 -8.201915e-03 +5.911526e-01 +2.612164e-02 -6.188242e-01
+1.930000e+01 +1.233616e-05 +4.646199e-06 -2.845992e-10 -9.125642e-10 -1.914549e-08 -1.495743e-08 +9.832657e-10 +6.564561e-11 -5.942051e-01 -8.627330e-02 +3.865494e-01 -8.856497e-02 +2.662075e-02 +6.321763e-01 +3.621738e-03 -6.311226e-01
+1.931667e+01 +1.344444e-05 +1.067435e-05 -5.854307e-10 -1.290247e-09 -1.281009e-08 -1.184460e-08 +2.558422e-10 -5.257384e-10 -6.083290e-01 -1.236463e-01 +4.788009e-01 -1.191900e-02 -1.646276e-02 +6.164696e-01 +2.433835e-02 -6.340058e-01
+1.933333e+01 -8.138952e-06 +6.376460e-06 +1.658688e-09 -6.969164e-10 +7.963985e-10 +8.062761e-10 +1.635321e-09 -7.629539e-10 -6.113900e-01 -4.822757e-02 +6.455820e-01 +6.164345e-02 +5.521037e-02 +6.009397e-01 -4.324703e-03 -6.262424e-01
+1.935000e+01 +1.757046e-05 -2.254351e-05 -4.760802e-10 +1.888854e-09 -1.453956e-08 +1.601005e-08 +4.821313e-10 +8.580708e-10 -5.952430e-01 -2.042228e-03 +4.414698e-01 +1.990600e-01 -1.729839e-02 +5.979092e-01 +3.213031e-02 -5.721186e-01
+1.936667e+01 +5.542088e-05 +2.068489e-05 -3.579784e-09 -1.617164e-09 -1.760091e-08 -5.590978e-09 -2.473387e-09 -1.274276e-09 -6.433120e-01 -1.713126e-02 +4.525139e-01 -5.008017e-02 -6.757475e-02 +6.264079e-01 -1.202450e-02 -6.693598e-01
+1.938333e+01 +8.896743e-06 -1.725767e-05 -1.365488e-10 +1.414913e-09 -8.756278e-09 -6.058076e-09 +4.432013e-10 +1.842937e-09 -7.528669e-01 +6.802925e-02 +6.697338e-01 -1.423852e-01 -5.618937e-04 +6.595082e-01 +1.537488e-02 -6.017310e-01
+1.940000e+01 +1.227735e-05 -1.685870e-05 -3.274166e-10 +7.132947e-10 +9.003874e-10 -9.867578e-09 -3.931210e-10 +1.382090e-09 -6.613932e-01 -7.395364e-02 +6.950450e-01 -4.729677e-02 +4.752294e-03 +6.473551e-01 -1.751066e-02 -6.045727e-01
+1.941667e+01 +1.048259e-05 -1.262740e-05 -1.887494e-10 +3.269265e-10 +1.381510e-09 -2.641747e-09 -2.839693e-10 +5.084014e-10 -5.536988e-01 -4.205335e-02 +5.900175e-01 +1.198084e-02 +1.238686e-02 +6.405907e-01 -2.155965e-02 -6.263182e-01
+1.943333e+01 +1.299874e-05 -1.395382e-05 -6.061115e-10 +7.506157e-10 -8.759518e-09 +3.879452e-09 -3.452119e-11 +5.060675e-10 -7.208883e-01 +1.481692e-01 +6.267441e-01 -9.702863e-02 -2.498711e-02 +6.113850e-01 +2.409047e-02 -5.966416e-01
+1.945000e+01 +2.188418e-05 -1.727298e-05 -1.128253e-09 +1.537257e-09 -1.320563e-08 -3.858040e-09 -2.703628e-10 +1.821187e-09 -5.526435e-01 +1.142987e-01 +3.972884e-01 -1.641784e-01 +6.674744e-03 +6.641554e-01 -1.555105e-02 -6.039546e-01
+1.946667e+01 -1.976365e-06 -6.983593e-06 +4.914224e-10 +3.417413e-10 +1.110124e-08 +6.433882e-09 -2.379094e-10 -7.993784e-11 -4.979223e-01 -5.591636e-02 +6.567868e-01 +1.391393e-01 -7.046432e-03 +6.021266e-01 -8.723600e-04 -6.065360e-01
+1.948333e+01 +5.835191e-06 -1.241104e-05 -3.744351e-10 +3.240494e-10 -7.464841e-09 +6.249622e-09 +1.152071e-10 -8.569427e-11 -7.222543e-01 +8.635859e-02 +6.348736e-01 -6.104021e-03 -2.052157e-03 +6.062729e-01 +6.359219e-03 -6.099788e-01
+1.950000e+01 +1.109239e-05 +7.024103e-06 -1.237266e-09 -8.629735e-10 -6.397834e-09 -1.332978e-08 -8.339562e-10 +7.901744e-12 -6.080934e-01 +3.158069e-02 +5.330711e-01 -2.143344e-01 -1.253929e-02 +6.320567e-01 -1.655160e-02 -6.316423e-01
+1.951667e+01 +1.175580e-05 -1.241295e-05 -1.033861e-09 +1.376388e-09 -7.725105e-09 +1.216100e-08 -5.386762e-10 +5.923792e-10 -5.651057e-01 +3.243434e-02 +4.699982e-01 +1.313314e-01 -4.109796e-02 +6.260366e-01 +2.223566e-02 -6.043482e-01
+1.953333e+01 -7.854049e-06 +4.918395e-06 +1.084120e-10 -2.528963e-10 -1.336896e-10 +1.045496e-08 +1.192344e-10 -9.525335e-10 -4.551534e-01 +1.577101e-01 +4.621600e-01 -1.561436e-02 +3.003139e-02 +5.893240e-01 -2.487387e-02 -6.227194e-01
+1.955000e+01 -1.062687e-05 +1.260277e-05 +4.462302e-10 -1.153418e-09 -1.240246e-08 +1.497416e-09 +1.278801e-09 -1.273551e-09 -7.197150e-01 -7.426067e-03 +5.542818e-01 +2.581729e-02 +2.185263e-02 +6.367122e-01 +2.528745e-02 -6.813445e-01
+1.956667e+01 -8.267591e-06 +4.348646e-06 +3.366534e-10 -7.870013e-10 +8.847303e-09 -1.336109e-09 -2.455794e-10 -7.122033e-10 -5.080339e-01 -3.367062e-02 +6.367879e-01 +1.273568e-02 +6.187043e-03 +6.324535e-01 -1.535725e-02 -6.566786e-01
+1.958333e+01 +8.180803e-06 -1.512892e-05 -7.580353e-10 +2.694575e-10 -2.374636e-09 -1.029561e-09 -6.136712e-10 +3.427167e-10 -6.081542e-01 -2.060058e-02 +5.768712e-01 +4.402449e-03 -4.118573e-02 +6.235032e-01 +1.828695e-02 -6.087061e-01
+1.960000e+01 +2.539870e-06 -7.649248e-06 -7.497978e-10 -8.975196e-11 +2.902376e-10 +6.196175e-09 -7.824683e-10 -5.033225e-10 -5.249704e-01 +4.218395e-02 +5.308279e-01 +4.483546e-02 +1.793595e-03 +6.044491e-01 -3.114984e-02 -6.219995e-01
+1.961667e+01 -8.645065e-06 -2.087164e-05 +5.189844e-10 +8.508010e-10 +8.419125e-09 +9.810102e-09 -3.152776e-11 +2.137241e-10 -4.835468e-01 -1.005374e-01 +6.042051e-01 +2.372041e-01 +5.313046e-03 +6.334319e-01 -5.995749e-03 -6.239796e-01
+1.963333e+01 +9.875881e-09 -6.913637e-06 -2.292951e-10 -4.643167e-11 +8.485318e-10 +3.759499e-09 -2.898017e-10 -2.972205e-10 -6.275354e-01 +1.174497e-01 +6.385239e-01 -6.713293e-02 -1.591415e-02 +5.907385e-01 +5.152661e-03 -6.013222e-01
+1.965000e+01 -1.212754e-05 -4.932254e-06 +1.121714e-09 -6.911630e-11 +9.000775e-09 -8.501971e-09 +5.432796e-10 +4.949278e-10 -5.477695e-01 -2.991452e-02 +6.786906e-01 -9.926230e-02 -1.825378e-02 +6.009961e-01 +4.003111e-02 -5.808870e-01
+1.966667e+01 +1.192913e-05 -1.562394e-05 -5.948736e-10 +1.202971e-09 -1.078126e-08 -3.417068e-09 +1.113382e-10 +1.451620e-09 -5.616303e-01 +1.212898e-01 +3.979607e-01 -1.755262e-01 +1.283285e-03 +6.330035e-01 +3.384527e-03 -5.752105e-01
+1.968333e+01 -1.129451e-05 -3.918595e-07 +5.828476e-10 +6.847894e-10 +6.779274e-09 +3.514095e-09 +1.425045e-10 +4.633590e-10 -4.941673e-01 -2.506170e-02 +5.937991e-01 +7.511132e-02 +2.677420e-02 +6.470903e-01 -2.078825e-02 -6.281539e-01
+1.970000e+01 -1.552487e-05 +1.023595e-05 +8.460560e-10 -3.662608e-10 +1.581022e-08 -2.100877e-08 -1.900398e-10 +1.024032e-09 -3.070385e-01 -2.842510e-01 +5.431255e-01 -3.475683e-02 -1.186698e-02 +6.383225e-01 +4.211145e-03 -5.963017e-01
+1.971667e+01 +1.513263e-05 +2.974420e-06 -1.368976e-09 -9.347969e-11 +2.072550e-09 +4.492437e-09 -1.531192e-09 -3.938389e-10 -5.077215e-01 +6.089956e-02 +5.388098e-01 +4.427535e-03 -1.729638e-02 +6.206949e-01 -4.503932e-02 -6.357449e-01
+1.973333e+01 -9.160007e-06 +7.037543e-06 +1.109981e-10 -2.881098e-10 -3.492460e-09 -9.063577e-09 +3.451835e-10 +3.093683e-10 -5.559302e-01 -2.877849e-03 +5.037175e-01 -1.388539e-01 +2.952614e-02 +6.140917e-01 -1.426745e-02 -5.996905e-01
+1.975000e+01 -8.376813e-06 -2.034726e-05 +2.486571e-10 +1.610105e-09 +2.359867e-09 +1.194035e-08 +9.618988e-11 +8.449356e-10 -6.396946e-01 +6.111972e-02 +6.802408e-01 +1.217539e-01 -1.657472e-03 +6.619806e-01 +6.195480e-03 -6.243727e-01
+1.976667e+01 -3.017943e-05 -2.080842e-05 +1.808265e-09 +1.350526e-09 +1.658801e-08 +1.970086e-08 +7.376177e-10 +6.474816e-11 -5.055263e-01 +2.461986e-01 +7.699039e-01 +5.680933e-02 +3.146717e-02 +6.032247e-01 +4.027841e-04 -5.983805e-01
+1.978333e+01 -1.285547e-05 -1.653887e-05 +2.464341e-10 +1.187711e-09 -2.081068e-10 +6.642956e-09 +2.646660e-10 +7.672194e-10 -5.958974e-01 +1.901215e-01 +5.940889e-01 -9.611342e-02 -6.326053e-03 +6.359605e-01 +1.762951e-02 -6.001889e-01
+1.980000e+01 -2.306230e-05 -1.666750e-05 +1.034912e-09 +7.313398e-10 +1.273902e-08 +5.311448e-09 +2.063814e-10 +3.912376e-10 -5.170225e-01 +5.593885e-02 +7.283609e-01 +2.191765e-02 -9.321478e-03 +6.231839e-01 +1.807896e-02 -6.029378e-01
+1.981667e+01 -6.691084e-06 -1.804745e-05 +1.763432e-10 +7.229074e-10 -1.681868e-09 +1.928044e-08 +2.913120e-10 -5.461119e-10 -5.580695e-01 +1.604927e-01 +5.331164e-01 +1.486378e-01 +9.038124e-03 +6.256235e-01 +3.681271e-03 -6.453132e-01
+1.983333e+01 -1.345343e-05 +1.694355e-06 +6.184492e-10 -4.577889e-10 +3.327655e-09 +4.851944e-10 +4.082315e-10 -4.982135e-10 -4.558331e-01 +5.216923e-03 +5.145212e-01 -6.170173e-03 +9.149582e-03 +6.577956e-01 +8.767331e-03 -6.745841e-01
+1.985000e+01 -9.101659e-06 +1.254112e-06 +1.696465e-10 -4.598283e-10 +9.054598e-09 -2.535335e-09 -4.293474e-10 -2.994611e-10 -4.540709e-01 +3.255394e-02 +6.132490e-01 -8.488353e-02 +6.009493e-03 +5.973013e-01 -2.562187e-02 -6.056483e-01
+1.986667e+01 -2.032615e-05 -1.349227e-05 +6.602503e-10 +7.426104e-10 +2.991625e-09 +4.430661e-09 +4.731201e-10 +4.612708e-10 -5.602631e-01 -8.925496e-03 +6.245736e-01 +8.026654e-02 +2.137157e-02 +6.199934e-01 +8.608281e-05 -5.937115e-01
+1.988333e+01 +7.370370e-06 -2.273739e-06 -9.352708e-10 +3.086181e-11 +2.750214e-09 -5.258860e-09 -1.134808e-09 +3.810618e-10 -5.405254e-01 -5.664322e-02 +6.028384e-01 -3.762112e-02 -2.802103e-02 +6.366122e-01 -2.454625e-02 -6.136851e-01
+1.990000e+01 -1.396274e-05 +2.609354e-05 +1.708961e-10 -1.557849e-09 +1.261579e-08 -9.859581e-09 -6.648513e-10 -9.300939e-10 -4.227679e-01 -7.705808e-02 +6.554431e-01 -9.663048e-02 +5.301773e-03 +5.996546e-01 -3.578163e-02 -6.375500e-01
+1.991667e+01 +1.808850e-05 -1.332137e-06 -1.514892e-09 -9.408531e-11 +2.132553e-10 -3.044106e-09 -1.556090e-09 +1.066323e-10 -3.721647e-01 +4.362684e-02 +3.819002e-01 -1.039105e-01 -5.398026e-02 +6.147917e-01 -1.886492e-02 -6.041134e-01
+1.993333e+01 -2.550028e-05 +9.560202e-06 +1.453411e-09 -7.151641e-10 +7.521638e-10 -5.875423e-09 +1.429324e-09 -3.372762e-10 -4.998903e-01 -1.350393e-01 +5.330424e-01 +3.839851e-02 +2.261015e-02 +6.269541e-01 +4.649066e-02 -6.372999e-01
+1.995000e+01 -2.151580e-05 -1.980716e-05 +1.545336e-09 +1.306109e-09 +3.759813e-09 +1.338576e-08 +1.322917e-09 +4.394163e-10 -4.741842e-01 -1.042266e-02 +5.626606e-01 +2.525088e-01 +1.486468e-02 +6.199303e-01 +4.902772e-02 -5.932461e-01
+1.996667e+01 +2.193180e-05 +9.057683e-06 -1.343981e-09 -6.381827e-10 -1.362579e-08 +1.518636e-09 -4.620045e-10 -7.505359e-10 -7.354415e-01 -1.069282e-02 +5.311284e-01 +3.599792e-02 +1.282716e-02 +6.075179e-01 -3.547330e-02 -6.386753e-01
+1.998333e+01 +1.036735e-05 +2.662891e-06 -1.078483e-09 +3.012682e-11 -2.480459e-09 +1.110080e-08 -9.327982e-10 -7.074024e-10 -5.845462e-01 +1.577489e-01 +5.762705e-01 +3.450359e-02 -5.060332e-03 +6.090380e-01 -4.082905e-02 -6.384301e-01
+2.000000e+01 +1.581552e-05 +2.009231e-05 -1.265740e-09 -1.100625e-09 -2.075025e-09 -7.057610e-09 -1.150351e-09 -6.510112e-10 -5.146355e-01 +9.442087e-02 +5.091939e-01 -2.361567e-01 -3.519036e-02 +6.185981e-01 -2.171351e-02 -6.457882e-01
+2.001667e+01 +2.415588e-06 +6.231052e-06 -6.514205e-10 +1.714736e-10 -1.458160e-08 +1.720002e-09 +3.064580e-10 +6.017293e-11 -7.106042e-01 -1.461540e-02 +4.803145e-01 +4.468350e-02 +1.402054e-02 +6.181080e-01 +2.493228e-03 -6.102027e-01
+2.003333e+01 +7.894740e-06 -2.674538e-06 -7.210810e-10 +6.432071e-10 -1.208026e-08 +1.895495e-09 +6.924685e-11 +5.286521e-10 -7.001369e-01 +3.292310e-02 +5.134438e-01 -6.822482e-04 -1.715719e-02 +6.228427e-01 +2.139490e-02 -5.916504e-01
+2.005000e+01 +2.827039e-06 +1.464817e-05 -5.196668e-10 +9.608890e-11 -1.339156e-08 -4.915884e-09 +3.614384e-10 +4.246486e-10 -6.479425e-01 -1.464219e-01 +4.306293e-01 +5.252913e-02 +1.229074e-02 +6.251004e-01 +6.994720e-03 -5.995311e-01
+2.006667e+01 -1.625268e-05 +2.591197e-05 +6.516549e-10 -4.486416e-10 +6.923855e-09 +3.079023e-09 +2.029265e-10 -6.613607e-10 -4.440197e-01 +3.796468e-03 +6.074699e-01 +5.478509e-02 +1.574154e-03 +6.562037e-01 +9.341034e-03 -6.870132e-01
+2.008333e+01 -1.473991e-05 +1.939839e-05 +2.535935e-10 -1.099774e-10 -4.102124e-09 +1.296625e-08 +5.308574e-10 -9.740349e-10 -7.120950e-01 -1.966502e-02 +6.614167e-01 +2.691911e-01 +2.615850e-02 +6.248557e-01 +2.158215e-03 -6.727055e-01
+2.010000e+01 +1.127205e-05 -1.547338e-06 -1.057722e-09 +7.635030e-10 -8.029291e-09 +2.282195e-09 -5.427387e-10 +6.253827e-10 -7.201034e-01 +9.819367e-03 +5.882465e-01 +2.953507e-02 -6.239745e-03 +6.061944e-01 -2.312316e-02 -5.688149e-01
+2.011667e+01 -4.114759e-06 +1.595148e-05 -1.290210e-10 -3.814664e-10 -6.596311e-09 +6.297588e-10 +3.072514e-10 -4.301414e-10 -4.879825e-01 +8.193802e-02 +3.808238e-01 -7.436363e-02 -3.728572e-03 +6.126497e-01 +2.043080e-02 -6.328956e-01
+2.013333e+01 +1.521196e-05 +8.144168e-06 -1.356760e-09 +3.929925e-11 -1.929604e-08 -2.063995e-09 -9.801030e-11 +1.772305e-10 -7.031434e-01 +6.171562e-02 +3.360516e-01 -1.071681e-01 +2.306282e-02 +6.347852e-01 -2.859095e-02 -6.222676e-01
+2.015000e+01 +2.357561e-06 -1.010018e-06 -8.704604e-10 +4.398476e-10 -1.212544e-08 +1.317531e-08 -7.979328e-11 -4.283033e-10 -6.738899e-01 +1.659382e-01 +4.439825e-01 +9.613493e-02 -4.089449e-03 +6.370984e-01 -4.265284e-04 -6.585617e-01
+2.016667e+01 -4.531921e-06 -3.705809e-06 -4.751530e-10 +4.694109e-10 -1.271769e-09 +2.244208e-09 -3.990707e-10 +3.285710e-10 -6.187076e-01 +1.534392e-01 +6.007606e-01 -1.084444e-01 -3.446131e-02 +6.336927e-01 +1.199981e-02 -6.130430e-01
+2.018333e+01 -5.420228e-06 -5.048598e-06 -3.045365e-10 +3.880689e-10 +8.688447e-10 +6.783008e-09 -3.677356e-10 -5.599615e-11 -6.524095e-01 +2.361089e-01 +6.699115e-01 -9.367229e-02 +1.984461e-02 +6.005479e-01 -4.053759e-02 -6.020633e-01
+2.020000e+01 +2.727729e-05 +8.265229e-06 -1.797301e-09 -1.911589e-10 -6.430611e-09 +9.913608e-09 -1.401801e-09 -8.537014e-10 -5.903805e-01 +1.581139e-01 +4.550927e-01 +4.662632e-02 -5.005974e-02 +5.893633e-01 -3.020053e-02 -6.370004e-01
+2.021667e+01 -4.721818e-05 +4.960100e-06 +1.798136e-09 -1.569341e-10 +7.907733e-09 -9.532509e-09 +1.304440e-09 +4.740613e-10 -4.621422e-01 -1.174791e-01 +6.267450e-01 -9.581340e-02 +2.194481e-02 +6.186429e-01 +5.502556e-02 -5.896513e-01
+2.023333e+01 -3.114757e-05 +7.026820e-06 +9.053145e-10 -4.251478e-10 +1.581893e-09 -2.350142e-10 +8.162852e-10 -4.171052e-10 -4.949407e-01 +7.043290e-02 +5.217136e-01 -7.798781e-02 +1.485965e-02 +6.016128e-01 +3.337136e-02 -6.252771e-01
+2.025000e+01 -2.167312e-05 +3.227201e-06 +5.404129e-10 -3.445124e-10 -5.211734e-09 +2.300806e-09 +8.965678e-10 -5.036324e-10 -6.730945e-01 -1.021080e-03 +5.458122e-01 +4.528328e-02 +3.211743e-02 +5.978064e-01 +2.088394e-02 -6.270614e-01
+2.026667e+01 -1.204707e-05 +1.087251e-05 -1.822408e-10 -5.784758e-10 -1.311371e-09 -4.631089e-09 -9.830114e-11 -2.808830e-10 -5.732078e-01 -5.787764e-02 +5.319032e-01 -4.883428e-02 -8.223013e-03 +6.303901e-01 +1.647025e-03 -6.470332e-01
+2.028333e+01 -2.876091e-05 +1.347666e-05 +7.766337e-10 -8.124034e-10 +5.641575e-09 -3.640461e-09 +4.153904e-10 -5.848475e-10 -4.108673e-01 -7.807174e-03 +5.260248e-01 -7.436800e-02 +1.901451e-02 +6.206091e-01 +5.693672e-03 -6.564256e-01
+2.030000e+01 -4.811437e-06 +1.507272e-06 -2.746515e-10 -2.760522e-10 -6.449080e-10 -2.490884e-09 -2.366716e-10 -1.153627e-10 -6.143811e-01 -1.544686e-01 +5.822725e-01 +9.168451e-02 +2.190068e-02 +6.355754e-01 -3.746388e-02 -6.433549e-01
+2.031667e+01 -1.893914e-05 +2.587256e-06 +2.608215e-10 -2.131092e-10 -1.218320e-09 -3.519611e-09 +3.464767e-10 +1.710065e-11 -5.459591e-01 -1.774939e-02 +5.027594e-01 -6.180631e-02 -1.720397e-03 +6.189904e-01 +2.303618e-02 -6.191098e-01
+2.033333e+01 +2.949005e-06 +1.032494e-05 -7.596904e-10 -6.327741e-10 -1.419344e-08 -4.918159e-09 +1.704487e-10 -3.170631e-10 -6.720507e-01 +2.040806e-02 +3.324311e-01 -1.294526e-01 +6.279291e-03 +6.162359e-01 +3.904807e-03 -6.381676e-01
+2.035000e+01 -7.922510e-06 -2.866213e-06 -1.345716e-10 -2.944682e-10 -5.965313e-09 -2.165601e-09 +2.596481e-10 -1.557345e-10 -5.478569e-01 +2.771133e-03 +3.963636e-01 -5.155584e-02 +6.519038e-03 +6.068235e-01 +9.500561e-03 -6.190028e-01
+2.036667e+01 -6.841497e-07 -6.423776e-06 -3.243788e-10 -2.612020e-10 +9.836813e-10 -2.191779e-09 -3.955671e-10 -1.201345e-10 -5.664227e-01 -1.406095e-01 +5.650634e-01 +8.102262e-02 -1.134308e-02 +6.094701e-01 -1.488691e-02 -6.200242e-01
+2.038333e+01 -1.149150e-05 -2.449582e-05 +1.757541e-10 +8.654821e-10 -3.128390e-09 +6.221215e-09 +3.868883e-10 +4.672846e-10 -5.732721e-01 +1.898445e-02 +4.762163e-01 +1.224063e-01 +1.100141e-02 +6.322266e-01 +1.397278e-02 -6.050504e-01
+2.040000e+01 -1.766370e-06 -2.735089e-06 -3.063423e-10 -1.925081e-10 -8.930377e-09 +1.015058e-08 +2.819539e-10 -8.708299e-10 -6.065634e-01 +1.059740e-01 +3.728679e-01 +1.312105e-01 +2.639544e-02 +5.857725e-01 -8.414822e-03 -6.471843e-01
+2.041667e+01 +1.500044e-06 +2.624896e-06 -4.772070e-10 -3.932678e-10 +1.461316e-09 -3.921779e-10 -5.828779e-10 -3.742071e-10 -5.304613e-01 +2.344059e-02 +5.360947e-01 -3.241725e-02 -3.653674e-02 +6.222812e-01 -2.734568e-03 -6.514556e-01
+2.043333e+01 -9.778517e-06 -9.579121e-06 +5.829555e-11 -6.308150e-11 -6.436810e-10 -3.077169e-10 +1.021322e-10 -4.374724e-11 -6.974913e-01 -9.841006e-02 +6.387718e-01 +8.171273e-02 +1.321046e-02 +6.286585e-01 -6.494335e-03 -6.361988e-01
+2.045000e+01 -1.278250e-05 -1.179916e-05 +4.622902e-10 +3.750809e-10 +7.248135e-09 +8.836544e-10 -1.137609e-11 +3.230187e-10 -5.469792e-01 -2.991313e-03 +6.836957e-01 +2.229613e-02 +5.242047e-03 +6.194404e-01 -6.223034e-03 -6.022133e-01
+2.046667e+01 -1.468744e-05 -1.973986e-05 +5.663062e-10 +8.272648e-10 +1.219981e-08 +5.460742e-09 -2.347302e-10 +4.789477e-10 -5.263056e-01 -5.149584e-02 +7.836894e-01 +1.779351e-01 -1.169386e-02 +6.611708e-01 -4.623085e-03 -6.339246e-01
+2.048333e+01 -1.480616e-05 -1.510999e-05 +4.462746e-10 +5.451088e-10 +1.041008e-08 +2.205709e-09 -2.379076e-10 +4.081788e-10 -4.033902e-01 +8.718857e-02 +6.249267e-01 -3.554840e-02 -5.985280e-03 +6.203249e-01 -1.062780e-02 -5.976228e-01
+2.050000e+01 -2.199696e-05 -2.707009e-05 +7.483646e-10 +7.719251e-10 +2.624610e-09 +5.761094e-10 +5.872081e-10 +7.473889e-10 -5.395132e-01 -8.085953e-02 +5.658488e-01 +8.856483e-02 +1.893782e-02 +6.623981e-01 +2.296503e-02 -6.155307e-01
+2.051667e+01 -1.639377e-05 -2.987486e-05 +6.066763e-10 +1.223980e-09 +3.514374e-09 -6.962753e-10 +3.838343e-10 +1.292105e-09 -5.102852e-01 -4.664258e-02 +5.648160e-01 +2.315006e-02 +3.194921e-02 +6.505770e-01 -4.670878e-03 -5.637017e-01
+2.053333e+01 +2.073788e-06 +7.406615e-06 -2.211068e-11 -4.439107e-10 -5.783999e-09 -8.337940e-09 +3.620596e-10 +1.025420e-10 -6.445190e-01 -4.063435e-02 +4.604204e-01 -1.804921e-01 +1.292359e-02 +6.194506e-01 +1.280050e-02 -6.174496e-01
+2.055000e+01 +9.951044e-06 +4.258785e-06 -3.101019e-10 -3.229639e-10 -3.330262e-09 -1.492673e-08 -9.421140e-11 +6.637195e-10 -5.578017e-01 -6.622711e-03 +4.425575e-01 -3.853822e-01 +3.862433e-03 +6.358379e-01 -1.147826e-02 -5.914118e-01
+2.056667e+01 +5.978567e-06 -4.254317e-06 -8.206960e-11 -1.526024e-10 -4.540858e-09 -4.711923e-09 +2.183777e-10 +1.579606e-10 -6.535330e-01 -1.599669e-01 +5.065560e-01 +3.455770e-02 +9.135841e-04 +6.401911e-01 +1.467127e-02 -6.317042e-01
+2.058333e+01 -3.080724e-06 +5.236943e-06 +4.365569e-10 -7.180389e-10 +2.709763e-09 -1.843948e-09 +2.641774e-10 -6.082459e-10 -5.304902e-01 -6.653670e-02 +5.814739e-01 +1.985448e-02 -1.154616e-02 +5.971365e-01 +3.058484e-02 -6.450953e-01
+2.060000e+01 +1.970780e-05 +9.529729e-06 -5.609444e-10 -7.655923e-10 +3.868579e-09 -1.181096e-08 -8.281621e-10 +6.035796e-12 -6.024806e-01 -3.570353e-01 +6.837502e-01 +3.219808e-02 -1.654387e-02 +5.864256e-01 -4.721156e-02 -5.871976e-01
+2.061667e+01 +1.155664e-05 -8.716583e-06 -2.017721e-10 +5.197867e-11 -3.974744e-09 -8.122341e-09 +5.890058e-11 +5.929413e-10 -6.386809e-01 -2.322172e-01 +5.036979e-01 +1.100493e-02 -9.155656e-03 +6.456765e-01 +1.341688e-02 -6.008350e-01
+2.063333e+01 +5.770635e-06 -1.625979e-05 +1.569406e-10 +1.752990e-10 +6.114271e-09 +3.185645e-09 -2.467838e-10 -3.338044e-11 -5.698144e-01 -2.132537e-02 +7.176719e-01 +1.207602e-01 -7.338207e-03 +6.047570e-01 -1.200589e-02 -6.078407e-01
+2.065000e+01 -1.889342e-05 -2.354212e-05 +9.789997e-10 +4.674176e-10 +5.668825e-09 -1.667707e-09 +6.195541e-10 +5.866363e-10 -5.064012e-01 -3.771596e-02 +6.450257e-01 -3.088135e-03 +5.002286e-02 +6.566586e-01 -1.269485e-03 -6.103155e-01
+2.066667e+01 +1.422281e-06 +4.376616e-06 +8.469000e-11 -4.800225e-10 -1.297065e-09 -2.571428e-09 +1.724394e-10 -3.176158e-10 -6.275323e-01 -1.184745e-01 +5.653490e-01 +4.913996e-02 -1.023639e-02 +6.057910e-01 +2.317144e-02 -6.304604e-01
+2.068333e+01 +2.712986e-05 +9.842514e-07 -1.042301e-09 -7.152608e-11 -9.679378e-09 +1.972923e-09 -4.173317e-10 -2.039768e-10 -7.710664e-01 +4.065083e-02 +4.623352e-01 +2.495077e-02 -3.429282e-02 +5.935187e-01 -4.238128e-05 -6.086313e-01
+2.070000e+01 +2.327395e-05 -2.100006e-05 -8.362974e-10 +6.158903e-10 -4.652483e-09 +5.905143e-09 -5.418807e-10 +2.342561e-10 -6.474701e-01 +5.343926e-02 +4.905211e-01 +1.274880e-01 -3.234341e-02 +6.603251e-01 -1.200505e-02 -6.392834e-01
+2.071667e+01 -1.501135e-05 -2.042111e-07 +5.122675e-10 -1.757811e-10 +5.964168e-09 -8.815568e-10 +1.248607e-10 -1.203037e-10 -4.557005e-01 +3.548489e-02 +6.207479e-01 -5.689962e-02 -1.478155e-02 +6.126267e-01 +2.519224e-02 -6.205589e-01
+2.073333e+01 -1.460160e-06 -2.071817e-05 +1.946458e-11 +7.966299e-10 +3.762169e-09 +9.780555e-09 -2.303261e-10 +1.605523e-10 -4.603409e-01 +1.626198e-01 +5.585413e-01 +1.408910e-01 +8.722856e-03 +6.104986e-01 -2.766182e-02 -5.948703e-01
+2.075000e+01 +5.768629e-06 +1.436334e-05 -3.074472e-10 -4.539520e-10 -2.881756e-09 +1.770882e-09 -1.213296e-10 -5.797904e-10 -5.430179e-01 +1.348728e-01 +4.369246e-01 -7.610227e-02 +3.052761e-04 +5.881096e-01 -1.021684e-02 -6.343434e-01
+2.076667e+01 -1.323630e-05 +6.865049e-06 +2.528993e-10 -2.481454e-10 -2.732498e-09 -5.630077e-09 +4.390873e-10 +1.217594e-10 -7.084340e-01 +5.058505e-03 +6.005113e-01 -1.767114e-01 +1.524688e-02 +6.212190e-01 +2.239390e-02 -6.079830e-01
+2.078333e+01 +2.659647e-06 +2.502585e-05 -2.784491e-10 -7.903620e-10 +1.317716e-09 -1.058167e-09 -3.710274e-10 -7.341037e-10 -4.429576e-01 +1.246764e-01 +4.707439e-01 -1.499818e-01 -6.254395e-03 +5.936549e-01 -2.567610e-02 -6.540015e-01
+2.080000e+01 -6.679334e-06 +1.151657e-05 -1.105281e-10 -4.112704e-10 -3.705064e-11 -4.677775e-09 -1.100360e-10 -1.075915e-10 -6.059080e-01 -9.184841e-02 +5.845985e-01 -5.507465e-02 +2.705592e-02 +6.332360e-01 -3.636021e-02 -6.397374e-01
+2.081667e+01 -2.506089e-05 +1.708728e-05 +5.763131e-10 -6.213243e-10 +3.579748e-09 -1.003569e-08 +3.485831e-10 +3.484310e-11 -4.638992e-01 -9.706934e-02 +5.618133e-01 -2.199517e-01 +1.762149e-02 +6.305202e-01 +1.347295e-02 -6.250696e-01
+2.083333e+01 +1.083422e-05 +2.120177e-05 -7.054337e-10 -7.220454e-10 +1.253414e-09 -6.440171e-09 -8.013523e-10 -3.067318e-10 -5.631185e-01 -1.348174e-01 +5.843464e-01 -6.914670e-02 -4.674529e-02 +5.891126e-01 -2.473099e-02 -6.145695e-01
+2.085000e+01 -6.350398e-09 -5.990665e-06 -3.808981e-10 +4.777173e-11 +1.553292e-09 +1.595256e-09 -4.909665e-10 -5.744104e-11 -6.230388e-01 -3.622763e-02 +6.532357e-01 +9.434540e-02 -3.484745e-02 +6.279294e-01 -8.760023e-03 -6.316051e-01
+2.086667e+01 -1.326297e-05 -1.587791e-05 +2.052543e-10 +4.164101e-10 +3.755231e-09 -2.925876e-09 -4.076138e-11 +6.183718e-10 -4.189467e-01 -9.391299e-02 +5.275717e-01 +2.307611e-04 +1.254387e-02 +6.575461e-01 -1.533093e-02 -6.000852e-01
+2.088333e+01 -1.216675e-05 +7.361799e-07 +7.414761e-11 -1.578725e-10 -3.086154e-09 -1.904586e-09 +2.806613e-10 -3.405680e-11 -7.440804e-01 -8.315500e-03 +6.216538e-01 -5.091448e-02 -1.219747e-02 +6.274283e-01 +3.888256e-02 -6.301105e-01
+2.090000e+01 -2.061135e-05 -1.538959e-05 +2.620443e-10 +4.654113e-10 +3.919591e-09 +5.418712e-09 +6.113632e-12 +1.134348e-10 -6.522201e-01 +5.586338e-02 +7.694151e-01 +1.338018e-01 -2.437200e-02 +6.244052e-01 +2.531286e-02 -6.132513e-01
+2.091667e+01 -1.025027e-05 +1.614094e-05 -1.443937e-11 -3.206239e-10 -6.338046e-09 -1.579646e-09 +4.067049e-10 -2.213156e-10 -7.782007e-01 -2.708540e-01 +5.374948e-01 +2.125110e-01 +2.041285e-02 +6.358703e-01 +1.840828e-02 -6.561703e-01
+2.093333e+01 +9.140870e-06 -2.082819e-05 -5.046667e-10 +9.672435e-10 -2.897176e-10 +2.622714e-09 -4.944052e-10 +8.101170e-10 -5.135146e-01 +1.413437e-01 +4.938000e-01 -3.883269e-02 -1.282359e-02 +6.613524e-01 -3.471640e-02 -5.828747e-01
+2.095000e+01 -6.927841e-06 -4.864469e-06 -4.261769e-11 +3.618668e-10 -3.501161e-09 +7.481664e-09 +1.894062e-10 -1.291172e-10 -6.728991e-01 +1.380749e-01 +5.325903e-01 +1.361300e-01 +1.346960e-02 +6.061012e-01 +5.219959e-03 -6.181478e-01
+2.096667e+01 +1.133053e-05 +4.806057e-06 -4.655074e-10 -5.757545e-11 -8.834951e-10 -3.072278e-09 -4.150686e-10 +1.456662e-10 -5.376809e-01 -9.443455e-02 +4.948025e-01 -1.946916e-02 -6.900699e-03 +6.433954e-01 -3.364093e-02 -6.279685e-01
+2.098333e+01 +9.695047e-06 +1.562288e-05 -4.267694e-10 -3.385325e-10 -4.631501e-09 -6.874115e-09 -1.264435e-10 +1.124732e-10 -7.436388e-01 -1.069982e-01 +5.545705e-01 -1.444968e-01 +1.317619e-02 +6.171029e-01 -2.511273e-02 -6.046657e-01
+2.100000e+01 -6.377141e-06 +1.306576e-05 +4.274163e-11 -2.867106e-10 +1.149200e-09 -7.078097e-09 -3.290365e-11 +1.787818e-10 -7.070125e-01 -1.449581e-01 +7.271056e-01 -1.168981e-01 -7.942254e-03 +6.241664e-01 +5.121259e-03 -6.045812e-01
+2.101667e+01 -1.522235e-05 +7.851231e-06 +3.005070e-10 -2.591103e-10 +2.366123e-09 -3.373882e-09 +1.485488e-10 -3.941031e-11 -4.245330e-01 -1.962357e-03 +5.027098e-01 -1.155487e-01 +1.074391e-02 +6.119398e-01 +4.835487e-03 -6.139635e-01
+2.103333e+01 +1.466841e-06 +1.551068e-05 -1.987826e-10 -3.050282e-10 -1.630705e-09 -3.835312e-09 -9.390631e-11 -5.546774e-11 -4.288913e-01 -8.354857e-02 +3.552605e-01 -5.646569e-02 +1.118096e-02 +6.315844e-01 -2.042342e-02 -6.347018e-01
+2.105000e+01 -1.884635e-05 +1.831277e-05 +2.953938e-10 -4.380186e-10 +3.596660e-09 -9.108542e-10 +6.152886e-11 -3.852705e-10 -4.756163e-01 +1.227126e-01 +5.944140e-01 -1.443273e-01 -1.948315e-02 +5.910594e-01 +2.605778e-02 -6.283304e-01
+2.106667e+01 -1.014723e-05 +7.671005e-06 +6.651160e-11 -2.251894e-10 -9.306360e-10 -5.025338e-09 +1.295737e-10 +1.049171e-10 -6.722813e-01 -4.876721e-02 +6.114722e-01 -1.371161e-01 +1.516408e-02 +6.273447e-01 -1.363454e-03 -6.132630e-01
+2.108333e+01 +6.590239e-09 +1.881600e-06 -3.185686e-10 +8.760969e-11 -2.204479e-09 +3.274986e-09 -1.776800e-10 -1.285738e-10 -6.245767e-01 +1.954381e-01 +5.161468e-01 -5.240837e-02 -1.818129e-02 +6.086629e-01 -7.257754e-04 -6.194201e-01
+2.110000e+01 -2.284297e-06 -3.642736e-06 -1.586642e-10 +2.708921e-10 -5.619477e-10 -3.862630e-09 -1.241315e-10 +5.325409e-10 -5.399795e-01 -1.060331e-01 +4.984083e-01 -4.420152e-02 -3.798275e-03 +6.651970e-01 -9.349393e-03 -6.050281e-01
+2.111667e+01 +1.448321e-05 +3.442354e-05 -5.335110e-10 -6.612929e-10 -5.900630e-09 -5.479301e-09 -1.507077e-10 -3.087818e-10 -6.346588e-01 -9.760857e-02 +3.782608e-01 -1.164500e-01 -1.343544e-02 +6.071058e-01 -2.719967e-03 -6.380761e-01
+2.113333e+01 -1.607818e-05 +1.201194e-05 +2.485185e-10 +5.048311e-11 -2.867676e-09 +1.591226e-09 +4.436161e-10 -5.441337e-11 -6.382522e-01 +3.073681e-02 +4.978658e-01 +3.902169e-02 +2.758692e-02 +6.315156e-01 +2.162487e-02 -6.343892e-01
+2.115000e+01 +4.674512e-06 +3.355286e-06 -1.978488e-10 +3.932810e-10 -7.141198e-09 +5.306197e-09 +2.734239e-10 +4.749902e-11 -7.523589e-01 +7.768671e-02 +4.326850e-01 +1.409188e-01 +6.097124e-03 +6.352069e-01 +2.412918e-02 -6.267497e-01
+2.116667e+01 -1.265420e-05 +7.147617e-06 +2.657056e-10 +9.810523e-11 +1.180150e-09 +1.602622e-09 +1.919793e-10 -6.699508e-12 -5.347340e-01 +2.000772e-01 +5.588210e-01 -1.167734e-01 +2.161215e-02 +6.222823e-01 -3.793088e-04 -6.199535e-01
+2.118333e+01 -2.462777e-06 -7.866606e-07 +1.217712e-10 +3.378116e-10 +1.252073e-09 +3.489763e-09 +4.069565e-11 +1.118107e-10 -4.836557e-01 +1.866699e-01 +5.114381e-01 -2.932333e-02 +1.796729e-02 +6.516436e-01 -1.385701e-02 -6.356502e-01
+2.120000e+01 -2.800268e-05 +1.616742e-05 +7.520236e-10 -1.768288e-10 +4.209696e-09 +4.749083e-10 +4.855438e-10 -2.115583e-10 -4.277302e-01 +1.691892e-01 +5.766364e-01 -1.349637e-01 +2.871147e-02 +6.281731e-01 +2.684328e-02 -6.494463e-01
+2.121667e+01 -2.753845e-05 +1.802383e-05 +5.280354e-10 -1.918647e-10 -1.001838e-09 +5.093682e-10 +6.040632e-10 -2.291535e-10 -6.373049e-01 +6.614616e-02 +5.565272e-01 -3.841257e-02 +2.742487e-02 +5.978667e-01 +4.217618e-02 -6.214457e-01
+2.123333e+01 -3.324398e-05 -4.113632e-07 +6.680339e-10 +2.250167e-10 +2.419493e-09 +1.382740e-09 +5.190825e-10 +1.370950e-10 -6.219524e-01 +3.140503e-03 +6.824965e-01 +5.568750e-02 +2.167169e-02 +6.366268e-01 +3.815771e-02 -6.171657e-01
+2.125000e+01 -1.982077e-05 +1.782969e-06 +2.925606e-10 +5.862475e-11 +2.138728e-09 -1.256562e-09 +1.555797e-10 +1.432162e-10 -5.994888e-01 -2.391896e-02 +6.497234e-01 -3.084264e-02 +2.369064e-02 +6.309035e-01 -6.958267e-03 -6.108577e-01
+2.126667e+01 -7.042447e-06 -2.262563e-06 -4.321902e-11 +1.617405e-10 +4.313651e-09 +1.733758e-09 -3.307943e-10 +4.935182e-11 -5.886053e-01 -1.580024e-02 +7.344189e-01 +9.048790e-02 -1.754183e-02 +6.368830e-01 -2.436437e-02 -6.280894e-01
+2.128333e+01 -2.684959e-05 -3.926740e-06 +2.873449e-10 +1.909289e-10 +7.068981e-09 -1.483885e-12 -1.775300e-10 +1.944330e-10 -3.547611e-01 -2.137807e-01 +6.360009e-01 +2.032533e-01 -7.550753e-03 +6.373882e-01 -1.534925e-02 -6.107441e-01
+2.130000e+01 -3.499523e-05 -7.361042e-06 +4.564291e-10 +2.366343e-10 +3.261507e-09 +5.231291e-10 +2.477200e-10 +2.060733e-10 -5.562631e-01 +1.604685e-02 +6.653014e-01 +3.254642e-03 +2.987555e-03 +6.422534e-01 +2.689210e-02 -6.138296e-01
+2.131667e+01 -1.094665e-05 -1.597395e-05 -1.640826e-10 +4.527375e-10 -3.828447e-10 +8.535984e-11 -1.415547e-10 +4.551370e-10 -5.785102e-01 +4.854420e-02 +5.244696e-01 -4.824531e-02 +1.634377e-02 +6.521235e-01 -3.482270e-02 -5.919997e-01
+2.133333e+01 -3.066496e-05 +1.218406e-05 +3.844074e-10 -1.451222e-10 +2.637630e-09 -4.678296e-10 +2.158938e-10 -1.166057e-10 -6.104051e-01 -3.140572e-02 +7.002368e-01 +5.402207e-03 -6.789778e-03 +6.286586e-01 +3.322439e-02 -6.400587e-01
+2.135000e+01 +5.679569e-06 -4.750136e-07 -5.161708e-10 +2.707761e-10 -3.710766e-09 +1.000935e-09 -2.786570e-10 +2.090558e-10 -6.539600e-01 -4.044955e-02 +4.468704e-01 +8.463876e-02 -4.550184e-02 +6.179576e-01 +8.433982e-03 -5.872693e-01
+2.136667e+01 -1.538098e-05 -2.011565e-05 -8.283976e-11 +6.997050e-10 -4.896675e-09 +8.002371e-09 +2.412510e-10 +1.801261e-10 -6.992940e-01 +2.602969e-01 +4.372953e-01 +1.238609e-01 +1.084862e-02 +6.557424e-01 +1.998222e-02 -6.275619e-01
+2.138333e+01 +6.341970e-06 -7.320246e-06 -3.913538e-10 +1.693073e-10 -3.304501e-09 +5.195396e-09 -1.786255e-10 -1.731025e-10 -6.935810e-01 +1.568015e-01 +5.073912e-01 +9.036781e-02 -2.844776e-02 +5.954061e-01 +3.991144e-03 -6.134538e-01
+2.140000e+01 -1.173164e-07 -1.783630e-05 -3.086883e-10 +4.450398e-10 +1.503993e-09 +2.980957e-09 -4.141909e-10 +2.547807e-10 -6.222057e-01 +8.133866e-02 +6.689365e-01 +5.697755e-02 -2.644083e-02 +6.601990e-01 -2.901195e-02 -6.204544e-01
+2.141667e+01 -1.523307e-05 +6.141546e-06 +1.716313e-10 +5.101273e-11 +2.135211e-09 +4.101881e-09 +3.272739e-11 -2.208018e-10 -5.881943e-01 +9.705437e-02 +6.668398e-01 +9.870974e-02 +2.403380e-02 +6.033899e-01 -1.904780e-02 -6.273546e-01
+2.143333e+01 -1.007247e-05 +1.151576e-05 +2.941795e-11 -4.060393e-11 +3.150404e-09 +1.722032e-09 -1.795202e-10 -1.558220e-10 -4.689539e-01 +8.693266e-02 +6.037696e-01 -8.386628e-03 -6.577616e-03 +6.251716e-01 -1.757137e-02 -6.397684e-01
+2.145000e+01 -1.933334e-05 -2.546523e-06 +1.511082e-10 +1.703847e-10 +2.066881e-09 -4.860071e-10 +1.638129e-11 +2.057371e-10 -6.269835e-01 -8.222131e-02 +7.035934e-01 +4.554921e-02 +1.770509e-02 +6.275079e-01 -1.482229e-02 -5.925066e-01
+2.146667e+01 +1.459064e-05 +1.455097e-05 -4.391505e-10 -3.104001e-10 +4.259801e-10 -5.116239e-09 -4.753056e-10 +2.423031e-11 -6.663464e-01 -2.180040e-01 +6.596225e-01 -5.973002e-02 -1.217436e-02 +6.303387e-01 -5.339997e-02 -6.201237e-01
+2.148333e+01 -8.847393e-06 +1.925725e-05 +2.165685e-10 -4.098412e-10 -1.659351e-10 -5.537662e-09 +2.314639e-10 -4.896507e-11 -5.414879e-01 -5.872856e-02 +5.086606e-01 -2.367031e-01 +2.906148e-02 +6.096215e-01 +4.649727e-03 -6.096859e-01
+2.150000e+01 +8.567996e-06 -8.221942e-07 -2.039658e-10 -2.541585e-11 -8.741138e-10 -3.770269e-09 -1.494860e-10 +2.248071e-10 -6.345468e-01 -1.398820e-01 +5.637576e-01 -6.357714e-02 -1.974325e-02 +6.513424e-01 -1.146729e-03 -6.120117e-01
+2.151667e+01 +2.627518e-06 -2.629451e-06 +7.283412e-11 +6.146858e-11 +1.000315e-09 -9.543028e-10 +7.624597e-12 +1.260143e-10 -5.749952e-01 -1.337078e-02 +6.072625e-01 -3.598225e-02 -2.772825e-03 +6.637631e-01 +4.490205e-03 -6.379526e-01
+2.153333e+01 -1.571553e-05 +4.692627e-06 +4.060311e-10 -1.996079e-10 +4.520348e-09 -1.099098e-09 +1.127258e-10 -1.300917e-10 -4.137816e-01 -1.218992e-01 +6.423050e-01 +6.159236e-02 +1.021037e-02 +6.305578e-01 +6.850734e-03 -6.418848e-01
+2.155000e+01 -1.106561e-05 -3.419997e-07 +3.180763e-10 -6.439364e-11 +2.861733e-10 +1.533434e-09 +3.047224e-10 -1.674965e-10 -5.156286e-01 +1.097375e-01 +5.123928e-01 -2.306623e-02 +1.756402e-02 +6.147137e-01 +2.774834e-02 -6.315316e-01
+2.156667e+01 +5.030732e-06 +8.273349e-06 +1.539904e-11 -1.833705e-10 -2.246379e-09 -2.991978e-09 +1.650301e-10 +1.228846e-11 -5.839316e-01 -6.425190e-02 +4.418268e-01 -1.017251e-01 -4.779694e-03 +6.062393e-01 +2.906922e-02 -5.964711e-01
+2.158333e+01 +1.755246e-05 -7.263249e-06 -3.074441e-10 +9.682451e-11 -2.510664e-09 -8.811118e-10 -1.459996e-10 +1.571345e-10 -7.151601e-01 -1.048068e-01 +5.570019e-01 +5.511962e-02 -6.459473e-03 +6.258358e-01 -1.590854e-02 -5.940896e-01
+2.160000e+01 +1.909464e-05 +6.459267e-06 -2.457052e-10 -3.149774e-10 -2.493575e-09 -5.217714e-12 -8.429570e-11 -3.202484e-10 -5.841447e-01 -4.518411e-02 +4.302714e-01 +4.599981e-02 -1.262081e-03 +6.307628e-01 -1.165435e-02 -6.711215e-01
+2.161667e+01 +8.091151e-06 -8.579452e-06 -2.779775e-12 -1.092618e-10 +4.578357e-10 +1.943599e-09 -3.326976e-11 -2.404358e-10 -5.979969e-01 -1.002544e-01 +6.077156e-01 +2.077596e-01 -3.376452e-02 +6.062179e-01 +2.835145e-02 -6.348963e-01
+2.163333e+01 +4.861695e-06 +4.555099e-06 -4.463421e-11 -3.363055e-10 -2.084120e-09 -3.392131e-09 +9.313788e-11 -1.167691e-10 -6.170500e-01 -1.162752e-01 +4.803181e-01 -8.131180e-02 -3.478231e-02 +6.428106e-01 +4.907336e-02 -6.525369e-01
+2.165000e+01 +1.200379e-05 -1.382371e-05 -2.864101e-10 +1.317857e-11 +8.338172e-10 -6.498754e-10 -3.469570e-10 +5.662230e-11 -4.906669e-01 -1.752763e-02 +5.252421e-01 -1.882611e-02 -3.839263e-03 +6.194379e-01 -5.126502e-02 -6.025795e-01
+2.166667e+01 +2.385802e-05 +1.017728e-06 -4.918061e-10 -1.330511e-10 -4.137693e-09 -4.204645e-10 -2.254725e-10 -1.074685e-10 -8.227716e-01 -3.187162e-03 +5.559639e-01 -1.963087e-02 -3.252449e-03 +6.554465e-01 -3.248926e-02 -6.650445e-01
+2.168333e+01 -7.820402e-06 +4.731417e-06 +1.202748e-10 -2.687369e-10 +2.433910e-10 +1.036148e-10 +1.062376e-10 -2.804192e-10 -6.064245e-01 -6.492539e-02 +6.045859e-01 +6.860891e-02 -2.993508e-03 +6.064895e-01 +2.094157e-02 -6.450363e-01
+2.170000e+01 -2.754515e-05 +1.958146e-06 +4.545605e-10 -2.599537e-10 +2.461426e-09 +2.100388e-10 +2.990136e-10 -2.785552e-10 -4.885497e-01 +4.009626e-02 +6.219096e-01 -2.418899e-02 +5.161343e-02 +5.769178e-01 -1.895589e-03 -6.161422e-01
+2.171667e+01 +1.252996e-05 +9.867892e-06 -2.760180e-10 -4.075788e-10 -9.366253e-10 -1.573155e-09 -2.186670e-10 -3.102530e-10 -7.082171e-01 -7.276335e-02 +6.258608e-01 -2.397587e-02 -1.443901e-02 +5.973296e-01 -2.187258e-02 -6.429230e-01
+2.173333e+01 -2.275003e-05 -1.263397e-05 +3.470620e-10 +6.546218e-11 +3.808196e-09 +8.874214e-10 +1.000542e-10 +7.627218e-12 -4.677733e-01 -3.513557e-03 +6.856839e-01 +6.006681e-02 +1.488776e-02 +6.087182e-01 +2.283234e-03 -6.021974e-01
+2.175000e+01 -1.315829e-05 -2.397342e-05 +9.424702e-11 +3.350131e-10 +4.108827e-09 +3.579341e-09 -1.772581e-10 +1.030064e-10 -5.066803e-01 +1.384003e-01 +7.427177e-01 +9.040329e-02 -1.429956e-02 +6.407056e-01 -1.561639e-02 -6.191548e-01
+2.176667e+01 -3.032529e-05 -1.818722e-05 +4.517584e-10 +1.741366e-10 +2.705886e-09 +2.373647e-09 +2.799080e-10 +1.942429e-11 -5.586072e-01 +3.883603e-02 +7.073678e-01 +1.118651e-01 +3.061657e-02 +6.369330e-01 +1.792029e-02 -6.304514e-01
+2.178333e+01 +4.828540e-06 -1.686411e-05 -1.071680e-10 +9.667261e-11 +1.784393e-09 +1.273564e-09 -2.277195e-10 +1.372059e-11 -5.798042e-01 +4.601692e-02 +6.727402e-01 +3.339335e-02 -1.111773e-03 +6.210855e-01 -3.863031e-02 -6.161179e-01
+2.180000e+01 -1.649801e-05 -1.280664e-05 +2.155849e-10 +4.020377e-11 +1.225805e-09 -1.090510e-09 +1.379292e-10 +1.134262e-10 -6.121897e-01 +4.813771e-02 +6.729618e-01 -1.254206e-01 +5.090720e-03 +6.423413e-01 +1.943510e-02 -6.202547e-01
+2.181667e+01 +8.124408e-06 -3.834516e-06 -2.265669e-10 -5.340594e-11 +4.447134e-11 +7.380923e-11 -2.335647e-10 -5.926588e-11 -6.531194e-01 +2.981426e-02 +6.391299e-01 -2.746306e-02 -1.930465e-02 +6.320556e-01 -2.228803e-02 -6.408474e-01
+2.183333e+01 -1.886232e-05 -1.156514e-05 +2.635720e-10 +1.461622e-10 +3.019111e-10 +2.724975e-09 +2.481997e-10 -3.240801e-11 -6.184427e-01 +1.844856e-02 +6.255872e-01 +1.667643e-01 +2.519741e-02 +6.288905e-01 +1.997751e-02 -6.330638e-01
+2.185000e+01 +3.873069e-06 -3.296208e-06 -1.411294e-10 +9.628566e-11 +1.315343e-09 +3.695953e-10 -2.311006e-10 +7.342948e-11 -4.760128e-01 -1.559341e-02 +5.553591e-01 +3.761660e-02 +4.250725e-03 +6.049481e-01 -4.649717e-02 -5.900550e-01
+2.186667e+01 +7.169521e-06 -1.076083e-05 -1.213988e-10 +2.206872e-10 -3.908512e-10 +1.566964e-09 -9.757725e-11 +1.204396e-10 -5.997689e-01 +1.073593e-01 +5.649125e-01 -2.830738e-03 +3.326484e-03 +6.349614e-01 -2.104211e-02 -6.114615e-01
+2.188333e+01 +3.038746e-06 -2.630281e-05 -6.374339e-11 +3.689121e-10 +1.047341e-10 +1.631946e-09 -7.184383e-11 +2.669878e-10 -5.702688e-01 -4.104937e-02 +5.725710e-01 +1.531430e-01 -1.751691e-02 +6.632270e-01 +4.457998e-03 -6.122436e-01
+2.190000e+01 -1.272715e-05 -5.694137e-07 +2.302406e-10 -1.425259e-10 -2.943029e-10 +2.710674e-10 +2.539146e-10 -1.630906e-10 -5.213480e-01 +1.202421e-02 +4.964680e-01 +2.573589e-03 +1.157645e-02 +6.160799e-01 +3.672986e-02 -6.456918e-01
+2.191667e+01 -1.154904e-06 +2.853573e-07 +4.024326e-11 -9.188925e-11 +1.647588e-09 +2.914781e-10 -6.858317e-11 -1.129079e-10 -5.035351e-01 +6.924321e-02 +6.197060e-01 -5.322353e-02 +2.129542e-02 +6.033658e-01 -3.438560e-02 -6.232888e-01
+2.193333e+01 -1.933081e-06 -2.573661e-08 -5.068716e-11 -8.882784e-11 -2.658187e-09 -2.214766e-09 +1.251453e-10 +5.684237e-11 -7.325721e-01 -5.445965e-02 +5.422313e-01 -1.088877e-01 +1.785484e-02 +6.582683e-01 +6.383269e-03 -6.453805e-01
+2.195000e+01 +1.566608e-05 -1.527290e-05 -1.860201e-10 +1.174861e-10 -1.356080e-09 +1.241710e-09 -9.917541e-11 +3.702327e-11 -6.971827e-01 +1.409193e-02 +6.020864e-01 +7.620643e-02 -3.575184e-02 +6.230211e-01 +1.602222e-02 -6.140530e-01
+2.196667e+01 -2.469704e-05 +6.062656e-06 +4.660710e-10 -2.041747e-10 +2.902679e-09 +1.314316e-09 +2.813916e-10 -2.952020e-10 -5.656543e-01 +6.440008e-02 +7.863040e-01 +3.176827e-02 +4.990272e-02 +5.997110e-01 +5.865643e-03 -6.563118e-01
+2.198333e+01 +2.295225e-05 -5.975026e-07 -3.265520e-10 -6.232192e-11 -2.983539e-09 -1.844406e-09 -1.340079e-10 +5.919671e-11 -6.103922e-01 -8.402356e-02 +3.833156e-01 -5.841308e-02 -2.389238e-02 +6.225557e-01 -3.415450e-03 -6.086191e-01
+2.200000e+01 +7.513009e-06 -1.111637e-05 -6.958850e-11 +1.706127e-10 -1.574128e-09 +1.608660e-09 +3.383033e-11 +6.669977e-11 -6.338414e-01 +8.875809e-02 +5.142250e-01 +3.228369e-02 +6.920997e-03 +6.239240e-01 -2.208626e-04 -6.087071e-01
+2.201667e+01 +1.258076e-05 +5.313781e-06 -5.612504e-11 -3.119016e-12 -6.485825e-10 +1.223771e-09 -1.400337e-11 -8.454024e-11 -5.858792e-01 +9.751260e-02 +5.366001e-01 -5.424343e-03 -8.203825e-04 +6.288214e-01 -2.237178e-03 -6.445838e-01
+2.203333e+01 +4.258793e-06 +2.272025e-06 +5.672126e-11 +1.036121e-10 +1.759943e-09 +1.752712e-09 -5.928148e-11 -1.107357e-11 -4.047109e-01 +1.045963e-01 +5.423551e-01 +2.895599e-02 +1.226691e-02 +6.314051e-01 -2.467386e-02 -6.321734e-01
+2.205000e+01 +1.550012e-05 +1.182743e-06 -5.117443e-11 +1.277608e-10 +9.781141e-10 -3.998352e-10 -1.171196e-10 +1.566236e-10 -6.571621e-01 +8.949949e-02 +7.325053e-01 -1.229037e-01 -1.425263e-02 +6.491938e-01 -1.029350e-02 -6.149999e-01
+2.206667e+01 +1.244985e-05 +1.735951e-05 -7.623761e-11 -1.307425e-10 -1.207178e-09 -1.217287e-10 +2.665023e-12 -1.249810e-10 -6.449829e-01 +1.091392e-02 +5.468136e-01 -2.170363e-02 +1.795560e-02 +5.889682e-01 -1.706538e-02 -6.144911e-01
+2.208333e+01 -2.782449e-06 +5.879267e-07 +9.696596e-12 -5.718410e-12 +4.088520e-11 -1.255331e-09 +7.151184e-12 +7.764355e-11 -4.910544e-01 -3.707873e-02 +4.935636e-01 -6.481514e-02 +6.722418e-03 +6.092725e-01 -4.928339e-03 -5.914720e-01
+2.210000e+01 -2.114589e-06 +6.255026e-06 +5.405063e-11 -4.413650e-11 +1.986283e-09 -2.603843e-09 -7.704853e-11 +1.281996e-10 -4.695113e-01 -2.296093e-01 +6.288273e-01 +1.823916e-02 -2.793642e-04 +6.576281e-01 -1.617962e-02 -6.287313e-01
+2.211667e+01 -7.199576e-06 -8.029847e-06 +1.373298e-10 +1.779096e-10 -1.304093e-10 +6.102223e-10 +1.484498e-10 +1.405105e-10 -6.198923e-01 -2.120772e-02 +6.074582e-01 +7.182811e-02 +5.364353e-02 +6.456845e-01 -2.058536e-02 -6.138243e-01
+2.213333e+01 +1.167415e-05 +8.785948e-06 -1.486336e-10 -3.524635e-11 +1.837246e-10 +1.827966e-09 -1.635000e-10 -1.574121e-10 -4.422193e-01 -2.480983e-03 +4.557920e-01 +1.539742e-01 -1.602986e-02 +6.072870e-01 -2.036859e-02 -6.410173e-01
+2.215000e+01 -1.085154e-06 -7.478803e-06 +5.421961e-12 +2.180074e-10 -2.067884e-09 +2.883036e-09 +1.430074e-10 +3.020956e-11 -6.859052e-01 +1.139821e-01 +5.143052e-01 +1.246520e-01 +4.362834e-02 +6.096898e-01 -1.115539e-02 -6.012371e-01
+2.216667e+01 +1.538898e-05 -9.214383e-06 -2.052502e-10 +2.452969e-10 -3.634045e-09 +9.992636e-10 +3.270790e-11 +1.832334e-10 -6.704582e-01 +1.329216e-01 +3.667615e-01 -5.127220e-02 +3.240287e-03 +6.598388e-01 +4.103274e-03 -6.163560e-01
+2.218333e+01 -1.419302e-05 -1.094269e-05 +2.548271e-10 +2.118551e-10 -8.810985e-11 -3.383227e-10 +2.652303e-10 +2.381280e-10 -6.143371e-01 +7.594188e-02 +6.052726e-01 -1.067717e-01 +2.158182e-02 +6.504589e-01 +3.913377e-02 -5.939386e-01
+2.220000e+01 +1.804851e-06 +1.275493e-05 -2.161695e-12 -1.066735e-10 +4.743172e-10 -1.475223e-09 -3.373647e-11 -1.049203e-11 -4.861120e-01 -8.524192e-02 +5.259026e-01 -4.585436e-02 -1.233348e-02 +5.929323e-01 +3.716478e-03 -5.935746e-01
+2.221667e+01 -1.107552e-07 -1.567275e-06 -7.467715e-12 +1.380059e-10 +2.090406e-09 -3.784036e-10 -1.465870e-10 +1.656265e-10 -5.972260e-01 +7.945889e-03 +7.702345e-01 -4.262206e-02 -1.696688e-02 +6.478747e-01 -1.792177e-02 -6.060934e-01
+2.223333e+01 -1.010612e-05 +8.781477e-06 +1.412238e-10 +1.863547e-11 +1.795720e-09 -1.971790e-10 +2.434947e-11 +3.207781e-11 -4.523230e-01 +1.138404e-02 +6.015099e-01 -2.988037e-02 +2.393209e-02 +6.279645e-01 -1.795446e-02 -6.169666e-01
+2.225000e+01 -4.269515e-06 +4.146499e-06 +2.800329e-11 +4.460590e-11 -1.460872e-09 +1.881795e-10 +1.256327e-10 +3.288988e-11 -7.083327e-01 -7.787601e-03 +5.703439e-01 +2.377355e-02 +2.347993e-02 +6.441880e-01 +6.657198e-03 -6.319198e-01
+2.226667e+01 +3.051580e-05 +5.549178e-07 -3.564068e-10 +1.245078e-11 -1.844824e-09 +4.200258e-10 -2.401057e-10 -1.525367e-11 -7.780434e-01 -4.170592e-02 +6.049543e-01 +7.834888e-02 -4.140792e-02 +6.194157e-01 -1.759060e-02 -6.183642e-01
+2.228333e+01 +9.721449e-06 +1.128241e-06 -8.670601e-11 +2.826802e-11 +6.285463e-10 +8.259667e-10 -1.300430e-10 -2.614435e-11 -6.243549e-01 +6.487413e-02 +6.780965e-01 +1.137394e-02 -2.083942e-02 +6.395874e-01 -1.103067e-02 -6.403271e-01
+2.230000e+01 +4.690240e-07 +7.652255e-06 -9.303375e-12 +1.478901e-11 +8.086056e-10 -5.769152e-10 -6.323156e-11 +5.341051e-11 -4.866466e-01 +7.487725e-02 +5.585740e-01 -1.284079e-01 -3.436565e-04 +6.052886e-01 -1.481504e-02 -5.863841e-01
+2.231667e+01 -5.744973e-06 +9.054215e-06 +8.573122e-11 -7.042329e-11 -4.665669e-10 -4.737576e-10 +1.182812e-10 -4.018034e-11 -6.131814e-01 -2.825432e-02 +5.637526e-01 -1.679343e-02 +2.608695e-02 +6.364105e-01 +4.341008e-03 -6.399958e-01
+2.233333e+01 -7.050087e-06 +1.258181e-05 +7.937834e-11 -4.744084e-11 +1.913104e-09 -1.324849e-10 -4.640362e-11 -3.947838e-11 -4.512156e-01 +5.033713e-03 +6.287678e-01 -1.731624e-02 -1.811257e-02 +6.108030e-01 +6.277135e-03 -6.142844e-01
+2.235000e+01 -9.782897e-06 +2.022708e-06 +1.680587e-10 +7.504744e-11 +8.141082e-10 +2.381490e-10 +1.169281e-10 +6.055202e-11 -4.798897e-01 -1.791459e-02 +5.526867e-01 +4.109947e-02 +2.780959e-02 +6.104427e-01 +2.656625e-03 -5.882175e-01
+2.236667e+01 -1.049395e-05 +2.632228e-05 +1.687670e-10 -2.221028e-10 +2.527404e-09 -2.604044e-10 +3.736031e-12 -2.087506e-10 -3.924710e-01 -2.082331e-02 +6.320105e-01 -4.258059e-03 -1.163219e-02 +5.817125e-01 +1.236510e-02 -6.291604e-01
+2.238333e+01 +6.817015e-06 +3.603988e-05 -1.369023e-11 -2.819310e-10 +1.085147e-09 -1.769799e-09 -8.608322e-11 -1.692898e-10 -4.290161e-01 +7.721028e-03 +5.301402e-01 -1.816970e-01 -2.109938e-03 +5.904246e-01 -2.052949e-02 -6.277646e-01
+2.240000e+01 -9.075914e-07 +6.730640e-06 +4.582251e-11 +6.864785e-11 -5.439872e-10 -7.290462e-11 +8.280820e-11 +7.471949e-11 -5.522860e-01 +6.830068e-03 +4.983062e-01 -1.281430e-02 +4.487509e-03 +6.184969e-01 +1.758482e-02 -5.917297e-01
+2.241667e+01 +2.506752e-05 +1.973841e-05 -2.419005e-10 -6.354110e-11 -6.535116e-10 +2.244141e-10 -2.027646e-10 -7.959517e-11 -5.753176e-01 +1.156983e-02 +5.129298e-01 +1.172517e-02 -1.935296e-02 +6.478854e-01 -3.503589e-02 -6.624621e-01
+2.243333e+01 +3.137231e-06 +5.568740e-06 -4.720419e-11 +1.018211e-10 +9.680634e-10 +9.797108e-10 -1.124103e-10 +3.849854e-11 -4.547827e-01 +3.290830e-02 +5.537989e-01 +6.551762e-02 +9.728544e-03 +6.312347e-01 -3.954827e-02 -6.143700e-01
+2.245000e+01 +3.708758e-06 +7.071556e-06 -5.827435e-11 +3.932856e-11 -1.109306e-09 +9.520032e-11 +1.444141e-11 +3.370038e-11 -7.327752e-01 +1.034411e-01 +6.300608e-01 -9.620717e-02 -1.320100e-02 +6.214970e-01 +1.788338e-02 -6.063280e-01
+2.246667e+01 -5.318797e-06 -1.163666e-05 +3.024612e-11 +1.930461e-10 -8.879241e-10 +1.001927e-09 +8.982154e-11 +1.298736e-10 -6.063832e-01 -2.591674e-03 +5.245081e-01 +1.045472e-01 +2.086450e-03 +6.530367e-01 +2.349310e-02 -6.111312e-01
+2.248333e+01 -1.020066e-05 +1.798642e-06 +5.315581e-11 -1.626189e-11 +8.919051e-10 -9.843396e-10 -5.196753e-12 +4.889445e-11 -6.173174e-01 -3.607235e-02 +7.188529e-01 -6.712997e-02 -1.835020e-02 +6.137823e-01 +1.702012e-02 -5.947788e-01
+2.250000e+01 -2.257218e-05 +6.270473e-07 +2.170386e-10 +4.106511e-11 -5.014410e-10 +8.110289e-10 +2.542492e-10 -1.212583e-11 -5.458671e-01 +6.873387e-02 +4.989512e-01 +1.669945e-02 +4.919108e-02 +6.147778e-01 +2.364137e-02 -6.127435e-01
+2.251667e+01 +1.123177e-05 -3.361405e-06 -1.474963e-10 +7.603556e-11 -7.183194e-11 +2.146614e-10 -1.453511e-10 +6.311940e-11 -4.604837e-01 -9.784274e-03 +4.583217e-01 +3.260489e-02 -9.173266e-03 +6.422433e-01 -3.296118e-02 -6.181462e-01
+2.253333e+01 -4.239191e-06 -8.900112e-06 +2.791543e-11 +8.373239e-11 -2.655539e-10 -1.423376e-11 +4.606937e-11 +8.617220e-11 -5.195173e-01 -2.081384e-02 +4.972493e-01 +1.934522e-02 +2.025808e-02 +6.541150e-01 -6.595211e-03 -6.228504e-01
+2.255000e+01 +9.091073e-06 +1.901536e-05 -8.706665e-11 -2.024571e-10 +1.940705e-10 -3.350828e-10 -1.015228e-10 -1.837892e-10 -5.881350e-01 +8.969894e-03 +6.155739e-01 -4.512492e-02 -8.061406e-03 +6.044793e-01 -2.192709e-02 -6.525375e-01
+2.256667e+01 +1.473164e-06 -1.972265e-05 -3.271173e-11 +2.289095e-10 -1.281886e-10 +2.453009e-09 -2.477222e-11 +6.989758e-11 -4.521824e-01 +1.102262e-01 +4.430441e-01 +1.561748e-01 -4.373570e-02 +6.407204e-01 +3.617759e-02 -6.130731e-01
+2.258333e+01 -1.198116e-05 +1.124111e-05 +1.526885e-10 -1.250276e-10 +5.297939e-10 +2.139813e-10 +1.201871e-10 -1.414847e-10 -5.320564e-01 -1.232348e-01 +5.957291e-01 +1.475345e-01 +2.375189e-02 +6.092371e-01 +1.300574e-02 -6.454019e-01
+2.260000e+01 +1.152299e-06 -4.903757e-06 +9.510168e-12 +2.783081e-11 -8.900676e-10 +1.749747e-09 +6.885825e-11 -8.800930e-11 -6.478209e-01 +9.306935e-02 +5.564197e-01 +9.832487e-02 -3.385935e-03 +6.141206e-01 +2.428435e-02 -6.342472e-01
+2.261667e+01 +4.904752e-06 -2.087669e-05 +2.567023e-11 +1.712845e-10 -8.695835e-10 +5.763432e-10 +8.394461e-11 +1.360198e-10 -5.774241e-01 +7.315310e-02 +4.872472e-01 -1.253904e-02 +3.920266e-02 +6.431839e-01 -1.333119e-02 -5.944558e-01
+2.263333e+01 -6.022318e-06 +1.162043e-05 +1.237495e-10 -1.725387e-10 +1.276276e-09 -1.532979e-09 +4.110008e-11 -7.369192e-11 -4.766291e-01 -1.456639e-01 +6.269885e-01 -3.071469e-02 -8.118697e-03 +6.231634e-01 +2.027674e-02 -6.400150e-01
+2.265000e+01 -1.896090e-05 +1.940402e-06 +2.820818e-10 -5.124306e-11 +2.131808e-09 -9.892143e-10 +1.453742e-10 +1.361347e-11 -4.649347e-01 -1.422209e-01 +7.132390e-01 +2.842988e-02 +2.366063e-02 +6.113763e-01 +2.180481e-02 -6.009733e-01
+2.266667e+01 +6.099970e-06 +1.284897e-05 +9.597009e-12 -1.431714e-10 -4.987461e-10 -1.207408e-09 +4.292861e-11 -6.544733e-11 -5.321157e-01 -1.747154e-01 +4.762631e-01 +3.660600e-02 +1.483213e-02 +6.032654e-01 -1.957303e-03 -6.183057e-01
+2.268333e+01 +1.987705e-05 +5.852725e-07 -1.790297e-10 -1.915962e-11 -1.664795e-09 +1.144378e-09 -7.153464e-11 -9.558827e-11 -6.393129e-01 +2.851735e-02 +4.499450e-01 +1.057092e-01 -1.960950e-02 +6.201094e-01 -4.527061e-03 -6.450699e-01
+2.270000e+01 +9.053504e-06 -3.990051e-06 -3.380934e-11 +1.042631e-11 +1.746126e-09 -1.474961e-09 -1.505081e-10 +1.086789e-10 -4.248841e-01 -6.704941e-02 +6.363802e-01 -1.072571e-01 -4.625351e-02 +6.668124e-01 -3.741889e-03 -6.252772e-01
+2.271667e+01 +1.867175e-05 -6.870119e-07 -1.413784e-10 -2.414653e-11 +1.426700e-12 -8.735663e-10 -1.439949e-10 +3.350412e-11 -6.713980e-01 -4.735454e-02 +6.803058e-01 -5.534140e-02 -1.070936e-02 +6.498932e-01 -3.688450e-02 -6.334395e-01
+2.273333e+01 +2.880966e-06 +1.630448e-06 +4.202354e-11 -4.390351e-11 +5.275134e-10 +8.524062e-10 +7.699960e-12 -1.013610e-10 -5.247829e-01 -5.278629e-02 +5.959234e-01 +1.615586e-01 +2.450056e-02 +6.051146e-01 -2.104551e-02 -6.342127e-01
+2.275000e+01 -1.098503e-05 +8.077267e-07 +1.314747e-10 -5.059822e-11 +2.477664e-09 -4.384451e-10 -3.091424e-11 -2.234952e-11 -4.927304e-01 -1.770939e-01 +8.073618e-01 +1.286089e-01 -8.614282e-04 +6.105268e-01 -9.052485e-03 -6.130307e-01
+2.276667e+01 -1.158839e-06 +1.579164e-05 +3.241150e-11 -1.229353e-10 +4.188987e-11 -3.111606e-10 +3.020443e-11 -1.044396e-10 -7.176800e-01 -1.676501e-01 +7.361801e-01 +1.353380e-01 +7.494524e-03 +6.195285e-01 +3.509231e-03 -6.504467e-01
+2.278333e+01 -1.223369e-05 +2.737125e-05 +1.415701e-10 -2.485184e-10 +9.145092e-10 -1.874888e-09 +8.329162e-11 -1.282942e-10 -5.083737e-01 -1.076392e-01 +6.348508e-01 -1.344225e-01 -7.760464e-03 +6.199783e-01 +3.712917e-02 -6.597781e-01
+2.280000e+01 +1.915665e-05 +1.475367e-05 -1.478092e-10 -1.594801e-10 -9.224856e-10 -1.975087e-09 -8.911159e-11 -3.100577e-11 -5.790285e-01 -1.368903e-01 +4.677474e-01 -1.172191e-01 -6.973134e-03 +6.319149e-01 -2.454236e-02 -6.382819e-01
+2.281667e+01 -2.267984e-06 -7.258560e-06 +4.948635e-11 +5.969113e-11 +1.101719e-09 +7.618600e-10 -2.288164e-11 +1.010152e-11 -3.933715e-01 +9.517031e-02 +5.474691e-01 +6.372756e-03 +1.483306e-02 +6.175043e-01 -2.274029e-02 -6.099985e-01
+2.283333e+01 -1.477650e-05 -9.735157e-06 +1.880141e-10 +1.372514e-10 -1.393253e-09 +2.073828e-09 +2.840016e-10 +1.815545e-12 -6.422195e-01 +8.510993e-02 +4.757233e-01 +1.941958e-01 +6.754140e-02 +6.219410e-01 +3.537251e-02 -6.180865e-01
+2.285000e+01 -6.830160e-06 +9.268586e-08 +7.300429e-11 +3.713950e-11 +1.854767e-10 +1.695717e-12 +6.197449e-11 +3.768917e-11 -4.714948e-01 -1.130538e-01 +5.132495e-01 +1.188583e-01 +5.811175e-02 +6.071631e-01 -3.620328e-02 -5.906972e-01
+2.286667e+01 -1.459684e-05 +4.541433e-06 +9.592106e-11 -4.603116e-11 +2.343923e-11 -1.238042e-09 +9.607347e-11 +3.546227e-11 -5.417053e-01 -1.805532e-02 +5.653229e-01 -1.505367e-01 +1.715518e-02 +6.192201e-01 +1.743161e-02 -6.038346e-01
+2.288333e+01 +1.291694e-05 -2.093531e-06 -1.515682e-10 -1.408105e-11 +4.003726e-11 +1.477336e-09 -1.569335e-10 -1.125567e-10 -5.477780e-01 +1.111451e-01 +5.748239e-01 +9.014003e-02 -2.144422e-02 +6.041813e-01 -3.811497e-02 -6.440722e-01
+2.290000e+01 +1.107406e-06 +2.233787e-05 -4.157853e-11 -2.321832e-10 -1.882386e-09 -1.986590e-09 +8.283523e-11 -1.042408e-10 -7.794665e-01 -1.385153e-01 +5.488528e-01 -1.336127e-01 +1.148026e-02 +6.152828e-01 +1.950001e-02 -6.525310e-01
+2.291667e+01 +9.066846e-06 +2.363510e-06 -6.277718e-11 -2.966859e-12 -3.224675e-10 -1.052266e-09 -4.245677e-11 +6.694290e-11 -5.738932e-01 -1.859253e-01 +5.565360e-01 +4.611679e-02 -1.694872e-02 +6.560805e-01 +1.798027e-04 -6.287318e-01
+2.293333e+01 -2.642042e-07 +4.581807e-06 +3.398230e-11 -5.846532e-11 +3.382254e-10 -1.942748e-09 +1.210061e-11 +6.966052e-11 -5.321416e-01 -1.783111e-01 +6.054970e-01 -8.982474e-02 +1.945392e-02 +6.437463e-01 -1.508690e-02 -6.156908e-01
+2.295000e+01 -7.096580e-06 -1.586209e-05 +7.383135e-11 +1.083466e-10 -7.269565e-10 +1.183797e-10 +1.234818e-10 +1.024083e-10 -6.289087e-01 +1.024396e-02 +5.481485e-01 +1.444685e-02 +2.955628e-02 +6.377919e-01 +1.849997e-02 -5.969497e-01
+2.296667e+01 +3.806584e-07 -6.694345e-06 +7.939125e-12 +6.636530e-11 +1.086892e-09 -3.277484e-10 -6.418413e-11 +8.934018e-11 -4.463247e-01 +3.925476e-03 +6.251508e-01 -4.539291e-02 -1.102907e-02 +6.313690e-01 -1.513789e-02 -5.953772e-01
+2.298333e+01 +3.721101e-06 -1.159031e-06 -1.935026e-11 +2.785675e-12 -8.026744e-11 -1.215958e-09 -1.435860e-11 +8.368148e-11 -5.539493e-01 -2.004105e-01 +5.618852e-01 +3.174867e-02 -2.097071e-02 +6.418006e-01 +1.469621e-02 -6.074057e-01
+2.300000e+01 +1.867141e-07 -4.725075e-06 +1.475136e-11 +2.460090e-11 +2.189688e-10 +3.637163e-10 +4.557513e-13 +8.570580e-13 -4.377391e-01 +1.197843e-02 +4.866192e-01 +4.925745e-02 -1.925757e-02 +6.231615e-01 +1.901815e-02 -6.215457e-01
+2.301667e+01 -1.122022e-06 -1.084259e-05 -6.684149e-12 +6.906423e-11 +4.415527e-10 +4.214754e-10 -3.616115e-11 +4.227316e-11 -4.850213e-01 +2.975113e-02 +5.678070e-01 +3.862663e-02 -3.635035e-03 +6.531062e-01 -1.136833e-02 -6.336909e-01
+2.303333e+01 -1.957376e-05 -1.167803e-05 +1.454652e-10 +6.727090e-11 +1.516945e-09 +3.778325e-10 +4.720167e-11 +4.334956e-11 -4.299750e-01 -1.016115e-03 +6.740202e-01 +6.290968e-02 -4.251763e-02 +6.234274e-01 +6.157908e-02 -6.031726e-01
+2.305000e+01 +5.027954e-06 +6.892052e-06 -9.200388e-11 -4.578445e-11 -8.703097e-10 -7.653410e-10 -3.578005e-11 +4.284638e-12 -6.149901e-01 -8.187945e-02 +5.009762e-01 -2.949534e-02 -3.137639e-02 +6.329588e-01 +1.594411e-02 -6.282071e-01
+2.306667e+01 -3.889983e-06 +1.967703e-06 +1.214032e-11 +2.533590e-11 -3.111089e-10 +9.132833e-10 +3.304174e-11 -3.493423e-11 -6.637641e-01 +1.737770e-02 +6.388480e-01 +1.277362e-01 -6.505060e-03 +6.274096e-01 +2.041768e-02 -6.387037e-01
+2.308333e+01 +2.989450e-06 +2.125836e-05 -6.114212e-11 -1.443467e-10 -8.224757e-10 -6.862423e-11 -7.548207e-12 -1.423586e-10 -6.064536e-01 +6.641648e-02 +4.984663e-01 -7.848693e-02 -2.131857e-03 +6.140075e-01 -1.265587e-03 -6.710884e-01
+2.310000e+01 -3.210790e-06 -4.339396e-06 -3.147974e-11 +4.873632e-11 +9.233790e-10 +1.573915e-09 -9.343446e-11 -5.504024e-11 -3.192016e-01 +1.681747e-01 +4.805867e-01 +7.837667e-02 -3.116104e-02 +6.111267e-01 -9.687017e-03 -6.306000e-01
+2.311667e+01 -5.158084e-06 +1.365268e-05 -4.220670e-11 -8.934870e-11 -5.194828e-11 -9.800441e-10 -3.950557e-11 -2.578153e-11 -5.508946e-01 -1.003978e-01 +5.632784e-01 -5.246714e-02 -1.720184e-02 +6.349874e-01 +6.914005e-05 -6.420221e-01
+2.313333e+01 -9.245446e-06 -2.636944e-06 +2.280108e-11 +3.976069e-12 -2.535495e-10 +9.255539e-10 +4.006565e-11 -5.749087e-11 -5.777934e-01 +5.556480e-02 +5.578804e-01 +9.393321e-02 +6.040082e-03 +6.279860e-01 +1.226670e-02 -6.496800e-01
+2.315000e+01 -9.588902e-06 -6.082015e-06 +3.096091e-11 +4.687270e-11 +2.359282e-10 +5.935714e-10 +1.582682e-11 +8.243571e-12 -6.970394e-01 -8.705324e-03 +7.594691e-01 +1.058488e-01 +2.109663e-02 +6.245614e-01 -1.377503e-02 -6.172121e-01
+2.316667e+01 -1.196379e-05 +3.878092e-06 +9.162566e-11 -2.714922e-11 +8.573128e-10 +3.678400e-10 +3.625921e-11 -5.209025e-11 -4.289418e-01 +9.577089e-02 +5.868210e-01 -3.957607e-02 +2.424557e-02 +6.206925e-01 -7.600646e-03 -6.414045e-01
+2.318333e+01 -1.033209e-05 -5.358999e-06 +1.130816e-10 +3.130564e-11 +1.095352e-09 -3.910605e-10 +4.227111e-11 +5.786468e-11 -4.476445e-01 -8.165360e-02 +6.477291e-01 +1.697873e-02 +9.966432e-03 +6.359167e-01 +9.491902e-03 -6.063950e-01
+2.320000e+01 +5.047631e-06 +8.209403e-06 +8.539018e-12 -7.793553e-11 -7.602942e-10 -6.281722e-10 +5.924146e-11 -3.755991e-11 -6.222694e-01 -1.290986e-01 +5.142216e-01 +2.648556e-02 -6.947767e-03 +6.191778e-01 +3.436250e-02 -6.345277e-01
+2.321667e+01 +3.514712e-06 +2.284837e-05 +3.179225e-12 -1.760662e-10 +1.017060e-09 -1.816331e-09 -6.438593e-11 -5.844300e-11 -5.531603e-01 -2.096077e-01 +7.512726e-01 -9.591447e-02 -1.949218e-02 +6.370319e-01 -1.148704e-02 -6.626416e-01
+2.323333e+01 -5.914939e-06 -5.318072e-06 +2.936519e-11 +2.320191e-11 +2.590503e-10 +8.802422e-11 +1.266530e-11 +1.776322e-11 -5.326242e-01 +4.805723e-02 +5.966660e-01 -2.970958e-02 -7.111601e-03 +6.354092e-01 +1.310932e-02 -6.250203e-01
+2.325000e+01 -5.671462e-06 -1.102406e-05 +6.442827e-11 +5.183804e-11 +3.912366e-10 +9.993062e-10 +3.956502e-11 -1.367885e-11 -6.556886e-01 +3.419348e-02 +7.533313e-01 +1.486510e-01 +3.958016e-03 +6.092740e-01 +1.510992e-02 -6.145081e-01
+2.326667e+01 +3.914792e-06 -2.019741e-05 +2.608615e-11 +1.037197e-10 +1.187806e-10 +5.402744e-10 +1.865398e-11 +6.964810e-11 -3.983708e-01 +1.843609e-02 +4.310098e-01 +8.038729e-02 -2.901919e-03 +6.296270e-01 +1.177325e-02 -5.943872e-01
+2.328333e+01 -3.518503e-06 -4.415861e-05 +6.345547e-11 +2.413976e-10 +1.912853e-10 +1.497156e-09 +5.186915e-11 +1.461607e-10 -5.858082e-01 +4.229715e-02 +6.473276e-01 +2.323415e-01 -1.169346e-02 +6.322031e-01 +3.705292e-02 -5.590822e-01
+2.330000e+01 -4.637182e-06 -1.314472e-05 +5.065636e-11 +9.320516e-13 -5.553458e-10 +1.496158e-10 +8.848347e-11 -8.998920e-12 -6.407919e-01 +2.539588e-03 +5.680695e-01 +2.116418e-02 +2.824816e-02 +6.125813e-01 +1.568391e-02 -6.163186e-01
+2.331667e+01 +2.088932e-05 +4.560324e-06 -1.187558e-10 -9.679970e-11 -1.467815e-09 -5.587266e-10 -2.328242e-11 -6.137781e-11 -7.348511e-01 +2.125666e-02 +4.953513e-01 -1.331044e-01 +7.279017e-03 +6.043853e-01 -1.966489e-02 -6.341232e-01
+2.333333e+01 +4.244933e-06 -3.274371e-05 +1.475564e-11 +1.466418e-10 -4.001323e-10 +9.664842e-10 +4.162265e-11 +8.499805e-11 -5.762559e-01 +1.814470e-01 +5.331093e-01 -6.855238e-03 -9.348198e-03 +6.051322e-01 +3.010564e-02 -5.601101e-01
+2.335000e+01 -2.418365e-06 -1.332233e-06 +2.881577e-11 -5.021510e-11 -3.063896e-10 +3.259358e-10 +4.970084e-11 -7.278142e-11 -4.587560e-01 -6.528635e-02 +4.275164e-01 +1.252914e-01 +1.519675e-02 +5.770965e-01 +9.957399e-03 -6.129211e-01
+2.336667e+01 -3.373649e-06 -1.090820e-05 +2.477598e-11 +3.912848e-11 +3.328130e-11 -1.990163e-10 +2.300509e-11 +5.305848e-11 -5.139543e-01 -3.117274e-02 +5.478745e-01 -1.049211e-02 +2.485281e-02 +6.465246e-01 -1.342201e-02 -6.167347e-01
+2.338333e+01 -3.664484e-08 -2.980132e-06 +7.581021e-12 +2.135430e-11 -1.701917e-10 +1.388725e-09 +1.903187e-11 -7.059783e-11 -7.289445e-01 +1.011667e-01 +7.284221e-01 +1.627520e-01 +1.728898e-02 +5.929054e-01 -7.866502e-03 -6.281125e-01
+2.340000e+01 -7.123942e-06 -1.147747e-05 +5.065283e-11 +4.136587e-11 +2.955067e-10 +1.066883e-09 +3.190874e-11 -2.883085e-11 -5.285945e-01 +4.968452e-02 +6.132946e-01 +1.531061e-01 +7.889777e-03 +5.971199e-01 +8.470180e-03 -6.102119e-01
+2.341667e+01 +1.317830e-06 +8.691632e-08 +1.383885e-11 +2.281874e-11 +1.256012e-10 -3.149082e-11 +5.734753e-12 +2.531948e-11 -5.853016e-01 -3.138803e-02 +6.369316e-01 +1.627500e-02 -1.079390e-02 +6.297075e-01 +1.317635e-02 -6.138589e-01
+2.343333e+01 -1.089182e-06 +3.762603e-06 +3.046687e-11 +1.452645e-11 +1.345906e-10 +1.362741e-10 +2.206166e-11 +5.725000e-12 -5.983447e-01 -5.643280e-02 +6.520012e-01 +7.837583e-02 -1.850212e-02 +6.062711e-01 +2.984741e-02 -6.011915e-01
+2.345000e+01 +8.132591e-06 +2.082192e-05 -1.289295e-11 -1.294692e-10 -1.176539e-09 -1.462409e-09 +6.510237e-11 -3.454639e-11 -7.570372e-01 -1.545718e-01 +5.432370e-01 -1.523599e-01 +2.045109e-02 +6.361641e-01 +1.475984e-02 -6.531299e-01
+2.346667e+01 +7.133502e-06 -1.951907e-06 -3.611954e-11 +2.024546e-12 -1.043755e-09 +4.427903e-10 +3.263298e-11 -2.737941e-11 -6.810576e-01 +6.487415e-02 +4.908321e-01 +2.588784e-02 +1.832046e-02 +6.303377e-01 -1.036763e-03 -6.435269e-01
+2.348333e+01 +5.598481e-06 -1.120564e-05 -5.403765e-11 +5.009324e-11 +2.715448e-10 +6.703521e-10 -7.305582e-11 +6.416589e-12 -6.836484e-01 +1.146143e-01 +7.677993e-01 +2.453644e-02 -6.785004e-04 +6.102095e-01 -4.155618e-02 -6.046362e-01
+2.350000e+01 +1.458489e-05 -9.313499e-06 -1.015151e-10 +6.634651e-11 -1.487643e-09 +6.569372e-10 -4.415921e-12 +2.385168e-11 -6.452043e-01 +7.084339e-02 +3.434182e-01 +6.672691e-02 -5.019518e-03 +6.295239e-01 +2.035191e-03 -6.142231e-01
+2.351667e+01 +2.222510e-05 +9.232773e-06 -1.277529e-10 -3.268728e-11 -3.737902e-10 -6.311479e-12 -1.051791e-10 -3.285065e-11 -7.173591e-01 -4.713749e-02 +6.522752e-01 +4.080720e-02 -3.532595e-02 +5.972062e-01 -2.578897e-02 -6.147417e-01
+2.353333e+01 +1.171175e-05 -2.511457e-06 -1.507445e-11 +5.400504e-12 -6.159573e-10 -4.130692e-10 +2.561021e-11 +3.296080e-11 -7.801010e-01 -2.436515e-02 +6.566209e-01 -7.058079e-02 +2.809851e-03 +6.447766e-01 +1.236397e-02 -6.241052e-01
+2.355000e+01 +3.217872e-05 -7.235892e-06 -9.002508e-11 +1.763974e-11 -6.299874e-11 -5.137913e-11 -8.744212e-11 +2.137044e-11 -6.104536e-01 +7.141713e-02 +6.097935e-01 -8.277788e-02 -1.613676e-03 +6.262648e-01 -4.998472e-02 -6.124570e-01
+2.356667e+01 +8.335510e-06 -4.425960e-06 +5.174850e-11 +2.051720e-11 +1.403508e-09 +2.850614e-10 -4.064439e-11 +1.930090e-12 -4.213120e-01 +5.189590e-03 +7.533930e-01 +5.846526e-02 -9.367466e-03 +6.446699e-01 -1.440552e-02 -6.422989e-01
+2.358333e+01 +2.253012e-05 +6.525838e-06 -1.495678e-11 -4.273008e-11 +4.028837e-11 -2.095507e-10 -1.790223e-11 -2.955969e-11 -4.780704e-01 -1.119553e-01 +4.925984e-01 +6.135006e-02 -6.483682e-03 +6.061635e-01 -3.648894e-03 -6.228563e-01
+2.360000e+01 +3.065191e-05 -7.051466e-06 -7.660929e-11 +4.431997e-11 -5.239944e-10 +2.000200e-10 -4.313655e-11 +3.181160e-11 -5.454304e-01 +5.387950e-02 +4.279524e-01 -9.146080e-03 -9.539464e-03 +6.416661e-01 -1.617716e-02 -6.208073e-01
+2.361667e+01 +2.463881e-05 +2.898155e-06 -6.917561e-11 -8.656973e-12 +1.048260e-10 +7.181150e-10 -7.737904e-11 -5.655712e-11 -6.233682e-01 +8.187340e-02 +6.511737e-01 +8.419775e-02 -2.715868e-02 +5.962675e-01 -1.998111e-02 -6.301601e-01
+2.363333e+01 -2.540232e-06 +3.571896e-06 +5.406614e-11 +3.944193e-12 +8.428902e-10 +4.781538e-10 -1.011292e-12 -2.777675e-11 -4.760259e-01 +8.916519e-02 +6.785321e-01 +2.067833e-02 -1.188324e-02 +6.255450e-01 +1.242482e-02 -6.415960e-01
+2.365000e+01 -1.674318e-06 -2.282548e-06 +2.967403e-11 +1.276711e-11 +1.275937e-09 +4.346514e-10 -5.463067e-11 -1.590411e-11 -3.603660e-01 +4.230400e-02 +6.670619e-01 +5.833931e-02 -2.095809e-02 +6.227583e-01 -1.274324e-02 -6.316062e-01
+2.366667e+01 -2.602850e-05 -9.291361e-06 +1.353858e-10 +3.232273e-11 +1.278666e-09 -4.038525e-10 +5.278510e-11 +5.975041e-11 -2.985948e-01 -3.375822e-02 +6.067737e-01 -6.824820e-02 +4.088534e-02 +6.548480e-01 -5.803143e-03 -6.154511e-01
+2.368333e+01 -2.561673e-05 -3.948848e-06 +1.393575e-10 -2.267751e-11 +1.062163e-09 -5.706751e-10 +7.122236e-11 +1.486083e-11 -4.094754e-01 +5.305602e-02 +6.736441e-01 -2.006142e-01 +2.740760e-02 +6.259712e-01 +1.953940e-02 -6.157310e-01
+2.370000e+01 -6.690076e-06 -3.636043e-06 +4.365302e-11 -1.269649e-11 -3.722523e-11 -4.929589e-10 +4.690663e-11 +1.985271e-11 -5.129655e-01 +3.715568e-02 +5.115691e-01 -1.639945e-01 +5.039548e-02 +6.502380e-01 -1.938948e-02 -6.364902e-01
+2.371667e+01 +1.432555e-05 -2.502475e-06 -7.894379e-11 -1.075572e-11 -9.723295e-10 -8.576746e-10 -1.570396e-11 +4.607717e-11 -6.200669e-01 -7.563061e-02 +3.925275e-01 -1.362282e-01 +6.458831e-03 +6.547804e-01 -1.725128e-02 -6.232701e-01
+2.373333e+01 +9.239192e-06 -1.952710e-06 -3.207659e-11 -2.388987e-11 -1.493927e-10 -1.030247e-09 -2.271594e-11 +4.418269e-11 -5.791445e-01 -1.179122e-01 +5.610404e-01 -1.359904e-01 -1.476226e-02 +6.538699e-01 -8.432953e-04 -6.231159e-01
+2.375000e+01 +3.202413e-06 +1.137053e-05 +2.747601e-11 -7.344349e-11 -2.763999e-11 +6.533910e-11 +2.980379e-11 -7.909766e-11 -6.718004e-01 -1.809360e-02 +6.910355e-01 +4.011893e-02 +9.434990e-03 +5.683633e-01 +1.096074e-02 -6.216317e-01
+2.376667e+01 +2.118485e-05 -1.862256e-06 -7.799140e-11 +1.169912e-11 -1.061049e-09 +2.751334e-10 -8.835849e-12 -6.385176e-12 -5.255246e-01 +7.299981e-02 +2.676396e-01 -1.066730e-03 -1.155002e-02 +6.475509e-01 +5.250276e-03 -6.502497e-01
+2.378333e+01 +1.705492e-05 -4.073510e-06 -4.659736e-11 +3.501254e-11 -3.893984e-10 +2.238185e-10 -2.153830e-11 +2.075586e-11 -4.757801e-01 +2.027187e-02 +3.908377e-01 +3.961829e-02 -2.038050e-02 +6.387461e-01 +5.182599e-03 -6.224376e-01
+2.380000e+01 +2.870863e-06 +6.720904e-06 +4.371876e-11 -2.804605e-11 -1.297697e-10 +6.297429e-10 +5.312660e-11 -7.041637e-11 -5.986088e-01 +7.788028e-02 +5.838029e-01 +8.550661e-02 +2.737644e-02 +5.963165e-01 +1.042662e-02 -6.444901e-01
+2.381667e+01 -7.440344e-06 +2.779051e-05 +6.813701e-11 -1.195563e-10 +6.317373e-10 -1.674935e-09 +2.734960e-11 -1.032631e-11 -5.428930e-01 -1.754601e-01 +7.260704e-01 -2.605282e-01 +3.701443e-04 +6.379708e-01 +1.898911e-02 -6.433619e-01
+2.383333e+01 +1.403867e-06 +6.497942e-06 +2.348230e-11 -3.544909e-11 +3.198580e-10 -1.212590e-09 +2.634533e-12 +4.454084e-11 -4.857841e-01 -2.266545e-01 +5.838390e-01 -8.364304e-02 +1.751170e-02 +6.315875e-01 -1.602041e-02 -5.974602e-01
+2.385000e+01 -3.132866e-06 +3.826009e-06 +3.895909e-11 +3.750915e-12 +1.639801e-10 +4.113950e-10 +2.875131e-11 -2.353485e-11 -5.155032e-01 -4.714834e-02 +5.739523e-01 +1.711348e-01 +5.756565e-03 +5.918099e-01 +1.491953e-02 -6.076508e-01
+2.386667e+01 -5.809407e-06 +6.957516e-06 +6.851011e-11 +1.941412e-12 +5.620060e-10 -3.769473e-10 +3.236562e-11 +2.703836e-11 -4.148576e-01 +1.506821e-02 +5.803517e-01 -1.134366e-01 +2.908050e-02 +6.249944e-01 -5.601090e-03 -6.034623e-01
+2.388333e+01 +5.772600e-06 +1.720045e-05 +4.501208e-11 -6.922657e-11 +6.664376e-10 -1.047577e-11 +1.505079e-12 -6.976478e-11 -5.296671e-01 +4.823552e-02 +7.339201e-01 -4.731442e-02 -1.295877e-02 +6.072061e-01 +1.335521e-02 -6.580401e-01
+2.390000e+01 +1.955087e-05 -3.111009e-06 -2.101542e-11 +2.121477e-11 -8.547770e-10 -8.238273e-11 +3.544181e-11 +2.707058e-11 -6.225302e-01 +6.965619e-02 +4.021718e-01 -9.214260e-02 -1.176363e-02 +6.490920e-01 +3.802720e-02 -6.269337e-01
+2.391667e+01 +8.444713e-06 -7.040478e-06 +2.152953e-11 +3.464131e-11 +3.511930e-10 +4.582004e-10 -1.436455e-12 +4.794528e-12 -5.257552e-01 +1.737580e-01 +6.467404e-01 -4.819603e-02 -1.673224e-02 +6.390734e-01 +1.482052e-02 -6.341810e-01
+2.393333e+01 +6.944133e-06 -1.004275e-06 +2.469170e-11 -1.245722e-12 +4.993298e-11 +2.701532e-10 +2.181217e-11 -1.922978e-11 -4.896181e-01 +1.066524e-02 +5.228713e-01 +6.987182e-02 -2.585675e-03 +6.105753e-01 +1.888025e-02 -6.244740e-01
+2.395000e+01 -1.023278e-06 -2.949065e-07 +7.470768e-11 +9.800944e-13 +8.320719e-10 +2.421916e-10 +2.071770e-11 -1.510516e-11 -4.438076e-01 -4.547663e-02 +7.049304e-01 +1.210241e-01 +2.512487e-03 +6.091681e-01 +1.305218e-02 -6.200322e-01
+2.396667e+01 -2.876525e-06 +2.106806e-05 +7.015332e-11 -9.844951e-11 +5.052381e-10 -8.897202e-11 +3.781249e-11 -9.428990e-11 -4.621381e-01 +1.715504e-02 +6.308177e-01 -4.579646e-02 -8.510457e-03 +5.980604e-01 +3.782155e-02 -6.721632e-01
+2.398333e+01 +2.367757e-06 +6.759004e-06 +3.558031e-11 -2.363835e-11 -2.039748e-10 +2.923206e-10 +4.977671e-11 -4.349566e-11 -6.345303e-01 +1.850883e-02 +6.085520e-01 +6.842380e-02 +2.781646e-02 +5.860430e-01 +1.109895e-02 -6.200000e-01
+2.400000e+01 +2.661563e-05 -1.501716e-05 -7.444981e-11 +7.256640e-11 -4.592903e-11 +3.119594e-10 -7.272398e-11 +5.311925e-11 -5.236936e-01 -1.104632e-02 +5.394733e-01 +1.067691e-01 -2.380020e-02 +6.362342e-01 -3.661771e-02 -5.928395e-01
+2.401667e+01 +1.274347e-05 -8.237391e-06 -1.817014e-11 +2.508453e-11 -4.955848e-10 -2.153886e-11 +1.445602e-11 +2.696400e-11 -6.473428e-01 -3.974920e-02 +5.367164e-01 +3.495734e-02 +7.803430e-03 +6.448528e-01 +3.542185e-03 -6.235415e-01
+2.403333e+01 +3.973671e-06 -2.790845e-06 +2.642086e-11 +5.096889e-12 -4.569010e-10 +6.092996e-11 +5.727035e-11 +1.136710e-12 -6.442530e-01 -6.332176e-02 +5.457742e-01 +8.604149e-02 +4.601563e-02 +6.104341e-01 +9.875593e-04 -6.106997e-01
+2.405000e+01 -2.134678e-06 -1.546152e-05 +4.565963e-11 +5.420485e-11 +1.663687e-11 +2.651033e-10 +4.536786e-11 +3.754556e-11 -6.352160e-01 +9.405016e-02 +6.838835e-01 -1.637903e-02 +1.508791e-02 +6.647363e-01 +2.215674e-02 -6.346259e-01
+2.406667e+01 -8.300147e-06 +1.781111e-06 +6.302518e-11 -1.913751e-11 +1.508464e-10 -7.351647e-11 +5.411987e-11 -1.459091e-11 -5.385037e-01 -3.561319e-02 +6.235512e-01 +1.275514e-02 +1.673827e-02 +6.270245e-01 +2.818992e-02 -6.411223e-01
+2.408333e+01 +6.965942e-06 +2.871483e-06 +2.463956e-13 -5.361091e-12 +2.030426e-10 +8.461956e-11 -1.324903e-11 -1.108286e-11 -2.814746e-01 +6.668169e-02 +3.668465e-01 -4.451188e-02 -1.491490e-02 +6.265920e-01 +1.973214e-03 -6.375959e-01
+2.410000e+01 +1.127620e-05 +2.298692e-06 -1.785162e-11 -3.163107e-13 +8.584217e-11 -8.490760e-11 -2.387746e-11 +5.323350e-12 -5.915118e-01 -3.270072e-04 +6.594497e-01 -2.777443e-02 -4.881157e-03 +6.155073e-01 -1.717010e-02 -6.121720e-01
+2.411667e+01 +1.211192e-05 -7.018526e-06 -1.249690e-11 +2.926749e-11 +3.280331e-10 -4.670219e-11 -3.452993e-11 +3.289462e-11 -4.776221e-01 -6.914389e-02 +6.175916e-01 +5.841689e-02 +1.071593e-02 +6.433373e-01 -4.207108e-02 -6.156812e-01
+2.413333e+01 +1.074818e-05 -2.080282e-05 -1.369748e-11 +6.990533e-11 +5.182021e-11 -6.852089e-11 -1.738719e-11 +7.570794e-11 -5.169737e-01 +3.241045e-02 +5.688712e-01 -5.824857e-02 +9.776444e-03 +6.452981e-01 -2.573505e-02 -5.791064e-01
+2.415000e+01 +2.403625e-05 -9.475987e-06 -8.285317e-11 +3.376361e-11 -5.508503e-10 +4.161839e-10 -4.770622e-11 +6.694748e-12 -6.187469e-01 +8.391101e-02 +4.766359e-01 +4.950928e-02 -1.433616e-02 +6.183566e-01 -2.900975e-02 -6.136610e-01
+2.416667e+01 -1.299160e-05 -1.105593e-05 +6.559371e-11 -9.565689e-13 +5.067733e-10 -8.563458e-10 +3.306949e-11 +5.596274e-11 -3.785504e-01 -9.304412e-02 +5.779553e-01 -1.921459e-01 +1.364173e-02 +6.722211e-01 +1.670238e-02 -6.216584e-01
+2.418333e+01 +7.984757e-06 +1.609099e-05 -2.372536e-11 -9.629987e-11 +3.767456e-12 -5.540616e-10 -2.439901e-11 -6.117924e-11 -5.022402e-01 -1.336477e-01 +5.395708e-01 -4.500079e-02 -7.821482e-03 +5.970746e-01 -1.493997e-02 -6.540343e-01
+2.420000e+01 +1.110969e-05 -2.326671e-08 -3.673507e-11 -2.810927e-11 -2.745957e-10 -3.355858e-10 -1.913306e-11 -6.298331e-12 -7.240113e-01 -1.330822e-01 +6.825648e-01 +2.942070e-02 -1.856327e-02 +6.383544e-01 +6.675529e-04 -6.435130e-01
+2.421667e+01 +8.040449e-06 -9.012798e-06 -2.720229e-11 +1.473805e-11 -6.644072e-10 -1.500085e-10 +1.648737e-11 +2.497462e-11 -7.203185e-01 -1.090035e-02 +5.402073e-01 -3.629003e-02 +2.780272e-02 +6.113888e-01 -1.185230e-02 -5.868107e-01
+2.423333e+01 -1.253425e-05 -2.374589e-05 +5.392193e-11 +5.773509e-11 +5.539513e-10 +9.397579e-11 +1.805279e-11 +5.251662e-11 -5.589353e-01 -5.299232e-02 +8.000668e-01 +9.334444e-02 -2.344431e-04 +6.505389e-01 +1.752370e-02 -5.990692e-01
+2.425000e+01 +1.288579e-05 +7.071238e-06 -5.215926e-11 -4.823370e-11 -4.552616e-10 -2.566677e-10 -2.282031e-11 -3.202878e-11 -6.268621e-01 -4.635236e-02 +5.029458e-01 -4.241907e-02 -9.723132e-03 +6.088984e-01 -1.247201e-02 -6.385630e-01
+2.426667e+01 -2.722455e-07 -8.549327e-06 -5.455428e-12 +1.587626e-11 -3.919476e-10 +4.235848e-10 +2.050692e-11 -1.200371e-11 -4.807436e-01 +1.151125e-01 +3.708078e-01 +3.715531e-02 +1.587376e-02 +6.087901e-01 +4.393368e-03 -6.185579e-01
+2.428333e+01 +1.577806e-06 -7.038202e-06 -3.258555e-11 +1.073404e-11 -2.482358e-10 +3.261993e-10 -1.666214e-11 -1.076272e-11 -4.953657e-01 +1.361003e-01 +4.367470e-01 -2.073901e-02 -3.183529e-03 +6.254508e-01 -1.335801e-02 -6.337398e-01
+2.430000e+01 -4.098269e-06 -2.636818e-06 -9.239801e-12 +5.544575e-12 -7.324925e-10 +8.245259e-10 +3.929707e-11 -4.917727e-11 -6.319675e-01 +1.244268e-01 +3.985779e-01 +1.739628e-01 +7.626009e-03 +5.829007e-01 +3.183577e-02 -6.297691e-01
+2.431667e+01 -1.122297e-05 -8.562386e-06 +1.605531e-11 +3.212006e-11 +3.932285e-10 +2.757049e-10 -9.803148e-12 +1.436200e-11 -3.706931e-01 +3.516625e-02 +5.420030e-01 +6.373393e-02 -6.792125e-03 +6.352953e-01 -3.419208e-03 -6.182159e-01
+2.433333e+01 -1.124728e-05 +7.823954e-06 +2.396614e-11 -9.180015e-12 +1.907496e-10 +4.848491e-10 +1.171111e-11 -4.158020e-11 -4.659814e-01 +1.170591e-01 +5.628635e-01 +5.719987e-02 -1.931479e-02 +5.879173e-01 +3.113580e-02 -6.283963e-01
+2.435000e+01 -1.724921e-05 +1.509839e-05 +2.804815e-11 -4.175141e-11 -2.637925e-10 -5.949531e-10 +4.608734e-11 -2.939086e-12 -5.180890e-01 -8.354091e-02 +4.452743e-01 -1.388295e-01 +3.294215e-02 +5.969758e-01 +1.447909e-02 -5.979597e-01
+2.436667e+01 +1.526363e-05 +1.008514e-06 -7.079695e-11 +8.874870e-12 -8.464451e-10 +7.389974e-10 -1.578158e-11 -4.010100e-11 -7.144021e-01 +1.352241e-01 +4.268556e-01 +1.371444e-01 -1.441649e-02 +6.025326e-01 -2.713959e-03 -6.428637e-01
+2.438333e+01 +2.385731e-06 +9.362181e-06 -1.257488e-11 -1.351298e-11 +3.445183e-10 -1.127796e-10 -3.570536e-11 -6.255553e-12 -4.418031e-01 +1.741478e-02 +5.972905e-01 -6.448685e-02 -4.416760e-02 +6.101748e-01 +6.120078e-03 -6.154161e-01
+2.440000e+01 +3.038766e-06 +2.220704e-05 -8.521984e-12 -7.235879e-11 +1.306545e-10 -8.072053e-10 -1.736088e-11 -1.998023e-11 -4.786603e-01 -1.280028e-01 +5.504165e-01 -1.814804e-01 -7.534119e-03 +6.147736e-01 -1.102290e-02 -6.354108e-01
+2.441667e+01 -1.773617e-07 +3.385761e-06 -7.017801e-13 -7.028111e-12 -3.812189e-10 -6.976983e-10 +2.463203e-11 +3.923482e-11 -6.148415e-01 -3.532067e-01 +4.899132e-01 +9.097873e-02 +1.962863e-02 +6.479066e-01 +7.196789e-03 -6.052022e-01
+2.443333e+01 -2.900911e-05 +1.506490e-05 +8.425701e-11 -4.637431e-11 +6.034812e-10 -3.715051e-10 +4.563579e-11 -2.250096e-11 -5.108214e-01 -1.254334e-01 +7.654607e-01 -1.154159e-02 +1.789365e-02 +6.175296e-01 +3.199054e-02 -6.426376e-01
+2.445000e+01 +2.728327e-06 -7.788562e-06 -3.333020e-11 +2.043370e-11 +1.768780e-10 -3.619719e-10 -4.568486e-11 +4.486480e-11 -4.543435e-01 -8.816326e-02 +5.363891e-01 -4.728420e-02 -5.731296e-03 +6.435570e-01 -4.564821e-02 -5.943067e-01
+2.446667e+01 -2.128930e-05 +6.230999e-06 +3.693354e-11 -6.545298e-12 -3.662751e-11 +1.123018e-10 +4.002756e-11 -1.412872e-11 -4.873885e-01 -6.657086e-02 +4.843915e-01 +1.211758e-01 +2.649730e-02 +6.265712e-01 +1.828462e-02 -6.433579e-01
+2.448333e+01 -1.392237e-05 +1.600211e-05 +7.027867e-12 -3.055467e-11 -1.217933e-10 -2.712818e-10 +1.525096e-11 -1.306277e-11 -6.324191e-01 -6.475417e-02 +5.992008e-01 -3.793653e-02 +6.921498e-04 +6.416799e-01 +1.606974e-02 -6.573242e-01
+2.450000e+01 -1.405554e-05 +1.031563e-05 +3.540194e-12 -2.508813e-11 -5.008081e-11 -1.611798e-10 +6.933089e-12 -1.481914e-11 -7.212889e-01 -2.466240e-02 +7.194637e-01 -3.471220e-02 +3.179246e-03 +6.118850e-01 +4.109562e-03 -6.296616e-01
+2.451667e+01 +5.458402e-06 -1.286256e-05 -4.675879e-11 +6.380802e-11 -4.803143e-10 +7.647931e-11 -1.565783e-11 +5.986117e-11 -8.354260e-01 +7.659220e-03 +6.533544e-01 +3.161392e-02 +3.587376e-03 +6.562273e-01 -2.254488e-02 -5.873399e-01
+2.453333e+01 -1.689595e-05 +2.116214e-06 +4.826337e-12 +5.775183e-12 -9.006979e-11 -1.531567e-10 +1.090094e-11 +1.606121e-11 -7.485381e-01 +7.004329e-02 +7.309120e-01 -1.308068e-01 -1.246619e-02 +6.252872e-01 +2.483293e-02 -6.076160e-01
+2.455000e+01 -1.810150e-05 -1.885034e-06 +1.601027e-11 +1.427254e-11 +8.864434e-11 -1.396052e-10 +1.040207e-11 +2.380912e-11 -5.053939e-01 -3.147223e-02 +5.634138e-01 -2.435931e-02 -1.288636e-02 +6.478249e-01 +2.474536e-02 -6.203860e-01
+2.456667e+01 -1.311116e-05 -7.222780e-07 -1.592529e-12 +1.347096e-11 -1.959999e-10 +4.120776e-11 +1.141063e-11 +1.097142e-11 -5.335535e-01 -1.208766e-01 +4.620727e-01 +1.452073e-01 +2.294769e-02 +6.178342e-01 -9.610926e-03 -6.053213e-01
+2.458333e+01 -2.852180e-05 -5.256949e-06 +4.214485e-11 +3.345229e-11 -1.391451e-10 +6.132673e-11 +5.214796e-11 +2.997148e-11 -6.765938e-01 +6.450796e-03 +6.280187e-01 +2.603238e-02 +4.349248e-02 +6.593119e-01 +1.958150e-02 -6.228134e-01
+2.460000e+01 -1.768749e-05 +2.099634e-05 +1.414144e-11 -4.133997e-11 -1.067151e-10 +6.955325e-11 +2.148889e-11 -4.670173e-11 -4.924289e-01 -4.391537e-02 +4.567137e-01 +7.921624e-02 +5.685678e-03 +5.788815e-01 +1.958399e-02 -6.364540e-01
+2.461667e+01 -2.963585e-05 -1.950168e-06 +6.029665e-11 +2.459284e-11 +3.949811e-10 +2.946223e-11 +3.511075e-11 +2.307260e-11 -5.262982e-01 -4.701147e-02 +7.167936e-01 +6.340934e-02 +4.521598e-03 +6.763726e-01 +3.794629e-02 -6.464650e-01
+2.463333e+01 -2.620733e-05 +1.885136e-05 +5.180070e-11 -3.916618e-11 +6.698461e-10 -1.444760e-10 +8.188154e-12 -3.025889e-11 -3.712301e-01 -1.227578e-01 +6.884817e-01 +5.833402e-02 +4.139032e-03 +6.201281e-01 +4.620111e-03 -6.574133e-01
+2.465000e+01 -1.620659e-05 -3.988483e-06 +3.562460e-11 +3.812383e-11 -2.237287e-11 +4.335990e-10 +3.774751e-11 +9.974844e-12 -4.664694e-01 +7.737803e-02 +4.589599e-01 +1.272236e-01 +2.279296e-02 +6.302046e-01 +2.414397e-02 -6.159218e-01
+2.466667e+01 +3.177448e-06 -9.369209e-07 -2.705390e-11 +1.603151e-11 -2.804058e-10 -3.185411e-11 -8.892920e-12 +1.843534e-11 -6.912678e-01 +8.216844e-02 +5.693350e-01 -1.002859e-01 -8.387510e-03 +6.165003e-01 -4.870591e-03 -5.911863e-01
+2.468333e+01 -1.200826e-05 -3.530829e-06 +3.087338e-11 +1.899176e-11 +9.606337e-11 +5.865104e-10 +2.503701e-11 -1.966517e-11 -6.518820e-01 +1.625794e-01 +7.111351e-01 +1.168121e-01 -3.439874e-03 +6.238805e-01 +3.478700e-02 -6.480083e-01
+2.470000e+01 -6.121143e-06 -1.290125e-05 +2.015779e-11 +5.499900e-11 -6.804324e-11 +6.519286e-10 +2.504136e-11 +1.263479e-11 -7.093619e-01 +1.799914e-01 +6.892441e-01 +1.324420e-01 +2.059511e-02 +6.402167e-01 +1.110551e-02 -6.215266e-01
+2.471667e+01 -5.099612e-06 +4.937570e-06 +1.229663e-12 +7.779185e-13 -1.494659e-10 -1.922223e-10 +1.118922e-11 +1.357219e-11 -5.822890e-01 -1.338872e-01 +5.185288e-01 +2.787531e-02 -1.744581e-02 +6.308141e-01 +3.072270e-02 -6.107579e-01
+2.473333e+01 -2.800839e-07 +1.152586e-05 -1.046973e-11 -3.110509e-11 -1.826573e-10 -4.034824e-10 +1.487973e-12 -4.833304e-12 -5.638948e-01 -1.980613e-02 +4.822511e-01 -1.932935e-01 +1.073113e-02 +6.090426e-01 -1.015882e-02 -6.137438e-01
+2.475000e+01 +1.594287e-06 -1.804246e-05 -4.321841e-12 +4.747781e-11 +5.400311e-11 +2.599073e-10 -7.989462e-12 +3.104401e-11 -5.680077e-01 +1.803415e-01 +6.061679e-01 -5.513010e-02 +7.787185e-03 +6.505518e-01 -1.996771e-02 -6.057719e-01
+2.476667e+01 -2.736755e-06 +4.868636e-06 +8.000454e-12 -7.724535e-12 +2.936950e-11 +1.170530e-10 +6.190441e-12 -1.564488e-11 -4.924405e-01 -4.374522e-03 +5.163894e-01 +5.846828e-02 -1.378643e-02 +6.192818e-01 +2.121842e-02 -6.387778e-01
+2.478333e+01 -4.497590e-07 +6.754193e-06 -9.489584e-12 +4.302359e-13 +2.191163e-10 +3.378467e-10 -2.422735e-11 -2.202470e-11 -4.204605e-01 -2.028354e-02 +5.418451e-01 +1.904765e-01 -7.971332e-04 +6.178867e-01 -3.411827e-02 -6.461016e-01
+2.480000e+01 +2.644539e-06 -1.314266e-05 -1.619386e-11 +5.026694e-11 -4.787889e-10 +8.981731e-10 +1.535083e-11 -8.553873e-12 -6.735668e-01 +2.627385e-01 +4.336930e-01 +1.973554e-01 +1.491292e-02 +6.215187e-01 +6.498254e-03 -6.307185e-01
+2.481667e+01 +6.468872e-06 +1.094330e-06 -2.284026e-11 +1.510037e-11 -2.137767e-10 +2.244126e-10 -9.034139e-12 +4.490473e-13 -5.848555e-01 +2.242468e-02 +4.827829e-01 +8.425030e-02 -2.582356e-02 +6.452139e-01 +1.218773e-02 -6.416237e-01
+2.483333e+01 -1.087493e-05 +8.616678e-06 +2.380864e-11 -9.759108e-12 +2.409116e-10 -1.740549e-10 +8.215651e-12 +1.639323e-12 -5.194650e-01 +7.730404e-04 +6.563150e-01 -1.034260e-01 +2.587327e-03 +6.506822e-01 +9.033398e-03 -6.455038e-01
+2.485000e+01 +6.237756e-06 -6.397872e-06 -2.180201e-11 +2.513216e-11 -2.792675e-11 +3.703623e-10 -2.033408e-11 +9.559122e-13 -4.713032e-01 +2.116400e-01 +4.621557e-01 -2.004610e-02 +3.104232e-03 +6.171003e-01 -3.351553e-02 -6.131420e-01
+2.486667e+01 -1.729802e-05 +1.015205e-05 +4.354139e-11 -1.155794e-11 +3.074697e-10 +1.005583e-10 +2.387506e-11 -1.844996e-11 -4.441675e-01 +2.548778e-02 +6.155848e-01 +2.153533e-02 +2.796306e-02 +6.136474e-01 +7.627867e-03 -6.387078e-01
+2.488333e+01 -1.043352e-06 -7.722913e-06 +8.648583e-12 +3.736249e-11 -7.339908e-12 +4.448775e-10 +9.290850e-12 +8.450049e-12 -5.024917e-01 +1.030649e-01 +5.023681e-01 +1.331462e-01 -7.559958e-04 +6.312134e-01 +1.437035e-02 -6.159603e-01
+2.490000e+01 -1.337025e-06 +3.274767e-06 +1.799267e-11 +8.927328e-13 +3.159888e-10 +4.132823e-10 -2.695745e-12 -2.656949e-11 -5.837285e-01 +1.206010e-02 +7.637866e-01 +2.091682e-01 +1.176908e-02 +6.361519e-01 -1.633075e-02 -6.744640e-01
+2.491667e+01 -2.079733e-06 -6.577255e-06 +1.927247e-11 +1.807424e-11 +1.081010e-10 +2.626194e-10 +1.242883e-11 +9.356708e-13 -5.600109e-01 +1.194516e-01 +6.236780e-01 +1.447547e-02 -5.612957e-03 +6.270748e-01 +2.456683e-02 -6.232825e-01
+2.493333e+01 +1.143530e-06 +6.684844e-06 +1.059547e-11 -8.563194e-12 -5.353752e-11 -2.498484e-10 +1.434403e-11 +7.895894e-12 -7.099165e-01 -9.442887e-02 +6.882924e-01 -5.842650e-02 +2.591776e-02 +6.212760e-01 -3.901354e-03 -6.069909e-01
+2.495000e+01 +1.366651e-05 -3.164446e-06 -2.488540e-11 +1.099428e-11 -7.147275e-11 -9.584570e-11 -2.057720e-11 +1.756292e-11 -4.667383e-01 +9.572275e-02 +4.288701e-01 -1.622474e-01 -4.799134e-02 +5.884874e-01 +1.479674e-02 -5.591410e-01
+2.496667e+01 +1.929181e-05 +4.426094e-06 -2.286103e-11 +4.104199e-12 -1.081385e-10 +6.592036e-11 -1.607891e-11 -2.054849e-13 -5.584358e-01 -4.099826e-02 +5.028848e-01 +7.512937e-02 -2.507607e-02 +6.182460e-01 -8.456744e-04 -6.170877e-01
+2.498333e+01 +3.483386e-06 +8.928002e-06 +2.006115e-11 -1.731350e-11 +4.584174e-11 -1.625391e-10 +1.737106e-11 -6.815470e-12 -5.350245e-01 -5.711453e-02 +5.711333e-01 -4.326099e-02 -1.315943e-02 +6.195297e-01 +4.115019e-02 -6.289833e-01
+2.500000e+01 +6.064548e-06 -1.841931e-05 +7.863068e-12 +4.951549e-11 +2.010350e-10 +5.142582e-10 -5.363017e-12 +1.620685e-11 -5.555903e-01 +3.267331e-01 +6.861934e-01 -2.966156e-02 -1.639888e-02 +6.421323e-01 +7.361180e-03 -6.140908e-01
+2.501667e+01 +3.567183e-06 -1.800298e-05 +1.345839e-11 +5.563458e-11 +3.657917e-10 +7.254041e-10 -1.062218e-11 +8.396498e-12 -4.499394e-01 +1.918122e-01 +6.798179e-01 +2.397978e-01 -5.158395e-03 +5.988122e-01 -1.248347e-02 -5.836312e-01
+2.503333e+01 +1.609636e-05 -1.155614e-05 -1.471067e-11 +3.472124e-11 -6.659760e-11 +4.673191e-10 -1.054513e-11 +4.269606e-12 -4.538666e-01 +1.331333e-01 +4.159310e-01 +1.415735e-01 -1.672669e-02 +6.199541e-01 -8.500740e-04 -6.112686e-01
+2.505000e+01 +7.826585e-06 +1.515340e-05 +4.276489e-12 -2.050701e-11 -2.448763e-10 -1.459794e-10 +2.063400e-11 -1.116696e-11 -6.422751e-01 -8.185780e-02 +5.029406e-01 -1.703087e-02 +1.685716e-02 +5.886401e-01 +1.810397e-02 -6.057846e-01
+2.506667e+01 +1.227644e-05 +2.408284e-05 -1.615348e-11 -3.495075e-11 +1.781406e-10 -4.788414e-10 -2.828573e-11 -3.737115e-12 -5.181160e-01 +4.741142e-02 +6.424229e-01 -3.584397e-01 -2.810311e-02 +6.095416e-01 -2.014992e-02 -6.139267e-01
+2.508333e+01 +5.597510e-07 +6.745920e-06 +1.208371e-11 +1.431709e-11 +2.581959e-10 +4.574833e-10 -4.867593e-12 -1.584451e-11 -3.673624e-01 +5.293114e-02 +5.386713e-01 +2.407440e-01 -2.228885e-02 +5.976248e-01 +1.420027e-02 -6.228400e-01
+2.510000e+01 +2.065366e-05 +2.162370e-05 -3.504157e-11 -2.253882e-11 -3.140364e-10 +5.394859e-11 -1.478705e-11 -2.652773e-11 -5.652431e-01 -4.204028e-02 +3.776765e-01 +7.811847e-02 +3.489580e-03 +6.033145e-01 -2.884175e-02 -6.473298e-01
+2.511667e+01 -1.428673e-05 +2.516732e-05 +4.545548e-11 -3.620270e-11 +8.312965e-11 -2.210016e-10 +4.073913e-11 -2.215454e-11 -5.186895e-01 +1.000198e-02 +5.892112e-01 -1.553627e-01 +2.423503e-02 +6.256206e-01 +4.806701e-02 -6.626326e-01
+2.513333e+01 +2.307683e-05 -7.109031e-06 -3.513133e-11 +3.100100e-11 -3.865615e-10 +4.616786e-10 -1.005638e-11 +8.580352e-13 -6.989310e-01 +4.867229e-02 +4.700818e-01 +2.547772e-01 -1.708064e-02 +6.331480e-01 -1.166617e-03 -6.299760e-01
+2.515000e+01 +2.591581e-06 +2.873950e-06 +1.332328e-11 +2.418177e-12 -1.702766e-10 +3.507276e-10 +2.488220e-11 -2.085773e-11 -7.138459e-01 +1.275807e-01 +6.286233e-01 +9.974975e-02 +1.739038e-02 +6.191587e-01 +2.745433e-02 -6.559556e-01
+2.516667e+01 +7.896893e-06 +2.618677e-05 -4.353427e-12 -4.637238e-11 -3.317926e-11 -1.473801e-10 -2.225065e-12 -3.740052e-11 -6.973184e-01 -1.129976e-02 +7.022755e-01 -9.394438e-02 -1.901902e-02 +5.913804e-01 +1.448341e-02 -6.593012e-01
+2.518333e+01 +2.853472e-05 -6.690948e-06 -4.589845e-11 +1.587645e-11 -5.229118e-10 -1.857815e-10 -1.194994e-11 +2.851179e-11 -7.326674e-01 -1.351297e-01 +3.980021e-01 +6.626996e-03 -2.982088e-02 +6.342490e-01 +7.408090e-03 -5.813842e-01
+2.520000e+01 +1.254347e-05 +6.461213e-07 -2.103663e-11 +3.283084e-12 -1.432042e-10 -1.383812e-10 -1.189054e-11 +1.254227e-11 -5.902900e-01 +4.341627e-02 +5.137911e-01 -1.381657e-01 -1.013763e-03 +5.980156e-01 -2.148513e-02 -5.755220e-01
+2.521667e+01 +1.281027e-05 +2.628250e-05 -2.196226e-11 -5.043021e-11 -4.387368e-10 -4.165107e-10 +6.816576e-12 -2.363688e-11 -7.444429e-01 -1.183863e-01 +4.563986e-01 -1.715429e-01 -4.762247e-03 +6.063520e-01 +1.768751e-02 -6.527307e-01
+2.523333e+01 +2.315852e-07 -2.664505e-06 +1.211479e-11 +1.551779e-12 -4.317654e-11 +6.489702e-11 +1.520157e-11 -2.735389e-12 -6.499853e-01 +8.396413e-02 +6.346226e-01 -3.206894e-02 +2.800029e-02 +6.291796e-01 +7.381600e-04 -6.363855e-01
+2.525000e+01 +6.855212e-06 -1.100015e-05 -1.106196e-11 +2.082695e-11 +2.270104e-10 +9.218372e-11 -2.635263e-11 +1.506935e-11 -4.827442e-01 +1.661112e-01 +6.588841e-01 -9.271014e-02 -3.322857e-02 +6.187581e-01 -1.812391e-02 -5.918918e-01
+2.526667e+01 +9.794636e-06 -7.416719e-06 -6.616868e-12 +1.071016e-11 -8.728084e-11 +1.161762e-10 -9.317929e-13 +3.176910e-12 -7.308013e-01 +3.340532e-02 +6.719243e-01 +5.430477e-02 +8.058869e-03 +6.363586e-01 -9.859754e-03 -6.331793e-01
+2.528333e+01 +1.094288e-06 +2.257802e-06 +1.138004e-11 -6.989183e-12 +2.337959e-10 -1.909568e-10 -3.961509e-12 +5.582420e-12 -5.618215e-01 -9.572531e-02 +7.399394e-01 -4.596921e-02 -9.166798e-03 +6.267376e-01 +1.443512e-03 -6.188561e-01
+2.530000e+01 +8.114022e-06 -1.920045e-06 -2.787014e-12 +2.308971e-12 +1.641468e-11 +5.225849e-11 -3.928096e-12 -1.124387e-12 -4.882278e-01 +4.171819e-02 +5.018357e-01 +7.428709e-04 -3.600538e-02 +6.260086e-01 +2.846465e-02 -6.315925e-01
+2.531667e+01 -9.124932e-06 +4.167392e-06 +2.760801e-11 -1.540816e-11 +1.818593e-10 -2.154316e-10 +1.600904e-11 -1.359456e-12 -5.580902e-01 -1.687760e-01 +6.961845e-01 +6.519888e-03 +2.948513e-02 +6.005324e-01 +3.101699e-03 -6.064757e-01
+2.533333e+01 -1.057180e-05 -1.260657e-05 +2.210602e-11 +9.740235e-12 +3.551047e-11 +3.103436e-12 +2.013929e-11 +9.707621e-12 -6.828347e-01 -4.706771e-02 +7.088841e-01 +5.291693e-02 +2.956120e-02 +6.168393e-01 +1.152537e-02 -6.001845e-01
+2.535000e+01 +1.010355e-05 -1.000321e-05 -1.406145e-11 -1.097739e-12 -6.809129e-12 -8.777995e-11 -1.385952e-11 +4.718959e-12 -6.130279e-01 +5.021656e-02 +6.061449e-01 -1.172971e-01 -2.020371e-02 +6.168384e-01 -8.928660e-03 -6.103755e-01
+2.536667e+01 -4.110386e-06 +1.063828e-06 +5.584876e-12 -1.192113e-11 -7.191943e-11 +4.520007e-11 +1.046624e-11 -1.513900e-11 -5.482705e-01 +2.831892e-01 +4.896599e-01 -2.457549e-01 +1.033128e-03 +5.893732e-01 +2.077408e-02 -6.242271e-01
+2.538333e+01 -1.469273e-07 +8.263519e-06 -1.012808e-14 -1.122550e-11 +2.400477e-10 +1.571056e-11 -1.597050e-11 -1.247027e-11 -4.666426e-01 +1.118108e-01 +6.596820e-01 -9.824184e-02 -6.296908e-04 +6.104668e-01 -3.356510e-02 -6.398975e-01
+2.540000e+01 +5.599388e-07 +3.782222e-06 -2.769641e-12 +3.088929e-12 +9.410319e-12 -1.235063e-10 -3.444709e-12 +1.135566e-11 -5.330167e-01 -5.324635e-02 +5.395354e-01 -4.528527e-02 -1.278564e-02 +6.268253e-01 +5.588220e-03 -6.055376e-01
+2.541667e+01 -1.896345e-06 +2.966441e-06 +2.336195e-12 +9.064316e-12 +2.611881e-10 +1.108906e-10 -1.498790e-11 +1.853139e-12 -4.504456e-01 +7.295804e-02 +6.649924e-01 +1.977467e-02 -2.465747e-03 +6.431310e-01 -2.988663e-02 -6.426280e-01
+2.543333e+01 -9.906364e-06 -4.519129e-06 +1.412855e-11 +1.981044e-11 +1.097454e-10 -1.826621e-10 +7.083837e-12 +3.230854e-11 -5.275493e-01 -7.419400e-02 +6.200494e-01 -7.537305e-02 +4.294820e-03 +6.552202e-01 +1.178509e-02 -5.877843e-01
+2.545000e+01 +8.230340e-06 -7.347587e-06 -6.570747e-12 +1.657219e-11 -6.766380e-11 +9.604984e-12 -2.189139e-12 +1.622915e-11 -5.072437e-01 -2.710854e-02 +4.511812e-01 +3.887249e-02 +1.430849e-02 +6.207867e-01 -1.886821e-02 -5.883870e-01
+2.546667e+01 +2.809304e-06 +2.284202e-06 +1.023257e-12 +4.854084e-12 +7.858139e-11 +1.187379e-10 -4.183179e-12 -2.953938e-12 -5.648334e-01 +1.618965e-01 +6.371896e-01 -6.350949e-02 -1.938395e-02 +6.429249e-01 +1.022500e-02 -6.525946e-01
+2.548333e+01 -2.405302e-06 +5.120644e-06 +1.506744e-11 -8.556505e-12 -1.391834e-11 -1.752857e-10 +1.626158e-11 +2.945210e-12 -4.693750e-01 -1.326739e-02 +4.608515e-01 -1.365797e-01 +4.848538e-02 +6.381618e-01 -1.113450e-02 -6.338216e-01
+2.550000e+01 +2.194580e-06 -1.616103e-06 +3.905555e-12 +6.345982e-12 -2.002647e-10 +4.818181e-11 +1.729033e-11 +3.255675e-12 -5.931238e-01 -5.917793e-03 +4.292098e-01 +4.915497e-02 +4.447107e-02 +6.245730e-01 -4.734914e-03 -6.189741e-01
+2.551667e+01 +4.334424e-06 +8.031227e-07 -4.251150e-12 +4.752462e-12 +1.706101e-10 +1.728698e-10 -1.567043e-11 -6.656467e-12 -4.697885e-01 -1.784884e-02 +6.250274e-01 +1.691363e-01 -2.639301e-02 +6.112945e-01 -1.067017e-02 -6.282578e-01
+2.553333e+01 -7.136719e-06 -4.432279e-06 +1.487615e-11 +4.940354e-12 +1.289199e-10 +2.226786e-10 +6.569907e-12 -9.776894e-12 -5.187100e-01 +8.432300e-02 +6.405580e-01 +1.076054e-01 -3.466741e-02 +5.928806e-01 +5.001057e-02 -6.169191e-01
+2.555000e+01 +5.427561e-06 +2.035136e-06 -4.048158e-12 -6.185198e-12 +3.312012e-11 -1.188106e-10 -6.322438e-12 +1.603917e-12 -5.134313e-01 -1.531804e-01 +5.517254e-01 +5.021966e-02 +3.157509e-02 +6.292219e-01 -4.696170e-02 -6.261476e-01
+2.556667e+01 +1.409463e-05 +1.980674e-06 -1.574728e-11 -6.837335e-12 +1.562425e-10 +1.282959e-10 -2.641633e-11 -1.548937e-11 -3.547056e-01 +7.291368e-02 +4.994242e-01 +3.787314e-02 -4.134294e-02 +6.032879e-01 -2.243542e-02 -6.413681e-01
+2.558333e+01 -1.911858e-06 +2.779115e-06 +7.406581e-12 -9.824224e-13 +2.339342e-10 +3.406527e-11 -8.015038e-12 -3.264863e-12 -3.414383e-01 -1.460017e-02 +5.581730e-01 +4.463243e-02 -1.103958e-03 +5.959213e-01 -1.794889e-02 -6.044039e-01
+2.560000e+01 -8.261025e-07 +2.376644e-07 +4.705061e-13 +3.272157e-12 +7.370441e-12 -6.660785e-11 -1.114500e-14 +7.759114e-12 -6.172064e-01 -3.537548e-02 +6.470961e-01 -2.505744e-02 -1.338265e-03 +6.376951e-01 +1.933549e-03 -6.194524e-01
+2.561667e+01 +2.316155e-05 +1.622189e-05 -3.096036e-11 -1.775302e-11 -3.304441e-10 -2.286683e-10 -9.542135e-12 -2.866061e-12 -7.825786e-01 -1.052341e-01 +5.110596e-01 -1.014338e-01 -1.172591e-02 +5.999858e-01 -1.154638e-02 -6.082484e-01
+2.563333e+01 +6.116899e-07 +2.158129e-05 -1.349052e-12 -1.904503e-11 -1.619299e-10 -1.866310e-10 +9.393214e-12 -6.976067e-12 -6.571055e-01 -1.965602e-01 +5.373202e-01 +3.163086e-02 +2.497839e-02 +6.222681e-01 -6.994997e-04 -6.410865e-01
+2.565000e+01 -1.184817e-05 +8.344813e-06 +1.220492e-11 -4.281012e-12 +1.378872e-10 +1.531901e-11 +3.254817e-12 -5.375892e-12 -4.399113e-01 +5.128125e-02 +5.956974e-01 -3.140755e-02 +2.400726e-03 +5.884193e-01 +6.224639e-03 -6.032633e-01
+2.566667e+01 -2.124843e-05 -2.097926e-06 +2.284997e-11 +7.684052e-12 +1.809143e-10 -6.263207e-11 +1.122896e-11 +1.198536e-11 -5.046026e-01 -2.688082e-02 +7.015879e-01 -2.644066e-02 -1.530875e-02 +6.598375e-01 +4.458722e-02 -6.305504e-01
+2.568333e+01 +8.390326e-06 +6.934307e-06 -1.853617e-11 -2.588057e-12 +4.125189e-11 -8.747153e-11 -2.160951e-11 +3.181554e-12 -4.316302e-01 -7.522665e-02 +4.894124e-01 -1.177093e-03 -3.815525e-02 +6.223528e-01 -1.836071e-02 -6.159440e-01
+2.570000e+01 +9.717822e-06 +9.243539e-06 -1.592609e-11 -9.948865e-12 -8.944198e-12 +1.583438e-11 -1.561546e-11 -1.117910e-11 -4.945806e-01 +5.310225e-02 +5.065867e-01 -3.521653e-02 -4.409078e-02 +5.944841e-01 +3.352157e-03 -6.258756e-01
+2.571667e+01 -2.460527e-05 +4.792396e-07 +3.761224e-11 +1.309360e-11 +5.878672e-10 +9.139434e-11 -8.027831e-13 +7.250548e-12 -2.897090e-01 +7.023303e-02 +8.803919e-01 +2.055795e-02 +3.226501e-03 +6.302457e-01 -4.657284e-03 -6.126273e-01
+2.573333e+01 -5.971853e-06 +3.761497e-06 +1.606125e-11 +5.490270e-13 +1.121485e-10 +7.707997e-11 +8.891234e-12 -4.566042e-12 -4.152124e-01 +8.286831e-02 +5.360341e-01 -8.545225e-03 +3.631062e-03 +6.116791e-01 +2.104749e-02 -6.259250e-01
+2.575000e+01 -3.541096e-06 -7.964611e-06 +8.792630e-12 +1.698238e-11 +5.139059e-11 -7.774842e-12 +5.532618e-12 +1.780221e-11 -5.316070e-01 -3.028996e-03 +6.070902e-01 -2.083250e-03 +1.412929e-02 +6.667427e-01 +1.261975e-03 -6.200199e-01
+2.576667e+01 +9.627175e-06 +7.379903e-06 -2.054036e-11 -2.754945e-12 -1.630777e-10 -4.222960e-11 -1.006408e-11 +3.662416e-15 -5.880902e-01 +2.181865e-02 +4.502427e-01 -6.592065e-02 -1.346031e-02 +6.460682e-01 -1.436479e-02 -6.482073e-01
+2.578333e+01 -2.413483e-05 +1.870458e-05 +2.827381e-11 -2.136015e-11 +1.155588e-10 -1.758779e-10 +2.109487e-11 -1.004743e-11 -5.965339e-01 +6.691058e-03 +7.539711e-01 -1.896909e-01 +3.395433e-02 +5.852377e-01 +2.565526e-02 -6.152605e-01
+2.580000e+01 -1.629317e-05 +5.201142e-06 +1.153568e-11 -5.352045e-12 -5.006858e-11 -1.607982e-10 +1.507037e-11 +5.243579e-12 -6.857061e-01 -1.421704e-02 +6.779467e-01 -1.515210e-01 +4.322151e-02 +6.512558e-01 -7.026554e-04 -6.379584e-01
+2.581667e+01 -9.921115e-06 -2.550707e-06 +5.869721e-12 +2.822596e-12 +4.940648e-11 -7.903312e-12 +2.689495e-12 +3.398411e-12 -5.574690e-01 -1.580859e-02 +6.494881e-01 +1.662559e-02 -2.936364e-02 +6.434256e-01 +3.645324e-02 -6.352289e-01
+2.583333e+01 +5.261756e-06 -7.772226e-06 -1.565467e-11 +1.211232e-11 -1.862777e-10 +6.233566e-11 -3.548726e-12 +8.183805e-12 -6.193884e-01 +1.089903e-01 +4.576277e-01 -4.343692e-02 -1.831273e-02 +6.567989e-01 +7.348669e-03 -6.344118e-01
+2.585000e+01 -1.021241e-05 -5.662189e-06 +1.039614e-11 +5.969857e-13 +3.098449e-11 -7.784350e-12 +8.521484e-12 +1.125196e-12 -5.507163e-01 +4.815942e-02 +6.264077e-01 -5.669365e-02 +2.530143e-03 +6.153792e-01 +2.220616e-02 -6.134316e-01
+2.586667e+01 -6.412434e-06 -8.580668e-06 +4.749269e-12 +5.810403e-12 -1.098606e-10 -1.735272e-10 +1.213834e-11 +1.745145e-11 -6.874279e-01 -6.188855e-02 +6.159405e-01 -1.256282e-01 +4.295361e-02 +6.327492e-01 -7.260746e-03 -5.817199e-01
+2.588333e+01 +2.079275e-05 +6.797179e-08 -2.312940e-11 -4.740869e-12 -1.905521e-10 -1.551736e-10 -1.087258e-11 +5.491689e-12 -6.405310e-01 -2.360887e-02 +4.723968e-01 -1.466885e-01 -1.261741e-02 +6.225146e-01 -2.101251e-02 -6.067100e-01
+2.590000e+01 +1.537444e-06 -2.428234e-06 +8.010071e-12 +4.540985e-12 -4.882252e-11 +1.209741e-10 +1.139903e-11 -3.421295e-12 -6.283267e-01 +4.834118e-02 +6.202643e-01 +9.395740e-02 +1.802526e-02 +6.110264e-01 +1.627128e-02 -6.215917e-01
+2.591667e+01 -2.579186e-06 +1.227757e-05 +6.902918e-12 -1.476779e-11 -2.016697e-10 +3.485001e-11 +2.043457e-11 -1.734828e-11 -6.658172e-01 +3.036557e-03 +4.790814e-01 +4.063591e-02 +5.208900e-02 +5.912354e-01 +1.028740e-02 -6.441722e-01
+2.593333e+01 +1.994927e-05 -8.277959e-06 -2.166998e-11 +8.637632e-12 -5.619896e-11 +2.261801e-10 -1.831995e-11 -6.246478e-12 -5.641595e-01 +5.682787e-02 +5.400585e-01 +2.082858e-01 -3.420518e-02 +6.201922e-01 -2.401841e-02 -6.385662e-01
+2.595000e+01 +1.711172e-05 -6.509360e-06 -1.468702e-11 +3.467197e-12 -2.709115e-10 +2.575330e-11 +3.063280e-12 +1.816763e-12 -7.612142e-01 -1.248192e-02 +4.867574e-01 +4.319640e-02 +2.131001e-02 +6.285448e-01 -1.201800e-02 -6.217059e-01
+2.596667e+01 -6.722110e-07 -3.166615e-06 +1.215058e-11 +3.351605e-12 -2.341123e-12 +8.024298e-11 +1.252296e-11 -1.923778e-12 -5.165839e-01 +2.193442e-01 +5.523149e-01 -1.261114e-01 +9.029466e-03 +6.135252e-01 +3.052151e-02 -6.187523e-01
+2.598333e+01 +1.597511e-06 -2.117707e-05 +1.032260e-11 +1.951764e-11 +1.411633e-10 +1.169443e-10 +1.121110e-12 +1.209041e-11 -4.374470e-01 +1.957718e-02 +6.391076e-01 +1.195527e-01 +2.434264e-02 +6.184140e-01 -2.146010e-02 -5.785712e-01
+2.600000e+01 +3.564459e-06 +5.636058e-06 +7.975412e-13 -1.040042e-11 -3.421806e-12 -2.811472e-11 +1.039274e-12 -8.716643e-12 -5.373638e-01 +6.505646e-02 +5.625780e-01 -1.032421e-01 +2.894255e-02 +5.860312e-01 -2.618410e-02 -6.137887e-01
+2.601667e+01 +4.369562e-06 +4.072917e-06 +9.514869e-13 -1.327314e-11 -7.568702e-11 +4.971314e-11 +6.000705e-12 -1.681518e-11 -6.155913e-01 +5.192177e-03 +5.516527e-01 +5.418205e-02 +2.542473e-02 +6.068457e-01 -6.239118e-03 -6.613154e-01
+2.603333e+01 +1.422745e-05 -2.575198e-06 -1.505891e-11 -5.767419e-12 -1.916335e-10 -1.165443e-11 -2.586252e-12 -5.095411e-12 -6.660718e-01 -9.707222e-02 +4.566334e-01 +8.271210e-02 -5.863848e-03 +5.972346e-01 -3.396628e-03 -6.131332e-01
+2.605000e+01 +1.438773e-05 -3.205991e-06 -1.687960e-11 -3.309614e-12 -2.057633e-10 -8.986081e-12 -3.499960e-12 -2.771181e-12 -7.318121e-01 -1.012387e-01 +5.007880e-01 +9.022172e-02 -1.034274e-02 +6.138591e-01 -1.895801e-03 -6.226312e-01
+2.606667e+01 -1.998828e-06 -2.644617e-06 +3.147659e-12 -7.339573e-12 +1.273752e-10 +5.184181e-11 -5.265071e-12 -1.091732e-11 -5.071794e-01 +1.523957e-02 +6.906117e-01 +5.151309e-02 -1.679347e-02 +6.082711e-01 -1.388743e-03 -6.454428e-01
+2.608333e+01 +1.127583e-05 -2.533346e-05 -7.117448e-12 +1.723032e-11 -2.588607e-11 +8.986876e-11 -5.523292e-12 +1.156248e-11 -5.870267e-01 +5.371867e-02 +5.712987e-01 +6.157962e-02 -2.108912e-02 +6.542431e-01 +2.060651e-03 -6.147942e-01
+2.610000e+01 +2.004459e-05 +4.524229e-06 -1.706816e-11 -1.206262e-11 -5.691343e-11 -5.631937e-11 -1.358855e-11 -8.533224e-12 -6.435645e-01 -8.091390e-02 +5.847048e-01 +7.303248e-03 -1.801079e-02 +6.048597e-01 -2.929448e-02 -6.358152e-01
+2.611667e+01 +1.096022e-05 -1.079836e-05 -6.801754e-12 +8.537271e-12 -1.447256e-10 +5.134135e-11 +2.699386e-12 +5.275978e-12 -6.623056e-01 -3.680240e-03 +4.855202e-01 +7.114349e-02 +1.340500e-02 +6.310450e-01 -3.292447e-03 -6.137271e-01
+2.613333e+01 +1.978069e-06 +2.444687e-06 +7.719205e-13 -6.645355e-12 -1.634152e-11 -2.590928e-11 +1.872197e-12 -5.041235e-12 -5.401419e-01 +7.441299e-03 +5.301401e-01 -4.108233e-02 +1.154051e-02 +5.848333e-01 -4.460607e-03 -6.044915e-01
+2.615000e+01 -3.427755e-06 +5.975515e-06 +1.098128e-11 -6.660729e-12 +4.629645e-11 -8.049479e-11 +8.099006e-12 -1.427624e-12 -4.087488e-01 -1.324048e-01 +4.807273e-01 +2.370143e-02 +3.749870e-02 +6.267750e-01 -8.094981e-03 -6.339489e-01
+2.616667e+01 -1.133808e-05 +8.814210e-06 +2.107510e-11 -1.014147e-11 +9.949315e-11 -8.671929e-11 +1.483594e-11 -4.556596e-12 -4.409034e-01 -9.605120e-02 +5.802578e-01 -2.035072e-02 +3.999435e-02 +6.246021e-01 +1.409677e-02 -6.435461e-01
+2.618333e+01 -3.742868e-06 +7.519900e-07 +8.883990e-12 +1.751260e-12 +6.899602e-11 -7.277280e-11 +4.455065e-12 +6.620984e-12 -4.607543e-01 -1.292415e-02 +5.576863e-01 -8.429729e-02 +1.614231e-02 +6.380017e-01 -3.246492e-04 -6.159320e-01
+2.620000e+01 +3.656938e-06 +7.554699e-06 +2.169015e-12 -2.971170e-12 +8.094523e-11 -1.590508e-10 -3.174151e-12 +7.550742e-12 -5.548355e-01 -2.075901e-01 +6.676469e-01 -6.733957e-03 +1.752867e-03 +6.388344e-01 -1.438536e-02 -6.133679e-01
+2.621667e+01 +1.512720e-05 +2.353994e-06 -1.004055e-11 -2.213265e-12 +8.251957e-11 +4.483604e-11 -1.570616e-11 -5.233780e-12 -5.097796e-01 +1.205232e-01 +6.249583e-01 -5.587233e-02 -1.061752e-02 +5.948877e-01 -4.946899e-02 -6.176309e-01
+2.623333e+01 +1.443091e-05 +1.734739e-05 -6.614082e-12 -1.503753e-11 -3.823679e-11 -1.527261e-10 -4.189778e-12 -5.151344e-12 -5.613017e-01 -6.568383e-03 +5.089404e-01 -2.049875e-01 -2.016251e-02 +6.222355e-01 +4.317216e-03 -6.448247e-01
+2.625000e+01 +1.889031e-05 -1.092693e-05 -1.320883e-11 +1.268382e-11 +8.076138e-11 +1.904964e-10 -1.881405e-11 +2.444066e-13 -6.250048e-01 +1.933447e-01 +7.432399e-01 +7.822220e-02 -4.152486e-02 +6.440162e-01 -3.114801e-02 -6.459634e-01
+2.626667e+01 +1.232904e-05 -1.062696e-06 -3.952698e-12 -1.976425e-12 -8.364177e-11 -6.267040e-11 +1.537942e-12 +2.155128e-12 -5.640628e-01 -1.171955e-01 +4.435155e-01 +2.721626e-02 -1.488906e-02 +6.282605e-01 +2.213084e-02 -6.227345e-01
+2.628333e+01 +1.310698e-05 -1.411402e-05 +2.694991e-12 +3.690492e-12 +4.038607e-12 -1.276672e-10 +2.474541e-12 +1.224460e-11 -5.972050e-01 -4.461981e-02 +6.057584e-01 -1.410303e-01 +4.850270e-04 +6.371014e-01 +1.025302e-02 -5.914186e-01
+2.630000e+01 +4.310363e-06 -3.364850e-06 +5.156683e-12 -5.147547e-13 +5.563711e-11 +4.625744e-11 +1.549479e-12 -3.599481e-12 -6.260953e-01 +3.995957e-02 +7.122464e-01 +3.026446e-02 -1.533776e-02 +6.243918e-01 +2.225701e-02 -6.420728e-01
+2.631667e+01 +2.223803e-06 -6.772721e-06 +7.273364e-12 +1.995942e-12 +1.047209e-10 -2.385288e-11 +4.404509e-13 +3.617462e-12 -4.695286e-01 +4.327337e-02 +6.284683e-01 -7.944168e-02 -4.536824e-03 +6.249420e-01 +6.815614e-03 -6.130058e-01
+2.633333e+01 +1.229556e-05 +4.673030e-06 -5.299842e-12 -5.139506e-12 -1.302014e-10 -7.667774e-11 +3.262409e-12 -1.330559e-13 -6.666991e-01 -5.749573e-02 +4.735806e-01 -5.689221e-02 +2.852365e-02 +6.019728e-01 -1.474028e-02 -6.051769e-01
+2.635000e+01 +6.110629e-06 -3.417823e-06 -3.782890e-14 -7.211776e-14 -5.278814e-11 -3.766773e-11 +3.471253e-12 +2.431033e-12 -6.021964e-01 +2.143401e-02 +5.278522e-01 -7.733908e-02 +1.211784e-02 +6.204520e-01 +2.529057e-03 -6.127870e-01
+2.636667e+01 +5.054689e-06 -6.859693e-06 +9.321887e-13 +2.946794e-12 +9.970686e-11 +9.316340e-11 -5.680454e-12 -3.194857e-12 -4.075006e-01 +2.885170e-02 +5.679000e-01 +1.179531e-01 -1.603254e-03 +6.339034e-01 -2.227228e-02 -6.496671e-01
+2.638333e+01 -1.573110e-06 -8.630076e-06 +6.446945e-12 +5.494659e-12 +1.192768e-10 +1.240964e-10 -1.368498e-12 -2.658208e-12 -4.562263e-01 +6.180279e-02 +6.491043e-01 +1.327209e-01 +7.666712e-03 +6.136070e-01 -1.321418e-02 -6.269469e-01
+2.640000e+01 +1.132065e-05 +1.648419e-05 -3.212120e-12 -1.292232e-11 +5.263761e-12 -5.443139e-11 -3.619386e-12 -9.533790e-12 -5.713661e-01 -1.552083e-01 +5.883441e-01 +7.241147e-02 +1.328568e-02 +5.915359e-01 -2.863665e-02 -6.345433e-01
+2.641667e+01 +6.894142e-06 +1.239711e-07 -1.279470e-12 -7.702085e-13 -4.447469e-11 +3.020676e-11 +1.654724e-12 -2.792321e-12 -5.666463e-01 -2.306938e-02 +5.047267e-01 +7.265218e-02 -9.407917e-03 +6.099277e-01 +1.719315e-02 -6.239789e-01
+2.643333e+01 -5.034296e-06 -4.546008e-06 +1.012698e-11 +1.997425e-12 -2.346289e-11 -1.583699e-11 +1.186759e-11 +3.086014e-12 -5.764462e-01 -8.663675e-02 +5.498975e-01 +6.317075e-02 +5.670304e-04 +6.343805e-01 +5.227917e-02 -6.230461e-01
+2.645000e+01 -6.031265e-07 -3.224684e-06 +6.877875e-12 -8.199340e-13 +1.208730e-10 +3.483779e-11 -1.036006e-12 -3.150839e-12 -4.083313e-01 -5.002333e-02 +6.149015e-01 +1.087755e-01 +5.515223e-03 +6.175291e-01 -1.043055e-02 -6.342536e-01
+2.646667e+01 +3.279443e-06 -5.730493e-06 +1.326577e-13 +1.394246e-12 +8.629408e-12 +3.150202e-11 -4.387247e-13 -6.753791e-13 -5.117322e-01 -1.458459e-02 +5.371845e-01 +6.655086e-02 -9.145088e-03 +6.049637e-01 +7.073616e-03 -6.107030e-01
+2.648333e+01 -7.471653e-06 +2.539337e-06 +7.507827e-12 -4.299504e-12 -5.789425e-11 -5.477346e-11 +1.149098e-11 -7.344337e-13 -7.778754e-01 -1.027370e-01 +7.040551e-01 +1.364720e-02 +1.136223e-02 +6.141663e-01 +4.108093e-02 -6.205386e-01
+2.650000e+01 +4.416222e-06 +2.601949e-06 -3.232503e-12 -3.623449e-12 -7.294255e-12 -3.336477e-11 -2.805180e-12 -1.469733e-12 -6.580791e-01 -4.252941e-03 +6.672069e-01 -5.125740e-02 +2.457696e-03 +6.089837e-01 -1.607725e-02 -6.189994e-01
+2.651667e+01 +1.235911e-05 -1.975103e-05 -7.439435e-12 +1.407153e-11 -7.449883e-11 +1.835829e-10 -2.618876e-12 +2.116519e-12 -6.227198e-01 +1.693347e-01 +5.128418e-01 +1.491606e-01 -1.463454e-02 +6.300796e-01 +2.098070e-03 -6.237510e-01
+2.653333e+01 +2.160038e-05 -1.387351e-05 -1.608460e-11 +1.186097e-11 -1.140491e-11 +9.444522e-11 -1.561320e-11 +5.793083e-12 -6.766770e-01 +4.200218e-02 +6.773184e-01 +1.220833e-01 -2.905343e-02 +6.570450e-01 -4.494075e-02 -6.336182e-01
+2.655000e+01 +4.054421e-06 +1.109994e-05 +3.255276e-13 -1.103459e-11 -1.782862e-10 -8.107589e-11 +1.218515e-11 -5.840862e-12 -7.389778e-01 -6.491671e-02 +4.395901e-01 -8.362066e-02 +3.343599e-02 +6.292346e-01 +2.556545e-02 -6.613443e-01
+2.656667e+01 +1.638978e-05 +1.832575e-05 -1.255948e-11 -1.441889e-11 -1.320218e-10 -1.332577e-10 -4.005682e-12 -5.816085e-12 -8.187786e-01 -4.826521e-02 +5.980129e-01 -1.936328e-01 -4.070862e-03 +6.398666e-01 -1.549810e-02 -6.720838e-01
+2.658333e+01 +2.117864e-05 +4.097373e-06 -1.651486e-11 -4.487701e-12 -6.143652e-11 -7.056985e-11 -1.272465e-11 +1.242755e-13 -5.691806e-01 -8.519616e-02 +4.771393e-01 -4.358737e-02 -2.424037e-02 +6.469488e-01 -3.829039e-02 -6.502736e-01
+2.660000e+01 -1.936663e-06 -1.813347e-05 +4.747725e-12 +1.502474e-11 -1.463793e-11 +6.863465e-11 +5.805646e-12 +1.072937e-11 -5.683126e-01 +9.463782e-02 +5.562103e-01 +3.637650e-02 +2.107647e-02 +6.585206e-01 +8.697248e-03 -6.091287e-01
+2.661667e+01 +4.570150e-06 +1.673533e-06 +1.764183e-12 -6.346587e-13 -7.986125e-11 -8.001751e-12 +7.105431e-12 -1.139612e-13 -6.556768e-01 -2.188574e-03 +5.155002e-01 -1.152264e-02 +3.278776e-02 +6.099527e-01 +3.434339e-03 -6.149706e-01
+2.663333e+01 +4.937790e-06 +1.797386e-08 -8.532496e-13 +5.353117e-13 -4.554587e-11 -5.434253e-11 +2.159767e-12 +4.157963e-12 -5.371260e-01 +4.395864e-02 +4.601770e-01 -1.421916e-01 +2.930266e-02 +6.217824e-01 -1.837425e-02 -6.047984e-01
+2.665000e+01 -1.773260e-05 +1.671866e-05 +1.523003e-11 -5.144563e-12 +5.502693e-11 -3.402249e-11 +1.184306e-11 -2.974247e-12 -4.480081e-01 -4.846254e-03 +5.578174e-01 -5.771305e-02 +2.277303e-02 +6.524572e-01 +3.823543e-02 -6.720787e-01
+2.666667e+01 -1.772852e-05 +1.956701e-05 +1.307580e-11 -4.233168e-12 +1.036457e-10 +3.546353e-11 +6.417864e-12 -6.666555e-12 -4.687093e-01 +1.154827e-01 +6.663071e-01 -4.333355e-02 +4.768902e-02 +6.132262e-01 -1.511661e-02 -6.519118e-01
+2.668333e+01 -8.598911e-06 +7.672453e-06 +5.930431e-12 +5.400594e-12 +8.501693e-11 +8.196345e-11 +3.836349e-13 +4.736548e-14 -4.964670e-01 +5.927404e-02 +6.567890e-01 +1.009938e-01 +1.413595e-02 +6.111110e-01 -1.321337e-02 -6.143046e-01
+2.670000e+01 +6.928786e-06 -8.129666e-07 -2.837547e-12 +1.115329e-11 -6.134563e-11 +6.083215e-11 +1.190565e-12 +7.307640e-12 -6.263763e-01 +1.849380e-01 +5.002799e-01 -6.555718e-02 +1.085998e-02 +6.383108e-01 -5.417991e-03 -6.028810e-01
+2.671667e+01 +1.156143e-05 -4.003539e-06 -7.308311e-12 +1.013442e-11 -6.709624e-11 +3.215003e-11 -2.977593e-12 +8.177601e-12 -5.845219e-01 +8.290180e-02 +4.471027e-01 -2.103955e-02 -4.486641e-03 +6.417731e-01 -1.246717e-02 -6.014271e-01
+2.673333e+01 +1.046661e-05 -9.107404e-06 -8.205982e-12 +1.226427e-11 -8.858127e-11 +1.130788e-10 -2.462788e-12 +4.964681e-12 -7.521650e-01 +1.733976e-01 +5.668413e-01 +5.087125e-02 +8.589525e-03 +6.477292e-01 -2.263777e-02 -6.244091e-01
+2.675000e+01 -9.140457e-06 +6.273382e-06 +4.302987e-12 +2.355889e-12 +3.218250e-11 +1.202793e-11 +2.239998e-12 +1.598200e-12 -5.585228e-01 +2.332957e-02 +6.185635e-01 -5.447971e-03 -1.612696e-02 +6.065988e-01 +2.817424e-02 -6.012376e-01
+2.676667e+01 -9.533952e-06 +1.030351e-05 +4.001256e-12 -8.242077e-13 +9.867377e-11 -3.685209e-11 -2.487959e-12 +1.611298e-12 -5.508220e-01 +1.935617e-02 +7.435690e-01 -9.945428e-02 +3.250395e-02 +6.251949e-01 -4.677492e-02 -6.190801e-01
+2.678333e+01 +5.428849e-06 +1.999971e-05 -8.741860e-12 -9.006007e-12 +4.948455e-11 -2.788133e-11 -1.218789e-11 -7.312874e-12 -4.841379e-01 +7.352651e-03 +5.761860e-01 -6.840006e-02 +2.134363e-03 +6.225036e-01 -7.128314e-02 -6.662674e-01
+2.680000e+01 -1.095292e-05 +1.432743e-05 +4.095247e-12 -3.024867e-12 +2.477858e-11 -5.978239e-11 +2.520822e-12 +8.959687e-13 -5.930901e-01 -1.153706e-01 +6.335426e-01 -1.339562e-02 +2.125316e-02 +6.554506e-01 -6.099877e-03 -6.521086e-01
+2.681667e+01 -1.124189e-05 +1.906866e-05 +1.648096e-12 -4.989211e-12 +1.980648e-11 -1.345863e-11 +3.606063e-13 -4.183366e-12 -6.303557e-01 -6.010875e-02 +6.614390e-01 +3.066201e-02 +1.306955e-02 +6.040755e-01 -1.055632e-02 -6.301159e-01
+2.683333e+01 -1.217113e-05 -5.235564e-06 +2.592745e-12 +8.897799e-12 +4.503125e-11 +9.288449e-11 -3.550306e-13 +2.880833e-12 -4.327061e-01 +4.099664e-02 +5.207212e-01 +1.610477e-01 -2.027397e-02 +6.294542e-01 +1.863519e-02 -6.141329e-01
+2.685000e+01 -2.189426e-05 +3.243968e-06 +1.103552e-11 +1.694939e-12 +7.171104e-11 -3.695583e-11 +6.464450e-12 +4.182273e-12 -4.860147e-01 -5.997290e-02 +6.347505e-01 -2.183412e-02 -2.421710e-03 +6.542583e-01 +4.126460e-02 -6.312174e-01
+2.686667e+01 +8.992519e-06 +1.756373e-06 -7.608202e-12 +1.558022e-12 -4.893248e-11 -7.766897e-11 -4.490498e-12 +6.749833e-12 -6.162412e-01 -4.397465e-02 +5.014882e-01 -1.286055e-01 -3.454482e-02 +6.095694e-01 +7.433364e-03 -5.707676e-01
+2.688333e+01 -2.159899e-05 +7.314058e-06 +1.216152e-11 -4.779244e-12 +3.991060e-11 -5.631784e-12 +9.724877e-12 -4.490042e-12 -5.876255e-01 -3.477895e-02 +6.730403e-01 +2.323294e-02 +2.999419e-02 +5.998097e-01 +2.926482e-02 -6.286792e-01
+2.690000e+01 -6.229657e-06 +1.443289e-06 +2.616146e-12 +2.055150e-12 +9.261653e-11 +4.144400e-11 -3.495042e-12 -6.637059e-13 -4.174084e-01 +4.319417e-02 +6.227260e-01 +5.136905e-02 -1.838517e-02 +6.427641e-01 -3.457113e-03 -6.479408e-01
+2.691667e+01 -1.257126e-05 -6.602649e-06 +7.627032e-12 +9.287994e-12 +7.899661e-11 +4.212474e-11 +2.510773e-12 +6.652881e-12 -3.828326e-01 -5.267013e-02 +5.588702e-01 +1.515959e-01 +3.692146e-03 +6.399390e-01 +1.184431e-02 -5.994652e-01
+2.693333e+01 +1.356492e-05 -2.151523e-05 -9.368391e-12 +2.148641e-11 -6.009464e-11 +1.501646e-10 -5.539936e-12 +1.188555e-11 -6.208528e-01 +2.647032e-01 +4.854620e-01 +7.381038e-02 +1.372858e-02 +6.750961e-01 -4.869995e-02 -6.011798e-01
+2.695000e+01 +9.467282e-06 -4.866250e-06 -7.370090e-12 +8.831256e-12 -6.559381e-11 +5.600938e-11 -3.140368e-12 +5.264840e-12 -6.198002e-01 -4.019842e-02 +4.729135e-01 +1.662779e-01 -2.941919e-02 +6.420589e-01 +9.299260e-03 -6.093232e-01
+2.696667e+01 +7.021418e-06 +5.228098e-07 -3.120478e-12 +1.857820e-12 -1.096325e-11 -3.343450e-11 -2.447214e-12 +4.113935e-12 -4.998988e-01 -1.731822e-01 +4.802938e-01 +9.116003e-02 -2.195252e-02 +6.276812e-01 +6.305503e-03 -6.012759e-01
+2.698333e+01 -6.324823e-06 +1.638409e-05 +4.557274e-12 -5.822588e-12 -3.054148e-11 +3.224005e-11 +6.669186e-12 -8.070003e-12 -6.453605e-01 -1.043274e-01 +5.806492e-01 +1.778312e-01 +2.492020e-02 +5.862739e-01 +1.894729e-02 -6.380408e-01
+2.700000e+01 -1.709894e-05 +9.009307e-06 +1.320065e-11 -3.692685e-12 +6.865242e-11 -1.347057e-11 +8.871563e-12 -2.862922e-12 -4.862790e-01 -1.041264e-01 +6.580350e-01 +6.858582e-02 +3.853920e-02 +6.137742e-01 +1.988214e-02 -6.306782e-01
+2.701667e+01 -2.573410e-06 -8.041844e-06 +5.855483e-12 +7.526047e-12 +4.310805e-11 +9.979288e-11 +3.093771e-12 +1.025293e-12 -4.356527e-01 +1.694213e-01 +5.448036e-01 +6.755765e-02 +2.706047e-04 +6.368797e-01 +1.967675e-02 -6.275939e-01
+2.703333e+01 +1.576454e-05 +4.499988e-07 -5.098596e-12 +1.139428e-12 -3.446974e-11 +5.627359e-11 -2.897724e-12 -2.581745e-12 -5.783986e-01 +7.164846e-02 +5.008234e-01 +6.112902e-02 -3.557326e-02 +5.878244e-01 +1.517258e-02 -6.028244e-01
+2.705000e+01 +1.069975e-05 +3.295962e-06 -3.469600e-12 -2.828047e-12 +1.027222e-11 +2.486877e-12 -4.214458e-12 -3.043834e-12 -6.081428e-01 -5.893785e-03 +6.422649e-01 +7.466847e-03 -2.804197e-02 +6.222471e-01 -1.167852e-03 -6.401383e-01
+2.706667e+01 -1.350809e-06 -1.001975e-05 +4.246077e-12 +4.806271e-12 +4.191643e-11 +3.465069e-11 +1.534887e-12 +2.588154e-12 -3.192153e-01 +1.606612e-01 +4.281604e-01 -8.040695e-02 -1.376351e-02 +6.551430e-01 +2.414083e-02 -6.343506e-01
+2.708333e+01 +5.286198e-06 +7.114239e-06 +1.219645e-12 -4.006631e-12 -5.354471e-11 -3.568169e-11 +4.801456e-12 -1.705704e-12 -5.680410e-01 -4.531039e-02 +4.424700e-01 -4.663392e-02 +4.425472e-02 +6.273476e-01 -1.082328e-02 -6.365070e-01
+2.710000e+01 +7.933741e-06 +1.287587e-06 -7.141043e-13 +1.118258e-12 -7.204262e-11 +6.470203e-14 +4.063099e-12 +1.133902e-12 -6.511352e-01 -3.629222e-02 +4.794712e-01 +3.495146e-02 +1.466443e-02 +6.344647e-01 +1.353359e-02 -6.236331e-01
+2.711667e+01 -1.419598e-06 -1.856945e-05 +1.812843e-12 +1.407834e-11 +1.279861e-11 +1.148501e-10 +9.942275e-13 +6.693333e-12 -5.670184e-01 +1.851514e-01 +6.090246e-01 +1.056556e-01 -2.251667e-03 +6.366651e-01 +8.621069e-03 -5.861546e-01
+2.713333e+01 +1.235627e-05 -5.547046e-06 -7.692169e-12 +6.387111e-12 +5.782717e-11 +2.255445e-11 -1.167415e-11 +5.001440e-12 -4.639497e-01 +4.622581e-03 +6.207339e-01 +4.892426e-02 -6.444820e-02 +6.556479e-01 -2.067690e-02 -6.166924e-01
+2.715000e+01 +9.073478e-06 +1.130647e-05 -6.038598e-12 -4.662835e-12 -1.989979e-11 -3.793421e-11 -4.823212e-12 -2.223847e-12 -5.669728e-01 -5.872809e-02 +5.214096e-01 -4.463299e-02 -2.171034e-02 +6.026326e-01 -1.319525e-02 -6.160715e-01
+2.716667e+01 -1.110763e-06 +8.148207e-06 -8.609787e-13 -3.330384e-12 -4.467525e-11 +2.876664e-11 +2.094015e-12 -5.302409e-12 -6.088390e-01 -6.506018e-04 +4.978328e-01 +7.352998e-02 -6.902150e-03 +5.709766e-01 +2.287706e-02 -6.069026e-01
+2.718333e+01 +1.188787e-05 -4.837462e-06 -6.241464e-12 +9.258394e-13 -5.697821e-11 -5.453045e-11 -2.564442e-12 +4.567951e-12 -6.781864e-01 -7.498998e-02 +5.331817e-01 -7.299516e-02 -1.631483e-02 +6.407439e-01 -2.449757e-03 -6.028384e-01
+2.720000e+01 +4.206953e-06 +3.718885e-06 -2.037470e-14 -1.121458e-12 +3.742597e-11 +7.431188e-12 -2.509101e-12 -1.635542e-12 -5.318594e-01 +4.472586e-02 +6.393849e-01 -2.483454e-02 -9.135894e-03 +6.204405e-01 -9.243624e-03 -6.289193e-01
+2.721667e+01 +8.053143e-06 +1.262333e-05 -2.026635e-12 -7.295733e-12 +2.527176e-11 -7.730133e-11 -3.743040e-12 -2.286280e-12 -4.754054e-01 -1.071779e-01 +5.488311e-01 -1.047605e-01 -4.905425e-02 +6.286809e-01 +2.085956e-02 -6.418653e-01
+2.723333e+01 +9.274927e-06 -1.123094e-05 -1.839291e-12 +4.096381e-12 -1.881689e-11 +2.123119e-11 -6.210068e-13 +2.757832e-12 -6.177885e-01 +7.880601e-02 +5.693827e-01 -1.938043e-02 -1.086739e-02 +6.217941e-01 +6.820360e-03 -5.962156e-01
+2.725000e+01 +2.268796e-06 -1.921157e-05 -9.471558e-13 +7.693236e-12 +7.705749e-12 +1.429332e-11 -1.476386e-12 +6.880123e-12 -4.599358e-01 -6.820464e-03 +4.851099e-01 +4.664410e-02 -1.590909e-02 +6.776935e-01 +5.037379e-03 -6.194315e-01
+2.726667e+01 -5.569225e-07 -1.396872e-05 +7.981357e-13 +5.130337e-12 -6.543236e-13 -4.932271e-12 +8.558756e-13 +5.549775e-12 -5.420364e-01 -3.883768e-02 +5.430752e-01 +2.473510e-02 -1.402840e-02 +6.461740e-01 +2.137277e-02 -5.980855e-01
+2.728333e+01 +1.640366e-06 -6.855176e-07 -4.496826e-13 -1.811513e-12 +3.744638e-12 -3.138720e-11 -7.066750e-13 +2.430363e-13 -5.021124e-01 -7.118345e-02 +5.151332e-01 -1.787517e-02 +6.748646e-03 +6.421081e-01 -1.159906e-02 -6.352611e-01
+2.730000e+01 +9.928749e-06 +1.364181e-05 -4.300993e-12 -7.276794e-12 -5.369185e-11 -7.833561e-11 -8.078628e-13 -2.198236e-12 -7.453756e-01 -1.726004e-01 +5.940428e-01 -5.056515e-02 -8.542663e-03 +6.250348e-01 +2.528159e-03 -6.373008e-01
+2.731667e+01 +3.351395e-06 -8.194287e-06 -7.931805e-13 +4.214689e-12 +1.032696e-11 -1.288800e-12 -1.493942e-12 +4.375551e-12 -4.791410e-01 -1.642811e-02 +5.150978e-01 +1.797895e-02 -2.187161e-02 +6.438636e-01 +9.977437e-03 -6.018469e-01
+2.733333e+01 -6.480254e-07 +8.760815e-06 -7.786732e-13 -4.961244e-12 +4.066111e-11 -1.399919e-11 -3.496021e-12 -4.118960e-12 -5.977445e-01 -9.872779e-02 +7.187076e-01 +6.122612e-02 +8.658087e-03 +6.274777e-01 -3.664231e-02 -6.549310e-01
+2.735000e+01 -1.086968e-05 +7.773855e-06 +4.882260e-12 -5.689635e-12 +7.735790e-11 -4.969796e-11 -1.740006e-13 -2.486817e-12 -5.567557e-01 -2.114716e-01 +7.877190e-01 +6.610534e-02 -2.878399e-02 +6.205373e-01 +2.787029e-02 -6.342336e-01
+2.736667e+01 -8.992348e-06 +7.571365e-06 +3.431369e-12 -5.488867e-12 +5.025863e-11 +2.705555e-11 +1.509956e-13 -7.385624e-12 -5.791284e-01 +1.200033e-01 +7.294081e-01 -3.432161e-02 -1.832294e-02 +5.782301e-01 +2.014200e-02 -6.338590e-01
+2.738333e+01 -1.237253e-05 +1.285800e-05 +4.186053e-12 -8.156434e-12 +4.061201e-12 -1.252733e-11 +3.990695e-12 -7.468999e-12 -5.317246e-01 +1.163789e-02 +5.380193e-01 -4.889462e-02 +5.204327e-03 +5.951312e-01 +2.955202e-02 -6.519172e-01
+2.740000e+01 -1.045722e-05 -8.922096e-06 +3.558166e-12 +3.000004e-12 +5.351230e-11 +1.677373e-11 +6.372445e-14 +1.938266e-12 -4.527008e-01 -1.636939e-01 +6.182780e-01 +2.247964e-01 -1.209291e-02 +6.272904e-01 +1.270382e-02 -6.033882e-01
+2.741667e+01 -7.705359e-06 -7.256606e-07 +3.715451e-12 -1.729366e-12 +3.499830e-11 +1.747372e-11 +1.454766e-12 -2.921997e-12 -6.055264e-01 -1.303938e-01 +7.216104e-01 +1.924292e-01 +2.661376e-03 +6.429642e-01 +1.018833e-02 -6.623204e-01
+2.743333e+01 -6.786081e-07 +1.809714e-06 -4.395316e-13 -1.910064e-12 +3.461732e-11 +1.740713e-11 -2.748993e-12 -3.101491e-12 -5.624182e-01 +2.398572e-02 +6.799597e-01 +3.022323e-02 +1.014356e-03 +5.956750e-01 -2.556298e-02 -6.175479e-01
+2.745000e+01 +1.150956e-05 +2.303564e-06 -5.626529e-12 -2.209372e-12 -2.495635e-11 -2.215448e-11 -4.067595e-12 -7.757804e-13 -7.076679e-01 -4.876505e-02 +6.365854e-01 -2.664115e-02 -2.809606e-03 +5.901980e-01 -3.363248e-02 -5.920576e-01
+2.746667e+01 +6.341514e-06 +2.184240e-06 -4.121739e-12 -1.152238e-12 -4.614190e-11 +5.418589e-12 -1.127390e-12 -1.533058e-12 -7.823617e-01 +1.684001e-02 +6.449777e-01 -1.661645e-04 -1.037129e-02 +6.388486e-01 +5.508458e-04 -6.483887e-01
+2.748333e+01 -1.173890e-05 +1.225044e-05 +5.077924e-12 -3.690433e-12 +4.099027e-11 +1.945601e-11 +2.443149e-12 -5.049838e-12 -4.854259e-01 +1.044195e-01 +6.436065e-01 -4.119172e-02 +6.304047e-03 +6.019013e-01 +1.664068e-02 -6.445620e-01
+2.750000e+01 -4.397480e-06 +2.245473e-05 +1.908864e-12 -6.923683e-12 +4.996611e-12 +1.007400e-11 +1.610697e-12 -7.716968e-12 -5.623987e-01 +2.845353e-02 +5.972859e-01 +4.921104e-03 +1.529901e-02 +5.758120e-01 -1.840332e-04 -6.443051e-01
+2.751667e+01 -5.850344e-06 +1.416655e-05 +3.867550e-12 -3.979794e-12 -1.838347e-11 -2.738522e-11 +5.158804e-12 -2.230000e-12 -6.765088e-01 -6.733972e-02 +6.336160e-01 -2.935562e-02 +3.964197e-02 +6.346317e-01 +8.764764e-03 -6.533323e-01
+2.753333e+01 -6.375171e-06 +1.548761e-05 +4.606507e-12 -3.216625e-12 +3.349288e-11 -4.596700e-11 +2.461808e-12 -2.177612e-13 -5.655901e-01 -7.161669e-02 +7.075672e-01 -9.262749e-02 +3.198502e-02 +6.208936e-01 -9.242060e-03 -6.215876e-01
+2.755000e+01 +2.133171e-05 +1.159571e-06 -7.324695e-12 +2.364563e-12 -3.860438e-11 -1.972746e-11 -4.888625e-12 +3.718369e-12 -8.038000e-01 +4.520575e-02 +6.907972e-01 -1.180347e-01 -9.751873e-03 +6.637472e-01 -3.817152e-02 -6.278838e-01
+2.756667e+01 -9.926650e-06 +1.401481e-05 +5.478108e-12 -3.098852e-12 +2.212990e-11 +9.312624e-12 +4.104452e-12 -3.773297e-12 -5.298924e-01 +6.782601e-03 +6.365496e-01 +3.106834e-02 +2.719676e-02 +5.758036e-01 +1.278510e-02 -6.133569e-01
+2.758333e+01 +2.309323e-06 +2.422463e-06 +9.929303e-13 +1.178590e-12 +3.475588e-13 +5.106770e-11 +9.875318e-13 -2.195757e-12 -6.162831e-01 -3.606512e-02 +6.429109e-01 +2.353646e-01 +2.184924e-02 +6.147154e-01 -1.262112e-02 -6.377540e-01
+2.760000e+01 -7.641049e-06 +1.324875e-05 +2.547071e-12 -3.017122e-12 -2.552708e-11 -5.629574e-12 +4.289734e-12 -2.696639e-12 -6.925307e-01 -1.211691e-01 +6.219803e-01 +1.034188e-01 +1.117197e-02 +6.140135e-01 +3.134516e-02 -6.428829e-01
+2.761667e+01 -1.007463e-07 +1.224891e-05 -1.149742e-12 -2.150033e-12 -2.754820e-11 -4.631959e-11 +6.613645e-13 +8.912979e-13 -5.806930e-01 -8.887258e-02 +4.973373e-01 -9.061871e-02 -2.147081e-03 +6.481454e-01 +8.115509e-03 -6.419096e-01
+2.763333e+01 +1.085248e-05 -2.104887e-06 -7.174340e-12 +1.359772e-12 -8.055497e-11 +2.702802e-12 -1.946395e-12 +1.204322e-12 -7.818185e-01 -2.755380e-02 +4.928311e-01 +4.021977e-02 -5.654992e-03 +6.072548e-01 -1.502922e-02 -5.979951e-01
+2.765000e+01 -5.878224e-06 +3.478012e-06 +2.779052e-13 +5.400909e-13 -3.079733e-11 +3.588768e-11 +2.330502e-12 -1.836362e-12 -6.220456e-01 +1.246669e-01 +5.257846e-01 +1.902542e-02 -9.692791e-03 +6.166435e-01 +3.352841e-02 -6.394575e-01
+2.766667e+01 -5.498355e-06 +1.067371e-05 +9.324839e-13 -2.530081e-12 +5.287465e-11 +2.604944e-11 -2.566392e-12 -4.307172e-12 -5.094315e-01 +3.732973e-02 +7.431893e-01 +6.667977e-02 -3.708865e-03 +6.044163e-01 -2.388284e-02 -6.535910e-01
+2.768333e+01 +8.847583e-08 -6.002910e-06 -2.040938e-12 +3.124852e-12 +1.571669e-11 +1.322964e-11 -3.122305e-12 +2.300980e-12 -5.485919e-01 +2.202790e-02 +6.294474e-01 +3.010541e-02 +1.280002e-03 +6.073648e-01 -3.482385e-02 -5.870170e-01
+2.770000e+01 -2.103929e-05 +1.376520e-05 +4.753112e-12 -5.112323e-12 +4.130611e-11 -7.376174e-13 +2.091544e-12 -5.154463e-12 -4.571044e-01 -3.089669e-02 +6.412836e-01 +2.660417e-02 +3.706309e-02 +5.717228e-01 -1.502442e-02 -6.315475e-01
+2.771667e+01 +5.999235e-06 +3.893008e-06 -3.701422e-12 -1.425247e-12 +4.310556e-11 -4.103175e-12 -6.633425e-12 -1.177858e-12 -3.492260e-01 +1.692999e-01 +5.380654e-01 -1.938046e-01 -3.125196e-02 +6.361199e-01 -4.045960e-02 -6.546292e-01
+2.773333e+01 -4.326976e-07 -1.171725e-05 -5.506863e-13 +4.462559e-12 +2.516388e-11 +1.483937e-11 -2.233594e-12 +3.555518e-12 -5.752228e-01 -6.533739e-02 +6.992197e-01 +1.310164e-01 -5.407371e-03 +6.234936e-01 -1.836749e-02 -5.904209e-01
+2.775000e+01 -1.279689e-05 +1.882930e-05 +4.420768e-12 -8.909265e-12 +6.214550e-12 -8.789321e-11 +4.086425e-12 -3.224362e-12 -6.431611e-01 -2.673742e-01 +6.912452e-01 -9.907662e-02 +9.969887e-03 +6.033067e-01 +3.619029e-02 -6.456993e-01
+2.776667e+01 +5.090941e-06 -1.172144e-05 -1.640950e-12 +1.837662e-12 +3.831368e-11 +1.233632e-11 -4.217602e-12 +1.050227e-12 -4.672513e-01 +1.043796e-02 +6.492370e-01 +4.842954e-02 +1.918632e-02 +6.304910e-01 -6.681216e-02 -6.257704e-01
+2.778333e+01 +1.198654e-05 -1.433940e-05 -4.631280e-12 +3.733417e-12 -2.572463e-11 +5.659666e-11 -3.003513e-12 +3.702940e-14 -5.132817e-01 +1.153235e-01 +4.157540e-01 +1.333660e-01 -1.550083e-02 +6.147885e-01 -1.785512e-02 -6.217783e-01
+2.780000e+01 +6.919930e-07 +1.175183e-06 +5.300179e-13 -1.809613e-12 -1.449746e-11 +1.511906e-12 +1.503372e-12 -1.942412e-12 -6.302617e-01 -6.471851e-02 +5.904930e-01 +7.759153e-02 -6.955598e-03 +6.059322e-01 +2.527348e-02 -6.359297e-01
+2.781667e+01 +8.975267e-06 +8.695996e-06 -2.749671e-12 -5.216887e-12 -1.306564e-11 -5.165461e-11 -1.930011e-12 -1.875544e-12 -7.238877e-01 -2.210539e-01 +6.956913e-01 +2.152602e-03 -3.545273e-03 +6.173499e-01 -1.837080e-02 -6.472342e-01
+2.783333e+01 -1.160361e-05 -1.201947e-06 +3.855420e-12 -9.132274e-13 +3.725041e-11 +1.887055e-11 +1.447495e-12 -2.184173e-12 -6.193544e-01 -2.168309e-02 +8.165917e-01 +1.161991e-01 -2.073291e-03 +5.909636e-01 +1.994399e-02 -6.245976e-01
+2.785000e+01 -8.868504e-06 -9.063720e-07 +3.785736e-12 -2.045496e-13 +1.863376e-11 -2.569311e-11 +2.614345e-12 +1.500075e-12 -5.647752e-01 -6.103079e-03 +6.732470e-01 -1.107330e-01 +1.475757e-02 +6.147168e-01 +1.664371e-02 -6.054859e-01
+2.786667e+01 +1.023797e-05 +1.777661e-06 -3.947295e-12 -1.981466e-12 +1.142403e-11 -6.608581e-12 -4.777255e-12 -1.577419e-12 -5.263122e-01 +1.231015e-02 +6.003385e-01 -3.990508e-02 -2.726071e-02 +5.885178e-01 -2.983532e-02 -6.163749e-01
+2.788333e+01 +1.357567e-05 -3.132522e-07 -3.297466e-12 -9.340071e-13 -4.826765e-11 -4.031417e-11 -1.470791e-13 +1.729726e-12 -6.756399e-01 +6.210267e-02 +4.737675e-01 -2.563841e-01 -1.286433e-02 +6.343695e-01 +1.189945e-02 -6.232774e-01
+2.790000e+01 +1.727362e-05 +1.382193e-06 -4.586383e-12 -2.346722e-12 +7.290261e-12 -3.289737e-11 -5.152897e-12 -2.013109e-13 -5.039638e-01 +5.566398e-02 +5.631222e-01 -2.143227e-01 -1.255426e-02 +6.320649e-01 -5.031425e-02 -6.449698e-01
+2.791667e+01 +1.617698e-05 -5.012158e-06 -4.361171e-12 +1.815349e-12 -2.002367e-11 +1.651447e-12 -3.107630e-12 +1.737926e-12 -6.016057e-01 +1.470318e-02 +5.332182e-01 -2.750064e-03 -7.411433e-03 +6.280005e-01 -3.017505e-02 -6.167693e-01
+2.793333e+01 +2.112586e-06 -1.579930e-05 -5.116782e-13 +6.160778e-12 +2.462056e-11 +2.508282e-11 -2.157766e-12 +4.602964e-12 -5.915352e-01 +5.592456e-03 +7.421842e-01 +1.214030e-01 -2.049852e-02 +6.602983e-01 -5.101660e-03 -6.133388e-01
+2.795000e+01 +1.325176e-05 +7.527010e-06 -4.632385e-12 -2.259654e-12 -2.024115e-11 -1.181446e-11 -3.369223e-12 -1.514442e-12 -6.119028e-01 +6.242965e-03 +5.393936e-01 -6.510753e-02 -1.041536e-02 +6.059583e-01 -3.105075e-02 -6.359098e-01
+2.796667e+01 +6.243153e-06 -7.103445e-06 -3.657254e-12 +2.425397e-12 -2.138623e-11 -1.217735e-11 -2.300565e-12 +3.278299e-12 -7.434106e-01 -5.243099e-02 +6.722677e-01 -5.400666e-03 -1.266390e-02 +6.554778e-01 -1.524943e-02 -6.238033e-01
[truncated: 29,037 more chars]
