# Supplementary material for: Visual motion perception as online hierarchical inference
Source: Nat Commun. 2022 Dec 1;13:7403. doi: 10.1038/s41467-022-34805-5 (PMC9715570; doi:10.1038/s41467-022-34805-5)
Supplement: Supplementary file 10 — Source Data [file 41467_2022_34805_MOESM10_ESM.zip › Supplementary_Figure_S5c.txt]

# COLUMNS: | t | mu_1_x | mu_1_y | mu_2_x | mu_2_y | mu_3_x | mu_3_y | mu_4_x | mu_4_y | mu_5_x | mu_5_y | mu_6_x | mu_6_y | mu_7_x | mu_7_y | mu_8_x | mu_8_y |
+0.000000e+00 -0.000000e+00 -0.000000e+00 +0.000000e+00 +0.000000e+00 +0.000000e+00 +0.000000e+00 +0.000000e+00 +0.000000e+00 +0.000000e+00 +0.000000e+00 +0.000000e+00 +0.000000e+00 +0.000000e+00 +0.000000e+00 +0.000000e+00 +0.000000e+00
+1.666667e-02 -1.012077e-02 +1.659461e-01 +1.032921e-02 -1.631417e-01 +3.161575e-02 +8.611534e-02 +4.084286e-03 -1.826881e-01 -1.617939e-01 +6.888063e-02 +2.025492e-01 +4.212909e-02 -1.381037e-02 -1.195432e-01 +1.949463e-02 -1.347111e-01
+3.333333e-02 -2.508097e-03 +1.496984e-01 +2.382297e-03 -1.486206e-01 +4.415563e-02 +1.593548e-01 -6.596856e-03 -1.831232e-01 -3.159509e-01 +1.299473e-01 +3.759059e-01 +7.885927e-02 -3.034029e-03 -1.117910e-01 -6.009458e-03 -1.425552e-01
+5.000000e-02 -6.946829e-03 +1.573228e-01 +6.332285e-03 -1.569887e-01 +6.620988e-03 +8.507770e-02 +5.157969e-03 -1.768776e-01 -3.810035e-01 +3.073106e-02 +3.899727e-01 +7.450514e-02 +1.470207e-02 -1.165080e-01 -7.916091e-03 -1.283270e-01
+6.666667e-02 +3.802034e-04 +1.503577e-01 -1.251542e-03 -1.520630e-01 +7.120877e-04 +1.391684e-01 -1.448958e-03 -1.835305e-01 -4.259851e-01 +8.204248e-02 +4.293327e-01 +1.174638e-01 -2.367679e-02 -9.454757e-02 +2.205172e-02 -1.582514e-01
+8.333333e-02 -6.238839e-03 +1.563546e-01 +7.498136e-03 -1.538581e-01 +1.207855e-02 +1.534903e-01 +5.286754e-03 -1.890214e-01 -4.555292e-01 +1.433238e-01 +4.832665e-01 +8.952030e-02 +8.071788e-03 -1.276610e-01 -1.490075e-03 -1.301249e-01
+1.000000e-01 +9.646362e-03 +1.586463e-01 -1.298268e-02 -1.603168e-01 -2.331763e-02 +1.199352e-01 -8.802578e-03 -1.895217e-01 -4.498878e-01 +8.042174e-02 +4.060787e-01 +9.741093e-02 +4.065310e-03 -1.278076e-01 -1.595848e-02 -1.288631e-01
+1.166667e-01 -2.912087e-04 +1.618162e-01 -4.567135e-03 -1.636786e-01 -4.581058e-02 +1.399631e-01 +4.878768e-03 -1.981849e-01 -5.223350e-01 +7.941321e-02 +4.296217e-01 +1.560702e-01 +1.311093e-02 -1.311131e-01 -7.369360e-03 -1.347437e-01
+1.333333e-01 -4.993689e-03 +1.471592e-01 -1.162888e-03 -1.507075e-01 +3.839974e-02 +1.511275e-01 -9.475274e-03 -1.877030e-01 -4.200231e-01 +1.244597e-01 +5.240086e-01 +1.527529e-01 -1.318148e-02 -1.344742e-01 +1.212792e-03 -1.155586e-01
+1.500000e-01 -5.740532e-03 +1.603214e-01 +6.650505e-04 -1.626822e-01 -6.077826e-03 +8.123442e-02 +1.997766e-03 -1.866668e-01 -4.523559e-01 +4.534663e-02 +4.438084e-01 +7.108167e-02 +7.007308e-03 -1.357779e-01 -4.844598e-03 -1.105503e-01
+1.666667e-01 -3.152723e-04 +1.528944e-01 -3.284722e-03 -1.548291e-01 -4.298683e-03 +1.224067e-01 -2.647323e-03 -1.881691e-01 -4.388398e-01 +8.861894e-02 +4.349926e-01 +1.546101e-01 +9.106956e-03 -1.257927e-01 -1.272275e-02 -1.201277e-01
+1.833333e-01 -8.368203e-03 +1.513400e-01 +2.736376e-03 -1.545386e-01 -3.486230e-03 +1.447807e-01 +3.720598e-03 -1.938363e-01 -4.578642e-01 +2.368289e-01 +4.568626e-01 +8.281390e-02 -1.041404e-02 -1.297729e-01 +1.489799e-02 -1.205851e-01
+2.000000e-01 +7.732802e-03 +1.564905e-01 -1.028938e-02 -1.603398e-01 -4.266376e-02 +1.312707e-01 -1.899434e-03 -1.983405e-01 -5.167239e-01 +1.283130e-01 +3.992715e-01 +1.683588e-01 +3.488765e-03 -1.469220e-01 -5.926028e-03 -1.061738e-01
+2.166667e-01 +3.010734e-03 +1.559212e-01 -2.448429e-04 -1.557753e-01 +1.532504e-03 +1.052525e-01 -6.333206e-04 -1.887064e-01 -4.626549e-01 +1.478705e-01 +4.770594e-01 +8.619549e-02 +1.578358e-02 -1.347846e-01 -1.666402e-02 -1.042346e-01
+2.333333e-01 +3.235341e-03 +1.569677e-01 +6.372058e-04 -1.532826e-01 -1.566646e-02 +1.101880e-01 +4.216849e-03 -1.882373e-01 -5.534333e-01 +1.441707e-01 +5.089118e-01 +1.213221e-01 +9.974200e-03 -8.967654e-02 -5.183653e-03 -1.458051e-01
+2.500000e-01 +1.331787e-03 +1.475690e-01 +2.946757e-04 -1.450607e-01 +8.636063e-03 +1.181677e-01 -1.682983e-03 -1.820736e-01 -5.874388e-01 +1.048025e-01 +6.196666e-01 +2.025460e-01 -5.011802e-03 -1.117673e-01 +3.003885e-03 -1.139189e-01
+2.666667e-01 +1.746512e-03 +1.569736e-01 -2.932395e-03 -1.545416e-01 -1.289610e-02 +1.059565e-01 -3.673376e-04 -1.910941e-01 -6.190642e-01 +1.583289e-01 +5.726550e-01 +1.237909e-01 +1.768509e-02 -1.267366e-01 -1.828269e-02 -1.068206e-01
+2.833333e-01 -3.096047e-03 +1.555229e-01 +2.143056e-03 -1.517991e-01 +2.313779e-02 +1.152375e-01 -2.985843e-03 -1.913444e-01 -4.997269e-01 +2.044542e-01 +5.895321e-01 +1.322347e-01 -2.605903e-02 -1.091219e-01 +2.250948e-02 -1.222561e-01
+3.000000e-01 -1.295903e-02 +1.626333e-01 +1.242233e-02 -1.591592e-01 +3.124249e-02 +1.189484e-01 +6.785091e-03 -2.017718e-01 -4.597435e-01 +1.679555e-01 +5.816946e-01 +2.017400e-01 +5.968688e-03 -1.390667e-01 +1.430977e-03 -1.015007e-01
+3.166667e-01 -3.401230e-04 +1.616208e-01 +2.374702e-04 -1.578981e-01 +2.163124e-02 +1.048688e-01 -4.859501e-03 -1.982544e-01 -5.074697e-01 +2.040938e-01 +5.927915e-01 +1.250840e-01 +9.822783e-03 -1.059827e-01 -1.525801e-02 -1.279541e-01
+3.333333e-01 +3.533831e-03 +1.529173e-01 -1.663986e-03 -1.505353e-01 -1.623679e-02 +1.163807e-01 +2.011534e-03 -1.938154e-01 -6.089230e-01 +1.204566e-01 +5.369443e-01 +2.784435e-01 +1.655662e-02 -1.163655e-01 -1.443409e-02 -1.101867e-01
+3.500000e-01 -5.754527e-03 +1.636057e-01 +6.707745e-03 -1.605813e-01 +2.865868e-02 +1.194284e-01 +8.518687e-04 -2.074364e-01 -3.911584e-01 +1.925775e-01 +5.168219e-01 +2.365244e-01 -8.541946e-03 -1.197760e-01 +9.358600e-03 -1.190182e-01
+3.666667e-01 -9.594273e-04 +1.563168e-01 +3.160040e-03 -1.524676e-01 +2.605102e-02 +9.080377e-02 -2.646703e-03 -1.923316e-01 -3.671479e-01 +2.042173e-01 +4.830676e-01 +1.104180e-01 -6.354503e-03 -1.287081e-01 +3.451297e-03 -9.138016e-02
+3.833333e-01 +8.205623e-03 +1.569601e-01 -3.093323e-03 -1.530956e-01 +1.827778e-02 +1.060322e-01 -8.052767e-03 -1.981164e-01 -3.791179e-01 +2.067100e-01 +4.627298e-01 +1.941745e-01 -1.838252e-02 -1.065910e-01 +9.650898e-03 -1.167896e-01
+4.000000e-01 +8.574967e-03 +1.525764e-01 -5.785804e-03 -1.477406e-01 +1.201357e-03 +1.230914e-01 -6.976319e-03 -1.973763e-01 -5.993991e-01 +2.999793e-01 +6.168994e-01 +1.910886e-01 +4.910631e-03 -1.104927e-01 -1.226712e-02 -1.096539e-01
+4.166667e-01 -2.882411e-04 +1.601917e-01 +2.353418e-03 -1.544809e-01 -1.765854e-02 +1.225235e-01 +7.376055e-03 -2.065244e-01 -5.812412e-01 +2.665347e-01 +5.076274e-01 +2.384546e-01 -1.443330e-02 -1.121907e-01 +2.167732e-02 -1.148799e-01
+4.333333e-01 +1.662730e-03 +1.460498e-01 +4.223461e-03 -1.430420e-01 +9.698119e-05 +9.534804e-02 +5.092328e-03 -1.873420e-01 -5.521368e-01 +2.249170e-01 +5.664580e-01 +1.608466e-01 +6.574629e-03 -1.004365e-01 -1.458850e-03 -1.045348e-01
+4.500000e-01 -2.998639e-03 +1.619596e-01 +6.186687e-03 -1.571577e-01 -2.775780e-02 +5.293691e-02 +1.456917e-02 -1.947053e-01 -6.488184e-01 +1.725655e-02 +5.224958e-01 +1.709845e-01 +2.329571e-02 -1.105550e-01 -8.529193e-03 -9.944491e-02
+4.666667e-01 +2.779161e-03 +1.520223e-01 +4.017388e-03 -1.489039e-01 +1.235199e-02 +8.347055e-02 +1.509000e-03 -1.939782e-01 -4.873666e-01 +1.550730e-01 +5.689925e-01 +2.070185e-01 +1.417767e-02 -1.066002e-01 -1.247782e-02 -1.002407e-01
+4.833333e-01 -8.229299e-04 +1.533899e-01 +4.591622e-03 -1.494697e-01 +1.006819e-02 +9.553051e-02 +2.817435e-03 -1.990578e-01 -5.068423e-01 +2.224756e-01 +5.756516e-01 +2.174002e-01 +1.081128e-02 -1.104134e-01 -7.876151e-03 -9.910204e-02
+5.000000e-01 +5.708738e-03 +1.563409e-01 -2.957808e-03 -1.520086e-01 +1.560822e-02 +8.768012e-02 -7.820919e-03 -2.012565e-01 -4.494631e-01 +2.156350e-01 +5.477665e-01 +1.940264e-01 -7.690458e-03 -1.296040e-01 +4.732836e-05 -7.998686e-02
+5.166667e-01 +2.195361e-03 +1.624126e-01 -2.345870e-04 -1.581034e-01 -1.995222e-02 +8.078592e-02 +5.160976e-03 -2.080503e-01 -5.297496e-01 +2.234618e-01 +4.287909e-01 +1.593869e-01 +1.014757e-02 -1.197429e-01 -4.944504e-03 -9.376502e-02
+5.333333e-01 +9.342250e-03 +1.649475e-01 -5.591596e-03 -1.583444e-01 -1.457940e-02 +5.820303e-02 -2.881750e-03 -2.033495e-01 -6.097231e-01 +6.078682e-02 +5.406530e-01 +2.070598e-01 -4.928722e-03 -9.535311e-02 +2.073553e-03 -1.106173e-01
+5.500000e-01 +6.508310e-03 +1.614862e-01 -2.151443e-03 -1.547493e-01 -1.467985e-02 +7.348225e-02 +1.395613e-03 -2.044373e-01 -6.071238e-01 +1.709029e-01 +5.360368e-01 +1.976482e-01 +1.415930e-02 -9.958191e-02 -1.247029e-02 -1.052509e-01
+5.666667e-01 +1.617455e-02 +1.607647e-01 -8.535384e-03 -1.528471e-01 -8.904116e-03 +9.141042e-02 -8.123976e-03 -2.084305e-01 -5.201893e-01 +3.478198e-01 +4.813928e-01 +1.400486e-01 -5.693176e-03 -1.005663e-01 -1.891332e-03 -1.056794e-01
+5.833333e-01 +4.069402e-03 +1.653315e-01 +1.411442e-04 -1.549344e-01 +1.039298e-02 +4.441276e-02 -2.934254e-03 -1.986054e-01 -4.855031e-01 +1.335173e-01 +5.620465e-01 +7.625052e-02 +4.021754e-03 -9.484188e-02 -6.647547e-03 -1.000665e-01
+6.000000e-01 -8.833619e-03 +1.557928e-01 +9.043891e-03 -1.464951e-01 +2.377153e-02 +7.440561e-02 +4.192334e-03 -1.981463e-01 -4.763850e-01 +1.821362e-01 +6.352254e-01 +2.269871e-01 +6.153003e-03 -8.491328e-02 -2.327283e-03 -1.071017e-01
+6.166667e-01 +8.265712e-03 +1.600241e-01 -5.145104e-03 -1.516708e-01 -4.476707e-03 +8.523742e-02 -5.076855e-03 -2.090310e-01 -5.801875e-01 +2.096340e-01 +5.579613e-01 +2.802327e-01 -1.899015e-02 -1.024741e-01 +1.416794e-02 -9.730631e-02
+6.333333e-01 -2.201408e-03 +1.647422e-01 +9.615511e-04 -1.542730e-01 -9.573375e-03 +5.541282e-02 +4.155840e-03 -2.044181e-01 -6.163052e-01 +9.725617e-02 +5.611955e-01 +2.075945e-01 +1.150547e-02 -7.779971e-02 -7.685262e-03 -1.152961e-01
+6.500000e-01 +6.801038e-03 +1.683979e-01 -3.028932e-03 -1.545402e-01 -3.669155e-02 +5.527558e-02 +7.542501e-03 -2.058801e-01 -7.019541e-01 +1.183999e-01 +4.628970e-01 +1.961974e-01 -2.072180e-03 -8.829637e-02 +8.761637e-03 -1.039808e-01
+6.666667e-01 +4.256981e-03 +1.703143e-01 -2.177359e-03 -1.567057e-01 -3.457588e-05 +3.379413e-02 -2.924276e-03 -2.029799e-01 -5.382384e-01 +1.026656e-01 +5.505923e-01 +7.396885e-02 -1.458722e-03 -1.130221e-01 -9.397634e-04 -7.459612e-02
+6.833333e-01 -3.139896e-04 +1.674128e-01 +1.936984e-03 -1.512657e-01 +6.387570e-03 +7.079284e-02 +2.536314e-04 -2.090712e-01 -6.343721e-01 +2.488222e-01 +6.885147e-01 +2.003198e-01 -1.656021e-02 -8.522452e-02 +1.666896e-02 -1.051782e-01
+7.000000e-01 +6.091369e-03 +1.667005e-01 -4.408707e-04 -1.517088e-01 -1.744733e-03 +6.015646e-02 -9.584729e-05 -2.072528e-01 -4.479983e-01 +2.613109e-01 +4.419200e-01 +1.207923e-01 -1.700861e-02 -7.646161e-02 +1.682285e-02 -1.102956e-01
+7.166667e-01 +9.844254e-03 +1.653218e-01 +8.981068e-04 -1.530634e-01 +9.898455e-03 +7.290463e-02 -2.247043e-03 -2.143548e-01 -5.399833e-01 +2.074952e-01 +6.172916e-01 +2.780210e-01 -1.777188e-02 -8.760703e-02 +1.581588e-02 -1.030218e-01
+7.333333e-01 +2.377321e-03 +1.736510e-01 +6.238770e-03 -1.577591e-01 -7.471574e-05 +4.381797e-02 +8.022754e-03 -2.117141e-01 -6.825299e-01 +1.810200e-01 +6.842942e-01 +9.431585e-02 +1.551146e-02 -8.995349e-02 -9.244218e-03 -9.640192e-02
+7.500000e-01 +7.029154e-03 +1.711714e-01 +2.734777e-03 -1.549300e-01 +1.142283e-02 +4.146699e-02 -4.761310e-04 -2.083734e-01 -5.958655e-01 +8.100848e-02 +6.874090e-01 +1.863577e-01 +1.538778e-02 -8.626084e-02 -1.608328e-02 -9.532895e-02
+7.666667e-01 +9.787832e-03 +1.656185e-01 +3.632603e-04 -1.498739e-01 +4.002837e-03 +7.343607e-02 -9.313616e-04 -2.141995e-01 -6.140276e-01 +2.624564e-01 +6.467812e-01 +2.728562e-01 -7.612737e-03 -8.450289e-02 +6.902797e-03 -9.980626e-02
+7.833333e-01 +8.925468e-03 +1.711183e-01 +1.460221e-03 -1.547553e-01 -7.857884e-03 +6.824198e-02 +4.742924e-03 -2.198529e-01 -6.812254e-01 +3.214874e-02 +6.176531e-01 +4.743407e-01 +2.541819e-02 -6.842435e-02 -2.219254e-02 -1.186945e-01
+8.000000e-01 +3.588203e-03 +1.631792e-01 +7.555661e-03 -1.489995e-01 -1.462144e-03 +7.172484e-02 +1.040868e-02 -2.147826e-01 -6.301166e-01 +3.707731e-01 +6.222752e-01 +1.698660e-01 -1.657975e-03 -8.805175e-02 +1.037559e-02 -9.227381e-02
+8.166667e-01 +1.038383e-02 +1.690405e-01 -1.958469e-05 -1.514692e-01 +9.402973e-03 +7.182329e-02 -3.575116e-03 -2.193196e-01 -5.495903e-01 +3.239335e-01 +6.363656e-01 +2.308689e-01 +9.346370e-03 -1.003691e-01 -1.219738e-02 -8.107880e-02
+8.333333e-01 +7.537688e-03 +1.687552e-01 +2.766468e-03 -1.492579e-01 +3.127336e-03 +7.200989e-02 +2.473564e-03 -2.177467e-01 -5.202818e-01 +3.533149e-01 +5.515054e-01 +2.151143e-01 -2.533028e-03 -7.428872e-02 +4.719078e-03 -1.046757e-01
+8.500000e-01 +1.203754e-02 +1.739793e-01 -2.580866e-03 -1.535753e-01 -2.458498e-02 +5.090656e-02 +5.872156e-03 -2.168094e-01 -7.738766e-01 +2.043709e-01 +5.586387e-01 +1.872688e-01 -6.129098e-03 -8.159772e-02 +1.106476e-02 -9.434131e-02
+8.666667e-01 +9.035419e-03 +1.662545e-01 -8.281429e-04 -1.453476e-01 -1.527022e-02 +7.276636e-02 +4.645351e-03 -2.155341e-01 -7.671376e-01 +2.725889e-01 +6.346806e-01 +3.316825e-01 +3.095912e-03 -6.953604e-02 +4.774285e-04 -1.039269e-01
+8.833333e-01 +4.762773e-03 +1.743879e-01 +3.025048e-03 -1.526875e-01 +1.495163e-02 +6.085834e-02 -1.946782e-03 -2.220758e-01 -5.020089e-01 +1.207776e-01 +6.533871e-01 +3.818035e-01 -7.957054e-03 -8.375735e-02 +7.072306e-03 -9.194018e-02
+9.000000e-01 +7.303038e-03 +1.749091e-01 -2.177744e-03 -1.516586e-01 -1.656023e-02 +7.221613e-02 +3.547866e-03 -2.265243e-01 -6.906482e-01 +3.201497e-01 +5.386510e-01 +3.036698e-01 -3.955893e-03 -1.005548e-01 +6.966369e-03 -7.555550e-02
+9.166667e-01 +9.710669e-04 +1.710392e-01 +3.270080e-03 -1.472447e-01 +5.666369e-03 +6.472913e-02 +2.038724e-03 -2.188798e-01 -5.570194e-01 +2.130655e-01 +6.198131e-01 +3.493555e-01 +5.660872e-03 -7.956112e-02 -4.222520e-03 -8.982512e-02
+9.333333e-01 +4.475548e-03 +1.818538e-01 +3.017362e-03 -1.541002e-01 +1.188088e-02 +4.999381e-02 -8.251052e-04 -2.236260e-01 -4.924263e-01 +2.489009e-01 +6.158387e-01 +1.795803e-01 -1.738500e-02 -7.230960e-02 +1.776671e-02 -9.890013e-02
+9.500000e-01 +7.648279e-03 +1.729736e-01 +7.025271e-04 -1.485123e-01 +3.645742e-03 +3.169030e-02 -5.758451e-04 -2.096963e-01 -5.185037e-01 +2.900518e-01 +5.589984e-01 -3.520606e-02 +7.686321e-03 -5.747321e-02 -8.510591e-03 -1.024738e-01
+9.666667e-01 +9.553980e-03 +1.724127e-01 -1.746897e-03 -1.507908e-01 +2.582707e-05 +4.977649e-02 -2.414066e-03 -2.217481e-01 -5.082942e-01 +2.283330e-01 +5.115212e-01 +2.226090e-01 -1.928503e-03 -7.402050e-02 +4.278732e-04 -9.163135e-02
+9.833333e-01 +5.807005e-03 +1.675540e-01 +1.234712e-03 -1.459410e-01 +2.818146e-03 +5.814454e-02 +5.014781e-04 -2.199064e-01 -5.142890e-01 +2.881941e-01 +5.463428e-01 +2.589649e-01 -4.606570e-04 -7.969250e-02 +9.271399e-04 -8.233785e-02
+1.000000e+00 -3.177480e-03 +1.688908e-01 +6.654512e-03 -1.451610e-01 +3.805234e-03 +3.346485e-02 +7.596551e-03 -2.092973e-01 -5.031936e-01 +1.447143e-01 +5.455691e-01 +1.537699e-01 +1.495629e-05 -6.995940e-02 +5.427653e-03 -8.340178e-02
+1.016667e+00 +9.182871e-04 +1.748203e-01 -1.257953e-04 -1.479844e-01 -1.837414e-02 +5.610953e-02 +8.027878e-03 -2.245104e-01 -7.345898e-01 +2.634398e-01 +5.431025e-01 +2.838160e-01 +1.976436e-02 -8.386511e-02 -1.555403e-02 -7.726991e-02
+1.033333e+00 +1.109826e-02 +1.729794e-01 -6.420696e-03 -1.483101e-01 -2.018799e-02 +4.060095e-02 +4.984838e-05 -2.191912e-01 -6.495256e-01 +1.561542e-01 +4.372821e-01 +2.322805e-01 -2.097404e-03 -8.096370e-02 +2.338200e-03 -7.487913e-02
+1.050000e+00 -2.925916e-03 +1.758284e-01 +4.696324e-03 -1.497223e-01 +6.443151e-03 +5.956808e-02 +3.457505e-03 -2.310998e-01 -5.317943e-01 +2.057931e-01 +6.079050e-01 +3.980198e-01 +1.112943e-02 -6.128874e-02 -9.457119e-03 -1.021844e-01
+1.066667e+00 +3.942397e-03 +1.772770e-01 -3.511617e-04 -1.501221e-01 -1.834460e-02 +7.011138e-02 +7.922280e-03 -2.378597e-01 -7.872539e-01 +3.605562e-01 +5.855953e-01 +3.701123e-01 +1.599001e-02 -7.095674e-02 -1.172130e-02 -9.452036e-02
+1.083333e+00 +8.734672e-03 +1.745687e-01 +3.214276e-05 -1.504927e-01 +1.216587e-02 +5.746960e-02 -5.905937e-03 -2.337866e-01 -5.295978e-01 +2.644842e-01 +6.731935e-01 +3.319854e-01 -2.787869e-02 -6.970906e-02 +2.669534e-02 -9.130186e-02
+1.100000e+00 +1.355157e-02 +1.726685e-01 -3.347463e-03 -1.481188e-01 +3.809558e-03 +4.451480e-02 -6.717032e-03 -2.255834e-01 -4.887533e-01 +2.127797e-02 +5.353731e-01 +4.344565e-01 -1.130534e-02 -6.965836e-02 +7.995470e-03 -8.406918e-02
+1.116667e+00 +9.594255e-03 +1.788355e-01 -1.821199e-03 -1.494863e-01 +1.914733e-02 +3.661490e-02 -1.200091e-02 -2.250722e-01 -4.722468e-01 +1.053443e-01 +6.990048e-01 +2.673022e-01 -4.625083e-03 -6.536447e-02 -2.822580e-03 -8.663130e-02
+1.133333e+00 +4.831580e-03 +1.671829e-01 +1.017056e-03 -1.383020e-01 +3.469894e-03 +5.456330e-02 -1.430731e-04 -2.191869e-01 -4.448588e-01 +3.396346e-01 +4.845685e-01 +2.529056e-01 -1.835129e-02 -5.172779e-02 +2.008696e-02 -9.603592e-02
+1.150000e+00 +6.225213e-03 +1.772812e-01 -1.727198e-03 -1.451429e-01 -7.746324e-03 +5.868780e-02 +1.498351e-03 -2.324997e-01 -6.499836e-01 +3.692560e-01 +5.611423e-01 +2.816694e-01 +1.789266e-03 -8.457282e-02 -1.331980e-03 -6.625055e-02
+1.166667e+00 -1.552769e-03 +1.743040e-01 +7.325085e-04 -1.455801e-01 +1.923297e-03 +5.651020e-02 +1.482972e-04 -2.334042e-01 -6.263064e-01 +3.644227e-01 +6.558584e-01 +2.694412e-01 -2.305694e-02 -7.484141e-02 +2.536446e-02 -7.591521e-02
+1.183333e+00 +3.462296e-03 +1.765894e-01 -3.624796e-03 -1.485097e-01 +9.907881e-03 +5.263852e-02 -1.037393e-02 -2.371138e-01 -4.992302e-01 +2.543269e-01 +6.269185e-01 +3.426061e-01 -4.367397e-03 -7.603416e-02 -1.901407e-03 -7.526175e-02
+1.200000e+00 -1.804447e-03 +1.808792e-01 -9.021968e-04 -1.490484e-01 -7.675761e-03 +4.002420e-02 +2.837568e-03 -2.327358e-01 -5.869182e-01 +1.885745e-01 +4.952894e-01 +2.599013e-01 -1.240321e-02 -1.015170e-01 +1.521313e-02 -4.276890e-02
+1.216667e+00 -8.734038e-06 +1.807743e-01 +9.716715e-04 -1.504948e-01 -2.454412e-04 +4.944828e-02 +1.630701e-03 -2.413219e-01 -6.952782e-01 +4.274489e-01 +7.012045e-01 +1.465435e-01 +1.468387e-03 -8.100029e-02 -4.195153e-04 -6.849404e-02
+1.233333e+00 +4.984984e-03 +1.756843e-01 -3.609204e-03 -1.422547e-01 +1.184949e-02 +3.727714e-02 -1.176270e-02 -2.238972e-01 -4.706961e-01 +1.546311e-01 +6.320353e-01 +2.730351e-01 -1.857637e-02 -5.276446e-02 +1.285731e-02 -8.654543e-02
+1.250000e+00 -7.169177e-04 +1.832418e-01 -8.959415e-04 -1.462459e-01 +3.212533e-03 +3.690899e-02 -2.970983e-03 -2.310395e-01 -6.482262e-01 +2.440718e-01 +6.994193e-01 +1.867291e-01 -2.083195e-02 -7.578906e-02 +2.054407e-02 -6.453760e-02
+1.266667e+00 -1.254040e-03 +1.919326e-01 -3.313001e-04 -1.510444e-01 +4.840639e-04 +3.915564e-02 -6.194051e-04 -2.408455e-01 -5.917707e-01 +1.102241e-01 +6.056935e-01 +3.641242e-01 -6.176842e-03 -8.898524e-02 +6.264599e-03 -5.472514e-02
+1.283333e+00 -4.218738e-03 +1.781728e-01 +8.542747e-04 -1.422749e-01 +8.773942e-03 +4.492847e-02 -3.605153e-03 -2.323141e-01 -5.177890e-01 +2.419654e-01 +6.459960e-01 +3.184766e-01 +6.703994e-03 -7.960918e-02 -9.011209e-03 -5.821042e-02
+1.300000e+00 -5.425578e-03 +1.751298e-01 +5.792249e-03 -1.396955e-01 +6.549326e-03 +4.404365e-02 +5.122868e-03 -2.292678e-01 -5.565077e-01 +1.164911e-01 +6.573664e-01 +4.463038e-01 +4.528279e-03 -7.599676e-02 -1.802183e-03 -5.880555e-02
+1.316667e+00 -3.382814e-04 +1.773981e-01 +1.211313e-03 -1.394273e-01 +1.280940e-02 +4.113350e-02 -5.550890e-03 -2.285106e-01 -5.651013e-01 +1.052851e-01 +7.608964e-01 +4.264366e-01 -5.143038e-04 -6.055427e-02 -2.558014e-03 -7.289274e-02
+1.333333e+00 +8.115357e-03 +1.684709e-01 -4.800680e-03 -1.344618e-01 -4.320593e-03 +5.088851e-02 -4.531929e-03 -2.281107e-01 -6.444669e-01 +2.931399e-01 +5.972471e-01 +3.804042e-01 -1.420124e-02 -6.565355e-02 +1.218991e-02 -6.596156e-02
+1.350000e+00 -4.576223e-04 +1.699912e-01 +2.017684e-03 -1.345026e-01 +1.359945e-02 +3.733223e-02 -4.921642e-03 -2.213601e-01 -6.021001e-01 +2.309312e-01 +8.271000e-01 +2.537246e-01 -3.838389e-03 -5.538091e-02 +1.255841e-03 -7.148776e-02
+1.366667e+00 +6.896678e-03 +1.803067e-01 -2.336785e-03 -1.389626e-01 -9.862526e-04 +4.182710e-02 -2.753363e-03 -2.323061e-01 -5.567367e-01 +2.064158e-01 +5.569987e-01 +3.619557e-01 -1.888291e-02 -4.980031e-02 +1.810231e-02 -8.184373e-02
+1.383333e+00 +7.379848e-04 +1.868259e-01 +1.374427e-03 -1.435178e-01 -1.435420e-03 +3.893843e-02 +3.230607e-03 -2.389024e-01 -5.355905e-01 +2.467200e-01 +5.322690e-01 +2.833851e-01 +4.962938e-03 -4.222665e-02 -3.747789e-03 -9.203845e-02
+1.400000e+00 +2.136348e-03 +1.836187e-01 +7.059772e-04 -1.393861e-01 +3.809250e-03 +4.183566e-02 -1.147095e-03 -2.356603e-01 -5.121523e-01 +1.820156e-01 +5.943216e-01 +4.099626e-01 +7.117539e-03 -6.892172e-02 -8.405527e-03 -6.027570e-02
+1.416667e+00 +2.438194e-02 +1.935979e-01 -1.295756e-02 -1.438968e-01 +5.218457e-03 +3.933910e-02 -2.342875e-02 -2.424808e-01 -5.922771e-01 +2.113195e-01 +7.096855e-01 +3.474079e-01 +7.030478e-03 -3.873077e-02 -2.013886e-02 -9.487051e-02
+1.433333e+00 +3.908417e-03 +1.946452e-01 +3.281985e-03 -1.474818e-01 -1.634554e-02 +3.493864e-02 +1.606675e-02 -2.466404e-01 -7.802865e-01 +1.536916e-01 +5.676793e-01 +3.489577e-01 +1.127213e-02 -5.317092e-02 -3.741675e-03 -8.002733e-02
+1.450000e+00 +9.649701e-03 +1.908431e-01 -2.814232e-03 -1.440245e-01 -3.429726e-03 +4.297449e-02 -2.119211e-03 -2.479175e-01 -5.790181e-01 +3.560741e-01 +5.652111e-01 +2.725578e-01 +1.765831e-02 -7.607013e-02 -2.045304e-02 -5.408278e-02
+1.466667e+00 +3.239444e-03 +1.911351e-01 +6.330854e-04 -1.453105e-01 -3.235322e-03 +3.521671e-02 +3.212023e-03 -2.461827e-01 -5.015148e-01 +1.978872e-01 +4.851705e-01 +3.231138e-01 +6.678874e-03 -6.220181e-02 -5.688097e-03 -6.703210e-02
+1.483333e+00 +2.038699e-03 +1.825674e-01 -9.595392e-04 -1.372403e-01 +2.402571e-03 +3.592015e-02 -3.187817e-03 -2.352580e-01 -5.598113e-01 +2.041761e-01 +6.438660e-01 +3.372217e-01 -8.083664e-03 -7.893222e-02 +7.146921e-03 -4.183734e-02
+1.500000e+00 -5.114969e-03 +1.787485e-01 +4.876050e-03 -1.366189e-01 -5.614116e-03 +4.293085e-02 +1.172245e-02 -2.405681e-01 -5.817363e-01 +4.017698e-01 +5.307156e-01 +2.520321e-01 +6.113481e-03 -7.464634e-02 -5.732966e-04 -4.785366e-02
+1.516667e+00 +2.745651e-05 +1.843845e-01 +1.478109e-03 -1.368799e-01 +1.279658e-03 +3.423760e-02 +1.410099e-03 -2.363147e-01 -6.160453e-01 +1.689125e-01 +6.862022e-01 +3.607872e-01 -8.627652e-03 -6.709342e-02 +9.883659e-03 -5.250888e-02
+1.533333e+00 +6.081785e-03 +1.864482e-01 -3.106393e-04 -1.364552e-01 +3.627896e-03 +3.048468e-02 -3.149770e-03 -2.343718e-01 -5.837012e-01 +3.170719e-01 +6.930570e-01 +1.437322e-01 -1.520688e-04 -5.634869e-02 -1.233434e-03 -6.160312e-02
+1.550000e+00 +2.195780e-03 +1.926858e-01 -4.910517e-04 -1.375343e-01 -1.260259e-03 +3.463662e-02 +1.105607e-04 -2.405247e-01 -4.918167e-01 +3.500312e-01 +5.064517e-01 +1.920131e-01 +1.590427e-02 -6.265318e-02 -1.651798e-02 -5.672598e-02
+1.566667e+00 -1.049885e-02 +1.865674e-01 +5.332176e-03 -1.308623e-01 +1.588408e-04 +3.454162e-02 +8.551874e-03 -2.309764e-01 -5.879214e-01 +1.788816e-01 +6.349336e-01 +3.826705e-01 +1.992072e-02 -6.194584e-02 -1.671083e-02 -5.170652e-02
+1.583333e+00 +7.687509e-03 +1.914577e-01 -5.397086e-03 -1.362025e-01 -1.101748e-02 +3.669961e-02 -6.401056e-04 -2.426964e-01 -5.898507e-01 +4.012840e-01 +4.322878e-01 +1.911247e-01 +1.431471e-02 -6.558154e-02 -1.519451e-02 -5.224024e-02
+1.600000e+00 +3.481596e-03 +1.972802e-01 -4.790078e-03 -1.383135e-01 -5.126416e-05 +3.163476e-02 -7.934855e-03 -2.437202e-01 -6.123341e-01 +1.671074e-01 +6.556802e-01 +3.549699e-01 +7.618175e-03 -6.642982e-02 -1.164176e-02 -5.065406e-02
+1.616667e+00 -2.251311e-03 +1.855550e-01 +9.781312e-04 -1.297832e-01 -1.430933e-03 +2.379515e-02 +2.663250e-03 -2.249845e-01 -6.505872e-01 -1.644422e-02 +6.699231e-01 +4.128532e-01 +1.835511e-02 -3.865649e-02 -1.775529e-02 -6.932548e-02
+1.633333e+00 -2.755511e-03 +1.991080e-01 +1.192559e-04 -1.376327e-01 -6.460565e-03 +2.122522e-02 +5.183259e-03 -2.372874e-01 -6.598971e-01 +9.295781e-02 +5.836257e-01 +2.555738e-01 +3.916323e-03 -4.679902e-02 -1.670405e-03 -6.537505e-02
+1.650000e+00 +2.791640e-03 +1.971839e-01 -2.749225e-03 -1.373371e-01 -8.146432e-03 +1.813265e-02 +1.783504e-03 -2.355915e-01 -6.774145e-01 +2.226938e-01 +5.688147e-01 +6.590624e-02 +1.002740e-02 -4.615057e-02 -9.590538e-03 -6.417046e-02
+1.666667e+00 -1.193933e-03 +2.002724e-01 +1.375304e-03 -1.400913e-01 -1.441511e-02 +2.673717e-02 +1.375858e-02 -2.483250e-01 -6.106277e-01 +2.361813e-01 +3.732213e-01 +2.289069e-01 +9.137264e-03 -6.378938e-02 -3.319547e-03 -5.021462e-02
+1.683333e+00 +1.110474e-03 +1.934129e-01 +8.181251e-05 -1.357188e-01 +1.932594e-03 +2.742139e-02 -1.797820e-03 -2.427909e-01 -3.706888e-01 +2.300207e-01 +4.412995e-01 +2.564033e-01 -2.161741e-02 -4.586395e-02 +2.186112e-02 -6.532185e-02
+1.700000e+00 +4.458660e-03 +1.812215e-01 +1.581378e-03 -1.283338e-01 -4.940455e-03 +3.178672e-02 +6.519254e-03 -2.352746e-01 -5.348182e-01 +2.531759e-01 +4.740966e-01 +3.250134e-01 +3.494873e-03 -3.433173e-02 -8.775219e-04 -7.303820e-02
+1.716667e+00 +5.754380e-03 +1.926366e-01 +1.084491e-03 -1.363478e-01 -2.681473e-03 +3.714659e-02 +3.818178e-03 -2.545874e-01 -5.817738e-01 +4.403600e-01 +5.649944e-01 +2.434697e-01 +1.833101e-04 -3.815149e-02 +1.481077e-03 -7.634348e-02
+1.733333e+00 -4.169199e-03 +1.908060e-01 +6.691023e-03 -1.346677e-01 +1.700370e-03 +2.785585e-02 +9.617463e-03 -2.450967e-01 -5.913737e-01 +2.337334e-01 +6.590727e-01 +2.771928e-01 +3.611309e-03 -4.083552e-02 +2.745172e-04 -6.822483e-02
+1.750000e+00 +6.893475e-03 +1.838276e-01 +1.057291e-03 -1.308061e-01 +2.046901e-03 +4.068176e-02 -2.426463e-04 -2.510721e-01 -5.986890e-01 +3.985449e-01 +6.714527e-01 +3.754347e-01 +4.762783e-03 -4.200225e-02 -5.279492e-03 -6.845831e-02
+1.766667e+00 -1.529579e-03 +1.880166e-01 +6.592172e-03 -1.326713e-01 -1.400387e-04 +2.729638e-02 +1.122635e-02 -2.438825e-01 -5.556261e-01 +2.669348e-01 +5.801468e-01 +2.429431e-01 -3.382713e-04 -4.593478e-02 +5.318522e-03 -5.988861e-02
+1.783333e+00 +5.534342e-03 +1.859351e-01 +2.531068e-03 -1.281403e-01 +3.509968e-04 +3.455195e-02 +3.827068e-03 -2.440033e-01 -5.865560e-01 +3.814464e-01 +6.210204e-01 +2.844281e-01 +2.516540e-02 -4.928820e-02 -2.638322e-02 -5.507465e-02
+1.800000e+00 +1.220966e-02 +1.955987e-01 -2.784836e-03 -1.332632e-01 -7.528727e-03 +2.991890e-02 +1.808686e-03 -2.501184e-01 -6.504183e-01 +2.696856e-01 +5.185056e-01 +3.097951e-01 -4.707032e-04 -4.072060e-02 +1.403423e-03 -6.615908e-02
+1.816667e+00 +1.028280e-02 +1.906086e-01 -2.861154e-03 -1.309116e-01 +9.190000e-04 +3.010395e-02 -6.067607e-03 -2.476531e-01 -5.530299e-01 +1.645182e-01 +5.971182e-01 +4.293820e-01 -1.054151e-02 -5.558696e-02 +9.455068e-03 -4.723520e-02
+1.833333e+00 -6.949507e-03 +1.927096e-01 +5.768268e-03 -1.298817e-01 -1.118600e-03 +2.919330e-02 +1.096823e-02 -2.464674e-01 -5.498300e-01 +2.535221e-01 +5.485511e-01 +3.261997e-01 +7.366643e-03 -4.733473e-02 -3.593361e-03 -5.489926e-02
+1.850000e+00 +5.611934e-03 +1.957793e-01 -6.083032e-04 -1.302874e-01 -1.785335e-03 +3.388813e-02 +4.257463e-04 -2.531021e-01 -6.088869e-01 +4.450027e-01 +5.941445e-01 +2.397340e-01 +3.372342e-03 -2.084886e-02 -3.452126e-03 -8.620650e-02
+1.866667e+00 +5.583205e-03 +1.973117e-01 -3.832329e-03 -1.290108e-01 -1.124180e-03 +2.516088e-02 -5.877979e-03 -2.439714e-01 -6.017808e-01 +2.464012e-01 +5.998086e-01 +2.579865e-01 +1.163257e-02 -4.024507e-02 -1.565970e-02 -5.905294e-02
+1.883333e+00 -1.694437e-03 +1.988373e-01 +2.870200e-03 -1.300091e-01 -7.742068e-03 +2.538499e-02 +1.250224e-02 -2.474392e-01 -5.832130e-01 +1.673349e-01 +4.305944e-01 +3.523050e-01 -2.944308e-03 -3.846053e-02 +8.804284e-03 -6.160908e-02
+1.900000e+00 -6.997190e-04 +1.989406e-01 +4.523076e-03 -1.293379e-01 +1.449531e-04 +3.226895e-02 +7.685916e-03 -2.545147e-01 -5.586976e-01 +3.899390e-01 +5.820221e-01 +2.893019e-01 -9.097273e-03 -4.890633e-02 +1.404128e-02 -5.123292e-02
+1.916667e+00 +5.799078e-03 +2.029893e-01 -2.835834e-03 -1.301470e-01 -1.417714e-03 +2.754816e-02 -3.900801e-03 -2.527356e-01 -5.202381e-01 +2.096289e-01 +5.054819e-01 +3.723448e-01 -3.820010e-03 -3.910986e-02 +3.164433e-03 -6.099900e-02
+1.933333e+00 +1.046964e-03 +1.963975e-01 +2.156154e-04 -1.266164e-01 -2.210885e-03 +2.474403e-02 +2.441537e-03 -2.450295e-01 -5.572464e-01 +2.025184e-01 +5.235497e-01 +3.225286e-01 -1.459678e-02 -4.252900e-02 +1.838864e-02 -5.286228e-02
+1.950000e+00 +1.192206e-03 +2.089151e-01 +1.216207e-03 -1.344488e-01 +1.085270e-02 +1.787897e-02 -9.202294e-03 -2.535935e-01 -3.765918e-01 +9.892833e-02 +6.428960e-01 +2.753985e-01 -1.200043e-02 -4.803025e-02 +1.070519e-02 -4.870445e-02
+1.966667e+00 -7.325822e-03 +1.999524e-01 +3.947318e-03 -1.259939e-01 -1.432110e-03 +3.101341e-02 +8.662624e-03 -2.534634e-01 -6.016369e-01 +2.883554e-01 +5.857722e-01 +3.976715e-01 -1.801699e-02 -4.219256e-02 +2.471246e-02 -5.449513e-02
+1.983333e+00 +8.301595e-03 +1.943686e-01 -5.257817e-03 -1.201900e-01 +1.275423e-03 +2.564596e-02 -1.101377e-02 -2.386253e-01 -5.179740e-01 +3.464811e-01 +5.647957e-01 +2.155812e-01 -7.555651e-03 -4.110787e-02 +4.749343e-03 -4.903582e-02
+2.000000e+00 -3.135392e-03 +2.059547e-01 +1.551199e-03 -1.295011e-01 +7.429824e-03 +2.711451e-02 -5.152600e-03 -2.587224e-01 -4.397610e-01 +3.722056e-01 +6.337336e-01 +2.320375e-01 +1.816142e-03 -5.217592e-02 -4.094651e-03 -4.261214e-02
+2.016667e+00 -1.182722e-02 +2.003741e-01 +6.772480e-03 -1.227996e-01 +7.402011e-03 +3.007354e-02 +4.487243e-03 -2.510797e-01 -5.776832e-01 +2.597307e-01 +7.779318e-01 +4.293501e-01 -2.490203e-03 -3.801502e-02 +4.564365e-03 -5.529463e-02
+2.033333e+00 -5.466772e-03 +2.101115e-01 +1.425192e-04 -1.289422e-01 +2.004618e-03 +2.110392e-02 -1.857578e-03 -2.540625e-01 -5.767433e-01 +3.482392e-01 +6.437516e-01 +1.167170e-01 -1.976954e-02 -3.972185e-02 +2.254701e-02 -5.336646e-02
+2.050000e+00 +3.221124e-03 +2.004210e-01 -5.143110e-03 -1.234573e-01 -1.128182e-02 +3.269408e-02 +3.203708e-03 -2.583448e-01 -7.664614e-01 +3.520888e-01 +5.060466e-01 +4.189360e-01 -3.095972e-04 -3.658932e-02 +1.450206e-03 -5.764334e-02
+2.066667e+00 +7.798392e-04 +1.964947e-01 -4.479649e-03 -1.202583e-01 -8.035677e-04 +2.941770e-02 -7.444848e-03 -2.501736e-01 -5.844401e-01 +2.772295e-01 +5.875800e-01 +4.212510e-01 -1.202774e-02 -4.690049e-02 +1.151665e-02 -4.135684e-02
+2.083333e+00 +4.800075e-04 +1.879162e-01 -5.473550e-04 -1.171801e-01 +8.819988e-03 +3.348103e-02 -1.108571e-02 -2.505882e-01 -5.231777e-01 +4.202923e-01 +7.760325e-01 +3.880544e-01 +1.254084e-02 -4.801957e-02 -1.880981e-02 -3.918805e-02
+2.100000e+00 -1.060884e-02 +2.037029e-01 +5.176784e-03 -1.247229e-01 +6.316463e-03 +2.082833e-02 +2.639891e-03 -2.518466e-01 -4.867555e-01 +2.863955e-01 +6.724466e-01 +2.003188e-01 +2.836019e-03 -4.985279e-02 -2.535998e-03 -3.652832e-02
+2.116667e+00 -4.288174e-03 +1.988855e-01 -3.924370e-04 -1.248569e-01 -2.852209e-03 +2.340750e-02 +2.765889e-03 -2.566640e-01 -5.818029e-01 +3.559400e-01 +5.266793e-01 +2.060294e-01 -2.639393e-03 -4.294244e-02 +3.870356e-03 -4.526925e-02
+2.133333e+00 -1.684155e-03 +1.967797e-01 -4.629050e-03 -1.220078e-01 +5.678676e-03 +2.525701e-02 -1.551280e-02 -2.549515e-01 -4.837884e-01 +4.381429e-01 +6.580639e-01 +1.792381e-01 -1.598568e-03 -4.561891e-02 -3.619851e-03 -4.063036e-02
+2.150000e+00 -9.077279e-03 +1.976094e-01 -1.839168e-03 -1.211940e-01 +1.126369e-03 +2.172748e-02 -4.693917e-03 -2.506735e-01 -4.804773e-01 +2.541792e-01 +5.298481e-01 +2.841668e-01 +2.897730e-04 -4.324782e-02 -2.079201e-03 -4.093434e-02
+2.166667e+00 +8.916045e-04 +2.061034e-01 -3.957989e-03 -1.255665e-01 -4.179732e-04 +2.878436e-02 -6.931313e-03 -2.692642e-01 -5.395436e-01 +4.203966e-01 +5.502882e-01 +3.141082e-01 +9.062261e-03 -4.792322e-02 -1.281216e-02 -4.088082e-02
+2.183333e+00 +2.263499e-04 +2.108207e-01 -2.653653e-03 -1.268792e-01 +5.896967e-03 +2.198550e-02 -1.226792e-02 -2.649798e-01 -5.472124e-01 +4.233186e-01 +7.361992e-01 +1.283551e-01 +2.103911e-03 -3.855253e-02 -6.655196e-03 -4.911046e-02
+2.200000e+00 -4.590099e-03 +2.026862e-01 +5.314140e-04 -1.230245e-01 +1.961034e-03 +1.247158e-02 -1.142090e-03 -2.470637e-01 -5.904838e-01 +1.732741e-01 +6.701146e-01 +1.273510e-01 -1.014433e-02 -2.843167e-02 +1.093176e-02 -5.377610e-02
+2.216667e+00 -5.631738e-03 +1.891706e-01 +1.481621e-03 -1.145352e-01 +3.441218e-03 +2.184869e-02 -1.228468e-03 -2.439325e-01 -4.906055e-01 +2.528163e-01 +6.093135e-01 +3.243769e-01 -6.327705e-03 -3.649243e-02 +6.570328e-03 -4.255744e-02
+2.233333e+00 -8.155961e-03 +2.124590e-01 +8.991598e-04 -1.272543e-01 +7.679438e-03 +1.429169e-02 -7.909650e-03 -2.605903e-01 -3.584322e-01 +2.859358e-01 +5.959450e-01 +7.448050e-02 +2.516612e-03 -3.989443e-02 -5.707908e-03 -4.310219e-02
+2.250000e+00 +2.260698e-04 +1.997964e-01 -4.902263e-04 -1.198467e-01 +3.704184e-03 +1.978191e-02 -5.478633e-03 -2.546150e-01 -4.537279e-01 +2.938176e-01 +5.816866e-01 +2.363982e-01 -3.343337e-03 -5.268783e-02 +1.842254e-03 -2.558260e-02
+2.266667e+00 +9.143319e-05 +1.965559e-01 -1.372876e-03 -1.176071e-01 -7.348253e-05 +1.886403e-02 -2.247148e-03 -2.503518e-01 -5.250818e-01 +2.311544e-01 +5.469487e-01 +2.825739e-01 -6.078078e-03 -4.789743e-02 +5.959282e-03 -2.880530e-02
+2.283333e+00 +4.621841e-03 +2.159166e-01 -1.347048e-03 -1.289648e-01 -5.728074e-03 +1.402508e-02 +5.402979e-03 -2.677637e-01 -7.884433e-01 +1.366890e-01 +6.594375e-01 +2.434063e-01 -2.829066e-03 -5.717346e-02 +4.716466e-03 -2.306800e-02
+2.300000e+00 +5.544917e-03 +2.004094e-01 -2.548438e-03 -1.189320e-01 +1.581889e-03 +1.989939e-02 -7.106390e-03 -2.572116e-01 -6.359486e-01 +3.728591e-01 +7.234266e-01 +1.818537e-01 -5.754282e-03 -4.691458e-02 +4.124088e-03 -3.028221e-02
+2.316667e+00 -6.440898e-03 +2.021673e-01 +5.102593e-03 -1.172840e-01 -5.843179e-03 +1.959065e-02 +1.858269e-02 -2.548579e-01 -5.603452e-01 +3.666157e-01 +4.098032e-01 +1.864779e-01 +3.992679e-03 -4.608715e-02 +1.275463e-03 -2.976423e-02
+2.333333e+00 +1.231156e-02 +2.034916e-01 -6.509732e-03 -1.171850e-01 -5.017015e-03 +1.866931e-02 -5.975859e-03 -2.547477e-01 -6.156846e-01 +3.002937e-01 +4.914589e-01 +2.337916e-01 +2.785697e-03 -4.367834e-02 -4.576813e-03 -3.156867e-02
+2.350000e+00 -7.064639e-03 +2.074574e-01 +5.835876e-03 -1.194549e-01 -3.705737e-03 +1.969361e-02 +1.711179e-02 -2.622045e-01 -5.223399e-01 +2.566959e-01 +4.342902e-01 +3.180925e-01 +1.891699e-02 -3.347332e-02 -1.485460e-02 -4.364793e-02
+2.366667e+00 +1.386683e-03 +2.141194e-01 -6.917439e-04 -1.229033e-01 +3.080572e-03 +1.711460e-02 -6.026265e-03 -2.668824e-01 -4.692310e-01 +1.407247e-01 +5.923390e-01 +3.616573e-01 -6.283840e-03 -3.939251e-02 +5.017506e-03 -3.805312e-02
+2.383333e+00 -2.166471e-04 +2.085039e-01 +1.971485e-03 -1.182968e-01 +3.716012e-03 +1.775136e-02 -1.523661e-03 -2.598626e-01 -4.555082e-01 +3.379378e-01 +5.975289e-01 +1.845316e-01 +5.898390e-03 -4.932002e-02 -6.496208e-03 -2.496218e-02
+2.400000e+00 +4.502271e-03 +2.124579e-01 -9.862980e-04 -1.179724e-01 -3.309269e-03 +1.867612e-02 +2.970374e-03 -2.620288e-01 -6.172043e-01 +4.093599e-01 +5.362849e-01 +1.469337e-01 +3.234689e-03 -4.675581e-02 -2.524111e-03 -2.749517e-02
+2.416667e+00 -6.805144e-04 +2.050499e-01 +1.376463e-04 -1.169280e-01 +6.249675e-04 +1.842494e-02 -7.066823e-04 -2.609527e-01 -5.964866e-01 +1.345931e-01 +6.418563e-01 +4.267783e-01 -8.992273e-04 -2.463215e-02 +6.870359e-04 -4.896221e-02
+2.433333e+00 +3.498991e-03 +2.046439e-01 -1.667987e-03 -1.180404e-01 -9.183568e-04 +2.744717e-02 -2.053696e-03 -2.786775e-01 -6.684276e-01 +4.189847e-01 +6.640226e-01 +4.423557e-01 -8.837848e-04 -4.341711e-02 +3.175970e-04 -3.367750e-02
+2.450000e+00 +8.499612e-03 +2.040901e-01 -5.987396e-03 -1.186706e-01 -7.959128e-03 +1.696129e-02 -4.332759e-05 -2.651944e-01 -6.493063e-01 +2.525529e-01 +4.035530e-01 +2.661425e-01 -6.743622e-03 -4.696445e-02 +6.848110e-03 -2.578229e-02
+2.466667e+00 +1.860379e-03 +2.017147e-01 -2.706173e-03 -1.170574e-01 +4.295131e-04 +1.212632e-02 -6.464699e-03 -2.557259e-01 -6.042213e-01 +1.470265e-01 +6.415967e-01 +2.170738e-01 -1.040404e-02 -3.874853e-02 +8.863196e-03 -3.092170e-02
+2.483333e+00 -1.253391e-02 +1.957272e-01 +6.200625e-03 -1.148963e-01 -6.089446e-03 +1.798691e-02 +2.276430e-02 -2.621229e-01 -6.249853e-01 +2.223327e-01 +4.351776e-01 +3.516454e-01 -6.046739e-03 -2.903687e-02 +1.195062e-02 -4.160411e-02
+2.500000e+00 -3.059391e-03 +1.963640e-01 +2.891886e-03 -1.164247e-01 +4.044235e-03 +2.115180e-02 -7.256271e-04 -2.720237e-01 -4.465485e-01 +3.271072e-01 +6.054903e-01 +3.636081e-01 +3.223598e-03 -3.826298e-02 -3.397873e-03 -3.411150e-02
+2.516667e+00 +2.371790e-04 +2.026063e-01 +2.850167e-03 -1.180665e-01 -6.838995e-03 +1.681248e-02 +1.722165e-02 -2.699023e-01 -5.641562e-01 +2.227000e-01 +3.401394e-01 +3.246029e-01 +9.507246e-03 -3.757601e-02 -5.243831e-03 -3.356919e-02
+2.533333e+00 +2.662712e-03 +2.051091e-01 +2.364567e-03 -1.166105e-01 -3.132317e-03 +1.810714e-02 +1.001389e-02 -2.705461e-01 -5.261392e-01 +2.423351e-01 +4.311156e-01 +3.572772e-01 +2.938855e-03 -3.410499e-02 -4.356706e-04 -3.649791e-02
+2.550000e+00 -4.850105e-03 +2.093618e-01 +5.483878e-03 -1.167108e-01 +4.112170e-03 +1.225173e-02 +4.423107e-03 -2.623837e-01 -3.735990e-01 +6.045477e-02 +5.328641e-01 +3.394108e-01 -1.682779e-03 -3.049845e-02 +2.836221e-03 -3.740094e-02
+2.566667e+00 +4.222257e-03 +2.099037e-01 -1.087483e-03 -1.167412e-01 -7.373878e-04 +1.520334e-02 -1.288179e-03 -2.690758e-01 -5.597672e-01 +2.765191e-01 +5.490490e-01 +2.301122e-01 +1.029258e-02 -3.581233e-02 -1.065865e-02 -3.292081e-02
+2.583333e+00 -3.520553e-03 +1.885539e-01 +2.658348e-03 -1.056100e-01 -2.588166e-03 +1.995038e-02 +1.009186e-02 -2.548757e-01 -5.802965e-01 +4.153630e-01 +5.022426e-01 +2.669236e-01 +1.320883e-02 -3.787848e-02 -1.088298e-02 -2.671996e-02
+2.600000e+00 +7.740687e-03 +2.003406e-01 -2.739462e-03 -1.108353e-01 -4.243387e-03 +2.025164e-02 +1.339973e-03 -2.682926e-01 -6.663877e-01 +4.042054e-01 +5.271755e-01 +2.958008e-01 -7.421910e-03 -3.246629e-02 +7.681426e-03 -3.461335e-02
+2.616667e+00 +3.967036e-03 +2.012418e-01 -3.615164e-03 -1.139208e-01 -5.585397e-04 +1.489433e-02 -7.140274e-03 -2.670071e-01 -5.848373e-01 +3.301150e-01 +5.786893e-01 +1.795393e-01 +1.272638e-03 -4.099045e-02 -2.993537e-03 -2.509211e-02
+2.633333e+00 +8.048177e-04 +2.031034e-01 -1.866731e-03 -1.148031e-01 -2.679497e-03 +2.116058e-02 +5.919699e-04 -2.819108e-01 -5.809115e-01 +3.677774e-01 +4.927938e-01 +3.829242e-01 +5.109394e-03 -3.976112e-02 -4.999657e-03 -2.906048e-02
+2.650000e+00 -4.836927e-03 +2.076849e-01 +2.427207e-03 -1.180784e-01 +1.082708e-03 +1.624465e-02 +3.175455e-03 -2.817441e-01 -4.478250e-01 +2.987585e-01 +4.996333e-01 +2.739198e-01 +3.497090e-03 -2.921297e-02 -2.816250e-03 -3.868893e-02
+2.666667e+00 +1.531320e-03 +2.081701e-01 -5.161714e-04 -1.178118e-01 +4.311590e-04 +1.694542e-02 -2.112138e-03 -2.841531e-01 -5.594530e-01 +4.424356e-01 +5.830758e-01 +1.651558e-01 +1.823156e-03 -2.268496e-02 -2.333036e-03 -4.498500e-02
+2.683333e+00 -5.163821e-04 +2.089079e-01 -4.211202e-04 -1.183436e-01 +5.192409e-04 +1.686864e-02 -2.046524e-03 -2.869181e-01 -5.356725e-01 +3.706072e-01 +5.604416e-01 +2.400852e-01 -6.473414e-03 -4.737543e-02 +6.043283e-03 -2.004743e-02
+2.700000e+00 -3.128319e-03 +2.024021e-01 +2.519534e-03 -1.130884e-01 -2.254056e-03 +1.991301e-02 +9.941661e-03 -2.827753e-01 -5.776231e-01 +3.696643e-01 +4.921400e-01 +3.658015e-01 -1.313085e-03 -4.391404e-02 +3.559157e-03 -2.192350e-02
+2.716667e+00 +1.054378e-02 +1.996097e-01 -2.808836e-03 -1.118192e-01 -4.540071e-04 +1.769624e-02 -5.604013e-03 -2.773760e-01 -5.852778e-01 +2.553161e-01 +5.671038e-01 +3.985075e-01 -6.332598e-04 -3.064748e-02 -4.485350e-04 -3.300487e-02
+2.733333e+00 +1.325459e-03 +1.867518e-01 +2.772569e-03 -1.018159e-01 +1.703133e-03 +2.233935e-02 +2.807918e-03 -2.657013e-01 -5.894697e-01 +5.072662e-01 +6.547801e-01 +3.427128e-01 +1.744161e-03 -2.886023e-02 -9.960019e-04 -3.164316e-02
+2.750000e+00 -1.530699e-03 +2.029256e-01 +5.282427e-03 -1.108074e-01 +1.433944e-03 +1.636786e-02 +9.106629e-03 -2.761373e-01 -5.000996e-01 +3.176716e-01 +5.550494e-01 +2.973301e-01 -3.364616e-03 -2.766469e-02 +5.279841e-03 -3.436849e-02
+2.766667e+00 -1.483001e-03 +2.083926e-01 +4.712490e-03 -1.121950e-01 -8.992274e-05 +1.323888e-02 +1.090934e-02 -2.747904e-01 -6.371803e-01 +2.277197e-01 +6.269277e-01 +2.671097e-01 -8.962933e-03 -3.181747e-02 +1.112467e-02 -2.938945e-02
+2.783333e+00 +7.275326e-04 +2.055231e-01 +9.352966e-04 -1.105251e-01 -5.398568e-03 +1.510119e-02 +1.315110e-02 -2.765308e-01 -7.481841e-01 +3.299313e-01 +5.163334e-01 +2.519797e-01 -1.332970e-02 -2.717465e-02 +1.584281e-02 -3.366593e-02
+2.800000e+00 +5.692390e-03 +2.107912e-01 -7.892240e-04 -1.142807e-01 -7.109821e-03 +1.488058e-02 +1.276846e-02 -2.865263e-01 -8.333149e-01 +3.645165e-01 +5.245982e-01 +2.181809e-01 -8.600262e-03 -2.534682e-02 +1.110053e-02 -3.690288e-02
+2.816667e+00 +5.156125e-03 +2.051482e-01 -4.561617e-04 -1.123592e-01 -1.904436e-03 +1.273974e-02 +2.584761e-03 -2.792670e-01 -6.246947e-01 +2.981481e-01 +5.401958e-01 +2.004830e-01 -7.565450e-03 -2.768510e-02 +8.010678e-03 -3.249051e-02
+2.833333e+00 +3.619253e-03 +2.058867e-01 +1.631254e-03 -1.115563e-01 -9.842063e-04 +1.096778e-02 +5.560307e-03 -2.752932e-01 -4.816303e-01 +6.346976e-02 +4.396344e-01 +3.541881e-01 +8.506968e-04 -2.886843e-02 +2.017528e-04 -2.989465e-02
+2.850000e+00 +1.153245e-02 +2.114871e-01 -2.220620e-03 -1.133761e-01 -2.543389e-03 +1.093873e-02 -1.997643e-05 -2.811559e-01 -5.957454e-01 +1.750959e-01 +4.764653e-01 +2.559360e-01 -3.398043e-03 -2.920990e-02 +3.353537e-03 -3.010199e-02
+2.866667e+00 -1.255841e-02 +2.142722e-01 +7.679657e-03 -1.119983e-01 -2.692879e-04 +1.274258e-02 +1.834728e-02 -2.835172e-01 -6.090487e-01 +2.845390e-01 +5.824774e-01 +2.380129e-01 +7.942526e-04 -1.966077e-02 +2.772406e-03 -3.950842e-02
+2.883333e+00 +9.577810e-03 +2.076507e-01 -2.084028e-03 -1.094288e-01 -2.683345e-03 +1.489221e-02 +7.255723e-04 -2.838880e-01 -5.633850e-01 +3.781216e-01 +4.312711e-01 +2.510188e-01 +4.581712e-03 -3.058422e-02 -4.541399e-03 -2.784493e-02
+2.900000e+00 -6.543721e-03 +2.180744e-01 +6.279399e-03 -1.128221e-01 +6.092370e-03 +1.595383e-02 +6.661628e-04 -2.960503e-01 -3.189118e-01 +4.395159e-01 +5.825643e-01 +2.472862e-01 +3.024593e-03 -3.501379e-02 -2.966540e-03 -2.508495e-02
+2.916667e+00 -7.821961e-03 +2.092080e-01 +5.155883e-03 -1.083185e-01 +8.238082e-03 +1.046552e-02 -6.960445e-03 -2.742701e-01 -3.811358e-01 +2.411293e-01 +7.331548e-01 +1.982870e-01 +8.258648e-03 -1.698686e-02 -9.678759e-03 -3.847149e-02
+2.933333e+00 +1.310757e-03 +2.148386e-01 -3.468304e-04 -1.092718e-01 +4.185513e-03 +2.265595e-02 -1.067690e-02 -3.068323e-01 -4.983162e-01 +4.590408e-01 +6.637797e-01 +5.451573e-01 +2.768404e-03 -1.677638e-02 -4.774176e-03 -4.431452e-02
+2.950000e+00 +3.866967e-04 +2.154428e-01 +1.446994e-03 -1.107826e-01 +4.641833e-03 +1.291873e-02 -7.421667e-03 -2.892528e-01 -5.261086e-01 +3.135598e-01 +7.148768e-01 +2.454114e-01 -1.974263e-03 -2.425306e-02 +8.056068e-04 -3.256458e-02
+2.966667e+00 +5.954472e-03 +2.022025e-01 -2.005154e-03 -1.045927e-01 -3.338214e-03 +1.160548e-02 +3.346048e-03 -2.728399e-01 -6.417805e-01 +2.697103e-01 +4.565614e-01 +2.351403e-01 -8.200990e-03 -2.262444e-02 +9.404008e-03 -3.062901e-02
+2.983333e+00 -5.787726e-03 +2.150355e-01 +3.250311e-03 -1.131898e-01 +1.265285e-03 +1.195775e-02 +4.969109e-03 -2.965132e-01 -6.225604e-01 +3.043163e-01 +6.581873e-01 +2.257910e-01 -1.396625e-02 -2.581537e-02 +1.583215e-02 -3.112063e-02
+3.000000e+00 +8.002789e-03 +2.032316e-01 -1.066498e-03 -1.079564e-01 +8.491239e-04 +1.625889e-02 -4.633723e-03 -2.960751e-01 -4.682270e-01 +4.926106e-01 +4.888032e-01 +2.566302e-01 -5.530477e-03 -3.082761e-02 +5.041098e-03 -2.513986e-02
+3.016667e+00 +1.029595e-03 +2.017415e-01 +7.775273e-04 -1.072761e-01 -3.440325e-04 +1.531285e-02 +2.908054e-03 -2.938611e-01 -5.557365e-01 +2.256908e-01 +5.173994e-01 +4.783841e-01 +3.725766e-05 -3.375795e-02 +5.134912e-04 -2.106473e-02
+3.033333e+00 +7.742056e-03 +2.060984e-01 -2.448593e-03 -1.052519e-01 +2.682449e-03 +1.097844e-02 -1.284951e-02 -2.796696e-01 -5.458122e-01 +2.236835e-01 +6.581813e-01 +2.753783e-01 -4.883150e-04 -3.310259e-02 -1.770535e-03 -1.864507e-02
+3.050000e+00 -9.302644e-03 +1.961044e-01 +2.793088e-03 -9.932520e-02 +7.385693e-04 +1.496711e-02 +5.242989e-03 -2.769598e-01 -5.826927e-01 +3.300038e-01 +6.001001e-01 +3.777088e-01 +6.582790e-03 -2.274725e-02 -5.876736e-03 -2.832799e-02
+3.066667e+00 +5.097375e-03 +2.102530e-01 -3.765123e-03 -1.042565e-01 +7.028186e-04 +1.118814e-02 -1.117553e-02 -2.813170e-01 -5.613338e-01 +2.444027e-01 +5.796882e-01 +2.791879e-01 +3.191163e-03 -2.553549e-02 -5.239880e-03 -2.567556e-02
+3.083333e+00 -2.344806e-03 +2.100006e-01 -2.686167e-04 -1.076877e-01 -2.078377e-04 +7.980620e-03 +3.008607e-05 -2.832701e-01 -5.036357e-01 +1.327092e-01 +4.777884e-01 +2.336405e-01 -7.791232e-03 -2.313321e-02 +8.079238e-03 -2.797477e-02
+3.100000e+00 -9.405206e-03 +2.056045e-01 +3.565200e-03 -1.039620e-01 +1.544349e-03 +1.575035e-02 +5.016849e-03 -2.963385e-01 -5.840366e-01 +4.170498e-01 +6.509851e-01 +3.593825e-01 +3.214495e-04 -2.911058e-02 +5.031194e-04 -2.347698e-02
+3.116667e+00 +5.760861e-04 +2.031883e-01 -1.251107e-03 -1.024154e-01 +6.051841e-03 +1.593826e-02 -1.952443e-02 -2.946732e-01 -4.404264e-01 +3.235945e-01 +7.470623e-01 +4.709649e-01 -8.826208e-03 -2.189185e-02 +5.812689e-03 -3.011689e-02
+3.133333e+00 +5.801646e-03 +2.040259e-01 -3.877537e-03 -1.031753e-01 -2.105354e-03 +1.180126e-02 -3.910753e-03 -2.871097e-01 -5.801208e-01 +2.868281e-01 +4.536922e-01 +2.937822e-01 +4.445706e-03 -1.593658e-02 -5.356692e-03 -3.450100e-02
+3.150000e+00 +9.042424e-03 +2.067305e-01 -4.798520e-03 -1.053542e-01 -3.119056e-03 +1.235455e-02 -3.501178e-03 -2.960933e-01 -5.935831e-01 +3.128483e-01 +4.158137e-01 +3.059507e-01 -2.004273e-03 -1.679424e-02 +1.529887e-03 -3.458460e-02
+3.166667e+00 +1.875987e-03 +2.024629e-01 -1.380868e-03 -1.034502e-01 +3.047465e-03 +1.154158e-02 -1.206498e-02 -2.906995e-01 -4.986718e-01 +2.693852e-01 +6.583097e-01 +3.134719e-01 -6.045558e-03 -1.005413e-02 +4.447941e-03 -4.041919e-02
+3.183333e+00 +1.947407e-03 +1.914769e-01 -1.769633e-03 -9.866390e-02 +4.038733e-04 +1.066136e-02 -5.553923e-03 -2.775347e-01 -6.157312e-01 +2.574653e-01 +6.339222e-01 +2.848237e-01 -4.796858e-05 -2.317967e-02 -1.043795e-03 -2.331213e-02
+3.200000e+00 -1.491534e-02 +2.054511e-01 +4.043660e-03 -1.017263e-01 +5.409793e-03 +7.942871e-03 -4.868258e-03 -2.794476e-01 -3.113985e-01 +1.562708e-01 +6.081063e-01 +2.430741e-01 -1.366649e-03 -2.244246e-02 +5.480810e-04 -2.400057e-02
+3.216667e+00 -1.574183e-02 +2.111013e-01 +3.248541e-03 -1.038209e-01 +3.147012e-03 +1.131530e-02 -3.806005e-04 -2.965000e-01 -4.541282e-01 +3.099836e-01 +6.308314e-01 +2.834194e-01 +7.149678e-03 -1.411018e-02 -8.058978e-03 -3.550625e-02
+3.233333e+00 -1.345786e-02 +2.074351e-01 +1.209358e-03 -1.003154e-01 +2.940905e-04 +1.123645e-02 +2.658631e-03 -2.887195e-01 -6.112413e-01 +3.373188e-01 +6.342926e-01 +2.574867e-01 +3.192201e-03 -2.523722e-02 -3.129242e-03 -2.133534e-02
+3.250000e+00 -2.217489e-04 +2.039818e-01 -3.994945e-03 -9.939535e-02 -4.252708e-03 +1.095949e-02 +2.499718e-03 -2.871593e-01 -6.653856e-01 +2.056696e-01 +4.269955e-01 +3.863421e-01 +6.444142e-03 -2.524646e-02 -6.775551e-03 -2.063168e-02
+3.266667e+00 +8.864335e-03 +2.070377e-01 -4.609391e-03 -1.010793e-01 +3.736284e-04 +1.030466e-02 -1.327104e-02 -2.913609e-01 -6.076761e-01 +1.426233e-01 +6.420048e-01 +4.202199e-01 +4.009271e-03 -1.828279e-02 -6.583516e-03 -2.855785e-02
+3.283333e+00 +2.928033e-04 +2.074127e-01 +1.420109e-03 -9.974686e-02 +1.460130e-04 +7.527340e-03 +3.542874e-03 -2.809194e-01 -5.914135e-01 +1.732769e-01 +6.134699e-01 +2.288340e-01 +8.515449e-03 -1.717483e-02 -8.950831e-03 -2.769354e-02
+3.300000e+00 -2.064827e-03 +2.104939e-01 +7.236782e-04 -1.008290e-01 -1.350213e-03 +7.639399e-03 +6.330358e-03 -2.858076e-01 -6.369210e-01 +2.081970e-01 +5.714361e-01 +2.069814e-01 -4.787080e-04 -1.167303e-02 +1.583547e-03 -3.420421e-02
+3.316667e+00 -1.752966e-03 +2.117370e-01 -1.596031e-03 -1.028338e-01 -1.787878e-03 +1.080747e-02 +1.452911e-03 -3.028531e-01 -6.544000e-01 +2.463247e-01 +5.633912e-01 +3.704135e-01 -3.310130e-03 -1.740440e-02 +4.054694e-03 -2.990909e-02
+3.333333e+00 -3.968315e-03 +2.170927e-01 +8.854611e-04 -1.052591e-01 +2.912503e-03 +1.102107e-02 -6.978712e-03 -3.117708e-01 -5.404026e-01 +5.095053e-01 +7.395298e-01 +1.197596e-01 -3.766011e-04 -1.493822e-02 -6.539338e-04 -3.372212e-02
+3.350000e+00 -1.475953e-03 +2.039407e-01 -7.773978e-04 -9.839902e-02 +1.749487e-03 +1.118494e-02 -7.725226e-03 -2.953489e-01 -5.402287e-01 +4.033623e-01 +6.658133e-01 +2.482694e-01 +2.348623e-03 -1.707971e-02 -3.972671e-03 -2.821131e-02
+3.366667e+00 +2.507981e-04 +2.072486e-01 -1.988392e-03 -9.873189e-02 -1.531828e-03 +1.027859e-02 -1.863316e-04 -2.950345e-01 -6.901497e-01 +3.834808e-01 +6.094664e-01 +2.191019e-01 +8.145852e-03 -1.951953e-02 -9.682571e-03 -2.481813e-02
+3.383333e+00 -1.021211e-03 +2.122759e-01 -5.563787e-04 -1.016069e-01 -2.365884e-03 +7.164863e-03 +6.544351e-03 -2.942734e-01 -5.600693e-01 +2.822071e-01 +4.215453e-01 +1.284717e-01 +1.089110e-02 -2.201904e-02 -1.191733e-02 -2.127973e-02
+3.400000e+00 -6.543987e-03 +2.066623e-01 +4.205491e-04 -9.783553e-02 -1.128787e-03 +7.196380e-03 +5.022578e-03 -2.856695e-01 -7.110430e-01 +6.872519e-02 +6.525056e-01 +3.539429e-01 +4.323994e-03 -2.490987e-02 -4.382091e-03 -1.612298e-02
+3.416667e+00 -7.596417e-03 +2.094187e-01 +1.141164e-03 -1.003469e-01 +1.046253e-03 +7.850829e-03 -4.917069e-04 -2.965509e-01 -5.040057e-01 +1.422321e-01 +5.867571e-01 +3.318396e-01 +7.547228e-03 -2.529285e-02 -8.950313e-03 -1.686760e-02
+3.433333e+00 -5.811737e-03 +2.011933e-01 +1.559198e-03 -9.793466e-02 -3.023354e-03 +8.993815e-03 +1.495345e-02 -2.954724e-01 -6.632512e-01 +2.549561e-01 +4.740314e-01 +3.022288e-01 +5.895942e-03 -2.573159e-02 -4.761348e-03 -1.579205e-02
+3.450000e+00 -1.446463e-03 +2.083782e-01 -5.692391e-04 -1.008134e-01 -2.222327e-03 +7.366072e-03 +6.169857e-03 -2.993958e-01 -7.683921e-01 +2.710506e-01 +6.325996e-01 +1.834332e-01 +6.411333e-03 -2.293774e-02 -6.577978e-03 -1.913229e-02
+3.466667e+00 +9.869232e-04 +2.151008e-01 -1.196650e-03 -1.006344e-01 +2.615431e-05 +6.406491e-03 -3.672095e-03 -2.970610e-01 -6.388885e-01 +1.759789e-01 +6.550701e-01 +2.201958e-01 -1.713564e-03 -1.644235e-02 +1.236827e-03 -2.572949e-02
+3.483333e+00 -9.228835e-03 +2.108965e-01 +3.215691e-03 -1.007146e-01 +3.730455e-04 +5.710821e-03 +7.536098e-03 -2.963248e-01 -4.573671e-01 +2.794375e-01 +4.958431e-01 +7.644875e-02 +4.875403e-03 -2.205486e-02 -4.653654e-03 -1.882454e-02
+3.500000e+00 +1.516275e-03 +2.160254e-01 -2.377857e-03 -1.019448e-01 -3.464661e-03 +6.971884e-03 +6.007649e-03 -3.060262e-01 -7.211464e-01 +1.213963e-01 +4.870703e-01 +3.290583e-01 +5.427044e-03 -2.283535e-02 -5.459974e-03 -1.886461e-02
+3.516667e+00 -3.969349e-04 +2.093968e-01 -4.508189e-04 -9.942734e-02 -1.254394e-03 +9.605129e-03 +3.183276e-03 -3.103618e-01 -5.588192e-01 +3.024192e-01 +4.800455e-01 +3.436014e-01 +2.778477e-03 -2.766977e-02 -2.844167e-03 -1.360381e-02
+3.533333e+00 -3.219833e-03 +2.133091e-01 +1.667042e-03 -1.002168e-01 +4.530900e-03 +7.696754e-03 -1.289772e-02 -3.069432e-01 -4.187971e-01 +3.290762e-01 +7.510620e-01 +1.881991e-01 -3.518338e-04 -2.520083e-02 -1.510550e-03 -1.545915e-02
+3.550000e+00 +1.129901e-02 +1.955678e-01 -4.890414e-03 -9.382681e-02 -5.273759e-03 +1.219863e-02 +6.433764e-03 -3.077732e-01 -8.414113e-01 +4.118544e-01 +4.602838e-01 +4.393915e-01 +7.980952e-03 -2.439840e-02 -8.006732e-03 -1.603471e-02
+3.566667e+00 +1.552167e-02 +2.130243e-01 -5.738735e-03 -9.922279e-02 -6.676379e-03 +7.432081e-03 +9.523937e-03 -3.064172e-01 -7.753439e-01 +2.138654e-01 +2.890928e-01 +2.913438e-01 +2.981595e-03 -1.963051e-02 -2.194913e-03 -2.058867e-02
+3.583333e+00 +1.416961e-03 +2.025575e-01 -8.565455e-04 -9.388531e-02 +1.049642e-03 +1.023356e-02 -7.031874e-03 -3.038443e-01 -4.538884e-01 +4.850854e-01 +5.413389e-01 +2.452756e-01 +1.426078e-03 -1.693122e-02 -2.600006e-03 -2.275064e-02
+3.600000e+00 +1.602130e-03 +2.059552e-01 -3.174245e-03 -9.654007e-02 -7.284332e-04 +6.222199e-03 -6.583549e-03 -2.972361e-01 -5.745708e-01 +1.120688e-01 +5.198783e-01 +3.113218e-01 +1.240189e-02 -2.155178e-02 -1.436725e-02 -1.651176e-02
+3.616667e+00 -4.903932e-03 +2.043982e-01 -6.365397e-04 -9.550560e-02 -1.030638e-03 +7.801466e-03 +2.135926e-03 -3.024157e-01 -5.897231e-01 +2.022876e-01 +5.076521e-01 +3.496136e-01 -1.227844e-03 -1.134146e-02 +1.382551e-03 -2.773092e-02
+3.633333e+00 +2.728965e-05 +2.043557e-01 -9.735720e-04 -9.527460e-02 -1.287453e-03 +7.051884e-03 +2.248778e-03 -3.003754e-01 -6.526744e-01 +3.307000e-01 +5.448308e-01 +1.776086e-01 -1.721743e-03 -1.354170e-02 +1.969914e-03 -2.470877e-02
+3.650000e+00 -8.578744e-04 +2.021520e-01 +1.839424e-03 -9.298260e-02 -1.365034e-03 +9.934732e-03 +1.094355e-02 -3.074415e-01 -5.456552e-01 +4.095220e-01 +4.339206e-01 +3.280642e-01 -8.880909e-03 -1.777602e-02 +1.097627e-02 -2.054760e-02
+3.666667e+00 +8.734881e-03 +2.138796e-01 -3.310929e-03 -9.788921e-02 -5.366112e-04 +6.873771e-03 -7.869623e-03 -3.108257e-01 -6.224182e-01 +2.962945e-01 +5.648277e-01 +2.082139e-01 +3.154668e-04 -3.291806e-02 -1.470237e-03 -3.865591e-03
+3.683333e+00 -1.635513e-04 +1.979384e-01 +1.545571e-03 -9.114922e-02 -1.010128e-03 +9.912827e-03 +8.748549e-03 -3.056042e-01 -6.247000e-01 +2.405712e-01 +5.268451e-01 +5.001756e-01 +3.643192e-03 -2.950875e-02 -2.995186e-03 -6.620531e-03
+3.700000e+00 -5.043276e-03 +2.083822e-01 +3.701132e-03 -9.463386e-02 -2.421133e-03 +5.326288e-03 +2.146209e-02 -2.978816e-01 -7.906863e-01 +1.409116e-01 +5.701915e-01 +2.428484e-01 -4.618153e-03 -2.961860e-02 +7.110719e-03 -5.392917e-03
+3.716667e+00 -1.550750e-03 +2.029805e-01 +2.667036e-03 -9.285180e-02 -1.136099e-03 +7.189912e-03 +1.270910e-02 -3.025337e-01 -6.206421e-01 +1.213129e-01 +5.095998e-01 +4.158299e-01 -5.785425e-03 -1.901059e-02 +7.287048e-03 -1.649888e-02
+3.733333e+00 -2.688041e-03 +2.114279e-01 +3.213447e-03 -9.501972e-02 +2.380973e-03 +7.437673e-03 -1.366051e-03 -3.119840e-01 -5.307615e-01 +3.855087e-01 +7.046325e-01 +1.956715e-01 +3.875372e-04 -1.730039e-02 -5.419955e-04 -1.911024e-02
+3.750000e+00 -1.003066e-02 +2.117079e-01 +4.718921e-03 -9.509355e-02 +2.641294e-03 +7.265617e-03 +2.084309e-03 -3.132101e-01 -4.459393e-01 +2.248718e-01 +6.445061e-01 +3.408293e-01 -4.654793e-03 -1.469943e-02 +4.940950e-03 -2.164464e-02
+3.766667e+00 +4.974749e-03 +2.126765e-01 -1.962428e-03 -9.430908e-02 +3.115541e-03 +7.165174e-03 -2.055603e-02 -3.121460e-01 -3.813527e-01 +3.894101e-01 +6.226306e-01 +1.816263e-01 -6.399867e-03 -1.153502e-02 +4.198198e-03 -2.449158e-02
+3.783333e+00 -1.131169e-02 +2.015620e-01 +2.143852e-03 -9.061670e-02 +2.070392e-03 +1.019005e-02 -3.024677e-03 -3.167871e-01 -3.907870e-01 +5.434606e-01 +5.451673e-01 +2.943164e-01 +3.992704e-03 -1.102316e-02 -4.570767e-03 -2.527273e-02
+3.800000e+00 -8.600945e-03 +2.080290e-01 +1.623324e-03 -9.338097e-02 +1.099762e-03 +6.497960e-03 -5.356659e-05 -3.097643e-01 -5.148362e-01 +1.430304e-01 +5.841266e-01 +3.750911e-01 +4.389809e-03 -1.544112e-02 -4.652263e-03 -1.958600e-02
+3.816667e+00 -1.142424e-02 +2.061930e-01 +1.916962e-03 -9.195889e-02 +7.889086e-04 +6.948618e-03 +2.329471e-03 -3.094072e-01 -5.723078e-01 +1.688308e-01 +6.159650e-01 +3.958379e-01 +5.329071e-03 -2.046834e-02 -5.378614e-03 -1.395827e-02
+3.833333e+00 -1.191731e-03 +2.249369e-01 -1.697809e-04 -9.750927e-02 +9.487640e-04 +6.442634e-03 -5.009210e-03 -3.261957e-01 -4.160449e-01 +3.154304e-01 +4.783576e-01 +2.134870e-01 -2.493551e-03 -2.581069e-02 +2.013796e-03 -9.896365e-03
+3.850000e+00 +1.365566e-02 +2.027620e-01 -5.194964e-03 -8.889873e-02 +1.618391e-04 +8.988001e-03 -1.694193e-02 -3.136560e-01 -6.520544e-01 +4.640012e-01 +6.455183e-01 +2.978075e-01 -3.133247e-03 -2.706019e-02 +1.408072e-03 -7.012051e-03
+3.866667e+00 +8.535858e-04 +2.136352e-01 +1.609709e-03 -9.335214e-02 +2.420647e-03 +5.560749e-03 -6.803771e-03 -3.125027e-01 -4.901769e-01 +2.484991e-01 +6.905905e-01 +2.103274e-01 +5.934969e-03 -2.534866e-02 -6.599603e-03 -8.361796e-03
+3.883333e+00 +3.840493e-03 +2.031919e-01 +1.258571e-03 -8.793291e-02 +1.754640e-04 +7.712570e-03 +3.456914e-03 -3.081564e-01 -5.963352e-01 +4.240379e-01 +5.942306e-01 +2.396529e-01 +1.916138e-03 -1.781198e-02 -1.609793e-03 -1.507670e-02
+3.900000e+00 +2.045026e-02 +2.190637e-01 -4.377330e-03 -9.306771e-02 -1.852715e-03 +6.688012e-03 -4.139335e-03 -3.211967e-01 -6.649568e-01 +3.046151e-01 +4.768032e-01 +2.713985e-01 +2.108349e-03 -2.458778e-02 -2.545467e-03 -9.534845e-03
+3.916667e+00 +2.424854e-03 +2.137585e-01 +3.967457e-03 -8.935898e-02 -4.267899e-04 +7.278016e-03 +1.515521e-02 -3.143114e-01 -5.990133e-01 +2.617516e-01 +5.448954e-01 +3.759695e-01 +2.143432e-03 -2.079318e-02 -6.652269e-04 -1.225800e-02
+3.933333e+00 +4.070886e-04 +2.125944e-01 +2.998659e-03 -8.782567e-02 -2.519212e-03 +6.023985e-03 +2.311046e-02 -3.046645e-01 -7.229312e-01 +3.468947e-01 +4.699172e-01 +1.826204e-01 +1.069051e-02 -1.547835e-02 -7.988798e-03 -1.611925e-02
+3.950000e+00 -1.503297e-03 +2.163685e-01 +3.011259e-03 -9.091234e-02 +1.180624e-03 +5.887781e-03 +3.315077e-03 -3.158428e-01 -5.808448e-01 +1.598558e-01 +6.800848e-01 +3.572750e-01 +1.256605e-03 -1.151399e-02 -9.269383e-04 -2.070491e-02
+3.966667e+00 -5.575743e-03 +2.067843e-01 +3.495680e-03 -8.536739e-02 +1.567403e-03 +5.483081e-03 +2.797569e-03 -2.974644e-01 -6.014036e-01 +3.551164e-01 +7.372785e-01 +1.364643e-01 -5.364459e-05 -1.384738e-02 +2.878940e-04 -1.645709e-02
+3.983333e+00 +8.452319e-03 +2.107136e-01 -3.377959e-03 -8.656126e-02 -4.945494e-04 +3.228874e-03 -8.324254e-03 -2.907688e-01 -4.971341e-01 +1.770519e-01 +4.332826e-01 +9.760363e-02 +5.239178e-03 -1.249794e-02 -5.863114e-03 -1.686545e-02
+4.000000e+00 -1.329349e-02 +2.076962e-01 +4.668610e-03 -8.510605e-02 +8.225233e-04 +5.887879e-03 +1.070721e-02 -3.024512e-01 -5.623253e-01 +2.726690e-01 +6.269176e-01 +2.732357e-01 +3.562319e-03 -1.709671e-02 -2.447297e-03 -1.324742e-02
+4.016667e+00 -7.418007e-04 +2.078079e-01 +2.707473e-04 -8.527121e-02 +2.350291e-03 +6.435263e-03 -1.236433e-02 -3.077302e-01 -4.577767e-01 +2.731870e-01 +6.780167e-01 +3.346866e-01 -4.495065e-03 -2.532732e-02 +3.194679e-03 -5.527034e-03
+4.033333e+00 -3.549508e-03 +2.175818e-01 +1.710110e-03 -9.091174e-02 +1.387703e-03 +5.692927e-03 -2.137750e-03 -3.238509e-01 -5.207606e-01 +3.405189e-01 +6.455411e-01 +1.993271e-01 -1.155657e-02 -2.174394e-02 +1.076706e-02 -1.015759e-02
+4.050000e+00 +6.716584e-03 +2.001540e-01 -1.377421e-03 -8.449332e-02 -3.758598e-03 +7.355387e-03 +1.734557e-02 -3.138720e-01 -8.444198e-01 +2.369231e-01 +4.409437e-01 +4.822081e-01 -6.794817e-03 -1.478613e-02 +8.057117e-03 -1.552637e-02
+4.066667e+00 +5.929381e-03 +2.052523e-01 -1.968453e-04 -8.652992e-02 -2.353283e-03 +6.163647e-03 +1.307592e-02 -3.155243e-01 -6.653158e-01 +3.813817e-01 +4.110843e-01 +2.239261e-01 -9.715143e-04 -9.161091e-03 +2.220957e-03 -2.070486e-02
+4.083333e+00 +3.459166e-03 +2.045519e-01 -1.139614e-03 -8.651965e-02 -1.643735e-03 +4.539491e-03 +5.731252e-03 -3.076998e-01 -6.502941e-01 +1.251749e-01 +4.682755e-01 +3.093068e-01 +1.258802e-03 -1.616093e-02 -5.660794e-04 -1.316374e-02
+4.100000e+00 -4.598175e-03 +2.078821e-01 +1.972238e-03 -8.616194e-02 +2.049138e-03 +3.250842e-03 -5.902568e-03 -3.005286e-01 -5.299117e-01 +2.208722e-01 +7.380938e-01 +8.950298e-02 -9.287035e-03 -1.345800e-02 +8.362028e-03 -1.486273e-02
+4.116667e+00 -3.581928e-03 +2.029718e-01 +1.921727e-03 -8.541290e-02 +5.735627e-04 +5.076314e-03 +2.915431e-03 -3.107459e-01 -5.136582e-01 +3.078763e-01 +5.635405e-01 +2.075486e-01 -8.118042e-03 -1.721171e-02 +8.010420e-03 -1.197518e-02
+4.133333e+00 -8.743622e-03 +2.111035e-01 +4.158863e-03 -8.831758e-02 +4.708858e-04 +4.169049e-03 +1.116384e-02 -3.166891e-01 -4.979430e-01 +3.115116e-01 +5.369241e-01 +1.122736e-01 -1.137648e-02 -1.962339e-02 +1.177238e-02 -9.994097e-03
+4.150000e+00 +6.920584e-03 +2.050416e-01 -9.718579e-04 -8.566568e-02 -3.081483e-04 +6.074814e-03 -1.459280e-03 -3.211884e-01 -6.212704e-01 +2.681009e-01 +5.717438e-01 +3.680134e-01 -8.558571e-03 -1.356196e-02 +8.037597e-03 -1.582440e-02
+4.166667e+00 +1.295080e-03 +2.004997e-01 +8.141859e-04 -8.242554e-02 +1.919293e-04 +7.566641e-03 +1.511976e-03 -3.212471e-01 -4.384348e-01 +3.652416e-01 +4.488317e-01 +4.447415e-01 +8.077507e-04 -1.904100e-02 -5.020353e-04 -1.048935e-02
+4.183333e+00 +9.865848e-03 +1.989902e-01 -2.134565e-03 -8.159530e-02 -2.001565e-03 +5.628913e-03 +5.406745e-03 -3.078025e-01 -5.586646e-01 +3.179485e-01 +3.221247e-01 +2.812982e-01 -9.005044e-04 -1.448617e-02 +1.385563e-03 -1.337045e-02
+4.200000e+00 -2.536583e-03 +2.075988e-01 +1.574834e-03 -8.370818e-02 -8.384665e-04 +4.784082e-03 +1.076451e-02 -3.115027e-01 -6.025721e-01 +2.403253e-01 +4.933233e-01 +2.681194e-01 -1.403588e-03 -1.588194e-02 +2.275231e-03 -1.214943e-02
+4.216667e+00 -1.175273e-03 +2.048754e-01 +5.671612e-04 -8.351184e-02 -8.020465e-05 +4.620289e-03 +2.303450e-03 -3.115584e-01 -5.631424e-01 +2.087303e-01 +5.392519e-01 +2.858439e-01 +3.755765e-03 -1.860601e-02 -3.190540e-03 -9.399193e-03
+4.233333e+00 +5.116717e-03 +2.079536e-01 +4.890963e-04 -8.593788e-02 -1.761647e-03 +4.477707e-03 +1.325759e-02 -3.208914e-01 -6.222004e-01 +1.902619e-01 +4.048282e-01 +2.931037e-01 -4.401437e-03 -1.718196e-02 +5.123238e-03 -1.121002e-02
+4.250000e+00 +1.537226e-02 +2.161177e-01 -3.998014e-03 -8.713128e-02 -9.264568e-04 +3.261064e-03 -8.109209e-03 -3.186545e-01 -6.660001e-01 +2.167278e-01 +5.401033e-01 +1.346926e-01 +1.604035e-03 -1.707766e-02 -2.021064e-03 -1.088962e-02
+4.266667e+00 -6.399917e-03 +2.169730e-01 +1.898058e-03 -8.727983e-02 +2.798881e-04 +4.579409e-03 +4.482416e-03 -3.299156e-01 -6.951618e-01 +3.274865e-01 +7.037412e-01 +1.859990e-01 +5.801959e-04 -2.139984e-02 -1.305211e-04 -7.621899e-03
+4.283333e+00 +3.746403e-03 +2.032500e-01 -3.296775e-03 -8.110844e-02 -6.031915e-04 +3.976072e-03 -7.743506e-03 -3.055846e-01 -5.940789e-01 +3.001446e-01 +5.026945e-01 +1.473782e-01 -4.839184e-03 -1.288709e-02 +3.732766e-03 -1.307853e-02
+4.300000e+00 -8.578999e-03 +2.071833e-01 +3.236301e-03 -8.279374e-02 +7.505658e-04 +4.139262e-03 +6.011914e-03 -3.144218e-01 -4.720571e-01 +2.707950e-01 +5.449611e-01 +2.000643e-01 -7.858004e-03 -1.426773e-02 +7.443241e-03 -1.228702e-02
+4.316667e+00 +8.564979e-05 +2.084866e-01 +2.391664e-03 -8.330944e-02 -1.190957e-03 +3.958920e-03 +1.687269e-02 -3.166553e-01 -7.191104e-01 +2.166489e-01 +5.463081e-01 +2.352973e-01 -3.514935e-03 -1.151779e-02 +4.397698e-03 -1.466565e-02
+4.333333e+00 +9.209011e-03 +2.099619e-01 -1.942089e-03 -8.293200e-02 -2.419570e-03 +5.167325e-03 +1.025448e-02 -3.257039e-01 -7.973800e-01 +3.822779e-01 +4.696503e-01 +2.309773e-01 -1.353456e-03 -9.084331e-03 +1.975235e-03 -1.728005e-02
+4.350000e+00 -2.853722e-03 +2.018012e-01 +1.061890e-03 -8.125253e-02 -2.696527e-04 +5.858864e-03 +5.409295e-03 -3.264579e-01 -5.364187e-01 +3.817994e-01 +4.855182e-01 +3.214136e-01 +3.727551e-03 -3.219223e-03 -2.985258e-03 -2.242152e-02
+4.366667e+00 -1.173229e-02 +2.067337e-01 +3.441459e-03 -8.251972e-02 +2.444126e-03 +5.858903e-03 -6.039136e-03 -3.329088e-01 -4.535872e-01 +3.480018e-01 +7.355347e-01 +3.588399e-01 +2.823128e-03 -2.046706e-03 -3.006208e-03 -2.381732e-02
+4.383333e+00 -2.775014e-03 +2.080717e-01 -3.623720e-04 -8.072047e-02 +1.357613e-04 +3.241875e-03 -2.520770e-03 -3.085789e-01 -6.614343e-01 +3.339317e-01 +6.399252e-01 +5.200734e-02 -1.579326e-03 -9.344996e-04 +1.479277e-03 -2.294150e-02
+4.400000e+00 -3.520590e-03 +2.160917e-01 -1.171481e-03 -8.175667e-02 -1.465119e-03 +2.606999e-03 +6.739872e-03 -3.093780e-01 -7.285586e-01 +1.079378e-01 +4.980604e-01 +1.891881e-01 +5.433466e-04 -6.742612e-03 +5.603040e-05 -1.715765e-02
+4.416667e+00 -8.797385e-04 +2.061961e-01 -2.020497e-03 -7.834089e-02 -3.487039e-04 +4.726680e-03 -4.954088e-03 -3.148955e-01 -7.324527e-01 +1.951745e-01 +6.419406e-01 +3.865233e-01 +1.124012e-03 -6.669193e-03 -1.429050e-03 -1.756571e-02
+4.433333e+00 -1.225055e-02 +2.164221e-01 +4.879033e-03 -8.249112e-02 +7.590114e-04 +4.663330e-03 +1.191112e-02 -3.314730e-01 -5.722849e-01 +3.018199e-01 +6.370042e-01 +2.874750e-01 +2.759907e-03 -1.288271e-02 -1.845901e-03 -1.235828e-02
+4.450000e+00 -1.259688e-03 +2.011426e-01 +1.500105e-03 -7.647155e-02 +3.709233e-04 +5.161129e-03 +2.468821e-03 -3.148774e-01 -5.145132e-01 +3.399586e-01 +5.311318e-01 +3.260028e-01 -1.838232e-03 -1.499272e-02 +2.138898e-03 -8.833236e-03
+4.466667e+00 -9.939093e-03 +2.160192e-01 +5.926876e-03 -8.249469e-02 +9.733767e-04 +2.578731e-03 +1.419376e-02 -3.185164e-01 -4.496444e-01 +1.043876e-01 +5.513777e-01 +2.068207e-01 -6.000806e-03 -1.755692e-02 +7.200589e-03 -6.355395e-03
+4.483333e+00 +1.165395e-02 +2.097558e-01 +3.595586e-04 -8.147170e-02 -1.299318e-04 +3.249255e-03 +2.326097e-03 -3.218743e-01 -7.101973e-01 +2.732473e-01 +6.483284e-01 +1.452801e-01 +1.372986e-03 -1.649628e-02 -1.040857e-03 -7.519230e-03
+4.500000e+00 +5.519591e-03 +2.144350e-01 +2.950345e-03 -8.236294e-02 +1.734523e-03 +4.098518e-03 -3.280614e-03 -3.339270e-01 -5.573834e-01 +1.927029e-01 +7.617558e-01 +3.449384e-01 +3.579015e-03 -1.822469e-02 -3.632554e-03 -6.526769e-03
+4.516667e+00 +9.072587e-03 +2.078035e-01 +1.163995e-03 -7.892402e-02 -7.707806e-04 +3.408377e-03 +1.090649e-02 -3.169294e-01 -6.692916e-01 +2.672754e-01 +5.170039e-01 +1.832024e-01 -7.717943e-04 -2.111741e-02 +1.553594e-03 -2.401474e-03
+4.533333e+00 +7.841512e-03 +2.065075e-01 +1.142733e-03 -7.878740e-02 -5.453079e-04 +3.955712e-03 +8.922081e-03 -3.227755e-01 -6.867550e-01 +3.762739e-01 +5.672965e-01 +1.651222e-01 -1.388607e-03 -1.713006e-02 +1.986633e-03 -6.449235e-03
+4.550000e+00 +1.187208e-02 +2.000907e-01 -2.370814e-04 -7.465401e-02 -3.129806e-04 +4.378894e-03 +1.687638e-03 -3.124059e-01 -5.628195e-01 +3.401413e-01 +4.842030e-01 +2.677696e-01 -5.117984e-03 -1.758984e-02 +4.949100e-03 -5.213665e-03
+4.566667e+00 +4.586838e-03 +2.082658e-01 +1.744619e-03 -7.942111e-02 +1.125685e-04 +3.940904e-03 +5.604849e-03 -3.286338e-01 -5.798419e-01 +3.930580e-01 +5.613057e-01 +1.622048e-01 -3.302226e-03 -1.784592e-02 +3.523977e-03 -5.943153e-03
+4.583333e+00 +6.765370e-03 +2.162427e-01 +1.910049e-04 -8.176446e-02 -4.327789e-04 +1.703966e-03 +4.440289e-03 -3.197795e-01 -5.993353e-01 +1.394674e-01 +4.990146e-01 +7.885431e-02 +2.330683e-03 -1.057437e-02 -1.641349e-03 -1.179246e-02
+4.600000e+00 -6.058536e-03 +2.081802e-01 +5.845389e-03 -8.032147e-02 +2.621850e-03 +4.087709e-03 -9.620265e-04 -3.371250e-01 -4.246789e-01 +3.216090e-01 +7.841398e-01 +2.661631e-01 +3.456796e-03 -1.057741e-02 -3.029328e-03 -1.277088e-02
+4.616667e+00 +6.055161e-03 +2.000298e-01 +2.968231e-04 -7.680118e-02 +1.442432e-04 +3.644116e-03 -8.098960e-05 -3.212028e-01 -5.547397e-01 +3.173238e-01 +5.362781e-01 +2.101662e-01 +5.982670e-04 -1.255994e-02 -4.083133e-04 -9.813518e-03
+4.633333e+00 +4.031537e-03 +2.042370e-01 +1.354926e-03 -7.743610e-02 +8.258008e-04 +2.706644e-03 -2.214979e-03 -3.168386e-01 -6.139032e-01 +2.169356e-01 +6.980582e-01 +1.694426e-01 +1.952990e-03 -1.081828e-02 -1.787458e-03 -1.095037e-02
+4.650000e+00 -6.575440e-04 +2.093488e-01 +1.418326e-03 -7.742273e-02 -1.919481e-03 +2.570521e-03 +2.347086e-02 -3.172094e-01 -7.823889e-01 +3.321233e-01 +4.361152e-01 +4.467128e-02 +4.189295e-03 -1.048652e-02 -2.239976e-03 -1.110116e-02
+4.666667e+00 -3.851281e-03 +2.191962e-01 +1.922257e-03 -8.030639e-02 +9.014818e-04 +2.756596e-03 -1.020752e-03 -3.319007e-01 -5.021015e-01 +3.852765e-01 +6.117786e-01 +3.090870e-02 +5.691904e-03 -1.075351e-02 -5.123912e-03 -1.158195e-02
+4.683333e+00 -1.468793e-02 +2.118198e-01 +6.151055e-03 -7.889375e-02 +1.933945e-03 +4.483003e-03 +5.796420e-03 -3.444158e-01 -4.999606e-01 +3.877433e-01 +7.713320e-01 +3.057710e-01 +3.426693e-03 -1.123465e-02 -2.666528e-03 -1.172078e-02
+4.700000e+00 -3.398061e-03 +2.107199e-01 +3.848014e-03 -7.914790e-02 +1.626568e-03 +3.478193e-03 -3.775148e-04 -3.374921e-01 -5.005733e-01 +2.110865e-01 +7.248387e-01 +3.192095e-01 -1.473999e-03 -8.321575e-03 +1.415451e-03 -1.376345e-02
+4.716667e+00 +4.120687e-03 +2.058025e-01 +9.089055e-04 -7.892955e-02 +1.067263e-03 +3.405939e-03 -6.634992e-03 -3.377390e-01 -4.412169e-01 +2.806870e-01 +5.793870e-01 +2.474111e-01 -1.965050e-03 -9.775634e-03 +1.482957e-03 -1.223554e-02
+4.733333e+00 -7.756144e-03 +2.048696e-01 +3.932241e-03 -7.613981e-02 +1.086360e-04 +3.561204e-03 +1.495743e-02 -3.299761e-01 -6.240016e-01 +1.671426e-01 +6.030133e-01 +3.917057e-01 -1.682712e-03 -1.081600e-02 +2.487423e-03 -1.060376e-02
+4.750000e+00 +7.247642e-03 +2.038209e-01 -6.943189e-04 -7.427942e-02 -6.682015e-04 +3.839709e-03 +4.150068e-03 -3.271787e-01 -6.321010e-01 +2.783100e-01 +4.836370e-01 +3.369689e-01 +1.448012e-03 -1.174083e-02 -1.056832e-03 -9.369940e-03
+4.766667e+00 -6.746573e-03 +2.184803e-01 +3.224319e-03 -8.028031e-02 +2.010086e-04 +3.248881e-03 +1.109539e-02 -3.473122e-01 -5.358427e-01 +3.881090e-01 +5.414392e-01 +1.356297e-01 -5.281670e-03 -1.261102e-02 +5.565120e-03 -9.511877e-03
+4.783333e+00 -6.040241e-03 +2.062070e-01 +3.701193e-03 -7.529825e-02 +1.014190e-03 +2.078949e-03 +4.579374e-03 -3.168631e-01 -5.639334e-01 +8.595804e-02 +7.111158e-01 +2.352804e-01 -3.237209e-03 -1.225777e-02 +3.299246e-03 -7.892215e-03
+4.800000e+00 -5.788644e-04 +2.099046e-01 +1.118671e-03 -7.749184e-02 -2.612461e-04 +2.214986e-03 +7.427771e-03 -3.290363e-01 -6.111382e-01 +1.239617e-01 +5.370870e-01 +2.286710e-01 -5.168886e-03 -1.069656e-02 +5.219931e-03 -9.803378e-03
+4.816667e+00 +6.520297e-03 +2.026367e-01 -1.922037e-03 -7.369617e-02 -6.182869e-04 +2.871396e-03 -1.213252e-03 -3.222430e-01 -7.687588e-01 +2.078778e-01 +6.319656e-01 +2.688164e-01 -4.780209e-03 -5.930664e-03 +4.372586e-03 -1.359764e-02
+4.833333e+00 +2.266480e-03 +2.132029e-01 +9.301625e-04 -7.530383e-02 +1.257605e-03 +1.165395e-03 -9.714113e-03 -3.121837e-01 -5.465648e-01 +9.037065e-02 +7.537807e-01 +8.341671e-02 -1.359628e-03 -6.931130e-03 +7.190169e-04 -1.192340e-02
+4.850000e+00 +1.129079e-03 +2.164006e-01 +2.129150e-03 -7.625575e-02 +1.721613e-03 +2.806941e-03 -9.862370e-03 -3.355274e-01 -3.518080e-01 +2.388407e-01 +6.488485e-01 +2.442635e-01 +2.182998e-03 -1.380226e-02 -2.611333e-03 -6.587162e-03
+4.866667e+00 -2.683786e-03 +2.177155e-01 +3.268413e-03 -7.602994e-02 +1.579021e-03 +2.004874e-03 -3.636698e-03 -3.273389e-01 -4.471990e-01 +2.268367e-01 +7.228801e-01 +1.125579e-01 +2.602724e-03 -1.423406e-02 -2.654850e-03 -5.564746e-03
+4.883333e+00 -2.532416e-03 +2.039314e-01 +4.225432e-03 -7.199562e-02 +9.620686e-04 +2.828888e-03 +7.155523e-03 -3.213929e-01 -4.493703e-01 +3.043312e-01 +6.133624e-01 +1.952156e-01 +4.844048e-03 -1.163301e-02 -4.118625e-03 -7.462527e-03
+4.900000e+00 -1.815793e-04 +2.117246e-01 +1.719301e-03 -7.415579e-02 -1.921948e-04 +2.003481e-03 +9.717905e-03 -3.226131e-01 -5.984583e-01 +1.674236e-01 +5.507751e-01 +1.831398e-01 +5.308055e-03 -9.929375e-03 -4.392482e-03 -8.915589e-03
+4.916667e+00 +1.037980e-02 +2.103003e-01 -1.408119e-03 -7.423597e-02 +3.945819e-05 +3.402778e-03 -6.045368e-03 -3.405076e-01 -4.740355e-01 +3.874895e-01 +4.719031e-01 +2.328674e-01 +7.927971e-03 -1.279877e-02 -7.591270e-03 -7.080132e-03
+4.933333e+00 +1.163622e-03 +2.155783e-01 +2.070646e-03 -7.583292e-02 +4.418039e-04 +3.190653e-03 +3.837816e-03 -3.464073e-01 -5.097148e-01 +2.859502e-01 +5.894831e-01 +3.002991e-01 -9.169656e-05 -1.480912e-02 +1.779146e-04 -5.418164e-03
+4.950000e+00 +4.809948e-03 +1.989388e-01 +4.895096e-04 -6.878472e-02 -6.406553e-04 +3.429165e-03 +9.886358e-03 -3.212213e-01 -6.624614e-01 +3.672675e-01 +5.363708e-01 +2.690042e-01 +1.534114e-03 -1.040315e-02 -9.452119e-04 -7.903976e-03
+4.966667e+00 +8.299710e-04 +2.147824e-01 +2.485875e-03 -7.431112e-02 -6.174584e-04 +1.494540e-03 +1.806043e-02 -3.234086e-01 -5.988232e-01 +8.518494e-02 +4.776403e-01 +1.769212e-01 +6.375335e-03 -1.168641e-02 -4.815945e-03 -6.720615e-03
+4.983333e+00 +6.486318e-03 +2.196585e-01 +1.167337e-04 -7.581601e-02 -1.007849e-03 +2.005306e-03 +1.268825e-02 -3.376606e-01 -6.746548e-01 +2.283847e-01 +4.764277e-01 +1.399179e-01 +5.673235e-03 -9.094233e-03 -4.448996e-03 -9.560663e-03
+5.000000e+00 +9.308160e-03 +2.098271e-01 -4.613675e-04 -7.197098e-02 -1.303239e-03 +1.760452e-03 +1.386160e-02 -3.198908e-01 -6.975583e-01 +1.300421e-01 +4.386964e-01 +1.936347e-01 +3.754695e-03 -1.118573e-02 -2.688630e-03 -6.691051e-03
+5.016667e+00 +6.577466e-03 +2.112143e-01 +7.758165e-04 -7.429789e-02 -2.376460e-04 +3.194929e-03 +6.005704e-03 -3.492169e-01 -5.694887e-01 +1.780218e-01 +5.238550e-01 +4.383487e-01 -3.172075e-03 -1.464003e-02 +3.012458e-03 -4.937510e-03
+5.033333e+00 +3.175215e-03 +1.963884e-01 +3.400455e-03 -6.852499e-02 +2.121601e-04 +2.799536e-03 +1.171039e-02 -3.210851e-01 -5.626624e-01 +2.045428e-01 +6.064883e-01 +3.374781e-01 -1.911957e-03 -1.598699e-02 +2.198402e-03 -2.291148e-03
+5.050000e+00 +6.781393e-03 +2.147005e-01 +1.883766e-03 -7.444038e-02 -3.268131e-04 +1.429268e-03 +1.204773e-02 -3.310037e-01 -5.449902e-01 +2.785431e-01 +4.768570e-01 -1.282130e-02 -5.108210e-03 -1.777429e-02 +4.909354e-03 -1.128350e-03
+5.066667e+00 +9.149537e-03 +2.190385e-01 +1.536531e-03 -7.432611e-02 -8.334152e-04 +2.214707e-03 +1.712438e-02 -3.422695e-01 -7.228760e-01 +3.297008e-01 +5.452394e-01 +1.048187e-01 -3.234961e-03 -2.019915e-02 +3.578360e-03 +4.271426e-04
+5.083333e+00 +3.063435e-03 +2.080159e-01 +3.012634e-03 -7.077493e-02 +3.618531e-05 +3.077617e-03 +1.225964e-02 -3.397365e-01 -4.273921e-01 +2.960493e-01 +4.381089e-01 +3.229250e-01 -5.076446e-03 -1.650033e-02 +4.789166e-03 -2.372915e-03
+5.100000e+00 -2.687615e-03 +2.128218e-01 +3.851676e-03 -7.321092e-02 -5.026039e-04 +2.770972e-03 +2.315688e-02 -3.481240e-01 -6.312515e-01 +3.670008e-01 +5.196865e-01 +1.955450e-01 -9.289691e-04 -1.416471e-02 +1.995169e-03 -4.542479e-03
+5.116667e+00 -4.068025e-03 +2.157069e-01 +4.227513e-03 -7.417941e-02 +7.498157e-04 +7.835205e-04 +8.049603e-03 -3.274990e-01 -6.507215e-01 +1.196257e-01 +7.990397e-01 +1.856131e-02 -3.710421e-03 -9.597141e-03 +3.436146e-03 -7.116895e-03
+5.133333e+00 -3.649298e-03 +1.992978e-01 +1.838374e-03 -6.843639e-02 -1.004072e-03 +1.682292e-03 +2.145988e-02 -3.160385e-01 -6.780283e-01 +1.869979e-01 +4.440951e-01 +1.537165e-01 -4.661785e-03 -9.013852e-03 +4.710628e-03 -7.013054e-03
+5.150000e+00 -4.349563e-03 +2.193317e-01 +8.918776e-04 -7.359443e-02 +3.240656e-04 +2.236265e-03 -9.427692e-04 -3.480985e-01 -5.047490e-01 +2.350776e-01 +5.650022e-01 +2.333106e-01 -6.853820e-03 -1.494666e-02 +5.410114e-03 -3.747235e-03
+5.166667e+00 -4.604347e-03 +2.093288e-01 -1.622838e-04 -6.860878e-02 -8.682329e-04 +2.541137e-03 +1.109064e-02 -3.318170e-01 -7.057733e-01 +1.700557e-01 +4.946697e-01 +3.677735e-01 -5.417353e-03 -1.344227e-02 +4.789150e-03 -4.138338e-03
+5.183333e+00 -7.593636e-03 +2.138514e-01 +5.600677e-04 -6.936375e-02 -6.215939e-04 +1.835613e-03 +1.090398e-02 -3.269058e-01 -6.882661e-01 +2.323027e-01 +5.306285e-01 +1.568628e-01 -6.232200e-03 -9.824622e-03 +5.349816e-03 -6.579398e-03
+5.200000e+00 -2.362262e-03 +2.110851e-01 +6.984886e-05 -6.891182e-02 -3.074648e-04 +1.822132e-03 +4.284052e-03 -3.263364e-01 -6.384349e-01 +1.023145e-01 +5.508580e-01 +2.819283e-01 -3.137409e-03 -9.994691e-03 +2.725411e-03 -6.358676e-03
+5.216667e+00 -8.319224e-04 +2.057218e-01 -1.793859e-03 -6.770672e-02 -7.075023e-04 +2.573213e-03 +1.757069e-03 -3.334049e-01 -6.121332e-01 +1.867280e-01 +4.326329e-01 +3.777776e-01 -1.435230e-04 -1.015727e-02 +3.555586e-04 -6.445162e-03
+5.233333e+00 -1.660094e-04 +2.174423e-01 -8.980115e-04 -7.104170e-02 +3.645728e-05 +1.500421e-03 -5.020650e-03 -3.344588e-01 -5.553813e-01 +2.476068e-01 +5.465648e-01 +8.041979e-02 +1.164405e-03 -7.484714e-03 -9.183325e-04 -8.385478e-03
+5.250000e+00 -8.215141e-03 +2.152644e-01 +9.830296e-04 -7.160860e-02 +3.391095e-04 +2.062282e-03 -9.104384e-04 -3.470114e-01 -4.037380e-01 +2.104469e-01 +4.712073e-01 +2.497999e-01 +3.481377e-03 -4.289536e-03 -2.513725e-03 -1.117764e-02
+5.266667e+00 -2.083087e-03 +2.153392e-01 -1.536938e-03 -7.110478e-02 -7.503472e-04 +2.265543e-03 +4.058951e-03 -3.494567e-01 -6.997224e-01 +2.091216e-01 +4.974311e-01 +3.026280e-01 +1.507180e-03 -4.407887e-03 -8.389894e-04 -1.108569e-02
+5.283333e+00 -9.522294e-03 +2.049373e-01 +1.313832e-03 -6.640876e-02 +1.789781e-04 +2.689196e-03 +2.973899e-03 -3.361496e-01 -5.909018e-01 +1.612073e-01 +6.103414e-01 +4.516103e-01 +2.863674e-03 -3.032547e-03 -1.958165e-03 -1.152349e-02
+5.300000e+00 -7.221165e-03 +2.193559e-01 +6.988125e-05 -6.865355e-02 +6.696624e-04 +1.569319e-03 -1.031793e-02 -3.309835e-01 -4.953682e-01 +2.073826e-01 +6.363710e-01 +1.450139e-01 +3.468229e-03 -8.144878e-03 -2.990249e-03 -7.194916e-03
+5.316667e+00 -9.105181e-03 +2.000486e-01 -3.845201e-04 -6.221495e-02 +1.056014e-04 +2.611251e-03 -3.555404e-03 -3.192687e-01 -5.044343e-01 +3.457411e-01 +5.083196e-01 +2.712669e-01 +4.648289e-03 -7.497167e-03 -3.681128e-03 -7.149614e-03
+5.333333e+00 +1.351518e-02 +2.141181e-01 -6.496878e-03 -6.550344e-02 -1.105807e-03 +2.701832e-03 -1.280016e-02 -3.377760e-01 -7.166786e-01 +3.395087e-01 +4.154871e-01 +3.052598e-01 +3.309620e-03 -6.161869e-03 -3.002754e-03 -8.831364e-03
+5.350000e+00 -9.104937e-03 +2.164502e-01 +6.672509e-04 -6.734793e-02 +7.584174e-04 +2.821202e-03 -9.138884e-03 -3.501700e-01 -4.902479e-01 +1.991180e-01 +6.598031e-01 +4.734296e-01 +5.782613e-03 -6.434952e-03 -4.857315e-03 -8.991423e-03
+5.366667e+00 -1.488169e-02 +1.993889e-01 +2.663267e-03 -6.193886e-02 -9.483264e-05 +2.726685e-03 +1.412548e-02 -3.251360e-01 -6.455985e-01 +4.001509e-01 +5.946944e-01 +2.624940e-01 +6.736963e-03 -4.030603e-03 -4.752906e-03 -9.858672e-03
+5.383333e+00 +4.855847e-03 +2.228098e-01 -4.296126e-03 -6.852647e-02 -8.189681e-04 +2.974754e-03 -6.931854e-03 -3.624032e-01 -7.009929e-01 +4.521976e-01 +4.617888e-01 +2.847034e-01 +7.002909e-03 -4.082134e-03 -5.811108e-03 -1.116010e-02
+5.400000e+00 -1.613263e-02 +2.162247e-01 +1.331277e-03 -6.803386e-02 +5.852297e-04 +1.622087e-03 -3.506839e-03 -3.396423e-01 -5.156777e-01 +1.817139e-01 +6.485309e-01 +1.984015e-01 +6.779005e-03 -7.087992e-03 -5.533369e-03 -7.704273e-03
+5.416667e+00 -1.295314e-02 +2.103725e-01 +1.830824e-04 -6.463978e-02 +1.733109e-04 +2.011435e-03 -2.041402e-03 -3.320381e-01 -6.169213e-01 +3.162050e-01 +6.360740e-01 +1.812107e-01 +6.922372e-03 -8.482643e-03 -5.632802e-03 -6.165205e-03
+5.433333e+00 -2.984715e-03 +2.105669e-01 -3.326953e-03 -6.433443e-02 +1.877479e-04 +1.806267e-03 -1.916827e-02 -3.290723e-01 -5.149531e-01 +3.034718e-01 +5.424695e-01 +1.469521e-01 +5.502081e-03 -8.233582e-03 -5.135310e-03 -6.172543e-03
+5.450000e+00 -1.958706e-04 +2.175709e-01 -5.154954e-03 -6.647128e-02 +7.708500e-05 +8.833561e-04 -2.609736e-02 -3.253656e-01 -5.273603e-01 +1.709680e-01 +5.242442e-01 +3.250833e-02 +2.748998e-03 -4.678497e-03 -3.138289e-03 -8.891425e-03
+5.466667e+00 -1.086181e-02 +2.117164e-01 -9.597144e-04 -6.587742e-02 -2.704240e-05 +9.144963e-04 -4.016226e-03 -3.248078e-01 -7.208450e-01 +1.269229e-01 +6.800122e-01 +8.956383e-02 +5.347751e-03 -1.082292e-02 -4.506614e-03 -3.636767e-03
+5.483333e+00 -1.270811e-02 +2.033051e-01 -5.177953e-04 -6.498657e-02 +7.917344e-04 +1.422830e-03 -1.638391e-02 -3.311137e-01 -4.586965e-01 +2.745317e-01 +6.559051e-01 +9.557577e-02 +1.828540e-03 -8.497895e-03 -2.062991e-03 -5.717282e-03
+5.500000e+00 -1.572329e-02 +2.000954e-01 -5.588901e-04 -6.344414e-02 -3.523068e-04 +2.982041e-03 +3.849957e-03 -3.531260e-01 -6.898142e-01 +5.346446e-01 +5.592309e-01 +2.873496e-01 +1.541511e-04 -5.773118e-03 +5.629691e-05 -8.689982e-03
+5.516667e+00 -9.829072e-03 +2.078437e-01 +6.398235e-04 -6.522262e-02 +2.169497e-04 +1.348968e-03 -6.392974e-04 -3.340312e-01 -7.712295e-01 +2.290853e-01 +7.958537e-01 +1.217705e-01 +7.117464e-04 -4.392638e-03 -5.786929e-04 -9.046615e-03
+5.533333e+00 -4.979807e-03 +2.002359e-01 -5.114230e-04 -6.302129e-02 +2.836973e-04 +1.749870e-03 -7.558262e-03 -3.323390e-01 -5.509718e-01 +2.892090e-01 +6.062373e-01 +1.895613e-01 +3.687217e-03 -7.302837e-03 -3.344093e-03 -6.433756e-03
+5.550000e+00 -1.131755e-02 +2.221931e-01 -1.241501e-04 -6.678192e-02 +2.329899e-04 +1.887244e-03 -4.739908e-03 -3.552273e-01 -5.407589e-01 +1.681363e-01 +5.817756e-01 +3.528558e-01 +4.920859e-03 -6.708245e-03 -4.289063e-03 -7.655923e-03
+5.566667e+00 -1.336027e-02 +2.113446e-01 +4.937287e-04 -6.648185e-02 -1.442688e-04 +2.301158e-03 +5.407223e-03 -3.633899e-01 -5.823552e-01 +2.265284e-01 +5.100961e-01 +4.281173e-01 +3.694328e-03 -4.027339e-03 -2.896219e-03 -1.011125e-02
+5.583333e+00 -1.294333e-02 +2.086737e-01 +4.684353e-05 -6.534805e-02 +2.714814e-04 +1.777482e-03 -4.826042e-03 -3.496732e-01 -5.365647e-01 +2.932420e-01 +5.931698e-01 +2.127810e-01 +3.011535e-03 -8.398755e-03 -2.685550e-03 -5.760658e-03
+5.600000e+00 +9.837976e-04 +2.031238e-01 -3.240585e-03 -6.405407e-02 +3.857270e-05 +1.339915e-03 -1.683730e-02 -3.366656e-01 -5.765197e-01 +1.744231e-01 +5.619133e-01 +2.010790e-01 +2.664548e-03 -8.548853e-03 -2.818280e-03 -5.065904e-03
+5.616667e+00 -7.711214e-03 +2.076906e-01 +7.567186e-04 -6.490046e-02 -2.715083e-04 +1.890599e-03 +9.368172e-03 -3.536798e-01 -6.375497e-01 +2.020759e-01 +5.264530e-01 +3.514593e-01 -2.871871e-04 -7.471259e-03 +5.997966e-04 -6.462343e-03
+5.633333e+00 +2.302059e-03 +2.063608e-01 -1.501295e-03 -6.492069e-02 -1.556872e-04 +1.343973e-03 -4.399325e-03 -3.448345e-01 -6.452296e-01 +2.038564e-01 +5.709959e-01 +1.855176e-01 -1.873778e-03 -3.597091e-03 +1.478425e-03 -9.347521e-03
+5.650000e+00 -3.293229e-03 +2.063074e-01 -1.069983e-04 -6.368551e-02 +2.880068e-05 +1.352249e-03 -1.055718e-03 -3.406273e-01 -5.661324e-01 +1.813952e-01 +5.533148e-01 +2.163288e-01 -1.901259e-03 -4.270662e-03 +1.614767e-03 -8.508951e-03
+5.666667e+00 -3.159085e-03 +2.045675e-01 +9.005941e-04 -6.351399e-02 +2.988721e-04 +1.872130e-03 -1.458151e-03 -3.522502e-01 -5.560526e-01 +3.065524e-01 +6.300693e-01 +2.674113e-01 -2.090234e-03 -1.531647e-03 +1.768068e-03 -1.118554e-02
+5.683333e+00 -1.119169e-04 +1.950357e-01 -2.354439e-04 -6.057346e-02 -3.945060e-04 +1.951436e-03 +7.092781e-03 -3.407274e-01 -5.059351e-01 +2.324904e-01 +3.577747e-01 +3.713745e-01 +3.118509e-03 -4.780910e-04 -2.587157e-03 -1.164223e-02
+5.700000e+00 -7.969580e-04 +2.140543e-01 -2.918538e-04 -6.551021e-02 -2.605734e-04 +1.127564e-03 +3.984737e-03 -3.508289e-01 -6.933688e-01 +1.387717e-01 +5.836072e-01 +2.001407e-01 +2.604521e-03 -1.674835e-03 -2.226661e-03 -1.082322e-02
+5.716667e+00 -4.556174e-04 +2.001258e-01 -9.179611e-04 -6.168448e-02 -6.851937e-04 +1.320327e-03 +9.800790e-03 -3.370155e-01 -6.800342e-01 +2.057361e-01 +4.309994e-01 +2.046253e-01 +3.377421e-03 -4.922525e-03 -2.758889e-03 -7.261417e-03
+5.733333e+00 -2.650987e-03 +2.075036e-01 -1.958012e-04 -6.345331e-02 +1.125567e-05 +1.924596e-03 -1.429322e-03 -3.610539e-01 -5.301260e-01 +3.377135e-01 +5.163426e-01 +2.836355e-01 +2.738416e-03 -4.852322e-03 -2.552363e-03 -8.075083e-03
+5.750000e+00 +3.703080e-03 +1.967395e-01 -3.102373e-03 -6.187918e-02 +6.414899e-05 +1.914680e-03 -1.775200e-02 -3.545547e-01 -4.651412e-01 +2.757147e-01 +4.707965e-01 +3.446399e-01 +4.360275e-03 -5.179571e-03 -4.646031e-03 -7.468538e-03
+5.766667e+00 -5.742150e-04 +1.940105e-01 -9.374606e-04 -6.090104e-02 -5.292406e-05 +2.215464e-03 -3.772380e-03 -3.581067e-01 -4.223023e-01 +3.413021e-01 +3.898147e-01 +3.882252e-01 +1.693671e-03 -6.091842e-03 -1.658202e-03 -6.636970e-03
+5.783333e+00 -4.829814e-03 +1.914495e-01 +1.028219e-03 -5.946277e-02 -1.545344e-04 +1.349022e-03 +8.914449e-03 -3.331583e-01 -5.868593e-01 +1.189869e-01 +5.122024e-01 +3.134428e-01 +1.775457e-03 -4.443995e-03 -1.329281e-03 -7.288367e-03
+5.800000e+00 -5.070823e-03 +1.909384e-01 +2.425104e-03 -6.050916e-02 +2.776244e-04 +1.823275e-03 +6.520346e-03 -3.515396e-01 -5.555574e-01 +3.566473e-01 +6.291920e-01 +2.525966e-01 +9.236898e-04 -4.155665e-03 -6.038873e-04 -8.072906e-03
+5.816667e+00 -5.736408e-03 +1.982862e-01 +2.100840e-03 -6.195342e-02 -1.756094e-04 +1.298863e-03 +1.523084e-02 -3.492644e-01 -7.185035e-01 +2.457608e-01 +6.288290e-01 +1.829841e-01 -1.061201e-03 -3.906774e-03 +1.586759e-03 -8.140846e-03
+5.833333e+00 -1.330967e-02 +2.056303e-01 +4.795025e-03 -6.233338e-02 +1.587277e-04 +1.166450e-03 +2.189779e-02 -3.502445e-01 -4.788812e-01 +1.039842e-01 +5.169724e-01 +2.778522e-01 -2.178117e-03 -4.696158e-03 +2.883892e-03 -7.302009e-03
+5.850000e+00 +1.435187e-02 +2.047324e-01 -2.678379e-03 -6.195362e-02 -2.160037e-04 +8.617006e-04 -9.441000e-03 -3.429619e-01 -5.861895e-01 +1.276169e-01 +4.871704e-01 +1.524160e-01 -3.080899e-03 -5.328958e-03 +2.758249e-03 -6.343851e-03
+5.866667e+00 +1.004969e-02 +1.929907e-01 -7.457235e-04 -5.891450e-02 -1.956912e-04 +1.630443e-03 +5.265960e-04 -3.467973e-01 -5.939702e-01 +3.240994e-01 +5.014826e-01 +2.436189e-01 -2.756496e-03 -2.711937e-03 +2.752289e-03 -8.939591e-03
+5.883333e+00 +7.072952e-04 +2.088671e-01 +3.778585e-04 -6.283175e-02 +2.267006e-04 +6.028187e-04 -3.583825e-03 -3.450437e-01 -4.737650e-01 +2.236114e-01 +5.379973e-01 -2.508367e-02 -1.505653e-03 -6.239538e-03 +1.375597e-03 -5.266803e-03
+5.900000e+00 +5.585010e-03 +2.031227e-01 -7.770164e-05 -6.068188e-02 -6.295879e-04 +1.464129e-03 +1.495372e-02 -3.562184e-01 -8.386092e-01 +2.288925e-01 +5.754030e-01 +2.864103e-01 -2.088947e-03 -8.705804e-03 +2.540211e-03 -3.061337e-03
+5.916667e+00 +1.079406e-02 +2.111040e-01 -8.351791e-04 -6.053731e-02 -3.952367e-04 +9.199452e-04 +5.029957e-03 -3.437070e-01 -5.293004e-01 +2.965763e-01 +3.683505e-01 +2.866951e-02 -3.560154e-03 -9.213976e-03 +3.677967e-03 -2.078420e-03
+5.933333e+00 +4.664393e-04 +2.165123e-01 +1.629275e-03 -6.098568e-02 +2.565991e-04 +3.565279e-04 +2.188725e-03 -3.337221e-01 -4.929799e-01 +6.224501e-02 +5.699337e-01 +4.452710e-02 -3.764274e-03 -7.017674e-03 +3.778076e-03 -3.819869e-03
+5.950000e+00 -4.839936e-04 +2.077944e-01 +1.998083e-03 -5.870279e-02 +5.286619e-04 +2.081034e-03 -2.672514e-03 -3.666089e-01 -4.773735e-01 +3.246574e-01 +6.537245e-01 +4.420171e-01 -4.810397e-03 -6.626662e-03 +4.626407e-03 -5.107376e-03
+5.966667e+00 +9.879454e-03 +2.079068e-01 -1.610627e-03 -5.925986e-02 -7.453566e-05 +1.463220e-03 -7.051794e-03 -3.555548e-01 -6.738560e-01 +1.213145e-01 +6.120307e-01 +4.070498e-01 -8.480720e-04 -5.839630e-03 +6.769042e-04 -5.449909e-03
+5.983333e+00 -3.391142e-03 +2.048422e-01 +1.226623e-03 -5.886406e-02 -1.813762e-04 +1.348966e-03 +1.152571e-02 -3.522414e-01 -5.815168e-01 +2.556349e-01 +4.827179e-01 +2.405908e-01 -3.778125e-03 -7.244541e-03 +4.025878e-03 -3.912100e-03
+6.000000e+00 +7.798847e-03 +2.213121e-01 -1.259896e-04 -6.303582e-02 -5.949720e-04 +1.081933e-03 +1.494686e-02 -3.703767e-01 -7.311289e-01 +2.284433e-01 +4.640571e-01 +1.686667e-01 -2.979561e-03 -6.215149e-03 +3.350240e-03 -5.332056e-03
+6.016667e+00 +8.353525e-03 +2.030038e-01 +6.092761e-04 -5.895816e-02 +2.298309e-04 +1.355459e-03 -3.067960e-03 -3.567718e-01 -5.054545e-01 +1.787282e-01 +5.745926e-01 +3.292450e-01 +2.396600e-04 -3.188099e-03 -2.480060e-04 -7.731220e-03
+6.033333e+00 -4.814614e-03 +2.031199e-01 +3.722362e-03 -5.942332e-02 +6.595239e-04 +1.079221e-03 +2.809621e-03 -3.538151e-01 -3.943484e-01 +9.596518e-02 +6.402467e-01 +3.040097e-01 -1.900361e-03 -3.228360e-03 +1.971068e-03 -7.512552e-03
+6.050000e+00 -2.638764e-03 +1.970428e-01 +1.525580e-03 -5.844423e-02 +3.204956e-04 +1.169766e-03 -2.579542e-04 -3.526859e-01 -2.524824e-01 +2.161886e-01 +3.660995e-01 +2.306590e-01 -1.399478e-04 -6.753941e-03 +1.639304e-04 -3.954562e-03
+6.066667e+00 +3.370212e-03 +2.018125e-01 +1.561361e-04 -5.955770e-02 -5.353983e-05 +7.294783e-04 +2.410082e-03 -3.486097e-01 -6.017017e-01 +1.189819e-01 +5.564348e-01 +1.515761e-01 -5.111167e-04 -7.441438e-03 +5.922458e-04 -3.079591e-03
+6.083333e+00 +2.924081e-03 +2.157587e-01 +1.003473e-03 -6.233986e-02 -2.976674e-04 +1.121128e-03 +1.415338e-02 -3.773632e-01 -5.990075e-01 +1.649400e-01 +4.546488e-01 +2.728258e-01 -1.142713e-03 -7.172678e-03 +1.515780e-03 -4.036399e-03
+6.100000e+00 +5.040688e-03 +1.983915e-01 +1.185505e-03 -5.665061e-02 +1.780355e-04 +1.172467e-03 +1.534082e-03 -3.481057e-01 -5.406266e-01 +2.468455e-01 +5.953449e-01 +2.194716e-01 -1.693560e-03 -6.739423e-03 +1.691634e-03 -3.557428e-03
+6.116667e+00 +7.846814e-03 +1.996060e-01 +8.382221e-04 -5.754003e-02 +1.230931e-04 +1.357969e-03 +1.150770e-03 -3.604938e-01 -5.433977e-01 +2.114196e-01 +5.758775e-01 +3.368095e-01 -8.229060e-04 -8.203919e-03 +8.504094e-04 -2.406680e-03
+6.133333e+00 +1.208833e-02 +2.044589e-01 +2.830773e-04 -5.850707e-02 +2.289763e-04 +1.057922e-03 -5.175344e-03 -3.591782e-01 -3.495717e-01 +2.144786e-01 +4.323731e-01 +2.111478e-01 +1.741412e-04 -4.241066e-03 -2.546642e-04 -5.980566e-03
+6.150000e+00 +2.944478e-03 +2.033231e-01 +1.703725e-03 -5.860796e-02 +5.364007e-05 +1.126226e-03 +8.320826e-03 -3.637357e-01 -4.314255e-01 +2.343460e-01 +4.396017e-01 +2.254606e-01 +1.428115e-03 -5.869844e-03 -1.086782e-03 -4.476268e-03
+6.166667e+00 +9.341392e-03 +1.865410e-01 -2.029595e-04 -5.388107e-02 +3.246579e-04 +1.758347e-03 -1.102832e-02 -3.572352e-01 -4.510661e-01 +3.923289e-01 +5.768887e-01 +3.455342e-01 -1.244632e-03 -3.777969e-03 +9.121387e-04 -6.169128e-03
+6.183333e+00 +3.236202e-03 +1.917816e-01 +8.262834e-04 -5.663628e-02 -4.420094e-04 +1.067478e-03 +1.852361e-02 -3.543295e-01 -5.709335e-01 +1.474818e-01 +3.626171e-01 +2.917581e-01 +9.628784e-05 -3.158726e-03 +3.983451e-04 -6.580479e-03
+6.200000e+00 +1.193363e-02 +1.930234e-01 -9.844079e-04 -5.716850e-02 -7.701299e-05 +4.705759e-04 -3.493166e-03 -3.409844e-01 -5.869075e-01 +4.518719e-02 +5.393075e-01 +1.355935e-01 +1.035878e-04 -3.627927e-03 -1.683824e-04 -5.701678e-03
+6.216667e+00 +1.820552e-03 +1.982727e-01 +3.741971e-04 -5.602307e-02 -1.078872e-05 +1.130633e-03 +2.480704e-03 -3.567769e-01 -6.408881e-01 +2.650385e-01 +6.222671e-01 +2.157299e-01 +4.442312e-04 -3.698646e-03 -3.464902e-04 -5.936844e-03
+6.233333e+00 +3.951909e-03 +2.023163e-01 -7.166175e-05 -5.554679e-02 +2.102561e-04 +1.203857e-03 -7.182838e-03 -3.581559e-01 -5.789785e-01 +2.635602e-01 +6.612741e-01 +2.552106e-01 +4.028162e-03 -5.219510e-03 -4.031125e-03 -4.416414e-03
+6.250000e+00 -4.022344e-03 +2.066564e-01 +3.227093e-03 -5.710287e-02 +4.048351e-04 +6.125930e-04 +6.267077e-03 -3.503547e-01 -4.661859e-01 -9.189637e-03 +6.404215e-01 +2.587959e-01 +4.596441e-04 -5.251360e-03 -2.784471e-04 -4.102775e-03
+6.266667e+00 +2.357459e-03 +2.009535e-01 +1.683135e-03 -5.580062e-02 +1.531464e-04 +8.529885e-04 +5.195387e-03 -3.521919e-01 -6.835323e-01 +2.033790e-01 +7.438663e-01 +1.634401e-01 +9.946517e-06 -5.968028e-03 +1.244225e-04 -3.370527e-03
+6.283333e+00 +2.075500e-02 +1.908048e-01 -2.698736e-03 -5.384498e-02 -2.385190e-04 +1.568431e-03 -8.269809e-03 -3.657932e-01 -6.158029e-01 +2.746623e-01 +4.902420e-01 +4.417536e-01 -9.723541e-04 -7.108133e-03 +7.342214e-04 -2.522053e-03
+6.300000e+00 +6.289255e-03 +2.041041e-01 +1.393279e-03 -5.619718e-02 +7.675696e-06 +1.304228e-03 +8.275209e-03 -3.731752e-01 -5.302378e-01 +1.893763e-01 +5.263028e-01 +4.059842e-01 -7.630009e-04 -9.104859e-03 +9.257376e-04 -7.290193e-04
+6.316667e+00 +1.158204e-02 +1.889141e-01 -7.255519e-04 -5.357767e-02 -3.965935e-04 +1.554757e-03 +9.060735e-03 -3.677819e-01 -7.216928e-01 +2.259326e-01 +5.229235e-01 +5.003653e-01 -2.746096e-03 -9.662440e-03 +2.768435e-03 -1.579326e-05
+6.333333e+00 +3.200467e-03 +1.994477e-01 +1.006863e-03 -5.566483e-02 +4.532875e-05 +1.430667e-03 +4.526208e-03 -3.785431e-01 -5.010900e-01 +3.418724e-01 +5.241590e-01 +3.290793e-01 +9.723802e-04 -9.015370e-03 -7.013194e-04 -7.909437e-04
+6.350000e+00 -4.360230e-03 +1.936752e-01 +2.833960e-03 -5.390241e-02 -1.802327e-04 +9.776291e-04 +2.369804e-02 -3.541961e-01 -6.095806e-01 +2.580201e-01 +5.196406e-01 +1.910192e-01 +9.576453e-04 -9.524273e-03 -2.688238e-04 +2.501597e-04
+6.366667e+00 +1.105196e-02 +2.066642e-01 -1.663693e-03 -5.579865e-02 -6.104105e-04 +1.141854e-03 +1.101131e-02 -3.740156e-01 -6.259921e-01 +2.269785e-01 +3.146711e-01 +3.148103e-01 +5.737653e-05 -6.767689e-03 +2.252859e-04 -2.538587e-03
+6.383333e+00 -2.516320e-03 +2.084932e-01 +9.268668e-04 -5.528456e-02 +7.244061e-05 +6.614586e-04 +2.800196e-03 -3.559050e-01 -6.567770e-01 +2.458566e-01 +6.948060e-01 +5.644741e-02 +6.471148e-04 -6.090867e-03 -4.634629e-04 -2.687331e-03
+6.400000e+00 -1.048872e-03 +2.008527e-01 -7.169969e-04 -5.510805e-02 -5.732537e-05 +9.480627e-04 -2.726850e-03 -3.673231e-01 -5.061221e-01 +2.128706e-01 +4.767011e-01 +2.465295e-01 +1.632014e-03 -6.496124e-03 -1.424716e-03 -2.539531e-03
+6.416667e+00 -1.007809e-02 +2.026508e-01 +1.234832e-03 -5.531416e-02 +5.463192e-05 +8.689281e-04 +5.481292e-03 -3.678411e-01 -5.106071e-01 +1.590127e-01 +5.391073e-01 +2.646220e-01 +3.636065e-03 -5.879171e-03 -2.948370e-03 -3.021760e-03
+6.433333e+00 -1.070018e-02 +1.967876e-01 +1.552455e-03 -5.325675e-02 +2.575848e-04 +1.061784e-03 -2.100302e-05 -3.641259e-01 -4.200359e-01 +2.128494e-01 +5.568747e-01 +3.201584e-01 +4.214996e-03 -5.564655e-03 -3.547930e-03 -3.156640e-03
+6.450000e+00 -3.655061e-03 +1.946219e-01 -9.334248e-04 -5.321418e-02 +2.916312e-04 +1.248700e-03 -1.705106e-02 -3.730152e-01 -5.513004e-01 +3.190454e-01 +7.079606e-01 +3.204737e-01 +2.355751e-03 -5.181430e-03 -2.338520e-03 -3.606828e-03
+6.466667e+00 -7.459963e-03 +2.034375e-01 +8.374293e-04 -5.559260e-02 -6.389111e-05 +1.054587e-03 +7.827635e-03 -3.830051e-01 -6.506490e-01 +3.109181e-01 +6.142383e-01 +2.283680e-01 +4.476682e-03 -4.337849e-03 -3.602053e-03 -4.455611e-03
+6.483333e+00 -1.090156e-03 +2.092583e-01 -1.772544e-04 -5.583007e-02 +2.935379e-05 +6.910884e-04 -2.299210e-03 -3.727114e-01 -5.758649e-01 +2.717217e-01 +5.922229e-01 +7.134726e-02 +5.254783e-03 -6.675539e-03 -4.453753e-03 -2.233290e-03
+6.500000e+00 -4.519049e-04 +1.979793e-01 -5.436065e-04 -5.302522e-02 -1.664873e-04 +9.291913e-04 +3.039803e-03 -3.661831e-01 -5.587456e-01 +2.596618e-01 +4.644981e-01 +2.259148e-01 +5.006309e-03 -5.508656e-03 -4.133196e-03 -3.015700e-03
+6.516667e+00 +5.031917e-03 +2.034011e-01 -1.533428e-03 -5.423519e-02 -1.103395e-04 +1.023743e-03 -5.593552e-03 -3.799490e-01 -6.633134e-01 +3.346908e-01 +6.009742e-01 +2.115558e-01 +4.000107e-03 -4.955446e-03 -3.463850e-03 -3.691380e-03
+6.533333e+00 +5.760615e-03 +2.092470e-01 -2.078139e-03 -5.516211e-02 +1.953782e-04 +1.102090e-03 -2.147661e-02 -3.913717e-01 -5.477015e-01 +2.377370e-01 +6.618323e-01 +3.602584e-01 +5.040553e-04 -4.865698e-03 -8.869478e-04 -3.933552e-03
+6.550000e+00 +1.514172e-03 +2.030750e-01 -8.632803e-04 -5.302586e-02 +1.041378e-04 +1.094658e-03 -9.797640e-03 -3.794099e-01 -5.456889e-01 +2.938057e-01 +6.064737e-01 +3.075499e-01 +8.533183e-04 -3.743307e-03 -9.407312e-04 -4.563713e-03
+6.566667e+00 -6.804928e-03 +1.990455e-01 +7.182016e-04 -5.113221e-02 -2.978040e-04 +9.734641e-04 +1.731233e-02 -3.642761e-01 -7.176599e-01 +3.094242e-01 +5.397538e-01 +2.271922e-01 +2.646581e-03 -2.575840e-03 -1.899513e-03 -5.172811e-03
+6.583333e+00 +1.431667e-02 +2.080425e-01 -2.516854e-03 -5.288328e-02 -7.095645e-04 +1.075592e-03 +1.322065e-02 -3.825199e-01 -7.795979e-01 +3.482709e-01 +3.507995e-01 +2.588894e-01 +4.172329e-03 -3.487697e-03 -3.243613e-03 -4.692779e-03
+6.600000e+00 +1.215663e-02 +2.069295e-01 -1.947930e-03 -5.205194e-02 -3.337981e-04 +7.733388e-04 +1.015852e-03 -3.664829e-01 -7.373346e-01 +1.712484e-01 +5.327085e-01 +2.550275e-01 +4.337518e-03 -4.104687e-03 -3.610117e-03 -3.810547e-03
+6.616667e+00 +5.856355e-03 +2.028402e-01 -6.648361e-04 -4.943996e-02 +2.452561e-05 +8.345726e-04 -5.825699e-03 -3.539695e-01 -4.746671e-01 +2.618881e-01 +4.962568e-01 +2.145497e-01 +1.007583e-03 -4.343323e-03 -9.530906e-04 -3.315133e-03
+6.633333e+00 +1.475193e-03 +2.057140e-01 +5.156974e-04 -4.983347e-02 +3.062744e-04 +5.457893e-04 -1.015106e-02 -3.462312e-01 -4.674056e-01 +2.028903e-01 +6.578943e-01 +1.008435e-01 +1.574271e-03 -2.321949e-03 -1.505826e-03 -4.798252e-03
+6.650000e+00 -4.624389e-03 +2.101359e-01 +1.573323e-03 -5.110050e-02 -1.394181e-04 +7.142987e-04 +1.663009e-02 -3.642476e-01 -6.175850e-01 +2.344354e-01 +5.222749e-01 +1.822966e-01 +5.733062e-04 -2.017173e-03 -1.719501e-04 -5.326138e-03
+6.666667e+00 +1.529213e-03 +2.057301e-01 +1.100992e-03 -5.045990e-02 +1.536377e-04 +9.080576e-04 +4.024470e-04 -3.705749e-01 -5.485172e-01 +2.800717e-01 +6.374805e-01 +2.667099e-01 +1.495105e-03 -2.800615e-03 -1.253698e-03 -4.716882e-03
+6.683333e+00 +9.230560e-03 +2.030971e-01 -6.028760e-04 -5.076056e-02 +2.025319e-04 +7.612372e-04 -1.336608e-02 -3.680531e-01 -4.810140e-01 +2.641802e-01 +6.021273e-01 +1.948232e-01 +2.565509e-03 -1.572319e-03 -2.421482e-03 -5.661029e-03
+6.700000e+00 +8.014967e-03 +2.037240e-01 -6.233672e-04 -5.050494e-02 +2.331899e-05 +6.265596e-04 -5.314070e-03 -3.622036e-01 -5.929100e-01 +2.579721e-01 +5.945699e-01 +1.199253e-01 +6.878050e-04 -4.508438e-03 -6.570647e-04 -2.957877e-03
+6.716667e+00 +7.543764e-03 +1.999913e-01 -1.840219e-03 -5.013974e-02 -1.375231e-04 +4.762857e-04 -6.220936e-03 -3.547366e-01 -6.365210e-01 +1.389799e-01 +5.311366e-01 +1.432491e-01 +6.667307e-05 -5.054766e-03 -1.419218e-04 -2.294481e-03
+6.733333e+00 +7.318082e-04 +1.986985e-01 +3.220474e-04 -4.978107e-02 -2.290082e-04 +8.198901e-04 +1.291828e-02 -3.702014e-01 -6.693738e-01 +2.746699e-01 +5.014603e-01 +2.444377e-01 -1.692254e-04 -1.692951e-03 +3.942991e-04 -5.395332e-03
+6.750000e+00 -1.196496e-03 +2.028684e-01 +7.404639e-04 -5.109088e-02 -6.105588e-06 +6.101262e-04 +5.279812e-03 -3.712489e-01 -6.273281e-01 +1.545194e-01 +6.072338e-01 +2.256613e-01 -6.073868e-05 -2.239461e-03 +1.629714e-04 -4.882402e-03
+6.766667e+00 +7.075868e-03 +1.999698e-01 -3.782019e-04 -5.023960e-02 -5.438956e-05 +8.741026e-04 -1.423035e-04 -3.799098e-01 -5.817642e-01 +2.927743e-01 +5.294149e-01 +2.770537e-01 +1.518664e-03 -1.638073e-03 -1.315981e-03 -5.501083e-03
+6.783333e+00 +4.634616e-03 +1.897376e-01 +6.313066e-04 -4.863695e-02 -2.099559e-04 +4.119904e-04 +1.448698e-02 -3.482751e-01 -6.915522e-01 +3.556417e-02 +5.267352e-01 +2.139678e-01 +6.396772e-04 -1.185089e-03 -2.896096e-04 -5.296900e-03
+6.800000e+00 -9.475542e-03 +1.946104e-01 +4.008926e-03 -5.024782e-02 -1.372236e-05 +6.971722e-04 +2.851577e-02 -3.754083e-01 -5.624925e-01 +1.925067e-01 +5.368311e-01 +2.664430e-01 +2.243890e-04 -2.152673e-03 +3.191233e-04 -4.847317e-03
+6.816667e+00 +1.158281e-02 +1.871404e-01 -4.328561e-04 -4.838431e-02 -2.123808e-04 +1.000687e-03 +7.233320e-03 -3.793224e-01 -7.181119e-01 +3.283425e-01 +5.451328e-01 +3.533565e-01 -8.839818e-04 -2.250601e-03 +9.489642e-04 -4.771022e-03
+6.833333e+00 +1.661201e-02 +1.985815e-01 -2.034854e-03 -5.059950e-02 -2.836927e-04 +4.682734e-04 -4.414358e-04 -3.702145e-01 -7.253478e-01 +2.606427e-03 +4.989542e-01 +2.917132e-01 -2.060973e-03 -2.275958e-03 +1.884637e-03 -4.535999e-03
+6.850000e+00 +4.700388e-03 +1.877790e-01 +5.175423e-04 -4.735533e-02 -3.647271e-04 +7.912748e-04 +2.188799e-02 -3.656541e-01 -7.775438e-01 +1.151698e-01 +4.866126e-01 +4.221838e-01 -8.874207e-04 -2.121872e-03 +1.186831e-03 -4.542979e-03
+6.866667e+00 +9.444283e-03 +2.025193e-01 -4.748540e-04 -4.999070e-02 +1.904859e-04 +6.032887e-04 -1.377576e-02 -3.767623e-01 -5.121544e-01 +2.653926e-01 +6.366189e-01 +1.537095e-01 -1.358146e-04 -2.654981e-03 -1.037317e-04 -4.180947e-03
+6.883333e+00 +6.736903e-03 +2.088908e-01 +1.208850e-03 -4.912433e-02 +1.669298e-04 +6.479976e-04 -4.144118e-04 -3.749034e-01 -5.425563e-01 +3.942787e-01 +6.450587e-01 +7.196928e-02 +8.693931e-04 -3.592766e-03 -8.126609e-04 -3.222079e-03
+6.900000e+00 +5.352820e-03 +1.980361e-01 +1.045714e-03 -4.659291e-02 -7.382317e-05 +6.895122e-04 +1.121883e-02 -3.608969e-01 -5.389675e-01 +2.873140e-01 +4.608967e-01 +2.091907e-01 +1.846890e-04 -4.103203e-03 +1.191398e-05 -2.458042e-03
+6.916667e+00 -2.914691e-03 +2.112103e-01 +2.522365e-03 -4.981435e-02 +2.302141e-04 +3.156437e-04 +5.645128e-03 -3.661575e-01 -4.270651e-01 +4.010424e-02 +5.812505e-01 +1.666494e-01 -5.321117e-04 -2.994825e-03 +5.826622e-04 -3.503821e-03
+6.933333e+00 -4.253736e-04 +2.115014e-01 +1.209958e-03 -4.964820e-02 +8.944224e-05 +4.843668e-04 +3.790348e-03 -3.759686e-01 -5.122846e-01 +1.278478e-01 +5.550264e-01 +2.161256e-01 +1.191629e-03 -4.232093e-03 -1.040121e-03 -2.455380e-03
+6.950000e+00 +1.443685e-02 +2.057563e-01 -3.032369e-03 -4.735525e-02 -1.989920e-04 +7.496223e-04 -1.121642e-02 -3.757027e-01 -5.963300e-01 +2.440560e-01 +4.152330e-01 +3.125780e-01 +1.718873e-03 -3.758596e-03 -1.761909e-03 -2.824110e-03
+6.966667e+00 +3.023087e-03 +2.120428e-01 -3.592617e-04 -4.872447e-02 -4.397380e-07 +5.118599e-04 -2.692803e-03 -3.744176e-01 -5.927068e-01 +2.333857e-01 +5.633210e-01 +1.452635e-01 +9.924850e-04 -3.215296e-03 -9.602963e-04 -3.240125e-03
+6.983333e+00 +1.381610e-03 +1.963203e-01 +4.465020e-04 -4.469678e-02 +4.710644e-05 +5.454914e-04 +5.584257e-04 -3.486322e-01 -5.429966e-01 +1.768527e-01 +5.525373e-01 +2.293301e-01 +2.433993e-03 -4.165153e-03 -2.234592e-03 -1.904768e-03
+7.000000e+00 -5.537785e-03 +2.017454e-01 +2.202484e-03 -4.505443e-02 -3.979088e-05 +5.730085e-04 +1.846230e-02 -3.546846e-01 -6.407462e-01 +1.331465e-01 +5.770364e-01 +2.968764e-01 +3.023267e-03 -2.569910e-03 -2.497057e-03 -3.397927e-03
+7.016667e+00 -1.360204e-02 +1.990254e-01 +3.781968e-03 -4.367464e-02 +3.698107e-04 +7.947712e-04 +6.627990e-03 -3.590444e-01 -5.105535e-01 +3.548743e-01 +7.788048e-01 +2.673322e-01 +4.374163e-03 -3.654056e-03 -3.913935e-03 -2.415710e-03
+7.033333e+00 +1.101981e-03 +2.141493e-01 +3.931296e-04 -4.630955e-02 +1.357881e-04 +4.404370e-04 -5.000269e-03 -3.599693e-01 -4.995007e-01 +2.073101e-01 +5.792789e-01 +1.261749e-01 +5.289217e-03 -4.222897e-03 -4.922781e-03 -1.861414e-03
+7.050000e+00 -2.138871e-03 +2.097229e-01 +5.934277e-04 -4.525854e-02 +8.748422e-05 +8.375212e-04 -6.719235e-04 -3.772759e-01 -6.364699e-01 +3.623641e-01 +6.758392e-01 +3.092867e-01 +4.644244e-03 -4.759061e-03 -4.264901e-03 -1.596738e-03
+7.066667e+00 -7.445516e-03 +2.181557e-01 +1.184925e-03 -4.707741e-02 -2.144162e-04 +4.216581e-04 +2.173666e-02 -3.681912e-01 -6.800715e-01 +8.541054e-02 +4.660906e-01 +2.349889e-01 +4.597200e-03 -3.598519e-03 -3.875319e-03 -2.471451e-03
+7.083333e+00 -4.000426e-03 +2.124080e-01 +8.511088e-04 -4.727687e-02 +1.079802e-04 +6.816424e-04 -1.891473e-04 -3.872892e-01 -6.127531e-01 +3.592579e-01 +6.764270e-01 +1.975401e-01 +3.447600e-03 -4.097164e-03 -3.159380e-03 -2.276814e-03
+7.100000e+00 +9.617541e-03 +2.135986e-01 -1.418224e-03 -4.772706e-02 -1.348053e-04 +3.932602e-04 -2.567824e-03 -3.751212e-01 -6.288896e-01 +2.753133e-01 +4.834013e-01 +3.599614e-02 +4.117351e-03 -4.381554e-03 -3.781111e-03 -1.808759e-03
+7.116667e+00 -5.231147e-03 +2.005706e-01 +2.461995e-03 -4.500994e-02 +2.586128e-04 +4.924068e-04 +2.647618e-03 -3.625323e-01 -4.786134e-01 +2.833061e-01 +6.812953e-01 +1.208696e-01 +3.831098e-03 -3.461414e-03 -3.437160e-03 -2.409292e-03
+7.133333e+00 +1.190676e-02 +2.033296e-01 -8.574925e-04 -4.555809e-02 +1.232785e-04 +6.057497e-04 -1.426902e-02 -3.757489e-01 -6.018962e-01 +3.714319e-01 +6.825916e-01 +1.418637e-01 +4.660421e-03 -2.573182e-03 -4.405404e-03 -3.357197e-03
+7.150000e+00 +1.830619e-03 +2.059688e-01 +1.390808e-03 -4.665663e-02 -1.050949e-04 +3.650197e-04 +1.747840e-02 -3.709118e-01 -6.447868e-01 +2.165172e-01 +5.205143e-01 +8.206228e-02 +2.530696e-03 -1.914464e-03 -2.042635e-03 -3.843595e-03
+7.166667e+00 +1.377737e-02 +2.066207e-01 +9.018293e-05 -4.667844e-02 -1.469173e-04 +5.982875e-04 +1.013014e-02 -3.879665e-01 -5.634124e-01 +3.169694e-01 +4.051383e-01 +2.025994e-01 +1.335726e-03 -1.741214e-03 -1.075565e-03 -4.213157e-03
+7.183333e+00 +6.619745e-03 +2.040576e-01 +5.554783e-04 -4.658413e-02 -6.793377e-05 +4.410580e-04 +8.616047e-03 -3.790027e-01 -6.985192e-01 +2.009732e-01 +6.041478e-01 +1.762752e-01 +1.587261e-03 -2.569084e-03 -1.321044e-03 -3.303616e-03
+7.200000e+00 +9.293805e-03 +1.982402e-01 +5.903391e-04 -4.484186e-02 +1.052771e-04 +4.852066e-04 -2.514094e-03 -3.703337e-01 -6.204576e-01 +2.599511e-01 +6.879745e-01 +1.668473e-01 +2.948241e-04 -7.557744e-04 -3.100995e-04 -4.778342e-03
+7.216667e+00 -4.003978e-03 +2.038967e-01 +3.305183e-03 -4.585296e-02 +1.928670e-04 +6.907944e-04 +1.288827e-02 -3.939432e-01 -4.041774e-01 +4.348551e-01 +5.642907e-01 +1.987146e-01 -1.373141e-04 -3.487942e-03 +3.025488e-04 -2.577697e-03
+7.233333e+00 +1.079452e-02 +2.067516e-01 -2.307492e-04 -4.530050e-02 +7.620048e-05 +3.568775e-04 -7.031146e-03 -3.690870e-01 -5.151348e-01 +2.542537e-01 +5.602605e-01 +6.173792e-02 +8.130876e-05 -2.537350e-03 -1.730812e-04 -3.054999e-03
+7.250000e+00 -2.410467e-03 +1.956698e-01 +2.715211e-03 -4.298716e-02 +2.748961e-04 +6.936389e-04 +2.608693e-03 -3.759336e-01 -5.840830e-01 +3.633726e-01 +8.152116e-01 +2.830925e-01 +7.360013e-04 -3.483168e-03 -6.384016e-04 -2.238799e-03
+7.266667e+00 +2.431299e-03 +1.914686e-01 +1.732216e-03 -4.223715e-02 +5.860002e-05 +7.970192e-04 +9.795056e-03 -3.792667e-01 -6.651352e-01 +4.021658e-01 +6.847944e-01 +3.540202e-01 +1.434717e-03 -4.415901e-03 -1.176988e-03 -1.386206e-03
+7.283333e+00 -2.606406e-03 +1.959078e-01 +2.292508e-03 -4.128554e-02 +1.051857e-04 +6.836715e-04 +1.099446e-02 -3.659404e-01 -6.625016e-01 +4.514404e-01 +7.323339e-01 +2.007484e-01 +2.278234e-03 -3.920981e-03 -1.921500e-03 -1.608215e-03
+7.300000e+00 +9.642264e-03 +2.013951e-01 -6.430554e-05 -4.348640e-02 -2.030019e-04 +4.819492e-04 +1.392886e-02 -3.715898e-01 -7.463028e-01 +2.974826e-01 +4.999076e-01 +1.526800e-01 +1.558809e-03 -4.078542e-03 -1.233341e-03 -1.496514e-03
+7.316667e+00 +7.218252e-03 +2.012639e-01 +5.372623e-05 -4.283167e-02 -2.068817e-05 +2.626995e-04 +1.796143e-03 -3.527588e-01 -5.642915e-01 +1.309978e-01 +5.148083e-01 +9.449954e-02 +1.418874e-03 -3.441708e-03 -1.263071e-03 -1.774951e-03
+7.333333e+00 +2.322170e-03 +2.000052e-01 +1.028303e-03 -4.244256e-02 +3.923848e-05 +4.305918e-04 +5.362082e-03 -3.638276e-01 -5.385415e-01 +2.109404e-01 +5.524051e-01 +2.004591e-01 +3.715659e-04 -2.694390e-03 -2.821766e-04 -2.539633e-03
+7.350000e+00 +2.293383e-03 +2.031468e-01 +1.842046e-03 -4.261457e-02 +6.868068e-05 +4.906321e-04 +9.838167e-03 -3.716187e-01 -6.604502e-01 +2.643041e-01 +6.996099e-01 +2.196678e-01 -3.018977e-05 -2.227866e-03 +1.354331e-04 -3.010325e-03
+7.366667e+00 +2.247688e-03 +2.091546e-01 +1.025503e-03 -4.327990e-02 -5.071148e-05 +4.673458e-04 +1.204934e-02 -3.773274e-01 -5.973432e-01 +1.250451e-01 +5.129271e-01 +3.358449e-01 +1.223577e-03 -2.287571e-03 -9.525074e-04 -2.984013e-03
+7.383333e+00 -3.228445e-04 +1.950113e-01 +2.177239e-03 -4.064343e-02 -8.330897e-05 +6.244865e-04 +2.398565e-02 -3.695211e-01 -6.379985e-01 +3.067252e-01 +5.177148e-01 +3.378105e-01 +1.432604e-04 -3.729003e-03 +1.645514e-04 -1.550434e-03
+7.400000e+00 +1.371336e-02 +2.025674e-01 -1.022118e-03 -4.233126e-02 -1.588105e-04 +5.245687e-04 +3.357412e-03 -3.779580e-01 -5.511264e-01 +3.990109e-01 +3.528452e-01 +1.484750e-01 +2.703040e-04 -4.145492e-03 -2.026701e-04 -1.237854e-03
+7.416667e+00 +9.095403e-03 +1.984832e-01 +2.958178e-04 -4.138478e-02 +6.666697e-06 +7.092564e-04 +1.610205e-03 -3.864687e-01 -5.467845e-01 +2.826366e-01 +5.268440e-01 +4.646361e-01 -4.075949e-04 -2.943338e-03 +3.752767e-04 -2.357105e-03
+7.433333e+00 +1.001688e-02 +1.942028e-01 +6.003890e-05 -4.061089e-02 +3.039341e-05 +5.619152e-04 -2.161981e-03 -3.707903e-01 -4.917479e-01 +3.564786e-01 +5.006508e-01 +2.397577e-01 +2.725740e-04 -1.761771e-03 -2.694489e-04 -3.163078e-03
+7.450000e+00 +1.706752e-03 +2.131225e-01 +1.105039e-03 -4.282019e-02 +2.118611e-05 +2.963827e-04 +7.391619e-03 -3.706909e-01 -5.996653e-01 +2.219159e-01 +5.924132e-01 +7.970539e-02 +7.475877e-04 -2.757613e-03 -5.764378e-04 -2.231527e-03
+7.466667e+00 +1.676110e-02 +2.078982e-01 -3.053821e-03 -4.202474e-02 -3.245725e-05 +2.435158e-04 -2.335844e-02 -3.619255e-01 -6.616384e-01 +1.863861e-01 +5.907854e-01 +6.060187e-02 -5.296308e-04 -2.514340e-03 +1.931118e-04 -2.296056e-03
+7.483333e+00 +3.031871e-04 +2.010771e-01 +2.070159e-04 -3.943453e-02 -6.365876e-05 +4.949200e-04 +6.759364e-03 -3.623455e-01 -5.526244e-01 +2.593547e-01 +4.521665e-01 +2.821191e-01 +5.110818e-04 -2.507914e-03 -3.773107e-04 -2.259455e-03
+7.500000e+00 -1.093199e-02 +2.170808e-01 +2.672601e-03 -4.211207e-02 +1.055132e-04 +3.853437e-04 +1.392905e-02 -3.781718e-01 -4.675463e-01 +9.212868e-02 +5.636980e-01 +3.203092e-01 +6.910880e-04 -2.114941e-03 -4.537244e-04 -2.743427e-03
+7.516667e+00 -7.825042e-03 +2.043006e-01 +1.065960e-03 -3.973848e-02 +4.294386e-05 +4.628586e-04 +5.414486e-03 -3.663371e-01 -4.624172e-01 +2.351193e-01 +4.871868e-01 +2.790135e-01 +7.259934e-04 -1.505124e-03 -5.820137e-04 -3.102653e-03
+7.533333e+00 +4.513075e-03 +2.119239e-01 -1.178711e-03 -4.151273e-02 -5.777103e-05 +4.862336e-04 -5.394974e-03 -3.855318e-01 -5.922113e-01 +2.827229e-01 +4.951846e-01 +2.657568e-01 +1.295382e-03 -1.169596e-03 -1.213442e-03 -3.573418e-03
+7.550000e+00 -2.056312e-03 +2.047634e-01 +6.234862e-04 -4.000855e-02 +1.046325e-04 +3.838669e-04 -3.597079e-03 -3.659893e-01 -5.541824e-01 +3.046163e-01 +6.491226e-01 +1.303717e-01 +1.865103e-03 -5.402486e-04 -1.707898e-03 -3.875031e-03
+7.566667e+00 +8.643453e-03 +2.077436e-01 -1.388461e-03 -4.088808e-02 -7.348548e-05 +6.094716e-04 -5.754425e-03 -3.950013e-01 -5.769186e-01 +3.875397e-01 +4.600547e-01 +3.243651e-01 +1.081596e-03 +8.318912e-06 -1.024208e-03 -4.658642e-03
+7.583333e+00 +6.662669e-03 +2.009650e-01 -2.220214e-04 -4.068283e-02 +1.289959e-04 +4.492350e-04 -1.318385e-02 -3.815295e-01 -4.673098e-01 +3.611775e-01 +5.983208e-01 +1.633253e-01 +1.405115e-03 -1.322949e-03 -1.411444e-03 -3.244175e-03
+7.600000e+00 +1.051301e-02 +1.922437e-01 -9.873703e-04 -3.865712e-02 -6.209386e-05 +5.133689e-04 -3.080029e-03 -3.716871e-01 -6.735463e-01 +4.579089e-01 +5.639106e-01 +1.544495e-01 +1.262367e-03 -2.287910e-03 -1.172825e-03 -2.202735e-03
+7.616667e+00 +4.194635e-03 +2.085642e-01 +5.530015e-04 -4.141930e-02 -1.259697e-05 +4.205727e-04 +6.077312e-03 -3.900643e-01 -6.190247e-01 +1.751435e-01 +5.720421e-01 +3.128763e-01 +5.084908e-04 -2.589221e-03 -3.774845e-04 -2.087276e-03
+7.633333e+00 +1.126562e-02 +2.089727e-01 -4.014604e-04 -4.158294e-02 +6.694533e-05 +2.849412e-04 -9.576489e-03 -3.815713e-01 -4.672973e-01 +1.231292e-01 +5.271551e-01 +2.003145e-01 +4.478726e-04 -2.261525e-03 -4.951366e-04 -2.258664e-03
+7.650000e+00 +7.511108e-03 +1.969739e-01 +1.059162e-04 -3.990510e-02 -8.125507e-05 +4.556710e-04 +8.483514e-03 -3.844892e-01 -6.565375e-01 +2.186695e-01 +5.211290e-01 +3.293088e-01 -8.691419e-04 -2.438137e-03 +9.165087e-04 -2.084007e-03
+7.666667e+00 +4.370669e-03 +1.933488e-01 +4.459171e-04 -3.954788e-02 +1.226130e-04 +6.117294e-04 -7.380263e-03 -3.980286e-01 -5.114703e-01 +2.460488e-01 +6.415120e-01 +5.071979e-01 -1.016614e-03 -2.778021e-03 +8.823979e-04 -1.868740e-03
+7.683333e+00 +1.313870e-04 +2.017028e-01 +3.798959e-04 -4.054247e-02 +7.148646e-05 +2.875407e-04 -3.185543e-03 -3.789402e-01 -5.575163e-01 +1.293556e-01 +6.214474e-01 +2.055113e-01 -4.332366e-04 -3.076432e-03 +3.835280e-04 -1.348863e-03
+7.700000e+00 +1.276362e-03 +2.001286e-01 -2.070747e-04 -3.947678e-02 +6.976948e-05 +3.990555e-04 -8.360271e-03 -3.822529e-01 -5.748973e-01 +2.978667e-01 +6.386579e-01 +1.961233e-01 +9.099338e-04 -2.668318e-03 -9.089919e-04 -1.714441e-03
+7.716667e+00 -3.448031e-03 +2.065624e-01 +1.355962e-03 -4.028357e-02 +1.245311e-04 +2.747405e-04 +5.284822e-04 -3.799160e-01 -4.364426e-01 +1.401626e-01 +5.793995e-01 +1.908702e-01 +1.928353e-03 -2.429629e-03 -1.756127e-03 -1.865874e-03
+7.733333e+00 -4.369280e-04 +1.979452e-01 +1.073969e-03 -3.867802e-02 +1.443546e-04 +4.637636e-04 -4.028155e-03 -3.859393e-01 -4.157756e-01 +3.286503e-01 +5.890270e-01 +2.675996e-01 +2.068820e-03 -2.510657e-03 -1.931907e-03 -1.809210e-03
+7.750000e+00 +5.082732e-03 +2.065031e-01 +2.759455e-04 -4.033697e-02 +9.354808e-05 +3.490321e-04 -6.387536e-03 -3.921032e-01 -3.558876e-01 +3.304085e-01 +4.631746e-01 +1.146739e-01 +2.486637e-03 -2.500733e-03 -2.338418e-03 -1.837700e-03
+7.766667e+00 -5.354238e-03 +1.918598e-01 +1.196055e-03 -3.836996e-02 +3.959377e-05 +3.573076e-04 +7.438489e-03 -3.770769e-01 -5.673184e-01 +3.335667e-01 +6.026479e-01 +1.285032e-01 +1.699888e-03 -2.376656e-03 -1.482675e-03 -1.762552e-03
+7.783333e+00 +8.540557e-03 +2.041248e-01 -1.894024e-03 -3.935383e-02 +3.706872e-05 +1.811241e-04 -2.098958e-02 -3.705669e-01 -4.769559e-01 +2.024940e-01 +5.118284e-01 +1.926657e-02 +1.067577e-03 -2.605988e-03 -1.181847e-03 -1.450006e-03
+7.800000e+00 -2.509902e-03 +2.081735e-01 +1.430540e-03 -4.005581e-02 +1.570109e-04 +3.678239e-04 -2.470970e-03 -3.983103e-01 -5.171478e-01 +2.366713e-01 +7.213946e-01 +2.511930e-01 +7.409305e-04 -2.589506e-03 -7.048169e-04 -1.693650e-03
+7.816667e+00 -2.780104e-03 +2.029093e-01 +1.550645e-03 -3.913424e-02 +5.180530e-05 +2.857735e-04 +9.518501e-03 -3.833236e-01 -6.075553e-01 +1.871743e-01 +6.659607e-01 +1.893015e-01 +1.054517e-03 -2.703471e-03 -8.746021e-04 -1.407313e-03
+7.833333e+00 +1.809347e-03 +1.984093e-01 +2.398812e-04 -3.857597e-02 +1.019563e-04 +3.858058e-04 -8.122572e-03 -3.907387e-01 -5.437636e-01 +3.288719e-01 +6.782002e-01 +1.970234e-01 +9.990892e-04 -2.152951e-03 -9.884102e-04 -1.935181e-03
+7.850000e+00 +3.568700e-04 +1.965386e-01 +7.553913e-04 -3.756536e-02 -2.657006e-05 +3.464393e-04 +1.038041e-02 -3.791881e-01 -5.849620e-01 +2.181127e-01 +5.337751e-01 +2.576132e-01 +1.086757e-03 -2.774361e-03 -8.950512e-04 -1.224958e-03
+7.866667e+00 -2.787449e-03 +2.112254e-01 +5.570328e-04 -3.972393e-02 -3.470009e-06 +2.328126e-04 +5.952115e-03 -3.895442e-01 -6.353873e-01 +2.317357e-01 +6.226680e-01 +7.984613e-02 +1.442516e-03 -2.931853e-03 -1.254633e-03 -1.138319e-03
+7.883333e+00 -3.608594e-03 +2.001324e-01 +7.735379e-04 -3.662410e-02 -2.957160e-05 +3.659915e-04 +1.082492e-02 -3.767423e-01 -7.197936e-01 +4.020490e-01 +6.706957e-01 +1.150179e-01 +1.434072e-03 -2.041650e-03 -1.200787e-03 -1.782517e-03
+7.900000e+00 -4.235012e-03 +2.205464e-01 +5.827667e-04 -4.016054e-02 +2.211548e-05 +2.399991e-04 +3.257789e-03 -3.987336e-01 -7.518231e-01 +2.724014e-01 +7.823013e-01 +5.783157e-02 +1.400059e-03 -2.540788e-03 -1.236061e-03 -1.494096e-03
+7.916667e+00 -1.868860e-03 +2.070754e-01 -3.772480e-04 -3.806186e-02 +1.413851e-04 +3.003905e-04 -1.936690e-02 -3.874719e-01 -5.447761e-01 +1.678922e-01 +7.640809e-01 +2.644884e-01 +6.740555e-04 -2.072955e-03 -7.846337e-04 -1.774683e-03
+7.933333e+00 -2.120553e-02 +2.087272e-01 +2.516672e-03 -3.766939e-02 +2.195820e-04 +3.632460e-04 -3.967055e-04 -3.929449e-01 -3.293853e-01 +1.796291e-01 +6.744072e-01 +3.618357e-01 +2.234006e-04 -1.692782e-03 -2.145431e-04 -2.123564e-03
+7.950000e+00 -1.328989e-02 +2.147597e-01 +1.304450e-03 -3.863164e-02 -1.181750e-05 +2.222808e-04 +1.442330e-02 -3.882232e-01 -6.082902e-01 +1.741182e-01 +5.877717e-01 +1.427927e-01 +2.521203e-04 -1.378823e-03 -1.109412e-04 -2.324789e-03
+7.966667e+00 -3.059729e-03 +2.018007e-01 +5.232144e-05 -3.610929e-02 -1.291775e-04 +2.264107e-04 +1.586950e-02 -3.662642e-01 -7.175028e-01 +1.949339e-01 +5.094597e-01 +1.351782e-01 +1.294533e-03 -1.515741e-03 -1.034201e-03 -1.975462e-03
+7.983333e+00 -4.539483e-03 +2.234605e-01 +4.615879e-04 -3.857425e-02 -3.889470e-05 +1.667300e-04 +9.211563e-03 -3.853240e-01 -6.874665e-01 +7.597239e-03 +6.304265e-01 +2.332308e-01 +6.743258e-04 -1.662404e-03 -5.318138e-04 -1.967516e-03
+8.000000e+00 -3.522439e-03 +2.017616e-01 +1.215683e-04 -3.540979e-02 +3.183245e-05 +3.673532e-04 -2.561212e-03 -3.801619e-01 -4.375565e-01 +2.056923e-01 +4.963869e-01 +3.774521e-01 +9.232411e-04 -1.359691e-03 -8.544687e-04 -2.159959e-03
+8.016667e+00 -3.177956e-03 +2.067709e-01 -7.943302e-06 -3.615132e-02 -1.764067e-05 +1.639102e-04 +2.117270e-03 -3.649366e-01 -4.814308e-01 +2.085595e-01 +4.578867e-01 +3.302681e-02 -3.830147e-04 +6.051106e-05 +3.649258e-04 -3.281122e-03
+8.033333e+00 -5.207136e-03 +2.137662e-01 +2.189924e-04 -3.796406e-02 +3.182021e-05 +1.841746e-04 -1.671092e-03 -3.871918e-01 -5.711962e-01 +2.069861e-01 +6.344855e-01 +7.445584e-02 -9.971189e-05 -2.712664e-04 +7.522121e-05 -3.130660e-03
+8.050000e+00 -3.393553e-03 +2.124967e-01 +4.877048e-05 -3.690598e-02 -2.444096e-05 +2.773058e-04 +3.566753e-03 -3.900255e-01 -7.628255e-01 +2.662401e-01 +7.338112e-01 +1.797270e-01 +4.166826e-04 -4.539218e-04 -3.572123e-04 -2.955629e-03
+8.066667e+00 -6.628650e-03 +2.087380e-01 +9.390233e-04 -3.639676e-02 -4.308669e-05 +1.728543e-04 +1.476393e-02 -3.738083e-01 -7.569705e-01 +2.156883e-01 +6.946427e-01 +5.279452e-02 +5.713401e-04 -1.786211e-04 -4.095874e-04 -3.049641e-03
+8.083333e+00 +2.395283e-03 +2.078888e-01 +3.296560e-04 -3.714449e-02 +1.185011e-05 +2.648612e-04 +1.744206e-03 -3.947312e-01 -6.871823e-01 +2.176367e-01 +7.213426e-01 +2.218176e-01 +3.268854e-04 -5.561444e-04 -2.872473e-04 -2.838921e-03
+8.100000e+00 -1.434766e-02 +2.119539e-01 +2.377181e-03 -3.705081e-02 +5.401340e-05 +1.016648e-04 +1.692956e-02 -3.748064e-01 -5.501691e-01 +1.877319e-01 +6.592063e-01 -3.981847e-02 +3.333195e-04 -1.086225e-03 -1.719270e-04 -2.149990e-03
+8.116667e+00 -6.004729e-04 +1.899745e-01 -6.910870e-04 -3.418149e-02 -7.065483e-05 +2.880414e-04 +2.163887e-03 -3.717903e-01 -5.334711e-01 +3.720998e-01 +4.113551e-01 +1.238484e-01 +1.027954e-04 -9.899426e-04 -7.287074e-05 -2.189281e-03
+8.133333e+00 -5.406357e-03 +2.060769e-01 +5.925023e-05 -3.622772e-02 -9.984260e-06 +3.004431e-04 +1.836579e-03 -3.959280e-01 -5.584456e-01 +2.885460e-01 +5.471440e-01 +2.358595e-01 +7.368334e-04 -8.393736e-04 -6.799076e-04 -2.496230e-03
+8.150000e+00 -3.648957e-03 +2.049178e-01 +1.499266e-04 -3.526140e-02 -3.465760e-05 +1.564225e-04 +6.043711e-03 -3.689392e-01 -5.728397e-01 +1.921592e-01 +5.142757e-01 +6.933605e-02 +4.351117e-05 -8.787000e-04 +1.482866e-05 -2.217720e-03
+8.166667e+00 +4.560072e-03 +1.967637e-01 -9.737692e-04 -3.388989e-02 -3.362464e-05 +3.698894e-04 -5.545979e-03 -3.853572e-01 -6.752692e-01 +3.408675e-01 +6.162686e-01 +3.255273e-01 +7.073638e-04 -1.091575e-03 -7.148275e-04 -2.113055e-03
+8.183333e+00 +4.869786e-03 +1.963650e-01 -1.577322e-03 -3.432849e-02 -5.854071e-05 +3.261624e-04 -8.354719e-03 -3.859263e-01 -7.136160e-01 +1.994066e-01 +6.048644e-01 +3.884186e-01 +3.693736e-04 -1.170720e-03 -4.122193e-04 -2.012311e-03
+8.200000e+00 -8.415298e-03 +2.022055e-01 +4.155139e-04 -3.569826e-02 +9.731221e-06 +3.466095e-04 +2.884935e-03 -4.049689e-01 -5.997426e-01 +3.488344e-01 +6.223386e-01 +2.874051e-01 +1.479983e-04 -1.737025e-03 -1.135845e-04 -1.580807e-03
+8.216667e+00 +4.943376e-03 +2.045590e-01 -1.550113e-03 -3.568342e-02 -1.401546e-05 +3.304881e-04 -1.424459e-02 -4.048213e-01 -6.554356e-01 +2.941562e-01 +6.289921e-01 +3.171507e-01 +5.799306e-04 -2.456458e-03 -6.613328e-04 -8.525530e-04
+8.233333e+00 -1.535874e-02 +1.878637e-01 +1.741817e-03 -3.354917e-02 +7.702197e-05 +3.058196e-04 +7.358358e-03 -3.813656e-01 -5.253548e-01 +2.728047e-01 +6.805501e-01 +2.969367e-01 +9.098614e-04 -2.195849e-03 -8.186150e-04 -8.967310e-04
+8.250000e+00 -5.118676e-03 +1.929368e-01 -2.349052e-04 -3.404908e-02 -4.196563e-05 +2.031602e-04 +3.550898e-03 -3.743277e-01 -6.655464e-01 +2.140945e-01 +5.788627e-01 +1.549804e-01 +3.778868e-04 -1.845154e-03 -3.368633e-04 -1.149702e-03
+8.266667e+00 +1.479299e-02 +2.006444e-01 -2.843677e-03 -3.535429e-02 -1.054087e-04 +1.842060e-04 -1.484254e-02 -3.876353e-01 -6.785935e-01 +2.097801e-01 +4.611222e-01 +1.279344e-01 +6.715650e-04 -1.880633e-03 -7.507036e-04 -1.181640e-03
+8.283333e+00 +7.494837e-03 +1.908901e-01 -1.892085e-03 -3.391166e-02 -3.617984e-05 +2.194052e-04 -1.485724e-02 -3.796605e-01 -5.813433e-01 +2.104521e-01 +5.057715e-01 +2.062403e-01 +5.124091e-04 -2.117312e-03 -5.983980e-04 -8.680385e-04
+8.300000e+00 +2.303170e-03 +1.971286e-01 -6.593276e-04 -3.458258e-02 -1.826966e-05 +2.390700e-04 -4.368766e-03 -3.918452e-01 -5.052077e-01 +2.258533e-01 +4.663179e-01 +2.380057e-01 +7.568230e-04 -1.758535e-03 -7.555814e-04 -1.265382e-03
+8.316667e+00 +1.102403e-02 +1.979569e-01 -1.903798e-03 -3.482909e-02 -2.900607e-05 +2.204549e-04 -1.607173e-02 -3.938524e-01 -6.031487e-01 +1.231977e-01 +5.372916e-01 +3.049065e-01 +4.140857e-04 -1.288106e-03 -5.109666e-04 -1.695735e-03
+8.333333e+00 +1.980723e-03 +1.864721e-01 -1.483418e-04 -3.285762e-02 -1.120494e-04 +3.223052e-04 +1.540190e-02 -3.902683e-01 -6.556380e-01 +1.980385e-01 +4.132936e-01 +4.502013e-01 +1.016340e-03 -1.436887e-03 -8.653553e-04 -1.498697e-03
+8.350000e+00 +7.021063e-03 +1.925823e-01 -6.082568e-04 -3.404792e-02 -1.794357e-05 +2.338103e-04 -3.997419e-03 -3.918229e-01 -5.584779e-01 +1.283658e-01 +5.154009e-01 +3.368678e-01 +1.766718e-03 -2.087761e-03 -1.710920e-03 -8.595630e-04
+8.366667e+00 +8.875575e-03 +1.934107e-01 -1.033058e-03 -3.292560e-02 +1.921548e-05 +2.458447e-04 -1.436959e-02 -3.837586e-01 -6.906816e-01 +2.550988e-01 +7.216632e-01 +2.447713e-01 +1.427299e-03 -2.081559e-03 -1.457895e-03 -7.818299e-04
+8.383333e+00 -5.765983e-03 +2.019347e-01 +8.323385e-04 -3.346747e-02 +5.129147e-05 +1.093169e-04 +9.763699e-04 -3.704576e-01 -6.175108e-01 -7.577450e-02 +7.192892e-01 +2.769440e-01 +1.293352e-03 -1.502362e-03 -1.226597e-03 -1.211978e-03
+8.400000e+00 -5.945535e-03 +2.017570e-01 +3.964019e-04 -3.299096e-02 +7.468682e-06 +2.029086e-04 +3.163365e-03 -3.821876e-01 -5.428496e-01 +9.308942e-02 +5.486970e-01 +3.247474e-01 +1.326649e-03 -1.702553e-03 -1.241500e-03 -1.074515e-03
+8.416667e+00 +2.654868e-03 +1.969049e-01 -3.116636e-04 -3.178261e-02 -1.238640e-04 +2.136007e-04 +1.648190e-02 -3.726713e-01 -6.183122e-01 +3.211551e-01 +3.293153e-01 +1.277919e-01 +1.689640e-03 -1.982851e-03 -1.493814e-03 -7.222692e-04
+8.433333e+00 -1.006642e-04 +2.071054e-01 +7.290088e-05 -3.273818e-02 -2.750719e-05 +2.956728e-04 +5.113637e-03 -3.985960e-01 -6.665639e-01 +4.562412e-01 +5.917513e-01 +1.856974e-01 +1.778751e-03 -2.546245e-03 -1.648748e-03 -3.386975e-04
+8.450000e+00 -3.865169e-03 +1.985586e-01 +5.979428e-04 -3.044391e-02 -7.217094e-05 +2.368567e-04 +1.834099e-02 -3.655822e-01 -7.380751e-01 +3.463442e-01 +5.574529e-01 +1.651331e-01 +7.947081e-04 -2.326476e-03 -6.438320e-04 -3.085599e-04
+8.466667e+00 +2.403289e-03 +2.058845e-01 -6.373698e-04 -3.261078e-02 +1.113136e-05 +1.264979e-04 -9.254390e-03 -3.736133e-01 -6.042829e-01 +1.859387e-01 +6.173279e-01 +7.238924e-02 +1.545133e-04 -2.458939e-03 -2.232273e-04 -2.162704e-04
+8.483333e+00 +6.916950e-04 +2.084447e-01 -1.901494e-04 -3.295056e-02 -2.264020e-05 +1.945794e-04 +1.466162e-03 -3.908794e-01 -7.383496e-01 +2.788810e-01 +6.636272e-01 +1.480083e-01 -2.251599e-04 -2.015795e-03 +1.965400e-04 -7.121930e-04
+8.500000e+00 +8.114978e-04 +2.017190e-01 +3.233026e-05 -3.201352e-02 +3.554305e-05 +1.910592e-04 -5.884442e-03 -3.817781e-01 -5.570385e-01 +3.042602e-01 +6.258977e-01 +1.227657e-01 -1.214365e-03 -1.896770e-03 +1.059253e-03 -7.439377e-04
+8.516667e+00 -1.116168e-02 +1.975674e-01 +2.045580e-03 -3.184467e-02 +1.866843e-04 +1.271891e-04 -9.080719e-03 -3.709263e-01 -4.938614e-01 +1.965649e-01 +9.223292e-01 +7.964884e-02 -1.589613e-03 -1.995017e-03 +1.383759e-03 -5.671571e-04
+8.533333e+00 -1.014579e-02 +2.043594e-01 +1.381316e-03 -3.278547e-02 +1.711230e-05 +1.672810e-04 +1.282168e-02 -3.905072e-01 -5.783808e-01 +2.404363e-01 +5.905958e-01 +1.417836e-01 -1.679542e-03 -1.848835e-03 +1.599014e-03 -7.993519e-04
+8.550000e+00 +2.926467e-03 +2.107717e-01 -6.774212e-04 -3.299085e-02 -5.964350e-07 +1.249123e-04 -7.547068e-03 -3.873463e-01 -6.623143e-01 +9.988089e-02 +6.315017e-01 +1.799886e-01 -9.644736e-04 -2.187860e-03 +8.291358e-04 -4.541222e-04
+8.566667e+00 -6.885327e-03 +2.084690e-01 +4.249143e-04 -3.269836e-02 -2.786751e-05 +9.563814e-05 +9.910001e-03 -3.806907e-01 -5.778260e-01 +4.333009e-03 +4.825481e-01 +2.054670e-01 -5.057388e-04 -2.315111e-03 +5.188740e-04 -2.807722e-04
+8.583333e+00 +1.194417e-03 +2.053859e-01 +4.716196e-05 -3.198182e-02 -7.860361e-07 +2.003449e-04 +6.928988e-04 -3.931501e-01 -5.954775e-01 +3.187280e-01 +5.698549e-01 +1.676871e-01 -5.689758e-04 -2.017396e-03 +5.201825e-04 -6.013228e-04
+8.600000e+00 +2.180879e-03 +2.155808e-01 +6.076421e-04 -3.311688e-02 -6.358088e-05 +1.528169e-04 +1.862175e-02 -3.994850e-01 -5.809867e-01 +1.293217e-01 +3.970224e-01 +2.357568e-01 -1.768558e-04 -2.510408e-03 +2.729926e-04 -1.791200e-04
+8.616667e+00 +2.677106e-03 +2.131200e-01 +9.332266e-04 -3.279505e-02 +4.966863e-05 +9.983148e-05 +1.466085e-03 -3.879015e-01 -4.512128e-01 +1.837269e-01 +5.602732e-01 +5.279353e-02 -5.079428e-04 -2.427297e-03 +4.665431e-04 -1.672550e-04
+8.633333e+00 +4.736538e-03 +2.009396e-01 +6.815678e-04 -3.139804e-02 -1.882853e-05 +1.181316e-04 +1.138360e-02 -3.769600e-01 -5.465934e-01 +1.105443e-01 +4.780850e-01 +1.744653e-01 -4.621442e-04 -2.403177e-03 +4.800882e-04 -1.083147e-04
+8.650000e+00 +5.948503e-03 +2.114804e-01 +4.727556e-05 -3.300857e-02 +3.692407e-05 +1.274133e-04 -6.555221e-03 -3.993341e-01 -4.912968e-01 +1.921947e-01 +5.682576e-01 +1.226541e-01 +4.184905e-05 -2.304577e-03 -6.100372e-05 -3.007998e-04
+8.666667e+00 +1.233710e-04 +1.963861e-01 +4.483423e-04 -3.103664e-02 +8.082531e-05 +1.858119e-04 -1.027818e-02 -3.892760e-01 -4.345056e-01 +2.224354e-01 +6.276200e-01 +2.477536e-01 -4.895728e-05 -2.824470e-03 -4.338149e-06 +2.226786e-04
+8.683333e+00 -5.476020e-03 +2.021468e-01 +7.795852e-04 -3.174700e-02 +2.557880e-05 +1.157865e-04 +4.337253e-03 -3.859555e-01 -5.278259e-01 +8.695724e-02 +5.763827e-01 +2.004430e-01 +1.073477e-04 -2.437877e-03 -6.115189e-05 -7.507821e-05
+8.700000e+00 -4.766320e-03 +2.082100e-01 -3.350168e-04 -3.224680e-02 +5.145947e-05 +1.333105e-04 -1.395387e-02 -3.971851e-01 -5.851384e-01 +1.224506e-01 +7.044852e-01 +2.151139e-01 -1.071190e-05 -2.214342e-03 -5.886752e-05 -3.096058e-04
+8.716667e+00 -9.113182e-03 +2.069296e-01 +8.806557e-04 -3.156074e-02 +3.167664e-05 +1.160317e-04 +4.383489e-03 -3.874932e-01 -6.173789e-01 +1.789164e-01 +6.865958e-01 +1.151924e-01 +8.958713e-04 -2.035219e-03 -7.314838e-04 -3.943410e-04
+8.733333e+00 -1.537679e-02 +2.071666e-01 +1.700429e-03 -3.082103e-02 +6.825078e-05 +8.917361e-05 +6.740771e-03 -3.751260e-01 -4.787248e-01 +1.259144e-01 +6.514337e-01 +9.825974e-02 +8.545487e-04 -2.065324e-03 -6.845967e-04 -2.887631e-04
+8.750000e+00 +1.170826e-02 +2.038924e-01 -1.904326e-03 -3.060637e-02 -2.826045e-05 +1.932174e-04 -1.674664e-02 -3.955273e-01 -6.964171e-01 +3.223614e-01 +6.072759e-01 +1.929394e-01 -3.881203e-04 -1.410784e-03 +2.373439e-04 -9.261104e-04
+8.766667e+00 +3.677755e-03 +2.003458e-01 -1.236304e-03 -2.958464e-02 -9.386928e-05 +2.543061e-04 +4.777179e-03 -3.977502e-01 -6.911981e-01 +3.517101e-01 +4.182780e-01 +3.410486e-01 -8.909315e-04 -1.428978e-03 +7.674577e-04 -9.050069e-04
+8.783333e+00 -1.022585e-02 +2.067427e-01 +8.537132e-04 -3.026713e-02 -3.619699e-05 +1.469508e-04 +1.800856e-02 -3.856670e-01 -7.449742e-01 +3.020734e-01 +6.352652e-01 +8.988647e-02 -8.957778e-04 -1.092596e-03 +8.376766e-04 -1.108031e-03
+8.800000e+00 -8.107731e-03 +2.077788e-01 +8.001233e-04 -3.077820e-02 +2.983439e-05 +1.741872e-04 +3.393673e-03 -3.997264e-01 -5.997215e-01 +2.281374e-01 +6.819372e-01 +2.465261e-01 -9.866203e-04 -1.480598e-03 +8.417322e-04 -8.343197e-04
+8.816667e+00 -1.420632e-03 +2.060303e-01 -1.470508e-04 -3.085824e-02 -7.584487e-05 +1.301766e-04 +1.446540e-02 -3.934206e-01 -6.970636e-01 +2.248813e-01 +4.664448e-01 +1.266949e-01 -4.707318e-04 -2.064978e-03 +4.645070e-04 -2.963245e-04
+8.833333e+00 -5.783186e-03 +2.048245e-01 +1.092348e-03 -3.129787e-02 +1.730307e-05 +1.495638e-04 +9.497086e-03 -4.051528e-01 -5.215348e-01 +1.325151e-01 +5.684280e-01 +2.790374e-01 -3.472671e-04 -1.745958e-03 +3.374397e-04 -5.992219e-04
+8.850000e+00 +6.812418e-03 +1.935047e-01 -9.705094e-04 -2.943563e-02 -2.943669e-05 +2.270846e-04 -5.651691e-03 -4.013977e-01 -4.825585e-01 +4.336804e-01 +3.899329e-01 +2.220837e-01 -5.160582e-04 -2.044696e-03 +4.047599e-04 -3.145886e-04
+8.866667e+00 +1.104655e-02 +2.017827e-01 -7.503306e-04 -3.106507e-02 +1.853177e-05 +2.073177e-04 -1.359168e-02 -4.195487e-01 -4.984208e-01 +2.312607e-01 +5.460313e-01 +3.637328e-01 -3.948835e-04 -1.833900e-03 +2.669401e-04 -5.538190e-04
+8.883333e+00 +7.955524e-03 +1.909220e-01 -4.639624e-04 -2.861235e-02 +6.628737e-06 +2.207852e-04 -7.310833e-03 -3.943858e-01 -6.764565e-01 +2.986379e-01 +6.822439e-01 +3.446793e-01 +3.672011e-04 -1.946025e-03 -3.303348e-04 -3.260272e-04
+8.900000e+00 +1.282003e-02 +2.028188e-01 -1.064803e-03 -3.013365e-02 -4.076597e-06 +1.329859e-04 -1.242800e-02 -3.959326e-01 -5.079750e-01 +1.257853e-01 +4.844974e-01 +2.490862e-01 +1.627405e-04 -1.947514e-03 -1.869862e-04 -3.122347e-04
+8.916667e+00 -7.576105e-03 +1.888791e-01 +1.437036e-03 -2.809730e-02 +5.437881e-05 +1.793634e-04 +5.619742e-03 -3.834039e-01 -4.464312e-01 +2.977087e-01 +6.059207e-01 +2.314253e-01 +3.725699e-04 -2.073270e-03 -2.768978e-04 -1.349604e-04
+8.933333e+00 +3.803381e-04 +2.030192e-01 +5.069872e-04 -2.935861e-02 +7.457984e-06 +1.337522e-04 +4.793579e-03 -3.911470e-01 -5.149087e-01 +2.663158e-01 +5.265985e-01 +1.248561e-01 +2.974738e-04 -2.117408e-03 -2.197706e-04 -1.157650e-04
+8.950000e+00 -1.756851e-03 +2.028484e-01 -1.742954e-04 -2.966990e-02 -1.880461e-05 +9.980684e-05 +2.319631e-03 -3.894130e-01 -6.076646e-01 +1.658342e-01 +5.353643e-01 +1.218946e-01 +1.257601e-03 -1.704108e-03 -1.000886e-03 -4.230986e-04
+8.966667e+00 -1.324677e-02 +2.035396e-01 +1.125221e-03 -3.017637e-02 +1.244940e-05 +4.455431e-05 +1.145283e-02 -3.848710e-01 -6.097501e-01 +1.233553e-01 +6.369701e-01 -7.365763e-03 +3.759684e-04 -1.918601e-03 -2.558674e-04 -2.158769e-04
+8.983333e+00 +2.665791e-04 +1.981286e-01 -8.888650e-04 -2.942562e-02 -1.828536e-05 +1.774627e-04 -6.943883e-03 -4.095560e-01 -5.818000e-01 +3.988671e-01 +5.106089e-01 +1.557514e-01 +7.038872e-04 -1.850394e-03 -5.941950e-04 -3.597803e-04
+9.000000e+00 +7.152573e-03 +1.869429e-01 -1.658751e-03 -2.879485e-02 -5.383193e-05 +1.176577e-04 -8.140057e-03 -3.888704e-01 -6.236958e-01 +2.292267e-01 +4.350477e-01 +1.313417e-01 +4.277708e-04 -1.447060e-03 -3.794377e-04 -5.761723e-04
+9.016667e+00 -2.227102e-03 +1.944339e-01 -2.751486e-04 -2.848881e-02 -3.412474e-05 +7.567456e-05 +4.903365e-03 -3.765843e-01 -5.474649e-01 +9.188226e-02 +4.240892e-01 +1.313112e-01 +3.482979e-04 -1.443635e-03 -2.613262e-04 -5.117648e-04
+9.033333e+00 +1.314685e-04 +2.033565e-01 +5.678627e-05 -2.900729e-02 -2.508445e-05 +9.675891e-05 +6.962905e-03 -3.906391e-01 -6.635378e-01 +5.876857e-02 +5.618308e-01 +2.354343e-01 -1.041267e-04 -1.324450e-03 +1.047338e-04 -6.476840e-04
+9.050000e+00 +3.735274e-04 +2.147741e-01 -1.387699e-04 -3.042193e-02 +1.258656e-05 +1.436565e-04 -5.154214e-03 -4.230190e-01 -6.809060e-01 +1.925112e-01 +6.999898e-01 +2.665980e-01 -6.282309e-04 -1.421884e-03 +4.687782e-04 -6.863725e-04
+9.066667e+00 -5.281465e-03 +1.957295e-01 +4.979269e-04 -2.833516e-02 +2.959552e-05 +1.000064e-04 -1.174920e-03 -3.864412e-01 -5.795023e-01 +6.556089e-02 +6.592834e-01 +2.461329e-01 -5.734781e-04 -1.501448e-03 +4.422840e-04 -4.604148e-04
+9.083333e+00 +3.901927e-03 +2.005027e-01 -8.386831e-04 -2.820678e-02 +2.448898e-05 +1.427175e-04 -1.746945e-02 -3.979808e-01 -6.410291e-01 +3.089239e-01 +7.017661e-01 +1.623582e-01 -5.525771e-04 -1.618872e-03 +3.618911e-04 -3.971765e-04
+9.100000e+00 +2.787825e-03 +2.114108e-01 -8.104299e-04 -2.942332e-02 -3.699634e-05 +5.353985e-05 -8.386338e-04 -3.926325e-01 -7.072694e-01 +1.452489e-01 +5.516714e-01 +1.469929e-02 -6.203004e-04 -2.016130e-03 +4.796958e-04 -4.974607e-05
+9.116667e+00 +1.808181e-03 +2.055671e-01 -3.475541e-04 -2.870476e-02 +2.104853e-05 +5.961413e-05 -1.023489e-02 -3.866990e-01 -5.442550e-01 -2.574337e-02 +5.993188e-01 +2.054512e-01 -1.208486e-03 -2.162695e-03 +8.991143e-04 +1.022373e-04
+9.133333e+00 +3.343412e-03 +1.940125e-01 -1.037161e-03 -2.785627e-02 +2.912637e-05 +8.327341e-05 -2.163588e-02 -3.836784e-01 -4.741106e-01 +9.878568e-02 +5.606475e-01 +1.744481e-01 -3.450107e-04 -2.026060e-03 +1.902775e-04 +2.219107e-05
+9.150000e+00 -1.462451e-03 +2.072058e-01 -3.186173e-04 -2.874162e-02 -2.927793e-05 +9.474510e-05 +3.935564e-03 -4.005141e-01 -6.265078e-01 +7.828506e-02 +4.997248e-01 +2.402510e-01 +1.013273e-04 -2.018686e-03 -5.577814e-05 -3.424736e-05
+9.166667e+00 -7.494042e-03 +1.947242e-01 +5.607457e-04 -2.745906e-02 +4.309123e-05 +1.291424e-04 -4.320598e-03 -3.946796e-01 -3.837469e-01 +2.484930e-01 +5.270315e-01 +2.041270e-01 -8.556974e-05 -2.142802e-03 +5.448794e-05 +9.401771e-05
+9.183333e+00 -4.238565e-03 +2.116707e-01 -2.246375e-05 -2.845117e-02 -1.072241e-05 +7.181633e-05 +2.866862e-03 -3.939509e-01 -6.410788e-01 +1.106756e-01 +5.827650e-01 +1.331271e-01 +7.796707e-04 -1.609805e-03 -5.723666e-04 -2.935083e-04
+9.200000e+00 +5.050759e-03 +2.040505e-01 -6.853791e-04 -2.809839e-02 -2.034093e-06 +1.215996e-04 -8.611688e-03 -4.051994e-01 -4.544827e-01 +2.070370e-01 +4.333590e-01 +2.268692e-01 +6.098272e-04 -1.543419e-03 -4.867872e-04 -3.722938e-04
+9.216667e+00 -1.664592e-03 +1.972919e-01 +6.847340e-04 -2.684749e-02 +4.198978e-05 +1.221249e-04 -2.617150e-03 -3.902849e-01 -5.363947e-01 +3.903752e-01 +6.767059e-01 +5.342508e-02 +3.458211e-04 -1.335893e-03 -2.678716e-04 -4.619403e-04
+9.233333e+00 +2.190035e-03 +1.988127e-01 +1.529042e-04 -2.671394e-02 -3.869073e-06 +9.947540e-05 +3.406340e-03 -3.838886e-01 -4.661332e-01 +2.866953e-01 +4.360005e-01 +7.328145e-02 +2.142384e-04 -1.209729e-03 -1.483067e-04 -5.208947e-04
+9.250000e+00 -8.061898e-04 +1.930714e-01 +4.981176e-04 -2.626781e-02 +5.017389e-05 +1.605508e-04 -7.762160e-03 -3.977054e-01 -5.743598e-01 +3.195447e-01 +7.454007e-01 +2.753069e-01 +1.382181e-04 -1.385285e-03 -1.305251e-04 -4.254084e-04
+9.266667e+00 -9.023317e-03 +1.895958e-01 +1.540245e-03 -2.540939e-02 +5.362877e-05 +1.783902e-04 +5.598751e-03 -3.932586e-01 -5.382862e-01 +3.331100e-01 +7.256366e-01 +3.362254e-01 +2.788682e-04 -1.186738e-03 -1.889565e-04 -5.445519e-04
+9.283333e+00 -6.142158e-04 +2.052232e-01 +1.012867e-03 -2.723486e-02 +2.984309e-06 +1.270760e-04 +1.345917e-02 -4.055046e-01 -5.880603e-01 +1.744098e-01 +5.775371e-01 +2.967976e-01 +5.835753e-04 -1.037444e-03 -3.883511e-04 -6.836160e-04
+9.300000e+00 +3.323617e-03 +2.039731e-01 +2.248562e-04 -2.699337e-02 +4.059769e-05 +1.358174e-04 -9.095764e-03 -4.071028e-01 -5.149829e-01 +1.149736e-01 +6.601639e-01 +3.983094e-01 +1.424604e-04 -1.126664e-03 -1.366659e-04 -6.087172e-04
+9.316667e+00 -1.379440e-02 +1.949544e-01 +1.767544e-03 -2.572987e-02 +8.014529e-05 +8.037521e-05 +3.786846e-04 -3.745229e-01 -5.165162e-01 +1.717871e-01 +8.309487e-01 +1.176552e-01 -2.617252e-04 -1.117429e-03 +1.945378e-04 -4.930108e-04
+9.333333e+00 +3.846563e-03 +2.048316e-01 -8.969056e-04 -2.693961e-02 -2.499233e-05 +8.415998e-05 -4.547639e-03 -3.950568e-01 -6.516008e-01 +1.733299e-01 +5.317690e-01 +1.391579e-01 +8.404181e-05 -7.770697e-04 -7.757181e-05 -7.983919e-04
+9.350000e+00 -4.498532e-03 +2.057095e-01 +2.536294e-04 -2.651774e-02 +5.474841e-05 +1.448834e-04 -1.344647e-02 -4.104348e-01 -4.824759e-01 +4.380047e-01 +7.041183e-01 +1.320256e-01 -2.833989e-05 -4.829788e-04 -2.307882e-05 -1.052043e-03
+9.366667e+00 +2.900236e-03 +2.032181e-01 -8.592021e-04 -2.638769e-02 -4.285077e-05 +8.705871e-05 +1.839740e-03 -3.923749e-01 -5.686047e-01 +1.903351e-01 +3.731454e-01 +1.438998e-01 +5.816394e-04 -8.484307e-04 -4.272226e-04 -7.079378e-04
+9.383333e+00 -7.291934e-04 +1.921821e-01 -4.001956e-04 -2.476851e-02 -1.227778e-05 +1.086575e-04 -1.522369e-03 -3.783841e-01 -5.128554e-01 +3.101494e-01 +4.525943e-01 +1.211385e-01 +7.201084e-05 -9.110855e-04 -5.899000e-05 -6.025437e-04
+9.400000e+00 +5.257440e-03 +1.961584e-01 -1.205510e-03 -2.571532e-02 -5.822420e-05 +9.348470e-05 +1.863768e-03 -3.892795e-01 -6.503645e-01 +1.750051e-01 +3.944743e-01 +1.980024e-01 +5.731564e-05 -1.046110e-03 -3.732935e-05 -5.224246e-04
+9.416667e+00 +1.720470e-03 +2.004194e-01 -2.112738e-04 -2.599258e-02 -1.646384e-05 +1.024821e-04 +2.437166e-03 -3.984418e-01 -7.553889e-01 +1.869517e-01 +6.813758e-01 +2.304392e-01 +5.956786e-04 -1.611662e-03 -4.350630e-04 -1.172141e-04
+9.433333e+00 +1.582612e-02 +1.917739e-01 -1.730096e-03 -2.547568e-02 +6.914249e-06 +1.152196e-04 -2.750466e-02 -3.973764e-01 -6.149931e-01 +2.249179e-01 +6.450406e-01 +2.551826e-01 +2.746319e-04 -1.308256e-03 -2.893070e-04 -3.247882e-04
+9.450000e+00 -1.501788e-03 +2.027556e-01 -2.012331e-04 -2.595336e-02 -8.292485e-06 +8.737868e-05 +5.985757e-06 -3.971675e-01 -4.743221e-01 +2.491649e-01 +4.360265e-01 +1.115638e-01 +2.578675e-04 -1.072915e-03 -1.931311e-04 -4.843121e-04
+9.466667e+00 +2.832870e-03 +2.061540e-01 -1.033560e-03 -2.610583e-02 -4.286026e-05 +9.834455e-05 -3.847177e-04 -4.053915e-01 -6.565840e-01 +2.502450e-01 +4.603368e-01 +1.654816e-01 +8.069930e-05 -1.414664e-03 -6.342989e-05 -2.441799e-04
+9.483333e+00 +1.516220e-04 +1.912777e-01 -1.321594e-04 -2.400480e-02 -1.250809e-05 +1.173975e-04 +2.384150e-03 -3.832159e-01 -6.241149e-01 +1.890441e-01 +5.640155e-01 +3.168973e-01 -3.249807e-04 -1.226059e-03 +2.426164e-04 -3.038200e-04
+9.500000e+00 +5.515425e-03 +1.958516e-01 -1.330964e-03 -2.469584e-02 -3.645962e-05 +1.043170e-04 -7.002177e-03 -3.911362e-01 -6.273708e-01 +2.750485e-01 +4.555466e-01 +1.784615e-01 -1.752637e-04 -8.874501e-04 +1.060704e-04 -5.617734e-04
+9.516667e+00 +2.227953e-03 +1.990782e-01 -8.380836e-04 -2.498841e-02 -3.543446e-05 +5.770249e-05 +5.838631e-06 -3.811888e-01 -6.052404e-01 +1.059993e-01 +4.361565e-01 +1.326188e-01 -3.019545e-04 -6.026045e-04 +2.191652e-04 -7.285798e-04
+9.533333e+00 +1.866505e-03 +2.092640e-01 -8.463584e-04 -2.538745e-02 -8.819778e-06 +9.545481e-05 -9.647637e-03 -4.028388e-01 -6.702881e-01 +3.198789e-01 +6.177776e-01 +1.069332e-01 -3.016414e-04 -7.361524e-04 +1.916456e-04 -6.802572e-04
+9.550000e+00 +2.101543e-03 +2.084424e-01 -1.091877e-03 -2.541302e-02 -3.226494e-05 +1.353681e-04 -4.801846e-03 -4.199105e-01 -6.881691e-01 +2.634534e-01 +5.218118e-01 +3.522178e-01 -5.341387e-04 -6.811557e-04 +3.758319e-04 -7.559423e-04
+9.566667e+00 +1.657910e-03 +2.059287e-01 -6.214045e-04 -2.434436e-02 +2.144331e-05 +1.141343e-04 -1.746920e-02 -3.982439e-01 -5.803996e-01 +3.586136e-01 +6.703955e-01 +1.680577e-01 -5.741928e-04 -6.614009e-05 +3.702810e-04 -1.132970e-03
+9.583333e+00 -5.797608e-03 +2.045838e-01 +6.974511e-04 -2.460361e-02 -8.490372e-06 +1.294789e-04 +1.382997e-02 -4.103506e-01 -6.544711e-01 +3.566721e-01 +5.936284e-01 +2.503694e-01 -6.467892e-04 +5.499829e-05 +5.105951e-04 -1.242653e-03
+9.600000e+00 +7.327021e-03 +2.063911e-01 -1.384200e-03 -2.500559e-02 -3.562025e-05 +7.459600e-05 -7.846572e-03 -3.982718e-01 -6.448713e-01 +2.320414e-01 +4.491065e-01 +1.066265e-01 -9.022966e-04 -2.544096e-04 +6.410552e-04 -9.685428e-04
+9.616667e+00 +9.789503e-03 +2.217756e-01 -1.770334e-03 -2.579491e-02 -2.276828e-05 +6.710986e-05 -1.870398e-02 -4.100227e-01 -6.369288e-01 +1.789191e-01 +5.009882e-01 +1.259448e-01 -6.287276e-04 -6.940357e-04 +4.098829e-04 -6.625703e-04
+9.633333e+00 -4.967182e-03 +2.143165e-01 +2.238365e-04 -2.487716e-02 -4.906095e-05 +1.027640e-04 +2.241925e-02 -4.120540e-01 -7.212096e-01 +2.315381e-01 +4.456107e-01 +2.587696e-01 -4.793013e-04 -8.173200e-04 +4.100747e-04 -5.643202e-04
+9.650000e+00 -1.265393e-02 +2.040643e-01 +4.783037e-04 -2.397926e-02 +4.663317e-05 +9.444834e-05 -1.124423e-02 -3.972528e-01 -3.953377e-01 +3.921530e-01 +6.174453e-01 +7.747934e-02 -6.866235e-04 -5.620027e-04 +4.754947e-04 -7.018635e-04
+9.666667e+00 -2.458257e-03 +1.952735e-01 +1.299480e-04 -2.362713e-02 +1.760085e-05 +1.056690e-04 -5.108550e-03 -3.986544e-01 -5.915997e-01 +2.525280e-01 +6.488143e-01 +2.673808e-01 -1.019103e-03 -7.852728e-04 +7.387879e-04 -5.275894e-04
+9.683333e+00 -2.399686e-03 +2.040084e-01 +5.176063e-04 -2.481964e-02 +2.656654e-05 +3.589686e-05 -2.608707e-03 -3.917716e-01 -4.663941e-01 -2.618621e-03 +5.770370e-01 +1.528667e-01 -6.393090e-04 -7.987088e-04 +4.643152e-04 -4.878577e-04
+9.700000e+00 +1.815582e-03 +1.965683e-01 +3.316883e-04 -2.378119e-02 +8.716436e-06 +6.278165e-05 +1.723719e-03 -3.886077e-01 -5.897994e-01 +2.640334e-01 +5.998812e-01 +4.754524e-02 -1.042413e-03 -9.172596e-04 +7.742658e-04 -3.803045e-04
+9.716667e+00 +7.493133e-03 +1.977362e-01 -2.423735e-04 -2.355557e-02 -2.252301e-05 +1.037091e-04 +5.482218e-03 -4.040827e-01 -7.589166e-01 +2.741676e-01 +5.945192e-01 +2.572716e-01 -1.177221e-03 -1.083295e-03 +8.835290e-04 -2.858086e-04
+9.733333e+00 +1.642669e-03 +1.924726e-01 +3.782783e-04 -2.299298e-02 -1.803826e-05 +1.071955e-04 +1.351793e-02 -3.988482e-01 -7.269144e-01 +2.281122e-01 +5.870529e-01 +3.244991e-01 -5.821954e-04 -9.325736e-04 +4.648827e-04 -3.730871e-04
+9.750000e+00 -7.480108e-03 +1.919003e-01 +1.247137e-03 -2.274345e-02 +2.054642e-05 +8.593542e-05 +1.119814e-02 -3.882235e-01 -4.648048e-01 +2.378447e-01 +5.512238e-01 +2.073869e-01 -2.239870e-04 -8.581273e-04 +1.950885e-04 -3.908701e-04
+9.766667e+00 +9.419294e-03 +1.964679e-01 -3.913902e-04 -2.259828e-02 +9.982905e-07 +9.840220e-05 -6.857600e-03 -3.935191e-01 -5.762024e-01 +3.193324e-01 +5.473247e-01 +2.056405e-01 -2.714438e-05 -1.170025e-03 +5.591115e-06 -1.641132e-04
+9.783333e+00 +2.272728e-04 +2.040542e-01 +1.639495e-05 -2.331451e-02 +1.316077e-05 +8.812717e-05 -5.480725e-03 -4.030431e-01 -4.474590e-01 +3.130034e-01 +4.937076e-01 +1.610231e-01 -2.195395e-04 -9.822698e-04 +1.495836e-04 -3.145945e-04
+9.800000e+00 -2.914974e-03 +1.961979e-01 -2.550121e-04 -2.250516e-02 +1.547696e-05 +7.509557e-05 -1.091648e-02 -3.865364e-01 -6.711519e-01 +1.002280e-01 +7.137121e-01 +2.921785e-01 -3.490496e-04 -1.011317e-03 +2.309865e-04 -2.434143e-04
+9.816667e+00 -1.869430e-02 +2.058212e-01 +1.522331e-03 -2.347525e-02 +2.578159e-05 +7.450856e-05 +1.362407e-02 -4.044790e-01 -6.397435e-01 +2.193905e-01 +7.436341e-01 +1.828634e-01 -1.070619e-04 -1.105982e-03 +1.121858e-04 -2.067691e-04
+9.833333e+00 -6.695722e-03 +2.125036e-01 +6.944004e-04 -2.380506e-02 +5.088488e-05 +6.326772e-05 -1.123470e-02 -4.072078e-01 -4.787495e-01 +2.110070e-01 +7.390262e-01 +1.318618e-01 -8.035571e-06 -9.320626e-04 -1.841043e-05 -3.296366e-04
+9.850000e+00 +1.646414e-03 +1.980874e-01 -3.280305e-04 -2.226899e-02 +9.649396e-06 +5.746586e-05 -9.520584e-03 -3.814930e-01 -5.292228e-01 +1.766520e-01 +5.467309e-01 +1.368259e-01 -3.099947e-04 -1.140461e-03 +2.047803e-04 -1.084563e-04
+9.866667e+00 +6.918999e-03 +2.053777e-01 -1.656718e-03 -2.276386e-02 -5.213323e-05 +7.601841e-05 -3.379269e-03 -4.003944e-01 -8.812678e-01 +2.057217e-01 +5.221060e-01 +2.254687e-01 -5.393523e-04 -1.263645e-03 +3.847070e-04 -5.261830e-05
+9.883333e+00 -2.332245e-03 +2.024206e-01 -6.323647e-04 -2.227518e-02 -2.358282e-06 +6.567235e-05 -9.343628e-03 -3.896852e-01 -6.073247e-01 +2.093116e-01 +5.633251e-01 +1.655863e-01 -7.918875e-04 -1.410514e-03 +5.530051e-04 +8.691936e-05
+9.900000e+00 -1.282563e-04 +2.091003e-01 -7.185267e-04 -2.318020e-02 -2.831259e-05 +6.909534e-05 +1.329163e-03 -4.086436e-01 -7.244482e-01 +3.853088e-02 +5.149978e-01 +3.535158e-01 -9.342219e-04 -1.592190e-03 +6.781330e-04 +1.834645e-04
+9.916667e+00 -7.722007e-05 +1.843012e-01 -1.088785e-03 -2.028743e-02 -2.653196e-05 +1.303128e-04 -5.753981e-03 -3.911644e-01 -6.925053e-01 +3.825689e-01 +4.946037e-01 +4.137575e-01 -7.435891e-04 -1.494546e-03 +5.252021e-04 +1.600868e-04
+9.933333e+00 -1.082497e-03 +1.935362e-01 -6.708932e-04 -2.127747e-02 +5.000292e-07 +1.056619e-04 -1.161573e-02 -3.985274e-01 -5.397025e-01 +4.507382e-01 +5.190072e-01 +2.029028e-01 -3.099722e-04 -1.167411e-03 +2.035238e-04 -8.086252e-05
+9.950000e+00 -3.124862e-03 +2.046079e-01 -1.022381e-04 -2.189247e-02 -1.505650e-06 +1.098989e-04 -9.451117e-04 -4.135497e-01 -6.647252e-01 +3.673162e-01 +6.194792e-01 +3.138108e-01 -2.536013e-04 -5.773263e-04 +1.852380e-04 -5.228174e-04
+9.966667e+00 -1.044535e-02 +1.950172e-01 +7.282255e-04 -2.087710e-02 +1.859405e-05 +1.193470e-04 +3.450700e-03 -4.033460e-01 -4.866071e-01 +5.345706e-01 +5.814822e-01 +2.277046e-01 -2.522342e-04 -3.983656e-04 +1.923772e-04 -6.197195e-04
+9.983333e+00 -1.581316e-02 +2.042685e-01 +1.044252e-03 -2.153239e-02 +4.826839e-05 +6.873294e-05 -5.851181e-03 -3.922454e-01 -4.825948e-01 +1.606697e-01 +7.683888e-01 +2.520101e-01 +1.038380e-04 -4.542943e-04 -8.006459e-05 -5.486649e-04
+1.000000e+01 +1.107041e-03 +2.130125e-01 -6.503410e-04 -2.239965e-02 +1.816675e-05 +7.765230e-05 -2.024583e-02 -4.144597e-01 -6.135081e-01 +2.216502e-01 +6.929418e-01 +2.622053e-01 -9.996190e-05 -2.153569e-04 +3.338590e-05 -7.558059e-04
+1.001667e+01 +5.582982e-03 +2.037763e-01 -1.123560e-03 -2.163685e-02 -4.700907e-05 +3.070129e-05 +4.645083e-03 -3.798258e-01 -7.143361e-01 +3.513697e-02 +3.481065e-01 +1.291193e-01 +3.169671e-04 +1.614212e-04 -2.119464e-04 -9.433309e-04
+1.003333e+01 -7.096419e-03 +1.951757e-01 -2.766492e-04 -2.076948e-02 +1.083088e-05 +8.900011e-05 -1.028850e-02 -3.970412e-01 -5.846744e-01 +2.871410e-01 +6.190688e-01 +2.953030e-01 +2.786922e-04 -1.746160e-05 -2.158690e-04 -8.430822e-04
+1.005000e+01 -2.530720e-02 +1.838293e-01 +1.700210e-03 -1.959382e-02 -4.961533e-06 +9.903348e-05 +3.281444e-02 -3.839792e-01 -6.374197e-01 +2.995071e-01 +5.609615e-01 +3.600199e-01 +1.662281e-04 -1.056847e-04 -4.884101e-05 -7.456722e-04
+1.006667e+01 +6.163488e-03 +1.991262e-01 -7.653383e-04 -2.162339e-02 -1.529622e-05 +6.245968e-05 -5.559080e-03 -4.033041e-01 -5.885563e-01 +1.894106e-01 +4.434686e-01 +2.158324e-01 +1.202684e-04 -2.356316e-04 -9.363738e-05 -6.836443e-04
+1.008333e+01 +7.181609e-04 +1.895140e-01 +2.942492e-04 -2.001111e-02 -1.985684e-06 +1.129092e-04 +6.280964e-03 -4.038588e-01 -6.010222e-01 +3.754641e-01 +5.484893e-01 +4.016229e-01 +1.738053e-04 -6.922474e-05 -1.091379e-04 -7.962522e-04
+1.010000e+01 +6.865275e-03 +1.961822e-01 -3.886868e-04 -2.036513e-02 -2.484518e-06 +9.993423e-05 -5.726134e-03 -4.058605e-01 -7.198621e-01 +4.436977e-01 +6.565844e-01 +2.529086e-01 +2.364538e-04 -4.311365e-05 -1.784123e-04 -8.109518e-04
+1.011667e+01 +9.003770e-03 +2.023938e-01 -9.753402e-04 -2.068655e-02 -9.827696e-06 +5.470313e-05 -1.234036e-02 -3.897076e-01 -6.688361e-01 +3.409388e-01 +5.552102e-01 +2.991561e-02 +3.447331e-04 -1.636294e-05 -2.700279e-04 -7.907751e-04
+1.013333e+01 -2.189884e-03 +2.032781e-01 +2.295519e-04 -2.119752e-02 -1.841259e-06 +7.265027e-05 +5.179741e-03 -4.115098e-01 -5.544187e-01 +3.888928e-01 +5.063575e-01 +1.249138e-01 +3.633046e-04 -7.530344e-05 -2.502209e-04 -7.823407e-04
+1.015000e+01 -9.270216e-03 +2.012014e-01 +5.924568e-04 -2.079326e-02 +3.175909e-05 +3.393765e-05 -6.963641e-03 -3.850928e-01 -4.041312e-01 +4.110054e-02 +6.127560e-01 +1.674699e-01 +1.335388e-04 +1.634225e-05 -1.070607e-04 -7.905495e-04
+1.016667e+01 +1.278910e-02 +1.998029e-01 -1.071925e-03 -2.010902e-02 -4.466151e-05 +6.180892e-05 +5.632918e-03 -3.907213e-01 -7.929685e-01 +1.703505e-01 +4.077749e-01 +2.607980e-01 +3.464435e-04 +7.815852e-05 -2.388782e-04 -8.386328e-04
+1.018333e+01 +5.115138e-03 +1.892426e-01 -3.166658e-04 -1.917239e-02 +4.292130e-06 +8.729746e-05 -8.373186e-03 -3.903979e-01 -5.763425e-01 +3.313091e-01 +5.711656e-01 +3.099630e-01 +3.315266e-04 -1.452822e-04 -2.548629e-04 -6.673553e-04
+1.020000e+01 -1.698874e-03 +1.988084e-01 +4.276426e-04 -2.036075e-02 +1.685211e-05 +6.497543e-05 -1.800806e-03 -4.020332e-01 -5.094885e-01 +4.150456e-01 +6.027042e-01 +7.230257e-02 +4.495687e-04 -3.735632e-04 -3.296647e-04 -5.145135e-04
+1.021667e+01 +8.012194e-03 +2.007365e-01 -4.473399e-04 -2.050507e-02 +9.475416e-06 +5.261153e-05 -1.383686e-02 -3.999747e-01 -5.831469e-01 +1.720840e-01 +6.125481e-01 +2.068411e-01 +4.118333e-04 -3.767793e-04 -3.246510e-04 -5.009169e-04
+1.023333e+01 -8.744880e-03 +1.930540e-01 +1.210803e-03 -1.972520e-02 +3.927660e-05 +6.559598e-05 -3.750931e-04 -3.954586e-01 -4.201714e-01 +3.051174e-01 +6.918862e-01 +1.907509e-01 +4.122827e-04 -3.380169e-04 -3.008995e-04 -5.135663e-04
+1.025000e+01 -3.228949e-03 +1.979124e-01 +1.084110e-03 -2.008057e-02 +2.239976e-05 +4.931862e-05 +7.287566e-03 -3.948627e-01 -3.780834e-01 +2.173321e-01 +5.213959e-01 +1.510167e-01 +3.399861e-04 -5.386099e-04 -2.343917e-04 -3.575681e-04
+1.026667e+01 +2.192289e-03 +2.087895e-01 +1.775416e-04 -2.103692e-02 +1.469050e-05 +1.865489e-05 -5.273418e-03 -3.968152e-01 -5.772190e-01 +1.649559e-01 +6.503341e-01 -3.676935e-02 +4.381341e-04 -7.191292e-04 -3.291906e-04 -2.208858e-04
+1.028333e+01 -4.664361e-03 +1.979854e-01 +6.157515e-04 -2.005391e-02 +9.232980e-06 +2.848679e-05 +6.343676e-03 -3.863696e-01 -5.402019e-01 +2.631946e-02 +5.738366e-01 +1.782636e-01 +5.413539e-04 -7.119267e-04 -3.846148e-04 -2.002152e-04
+1.030000e+01 +1.231544e-02 +1.895120e-01 -5.759106e-04 -1.937349e-02 -2.391770e-05 +6.123656e-05 +4.068455e-03 -3.957498e-01 -5.865541e-01 +2.972643e-01 +3.523960e-01 +1.886523e-01 +4.924088e-04 -4.775767e-04 -3.528449e-04 -3.808135e-04
+1.031667e+01 -1.624500e-03 +2.043669e-01 -4.539247e-05 -2.050953e-02 -5.661890e-07 +4.197601e-05 -3.874260e-04 -4.076557e-01 -5.709870e-01 +8.951529e-02 +5.273242e-01 +2.327348e-01 +1.152115e-06 -2.110436e-04 -1.069990e-06 -5.891165e-04
+1.033333e+01 -9.618340e-03 +2.057749e-01 +5.922160e-04 -2.053870e-02 +1.769328e-05 +6.157235e-05 +3.104669e-04 -4.228230e-01 -6.324163e-01 +2.589281e-01 +7.350877e-01 +2.362530e-01 +1.247388e-04 -3.098045e-04 -9.056018e-05 -5.350585e-04
+1.035000e+01 -2.441553e-03 +1.995106e-01 -8.189225e-05 -1.955022e-02 -4.795189e-06 +4.905957e-05 +1.665625e-03 -3.979419e-01 -6.208387e-01 +7.862419e-02 +5.386572e-01 +3.085532e-01 -1.964944e-06 -3.973480e-04 +4.660969e-06 -4.210239e-04
+1.036667e+01 +7.833174e-04 +2.025854e-01 -7.368210e-05 -1.980394e-02 -2.448949e-05 +6.071508e-05 +1.461924e-02 -4.128048e-01 -6.855311e-01 +1.649549e-01 +4.362496e-01 +3.292802e-01 +1.839314e-05 -3.700347e-04 +1.117061e-05 -4.579007e-04
+1.038333e+01 +1.040075e-02 +2.040304e-01 -1.169246e-03 -1.963904e-02 -2.390491e-05 +5.716591e-05 -7.248924e-03 -4.096555e-01 -7.148072e-01 +2.877088e-01 +4.696366e-01 +1.876158e-01 -4.500000e-05 -7.411240e-05 +2.178123e-05 -6.621980e-04
+1.040000e+01 +6.301489e-03 +1.990081e-01 -6.621009e-04 -1.915335e-02 -2.326452e-05 +3.475383e-05 +2.354046e-03 -3.875708e-01 -7.115518e-01 +2.707325e-01 +4.707661e-01 +1.711024e-02 -7.457541e-05 -4.146806e-04 +5.909877e-05 -3.673862e-04
+1.041667e+01 +1.219372e-02 +1.848545e-01 -1.121653e-03 -1.794898e-02 -3.117035e-05 +6.692615e-05 -1.377905e-03 -3.877755e-01 -7.798796e-01 +3.475241e-01 +4.626572e-01 +2.270412e-01 -6.579583e-05 -2.942285e-04 +4.657898e-05 -4.487557e-04
+1.043333e+01 +3.488815e-03 +2.057811e-01 -3.798251e-05 -1.925526e-02 -3.966640e-05 +2.912334e-05 +2.604767e-02 -3.903924e-01 -7.440826e-01 +1.711088e-01 +3.525352e-01 +6.564637e-02 -1.719169e-04 -5.938198e-04 +1.684715e-04 -2.243665e-04
+1.045000e+01 +1.149188e-02 +1.882976e-01 -8.656955e-04 -1.791913e-02 -1.154761e-05 +6.112680e-05 -9.802117e-03 -3.879916e-01 -5.797970e-01 +2.605708e-01 +4.432117e-01 +2.665908e-01 -2.468035e-04 -4.556094e-04 +1.671426e-04 -3.151410e-04
+1.046667e+01 +8.633100e-04 +2.087281e-01 +2.634707e-04 -1.970968e-02 -3.837001e-06 +3.638845e-05 +7.601201e-03 -4.090578e-01 -5.817372e-01 +3.102805e-01 +5.055766e-01 +1.526623e-02 -3.955426e-04 -5.462519e-04 +3.037969e-04 -2.739991e-04
+1.048333e+01 +2.198162e-03 +2.049117e-01 -7.487026e-05 -1.899579e-02 +9.063908e-06 +3.311987e-05 -8.271851e-03 -3.946132e-01 -5.650017e-01 +1.303614e-01 +5.974518e-01 +1.476988e-01 -3.985248e-04 -2.655764e-04 +2.814589e-04 -4.512589e-04
+1.050000e+01 +2.670466e-04 +1.979164e-01 +3.086404e-04 -1.854996e-02 +1.217141e-05 +3.788336e-05 -2.662514e-03 -3.911902e-01 -5.877179e-01 +1.533437e-01 +6.409578e-01 +1.738469e-01 -4.996501e-04 -3.896355e-04 +3.644961e-04 -3.475059e-04
+1.051667e+01 -7.415849e-04 +1.861487e-01 +1.546912e-04 -1.773720e-02 +1.195940e-05 +4.454635e-05 -5.620639e-03 -3.816150e-01 -5.403389e-01 +2.944682e-01 +5.952466e-01 +1.130814e-01 -5.241004e-04 -5.957309e-04 +3.780256e-04 -1.742550e-04
+1.053333e+01 +8.966054e-04 +1.940359e-01 -2.783124e-04 -1.830313e-02 +9.675472e-06 +4.258808e-05 -1.281192e-02 -3.939312e-01 -5.559221e-01 +7.161809e-02 +5.873470e-01 +2.977079e-01 -6.368607e-04 -6.526871e-04 +4.501775e-04 -1.441772e-04
+1.055000e+01 -7.458689e-03 +1.912070e-01 +5.013856e-04 -1.800973e-02 +1.066375e-05 +4.174395e-05 +2.500138e-03 -3.894375e-01 -5.521573e-01 +2.476509e-01 +5.933393e-01 +1.361895e-01 -6.041452e-04 -6.878469e-04 +4.485795e-04 -1.053656e-04
+1.056667e+01 -1.805311e-03 +2.006489e-01 +6.108945e-04 -1.847615e-02 +1.643854e-05 +2.399927e-05 +4.555065e-04 -3.880322e-01 -4.756976e-01 +1.740341e-01 +5.788721e-01 +4.175645e-02 -2.987618e-04 -4.498690e-04 +2.214229e-04 -2.716639e-04
+1.058333e+01 +3.894530e-03 +2.058430e-01 +9.557541e-05 -1.875254e-02 +4.859683e-06 +3.445067e-05 -1.551238e-03 -4.037014e-01 -5.977433e-01 +3.067429e-01 +5.825474e-01 +2.317068e-02 -3.069762e-04 -3.740737e-04 +2.242520e-04 -3.438684e-04
+1.060000e+01 -1.825762e-03 +2.093847e-01 +5.087815e-04 -1.915075e-02 +9.361725e-06 +4.240754e-05 +3.613996e-03 -4.201723e-01 -5.147454e-01 +2.188506e-01 +5.510611e-01 +1.828473e-01 -2.139590e-04 -3.794625e-04 +1.632436e-04 -3.572996e-04
+1.061667e+01 +6.868312e-03 +2.010451e-01 -6.025213e-04 -1.839675e-02 -1.256297e-05 +5.442285e-05 -2.788176e-03 -4.158697e-01 -7.753244e-01 +1.325011e-01 +5.798189e-01 +3.812616e-01 -2.457979e-04 -2.082443e-04 +1.773535e-04 -4.701915e-04
+1.063333e+01 +4.604356e-04 +1.993572e-01 +1.771087e-04 -1.824258e-02 +1.118221e-05 +4.031603e-05 -4.941941e-03 -4.039387e-01 -4.247345e-01 +1.079133e-01 +4.938167e-01 +2.701328e-01 -1.933539e-04 -6.491751e-05 +1.357336e-04 -5.520472e-04
+1.065000e+01 -1.070000e-02 +2.028290e-01 +1.015346e-03 -1.826413e-02 +5.354145e-06 +4.209754e-05 +1.746395e-02 -4.082032e-01 -6.491340e-01 +2.251342e-01 +6.441965e-01 +1.843040e-01 -2.034982e-05 -8.145217e-05 +3.931068e-05 -5.391221e-04
+1.066667e+01 +4.763349e-03 +2.022082e-01 -3.815959e-04 -1.821499e-02 -4.327774e-06 +4.078242e-05 -4.607580e-03 -4.085227e-01 -5.311747e-01 +1.946475e-01 +4.390628e-01 +2.041344e-01 +7.412014e-05 -3.919076e-04 -6.045169e-05 -3.041431e-04
+1.068333e+01 +2.667955e-03 +2.067804e-01 -8.997120e-05 -1.847840e-02 +1.885634e-05 +2.567345e-05 -1.722903e-02 -4.043299e-01 -5.065074e-01 +1.497665e-01 +6.518429e-01 +9.714450e-02 +1.244956e-04 -5.290542e-04 -1.146089e-04 -1.907455e-04
+1.070000e+01 +3.887112e-03 +1.952973e-01 -2.311155e-04 -1.739090e-02 +1.318760e-05 +6.438630e-05 -1.564095e-02 -4.151529e-01 -5.156200e-01 +4.382247e-01 +6.044017e-01 +2.299459e-01 +1.721224e-04 -6.092056e-04 -1.475597e-04 -1.394719e-04
+1.071667e+01 -9.705293e-03 +2.041276e-01 +1.055828e-03 -1.795171e-02 +4.855473e-06 +5.485158e-05 +1.923557e-02 -4.219430e-01 -6.580924e-01 +1.428213e-01 +6.530212e-01 +4.116640e-01 +6.539387e-05 -8.052983e-04 -2.331421e-05 +2.480706e-06
+1.073333e+01 -3.947751e-03 +1.958434e-01 +3.873139e-04 -1.719646e-02 +1.358299e-07 +4.618027e-05 +8.562828e-03 -4.007580e-01 -7.015141e-01 +1.681255e-01 +6.469757e-01 +3.010368e-01 +3.575735e-05 -8.016966e-04 -1.533406e-05 +3.381688e-05
+1.075000e+01 -4.367267e-03 +2.072026e-01 +3.271733e-04 -1.787584e-02 +5.520890e-06 +2.942238e-05 +2.598942e-03 -4.040270e-01 -4.244459e-01 +1.100354e-01 +4.459690e-01 +1.796440e-01 -1.984312e-04 -7.457777e-04 +1.482541e-04 -4.935954e-06
+1.076667e+01 -2.447689e-03 +2.038288e-01 -1.844906e-04 -1.748301e-02 -1.727047e-05 +4.063426e-05 +1.103147e-02 -4.076523e-01 -7.747226e-01 +2.192231e-01 +5.327759e-01 +2.044409e-01 -1.590724e-04 -7.872811e-04 +1.301375e-04 +2.682178e-05
+1.078333e+01 +1.284020e-02 +2.020109e-01 -1.032356e-03 -1.712565e-02 -3.524042e-06 +3.699791e-05 -1.989384e-02 -3.991003e-01 -6.870142e-01 +1.560305e-01 +6.030367e-01 +2.295367e-01 -2.626596e-04 -5.731983e-04 +1.668430e-04 -1.122887e-04
+1.080000e+01 -1.034007e-03 +2.031396e-01 +5.535791e-04 -1.710068e-02 +8.570442e-06 +5.423496e-05 +4.804467e-03 -4.163962e-01 -6.107377e-01 +2.670716e-01 +6.675160e-01 +3.252411e-01 -1.646506e-04 -6.708231e-04 +1.259824e-04 -5.695839e-05
+1.081667e+01 -1.273102e-05 +2.144128e-01 +4.472740e-04 -1.823075e-02 +1.481305e-05 +4.301053e-05 -3.217444e-03 -4.343974e-01 -4.782103e-01 +2.788198e-01 +6.152104e-01 +1.921282e-01 -2.248274e-04 -8.014332e-04 +1.596996e-04 +2.158269e-05
+1.083333e+01 -4.119867e-03 +1.909565e-01 +8.658781e-04 -1.647624e-02 +2.136574e-05 +3.417103e-05 +2.497441e-04 -3.893336e-01 -3.668009e-01 +1.471250e-01 +5.873242e-01 +2.213931e-01 -3.227275e-04 -6.446451e-04 +2.343415e-04 -3.192446e-05
+1.085000e+01 +1.433920e-02 +2.014792e-01 -5.161585e-04 -1.745244e-02 -5.527918e-06 +2.248957e-05 -6.419270e-03 -4.034269e-01 -4.906404e-01 +2.040056e-01 +3.933371e-01 +3.448113e-02 -1.910914e-04 -6.356001e-04 +1.313763e-04 -4.957563e-05
+1.086667e+01 +7.609249e-03 +2.056276e-01 -1.195068e-04 -1.734622e-02 -8.395770e-06 +2.602186e-05 +5.293862e-03 -4.068361e-01 -6.564891e-01 +2.649804e-01 +5.214129e-01 +2.248641e-02 -1.912966e-04 -4.938813e-04 +1.449864e-04 -1.500619e-04
+1.088333e+01 +6.256446e-03 +1.982938e-01 +3.379949e-04 -1.668101e-02 -1.382397e-06 +6.513276e-05 +9.153818e-03 -4.310132e-01 -5.927785e-01 +3.230897e-01 +5.442931e-01 +4.346971e-01 -1.010133e-04 -5.680413e-04 +8.436070e-05 -1.192934e-04
+1.090000e+01 +1.937225e-03 +2.022913e-01 +4.334326e-04 -1.678017e-02 +2.315020e-06 +4.074982e-05 +7.816708e-03 -4.126667e-01 -4.905546e-01 +2.818761e-01 +4.920123e-01 +1.866208e-01 +4.755816e-06 -7.453317e-04 +6.736303e-06 +3.439259e-05
+1.091667e+01 +2.213849e-03 +2.079862e-01 +6.221539e-04 -1.722357e-02 -5.026292e-06 +2.195713e-05 +1.935570e-02 -4.075031e-01 -5.981001e-01 +2.701526e-01 +5.063385e-01 -2.403536e-02 -5.051718e-05 -6.727335e-04 +5.901692e-05 -6.270882e-06
+1.093333e+01 -6.472601e-05 +1.990860e-01 +5.048248e-04 -1.642601e-02 +1.210122e-05 +3.408690e-05 -2.134624e-04 -4.034110e-01 -5.310183e-01 +2.461131e-01 +6.510443e-01 +1.517928e-01 +1.874642e-05 -6.280812e-04 -1.234427e-05 -2.827925e-05
+1.095000e+01 -4.741530e-03 +2.026289e-01 +1.039814e-03 -1.647302e-02 +2.502397e-05 +4.437568e-05 -4.739466e-04 -4.173543e-01 -4.881187e-01 +3.924452e-01 +7.709220e-01 +1.448656e-01 -9.210429e-05 -6.445272e-04 +6.614226e-05 -2.666818e-05
+1.096667e+01 -4.418078e-03 +1.990818e-01 +8.809568e-04 -1.624592e-02 +6.631394e-07 +4.174825e-05 +2.029729e-02 -4.120127e-01 -6.008777e-01 +2.734800e-01 +5.736592e-01 +2.328464e-01 -3.312984e-05 -5.906670e-04 +4.649424e-05 -5.401371e-05
+1.098333e+01 -3.468551e-03 +1.961977e-01 +8.652872e-04 -1.623681e-02 +2.379758e-05 +3.333436e-05 -3.679661e-03 -4.059311e-01 -5.062044e-01 +1.876352e-01 +7.823867e-01 +2.137781e-01 -5.970197e-05 -7.439315e-04 +3.955512e-05 +6.635593e-05
+1.100000e+01 +4.439527e-03 +2.003275e-01 -5.321751e-05 -1.655948e-02 -2.305108e-06 +3.433572e-05 +1.238247e-03 -4.173687e-01 -6.443065e-01 +2.240507e-01 +5.789175e-01 +1.973315e-01 -3.283607e-05 -5.682275e-04 +2.555057e-05 -6.513044e-05
+1.101667e+01 +1.833310e-03 +1.915220e-01 +1.637640e-04 -1.557609e-02 -1.861344e-06 +2.535859e-05 +5.985591e-03 -3.869797e-01 -6.846834e-01 +1.471535e-01 +6.287308e-01 +1.593632e-01 -2.384291e-04 -6.553596e-04 +1.755473e-04 +3.297302e-05
+1.103333e+01 +5.225046e-03 +2.020081e-01 +4.018674e-07 -1.603018e-02 -1.575424e-06 +1.764888e-05 +1.722813e-03 -3.923736e-01 -6.003274e-01 +1.047709e-02 +5.526268e-01 +1.953174e-01 -2.130051e-04 -6.190676e-04 +1.530275e-04 +6.418605e-06
+1.105000e+01 +1.429637e-03 +2.028985e-01 +4.377375e-04 -1.593882e-02 -1.238270e-06 +3.144495e-05 +1.197609e-02 -4.072613e-01 -6.723583e-01 +2.636261e-01 +6.305416e-01 +1.407747e-01 -2.503458e-04 -5.308618e-04 +1.895210e-04 -6.643781e-05
+1.106667e+01 +2.989687e-03 +1.925554e-01 +4.177239e-04 -1.541583e-02 -9.234794e-06 +3.717486e-05 +2.012058e-02 -4.030959e-01 -5.647132e-01 +3.631050e-01 +4.158507e-01 +1.287234e-01 -4.121484e-04 -5.405285e-04 +3.110818e-04 -5.108849e-05
+1.108333e+01 -2.569822e-03 +1.982913e-01 +3.374499e-04 -1.562403e-02 +1.004425e-05 +2.048979e-05 -2.852638e-03 -3.924671e-01 -5.876229e-01 +2.149866e-01 +7.051982e-01 +4.582314e-02 -3.961622e-04 -4.764740e-04 +2.766305e-04 -8.111245e-05
+1.110000e+01 -6.207261e-03 +2.016541e-01 +4.376899e-04 -1.586758e-02 +3.386908e-06 +3.702935e-05 +6.971799e-03 -4.190567e-01 -4.431804e-01 +3.459427e-01 +4.719851e-01 +1.574921e-01 -3.833461e-04 -6.505092e-04 +2.770332e-04 +1.854577e-05
+1.111667e+01 +5.567484e-03 +1.992195e-01 -6.107696e-04 -1.556458e-02 -1.805718e-05 +4.346511e-05 +4.916094e-03 -4.212057e-01 -6.910418e-01 +3.167593e-01 +4.091265e-01 +2.818350e-01 -3.895232e-04 -5.630015e-04 +2.789370e-04 -4.050452e-05
+1.113333e+01 +1.196399e-02 +1.963195e-01 -1.022890e-03 -1.537911e-02 -1.630593e-05 +2.527747e-05 -7.331904e-03 -3.986137e-01 -5.589689e-01 +1.776853e-01 +3.070997e-01 +1.609445e-01 -4.436177e-04 -5.341906e-04 +3.044027e-04 -3.462925e-05
+1.115000e+01 +1.501713e-03 +2.056999e-01 -5.622486e-04 -1.616645e-02 -6.952258e-06 +2.326773e-05 -6.419260e-03 -4.186444e-01 -5.598898e-01 +2.149117e-01 +4.383042e-01 +1.021079e-01 -3.880927e-04 -5.842054e-04 +2.662144e-04 -1.488698e-05
+1.116667e+01 +6.935192e-03 +1.955926e-01 -1.215121e-03 -1.534574e-02 -6.973244e-07 +2.631248e-05 -3.011694e-02 -4.039983e-01 -5.579204e-01 +2.663722e-01 +5.227405e-01 +1.013864e-01 -1.975302e-04 -4.401854e-04 +1.112658e-04 -9.695840e-05
+1.118333e+01 -7.844103e-04 +2.040393e-01 -7.421178e-04 -1.596911e-02 -1.004046e-06 +2.659688e-05 -1.773663e-02 -4.226731e-01 -5.982750e-01 +2.364985e-01 +5.536540e-01 +1.372142e-01 -7.360836e-06 -4.863619e-04 -9.374890e-06 -7.825210e-05
+1.120000e+01 -1.020028e-02 +1.929968e-01 +1.426404e-04 -1.494869e-02 -8.791975e-06 +2.628669e-05 +1.411321e-02 -3.988155e-01 -6.295845e-01 +2.327546e-01 +4.685008e-01 +1.402715e-01 -2.870671e-05 -2.996882e-04 +3.431800e-05 -1.813679e-04
+1.121667e+01 -7.067462e-03 +1.983820e-01 +1.047044e-05 -1.485632e-02 -2.667621e-06 +3.004020e-05 +3.378846e-03 -4.034710e-01 -5.539059e-01 +2.280147e-01 +4.848232e-01 +2.028614e-01 +6.449927e-05 -1.935768e-04 -4.017045e-05 -2.548658e-04
+1.123333e+01 -2.754865e-03 +2.117247e-01 -1.329039e-04 -1.556892e-02 +9.440604e-07 +2.682751e-05 -4.689607e-03 -4.204714e-01 -6.709748e-01 +2.230306e-01 +6.420901e-01 +1.645796e-01 -1.456478e-04 -7.089987e-05 +9.786598e-05 -3.509172e-04
+1.125000e+01 -4.150576e-03 +1.975215e-01 -1.541873e-04 -1.433164e-02 -2.992343e-06 +2.649252e-05 -3.823002e-04 -3.905075e-01 -7.340941e-01 +1.684268e-01 +6.396740e-01 +2.140546e-01 -5.989735e-06 -6.168205e-05 +4.706042e-06 -3.265347e-04
+1.126667e+01 -3.455444e-03 +1.973127e-01 -2.332704e-04 -1.464292e-02 +1.702802e-06 +3.934767e-05 -8.270580e-03 -4.171021e-01 -5.557276e-01 +2.965507e-01 +5.453190e-01 +2.957803e-01 -1.004024e-04 -1.959998e-04 +6.316741e-05 -2.526181e-04
+1.128333e+01 -2.802730e-03 +2.004342e-01 -3.270548e-04 -1.456543e-02 +6.482843e-06 +3.138668e-05 -1.675567e-02 -4.076690e-01 -5.657096e-01 +2.282238e-01 +6.263426e-01 +2.419141e-01 +3.399872e-05 -2.452479e-04 -3.760961e-05 -2.060984e-04
+1.130000e+01 -1.883436e-03 +2.105411e-01 -4.733808e-04 -1.549781e-02 -1.902208e-06 +1.560255e-05 -9.959467e-03 -4.148457e-01 -6.504903e-01 +1.597119e-01 +5.740760e-01 +6.483699e-02 +3.042784e-06 -2.484345e-04 -1.034181e-05 -2.058998e-04
+1.131667e+01 -3.514428e-03 +1.957801e-01 -2.265467e-04 -1.414217e-02 -3.860889e-06 +3.190298e-05 -9.015129e-04 -4.024647e-01 -5.671191e-01 +1.106235e-01 +4.657343e-01 +3.720054e-01 -6.769207e-05 -1.383525e-04 +4.642555e-05 -2.676950e-04
+1.133333e+01 -5.739350e-03 +2.032657e-01 -1.149145e-04 -1.453584e-02 +1.084808e-05 +3.310345e-05 -1.713001e-02 -4.171365e-01 -4.887940e-01 +2.920468e-01 +6.272225e-01 +2.279018e-01 +1.715903e-05 -1.738350e-04 -2.616650e-05 -2.512226e-04
+1.135000e+01 +6.453468e-03 +1.978481e-01 -8.054342e-04 -1.399723e-02 -5.744427e-06 +2.754340e-05 -1.381254e-02 -3.979876e-01 -6.628177e-01 +1.893146e-01 +5.226598e-01 +2.394936e-01 -1.050038e-04 -2.100639e-04 +6.154770e-05 -2.060358e-04
+1.136667e+01 -3.794240e-03 +2.113858e-01 -1.383645e-04 -1.483754e-02 -4.311751e-06 +1.243197e-05 +2.261731e-03 -4.031544e-01 -5.242837e-01 +4.890836e-02 +4.171265e-01 +1.284705e-01 +1.315773e-05 -6.629861e-05 -7.457492e-06 -3.062383e-04
+1.138333e+01 +3.828464e-03 +2.056974e-01 -1.771741e-04 -1.439271e-02 +2.698243e-07 +2.997688e-05 -5.008890e-03 -4.172820e-01 -5.454731e-01 +3.056365e-01 +5.117916e-01 +1.816006e-01 +1.331360e-04 -1.255339e-04 -9.687956e-05 -2.724880e-04
+1.140000e+01 -2.236227e-03 +2.066370e-01 +3.643330e-04 -1.394024e-02 +6.057701e-06 +1.975935e-05 +1.835465e-03 -3.935399e-01 -6.117450e-01 +2.222680e-01 +6.684543e-01 +9.484705e-02 +1.189189e-04 -2.830777e-04 -8.147973e-05 -1.397032e-04
+1.141667e+01 -6.109423e-03 +2.012968e-01 +1.653826e-04 -1.355666e-02 +4.771524e-06 +2.540723e-05 -1.878602e-03 -3.933178e-01 -5.353753e-01 +1.227970e-01 +5.762067e-01 +2.871952e-01 +1.201058e-04 -1.992720e-04 -8.523762e-05 -1.940721e-04
+1.143333e+01 -1.367247e-02 +2.096602e-01 +7.855502e-04 -1.430406e-02 +1.680465e-05 +1.663270e-05 -1.599407e-03 -4.041518e-01 -4.524534e-01 +2.045025e-01 +7.050830e-01 +6.512375e-02 +2.830727e-05 -1.491803e-04 -2.103752e-05 -2.337578e-04
+1.145000e+01 +2.577622e-03 +2.107848e-01 -2.985932e-04 -1.404400e-02 +7.002887e-06 +2.084748e-05 -1.786132e-02 -4.053053e-01 -5.327784e-01 +9.781959e-02 +6.146530e-01 +2.454656e-01 -1.723689e-05 -2.712707e-04 -1.895274e-06 -1.458301e-04
+1.146667e+01 -4.994833e-03 +2.130846e-01 +3.214072e-04 -1.414581e-02 +4.205711e-06 +1.622047e-05 +3.335571e-03 -4.039487e-01 -5.058935e-01 +1.370314e-01 +5.430434e-01 +1.298528e-01 -1.645504e-04 -2.935864e-04 +1.170928e-04 -1.255535e-04
+1.148333e+01 +1.712473e-03 +2.118439e-01 +2.222810e-04 -1.430409e-02 +4.458681e-06 +2.024318e-05 +1.321679e-04 -4.165611e-01 -5.404509e-01 +1.185263e-01 +5.850340e-01 +2.238777e-01 -1.266916e-04 -3.446293e-04 +8.829726e-05 -9.591875e-05
+1.150000e+01 +1.578051e-02 +1.936400e-01 -9.355668e-04 -1.331442e-02 -2.110603e-05 +3.187968e-05 +4.870152e-03 -4.081444e-01 -8.442356e-01 +3.952445e-01 +4.236195e-01 +1.675058e-01 -1.284285e-04 -4.042360e-04 +9.305699e-05 -4.443598e-05
+1.151667e+01 +3.038701e-03 +1.952688e-01 -1.762128e-04 -1.367516e-02 -6.610293e-06 +2.727405e-05 +4.914150e-03 -4.140769e-01 -7.482483e-01 +1.940226e-01 +5.944278e-01 +2.794004e-01 -1.947328e-04 -3.300822e-04 +1.391810e-04 -9.677827e-05
+1.153333e+01 -8.497901e-04 +2.060184e-01 -3.544857e-05 -1.404968e-02 -4.216183e-06 +1.719411e-05 +5.336572e-03 -4.122582e-01 -6.819553e-01 +7.114156e-02 +5.740619e-01 +2.149513e-01 -1.869632e-04 -3.875500e-04 +1.340505e-04 -5.189110e-05
+1.155000e+01 +7.203174e-03 +2.061159e-01 -6.074800e-04 -1.376391e-02 +9.834428e-07 +1.910143e-05 -1.895299e-02 -4.095340e-01 -5.532651e-01 +2.271238e-01 +5.485385e-01 +1.110609e-01 -8.639928e-05 -3.333754e-04 +4.664553e-05 -8.394892e-05
+1.156667e+01 -2.743597e-04 +2.066517e-01 -2.773771e-04 -1.361564e-02 -3.496324e-06 +2.313482e-05 -2.566109e-03 -4.140169e-01 -5.854072e-01 +2.012610e-01 +4.921088e-01 +2.167716e-01 -2.207414e-04 -3.646611e-04 +1.514828e-04 -6.189336e-05
+1.158333e+01 -1.820550e-03 +1.968568e-01 -1.424334e-04 -1.283940e-02 +5.557285e-06 +1.493502e-05 -1.273463e-02 -3.813547e-01 -5.086458e-01 +2.265926e-02 +5.902466e-01 +2.328254e-01 -8.395243e-05 -3.507287e-04 +4.948623e-05 -4.501878e-05
+1.160000e+01 +3.462429e-03 +2.129391e-01 -2.585992e-05 -1.361306e-02 -4.456226e-06 +9.849311e-06 +6.343305e-03 -3.983679e-01 -5.361348e-01 -8.204786e-02 +4.228154e-01 +2.386835e-01 +9.869415e-05 -4.606709e-04 -6.367290e-05 +2.251610e-05
+1.161667e+01 -9.372544e-03 +2.011287e-01 +7.894078e-04 -1.296107e-02 +1.596244e-05 +2.335696e-05 -2.185391e-03 -4.030595e-01 -4.140228e-01 +3.189333e-01 +7.014754e-01 +1.268540e-01 +1.822384e-05 -4.219250e-04 -1.397553e-05 -4.327117e-06
+1.163333e+01 +4.700373e-03 +2.000527e-01 -1.134611e-04 -1.295622e-02 +6.372094e-06 +1.993585e-05 -1.339738e-02 -3.998279e-01 -5.189055e-01 +2.292099e-01 +6.141123e-01 +1.496418e-01 +3.020861e-05 -3.337576e-04 -2.991671e-05 -5.985328e-05
+1.165000e+01 -2.239253e-03 +2.002042e-01 +3.768508e-04 -1.276669e-02 +1.116665e-05 +2.794856e-05 -6.709988e-03 -4.096054e-01 -4.727913e-01 +3.244333e-01 +6.677108e-01 +2.226231e-01 +2.866858e-05 -3.955987e-04 -2.433272e-05 -2.074507e-05
+1.166667e+01 -1.884426e-02 +2.095745e-01 +1.512743e-03 -1.329996e-02 +8.704353e-06 +1.403417e-05 +3.109289e-02 -4.051789e-01 -4.688000e-01 +2.675605e-01 +6.168532e-01 -1.226185e-03 +2.310678e-05 -4.816272e-04 +4.730790e-06 +4.451998e-05
+1.168333e+01 -6.229266e-03 +2.103430e-01 +5.692419e-04 -1.337080e-02 +1.487002e-05 +1.632258e-05 -7.411300e-03 -4.135630e-01 -4.443299e-01 +2.731681e-01 +7.239509e-01 +4.498569e-02 -6.470267e-05 -4.657170e-04 +3.968979e-05 +3.104528e-05
+1.170000e+01 +5.101850e-03 +2.004171e-01 -2.279583e-04 -1.288617e-02 -1.886357e-06 +2.393500e-05 -3.311738e-03 -4.142583e-01 -6.528412e-01 +1.860138e-01 +5.834093e-01 +2.970725e-01 -1.313123e-05 -4.112730e-04 +6.955898e-06 -3.791307e-06
+1.171667e+01 -7.758171e-03 +1.957642e-01 +5.815075e-04 -1.260395e-02 +2.470457e-06 +2.604616e-05 +1.373608e-02 -4.118835e-01 -5.201267e-01 +1.703562e-01 +5.486885e-01 +3.627032e-01 +5.747956e-05 -3.332967e-04 -3.048214e-05 -5.270892e-05
+1.173333e+01 +2.784162e-03 +2.022983e-01 +2.335056e-04 -1.305289e-02 -4.358969e-06 +1.898048e-05 +1.484748e-02 -4.160756e-01 -6.965517e-01 +9.580815e-02 +5.817122e-01 +2.889052e-01 +7.056059e-06 -4.084496e-04 +4.716318e-06 -9.298696e-07
+1.175000e+01 +6.798462e-03 +2.038350e-01 +3.944976e-05 -1.296947e-02 -5.794427e-06 +1.154223e-05 +1.138533e-02 -4.032382e-01 -5.630827e-01 +1.640947e-01 +4.193770e-01 +6.158521e-02 -7.812169e-05 -3.746664e-04 +6.073344e-05 -1.298417e-05
+1.176667e+01 +4.506270e-03 +2.085019e-01 +3.141147e-06 -1.300482e-02 +5.115386e-06 +2.295783e-05 -8.973798e-03 -4.270672e-01 -4.788498e-01 +3.813219e-01 +5.782035e-01 +1.029213e-01 -2.493955e-05 -4.315755e-04 +1.176386e-05 +1.403743e-05
+1.178333e+01 +2.040839e-02 +1.984646e-01 -9.027418e-04 -1.228912e-02 -7.411490e-06 +2.262891e-05 -1.470067e-02 -4.069923e-01 -6.998998e-01 +2.808106e-01 +5.192172e-01 +1.998057e-01 -3.341951e-05 -2.833360e-04 +1.401016e-05 -7.176627e-05
+1.180000e+01 +6.165921e-04 +2.015223e-01 -7.004317e-05 -1.224047e-02 -3.494843e-06 +2.308153e-05 +4.212763e-03 -4.090425e-01 -6.702420e-01 +2.913896e-01 +5.776101e-01 +2.049868e-01 -1.582086e-05 -2.888631e-04 +1.341697e-05 -6.629273e-05
+1.181667e+01 -1.340793e-02 +2.040626e-01 +8.457122e-04 -1.243090e-02 +8.988465e-06 +1.713912e-05 +1.014446e-02 -4.069294e-01 -4.942899e-01 +2.314349e-01 +6.897675e-01 +1.337215e-01 +3.480024e-05 -2.613880e-04 -1.752691e-05 -8.081454e-05
+1.183333e+01 +3.638854e-04 +2.026307e-01 +8.706306e-05 -1.206959e-02 -2.434144e-06 +2.299579e-05 +7.309772e-03 -4.090945e-01 -5.470215e-01 +2.675042e-01 +4.771669e-01 +2.397007e-01 -2.109043e-05 -1.589204e-04 +1.880503e-05 -1.489222e-04
+1.185000e+01 +3.283029e-03 +2.074698e-01 -2.964154e-05 -1.198603e-02 +2.308572e-06 +1.732021e-05 -5.289903e-03 -3.985757e-01 -6.583689e-01 +2.960378e-01 +6.960553e-01 +8.509214e-02 -7.968060e-05 -2.251078e-04 +5.130807e-05 -9.487381e-05
+1.186667e+01 -2.730304e-03 +2.087137e-01 +1.399562e-05 -1.203966e-02 -3.724251e-07 +2.226946e-05 +1.179214e-03 -4.123779e-01 -6.241640e-01 +3.531387e-01 +5.990861e-01 +1.528237e-01 -9.840387e-05 -2.484971e-04 +6.775315e-05 -8.411741e-05
+1.188333e+01 +2.240296e-03 +2.047356e-01 -8.347407e-05 -1.176210e-02 -5.862629e-06 +1.891406e-05 +8.563926e-03 -3.997780e-01 -6.233670e-01 +2.581975e-01 +4.657377e-01 +1.703027e-01 -1.095463e-04 -2.248574e-04 +7.951104e-05 -9.021527e-05
+1.190000e+01 -2.045458e-03 +1.993151e-01 +3.163750e-04 -1.178460e-02 -3.772407e-06 +1.098143e-05 +1.747778e-02 -3.878696e-01 -6.044377e-01 +1.487045e-01 +4.963910e-01 +8.971490e-02 -1.942081e-05 -2.353273e-04 +2.323180e-05 -7.365322e-05
+1.191667e+01 +7.744433e-03 +2.072575e-01 -2.629508e-04 -1.231158e-02 -8.138216e-06 +2.138501e-05 +7.206444e-03 -4.279389e-01 -7.271531e-01 +1.776892e-01 +5.052968e-01 +3.194330e-01 -1.872399e-05 -1.824262e-04 +1.698218e-05 -1.293489e-04
+1.193333e+01 -5.289685e-06 +1.956716e-01 +1.254778e-04 -1.189070e-02 +5.026613e-06 +1.402832e-05 -6.135010e-03 -4.023002e-01 -4.770470e-01 +1.822780e-01 +5.891084e-01 +1.406530e-01 -3.122366e-05 -1.749933e-04 +1.808972e-05 -1.175551e-04
+1.195000e+01 +4.349191e-03 +1.878343e-01 +6.653461e-05 -1.141890e-02 +1.169956e-06 +2.007432e-05 -3.121347e-04 -4.015709e-01 -6.109299e-01 +2.118605e-01 +6.189640e-01 +2.675129e-01 -7.283974e-05 -2.039678e-04 +4.950733e-05 -9.478294e-05
+1.196667e+01 +3.457600e-03 +2.023259e-01 -2.143885e-05 -1.210430e-02 -5.670243e-06 +1.422913e-05 +1.066542e-02 -4.151233e-01 -7.342102e-01 +1.146196e-01 +5.632382e-01 +2.185583e-01 -1.419243e-04 -2.997626e-04 +1.023252e-04 -3.436346e-05
+1.198333e+01 -2.690706e-03 +2.067739e-01 +4.347924e-04 -1.219618e-02 +4.045412e-06 +1.288249e-05 +5.963216e-03 -4.181225e-01 -5.403270e-01 +3.342813e-01 +6.254851e-01 -1.809272e-02 -1.545937e-04 -2.748383e-04 +1.083761e-04 -5.024576e-05
+1.200000e+01 +7.347990e-03 +1.986974e-01 -2.124293e-04 -1.157509e-02 +6.646981e-07 +1.746999e-05 -8.675463e-03 -4.095460e-01 -6.578236e-01 +2.795534e-01 +6.481722e-01 +1.574911e-01 -1.306379e-04 -3.087923e-04 +8.438456e-05 -2.007312e-05
+1.201667e+01 -1.826339e-03 +1.961493e-01 +2.248647e-04 -1.153205e-02 +8.891229e-06 +1.880159e-05 -1.122077e-02 -4.136238e-01 -4.805052e-01 +2.967428e-01 +6.950617e-01 +1.817779e-01 -1.401748e-04 -2.367480e-04 +8.946976e-05 -6.841069e-05
+1.203333e+01 -5.698017e-06 +2.000767e-01 +1.989743e-04 -1.175775e-02 +1.356927e-05 +1.740710e-05 -2.208236e-02 -4.210991e-01 -3.978345e-01 +1.657141e-01 +7.417665e-01 +2.759806e-01 -1.514084e-04 -2.649170e-04 +9.146753e-05 -5.058179e-05
+1.205000e+01 -8.722887e-03 +1.979522e-01 +8.538959e-04 -1.156043e-02 -1.983857e-07 +1.328001e-05 +2.997970e-02 -4.082911e-01 -6.584687e-01 +5.950403e-02 +6.242287e-01 +2.734028e-01 -5.966465e-05 -2.908372e-04 +5.568191e-05 -2.396621e-05
+1.206667e+01 -3.915313e-03 +2.007269e-01 +6.542127e-04 -1.183047e-02 -4.779873e-06 +1.473132e-05 +3.309382e-02 -4.235500e-01 -7.371425e-01 +3.296324e-01 +5.774745e-01 +5.239492e-02 -5.188800e-05 -1.928852e-04 +5.192448e-05 -9.526875e-05
+1.208333e+01 +7.169085e-03 +1.868486e-01 +2.860873e-04 -1.127508e-02 +4.827691e-06 +1.765298e-05 -9.033021e-04 -4.136491e-01 -5.685035e-01 +2.291554e-01 +6.850834e-01 +2.390332e-01 -3.850121e-05 -1.332695e-04 +2.603395e-05 -1.280982e-04
+1.210000e+01 +6.222145e-03 +1.918053e-01 +4.860680e-04 -1.154356e-02 +1.563213e-06 +1.187956e-05 +1.338863e-02 -4.129421e-01 -5.223995e-01 +2.329897e-01 +5.478106e-01 +7.588823e-02 +9.981358e-06 -9.452553e-05 +1.490427e-07 -1.513827e-04
+1.211667e+01 +5.992515e-03 +1.922266e-01 +4.492645e-04 -1.131849e-02 +3.275272e-06 +5.803033e-06 +8.230304e-03 -3.941022e-01 -4.528033e-01 +8.653406e-02 +5.306055e-01 +4.992113e-02 -1.359731e-05 -8.542454e-05 +1.354340e-05 -1.459322e-04
+1.213333e+01 +1.137585e-02 +1.855522e-01 +6.856134e-05 -1.088061e-02 -1.667374e-06 +2.169250e-05 +6.174113e-03 -4.177376e-01 -6.474258e-01 +3.313319e-01 +5.807854e-01 +2.754088e-01 -3.990950e-05 -1.001547e-04 +3.030163e-05 -1.448105e-04
+1.215000e+01 -2.900117e-03 +1.894374e-01 +5.740601e-04 -1.113502e-02 +3.378365e-06 +2.284865e-05 +1.240034e-02 -4.322132e-01 -5.000648e-01 +1.780970e-01 +5.856660e-01 +4.657124e-01 -6.761207e-05 -6.259178e-05 +5.192562e-05 -1.746182e-04
+1.216667e+01 -5.128891e-03 +1.971963e-01 +8.131068e-04 -1.140039e-02 +6.337522e-06 +1.974589e-05 +1.400477e-02 -4.373840e-01 -4.847382e-01 +1.900648e-01 +6.618090e-01 +3.671646e-01 -7.653200e-05 -9.349309e-06 +5.865384e-05 -2.105799e-04
+1.218333e+01 -8.321529e-03 +2.009453e-01 +1.111197e-03 -1.140612e-02 +1.498421e-05 +5.819260e-07 +4.115490e-03 -3.949664e-01 -3.237127e-01 -6.260614e-02 +7.682282e-01 +4.147630e-02 -3.992560e-05 -1.391945e-06 +2.925619e-05 -1.939963e-04
+1.220000e+01 +1.009146e-02 +1.976237e-01 -7.188212e-05 -1.127925e-02 +2.666755e-06 +1.657607e-05 -8.932954e-03 -4.317821e-01 -4.906996e-01 +1.667759e-01 +5.616040e-01 +3.114932e-01 -1.424872e-04 -2.653431e-05 +9.286367e-05 -1.912350e-04
+1.221667e+01 -1.148762e-02 +1.864813e-01 +7.732283e-04 -1.048031e-02 +6.407076e-06 +2.063936e-05 +1.264335e-02 -4.155970e-01 -6.017573e-01 +2.881708e-01 +8.037452e-01 +3.192695e-01 -9.813645e-05 -4.062963e-05 +7.239621e-05 -1.719755e-04
+1.223333e+01 +3.740622e-03 +1.958905e-01 -1.008908e-04 -1.101215e-02 -1.572298e-06 +2.109625e-05 +3.271963e-04 -4.392417e-01 -5.731756e-01 +2.508905e-01 +5.189147e-01 +3.818011e-01 -4.255224e-05 -1.405874e-04 +2.916807e-05 -1.121471e-04
+1.225000e+01 -7.464102e-03 +1.763658e-01 +4.799327e-04 -1.021729e-02 +1.687973e-06 +2.109909e-05 +1.359586e-02 -4.130724e-01 -4.665912e-01 +3.633196e-01 +5.195716e-01 +2.697574e-01 -8.072168e-05 -1.135731e-04 +6.086400e-05 -1.166151e-04
+1.226667e+01 +5.645136e-04 +1.908949e-01 +1.742982e-06 -1.063638e-02 -4.807932e-06 +1.861309e-05 +1.229421e-02 -4.255931e-01 -6.686140e-01 +2.613584e-01 +5.224456e-01 +3.025972e-01 -1.783807e-04 -1.498427e-04 +1.266268e-04 -9.496864e-05
+1.228333e+01 -4.968289e-04 +1.996054e-01 +1.516693e-04 -1.081464e-02 +3.723077e-06 +8.978746e-06 -4.022253e-03 -4.107613e-01 -4.488344e-01 +3.088729e-01 +5.815982e-01 -6.409987e-02 -1.638598e-04 -1.398474e-04 +1.097822e-04 -9.305536e-05
+1.230000e+01 -1.292369e-02 +1.924454e-01 +6.262406e-04 -1.042060e-02 +7.693326e-06 +4.539766e-06 +3.542113e-03 -3.874758e-01 -3.439063e-01 +4.856774e-03 +6.084512e-01 +1.117257e-01 -1.055982e-04 -1.913468e-04 +7.336872e-05 -4.596012e-05
+1.231667e+01 +7.610569e-03 +2.004262e-01 -4.164876e-04 -1.103803e-02 -3.297299e-06 +1.368484e-05 -7.047550e-03 -4.376958e-01 -6.491758e-01 +2.201737e-01 +5.611808e-01 +2.010283e-01 -9.352279e-06 -1.708276e-04 +3.574282e-06 -7.870214e-05
+1.233333e+01 -6.130081e-03 +1.898944e-01 +3.682933e-04 -1.027093e-02 +3.479213e-06 +1.633641e-05 +4.796685e-03 -4.185066e-01 -4.779526e-01 +2.844742e-01 +6.158568e-01 +2.305847e-01 -6.584411e-06 -1.453565e-04 +6.550004e-06 -8.586193e-05
+1.235000e+01 +3.592931e-03 +1.952687e-01 -5.432754e-05 -1.042132e-02 +1.525798e-06 +1.656235e-05 -6.159102e-03 -4.279052e-01 -4.604535e-01 +2.714436e-01 +5.310123e-01 +2.582138e-01 -4.365615e-06 -1.185846e-04 +5.699585e-07 -1.056463e-04
+1.236667e+01 +6.637509e-03 +2.078651e-01 -9.459033e-05 -1.093196e-02 -6.401380e-06 +8.736667e-06 +1.393088e-02 -4.293682e-01 -6.381534e-01 +1.768977e-01 +4.425780e-01 +8.869655e-02 -8.760359e-06 -5.613778e-05 +1.160189e-05 -1.464034e-04
+1.238333e+01 +1.070912e-02 +1.951771e-01 -2.439411e-04 -1.023211e-02 -8.662553e-06 +2.117510e-05 +1.440274e-02 -4.396695e-01 -7.053058e-01 +4.005791e-01 +4.330345e-01 +2.979711e-01 +3.499460e-05 -6.197530e-05 -1.794724e-05 -1.442951e-04
+1.240000e+01 -6.945598e-03 +2.041575e-01 +6.454833e-04 -1.038153e-02 -4.809263e-06 +9.353156e-06 +3.853783e-02 -4.156001e-01 -6.464228e-01 +1.853025e-01 +5.060667e-01 +1.059113e-01 +5.013522e-05 -5.009433e-05 -1.884270e-05 -1.407070e-04
+1.241667e+01 -6.501408e-03 +2.004007e-01 +7.302658e-04 -1.015017e-02 +1.299473e-06 +1.120220e-05 +2.461027e-02 -4.149022e-01 -5.380760e-01 +2.183931e-01 +6.097583e-01 +1.442751e-01 +6.071999e-05 -4.011577e-05 -3.146914e-05 -1.450217e-04
+1.243333e+01 +4.203048e-03 +2.021647e-01 +1.438095e-04 -9.902495e-03 +4.500683e-06 +1.190261e-05 -7.775087e-03 -4.101864e-01 -4.827574e-01 +1.010984e-01 +6.657801e-01 +2.935747e-01 +6.446717e-05 -5.947884e-06 -4.644720e-05 -1.643232e-04
+1.245000e+01 +4.063065e-03 +1.960047e-01 +7.910607e-05 -9.564682e-03 -6.122118e-06 +1.334808e-05 +2.058690e-02 -4.039321e-01 -6.201317e-01 +2.693869e-01 +4.170095e-01 +1.796004e-01 +9.001545e-05 -6.963783e-05 -5.317126e-05 -1.165653e-04
+1.246667e+01 -5.624839e-03 +1.986253e-01 +4.950049e-04 -9.677956e-03 +9.192019e-06 +1.095666e-05 -7.595050e-03 -4.044282e-01 -4.657388e-01 +7.807636e-02 +8.196789e-01 +2.909586e-01 +1.104217e-04 -9.690940e-05 -7.766582e-05 -9.621650e-05
+1.248333e+01 +7.999367e-03 +2.027258e-01 -5.020733e-04 -9.866463e-03 -4.917914e-06 +9.061151e-06 -5.943846e-03 -4.093047e-01 -7.787924e-01 +1.160284e-01 +6.138649e-01 +1.861213e-01 +3.084702e-05 -1.362201e-04 -2.293398e-05 -6.936134e-05
+1.250000e+01 +1.904091e-04 +2.035957e-01 -1.740030e-04 -9.857987e-03 -8.551071e-08 +1.307534e-05 -7.071725e-03 -4.238196e-01 -5.774082e-01 +1.882592e-01 +5.918837e-01 +2.722702e-01 +1.303134e-05 -1.095452e-04 -1.125781e-05 -9.097563e-05
+1.251667e+01 +1.482762e-04 +1.948542e-01 -1.437880e-04 -9.476232e-03 -3.466101e-06 +1.341735e-05 +4.464701e-03 -4.121507e-01 -5.793000e-01 +2.263983e-01 +4.624495e-01 +2.526752e-01 +3.567862e-05 -1.512149e-04 -2.252608e-05 -5.651598e-05
+1.253333e+01 -4.473353e-03 +2.081298e-01 +2.453327e-04 -1.014081e-02 -7.567805e-06 +1.743634e-06 +3.311390e-02 -4.065508e-01 -7.535638e-01 -5.308600e-02 +4.796655e-01 +8.908613e-02 +3.641938e-05 -1.333545e-04 -1.280478e-05 -6.482933e-05
+1.255000e+01 +7.649375e-04 +1.987680e-01 +8.347596e-05 -9.583711e-03 -6.854073e-06 +1.039245e-05 +2.429105e-02 -4.131152e-01 -7.838965e-01 +2.052828e-01 +5.345612e-01 +1.734123e-01 +6.388723e-05 -8.851956e-05 -3.465718e-05 -9.586807e-05
+1.256667e+01 +2.449361e-03 +1.971950e-01 +7.307058e-05 -9.404147e-03 +6.881783e-06 +1.140701e-05 -1.916720e-02 -4.115798e-01 -4.285300e-01 +2.313127e-01 +7.210165e-01 +1.930478e-01 +5.902033e-05 -8.505667e-05 -4.660242e-05 -9.591616e-05
+1.258333e+01 +2.362023e-04 +1.944122e-01 +2.695034e-04 -9.296283e-03 +5.413049e-06 +1.186827e-05 -6.229900e-03 -4.112964e-01 -5.214895e-01 +1.661864e-01 +7.524715e-01 +2.819447e-01 +1.051769e-05 -5.222581e-05 -9.143343e-06 -1.164192e-04
+1.260000e+01 +1.185195e-02 +2.105049e-01 -3.549195e-04 -1.003952e-02 -4.375807e-06 +1.045841e-05 -1.050146e-03 -4.408424e-01 -7.072241e-01 +1.432121e-01 +5.385852e-01 +2.530766e-01 +2.553137e-05 -8.309504e-05 -1.761583e-05 -1.037978e-04
+1.261667e+01 +5.272485e-03 +1.992856e-01 -8.711856e-05 -9.336768e-03 +4.838631e-06 +1.230933e-05 -1.968313e-02 -4.200003e-01 -3.984023e-01 +1.306054e-01 +6.092214e-01 +3.485870e-01 +6.932748e-05 -6.326833e-05 -5.374672e-05 -1.084768e-04
+1.263333e+01 +4.140511e-03 +1.896085e-01 -1.628867e-04 -8.966631e-03 +4.550974e-06 +1.387092e-05 -2.197090e-02 -4.123264e-01 -5.220687e-01 +2.337374e-01 +7.250318e-01 +3.144175e-01 +3.087636e-05 -5.954390e-05 -2.832226e-05 -1.066794e-04
+1.265000e+01 +3.031265e-03 +1.962779e-01 -1.248543e-04 -9.311630e-03 -1.971678e-07 +1.155818e-05 -4.527682e-03 -4.224638e-01 -5.429509e-01 +2.251069e-01 +5.438267e-01 +2.297249e-01 +5.554481e-05 -3.952503e-05 -3.937482e-05 -1.219260e-04
+1.266667e+01 +7.422723e-03 +1.971214e-01 -3.232614e-04 -9.165588e-03 +5.508347e-07 +1.186038e-05 -1.568055e-02 -4.202117e-01 -6.341311e-01 +3.915978e-01 +6.737803e-01 +7.535484e-02 +5.870790e-06 -6.338484e-05 -9.139993e-06 -1.031991e-04
+1.268333e+01 -6.011666e-03 +2.071918e-01 +1.692283e-04 -9.339164e-03 +2.044613e-06 +1.170497e-05 +6.450320e-04 -4.303318e-01 -5.006088e-01 +2.858444e-01 +6.027940e-01 +1.847586e-01 +1.886662e-05 -1.184316e-04 -1.273297e-05 -6.720757e-05
+1.270000e+01 -4.806721e-03 +2.139820e-01 +7.373150e-05 -9.491405e-03 -1.087570e-06 +5.980515e-06 +7.255386e-03 -4.203454e-01 -5.673963e-01 +1.663226e-02 +5.331777e-01 +2.144381e-01 +5.272957e-05 -1.791479e-04 -3.371037e-05 -2.090786e-05
+1.271667e+01 -2.306485e-03 +1.918261e-01 +2.271054e-04 -8.575153e-03 -1.915070e-07 +1.215149e-05 +1.086170e-02 -4.045662e-01 -5.697599e-01 +1.260853e-01 +5.768947e-01 +3.846973e-01 +9.941562e-05 -2.041383e-04 -6.438477e-05 +2.773911e-06
+1.273333e+01 +4.633854e-03 +2.073945e-01 -2.689125e-05 -9.289399e-03 -3.907693e-06 +8.430006e-06 +1.271841e-02 -4.261621e-01 -5.897517e-01 +1.313323e-01 +4.291367e-01 +2.150780e-01 +7.851311e-05 -1.669698e-04 -4.956498e-05 -2.762564e-05
+1.275000e+01 +1.543195e-02 +1.984715e-01 -3.495938e-04 -9.107332e-03 -6.720168e-06 +5.793538e-06 +8.380799e-03 -4.115947e-01 -7.007823e-01 +4.115299e-02 +4.153502e-01 +1.929693e-01 +9.202223e-05 -9.980579e-05 -6.008499e-05 -6.724927e-05
+1.276667e+01 +5.163689e-03 +2.078622e-01 +1.528974e-05 -9.381632e-03 -3.535206e-06 +6.281125e-06 +1.328445e-02 -4.286338e-01 -7.580770e-01 +1.203877e-01 +6.174081e-01 +1.395835e-01 +5.787880e-05 -1.377855e-04 -3.536048e-05 -4.499303e-05
+1.278333e+01 -7.475259e-03 +1.926592e-01 +4.319391e-04 -8.715964e-03 +2.705891e-06 +1.224443e-05 +9.275197e-03 -4.233480e-01 -6.201982e-01 +2.661010e-01 +7.649739e-01 +2.744118e-01 -1.583404e-05 -1.562674e-04 +1.358415e-05 -2.924406e-05
+1.280000e+01 -5.773786e-04 +2.068230e-01 +2.076213e-04 -9.057455e-03 +3.783873e-06 +1.161760e-05 -4.909610e-03 -4.396134e-01 -4.096445e-01 +1.810721e-01 +6.016016e-01 +3.367020e-01 -1.448283e-05 -1.446361e-04 +8.458295e-06 -4.038534e-05
+1.281667e+01 -1.193873e-03 +1.991751e-01 +1.499631e-04 -8.852048e-03 -5.736877e-07 +5.393580e-06 +8.907876e-03 -4.098623e-01 -7.071174e-01 +2.252692e-01 +6.980722e-01 -3.689670e-03 -1.110395e-05 -1.416380e-04 +1.018357e-05 -3.213169e-05
+1.283333e+01 +7.361952e-03 +2.039545e-01 -6.032989e-05 -8.978719e-03 -6.240961e-06 +7.903210e-06 +2.083131e-02 -4.283211e-01 -6.432839e-01 +1.701615e-01 +3.542583e-01 +1.817202e-01 -6.062625e-06 -1.436164e-04 +1.018702e-05 -3.455490e-05
+1.285000e+01 +4.314972e-03 +2.043113e-01 +5.560765e-05 -8.806621e-03 -1.795646e-07 +4.675686e-06 +2.886331e-03 -4.109103e-01 -4.687708e-01 +1.112135e-01 +4.732269e-01 +8.834519e-02 -1.081494e-05 -1.185923e-04 +8.284313e-06 -4.504171e-05
+1.286667e+01 -7.753584e-04 +2.004773e-01 +2.458908e-04 -8.738491e-03 +1.919154e-06 +8.324157e-06 +3.654560e-03 -4.249013e-01 -5.820279e-01 +2.193712e-01 +6.884515e-01 +1.625828e-01 +1.489310e-05 -8.926864e-05 -8.982822e-06 -6.739795e-05
+1.288333e+01 +3.324222e-03 +2.051908e-01 -1.192941e-05 -8.843167e-03 +4.840522e-07 +4.201084e-06 -2.758517e-03 -4.165027e-01 -6.465566e-01 +1.106592e-01 +6.817955e-01 +7.179508e-02 +1.587321e-05 -8.061750e-05 -1.145175e-05 -6.943658e-05
+1.290000e+01 +2.533823e-04 +2.059257e-01 +1.233186e-04 -8.859995e-03 -9.157655e-07 +5.187038e-06 +9.276239e-03 -4.241168e-01 -7.032532e-01 +1.613409e-03 +6.682657e-01 +2.367771e-01 -1.870981e-05 -1.001906e-04 +1.534218e-05 -5.676358e-05
+1.291667e+01 -4.721830e-03 +2.063756e-01 +3.835035e-04 -8.708823e-03 +3.749665e-06 +6.664041e-06 +2.829888e-03 -4.257565e-01 -6.045684e-01 +8.623644e-02 +8.082124e-01 +2.314580e-01 -3.326289e-05 -8.309575e-05 +2.345962e-05 -6.736082e-05
+1.293333e+01 +1.049159e-03 +1.954500e-01 +1.875522e-04 -8.263686e-03 -1.316735e-06 +8.757119e-06 +1.422572e-02 -4.158878e-01 -6.310673e-01 +9.961942e-02 +5.693501e-01 +3.336170e-01 -5.734190e-05 -6.857032e-05 +4.286334e-05 -7.312319e-05
+1.295000e+01 -1.374459e-03 +2.055427e-01 +3.977741e-04 -8.613570e-03 +3.139150e-06 +1.063236e-05 +5.944448e-03 -4.434271e-01 -4.220147e-01 +3.000040e-01 +5.943241e-01 +2.323199e-01 -7.834859e-06 -9.624331e-05 +7.006864e-06 -6.021183e-05
+1.296667e+01 +6.432434e-03 +2.003892e-01 +8.829544e-05 -8.464401e-03 -3.521396e-06 +8.127465e-06 +1.892242e-02 -4.287432e-01 -7.708594e-01 +2.301053e-01 +5.983116e-01 +1.741279e-01 +1.961346e-06 -9.326508e-05 +3.728286e-06 -5.692768e-05
+1.298333e+01 +1.801533e-02 +2.006969e-01 -6.545790e-04 -8.440151e-03 -3.788254e-06 +5.671793e-06 -1.626617e-02 -4.202380e-01 -6.630380e-01 +1.155284e-01 +4.729954e-01 +1.622875e-01 -4.599654e-05 -8.713411e-05 +2.719055e-05 -5.743958e-05
+1.300000e+01 +1.829093e-04 +1.903302e-01 -1.175993e-04 -8.000970e-03 -1.403601e-06 +8.618372e-06 -3.108263e-05 -4.143588e-01 -5.591262e-01 +2.233654e-01 +4.971677e-01 +2.200167e-01 -2.968001e-05 -1.342833e-04 +2.023843e-05 -2.248207e-05
+1.301667e+01 +2.458543e-04 +1.964802e-01 -9.390499e-05 -8.144862e-03 -1.969225e-07 +7.731992e-06 -4.061776e-03 -4.206785e-01 -5.442422e-01 +2.244140e-01 +5.468254e-01 +1.747828e-01 -6.331621e-05 -1.059935e-04 +4.205037e-05 -4.191674e-05
+1.303333e+01 +3.687552e-03 +1.919150e-01 -2.736276e-04 -7.942491e-03 -2.047265e-06 +1.051160e-05 -4.843855e-03 -4.258664e-01 -6.447133e-01 +3.649498e-01 +5.432773e-01 +1.924301e-01 -6.846346e-05 -8.988264e-05 +4.533923e-05 -5.280187e-05
+1.305000e+01 -3.602118e-03 +1.993542e-01 -9.194579e-05 -8.142155e-03 -1.295403e-06 +9.117794e-06 +9.724960e-04 -4.328228e-01 -6.298784e-01 +3.690521e-01 +5.677525e-01 +1.155819e-01 -1.126615e-04 -6.957021e-05 +7.677666e-05 -6.697035e-05
+1.306667e+01 -4.853741e-03 +1.902039e-01 +5.531047e-05 -7.636230e-03 -7.158721e-07 +1.020953e-05 +5.850292e-03 -4.153327e-01 -6.666961e-01 +1.692528e-01 +6.329324e-01 +3.785727e-01 -9.073454e-05 -7.910634e-05 +6.307036e-05 -5.489150e-05
+1.308333e+01 -9.814202e-03 +2.069194e-01 +1.018101e-04 -8.236370e-03 +2.036479e-06 +6.063366e-06 -4.308447e-03 -4.302342e-01 -5.883011e-01 +1.217551e-01 +7.113342e-01 +1.933546e-01 -1.160343e-04 -7.999947e-05 +7.778988e-05 -5.657531e-05
+1.310000e+01 -1.364957e-02 +2.000958e-01 +1.320827e-04 -7.740048e-03 +5.159473e-06 +8.019959e-06 -1.717792e-02 -4.169944e-01 -4.834289e-01 +1.761116e-01 +7.891252e-01 +2.602176e-01 -1.426613e-04 -1.070242e-04 +9.279566e-05 -3.377866e-05
+1.311667e+01 -1.146310e-02 +1.933793e-01 -3.535367e-05 -7.644327e-03 -4.899860e-07 +1.092311e-05 +5.651912e-04 -4.287997e-01 -4.540852e-01 +3.321858e-01 +4.209782e-01 +2.824780e-01 -1.261760e-04 -1.485029e-04 +8.578264e-05 -7.151265e-06
+1.313333e+01 -7.938125e-03 +2.048581e-01 -2.242006e-04 -8.176012e-03 +1.888023e-06 +7.015452e-06 -2.055160e-02 -4.412905e-01 -5.129658e-01 +1.296987e-01 +6.262753e-01 +2.584404e-01 -1.372394e-04 -1.325164e-04 +8.836165e-05 -1.965294e-05
+1.315000e+01 -4.465862e-03 +1.990754e-01 -3.004460e-04 -7.846626e-03 -1.746797e-06 +7.789667e-06 -7.147427e-03 -4.310618e-01 -5.738621e-01 +4.194065e-01 +4.686314e-01 +1.415587e-02 -1.020892e-04 -1.253328e-04 +6.760323e-05 -2.091215e-05
+1.316667e+01 -1.803043e-02 +2.092777e-01 +1.847010e-04 -8.013317e-03 +3.742445e-06 +4.760455e-06 -8.210332e-03 -4.285242e-01 -4.998082e-01 +1.517125e-01 +7.307923e-01 +1.047695e-01 -9.073254e-05 -8.499659e-05 +5.965964e-05 -4.641450e-05
+1.318333e+01 -1.074754e-02 +2.016581e-01 -1.040747e-04 -7.639825e-03 -3.641910e-06 +7.558522e-06 +1.270737e-02 -4.257185e-01 -6.794763e-01 +2.145628e-01 +4.558732e-01 +2.208962e-01 -8.941537e-05 -7.197168e-05 +6.344529e-05 -5.337178e-05
+1.320000e+01 -1.109004e-02 +2.013701e-01 +7.694979e-05 -7.623315e-03 +9.820562e-07 +3.882692e-06 -6.440585e-04 -4.098243e-01 -4.011794e-01 +2.647235e-01 +4.649829e-01 -5.438106e-02 -8.812486e-05 -7.075728e-05 +5.960772e-05 -4.945929e-05
+1.321667e+01 -9.221786e-03 +1.987201e-01 +2.161667e-04 -7.433750e-03 +3.922821e-06 +5.796595e-06 -7.963197e-03 -4.123797e-01 -5.535492e-01 +1.064588e-01 +8.029216e-01 +2.297729e-01 -8.410022e-05 -8.492692e-05 +5.526980e-05 -3.925278e-05
+1.323333e+01 +2.455570e-03 +1.964634e-01 -1.313934e-04 -7.337810e-03 -6.158402e-07 +7.746700e-06 -3.764217e-03 -4.201579e-01 -5.003965e-01 +2.123613e-01 +4.585148e-01 +2.517636e-01 -7.320452e-05 -1.192991e-04 +4.879516e-05 -1.652992e-05
+1.325000e+01 +1.175901e-04 +1.889630e-01 -1.167121e-05 -6.911663e-03 +9.485615e-07 +9.451424e-06 -5.312066e-03 -4.087552e-01 -5.092576e-01 +2.468352e-01 +5.713374e-01 +3.315108e-01 -7.544747e-05 -1.323557e-04 +4.997580e-05 -4.136508e-06
+1.326667e+01 +5.961149e-03 +1.898926e-01 -1.604392e-04 -6.776255e-03 -2.571392e-06 +9.947352e-06 +4.757657e-03 -4.069748e-01 -5.726118e-01 +2.625643e-01 +4.085750e-01 +3.529055e-01 -1.199123e-04 -1.351330e-04 +8.219612e-05 -8.127541e-07
+1.328333e+01 -3.756170e-03 +1.992472e-01 -3.795656e-05 -7.144646e-03 -1.455962e-06 +7.322228e-06 +5.660440e-03 -4.166713e-01 -5.582664e-01 +1.767544e-01 +4.688115e-01 +2.730270e-01 -8.120535e-05 -1.308315e-04 +5.619241e-05 -4.737129e-06
+1.330000e+01 -1.681042e-02 +1.972300e-01 +4.376307e-04 -7.192767e-03 +2.968724e-06 +4.644097e-06 +8.673899e-03 -4.082389e-01 -4.297513e-01 +1.509947e-01 +6.314473e-01 +1.267445e-01 -5.404828e-05 -1.096695e-04 +3.844191e-05 -1.628246e-05
+1.331667e+01 -3.034447e-04 +1.984038e-01 -7.410222e-05 -7.055452e-03 -1.884653e-06 +7.107308e-06 +6.007745e-03 -4.167440e-01 -6.565853e-01 +3.144552e-01 +5.422203e-01 +1.274017e-01 -3.539904e-05 -5.641710e-05 +2.526986e-05 -5.303984e-05
+1.333333e+01 -6.528469e-03 +1.986684e-01 +1.189633e-04 -7.111987e-03 +1.416706e-06 +9.530553e-06 -9.896826e-04 -4.360870e-01 -6.027886e-01 +3.425553e-01 +7.102255e-01 +2.673524e-01 +3.255457e-06 -7.200336e-05 -2.297611e-06 -4.546504e-05
+1.335000e+01 -1.131177e-02 +2.098188e-01 +2.615861e-04 -7.342485e-03 +1.508208e-06 +5.869397e-06 +6.619835e-03 -4.323097e-01 -5.119367e-01 +1.871725e-01 +6.242564e-01 +1.797020e-01 +1.067489e-05 -6.078523e-05 -5.799797e-06 -5.127829e-05
+1.336667e+01 +5.362827e-03 +1.980446e-01 -1.599143e-04 -6.880234e-03 -1.775965e-06 +5.706277e-06 +7.300002e-04 -4.081673e-01 -5.747099e-01 +2.270682e-01 +4.605216e-01 +1.330397e-01 +2.421695e-05 -5.293205e-05 -1.613546e-05 -5.077486e-05
+1.338333e+01 -2.009319e-04 +2.048890e-01 +1.879051e-04 -7.039084e-03 -2.309484e-06 +8.615105e-06 +2.379087e-02 -4.368497e-01 -6.701263e-01 +3.109555e-01 +5.205569e-01 +2.566181e-01 +6.232196e-05 -4.143106e-05 -3.738023e-05 -6.318241e-05
+1.340000e+01 +8.119843e-04 +1.913213e-01 +1.642249e-04 -6.501596e-03 -5.993124e-08 +8.469530e-06 +9.641128e-03 -4.080883e-01 -5.592771e-01 +3.036693e-01 +5.663998e-01 +2.596408e-01 +4.009607e-05 -5.013500e-05 -2.511691e-05 -5.071398e-05
+1.341667e+01 -2.048748e-03 +2.037183e-01 +1.664731e-04 -6.894567e-03 +3.615549e-06 +5.877417e-06 -1.133267e-02 -4.194822e-01 -5.141393e-01 +2.259485e-01 +7.820953e-01 +1.587752e-01 +3.521428e-05 -6.434548e-05 -2.585797e-05 -4.230901e-05
+1.343333e+01 +5.289198e-03 +1.916478e-01 -7.644052e-05 -6.347720e-03 +2.834427e-07 +8.479516e-06 -6.242420e-03 -4.056558e-01 -5.455650e-01 +2.579292e-01 +5.714452e-01 +3.230073e-01 +2.486391e-05 -7.176616e-05 -1.791107e-05 -3.370149e-05
+1.345000e+01 +9.241018e-03 +2.042991e-01 -3.208123e-04 -6.726542e-03 -1.380920e-06 +2.689111e-06 -1.096019e-02 -3.973405e-01 -6.052944e-01 +1.246332e-01 +5.106357e-01 +3.625766e-02 +3.055366e-05 -7.488172e-05 -2.265250e-05 -2.909795e-05
+1.346667e+01 +5.117249e-03 +2.024540e-01 -1.187802e-04 -6.557821e-03 -3.146264e-07 +5.296884e-06 -5.233344e-03 -4.057914e-01 -5.557543e-01 +1.251155e-01 +5.400528e-01 +2.357463e-01 +1.924726e-05 -4.979108e-05 -1.395141e-05 -4.673218e-05
+1.348333e+01 +1.612665e-06 +2.112006e-01 -1.425241e-04 -6.885817e-03 -2.440164e-06 +6.250204e-06 +6.078625e-03 -4.341761e-01 -5.615076e-01 +1.475219e-01 +3.865914e-01 +2.898863e-01 +2.750676e-05 -4.411519e-05 -1.745534e-05 -5.491956e-05
+1.350000e+01 -9.700797e-03 +2.040956e-01 +1.706541e-04 -6.725634e-03 -9.289010e-07 +5.524742e-06 +1.586541e-02 -4.232103e-01 -5.534563e-01 +2.180298e-01 +4.918472e-01 +1.687674e-01 +6.452280e-05 -3.742935e-05 -4.070609e-05 -5.654366e-05
+1.351667e+01 -1.005688e-02 +1.974409e-01 +8.558266e-05 -6.472944e-03 +9.536972e-07 +6.377671e-06 -8.565526e-04 -4.162240e-01 -4.505182e-01 +2.479435e-01 +5.297897e-01 +2.076878e-01 +8.033399e-05 -1.788174e-05 -5.440660e-05 -6.759936e-05
+1.353333e+01 +1.054132e-02 +2.083487e-01 -4.235514e-04 -6.835447e-03 -3.923592e-06 +7.563439e-06 -1.751860e-03 -4.490292e-01 -6.530355e-01 +2.993123e-01 +3.622457e-01 +2.504716e-01 +5.703864e-05 -1.555679e-05 -3.882381e-05 -7.410246e-05
+1.355000e+01 -1.306909e-03 +2.089943e-01 -1.210324e-04 -6.898980e-03 +1.169337e-06 +3.858377e-06 -1.511571e-02 -4.330036e-01 -5.304222e-01 +1.126721e-01 +6.266086e-01 +1.573244e-01 +7.488032e-05 -9.981933e-06 -5.323712e-05 -7.413340e-05
+1.356667e+01 +3.927884e-03 +2.073863e-01 -1.110377e-04 -6.675123e-03 -1.124540e-06 +3.744985e-06 +1.938525e-04 -4.217300e-01 -6.185940e-01 +1.835793e-01 +5.360703e-01 +8.225698e-02 +6.795636e-05 +1.897285e-05 -4.591448e-05 -9.083437e-05
+1.358333e+01 +4.138234e-03 +1.988647e-01 -4.685639e-06 -6.364420e-03 +5.234147e-08 +4.349200e-06 -7.247198e-04 -4.094753e-01 -4.439866e-01 +2.145681e-01 +4.531071e-01 +1.028207e-01 +3.504536e-05 +1.795508e-06 -2.380473e-05 -7.619663e-05
+1.360000e+01 -4.369531e-03 +2.011526e-01 +3.476587e-04 -6.515978e-03 +2.298438e-07 +4.200040e-06 +2.039501e-02 -4.213281e-01 -5.560284e-01 +2.465611e-01 +5.760281e-01 +6.329181e-02 +4.706205e-05 -1.425482e-05 -2.837654e-05 -6.644875e-05
+1.361667e+01 +1.285726e-02 +1.966309e-01 -2.463557e-04 -6.283766e-03 -1.575107e-06 +9.444336e-06 -5.427263e-03 -4.444750e-01 -5.968258e-01 +2.936470e-01 +4.727653e-01 +4.332238e-01 +1.548868e-05 -3.017182e-05 -1.132476e-05 -5.866329e-05
+1.363333e+01 -7.214602e-05 +2.031721e-01 +2.899320e-04 -6.380145e-03 +2.662883e-06 +2.615660e-06 +6.244356e-04 -4.083394e-01 -4.019010e-01 -1.135143e-01 +6.176009e-01 +2.937778e-01 -5.993285e-06 -3.400763e-05 +4.211461e-06 -4.920979e-05
+1.365000e+01 +3.045147e-03 +2.047741e-01 +1.736262e-04 -6.423397e-03 -8.498346e-07 +2.020256e-06 +1.693160e-02 -4.104195e-01 -6.773519e-01 +4.101498e-02 +6.089672e-01 +9.518781e-02 -2.957601e-06 -2.325220e-05 +4.806952e-06 -5.596606e-05
+1.366667e+01 +1.045390e-02 +1.885855e-01 +4.175615e-05 -5.932227e-03 -2.309551e-06 +4.981289e-06 +1.839022e-02 -4.019701e-01 -7.107200e-01 +1.849789e-01 +5.217494e-01 +1.998475e-01 -1.765861e-05 -4.998483e-05 +1.499060e-05 -3.565253e-05
+1.368333e+01 +1.279162e-02 +1.933005e-01 -1.706102e-04 -5.997416e-03 +4.977160e-07 +8.546990e-06 -1.485307e-02 -4.339811e-01 -6.377374e-01 +4.106023e-01 +6.808215e-01 +2.784837e-01 +6.785693e-06 -4.826485e-05 -6.897808e-06 -4.113116e-05
+1.370000e+01 -4.761463e-03 +1.895401e-01 +1.722559e-04 -5.875881e-03 +2.641067e-06 +8.114667e-06 -7.236201e-03 -4.262470e-01 -4.527633e-01 +4.878665e-01 +6.791607e-01 +1.724379e-01 +2.096512e-05 -4.725460e-05 -1.530872e-05 -3.977321e-05
+1.371667e+01 -7.808680e-03 +2.080872e-01 +3.234049e-04 -6.374945e-03 +1.361550e-06 +1.688992e-06 +1.189452e-02 -4.173086e-01 -4.941382e-01 +6.859417e-02 +6.087485e-01 +3.774659e-02 +1.951667e-05 -3.867973e-05 -1.134914e-05 -4.336788e-05
+1.373333e+01 +7.895059e-03 +1.970624e-01 -9.408011e-05 -5.988022e-03 -1.936624e-06 +6.517670e-06 +7.611546e-03 -4.293508e-01 -7.034231e-01 +2.412426e-01 +5.288502e-01 +2.948255e-01 +2.723852e-05 -3.339237e-05 -1.724740e-05 -4.799996e-05
+1.375000e+01 +5.385099e-03 +1.938204e-01 -4.931013e-05 -5.824582e-03 -1.031913e-06 +8.356840e-06 +4.076988e-03 -4.350839e-01 -7.266426e-01 +2.436683e-01 +6.305557e-01 +4.619149e-01 +1.138399e-05 -7.097924e-06 -7.050090e-06 -6.588030e-05
+1.376667e+01 +6.502880e-03 +2.068345e-01 -5.705837e-05 -6.136517e-03 -5.740625e-07 +3.585664e-06 +2.028216e-04 -4.247924e-01 -7.364541e-01 +2.643031e-01 +6.807128e-01 +1.705043e-02 -1.290660e-05 -6.803703e-06 +8.823582e-06 -6.371592e-05
+1.378333e+01 -3.342172e-03 +1.914847e-01 +4.277132e-05 -5.873087e-03 -2.142483e-06 +4.917392e-06 +1.876252e-02 -4.201642e-01 -5.945257e-01 +5.595547e-02 +3.951236e-01 +3.523306e-01 -2.207255e-05 -1.130150e-05 +1.778679e-05 -5.917245e-05
+1.380000e+01 -6.866341e-03 +1.901893e-01 +1.705199e-04 -5.662241e-03 +1.316154e-06 +5.544452e-06 +1.577447e-03 -4.138144e-01 -5.669046e-01 +1.781638e-01 +6.866402e-01 +2.987593e-01 -2.250687e-05 -4.719403e-05 +1.554840e-05 -3.311041e-05
+1.381667e+01 -1.260258e-02 +1.978557e-01 +3.337675e-04 -5.784296e-03 +1.785046e-06 +6.032906e-06 +9.407988e-03 -4.294825e-01 -4.570806e-01 +2.248299e-01 +6.222684e-01 +3.066487e-01 -1.003746e-05 -6.235381e-05 +8.221463e-06 -2.433839e-05
+1.383333e+01 +1.345247e-02 +2.072633e-01 -1.649125e-04 -5.914794e-03 -1.653974e-06 +3.487256e-06 +9.750775e-04 -4.225347e-01 -6.309402e-01 +9.267472e-02 +4.664055e-01 +2.014063e-01 -1.354318e-05 -8.299494e-05 +9.378704e-06 -8.576953e-06
+1.385000e+01 -1.826303e-03 +1.979616e-01 +1.604289e-04 -5.753162e-03 +2.065794e-06 +3.230700e-06 -5.021255e-03 -4.125859e-01 -4.439576e-01 +4.990041e-02 +6.402548e-01 +2.257931e-01 +2.519239e-06 -7.556997e-05 -2.369027e-06 -1.144239e-05
+1.386667e+01 +3.829184e-03 +1.941012e-01 -1.133700e-04 -5.591931e-03 -8.661821e-07 +6.853786e-06 -1.344836e-03 -4.330637e-01 -6.018222e-01 +2.614865e-01 +5.134213e-01 +3.741916e-01 -1.216544e-05 -5.797830e-05 +8.092686e-06 -2.550402e-05
+1.388333e+01 -1.069869e-02 +1.944142e-01 +3.911757e-05 -5.625121e-03 -2.520439e-07 +3.303561e-06 +4.709606e-03 -4.105986e-01 -6.828545e-01 +7.528930e-02 +6.571241e-01 +2.156668e-01 -2.545391e-05 -5.144801e-05 +1.793140e-05 -2.607765e-05
+1.390000e+01 -2.003724e-03 +1.910814e-01 -1.579963e-04 -5.539382e-03 -3.942083e-07 +2.544210e-06 -8.349842e-03 -4.016799e-01 -6.116711e-01 +8.268409e-02 +5.718705e-01 +1.379893e-01 +4.188976e-06 -3.847559e-05 -3.952177e-06 -3.293003e-05
+1.391667e+01 -9.228816e-03 +2.012468e-01 -5.299027e-06 -5.630482e-03 -3.971622e-07 +6.133304e-06 +2.771301e-03 -4.407717e-01 -4.401646e-01 +3.583816e-01 +3.996228e-01 +2.323555e-01 +1.970792e-05 -4.059059e-05 -1.296219e-05 -3.612025e-05
+1.393333e+01 -5.780319e-03 +2.011073e-01 -1.058007e-04 -5.654382e-03 -2.324969e-07 +3.021793e-06 -5.935102e-03 -4.202674e-01 -5.583385e-01 +9.345027e-02 +5.342513e-01 +1.850841e-01 +1.586687e-05 -4.080442e-05 -1.152841e-05 -3.252232e-05
+1.395000e+01 -1.390092e-02 +2.022279e-01 +1.321746e-04 -5.588147e-03 +5.958844e-07 +1.390585e-06 +4.709589e-03 -4.051477e-01 -6.841438e-01 -1.872032e-02 +7.447502e-01 +1.344880e-01 +2.267659e-05 -2.837014e-05 -1.473598e-05 -3.825066e-05
+1.396667e+01 -7.566807e-03 +2.050566e-01 -7.646316e-06 -5.717251e-03 +6.175262e-07 +2.360589e-06 -5.832159e-03 -4.261308e-01 -6.212090e-01 +6.565111e-02 +6.845888e-01 +1.562793e-01 +1.335166e-05 -4.644587e-05 -9.800391e-06 -2.808105e-05
+1.398333e+01 -3.050170e-03 +1.992572e-01 -2.618096e-04 -5.453703e-03 -4.885110e-07 +3.566696e-06 -1.536688e-02 -4.199791e-01 -7.440819e-01 +2.019900e-01 +6.919600e-01 +1.519733e-01 +5.612705e-06 -2.760600e-05 -5.790758e-06 -3.938235e-05
+1.400000e+01 -1.267228e-03 +2.015309e-01 -1.656442e-04 -5.485649e-03 +1.659294e-07 +2.646220e-06 -1.380504e-02 -4.176649e-01 -5.997394e-01 +9.044642e-02 +6.185273e-01 +1.689624e-01 -3.040337e-06 -4.191375e-05 +2.773396e-07 -2.872457e-05
+1.401667e+01 -1.677905e-02 +2.075236e-01 +1.135543e-04 -5.603893e-03 +1.882217e-06 +7.155613e-07 -7.691267e-03 -4.129507e-01 -4.196529e-01 +4.554977e-02 +6.267435e-01 +6.391207e-03 -1.562207e-05 -2.610058e-05 +9.585066e-06 -3.819303e-05
+1.403333e+01 -7.221510e-04 +1.893672e-01 -1.831997e-04 -5.190528e-03 -6.936345e-08 +4.239233e-06 -1.309296e-02 -4.156870e-01 -5.994098e-01 +2.362638e-01 +5.944239e-01 +2.082997e-01 +1.050034e-05 -2.723335e-05 -8.793161e-06 -3.712981e-05
+1.405000e+01 -8.904375e-03 +1.951300e-01 +4.176859e-06 -5.183905e-03 +1.893312e-06 +5.663037e-06 -1.630212e-02 -4.310230e-01 -5.179955e-01 +2.812912e-01 +7.337003e-01 +3.271315e-01 +2.522697e-05 -1.578701e-05 -1.916647e-05 -4.616179e-05
+1.406667e+01 -6.619642e-03 +1.984853e-01 +7.127782e-05 -5.189168e-03 -5.254421e-07 +4.623163e-06 +1.070114e-02 -4.253299e-01 -6.466316e-01 +2.238243e-01 +5.906573e-01 +2.719985e-01 +2.183458e-05 -8.609002e-06 -1.355293e-05 -4.969626e-05
+1.408333e+01 +5.162542e-04 +1.994257e-01 -1.217239e-04 -5.285209e-03 -9.626084e-08 +2.922487e-06 -8.345059e-03 -4.206386e-01 -4.948911e-01 +1.539833e-01 +4.866699e-01 +1.509539e-01 -8.623207e-07 -2.512723e-05 -4.565666e-07 -3.729305e-05
+1.410000e+01 -5.203963e-03 +1.998123e-01 -1.305119e-05 -5.151182e-03 -8.541907e-07 +2.819808e-06 +7.170113e-03 -4.125191e-01 -5.734926e-01 +1.093034e-01 +4.803937e-01 +1.899704e-01 -2.001343e-05 -3.740289e-05 +1.439271e-05 -2.737092e-05
+1.411667e+01 +3.840614e-04 +1.945905e-01 -1.633815e-04 -4.933369e-03 -7.445450e-07 +3.844024e-06 -5.784265e-03 -4.081784e-01 -5.519145e-01 +4.805151e-02 +4.721067e-01 +3.776347e-01 +8.533696e-07 -4.212021e-05 -1.286777e-06 -2.304832e-05
+1.413333e+01 +2.406339e-03 +1.923984e-01 -1.747095e-04 -4.865232e-03 -7.723809e-07 +4.747415e-06 -6.452580e-03 -4.145590e-01 -5.822036e-01 +2.255897e-01 +5.007287e-01 +3.072850e-01 -7.945826e-06 -4.582767e-05 +4.607535e-06 -2.068925e-05
+1.415000e+01 +3.818428e-03 +2.098190e-01 -1.833342e-04 -5.190422e-03 -8.478578e-07 +8.660833e-07 -6.452013e-03 -4.068459e-01 -5.490629e-01 +8.453983e-02 +4.580906e-01 -8.507733e-03 -1.303216e-05 -4.352839e-05 +8.062313e-06 -2.077426e-05
+1.416667e+01 -2.322543e-03 +2.103298e-01 +4.331315e-05 -5.217224e-03 +1.217132e-06 +3.027837e-06 -8.130108e-03 -4.330532e-01 -4.393973e-01 +2.328056e-01 +5.936697e-01 +1.039113e-01 +2.466608e-06 -2.760143e-05 -2.634853e-06 -3.401279e-05
+1.418333e+01 -5.770256e-03 +2.021817e-01 +1.266500e-04 -5.017680e-03 +2.832627e-06 +3.000887e-06 -1.720301e-02 -4.198215e-01 -3.259500e-01 +9.517689e-02 +6.735161e-01 +2.450082e-01 -5.724223e-06 -4.564943e-05 +1.900880e-06 -1.969806e-05
+1.420000e+01 -5.425030e-03 +2.007484e-01 +1.805278e-04 -4.916667e-03 +4.024760e-07 +3.345885e-06 +1.121732e-02 -4.182502e-01 -5.098944e-01 +1.154267e-01 +5.690471e-01 +2.702390e-01 -1.833233e-06 -5.283578e-05 +2.447228e-06 -1.407496e-05
+1.421667e+01 -3.776055e-03 +1.982270e-01 +2.355065e-05 -4.906545e-03 +6.202334e-07 +4.142986e-06 -3.988227e-03 -4.287159e-01 -5.346788e-01 +2.606063e-01 +6.250945e-01 +2.207410e-01 +6.086478e-06 -4.851706e-05 -4.597504e-06 -1.759253e-05
+1.423333e+01 -6.237409e-03 +1.980179e-01 +5.369507e-05 -4.921464e-03 +4.565840e-07 +9.578769e-07 +1.327089e-04 -4.010671e-01 -4.752245e-01 +5.255878e-04 +5.443681e-01 +9.664220e-02 +4.769218e-06 -3.363560e-05 -3.249357e-06 -2.409517e-05
+1.425000e+01 +1.126448e-02 +2.076460e-01 -1.728326e-04 -5.118212e-03 -1.984359e-07 +3.432753e-07 -1.218691e-02 -4.145023e-01 -7.042260e-01 -9.825346e-03 +7.062590e-01 +3.314522e-02 +1.044448e-05 -3.494483e-05 -8.424109e-06 -2.411288e-05
+1.426667e+01 +2.728086e-03 +2.085769e-01 -3.633382e-06 -5.024189e-03 -7.464528e-07 +7.624625e-07 +7.700957e-03 -4.140609e-01 -6.635874e-01 +1.430046e-01 +5.940736e-01 -7.055804e-02 +1.185057e-05 -3.886921e-05 -7.245802e-06 -2.086664e-05
+1.428333e+01 +4.770696e-03 +1.926392e-01 -4.943930e-05 -4.690284e-03 -1.981196e-06 +4.096131e-06 +1.671741e-02 -4.237281e-01 -7.474200e-01 +2.663869e-01 +5.205725e-01 +2.398759e-01 +2.692641e-05 -5.030089e-05 -1.651054e-05 -1.360769e-05
+1.430000e+01 -4.275928e-03 +1.994685e-01 +2.055927e-05 -4.851661e-03 -4.335166e-07 +2.493630e-06 +6.306619e-03 -4.237551e-01 -5.618956e-01 +1.262570e-01 +5.321684e-01 +1.762736e-01 +1.941062e-05 -4.930713e-05 -1.250214e-05 -1.375262e-05
+1.431667e+01 +7.108978e-03 +2.028493e-01 -3.046590e-04 -4.835672e-03 +2.810766e-07 +2.867478e-06 -2.938005e-02 -4.296517e-01 -5.308435e-01 +1.896060e-01 +5.929679e-01 +1.651341e-01 +5.794045e-06 -5.926786e-05 -6.954045e-06 -7.077219e-06
+1.433333e+01 -1.126714e-02 +2.101136e-01 +9.419810e-05 -4.858963e-03 +2.790630e-07 +3.252054e-06 +5.293212e-03 -4.392240e-01 -5.079438e-01 +1.474808e-01 +5.675290e-01 +2.638800e-01 +1.842467e-05 -4.891401e-05 -1.197837e-05 -1.453234e-05
+1.435000e+01 -4.068089e-03 +1.970616e-01 -8.363743e-05 -4.567075e-03 +1.044493e-06 +2.650110e-06 -1.876491e-02 -4.105041e-01 -5.035230e-01 +9.453042e-02 +6.660981e-01 +2.406755e-01 +2.552503e-05 -6.229707e-05 -1.920217e-05 -2.030115e-06
+1.436667e+01 -8.092502e-03 +2.090436e-01 +8.049833e-05 -4.721440e-03 +1.447699e-06 +1.693082e-06 -8.795240e-03 -4.169362e-01 -5.890609e-01 +2.050532e-01 +8.121059e-01 -3.163255e-03 +3.012759e-05 -5.313686e-05 -2.132320e-05 -8.346391e-06
+1.438333e+01 -2.241486e-03 +1.964948e-01 -2.602019e-05 -4.398009e-03 -1.822220e-07 +3.855022e-06 +3.670916e-05 -4.159168e-01 -5.574107e-01 +1.533180e-01 +5.494679e-01 +3.633926e-01 +3.341433e-05 -4.964173e-05 -2.267428e-05 -1.009590e-05
+1.440000e+01 -7.146560e-04 +1.970038e-01 -1.294226e-04 -4.383319e-03 +3.687700e-07 +4.068907e-06 -1.555583e-02 -4.204630e-01 -5.316550e-01 +1.628247e-01 +6.041704e-01 +3.886183e-01 +2.045053e-05 -3.598863e-05 -1.540174e-05 -1.927846e-05
+1.441667e+01 -4.914881e-03 +2.004164e-01 -1.379806e-05 -4.398901e-03 +9.380648e-07 +4.303954e-06 -1.172296e-02 -4.280767e-01 -6.818014e-01 +2.481866e-01 +8.523084e-01 +3.365935e-01 +1.974477e-05 -3.339103e-05 -1.454696e-05 -2.126728e-05
+1.443333e+01 +2.397463e-04 +2.033247e-01 -1.702082e-04 -4.404096e-03 -2.881355e-07 +3.992628e-06 -1.175903e-02 -4.285334e-01 -7.162362e-01 +2.786214e-01 +7.082363e-01 +2.634753e-01 +2.168927e-05 -3.385917e-05 -1.585792e-05 -2.048996e-05
+1.445000e+01 +1.311038e-03 +2.108190e-01 -1.139171e-04 -4.527826e-03 -9.292729e-08 +2.734120e-06 -8.961085e-03 -4.287598e-01 -6.591455e-01 +2.570706e-01 +6.800842e-01 +9.995174e-02 +1.430237e-05 -3.563284e-05 -1.058254e-05 -1.880576e-05
+1.446667e+01 -7.824635e-03 +1.948882e-01 +5.457970e-05 -4.189947e-03 +1.002521e-07 +3.912529e-06 +4.293180e-03 -4.152290e-01 -5.797776e-01 +2.400553e-01 +6.272606e-01 +3.117128e-01 +2.392467e-05 -2.472397e-05 -1.586319e-05 -2.443898e-05
+1.448333e+01 +2.202561e-03 +2.026166e-01 -2.480306e-04 -4.346450e-03 -7.990357e-07 +2.631464e-06 -1.320601e-02 -4.180915e-01 -6.458848e-01 +1.776249e-01 +5.570592e-01 +1.828954e-01 +3.415354e-05 -3.325325e-05 -2.438423e-05 -1.843415e-05
+1.450000e+01 -9.493329e-03 +1.967660e-01 -3.494335e-05 -4.138874e-03 +7.746431e-08 +5.503230e-06 -3.901626e-03 -4.373335e-01 -5.286211e-01 +3.786229e-01 +5.731939e-01 +4.369702e-01 +1.626210e-05 -3.505128e-05 -1.141623e-05 -1.847704e-05
+1.451667e+01 +5.248939e-03 +2.110077e-01 -2.858916e-04 -4.352207e-03 +1.193415e-07 +3.014225e-06 -2.839392e-02 -4.306767e-01 -5.689025e-01 +1.656853e-01 +6.237989e-01 +2.672895e-01 +1.366063e-05 -2.088909e-05 -1.183208e-05 -2.698575e-05
+1.453333e+01 -1.877709e-02 +2.025760e-01 +7.837441e-05 -4.181594e-03 -1.172345e-07 +1.973457e-06 +9.503525e-03 -4.051233e-01 -6.160535e-01 +1.206795e-01 +6.362487e-01 +1.517890e-01 +1.347963e-05 -2.418351e-05 -8.357841e-06 -2.201440e-05
+1.455000e+01 -5.253156e-03 +1.919127e-01 -2.451025e-04 -4.043858e-03 -2.120667e-06 +3.298738e-06 +3.562498e-03 -4.123554e-01 -7.368071e-01 +2.400761e-01 +4.317829e-01 +2.525581e-01 +8.233133e-06 -3.234556e-05 -5.314103e-06 -1.665161e-05
+1.456667e+01 -3.400580e-03 +1.976759e-01 -7.473081e-05 -4.180805e-03 +3.155694e-07 +1.641001e-06 -1.110648e-02 -4.081415e-01 -4.280691e-01 +8.486319e-02 +5.135679e-01 +1.452050e-01 +7.992844e-06 -2.733866e-05 -6.411196e-06 -1.922640e-05
+1.458333e+01 -3.673925e-03 +2.005133e-01 -6.583429e-05 -4.209328e-03 -5.959029e-07 +2.140612e-06 +1.522841e-03 -4.209731e-01 -4.191219e-01 +2.370172e-01 +3.496514e-01 +7.536369e-02 +2.630532e-05 -2.636389e-05 -1.772672e-05 -2.054609e-05
+1.460000e+01 -1.847443e-03 +2.032277e-01 -1.315157e-04 -4.266787e-03 -1.980842e-07 +1.600339e-06 -1.021697e-02 -4.231339e-01 -5.476461e-01 +1.836427e-01 +5.482660e-01 +4.621051e-02 +1.825351e-05 -2.341452e-05 -1.325940e-05 -2.229191e-05
+1.461667e+01 -6.239102e-03 +1.948392e-01 +1.698961e-05 -4.082342e-03 -9.074489e-07 +2.671355e-06 +1.394337e-02 -4.225120e-01 -6.152039e-01 +3.171143e-01 +4.976745e-01 +9.185147e-02 +2.686200e-05 -2.192763e-05 -1.706582e-05 -2.281432e-05
+1.463333e+01 -5.839592e-03 +2.060373e-01 +8.240245e-05 -4.251355e-03 -3.047228e-08 +1.273895e-06 +8.735977e-03 -4.243218e-01 -5.720159e-01 +1.237608e-01 +5.977790e-01 +5.984610e-02 +1.575064e-05 -1.674920e-05 -9.966288e-06 -2.604103e-05
+1.465000e+01 -4.630092e-03 +1.993173e-01 +4.083644e-05 -4.074056e-03 -1.018814e-07 +1.124915e-06 +5.501898e-03 -4.079214e-01 -6.140925e-01 +7.827004e-02 +6.260935e-01 +8.568915e-02 +2.529864e-05 -2.621475e-05 -1.669570e-05 -1.786416e-05
+1.466667e+01 +5.154505e-03 +2.106693e-01 -5.312561e-05 -4.208029e-03 -6.019180e-07 +1.771999e-06 +2.801443e-03 -4.338871e-01 -6.248945e-01 +8.017821e-02 +5.490095e-01 +1.990371e-01 +2.212449e-05 -2.375640e-05 -1.476307e-05 -2.121136e-05
+1.468333e+01 -5.021733e-03 +1.958292e-01 +8.633765e-05 -3.998520e-03 -2.907923e-08 +2.330932e-06 +9.181745e-03 -4.236745e-01 -6.577242e-01 +2.460618e-01 +6.791330e-01 +1.307149e-01 +1.689582e-05 -1.439901e-05 -1.071320e-05 -2.631518e-05
+1.470000e+01 -2.783743e-03 +2.012820e-01 +5.651155e-05 -4.002438e-03 -2.411330e-07 +1.661533e-06 +9.102069e-03 -4.182404e-01 -6.779378e-01 +1.570453e-01 +6.600354e-01 +1.079345e-01 +2.625253e-05 -2.621926e-05 -1.705893e-05 -1.746301e-05
+1.471667e+01 +5.563685e-03 +1.981257e-01 -8.176343e-05 -3.925615e-03 -4.387459e-07 +6.908830e-07 -2.481454e-03 -3.999567e-01 -5.719293e-01 +1.137363e-01 +5.148504e-01 -1.694623e-02 +3.474985e-05 -2.594894e-05 -2.371867e-05 -1.581304e-05
+1.473333e+01 -2.019124e-03 +2.040104e-01 +6.815493e-05 -4.002673e-03 +1.111523e-06 +1.902211e-06 -8.981996e-03 -4.288078e-01 -4.785133e-01 +7.987932e-02 +6.958688e-01 +2.382596e-01 +2.596560e-05 -1.967941e-05 -1.827163e-05 -2.189426e-05
+1.475000e+01 +4.778411e-03 +1.884295e-01 -4.280554e-06 -3.731199e-03 +1.032749e-06 +3.233499e-06 -1.549906e-02 -4.228967e-01 -5.191130e-01 +3.046913e-01 +7.230240e-01 +2.549623e-01 +1.948541e-05 -2.284832e-05 -1.437858e-05 -1.890330e-05
+1.476667e+01 +1.461568e-03 +1.956839e-01 +3.918553e-05 -3.752437e-03 +1.562491e-07 +2.381588e-06 +2.020594e-03 -4.161858e-01 -5.627101e-01 +1.984115e-01 +6.059565e-01 +2.112081e-01 +2.601283e-05 -2.193100e-05 -1.747958e-05 -1.862730e-05
+1.478333e+01 -6.815084e-03 +2.042662e-01 +1.409183e-04 -3.849285e-03 -3.219306e-07 +2.356050e-06 +2.006955e-02 -4.297929e-01 -6.325660e-01 +1.657233e-01 +5.897190e-01 +2.454552e-01 +2.533713e-05 -1.774307e-05 -1.567710e-05 -2.209177e-05
+1.480000e+01 -1.249002e-02 +2.062363e-01 +1.925721e-04 -3.818337e-03 +6.907681e-07 +2.788946e-06 +1.042670e-02 -4.366184e-01 -5.937712e-01 +3.266861e-01 +7.441034e-01 +1.663294e-01 +1.962240e-05 -2.519299e-05 -1.251631e-05 -1.715871e-05
+1.481667e+01 +1.841885e-02 +1.937876e-01 -2.693303e-04 -3.537479e-03 -1.274472e-06 +3.600443e-06 -1.018515e-02 -4.220237e-01 -6.781363e-01 +3.681184e-01 +4.494540e-01 +2.876417e-01 +3.398668e-05 -2.654308e-05 -2.374363e-05 -1.479154e-05
+1.483333e+01 +1.195723e-03 +2.052900e-01 -8.313141e-06 -3.773570e-03 -4.632612e-07 +2.200241e-06 +6.174607e-03 -4.303704e-01 -5.581130e-01 +1.434184e-01 +4.850266e-01 +2.490410e-01 +3.285919e-05 -3.310535e-05 -2.180866e-05 -1.055659e-05
+1.485000e+01 +3.828071e-03 +2.002745e-01 -1.575075e-05 -3.672393e-03 +4.434995e-07 +1.688351e-06 -8.830663e-03 -4.149659e-01 -5.938364e-01 +7.703503e-02 +6.991711e-01 +2.216815e-01 +2.962629e-05 -2.342504e-05 -2.068232e-05 -1.563529e-05
+1.486667e+01 -1.040846e-02 +2.011783e-01 +1.812116e-04 -3.675739e-03 +1.223825e-06 +1.392553e-06 +9.808401e-04 -4.144776e-01 -4.185769e-01 +1.501176e-02 +6.759121e-01 +2.319494e-01 +3.754389e-05 -1.932607e-05 -2.535797e-05 -1.800102e-05
+1.488333e+01 -1.190239e-03 +2.021344e-01 +3.399191e-05 -3.581047e-03 -5.413566e-07 +1.804006e-06 +1.253774e-02 -4.140565e-01 -5.477248e-01 +2.774303e-01 +4.522710e-01 +4.662725e-02 +4.331485e-05 -1.035415e-05 -2.846613e-05 -2.368245e-05
+1.490000e+01 +1.749538e-03 +1.973651e-01 -1.606873e-05 -3.515941e-03 -5.714467e-07 +6.614988e-07 +7.324728e-03 -3.918179e-01 -5.015462e-01 +1.880901e-01 +3.989756e-01 -8.907761e-02 +3.469816e-05 -6.219282e-06 -2.298916e-05 -2.460270e-05
+1.491667e+01 +8.333449e-03 +2.040721e-01 -1.128490e-04 -3.605281e-03 -9.752387e-07 +1.527935e-06 +2.826956e-03 -4.196413e-01 -5.371060e-01 +1.963833e-01 +3.531533e-01 +8.381746e-02 +2.282180e-05 -4.209500e-07 -1.525313e-05 -3.008599e-05
+1.493333e+01 -3.787145e-03 +2.126108e-01 +1.145596e-04 -3.697721e-03 +1.020346e-06 +1.329722e-06 -3.758966e-03 -4.305323e-01 -5.923147e-01 +5.354082e-02 +8.133314e-01 +1.926425e-01 +1.620880e-05 -9.147624e-07 -1.121859e-05 -3.014956e-05
+1.495000e+01 +9.641002e-03 +2.073176e-01 -6.499038e-05 -3.558201e-03 -6.184599e-07 +1.389623e-06 +2.689336e-03 -4.188098e-01 -6.840436e-01 +1.853907e-01 +5.672683e-01 +7.334038e-02 +2.034342e-05 -6.725255e-06 -1.359367e-05 -2.509646e-05
+1.496667e+01 +1.606328e-02 +2.048821e-01 -1.841614e-04 -3.477237e-03 -6.584263e-07 +2.101232e-06 -1.063138e-02 -4.248705e-01 -8.540562e-01 +2.032684e-01 +7.329138e-01 +2.097674e-01 +1.669974e-05 -1.798192e-05 -1.200068e-05 -1.753210e-05
+1.498333e+01 +6.840775e-03 +2.019405e-01 +3.108132e-05 -3.460035e-03 -6.235374e-07 +2.490368e-06 +1.431688e-02 -4.331190e-01 -6.211371e-01 +1.907216e-01 +5.033774e-01 +3.122683e-01 +2.106558e-05 -2.153442e-05 -1.334255e-05 -1.532410e-05
+1.500000e+01 +9.715158e-03 +2.081341e-01 +2.985424e-06 -3.445935e-03 -1.751314e-07 +1.719583e-06 +3.209335e-03 -4.218446e-01 -5.797857e-01 +1.904574e-01 +5.570757e-01 +1.506698e-01 +1.661138e-06 -1.798996e-05 -9.081793e-07 -1.666432e-05
+1.501667e+01 +1.260100e-03 +2.095959e-01 +1.331168e-04 -3.466427e-03 -2.394516e-07 +6.140472e-07 +2.009312e-02 -4.087057e-01 -6.194787e-01 +1.012821e-01 +5.805139e-01 +3.126122e-03 +1.638434e-06 -1.765689e-05 +1.721404e-07 -1.572331e-05
+1.503333e+01 +6.581729e-03 +1.983765e-01 +2.625437e-05 -3.318863e-03 -3.086007e-07 +2.557569e-06 +8.375486e-03 -4.288483e-01 -6.111948e-01 +2.603497e-01 +5.546767e-01 +2.785358e-01 -3.974508e-06 -2.360275e-05 +3.238202e-06 -1.262994e-05
+1.505000e+01 +1.044021e-02 +2.035635e-01 -1.027703e-04 -3.392343e-03 +3.963852e-07 +1.227130e-06 -2.005953e-02 -4.177558e-01 -5.835732e-01 +1.503469e-01 +6.823096e-01 +9.598251e-02 -1.924198e-05 -2.504377e-05 +1.182145e-05 -1.064164e-05
+1.506667e+01 -1.669292e-02 +2.029036e-01 +2.573913e-04 -3.325608e-03 +1.141446e-06 +2.265962e-06 +1.100208e-02 -4.320805e-01 -5.340573e-01 +2.784767e-01 +8.007182e-01 +2.083899e-01 -1.593224e-05 -2.311286e-05 +1.147491e-05 -1.250398e-05
+1.508333e+01 -9.839258e-03 +2.047584e-01 +1.540493e-04 -3.386807e-03 +3.701264e-07 +1.332480e-06 +1.230100e-02 -4.264053e-01 -4.737663e-01 +1.294686e-01 +5.606970e-01 +1.480957e-01 -1.104205e-05 -2.016109e-05 +8.237486e-06 -1.383781e-05
+1.510000e+01 -1.132335e-02 +1.984710e-01 +1.184357e-04 -3.270780e-03 +1.248071e-06 +1.424687e-06 -8.496356e-03 -4.173591e-01 -4.252304e-01 +8.982444e-02 +7.193988e-01 +2.154758e-01 -1.244661e-05 -2.326146e-05 +7.946561e-06 -1.087653e-05
+1.511667e+01 -2.862220e-03 +1.926137e-01 -2.224741e-05 -3.150709e-03 +1.030403e-06 +2.215005e-06 -2.225724e-02 -4.207964e-01 -4.217880e-01 +3.177891e-01 +6.675261e-01 +1.713108e-01 -1.428223e-05 -1.203378e-05 +8.377215e-06 -1.837068e-05
+1.513333e+01 -8.314274e-03 +2.106778e-01 +1.724992e-05 -3.341072e-03 +2.915816e-07 +1.554064e-06 -3.160399e-03 -4.364365e-01 -4.213732e-01 +3.601862e-01 +4.915866e-01 -2.975374e-02 -3.085104e-06 -1.095062e-05 +1.903726e-06 -1.970501e-05
+1.515000e+01 +3.341476e-03 +1.906641e-01 -8.178197e-05 -3.108048e-03 -1.627814e-07 +1.691497e-06 -7.235665e-03 -4.128937e-01 -5.860870e-01 +3.340931e-01 +5.575311e-01 +3.589463e-02 -4.505362e-06 -1.161932e-05 +2.632595e-06 -1.758480e-05
+1.516667e+01 -7.615464e-03 +1.977274e-01 +7.786023e-05 -3.194976e-03 -3.174465e-07 +7.599206e-07 +1.655066e-02 -4.099218e-01 -7.211999e-01 +2.006641e-01 +6.620933e-01 -4.915135e-02 -2.590529e-06 -4.796192e-06 +2.688888e-06 -2.173452e-05
+1.518333e+01 -6.643297e-03 +2.058690e-01 +8.384192e-05 -3.324148e-03 +4.782764e-07 +8.874606e-07 +1.642667e-03 -4.331309e-01 -4.605210e-01 +1.782784e-01 +5.918427e-01 +1.051818e-02 -8.781363e-07 -7.626580e-06 +6.892678e-07 -2.082866e-05
+1.520000e+01 -1.003741e-02 +1.981159e-01 +1.158931e-04 -3.152513e-03 +1.218668e-06 +1.582892e-06 -8.909225e-03 -4.280916e-01 -4.170902e-01 +1.685859e-01 +7.335617e-01 +1.993786e-01 -7.666971e-07 -1.391705e-05 +2.714590e-08 -1.598864e-05
+1.521667e+01 -1.111353e-02 +1.999826e-01 +1.044205e-04 -3.079913e-03 +1.330886e-06 +8.482574e-07 -1.274737e-02 -4.074010e-01 -3.217019e-01 +2.695311e-02 +6.645369e-01 +1.651898e-01 -4.535742e-06 -1.595309e-05 +2.371300e-06 -1.317709e-05
+1.523333e+01 -4.686352e-03 +2.018329e-01 +2.056215e-05 -3.057692e-03 +9.088787e-07 +8.842692e-07 -1.547124e-02 -4.088732e-01 -1.914594e-01 -3.338347e-02 +4.184477e-01 +2.438540e-01 -8.134259e-06 -8.565272e-06 +4.663510e-06 -1.797873e-05
+1.525000e+01 +7.418922e-03 +1.886242e-01 -5.267872e-05 -2.847732e-03 -2.170087e-07 +1.556168e-06 -2.248005e-03 -3.979155e-01 -5.861157e-01 +1.698482e-01 +5.605280e-01 +2.004479e-01 -4.229446e-06 -2.204345e-05 +2.730894e-06 -7.979374e-06
+1.526667e+01 +5.257322e-03 +2.005093e-01 -6.407211e-05 -3.117913e-03 -3.296589e-07 +1.344171e-06 -1.522494e-03 -4.338792e-01 -5.354375e-01 +1.963276e-02 +4.788311e-01 +3.117228e-01 -4.553184e-06 -2.566052e-05 +2.991345e-06 -7.182063e-06
+1.528333e+01 +6.111793e-04 +1.950291e-01 +5.106603e-05 -2.970744e-03 +4.821026e-07 +1.135271e-06 -2.837849e-03 -4.128750e-01 -5.789016e-01 +1.799661e-01 +7.433778e-01 +8.571733e-02 -8.902427e-06 -2.156017e-05 +5.871632e-06 -8.586872e-06
+1.530000e+01 +1.305468e-03 +1.948896e-01 +1.403538e-05 -2.971713e-03 +1.351596e-07 +1.461717e-06 -6.356898e-04 -4.236037e-01 -6.086794e-01 +3.338850e-01 +6.853482e-01 +9.202670e-03 -9.175363e-06 -1.488299e-05 +6.173202e-06 -1.340634e-05
+1.531667e+01 -1.354126e-02 +2.011180e-01 +1.790578e-04 -3.001590e-03 +4.421111e-07 +1.335720e-06 +1.580402e-02 -4.287712e-01 -4.829567e-01 +2.192644e-01 +6.349666e-01 +1.037475e-01 +1.491731e-06 -1.194150e-05 -2.083819e-07 -1.540185e-05
+1.533333e+01 +7.465983e-03 +2.019861e-01 -1.177872e-04 -2.958839e-03 -1.484381e-07 +1.181749e-06 -1.327471e-02 -4.231543e-01 -5.402969e-01 +1.962335e-01 +5.360625e-01 +9.038808e-02 +2.783536e-06 -9.802466e-06 -2.559884e-06 -1.630075e-05
+1.535000e+01 +5.186500e-03 +2.012143e-01 -4.536483e-05 -2.818655e-03 +4.498169e-07 +2.477452e-06 -1.621453e-02 -4.356335e-01 -4.799081e-01 +3.145841e-01 +6.389025e-01 +3.273795e-01 +3.695706e-06 -6.935271e-06 -3.324345e-06 -1.860594e-05
+1.536667e+01 +7.879028e-06 +1.980356e-01 +2.093618e-05 -2.725460e-03 +6.238377e-07 +1.642149e-06 -1.062161e-02 -4.074902e-01 -4.478127e-01 +1.673420e-01 +6.554312e-01 +2.561994e-01 -1.677386e-06 +5.392971e-06 +5.966444e-07 -2.530041e-05
+1.538333e+01 -6.061188e-03 +1.906149e-01 +1.193904e-04 -2.648108e-03 +6.510436e-07 +1.291388e-06 +2.990130e-03 -3.922301e-01 -4.897527e-01 +2.170773e-01 +7.131324e-01 +1.046900e-01 +8.654605e-07 +9.437431e-06 -4.568584e-07 -2.703670e-05
+1.540000e+01 +7.595751e-03 +2.086330e-01 -6.902914e-05 -2.843827e-03 -1.038318e-06 +1.479749e-06 +1.395580e-02 -4.288525e-01 -6.639781e-01 +2.381601e-01 +4.157192e-01 +1.413426e-01 +1.608192e-07 +3.057325e-06 +5.561614e-07 -2.424970e-05
+1.541667e+01 -8.441089e-03 +2.045718e-01 +8.556916e-05 -2.820993e-03 -3.866129e-07 +8.876627e-07 +2.167868e-02 -4.156271e-01 -6.217338e-01 +1.625246e-02 +5.616828e-01 +2.151325e-01 +2.658676e-06 -3.595825e-06 -7.660000e-07 -1.885933e-05
+1.543333e+01 +9.893917e-03 +2.025676e-01 -1.443471e-04 -2.719982e-03 -7.565733e-07 +1.863818e-06 -3.856377e-03 -4.272200e-01 -7.504849e-01 +3.681738e-01 +5.919928e-01 +1.263556e-01 -1.610671e-06 -1.315025e-05 +9.156271e-07 -1.269013e-05
+1.545000e+01 +8.318185e-04 +1.917812e-01 -5.116903e-05 -2.621093e-03 +4.382306e-07 +2.222759e-06 -1.813283e-02 -4.247703e-01 -4.652024e-01 +3.458622e-01 +6.434516e-01 +2.635614e-01 +2.353902e-06 -1.266746e-05 -2.442317e-06 -1.265980e-05
+1.546667e+01 -2.016901e-04 +2.024839e-01 -4.693147e-05 -2.722470e-03 -1.473871e-07 +1.235216e-06 -3.476390e-03 -4.204875e-01 -5.533484e-01 +2.957706e-01 +5.572385e-01 +2.354247e-02 -6.842994e-06 -1.593136e-05 +4.473299e-06 -1.000577e-05
+1.548333e+01 -3.033587e-04 +1.973260e-01 -1.310300e-05 -2.642484e-03 +1.476668e-07 +1.289134e-06 -5.473707e-03 -4.135517e-01 -5.077980e-01 +1.198185e-01 +5.966046e-01 +2.323880e-01 -3.093582e-06 -1.817643e-05 +1.840758e-06 -7.926173e-06
+1.550000e+01 +1.308856e-02 +2.046832e-01 -1.599393e-04 -2.750156e-03 -6.807171e-07 +9.811695e-07 -7.849725e-03 -4.265587e-01 -6.320745e-01 +1.578746e-01 +4.710055e-01 +1.026103e-01 -2.049682e-07 -1.255693e-05 -2.240139e-07 -1.209100e-05
+1.551667e+01 +9.889409e-04 +1.915835e-01 -5.384971e-06 -2.598412e-03 -7.659468e-07 +1.235757e-06 +1.830093e-02 -4.132316e-01 -6.913352e-01 +2.159748e-01 +5.038270e-01 +1.260151e-01 +3.728201e-06 -1.357245e-05 -1.719576e-06 -1.057164e-05
+1.553333e+01 -8.001323e-04 +2.004201e-01 +1.467458e-05 -2.640102e-03 +1.402712e-07 +1.092417e-06 -1.270924e-03 -4.201103e-01 -5.505420e-01 +2.112387e-01 +6.359962e-01 +9.182652e-02 +9.330816e-06 -9.045756e-06 -6.384036e-06 -1.371598e-05
+1.555000e+01 +2.859398e-03 +2.069861e-01 +4.324432e-06 -2.779033e-03 +1.587264e-07 +9.412111e-07 -3.372603e-03 -4.422019e-01 -5.021612e-01 +1.112831e-01 +5.882630e-01 +1.526408e-01 -4.969440e-07 -8.884691e-06 +1.881591e-07 -1.456427e-05
+1.556667e+01 -1.590405e-02 +1.911955e-01 +1.569678e-04 -2.589492e-03 +2.467809e-07 +1.790047e-06 +1.878098e-02 -4.378202e-01 -5.554669e-01 +2.551919e-01 +6.690742e-01 +2.782056e-01 -5.198024e-07 -5.070114e-06 +1.159232e-06 -1.672783e-05
+1.558333e+01 +3.199022e-03 +1.860113e-01 -9.065743e-05 -2.456130e-03 +4.933527e-07 +1.147199e-06 -2.767764e-02 -4.037293e-01 -4.713028e-01 +2.180750e-01 +6.598449e-01 +1.138883e-01 -7.907895e-06 -9.445748e-06 +4.192332e-06 -1.207334e-05
+1.560000e+01 -6.304058e-03 +1.982867e-01 -1.798081e-05 -2.561344e-03 +4.827264e-07 +1.451195e-06 -1.557074e-02 -4.329734e-01 -4.338651e-01 +3.095560e-01 +6.168437e-01 +1.226522e-01 -3.719433e-06 -1.478660e-05 +1.862603e-06 -9.457113e-06
+1.561667e+01 -9.266656e-03 +1.959022e-01 -4.975617e-06 -2.490808e-03 +4.235760e-08 +1.285291e-06 -1.717888e-03 -4.211304e-01 -4.261615e-01 +2.558689e-01 +4.625959e-01 +1.293094e-01 -8.098405e-07 -1.529550e-05 +4.673243e-07 -8.391918e-06
+1.563333e+01 -6.435848e-03 +1.868653e-01 +1.522474e-05 -2.454978e-03 -1.101831e-07 +1.411643e-06 +5.716644e-03 -4.227659e-01 -5.794139e-01 +1.097367e-01 +5.740999e-01 +3.304343e-01 -5.582190e-07 -1.375019e-05 +6.039733e-07 -9.283526e-06
+1.565000e+01 +2.986460e-03 +2.019102e-01 -8.078697e-05 -2.550626e-03 -4.238241e-07 +1.355342e-06 -1.828663e-03 -4.414361e-01 -6.083801e-01 +1.198847e-01 +4.991519e-01 +3.053713e-01 +8.017177e-06 -1.193552e-05 -5.516758e-06 -1.105218e-05
+1.566667e+01 +2.949327e-03 +1.992537e-01 -1.033202e-04 -2.478958e-03 -2.156339e-07 +1.329544e-06 -1.143142e-02 -4.329105e-01 -5.941162e-01 +5.930315e-02 +5.548733e-01 +3.652150e-01 +4.233070e-06 -1.269239e-05 -3.334229e-06 -9.972774e-06
+1.568333e+01 +3.279184e-03 +2.163505e-01 -8.160427e-05 -2.578356e-03 -2.501260e-07 +4.543771e-07 -6.777951e-03 -4.297417e-01 -4.722598e-01 +9.699927e-02 +4.138484e-01 +2.716361e-02 -1.534330e-07 -1.157155e-05 -1.737380e-07 -1.038351e-05
+1.570000e+01 +1.036725e-02 +1.965427e-01 -1.223562e-04 -2.390086e-03 -8.035354e-07 +1.346647e-06 +1.879021e-03 -4.269296e-01 -7.404697e-01 +1.147983e-01 +5.042023e-01 +3.212138e-01 +4.440511e-06 -1.198748e-05 -2.948981e-06 -9.769885e-06
+1.571667e+01 +1.758447e-03 +1.957436e-01 -6.972988e-05 -2.345431e-03 +1.971742e-08 +8.562196e-07 -1.263682e-02 -4.093873e-01 -6.728743e-01 +2.221430e-01 +7.189319e-01 +4.343242e-02 +4.377155e-06 -1.536830e-05 -3.464722e-06 -6.581891e-06
+1.573333e+01 +6.078113e-03 +2.031616e-01 -7.367466e-05 -2.352596e-03 +2.858916e-07 +1.039341e-06 -2.108693e-02 -4.201491e-01 -5.078940e-01 +9.545951e-02 +6.406838e-01 +2.445978e-01 -5.597054e-06 -1.755710e-05 +2.978404e-06 -5.300087e-06
+1.575000e+01 +1.922746e-03 +1.979673e-01 -2.012552e-05 -2.265308e-03 +2.832617e-07 +7.309958e-07 -1.158065e-02 -3.997852e-01 -6.351334e-01 +8.549104e-02 +7.719373e-01 +1.482446e-01 -4.985734e-06 -1.980939e-05 +2.926156e-06 -2.798963e-06
+1.576667e+01 -6.668748e-03 +2.083351e-01 +4.314167e-05 -2.380989e-03 +9.045652e-08 +1.265796e-06 +5.352934e-03 -4.402247e-01 -5.967398e-01 +2.520947e-01 +6.604235e-01 +1.759271e-01 -9.579504e-06 -2.068866e-05 +6.678428e-06 -3.523374e-06
+1.578333e+01 +2.379262e-03 +1.964196e-01 -5.188131e-05 -2.271084e-03 +3.799061e-07 +8.650500e-07 -2.051911e-02 -4.125183e-01 -5.406592e-01 +1.873534e-01 +7.110156e-01 +9.856137e-02 -1.599386e-05 -1.497609e-05 +1.007439e-05 -6.175024e-06
+1.580000e+01 -1.673838e-03 +1.989900e-01 -1.875388e-05 -2.284183e-03 +5.785959e-09 +1.221973e-06 -3.207174e-03 -4.297970e-01 -4.568340e-01 +9.660750e-02 +4.796827e-01 +3.376139e-01 -1.401399e-05 -1.191264e-05 +9.367763e-06 -8.691320e-06
+1.581667e+01 -2.122563e-03 +1.891633e-01 -4.240946e-05 -2.159779e-03 -3.795766e-07 +1.365888e-06 +4.236812e-03 -4.155331e-01 -5.962365e-01 +2.728438e-01 +4.818586e-01 +2.092653e-01 -4.163354e-06 -1.759053e-05 +2.960356e-06 -4.134139e-06
+1.583333e+01 +3.592376e-03 +1.954647e-01 -7.514219e-05 -2.181848e-03 -6.590221e-07 +1.045477e-06 +6.817231e-03 -4.137713e-01 -6.455310e-01 +1.943193e-01 +4.257317e-01 +1.728988e-01 +3.088211e-06 -1.334197e-05 -1.861894e-06 -6.764031e-06
+1.585000e+01 -1.287728e-02 +1.998877e-01 +8.966443e-05 -2.164364e-03 -5.669876e-08 +1.326286e-06 +1.864352e-02 -4.233823e-01 -5.931412e-01 +2.614794e-01 +6.037317e-01 +2.169985e-01 +6.800321e-06 -1.471677e-05 -3.959422e-06 -5.988701e-06
+1.586667e+01 -8.064616e-03 +2.097272e-01 +2.988524e-05 -2.192486e-03 +8.052704e-07 +1.102628e-06 -2.001324e-02 -4.256790e-01 -5.380693e-01 +1.804042e-01 +8.842645e-01 +2.182576e-01 +2.210192e-06 -1.882536e-05 -2.197194e-06 -3.101710e-06
+1.588333e+01 -7.954878e-03 +2.059673e-01 +2.676720e-05 -2.152789e-03 -6.981499e-08 +1.355159e-06 +7.514957e-03 -4.304019e-01 -5.321662e-01 +2.306855e-01 +5.233290e-01 +2.738686e-01 -1.730659e-06 -1.903555e-05 +1.425336e-06 -2.940977e-06
+1.590000e+01 -9.496801e-04 +2.018145e-01 -5.248338e-05 -2.107803e-03 -3.316748e-07 +1.183018e-06 +7.942009e-04 -4.203917e-01 -5.787738e-01 +1.936729e-01 +4.674305e-01 +2.483128e-01 -1.218227e-06 -2.246228e-05 +8.496174e-07 -9.525601e-08
+1.591667e+01 -6.225750e-03 +1.942376e-01 +9.392314e-06 -2.030439e-03 -1.240786e-07 +1.469787e-06 +5.952290e-03 -4.190634e-01 -5.802121e-01 +3.254810e-01 +5.558628e-01 +2.331648e-01 +2.898020e-06 -1.691880e-05 -1.766392e-06 -3.629637e-06
+1.593333e+01 +1.183981e-03 +1.997208e-01 -5.342525e-05 -2.092922e-03 -1.487163e-07 +9.344744e-07 -5.526304e-03 -4.176967e-01 -4.787023e-01 +2.309449e-01 +4.392559e-01 +1.148849e-01 -1.273805e-06 -1.367108e-05 +6.791103e-07 -5.610292e-06
+1.595000e+01 +3.311233e-03 +2.057270e-01 -8.000031e-05 -2.119387e-03 +4.068713e-08 +8.138425e-07 -1.716127e-02 -4.230516e-01 -4.777339e-01 +1.862501e-01 +5.168979e-01 +1.164019e-01 -2.009032e-06 -1.418095e-05 +7.945772e-07 -5.269296e-06
+1.596667e+01 -1.500092e-02 +2.024003e-01 +2.737431e-05 -2.111289e-03 -2.782552e-08 +9.904788e-07 +6.557951e-03 -4.316507e-01 -5.711856e-01 +6.678891e-02 +5.852154e-01 +3.196264e-01 -3.255671e-06 -1.173691e-05 +2.412948e-06 -7.035379e-06
+1.598333e+01 -5.854539e-03 +2.161354e-01 -1.267741e-05 -2.215815e-03 -1.815599e-07 +6.483427e-07 +3.785407e-03 -4.451676e-01 -5.334225e-01 +2.048546e-01 +4.804219e-01 +3.432352e-02 -1.930606e-07 -1.567444e-05 +2.487286e-07 -4.629502e-06
+1.600000e+01 -5.400200e-03 +2.030757e-01 -4.880394e-05 -2.115678e-03 -3.749172e-07 +7.737886e-07 +3.198452e-03 -4.335955e-01 -6.903824e-01 +8.178085e-02 +5.605859e-01 +2.201983e-01 -4.540226e-06 -1.594550e-05 +3.176803e-06 -3.902802e-06
+1.601667e+01 -1.245733e-02 +1.909568e-01 -5.144234e-06 -1.970359e-03 -1.568086e-07 +1.314821e-06 +4.452231e-03 -4.273609e-01 -6.228796e-01 +2.909498e-01 +5.832939e-01 +2.424167e-01 -6.004552e-06 -1.467873e-05 +4.208507e-06 -4.390349e-06
+1.603333e+01 -8.620716e-03 +1.866570e-01 -3.245811e-05 -1.944963e-03 +1.209499e-07 +1.405932e-06 -1.117842e-02 -4.298428e-01 -6.336330e-01 +3.644392e-01 +7.132213e-01 +2.121456e-01 +1.534875e-06 -1.498051e-05 -1.384469e-06 -4.089213e-06
+1.605000e+01 +1.849455e-03 +1.950509e-01 -9.432860e-05 -1.986691e-03 +1.358165e-07 +5.457150e-07 -2.471087e-02 -4.118701e-01 -4.725152e-01 +1.298936e-01 +5.533555e-01 +7.483128e-02 +7.349652e-06 -1.461453e-05 -5.737857e-06 -3.616956e-06
+1.606667e+01 -2.818784e-03 +1.879706e-01 -4.984812e-05 -1.901815e-03 -3.489019e-07 +1.424174e-06 +2.462266e-03 -4.305434e-01 -6.588397e-01 +2.564286e-01 +5.258322e-01 +3.450330e-01 +8.128947e-06 -1.376343e-05 -5.443144e-06 -4.593325e-06
+1.608333e+01 -1.319420e-02 +2.053889e-01 +5.650013e-05 -2.061159e-03 +2.540965e-07 +7.529496e-07 +2.758877e-03 -4.441061e-01 -4.809372e-01 +1.236005e-01 +6.166358e-01 +1.815570e-01 +1.190558e-05 -1.581150e-05 -7.992328e-06 -3.446335e-06
+1.610000e+01 +3.343187e-03 +2.119009e-01 -8.815345e-05 -2.110992e-03 -1.211017e-07 +2.805416e-07 -1.438457e-02 -4.416469e-01 -5.209524e-01 +5.919882e-02 +4.842307e-01 +3.609258e-02 +5.108190e-06 -1.860523e-05 -3.889986e-06 -1.313956e-06
+1.611667e+01 -5.364229e-03 +2.003452e-01 -1.092250e-05 -1.917637e-03 -2.043074e-07 +1.039302e-06 +5.624339e-03 -4.330330e-01 -5.552694e-01 +2.605303e-01 +4.800412e-01 +1.849280e-01 +5.840256e-06 -1.502600e-05 -3.803244e-06 -3.321004e-06
+1.613333e+01 -8.049994e-03 +1.985262e-01 -2.546412e-06 -1.889807e-03 -2.845312e-08 +3.163126e-07 +6.487812e-04 -4.035634e-01 -4.998054e-01 +8.415728e-02 +5.035753e-01 +3.405192e-02 +9.869175e-06 -1.509739e-05 -6.674643e-06 -2.261371e-06
+1.615000e+01 -6.066896e-04 +1.981152e-01 -1.094696e-04 -1.908597e-03 -8.013244e-08 +7.192541e-07 -2.109949e-02 -4.278497e-01 -4.812254e-01 +1.966271e-01 +4.592597e-01 +1.115007e-01 +6.216414e-06 -9.343778e-06 -4.817037e-06 -6.693661e-06
+1.616667e+01 +3.210719e-03 +2.053956e-01 -1.283115e-04 -1.920990e-03 -2.807337e-07 +6.067620e-07 -1.744319e-02 -4.305710e-01 -6.747240e-01 +3.778804e-02 +5.601216e-01 +2.236292e-01 +1.195939e-05 -1.301555e-05 -8.603437e-06 -4.127896e-06
+1.618333e+01 -7.834813e-03 +1.823965e-01 -4.729390e-05 -1.749876e-03 -4.498528e-07 +6.752346e-07 +7.606474e-03 -3.989648e-01 -7.053340e-01 +1.111661e-01 +5.089582e-01 +1.859182e-01 +1.013876e-05 -1.259570e-05 -6.672262e-06 -3.382066e-06
+1.620000e+01 -1.191324e-02 +1.894170e-01 -1.892017e-05 -1.814863e-03 -3.754355e-07 +6.738712e-07 +1.103648e-02 -4.179091e-01 -6.026833e-01 +2.002623e-01 +4.389479e-01 +1.007547e-01 +1.371642e-05 -1.059688e-05 -8.999771e-06 -5.113267e-06
+1.621667e+01 -1.336057e-02 +2.030645e-01 +3.709616e-05 -1.880868e-03 +2.895120e-07 +1.169869e-07 -3.206182e-03 -4.145263e-01 -5.113592e-01 -1.873791e-01 +6.614737e-01 +2.188739e-01 +1.734160e-05 -7.542064e-06 -1.184217e-05 -6.949740e-06
+1.623333e+01 +3.438143e-03 +1.966914e-01 -1.146332e-04 -1.818856e-03 -8.223729e-08 +6.799165e-07 -2.308264e-02 -4.273902e-01 -5.630184e-01 +1.589459e-01 +5.301749e-01 +1.522485e-01 +1.505091e-05 -6.150220e-06 -1.082450e-05 -8.101807e-06
+1.625000e+01 -8.530911e-03 +1.986036e-01 -1.549547e-05 -1.788120e-03 -1.477794e-07 +4.160802e-07 +2.810948e-03 -4.133035e-01 -6.786398e-01 +9.280839e-02 +6.104803e-01 +9.218150e-02 +1.440195e-05 -6.339661e-06 -9.693687e-06 -7.461193e-06
+1.626667e+01 -2.592766e-03 +2.026075e-01 -4.664308e-05 -1.820360e-03 -4.098104e-08 +6.680429e-07 -9.078914e-03 -4.355700e-01 -5.458172e-01 +1.862574e-01 +5.302557e-01 +1.285499e-01 +9.790824e-06 -4.211932e-06 -6.881283e-06 -9.355430e-06
+1.628333e+01 -6.081986e-03 +1.896905e-01 -1.276452e-05 -1.724388e-03 -7.077737e-08 +7.702775e-07 +2.294586e-04 -4.212180e-01 -5.270951e-01 +2.278546e-01 +4.947779e-01 +1.421051e-01 +9.795253e-06 -1.016155e-05 -6.640430e-06 -4.815629e-06
+1.630000e+01 -2.061820e-03 +1.919894e-01 -2.144723e-06 -1.707042e-03 +6.209567e-08 +1.051412e-06 -2.988762e-03 -4.333639e-01 -6.559392e-01 +2.744775e-01 +6.854862e-01 +2.409392e-01 +1.106915e-05 -1.130056e-05 -7.584601e-06 -4.222339e-06
+1.631667e+01 -4.126146e-05 +1.953335e-01 -8.389349e-06 -1.701243e-03 +2.821138e-07 +7.477464e-07 -1.416874e-02 -4.229856e-01 -4.918170e-01 +1.894763e-01 +6.359750e-01 +1.729141e-01 +1.215875e-05 -1.171808e-05 -8.604996e-06 -3.541207e-06
+1.633333e+01 +2.073468e-03 +1.974913e-01 -3.371806e-05 -1.727817e-03 +7.493358e-08 +7.258584e-07 -1.128436e-02 -4.328600e-01 -5.824272e-01 +1.561715e-01 +6.176189e-01 +1.991103e-01 +9.127762e-06 -1.341721e-05 -6.477376e-06 -2.505063e-06
+1.635000e+01 -8.907101e-03 +1.923150e-01 +4.534247e-05 -1.671923e-03 +1.054189e-08 +6.780452e-07 +1.116068e-02 -4.212357e-01 -4.890530e-01 +1.391801e-01 +4.907841e-01 +1.953471e-01 +9.938629e-06 -1.266655e-05 -6.468280e-06 -2.592202e-06
+1.636667e+01 -6.458981e-04 +1.985704e-01 +4.025867e-06 -1.685877e-03 -1.528706e-07 +3.181270e-07 +8.168543e-03 -4.127896e-01 -6.374135e-01 +2.981448e-02 +5.521230e-01 +1.166202e-01 +1.137425e-05 -1.289826e-05 -7.512596e-06 -2.097641e-06
+1.638333e+01 +3.042266e-03 +2.070741e-01 -2.250451e-05 -1.703845e-03 -1.757186e-07 +5.157000e-07 +2.488648e-03 -4.306154e-01 -5.605081e-01 +9.207853e-02 +4.632096e-01 +1.650915e-01 +6.652244e-06 -7.635963e-06 -4.450918e-06 -5.968029e-06
+1.640000e+01 -8.091207e-03 +2.078204e-01 +4.746824e-05 -1.683155e-03 -2.294856e-07 +5.203702e-07 +2.282131e-02 -4.298578e-01 -6.112653e-01 +6.297921e-02 +4.835517e-01 +1.998535e-01 +8.417060e-06 -5.453456e-06 -5.158548e-06 -7.301541e-06
+1.641667e+01 -1.672797e-03 +1.975219e-01 -2.469421e-05 -1.564899e-03 -1.483603e-07 +1.030963e-06 +4.436738e-04 -4.276883e-01 -5.767951e-01 +3.959940e-01 +4.925459e-01 +1.541260e-01 +6.022853e-06 -5.155845e-06 -4.066740e-06 -7.325248e-06
+1.643333e+01 -5.120956e-03 +2.042920e-01 +1.759390e-06 -1.583848e-03 +6.245082e-08 +8.896517e-07 -2.650630e-03 -4.303297e-01 -5.498732e-01 +2.637468e-01 +5.794703e-01 +2.088983e-01 +4.974163e-06 -5.088525e-06 -3.429134e-06 -7.307040e-06
+1.645000e+01 -2.049060e-03 +2.078442e-01 -2.322287e-06 -1.610669e-03 +1.561571e-07 +1.846770e-07 -8.211323e-03 -4.079838e-01 -5.991637e-01 -1.229535e-01 +6.774930e-01 +1.971954e-01 +1.187236e-06 -6.273574e-06 -9.926134e-07 -5.863117e-06
+1.646667e+01 -3.906320e-03 +2.000751e-01 +1.247329e-05 -1.528650e-03 -2.269156e-08 +8.098227e-07 +4.393596e-03 -4.208770e-01 -6.332730e-01 +6.988269e-02 +6.091523e-01 +3.671225e-01 +7.075774e-07 -9.353116e-06 -3.792803e-07 -3.952237e-06
+1.648333e+01 +1.856944e-04 +1.925377e-01 +1.040136e-05 -1.487052e-03 +2.248151e-07 +1.052856e-06 -8.298901e-03 -4.259739e-01 -3.914052e-01 +1.409154e-01 +5.142780e-01 +4.429343e-01 -1.423029e-06 -1.399456e-05 +7.767414e-07 -8.056734e-07
+1.650000e+01 -5.496353e-03 +1.990908e-01 +4.993033e-05 -1.493311e-03 +2.921313e-07 +8.994298e-07 -9.597762e-04 -4.244182e-01 -4.156028e-01 +1.214751e-01 +5.802090e-01 +3.775711e-01 -3.703110e-06 -1.473119e-05 +2.485444e-06 -1.548331e-07
+1.651667e+01 +9.352852e-03 +2.045820e-01 -4.818683e-05 -1.552134e-03 -2.072987e-07 +6.518436e-07 -2.680881e-03 -4.324497e-01 -5.933027e-01 +2.141135e-01 +4.654325e-01 +1.396682e-01 -5.239097e-06 -1.251739e-05 +3.487984e-06 -1.715813e-06
+1.653333e+01 -1.194318e-02 +2.002919e-01 +8.894197e-05 -1.521839e-03 +4.000881e-07 +7.796971e-07 +4.259696e-03 -4.350719e-01 -4.908268e-01 +2.713998e-01 +7.294739e-01 +1.642920e-01 -1.914264e-06 -9.563081e-06 +1.387852e-06 -3.657532e-06
+1.655000e+01 +6.753304e-03 +1.962954e-01 -5.476167e-05 -1.515180e-03 -4.497215e-07 +4.857546e-07 +7.942052e-03 -4.226426e-01 -7.338390e-01 +1.160589e-01 +4.581197e-01 +1.484137e-01 -4.070363e-06 -7.902784e-06 +2.927497e-06 -4.397173e-06
+1.656667e+01 +2.520846e-03 +1.804050e-01 -6.744110e-05 -1.411382e-03 -2.876595e-07 +7.900923e-07 -4.065671e-03 -4.137945e-01 -5.730746e-01 +2.263451e-01 +3.969760e-01 +2.313273e-01 -4.906928e-06 -3.363040e-06 +3.238091e-06 -7.168503e-06
+1.658333e+01 -8.754973e-04 +1.887401e-01 -2.289977e-05 -1.437531e-03 +1.920834e-07 +9.471309e-07 -1.666384e-02 -4.339390e-01 -4.387652e-01 +2.862002e-01 +5.600029e-01 +2.742561e-01 -1.298608e-06 -1.464526e-06 +5.286121e-07 -8.767884e-06
+1.660000e+01 +4.236143e-03 +2.005510e-01 -4.535751e-05 -1.536083e-03 -2.565135e-07 +4.084046e-07 +7.847542e-04 -4.380855e-01 -5.541001e-01 +9.392061e-02 +3.938459e-01 +1.337253e-01 -4.924126e-06 -2.976466e-06 +3.347981e-06 -7.718333e-06
+1.661667e+01 -1.493189e-02 +1.946109e-01 +6.106230e-05 -1.452954e-03 +3.110583e-07 +5.069638e-07 +1.011917e-03 -4.239045e-01 -4.394884e-01 +3.465702e-02 +6.356584e-01 +2.589759e-01 -3.083160e-06 -2.899285e-06 +2.106237e-06 -7.366398e-06
+1.663333e+01 -5.612989e-03 +2.052597e-01 +2.244350e-05 -1.520569e-03 +4.682293e-07 +6.136964e-07 -1.892286e-02 -4.541687e-01 -3.846696e-01 +2.062859e-01 +6.820663e-01 +1.582969e-01 -2.663018e-06 -1.679873e-06 +1.417217e-06 -8.696252e-06
+1.665000e+01 -5.169213e-03 +1.911971e-01 +1.672968e-05 -1.406721e-03 +3.984140e-07 +6.696822e-07 -1.680636e-02 -4.283048e-01 -3.717570e-01 +2.392782e-01 +6.263260e-01 +1.653870e-01 -1.194427e-06 -6.449991e-06 +4.660300e-07 -4.832858e-06
+1.666667e+01 -7.298375e-03 +2.014505e-01 +5.022329e-05 -1.415033e-03 +2.101284e-07 +5.418911e-07 +3.732772e-03 -4.284432e-01 -4.746167e-01 +1.979282e-01 +6.132155e-01 +1.282574e-01 +7.921348e-07 -9.376435e-06 -4.718661e-07 -2.740657e-06
+1.668333e+01 -1.123934e-02 +1.975422e-01 +6.892592e-05 -1.408380e-03 +3.288271e-07 +7.116629e-07 +2.586879e-03 -4.408576e-01 -4.571107e-01 +2.176254e-01 +6.788541e-01 +2.258261e-01 +5.617109e-07 -9.444660e-06 -3.369122e-07 -2.826437e-06
+1.670000e+01 -1.057373e-02 +1.967127e-01 +2.483737e-05 -1.372185e-03 -8.261639e-08 +5.386663e-07 +1.270198e-02 -4.246830e-01 -6.091803e-01 +1.017285e-01 +5.645207e-01 +2.355967e-01 -5.469736e-06 -7.371459e-06 +3.944417e-06 -3.807847e-06
+1.671667e+01 +2.333124e-03 +1.934105e-01 -3.905623e-05 -1.348984e-03 -3.824964e-07 +5.588895e-07 +1.036035e-02 -4.234840e-01 -7.638093e-01 +1.742308e-01 +5.251469e-01 +1.770294e-01 -8.494114e-06 -7.240632e-06 +5.948667e-06 -3.765618e-06
+1.673333e+01 -7.481821e-03 +1.988926e-01 +8.729166e-06 -1.379839e-03 -4.891017e-08 +5.130762e-07 +5.640484e-03 -4.351561e-01 -6.436151e-01 +1.834396e-01 +6.336824e-01 +1.404333e-01 -8.049777e-06 -8.430178e-06 +5.558700e-06 -3.074901e-06
+1.675000e+01 +9.044963e-05 +2.027865e-01 -2.653846e-05 -1.387894e-03 -2.041558e-07 +5.509184e-07 +3.766584e-03 -4.447234e-01 -6.564942e-01 +8.344751e-02 +5.365550e-01 +2.760120e-01 -8.884725e-06 -8.174380e-06 +6.089095e-06 -3.321730e-06
+1.676667e+01 +1.138165e-04 +2.002041e-01 -1.694632e-05 -1.351672e-03 -8.748691e-08 +5.176322e-07 -2.060235e-04 -4.360311e-01 -5.135757e-01 +2.454086e-01 +4.720608e-01 +9.064800e-02 -4.530075e-06 -5.925873e-06 +3.066373e-06 -4.579289e-06
+1.678333e+01 +1.174223e-03 +1.962008e-01 -1.510000e-05 -1.306029e-03 -4.653861e-08 +3.603490e-07 -2.102025e-03 -4.165770e-01 -5.462926e-01 +8.977473e-02 +5.333280e-01 +1.412424e-01 -4.540124e-06 -5.835715e-06 +3.038486e-06 -4.182734e-06
+1.680000e+01 +3.021449e-03 +1.941357e-01 -2.736433e-05 -1.284327e-03 -6.896692e-08 +5.292734e-07 -4.698447e-03 -4.246939e-01 -7.141634e-01 +1.916598e-02 +6.868866e-01 +3.400520e-01 -1.414768e-06 -5.094254e-06 +8.748764e-07 -4.730372e-06
+1.681667e+01 +8.433976e-03 +2.050248e-01 -5.026841e-05 -1.312557e-03 -1.598500e-07 +4.302672e-07 -6.542825e-03 -4.324693e-01 -6.680656e-01 +6.073431e-02 +5.710352e-01 +2.290620e-01 -4.863771e-07 -4.345344e-06 +2.133052e-07 -5.277768e-06
+1.683333e+01 -7.979849e-04 +2.024329e-01 +1.973845e-06 -1.283239e-03 +1.449030e-07 +5.832470e-07 -8.482777e-03 -4.371139e-01 -5.597437e-01 -7.966681e-02 +6.884036e-01 +4.921979e-01 -2.868826e-06 -4.673597e-06 +1.793114e-06 -5.039868e-06
+1.685000e+01 -4.605955e-03 +1.833622e-01 +2.178299e-05 -1.165402e-03 -2.090744e-07 +7.933387e-07 +2.082771e-02 -4.157845e-01 -6.488087e-01 +1.884548e-01 +5.072034e-01 +3.828281e-01 +2.267448e-07 -3.655879e-06 +2.047763e-07 -5.262671e-06
+1.686667e+01 +1.070887e-02 +1.925719e-01 -4.178614e-05 -1.222947e-03 -2.523093e-07 +6.392811e-07 +2.103675e-03 -4.299713e-01 -6.225080e-01 +2.568101e-01 +4.460373e-01 +1.977565e-01 +1.346155e-06 -4.558293e-06 -8.747498e-07 -4.801549e-06
+1.688333e+01 +2.703303e-03 +2.069006e-01 +8.692165e-06 -1.277510e-03 -3.107686e-07 +3.483673e-07 +2.322934e-02 -4.342763e-01 -6.376030e-01 +9.634764e-02 +4.138908e-01 +1.388926e-01 +1.801481e-06 -7.333343e-06 -8.252629e-07 -2.902720e-06
+1.690000e+01 +7.422378e-03 +1.911587e-01 -1.414205e-05 -1.170897e-03 -2.341441e-07 +5.768759e-07 +1.030882e-02 -4.172681e-01 -6.285848e-01 +1.728263e-01 +4.625645e-01 +2.481794e-01 +2.624950e-06 -3.960895e-06 -1.600257e-06 -4.810254e-06
+1.691667e+01 +4.078037e-03 +1.886317e-01 +2.726442e-06 -1.179579e-03 +1.072795e-07 +6.698234e-07 -6.611135e-03 -4.311428e-01 -5.429568e-01 +1.956577e-01 +6.446142e-01 +3.048304e-01 +3.643319e-06 -5.309374e-06 -2.571456e-06 -4.038015e-06
+1.693333e+01 +1.007392e-02 +2.045096e-01 -2.200895e-05 -1.254569e-03 -9.416744e-08 +4.074102e-07 -1.631123e-03 -4.444638e-01 -6.749240e-01 +1.362841e-01 +6.129114e-01 +1.584443e-01 +2.924541e-06 -7.341565e-06 -2.003758e-06 -2.791485e-06
+1.695000e+01 -1.307328e-03 +2.009882e-01 +2.721862e-05 -1.204340e-03 +3.694321e-08 +3.318825e-07 +6.963331e-03 -4.261442e-01 -6.039462e-01 +1.858330e-01 +6.471894e-01 +5.282451e-02 +1.402055e-06 -5.634436e-06 -8.342415e-07 -3.562167e-06
+1.696667e+01 -6.162562e-03 +2.086603e-01 +7.077740e-05 -1.207494e-03 +2.627063e-07 +3.223426e-07 +7.007845e-03 -4.313539e-01 -4.579645e-01 +4.322914e-02 +6.868761e-01 +1.936718e-01 +3.035286e-06 -3.934791e-06 -1.940379e-06 -4.708862e-06
+1.698333e+01 +1.733828e-03 +1.989644e-01 +3.395421e-05 -1.141599e-03 +2.360024e-07 +5.292704e-07 -4.474314e-03 -4.266556e-01 -5.067455e-01 +1.398094e-01 +7.147704e-01 +2.759035e-01 +1.184298e-07 -4.757967e-06 -1.467286e-07 -3.990404e-06
+1.700000e+01 +2.250260e-04 +1.960281e-01 +5.456539e-05 -1.134398e-03 +2.671211e-07 +4.607063e-07 +9.143302e-04 -4.238365e-01 -4.566501e-01 +1.638322e-01 +6.924004e-01 +1.971974e-01 -9.414702e-07 -4.696242e-06 +6.547574e-07 -3.903147e-06
+1.701667e+01 -2.909948e-03 +1.987594e-01 +4.254683e-05 -1.138111e-03 +2.765573e-07 +1.513541e-07 -4.205988e-03 -4.076206e-01 -4.488646e-01 +9.894820e-02 +6.967098e-01 -2.312721e-03 -2.126306e-06 -4.340326e-06 +1.377780e-06 -3.810772e-06
+1.703333e+01 -4.039270e-03 +2.000478e-01 +3.367104e-05 -1.118557e-03 +1.182243e-08 +5.820304e-07 +1.169891e-02 -4.360313e-01 -5.359872e-01 +1.724382e-01 +5.572284e-01 +3.114183e-01 -2.633523e-06 -2.352891e-06 +1.964301e-06 -5.512217e-06
+1.705000e+01 +7.199640e-03 +1.960541e-01 -1.180706e-05 -1.108741e-03 -6.560433e-08 +3.773399e-07 +2.153734e-04 -4.218498e-01 -5.390761e-01 +1.832439e-01 +4.947323e-01 +1.184173e-01 -4.031868e-07 -4.960042e-07 +2.795814e-07 -6.475892e-06
+1.706667e+01 +9.280615e-03 +2.026100e-01 -3.880318e-05 -1.108908e-03 -6.516829e-08 +4.013881e-07 -1.010145e-02 -4.282353e-01 -5.642622e-01 +1.167762e-01 +5.254047e-01 +2.161190e-01 -2.715800e-06 -2.369665e-06 +1.691404e-06 -5.223978e-06
+1.708333e+01 -1.185823e-02 +2.026926e-01 +4.904170e-05 -1.095040e-03 +5.157605e-08 +2.613876e-07 +1.501026e-02 -4.169165e-01 -4.941629e-01 +7.763448e-02 +5.605578e-01 +1.334396e-01 -2.051591e-06 -2.164717e-06 +1.612172e-06 -5.118092e-06
+1.710000e+01 +4.432762e-03 +1.958946e-01 -3.009033e-05 -1.036824e-03 +1.800067e-07 +6.851408e-07 -2.552034e-02 -4.309244e-01 -5.520215e-01 +3.502611e-01 +7.438560e-01 +2.389318e-01 -1.099984e-06 -7.389226e-07 +3.747495e-07 -6.213203e-06
+1.711667e+01 -3.606218e-03 +1.985557e-01 -1.520232e-06 -1.062487e-03 +2.092929e-08 +5.213612e-07 -2.070487e-03 -4.329913e-01 -5.829207e-01 +2.390041e-01 +6.292603e-01 +2.084589e-01 -1.763293e-06 -1.933961e-06 +1.162956e-06 -5.358077e-06
+1.713333e+01 +1.429855e-03 +1.959127e-01 -3.849581e-05 -1.026733e-03 -1.513176e-07 +6.075202e-07 -3.394764e-03 -4.301173e-01 -7.205146e-01 +3.981753e-01 +6.140166e-01 +1.259440e-01 -3.709147e-06 -5.889539e-07 +2.462500e-06 -6.152653e-06
+1.715000e+01 +4.867358e-03 +1.956886e-01 -3.335291e-05 -1.022498e-03 +4.255551e-09 +5.597512e-07 -1.360753e-02 -4.293392e-01 -6.152638e-01 +3.011750e-01 +6.543277e-01 +1.886643e-01 -4.137492e-06 +5.172066e-07 +2.609067e-06 -6.815975e-06
+1.716667e+01 -3.403401e-03 +1.980700e-01 +3.060373e-05 -1.036005e-03 -8.810310e-08 +4.533983e-07 +1.969748e-02 -4.310680e-01 -6.732729e-01 +2.120191e-01 +6.230189e-01 +1.845018e-01 -2.286259e-06 +1.213100e-06 +1.819590e-06 -7.237094e-06
+1.718333e+01 -2.730993e-03 +2.148623e-01 +1.592680e-05 -1.099002e-03 +1.018065e-07 +1.717813e-07 -1.654054e-03 -4.389720e-01 -5.267903e-01 +1.089077e-01 +6.591567e-01 +1.727160e-02 -7.680523e-07 -2.080901e-07 +4.972237e-07 -6.309143e-06
+1.720000e+01 +7.402034e-03 +2.029119e-01 -1.704261e-05 -1.036918e-03 -1.934466e-07 +2.594953e-07 +8.776075e-03 -4.251813e-01 -7.322257e-01 +1.653524e-01 +5.743153e-01 +5.370920e-02 -3.675015e-06 -4.446920e-07 +2.608465e-06 -5.887008e-06
+1.721667e+01 -9.003704e-03 +1.917452e-01 +6.531359e-05 -9.522289e-04 +1.325041e-07 +4.957170e-07 +1.638023e-02 -4.139575e-01 -5.917314e-01 +2.449302e-01 +7.600416e-01 +2.194352e-01 -4.216975e-06 -1.851977e-07 +3.077712e-06 -5.839111e-06
+1.723333e+01 +1.270013e-02 +1.998481e-01 -5.740525e-05 -9.656133e-04 +1.050326e-07 +4.546278e-07 -3.321473e-02 -4.208370e-01 -5.080293e-01 +1.720251e-01 +6.433364e-01 +2.592374e-01 -2.740434e-06 -3.714857e-06 +1.417071e-06 -3.469112e-06
+1.725000e+01 +1.141567e-02 +2.046244e-01 -4.489383e-05 -9.840037e-04 -1.884225e-07 +4.696209e-07 -3.132162e-03 -4.345741e-01 -7.366469e-01 +2.913191e-01 +5.723473e-01 +1.562372e-01 -1.209814e-06 -3.825913e-06 +7.763285e-07 -3.505913e-06
+1.726667e+01 -1.037473e-02 +2.046038e-01 +4.526061e-05 -9.624210e-04 +2.300088e-08 +3.704155e-07 +1.772499e-02 -4.214780e-01 -4.998067e-01 +1.430623e-01 +5.523484e-01 +2.101118e-01 -2.434509e-06 -4.022735e-06 +1.877572e-06 -3.133322e-06
+1.728333e+01 +1.642212e-03 +2.098464e-01 -1.406182e-05 -9.889277e-04 -1.332033e-08 +4.005336e-07 -5.009398e-03 -4.402978e-01 -5.683994e-01 +1.627563e-01 +5.827381e-01 +2.286771e-01 -3.075907e-06 -4.877300e-06 +2.019799e-06 -2.728753e-06
+1.730000e+01 -8.246160e-03 +2.052617e-01 +2.512901e-05 -9.666141e-04 +2.428028e-07 +2.484139e-07 -1.013390e-02 -4.219250e-01 -3.857445e-01 +1.336489e-01 +6.717533e-01 +9.888113e-02 -2.929205e-06 -3.041232e-06 +1.855471e-06 -3.671094e-06
+1.731667e+01 -3.648545e-03 +2.040813e-01 +1.511683e-05 -9.755577e-04 -6.581074e-08 +3.654463e-07 +1.268683e-02 -4.409819e-01 -6.025278e-01 +1.224476e-01 +5.591087e-01 +2.457888e-01 -1.673386e-06 -2.229078e-06 +1.291375e-06 -4.393678e-06
+1.733333e+01 +2.410670e-03 +2.128150e-01 -1.158928e-06 -9.848881e-04 -1.001860e-07 +1.849453e-07 +8.435706e-03 -4.338508e-01 -5.634058e-01 +1.090507e-01 +4.796839e-01 +6.326703e-02 -1.330755e-06 -4.003820e-06 +1.006501e-06 -3.035206e-06
+1.735000e+01 -2.690866e-03 +2.005219e-01 -1.927726e-06 -9.503806e-04 -1.425003e-07 +3.071689e-07 +1.194514e-02 -4.340826e-01 -5.170565e-01 +1.548564e-01 +3.833540e-01 +1.568939e-01 +1.169149e-06 -3.393486e-06 -6.445519e-07 -3.384230e-06
+1.736667e+01 -7.509486e-05 +1.974096e-01 -2.347646e-05 -9.171681e-04 -1.113217e-07 +2.191542e-07 -8.046843e-04 -4.155926e-01 -7.527282e-01 +3.091231e-01 +6.609141e-01 -9.707534e-02 -1.220958e-06 -1.426498e-06 +8.201933e-07 -4.426493e-06
+1.738333e+01 -8.342450e-03 +1.985478e-01 +2.168965e-05 -9.102388e-04 +2.391718e-07 +3.947168e-07 -1.230672e-02 -4.334126e-01 -4.318008e-01 +3.353372e-01 +7.282254e-01 +7.997062e-02 -1.479274e-06 -7.428478e-08 +8.571591e-07 -5.491591e-06
+1.740000e+01 +1.142350e-02 +1.981911e-01 -3.549787e-05 -8.945351e-04 +1.345524e-07 +5.467587e-07 -2.934134e-02 -4.451211e-01 -4.539741e-01 +4.019917e-01 +6.292471e-01 +1.916643e-01 -2.242577e-06 -9.495066e-07 +1.172877e-06 -4.972903e-06
+1.741667e+01 +1.627437e-03 +2.027938e-01 -4.299131e-07 -9.043931e-04 +4.491226e-08 +2.801482e-07 -4.178786e-03 -4.294062e-01 -5.099601e-01 +1.269615e-01 +5.818865e-01 +1.689171e-01 -2.018112e-06 -3.127912e-06 +1.314937e-06 -3.248395e-06
+1.743333e+01 +2.358542e-03 +2.026070e-01 +7.707394e-06 -8.800342e-04 +2.438626e-09 +3.220233e-07 +3.769341e-03 -4.266827e-01 -5.488132e-01 +2.301803e-01 +5.722432e-01 +1.158686e-01 -4.926284e-06 -4.547016e-06 +3.377716e-06 -2.191406e-06
+1.745000e+01 -3.413457e-03 +2.036790e-01 +2.464925e-05 -8.646933e-04 +2.646974e-07 +2.554858e-07 -1.359737e-02 -4.176543e-01 -5.668681e-01 +1.923889e-01 +9.038809e-01 +8.022168e-02 -4.315134e-06 -4.290158e-06 +2.766126e-06 -2.199850e-06
+1.746667e+01 +1.744833e-03 +2.161807e-01 +7.379733e-06 -8.923826e-04 +9.155125e-09 +3.214836e-07 +3.037018e-03 -4.424978e-01 -6.175007e-01 +2.410563e-01 +6.456703e-01 +1.148914e-01 -3.749859e-06 -6.108214e-06 +2.571454e-06 -1.187800e-06
+1.748333e+01 -9.790364e-03 +1.970473e-01 +2.501830e-05 -8.171800e-04 +7.366747e-08 +3.522146e-07 +5.302513e-03 -4.131903e-01 -6.053887e-01 +1.899970e-01 +7.167828e-01 +2.124745e-01 -4.007070e-06 -4.657441e-06 +2.771424e-06 -1.783152e-06
+1.750000e+01 -1.084495e-02 +2.039788e-01 +3.444655e-05 -8.579657e-04 +6.320265e-08 +2.880695e-07 +1.104015e-02 -4.318900e-01 -6.077281e-01 +1.508385e-01 +7.094450e-01 +1.776435e-01 -1.066915e-06 -4.816199e-06 +8.429264e-07 -1.823083e-06
+1.751667e+01 -2.006806e-03 +1.939104e-01 +3.842838e-06 -7.960309e-04 -3.623910e-08 +4.185408e-07 +5.693823e-03 -4.186722e-01 -5.908603e-01 +4.047522e-01 +5.657807e-01 +8.050722e-02 -9.265800e-07 -5.637202e-06 +6.896284e-07 -1.064402e-06
+1.753333e+01 +1.255538e-02 +1.941682e-01 -4.588453e-05 -7.970478e-04 -4.990827e-08 +2.166814e-07 -1.827998e-02 -4.031197e-01 -6.176151e-01 +1.577893e-01 +5.778858e-01 +8.347929e-02 +6.158504e-07 -6.161374e-06 -6.139809e-07 -4.848630e-07
+1.755000e+01 +6.079662e-03 +1.986641e-01 -3.795983e-05 -8.134468e-04 -1.248948e-07 +2.990505e-07 -6.432479e-03 -4.246334e-01 -5.395325e-01 +2.663988e-01 +3.979091e-01 +8.344993e-02 -6.285454e-07 -5.323979e-06 +3.559517e-07 -1.228321e-06
+1.756667e+01 -9.323806e-03 +2.050325e-01 +1.580317e-05 -8.414618e-04 -4.702058e-08 +3.733484e-07 +1.329927e-02 -4.515405e-01 -6.686801e-01 +2.880722e-01 +6.335027e-01 +1.636106e-01 -4.257390e-07 -5.542989e-06 +4.273679e-07 -1.310896e-06
+1.758333e+01 +8.443380e-03 +2.031184e-01 -4.220445e-05 -8.243025e-04 -3.514558e-08 +2.604755e-07 -1.851070e-02 -4.352917e-01 -6.327927e-01 +1.656169e-01 +6.110600e-01 +1.450352e-01 -2.906053e-07 -6.242182e-06 +4.435639e-09 -6.121898e-07
+1.760000e+01 +1.867867e-03 +2.053872e-01 -1.635325e-05 -8.189429e-04 -2.316035e-07 +5.574429e-09 +1.644217e-02 -4.098039e-01 -7.073235e-01 +4.206324e-02 +4.218772e-01 -6.549398e-02 +3.776668e-07 -6.917543e-06 -8.845364e-08 +1.633476e-07
+1.761667e+01 +4.509247e-03 +1.986491e-01 -3.640404e-05 -7.842959e-04 -4.195839e-08 +2.356297e-07 -1.499294e-02 -4.209676e-01 -5.174637e-01 +1.023567e-01 +4.821990e-01 +1.872697e-01 -4.034786e-07 -7.339997e-06 +1.204680e-07 +3.891425e-07
+1.763333e+01 -7.542119e-04 +2.025154e-01 -3.504328e-05 -7.802445e-04 +7.092378e-08 +4.677604e-07 -2.671239e-02 -4.489991e-01 -5.733352e-01 +3.085124e-01 +6.872168e-01 +2.971564e-01 -2.525236e-07 -7.394587e-06 -9.965136e-08 +1.958272e-07
+1.765000e+01 -1.587710e-02 +2.164001e-01 +1.148602e-05 -8.308815e-04 +6.046589e-08 +2.660078e-07 -5.015596e-05 -4.591821e-01 -4.115854e-01 +1.544194e-01 +5.077446e-01 +1.807027e-01 +1.791905e-06 -5.580911e-06 -1.218864e-06 -1.079967e-06
+1.766667e+01 -1.052661e-03 +1.933843e-01 -3.798584e-05 -7.592006e-04 -3.180142e-08 +3.289748e-07 -1.720196e-02 -4.315958e-01 -5.821618e-01 +2.336213e-01 +5.527860e-01 +1.918326e-01 +4.908036e-08 -5.056477e-06 -2.054011e-07 -1.108935e-06
+1.768333e+01 -1.145793e-02 +1.912755e-01 -2.224757e-05 -7.303333e-04 +2.605541e-08 +3.598230e-07 -1.506593e-02 -4.240550e-01 -5.809831e-01 +2.104091e-01 +6.311292e-01 +2.629936e-01 +6.752484e-07 -4.744222e-06 -6.080279e-07 -1.192244e-06
+1.770000e+01 -1.615727e-02 +1.771769e-01 +3.189720e-06 -6.790405e-04 +8.228228e-08 +4.470877e-07 -7.219526e-03 -4.100958e-01 -4.871495e-01 +3.598079e-01 +6.148507e-01 +2.396211e-01 +8.146928e-07 -4.236563e-06 -6.264315e-07 -1.348963e-06
+1.771667e+01 -6.103660e-03 +1.855906e-01 -2.484656e-05 -6.968523e-04 +3.032202e-08 +3.785188e-07 -1.730788e-02 -4.171795e-01 -6.234583e-01 +1.796142e-01 +6.795013e-01 +3.305235e-01 +2.011156e-06 -4.762663e-06 -1.531581e-06 -1.008702e-06
+1.773333e+01 -5.396477e-03 +2.029016e-01 -3.102889e-05 -7.424742e-04 +9.030388e-08 +3.042631e-07 -2.809458e-02 -4.396196e-01 -4.959858e-01 +1.054891e-01 +6.374164e-01 +3.039783e-01 +1.228730e-06 -6.380193e-06 -1.101694e-06 -7.409626e-08
+1.775000e+01 -1.453902e-02 +1.903552e-01 +1.988093e-05 -7.011583e-04 +5.612018e-08 +3.262880e-07 +5.707333e-03 -4.229732e-01 -6.064413e-01 +2.267746e-01 +7.038127e-01 +2.165971e-01 +1.863047e-06 -5.407556e-06 -1.216982e-06 -5.288315e-07
+1.776667e+01 +6.345303e-03 +2.009696e-01 -3.294128e-05 -7.252742e-04 -1.231669e-07 +1.816296e-07 -3.942074e-03 -4.245874e-01 -6.772688e-01 +9.209023e-02 +5.077343e-01 +1.440441e-01 +2.299906e-06 -5.502364e-06 -1.600148e-06 -4.305708e-07
+1.778333e+01 -1.058491e-02 +2.018288e-01 +1.733582e-05 -7.020769e-04 -1.338493e-07 +2.521577e-07 +2.733819e-02 -4.241938e-01 -7.717757e-01 +2.262810e-01 +5.898410e-01 +1.189056e-01 +2.074439e-06 -4.628334e-06 -1.163112e-06 -9.711104e-07
+1.780000e+01 +6.807111e-03 +2.021726e-01 -4.226258e-05 -6.834213e-04 -2.518356e-07 +3.655223e-07 +5.914801e-03 -4.317868e-01 -6.474678e-01 +2.287771e-01 +2.798221e-01 +2.972890e-01 +3.246041e-06 -6.240580e-06 -2.148124e-06 +1.000654e-07
+1.781667e+01 +5.113928e-03 +2.058802e-01 -3.488686e-05 -6.958112e-04 -3.709467e-08 +2.254947e-07 -1.654928e-02 -4.266470e-01 -5.189080e-01 +2.097821e-01 +4.785212e-01 +1.065793e-01 +2.298606e-06 -7.287229e-06 -1.704906e-06 +9.014359e-07
+1.783333e+01 -4.004846e-03 +2.053990e-01 -3.785952e-06 -6.838168e-04 +3.218393e-08 +1.219378e-07 -6.184258e-03 -4.109461e-01 -5.263840e-01 -1.939847e-02 +5.894440e-01 +1.793638e-01 +2.591794e-06 -4.238868e-06 -1.812304e-06 -9.795678e-07
+1.785000e+01 -1.067657e-02 +2.080511e-01 +2.691375e-05 -6.833093e-04 +1.384460e-07 +9.755100e-08 -7.296285e-04 -4.121979e-01 -2.763006e-01 +1.124974e-03 +5.031833e-01 +1.254846e-01 +2.608948e-06 -5.309097e-06 -1.776152e-06 -2.210696e-07
+1.786667e+01 -5.374798e-03 +2.117648e-01 +1.574554e-05 -7.018540e-04 +1.861156e-07 +1.083717e-07 -1.396040e-02 -4.298245e-01 -3.810566e-01 +1.622215e-01 +6.824634e-01 -1.638533e-02 +2.077648e-06 -5.940525e-06 -1.529388e-06 +9.836423e-08
+1.788333e+01 -1.882070e-03 +1.922211e-01 +1.678728e-06 -6.254235e-04 +4.859575e-08 +3.083927e-07 -4.945076e-03 -4.121127e-01 -5.006763e-01 +2.824979e-01 +5.876882e-01 +1.813495e-01 +1.668563e-06 -5.865872e-06 -1.175296e-06 +2.410969e-07
+1.790000e+01 +2.272023e-03 +1.983078e-01 +3.850964e-07 -6.442236e-04 -3.212692e-08 +1.586964e-07 +4.842701e-03 -4.089089e-01 -5.128738e-01 -9.398880e-03 +4.714502e-01 +2.450914e-01 +2.490037e-06 -5.346776e-06 -1.648909e-06 -4.178721e-08
+1.791667e+01 +6.865871e-03 +1.985630e-01 -9.709334e-07 -6.492417e-04 -1.797113e-08 +2.296111e-07 +2.028398e-03 -4.260680e-01 -6.778350e-01 +1.325548e-01 +6.652385e-01 +2.166132e-01 +1.032192e-06 -3.951482e-06 -6.845585e-07 -1.088998e-06
+1.793333e+01 +6.705147e-03 +1.963321e-01 -3.138070e-07 -6.370961e-04 +4.844484e-08 +2.214238e-07 -6.554050e-03 -4.215336e-01 -5.648680e-01 +1.046390e-01 +6.587343e-01 +2.357032e-01 +6.736490e-07 -2.533123e-06 -5.119298e-07 -1.971794e-06
+1.795000e+01 +5.317440e-03 +2.074699e-01 -8.759829e-06 -6.555998e-04 -1.657311e-07 +1.157633e-07 +1.709564e-02 -4.238468e-01 -7.508476e-01 +1.391872e-01 +4.944091e-01 +2.683285e-02 +1.144476e-06 -3.129337e-06 -6.382305e-07 -1.546623e-06
+1.796667e+01 +2.495893e-03 +1.944308e-01 -1.354267e-06 -6.244716e-04 -8.780785e-08 +1.733569e-07 +1.126126e-02 -4.155953e-01 -5.410278e-01 +1.854260e-01 +4.107162e-01 +8.072557e-02 +1.005778e-06 -3.566172e-06 -5.910952e-07 -1.144442e-06
+1.798333e+01 +5.144985e-04 +2.005375e-01 +1.800806e-05 -6.309042e-04 -9.731321e-08 +2.465552e-07 +2.565164e-02 -4.346774e-01 -6.445065e-01 +2.330579e-01 +4.965365e-01 +1.593265e-01 +2.123256e-08 -2.626050e-06 +1.899899e-07 -1.893565e-06
+1.800000e+01 -4.218746e-05 +2.005360e-01 +1.414059e-05 -6.208680e-04 +2.653583e-08 +2.485129e-07 +5.549708e-03 -4.327887e-01 -4.291742e-01 +1.602516e-01 +4.884893e-01 +2.387243e-01 +8.618241e-07 -1.858528e-06 -5.375181e-07 -2.358526e-06
+1.801667e+01 +5.523245e-03 +1.925039e-01 -2.199636e-06 -5.865256e-04 +1.319854e-07 +1.857235e-07 -2.077142e-02 -4.048837e-01 -4.572163e-01 +1.285295e-01 +6.931521e-01 +1.673537e-01 +1.847854e-06 -1.897364e-06 -1.409783e-06 -2.075604e-06
+1.803333e+01 +5.412162e-03 +2.031761e-01 +8.897049e-06 -5.924881e-04 -9.277893e-08 +2.800278e-07 +1.948047e-02 -4.272960e-01 -7.393007e-01 +2.559904e-01 +5.903333e-01 +2.049249e-01 +8.866980e-07 -1.859756e-06 -4.499307e-07 -2.234580e-06
+1.805000e+01 -1.516591e-03 +1.957225e-01 +3.185583e-05 -5.600973e-04 +1.961661e-08 +3.224497e-07 +1.924074e-02 -4.154124e-01 -6.322312e-01 +2.897303e-01 +6.784211e-01 +2.502639e-01 +9.412660e-07 -3.171981e-06 -4.891297e-07 -1.217055e-06
+1.806667e+01 +8.179029e-03 +1.942400e-01 +9.117429e-06 -5.481079e-04 -6.234376e-08 +1.978913e-07 +1.528013e-02 -3.931270e-01 -8.508585e-01 +1.998995e-01 +7.495500e-01 +1.228224e-01 -2.574236e-07 -1.418030e-06 +2.923382e-07 -2.199768e-06
+1.808333e+01 +8.581951e-03 +2.070772e-01 -8.651801e-06 -5.781854e-04 +3.568936e-08 +8.011367e-08 -1.197955e-02 -4.015354e-01 -4.275314e-01 +4.447383e-02 +5.064947e-01 +6.729448e-02 -1.321682e-06 -1.847291e-06 +8.094370e-07 -1.936014e-06
+1.810000e+01 +9.119074e-03 +2.083984e-01 -1.989721e-06 -5.895152e-04 +7.047105e-08 +2.236566e-07 -1.234791e-02 -4.356244e-01 -4.951605e-01 +1.303537e-01 +6.357419e-01 +2.516198e-01 -9.045833e-07 -1.110580e-06 +5.238207e-07 -2.652128e-06
+1.811667e+01 +6.524233e-03 +2.044961e-01 -3.905469e-07 -5.697700e-04 -7.878955e-08 +2.947307e-07 +1.160681e-02 -4.365533e-01 -6.675116e-01 +1.096539e-01 +5.296044e-01 +4.111313e-01 -1.071646e-06 -1.121095e-06 +8.112397e-07 -2.616173e-06
+1.813333e+01 +8.664230e-03 +1.994242e-01 -8.906179e-06 -5.667971e-04 -1.900315e-08 +1.975354e-07 -3.893733e-03 -4.240574e-01 -6.882092e-01 +8.644738e-02 +6.632546e-01 +2.556319e-01 -1.392945e-06 -1.460713e-06 +9.171342e-07 -2.259794e-06
+1.815000e+01 -1.071208e-02 +1.999412e-01 +1.989137e-05 -5.640103e-04 +6.197595e-08 +2.338685e-07 +5.026148e-03 -4.324128e-01 -6.052284e-01 +2.212899e-01 +7.355771e-01 +1.960029e-01 -4.804060e-07 -1.634212e-06 +3.622498e-07 -2.165244e-06
+1.816667e+01 +2.982987e-03 +2.056618e-01 -1.633644e-05 -5.740159e-04 -1.950901e-07 +2.446271e-07 +1.833377e-02 -4.465665e-01 -8.557916e-01 +1.808978e-01 +4.821101e-01 +2.649234e-01 -1.573839e-06 -2.181367e-06 +1.195870e-06 -1.857196e-06
+1.818333e+01 +2.988921e-03 +2.010455e-01 -1.846542e-05 -5.357707e-04 -1.740192e-08 +1.903169e-07 -1.177402e-02 -4.136010e-01 -5.318495e-01 +7.652254e-02 +5.117624e-01 +2.667408e-01 -2.221963e-06 -1.138846e-06 +1.426181e-06 -2.297390e-06
+1.820000e+01 -8.640584e-04 +1.999590e-01 -1.855657e-06 -5.437841e-04 +1.395923e-09 +1.709637e-07 -1.909172e-03 -4.216566e-01 -5.261761e-01 +1.485161e-01 +5.410568e-01 +1.624027e-01 -2.597356e-06 -1.493728e-06 +1.747633e-06 -2.075522e-06
+1.821667e+01 -1.322995e-02 +1.919039e-01 +1.503035e-05 -5.298296e-04 +4.521750e-08 +1.512292e-07 +4.155792e-03 -4.124409e-01 -6.133313e-01 +1.561012e-01 +7.141070e-01 +1.204055e-01 -2.064635e-06 -1.931736e-06 +1.427650e-06 -1.680542e-06
+1.823333e+01 -1.878985e-02 +1.869341e-01 +2.593612e-05 -5.030983e-04 -5.176339e-08 +3.506521e-07 +2.889686e-02 -4.292201e-01 -5.713751e-01 +2.616101e-01 +4.711916e-01 +4.311024e-01 -1.620892e-06 -1.799795e-06 +1.292572e-06 -1.847450e-06
+1.825000e+01 +3.055173e-03 +1.967448e-01 -1.311640e-05 -5.284398e-04 -5.948313e-08 +1.915755e-07 -9.642694e-04 -4.277128e-01 -6.412530e-01 +1.453977e-01 +5.242693e-01 +2.216040e-01 -8.742584e-07 -1.770616e-06 +5.888210e-07 -1.822346e-06
+1.826667e+01 -2.825983e-03 +1.904383e-01 +7.789722e-06 -5.105070e-04 -1.398391e-07 +1.690729e-07 +2.967597e-02 -4.143487e-01 -6.807562e-01 +2.086400e-01 +3.932073e-01 +1.168269e-01 -1.297472e-06 -2.962590e-06 +1.075236e-06 -8.929821e-07
+1.828333e+01 +7.384623e-03 +1.946254e-01 -2.534221e-05 -5.116091e-04 -9.002298e-08 +1.759956e-07 -5.842398e-03 -4.213209e-01 -5.617532e-01 +1.297518e-01 +3.781254e-01 +2.135897e-01 -6.227436e-07 -2.822112e-06 +3.878748e-07 -9.994323e-07
+1.830000e+01 +5.658019e-03 +2.032784e-01 -1.344039e-05 -5.229356e-04 +4.041412e-08 +1.219171e-07 -1.858719e-02 -4.261490e-01 -5.390599e-01 +2.068401e-01 +6.259776e-01 +3.012574e-02 -1.926781e-06 -3.001709e-06 +1.189034e-06 -8.753690e-07
+1.831667e+01 +2.966402e-03 +2.007416e-01 -3.563523e-06 -5.103415e-04 +7.550447e-08 +2.537865e-07 -1.646891e-02 -4.437159e-01 -5.033768e-01 +2.075584e-01 +6.633323e-01 +3.134069e-01 -1.647949e-06 -2.307841e-06 +1.013340e-06 -1.423134e-06
+1.833333e+01 -3.974254e-03 +2.037072e-01 +2.002883e-05 -5.138236e-04 +2.020314e-08 +1.270504e-07 +1.335057e-02 -4.291853e-01 -6.005211e-01 +1.157889e-01 +6.393099e-01 +1.342463e-01 -1.608979e-06 -2.615978e-06 +1.172744e-06 -1.089870e-06
+1.835000e+01 +2.542703e-03 +1.988081e-01 +3.349578e-06 -5.009716e-04 -3.575774e-08 +1.607948e-07 +9.197888e-03 -4.294094e-01 -5.026909e-01 +2.066038e-01 +4.193108e-01 +1.228968e-01 -2.081470e-06 -1.968384e-06 +1.467048e-06 -1.496063e-06
+1.836667e+01 +1.117776e-02 +1.975500e-01 -1.564154e-05 -4.840342e-04 -7.661864e-08 +1.983476e-07 +2.602127e-04 -4.267598e-01 -7.163550e-01 +1.734023e-01 +5.401017e-01 +2.422933e-01 -1.265608e-06 -1.315411e-06 +8.599334e-07 -1.888704e-06
+1.838333e+01 -2.003347e-03 +1.991445e-01 +2.385051e-06 -4.808466e-04 +4.604254e-08 +1.063896e-07 -6.601318e-03 -4.121173e-01 -5.625578e-01 +1.379200e-01 +6.605939e-01 +7.720745e-02 -3.387206e-06 -1.041338e-06 +2.255382e-06 -1.953327e-06
+1.840000e+01 -2.240540e-03 +2.054095e-01 -5.167089e-06 -4.951734e-04 +7.957603e-08 +1.827616e-07 -1.951606e-02 -4.440252e-01 -4.093406e-01 +3.966342e-01 +5.849877e-01 -8.680918e-04 -3.683253e-06 -2.021973e-06 +2.378953e-06 -1.447262e-06
+1.841667e+01 -3.477928e-03 +1.936650e-01 -1.016287e-05 -4.759048e-04 -5.425014e-08 +1.684181e-07 +1.320918e-03 -4.292511e-01 -6.270529e-01 +1.663982e-01 +4.948065e-01 +1.973287e-01 -2.551595e-06 -3.375693e-06 +1.734939e-06 -4.112778e-07
+1.843333e+01 -3.049459e-03 +1.902830e-01 -1.549679e-05 -4.672899e-04 -3.592833e-08 +1.868676e-07 -7.037591e-03 -4.301818e-01 -6.468565e-01 +1.765458e-01 +5.551766e-01 +2.335587e-01 -2.539947e-06 -2.896272e-06 +1.678718e-06 -7.092440e-07
+1.845000e+01 -7.658479e-03 +1.864554e-01 +4.136723e-06 -4.497908e-04 +6.876911e-09 +2.239754e-07 +2.610121e-03 -4.265653e-01 -4.633739e-01 +3.150265e-01 +4.743068e-01 +1.887950e-01 -2.262203e-06 -2.555556e-06 +1.546045e-06 -8.874886e-07
+1.846667e+01 -2.476591e-03 +1.927360e-01 -1.050811e-05 -4.629652e-04 +2.785950e-08 +1.483548e-07 -1.508568e-02 -4.291166e-01 -5.966730e-01 +1.031867e-01 +6.512271e-01 +2.227025e-01 -1.726565e-06 -2.512654e-06 +1.083242e-06 -8.997295e-07
+1.848333e+01 +1.196389e-03 +1.960179e-01 -1.951507e-06 -4.624013e-04 -2.094221e-08 +9.410334e-08 +2.573357e-03 -4.230100e-01 -5.040328e-01 +6.701514e-02 +4.448184e-01 +1.338953e-01 -1.495396e-06 -1.871934e-06 +1.025713e-06 -1.268594e-06
+1.850000e+01 -5.087884e-03 +1.862304e-01 +1.520902e-05 -4.368571e-04 +6.479645e-08 +1.770475e-07 +1.559866e-03 -4.206271e-01 -4.746264e-01 +3.651948e-01 +6.190723e-01 +4.290185e-02 -1.229810e-06 -1.527048e-06 +8.404354e-07 -1.458775e-06
+1.851667e+01 -7.704101e-03 +1.985290e-01 +1.266957e-05 -4.475414e-04 +5.405357e-08 +2.503145e-07 +1.286300e-03 -4.507831e-01 -5.147167e-01 +2.410090e-01 +6.327811e-01 +3.443163e-01 -7.916859e-07 -1.602998e-06 +5.423743e-07 -1.542838e-06
+1.853333e+01 -4.025707e-03 +2.069343e-01 +5.297627e-08 -4.611311e-04 +1.508307e-07 +9.297734e-08 -3.090437e-02 -4.368645e-01 -3.289116e-01 +9.930228e-02 +6.874491e-01 +1.036341e-01 -1.116626e-06 -1.517080e-06 +5.889988e-07 -1.495563e-06
+1.855000e+01 +1.191652e-02 +1.960249e-01 -2.429160e-05 -4.325763e-04 +2.381405e-08 +1.521420e-07 -2.836502e-02 -4.265682e-01 -5.163416e-01 +1.954329e-01 +5.641550e-01 +1.580830e-01 -1.398811e-06 -2.399635e-06 +7.940412e-07 -8.126854e-07
+1.856667e+01 -1.744827e-03 +1.859849e-01 -2.453887e-06 -4.049721e-04 -5.431861e-08 +3.454514e-07 +9.677369e-03 -4.453199e-01 -6.299394e-01 +4.737780e-01 +4.860347e-01 +3.665227e-01 -1.450462e-06 -1.495439e-06 +1.029783e-06 -1.493962e-06
+1.858333e+01 -3.342678e-04 +1.913461e-01 -4.263467e-07 -4.167135e-04 +2.807411e-08 +2.197207e-07 -5.998829e-03 -4.356945e-01 -5.608379e-01 +2.533966e-01 +6.280421e-01 +2.725806e-01 -2.051708e-06 -1.880174e-06 +1.356039e-06 -1.153397e-06
+1.860000e+01 -9.715196e-03 +1.967257e-01 +1.223600e-05 -4.239744e-04 +8.600163e-08 +1.616436e-07 -5.751628e-03 -4.359928e-01 -3.839335e-01 +1.766624e-01 +6.018028e-01 +2.056109e-01 -1.691562e-06 -2.125867e-06 +1.113818e-06 -9.587994e-07
+1.861667e+01 +3.427435e-03 +1.983073e-01 -5.614902e-06 -4.282470e-04 -6.729369e-08 +9.358467e-08 +9.430957e-03 -4.309627e-01 -7.103811e-01 +5.877476e-02 +5.344187e-01 +1.529703e-01 -1.512474e-06 -1.595857e-06 +1.069793e-06 -1.262870e-06
+1.863333e+01 +3.272178e-03 +1.983300e-01 -4.041538e-06 -4.236672e-04 +2.405076e-08 +1.950028e-07 -9.264152e-03 -4.541682e-01 -6.057607e-01 +2.175910e-01 +6.714909e-01 +2.671812e-01 -1.363195e-06 -1.973732e-06 +8.754329e-07 -1.094220e-06
+1.865000e+01 +6.909647e-03 +1.887930e-01 -1.364478e-05 -3.964995e-04 -1.051883e-07 +1.618842e-07 +9.653243e-03 -4.236953e-01 -7.172938e-01 +9.202470e-02 +4.362062e-01 +3.109908e-01 -9.887638e-07 -2.184043e-06 +7.154438e-07 -7.721152e-07
+1.866667e+01 -2.681783e-03 +2.005617e-01 +2.084135e-06 -4.120452e-04 -7.649718e-08 +5.352079e-08 +1.985162e-02 -4.211061e-01 -6.837378e-01 +1.022734e-02 +4.797822e-01 +1.036959e-01 -8.579772e-07 -2.423955e-06 +6.768023e-07 -5.686407e-07
+1.868333e+01 +1.140998e-02 +1.892420e-01 -1.915116e-05 -3.887279e-04 -8.361668e-08 +1.703987e-07 -1.377025e-03 -4.282603e-01 -7.207076e-01 +2.981899e-01 +4.943941e-01 +1.439331e-01 -4.823314e-07 -2.534809e-06 +3.199706e-07 -5.007471e-07
+1.870000e+01 +7.744321e-03 +1.954379e-01 -5.987612e-06 -4.018830e-04 +2.783650e-08 +1.092151e-07 -1.299524e-02 -4.336480e-01 -5.252605e-01 +1.602480e-01 +6.069035e-01 +1.147546e-01 +3.405101e-07 -2.978473e-06 -2.926861e-07 -1.992450e-07
+1.871667e+01 +6.739604e-03 +1.930477e-01 +6.449918e-07 -3.911132e-04 +2.544712e-08 +1.333841e-07 -5.152888e-03 -4.327990e-01 -5.526536e-01 +7.112715e-02 +6.238173e-01 +2.733180e-01 +7.780204e-07 -2.069740e-06 -5.518808e-07 -7.841981e-07
+1.873333e+01 +4.947919e-03 +1.988655e-01 -3.904909e-06 -3.946937e-04 +2.768686e-08 +5.614607e-08 -1.078452e-02 -4.236783e-01 -5.902401e-01 +2.068749e-03 +6.655499e-01 +1.281590e-01 +1.303589e-06 -1.901071e-06 -9.338788e-07 -8.298369e-07
+1.875000e+01 -7.588005e-03 +1.851739e-01 +2.622080e-05 -3.680931e-04 +3.060900e-08 +1.294937e-07 +2.236377e-02 -4.166433e-01 -5.741489e-01 +1.779695e-01 +6.576812e-01 +1.695783e-01 +5.822413e-07 -1.700240e-06 -2.924417e-07 -9.080537e-07
+1.876667e+01 +4.326061e-04 +2.008530e-01 +1.529650e-05 -3.849014e-04 +1.048447e-08 +1.110721e-07 +1.484943e-02 -4.363325e-01 -4.136350e-01 +5.506282e-02 +4.395998e-01 +2.429846e-01 +2.212790e-07 -1.637672e-06 -8.224383e-08 -1.015755e-06
+1.878333e+01 +1.437950e-02 +1.935770e-01 -1.030848e-05 -3.623289e-04 +2.409031e-08 +1.043950e-07 -1.791914e-02 -4.138870e-01 -6.714098e-01 +1.119291e-01 +7.382456e-01 +1.707120e-01 -4.005258e-07 -1.236404e-06 +1.911449e-07 -1.161909e-06
+1.880000e+01 +8.575309e-03 +1.946408e-01 +1.765024e-06 -3.574852e-04 -6.212687e-09 +1.798279e-07 +3.632014e-03 -4.320544e-01 -5.144449e-01 +3.291699e-01 +4.907430e-01 +1.828177e-01 -1.463734e-07 -1.011454e-06 +1.151722e-07 -1.371729e-06
+1.881667e+01 +1.967610e-02 +1.870248e-01 -8.741686e-06 -3.386702e-04 -6.110316e-08 +2.717570e-07 +5.134338e-03 -4.381921e-01 -7.392030e-01 +3.936796e-01 +5.510728e-01 +4.000921e-01 -4.492013e-07 -1.248041e-06 +3.268646e-07 -1.215105e-06
+1.883333e+01 +1.650319e-02 +2.067578e-01 -9.379526e-06 -3.652746e-04 -3.069005e-08 +1.419553e-07 -3.375692e-03 -4.418424e-01 -7.283893e-01 +7.905381e-02 +6.322806e-01 +3.193030e-01 +2.516767e-08 -1.556728e-06 -3.146157e-08 -9.983543e-07
+1.885000e+01 +6.338960e-03 +1.938867e-01 +1.013488e-06 -3.385756e-04 +6.308937e-08 +1.616470e-07 -1.511875e-02 -4.200910e-01 -5.089293e-01 +2.534261e-01 +7.075382e-01 +2.161667e-01 +2.658770e-07 -4.269121e-07 -2.449184e-07 -1.646268e-06
+1.886667e+01 +2.389237e-03 +2.038491e-01 +1.481287e-05 -3.466907e-04 +6.419852e-08 +7.467764e-08 +1.343686e-03 -4.123994e-01 -4.377830e-01 +1.501426e-01 +6.403592e-01 +4.890060e-02 +2.613516e-07 -4.102405e-07 -1.717965e-07 -1.601837e-06
+1.888333e+01 +9.328965e-03 +2.088016e-01 +1.736162e-06 -3.491426e-04 -6.990738e-08 +9.165393e-08 +2.067369e-02 -4.248911e-01 -6.109045e-01 +2.285750e-01 +3.834815e-01 +3.068221e-02 +8.998279e-07 -7.498007e-07 -5.227534e-07 -1.402376e-06
+1.890000e+01 +6.884128e-03 +2.165483e-01 +7.849530e-06 -3.503323e-04 +9.996453e-09 +6.662546e-08 +6.950824e-03 -4.246711e-01 -5.565511e-01 +1.414499e-01 +5.866346e-01 +4.240002e-02 +7.918331e-07 -3.626886e-07 -5.068228e-07 -1.641866e-06
+1.891667e+01 +9.919337e-03 +2.063530e-01 +1.415216e-05 -3.341784e-04 -1.154010e-08 +1.433805e-07 +2.068929e-02 -4.301017e-01 -6.206354e-01 +1.458590e-01 +5.803767e-01 +2.926651e-01 -4.746306e-08 -8.935494e-07 +1.179916e-07 -1.283280e-06
+1.893333e+01 -2.239628e-03 +2.013565e-01 +1.996728e-05 -3.262842e-04 +7.322071e-08 +1.612516e-07 +4.974611e-03 -4.299821e-01 -4.354745e-01 +1.841790e-01 +6.753000e-01 +3.187160e-01 +9.638853e-07 -3.448139e-07 -6.311006e-07 -1.633072e-06
+1.895000e+01 +7.341221e-04 +2.102119e-01 +3.844452e-06 -3.340722e-04 +4.025645e-08 +1.857348e-07 -6.524936e-03 -4.517716e-01 -5.478089e-01 +1.800376e-01 +6.807126e-01 +4.111869e-01 +1.953274e-07 -7.285410e-07 -1.570922e-07 -1.439583e-06
+1.896667e+01 -3.529732e-03 +1.930024e-01 +8.828367e-06 -3.113507e-04 +3.369128e-08 +1.620495e-07 +1.829766e-03 -4.208974e-01 -5.201412e-01 +2.506054e-01 +6.332892e-01 +2.631103e-01 +3.940451e-07 -2.471319e-07 -2.587255e-07 -1.621345e-06
+1.898333e+01 -4.296344e-04 +2.070290e-01 +3.329639e-06 -3.292650e-04 +1.866769e-09 +5.184703e-08 +3.658536e-03 -4.183977e-01 -5.650164e-01 +1.631659e-01 +5.724191e-01 -2.595680e-02 -1.017895e-07 -6.545030e-08 +8.409542e-08 -1.713330e-06
+1.900000e+01 +5.914615e-03 +1.925019e-01 -2.222466e-06 -3.081351e-04 +6.537795e-09 +1.721478e-07 -5.007009e-03 -4.298914e-01 -4.111192e-01 +3.499528e-01 +4.322902e-01 +2.115406e-01 -2.650651e-07 -5.162843e-07 +1.608992e-07 -1.432018e-06
+1.901667e+01 +8.178188e-03 +2.000009e-01 +7.550777e-07 -3.162549e-04 -4.680754e-08 +1.576198e-07 +1.445698e-02 -4.416780e-01 -7.090668e-01 +3.970877e-01 +5.538988e-01 +1.169188e-01 -4.197733e-07 -1.549278e-07 +3.402319e-07 -1.701535e-06
+1.903333e+01 +6.110515e-03 +1.931871e-01 -1.172229e-06 -2.994225e-04 -7.359783e-08 +1.477248e-07 +1.974751e-02 -4.211535e-01 -7.560131e-01 +2.694498e-01 +5.051579e-01 +2.173756e-01 -2.853541e-07 +2.666775e-07 +2.690345e-07 -1.888708e-06
+1.905000e+01 -1.554770e-03 +1.952867e-01 +8.799707e-06 -3.055941e-04 -1.918554e-09 +1.228734e-07 +1.224514e-02 -4.274104e-01 -5.511155e-01 +1.003842e-01 +5.563881e-01 +3.025556e-01 -2.911186e-07 -5.452020e-07 +2.445632e-07 -1.342186e-06
+1.906667e+01 +1.355492e-02 +1.910129e-01 -1.042496e-05 -2.921491e-04 -1.751211e-08 +1.431009e-07 -9.669594e-03 -4.199652e-01 -5.765061e-01 +1.432955e-01 +5.227100e-01 +3.400948e-01 -2.661596e-07 -6.657126e-07 +1.462074e-07 -1.213196e-06
+1.908333e+01 +7.086562e-03 +1.915933e-01 +1.494951e-06 -3.000382e-04 +1.832587e-08 +1.712370e-07 -3.770060e-03 -4.446176e-01 -5.153371e-01 +3.021190e-01 +5.915774e-01 +2.916709e-01 -2.621036e-07 -9.155508e-07 +1.648621e-07 -1.115022e-06
+1.910000e+01 +1.185274e-02 +1.941101e-01 -2.845879e-06 -3.010289e-04 -3.350502e-08 +1.205842e-07 +6.033981e-03 -4.356996e-01 -6.067303e-01 +2.307472e-01 +4.888959e-01 +1.810901e-01 +2.735483e-07 -7.822261e-07 -1.626309e-07 -1.153416e-06
+1.911667e+01 +1.409638e-03 +1.996736e-01 +1.064868e-05 -3.022113e-04 +4.640584e-08 +7.112315e-08 +6.114112e-04 -4.273019e-01 -5.535860e-01 +1.733538e-01 +7.335733e-01 +5.920400e-02 -1.519720e-10 -5.959581e-07 +3.210896e-09 -1.229975e-06
+1.913333e+01 -2.788706e-03 +1.937372e-01 +8.820221e-06 -2.970137e-04 +2.087817e-08 +9.484622e-08 +6.027516e-03 -4.324612e-01 -6.049317e-01 +1.442323e-01 +6.877158e-01 +1.851452e-01 -1.976961e-07 -9.392001e-07 +1.559730e-07 -9.964786e-07
+1.915000e+01 +5.222158e-03 +1.812587e-01 -1.702980e-06 -2.748499e-04 +1.767142e-08 +1.401123e-07 -8.373108e-03 -4.195630e-01 -6.760383e-01 +2.045648e-01 +7.482514e-01 +3.062794e-01 -3.104024e-07 -1.161934e-06 +1.819161e-07 -7.815721e-07
+1.916667e+01 +7.513966e-03 +1.893447e-01 -7.799376e-06 -2.829839e-04 +1.438625e-08 +1.428922e-07 -1.634259e-02 -4.376887e-01 -6.725433e-01 +2.295656e-01 +7.335401e-01 +2.988402e-01 -3.329311e-07 -1.655198e-06 +1.695761e-07 -4.915853e-07
+1.918333e+01 +6.290031e-03 +1.953582e-01 -8.578315e-06 -2.814760e-04 -6.684673e-08 +1.699178e-07 +8.950481e-03 -4.494765e-01 -6.562530e-01 +2.664621e-01 +3.863320e-01 +3.795518e-01 -2.942698e-07 -1.188847e-06 +2.296299e-07 -8.290562e-07
+1.920000e+01 +2.914753e-04 +1.785287e-01 +8.640645e-07 -2.631895e-04 -3.777627e-08 +1.531963e-07 +1.373870e-02 -4.215385e-01 -7.233314e-01 +3.469354e-01 +5.745982e-01 +2.367828e-01 -3.265131e-08 -1.522001e-06 +6.849993e-08 -4.905615e-07
+1.921667e+01 -2.357948e-03 +1.940205e-01 -1.289402e-06 -2.820099e-04 -5.677496e-08 +9.464876e-08 +1.680178e-02 -4.362783e-01 -7.170749e-01 -7.501218e-02 +4.878527e-01 +4.227457e-01 -1.263439e-07 -1.141887e-06 +1.420347e-07 -7.786814e-07
+1.923333e+01 -5.421024e-03 +1.950073e-01 +6.278243e-07 -2.776518e-04 +1.291138e-08 +1.328068e-07 -3.716581e-03 -4.477610e-01 -5.219162e-01 +3.700486e-01 +5.850951e-01 +1.493424e-01 -6.453582e-07 -1.521969e-06 +4.259488e-07 -5.407291e-07
+1.925000e+01 -9.553808e-03 +1.953363e-01 +9.075670e-06 -2.775767e-04 +7.923879e-08 +6.199339e-08 -1.307686e-02 -4.288880e-01 -4.632496e-01 +9.732032e-02 +8.064973e-01 +1.261379e-01 -2.902006e-07 -1.079514e-06 +1.549415e-07 -7.607239e-07
+1.926667e+01 -4.335065e-03 +1.845898e-01 -9.805475e-07 -2.620105e-04 +4.296099e-08 +1.182859e-07 -1.653091e-02 -4.290136e-01 -5.110046e-01 +2.664924e-01 +6.983769e-01 +2.065041e-01 +1.275270e-07 -8.519434e-07 -1.390823e-07 -8.971812e-07
+1.928333e+01 +5.522442e-03 +1.959014e-01 -1.246622e-05 -2.720399e-04 -7.491537e-08 +1.242461e-07 +6.257574e-03 -4.526743e-01 -7.574433e-01 +1.073978e-01 +4.311809e-01 +4.031274e-01 +3.122767e-07 -6.378761e-07 -1.919664e-07 -1.099428e-06
+1.930000e+01 -4.417812e-03 +2.010277e-01 +7.175655e-07 -2.658010e-04 +4.211063e-09 +6.211804e-08 -3.234290e-04 -4.259634e-01 -5.035971e-01 +8.220752e-02 +5.279160e-01 +1.577123e-01 +1.898525e-07 +1.926908e-08 -1.296042e-07 -1.443008e-06
+1.931667e+01 +2.782374e-03 +2.012540e-01 -5.994917e-06 -2.625330e-04 +7.485346e-09 +1.151009e-07 -1.259417e-02 -4.450809e-01 -6.363751e-01 +2.306481e-01 +6.774605e-01 +2.508417e-01 -8.090924e-07 -5.318410e-07 +5.090454e-07 -1.111325e-06
+1.933333e+01 -1.599878e-02 +1.927405e-01 +1.491538e-05 -2.475358e-04 +8.926489e-08 +1.084572e-07 -7.413390e-03 -4.231259e-01 -3.266703e-01 +1.511719e-01 +7.366909e-01 +3.075035e-01 -1.163294e-06 -3.123457e-07 +7.648148e-07 -1.175474e-06
+1.935000e+01 -1.794923e-03 +2.061960e-01 -2.368505e-06 -2.575069e-04 -1.577089e-08 +6.700725e-08 +1.995322e-03 -4.301549e-01 -5.223494e-01 +8.050684e-02 +4.536534e-01 +1.939681e-01 -1.275183e-06 -8.153051e-07 +8.690876e-07 -8.390963e-07
+1.936667e+01 +1.543621e-02 +1.959914e-01 -2.129170e-05 -2.476766e-04 -8.749476e-08 +8.800777e-08 -3.673647e-03 -4.265449e-01 -5.958118e-01 +2.139047e-01 +1.970952e-01 +1.587066e-01 -6.216750e-07 -5.155949e-07 +4.096509e-07 -1.014719e-06
+1.938333e+01 +7.495095e-03 +1.917905e-01 -8.033859e-06 -2.401593e-04 +2.200009e-09 +1.541034e-07 -1.456144e-02 -4.437388e-01 -5.725231e-01 +2.657425e-01 +5.902145e-01 +4.172289e-01 -1.067832e-06 -9.568720e-08 +6.797831e-07 -1.333665e-06
+1.940000e+01 -2.625556e-03 +1.981148e-01 -3.968821e-06 -2.476673e-04 +7.655365e-09 +8.292294e-08 -9.580468e-03 -4.351442e-01 -5.300230e-01 +2.545152e-01 +5.735944e-01 +9.827942e-02 -8.671712e-07 -6.427109e-07 +5.585443e-07 -9.218523e-07
+1.941667e+01 -4.256753e-03 +1.947178e-01 +8.028154e-07 -2.414301e-04 +3.215308e-08 +9.092892e-08 -1.065096e-02 -4.326088e-01 -5.160857e-01 +1.777481e-01 +6.768708e-01 +2.205358e-01 -7.384232e-07 -5.915756e-07 +4.684497e-07 -9.330899e-07
+1.943333e+01 -7.688024e-03 +1.913449e-01 +3.793144e-06 -2.301080e-04 -2.394239e-08 +1.683423e-07 +1.653562e-02 -4.479593e-01 -6.767757e-01 +4.832666e-01 +5.740603e-01 +2.839591e-01 -7.215036e-07 -1.136799e-06 +5.345363e-07 -5.916499e-07
+1.945000e+01 +3.272373e-03 +1.845626e-01 -1.320338e-05 -2.230449e-04 -2.651099e-08 +1.330987e-07 -1.330508e-02 -4.267343e-01 -7.077192e-01 +1.858388e-01 +5.925927e-01 +4.215423e-01 -6.332846e-07 -8.921784e-07 +3.911167e-07 -6.817412e-07
+1.946667e+01 +3.354983e-05 +1.993074e-01 -1.178454e-05 -2.351907e-04 -1.426459e-08 +7.950534e-08 -1.564877e-02 -4.329938e-01 -5.142859e-01 +1.528778e-01 +4.562262e-01 +1.959508e-01 -1.170938e-06 -6.130443e-07 +7.488843e-07 -8.726271e-07
+1.948333e+01 -3.719027e-03 +2.042841e-01 +1.793141e-08 -2.383794e-04 +2.860104e-08 +7.005299e-08 -1.118359e-02 -4.404885e-01 -6.685828e-01 +1.487149e-01 +8.257627e-01 +1.600582e-01 -1.552362e-06 -5.517859e-07 +1.019658e-06 -9.193916e-07
+1.950000e+01 -7.219916e-03 +1.943599e-01 +3.517815e-06 -2.207147e-04 -1.668331e-09 +9.852662e-08 +7.712874e-03 -4.244681e-01 -6.363194e-01 +1.704051e-01 +6.382112e-01 +2.914268e-01 -1.523616e-06 -9.549965e-07 +1.051620e-06 -5.876413e-07
+1.951667e+01 +1.428936e-02 +1.986728e-01 -2.185218e-05 -2.243981e-04 -3.455536e-08 +7.005416e-08 -2.681930e-02 -4.250024e-01 -5.105182e-01 +4.922758e-02 +3.383187e-01 +2.747460e-01 -1.097639e-06 -4.501485e-07 +6.706615e-07 -9.162332e-07
+1.953333e+01 -9.218449e-04 +1.903557e-01 +6.065312e-07 -2.184734e-04 +1.420671e-08 +9.076042e-08 -4.297195e-03 -4.275808e-01 -4.373027e-01 +1.294400e-01 +5.180804e-01 +3.066649e-01 -1.476936e-06 -1.001451e-06 +9.875464e-07 -5.353094e-07
+1.955000e+01 -1.203529e-02 +1.936935e-01 +7.882457e-06 -2.194333e-04 +2.646106e-09 +9.899156e-08 +1.460425e-02 -4.381340e-01 -5.269454e-01 +2.411813e-01 +5.510495e-01 +2.402300e-01 -1.393266e-06 -9.921363e-07 +9.806988e-07 -5.552293e-07
+1.956667e+01 +8.709655e-05 +1.882428e-01 -7.746849e-06 -2.120270e-04 -2.059937e-08 +9.465389e-08 -6.108873e-03 -4.270344e-01 -5.734614e-01 +2.117687e-01 +4.769305e-01 +2.530425e-01 -1.469635e-06 -1.242076e-06 +9.788598e-07 -3.431108e-07
+1.958333e+01 -6.339469e-03 +1.972847e-01 +2.216752e-06 -2.209141e-04 -2.024638e-08 +3.618016e-08 +1.342776e-02 -4.245195e-01 -5.634551e-01 +1.415722e-01 +4.688038e-01 +1.890496e-02 -1.376103e-06 -1.006479e-06 +9.657214e-07 -4.824642e-07
+1.960000e+01 +2.943647e-03 +2.046178e-01 -7.099400e-06 -2.210438e-04 -1.219183e-08 +6.481296e-08 -8.766181e-03 -4.424647e-01 -5.681993e-01 +2.749378e-01 +5.160414e-01 +4.027866e-02 -1.667621e-06 -1.493301e-06 +1.106925e-06 -1.848286e-07
+1.961667e+01 -6.743139e-04 +1.803753e-01 -1.137325e-06 -2.002282e-04 -5.409015e-09 +8.554060e-08 +2.750174e-04 -4.147358e-01 -4.873492e-01 +2.588358e-01 +4.695162e-01 +1.717985e-01 -1.253596e-06 -1.515536e-06 +8.492401e-07 -8.677738e-08
+1.963333e+01 +9.583844e-03 +1.846772e-01 -8.808279e-06 -2.058972e-04 -3.825674e-08 +6.419193e-08 -7.312341e-04 -4.218656e-01 -7.367094e-01 +1.444562e-01 +5.426711e-01 +1.763874e-01 -9.136660e-07 -1.726743e-06 +6.165923e-07 +5.158908e-08
+1.965000e+01 +1.175332e-03 +1.867541e-01 -7.149288e-06 -2.089036e-04 -6.144570e-08 +8.681985e-08 +1.317029e-02 -4.433440e-01 -5.928417e-01 +1.989435e-01 +2.717959e-01 +2.489786e-01 -1.253509e-06 -1.922028e-06 +8.809324e-07 +1.438220e-07
+1.966667e+01 +1.941738e-03 +1.864814e-01 -8.076574e-06 -2.017823e-04 -4.538320e-08 +7.746183e-08 +3.869923e-03 -4.293249e-01 -6.132058e-01 +1.906459e-01 +3.743424e-01 +2.104484e-01 -1.138240e-06 -1.622796e-06 +7.803249e-07 -1.198146e-08
+1.968333e+01 -6.453138e-03 +1.866215e-01 +4.012778e-06 -1.989187e-04 -1.668029e-08 +9.106022e-08 +1.615517e-02 -4.347361e-01 -6.314172e-01 +2.774688e-01 +5.419100e-01 +2.036591e-01 -9.120640e-07 -1.275969e-06 +6.565418e-07 -2.471186e-07
+1.970000e+01 -8.526239e-04 +1.938983e-01 -4.694334e-06 -2.035101e-04 +6.394932e-09 +2.693091e-08 -1.327964e-02 -4.196744e-01 -5.903361e-01 +6.594617e-02 +6.235599e-01 +6.119933e-02 -1.006525e-06 -1.625983e-06 +6.507655e-07 +3.823550e-08
+1.971667e+01 -2.312247e-04 +1.868900e-01 -1.452493e-06 -1.942686e-04 -3.903695e-08 +1.024847e-07 +1.529172e-02 -4.406177e-01 -6.046205e-01 +3.572233e-01 +3.836025e-01 +2.016277e-01 -1.026179e-06 -1.749117e-06 +7.309677e-07 +8.484486e-08
+1.973333e+01 -1.513336e-03 +1.918408e-01 +8.383483e-07 -1.920196e-04 -1.481453e-08 +1.066867e-07 +8.716037e-03 -4.429292e-01 -6.226322e-01 +4.447612e-01 +5.296547e-01 +1.462709e-01 -6.515886e-07 -1.617000e-06 +4.619749e-07 +2.413536e-09
+1.975000e+01 -8.098625e-04 +1.922533e-01 -3.455215e-06 -1.899985e-04 -3.306323e-09 +5.770413e-08 -6.350441e-03 -4.199542e-01 -6.222375e-01 +1.148393e-01 +5.880797e-01 +1.858174e-01 -5.845479e-07 -1.465995e-06 +3.820528e-07 -3.489584e-08
+1.976667e+01 -1.472028e-03 +1.916600e-01 -8.049373e-07 -1.894065e-04 +6.694692e-10 +4.074058e-08 -2.332664e-03 -4.154999e-01 -5.216555e-01 +5.867133e-02 +5.126160e-01 +1.475473e-01 -6.996108e-07 -1.057824e-06 +4.689756e-07 -2.891780e-07
+1.978333e+01 +7.957082e-03 +1.941079e-01 -5.178073e-06 -1.899982e-04 -4.075791e-08 +6.912029e-08 +8.371093e-03 -4.359868e-01 -7.203416e-01 +9.590005e-02 +4.600301e-01 +2.780683e-01 -4.107055e-07 -1.375019e-06 +2.972126e-07 -1.085849e-07
+1.980000e+01 +8.552884e-04 +1.879119e-01 -1.957186e-06 -1.848760e-04 -3.425562e-08 +6.817947e-08 +1.251356e-02 -4.289333e-01 -6.557922e-01 +1.446575e-01 +4.333093e-01 +2.320110e-01 -2.984162e-07 -1.602739e-06 +2.302384e-07 +7.288327e-08
+1.981667e+01 -3.729774e-03 +1.926846e-01 +1.753363e-06 -1.873145e-04 +8.934386e-09 +5.188997e-08 -7.950972e-04 -4.314312e-01 -5.254710e-01 +9.930670e-02 +5.572942e-01 +1.841449e-01 -6.065790e-07 -1.367014e-06 +4.097224e-07 -8.070427e-08
+1.983333e+01 +3.616180e-03 +1.902271e-01 -3.985715e-06 -1.845955e-04 -2.392525e-08 +6.461006e-08 +2.717482e-03 -4.367620e-01 -7.060722e-01 +2.395498e-01 +5.295501e-01 +1.327715e-01 -8.536808e-07 -1.520751e-06 +5.845536e-07 +2.331208e-08
+1.985000e+01 +1.604219e-03 +1.967949e-01 -5.752761e-06 -1.878901e-04 -2.211652e-08 +6.670290e-08 -2.363070e-03 -4.508766e-01 -6.939562e-01 +2.438229e-01 +5.249325e-01 +1.453650e-01 -7.978061e-07 -1.372795e-06 +5.357754e-07 -9.557891e-08
+1.986667e+01 -6.597957e-03 +1.918725e-01 +2.764274e-06 -1.824538e-04 +1.968430e-09 +6.464043e-08 +5.405179e-03 -4.421669e-01 -5.687030e-01 +3.579244e-01 +5.496631e-01 +3.493523e-02 -8.855207e-07 -9.805112e-07 +6.114555e-07 -3.311954e-07
+1.988333e+01 -2.214024e-03 +1.933388e-01 +6.583626e-06 -1.767780e-04 +2.553427e-08 +5.010795e-08 +2.131226e-03 -4.261072e-01 -4.734179e-01 +1.483267e-01 +6.003591e-01 +1.406863e-01 -4.801669e-07 -1.120388e-06 +3.300591e-07 -1.913735e-07
+1.990000e+01 -1.147776e-02 +1.973023e-01 +1.086808e-05 -1.794146e-04 +2.564983e-09 +6.044084e-08 +2.510492e-02 -4.435723e-01 -4.993884e-01 +1.453907e-01 +4.825494e-01 +2.100828e-01 -3.182486e-07 -1.110028e-06 +2.675552e-07 -2.229040e-07
+1.991667e+01 +6.994419e-03 +1.876618e-01 -1.422308e-06 -1.685718e-04 -1.837118e-08 +7.499626e-08 +6.072268e-03 -4.300696e-01 -6.802624e-01 +6.751758e-02 +5.180125e-01 +3.736272e-01 -2.638686e-07 -1.334387e-06 +1.919403e-07 -3.212476e-08
+1.993333e+01 -1.033915e-03 +1.985698e-01 +4.692475e-06 -1.736799e-04 +9.833768e-09 +7.258495e-08 +5.917465e-03 -4.470261e-01 -5.493681e-01 +1.138404e-01 +5.715652e-01 +3.209224e-01 +2.087410e-07 -1.459967e-06 -1.285870e-07 +3.008197e-08
+1.995000e+01 -2.016597e-03 +1.997545e-01 +7.004338e-06 -1.735959e-04 -1.194524e-09 +5.320559e-08 +1.807554e-02 -4.415046e-01 -5.991391e-01 +1.968406e-01 +5.475909e-01 +1.269777e-01 +2.269230e-07 -1.413551e-06 -1.169882e-07 +2.086122e-08
+1.996667e+01 +3.417859e-03 +1.949203e-01 +3.280139e-06 -1.687076e-04 +3.025213e-08 +5.872320e-08 -9.292885e-03 -4.376354e-01 -4.590077e-01 +1.770868e-01 +6.182005e-01 +1.849749e-01 +3.324919e-07 -1.216073e-06 -2.422001e-07 -9.408475e-08
+1.998333e+01 -6.361367e-03 +1.898294e-01 +9.087265e-06 -1.624840e-04 +3.743705e-08 +4.552870e-08 +1.803351e-03 -4.194023e-01 -4.978641e-01 +3.273680e-02 +7.021107e-01 +2.390824e-01 +2.714574e-07 -1.184274e-06 -1.795705e-07 -6.932486e-08
+2.000000e+01 +7.655144e-03 +1.816271e-01 -3.965018e-06 -1.565198e-04 +3.534770e-08 +6.768781e-08 -3.131979e-02 -4.219644e-01 -4.580183e-01 +2.235194e-01 +6.536143e-01 +2.086530e-01 +2.679015e-07 -1.041276e-06 -2.406478e-07 -1.604650e-07
+2.001667e+01 +7.392079e-03 +1.903774e-01 -3.967053e-06 -1.641550e-04 -3.346664e-08 +5.380158e-08 +9.057973e-03 -4.394406e-01 -6.649735e-01 +2.551752e-01 +3.934975e-01 +8.886143e-02 +4.421596e-07 -7.587189e-07 -2.822259e-07 -3.746378e-07
+2.003333e+01 +2.062919e-03 +1.888446e-01 +2.946822e-06 -1.606882e-04 -1.038521e-08 +6.434551e-08 +1.399830e-02 -4.417207e-01 -5.682308e-01 +2.780441e-01 +4.594684e-01 +1.432989e-01 +2.672502e-07 -7.165673e-07 -1.545820e-07 -3.971966e-07
+2.005000e+01 -4.953834e-03 +1.919830e-01 +8.533642e-06 -1.602479e-04 +1.458403e-08 +6.180968e-08 +1.426377e-02 -4.444297e-01 -5.312684e-01 +2.926327e-01 +5.948939e-01 +1.170995e-01 +5.604409e-08 -4.964684e-07 -1.114979e-08 -5.409847e-07
+2.006667e+01 -2.424944e-03 +1.913217e-01 +2.947713e-06 -1.541862e-04 +1.575078e-08 +7.353933e-08 -1.815528e-03 -4.403561e-01 -4.273099e-01 +2.290136e-01 +5.057944e-01 +2.626295e-01 +1.760845e-08 +5.963873e-08 -1.455441e-08 -8.998523e-07
+2.008333e+01 -3.671020e-03 +1.882431e-01 +2.839572e-06 -1.495425e-04 +2.039485e-08 +6.044896e-08 -4.930661e-03 -4.248511e-01 -5.471122e-01 +2.461265e-01 +6.538704e-01 +1.599932e-01 -4.263823e-07 -3.180986e-08 +2.804059e-07 -7.997848e-07
+2.010000e+01 -2.112675e-03 +2.026093e-01 +7.135570e-08 -1.581443e-04 -1.997576e-09 +4.898885e-08 +1.245199e-03 -4.474398e-01 -5.194386e-01 +1.451883e-01 +4.713451e-01 +1.807121e-01 +3.915436e-08 -1.097551e-07 -2.391801e-08 -7.773685e-07
+2.011667e+01 -2.615311e-03 +1.936661e-01 +1.379616e-06 -1.511792e-04 +1.483660e-08 +7.447578e-08 -5.610847e-03 -4.491522e-01 -6.663720e-01 +2.181903e-01 +7.341944e-01 +2.961877e-01 +1.244818e-07 -1.064725e-07 -9.382023e-08 -7.726421e-07
+2.013333e+01 -4.442071e-04 +1.884798e-01 -3.337714e-06 -1.459780e-04 +1.014321e-08 +7.784819e-08 -1.626746e-02 -4.418922e-01 -5.629657e-01 +3.185159e-01 +6.026972e-01 +2.292669e-01 -1.827889e-08 -3.104449e-07 -1.566838e-08 -6.118848e-07
+2.015000e+01 +5.579842e-03 +1.862379e-01 -5.599597e-06 -1.453491e-04 -9.691336e-09 +5.312021e-08 -1.006713e-02 -4.297035e-01 -6.337432e-01 +2.460083e-01 +5.270192e-01 +1.219165e-01 -1.617068e-07 -9.372289e-08 +9.211354e-08 -7.278215e-07
+2.016667e+01 +5.062710e-04 +1.823770e-01 -2.551436e-06 -1.403081e-04 -7.569854e-09 +3.193837e-08 -2.444154e-03 -4.064438e-01 -6.383142e-01 +3.516989e-02 +5.490072e-01 +1.722884e-01 -3.172266e-07 -1.061398e-07 +2.104058e-07 -6.703401e-07
+2.018333e+01 +8.627021e-03 +1.880798e-01 -7.121785e-06 -1.436215e-04 -3.041518e-08 +5.696950e-09 -1.048203e-03 -4.042877e-01 -8.206585e-01 +8.009057e-03 +5.521962e-01 +5.187561e-03 -1.030610e-07 -1.722858e-07 +6.776687e-08 -6.128780e-07
+2.020000e+01 +5.607561e-03 +1.918556e-01 -6.062426e-06 -1.452028e-04 -4.173302e-09 +4.211640e-08 -1.536259e-02 -4.383233e-01 -7.323863e-01 +1.619924e-01 +6.675513e-01 +1.430526e-01 -2.751925e-07 -1.419555e-07 +1.605115e-07 -6.816488e-07
+2.021667e+01 -4.784168e-03 +1.847837e-01 +7.602795e-07 -1.411534e-04 +4.118721e-09 +6.655972e-08 -1.828426e-04 -4.475532e-01 -6.005341e-01 +3.591286e-01 +6.063656e-01 +1.531763e-01 -4.312908e-07 -3.520172e-07 +2.913072e-07 -5.460166e-07
+2.023333e+01 +8.017290e-03 +1.864673e-01 -5.019145e-06 -1.399001e-04 -2.172883e-08 +4.248236e-08 -4.294791e-04 -4.325021e-01 -7.208783e-01 +2.805404e-01 +5.133602e-01 +4.232310e-02 -3.511112e-07 -3.152932e-07 +2.366801e-07 -5.376695e-07
+2.025000e+01 +2.339914e-02 +2.026380e-01 -1.453368e-05 -1.483190e-04 -7.207654e-08 +1.466631e-08 +4.590757e-03 -4.448691e-01 -8.978275e-01 +5.883121e-02 +2.736276e-01 +3.139119e-02 -4.910406e-07 -4.658992e-07 +3.395698e-07 -4.469073e-07
+2.026667e+01 +4.326903e-03 +1.806262e-01 -3.426359e-06 -1.312093e-04 -1.567810e-08 +3.909054e-08 +2.442510e-04 -4.131798e-01 -6.910726e-01 +2.106315e-01 +5.274400e-01 +9.438514e-02 -2.957833e-07 -1.808915e-07 +2.004839e-07 -5.809337e-07
+2.028333e+01 +2.538548e-03 +1.859145e-01 +5.095318e-07 -1.325250e-04 -7.649473e-09 +4.111974e-08 +7.129446e-03 -4.239989e-01 -5.608732e-01 +9.559259e-02 +4.699258e-01 +2.160165e-01 -4.449133e-07 +1.997431e-08 +3.123282e-07 -7.256563e-07
+2.030000e+01 +1.685183e-03 +1.953928e-01 -1.855851e-06 -1.346251e-04 -4.029189e-09 +5.153146e-08 -3.097401e-03 -4.433276e-01 -6.042335e-01 +2.439927e-01 +5.308595e-01 +1.732837e-01 -3.440182e-07 -3.412122e-07 +2.281071e-07 -5.030057e-07
+2.031667e+01 -1.258209e-03 +1.849865e-01 -2.769869e-06 -1.248080e-04 -3.305528e-09 +5.366232e-08 -6.618279e-03 -4.180143e-01 -5.380915e-01 +2.815535e-01 +4.735305e-01 +1.618833e-01 -2.942490e-07 -1.756111e-07 +1.890147e-07 -5.680809e-07
+2.033333e+01 +2.568813e-03 +2.091974e-01 -5.889345e-06 -1.338150e-04 +1.127272e-08 +2.914556e-08 -2.758912e-02 -4.349494e-01 -5.706631e-01 +1.618289e-01 +6.155160e-01 +7.198439e-02 -1.559872e-07 -7.476711e-08 +6.353415e-08 -6.541969e-07
+2.035000e+01 -7.802275e-03 +1.929648e-01 +1.098553e-06 -1.248637e-04 +1.771637e-08 +4.960543e-08 -9.074216e-03 -4.253443e-01 -4.462711e-01 +6.705212e-02 +5.558654e-01 +3.277016e-01 -1.769794e-07 +1.439429e-07 +1.056616e-07 -7.799718e-07
+2.036667e+01 -6.286390e-03 +1.883461e-01 +3.127002e-06 -1.223820e-04 -6.889584e-09 +6.246347e-08 +1.609960e-02 -4.316963e-01 -6.267189e-01 +2.964375e-01 +5.107493e-01 +2.336752e-01 -2.677828e-07 +1.283941e-07 +2.046699e-07 -7.711319e-07
+2.038333e+01 -1.150207e-03 +1.851233e-01 +1.021085e-06 -1.185670e-04 +3.010320e-09 +5.252129e-08 +1.387998e-03 -4.162912e-01 -4.658733e-01 +1.797220e-01 +4.493939e-01 +2.583964e-01 +1.540971e-07 -2.080726e-08 -1.025945e-07 -6.397721e-07
+2.040000e+01 -6.094660e-03 +1.943820e-01 +5.221229e-06 -1.216907e-04 +2.724231e-08 +4.649178e-08 -2.661245e-03 -4.274738e-01 -4.539270e-01 +2.805074e-01 +6.440634e-01 +1.208443e-01 +2.797656e-07 -2.738723e-08 -1.935505e-07 -6.441569e-07
+2.041667e+01 +3.250058e-03 +1.837296e-01 +4.180149e-07 -1.148168e-04 -2.641631e-09 +3.858109e-08 +3.645717e-03 -4.024172e-01 -6.775095e-01 +8.492104e-02 +5.892738e-01 +2.343990e-01 +3.676540e-07 -1.131856e-07 -2.439589e-07 -5.426692e-07
+2.043333e+01 -3.605492e-03 +1.921017e-01 +1.767338e-06 -1.194774e-04 -7.576736e-09 +2.740043e-08 +1.221397e-02 -4.148866e-01 -5.321785e-01 +8.559850e-02 +4.141197e-01 +1.396042e-01 +2.735589e-07 -2.129257e-07 -1.679867e-07 -4.859533e-07
+2.045000e+01 -1.803758e-03 +1.968947e-01 -9.599908e-07 -1.215833e-04 -1.782357e-09 +4.429818e-08 -2.021535e-03 -4.403745e-01 -6.637076e-01 +2.659830e-01 +5.849401e-01 +1.286042e-01 +2.514561e-07 +1.230399e-07 -1.731273e-07 -7.426918e-07
+2.046667e+01 -1.082239e-02 +1.978748e-01 +4.238927e-06 -1.219521e-04 +1.875597e-08 +3.649624e-08 +3.025898e-04 -4.403977e-01 -5.305269e-01 +1.997528e-01 +6.479568e-01 +1.228619e-01 +1.955404e-07 +1.547626e-07 -1.320168e-07 -7.572415e-07
+2.048333e+01 -8.075855e-04 +1.867638e-01 -3.508304e-06 -1.152484e-04 -1.925942e-08 +3.008724e-08 +2.777288e-03 -4.158916e-01 -6.574084e-01 +1.127737e-01 +4.191651e-01 +1.481665e-01 +8.481124e-08 +1.630061e-07 -5.362015e-08 -7.219940e-07
+2.050000e+01 -5.037849e-03 +1.941776e-01 -7.163488e-07 -1.191546e-04 +3.023937e-08 +7.531095e-08 -2.730308e-02 -4.720820e-01 -5.202054e-01 +2.945711e-01 +7.463929e-01 +3.999913e-01 -2.060007e-07 +1.932365e-08 +1.023282e-07 -6.943848e-07
+2.051667e+01 -5.919437e-03 +1.881294e-01 +2.384358e-07 -1.164515e-04 +5.228589e-09 +5.105403e-08 -3.068842e-03 -4.473588e-01 -5.910349e-01 +2.384644e-01 +5.790808e-01 +2.284649e-01 -1.615366e-07 -1.472582e-08 +1.047831e-07 -6.307235e-07
+2.053333e+01 -7.846366e-03 +1.882512e-01 +6.759797e-09 -1.135919e-04 +9.385649e-09 +4.509934e-08 -7.503571e-03 -4.371477e-01 -6.696680e-01 +1.801791e-01 +6.957670e-01 +2.316935e-01 -1.219085e-07 +1.903096e-08 +7.216723e-08 -6.325340e-07
+2.055000e+01 +2.227024e-03 +1.870159e-01 -3.212108e-06 -1.110632e-04 +6.196128e-09 +4.930768e-08 -1.719969e-02 -4.366590e-01 -5.590255e-01 +4.301931e-01 +5.643872e-01 +4.465559e-02 +7.093915e-08 +2.354615e-08 -7.101197e-08 -6.274935e-07
+2.056667e+01 -1.016054e-02 +1.848873e-01 +2.569498e-06 -1.095774e-04 +3.376774e-09 +2.545864e-08 +7.564381e-03 -4.159905e-01 -5.468850e-01 +2.258562e-01 +5.279076e-01 +5.184477e-03 +3.782701e-07 -2.523893e-07 -2.470692e-07 -4.065778e-07
+2.058333e+01 +4.524799e-04 +1.954185e-01 -1.343027e-06 -1.128205e-04 -5.595330e-09 +4.031120e-08 -2.785667e-05 -4.470182e-01 -6.819106e-01 +2.448936e-01 +5.662765e-01 +1.417548e-01 +1.550358e-07 -2.350195e-07 -1.055045e-07 -4.509711e-07
+2.060000e+01 -1.563247e-03 +1.861087e-01 +3.290408e-07 -1.045497e-04 +1.312008e-08 +4.198735e-08 -9.934153e-03 -4.212286e-01 -4.919117e-01 +2.541921e-01 +5.807615e-01 +1.560536e-01 +3.655249e-07 -2.533154e-07 -2.604786e-07 -3.989413e-07
+2.061667e+01 -6.079093e-03 +1.954723e-01 +3.178510e-06 -1.083342e-04 +3.302990e-08 +2.985170e-08 -1.629382e-02 -4.310101e-01 -5.025300e-01 +2.135667e-01 +7.956546e-01 +7.546535e-02 +4.348463e-07 -3.674820e-07 -3.152842e-07 -3.269797e-07
+2.063333e+01 -9.722292e-03 +2.019008e-01 +3.385183e-06 -1.102415e-04 +1.412395e-08 +9.246359e-09 +1.477644e-03 -4.255790e-01 -5.267656e-01 +2.061227e-01 +6.245277e-01 -1.289643e-01 +1.186829e-07 -5.223474e-07 -7.912827e-08 -2.086512e-07
+2.065000e+01 -1.226896e-04 +1.987675e-01 -1.373019e-06 -1.082847e-04 +8.089364e-09 +1.511480e-08 -1.259866e-02 -4.282060e-01 -5.322614e-01 +1.207773e-01 +5.703402e-01 +2.023177e-02 +6.181652e-09 -3.166044e-07 -2.003732e-08 -3.446186e-07
+2.066667e+01 -1.556039e-02 +1.896924e-01 +6.399271e-06 -1.016121e-04 -8.711783e-09 +3.239557e-08 +3.497950e-02 -4.217316e-01 -5.009052e-01 +2.267482e-01 +3.637462e-01 +1.082196e-01 +1.520035e-07 -2.944191e-07 -6.125667e-08 -3.453668e-07
+2.068333e+01 -6.408254e-03 +2.008833e-01 +2.163734e-06 -1.064203e-04 +1.796561e-08 +1.288778e-08 -7.576214e-03 -4.289067e-01 -4.772607e-01 +1.288849e-01 +6.308368e-01 -4.219791e-03 +9.700118e-08 -3.973037e-07 -7.482500e-08 -2.779655e-07
+2.070000e+01 -3.775697e-03 +2.039038e-01 +7.236380e-07 -1.050995e-04 +1.169684e-08 +1.092142e-08 -7.801179e-03 -4.266439e-01 -3.687325e-01 +1.083768e-01 +4.616841e-01 -2.742158e-03 -2.260448e-08 -3.899612e-07 +5.939591e-09 -2.740524e-07
+2.071667e+01 +3.965435e-03 +1.856144e-01 -1.799008e-06 -9.701653e-05 -1.261984e-08 +3.970080e-08 +4.494930e-03 -4.245718e-01 -6.695385e-01 +9.422701e-02 +4.922450e-01 +3.275527e-01 -1.902652e-08 -5.968969e-07 +1.791833e-08 -1.253747e-07
+2.073333e+01 +8.256215e-03 +1.889358e-01 -3.334360e-06 -9.560459e-05 +1.798171e-08 +3.356353e-08 -3.159131e-02 -4.176726e-01 -4.838945e-01 +1.457730e-01 +6.529534e-01 +2.130342e-01 +9.803596e-08 -7.637666e-07 -1.030317e-07 +1.603930e-09
+2.075000e+01 -6.173634e-03 +1.938727e-01 +5.163945e-06 -9.630983e-05 +1.966436e-08 +1.740030e-08 +3.842388e-03 -4.100758e-01 -5.516978e-01 +4.734901e-02 +7.421329e-01 +1.310474e-01 +2.648048e-07 -5.966055e-07 -1.753727e-07 -9.708550e-08
+2.076667e+01 +5.354873e-03 +1.892287e-01 -2.337711e-06 -9.361713e-05 +9.806319e-09 +5.215138e-08 -1.962976e-02 -4.371455e-01 -5.269126e-01 +3.228992e-01 +6.091173e-01 +2.603024e-01 +1.958904e-07 -3.671353e-07 -1.552356e-07 -2.775574e-07
+2.078333e+01 +4.869029e-03 +2.000977e-01 -1.483953e-06 -9.750717e-05 -1.635186e-08 +2.031644e-08 +1.007131e-02 -4.279254e-01 -7.289357e-01 +1.642834e-01 +5.101224e-01 +5.019385e-02 +2.493695e-07 -4.135317e-07 -1.581293e-07 -2.301252e-07
+2.080000e+01 +2.409907e-03 +1.941240e-01 -2.518364e-06 -9.201411e-05 -2.765138e-08 +3.381902e-08 +1.669414e-02 -4.217188e-01 -7.913540e-01 +2.476491e-01 +4.405852e-01 +1.315115e-01 +8.115956e-08 -1.885502e-07 -3.682569e-08 -3.699709e-07
+2.081667e+01 -4.238029e-03 +2.111375e-01 -5.355121e-08 -9.777288e-05 +8.920393e-09 +1.339070e-08 -9.199872e-03 -4.322688e-01 -5.711749e-01 +1.613200e-01 +6.601055e-01 -2.230892e-02 +1.702451e-07 -1.572393e-07 -1.254745e-07 -3.971687e-07
+2.083333e+01 -7.045215e-03 +1.985696e-01 +1.275825e-06 -9.240013e-05 -1.313667e-08 +2.937982e-08 +1.956819e-02 -4.289552e-01 -7.090851e-01 +1.956451e-01 +5.277231e-01 +1.407374e-01 +2.225326e-07 -1.249748e-07 -1.297435e-07 -4.098723e-07
+2.085000e+01 -1.398314e-03 +1.858200e-01 -3.142780e-06 -8.538013e-05 -7.982038e-09 +3.852814e-08 -6.424757e-03 -4.107725e-01 -5.075577e-01 +1.703806e-01 +3.966061e-01 +2.796895e-01 +3.676652e-07 -1.996793e-07 -2.558228e-07 -3.343135e-07
+2.086667e+01 -1.659279e-02 +2.074745e-01 +2.362083e-06 -9.458864e-05 +7.333377e-09 +3.052024e-08 +3.461641e-03 -4.507536e-01 -4.157095e-01 +1.962379e-01 +4.933814e-01 +1.620367e-01 +3.620304e-07 -3.235113e-07 -2.415363e-07 -2.874573e-07
+2.088333e+01 -8.854116e-03 +1.967028e-01 -5.529817e-07 -8.721315e-05 -1.159766e-08 +4.202429e-08 +9.673871e-03 -4.329613e-01 -5.711622e-01 +1.992482e-01 +4.095248e-01 +3.030598e-01 +3.530080e-07 -1.583101e-07 -2.289471e-07 -3.752282e-07
+2.090000e+01 +3.725261e-03 +1.988614e-01 -4.887081e-06 -8.638311e-05 +2.035154e-09 +3.097057e-08 -2.596618e-02 -4.223190e-01 -6.248315e-01 +2.016929e-01 +6.261451e-01 +1.687447e-01 +2.334829e-07 -2.367117e-07 -1.847772e-07 -3.056389e-07
+2.091667e+01 -3.736514e-03 +1.992049e-01 -1.979230e-06 -8.625447e-05 +1.039258e-10 +2.220082e-08 -9.662072e-03 -4.173587e-01 -6.354604e-01 +2.398956e-02 +6.111428e-01 +2.322855e-01 +2.678587e-07 -1.890788e-07 -1.914003e-07 -3.274461e-07
+2.093333e+01 -1.843155e-03 +2.012979e-01 -2.734951e-06 -8.545937e-05 +9.614989e-09 +2.702581e-08 -2.389628e-02 -4.238522e-01 -5.283863e-01 -1.084047e-01 +6.290756e-01 +4.239441e-01 +1.944787e-07 -9.745685e-08 -1.560407e-07 -3.908237e-07
+2.095000e+01 -1.006760e-03 +1.911769e-01 -2.005748e-06 -8.193726e-05 -3.662233e-09 +3.804216e-08 -5.553876e-03 -4.236058e-01 -5.005319e-01 +4.681676e-02 +4.307298e-01 +4.212871e-01 +2.722792e-07 -1.263682e-07 -1.903419e-07 -3.658450e-07
+2.096667e+01 -9.142778e-03 +2.026376e-01 +2.472150e-06 -8.618410e-05 +5.200344e-09 +3.600419e-08 +7.025745e-03 -4.478407e-01 -5.459091e-01 +2.382003e-01 +5.940490e-01 +2.115901e-01 +1.599897e-07 -2.330349e-08 -1.017999e-07 -4.545070e-07
+2.098333e+01 -1.269896e-02 +1.887607e-01 +4.784959e-06 -8.036208e-05 +1.431530e-08 +3.538372e-08 +8.428359e-03 -4.226273e-01 -6.638653e-01 +1.409969e-01 +8.342389e-01 +3.044474e-01 +1.295166e-07 +1.109527e-07 -7.975131e-08 -5.156405e-07
+2.100000e+01 +4.868327e-04 +1.931266e-01 +9.680208e-07 -8.148579e-05 -6.590043e-09 +2.798238e-08 +1.274858e-02 -4.251542e-01 -7.418278e-01 +2.254720e-01 +6.276962e-01 +1.234502e-01 +6.145859e-08 +3.627932e-07 -2.947242e-08 -6.835231e-07
+2.101667e+01 +6.310566e-03 +1.999546e-01 -1.899418e-06 -8.269727e-05 -2.409337e-08 +2.443728e-08 +1.814871e-02 -4.325760e-01 -8.773297e-01 +1.094951e-01 +5.191180e-01 +1.960370e-01 +8.166144e-08 +3.899560e-07 -3.801006e-08 -7.039659e-07
+2.103333e+01 +2.660668e-03 +1.981408e-01 -1.413915e-06 -8.079475e-05 +1.953403e-09 +2.669330e-08 -9.983609e-03 -4.304265e-01 -5.248483e-01 +1.438338e-01 +5.451744e-01 +2.015291e-01 +2.133748e-07 +2.070541e-07 -1.537286e-07 -5.730588e-07
+2.105000e+01 -7.212255e-03 +1.962973e-01 +5.137613e-07 -8.040826e-05 -6.585470e-09 +1.401179e-08 +1.055424e-02 -4.184965e-01 -5.817353e-01 +2.458402e-01 +4.772742e-01 -7.256097e-02 +1.832749e-07 +1.905859e-07 -1.142464e-07 -5.458354e-07
+2.106667e+01 -1.390884e-02 +2.044853e-01 +3.049381e-06 -8.160212e-05 +4.651234e-09 +1.498597e-08 +1.075134e-02 -4.313188e-01 -4.961262e-01 +9.170485e-02 +5.539986e-01 +9.535765e-02 +1.419250e-07 +1.766264e-07 -8.608502e-08 -5.433606e-07
+2.108333e+01 -2.863154e-03 +1.984446e-01 +5.594156e-07 -7.669756e-05 +3.179528e-10 +3.095857e-08 +2.443605e-03 -4.291780e-01 -5.827656e-01 +2.515393e-02 +5.742098e-01 +3.952487e-01 +2.426094e-08 +2.366387e-07 -1.399338e-08 -5.772482e-07
+2.110000e+01 -1.703876e-02 +1.998373e-01 +4.419871e-06 -7.658562e-05 +1.629126e-08 +2.978947e-08 +4.145866e-03 -4.323529e-01 -3.597299e-01 +1.699502e-01 +5.911472e-01 +2.419279e-01 -6.564386e-08 +4.154390e-08 +4.838949e-08 -4.432088e-07
+2.111667e+01 -1.407803e-02 +2.014931e-01 +2.846380e-06 -7.735869e-05 +1.333865e-08 +2.087093e-08 -9.452517e-04 -4.308212e-01 -4.553285e-01 +9.265969e-02 +6.435812e-01 +1.908814e-01 -6.005863e-08 +8.389540e-08 +4.004522e-08 -4.657848e-07
+2.113333e+01 +2.174331e-03 +2.025117e-01 -1.613762e-06 -7.600965e-05 -3.393942e-09 +2.885033e-08 -5.050009e-03 -4.385652e-01 -6.198974e-01 +1.775472e-01 +5.588116e-01 +2.310632e-01 +4.911455e-08 +1.874375e-07 -3.752874e-08 -5.380019e-07
+2.115000e+01 -5.202842e-03 +2.080423e-01 +2.777291e-06 -7.716873e-05 +1.038807e-08 +3.532897e-08 +2.541573e-03 -4.589275e-01 -4.279573e-01 +2.171818e-01 +5.788577e-01 +2.954225e-01 -7.659672e-08 +1.581305e-08 +5.417556e-08 -4.346885e-07
+2.116667e+01 +8.006231e-03 +2.098652e-01 -1.309598e-06 -7.745377e-05 -5.631069e-09 +2.998328e-08 -4.358300e-04 -4.593393e-01 -5.960936e-01 +2.339050e-01 +5.037990e-01 +2.003392e-01 -2.117655e-07 +1.141969e-07 +1.431584e-07 -4.967512e-07
+2.118333e+01 -5.898907e-03 +1.900161e-01 +2.930547e-06 -7.135648e-05 +5.873025e-09 +3.022971e-08 +9.493020e-03 -4.295219e-01 -4.075133e-01 +2.230384e-01 +4.948144e-01 +2.201192e-01 -1.381493e-07 -5.561874e-08 +1.016380e-07 -3.515951e-07
+2.120000e+01 +5.005154e-03 +1.933327e-01 +4.211621e-07 -7.166147e-05 +8.255230e-10 +1.974354e-08 +1.243176e-03 -4.231813e-01 -6.392481e-01 +5.513586e-02 +6.520570e-01 +2.299114e-01 -1.782032e-07 -2.602731e-07 +1.218752e-07 -2.028095e-07
+2.121667e+01 -2.330984e-04 +2.004144e-01 +1.401901e-06 -7.241913e-05 -2.476600e-09 +3.181685e-08 +1.166200e-02 -4.497357e-01 -6.420067e-01 +1.766638e-01 +6.037520e-01 +3.043032e-01 -7.001277e-08 -1.459197e-07 +5.715278e-08 -2.973957e-07
+2.123333e+01 +1.270148e-03 +1.813621e-01 +3.263589e-07 -6.596146e-05 +4.850696e-09 +3.069020e-08 -4.909521e-03 -4.144107e-01 -5.667065e-01 +2.456836e-01 +6.478686e-01 +2.209671e-01 -1.128551e-07 -8.205257e-08 +7.267261e-08 -3.072002e-07
+2.125000e+01 +2.586828e-03 +1.811844e-01 +1.648611e-07 -6.375086e-05 -6.305173e-09 +4.311820e-08 +9.536559e-03 -4.234695e-01 -7.113536e-01 +2.719482e-01 +6.127299e-01 +4.055416e-01 +6.046496e-09 -1.531677e-07 +3.733247e-09 -2.617938e-07
+2.126667e+01 +5.267004e-03 +1.958622e-01 -1.363868e-06 -6.795221e-05 -9.568318e-09 +2.606677e-08 +4.574011e-03 -4.314100e-01 -6.827891e-01 +1.286272e-01 +5.291989e-01 +2.702426e-01 -3.018139e-08 -2.203617e-07 +2.428377e-08 -2.182167e-07
+2.128333e+01 +8.059123e-03 +1.903430e-01 -2.393083e-06 -6.565513e-05 -4.317326e-09 +2.800968e-08 -9.309007e-03 -4.250604e-01 -6.408095e-01 +2.573150e-01 +5.759322e-01 +1.804383e-01 -5.100331e-08 -2.268311e-07 +2.742886e-08 -2.045200e-07
+2.130000e+01 -4.118568e-03 +2.002704e-01 +2.995608e-07 -6.707601e-05 +4.890874e-10 +2.568835e-08 +1.078829e-03 -4.362020e-01 -5.456530e-01 +1.452537e-01 +5.621782e-01 +2.595378e-01 +2.156079e-09 -6.147272e-08 -5.122911e-10 -3.209677e-07
+2.131667e+01 -1.734021e-03 +1.986877e-01 -1.689154e-07 -6.565764e-05 +9.632024e-09 +1.118469e-08 -1.514660e-02 -4.114659e-01 -4.493398e-01 -6.778378e-02 +6.239630e-01 +2.274116e-01 -2.279658e-08 -1.470024e-07 +3.898500e-09 -2.398316e-07
+2.133333e+01 -2.899691e-03 +1.867727e-01 +6.339233e-07 -6.295067e-05 -5.499465e-09 +1.621963e-08 +1.217676e-02 -4.063347e-01 -5.346833e-01 +1.009773e-01 +4.440587e-01 +1.504144e-01 +1.299051e-07 -2.457423e-07 -7.871662e-08 -1.650442e-07
+2.135000e+01 -8.133065e-03 +1.948710e-01 +1.717707e-06 -6.387371e-05 +9.515778e-09 +8.276654e-09 -2.766729e-03 -4.057340e-01 -4.592817e-01 -8.005148e-03 +6.336381e-01 +1.255960e-01 +1.636997e-07 -1.950746e-07 -1.128934e-07 -1.950935e-07
+2.136667e+01 +4.070502e-03 +2.018781e-01 -1.917845e-06 -6.482953e-05 -3.592854e-09 +2.084767e-08 -7.470750e-03 -4.355948e-01 -5.604567e-01 +1.040921e-01 +5.036259e-01 +2.409162e-01 +3.069603e-07 -2.930535e-07 -2.134451e-07 -1.474220e-07
+2.138333e+01 +9.771387e-04 +2.010150e-01 -1.172647e-06 -6.437138e-05 -2.164489e-09 +2.021317e-08 -4.606624e-03 -4.365268e-01 -4.292728e-01 +1.825391e-01 +3.958729e-01 +1.534997e-01 +3.107884e-07 -2.081360e-07 -2.139173e-07 -2.019159e-07
+2.140000e+01 +8.060071e-04 +1.850069e-01 +4.884375e-07 -6.125680e-05 +1.471396e-08 +2.836449e-08 -1.899963e-02 -4.328022e-01 -4.495557e-01 +1.754611e-01 +7.220071e-01 +3.117681e-01 +1.955983e-07 -2.385596e-07 -1.463907e-07 -1.748395e-07
+2.141667e+01 +2.787971e-03 +1.890640e-01 -6.916944e-08 -6.114837e-05 +1.207987e-08 +2.954949e-08 -1.883529e-02 -4.390533e-01 -4.184017e-01 +1.184003e-01 +6.438364e-01 +3.982153e-01 +1.555493e-07 -1.966291e-07 -1.191137e-07 -2.039819e-07
+2.143333e+01 +6.820826e-03 +2.061475e-01 -1.265002e-06 -6.484698e-05 +6.696591e-09 +1.107492e-08 -1.886682e-02 -4.413575e-01 -5.195714e-01 +6.927288e-02 +6.550938e-01 +1.055691e-01 +1.226583e-07 -2.075449e-07 -9.680427e-08 -1.944269e-07
+2.145000e+01 -1.239689e-03 +1.887084e-01 +1.057796e-06 -5.940929e-05 +1.107016e-09 +2.240993e-08 +6.317104e-03 -4.262078e-01 -5.275778e-01 +1.900938e-01 +5.613518e-01 +1.986362e-01 +1.969282e-07 -1.634670e-07 -1.293445e-07 -2.097985e-07
+2.146667e+01 -2.688337e-03 +1.986146e-01 -1.554701e-07 -6.201395e-05 -1.627478e-09 +1.390765e-08 +1.925967e-03 -4.366238e-01 -6.194788e-01 -7.187342e-02 +6.117437e-01 +3.207387e-01 +2.549410e-07 -3.137369e-07 -1.716298e-07 -1.114981e-07
+2.148333e+01 +6.939360e-04 +1.973249e-01 -7.873347e-07 -6.049970e-05 -4.621543e-10 +2.178899e-08 -4.604792e-03 -4.438400e-01 -6.280849e-01 +1.858164e-01 +6.479288e-01 +2.031025e-01 +9.305030e-08 -2.740717e-07 -6.642182e-08 -1.395571e-07
+2.150000e+01 +1.107821e-02 +1.923583e-01 -3.713028e-06 -5.900837e-05 -1.964962e-08 +7.195371e-09 +5.333732e-03 -4.144931e-01 -6.879774e-01 +4.819994e-02 +3.303286e-01 +6.368367e-02 +5.583873e-08 -2.937058e-07 -3.444734e-08 -1.026006e-07
+2.151667e+01 -1.262563e-03 +2.019163e-01 +5.288252e-07 -6.075642e-05 -1.382634e-09 +1.756347e-08 +6.467975e-03 -4.499946e-01 -5.910999e-01 +1.002215e-01 +5.931575e-01 +2.205000e-01 +5.132571e-08 -2.909969e-07 -3.059881e-08 -1.246114e-07
+2.153333e+01 -8.288625e-03 +1.915618e-01 +2.201663e-06 -5.565943e-05 +8.904220e-10 +2.041016e-08 +1.519771e-02 -4.220254e-01 -4.537709e-01 +1.916336e-01 +4.948221e-01 +1.865104e-01 +4.047174e-09 -3.320615e-07 +7.211028e-09 -7.459679e-08
+2.155000e+01 -7.180564e-03 +2.054874e-01 +2.217823e-06 -5.803612e-05 +9.301774e-09 +1.715267e-08 +1.039239e-03 -4.399915e-01 -3.899773e-01 +2.332469e-01 +5.986128e-01 +8.070758e-02 +9.964795e-09 -3.853915e-07 -6.061046e-09 -4.664049e-08
+2.156667e+01 -8.769320e-03 +1.930092e-01 +2.657745e-06 -5.368680e-05 +1.001123e-08 +1.800656e-08 +3.207094e-03 -4.135226e-01 -4.119609e-01 +2.410028e-01 +6.373407e-01 +9.370221e-02 +5.493518e-08 -3.660568e-07 -3.512027e-08 -3.904045e-08
+2.158333e+01 +4.222640e-03 +2.116010e-01 +1.074833e-07 -5.707612e-05 -5.782195e-11 +1.540969e-08 +8.923749e-04 -4.406616e-01 -5.099059e-01 +1.835405e-01 +5.345668e-01 +1.047104e-01 +5.645813e-08 -3.491622e-07 -3.763788e-08 -6.441070e-08
+2.160000e+01 +1.538002e-04 +1.912837e-01 -7.124666e-07 -5.285271e-05 +1.009888e-09 +2.025036e-08 -7.426366e-03 -4.213862e-01 -4.477421e-01 +2.778580e-01 +4.918779e-01 +1.086629e-01 +1.342218e-08 -4.339830e-07 -1.375125e-08 +8.670443e-09
+2.161667e+01 -8.127773e-03 +1.965760e-01 +4.021147e-07 -5.285394e-05 +9.832433e-09 +1.734379e-08 -1.425297e-02 -4.215549e-01 -3.995232e-01 +1.339698e-01 +6.268140e-01 +2.039208e-01 -4.712016e-08 -4.704928e-07 +2.298792e-08 +3.664733e-08
+2.163333e+01 -4.954358e-03 +1.966677e-01 +1.621939e-07 -5.312858e-05 +6.392004e-09 +1.621490e-08 -1.002754e-02 -4.269742e-01 -4.231231e-01 +7.035586e-02 +5.810992e-01 +2.518251e-01 -1.742905e-07 -3.875200e-07 +1.117463e-07 -1.963168e-08
+2.165000e+01 -7.750258e-03 +1.926770e-01 -3.767990e-08 -5.115899e-05 +1.660030e-08 +2.259468e-08 -3.023694e-02 -4.277895e-01 -3.544960e-01 +7.811236e-02 +7.298051e-01 +3.846411e-01 -2.032213e-07 -3.668255e-07 +1.190062e-07 -3.092620e-08
+2.166667e+01 -1.016825e-02 +1.992913e-01 +1.185840e-06 -5.308295e-05 +2.754541e-09 +1.427779e-08 +5.170014e-03 -4.335399e-01 -3.651816e-01 +2.462980e-01 +4.395022e-01 +1.408887e-02 -1.494946e-07 -2.701158e-07 +1.040780e-07 -9.671673e-08
+2.168333e+01 -7.185605e-03 +1.975736e-01 +1.861810e-06 -5.134834e-05 +7.839302e-09 +2.248390e-08 +1.266864e-03 -4.396574e-01 -5.064697e-01 +3.135731e-01 +7.168117e-01 +1.252627e-01 -3.059413e-08 -2.095938e-07 +2.125909e-08 -1.381838e-07
+2.170000e+01 -3.633813e-03 +2.071313e-01 +8.810407e-07 -5.361744e-05 -1.299458e-09 +3.566116e-09 +1.016831e-02 -4.285124e-01 -5.907193e-01 +9.357489e-02 +6.095788e-01 -5.125164e-02 +5.880779e-08 -1.285810e-07 -3.400780e-08 -1.832793e-07
+2.171667e+01 +5.186338e-03 +1.962960e-01 -1.131017e-06 -5.042183e-05 -4.941751e-09 +6.159536e-09 -5.589189e-05 -4.115956e-01 -5.547562e-01 +8.909262e-02 +4.892981e-01 +1.768020e-02 +1.516185e-08 -1.662585e-07 -1.039299e-08 -1.447506e-07
+2.173333e+01 -2.654685e-03 +1.947127e-01 +1.605379e-08 -4.833753e-05 -6.074109e-09 +1.233796e-08 +1.195795e-02 -4.107351e-01 -6.372457e-01 +1.073030e-01 +5.575016e-01 +1.435514e-01 -4.001569e-08 -1.929932e-07 +3.393010e-08 -1.231357e-07
+2.175000e+01 -3.070076e-03 +2.081931e-01 +5.096279e-07 -5.107945e-05 +4.219742e-09 +2.083008e-08 -3.750908e-03 -4.560371e-01 -5.505265e-01 +1.730648e-01 +7.016697e-01 +2.722106e-01 -1.041902e-07 -2.407112e-07 +6.840756e-08 -1.138436e-07
+2.176667e+01 -3.494972e-03 +1.931011e-01 +3.721697e-07 -4.716235e-05 +7.880121e-09 +2.155329e-08 -1.218746e-02 -4.283184e-01 -2.787225e-01 +1.546391e-01 +4.878953e-01 +3.145998e-01 -1.455250e-08 -2.643280e-07 +2.950041e-09 -7.918359e-08
+2.178333e+01 +9.657714e-04 +1.906243e-01 +6.528472e-08 -4.583154e-05 +2.110664e-09 +1.348437e-08 -3.451307e-03 -4.057141e-01 -5.280879e-01 +2.165903e-01 +6.331941e-01 +5.548123e-02 +1.040260e-07 -2.734401e-07 -7.247290e-08 -5.742046e-08
+2.180000e+01 +1.328830e-02 +1.920037e-01 -2.908547e-06 -4.636084e-05 -7.410425e-09 +1.461165e-08 -1.105807e-02 -4.178470e-01 -6.385205e-01 +1.017074e-01 +5.284992e-01 +2.166661e-01 +8.421765e-09 -2.287604e-07 -1.190783e-08 -9.154001e-08
+2.181667e+01 -1.158441e-02 +1.944712e-01 +1.611605e-06 -4.616636e-05 -4.125797e-09 +1.866630e-08 +2.326383e-02 -4.293556e-01 -5.920563e-01 +9.796407e-02 +5.573483e-01 +3.243716e-01 +2.664549e-08 -2.962046e-07 -5.463398e-09 -4.938237e-08
+2.183333e+01 -7.159440e-05 +2.074052e-01 -8.358930e-07 -4.870682e-05 -5.181239e-09 +1.386319e-08 +2.953254e-03 -4.479077e-01 -6.610574e-01 +1.864066e-01 +6.076236e-01 +1.114501e-01 +1.832625e-08 -2.594637e-07 -1.080390e-08 -8.151941e-08
+2.185000e+01 -9.062320e-03 +2.035683e-01 +1.257314e-06 -4.695127e-05 +2.908209e-09 +1.618121e-08 +5.592714e-03 -4.417153e-01 -6.015697e-01 +1.348507e-01 +7.435650e-01 +2.311466e-01 +3.328182e-08 -2.573734e-07 -1.953179e-08 -7.677881e-08
+2.186667e+01 +4.154311e-03 +2.031539e-01 -1.750458e-06 -4.746777e-05 +1.004986e-09 +1.445044e-08 -1.874976e-02 -4.483869e-01 -5.771504e-01 +8.651371e-02 +6.672147e-01 +2.456836e-01 +2.837450e-08 -2.669413e-07 -2.901942e-08 -7.091993e-08
+2.188333e+01 +8.598829e-03 +1.908375e-01 -2.312663e-06 -4.411100e-05 -6.577617e-10 +1.087698e-08 -2.058969e-02 -4.142509e-01 -4.439397e-01 -2.591716e-02 +4.755358e-01 +2.829328e-01 +3.544031e-08 -2.121064e-07 -3.474712e-08 -8.741230e-08
+2.190000e+01 -5.740123e-03 +1.888673e-01 +1.493992e-06 -4.357580e-05 +8.725072e-09 +1.978153e-08 -4.162231e-03 -4.337777e-01 -4.365418e-01 +2.671834e-01 +7.152459e-01 +1.949760e-01 +7.295877e-08 -1.542922e-07 -5.169376e-08 -1.337862e-07
+2.191667e+01 -3.215857e-03 +1.951878e-01 +6.707266e-07 -4.424688e-05 -1.381359e-09 +1.773411e-08 +9.863554e-03 -4.413150e-01 -5.401762e-01 +1.887076e-01 +5.628395e-01 +2.341394e-01 +8.672587e-08 -1.643861e-07 -5.387423e-08 -1.279870e-07
+2.193333e+01 +7.221857e-03 +1.895969e-01 -3.511950e-07 -4.143477e-05 -5.180710e-09 +2.134158e-08 +8.145094e-03 -4.270227e-01 -5.548309e-01 +2.194824e-01 +4.776804e-01 +3.027506e-01 +5.706168e-08 -1.730484e-07 -3.463251e-08 -1.121600e-07
+2.195000e+01 +1.142535e-02 +1.954354e-01 -9.114753e-07 -4.206713e-05 -3.164910e-09 +2.641481e-08 -1.992735e-03 -4.502211e-01 -5.468321e-01 +2.420944e-01 +5.243087e-01 +4.216504e-01 -1.757541e-08 -2.388826e-07 +1.089758e-08 -7.632943e-08
+2.196667e+01 +1.093543e-02 +2.133150e-01 -1.213114e-06 -4.392625e-05 -6.387848e-09 +1.349388e-08 +2.263753e-03 -4.453895e-01 -5.593021e-01 +8.222604e-02 +4.489579e-01 +2.482864e-01 -1.156010e-07 -2.238010e-07 +7.937097e-08 -8.139483e-08
+2.198333e+01 +4.424207e-03 +1.952054e-01 -5.534522e-08 -4.046360e-05 +1.679898e-09 +2.439725e-08 -4.419635e-03 -4.406628e-01 -4.532283e-01 +3.768804e-01 +5.550923e-01 +2.299205e-01 +1.870764e-09 -2.582996e-07 -3.408493e-09 -5.295287e-08
+2.200000e+01 +2.099995e-03 +1.905606e-01 +5.403958e-08 -3.973467e-05 +7.141229e-10 +1.629818e-08 -1.038428e-03 -4.199700e-01 -5.337709e-01 +1.860979e-01 +6.163226e-01 +2.194092e-01 +3.521783e-08 -2.106712e-07 -2.437760e-08 -7.258136e-08
+2.201667e+01 -1.960298e-03 +1.836563e-01 +4.911222e-07 -3.765780e-05 +5.228310e-10 +2.218657e-08 +4.000096e-03 -4.176095e-01 -4.667780e-01 +1.971213e-01 +5.359821e-01 +3.811515e-01 +6.218685e-08 -1.879254e-07 -4.026240e-08 -8.421329e-08
+2.203333e+01 +1.328291e-02 +2.018424e-01 -2.572830e-06 -4.021244e-05 -7.641578e-09 +1.021419e-08 -9.128493e-03 -4.216943e-01 -5.615067e-01 +1.470866e-01 +4.059289e-01 +9.690989e-02 -1.656829e-08 -1.942818e-07 +6.951099e-09 -7.926286e-08
+2.205000e+01 -1.503791e-03 +1.915595e-01 -7.176023e-08 -3.878554e-05 -4.287847e-09 +9.840137e-09 +9.644382e-03 -4.108029e-01 -6.206794e-01 +1.661443e-03 +5.667954e-01 +2.518965e-01 -5.112076e-08 -1.789098e-07 +3.902885e-08 -8.216894e-08
+2.206667e+01 +5.976914e-03 +1.954133e-01 -1.512998e-06 -3.874579e-05 -1.300129e-08 +1.598834e-08 +1.518193e-02 -4.304484e-01 -6.374504e-01 +2.344934e-01 +3.288891e-01 +1.813560e-01 +1.057415e-08 -1.880669e-07 -2.207304e-10 -8.258742e-08
+2.208333e+01 +5.369530e-03 +2.026565e-01 -1.407127e-06 -3.941989e-05 -9.368328e-09 +5.079692e-09 +7.442654e-03 -4.162164e-01 -6.415736e-01 -9.536363e-02 +4.350708e-01 +2.216066e-01 +2.264678e-08 -2.495701e-07 -1.190796e-08 -3.214446e-08
+2.210000e+01 +5.163241e-03 +1.897856e-01 -1.568087e-06 -3.641176e-05 -6.911853e-09 +1.537692e-08 -4.027880e-04 -4.135237e-01 -6.867377e-01 +1.388535e-01 +5.492467e-01 +2.797506e-01 +3.978800e-08 -2.522621e-07 -2.704386e-08 -2.683422e-08
+2.211667e+01 -5.869909e-03 +1.946893e-01 +6.532543e-07 -3.733601e-05 -2.338392e-09 +2.218818e-08 +1.300889e-02 -4.458896e-01 -5.431840e-01 +2.244072e-01 +5.290038e-01 +3.965126e-01 +5.448957e-08 -2.511284e-07 -3.106846e-08 -3.973929e-08
+2.213333e+01 +9.304037e-03 +1.925120e-01 -9.499022e-07 -3.667239e-05 +2.105234e-09 +1.007373e-08 -1.640686e-02 -4.127752e-01 -5.332522e-01 +2.866736e-01 +6.473031e-01 -2.705093e-02 +3.752661e-08 -2.434910e-07 -3.246421e-08 -2.815158e-08
+2.215000e+01 -2.901355e-03 +2.072219e-01 +6.032601e-07 -3.857507e-05 -4.596657e-09 +4.680088e-09 +1.859054e-02 -4.257746e-01 -6.284080e-01 +5.836066e-02 +5.389633e-01 +5.291179e-02 +3.934355e-08 -2.813332e-07 -1.854970e-08 -5.951271e-09
+2.216667e+01 -2.565909e-03 +1.919816e-01 +7.088434e-07 -3.578556e-05 +5.902541e-09 +1.213359e-08 -7.382725e-03 -4.178853e-01 -3.965228e-01 +2.587119e-01 +6.160500e-01 +7.817642e-02 +8.480193e-08 -2.978600e-07 -6.047736e-08 +1.079995e-08
+2.218333e+01 +1.074074e-04 +1.982015e-01 +4.693241e-07 -3.736404e-05 +4.694441e-10 +5.241693e-09 +4.091734e-03 -4.232810e-01 -6.717541e-01 +5.679034e-02 +7.330066e-01 +7.990968e-02 +1.358232e-07 -2.969837e-07 -9.018303e-08 +1.005021e-08
+2.220000e+01 +1.292738e-03 +1.840342e-01 +5.850433e-07 -3.429007e-05 -3.744363e-09 +6.839206e-09 +1.666532e-02 -3.961558e-01 -5.235403e-01 +3.705372e-02 +4.415203e-01 +1.555363e-01 +1.195047e-07 -2.552701e-07 -7.387628e-08 -4.728563e-09
+2.221667e+01 +2.562281e-03 +1.990917e-01 +7.361943e-07 -3.624853e-05 -3.359575e-09 +1.450157e-08 +1.748803e-02 -4.447453e-01 -6.247504e-01 +3.095451e-01 +5.574689e-01 +1.181221e-01 +9.463022e-08 -2.535131e-07 -5.670819e-08 -2.412671e-08
+2.223333e+01 +5.480012e-04 +1.926982e-01 +1.440668e-07 -3.489286e-05 -3.226708e-09 +1.232828e-08 +1.004899e-02 -4.274967e-01 -6.795895e-01 +2.780748e-01 +6.151135e-01 +8.513015e-02 +9.546229e-08 -2.437314e-07 -6.035374e-08 -2.160796e-08
+2.225000e+01 -1.035000e-03 +1.903309e-01 +7.722673e-07 -3.420009e-05 -1.552489e-10 +1.600350e-08 +9.396545e-03 -4.341738e-01 -6.333457e-01 +1.396785e-01 +6.636198e-01 +3.505822e-01 +9.163022e-08 -2.014705e-07 -5.805763e-08 -5.086891e-08
+2.226667e+01 -1.829882e-03 +1.958722e-01 +6.071258e-07 -3.447315e-05 -7.820252e-09 +1.547063e-08 +2.872187e-02 -4.412533e-01 -7.439059e-01 +1.008727e-01 +5.193451e-01 +3.786432e-01 +6.858974e-08 -2.013051e-07 -3.475623e-08 -5.173187e-08
+2.228333e+01 +7.620351e-05 +1.992349e-01 +5.729835e-08 -3.466446e-05 -3.142735e-09 +6.734083e-09 +8.801343e-03 -4.244216e-01 -6.317075e-01 +9.058262e-02 +5.589858e-01 +1.005608e-01 +5.978878e-08 -2.173105e-07 -3.671667e-08 -3.212422e-08
+2.230000e+01 -4.030319e-03 +1.880371e-01 +9.097835e-07 -3.239811e-05 +2.009240e-09 +1.859397e-08 +5.093742e-03 -4.347103e-01 -4.439382e-01 +3.048002e-01 +5.403095e-01 +2.933064e-01 -7.591712e-08 -2.153795e-07 +5.369076e-08 -3.536866e-08
+2.231667e+01 +1.214177e-02 +2.036624e-01 -1.761793e-06 -3.394775e-05 -4.269806e-09 +8.150624e-09 -1.101378e-02 -4.299090e-01 -6.555675e-01 +1.568629e-01 +5.359484e-01 +8.981410e-02 -1.380686e-08 -1.480253e-07 +5.365820e-09 -7.705048e-08
+2.233333e+01 +3.567045e-03 +2.007518e-01 -9.750030e-07 -3.375375e-05 +4.307284e-10 +1.038620e-08 -1.440150e-02 -4.392839e-01 -6.381024e-01 +9.501867e-02 +6.772962e-01 +2.347112e-01 +1.966552e-08 -9.348680e-08 -1.862758e-08 -1.154998e-07
+2.235000e+01 -6.054602e-03 +1.913450e-01 +6.025982e-07 -3.206212e-05 +1.412677e-09 +5.729397e-09 +3.512925e-03 -4.087513e-01 -6.890536e-01 +1.261596e-02 +7.608033e-01 +1.589446e-01 +2.438911e-08 -6.412644e-08 -1.510219e-08 -1.218209e-07
+2.236667e+01 +3.232917e-03 +1.959190e-01 -5.186623e-07 -3.199290e-05 -3.408333e-10 +8.337717e-09 -6.116269e-03 -4.208732e-01 -6.202072e-01 +1.228623e-01 +6.258828e-01 +1.468338e-01 +5.405062e-08 -1.207349e-07 -3.879678e-08 -8.602818e-08
+2.238333e+01 +4.993392e-03 +1.927357e-01 -4.753977e-07 -3.104574e-05 -3.108880e-09 +1.703932e-08 +2.829632e-03 -4.395685e-01 -7.350349e-01 +2.939915e-01 +6.399588e-01 +2.975606e-01 +1.790440e-08 -1.722885e-07 -1.102710e-08 -5.607967e-08
+2.240000e+01 +6.873711e-03 +1.834436e-01 -6.684010e-07 -2.949260e-05 -4.907389e-09 +1.438456e-08 +5.720988e-03 -4.156803e-01 -6.252984e-01 +3.234482e-01 +4.597393e-01 +1.751923e-01 +2.081942e-08 -1.992861e-07 -1.195917e-08 -2.714435e-08
+2.241667e+01 +1.987515e-03 +2.038360e-01 +1.794350e-07 -3.212792e-05 -9.355156e-10 +9.300821e-09 +5.163193e-03 -4.414461e-01 -6.061387e-01 +2.504294e-01 +5.860755e-01 +6.372215e-02 +2.439451e-08 -2.130887e-07 -1.459357e-08 -2.519328e-08
+2.243333e+01 +1.035199e-02 +1.821192e-01 -9.691780e-07 -2.891776e-05 -3.872619e-09 +1.647767e-08 -1.617789e-03 -4.245349e-01 -7.447978e-01 +3.495539e-01 +6.085722e-01 +2.434173e-01 +6.396535e-08 -2.013932e-07 -4.381873e-08 -2.517985e-08
+2.245000e+01 -1.002353e-02 +1.888696e-01 +1.049645e-06 -2.968582e-05 -1.591623e-09 +8.135046e-09 +1.963596e-02 -4.143271e-01 -5.961146e-01 +2.073866e-01 +5.463696e-01 +6.931433e-02 +3.831821e-08 -2.311536e-07 -1.898485e-08 +4.477724e-10
+2.246667e+01 +4.373739e-03 +1.992519e-01 -2.102221e-07 -3.061030e-05 +1.499494e-09 +1.314635e-08 -8.089021e-03 -4.486630e-01 -6.099700e-01 +2.885844e-01 +6.745914e-01 +1.906822e-01 -9.486868e-09 -2.625747e-07 +3.717855e-09 +1.158967e-08
+2.248333e+01 -1.006200e-02 +1.912965e-01 +1.780641e-06 -2.927701e-05 +2.680821e-09 +1.359529e-08 +1.683679e-02 -4.363209e-01 -4.944899e-01 +2.570830e-01 +6.052467e-01 +2.459182e-01 -2.783884e-08 -2.624436e-07 +2.469327e-08 +1.761235e-08
+2.250000e+01 +1.976393e-03 +2.004960e-01 -4.521003e-07 -3.012664e-05 +2.081455e-09 +8.158973e-09 -1.375091e-02 -4.364192e-01 -4.560367e-01 +1.104803e-01 +5.416164e-01 +1.798562e-01 -2.791511e-08 -2.423478e-07 +1.435456e-08 +5.842163e-09
+2.251667e+01 -1.330886e-02 +1.905426e-01 +1.407354e-06 -2.871304e-05 +5.563309e-09 +1.162235e-08 +2.219307e-03 -4.325603e-01 -4.542066e-01 +3.069143e-01 +6.785065e-01 +1.306733e-01 +4.656084e-09 -1.926399e-07 -2.365194e-09 -2.466314e-08
+2.253333e+01 -1.932904e-02 +1.994078e-01 +2.128748e-06 -2.993074e-05 +8.850830e-09 +2.756393e-09 +2.001135e-03 -4.265679e-01 -4.038865e-01 +6.656206e-02 +7.628957e-01 +1.455111e-02 +3.522558e-08 -2.032474e-07 -2.314880e-08 -1.365147e-08
+2.255000e+01 -3.719416e-03 +1.943776e-01 +5.892012e-07 -2.907543e-05 +2.523413e-09 +6.374453e-09 +2.129844e-04 -4.314031e-01 -4.900919e-01 +1.102398e-01 +5.900779e-01 +1.259431e-01 +5.381908e-08 -1.932556e-07 -3.633432e-08 -2.019580e-08
+2.256667e+01 -3.463595e-03 +1.937169e-01 +2.104698e-07 -2.895221e-05 -1.050017e-09 -2.027003e-10 +6.714104e-03 -4.124043e-01 -5.746174e-01 -1.201634e-01 +5.298501e-01 +9.059877e-02 +3.266244e-08 -1.655969e-07 -1.991130e-08 -3.100322e-08
+2.258333e+01 -6.494725e-03 +1.885887e-01 +1.114316e-06 -2.807641e-05 +3.387875e-10 +9.085363e-09 +1.589861e-02 -4.363942e-01 -4.862619e-01 +2.413164e-01 +5.004013e-01 +1.169816e-01 +2.178859e-08 -1.350066e-07 -9.615457e-09 -5.769598e-08
+2.260000e+01 +2.375397e-03 +1.860024e-01 -5.696975e-07 -2.672407e-05 -1.072011e-09 +7.005594e-09 -5.454928e-03 -4.133026e-01 -6.495753e-01 +1.880836e-01 +6.093436e-01 +8.644756e-02 +7.431667e-08 -8.716754e-08 -5.195925e-08 -8.108253e-08
+2.261667e+01 +7.770607e-03 +1.838439e-01 -1.441181e-06 -2.591682e-05 -7.002456e-09 +8.248753e-09 +1.847965e-03 -4.101800e-01 -6.641778e-01 +1.652858e-01 +3.699359e-01 +1.667290e-01 +4.675642e-08 -7.428910e-08 -3.101977e-08 -8.718253e-08
+2.263333e+01 -2.276692e-03 +2.060723e-01 -1.562832e-07 -2.815200e-05 +1.265275e-09 +5.869203e-09 -7.224732e-03 -4.424022e-01 -4.448915e-01 +1.157741e-01 +5.047973e-01 +1.174352e-01 +3.839641e-08 -9.795261e-08 -2.818287e-08 -7.957048e-08
+2.265000e+01 -1.293891e-02 +1.991594e-01 +7.456947e-07 -2.728449e-05 +7.340266e-09 +3.449603e-09 -1.467427e-02 -4.248463e-01 -4.292381e-01 +6.089497e-02 +7.503217e-01 +7.108179e-02 -2.992791e-08 -1.559378e-07 +1.580510e-08 -3.331143e-08
+2.266667e+01 -1.045983e-02 +1.914329e-01 +8.709907e-07 -2.622822e-05 +2.227228e-09 +8.209196e-09 +6.135763e-03 -4.302809e-01 -4.901087e-01 +1.458960e-01 +5.891354e-01 +1.969577e-01 -3.299569e-08 -2.058647e-07 +2.418319e-08 +4.484127e-10
+2.268333e+01 -1.055799e-02 +2.004924e-01 +8.497682e-07 -2.688866e-05 +2.863434e-09 +5.567532e-09 +3.421658e-03 -4.366698e-01 -4.470653e-01 +1.458034e-01 +5.756556e-01 +8.195483e-02 -2.831864e-08 -1.763266e-07 +2.020376e-08 -1.988364e-08
+2.270000e+01 -5.605234e-03 +1.976486e-01 +2.807120e-07 -2.625640e-05 +6.821441e-10 +7.382779e-09 +2.098116e-03 -4.382682e-01 -6.334093e-01 +2.202347e-01 +6.738222e-01 +8.909744e-02 -4.191164e-08 -1.675351e-07 +2.901650e-08 -2.471876e-08
+2.271667e+01 +1.578086e-03 +1.933653e-01 -3.218237e-07 -2.539293e-05 +8.536641e-10 +6.313152e-09 -8.773051e-03 -4.249944e-01 -5.702303e-01 +1.483880e-01 +6.183989e-01 +1.178270e-01 -6.196121e-08 -1.196609e-07 +3.942251e-08 -5.167357e-08
+2.273333e+01 -1.526999e-02 +1.937923e-01 +1.283848e-06 -2.504531e-05 +2.780789e-09 +1.033882e-08 +1.135513e-02 -4.399417e-01 -6.517857e-01 +1.514957e-01 +7.947671e-01 +3.046439e-01 -8.946106e-08 -1.070893e-07 +6.385148e-08 -6.293352e-08
+2.275000e+01 +1.198142e-03 +1.960481e-01 -4.628426e-07 -2.508605e-05 +3.605828e-10 +5.198802e-09 -9.549752e-03 -4.260932e-01 -5.864504e-01 +1.182419e-01 +6.138440e-01 +9.813122e-02 -1.129822e-07 -2.832988e-08 +7.382636e-08 -1.107583e-07
+2.276667e+01 -1.628845e-03 +1.919165e-01 +1.024917e-07 -2.412984e-05 -1.170254e-09 +9.103464e-09 +6.431455e-03 -4.301448e-01 -6.684352e-01 +3.082266e-01 +6.294442e-01 +9.151505e-02 -1.179046e-07 +3.368902e-08 +8.165806e-08 -1.523609e-07
+2.278333e+01 +1.101425e-02 +1.906002e-01 -1.089960e-06 -2.316221e-05 -4.794818e-09 +1.057779e-08 -2.941059e-04 -4.242636e-01 -8.573288e-01 +3.184094e-01 +6.500617e-01 +1.583527e-01 -7.685978e-08 +1.191285e-09 +5.198701e-08 -1.271963e-07
+2.280000e+01 -4.776662e-03 +1.963484e-01 +4.077611e-07 -2.414151e-05 +1.141176e-10 +1.037944e-08 +6.827475e-03 -4.464543e-01 -4.459082e-01 +1.986421e-01 +4.738676e-01 +2.768903e-01 -7.627704e-08 -1.989606e-08 +5.354924e-08 -1.175347e-07
+2.281667e+01 -2.604016e-03 +1.984781e-01 +3.624222e-08 -2.387985e-05 -3.255191e-10 +8.670817e-09 +1.875192e-03 -4.402438e-01 -5.692243e-01 +1.456191e-01 +5.752804e-01 +2.515600e-01 -2.787628e-08 -2.548002e-09 +1.942020e-08 -1.260856e-07
+2.283333e+01 -3.471360e-04 +2.025159e-01 -5.756289e-07 -2.386110e-05 -1.411945e-11 +4.966952e-09 -1.069289e-02 -4.301702e-01 -6.064281e-01 +5.692047e-02 +6.273360e-01 +1.605970e-01 -3.419252e-08 +3.334719e-08 +2.032468e-08 -1.461828e-07
+2.285000e+01 +3.205382e-03 +2.076525e-01 -7.677676e-07 -2.381170e-05 +1.609542e-09 +3.934203e-09 -2.109341e-02 -4.305040e-01 -5.323885e-01 +8.663000e-02 +6.336220e-01 +8.277782e-02 -3.559431e-08 -3.004290e-09 +1.851967e-08 -1.201670e-07
+2.286667e+01 -7.227660e-03 +1.950149e-01 +4.650257e-07 -2.289085e-05 +1.728650e-09 +1.180727e-08 +1.661656e-03 -4.520745e-01 -3.524938e-01 +3.718005e-01 +4.543417e-01 +2.027571e-01 +3.831965e-09 -3.942726e-08 -2.215311e-09 -9.968565e-08
+2.288333e+01 +4.325454e-03 +1.994394e-01 -6.512640e-07 -2.260890e-05 -1.314866e-09 +7.074705e-09 -6.662842e-03 -4.320574e-01 -6.311804e-01 +1.465390e-01 +5.819125e-01 +1.924992e-01 -5.248493e-09 -5.040674e-08 +1.793504e-09 -8.559242e-08
+2.290000e+01 -1.002049e-02 +1.933696e-01 +8.200300e-07 -2.141527e-05 +4.020677e-09 +9.281297e-09 -1.405606e-03 -4.242285e-01 -5.587490e-01 +1.302395e-01 +7.874672e-01 +3.296940e-01 -2.156604e-08 -5.633300e-08 +1.419505e-08 -7.812093e-08
+2.291667e+01 -5.625849e-03 +2.021980e-01 +4.574318e-07 -2.142697e-05 +3.187622e-09 +7.051809e-09 -4.879523e-03 -4.202301e-01 -4.108410e-01 +1.507362e-01 +5.898308e-01 +1.930332e-01 -1.321502e-08 -3.403230e-08 +7.671217e-09 -9.080052e-08
+2.293333e+01 +2.019879e-03 +2.020557e-01 -4.463369e-07 -2.115624e-05 -1.137239e-11 +8.142850e-09 -8.585670e-03 -4.251694e-01 -5.485930e-01 +2.374184e-01 +5.631307e-01 +1.664128e-01 -4.120089e-08 -1.008692e-08 +2.570818e-08 -1.068861e-07
+2.295000e+01 +2.124448e-03 +2.010271e-01 -2.351621e-07 -2.092546e-05 -3.340820e-09 +7.576608e-09 +1.056974e-02 -4.233834e-01 -6.122580e-01 +2.118318e-01 +4.484908e-01 +1.672079e-01 -4.452580e-08 -5.302061e-08 +3.270337e-08 -7.603453e-08
+2.296667e+01 +1.573599e-02 +2.003985e-01 -1.205025e-06 -2.112698e-05 -2.975200e-09 +6.033371e-09 -1.074383e-02 -4.257558e-01 -7.733436e-01 +7.328381e-02 +6.366782e-01 +2.307357e-01 +1.240606e-08 -6.328033e-08 -1.105691e-08 -6.836438e-08
+2.298333e+01 -2.258212e-04 +1.987452e-01 +1.936888e-07 -2.059239e-05 -8.693623e-10 +3.472852e-09 +8.163955e-03 -4.083179e-01 -6.924215e-01 +1.370426e-02 +6.704645e-01 +1.531482e-01 +1.448455e-08 -6.918183e-08 -7.886089e-09 -5.887495e-08
+2.300000e+01 -1.553207e-03 +2.023014e-01 +5.359467e-08 -2.052778e-05 +2.056664e-09 +6.835543e-09 -8.324343e-03 -4.276655e-01 -4.576716e-01 +9.548568e-02 +5.952404e-01 +2.660657e-01 +4.753529e-08 -4.662524e-08 -3.421323e-08 -7.756386e-08
+2.301667e+01 -2.662625e-03 +2.092886e-01 +2.823400e-07 -2.119459e-05 +3.498408e-10 +4.118840e-09 +4.432492e-03 -4.339533e-01 -5.305556e-01 +1.289556e-01 +5.719497e-01 +7.880108e-02 +3.768238e-08 -6.506374e-08 -2.451282e-08 -6.535231e-08
+2.303333e+01 -6.448704e-03 +1.965596e-01 +9.206899e-07 -2.015155e-05 +1.727645e-09 +4.881210e-09 +1.136736e-02 -4.207090e-01 -5.481964e-01 +3.973556e-02 +6.705157e-01 +2.201121e-01 +2.318772e-08 -4.450116e-08 -1.307008e-08 -7.496322e-08
+2.305000e+01 -2.955467e-03 +2.098679e-01 +5.039424e-07 -2.078812e-05 +1.835504e-09 +3.522966e-09 +1.944666e-03 -4.329248e-01 -4.605184e-01 +1.482301e-03 +5.860165e-01 +1.839444e-01 +3.793511e-08 -8.547702e-08 -2.523852e-08 -4.884773e-08
+2.306667e+01 +2.845265e-03 +2.025620e-01 -5.198631e-07 -1.973726e-05 +7.808558e-10 +4.508516e-09 -1.507168e-02 -4.201855e-01 -5.454545e-01 +1.010114e-01 +6.144768e-01 +1.415743e-01 +9.182231e-09 -8.059352e-08 -9.656796e-09 -4.804971e-08
+2.308333e+01 -7.984523e-03 +2.001274e-01 +4.847232e-07 -1.939255e-05 +4.082905e-09 +8.671389e-09 -9.347508e-03 -4.382364e-01 -4.865433e-01 +1.535280e-01 +7.538700e-01 +3.418195e-01 -4.520900e-08 -7.299064e-08 +2.847883e-08 -5.611536e-08
+2.310000e+01 -9.030129e-03 +2.027327e-01 +6.895166e-07 -1.961669e-05 +4.024341e-09 +2.336247e-09 -4.556894e-03 -4.169510e-01 -4.429737e-01 +5.778755e-02 +7.073689e-01 +5.589055e-02 -4.967198e-08 -4.107635e-08 +3.257908e-08 -7.179610e-08
+2.311667e+01 -9.448662e-04 +1.953360e-01 +2.218586e-07 -1.893170e-05 -3.599458e-10 +4.702983e-09 +6.979994e-03 -4.186853e-01 -6.051720e-01 +9.187734e-02 +6.141097e-01 +1.726125e-01 -1.295457e-08 -4.234145e-08 +1.027056e-08 -7.017820e-08
+2.313333e+01 +1.907798e-02 +2.003646e-01 -1.062253e-06 -1.902946e-05 -2.413670e-10 +4.736824e-09 -2.267186e-02 -4.261596e-01 -5.595166e-01 +2.102979e-01 +5.758870e-01 +4.869110e-02 -2.258311e-08 -2.904685e-08 +1.031045e-08 -7.969958e-08
+2.315000e+01 +1.296958e-02 +1.966419e-01 -7.080124e-07 -1.860703e-05 -3.105934e-09 +4.301740e-09 +8.807789e-05 -4.193783e-01 -5.909692e-01 +1.575518e-01 +4.287618e-01 +8.244955e-02 +1.266477e-08 -5.199618e-08 -8.627294e-09 -6.158190e-08
+2.316667e+01 +4.817098e-03 +1.968056e-01 +2.509790e-07 -1.861112e-05 -2.597001e-09 +1.412801e-09 +1.955812e-02 -4.095320e-01 -5.773060e-01 -7.191794e-02 +4.481042e-01 +1.476253e-01 +3.159650e-08 -7.126660e-08 -1.727277e-08 -4.533853e-08
+2.318333e+01 -4.028787e-03 +1.998833e-01 +8.243166e-07 -1.883233e-05 +3.247478e-09 +5.923945e-09 +2.279733e-03 -4.432767e-01 -5.454345e-01 +2.506150e-02 +7.909025e-01 +3.379660e-01 +3.240438e-08 -9.327132e-08 -2.147829e-08 -3.653808e-08
+2.320000e+01 +3.381629e-03 +1.978868e-01 +5.151258e-07 -1.815151e-05 +2.658868e-09 +4.322014e-09 -1.911254e-03 -4.238203e-01 -4.795961e-01 +1.117503e-01 +6.830532e-01 +1.410389e-01 +3.427417e-08 -1.049494e-07 -2.361929e-08 -2.348040e-08
+2.321667e+01 +1.379938e-02 +2.059255e-01 -4.060439e-07 -1.871941e-05 -2.469126e-09 +8.640022e-09 +3.609128e-03 -4.657561e-01 -7.374869e-01 +3.227548e-01 +6.256508e-01 +2.038992e-01 +2.035731e-08 -1.035297e-07 -1.305113e-08 -3.204352e-08
+2.323333e+01 -2.778092e-03 +2.012584e-01 +8.150360e-07 -1.812345e-05 -1.098294e-09 +7.687533e-09 +2.580339e-02 -4.516641e-01 -6.968746e-01 +2.766479e-01 +6.761995e-01 +1.944656e-01 +3.868531e-08 -1.097224e-07 -2.095025e-08 -2.384215e-08
+2.325000e+01 +6.538206e-03 +1.965242e-01 +3.261004e-07 -1.721142e-05 -4.400040e-09 +6.726503e-09 +3.210223e-02 -4.296559e-01 -8.739459e-01 +9.896369e-02 +6.360369e-01 +3.250861e-01 +8.654794e-09 -9.506375e-08 +6.389911e-10 -2.819046e-08
+2.326667e+01 +1.602795e-02 +2.024092e-01 -7.023775e-07 -1.783125e-05 -1.944832e-09 +5.113788e-09 -7.211746e-03 -4.418207e-01 -5.589234e-01 +1.361330e-01 +4.740511e-01 +1.790607e-01 +3.517285e-09 -9.003718e-08 -3.693332e-09 -3.286414e-08
+2.328333e+01 +1.466515e-02 +1.894031e-01 -4.170145e-07 -1.657941e-05 -2.660113e-09 +5.544933e-09 +4.139892e-03 -4.184417e-01 -6.671853e-01 +1.551292e-01 +5.322866e-01 +1.960851e-01 -3.639929e-08 -9.977204e-08 +2.554537e-08 -2.055933e-08
+2.330000e+01 +9.474699e-03 +1.937371e-01 -8.937315e-08 -1.688294e-05 -1.776528e-09 +6.412782e-09 +7.507605e-03 -4.367910e-01 -6.740989e-01 +1.103237e-01 +5.975414e-01 +3.103164e-01 -2.425320e-08 -1.508017e-07 +1.795734e-08 +1.153880e-08
+2.331667e+01 -1.810323e-03 +2.020572e-01 +5.189375e-07 -1.739074e-05 -5.238072e-10 +3.607904e-09 +1.602951e-02 -4.392711e-01 -5.134386e-01 +1.565796e-01 +5.177228e-01 +6.581237e-02 -5.050790e-08 -1.366447e-07 +3.735338e-08 +2.559726e-09
+2.333333e+01 +2.959110e-03 +2.004536e-01 +4.701184e-08 -1.714663e-05 -1.437978e-09 +3.976621e-09 +9.153129e-03 -4.407492e-01 -6.970313e-01 +1.040540e-02 +6.361977e-01 +2.484072e-01 -4.037093e-08 -1.121901e-07 +2.917113e-08 -1.320246e-08
+2.335000e+01 +1.885339e-03 +1.906508e-01 -3.719789e-07 -1.630375e-05 +1.318753e-10 +4.695027e-09 -1.120516e-02 -4.284370e-01 -4.318625e-01 +1.960640e-01 +4.755648e-01 +1.159497e-01 -3.260649e-08 -1.037208e-07 +2.009774e-08 -1.556781e-08
+2.336667e+01 +4.831664e-03 +1.883232e-01 -5.884203e-07 -1.560336e-05 -1.294197e-09 +5.517154e-09 -8.346856e-03 -4.202807e-01 -5.789128e-01 +1.536625e-01 +5.178649e-01 +2.246488e-01 -5.334993e-08 -1.164536e-07 +3.466077e-08 -4.393657e-09
+2.338333e+01 -2.045813e-04 +1.941412e-01 -1.602533e-08 -1.574747e-05 -1.228896e-09 +6.356033e-09 +6.803079e-03 -4.348057e-01 -4.596790e-01 +2.887959e-01 +3.973907e-01 +1.530097e-01 -4.319317e-08 -1.126459e-07 +3.053852e-08 -8.614215e-09
+2.340000e+01 +3.211192e-03 +1.983799e-01 -3.105272e-07 -1.570852e-05 +1.029016e-09 +5.689295e-09 -1.513277e-02 -4.351621e-01 -5.281161e-01 +1.777895e-01 +6.310107e-01 +2.201334e-01 -4.020864e-08 -1.230107e-07 +2.455333e-08 -6.590632e-10
+2.341667e+01 -9.501679e-03 +2.019174e-01 +4.897440e-07 -1.573739e-05 +5.879619e-10 +5.129524e-09 +9.837305e-03 -4.380238e-01 -5.278988e-01 +1.654362e-01 +5.955534e-01 +1.946730e-01 -1.011511e-08 -8.542732e-08 +8.617545e-09 -2.563087e-08
+2.343333e+01 -1.465674e-03 +1.862142e-01 +1.079077e-07 -1.460068e-05 +1.084197e-09 +8.056075e-09 -3.990642e-03 -4.301682e-01 -4.622440e-01 +3.734328e-01 +5.646307e-01 +2.079294e-01 -7.273837e-09 -7.645669e-08 +4.254992e-09 -2.933766e-08
+2.345000e+01 +1.199117e-03 +1.980790e-01 +7.568467e-08 -1.520823e-05 +2.110598e-11 +5.469531e-09 +1.904455e-03 -4.364577e-01 -5.887622e-01 +7.530286e-02 +6.117781e-01 +3.194591e-01 -3.891172e-08 -6.214200e-08 +2.670346e-08 -3.915902e-08
+2.346667e+01 -8.180352e-03 +1.930387e-01 +4.468532e-07 -1.451482e-05 -1.656666e-09 +5.521452e-09 +2.344815e-02 -4.224235e-01 -6.532017e-01 +2.191522e-01 +5.468419e-01 +1.795536e-01 -3.135224e-08 -8.080340e-08 +2.528196e-08 -2.314963e-08
+2.348333e+01 +1.038194e-02 +1.986307e-01 -6.496848e-07 -1.456311e-05 -2.987632e-09 +6.764544e-09 +3.293265e-04 -4.374077e-01 -6.017550e-01 +1.986199e-01 +3.877929e-01 +3.034911e-01 -3.737372e-08 -6.660946e-08 +2.541997e-08 -3.438008e-08
+2.350000e+01 +1.556062e-03 +2.012802e-01 -3.495401e-08 -1.498507e-05 +2.774420e-11 +1.545642e-09 -1.481332e-03 -4.208049e-01 -5.772210e-01 -8.701289e-02 +5.990776e-01 +1.844757e-01 -2.111436e-08 -6.626067e-08 +1.409610e-08 -3.090152e-08
+2.351667e+01 +7.641130e-03 +1.912706e-01 -4.389345e-07 -1.423742e-05 +2.485687e-10 +4.707541e-09 -1.492885e-02 -4.250927e-01 -5.007401e-01 +6.151764e-02 +5.374343e-01 +2.910971e-01 -4.135452e-08 -6.225300e-08 +2.556214e-08 -3.343210e-08
+2.353333e+01 -4.000205e-03 +1.972328e-01 +3.888848e-07 -1.481887e-05 +3.262958e-09 +4.448493e-09 -1.040910e-02 -4.461405e-01 -4.285390e-01 +1.404317e-01 +7.067246e-01 +1.936577e-01 -4.270320e-08 -6.202318e-08 +2.721714e-08 -3.617120e-08
+2.355000e+01 -3.525569e-03 +1.956381e-01 +4.307555e-07 -1.450803e-05 +1.880303e-09 +3.258240e-09 +3.220626e-04 -4.340067e-01 -4.401693e-01 +1.866462e-01 +6.060656e-01 +5.135158e-02 -6.266885e-08 -4.459168e-08 +4.248178e-08 -4.511653e-08
+2.356667e+01 +1.412682e-02 +1.866725e-01 -5.794976e-07 -1.380143e-05 -3.407659e-09 +3.773594e-09 +5.819393e-03 -4.212920e-01 -7.101052e-01 +2.639299e-01 +4.500566e-01 +1.700460e-02 -4.481949e-08 -3.242308e-08 +3.127639e-08 -5.043704e-08
+2.358333e+01 +6.526865e-03 +1.905124e-01 -8.355308e-08 -1.365583e-05 +4.386434e-10 +6.915241e-09 -5.671327e-03 -4.441352e-01 -5.205342e-01 +3.067501e-01 +5.760363e-01 +2.398379e-01 -3.130405e-08 -4.840697e-08 +2.030042e-08 -4.238107e-08
+2.360000e+01 +5.424068e-03 +1.852221e-01 -4.972882e-07 -1.297957e-05 -7.287591e-10 +5.467917e-09 -1.045610e-02 -4.180326e-01 -5.052510e-01 +2.657740e-01 +4.607860e-01 +1.641565e-01 -4.027928e-08 -4.833356e-08 +2.563163e-08 -3.747989e-08
+2.361667e+01 +2.903134e-03 +2.098372e-01 -3.275816e-07 -1.465599e-05 -1.091277e-09 +3.891432e-09 -2.474574e-03 -4.655276e-01 -6.156268e-01 +2.052241e-01 +5.410118e-01 +9.657927e-02 -6.044178e-08 -3.922352e-08 +4.052784e-08 -5.017930e-08
+2.363333e+01 -1.612603e-03 +1.924361e-01 +5.589071e-08 -1.330078e-05 -1.434490e-09 +5.218144e-09 +1.241208e-02 -4.370410e-01 -6.421656e-01 +2.966100e-01 +5.364608e-01 +1.220064e-01 -2.400448e-08 -3.681470e-08 +1.812667e-08 -4.658736e-08
+2.365000e+01 -6.290187e-03 +1.929678e-01 +3.868900e-07 -1.315580e-05 +1.495211e-09 +6.474965e-09 +1.667979e-03 -4.472792e-01 -5.257929e-01 +2.316110e-01 +6.692882e-01 +2.995372e-01 -1.482379e-08 -2.726434e-08 +1.028960e-08 -5.373368e-08
+2.366667e+01 +2.948848e-03 +1.959776e-01 -1.948400e-07 -1.304071e-05 -2.021024e-09 +3.989245e-09 +8.609994e-03 -4.307211e-01 -7.677106e-01 +1.553987e-01 +6.031584e-01 +1.634492e-01 -1.607694e-08 -1.306805e-08 +1.217074e-08 -6.001632e-08
+2.368333e+01 -1.521739e-03 +1.962163e-01 -6.985576e-08 -1.287867e-05 -7.518790e-11 +5.542940e-09 -1.871003e-03 -4.427474e-01 -6.245924e-01 +1.541620e-01 +6.310234e-01 +3.086665e-01 -3.090579e-08 -1.652868e-08 +2.066925e-08 -5.859661e-08
+2.370000e+01 +2.853807e-03 +1.796890e-01 -3.296476e-07 -1.185474e-05 -3.018995e-10 +6.005824e-09 -8.961693e-03 -4.172434e-01 -7.169901e-01 +2.424463e-01 +7.007542e-01 +2.685437e-01 -2.843452e-08 +8.768971e-09 +1.796405e-08 -7.118375e-08
+2.371667e+01 -1.476970e-03 +1.929136e-01 -3.164875e-07 -1.234469e-05 -1.259888e-09 +4.681447e-09 -1.115556e-03 -4.294046e-01 -5.914585e-01 +2.284258e-01 +4.845342e-01 +1.668020e-01 -2.779277e-08 -8.375314e-09 +1.865874e-08 -6.052045e-08
+2.373333e+01 -1.613573e-02 +2.000892e-01 +4.665929e-07 -1.242546e-05 +4.004023e-10 +3.907901e-09 +1.310588e-02 -4.316691e-01 -5.085144e-01 +2.863633e-01 +5.545571e-01 +4.395320e-02 -3.390717e-08 -1.768552e-08 +2.482362e-08 -5.375340e-08
+2.375000e+01 -1.375080e-03 +2.064861e-01 -1.625537e-07 -1.273364e-05 -2.040927e-09 +2.355992e-09 +1.031071e-02 -4.357064e-01 -6.794659e-01 +1.872158e-01 +4.925180e-01 +2.504342e-03 -1.355730e-08 -3.676349e-08 +1.064601e-08 -4.062981e-08
+2.376667e+01 +6.550523e-03 +2.142341e-01 -3.740636e-07 -1.288771e-05 -3.111488e-09 +1.387127e-09 +1.138553e-02 -4.389250e-01 -7.196365e-01 +4.109369e-03 +4.274849e-01 +9.538187e-02 -1.913890e-08 -6.283464e-08 +1.457068e-08 -2.265651e-08
+2.378333e+01 -7.316935e-03 +1.963115e-01 +2.487769e-07 -1.172939e-05 +1.040071e-09 +6.932274e-09 +2.509855e-04 -4.476535e-01 -4.910636e-01 +2.884296e-01 +5.945134e-01 +3.499464e-01 -2.903835e-08 -7.178275e-08 +1.973949e-08 -1.703377e-08
+2.380000e+01 +3.400028e-03 +1.940667e-01 -2.035496e-07 -1.148588e-05 -6.944935e-11 +5.394192e-09 -7.098317e-03 -4.318219e-01 -5.085740e-01 +1.798057e-01 +5.020477e-01 +3.130298e-01 -1.970815e-08 -6.959608e-08 +1.241896e-08 -1.560176e-08
+2.381667e+01 -6.471227e-03 +1.982825e-01 +3.603786e-07 -1.161083e-05 +6.804771e-10 +2.441845e-09 +7.503455e-03 -4.175431e-01 -5.642783e-01 +1.694610e-01 +6.265305e-01 +4.256860e-02 -2.004188e-08 -6.955430e-08 +1.459738e-08 -1.296603e-08
+2.383333e+01 -4.270827e-03 +2.076131e-01 +2.322771e-07 -1.216714e-05 +6.835096e-10 +1.593962e-09 +2.741167e-03 -4.365717e-01 -6.610182e-01 +2.289640e-01 +7.198260e-01 -9.381353e-02 -2.459422e-08 -6.955314e-08 +1.704433e-08 -1.477148e-08
+2.385000e+01 -1.951916e-03 +1.960971e-01 +2.496785e-07 -1.133367e-05 -1.059001e-09 +3.680534e-09 +1.820053e-02 -4.282927e-01 -6.764854e-01 +2.167716e-01 +5.597696e-01 +1.317203e-01 -1.154424e-08 -7.937496e-08 +1.022807e-08 -6.319791e-09
+2.386667e+01 +3.180419e-03 +1.909539e-01 +3.100940e-08 -1.119342e-05 +8.960775e-11 +3.320670e-09 +8.402426e-05 -4.252540e-01 -5.492276e-01 +1.894096e-01 +5.507913e-01 +1.264960e-01 -6.535335e-09 -7.822120e-08 +4.479682e-09 -6.007455e-09
+2.388333e+01 -1.024552e-03 +1.935045e-01 +2.758009e-07 -1.111489e-05 +5.858703e-10 +4.690260e-09 +5.263938e-03 -4.394056e-01 -4.858748e-01 +1.916707e-01 +5.385376e-01 +2.681499e-01 -1.427053e-08 -7.632628e-08 +1.037605e-08 -8.423269e-09
+2.390000e+01 +7.135315e-04 +1.970564e-01 -7.099661e-08 -1.119658e-05 -7.629361e-10 +1.794415e-09 +3.625481e-03 -4.225833e-01 -6.600242e-01 +4.553284e-02 +5.691701e-01 +1.168888e-01 -3.221041e-08 -6.975823e-08 +2.231139e-08 -1.005664e-08
+2.391667e+01 -2.328058e-03 +1.892177e-01 -1.505583e-07 -1.083753e-05 -1.189602e-09 +4.778420e-09 +4.324059e-03 -4.401701e-01 -5.464934e-01 +2.482886e-01 +4.133984e-01 +2.339727e-01 -3.177673e-08 -3.887835e-08 +2.209873e-08 -3.251063e-08
+2.393333e+01 +2.694218e-04 +1.861157e-01 -5.782374e-09 -1.037547e-05 +2.955998e-10 +5.620909e-09 -3.174916e-03 -4.346770e-01 -4.993747e-01 +4.319526e-01 +5.211231e-01 +1.483316e-01 -3.829352e-08 -6.394677e-08 +2.557723e-08 -1.418599e-08
+2.395000e+01 +1.048826e-02 +2.019981e-01 -4.820872e-07 -1.101876e-05 -1.212883e-09 +3.045674e-09 -8.664508e-03 -4.426586e-01 -6.795493e-01 +2.454564e-01 +5.335503e-01 +6.099256e-02 -2.672812e-08 -5.129695e-08 +1.706808e-08 -2.306812e-08
+2.396667e+01 -6.914068e-03 +1.957049e-01 +1.980620e-07 -1.052100e-05 +2.473515e-10 +2.978753e-09 +5.728859e-03 -4.271906e-01 -6.596839e-01 +1.410326e-01 +6.660766e-01 +1.570589e-01 -4.391643e-08 -7.378870e-08 +3.044561e-08 -5.301990e-09
+2.398333e+01 -5.461966e-03 +1.867892e-01 +1.921118e-07 -1.012797e-05 +4.373373e-10 +4.910053e-09 +3.740818e-03 -4.343219e-01 -6.922498e-01 +4.222524e-01 +7.154186e-01 +1.025222e-01 -4.241336e-08 -7.446515e-08 +2.918721e-08 -5.047420e-09
+2.400000e+01 +1.587261e-02 +2.029455e-01 -6.245008e-07 -1.081331e-05 -6.025404e-10 +2.664066e-09 -2.059603e-02 -4.472791e-01 -6.712001e-01 +1.742287e-01 +5.791009e-01 +9.572932e-02 -4.357893e-08 -7.928277e-08 +2.709896e-08 -2.673131e-09
+2.401667e+01 +8.280290e-03 +1.961044e-01 -4.879134e-08 -1.029935e-05 -8.484932e-10 +2.302773e-09 +6.123468e-03 -4.276296e-01 -7.711520e-01 +2.519312e-01 +6.433611e-01 -1.182867e-02 -4.718235e-08 -6.289273e-08 +3.265573e-08 -1.083272e-08
+2.403333e+01 +7.916063e-03 +2.110241e-01 -4.386606e-08 -1.092406e-05 -1.878181e-09 +8.005225e-10 +1.625104e-02 -4.453974e-01 -7.362070e-01 +1.449831e-01 +4.914033e-01 -7.604208e-02 -3.647204e-08 -8.215230e-08 +2.657048e-08 +7.955874e-10
+2.405000e+01 +1.441002e-02 +2.055537e-01 -1.757041e-07 -1.070873e-05 -1.818580e-09 +1.541796e-09 +9.976036e-03 -4.488857e-01 -6.601102e-01 +3.662638e-02 +4.238888e-01 +1.122326e-01 -2.307779e-08 -5.316393e-08 +1.678202e-08 -1.859588e-08
+2.406667e+01 -9.482447e-03 +1.901225e-01 +6.922262e-07 -9.691712e-06 +8.540944e-10 +3.506245e-09 +2.174574e-02 -4.293190e-01 -5.132635e-01 +2.883246e-01 +5.884965e-01 +1.112211e-01 -2.718240e-08 -5.255824e-08 +2.087860e-08 -1.616528e-08
+2.408333e+01 +1.502998e-02 +1.999848e-01 -1.702509e-07 -9.818428e-06 -2.465010e-09 +2.023977e-09 +1.667421e-02 -4.257518e-01 -8.567245e-01 +2.538334e-01 +5.171779e-01 -2.282595e-02 -3.916927e-08 -4.494525e-08 +2.842505e-08 -2.029918e-08
+2.410000e+01 +8.879297e-03 +2.000211e-01 +4.241967e-08 -1.003916e-05 +7.819749e-10 +1.610130e-09 -6.502776e-03 -4.369952e-01 -3.794910e-01 +1.674967e-01 +4.617081e-01 +1.078129e-02 -4.442130e-08 -5.167257e-08 +2.942487e-08 -1.637240e-08
+2.411667e+01 +1.368103e-02 +1.815298e-01 -2.494100e-07 -9.087082e-06 -7.209212e-10 +4.398310e-09 -4.331193e-03 -4.277489e-01 -5.815851e-01 +3.021488e-01 +4.632415e-01 +2.164741e-01 -4.724084e-08 -4.059387e-08 +3.156301e-08 -2.227076e-08
+2.413333e+01 -1.129654e-03 +1.895418e-01 +4.564209e-07 -9.294775e-06 +1.702511e-09 +2.444373e-09 +3.099860e-03 -4.225281e-01 -5.162899e-01 +3.050424e-01 +6.817664e-01 -8.811087e-03 -3.934077e-08 -4.309804e-08 +2.700568e-08 -1.942877e-08
+2.415000e+01 +6.186196e-03 +1.911292e-01 +2.578047e-07 -9.189743e-06 +2.776534e-10 +4.066799e-09 +8.811158e-03 -4.399247e-01 -5.248179e-01 +1.884849e-01 +5.181231e-01 +2.915952e-01 -2.620964e-08 -3.925329e-08 +1.871491e-08 -2.331561e-08
+2.416667e+01 +1.622955e-02 +1.844563e-01 -3.361471e-07 -8.715296e-06 -5.860235e-10 +4.541438e-09 -9.920787e-03 -4.280373e-01 -5.290574e-01 +3.010885e-01 +4.168383e-01 +2.506138e-01 -2.375006e-08 -2.729450e-08 +1.507591e-08 -2.959846e-08
+2.418333e+01 -7.782764e-04 +1.925709e-01 +2.133194e-07 -9.039711e-06 +1.268649e-09 +3.389950e-09 -3.605997e-03 -4.364853e-01 -4.010726e-01 +2.072109e-01 +5.230381e-01 +2.003576e-01 -1.068064e-08 -2.517056e-08 +6.877313e-09 -3.135873e-08
+2.420000e+01 +2.126694e-03 +1.936835e-01 +1.889986e-08 -8.968846e-06 +3.367344e-10 +3.024575e-09 -2.850934e-03 -4.345019e-01 -5.580531e-01 +1.406008e-01 +5.518438e-01 +2.200497e-01 -2.849316e-08 -4.161275e-08 +1.901612e-08 -1.946678e-08
+2.421667e+01 +6.300780e-04 +1.926778e-01 +7.256258e-08 -8.855454e-06 +1.557101e-09 +3.562376e-09 -1.359003e-02 -4.402631e-01 -5.045249e-01 +9.708865e-02 +6.528748e-01 +3.294989e-01 -2.277286e-08 -5.042060e-08 +1.405124e-08 -1.353859e-08
+2.423333e+01 -3.946615e-03 +1.987163e-01 +4.055770e-07 -8.887778e-06 +2.300436e-09 +2.331304e-09 -5.437596e-03 -4.336672e-01 -3.713693e-01 +7.933163e-02 +6.244267e-01 +1.953640e-01 -1.628580e-08 -4.848619e-08 +1.047634e-08 -1.363989e-08
+2.425000e+01 -4.193898e-03 +1.868335e-01 +3.426542e-07 -8.059852e-06 +1.720300e-09 +3.356247e-09 -2.090017e-03 -4.093428e-01 -4.388526e-01 +1.018943e-01 +6.181478e-01 +3.094491e-01 -1.141912e-08 -3.524171e-08 +7.514227e-09 -1.965984e-08
+2.426667e+01 -3.383987e-03 +1.955549e-01 +4.848611e-07 -8.225531e-06 +1.547645e-09 +3.757295e-09 +6.992602e-03 -4.274227e-01 -5.272905e-01 +3.115386e-01 +6.866661e-01 +1.626886e-01 -1.943757e-08 -3.066073e-08 +1.383861e-08 -2.402521e-08
+2.428333e+01 +4.601012e-03 +1.999505e-01 +1.428264e-07 -8.173016e-06 +4.799716e-10 +4.216013e-09 +1.810104e-03 -4.351835e-01 -4.883544e-01 +2.675836e-01 +5.117400e-01 +2.720555e-01 -1.011721e-08 -3.502335e-08 +7.023851e-09 -2.132036e-08
+2.430000e+01 -3.243525e-03 +1.995537e-01 +3.121977e-07 -8.170414e-06 +9.869066e-10 +1.964795e-09 +4.652555e-03 -4.142257e-01 -3.774516e-01 +1.408227e-01 +4.760364e-01 +9.853604e-02 -2.463844e-08 -3.388509e-08 +1.713131e-08 -1.957680e-08
+2.431667e+01 +8.327296e-03 +1.932293e-01 +2.943485e-09 -7.934183e-06 +1.158315e-09 +1.889741e-09 -1.340939e-02 -4.061626e-01 -4.939540e-01 +7.485187e-02 +6.190776e-01 +1.578761e-01 -3.477013e-08 -4.049529e-08 +2.227567e-08 -1.384980e-08
+2.433333e+01 +1.028132e-02 +2.014174e-01 +3.675096e-08 -8.175382e-06 -5.986455e-10 +3.288436e-09 +9.063099e-03 -4.401811e-01 -6.541733e-01 +1.722306e-01 +5.434676e-01 +2.563774e-01 -2.100250e-08 -5.279160e-08 +1.507042e-08 -8.266363e-09
+2.435000e+01 +1.320172e-02 +1.883124e-01 +2.079360e-08 -7.785116e-06 -3.226959e-11 +3.666831e-09 +1.458461e-03 -4.290449e-01 -5.866156e-01 +2.166816e-01 +5.585007e-01 +2.691100e-01 -2.968511e-09 -5.501741e-08 +2.148975e-09 -5.252011e-09
+2.436667e+01 +2.272457e-03 +1.995901e-01 +2.938633e-07 -8.130029e-06 +3.904011e-10 +2.182530e-09 +1.101722e-02 -4.347105e-01 -6.315742e-01 +1.508200e-01 +6.655672e-01 +1.306899e-01 +5.822405e-10 -6.299340e-08 +6.228142e-10 +9.637414e-11
+2.438333e+01 -6.302393e-04 +1.957977e-01 +2.914950e-07 -7.856610e-06 +1.315083e-09 +2.141150e-09 -3.882403e-04 -4.245120e-01 -4.284425e-01 +1.338263e-01 +5.985045e-01 +1.465081e-01 +8.818379e-10 -5.069527e-08 -6.190747e-10 -6.836128e-09
+2.440000e+01 +3.523900e-03 +1.964189e-01 +2.842578e-07 -7.710606e-06 +1.437060e-09 +2.359075e-09 -2.270825e-03 -4.243121e-01 -4.206303e-01 +2.521041e-01 +6.119530e-01 +6.328824e-02 +4.635096e-09 -5.366503e-08 -3.332202e-09 -4.345662e-09
+2.441667e+01 +5.657675e-03 +1.893671e-01 +9.619979e-08 -7.452442e-06 -1.408263e-11 +2.711627e-09 +5.432771e-03 -4.194802e-01 -6.562624e-01 +1.729528e-01 +6.427689e-01 +1.995042e-01 +1.865180e-09 -6.050105e-08 -7.725493e-10 +1.167341e-09
+2.443333e+01 +7.406024e-03 +1.942322e-01 -8.631362e-08 -7.614793e-06 -9.471204e-10 +2.360164e-09 +6.994314e-03 -4.291769e-01 -6.928126e-01 +2.362543e-01 +5.439834e-01 +8.732640e-02 +2.243662e-09 -5.742175e-08 -8.933434e-10 -1.328642e-09
+2.445000e+01 +2.115272e-03 +2.047946e-01 +1.515910e-07 -7.969144e-06 +1.809245e-10 +1.851303e-09 +6.120215e-03 -4.478510e-01 -6.715854e-01 +1.439813e-01 +6.931782e-01 +1.078736e-01 +1.748346e-08 -5.705616e-08 -1.129317e-08 -2.759763e-09
+2.446667e+01 -7.361267e-03 +1.889809e-01 +4.229630e-07 -7.331696e-06 +1.029351e-09 +2.936737e-09 +1.078649e-02 -4.305310e-01 -5.225069e-01 +2.059633e-01 +6.749748e-01 +2.169789e-01 +2.046854e-08 -4.494988e-08 -1.291770e-08 -9.017201e-09
+2.448333e+01 +1.445178e-02 +1.879671e-01 -3.675306e-07 -7.184171e-06 +2.149943e-10 +3.558697e-09 -2.449399e-02 -4.353949e-01 -6.289593e-01 +2.458353e-01 +6.578313e-01 +2.788758e-01 +1.810853e-08 -3.603738e-08 -1.431703e-08 -1.501537e-08
+2.450000e+01 +2.361716e-03 +1.928890e-01 +1.121931e-07 -7.134301e-06 +6.226629e-10 +1.635199e-09 -1.641810e-03 -4.123242e-01 -5.793979e-01 +2.187522e-01 +6.747629e-01 +5.833015e-03 +2.883884e-08 -3.209211e-08 -1.966881e-08 -1.530370e-08
+2.451667e+01 -1.618567e-03 +1.990803e-01 +1.575086e-07 -7.294651e-06 +9.700656e-10 +1.558681e-09 -3.599221e-03 -4.260218e-01 -5.073008e-01 +1.404265e-01 +6.600464e-01 +7.877763e-02 +2.657455e-08 -2.867110e-08 -1.829759e-08 -1.832667e-08
+2.453333e+01 +1.143549e-02 +1.967394e-01 -2.856263e-07 -7.096416e-06 -1.512969e-09 +2.519881e-09 +3.347653e-03 -4.322795e-01 -6.035413e-01 +2.105292e-01 +3.544316e-01 +1.695854e-01 +9.502704e-09 -2.819633e-08 -6.164738e-09 -1.873704e-08
+2.455000e+01 +4.917972e-04 +1.988178e-01 +1.117679e-07 -7.098437e-06 -5.226735e-10 +2.397254e-09 +1.396498e-02 -4.359433e-01 -5.533221e-01 +1.783581e-01 +4.670713e-01 +1.866695e-01 +7.622622e-09 -3.154045e-08 -4.029963e-09 -1.634557e-08
+2.456667e+01 -8.282930e-04 +1.865178e-01 +6.893418e-08 -6.678261e-06 -1.467432e-11 +2.313852e-09 +4.309601e-03 -4.142067e-01 -6.110240e-01 +2.607945e-01 +6.090905e-01 +9.437040e-02 +1.074762e-08 -4.817112e-08 -6.922163e-09 -2.915333e-09
+2.458333e+01 -6.539937e-03 +1.797338e-01 +2.537106e-07 -6.440736e-06 +1.096152e-09 +3.689371e-09 +2.805931e-04 -4.238432e-01 -4.847561e-01 +3.221306e-01 +6.674392e-01 +2.662112e-01 +1.360876e-08 -5.417000e-08 -9.181831e-09 +7.921196e-10
+2.460000e+01 -3.283059e-04 +1.881159e-01 +5.694629e-08 -6.617539e-06 -3.107975e-10 +2.116188e-09 +7.844237e-03 -4.178229e-01 -7.095906e-01 +1.763058e-01 +6.577091e-01 +1.520251e-01 -1.937452e-09 -4.822290e-08 +1.938533e-09 -2.360127e-09
+2.461667e+01 +8.421801e-04 +1.900784e-01 +4.692499e-08 -6.636992e-06 +1.576633e-09 +2.154734e-09 -1.974815e-02 -4.246578e-01 -5.119431e-01 +2.885057e-01 +7.847786e-01 +5.116810e-02 -1.630447e-08 -4.627253e-08 +9.522176e-09 -3.819477e-09
+2.463333e+01 +5.351505e-03 +1.926439e-01 -6.362248e-08 -6.684257e-06 -1.138337e-09 +1.496086e-09 +1.240285e-02 -4.232234e-01 -6.606129e-01 +2.862260e-01 +4.591611e-01 -5.771276e-02 -2.584686e-08 -5.544499e-08 +1.845524e-08 +2.891306e-09
+2.465000e+01 -2.290676e-03 +1.898544e-01 +1.529997e-07 -6.641173e-06 -1.375779e-10 +2.233616e-09 +1.185946e-02 -4.362503e-01 -5.330752e-01 +2.855554e-02 +5.087461e-01 +3.368935e-01 -3.027280e-08 -4.101392e-08 +2.141014e-08 -7.488382e-09
+2.466667e+01 -6.883574e-03 +1.993588e-01 +1.881779e-07 -6.683046e-06 +1.125870e-09 +2.064939e-09 -4.494511e-03 -4.416745e-01 -4.360988e-01 +8.123175e-02 +6.377421e-01 +2.588030e-01 -3.468265e-08 -2.535761e-08 +2.316667e-08 -1.811045e-08
+2.468333e+01 -1.483260e-02 +1.921456e-01 +4.004669e-07 -6.396876e-06 +1.173770e-09 +2.494926e-09 +8.957691e-03 -4.343786e-01 -4.500889e-01 +2.070082e-01 +6.630559e-01 +2.132301e-01 -1.847905e-08 -1.455756e-08 +1.318752e-08 -2.448952e-08
+2.470000e+01 -7.232088e-03 +1.781039e-01 +1.295443e-07 -5.862234e-06 +1.042770e-09 +4.281246e-09 -7.293959e-03 -4.308153e-01 -5.192057e-01 +4.171227e-01 +7.141429e-01 +3.306750e-01 -1.916276e-08 -1.984297e-08 +1.245884e-08 -2.025524e-08
+2.471667e+01 -8.153652e-03 +1.986525e-01 +2.466917e-07 -6.423213e-06 -2.489640e-10 +1.852948e-09 +2.056571e-02 -4.371892e-01 -6.902634e-01 +1.468009e-01 +6.526431e-01 +1.599825e-01 -1.256001e-08 -4.940859e-09 +1.000045e-08 -3.041844e-08
+2.473333e+01 +1.440510e-03 +1.911701e-01 -8.555442e-08 -6.313669e-06 +3.737976e-10 +1.716772e-09 -1.203198e-02 -4.329643e-01 -5.390564e-01 +1.793991e-01 +6.178504e-01 +1.064730e-01 -1.291816e-08 -5.576907e-10 +7.911226e-09 -3.269460e-08
+2.475000e+01 -6.309354e-03 +2.000377e-01 +1.425976e-07 -6.322940e-06 +1.410094e-09 +1.624458e-09 -1.236387e-02 -4.376396e-01 -4.005795e-01 +1.893603e-01 +6.776553e-01 +8.425029e-02 -1.294756e-08 -1.034928e-08 +7.905953e-09 -2.600618e-08
+2.476667e+01 +1.667772e-03 +1.883101e-01 -3.115992e-08 -5.760587e-06 -8.672464e-10 +2.588909e-09 +1.163238e-02 -4.187255e-01 -6.011178e-01 +3.394491e-01 +4.444229e-01 +1.210700e-01 +3.952493e-11 -4.729265e-09 +7.829455e-10 -2.810781e-08
+2.478333e+01 -6.507027e-03 +1.995971e-01 +1.944718e-07 -5.986483e-06 +9.382171e-10 +1.723556e-09 -1.285578e-03 -4.263530e-01 -5.057893e-01 +3.896477e-01 +7.035223e-01 -9.654447e-02 -2.357983e-09 -1.469919e-08 +1.514485e-09 -2.150901e-08
+2.480000e+01 -7.524600e-03 +1.997135e-01 +1.901761e-07 -5.853513e-06 +1.329766e-09 +9.678220e-10 -7.962054e-03 -4.097804e-01 -4.880340e-01 +9.731191e-02 +7.658646e-01 +6.254802e-02 +7.342359e-09 -1.260549e-08 -5.511214e-09 -2.143076e-08
+2.481667e+01 -3.048014e-03 +2.051718e-01 +4.422897e-08 -5.834242e-06 -1.254467e-10 +1.567924e-09 +5.300986e-03 -4.234070e-01 -5.553954e-01 +1.524117e-01 +5.424981e-01 +1.323475e-01 +7.276834e-09 -7.840347e-09 -4.570494e-09 -2.522920e-08
+2.483333e+01 +3.376425e-03 +2.080665e-01 -1.309920e-07 -5.872326e-06 -6.937970e-10 +1.068686e-09 +1.816689e-03 -4.230607e-01 -5.544988e-01 +1.549815e-01 +4.271885e-01 +3.098985e-02 +8.651892e-09 -2.641949e-08 -5.735146e-09 -1.227962e-08
+2.485000e+01 -7.808431e-03 +2.017574e-01 +2.347384e-07 -5.620090e-06 +5.967285e-10 +1.438434e-09 +7.443471e-03 -4.155570e-01 -5.285934e-01 +1.624977e-01 +6.682715e-01 +1.036148e-01 +4.993315e-09 -3.512437e-08 -2.886062e-09 -5.549860e-09
+2.486667e+01 -1.022010e-02 +2.012682e-01 +2.778148e-07 -5.575393e-06 +5.178247e-10 +1.503833e-09 +1.205165e-02 -4.183194e-01 -5.940957e-01 +2.309372e-01 +7.233619e-01 +4.900044e-02 +3.001767e-09 -3.423146e-08 -1.237042e-09 -6.006350e-09
+2.488333e+01 +2.010695e-03 +1.959162e-01 -8.639127e-08 -5.488089e-06 +4.739942e-11 +8.959057e-10 -7.599574e-03 -4.062125e-01 -5.619066e-01 +5.343936e-02 +5.914420e-01 +1.117134e-01 -9.405510e-09 -2.554195e-08 +5.890817e-09 -1.078473e-08
+2.490000e+01 -5.108113e-03 +1.961197e-01 +1.120749e-07 -5.412484e-06 -4.640512e-10 +1.837546e-09 +1.654331e-02 -4.215308e-01 -5.739269e-01 +2.665460e-01 +4.963225e-01 +9.220218e-02 -6.772535e-09 -9.671089e-09 +5.655355e-09 -2.220588e-08
+2.491667e+01 -1.431038e-02 +2.023381e-01 +3.531848e-07 -5.605339e-06 -2.425559e-10 +7.556996e-10 +3.146452e-02 -4.224441e-01 -6.885821e-01 +1.216027e-01 +6.654370e-01 +1.437366e-02 -1.187876e-08 -2.098188e-08 +1.005740e-08 -1.429537e-08
+2.493333e+01 +4.233037e-03 +1.939318e-01 -9.681418e-08 -5.335228e-06 -9.801450e-10 +1.418932e-09 +9.220969e-03 -4.178341e-01 -5.653745e-01 +1.462149e-01 +3.751348e-01 +1.378400e-01 -1.175761e-08 -1.811093e-08 +8.573896e-09 -1.564320e-08
+2.495000e+01 -6.747500e-03 +1.957953e-01 +9.526646e-08 -5.219969e-06 +3.873647e-10 +2.729661e-09 +1.132276e-04 -4.370044e-01 -5.911469e-01 +3.218918e-01 +6.996185e-01 +2.466572e-01 -1.829529e-08 -1.246836e-08 +1.243021e-08 -2.035167e-08
+2.496667e+01 -4.370083e-03 +1.926687e-01 +1.180175e-07 -5.123819e-06 +9.300913e-11 +1.870686e-09 +7.365080e-03 -4.187405e-01 -5.515476e-01 +2.128346e-01 +5.926965e-01 +1.722673e-01 -2.357841e-08 -1.210138e-08 +1.644747e-08 -1.917116e-08
+2.498333e+01 -1.274442e-03 +1.918661e-01 -6.903042e-08 -4.887168e-06 -6.276713e-10 +2.980585e-09 +5.427475e-03 -4.248349e-01 -6.867809e-01 +2.475980e-01 +5.699434e-01 +3.913516e-01 -3.116927e-08 -9.935688e-09 +2.146586e-08 -2.070276e-08
+2.500000e+01 -4.234483e-03 +2.016935e-01 +7.000851e-08 -5.048226e-06 -6.376319e-10 +1.407138e-09 +1.714327e-02 -4.139807e-01 -6.214785e-01 +1.851184e-01 +4.993734e-01 +1.003986e-01 -3.628590e-08 -1.884688e-08 +2.562831e-08 -1.371430e-08
+2.501667e+01 +1.058791e-02 +2.057223e-01 -2.373443e-07 -5.172879e-06 -5.232520e-10 +1.176522e-09 -1.047723e-02 -4.250112e-01 -6.344693e-01 +8.899832e-02 +5.368962e-01 +1.505698e-01 -1.766438e-08 -2.454982e-08 +1.137310e-08 -1.021078e-08
+2.503333e+01 +1.172446e-02 +2.009355e-01 -2.693963e-07 -5.082585e-06 -8.811129e-10 +1.555553e-09 -6.330424e-03 -4.296168e-01 -5.843636e-01 +5.015278e-02 +4.007620e-01 +2.826110e-01 -8.019460e-09 -2.582362e-08 +5.080530e-09 -9.323361e-09
+2.505000e+01 -5.739096e-04 +2.003921e-01 +4.036860e-09 -5.042790e-06 -7.588200e-10 +2.346520e-09 +1.466414e-02 -4.465065e-01 -5.063822e-01 +2.582052e-01 +3.480045e-01 +2.617359e-01 -1.846682e-09 -1.247431e-08 +2.113592e-09 -1.904623e-08
+2.506667e+01 -9.232067e-03 +1.896888e-01 +1.377106e-07 -4.713646e-06 +1.082804e-09 +1.742958e-09 -9.542984e-03 -4.116831e-01 -4.096141e-01 +1.145527e-01 +6.761564e-01 +2.686365e-01 -2.832437e-09 -1.950907e-08 +1.394893e-09 -1.198691e-08
+2.508333e+01 -1.174360e-03 +1.933609e-01 -5.588359e-08 -4.860186e-06 +5.834288e-11 +2.560249e-09 -6.266681e-03 -4.457458e-01 -5.076258e-01 +1.878437e-01 +5.326178e-01 +3.921873e-01 +3.897947e-09 -1.928845e-08 -2.980459e-09 -1.376727e-08
+2.510000e+01 -5.854933e-03 +2.100199e-01 +7.536639e-08 -5.272838e-06 +3.542419e-10 +7.496562e-10 -5.216009e-04 -4.516317e-01 -5.955061e-01 -2.131065e-02 +6.945239e-01 +1.757684e-01 +3.619645e-09 -2.017777e-08 -2.473006e-09 -1.318969e-08
+2.511667e+01 -5.201823e-03 +1.947592e-01 +5.449360e-08 -4.869924e-06 +3.246301e-11 +6.067355e-10 +4.129117e-03 -4.182469e-01 -6.072158e-01 +5.250268e-02 +6.290451e-01 +6.889054e-02 -7.538875e-09 -1.963336e-08 +5.338512e-09 -1.141107e-08
+2.513333e+01 -1.894554e-02 +2.033800e-01 +3.759084e-07 -4.803925e-06 +1.527964e-09 +4.862271e-10 +2.767465e-03 -4.153374e-01 -2.479118e-01 +1.014986e-01 +6.298900e-01 -7.589433e-03 -8.776118e-09 -2.655912e-08 +6.101106e-09 -6.260852e-09
+2.515000e+01 +6.292252e-03 +1.997919e-01 -6.244986e-08 -4.666070e-06 +2.182664e-10 +1.511384e-09 -1.036512e-02 -4.292512e-01 -4.323837e-01 +1.890254e-01 +4.977961e-01 +1.613602e-01 -1.383124e-08 -2.477666e-08 +8.816479e-09 -7.926428e-09
+2.516667e+01 +7.425898e-03 +1.927554e-01 -1.363892e-07 -4.522227e-06 -3.926112e-10 +2.004378e-09 -4.463718e-03 -4.316102e-01 -5.202986e-01 +2.844137e-01 +4.387346e-01 +1.881741e-01 -1.378861e-08 -2.861784e-08 +9.101393e-09 -5.162680e-09
+2.518333e+01 -2.638987e-03 +1.969114e-01 +6.080185e-08 -4.517563e-06 +2.166111e-10 +1.446659e-09 +1.167425e-03 -4.248225e-01 -5.398799e-01 +2.460983e-01 +6.145498e-01 +9.038277e-02 -1.403681e-08 -1.697070e-08 +9.565742e-09 -1.240782e-08
+2.520000e+01 +2.234799e-03 +1.927250e-01 +4.274939e-08 -4.420227e-06 +1.680306e-10 +2.143304e-09 +4.878912e-04 -4.358743e-01 -5.476082e-01 +4.288916e-01 +6.111886e-01 +8.092061e-02 -1.193205e-08 -1.196894e-08 +8.105195e-09 -1.608866e-08
+2.521667e+01 +2.274552e-03 +1.932321e-01 +1.039451e-07 -4.440796e-06 +2.716635e-10 +2.299626e-09 +4.127548e-03 -4.467168e-01 -5.801214e-01 +3.340016e-01 +6.719071e-01 +2.245019e-01 -5.119531e-09 -1.256256e-08 +3.678302e-09 -1.596162e-08
+2.523333e+01 +2.968246e-03 +1.923241e-01 +1.106873e-07 -4.343406e-06 +4.979653e-10 +8.779327e-10 -1.768319e-04 -4.116628e-01 -4.261582e-01 +7.150674e-02 +5.721709e-01 +1.269848e-01 +8.716416e-09 -4.712806e-09 -5.910150e-09 -1.921761e-08
+2.525000e+01 +1.147738e-02 +1.973676e-01 -7.597995e-08 -4.365227e-06 -9.071361e-10 +1.743334e-09 +1.259840e-02 -4.384497e-01 -6.516485e-01 +2.693927e-01 +4.348472e-01 +1.553609e-01 +3.761662e-09 -7.713642e-09 -1.914685e-09 -1.825424e-08
+2.526667e+01 +1.209581e-02 +1.912806e-01 -8.109022e-08 -4.224821e-06 -6.169608e-10 +1.258183e-09 +5.601902e-03 -4.190956e-01 -6.635935e-01 +2.196559e-01 +5.233939e-01 +8.202664e-02 -1.037855e-09 -7.820075e-09 +9.881658e-10 -1.695017e-08
+2.528333e+01 +9.448348e-03 +1.763009e-01 +3.416278e-08 -3.904257e-06 -2.025202e-10 +2.585999e-09 +7.848848e-03 -4.223437e-01 -7.269989e-01 +5.052262e-01 +6.961454e-01 +1.548412e-01 +4.458058e-09 -9.641469e-09 -2.625619e-09 -1.560980e-08
+2.530000e+01 +9.796792e-03 +1.900520e-01 +1.666846e-07 -4.153505e-06 +5.862010e-10 +1.794267e-09 +3.300080e-03 -4.349399e-01 -5.766509e-01 +1.693599e-01 +7.584587e-01 +2.795153e-01 +1.371017e-09 -2.731110e-09 -7.572534e-10 -2.063998e-08
+2.531667e+01 +9.013580e-03 +1.955463e-01 +1.745105e-07 -4.234623e-06 -1.151597e-10 +1.810152e-09 +2.044649e-02 -4.491114e-01 -5.636944e-01 +1.800388e-01 +5.460199e-01 +2.816776e-01 -2.567975e-10 -5.484442e-09 +1.162974e-09 -1.919307e-08
+2.533333e+01 +1.970612e-02 +1.885277e-01 -8.602772e-08 -4.041185e-06 -2.256452e-10 +1.452843e-09 -4.138226e-03 -4.260906e-01 -4.964249e-01 +3.155074e-01 +4.451644e-01 +5.051064e-02 -3.199199e-09 -4.318365e-09 +1.992837e-09 -1.863118e-08
+2.535000e+01 -5.294698e-03 +1.863414e-01 +2.745143e-07 -3.888757e-06 +1.171249e-09 +9.956773e-10 +7.976891e-04 -4.046343e-01 -4.718099e-01 +1.043020e-01 +8.171380e-01 +1.393385e-01 -6.874903e-09 -7.032451e-09 +4.709341e-09 -1.553290e-08
+2.536667e+01 -9.049568e-03 +1.875563e-01 +2.512049e-07 -3.935164e-06 +7.648820e-10 +1.274078e-09 +8.134249e-03 -4.215986e-01 -4.924633e-01 +1.841982e-01 +7.211511e-01 +1.457643e-01 -5.798787e-09 -1.435778e-09 +4.316987e-09 -1.986136e-08
+2.538333e+01 +8.577898e-04 +1.859844e-01 +9.924516e-08 -3.817136e-06 -5.259726e-10 +2.054880e-09 +2.316726e-02 -4.330927e-01 -6.784504e-01 +2.273953e-01 +5.323284e-01 +3.415349e-01 -6.797251e-09 -2.846714e-09 +5.677459e-09 -1.919073e-08
+2.540000e+01 +6.396888e-03 +1.810939e-01 -2.337838e-08 -3.737604e-06 -5.293733e-11 +8.890222e-10 -1.782053e-03 -4.010369e-01 -7.153359e-01 +6.541321e-02 +7.160712e-01 +1.627995e-01 -1.160192e-08 -3.140106e-09 +7.800806e-09 -1.730424e-08
+2.541667e+01 -4.287491e-03 +1.979976e-01 +1.270248e-07 -3.982373e-06 +4.795132e-11 +1.195852e-09 +1.237523e-02 -4.407214e-01 -5.639614e-01 +2.230583e-01 +5.917764e-01 +1.012127e-01 -1.008393e-08 -2.297872e-09 +7.402800e-09 -1.942315e-08
+2.543333e+01 -2.544814e-03 +1.952209e-01 +4.394024e-08 -3.968272e-06 +4.332331e-10 +9.202450e-10 -6.505804e-03 -4.374784e-01 -5.203148e-01 +9.013783e-02 +6.680159e-01 +1.590336e-01 -8.725917e-09 -1.247336e-08 +5.645097e-09 -1.215597e-08
+2.545000e+01 +6.095648e-03 +1.892160e-01 -1.297923e-07 -3.820952e-06 -3.654441e-10 +1.065751e-09 -5.748711e-03 -4.298944e-01 -7.859518e-01 +1.513106e-01 +6.943520e-01 +1.471952e-01 -1.086279e-08 -1.624318e-08 +7.122346e-09 -9.037494e-09
+2.546667e+01 +3.037374e-03 +1.862659e-01 -8.270984e-08 -3.693008e-06 +1.839639e-10 +1.523535e-09 -1.447575e-02 -4.324422e-01 -5.245079e-01 +2.788937e-01 +6.014304e-01 +1.692505e-01 -1.373940e-08 -1.001611e-08 +8.692456e-09 -1.313189e-08
+2.548333e+01 -1.363689e-03 +1.819545e-01 +1.560366e-07 -3.592763e-06 +4.059819e-10 +1.014868e-09 +7.418020e-03 -4.129818e-01 -4.793208e-01 +1.303288e-01 +6.272721e-01 +1.630733e-01 -1.717931e-08 -1.459590e-08 +1.195347e-08 -8.970397e-09
+2.550000e+01 +1.546767e-02 +1.922477e-01 -2.060381e-07 -3.740858e-06 -8.380656e-10 +1.281009e-09 -2.155115e-03 -4.426121e-01 -6.670009e-01 +1.783219e-01 +4.137018e-01 +2.063123e-01 -1.232195e-08 -1.083285e-08 +8.259418e-09 -1.254518e-08
+2.551667e+01 +5.069880e-03 +1.929961e-01 -7.901482e-08 -3.717440e-06 -3.250454e-10 +1.062608e-09 -7.742615e-04 -4.394430e-01 -7.107010e-01 +1.188617e-01 +6.269263e-01 +2.003746e-01 -8.787125e-09 -1.332999e-08 +5.922277e-09 -1.049570e-08
+2.553333e+01 -1.171489e-02 +1.880196e-01 +1.795814e-07 -3.634592e-06 +1.071542e-10 +1.291132e-09 +1.862205e-02 -4.412159e-01 -5.290594e-01 +2.833960e-01 +5.846553e-01 +1.143694e-01 -7.266798e-09 -1.541092e-08 +5.688416e-09 -8.931387e-09
+2.555000e+01 +3.972347e-03 +1.955244e-01 -3.782029e-08 -3.609316e-06 -1.061986e-10 +7.456091e-10 -1.955489e-03 -4.288301e-01 -5.408939e-01 +9.265950e-02 +5.231768e-01 +1.294790e-01 -1.133867e-08 -9.311397e-09 +7.610427e-09 -1.233137e-08
+2.556667e+01 +5.759300e-04 +1.931078e-01 -2.893314e-08 -3.573243e-06 -1.107165e-10 +5.580990e-10 -6.981539e-04 -4.247881e-01 -6.690854e-01 +1.536444e-01 +6.505366e-01 +8.370137e-03 -6.863008e-09 -1.276141e-08 +4.628180e-09 -9.608454e-09
+2.558333e+01 -2.647589e-03 +1.834193e-01 +5.949303e-08 -3.339208e-06 -3.640416e-10 +1.318529e-09 +1.745278e-02 -4.224865e-01 -6.842087e-01 +2.139207e-01 +5.771216e-01 +2.129020e-01 -1.148015e-09 -2.029580e-08 +1.475460e-09 -4.195799e-09
+2.560000e+01 +2.954039e-04 +1.925274e-01 +3.054214e-08 -3.495379e-06 -3.042114e-10 +6.333229e-10 +1.216600e-02 -4.281598e-01 -7.347139e-01 +1.210852e-01 +6.460409e-01 +7.280344e-02 -3.834044e-10 -1.863825e-08 +7.483207e-10 -5.327560e-09
+2.561667e+01 -1.720195e-03 +1.853893e-01 +4.796504e-08 -3.359756e-06 -6.019593e-10 +1.660094e-09 +2.299572e-02 -4.457536e-01 -6.645344e-01 +3.233376e-01 +4.681087e-01 +2.371631e-01 +5.848948e-09 -1.711854e-08 -3.055754e-09 -6.828213e-09
+2.563333e+01 +3.006227e-05 +1.929721e-01 +2.389973e-08 -3.389543e-06 +9.288578e-10 +5.101903e-10 -2.452037e-02 -4.217530e-01 -4.272455e-01 +6.354243e-02 +7.718716e-01 +9.049993e-02 +4.657524e-10 -1.701017e-08 -1.229433e-09 -5.770968e-09
+2.565000e+01 +4.081325e-05 +1.990965e-01 +4.935423e-08 -3.451531e-06 +6.015386e-10 +1.216169e-09 -1.152408e-02 -4.560843e-01 -4.442386e-01 +1.741321e-01 +6.695602e-01 +2.394880e-01 +7.265509e-09 -1.670328e-08 -5.345301e-09 -7.068863e-09
+2.566667e+01 +2.344630e-03 +1.932768e-01 +7.047484e-08 -3.255058e-06 -4.976545e-10 +9.775914e-10 +2.408525e-02 -4.286925e-01 -6.415312e-01 +1.760740e-01 +4.672059e-01 +1.542964e-01 +3.693135e-09 -1.597155e-08 -1.600564e-09 -6.329900e-09
+2.568333e+01 +5.756644e-03 +2.037507e-01 +5.691945e-09 -3.330263e-06 -2.032074e-10 +5.844950e-10 +6.575414e-03 -4.325963e-01 -6.041995e-01 +1.634925e-01 +5.376836e-01 +2.632198e-02 +8.367293e-10 -1.363162e-08 -3.128265e-10 -7.848831e-09
+2.570000e+01 +1.783821e-02 +2.016961e-01 -1.621622e-07 -3.228227e-06 -2.944681e-10 +9.514649e-10 -1.333955e-02 -4.356274e-01 -6.202246e-01 +2.135564e-01 +5.187676e-01 +1.163585e-01 -4.908321e-09 -1.433072e-08 +2.851208e-09 -7.279535e-09
+2.571667e+01 +1.421715e-02 +2.041467e-01 -1.743089e-07 -3.208673e-06 -4.588656e-10 +9.957450e-10 -9.897450e-03 -4.399844e-01 -6.670061e-01 +9.082781e-02 +5.020643e-01 +2.588128e-01 -8.242206e-09 -1.851453e-08 +5.231772e-09 -4.398693e-09
+2.573333e+01 +5.430065e-03 +1.969952e-01 -5.611569e-08 -3.096714e-06 -7.361802e-11 +9.905260e-10 -5.521411e-03 -4.299793e-01 -6.391646e-01 +1.597780e-01 +6.166936e-01 +1.928129e-01 +2.380218e-10 -1.982781e-08 -3.562748e-10 -2.951011e-09
+2.575000e+01 +1.164234e-02 +1.991137e-01 -1.419373e-07 -3.097951e-06 -1.043273e-09 +6.569706e-10 +1.310920e-02 -4.252512e-01 -7.465367e-01 +2.059078e-01 +3.511376e-01 +2.449970e-02 -8.178066e-10 -2.198587e-08 +1.012612e-09 -1.124926e-09
+2.576667e+01 +6.218360e-04 +2.007026e-01 +5.971470e-08 -3.113052e-06 -6.498760e-10 +6.114978e-10 +2.920132e-02 -4.315038e-01 -7.512302e-01 +1.221424e-01 +4.998652e-01 +9.167976e-02 -9.369786e-09 -1.696497e-08 +7.362224e-09 -4.549192e-09
+2.578333e+01 +3.173472e-03 +2.019079e-01 +5.471623e-08 -3.064779e-06 -2.891084e-10 +9.537513e-10 +1.686336e-02 -4.411937e-01 -5.876786e-01 +6.425228e-02 +4.770036e-01 +2.803462e-01 -6.318417e-09 -2.323951e-08 +4.870244e-09 -4.417704e-10
+2.580000e+01 +1.176217e-02 +1.955207e-01 -1.072428e-07 -2.953899e-06 +3.479230e-10 +1.165874e-09 -2.754622e-02 -4.376269e-01 -4.852904e-01 +2.111762e-01 +6.194479e-01 +2.271462e-01 -7.106028e-09 -1.737463e-08 +3.896889e-09 -4.102256e-09
+2.581667e+01 -6.253466e-04 +1.993283e-01 +4.092674e-08 -2.939990e-06 +2.522034e-12 +4.348735e-10 +5.812920e-03 -4.169531e-01 -4.945164e-01 +1.111865e-02 +4.904084e-01 +1.370109e-01 -7.304678e-09 -1.848650e-08 +5.146158e-09 -2.468429e-09
+2.583333e+01 -3.332515e-04 +1.994604e-01 -1.787676e-08 -2.916335e-06 -1.056475e-10 +6.094102e-10 +7.114430e-04 -4.247631e-01 -6.536277e-01 +1.231202e-01 +5.974146e-01 +1.017727e-01 -7.186525e-09 -1.359725e-08 +4.896202e-09 -5.856766e-09
+2.585000e+01 +5.744251e-03 +1.905824e-01 -1.413993e-07 -2.768728e-06 -5.048697e-10 +1.579455e-09 -4.325509e-03 -4.408323e-01 -6.624433e-01 +3.324618e-01 +4.452673e-01 +2.896694e-01 -6.016841e-09 -1.175652e-08 +3.938159e-09 -7.452760e-09
+2.586667e+01 -3.476028e-03 +1.938657e-01 +2.563184e-08 -2.759169e-06 -8.669082e-11 +1.068673e-09 +6.805306e-03 -4.273252e-01 -6.980000e-01 +1.688903e-01 +6.415122e-01 +2.440515e-01 -2.982892e-09 -7.495769e-09 +2.242906e-09 -9.723634e-09
+2.588333e+01 -1.199119e-03 +1.981758e-01 -4.461401e-08 -2.762880e-06 -8.649286e-11 +9.746741e-10 -4.013480e-03 -4.300737e-01 -7.019469e-01 +1.353914e-01 +6.421691e-01 +2.421354e-01 -3.410103e-09 -4.349213e-09 +2.185456e-09 -1.176843e-08
+2.590000e+01 -4.254764e-03 +1.962868e-01 -9.324257e-08 -2.693108e-06 +1.134074e-10 +1.304041e-09 -1.861219e-02 -4.361808e-01 -5.625377e-01 +1.468195e-01 +5.909312e-01 +3.726248e-01 -2.619883e-09 -9.367019e-09 +1.188294e-09 -8.391774e-09
+2.591667e+01 -1.426523e-03 +1.911773e-01 -1.265194e-07 -2.622786e-06 -3.769184e-10 +1.306223e-09 -6.450068e-03 -4.306188e-01 -5.775725e-01 +1.856023e-01 +3.975789e-01 +3.422570e-01 +9.942681e-10 -1.213932e-08 -8.788028e-10 -6.169671e-09
+2.593333e+01 -1.781179e-03 +1.883336e-01 -5.982136e-08 -2.555627e-06 +3.543815e-10 +1.110318e-09 -2.213857e-02 -4.182862e-01 -4.357083e-01 +1.028748e-01 +5.712303e-01 +3.431442e-01 -7.920253e-09 -1.394079e-08 +4.675107e-09 -4.400606e-09
+2.595000e+01 -3.969384e-03 +1.959590e-01 -2.884996e-08 -2.627278e-06 +3.076799e-10 +1.085930e-09 -1.550271e-02 -4.342826e-01 -3.404942e-01 +2.523315e-01 +4.595086e-01 +1.938115e-01 -5.813906e-09 -1.190790e-08 +3.453276e-09 -6.103701e-09
+2.596667e+01 -3.066317e-03 +1.916379e-01 -2.664745e-08 -2.531657e-06 -5.863393e-11 +1.174138e-09 -1.746715e-03 -4.272671e-01 -5.210385e-01 +3.633655e-01 +4.770820e-01 +1.288178e-01 -6.496665e-09 -1.710762e-08 +4.333498e-09 -2.208417e-09
+2.598333e+01 -3.183814e-03 +1.998992e-01 -2.465256e-08 -2.590848e-06 -5.194701e-12 -1.442669e-10 -3.478237e-03 -3.933206e-01 -5.882914e-01 -1.083124e-02 +5.647294e-01 -7.797485e-02 -1.491310e-09 -9.838413e-09 +8.941263e-10 -5.958699e-09
+2.600000e+01 -1.754838e-02 +2.038050e-01 +1.998937e-07 -2.575071e-06 +6.946668e-10 +7.496174e-10 +7.598705e-03 -4.291973e-01 -4.468786e-01 +1.262997e-01 +7.346172e-01 +1.849267e-01 +3.892589e-09 -2.257962e-09 -2.421835e-09 -1.200769e-08
+2.601667e+01 +1.260798e-03 +2.029965e-01 -6.707027e-08 -2.527091e-06 +1.312520e-10 +7.523313e-10 -1.603553e-02 -4.262689e-01 -4.963613e-01 +1.406810e-01 +5.333661e-01 +1.760816e-01 +4.527239e-09 -2.653898e-09 -3.542741e-09 -1.150581e-08
+2.603333e+01 -9.639872e-03 +2.037390e-01 +6.100058e-08 -2.489357e-06 +4.540230e-10 +8.510490e-10 -6.667186e-03 -4.286955e-01 -5.017297e-01 +1.735978e-01 +6.872784e-01 +1.919711e-01 +9.658477e-09 -2.653344e-09 -6.744611e-09 -1.142964e-08
+2.605000e+01 -4.430447e-03 +2.078847e-01 +8.097720e-09 -2.497818e-06 -7.649017e-11 +1.013944e-09 +4.735219e-03 -4.415801e-01 -4.842635e-01 +3.096795e-01 +4.288854e-01 +1.345302e-01 +4.298894e-09 -7.168273e-09 -2.786473e-09 -8.594595e-09
+2.606667e+01 +3.970281e-03 +2.016521e-01 -6.140496e-08 -2.446914e-06 -1.587977e-10 +8.793004e-10 -4.210727e-03 -4.326721e-01 -5.970285e-01 +1.436103e-01 +5.059897e-01 +2.416507e-01 +3.118144e-09 -6.417494e-09 -2.238254e-09 -8.702291e-09
+2.608333e+01 -4.301901e-03 +2.084403e-01 +5.007911e-08 -2.455379e-06 +5.707857e-10 +9.786611e-10 -1.359138e-02 -4.434373e-01 -4.668692e-01 +1.384498e-01 +7.184665e-01 +2.969165e-01 +5.951669e-09 -6.018560e-09 -4.417800e-09 -9.124564e-09
+2.610000e+01 +1.078492e-03 +2.021004e-01 +2.728810e-08 -2.359417e-06 +1.203743e-10 +5.625391e-10 +4.179097e-04 -4.149467e-01 -4.897933e-01 +3.899663e-02 +5.307732e-01 +2.036273e-01 +3.073269e-09 -2.607560e-09 -2.080465e-09 -1.049889e-08
+2.611667e+01 -7.241519e-03 +2.097620e-01 +1.048886e-07 -2.434595e-06 -2.014666e-10 +4.685222e-10 +2.749363e-02 -4.300153e-01 -6.495597e-01 +1.740754e-01 +5.429041e-01 +2.462328e-02 +1.071181e-08 -1.694028e-09 -6.513246e-09 -1.138394e-08
+2.613333e+01 +1.100534e-03 +2.007700e-01 +4.121571e-08 -2.333539e-06 -1.521591e-10 +7.190901e-10 +1.381312e-02 -4.271738e-01 -6.093921e-01 +1.525598e-01 +5.286181e-01 +1.721588e-01 +9.420533e-09 +6.812608e-10 -6.007627e-09 -1.277238e-08
+2.615000e+01 +2.296714e-04 +1.979960e-01 +7.828470e-08 -2.263762e-06 -9.710971e-11 +8.005320e-10 +1.840153e-02 -4.229615e-01 -6.319449e-01 +1.631946e-01 +5.795155e-01 +2.054011e-01 +8.530930e-09 -7.877344e-09 -5.283439e-09 -6.722328e-09
+2.616667e+01 -2.215389e-03 +2.063921e-01 +5.337268e-08 -2.355388e-06 -9.891522e-11 +3.916353e-10 +1.386879e-02 -4.281260e-01 -5.300107e-01 +5.121120e-02 +4.773493e-01 +1.191805e-01 +5.243305e-09 -7.854073e-09 -3.177805e-09 -6.735778e-09
+2.618333e+01 +7.309881e-04 +1.972200e-01 +6.578935e-08 -2.228076e-06 +2.373973e-10 +8.076761e-10 +1.955730e-03 -4.270205e-01 -4.565163e-01 +1.786869e-01 +5.715267e-01 +2.025107e-01 +7.054253e-10 -7.039388e-09 -4.169311e-10 -7.121630e-09
+2.620000e+01 +5.053461e-03 +2.105303e-01 -2.630712e-09 -2.374773e-06 +9.889184e-11 +5.188683e-10 -5.106805e-03 -4.478947e-01 -5.885573e-01 +2.073386e-01 +6.358402e-01 +3.208341e-02 -2.310869e-09 -6.677441e-09 +1.442184e-09 -7.769532e-09
+2.621667e+01 -1.968161e-04 +1.999183e-01 +6.645790e-08 -2.246252e-06 -2.714360e-10 +6.567415e-10 +2.452341e-02 -4.344421e-01 -6.069910e-01 +1.210892e-01 +4.665372e-01 +1.929680e-01 -5.315163e-09 -3.657531e-09 +4.229066e-09 -9.333865e-09
+2.623333e+01 +1.103461e-02 +1.965166e-01 -4.011492e-08 -2.168775e-06 -2.172145e-10 +1.191775e-09 +1.274983e-03 -4.483873e-01 -6.203709e-01 +2.934573e-01 +5.077232e-01 +2.986591e-01 -7.341288e-09 -8.981986e-09 +5.015274e-09 -5.940062e-09
+2.625000e+01 -7.339539e-04 +2.053773e-01 +5.130952e-08 -2.202098e-06 +3.294538e-10 +5.923150e-10 -4.961749e-03 -4.338081e-01 -5.628782e-01 +1.888283e-01 +7.331381e-01 +9.599077e-02 -1.014127e-08 -9.678759e-09 +6.755218e-09 -4.966540e-09
+2.626667e+01 +4.272764e-04 +1.974924e-01 +2.134172e-08 -2.091561e-06 -3.859093e-11 +7.287744e-10 +5.755669e-03 -4.233788e-01 -5.780521e-01 +2.178898e-01 +5.540308e-01 +1.436885e-01 -8.731535e-09 -8.477024e-09 +6.061536e-09 -5.386677e-09
+2.628333e+01 -1.291299e-03 +2.067246e-01 +5.973422e-09 -2.135524e-06 -2.133672e-10 +5.702719e-11 +1.069794e-02 -4.070554e-01 -5.749273e-01 +3.257207e-02 +4.577961e-01 -2.637564e-02 -9.524414e-09 -6.466719e-09 +6.716866e-09 -6.218691e-09
+2.630000e+01 +4.894628e-03 +2.026005e-01 -2.996454e-08 -2.058376e-06 +3.859911e-10 +6.770766e-10 -2.436483e-02 -4.251863e-01 -3.330003e-01 +1.741446e-01 +5.389828e-01 +1.695321e-01 -1.031345e-08 -4.719879e-09 +6.408086e-09 -7.709962e-09
+2.631667e+01 -9.482567e-03 +2.040696e-01 +7.691672e-08 -2.039520e-06 +4.543731e-10 +5.421079e-10 -5.342907e-03 -4.202097e-01 -3.662210e-01 +1.356610e-01 +6.099798e-01 +1.385114e-01 -4.894656e-09 -4.075377e-09 +3.189518e-09 -7.903447e-09
+2.633333e+01 +1.797453e-04 +2.071657e-01 +1.417538e-08 -2.012120e-06 -5.099364e-11 +6.782156e-10 +5.383724e-03 -4.260741e-01 -5.268948e-01 +1.167155e-01 +4.985472e-01 +2.356839e-01 -7.634342e-09 -5.581530e-09 +5.296894e-09 -6.899424e-09
+2.635000e+01 -2.753377e-03 +1.920851e-01 +1.202789e-08 -1.864897e-06 -5.041253e-11 +8.686718e-10 +4.909969e-03 -4.090911e-01 -6.261847e-01 +1.649916e-01 +6.018107e-01 +2.949199e-01 -7.016433e-09 -5.571771e-09 +4.867180e-09 -6.391335e-09
+2.636667e+01 +6.042647e-03 +2.016989e-01 -1.065276e-07 -1.940003e-06 -2.616894e-10 +6.812787e-10 -1.028966e-02 -4.211568e-01 -6.270649e-01 +2.027381e-01 +4.851453e-01 +1.548134e-01 -5.716747e-09 -7.405164e-09 +3.636864e-09 -5.311955e-09
+2.638333e+01 +7.728289e-04 +2.046666e-01 -4.637215e-08 -1.976825e-06 -4.549961e-10 +4.255023e-10 +1.217776e-02 -4.216453e-01 -8.237464e-01 +1.264824e-01 +5.738678e-01 +9.098935e-02 +1.876863e-10 -6.706348e-09 +1.496227e-10 -5.682671e-09
+2.640000e+01 -2.888406e-03 +1.999267e-01 -2.942713e-08 -1.890846e-06 -3.468415e-10 +9.746137e-10 +1.057104e-02 -4.348857e-01 -8.168458e-01 +2.040477e-01 +6.253336e-01 +3.329241e-01 +1.683212e-09 -8.961035e-09 -8.997802e-10 -4.341581e-09
+2.641667e+01 -5.099086e-03 +1.900728e-01 -3.276018e-08 -1.810895e-06 -1.489134e-10 +7.854674e-10 -2.214172e-05 -4.128085e-01 -6.882977e-01 +1.269324e-01 +6.107946e-01 +3.032474e-01 +1.492934e-09 -9.773454e-09 -1.007248e-09 -3.186813e-09
+2.643333e+01 +9.757993e-04 +2.138177e-01 -6.314124e-08 -1.992142e-06 -4.352807e-10 +3.081702e-10 +7.651029e-03 -4.343316e-01 -6.389240e-01 +6.079071e-03 +3.877654e-01 +1.430079e-01 +1.078175e-10 -9.547265e-09 +9.909027e-11 -3.703788e-09
+2.645000e+01 +1.850069e-04 +1.879189e-01 -6.209582e-08 -1.789000e-06 -1.822946e-10 +7.170170e-10 -4.996860e-03 -4.142556e-01 -6.066464e-01 +3.017763e-01 +5.019675e-01 +1.077581e-01 +4.630260e-09 -4.406720e-09 -3.239608e-09 -6.637294e-09
+2.646667e+01 -8.121643e-03 +2.044730e-01 +2.130945e-08 -1.869045e-06 +9.270922e-11 +5.758413e-10 -4.980074e-05 -4.303359e-01 -6.054996e-01 +1.511770e-01 +6.597575e-01 +1.715461e-01 +5.437351e-09 -4.817713e-09 -3.680295e-09 -6.596933e-09
+2.648333e+01 -1.082919e-02 +1.945989e-01 +2.567387e-08 -1.764445e-06 -1.178428e-10 +9.027134e-10 +1.198351e-02 -4.282519e-01 -7.093947e-01 +2.286709e-01 +6.270666e-01 +3.018657e-01 +4.699394e-09 -7.695006e-09 -2.925073e-09 -4.495438e-09
+2.650000e+01 -4.271309e-03 +2.068084e-01 -2.012752e-08 -1.860779e-06 -2.373940e-10 +6.694373e-10 +7.595067e-03 -4.436781e-01 -7.579895e-01 +2.828006e-01 +5.955889e-01 +1.115354e-01 +5.607525e-09 -9.328557e-09 -3.633214e-09 -3.605140e-09
+2.651667e+01 -4.539288e-03 +2.106296e-01 +2.055601e-08 -1.879088e-06 +2.703709e-10 +6.152656e-10 -9.879267e-03 -4.504792e-01 -5.737823e-01 +3.489243e-01 +7.366752e-01 +2.197283e-02 +4.865817e-09 -1.167953e-08 -3.494319e-09 -2.043056e-09
+2.653333e+01 +7.095468e-03 +1.938749e-01 -3.467641e-08 -1.719528e-06 +1.360340e-10 +3.603249e-10 -1.588412e-02 -4.037086e-01 -4.389201e-01 +1.178145e-01 +5.194643e-01 +8.382182e-02 +5.497415e-09 -1.201466e-08 -4.045274e-09 -7.457520e-10
+2.655000e+01 +1.152370e-02 +2.025686e-01 -6.852574e-08 -1.761289e-06 -2.721329e-10 +5.502231e-10 -1.748276e-03 -4.296052e-01 -5.555768e-01 +1.756758e-01 +3.648417e-01 +1.570986e-01 +4.374523e-09 -1.290028e-08 -2.998316e-09 -5.629176e-10
+2.656667e+01 +1.254772e-03 +2.015599e-01 -1.310365e-08 -1.720463e-06 -1.788654e-11 +4.931859e-10 -2.206543e-03 -4.217231e-01 -6.684178e-01 +1.561404e-01 +6.332506e-01 +1.436647e-01 +2.651005e-09 -1.009987e-08 -1.840145e-09 -2.194696e-09
+2.658333e+01 -5.216366e-03 +2.061564e-01 +4.517538e-09 -1.739290e-06 -1.993515e-11 +5.382551e-10 +2.288291e-03 -4.342170e-01 -5.325668e-01 +2.101598e-01 +5.014796e-01 +1.271206e-01 +1.676297e-09 -1.002870e-08 -1.090832e-09 -2.385812e-09
+2.660000e+01 +1.331465e-03 +2.017019e-01 -6.824788e-08 -1.681450e-06 +2.871504e-11 +4.941567e-10 -1.882301e-02 -4.224828e-01 -5.908007e-01 +2.707609e-01 +5.866339e-01 +4.540200e-02 +1.330899e-09 -1.109721e-08 -1.269898e-09 -1.327841e-09
+2.661667e+01 -2.164675e-03 +2.024133e-01 -2.809609e-08 -1.683378e-06 -6.774580e-11 +5.640386e-10 -3.083646e-03 -4.322866e-01 -6.268409e-01 +3.096096e-01 +5.545345e-01 +5.988158e-02 -1.026240e-09 -1.139016e-08 +6.316844e-10 -1.216560e-09
+2.663333e+01 -1.809144e-03 +1.996449e-01 +6.279776e-09 -1.660959e-06 +1.889304e-10 +7.563601e-10 -9.165345e-03 -4.430301e-01 -5.404261e-01 +3.104940e-01 +6.441720e-01 +1.930244e-01 +2.252434e-09 -1.441171e-08 -1.704367e-09 +7.267119e-10
+2.665000e+01 -1.789294e-03 +1.901889e-01 -1.531632e-08 -1.587321e-06 -2.426809e-11 +6.085946e-10 -2.305105e-03 -4.205775e-01 -6.832422e-01 +1.542610e-01 +6.315821e-01 +2.438644e-01 +1.335652e-09 -1.245184e-08 -9.531541e-10 -7.316670e-11
+2.666667e+01 -6.745012e-03 +1.947444e-01 +6.986933e-09 -1.616503e-06 +2.443418e-11 +5.697284e-10 +6.449353e-04 -4.313823e-01 -6.089704e-01 +1.397056e-01 +5.948347e-01 +2.358745e-01 -5.215150e-10 -1.227166e-08 +3.605104e-10 -2.959432e-10
+2.668333e+01 +1.461685e-03 +1.955054e-01 -6.091963e-08 -1.576658e-06 -7.732510e-11 +4.281968e-10 -1.142733e-02 -4.176243e-01 -5.125884e-01 +1.358260e-01 +4.314321e-01 +1.447867e-01 -5.115197e-09 -9.164017e-09 +3.249640e-09 -2.046768e-09
+2.670000e+01 -5.047781e-03 +1.875716e-01 +1.048792e-08 -1.527076e-06 +8.975342e-11 +7.059067e-10 -2.348508e-03 -4.264399e-01 -5.433556e-01 +2.681539e-01 +5.784004e-01 +2.213734e-01 -4.532126e-09 -6.805156e-09 +3.021374e-09 -3.708226e-09
+2.671667e+01 -1.706554e-02 +2.018244e-01 +5.562953e-08 -1.605678e-06 +1.768824e-10 +5.263926e-10 +4.580337e-03 -4.421757e-01 -3.939025e-01 +2.224562e-01 +4.995230e-01 +1.406039e-01 -2.113724e-09 -8.629501e-09 +1.509399e-09 -2.660961e-09
+2.673333e+01 -4.495520e-03 +1.995886e-01 +3.977246e-10 -1.568559e-06 +5.307099e-11 +5.166374e-10 -3.027610e-03 -4.367378e-01 -5.552907e-01 +2.004415e-01 +5.643253e-01 +1.587602e-01 -3.223665e-09 -9.103131e-09 +2.126208e-09 -2.146246e-09
+2.675000e+01 -4.576311e-03 +1.893968e-01 -2.237763e-09 -1.472437e-06 +1.285526e-10 +5.709841e-10 -8.569440e-03 -4.187270e-01 -5.140293e-01 +7.270381e-02 +5.806877e-01 +3.244410e-01 -4.163034e-09 -1.125738e-08 +2.665533e-09 -2.735137e-10
+2.676667e+01 -8.776646e-03 +2.007965e-01 +2.426801e-08 -1.534278e-06 +3.353969e-10 +5.514273e-10 -1.430431e-02 -4.404087e-01 -4.926504e-01 +1.524866e-01 +7.154337e-01 +2.372961e-01 -3.787513e-09 -1.278350e-08 +2.312162e-09 +4.767511e-10
+2.678333e+01 -1.250040e-02 +1.826212e-01 +5.590485e-08 -1.406752e-06 +2.789514e-10 +7.142720e-10 -1.631090e-03 -4.198317e-01 -3.947356e-01 +2.336715e-01 +5.798276e-01 +2.861318e-01 -2.938809e-09 -9.961850e-09 +1.956144e-09 -9.860496e-10
+2.680000e+01 -5.604495e-03 +1.978513e-01 +3.190636e-08 -1.430470e-06 +1.973211e-10 +6.455399e-10 -3.318435e-03 -4.276246e-01 -5.257438e-01 +2.512281e-01 +6.526064e-01 +2.203596e-01 -3.295713e-09 -7.737016e-09 +2.170167e-09 -2.533415e-09
+2.681667e+01 -4.607165e-03 +1.998995e-01 +2.583614e-08 -1.436360e-06 +1.732957e-10 +4.399717e-10 -3.567548e-03 -4.211439e-01 -6.223252e-01 +8.180532e-02 +7.363453e-01 +2.348204e-01 -4.915524e-09 -7.131469e-09 +3.263923e-09 -2.744176e-09
+2.683333e+01 -2.431912e-03 +2.033055e-01 -5.253766e-09 -1.481062e-06 +6.838257e-11 +1.842147e-10 -5.835244e-03 -4.226204e-01 -5.973857e-01 +1.011550e-01 +6.322133e-01 +1.416130e-02 -3.733047e-09 -6.899103e-09 +2.426298e-09 -2.837889e-09
+2.685000e+01 -1.993562e-03 +1.900747e-01 -7.530971e-09 -1.413580e-06 -1.139414e-10 +2.562804e-10 +5.747570e-03 -4.124978e-01 -6.405139e-01 +1.481786e-01 +5.325974e-01 +3.004778e-02 -5.250355e-09 -6.896439e-09 +3.645207e-09 -2.586874e-09
+2.686667e+01 -8.428276e-03 +2.081286e-01 +6.329866e-08 -1.478421e-06 +2.462552e-10 +3.053763e-10 +2.588403e-03 -4.406166e-01 -5.162766e-01 +1.898348e-04 +7.063293e-01 +2.249520e-01 -3.095483e-09 -6.735075e-09 +2.135043e-09 -3.070517e-09
+2.688333e+01 -7.376211e-03 +1.954584e-01 +2.947028e-08 -1.384043e-06 +2.160074e-10 +4.180564e-10 -5.734772e-03 -4.247191e-01 -6.398998e-01 +1.247947e-01 +8.132288e-01 +1.961171e-01 -3.851634e-09 -6.435787e-09 +2.513884e-09 -2.932847e-09
+2.690000e+01 +4.110206e-03 +1.927736e-01 -5.371021e-08 -1.344464e-06 -5.613944e-11 +5.794104e-10 -1.256442e-02 -4.289782e-01 -5.690631e-01 +3.352114e-01 +5.100442e-01 +1.213109e-01 -4.045244e-09 -7.690786e-09 +2.537057e-09 -2.066920e-09
+2.691667e+01 -6.143197e-03 +2.105861e-01 +1.148117e-08 -1.431516e-06 +4.710045e-11 +2.977399e-10 +5.605872e-04 -4.416855e-01 -6.530460e-01 +1.041115e-01 +6.910536e-01 +1.207168e-01 -4.215858e-09 -8.139336e-09 +2.859468e-09 -1.879589e-09
+2.693333e+01 -2.766087e-04 +1.935707e-01 -7.489022e-09 -1.317680e-06 -1.062651e-11 +4.416775e-10 -1.383011e-03 -4.212038e-01 -6.237041e-01 +7.573197e-02 +6.136753e-01 +2.827770e-01 +2.223443e-10 -8.970750e-09 -1.757147e-10 -9.149125e-10
+2.695000e+01 -2.806021e-03 +2.010365e-01 +1.358364e-08 -1.354460e-06 +3.899139e-11 +3.750608e-10 +1.762732e-03 -4.335663e-01 -4.535156e-01 +8.900326e-02 +4.853615e-01 +2.146163e-01 +3.044940e-10 -8.053470e-09 -1.825322e-10 -1.643526e-09
+2.696667e+01 +4.051671e-03 +1.950615e-01 -4.184448e-08 -1.301361e-06 -1.606628e-10 +4.856256e-10 -1.675357e-03 -4.297879e-01 -6.055953e-01 +2.362741e-01 +4.668250e-01 +1.658858e-01 -7.262562e-10 -6.389174e-09 +4.639446e-10 -2.631564e-09
+2.698333e+01 +2.058146e-03 +1.962547e-01 -2.008633e-08 -1.315050e-06 +9.354592e-11 +4.182087e-10 -1.340624e-02 -4.347074e-01 -5.085531e-01 +1.825970e-01 +5.984417e-01 +1.647444e-01 +1.821428e-09 -7.419612e-09 -1.436552e-09 -1.926315e-09
+2.700000e+01 -8.752541e-03 +1.906012e-01 +5.395087e-08 -1.238365e-06 +1.491512e-10 +4.820902e-10 +7.072756e-03 -4.193845e-01 -5.145153e-01 +2.909304e-01 +6.572378e-01 +1.157993e-01 +1.737777e-09 -6.545932e-09 -1.076487e-09 -2.210716e-09
+2.701667e+01 +2.587666e-03 +1.906229e-01 -7.185847e-09 -1.202746e-06 -1.684422e-10 +7.101785e-10 +1.054734e-02 -4.300575e-01 -7.359288e-01 +2.806573e-01 +5.943463e-01 +3.426229e-01 +1.204812e-09 -4.724713e-09 -6.642618e-10 -3.521820e-09
+2.703333e+01 +6.782845e-03 +1.996975e-01 -1.290125e-08 -1.226936e-06 -2.836005e-10 +5.401819e-10 +1.744095e-02 -4.306209e-01 -7.028395e-01 +2.288014e-01 +4.520118e-01 +2.415252e-01 +1.757070e-09 -4.839863e-09 -9.385297e-10 -3.374276e-09
+2.705000e+01 +1.474049e-02 +2.097319e-01 -4.705143e-08 -1.250584e-06 -2.363372e-10 +2.933595e-10 +1.995102e-03 -4.249839e-01 -6.620904e-01 +2.838392e-02 +4.536904e-01 +2.156550e-01 +2.098082e-09 -2.966865e-09 -1.390430e-09 -4.485170e-09
+2.706667e+01 +6.189825e-03 +1.999585e-01 -1.748120e-08 -1.218876e-06 -1.263979e-10 +4.753743e-10 +3.699430e-03 -4.335814e-01 -5.652252e-01 +2.362597e-01 +4.586924e-01 +1.870249e-01 +2.063387e-09 -3.810526e-09 -1.343218e-09 -3.959609e-09
+2.708333e+01 +6.423110e-03 +2.063106e-01 -5.764623e-09 -1.229814e-06 +7.011361e-11 +4.736505e-10 -7.778288e-03 -4.427160e-01 -5.476456e-01 +1.305960e-01 +6.250948e-01 +2.945832e-01 +3.219033e-10 -4.506759e-09 -3.243347e-10 -3.540110e-09
+2.710000e+01 -4.724581e-03 +1.941060e-01 +3.540434e-08 -1.140691e-06 +6.003161e-11 +3.216741e-10 +7.793353e-03 -4.040657e-01 -5.881830e-01 +1.001017e-01 +6.540200e-01 +1.829780e-01 +5.825494e-10 -4.315388e-09 -2.865911e-10 -3.061266e-09
+2.711667e+01 -5.694827e-03 +1.977386e-01 +5.495468e-08 -1.142400e-06 +8.236849e-11 +5.067477e-10 +1.305877e-02 -4.250300e-01 -5.986424e-01 +1.134818e-01 +6.858097e-01 +3.569583e-01 -2.509259e-09 -3.122069e-09 +1.878932e-09 -4.083461e-09
+2.713333e+01 +2.034775e-03 +2.057183e-01 -1.502534e-08 -1.140240e-06 -1.114509e-10 +4.058000e-10 +3.474390e-03 -4.211894e-01 -5.839282e-01 +4.289217e-02 +4.761963e-01 +3.328810e-01 -1.148747e-09 -3.342543e-09 +8.276879e-10 -3.811330e-09
+2.715000e+01 -1.782356e-03 +2.038507e-01 +2.262415e-08 -1.099659e-06 +1.245902e-10 +4.344948e-10 -2.220368e-03 -4.137875e-01 -6.563750e-01 +2.236539e-01 +7.905726e-01 +1.839586e-01 -1.959456e-09 -2.887676e-09 +1.300206e-09 -3.951094e-09
+2.716667e+01 -9.349918e-04 +2.040572e-01 +2.248285e-08 -1.077956e-06 -1.625152e-11 +3.215461e-10 +9.595772e-03 -4.012822e-01 -6.827205e-01 +1.969170e-02 +6.723607e-01 +2.814169e-01 -1.889706e-09 -4.907771e-09 +1.408741e-09 -2.350456e-09
+2.718333e+01 +1.168982e-02 +2.098542e-01 -3.297764e-08 -1.087943e-06 -2.490013e-10 +4.713342e-10 +8.490448e-03 -4.226293e-01 -7.141660e-01 +2.635610e-01 +4.586018e-01 +1.964962e-01 -3.181858e-09 -3.958563e-09 +2.268865e-09 -3.208961e-09
+2.720000e+01 +4.105056e-03 +2.161821e-01 -5.446545e-09 -1.114215e-06 -3.717804e-11 +3.329893e-10 +8.543659e-04 -4.256841e-01 -6.017712e-01 -1.938524e-02 +5.707986e-01 +3.400996e-01 -2.483671e-09 -2.370879e-09 +1.696489e-09 -4.260088e-09
+2.721667e+01 +1.053901e-03 +2.167261e-01 +1.045456e-08 -1.091405e-06 -7.049797e-11 +2.132031e-10 +9.912169e-03 -4.114783e-01 -5.314110e-01 +1.747634e-01 +4.631943e-01 +2.015363e-02 -1.942651e-09 -1.661870e-09 +1.445534e-09 -4.494664e-09
+2.723333e+01 -7.569865e-03 +2.101818e-01 +4.392481e-08 -1.047677e-06 +1.088220e-10 +4.416790e-10 +7.271192e-03 -4.193738e-01 -5.389717e-01 +2.122920e-01 +6.641780e-01 +2.352440e-01 -9.709815e-10 -4.359968e-09 +7.533479e-10 -2.705529e-09
+2.725000e+01 +1.519218e-03 +2.236617e-01 -8.720557e-09 -1.091531e-06 +1.954912e-10 +2.236291e-10 -2.105974e-02 -4.221970e-01 -5.246289e-01 +1.364784e-01 +7.455580e-01 +7.740391e-02 -2.342321e-09 -1.814452e-09 +1.326125e-09 -4.403513e-09
+2.726667e+01 +5.931812e-04 +2.056295e-01 -1.955199e-08 -9.841502e-07 +3.537149e-11 +4.913010e-10 -1.100933e-02 -4.083918e-01 -6.239475e-01 +1.269219e-01 +6.699977e-01 +3.936888e-01 -1.103946e-09 -9.179810e-10 +6.119063e-10 -4.778364e-09
+2.728333e+01 +5.270490e-04 +2.127918e-01 -1.280685e-09 -9.999247e-07 +4.227463e-12 +3.565990e-10 -8.575571e-04 -4.073692e-01 -5.324673e-01 +2.146537e-01 +5.420145e-01 +1.533993e-01 -2.321533e-09 -1.479234e-09 +1.561230e-09 -4.326407e-09
+2.730000e+01 +9.148890e-03 +2.113861e-01 -3.324016e-08 -1.000882e-06 -8.248096e-11 +3.738001e-10 -5.907304e-03 -4.140679e-01 -6.392823e-01 +3.322026e-01 +5.549432e-01 +5.688553e-02 -3.726082e-09 -2.078631e-09 +2.451146e-09 -3.944291e-09
+2.731667e+01 +1.579569e-03 +2.197889e-01 -5.379350e-09 -1.044087e-06 -4.521630e-12 +2.923347e-10 -1.699838e-03 -4.289882e-01 -5.192101e-01 +1.920079e-01 +5.233540e-01 +1.114233e-01 -3.533156e-09 -3.195621e-09 +2.371298e-09 -3.310408e-09
+2.733333e+01 +4.359353e-03 +1.980710e-01 +4.814680e-09 -9.627168e-07 -3.344544e-11 +3.089126e-10 +5.218965e-03 -4.016342e-01 -5.999233e-01 +2.578214e-01 +5.722638e-01 +6.885905e-02 -2.065973e-09 -4.153361e-09 +1.460071e-09 -2.278847e-09
+2.735000e+01 +1.525320e-03 +2.122024e-01 +2.207920e-08 -1.016040e-06 +9.462255e-11 +3.696342e-10 +3.601084e-04 -4.344326e-01 -5.541033e-01 +7.748869e-02 +6.762760e-01 +3.286085e-01 -3.718879e-10 -3.334342e-09 +2.556384e-10 -3.163980e-09
+2.736667e+01 -3.578658e-03 +2.089405e-01 +4.891422e-08 -1.010258e-06 -7.029548e-11 +1.355335e-10 +2.751127e-02 -4.145346e-01 -5.895184e-01 +1.277469e-01 +5.154238e-01 +6.105708e-04 -5.613410e-10 -3.513443e-09 +6.995212e-10 -2.754080e-09
+2.738333e+01 +1.052097e-03 +2.119382e-01 +1.082834e-08 -1.009481e-06 -3.340792e-11 +2.888099e-10 +7.647109e-03 -4.339279e-01 -6.127701e-01 +1.079616e-01 +5.841255e-01 +2.109889e-01 +4.494866e-10 -2.455138e-09 -2.138877e-10 -3.637254e-09
+2.740000e+01 +5.467498e-04 +1.985021e-01 +1.998717e-09 -9.453596e-07 -6.404121e-11 +2.514518e-10 +6.859047e-03 -4.074859e-01 -5.628596e-01 +1.218271e-01 +4.958874e-01 +1.560324e-01 +7.678346e-10 -2.979407e-09 -4.390050e-10 -2.924421e-09
+2.741667e+01 -1.177428e-02 +2.090712e-01 +4.144798e-08 -9.633900e-07 +5.979688e-11 +2.048023e-10 +1.198543e-02 -4.157561e-01 -6.256802e-01 +1.037343e-01 +7.112130e-01 +1.215955e-01 -7.244871e-11 -4.801465e-09 +1.870676e-10 -1.727541e-09
+2.743333e+01 -3.684711e-03 +2.059192e-01 +1.178903e-08 -9.351182e-07 -1.540299e-10 +3.004000e-10 +2.026326e-02 -4.177159e-01 -7.747839e-01 +1.398989e-01 +5.971599e-01 +2.083593e-01 -6.659415e-10 -3.629891e-09 +6.802736e-10 -2.487734e-09
+2.745000e+01 -1.324045e-03 +2.150045e-01 -9.616987e-09 -9.402247e-07 +2.314514e-10 +3.010450e-10 -2.821721e-02 -4.250324e-01 -4.307234e-01 +1.103098e-01 +7.358521e-01 +2.436586e-01 +1.797932e-10 -3.786933e-09 -4.263309e-10 -2.407274e-09
+2.746667e+01 -1.312692e-03 +2.057642e-01 -4.462390e-09 -8.849087e-07 +9.647565e-11 +2.382255e-10 -1.203976e-02 -3.985232e-01 -4.509561e-01 +6.815016e-02 +5.833827e-01 +2.108159e-01 -1.547773e-09 -4.666878e-09 +9.190290e-10 -1.468705e-09
+2.748333e+01 -1.247126e-03 +2.030058e-01 -1.631780e-08 -8.749521e-07 -2.582495e-11 +1.912608e-10 -4.842189e-03 -3.939715e-01 -6.600815e-01 +1.862481e-01 +6.435179e-01 +3.083469e-02 +7.551155e-10 -3.133252e-09 -5.631901e-10 -2.406052e-09
+2.750000e+01 +1.266997e-03 +2.097599e-01 -1.900014e-08 -9.093694e-07 -6.205927e-11 +1.645295e-10 -2.311127e-03 -4.117678e-01 -6.359990e-01 +3.496775e-02 +5.716419e-01 +1.567875e-01 +2.030800e-09 -2.303270e-09 -1.400114e-09 -3.108203e-09
+2.751667e+01 +2.506279e-03 +1.933686e-01 -3.308268e-09 -8.083131e-07 -6.223610e-11 +4.171965e-10 +5.034222e-03 -3.958169e-01 -5.947709e-01 +3.082202e-01 +5.291404e-01 +2.159825e-01 +2.167926e-09 -4.533166e-09 -1.415390e-09 -1.380281e-09
+2.753333e+01 +4.841342e-03 +2.122086e-01 -1.483729e-08 -8.881718e-07 -5.876910e-11 +3.242549e-10 -7.670161e-04 -4.281359e-01 -6.421557e-01 +1.745488e-01 +5.815705e-01 +2.323272e-01 +2.402464e-09 -3.000093e-09 -1.634944e-09 -2.709167e-09
+2.755000e+01 -1.502657e-03 +2.051939e-01 +1.059078e-09 -8.361959e-07 +4.188339e-12 +3.944833e-10 +5.268746e-05 -4.156100e-01 -6.168603e-01 +3.619705e-01 +6.401761e-01 +1.414713e-01 +1.605755e-09 -2.989028e-09 -1.086917e-09 -2.538318e-09
+2.756667e+01 -9.935120e-04 +1.978901e-01 -9.791061e-09 -8.236476e-07 -1.165703e-11 +5.355797e-10 -3.463255e-03 -4.296807e-01 -4.973296e-01 +3.272650e-01 +4.958346e-01 +3.761524e-01 +8.075476e-10 -2.948330e-09 -5.822479e-10 -2.660736e-09
+2.758333e+01 -9.723796e-03 +2.054993e-01 +3.033887e-08 -8.371069e-07 +1.204496e-10 +3.764705e-10 +1.605629e-03 -4.236936e-01 -4.946193e-01 +2.774650e-01 +6.756478e-01 +2.110088e-01 +2.412167e-09 -4.582926e-09 -1.617801e-09 -1.443330e-09
+2.760000e+01 +4.025604e-03 +2.216766e-01 -1.609316e-08 -8.807472e-07 +1.589106e-11 +1.080737e-10 -9.728872e-03 -4.204151e-01 -5.408666e-01 +8.855571e-02 +5.752376e-01 +3.037721e-02 +1.761920e-09 -5.511656e-09 -1.290279e-09 -7.314137e-10
+2.761667e+01 +7.788722e-03 +2.034289e-01 -2.274557e-08 -8.247814e-07 +6.374201e-11 +2.990353e-10 -1.848375e-02 -4.190136e-01 -3.899382e-01 +2.391959e-01 +4.890167e-01 +1.532324e-01 +1.865611e-09 -4.973249e-09 -1.446475e-09 -1.032156e-09
+2.763333e+01 -4.249421e-03 +2.042187e-01 +1.172825e-08 -8.145823e-07 -8.712840e-11 +2.925605e-10 +1.617318e-02 -4.182147e-01 -5.647910e-01 +2.398352e-01 +4.534099e-01 +1.477060e-01 +2.787871e-09 -5.379275e-09 -1.733425e-09 -6.996740e-10
+2.765000e+01 -1.488334e-02 +2.128775e-01 +2.659229e-08 -8.295854e-07 -3.291279e-11 +2.558199e-10 +1.751916e-02 -4.267864e-01 -5.742185e-01 +1.176459e-01 +5.400911e-01 +2.235845e-01 +2.508321e-09 -5.433544e-09 -1.531020e-09 -6.960962e-10
+2.766667e+01 -3.703775e-03 +2.088474e-01 -4.179987e-09 -7.959315e-07 -3.242252e-11 +2.339486e-10 +1.501838e-03 -4.119676e-01 -5.904833e-01 +6.906283e-02 +5.567238e-01 +2.454251e-01 +2.993937e-09 -3.353219e-09 -2.012221e-09 -1.914691e-09
+2.768333e+01 -6.122921e-03 +2.133629e-01 +1.267995e-08 -8.023822e-07 -1.741560e-12 +1.988364e-10 +6.745800e-03 -4.163483e-01 -5.362878e-01 +2.322082e-01 +5.458519e-01 +3.225369e-02 +2.975217e-09 -3.805635e-09 -1.950472e-09 -1.601097e-09
+2.770000e+01 -3.866918e-03 +2.060526e-01 +1.533943e-08 -7.710953e-07 +1.585856e-10 +3.860731e-10 -1.098524e-02 -4.272593e-01 -4.188932e-01 +3.056397e-01 +6.616719e-01 +2.366859e-01 +2.785914e-09 -4.449420e-09 -1.987268e-09 -1.218793e-09
+2.771667e+01 +9.915171e-04 +1.998728e-01 -1.614226e-08 -7.394583e-07 +5.317820e-11 +4.110534e-10 -1.514182e-02 -4.185052e-01 -4.479818e-01 +3.037271e-01 +5.347144e-01 +2.802058e-01 +3.187825e-09 -5.355523e-09 -2.297630e-09 -4.768475e-10
+2.773333e+01 -7.972031e-03 +2.175788e-01 -2.286953e-09 -7.878124e-07 +7.423448e-11 +2.174761e-10 -1.020917e-02 -4.263126e-01 -4.902807e-01 +1.422477e-01 +6.112966e-01 +1.583026e-01 +3.428264e-09 -4.255880e-09 -2.415521e-09 -1.245002e-09
+2.775000e+01 -2.555238e-03 +2.158122e-01 -1.406208e-08 -7.655443e-07 -4.606130e-11 +3.519929e-10 -1.811656e-03 -4.360316e-01 -5.848449e-01 +2.441513e-01 +5.271327e-01 +2.625124e-01 +1.698584e-09 -2.819746e-09 -1.168539e-09 -2.257223e-09
+2.776667e+01 -5.611711e-03 +2.014242e-01 -5.369226e-10 -7.072058e-07 +1.604043e-11 +3.407553e-10 -2.108010e-03 -4.075122e-01 -5.838747e-01 +3.095403e-01 +6.229815e-01 +1.820524e-01 +1.489372e-09 -4.055387e-09 -1.029136e-09 -1.120168e-09
+2.778333e+01 -6.297711e-03 +2.062982e-01 -1.530069e-08 -7.302495e-07 +1.797606e-11 +2.160124e-10 -1.071419e-02 -4.099636e-01 -5.496592e-01 +5.643802e-02 +5.913336e-01 +2.524678e-01 +9.993283e-10 -3.593609e-09 -7.722250e-10 -1.407971e-09
+2.780000e+01 -1.091598e-02 +2.007231e-01 -5.811472e-09 -7.263383e-07 -1.052759e-10 +1.366227e-10 +1.046355e-02 -4.027420e-01 -7.035262e-01 +1.124626e-01 +5.561325e-01 +7.330870e-02 +6.372590e-10 -2.498693e-09 -3.432851e-10 -2.042001e-09
+2.781667e+01 -1.054544e-02 +2.110596e-01 +1.425835e-08 -7.414434e-07 -6.170659e-11 +2.070804e-10 +1.633888e-02 -4.256060e-01 -6.214686e-01 +9.491964e-02 +5.410797e-01 +2.085054e-01 -5.127931e-11 -1.697327e-09 +1.736065e-10 -2.737493e-09
+2.783333e+01 -1.129022e-02 +2.059934e-01 +1.628936e-08 -7.070850e-07 +1.956120e-11 +1.685113e-10 +6.868049e-03 -4.056716e-01 -5.649552e-01 +1.706052e-01 +6.133315e-01 +7.378515e-02 +4.188699e-10 -1.594089e-09 -2.250672e-10 -2.595096e-09
+2.785000e+01 -2.803380e-03 +2.063657e-01 -2.901894e-09 -6.897788e-07 +6.462769e-11 +2.597733e-10 -1.037905e-02 -4.126104e-01 -3.856977e-01 +1.764189e-01 +5.033718e-01 +2.209399e-01 -9.380078e-11 -2.770919e-10 -2.258553e-11 -3.503052e-09
+2.786667e+01 +6.767878e-03 +1.973772e-01 -3.400242e-08 -6.712515e-07 +1.601751e-11 +3.567103e-10 -2.236835e-02 -4.195764e-01 -6.065949e-01 +3.245689e-01 +6.498829e-01 +2.319410e-01 -3.223227e-10 -1.485821e-09 +3.279148e-11 -2.700758e-09
+2.788333e+01 +1.251573e-03 +1.989403e-01 -9.375317e-09 -6.710537e-07 -5.752583e-11 +3.646336e-10 +2.387900e-03 -4.255810e-01 -7.263904e-01 +3.146559e-01 +6.494152e-01 +2.602181e-01 -1.383023e-09 -2.937739e-09 +9.543123e-10 -1.725279e-09
+2.790000e+01 +1.804875e-03 +2.146569e-01 -1.221160e-08 -6.977408e-07 +3.276680e-11 +1.692473e-10 -1.177002e-02 -4.201698e-01 -5.991364e-01 +6.301737e-02 +6.724103e-01 +1.891757e-01 -7.309742e-10 -2.825784e-09 +3.984155e-10 -1.715653e-09
+2.791667e+01 -7.966559e-03 +1.946193e-01 +1.102488e-08 -6.384336e-07 -6.915472e-12 +3.397110e-10 +8.027557e-03 -4.124488e-01 -6.634860e-01 +3.835552e-01 +6.687889e-01 +1.632650e-01 +9.968063e-11 -2.139057e-09 -5.449355e-12 -2.077599e-09
+2.793333e+01 +4.442671e-04 +1.955098e-01 -1.593611e-08 -6.254016e-07 -7.831906e-11 +2.592523e-10 +1.217020e-03 -3.981443e-01 -6.319038e-01 +3.277159e-01 +5.096596e-01 +8.526080e-02 +3.387316e-10 -2.318638e-09 -2.209931e-10 -1.802313e-09
+2.795000e+01 -1.456886e-02 +2.121950e-01 +1.918273e-08 -6.726530e-07 +2.146446e-11 +2.880510e-10 +9.151729e-03 -4.369111e-01 -7.023223e-01 +2.217964e-01 +7.536010e-01 +2.489289e-01 +3.151886e-10 -2.325254e-09 -1.426944e-10 -2.062872e-09
+2.796667e+01 -8.515557e-03 +2.163572e-01 +6.207546e-09 -6.661506e-07 +6.668482e-11 +2.570451e-10 -5.629532e-03 -4.334935e-01 -5.290978e-01 +1.881628e-01 +6.603465e-01 +2.342765e-01 +2.281956e-09 -1.186358e-09 -1.588908e-09 -2.767662e-09
[truncated: 29,037 more chars]
