# Supplementary material for: Visual motion perception as online hierarchical inference
Source: Nat Commun. 2022 Dec 1;13:7403. doi: 10.1038/s41467-022-34805-5 (PMC9715570; doi:10.1038/s41467-022-34805-5)
Supplement: Supplementary file 10 — Source Data [file 41467_2022_34805_MOESM10_ESM.zip › Supplementary_Figure_S5d.txt]

# COLUMNS: | t | mu_1_x | mu_1_y | mu_2_x | mu_2_y | mu_3_x | mu_3_y | mu_4_x | mu_4_y | mu_5_x | mu_5_y | mu_6_x | mu_6_y | mu_7_x | mu_7_y | mu_8_x | mu_8_y |
+0.000000e+00 -0.000000e+00 -0.000000e+00 +0.000000e+00 +0.000000e+00 +0.000000e+00 +0.000000e+00 +0.000000e+00 +0.000000e+00 +0.000000e+00 +0.000000e+00 +0.000000e+00 +0.000000e+00 +0.000000e+00 +0.000000e+00 +0.000000e+00 +0.000000e+00
+1.666667e-02 -1.218397e-03 +1.366929e-01 +3.595096e-03 -1.387567e-01 +2.197763e-02 +2.835745e-01 -7.935919e-04 -1.978384e-01 -2.149699e-01 +1.856940e-01 +2.433008e-01 +1.798567e-01 -1.465915e-02 -1.287075e-01 +1.355468e-02 -1.466321e-01
+3.333333e-02 -5.535383e-03 +1.287231e-01 +7.216281e-03 -1.291524e-01 +2.921038e-02 +4.127695e-01 +1.584387e-03 -2.127970e-01 -3.096479e-01 +2.386393e-01 +3.488298e-01 +2.962058e-01 -1.939220e-02 -1.356151e-01 +2.158289e-02 -1.595444e-01
+5.000000e-02 +1.758149e-03 +1.305637e-01 -2.704477e-03 -1.323963e-01 -3.613732e-02 +4.415955e-01 +2.608153e-03 -2.204491e-01 -3.810123e-01 +2.933031e-01 +3.377536e-01 +2.797697e-01 -1.027079e-02 -1.282364e-01 +1.377464e-02 -1.759926e-01
+6.666667e-02 -2.701380e-03 +1.217168e-01 +4.367268e-03 -1.255813e-01 -5.576044e-04 +4.421089e-01 +4.652041e-03 -2.119811e-01 -4.089269e-01 +3.177082e-01 +4.142937e-01 +2.587408e-01 +2.062052e-02 -1.263956e-01 -1.506270e-02 -1.646290e-01
+8.333333e-02 +1.552098e-03 +1.296023e-01 +1.148844e-03 -1.316587e-01 +4.154286e-02 +4.832065e-01 -5.022068e-03 -2.233526e-01 -4.691403e-01 +3.533132e-01 +5.315503e-01 +2.857241e-01 -2.534788e-02 -1.537940e-01 +1.958714e-02 -1.490764e-01
+1.000000e-01 +2.832011e-03 +1.262450e-01 -1.817409e-03 -1.284984e-01 -6.636950e-02 +5.181041e-01 +6.382878e-03 -2.231005e-01 -6.031512e-01 +3.082390e-01 +5.094034e-01 +3.913464e-01 +1.080732e-02 -1.469310e-01 -2.830444e-03 -1.531085e-01
+1.166667e-01 +3.325882e-03 +1.302432e-01 -6.670526e-03 -1.329622e-01 -5.411140e-02 +5.259256e-01 -7.739462e-04 -2.277387e-01 -5.697553e-01 +3.198090e-01 +4.929330e-01 +4.045308e-01 +1.365556e-02 -1.465102e-01 -1.491943e-02 -1.564391e-01
+1.333333e-01 -5.097030e-03 +1.328341e-01 -1.134563e-03 -1.345048e-01 +3.969599e-02 +4.863453e-01 -5.471007e-03 -2.234987e-01 -3.779483e-01 +2.975563e-01 +4.456775e-01 +3.791866e-01 +1.907282e-02 -1.364341e-01 -2.642707e-02 -1.582138e-01
+1.500000e-01 +6.178767e-04 +1.251153e-01 -3.207048e-03 -1.281077e-01 -7.433785e-03 +5.005229e-01 -2.653101e-03 -2.163859e-01 -4.767513e-01 +3.525541e-01 +4.725587e-01 +3.569975e-01 -1.085325e-02 -1.069909e-01 +8.062463e-03 -1.764771e-01
+1.666667e-01 +6.219978e-03 +1.324989e-01 -6.828011e-03 -1.358918e-01 -8.865941e-03 +4.924895e-01 -6.977910e-03 -2.241547e-01 -4.987444e-01 +3.347514e-01 +4.923463e-01 +3.732975e-01 +1.750915e-02 -1.255352e-01 -2.715222e-02 -1.631516e-01
+1.833333e-01 +3.960014e-03 +1.318266e-01 -5.836196e-03 -1.356909e-01 -1.402769e-03 +4.557532e-01 -6.624431e-03 -2.194617e-01 -5.145932e-01 +2.424503e-01 +5.202569e-01 +4.193339e-01 +6.227653e-03 -1.134800e-01 -1.472873e-02 -1.667706e-01
+2.000000e-01 +2.618433e-03 +1.419340e-01 -2.755968e-03 -1.412278e-01 -1.233885e-02 +4.009493e-01 -1.702990e-03 -2.204665e-01 -6.110948e-01 +3.384892e-01 +6.037463e-01 +2.419036e-01 -5.337655e-03 -1.348391e-01 +3.681135e-03 -1.415684e-01
+2.166667e-01 +4.816177e-03 +1.319757e-01 -3.436352e-04 -1.296896e-01 +1.784810e-02 +5.371220e-01 -1.839359e-03 -2.199625e-01 -5.824132e-01 +4.772576e-01 +6.254269e-01 +3.454115e-01 -5.631749e-03 -1.357326e-01 +3.836589e-03 -1.365238e-01
+2.333333e-01 +2.169427e-03 +1.385065e-01 +3.321571e-03 -1.365221e-01 -1.722461e-02 +4.574847e-01 +6.332717e-03 -2.209570e-01 -6.201891e-01 +4.045842e-01 +6.022058e-01 +2.966267e-01 -4.952302e-03 -1.452127e-01 +1.274868e-02 -1.240520e-01
+2.500000e-01 +4.940942e-03 +1.369450e-01 -3.662689e-03 -1.364648e-01 -1.328226e-02 +4.761506e-01 -3.216488e-03 -2.230773e-01 -5.248794e-01 +4.256745e-01 +5.119266e-01 +3.237288e-01 -2.802946e-02 -1.398872e-01 +2.620282e-02 -1.287366e-01
+2.666667e-01 +1.706244e-03 +1.329690e-01 -2.296988e-04 -1.313967e-01 -3.713910e-02 +4.936940e-01 +3.583350e-03 -2.186083e-01 -5.616535e-01 +3.957017e-01 +5.034915e-01 +3.979841e-01 +1.420975e-02 -1.248492e-01 -1.075523e-02 -1.361515e-01
+2.833333e-01 +3.495929e-03 +1.398420e-01 -1.992104e-03 -1.393358e-01 +1.403078e-02 +3.779265e-01 -3.702916e-03 -2.188000e-01 -5.383375e-01 +2.850800e-01 +5.677286e-01 +3.154229e-01 -9.922220e-03 -1.414193e-01 +6.543569e-03 -1.154681e-01
+3.000000e-01 +2.050623e-04 +1.431410e-01 +3.858657e-04 -1.405213e-01 -3.306042e-02 +4.896402e-01 +3.950560e-03 -2.318542e-01 -6.467277e-01 +3.729311e-01 +5.881433e-01 +4.425684e-01 +6.996512e-03 -1.512249e-01 -2.764118e-03 -1.163865e-01
+3.166667e-01 -8.334041e-03 +1.367412e-01 +9.879242e-03 -1.329487e-01 +3.622600e-02 +4.483716e-01 +1.031508e-02 -2.185508e-01 -6.240174e-01 +3.892433e-01 +6.907562e-01 +3.640499e-01 +2.252274e-02 -1.283644e-01 -1.198537e-02 -1.223920e-01
+3.333333e-01 -1.340374e-03 +1.454746e-01 +2.372645e-03 -1.397856e-01 -4.960499e-03 +4.560731e-01 +3.817371e-03 -2.296754e-01 -6.315900e-01 +3.909308e-01 +6.205810e-01 +3.908249e-01 +2.756408e-03 -1.464828e-01 +1.452873e-03 -1.124068e-01
+3.500000e-01 +8.692053e-03 +1.350946e-01 -4.471307e-03 -1.301981e-01 +1.915979e-02 +4.202521e-01 -7.953719e-03 -2.141088e-01 -4.176720e-01 +4.337395e-01 +4.536835e-01 +2.939235e-01 -4.347714e-04 -1.164741e-01 -7.717068e-03 -1.235897e-01
+3.666667e-01 -1.127208e-03 +1.355319e-01 +3.588283e-03 -1.342485e-01 +6.939720e-02 +4.842446e-01 -1.320726e-03 -2.268593e-01 -5.242510e-01 +5.301556e-01 +6.538249e-01 +3.323861e-01 +4.801985e-03 -1.171183e-01 -6.192678e-03 -1.331573e-01
+3.833333e-01 -1.411527e-03 +1.412868e-01 +3.048581e-03 -1.386204e-01 +2.956521e-02 +4.209984e-01 +1.572871e-03 -2.284361e-01 -3.840095e-01 +4.877130e-01 +4.384170e-01 +2.642192e-01 +1.855559e-02 -1.195490e-01 -1.737330e-02 -1.292271e-01
+4.000000e-01 -1.559608e-04 +1.357973e-01 +1.094839e-03 -1.365782e-01 +1.842576e-02 +3.920176e-01 -1.859779e-04 -2.241231e-01 -5.238094e-01 +4.058622e-01 +5.527772e-01 +2.985444e-01 +5.852892e-03 -1.231252e-01 -6.099656e-03 -1.181092e-01
+4.166667e-01 +4.698251e-03 +1.344714e-01 -6.784343e-03 -1.351047e-01 -4.281934e-02 +4.661257e-01 -5.885808e-03 -2.301345e-01 -7.043604e-01 +4.422302e-01 +6.097935e-01 +4.154172e-01 +1.178749e-02 -1.408801e-01 -1.793995e-02 -1.028998e-01
+4.333333e-01 +1.112293e-03 +1.404223e-01 -4.866857e-03 -1.391359e-01 -2.693491e-02 +4.378500e-01 -4.560765e-03 -2.347588e-01 -6.124951e-01 +3.367237e-01 +5.500542e-01 +4.723999e-01 +8.815502e-03 -1.301819e-01 -1.358873e-02 -1.154132e-01
+4.500000e-01 -3.076281e-03 +1.454776e-01 -8.229297e-04 -1.392701e-01 -7.094949e-02 +4.016249e-01 +5.373774e-03 -2.330585e-01 -6.633574e-01 +3.195709e-01 +5.112546e-01 +4.275466e-01 +1.038819e-02 -1.251627e-01 -5.492565e-03 -1.159120e-01
+4.666667e-01 -2.817036e-03 +1.408277e-01 -1.884008e-03 -1.338092e-01 +1.907016e-02 +4.353782e-01 -4.463956e-03 -2.295490e-01 -6.487020e-01 +4.087143e-01 +6.747997e-01 +4.186114e-01 +6.851755e-03 -1.180824e-01 -1.132012e-02 -1.167749e-01
+4.833333e-01 +7.298716e-04 +1.368190e-01 -4.805442e-03 -1.297711e-01 -5.176954e-03 +4.079142e-01 -6.607397e-03 -2.224967e-01 -5.833036e-01 +4.024549e-01 +5.611096e-01 +3.794651e-01 +2.044888e-02 -1.082520e-01 -2.702158e-02 -1.171330e-01
+5.000000e-01 -1.298902e-03 +1.427106e-01 -1.607800e-03 -1.353878e-01 -7.078188e-02 +4.652507e-01 +4.184032e-03 -2.376503e-01 -5.547232e-01 +4.109975e-01 +3.980577e-01 +4.988220e-01 -7.478697e-03 -1.171488e-01 +1.132986e-02 -1.195416e-01
+5.166667e-01 -6.456074e-03 +1.364132e-01 -8.860661e-05 -1.336006e-01 -5.017941e-02 +5.258060e-01 +4.578864e-03 -2.419735e-01 -6.418121e-01 +4.521847e-01 +5.235600e-01 +5.907278e-01 +1.668705e-02 -1.245961e-01 -1.271961e-02 -1.131981e-01
+5.333333e-01 -4.071190e-03 +1.470258e-01 +2.996549e-04 -1.431957e-01 +2.971056e-02 +4.298040e-01 -2.069400e-03 -2.494834e-01 -6.113863e-01 +4.120295e-01 +6.571115e-01 +4.403385e-01 -2.385711e-02 -1.271756e-01 +2.206909e-02 -1.146130e-01
+5.500000e-01 +6.541396e-03 +1.427921e-01 -7.852288e-03 -1.361506e-01 +2.525016e-02 +4.416635e-01 -1.426049e-02 -2.412830e-01 -5.946056e-01 +4.796938e-01 +6.318501e-01 +4.066194e-01 -8.572207e-03 -1.159969e-01 -4.183807e-03 -1.156233e-01
+5.666667e-01 +1.409568e-03 +1.421304e-01 -3.655627e-03 -1.324121e-01 -2.658167e-02 +4.302953e-01 -3.062831e-03 -2.360526e-01 -5.948175e-01 +3.937896e-01 +5.236806e-01 +4.747156e-01 -1.867505e-02 -1.227670e-01 +1.587310e-02 -1.013658e-01
+5.833333e-01 +1.272437e-03 +1.354942e-01 -2.699590e-03 -1.270928e-01 +4.428015e-02 +4.461804e-01 -8.050981e-03 -2.307802e-01 -5.486101e-01 +5.372994e-01 +6.285308e-01 +3.751747e-01 -9.823366e-03 -1.025463e-01 +2.718929e-03 -1.141520e-01
+6.000000e-01 -2.831725e-03 +1.413628e-01 -2.159613e-03 -1.288364e-01 -6.723938e-03 +4.402280e-01 -2.603007e-03 -2.345796e-01 -6.173083e-01 +4.596470e-01 +5.876183e-01 +4.457114e-01 -8.404435e-03 -1.175878e-01 +6.024187e-03 -9.970159e-02
+6.166667e-01 -6.543404e-05 +1.454309e-01 -6.438795e-03 -1.315390e-01 +1.702007e-02 +4.548180e-01 -1.159875e-02 -2.417848e-01 -5.928618e-01 +5.454194e-01 +6.146202e-01 +4.004011e-01 -1.700846e-02 -1.080110e-01 +6.948069e-03 -1.127165e-01
+6.333333e-01 -2.758779e-03 +1.480850e-01 -5.115399e-03 -1.314206e-01 -5.739235e-02 +4.839226e-01 -2.764704e-03 -2.458366e-01 -5.923680e-01 +4.757374e-01 +4.540408e-01 +5.376846e-01 -5.025686e-03 -1.190249e-01 +2.477786e-03 -1.025305e-01
+6.500000e-01 -3.644128e-03 +1.434179e-01 -2.404201e-03 -1.288326e-01 +2.750921e-02 +4.854504e-01 -6.106886e-03 -2.434023e-01 -6.378487e-01 +4.896226e-01 +6.793440e-01 +5.332622e-01 -1.310171e-02 -9.164714e-02 +7.746337e-03 -1.250193e-01
+6.666667e-01 +2.508122e-03 +1.523715e-01 -6.685062e-03 -1.357867e-01 -6.711536e-02 +3.907503e-01 -4.609182e-03 -2.478295e-01 -6.206141e-01 +3.531613e-01 +4.579725e-01 +4.675300e-01 +3.094560e-03 -1.078174e-01 -7.179511e-03 -1.098955e-01
+6.833333e-01 -3.284561e-04 +1.432380e-01 -2.527213e-03 -1.245216e-01 -4.035048e-02 +4.703739e-01 -2.533310e-04 -2.382036e-01 -6.497450e-01 +4.521633e-01 +5.445042e-01 +5.501878e-01 -2.974664e-03 -1.255794e-01 +2.484566e-03 -8.171205e-02
+7.000000e-01 -3.946341e-03 +1.478409e-01 +1.464229e-03 -1.279686e-01 -4.712724e-02 +4.107071e-01 +6.925929e-03 -2.401263e-01 -6.163828e-01 +4.331791e-01 +4.972067e-01 +4.440260e-01 +6.309911e-03 -7.045284e-02 -9.328870e-04 -1.352776e-01
+7.166667e-01 -5.877285e-03 +1.467947e-01 +5.007986e-03 -1.264920e-01 -2.369427e-02 +3.894904e-01 +1.067209e-02 -2.373551e-01 -5.189876e-01 +2.674204e-01 +4.536362e-01 +5.634943e-01 +5.507127e-03 -1.050575e-01 +2.873184e-03 -9.586872e-02
+7.333333e-01 +6.925277e-03 +1.496240e-01 -4.714202e-03 -1.307440e-01 +2.755227e-02 +4.166600e-01 -1.034300e-02 -2.485862e-01 -6.403816e-01 +4.988607e-01 +6.860106e-01 +4.021114e-01 +6.537082e-03 -8.770075e-02 -1.468069e-02 -1.198483e-01
+7.500000e-01 +4.783374e-03 +1.532484e-01 -1.387708e-03 -1.331077e-01 +2.430262e-03 +4.344856e-01 -2.435172e-03 -2.558623e-01 -4.913685e-01 +3.586094e-01 +4.843860e-01 +5.853816e-01 -1.176535e-02 -1.140208e-01 +1.006778e-02 -9.650038e-02
+7.666667e-01 +8.980448e-04 +1.582849e-01 +7.543662e-04 -1.363484e-01 -1.802974e-02 +3.766366e-01 +3.080102e-03 -2.577279e-01 -6.484606e-01 +3.921218e-01 +5.953748e-01 +4.276170e-01 -9.575754e-03 -9.080237e-02 +1.208074e-02 -1.190260e-01
+7.833333e-01 +7.273209e-03 +1.466704e-01 -2.484505e-03 -1.253853e-01 -1.787348e-02 +3.848834e-01 -2.504172e-03 -2.414274e-01 -7.228682e-01 +3.680351e-01 +6.702250e-01 +4.760740e-01 -1.330836e-02 -1.103621e-01 +1.163468e-02 -8.434537e-02
+8.000000e-01 +8.152577e-05 +1.453361e-01 +5.149107e-03 -1.246200e-01 -2.815460e-02 +4.081798e-01 +1.161834e-02 -2.439996e-01 -6.195625e-01 +3.977239e-01 +5.449295e-01 +5.073268e-01 +1.109349e-02 -1.170124e-01 -2.429912e-03 -7.727292e-02
+8.166667e-01 +3.364834e-03 +1.461958e-01 +8.359842e-04 -1.274031e-01 -6.773133e-02 +3.805598e-01 +7.854434e-03 -2.479214e-01 -6.705027e-01 +5.583302e-01 +5.045035e-01 +2.906546e-01 -3.838926e-03 -8.037430e-02 +9.670038e-03 -1.144782e-01
+8.333333e-01 -1.099363e-03 +1.390505e-01 +1.813074e-03 -1.205728e-01 +5.486954e-02 +4.239269e-01 -2.072425e-03 -2.417848e-01 -5.743286e-01 +5.069099e-01 +6.927999e-01 +4.478302e-01 -4.420387e-03 -7.698409e-02 +2.986445e-03 -1.112367e-01
+8.500000e-01 +2.661408e-03 +1.437509e-01 -1.671118e-03 -1.240125e-01 -3.280246e-02 +4.577966e-01 +1.290175e-04 -2.527227e-01 -6.202270e-01 +4.239150e-01 +5.326644e-01 +6.150237e-01 -5.768844e-03 -8.572772e-02 +5.961220e-03 -1.081669e-01
+8.666667e-01 -4.349158e-03 +1.435220e-01 +3.200178e-03 -1.232601e-01 -1.042567e-02 +3.937782e-01 +6.655611e-03 -2.469819e-01 -7.452502e-01 +4.586564e-01 +7.082801e-01 +4.370521e-01 -5.459975e-04 -8.849772e-02 +5.317015e-03 -9.904946e-02
+8.833333e-01 -1.591312e-04 +1.500587e-01 +8.553081e-04 -1.276801e-01 +3.638439e-02 +3.967416e-01 -1.993392e-03 -2.568330e-01 -5.919209e-01 +3.719338e-01 +6.687416e-01 +5.366248e-01 +2.823647e-02 -9.556070e-02 -3.043294e-02 -9.667490e-02
+9.000000e-01 +1.746106e-04 +1.484661e-01 +3.055035e-03 -1.250978e-01 -9.657115e-03 +3.655444e-01 +6.395196e-03 -2.508871e-01 -5.155266e-01 +2.536918e-01 +4.829993e-01 +5.866229e-01 +1.290174e-02 -9.614606e-02 -8.763813e-03 -8.975367e-02
+9.166667e-01 +5.244286e-03 +1.600987e-01 -1.679901e-03 -1.344183e-01 -1.209517e-02 +3.623227e-01 -1.931354e-03 -2.691522e-01 -7.180886e-01 +4.337752e-01 +6.828300e-01 +4.047501e-01 -2.249394e-03 -1.056597e-01 +9.653944e-04 -9.058776e-02
+9.333333e-01 -8.152279e-05 +1.496918e-01 +1.138855e-03 -1.255387e-01 +5.779783e-03 +4.246765e-01 +1.461120e-03 -2.608445e-01 -5.099163e-01 +5.369645e-01 +5.192246e-01 +4.626097e-01 +9.393958e-03 -9.908211e-02 -8.568540e-03 -8.942798e-02
+9.500000e-01 -8.824077e-03 +1.479095e-01 +6.911141e-03 -1.262128e-01 +2.544949e-02 +3.466061e-01 +1.013588e-02 -2.561700e-01 -5.299119e-01 +4.490647e-01 +5.881613e-01 +3.654675e-01 +5.367615e-03 -1.014574e-01 +1.361756e-03 -8.168983e-02
+9.666667e-01 -5.930007e-03 +1.487650e-01 +4.020855e-03 -1.265035e-01 +4.758870e-02 +3.441879e-01 +2.607765e-03 -2.582352e-01 -5.580542e-01 +3.447955e-01 +6.715367e-01 +4.699712e-01 -7.765852e-03 -1.240387e-01 +9.586405e-03 -5.817847e-02
+9.833333e-01 -8.448663e-03 +1.455258e-01 +4.123667e-03 -1.214187e-01 -5.039862e-03 +3.552590e-01 +8.103788e-03 -2.516636e-01 -6.686298e-01 +5.732403e-01 +6.533501e-01 +2.733976e-01 +7.194292e-03 -9.312567e-02 -1.612347e-03 -8.239662e-02
+1.000000e+00 -8.173140e-04 +1.526056e-01 -4.633892e-04 -1.248699e-01 -2.651518e-02 +3.275175e-01 +1.721471e-03 -2.570518e-01 -7.141029e-01 +2.546204e-01 +6.447971e-01 +5.288345e-01 +1.623655e-02 -7.799357e-02 -1.461234e-02 -9.876067e-02
+1.016667e+00 -3.413499e-04 +1.533060e-01 -1.426073e-03 -1.250596e-01 -2.143582e-03 +3.977266e-01 -2.567936e-03 -2.663463e-01 -6.715438e-01 +5.340299e-01 +6.650019e-01 +4.363640e-01 -1.027221e-02 -8.192034e-02 +8.818945e-03 -9.886098e-02
+1.033333e+00 +1.076886e-03 +1.584182e-01 -1.102894e-03 -1.292990e-01 -6.583913e-02 +2.951572e-01 +4.622793e-03 -2.655794e-01 -7.207855e-01 +2.419102e-01 +5.503071e-01 +4.723606e-01 -9.398755e-03 -7.159740e-02 +1.244246e-02 -1.066929e-01
+1.050000e+00 -9.404178e-03 +1.484968e-01 +3.972364e-03 -1.223943e-01 +3.309814e-02 +3.872191e-01 +3.962875e-03 -2.638320e-01 -4.966288e-01 +4.024573e-01 +5.835981e-01 +5.599165e-01 +2.697620e-02 -8.908373e-02 -2.463873e-02 -8.603557e-02
+1.066667e+00 -5.165760e-03 +1.529275e-01 +3.799784e-04 -1.263889e-01 +2.112023e-02 +4.001611e-01 -1.640470e-03 -2.746361e-01 -5.628827e-01 +5.332102e-01 +6.194821e-01 +4.694000e-01 +7.715366e-03 -9.057814e-02 -8.732112e-03 -8.928654e-02
+1.083333e+00 -5.603709e-03 +1.531844e-01 -1.620342e-03 -1.269462e-01 +1.457115e-02 +3.221041e-01 -4.791984e-03 -2.692908e-01 -4.858946e-01 +2.976709e-01 +5.251964e-01 +5.084766e-01 -1.834522e-02 -8.343712e-02 +1.554604e-02 -9.122878e-02
+1.100000e+00 -4.952326e-03 +1.516957e-01 -3.287330e-03 -1.238188e-01 +3.238493e-02 +3.504938e-01 -9.927120e-03 -2.680878e-01 -6.512169e-01 +3.451935e-01 +7.414094e-01 +5.415024e-01 +4.076179e-03 -1.066564e-01 -1.014272e-02 -6.511730e-02
+1.116667e+00 -1.899686e-03 +1.424433e-01 -3.579220e-03 -1.188249e-01 -4.893789e-02 +3.768685e-01 -1.713914e-03 -2.630106e-01 -6.686836e-01 +4.341137e-01 +5.428129e-01 +5.282826e-01 -6.942920e-05 -9.758435e-02 -1.132764e-03 -6.921952e-02
+1.133333e+00 -8.004682e-03 +1.561241e-01 +3.518144e-03 -1.274882e-01 +4.338711e-02 +3.180697e-01 +2.246167e-03 -2.755239e-01 -4.460149e-01 +3.685065e-01 +5.654788e-01 +4.435743e-01 -4.797178e-04 -9.425484e-02 +1.606605e-03 -7.792072e-02
+1.150000e+00 -7.632643e-03 +1.502208e-01 +2.922979e-03 -1.210575e-01 +6.331641e-02 +3.591861e-01 -1.129838e-03 -2.691478e-01 -4.078964e-01 +4.558725e-01 +5.822297e-01 +4.712772e-01 -6.521330e-03 -8.937710e-02 +5.602200e-03 -7.715779e-02
+1.166667e+00 -2.475635e-03 +1.483156e-01 -3.905217e-04 -1.219652e-01 +4.016171e-02 +4.050567e-01 -5.184352e-03 -2.778777e-01 -4.513110e-01 +4.306894e-01 +5.664460e-01 +6.276829e-01 -7.718272e-03 -9.211177e-02 +4.495062e-03 -7.755265e-02
+1.183333e+00 -9.052692e-03 +1.490615e-01 +4.532480e-03 -1.226154e-01 +3.285890e-02 +3.428093e-01 +5.513055e-03 -2.741557e-01 -4.948628e-01 +4.547307e-01 +5.951708e-01 +4.362231e-01 -2.546033e-02 -7.896059e-02 +2.765724e-02 -8.634253e-02
+1.200000e+00 -4.136893e-03 +1.402748e-01 +5.123133e-04 -1.163008e-01 +1.955432e-03 +3.806032e-01 +8.361667e-04 -2.674941e-01 -6.507606e-01 +4.606415e-01 +6.772611e-01 +5.381043e-01 +1.770311e-03 -9.257709e-02 -1.398426e-03 -6.756472e-02
+1.216667e+00 -1.376550e-02 +1.457736e-01 +4.479026e-03 -1.214289e-01 +3.506364e-02 +3.193468e-01 +5.196522e-03 -2.729260e-01 -6.383211e-01 +3.931461e-01 +7.584330e-01 +4.442462e-01 +1.003349e-02 -7.952388e-02 -6.985124e-03 -8.130215e-02
+1.233333e+00 -1.551373e-03 +1.446286e-01 -1.949207e-03 -1.210556e-01 +2.430472e-04 +3.335847e-01 -4.021832e-03 -2.756392e-01 -7.620107e-01 +4.067669e-01 +7.946993e-01 +4.757827e-01 +4.374326e-03 -6.785499e-02 -6.448491e-03 -9.223142e-02
+1.250000e+00 -9.715808e-04 +1.452996e-01 -8.419810e-04 -1.213948e-01 +4.957117e-02 +3.465392e-01 -7.396534e-03 -2.796955e-01 -4.393815e-01 +5.748942e-01 +5.955308e-01 +3.415174e-01 +1.190872e-02 -6.370094e-02 -1.560091e-02 -9.666120e-02
+1.266667e+00 -3.864022e-04 +1.468452e-01 -3.098394e-03 -1.207336e-01 -2.653104e-02 +3.662475e-01 -3.297876e-03 -2.824933e-01 -6.740986e-01 +4.577054e-01 +6.277392e-01 +5.286807e-01 +1.072646e-02 -7.624249e-02 -1.227444e-02 -8.396708e-02
+1.283333e+00 -3.272711e-03 +1.492352e-01 -1.489695e-04 -1.212641e-01 -3.938218e-02 +3.636022e-01 +4.348088e-03 -2.852130e-01 -7.646770e-01 +4.064575e-01 +6.875103e-01 +5.818078e-01 +4.608158e-03 -9.274037e-02 -2.201880e-03 -6.722063e-02
+1.300000e+00 -6.029726e-03 +1.412272e-01 +2.471434e-03 -1.155936e-01 +7.543629e-03 +3.080453e-01 +4.363132e-03 -2.687149e-01 -6.438566e-01 +3.505500e-01 +6.973919e-01 +4.864073e-01 +1.009913e-02 -6.344084e-02 -7.610639e-03 -8.577947e-02
+1.316667e+00 +5.627861e-03 +1.436262e-01 -5.077691e-03 -1.180319e-01 -6.190047e-02 +4.349702e-01 -3.413453e-03 -2.907865e-01 -8.127093e-01 +5.570264e-01 +6.726876e-01 +6.497317e-01 -1.507468e-03 -8.493517e-02 -9.866426e-05 -7.402531e-02
+1.333333e+00 -8.600913e-04 +1.422456e-01 +2.099056e-03 -1.152512e-01 -5.048273e-03 +3.257067e-01 +5.191358e-03 -2.738971e-01 -6.231753e-01 +3.867411e-01 +6.412843e-01 +5.135251e-01 -6.266290e-03 -7.475470e-02 +8.921436e-03 -7.382202e-02
+1.350000e+00 +9.845171e-03 +1.471462e-01 -6.839695e-03 -1.172828e-01 -2.567971e-02 +4.004195e-01 -1.157328e-02 -2.890514e-01 -4.835245e-01 +4.309241e-01 +4.326253e-01 +6.972537e-01 -5.942096e-03 -7.606724e-02 +2.267216e-04 -7.834752e-02
+1.366667e+00 +6.031752e-03 +1.405701e-01 -5.537962e-03 -1.112781e-01 -4.692603e-02 +3.511578e-01 -6.251659e-03 -2.721185e-01 -5.742391e-01 +4.959591e-01 +4.665962e-01 +4.870705e-01 -1.305395e-02 -8.167085e-02 +9.877359e-03 -6.271923e-02
+1.383333e+00 -5.551530e-03 +1.503962e-01 +5.902492e-04 -1.202801e-01 +2.159773e-02 +4.229066e-01 -1.123194e-03 -3.022215e-01 -6.855706e-01 +5.144639e-01 +7.874368e-01 +6.852455e-01 -1.244210e-03 -7.923484e-02 +7.490597e-04 -7.802725e-02
+1.400000e+00 -2.795440e-03 +1.479536e-01 -1.508263e-03 -1.175813e-01 +5.825971e-02 +3.543921e-01 -1.015250e-02 -2.900603e-01 -4.414377e-01 +4.043203e-01 +6.384969e-01 +6.024989e-01 +1.037202e-02 -6.196220e-02 -1.499140e-02 -8.743759e-02
+1.416667e+00 +1.565483e-03 +1.504054e-01 -3.154010e-03 -1.184725e-01 -3.802883e-02 +3.300693e-01 -2.219053e-03 -2.910933e-01 -5.596783e-01 +5.041725e-01 +4.773281e-01 +4.259499e-01 +1.783295e-02 -6.644908e-02 -1.865839e-02 -8.175332e-02
+1.433333e+00 -8.043853e-03 +1.455075e-01 +4.797134e-03 -1.136941e-01 +7.528599e-03 +3.812084e-01 +9.921957e-03 -2.886767e-01 -6.187852e-01 +4.948456e-01 +6.791318e-01 +5.946329e-01 +2.675317e-02 -6.270583e-02 -2.189709e-02 -8.266342e-02
+1.450000e+00 +3.033540e-03 +1.459954e-01 -7.431631e-04 -1.145368e-01 -8.974707e-02 +3.535347e-01 +9.355492e-03 -2.891919e-01 -7.070588e-01 +4.698510e-01 +4.802290e-01 +5.421533e-01 +1.115220e-02 -6.976910e-02 -6.499417e-03 -7.413488e-02
+1.466667e+00 +9.136695e-03 +1.526016e-01 -2.312530e-03 -1.167951e-01 +5.149930e-02 +3.501197e-01 -1.152984e-02 -2.958743e-01 -4.272458e-01 +5.617004e-01 +6.101197e-01 +4.385236e-01 +6.933026e-06 -5.998125e-02 -4.979030e-03 -8.546041e-02
+1.483333e+00 +4.851744e-03 +1.455482e-01 -3.497047e-04 -1.102988e-01 -5.819930e-02 +3.596756e-01 +6.484673e-03 -2.842959e-01 -7.038227e-01 +5.547110e-01 +5.721688e-01 +4.784949e-01 -1.908118e-03 -8.876797e-02 +5.202237e-03 -4.911987e-02
+1.500000e+00 +2.709807e-03 +1.460570e-01 +4.827908e-04 -1.116083e-01 -2.526785e-03 +3.179642e-01 +1.474167e-03 -2.841158e-01 -5.476740e-01 +6.237964e-01 +5.750460e-01 +2.840399e-01 +1.017883e-02 -4.981929e-02 -9.239165e-03 -8.657820e-02
+1.516667e+00 +1.656162e-02 +1.574672e-01 -1.012753e-02 -1.179394e-01 -4.012190e-02 +3.400194e-01 -1.827724e-02 -3.034387e-01 -6.467158e-01 +3.237483e-01 +5.617933e-01 +6.655707e-01 -2.296400e-03 -7.417306e-02 -5.482121e-03 -6.898230e-02
+1.533333e+00 +4.541142e-04 +1.445807e-01 +3.004202e-03 -1.087624e-01 -2.763569e-02 +4.443782e-01 +1.059057e-02 -2.973496e-01 -6.846881e-01 +7.320463e-01 +6.379705e-01 +5.619769e-01 +6.320859e-03 -7.516308e-02 -1.495348e-03 -6.375095e-02
+1.550000e+00 +1.011376e-02 +1.571347e-01 -3.266582e-03 -1.174250e-01 -5.742909e-02 +3.591386e-01 -3.615558e-04 -3.089270e-01 -6.552989e-01 +5.428533e-01 +5.150546e-01 +5.032805e-01 -1.563530e-02 -6.786455e-02 +1.586505e-02 -7.463150e-02
+1.566667e+00 +1.493941e-03 +1.529829e-01 +4.782203e-04 -1.134529e-01 +6.191270e-03 +2.972234e-01 +4.103177e-04 -2.937861e-01 -5.248314e-01 +3.741916e-01 +5.707138e-01 +4.925368e-01 +1.167800e-03 -7.715087e-02 -8.497864e-04 -5.713040e-02
+1.583333e+00 +3.007799e-03 +1.482544e-01 +7.429757e-05 -1.101713e-01 -6.177653e-02 +3.560634e-01 +8.139059e-03 -2.955727e-01 -6.666999e-01 +4.679180e-01 +5.076880e-01 +5.789715e-01 +4.604069e-03 -5.045501e-02 -1.044458e-03 -8.314759e-02
+1.600000e+00 +2.179739e-03 +1.491532e-01 +3.520633e-04 -1.110571e-01 +4.758627e-03 +4.123971e-01 +2.488380e-04 -3.069611e-01 -5.940266e-01 +6.375618e-01 +6.331260e-01 +5.804180e-01 +7.312534e-03 -5.309650e-02 -7.164732e-03 -8.377418e-02
+1.616667e+00 -4.782030e-04 +1.556970e-01 +1.198968e-03 -1.127202e-01 +8.306596e-05 +3.098601e-01 +2.886689e-03 -2.998572e-01 -7.438047e-01 +4.947824e-01 +7.693928e-01 +4.181628e-01 +3.091758e-03 -7.040687e-02 -1.744700e-03 -6.144297e-02
+1.633333e+00 -2.341932e-03 +1.618314e-01 +7.411221e-05 -1.127258e-01 -2.696693e-02 +3.814670e-01 +3.674107e-03 -3.112248e-01 -6.090693e-01 +7.033248e-01 +5.474110e-01 +4.306707e-01 -1.463253e-02 -6.384788e-02 +1.674232e-02 -7.139038e-02
+1.650000e+00 -1.921247e-03 +1.561573e-01 -1.549726e-03 -1.106463e-01 -5.756642e-03 +3.267311e-01 -3.050568e-03 -3.011170e-01 -6.318703e-01 +4.226043e-01 +6.317584e-01 +5.490582e-01 -7.689819e-03 -6.019638e-02 +6.816307e-03 -6.950813e-02
+1.666667e+00 -7.138257e-03 +1.535269e-01 +1.637879e-03 -1.079163e-01 -3.750137e-03 +3.299599e-01 +4.517192e-03 -2.969297e-01 -4.784899e-01 +4.224345e-01 +4.815478e-01 +5.637265e-01 -1.972281e-03 -5.130699e-02 +3.957004e-03 -7.549353e-02
+1.683333e+00 -1.253166e-04 +1.497926e-01 +1.201593e-03 -1.056262e-01 +2.838462e-02 +3.157336e-01 -8.082356e-04 -2.914625e-01 -5.910617e-01 +3.576564e-01 +6.927366e-01 +5.892024e-01 -1.378367e-02 -6.709926e-02 +1.412684e-02 -5.534480e-02
+1.700000e+00 +1.476375e-03 +1.543923e-01 +1.499221e-03 -1.079555e-01 -2.858262e-02 +3.543881e-01 +7.524220e-03 -3.044463e-01 -6.112158e-01 +6.644326e-01 +5.358161e-01 +4.002130e-01 -8.142590e-03 -6.610266e-02 +1.156081e-02 -6.011098e-02
+1.716667e+00 -1.804555e-03 +1.547008e-01 +9.034638e-04 -1.071238e-01 -2.976545e-02 +3.286873e-01 +6.199007e-03 -3.009783e-01 -6.943648e-01 +6.693596e-01 +6.147294e-01 +3.199669e-01 -1.065999e-02 -7.662249e-02 +1.361144e-02 -4.646656e-02
+1.733333e+00 +3.430466e-03 +1.503836e-01 -2.254838e-04 -1.033381e-01 +3.704882e-03 +2.800167e-01 -1.143734e-03 -2.869286e-01 -5.133372e-01 +4.080126e-01 +5.361236e-01 +4.334733e-01 +3.119384e-03 -5.701719e-02 -3.297446e-03 -5.967890e-02
+1.750000e+00 -3.686400e-04 +1.509121e-01 -6.495571e-04 -1.041507e-01 -1.193336e-02 +3.435152e-01 -8.014049e-05 -2.996262e-01 -4.489942e-01 +3.435824e-01 +4.213259e-01 +6.997637e-01 -9.708613e-03 -4.362997e-02 +1.012806e-02 -7.682774e-02
+1.766667e+00 +7.157191e-04 +1.557034e-01 -6.573532e-04 -1.070963e-01 +4.753832e-02 +3.024604e-01 -8.217421e-03 -3.035328e-01 -4.243050e-01 +5.128140e-01 +5.811181e-01 +4.053697e-01 -2.438383e-03 -5.800171e-02 -4.949545e-04 -6.217077e-02
+1.783333e+00 -1.962746e-03 +1.579254e-01 +3.416364e-03 -1.072921e-01 +1.561117e-02 +3.939483e-01 +6.638589e-03 -3.186610e-01 -6.072496e-01 +6.307952e-01 +6.650997e-01 +5.761548e-01 +1.355660e-02 -4.543326e-02 -1.149419e-02 -7.955572e-02
+1.800000e+00 -1.773748e-03 +1.509710e-01 +3.042813e-03 -1.039516e-01 +2.658017e-02 +3.648645e-01 +4.166805e-03 -3.080654e-01 -5.719528e-01 +5.640846e-01 +6.632723e-01 +5.556462e-01 +8.802323e-03 -4.679153e-02 -7.460941e-03 -7.288506e-02
+1.816667e+00 -5.934487e-04 +1.542023e-01 +6.181255e-04 -1.071934e-01 -4.472108e-02 +3.230097e-01 +7.712285e-03 -3.128069e-01 -6.524667e-01 +5.326661e-01 +5.204104e-01 +4.590238e-01 +8.461110e-03 -5.293631e-02 -5.836917e-03 -6.682892e-02
+1.833333e+00 -8.657921e-04 +1.504078e-01 +2.165845e-03 -1.023486e-01 +2.402060e-02 +3.557226e-01 +2.221018e-03 -3.067391e-01 -4.464446e-01 +6.003735e-01 +5.286985e-01 +4.971381e-01 +1.699837e-02 -5.484499e-02 -1.703228e-02 -6.125560e-02
+1.850000e+00 -3.583978e-03 +1.543268e-01 +2.339063e-03 -1.031868e-01 +3.656675e-02 +3.324882e-01 +9.499068e-04 -3.078001e-01 -5.437940e-01 +4.626006e-01 +6.644160e-01 +5.646658e-01 +1.512117e-02 -6.790400e-02 -1.553899e-02 -4.637990e-02
+1.866667e+00 +6.809888e-04 +1.556356e-01 +1.979171e-03 -1.037679e-01 -7.308681e-02 +3.476252e-01 +1.541402e-02 -3.135626e-01 -7.055704e-01 +5.150838e-01 +4.819428e-01 +5.620341e-01 -5.673937e-03 -5.145264e-02 +1.158429e-02 -6.457710e-02
+1.883333e+00 -5.257356e-03 +1.466989e-01 +5.485523e-03 -9.702469e-02 +4.958819e-02 +2.337028e-01 +7.554620e-03 -2.815256e-01 -5.096328e-01 +2.046689e-01 +6.710617e-01 +5.168983e-01 +6.964230e-03 -4.621303e-02 -4.636866e-03 -5.753943e-02
+1.900000e+00 +7.357410e-04 +1.644985e-01 +2.370092e-03 -1.081068e-01 -1.070426e-02 +3.451618e-01 +7.781796e-03 -3.292450e-01 -5.184893e-01 +5.382193e-01 +4.880385e-01 +5.376800e-01 +1.555343e-02 -5.633349e-02 -1.373302e-02 -6.230589e-02
+1.916667e+00 +4.355399e-04 +1.547616e-01 +2.355654e-03 -1.029220e-01 -3.686498e-02 +3.516299e-01 +1.152587e-02 -3.181975e-01 -6.254903e-01 +6.488691e-01 +5.139826e-01 +4.485638e-01 +2.399452e-02 -6.262397e-02 -2.146413e-02 -5.050538e-02
+1.933333e+00 +3.986684e-04 +1.544460e-01 +2.591599e-03 -1.026443e-01 +1.399470e-02 +3.429810e-01 +4.879310e-03 -3.183141e-01 -3.510118e-01 +4.040319e-01 +3.997572e-01 +6.690506e-01 +1.743526e-02 -8.858937e-02 -1.679558e-02 -2.187004e-02
+1.950000e+00 -2.869449e-03 +1.492315e-01 +2.478430e-03 -9.849770e-02 +1.122886e-02 +3.153580e-01 +5.003517e-03 -3.050422e-01 -5.108035e-01 +5.221410e-01 +5.532316e-01 +4.630858e-01 -6.921815e-03 -7.446854e-02 +8.190326e-03 -3.092196e-02
+1.966667e+00 -1.857977e-03 +1.498879e-01 -7.363011e-04 -9.801521e-02 -3.776473e-02 +3.563105e-01 +3.262597e-03 -3.117816e-01 -7.100766e-01 +5.025068e-01 +5.994168e-01 +6.148406e-01 +1.695568e-02 -4.505390e-02 -1.615808e-02 -6.164193e-02
+1.983333e+00 -1.464812e-03 +1.577999e-01 +7.506798e-04 -1.036094e-01 +6.080180e-03 +2.739577e-01 +1.052796e-03 -3.175025e-01 -4.406449e-01 +4.734187e-01 +4.665412e-01 +3.835316e-01 -2.242629e-03 -5.430102e-02 +2.469364e-03 -5.331627e-02
+2.000000e+00 +6.102306e-03 +1.567247e-01 -2.798139e-03 -1.027528e-01 -1.835664e-03 +3.251817e-01 -7.717598e-03 -3.247669e-01 -4.804156e-01 +4.644482e-01 +4.810613e-01 +5.580013e-01 -4.038389e-03 -8.022961e-02 +1.483007e-03 -2.862301e-02
+2.016667e+00 +3.667792e-04 +1.545179e-01 +1.260071e-03 -9.944683e-02 -2.676836e-03 +3.737157e-01 +3.892605e-03 -3.247856e-01 -5.233379e-01 +6.126898e-01 +5.218098e-01 +5.642905e-01 -4.768079e-03 -7.408536e-02 +5.838850e-03 -3.379886e-02
+2.033333e+00 +3.205801e-03 +1.498201e-01 -1.521182e-03 -9.734217e-02 -4.886122e-02 +3.161902e-01 +2.842384e-03 -3.124151e-01 -9.160640e-01 +4.609520e-01 +7.713091e-01 +5.354238e-01 +3.100180e-03 -4.544491e-02 -2.036892e-03 -5.664349e-02
+2.050000e+00 +7.098992e-04 +1.602530e-01 -4.188337e-04 -1.036021e-01 -2.533588e-02 +3.009565e-01 +2.504999e-03 -3.302486e-01 -7.298228e-01 +4.810618e-01 +6.588918e-01 +4.696177e-01 -4.160021e-04 -3.951774e-02 +1.240116e-03 -6.691419e-02
+2.066667e+00 +6.286028e-03 +1.594226e-01 -4.135365e-03 -1.036180e-01 -6.618051e-02 +2.879592e-01 -2.046696e-03 -3.305289e-01 -6.273174e-01 +3.464908e-01 +4.218290e-01 +5.660676e-01 -2.621612e-03 -5.538590e-02 +2.015656e-03 -5.054097e-02
+2.083333e+00 +1.087846e-03 +1.584732e-01 -1.750637e-03 -1.039124e-01 +2.377028e-02 +3.319649e-01 -8.815690e-03 -3.403125e-01 -6.509183e-01 +5.038883e-01 +7.365126e-01 +5.563723e-01 -6.222020e-04 -4.839116e-02 -1.966602e-03 -5.933757e-02
+2.100000e+00 -3.926737e-03 +1.428988e-01 +1.450141e-03 -9.373266e-02 +4.083810e-02 +3.303368e-01 -2.060486e-03 -3.125452e-01 -4.603164e-01 +4.986007e-01 +6.005698e-01 +5.609830e-01 +3.214575e-03 -3.597596e-02 -3.758423e-03 -6.235656e-02
+2.116667e+00 +6.313976e-04 +1.499578e-01 -1.143119e-03 -9.601547e-02 -2.289646e-02 +3.687551e-01 +1.128611e-04 -3.274153e-01 -5.287192e-01 +6.127067e-01 +4.593893e-01 +5.762071e-01 -1.689964e-02 -4.742036e-02 +1.697377e-02 -5.429394e-02
+2.133333e+00 -5.606117e-03 +1.541763e-01 +2.223586e-03 -9.795327e-02 -9.106724e-03 +3.113219e-01 +7.995245e-03 -3.265673e-01 -5.979170e-01 +4.625809e-01 +5.740899e-01 +5.415469e-01 -5.143539e-04 -5.306514e-02 +2.832275e-03 -4.737976e-02
+2.150000e+00 -4.790838e-03 +1.540771e-01 +2.996860e-04 -9.663859e-02 -5.865578e-03 +3.639742e-01 +1.750127e-03 -3.330237e-01 -6.494833e-01 +6.463214e-01 +6.367302e-01 +5.321438e-01 -6.095162e-03 -3.783906e-02 +6.617005e-03 -6.343264e-02
+2.166667e+00 +6.753046e-03 +1.550584e-01 -8.064384e-03 -9.542518e-02 -4.405072e-03 +2.881100e-01 -2.367771e-02 -3.198621e-01 -6.822375e-01 +4.531875e-01 +6.736758e-01 +4.788292e-01 -9.346322e-03 -3.959811e-02 +2.659624e-03 -5.686454e-02
+2.183333e+00 -4.152561e-03 +1.651245e-01 +2.256418e-03 -1.000792e-01 +3.656859e-02 +3.257098e-01 +1.199425e-03 -3.420740e-01 -4.544780e-01 +5.647823e-01 +5.807443e-01 +4.954967e-01 +5.186119e-03 -4.634834e-02 -5.124897e-03 -5.524536e-02
+2.200000e+00 +2.124494e-03 +1.607857e-01 -6.227643e-04 -9.699718e-02 +1.647611e-02 +2.937902e-01 -4.443079e-03 -3.299190e-01 -5.166765e-01 +4.812724e-01 +5.761479e-01 +4.763138e-01 +1.041948e-02 -3.489919e-02 -1.206936e-02 -6.254834e-02
+2.216667e+00 -4.830229e-03 +1.444880e-01 +2.315819e-03 -9.004540e-02 -3.651061e-02 +3.937025e-01 +1.298442e-02 -3.266847e-01 -5.948302e-01 +6.096537e-01 +4.780905e-01 +6.829974e-01 +8.979295e-03 -3.419064e-02 -5.696768e-03 -6.136169e-02
+2.233333e+00 -1.325754e-04 +1.499448e-01 +1.532738e-03 -9.253335e-02 -4.115587e-02 +3.241317e-01 +1.128183e-02 -3.256512e-01 -5.873372e-01 +5.774044e-01 +4.550275e-01 +4.861648e-01 -9.442019e-03 -3.745683e-02 +1.329854e-02 -5.662151e-02
+2.250000e+00 +6.769510e-03 +1.505836e-01 -4.956492e-03 -9.257640e-02 -3.753747e-02 +2.857467e-01 -9.540092e-03 -3.219245e-01 -6.323408e-01 +5.304059e-01 +5.109627e-01 +4.075564e-01 -9.346578e-03 -3.649611e-02 +7.413450e-03 -5.563252e-02
+2.266667e+00 +1.368895e-03 +1.574781e-01 -1.434051e-03 -9.711480e-02 +4.403848e-03 +3.799550e-01 -5.175695e-03 -3.533820e-01 -5.424331e-01 +5.622614e-01 +5.588514e-01 +6.883507e-01 +8.920102e-04 -5.568704e-02 -2.420192e-03 -4.262894e-02
+2.283333e+00 +5.832595e-03 +1.543480e-01 -2.650470e-03 -9.635805e-02 +1.326549e-02 +3.117313e-01 -1.045220e-02 -3.423781e-01 -4.228471e-01 +4.944372e-01 +4.684215e-01 +5.316472e-01 +4.745764e-03 -3.953650e-02 -7.948714e-03 -5.588442e-02
+2.300000e+00 -2.378672e-03 +1.503659e-01 +2.268981e-03 -9.535881e-02 -2.113571e-02 +3.066430e-01 +1.074568e-02 -3.406818e-01 -6.674618e-01 +5.447989e-01 +5.985772e-01 +4.650755e-01 +1.852110e-03 -5.953904e-02 +8.519165e-04 -3.287605e-02
+2.316667e+00 +4.605800e-03 +1.528712e-01 -3.226365e-03 -9.479123e-02 -2.898403e-03 +3.515533e-01 -9.858507e-03 -3.484606e-01 -5.656903e-01 +4.096907e-01 +5.569415e-01 +7.488058e-01 -1.300670e-02 -4.117613e-02 +1.114864e-02 -5.334921e-02
+2.333333e+00 -7.012693e-03 +1.430477e-01 +2.345866e-03 -8.910378e-02 +1.469913e-02 +2.967646e-01 +5.301245e-03 -3.235229e-01 -5.590014e-01 +4.291688e-01 +6.092983e-01 +5.482101e-01 -1.120958e-02 -4.223983e-02 +1.319802e-02 -4.473708e-02
+2.350000e+00 -1.147963e-03 +1.554450e-01 -2.064392e-03 -9.548321e-02 +3.072021e-02 +3.200341e-01 -1.168395e-02 -3.504036e-01 -6.298151e-01 +5.285495e-01 +7.358298e-01 +5.277481e-01 -1.069661e-02 -5.523137e-02 +8.292367e-03 -3.687556e-02
+2.366667e+00 -6.556455e-03 +1.477090e-01 +1.055665e-03 -9.214976e-02 +1.935755e-02 +3.317316e-01 +3.959461e-04 -3.437526e-01 -5.923464e-01 +5.060758e-01 +6.606204e-01 +5.932400e-01 +6.840160e-03 -4.825722e-02 -7.048106e-03 -4.154645e-02
+2.383333e+00 -1.554600e-03 +1.427811e-01 -8.905779e-04 -8.993155e-02 +4.333743e-02 +3.366298e-01 -1.000629e-02 -3.396004e-01 -5.732802e-01 +6.349015e-01 +7.247776e-01 +4.811288e-01 +2.738707e-03 -5.356881e-02 -5.357921e-03 -3.400461e-02
+2.400000e+00 -5.365631e-03 +1.404898e-01 -1.749279e-04 -8.674154e-02 +1.320358e-02 +3.619531e-01 -2.661987e-03 -3.355247e-01 -5.868838e-01 +5.315326e-01 +6.371188e-01 +6.770601e-01 -4.688047e-03 -3.996918e-02 +4.096761e-03 -4.606800e-02
+2.416667e+00 +8.997922e-04 +1.394092e-01 -2.165814e-03 -8.740434e-02 -4.635396e-02 +3.619571e-01 +4.689892e-04 -3.400627e-01 -5.852877e-01 +4.879333e-01 +4.327206e-01 +7.250691e-01 +3.720628e-03 -3.802030e-02 -3.811347e-03 -4.823747e-02
+2.433333e+00 -3.553620e-03 +1.409606e-01 -5.693927e-04 -8.805635e-02 +7.423957e-03 +3.375146e-01 -3.013737e-03 -3.405368e-01 -4.757850e-01 +6.105670e-01 +5.061442e-01 +5.160875e-01 -1.672213e-02 -3.569798e-02 +1.658455e-02 -4.981760e-02
+2.450000e+00 -2.631177e-03 +1.443151e-01 +4.404157e-05 -8.892142e-02 +5.043102e-02 +2.679479e-01 -8.045593e-03 -3.342971e-01 -3.533783e-01 +5.065975e-01 +5.283777e-01 +3.867625e-01 +4.482852e-03 -4.788305e-02 -6.768417e-03 -3.466599e-02
+2.466667e+00 -5.758640e-03 +1.514206e-01 +1.200249e-03 -9.044402e-02 +1.506392e-02 +3.088424e-01 +1.773233e-03 -3.485915e-01 -5.629935e-01 +6.811804e-01 +6.251302e-01 +3.472585e-01 +1.489350e-03 -4.834019e-02 -1.324797e-03 -3.665304e-02
+2.483333e+00 +2.048313e-04 +1.461845e-01 -3.285005e-03 -8.549120e-02 +2.608639e-03 +3.181226e-01 -1.162509e-02 -3.353783e-01 -4.796846e-01 +4.498047e-01 +4.977392e-01 +6.166442e-01 +1.728196e-02 -5.316080e-02 -2.061756e-02 -2.774869e-02
+2.500000e+00 -1.047031e-02 +1.587532e-01 +2.672029e-03 -9.088466e-02 +5.538160e-02 +3.111468e-01 +1.359268e-04 -3.552081e-01 -5.665143e-01 +5.730611e-01 +7.678134e-01 +4.676746e-01 +1.287964e-02 -5.040863e-02 -1.341457e-02 -3.422987e-02
+2.516667e+00 -8.871213e-03 +1.469843e-01 +1.745008e-03 -8.622999e-02 -5.053602e-02 +3.552194e-01 +1.481055e-02 -3.487358e-01 -5.394127e-01 +4.737977e-01 +3.756887e-01 +7.242812e-01 -4.749362e-03 -3.698651e-02 +7.593241e-03 -4.540581e-02
+2.533333e+00 -4.576467e-03 +1.572274e-01 -1.507126e-03 -9.077205e-02 +1.132042e-02 +2.864635e-01 -7.134073e-03 -3.554375e-01 -6.564639e-01 +4.624225e-01 +7.110878e-01 +5.006145e-01 +1.296960e-02 -4.154834e-02 -1.502956e-02 -4.146976e-02
+2.550000e+00 +1.259756e-03 +1.495794e-01 -3.230691e-03 -8.570889e-02 +4.963615e-02 +2.981468e-01 -1.981908e-02 -3.418504e-01 -4.495493e-01 +5.612584e-01 +6.308934e-01 +4.408277e-01 -4.170402e-03 -4.038734e-02 -4.888377e-04 -3.882416e-02
+2.566667e+00 -5.594888e-03 +1.516049e-01 +5.906670e-04 -8.670895e-02 -2.129438e-02 +3.017326e-01 +5.976577e-03 -3.483903e-01 -6.525804e-01 +5.237866e-01 +5.964858e-01 +4.943625e-01 +1.046681e-02 -3.734874e-02 -9.565514e-03 -4.244960e-02
+2.583333e+00 -2.766166e-03 +1.585419e-01 -2.844918e-05 -9.019207e-02 -1.642094e-02 +3.455215e-01 +2.882673e-03 -3.708421e-01 -5.209056e-01 +5.601667e-01 +4.779563e-01 +6.121204e-01 +1.703400e-02 -3.715196e-02 -1.680670e-02 -4.661132e-02
+2.600000e+00 -9.149815e-03 +1.436757e-01 +3.442234e-03 -8.227555e-02 +8.835980e-02 +3.327625e-01 -2.749614e-03 -3.423881e-01 -5.082407e-01 +5.447430e-01 +8.294775e-01 +5.852501e-01 +2.818244e-03 -3.374827e-02 -3.555316e-03 -4.316970e-02
+2.616667e+00 +6.303296e-03 +1.546551e-01 -3.750082e-03 -8.911316e-02 -1.152990e-02 +2.822347e-01 -1.167531e-02 -3.609615e-01 -5.553051e-01 +4.567963e-01 +5.297519e-01 +5.018985e-01 +3.528160e-03 -3.505342e-02 -6.144873e-03 -4.490453e-02
+2.633333e+00 -5.992599e-03 +1.414318e-01 +3.049911e-03 -8.030642e-02 +6.290124e-03 +3.463858e-01 +1.016495e-02 -3.422755e-01 -5.344461e-01 +6.049926e-01 +5.724995e-01 +5.747290e-01 +1.555405e-03 -3.602355e-02 +4.523063e-04 -3.914857e-02
+2.650000e+00 -2.442447e-03 +1.455164e-01 -1.500635e-03 -8.066188e-02 +1.944915e-03 +3.006382e-01 -5.908548e-03 -3.379577e-01 -6.139528e-01 +4.993877e-01 +6.417569e-01 +5.259313e-01 +6.190936e-04 -4.143463e-02 -1.895848e-03 -3.183791e-02
+2.666667e+00 -4.092064e-03 +1.558141e-01 +3.591252e-04 -8.487776e-02 +6.700309e-03 +2.678163e-01 +1.778009e-04 -3.502184e-01 -7.070044e-01 +4.427976e-01 +7.570940e-01 +4.712971e-01 -5.821076e-03 -4.116887e-02 +5.932468e-03 -3.377910e-02
+2.683333e+00 -8.834738e-03 +1.638951e-01 +1.246101e-03 -8.694666e-02 +2.481807e-03 +2.362757e-01 +4.244790e-03 -3.547053e-01 -5.521187e-01 +2.602725e-01 +5.808865e-01 +5.532349e-01 -6.831548e-03 -4.590380e-02 +7.777805e-03 -2.905053e-02
+2.700000e+00 +3.949413e-03 +1.519240e-01 -4.456255e-03 -8.165938e-02 -4.988113e-02 +3.205755e-01 -7.815542e-03 -3.522795e-01 -7.418801e-01 +4.765108e-01 +5.937574e-01 +6.337740e-01 -4.144387e-03 -3.972916e-02 +2.688963e-03 -3.397736e-02
+2.716667e+00 +4.305721e-03 +1.505962e-01 -4.194980e-03 -8.097624e-02 -4.786202e-03 +2.813450e-01 -1.496073e-02 -3.449551e-01 -7.680066e-01 +4.182498e-01 +7.858342e-01 +5.570327e-01 +7.707037e-03 -3.496735e-02 -1.055651e-02 -3.651937e-02
+2.733333e+00 -1.134125e-03 +1.487019e-01 -1.951149e-03 -8.204897e-02 +6.167545e-03 +2.777385e-01 -8.410037e-03 -3.507122e-01 -5.567566e-01 +2.114767e-01 +6.042969e-01 +7.678271e-01 -1.456231e-03 -3.268138e-02 -1.277579e-04 -3.913709e-02
+2.750000e+00 -6.156064e-03 +1.472388e-01 +4.442226e-04 -8.238781e-02 +2.841117e-02 +2.838991e-01 -3.303675e-03 -3.554620e-01 -5.330879e-01 +5.601595e-01 +6.648401e-01 +4.221038e-01 +4.433703e-03 -2.955781e-02 -5.078403e-03 -4.240419e-02
+2.766667e+00 -4.077029e-03 +1.511528e-01 -3.046550e-05 -8.255293e-02 -3.503467e-02 +3.096744e-01 +6.495172e-03 -3.631827e-01 -6.989475e-01 +3.872623e-01 +6.072953e-01 +7.107099e-01 -2.802559e-03 -2.953910e-02 +4.115257e-03 -4.311157e-02
+2.783333e+00 -2.942118e-03 +1.552135e-01 -4.857369e-04 -8.438593e-02 +1.187560e-02 +3.166153e-01 -3.961162e-03 -3.739875e-01 -5.428426e-01 +4.986218e-01 +6.182532e-01 +6.230169e-01 -3.175904e-03 -2.959801e-02 +2.527674e-03 -4.430592e-02
+2.800000e+00 -1.081781e-02 +1.510588e-01 +1.832948e-03 -8.190096e-02 +3.895791e-02 +3.193261e-01 +9.374226e-05 -3.671928e-01 -5.446204e-01 +5.639884e-01 +7.251026e-01 +5.677855e-01 -3.267227e-03 -3.520132e-02 +3.382559e-03 -3.644388e-02
+2.816667e+00 -7.869829e-03 +1.448956e-01 -2.122045e-04 -8.066595e-02 +3.486517e-03 +2.966523e-01 -1.410745e-03 -3.605706e-01 -4.896053e-01 +5.705307e-01 +5.327716e-01 +4.793949e-01 +6.512987e-03 -3.530910e-02 -7.021051e-03 -3.431016e-02
+2.833333e+00 -1.914169e-03 +1.535136e-01 -2.761078e-03 -8.331864e-02 -1.824295e-02 +2.743136e-01 -7.511444e-03 -3.694385e-01 -5.491265e-01 +4.812242e-01 +5.165967e-01 +4.955831e-01 +5.509749e-03 -4.197988e-02 -7.089743e-03 -2.823163e-02
+2.850000e+00 -1.102355e-02 +1.480765e-01 +2.428195e-03 -8.024274e-02 -2.812834e-02 +2.698973e-01 +1.513913e-02 -3.587824e-01 -7.634782e-01 +4.920668e-01 +7.115738e-01 +4.708078e-01 +1.885136e-03 -2.994756e-02 +6.860117e-04 -3.785134e-02
+2.866667e+00 -1.756102e-03 +1.436453e-01 -1.159401e-03 -7.777639e-02 -6.447513e-02 +2.863318e-01 +7.582469e-03 -3.544517e-01 -7.390751e-01 +5.523974e-01 +5.465821e-01 +4.737943e-01 -4.505876e-03 -3.852544e-02 +5.925093e-03 -2.749484e-02
+2.883333e+00 +5.483772e-04 +1.516386e-01 -2.310200e-03 -8.077985e-02 +6.802289e-03 +2.653040e-01 -1.069611e-02 -3.650861e-01 -5.146273e-01 +5.384534e-01 +5.790915e-01 +4.135593e-01 -2.795222e-03 -4.359286e-02 +9.882245e-04 -2.344396e-02
+2.900000e+00 -1.421440e-03 +1.433433e-01 -9.529236e-04 -7.603074e-02 -5.067988e-02 +2.714423e-01 +5.915919e-03 -3.493328e-01 -5.720070e-01 +5.360536e-01 +4.187325e-01 +4.440564e-01 +2.287164e-03 -2.467911e-02 -1.264716e-03 -3.900430e-02
+2.916667e+00 -9.384225e-04 +1.457450e-01 -3.024029e-03 -7.659739e-02 -3.446055e-02 +2.899517e-01 -5.741262e-03 -3.576656e-01 -6.844235e-01 +5.249125e-01 +5.943172e-01 +5.295079e-01 +3.654162e-03 -3.106914e-02 -4.643981e-03 -3.326367e-02
+2.933333e+00 -3.378084e-03 +1.493103e-01 -4.246690e-04 -7.741407e-02 +3.918712e-02 +2.743286e-01 -9.307632e-03 -3.604176e-01 -5.552190e-01 +5.827388e-01 +7.369780e-01 +4.147172e-01 -2.807727e-03 -3.964470e-02 +1.307423e-03 -2.433745e-02
+2.950000e+00 -4.126041e-03 +1.525550e-01 +6.469976e-05 -7.742872e-02 +4.880603e-03 +3.035537e-01 -5.805735e-04 -3.686027e-01 -5.136934e-01 +5.564693e-01 +5.611956e-01 +5.576122e-01 +6.254023e-03 -3.425132e-02 -6.335527e-03 -3.043472e-02
+2.966667e+00 -4.957825e-04 +1.468349e-01 -6.225112e-04 -7.582226e-02 -1.361810e-02 +2.781212e-01 +1.474029e-04 -3.593110e-01 -5.514167e-01 +5.824399e-01 +5.279889e-01 +4.374405e-01 +5.971167e-03 -4.597182e-02 -5.935265e-03 -1.652854e-02
+2.983333e+00 -2.446937e-03 +1.500604e-01 +1.054221e-03 -7.702284e-02 +2.808084e-02 +3.169354e-01 -1.005407e-03 -3.744651e-01 -5.755642e-01 +5.761769e-01 +7.088899e-01 +5.944462e-01 +7.046552e-03 -4.339728e-02 -7.151014e-03 -2.088244e-02
+3.000000e+00 +2.068310e-03 +1.484877e-01 -3.828660e-04 -7.661049e-02 -4.305473e-02 +3.238385e-01 +6.912651e-03 -3.765378e-01 -5.702483e-01 +5.669563e-01 +4.306489e-01 +6.335272e-01 +1.150421e-03 -2.836952e-02 -2.124022e-04 -3.506570e-02
+3.016667e+00 +1.763835e-04 +1.472145e-01 +5.947696e-04 -7.590464e-02 +1.536489e-02 +3.413168e-01 -4.357440e-04 -3.794544e-01 -4.073155e-01 +6.419528e-01 +4.836345e-01 +6.246803e-01 -6.200373e-03 -2.993198e-02 +5.772123e-03 -3.341659e-02
+3.033333e+00 -1.575518e-03 +1.487349e-01 -8.081756e-04 -7.631358e-02 -4.260628e-03 +3.467896e-01 -2.643349e-03 -3.848222e-01 -6.122697e-01 +6.512343e-01 +6.193887e-01 +6.359844e-01 -8.740437e-03 -1.754587e-02 +7.921711e-03 -4.563672e-02
+3.050000e+00 +1.230594e-04 +1.445456e-01 -1.940138e-03 -7.426624e-02 -6.397789e-02 +3.226606e-01 +4.156060e-03 -3.736899e-01 -6.986752e-01 +5.824773e-01 +4.822233e-01 +6.158690e-01 -6.779464e-03 -2.406052e-02 +7.077097e-03 -3.688151e-02
+3.066667e+00 -3.176182e-03 +1.380142e-01 -9.420442e-04 -7.338678e-02 +2.044329e-02 +2.844033e-01 -8.071784e-03 -3.648383e-01 -6.788560e-01 +4.741510e-01 +7.765459e-01 +5.827874e-01 +1.268949e-03 -3.264330e-02 -2.823127e-03 -2.633482e-02
+3.083333e+00 -5.578214e-03 +1.399285e-01 +1.464237e-04 -7.292126e-02 +3.652043e-03 +3.079912e-01 +4.587127e-05 -3.699570e-01 -5.857035e-01 +6.376730e-01 +6.168144e-01 +5.064681e-01 +3.900305e-03 -2.039084e-02 -4.172678e-03 -3.877048e-02
+3.100000e+00 -6.591749e-03 +1.561353e-01 +1.220626e-03 -7.896103e-02 +5.788006e-03 +2.205161e-01 +4.397683e-03 -3.820945e-01 -4.662304e-01 +4.941875e-01 +5.022110e-01 +3.226872e-01 +9.502589e-03 -2.667144e-02 -9.164009e-03 -3.366633e-02
+3.116667e+00 -3.108613e-03 +1.357244e-01 +1.870787e-04 -6.719069e-02 -6.832052e-03 +2.931839e-01 +2.284842e-03 -3.464248e-01 -6.418968e-01 +2.929531e-01 +6.316048e-01 +8.047527e-01 +7.262596e-03 -1.561558e-02 -7.175394e-03 -3.903163e-02
+3.133333e+00 -2.625438e-03 +1.521960e-01 -9.045752e-04 -7.363413e-02 +1.624258e-02 +3.020210e-01 -7.292653e-03 -3.797230e-01 -5.238312e-01 +6.455275e-01 +5.993890e-01 +4.773748e-01 +3.209023e-03 -2.432196e-02 -4.403992e-03 -3.445317e-02
+3.150000e+00 -8.757422e-05 +1.513385e-01 -2.032971e-03 -7.437113e-02 +3.252668e-02 +2.635936e-01 -1.572555e-02 -3.778000e-01 -6.626402e-01 +4.616866e-01 +8.053125e-01 +5.218720e-01 -6.849957e-03 -2.925862e-02 +4.863095e-03 -2.845623e-02
+3.166667e+00 -2.500661e-03 +1.458306e-01 -8.922057e-04 -7.098421e-02 +3.195317e-03 +3.073436e-01 -4.566556e-03 -3.736986e-01 -5.723377e-01 +6.643736e-01 +5.985329e-01 +4.865526e-01 -2.941723e-03 -2.079330e-02 +2.414815e-03 -3.612739e-02
+3.183333e+00 -1.193022e-02 +1.484793e-01 +2.413151e-03 -7.110349e-02 -4.538354e-03 +2.933068e-01 +1.222402e-02 -3.738948e-01 -5.799811e-01 +5.287050e-01 +5.768040e-01 +5.754534e-01 -9.752184e-03 -2.459304e-02 +1.205994e-02 -3.157844e-02
+3.200000e+00 -3.349033e-03 +1.541647e-01 +2.576187e-04 -7.352102e-02 +1.359874e-02 +2.767193e-01 -1.509199e-03 -3.842453e-01 -6.666186e-01 +4.722572e-01 +7.371064e-01 +5.723967e-01 +1.001488e-02 -3.229418e-02 -1.090959e-02 -2.433490e-02
+3.216667e+00 -1.843691e-03 +1.485518e-01 +6.234655e-04 -7.157744e-02 +1.763852e-02 +2.858813e-01 -6.422039e-04 -3.795917e-01 -4.622742e-01 +5.300846e-01 +5.423927e-01 +5.527783e-01 +1.845071e-02 -2.142155e-02 -1.964838e-02 -3.456564e-02
+3.233333e+00 +2.168184e-03 +1.501077e-01 +1.473228e-04 -7.258026e-02 -7.200346e-03 +2.605690e-01 +2.240369e-03 -3.816484e-01 -5.620146e-01 +3.324834e-01 +5.493511e-01 +6.616771e-01 +1.259793e-02 -2.050408e-02 -1.302183e-02 -3.531803e-02
+3.250000e+00 -3.223932e-03 +1.419213e-01 +3.225390e-03 -7.075816e-02 +5.375698e-02 +2.632222e-01 +4.118332e-03 -3.761453e-01 -3.573554e-01 +4.952895e-01 +5.781541e-01 +5.049244e-01 +7.238715e-03 -2.505471e-02 -7.021117e-03 -2.913430e-02
+3.266667e+00 -6.766604e-04 +1.391951e-01 -2.177681e-05 -6.962837e-02 -4.125203e-03 +2.515001e-01 +7.664724e-04 -3.708634e-01 -5.940807e-01 +4.916704e-01 +6.001609e-01 +4.648512e-01 +8.867270e-03 -3.661455e-02 -9.278664e-03 -1.541031e-02
+3.283333e+00 -1.191309e-03 +1.439135e-01 -3.254064e-04 -7.105883e-02 +1.821930e-03 +2.593319e-01 -1.948244e-03 -3.819311e-01 -5.139314e-01 +4.552481e-01 +5.408168e-01 +5.373181e-01 -6.318430e-03 -2.717958e-02 +6.398490e-03 -2.644163e-02
+3.300000e+00 -2.915660e-03 +1.388114e-01 -5.223617e-06 -6.786754e-02 +2.936422e-02 +3.196975e-01 -6.270567e-03 -3.819339e-01 -5.856581e-01 +7.223974e-01 +7.276678e-01 +4.991523e-01 +5.559872e-03 -3.161935e-02 -6.717580e-03 -2.127144e-02
+3.316667e+00 +7.100318e-04 +1.456249e-01 -1.119734e-03 -7.118182e-02 -1.294521e-02 +2.929108e-01 -2.704732e-03 -3.949379e-01 -5.854056e-01 +4.348590e-01 +5.591202e-01 +6.965433e-01 -3.247911e-03 -2.234068e-02 +2.965336e-03 -3.220644e-02
+3.333333e+00 -5.281201e-03 +1.434657e-01 +5.573426e-04 -6.802734e-02 +2.297255e-02 +2.959951e-01 -2.145332e-03 -3.827255e-01 -4.811961e-01 +6.782999e-01 +5.941406e-01 +4.546627e-01 +7.413035e-03 -3.050263e-02 -8.165163e-03 -2.148235e-02
+3.350000e+00 +8.702720e-04 +1.443028e-01 -1.842367e-03 -6.820181e-02 +3.030967e-02 +2.870521e-01 -1.558373e-02 -3.842849e-01 -4.498979e-01 +6.399290e-01 +5.909019e-01 +4.615769e-01 +5.975742e-05 -3.380078e-02 -2.228626e-03 -1.773691e-02
+3.366667e+00 -9.747078e-04 +1.453230e-01 -8.841408e-04 -6.936380e-02 -2.543378e-02 +2.396537e-01 +1.136486e-03 -3.825160e-01 -6.238626e-01 +4.793501e-01 +5.506467e-01 +4.425481e-01 -3.540416e-03 -4.013470e-02 +3.635162e-03 -1.051610e-02
+3.383333e+00 +7.030404e-05 +1.410733e-01 -1.124197e-03 -6.702879e-02 -4.404571e-02 +2.992918e-01 +3.957260e-03 -3.863436e-01 -7.400883e-01 +5.973455e-01 +5.963203e-01 +5.601603e-01 -7.004367e-04 -3.800723e-02 +1.159238e-03 -1.271356e-02
+3.400000e+00 +8.837274e-03 +1.408389e-01 -3.691196e-03 -6.815638e-02 -6.632887e-02 +2.798686e-01 -4.185419e-03 -3.904317e-01 -7.807886e-01 +5.370665e-01 +5.475254e-01 +5.474992e-01 -2.622330e-03 -3.608238e-02 +2.036991e-03 -1.472521e-02
+3.416667e+00 -5.785887e-03 +1.436675e-01 +2.393894e-03 -6.982560e-02 +2.352978e-02 +2.825049e-01 +7.183449e-03 -4.021111e-01 -3.076246e-01 +4.109398e-01 +4.221245e-01 +6.890106e-01 -1.535316e-03 -2.577074e-02 +2.358468e-03 -2.564042e-02
+3.433333e+00 -4.019171e-03 +1.363143e-01 +1.297800e-03 -6.690587e-02 +7.660381e-03 +2.987539e-01 +5.029732e-03 -3.933886e-01 -4.252654e-01 +6.042562e-01 +4.780117e-01 +5.569847e-01 +6.380736e-04 -3.028492e-02 +1.532346e-05 -1.987662e-02
+3.450000e+00 -4.930650e-03 +1.364341e-01 +1.329795e-03 -6.682098e-02 +3.597925e-02 +3.090919e-01 -1.013812e-03 -3.979077e-01 -5.840117e-01 +5.034227e-01 +7.514107e-01 +7.023100e-01 -7.580738e-04 -2.895180e-02 +6.308960e-04 -2.124697e-02
+3.466667e+00 -3.213307e-03 +1.369056e-01 +7.526898e-04 -6.664838e-02 +7.165458e-03 +3.090216e-01 +2.307213e-03 -3.996992e-01 -5.091299e-01 +6.733421e-01 +5.581455e-01 +5.265481e-01 +9.343315e-03 -2.995139e-02 -8.525379e-03 -2.006503e-02
+3.483333e+00 -8.895124e-03 +1.386457e-01 +2.235891e-03 -6.429488e-02 -2.581958e-02 +2.912356e-01 +1.733657e-02 -3.861749e-01 -4.985821e-01 +6.235495e-01 +4.154379e-01 +5.083861e-01 +8.030570e-03 -2.304341e-02 -5.591374e-03 -2.455398e-02
+3.500000e+00 -1.916312e-03 +1.379191e-01 -1.753391e-03 -6.462515e-02 +9.953452e-04 +2.860202e-01 -9.612181e-03 -3.894690e-01 -4.313951e-01 +5.511950e-01 +4.515824e-01 +5.624505e-01 +1.812211e-02 -2.849823e-02 -1.807452e-02 -1.935503e-02
+3.516667e+00 -6.438659e-03 +1.360424e-01 +1.925309e-03 -6.489539e-02 +2.199796e-02 +2.481637e-01 +5.344054e-03 -3.852465e-01 -4.747810e-01 +3.570127e-01 +5.781043e-01 +6.124272e-01 +7.263251e-03 -3.278653e-02 -6.276785e-03 -1.447933e-02
+3.533333e+00 +1.827507e-03 +1.379225e-01 -1.191348e-04 -6.503392e-02 -8.393820e-03 +3.151748e-01 +1.160113e-03 -4.035318e-01 -6.499594e-01 +5.816486e-01 +6.399332e-01 +6.454596e-01 +5.127988e-03 -3.776789e-02 -4.744520e-03 -1.151933e-02
+3.550000e+00 +4.348208e-03 +1.345300e-01 -2.047810e-03 -6.233971e-02 -8.236697e-03 +2.833300e-01 -9.277526e-03 -3.846081e-01 -5.231697e-01 +5.268364e-01 +5.090998e-01 +5.763939e-01 +1.807887e-02 -3.571858e-02 -1.741054e-02 -1.098763e-02
+3.566667e+00 +6.689761e-04 +1.428988e-01 -1.508460e-03 -6.545756e-02 -7.106208e-02 +2.647369e-01 +7.630280e-03 -4.000771e-01 -8.383804e-01 +5.972680e-01 +5.871528e-01 +4.296819e-01 +4.281068e-03 -3.303501e-02 -3.434344e-03 -1.469839e-02
+3.583333e+00 -9.385655e-03 +1.456795e-01 +3.664528e-03 -6.596182e-02 +3.044279e-02 +2.189070e-01 +1.323464e-02 -3.952607e-01 -4.941122e-01 +4.779879e-01 +6.376383e-01 +3.711678e-01 +4.574118e-03 -1.992762e-02 -3.027712e-03 -2.524099e-02
+3.600000e+00 -4.001688e-04 +1.426244e-01 +5.768466e-04 -6.526648e-02 +1.952246e-02 +2.942866e-01 -1.281515e-03 -4.111711e-01 -5.409689e-01 +4.682781e-01 +6.398364e-01 +6.848104e-01 +1.485794e-03 -3.360427e-02 -1.764489e-03 -1.464015e-02
+3.616667e+00 +2.594055e-03 +1.346129e-01 -1.209281e-04 -6.143700e-02 -2.661880e-03 +3.254225e-01 -1.068496e-04 -3.997273e-01 -4.839242e-01 +7.405174e-01 +4.911917e-01 +5.317543e-01 -6.007432e-03 -1.470145e-02 +4.834724e-03 -2.937390e-02
+3.633333e+00 +1.365198e-02 +1.378265e-01 -4.226509e-03 -6.282840e-02 +1.641083e-02 +2.711840e-01 -2.738682e-02 -3.979460e-01 -5.781636e-01 +5.242478e-01 +6.621298e-01 +5.377787e-01 -3.876734e-03 -1.758450e-02 +2.975783e-04 -2.635857e-02
+3.650000e+00 +3.908532e-03 +1.422739e-01 -3.768995e-04 -6.440177e-02 +2.324538e-02 +2.622063e-01 -7.276585e-03 -4.074838e-01 -5.378672e-01 +6.330764e-01 +6.475866e-01 +3.921467e-01 -4.427895e-03 -1.936228e-02 +2.850982e-03 -2.540543e-02
+3.666667e+00 -1.546358e-03 +1.366220e-01 +2.212931e-03 -6.177357e-02 +2.644738e-02 +3.103700e-01 +6.654493e-03 -4.063570e-01 -5.876299e-01 +6.484256e-01 +7.101144e-01 +5.719304e-01 +6.802085e-04 -2.040059e-02 -2.633388e-04 -2.401200e-02
+3.683333e+00 -2.664402e-04 +1.478253e-01 +5.833378e-04 -6.526901e-02 -7.178031e-03 +2.140656e-01 +5.019978e-03 -4.070713e-01 -7.176043e-01 +5.493841e-01 +7.067526e-01 +2.878967e-01 -9.131550e-04 -1.690218e-02 +1.051817e-03 -2.683977e-02
+3.700000e+00 -4.521523e-03 +1.368500e-01 +9.608142e-04 -6.187528e-02 -3.034449e-02 +2.686242e-01 +1.256236e-02 -4.029608e-01 -5.886204e-01 +5.847332e-01 +4.808562e-01 +4.772189e-01 -2.229367e-03 -1.790262e-02 +3.023239e-03 -2.514611e-02
+3.716667e+00 -8.333471e-03 +1.390694e-01 +7.338242e-04 -6.220122e-02 -4.273565e-02 +2.248178e-01 +1.414481e-02 -3.974098e-01 -6.924660e-01 +6.623813e-01 +5.326577e-01 +2.259924e-01 +4.571172e-03 -1.688124e-02 -3.023156e-03 -2.515398e-02
+3.733333e+00 -8.280599e-03 +1.338472e-01 +1.688597e-03 -6.029042e-02 -1.846946e-02 +2.499402e-01 +1.402811e-02 -3.949258e-01 -5.695451e-01 +4.592828e-01 +5.058303e-01 +5.305209e-01 +4.002701e-03 -2.107305e-02 -2.484746e-03 -2.064156e-02
+3.750000e+00 -3.602436e-03 +1.288701e-01 +4.511201e-04 -5.631105e-02 -5.156357e-02 +3.048364e-01 +1.463915e-02 -3.873006e-01 -7.538551e-01 +7.376717e-01 +5.498472e-01 +4.827665e-01 -1.358144e-03 -1.587146e-02 +2.561114e-03 -2.434255e-02
+3.766667e+00 -6.410335e-03 +1.390831e-01 +1.464788e-03 -6.091438e-02 +5.268599e-02 +3.056983e-01 -3.894068e-03 -4.173351e-01 -5.383059e-01 +8.548535e-01 +7.545405e-01 +3.777365e-01 +5.901200e-03 -2.054476e-02 -5.980790e-03 -2.242063e-02
+3.783333e+00 -1.174233e-02 +1.417203e-01 +3.498097e-03 -6.175497e-02 +6.185785e-02 +2.437234e-01 +6.096912e-03 -4.104512e-01 -4.681819e-01 +4.341451e-01 +7.195367e-01 +5.353705e-01 +3.832579e-03 -1.722248e-02 -3.088859e-03 -2.449652e-02
+3.800000e+00 -7.421104e-03 +1.332381e-01 +1.473752e-03 -5.841891e-02 -5.452250e-03 +2.856731e-01 +9.949981e-03 -4.031077e-01 -6.497078e-01 +4.959825e-01 +6.208736e-01 +6.494300e-01 +6.435011e-03 -1.559126e-02 -5.197567e-03 -2.495421e-02
+3.816667e+00 -2.684983e-03 +1.426356e-01 -1.375447e-03 -6.256571e-02 -1.335636e-02 +2.367773e-01 -5.350348e-03 -4.192689e-01 -6.798894e-01 +6.391608e-01 +6.166948e-01 +3.154092e-01 +4.743981e-03 -2.892308e-02 -5.000076e-03 -1.325946e-02
+3.833333e+00 -6.209275e-03 +1.472697e-01 +3.541623e-05 -6.285751e-02 +3.560549e-03 +2.329925e-01 -7.987918e-04 -4.229102e-01 -6.408609e-01 +4.249144e-01 +6.454014e-01 +5.112501e-01 -3.843352e-03 -2.351934e-02 +3.523805e-03 -1.830863e-02
+3.850000e+00 -7.258505e-03 +1.358931e-01 +1.313689e-03 -5.854796e-02 +1.094711e-02 +2.608348e-01 +5.258614e-03 -4.061138e-01 -6.261035e-01 +5.510201e-01 +6.597682e-01 +5.088896e-01 +6.991752e-05 -2.906549e-02 +3.914563e-04 -1.119942e-02
+3.866667e+00 -2.177332e-03 +1.394269e-01 +1.091816e-03 -6.000497e-02 +6.051583e-02 +2.154486e-01 -8.161972e-03 -4.068572e-01 -2.527761e-01 +4.332188e-01 +5.014612e-01 +4.408833e-01 -6.549175e-03 -2.412048e-02 +5.320562e-03 -1.546063e-02
+3.883333e+00 -1.738228e-03 +1.337800e-01 +2.342171e-04 -5.727178e-02 -1.002702e-02 +2.810079e-01 +3.885641e-03 -4.088388e-01 -6.436391e-01 +4.903292e-01 +5.910141e-01 +6.599489e-01 +3.259299e-03 -2.729317e-02 -2.617782e-03 -1.236713e-02
+3.900000e+00 -2.654526e-03 +1.280310e-01 +9.570454e-04 -5.682078e-02 -6.742084e-03 +3.176592e-01 +7.599518e-03 -4.178364e-01 -6.029521e-01 +7.864239e-01 +5.646329e-01 +5.250903e-01 -1.042972e-03 -1.536380e-02 +1.577684e-03 -2.353925e-02
+3.916667e+00 -2.573169e-03 +1.361117e-01 -2.340346e-04 -5.904594e-02 -3.121975e-02 +2.840353e-01 +6.107824e-03 -4.263964e-01 -7.913761e-01 +4.951784e-01 +6.453913e-01 +6.721204e-01 +1.355812e-03 -9.495239e-03 -7.338346e-04 -2.926155e-02
+3.933333e+00 +5.239928e-03 +1.329352e-01 -2.411384e-03 -5.762787e-02 -4.573632e-02 +2.585178e-01 -4.143538e-03 -4.139571e-01 -7.933338e-01 +5.035681e-01 +5.861482e-01 +5.619520e-01 -3.188974e-03 -9.423290e-03 +2.646629e-03 -2.795712e-02
+3.950000e+00 +3.891165e-03 +1.389625e-01 -3.186422e-03 -6.058889e-02 -2.832095e-02 +2.515269e-01 -1.339947e-02 -4.340115e-01 -7.686873e-01 +5.376242e-01 +6.331497e-01 +5.042163e-01 -2.381196e-03 -5.271815e-03 +1.098146e-03 -3.333323e-02
+3.966667e+00 +1.365297e-03 +1.321218e-01 -8.774677e-04 -5.619312e-02 -2.594654e-02 +2.665968e-01 +8.743475e-04 -4.123594e-01 -6.869582e-01 +5.966687e-01 +5.625032e-01 +5.152838e-01 +5.671736e-03 -1.430921e-02 -5.629092e-03 -2.232132e-02
+3.983333e+00 -1.492563e-03 +1.370142e-01 +1.039788e-04 -5.797685e-02 +3.154133e-02 +2.067222e-01 -7.126853e-03 -4.118760e-01 -5.343636e-01 +4.205064e-01 +6.545702e-01 +4.376625e-01 +6.002757e-03 -1.883596e-02 -6.632381e-03 -1.751846e-02
+4.000000e+00 -6.590592e-04 +1.292585e-01 -5.048971e-04 -5.531354e-02 +3.822979e-02 +2.653915e-01 -1.281365e-02 -4.121759e-01 -4.272532e-01 +6.997332e-01 +5.785796e-01 +4.212616e-01 +6.360533e-03 -1.863094e-02 -7.458677e-03 -1.748314e-02
+4.016667e+00 -9.565758e-03 +1.352972e-01 +1.493252e-03 -5.745534e-02 +2.382866e-02 +2.382634e-01 +3.935525e-03 -4.222284e-01 -5.588461e-01 +6.015612e-01 +6.424822e-01 +4.048709e-01 +8.919616e-03 -3.149456e-02 -8.608455e-03 -5.223162e-03
+4.033333e+00 -1.443023e-03 +1.320976e-01 -2.008767e-03 -5.724316e-02 -6.644517e-03 +2.613431e-01 -1.148095e-02 -4.295815e-01 -5.356133e-01 +5.926071e-01 +4.906964e-01 +5.142246e-01 +4.646269e-03 -2.280311e-02 -5.685735e-03 -1.401760e-02
+4.050000e+00 -9.260405e-03 +1.242942e-01 +1.323555e-03 -5.375485e-02 -3.495592e-04 +2.680898e-01 +9.086321e-03 -4.109765e-01 -6.039960e-01 +5.749854e-01 +5.808557e-01 +5.621432e-01 +2.575891e-03 -1.722107e-02 -2.009722e-03 -1.764460e-02
+4.066667e+00 -1.766956e-03 +1.290181e-01 -1.475300e-03 -5.705693e-02 +3.591097e-02 +2.503672e-01 -1.903148e-02 -4.314735e-01 -4.699493e-01 +6.422234e-01 +6.045109e-01 +4.262036e-01 -5.372029e-03 -1.418604e-02 +3.424908e-03 -2.192194e-02
+4.083333e+00 -4.177106e-03 +1.280124e-01 +2.194606e-04 -5.616247e-02 -2.711805e-03 +2.223582e-01 +2.375641e-03 -4.211164e-01 -4.695894e-01 +3.621647e-01 +4.408488e-01 +5.772832e-01 -1.000678e-02 -1.258968e-02 +9.634525e-03 -2.238059e-02
+4.100000e+00 -1.026209e-03 +1.332270e-01 -3.828476e-04 -5.722267e-02 +3.349525e-03 +2.347740e-01 -3.330851e-03 -4.344956e-01 -5.947517e-01 +3.352091e-01 +5.862308e-01 +6.576025e-01 -7.274884e-03 -1.673085e-02 +6.565637e-03 -1.910526e-02
+4.116667e+00 -2.342519e-03 +1.309951e-01 +4.184130e-04 -5.519796e-02 -1.434777e-02 +2.175034e-01 +6.789981e-03 -4.190524e-01 -5.244389e-01 +5.424896e-01 +4.433038e-01 +3.851830e-01 -1.645741e-02 -1.693267e-02 +1.642415e-02 -1.742352e-02
+4.133333e+00 +2.249632e-03 +1.295940e-01 -1.163047e-03 -5.504159e-02 -2.755285e-02 +2.620722e-01 -6.200582e-04 -4.327610e-01 -6.806230e-01 +5.691212e-01 +5.381177e-01 +5.516923e-01 -1.011226e-02 -2.374523e-02 +9.653156e-03 -1.152494e-02
+4.150000e+00 +5.382330e-03 +1.324912e-01 -1.664874e-03 -5.427221e-02 +1.310616e-03 +2.532657e-01 -1.181386e-02 -4.280490e-01 -5.295352e-01 +4.670043e-01 +5.155481e-01 +6.148108e-01 -5.996075e-03 -1.827613e-02 +4.826273e-03 -1.622249e-02
+4.166667e+00 -2.216813e-03 +1.279565e-01 +1.719622e-03 -5.152360e-02 +3.413081e-04 +2.528294e-01 +1.209800e-02 -4.116864e-01 -5.618645e-01 +4.497379e-01 +5.429743e-01 +6.318483e-01 -5.836989e-03 -1.579399e-02 +6.482592e-03 -1.712774e-02
+4.183333e+00 +7.819815e-03 +1.322656e-01 -1.499530e-03 -5.334255e-02 -5.427724e-02 +2.369724e-01 +4.052359e-03 -4.231758e-01 -7.527938e-01 +5.068817e-01 +4.957704e-01 +5.103099e-01 +9.438855e-04 -2.074006e-02 -6.808558e-04 -1.291417e-02
+4.200000e+00 +4.144568e-03 +1.280406e-01 +1.211379e-03 -5.183165e-02 -6.167438e-02 +2.310420e-01 +2.526215e-02 -4.137776e-01 -6.417181e-01 +5.177884e-01 +3.565822e-01 +4.769005e-01 -3.270535e-03 -2.535558e-02 +4.935644e-03 -7.507707e-03
+4.216667e+00 +4.941692e-03 +1.357826e-01 +1.707850e-03 -5.358657e-02 +1.301111e-02 +2.488115e-01 +8.605251e-03 -4.339877e-01 -6.382690e-01 +5.865623e-01 +6.702952e-01 +4.890334e-01 -6.571207e-03 -2.480855e-02 +6.840830e-03 -9.230241e-03
+4.233333e+00 +4.599418e-03 +1.334469e-01 +1.088587e-03 -5.162648e-02 -2.455089e-02 +2.346937e-01 +1.438933e-02 -4.189730e-01 -5.810953e-01 +4.562172e-01 +4.539700e-01 +5.555520e-01 -2.827951e-03 -9.038377e-03 +3.762360e-03 -2.252933e-02
+4.250000e+00 +6.688292e-03 +1.411434e-01 -2.854687e-04 -5.319054e-02 -1.242382e-02 +2.475346e-01 +1.158892e-03 -4.367051e-01 -7.377649e-01 +5.302059e-01 +6.548245e-01 +5.422913e-01 -4.960188e-03 -1.934997e-02 +4.824517e-03 -1.384233e-02
+4.266667e+00 +3.530175e-03 +1.304961e-01 +5.673682e-04 -4.937552e-02 -2.133121e-02 +2.374487e-01 +9.852196e-03 -4.090610e-01 -6.547669e-01 +4.657252e-01 +5.364572e-01 +5.634377e-01 +9.447445e-04 -1.567081e-02 -1.176951e-04 -1.512233e-02
+4.283333e+00 +2.767434e-03 +1.325184e-01 +4.270338e-04 -5.001520e-02 -1.602090e-02 +2.452411e-01 +7.388006e-03 -4.187875e-01 -6.127303e-01 +3.722529e-01 +5.187198e-01 +6.896368e-01 +1.078408e-02 -1.605023e-02 -9.524126e-03 -1.518236e-02
+4.300000e+00 +7.110050e-03 +1.351019e-01 -1.126102e-03 -5.007926e-02 -8.693930e-03 +2.355430e-01 -6.086161e-03 -4.194444e-01 -6.029698e-01 +4.622781e-01 +5.416629e-01 +5.638731e-01 +9.443121e-03 -1.330454e-02 -9.199596e-03 -1.755157e-02
+4.316667e+00 +1.478626e-04 +1.276450e-01 +1.771972e-03 -4.791579e-02 +2.492773e-03 +2.746227e-01 +1.239096e-02 -4.170484e-01 -5.562622e-01 +6.523301e-01 +5.460631e-01 +5.546632e-01 +2.457837e-03 -1.163738e-02 -1.372986e-03 -1.871777e-02
+4.333333e+00 +2.316110e-03 +1.340697e-01 +9.544908e-04 -5.124880e-02 +1.414820e-02 +2.423987e-01 +3.066093e-03 -4.359251e-01 -5.320933e-01 +6.960027e-01 +5.738689e-01 +3.742478e-01 -1.691274e-03 -1.793700e-02 +1.928972e-03 -1.374432e-02
+4.350000e+00 +5.472061e-03 +1.228459e-01 -8.922858e-04 -4.806800e-02 -5.261609e-03 +2.543815e-01 -5.450991e-03 -4.180978e-01 -6.260307e-01 +6.019520e-01 +5.783961e-01 +5.188914e-01 -5.072845e-03 -1.917977e-02 +4.550117e-03 -1.111316e-02
+4.366667e+00 +1.869486e-03 +1.257664e-01 +1.870207e-04 -4.924260e-02 +1.418544e-02 +2.754678e-01 -2.636174e-03 -4.357446e-01 -4.474688e-01 +7.339670e-01 +4.923655e-01 +4.877533e-01 -1.080557e-03 -1.716390e-02 +9.623530e-04 -1.390422e-02
+4.383333e+00 -1.720608e-03 +1.289124e-01 +1.024105e-03 -4.931678e-02 +2.432135e-02 +2.890331e-01 +9.840616e-04 -4.429547e-01 -6.326770e-01 +6.326141e-01 +7.098510e-01 +6.436124e-01 +1.800380e-03 -2.171920e-02 -1.520276e-03 -9.829041e-03
+4.400000e+00 -4.740210e-03 +1.332111e-01 +5.874391e-04 -5.017124e-02 +7.449318e-03 +2.671560e-01 +2.316069e-03 -4.463992e-01 -6.225288e-01 +5.897228e-01 +6.265259e-01 +5.910567e-01 +2.550399e-03 -1.711802e-02 -2.139960e-03 -1.402303e-02
+4.416667e+00 -1.140182e-04 +1.331572e-01 +2.424868e-04 -5.055527e-02 -6.830477e-03 +2.058309e-01 +3.625448e-03 -4.353132e-01 -6.964653e-01 +3.825487e-01 +6.348380e-01 +5.229948e-01 -2.638724e-03 -1.428544e-02 +2.708359e-03 -1.565170e-02
+4.433333e+00 -7.482173e-04 +1.266171e-01 -3.991181e-04 -4.929752e-02 +3.315206e-02 +2.057599e-01 -1.261684e-02 -4.284003e-01 -5.244152e-01 +3.010168e-01 +6.468302e-01 +6.037548e-01 +1.282970e-03 -2.107756e-02 -1.926744e-03 -8.659194e-03
+4.450000e+00 -7.459550e-03 +1.336152e-01 +8.852301e-04 -4.977192e-02 +2.746182e-02 +2.453827e-01 -8.494398e-04 -4.463465e-01 -5.872546e-01 +4.651249e-01 +6.846511e-01 +6.248056e-01 +3.051872e-03 -1.678356e-02 -2.821739e-03 -1.338528e-02
+4.466667e+00 -1.162459e-02 +1.296992e-01 +1.945961e-03 -4.763097e-02 +3.293579e-02 +2.310932e-01 +6.043808e-03 -4.282565e-01 -4.403774e-01 +4.819212e-01 +5.673719e-01 +5.475701e-01 +3.468431e-03 -1.507259e-02 -2.786008e-03 -1.356998e-02
+4.483333e+00 +5.270152e-04 +1.333543e-01 -9.776268e-04 -4.840059e-02 +1.201705e-03 +2.308361e-01 -8.278945e-03 -4.373410e-01 -5.854941e-01 +5.227176e-01 +5.708937e-01 +5.091145e-01 +7.980708e-03 -1.404383e-02 -7.728874e-03 -1.475899e-02
+4.500000e+00 +2.766905e-03 +1.326452e-01 -5.647099e-04 -4.750879e-02 -6.879260e-02 +1.950518e-01 +1.520930e-02 -4.228534e-01 -8.303686e-01 +2.881083e-01 +4.986223e-01 +5.828466e-01 +7.226974e-03 -1.614552e-02 -5.663807e-03 -1.171752e-02
+4.516667e+00 +1.593746e-03 +1.354893e-01 -1.673891e-04 -4.935290e-02 -3.333819e-03 +2.151765e-01 -5.320605e-04 -4.466033e-01 -6.143930e-01 +4.100526e-01 +5.857790e-01 +5.582662e-01 +4.102722e-03 -1.979247e-02 -3.749832e-03 -9.530503e-03
+4.533333e+00 +8.502235e-03 +1.291227e-01 -2.147970e-03 -4.759125e-02 -4.305215e-02 +2.150116e-01 -5.063544e-03 -4.351691e-01 -5.876412e-01 +4.587042e-01 +3.775929e-01 +5.132195e-01 -2.115206e-03 -1.619132e-02 +1.559097e-03 -1.183684e-02
+4.550000e+00 -1.052118e-03 +1.225066e-01 +1.275943e-03 -4.623067e-02 +2.139748e-02 +2.287090e-01 +4.111710e-03 -4.310167e-01 -5.892840e-01 +5.423971e-01 +6.757943e-01 +4.967339e-01 +2.952662e-03 -1.145182e-02 -2.431168e-03 -1.556058e-02
+4.566667e+00 -4.871253e-03 +1.265902e-01 +1.090805e-03 -4.720382e-02 -2.285838e-03 +2.144674e-01 +9.605701e-03 -4.378413e-01 -6.855121e-01 +3.901196e-01 +6.626133e-01 +5.852045e-01 +1.000636e-02 -1.753446e-02 -8.453266e-03 -1.022152e-02
+4.583333e+00 -1.742746e-03 +1.240369e-01 -5.791724e-04 -4.458112e-02 -1.596557e-02 +2.072952e-01 -2.095024e-04 -4.168407e-01 -6.643525e-01 +4.892609e-01 +5.790841e-01 +4.572787e-01 +1.020992e-02 -1.501966e-02 -9.164832e-03 -1.105270e-02
+4.600000e+00 -2.316538e-03 +1.265907e-01 -5.469314e-04 -4.458686e-02 -2.354902e-02 +2.141348e-01 +2.355704e-03 -4.218705e-01 -7.596335e-01 +5.348074e-01 +6.387115e-01 +4.487504e-01 +8.164609e-03 -1.040569e-02 -7.194983e-03 -1.519476e-02
+4.616667e+00 +3.626494e-04 +1.324655e-01 -1.978537e-03 -4.617992e-02 -3.108006e-03 +1.941807e-01 -1.586278e-02 -4.321960e-01 -6.290978e-01 +6.735064e-01 +6.062278e-01 +2.237657e-01 +1.651547e-05 -3.776656e-03 -9.037980e-04 -2.147314e-02
+4.633333e+00 +3.194863e-03 +1.279615e-01 -2.442522e-03 -4.541999e-02 +2.136064e-02 +2.184694e-01 -2.724010e-02 -4.360304e-01 -4.317766e-01 +5.832087e-01 +5.287119e-01 +4.316024e-01 -5.086674e-03 -3.499298e-03 +3.157367e-03 -2.176519e-02
+4.650000e+00 -1.843189e-03 +1.293046e-01 -1.174601e-03 -4.544321e-02 -9.872448e-03 +2.418435e-01 -6.878682e-03 -4.463003e-01 -5.869503e-01 +6.139237e-01 +5.301525e-01 +5.167187e-01 -1.653833e-03 -3.605269e-03 +1.070022e-03 -2.209771e-02
+4.666667e+00 -1.382823e-03 +1.285397e-01 -8.179448e-04 -4.468083e-02 -3.003277e-02 +2.413549e-01 +2.337809e-03 -4.425544e-01 -6.106231e-01 +5.737979e-01 +4.565540e-01 +5.571367e-01 -1.869669e-03 -5.545578e-03 +1.815442e-03 -1.989925e-02
+4.683333e+00 -3.089413e-03 +1.276601e-01 +4.491195e-04 -4.403887e-02 -2.702097e-02 +2.591010e-01 +1.238149e-02 -4.454149e-01 -5.824048e-01 +5.392599e-01 +4.416882e-01 +6.762854e-01 -1.347025e-03 -2.287526e-03 +1.883687e-03 -2.317136e-02
+4.700000e+00 -7.999284e-04 +1.259708e-01 -1.486042e-03 -4.355590e-02 +3.009014e-02 +2.132895e-01 -2.208081e-02 -4.301535e-01 -5.304232e-01 +6.118900e-01 +6.566523e-01 +3.951984e-01 -6.409704e-04 -3.712600e-03 -7.437345e-04 -2.078907e-02
+4.716667e+00 -2.453849e-03 +1.254323e-01 +1.733508e-04 -4.406564e-02 -1.854094e-02 +2.308784e-01 +7.470942e-03 -4.430351e-01 -5.655293e-01 +6.202195e-01 +4.616460e-01 +4.719894e-01 +1.579834e-03 -8.983152e-03 -1.367297e-03 -1.595784e-02
+4.733333e+00 +6.980868e-03 +1.297373e-01 -1.258608e-03 -4.440046e-02 +9.388119e-03 +2.456403e-01 -1.390133e-02 -4.535666e-01 -5.305730e-01 +5.816366e-01 +5.568677e-01 +5.794261e-01 +4.452574e-03 -1.048254e-02 -5.566408e-03 -1.487362e-02
+4.750000e+00 -5.607750e-03 +1.305693e-01 +2.900121e-03 -4.443811e-02 +5.501603e-02 +2.258917e-01 +9.164740e-03 -4.508461e-01 -5.351750e-01 +4.760426e-01 +7.728104e-01 +5.897232e-01 +8.525935e-04 -1.116099e-02 -4.645227e-04 -1.387821e-02
+4.766667e+00 -3.180617e-04 +1.282395e-01 +8.341886e-04 -4.329457e-02 +2.114548e-02 +2.444072e-01 +1.041383e-03 -4.493628e-01 -6.585853e-01 +5.953855e-01 +7.337725e-01 +5.637328e-01 -2.182786e-03 -1.204740e-02 +2.322095e-03 -1.269885e-02
+4.783333e+00 -9.188771e-04 +1.274560e-01 -3.887008e-05 -4.259450e-02 +3.521507e-02 +2.299857e-01 -1.127445e-02 -4.416054e-01 -5.638139e-01 +5.851097e-01 +7.099011e-01 +5.081544e-01 +4.626833e-03 -5.640944e-03 -5.564448e-03 -1.889884e-02
+4.800000e+00 -2.725273e-04 +1.240891e-01 -5.096924e-04 -4.290150e-02 -2.198554e-02 +2.574629e-01 +2.240054e-03 -4.560580e-01 -7.238496e-01 +6.591358e-01 +5.942339e-01 +5.707874e-01 +6.238570e-03 -4.837763e-03 -6.583565e-03 -2.038474e-02
+4.816667e+00 -3.074995e-03 +1.277755e-01 +1.190288e-03 -4.347211e-02 -1.778323e-02 +2.081738e-01 +1.661006e-02 -4.490734e-01 -5.869923e-01 +4.552453e-01 +4.819488e-01 +5.362394e-01 +6.111365e-03 -4.165929e-03 -5.691388e-03 -2.060313e-02
+4.833333e+00 +2.255587e-03 +1.248685e-01 -4.180011e-04 -4.199753e-02 -1.636783e-02 +2.054381e-01 +1.222687e-03 -4.376280e-01 -6.299039e-01 +5.542776e-01 +5.309950e-01 +4.298892e-01 +1.005166e-03 -7.130045e-03 -8.071399e-04 -1.650499e-02
+4.850000e+00 -4.524664e-03 +1.251951e-01 +1.343869e-03 -4.268832e-02 +4.169190e-03 +1.968778e-01 +1.122322e-02 -4.444736e-01 -7.178313e-01 +5.321606e-01 +7.140892e-01 +4.133484e-01 +1.226210e-03 -1.172413e-02 -5.591175e-04 -1.148700e-02
+4.866667e+00 +9.333579e-03 +1.165371e-01 -2.964085e-03 -4.013762e-02 -2.692413e-03 +2.409834e-01 -2.713172e-02 -4.375942e-01 -6.134859e-01 +6.204087e-01 +5.799708e-01 +5.462551e-01 +5.213780e-03 -1.242665e-02 -7.197293e-03 -1.015684e-02
+4.883333e+00 -3.328476e-03 +1.221583e-01 +8.689773e-04 -4.162224e-02 +2.104443e-02 +2.030136e-01 +1.649031e-03 -4.426309e-01 -4.928705e-01 +4.381789e-01 +5.784471e-01 +5.411803e-01 +5.839665e-03 -9.317055e-03 -6.407838e-03 -1.378665e-02
+4.900000e+00 -4.828465e-03 +1.225024e-01 +8.685184e-04 -4.127552e-02 -2.184727e-02 +2.222531e-01 +1.537512e-02 -4.485268e-01 -6.514941e-01 +4.552492e-01 +5.234174e-01 +6.218515e-01 +8.146892e-03 -1.185815e-02 -8.342351e-03 -1.102463e-02
+4.916667e+00 +2.597791e-03 +1.235065e-01 -1.213173e-03 -4.073492e-02 -4.033311e-02 +2.428079e-01 +1.301864e-03 -4.529998e-01 -7.352039e-01 +5.962807e-01 +5.147202e-01 +5.887770e-01 +9.631492e-03 -8.122489e-03 -1.077729e-02 -1.532432e-02
+4.933333e+00 +6.505736e-03 +1.236825e-01 -1.821605e-03 -4.058863e-02 +4.066762e-02 +2.398474e-01 -3.065851e-02 -4.536987e-01 -5.492336e-01 +6.909695e-01 +7.298748e-01 +4.863856e-01 +9.449417e-03 -9.613178e-03 -1.226064e-02 -1.348945e-02
+4.950000e+00 +3.615045e-03 +1.219517e-01 -1.567305e-03 -3.966734e-02 -4.239916e-02 +2.191845e-01 -1.484147e-03 -4.411362e-01 -7.242403e-01 +5.344912e-01 +4.920290e-01 +5.393437e-01 +7.877147e-03 -1.236887e-02 -8.967735e-03 -9.505713e-03
+4.966667e+00 +2.974409e-03 +1.193966e-01 +1.518088e-04 -4.024028e-02 +1.572441e-02 +2.207077e-01 -3.357350e-03 -4.503221e-01 -5.566275e-01 +4.794394e-01 +6.146565e-01 +6.025261e-01 +3.903928e-03 -1.141460e-02 -4.533815e-03 -1.091855e-02
+4.983333e+00 -1.294578e-03 +1.171192e-01 +8.374079e-04 -4.058622e-02 -2.962743e-02 +1.891501e-01 +1.809152e-02 -4.466051e-01 -6.540175e-01 +5.379295e-01 +4.855708e-01 +3.939863e-01 +4.375295e-04 -1.154206e-02 +4.983625e-04 -1.041646e-02
+5.000000e+00 +1.699060e-03 +1.157864e-01 +7.679301e-05 -4.012319e-02 +8.394615e-03 +2.158961e-01 -1.925490e-03 -4.537979e-01 -6.118354e-01 +6.013533e-01 +6.309876e-01 +4.680006e-01 -2.681293e-03 -1.044754e-02 +3.029516e-03 -1.183860e-02
+5.016667e+00 -4.147436e-03 +1.173895e-01 +1.694447e-03 -4.060384e-02 +1.049119e-02 +1.849453e-01 +1.363079e-02 -4.515703e-01 -5.840687e-01 +5.127521e-01 +6.138345e-01 +4.034126e-01 +3.141195e-03 -1.537936e-02 -2.834378e-03 -5.923584e-03
+5.033333e+00 +1.651206e-03 +1.233681e-01 -5.704454e-04 -4.192152e-02 +2.247847e-02 +2.023888e-01 -1.323896e-02 -4.737876e-01 -5.741640e-01 +4.136970e-01 +6.628866e-01 +5.877589e-01 -1.118993e-03 -1.619676e-02 +6.205749e-04 -5.906024e-03
+5.050000e+00 +2.211597e-03 +1.157850e-01 -1.138276e-04 -3.866588e-02 +1.313227e-02 +2.242651e-01 -5.475756e-03 -4.511528e-01 -5.852002e-01 +6.124204e-01 +6.272899e-01 +5.096442e-01 -4.510920e-03 -1.259092e-02 +4.705816e-03 -8.607855e-03
+5.066667e+00 +8.588419e-03 +1.167725e-01 -1.947892e-03 -3.845364e-02 -3.323887e-02 +2.018828e-01 -8.775599e-03 -4.446680e-01 -8.230612e-01 +6.601922e-01 +6.244365e-01 +3.551252e-01 -2.657007e-03 -1.046516e-02 +2.525796e-03 -1.043766e-02
+5.083333e+00 -2.830508e-04 +1.228454e-01 +5.656701e-04 -4.036497e-02 -3.038365e-02 +1.696173e-01 +1.620466e-02 -4.567014e-01 -7.972279e-01 +4.189503e-01 +6.123273e-01 +4.264712e-01 -4.313148e-03 -9.683425e-03 +5.474560e-03 -1.165756e-02
+5.100000e+00 +1.703544e-03 +1.138203e-01 -7.359856e-04 -3.757622e-02 +3.159698e-02 +2.098095e-01 -1.842728e-02 -4.445629e-01 -5.169236e-01 +6.111056e-01 +6.597643e-01 +4.549439e-01 -4.849401e-03 -7.970568e-03 +4.464528e-03 -1.277377e-02
+5.116667e+00 +3.558742e-04 +1.226465e-01 +1.370254e-04 -3.919795e-02 -2.794654e-03 +2.023498e-01 +2.444211e-03 -4.621087e-01 -7.210677e-01 +5.110661e-01 +6.756617e-01 +5.165347e-01 -4.145531e-03 -8.618618e-03 +4.645909e-03 -1.267293e-02
+5.133333e+00 -4.786409e-04 +1.245731e-01 +8.992427e-04 -4.021661e-02 +2.756181e-02 +1.863583e-01 +3.771931e-05 -4.705171e-01 -6.014543e-01 +4.797323e-01 +7.166442e-01 +4.699143e-01 +1.252897e-03 -1.016147e-02 -1.402514e-03 -1.115799e-02
+5.150000e+00 -1.167308e-02 +1.293260e-01 +2.897801e-03 -3.982958e-02 +4.665424e-02 +1.968363e-01 +1.461471e-02 -4.732760e-01 -5.259104e-01 +4.559600e-01 +7.432285e-01 +5.525429e-01 +3.513274e-03 -1.177307e-02 -3.237464e-03 -9.297606e-03
+5.166667e+00 -5.399400e-03 +1.215330e-01 +8.234607e-04 -3.691105e-02 +1.072858e-02 +2.408885e-01 +5.005461e-03 -4.607550e-01 -5.106195e-01 +7.389932e-01 +5.416745e-01 +5.157730e-01 +1.222638e-03 -1.140369e-02 -1.147615e-03 -8.937785e-03
+5.183333e+00 -3.615890e-04 +1.141342e-01 -9.476384e-05 -3.554688e-02 -7.436453e-03 +1.970851e-01 +1.461289e-03 -4.340216e-01 -5.207679e-01 +5.062012e-01 +4.575051e-01 +5.155436e-01 -3.003542e-03 -8.138549e-03 +3.302357e-03 -1.111742e-02
+5.200000e+00 -1.668858e-03 +1.217949e-01 +5.734649e-04 -3.806077e-02 -1.603658e-02 +1.815713e-01 +1.173662e-02 -4.590159e-01 -7.304751e-01 +4.598507e-01 +6.142970e-01 +4.829222e-01 -4.171656e-03 -7.280769e-03 +5.025233e-03 -1.291846e-02
+5.216667e+00 +2.811466e-03 +1.152969e-01 -7.254683e-04 -3.634366e-02 -9.199484e-04 +1.677265e-01 -7.753674e-03 -4.385506e-01 -5.950541e-01 +4.672276e-01 +5.639224e-01 +4.076338e-01 +7.158356e-05 -7.375260e-03 -4.693227e-04 -1.173608e-02
+5.233333e+00 +3.266903e-03 +1.152491e-01 -1.167590e-04 -3.591299e-02 +2.320961e-02 +1.955850e-01 -9.643649e-03 -4.468461e-01 -4.888958e-01 +4.264084e-01 +5.891861e-01 +5.970590e-01 +1.661702e-03 -8.019433e-03 -2.301102e-03 -1.117327e-02
+5.250000e+00 -2.635778e-03 +1.142988e-01 +1.598777e-03 -3.557413e-02 +7.782330e-03 +1.896919e-01 +1.484520e-02 -4.440771e-01 -6.456034e-01 +4.155406e-01 +6.599153e-01 +5.803114e-01 -1.242329e-04 -7.079009e-03 +7.210482e-04 -1.190139e-02
+5.266667e+00 +2.351310e-04 +1.101976e-01 +9.874019e-04 -3.576688e-02 +1.064259e-02 +2.316694e-01 +7.037230e-03 -4.643657e-01 -6.101091e-01 +5.361251e-01 +6.422887e-01 +6.918268e-01 -1.508836e-03 -1.263593e-02 +1.950407e-03 -6.330543e-03
+5.283333e+00 -1.325997e-03 +1.140183e-01 +1.428969e-03 -3.720191e-02 +1.270929e-03 +1.740254e-01 +1.538937e-02 -4.628714e-01 -6.008342e-01 +5.000366e-01 +5.850925e-01 +4.212938e-01 -3.978591e-03 -1.117960e-02 +5.022041e-03 -7.685149e-03
+5.300000e+00 +2.613931e-03 +1.150744e-01 +7.033416e-04 -3.692146e-02 +3.691651e-02 +1.948332e-01 -5.679442e-03 -4.703744e-01 -4.558002e-01 +4.614929e-01 +6.370341e-01 +5.757899e-01 -2.967916e-03 -1.710731e-02 +3.056242e-03 -1.296487e-03
+5.316667e+00 +1.926554e-03 +1.151832e-01 -4.337937e-04 -3.696143e-02 +1.805904e-03 +1.808738e-01 -5.786082e-03 -4.689320e-01 -6.570511e-01 +4.742243e-01 +6.486491e-01 +4.910961e-01 -5.034363e-03 -1.423301e-02 +5.234733e-03 -4.163464e-03
+5.333333e+00 -7.153288e-04 +1.080622e-01 +3.029933e-04 -3.456768e-02 -1.835675e-02 +2.191334e-01 +1.009366e-02 -4.588108e-01 -5.020878e-01 +4.943838e-01 +3.863114e-01 +6.850677e-01 +4.495040e-05 -1.077105e-02 +5.119138e-04 -7.266621e-03
+5.350000e+00 +4.643947e-03 +1.092141e-01 -9.343485e-04 -3.495023e-02 -2.313117e-02 +1.767929e-01 -2.417809e-03 -4.508808e-01 -6.595981e-01 +3.679574e-01 +5.199023e-01 +5.828305e-01 -5.226797e-04 -1.132415e-02 +5.955882e-04 -6.254701e-03
+5.366667e+00 +8.731933e-03 +1.151642e-01 -1.804509e-03 -3.648929e-02 -2.046024e-02 +2.121789e-01 -1.350045e-02 -4.850407e-01 -5.183528e-01 +6.109020e-01 +3.952359e-01 +5.374522e-01 -1.158714e-04 -7.720516e-03 -2.641125e-04 -1.111488e-02
+5.383333e+00 +2.940002e-03 +1.097472e-01 -3.926203e-04 -3.449171e-02 -1.349525e-02 +1.775100e-01 +4.523043e-04 -4.520402e-01 -5.713683e-01 +5.188716e-01 +4.871227e-01 +4.417685e-01 -6.302448e-05 -8.528383e-03 +1.835296e-04 -8.893094e-03
+5.400000e+00 +2.806168e-03 +1.161552e-01 -8.177558e-04 -3.508512e-02 -2.341800e-02 +2.037076e-01 -8.579722e-04 -4.720765e-01 -8.078107e-01 +5.084993e-01 +6.670278e-01 +5.968722e-01 -5.788352e-03 -4.974341e-03 +6.045980e-03 -1.315181e-02
+5.416667e+00 +4.567391e-03 +1.077794e-01 -7.565262e-04 -3.272673e-02 +2.221402e-02 +2.454625e-01 -1.725905e-02 -4.629867e-01 -5.811816e-01 +8.476931e-01 +6.946244e-01 +4.958855e-01 -5.072243e-03 -4.342104e-03 +4.689188e-03 -1.333252e-02
+5.433333e+00 +4.108806e-03 +1.129946e-01 -5.109058e-04 -3.417769e-02 -2.617832e-02 +2.081954e-01 +3.693696e-03 -4.697077e-01 -7.099790e-01 +6.281335e-01 +5.541635e-01 +5.090675e-01 -3.887448e-03 -2.989880e-03 +4.211289e-03 -1.488463e-02
+5.450000e+00 +2.278432e-03 +1.149844e-01 -8.273521e-04 -3.411011e-02 -2.104596e-02 +1.948423e-01 -2.060961e-03 -4.671348e-01 -6.448817e-01 +3.558549e-01 +5.174345e-01 +7.017971e-01 -5.614415e-03 -8.765218e-03 +5.901117e-03 -8.387518e-03
+5.466667e+00 +3.745623e-03 +1.163224e-01 -1.101800e-03 -3.393960e-02 -1.770986e-02 +2.000611e-01 -6.670986e-03 -4.702617e-01 -5.986893e-01 +5.398970e-01 +4.899246e-01 +5.552914e-01 -6.063026e-03 -6.817587e-03 +6.237744e-03 -1.049240e-02
+5.483333e+00 -5.347589e-03 +1.261158e-01 +1.558286e-03 -3.615937e-02 +2.854526e-02 +1.594915e-01 +8.518227e-03 -4.854881e-01 -5.433279e-01 +4.681986e-01 +6.894248e-01 +4.050262e-01 -1.491372e-03 -9.640642e-03 +1.822332e-03 -7.839358e-03
+5.500000e+00 +3.574134e-03 +1.226973e-01 -6.745908e-04 -3.461189e-02 -1.695133e-03 +1.789988e-01 -7.547590e-03 -4.771547e-01 -5.975232e-01 +5.125002e-01 +5.743622e-01 +4.735930e-01 -4.207344e-03 -9.599400e-03 +4.212702e-03 -7.443901e-03
+5.516667e+00 +2.955788e-03 +1.158140e-01 -2.727666e-04 -3.276623e-02 +3.932523e-03 +2.080596e-01 -4.743134e-03 -4.687492e-01 -6.843747e-01 +5.195028e-01 +6.900488e-01 +6.320775e-01 +1.072851e-04 -1.135303e-02 -3.388200e-04 -5.105922e-03
+5.533333e+00 +5.300652e-03 +1.100575e-01 -1.076391e-03 -3.145408e-02 -2.706498e-02 +2.400895e-01 -2.916770e-03 -4.679837e-01 -5.334473e-01 +7.770008e-01 +3.684195e-01 +5.636126e-01 +4.656888e-03 -9.373921e-03 -5.119307e-03 -7.046146e-03
+5.550000e+00 +3.684000e-03 +1.137485e-01 -8.152808e-04 -3.234731e-02 -1.188091e-02 +2.033767e-01 -5.470845e-03 -4.685153e-01 -6.840627e-01 +7.711864e-01 +5.975098e-01 +3.682709e-01 +3.459226e-03 -7.980589e-03 -3.924033e-03 -8.399635e-03
+5.566667e+00 -3.174259e-03 +1.137866e-01 +9.871128e-04 -3.152381e-02 +1.672453e-02 +2.051684e-01 +6.474488e-03 -4.619818e-01 -5.319430e-01 +6.285088e-01 +6.087010e-01 +5.166771e-01 +3.626487e-03 -4.769361e-03 -3.685774e-03 -1.143909e-02
+5.583333e+00 +1.791669e-03 +1.142582e-01 -7.582698e-04 -3.089256e-02 -8.263548e-03 +1.777174e-01 -6.375787e-03 -4.465991e-01 -8.263171e-01 +6.303207e-01 +7.484371e-01 +3.663898e-01 +3.752415e-03 -5.147992e-03 -4.254189e-03 -1.037053e-02
+5.600000e+00 -3.663192e-03 +1.160274e-01 +7.728763e-04 -3.247931e-02 +2.266640e-02 +2.049051e-01 +1.444402e-03 -4.807185e-01 -4.617567e-01 +5.192487e-01 +5.754109e-01 +6.267401e-01 +4.295792e-03 -6.920994e-03 -4.582518e-03 -9.466436e-03
+5.616667e+00 -1.683569e-03 +1.151209e-01 +5.125188e-04 -3.176696e-02 +8.720030e-03 +1.691944e-01 +3.419679e-03 -4.608954e-01 -5.994585e-01 +4.268496e-01 +6.267087e-01 +5.188030e-01 +3.835796e-03 -6.974285e-03 -4.022371e-03 -8.605228e-03
+5.633333e+00 +4.985592e-04 +1.151466e-01 +2.980407e-04 -3.129791e-02 +1.168008e-02 +1.961712e-01 -5.562606e-04 -4.684677e-01 -6.024561e-01 +6.588058e-01 +6.455742e-01 +4.531811e-01 +2.595707e-03 -9.289969e-03 -2.810211e-03 -6.193596e-03
+5.650000e+00 +2.198693e-03 +1.139893e-01 -3.852682e-04 -3.130357e-02 +4.396722e-03 +1.963062e-01 -6.740884e-03 -4.718257e-01 -5.182620e-01 +5.233807e-01 +5.233727e-01 +5.870170e-01 +1.350519e-03 -6.380859e-03 -1.668276e-03 -9.305895e-03
+5.666667e+00 +2.207737e-03 +1.206560e-01 -5.566967e-04 -3.287309e-02 -5.370812e-03 +2.043805e-01 -5.212192e-03 -4.991069e-01 -5.658349e-01 +5.708898e-01 +5.132662e-01 +5.905649e-01 +1.123905e-04 -8.221770e-03 -2.766533e-04 -8.041734e-03
+5.683333e+00 -4.838727e-03 +1.097369e-01 +7.340327e-04 -3.006342e-02 +3.745527e-02 +1.820351e-01 -4.763015e-03 -4.560335e-01 -4.756105e-01 +5.562321e-01 +6.685268e-01 +4.810368e-01 -4.908438e-04 -9.225157e-03 +3.899873e-04 -5.420248e-03
+5.700000e+00 -2.377890e-03 +1.096273e-01 +4.546961e-04 -2.918844e-02 +3.512164e-02 +2.255328e-01 -7.629008e-03 -4.646950e-01 -6.151109e-01 +7.579357e-01 +7.902407e-01 +5.362795e-01 +2.319084e-03 -6.674009e-03 -2.723560e-03 -8.281076e-03
+5.716667e+00 +4.677680e-03 +1.152583e-01 -9.492075e-04 -3.160084e-02 -1.559933e-02 +1.879562e-01 -6.828324e-03 -4.860134e-01 -7.045298e-01 +5.491936e-01 +5.875639e-01 +5.262591e-01 +2.749636e-03 -6.045460e-03 -3.164712e-03 -9.467676e-03
+5.733333e+00 +1.965073e-03 +1.130750e-01 -8.117755e-05 -3.077345e-02 -4.810319e-02 +2.069116e-01 +1.790329e-02 -4.854622e-01 -7.320030e-01 +4.717914e-01 +4.279027e-01 +7.125241e-01 -4.998007e-04 -8.294722e-03 +1.117462e-03 -6.855143e-03
+5.750000e+00 -1.258460e-03 +1.103700e-01 +1.266673e-03 -2.980701e-02 +3.127304e-02 +1.946833e-01 +5.182177e-03 -4.706179e-01 -6.441250e-01 +6.376742e-01 +7.978356e-01 +4.860758e-01 +7.147423e-05 -8.571238e-03 +1.085831e-04 -5.944022e-03
+5.766667e+00 +9.655113e-04 +1.154418e-01 +1.544371e-04 -3.065119e-02 +4.051330e-02 +1.874530e-01 -1.395787e-02 -4.828443e-01 -5.116791e-01 +6.390724e-01 +7.241630e-01 +4.466793e-01 -4.065848e-03 -6.960089e-03 +3.970289e-03 -7.880328e-03
+5.783333e+00 +4.911071e-03 +1.092902e-01 -6.763649e-05 -2.901695e-02 +1.515467e-02 +1.950497e-01 -6.985669e-03 -4.662959e-01 -5.912267e-01 +6.366920e-01 +6.548087e-01 +4.968192e-01 -3.686308e-03 -5.484004e-03 +3.766733e-03 -8.816455e-03
+5.800000e+00 +5.060023e-03 +1.134707e-01 -3.282918e-04 -3.001524e-02 -1.459469e-02 +1.570361e-01 +1.184128e-03 -4.685869e-01 -7.139991e-01 +4.469058e-01 +6.010067e-01 +4.625334e-01 -3.802056e-03 -5.068376e-04 +4.133629e-03 -1.410543e-02
+5.816667e+00 +2.016575e-03 +1.090640e-01 -9.395404e-05 -2.966757e-02 +2.067857e-02 +1.968950e-01 -9.670116e-03 -4.829858e-01 -5.753255e-01 +5.871341e-01 +6.742927e-01 +5.650849e-01 -4.256213e-03 +2.194308e-04 +4.331144e-03 -1.522913e-02
+5.833333e+00 -1.221087e-03 +1.077678e-01 +8.308267e-04 -2.901785e-02 +2.145948e-02 +1.795124e-01 +3.271608e-03 -4.700072e-01 -5.419515e-01 +5.865339e-01 +6.473099e-01 +4.672351e-01 -4.617578e-03 -3.648523e-03 +5.169266e-03 -1.036054e-02
+5.850000e+00 +5.524352e-04 +1.074283e-01 -9.121881e-05 -2.853456e-02 -2.091872e-02 +1.793566e-01 +7.140118e-03 -4.662988e-01 -7.330956e-01 +6.223494e-01 +5.831037e-01 +4.353574e-01 -3.053222e-03 -4.514775e-03 +3.520186e-03 -9.184069e-03
+5.866667e+00 -7.516430e-03 +1.107116e-01 +7.458484e-04 -2.909202e-02 -8.907245e-03 +1.883842e-01 +1.442699e-02 -4.813820e-01 -6.734979e-01 +5.589615e-01 +5.963099e-01 +5.537013e-01 -8.186906e-04 -2.492843e-03 +1.178458e-03 -1.191128e-02
+5.883333e+00 -2.666519e-03 +1.077215e-01 -2.226754e-04 -2.874615e-02 -1.472188e-02 +2.005696e-01 +2.637074e-03 -4.846397e-01 -5.740174e-01 +5.772959e-01 +4.659647e-01 +6.125568e-01 -9.750699e-04 -1.762132e-03 +1.044874e-03 -1.279905e-02
+5.900000e+00 -5.709282e-04 +1.061626e-01 +1.120481e-04 -2.832626e-02 -1.543318e-02 +1.967295e-01 +7.886938e-03 -4.802427e-01 -5.941696e-01 +5.408180e-01 +4.804140e-01 +6.278784e-01 -3.539213e-03 -3.718263e-03 +4.326003e-03 -1.024272e-02
+5.916667e+00 +8.331669e-05 +1.099200e-01 +2.893136e-04 -2.880562e-02 -6.370870e-03 +1.713020e-01 +6.826208e-03 -4.803357e-01 -5.961239e-01 +5.524747e-01 +5.353908e-01 +4.690248e-01 -4.619701e-03 -4.154457e-03 +5.645653e-03 -9.642252e-03
+5.933333e+00 -2.816383e-03 +1.109426e-01 +6.125132e-04 -2.841518e-02 +5.432376e-03 +1.859782e-01 +6.817878e-03 -4.839491e-01 -4.245349e-01 +5.901647e-01 +4.407743e-01 +5.222508e-01 -3.683289e-03 -3.664589e-03 +4.530435e-03 -1.027695e-02
+5.950000e+00 -3.676961e-03 +1.098792e-01 +7.598311e-04 -2.792694e-02 +2.007570e-02 +1.901982e-01 +2.997400e-03 -4.817563e-01 -5.870737e-01 +4.244074e-01 +6.812966e-01 +7.065940e-01 -4.151289e-03 -4.034931e-03 +5.037534e-03 -9.672903e-03
+5.966667e+00 +2.190937e-03 +1.070503e-01 -9.272668e-04 -2.691002e-02 -7.399299e-03 +1.758490e-01 -1.122012e-02 -4.637465e-01 -6.365416e-01 +5.195588e-01 +5.667065e-01 +5.310704e-01 -5.925479e-03 -5.361056e-03 +6.882714e-03 -7.396912e-03
+5.983333e+00 +1.733870e-03 +1.061987e-01 -8.677220e-04 -2.685583e-02 -3.838176e-02 +1.914611e-01 +2.642901e-03 -4.728066e-01 -7.415332e-01 +6.154768e-01 +4.841010e-01 +5.341263e-01 -6.601579e-03 -2.737171e-03 +8.172687e-03 -1.087650e-02
+6.000000e+00 -6.738695e-04 +1.057692e-01 -4.289209e-04 -2.639745e-02 -7.303066e-03 +1.701217e-01 -3.566768e-03 -4.601529e-01 -7.030566e-01 +4.943683e-01 +6.319417e-01 +5.255796e-01 -8.141848e-03 -4.427483e-03 +9.997424e-03 -8.288743e-03
+6.016667e+00 +7.348304e-04 +1.124367e-01 +1.462431e-04 -2.758389e-02 +2.286287e-02 +1.821101e-01 -7.294410e-03 -4.868979e-01 -4.103808e-01 +4.091030e-01 +5.323212e-01 +6.824063e-01 -3.749501e-03 -4.592782e-03 +4.315208e-03 -8.822297e-03
+6.033333e+00 -4.133890e-04 +1.123061e-01 +5.379450e-04 -2.742251e-02 +1.724477e-02 +1.716721e-01 +1.198702e-03 -4.833121e-01 -4.559639e-01 +4.586600e-01 +5.435296e-01 +5.740789e-01 -4.396118e-03 -4.152792e-03 +5.441554e-03 -9.220688e-03
+6.050000e+00 +2.683458e-03 +1.092706e-01 -1.034982e-04 -2.666088e-02 +1.195681e-02 +1.663168e-01 -6.679319e-03 -4.724056e-01 -5.652983e-01 +3.385000e-01 +6.200784e-01 +6.620564e-01 -4.501804e-03 -6.157094e-03 +5.391991e-03 -6.236455e-03
+6.066667e+00 +1.065753e-02 +1.049357e-01 -1.576559e-03 -2.570937e-02 -1.838531e-02 +2.299349e-01 -1.713205e-02 -4.878064e-01 -6.904163e-01 +7.600510e-01 +5.610512e-01 +6.357815e-01 -1.902428e-03 -2.670746e-03 +1.766966e-03 -1.111122e-02
+6.083333e+00 +5.487573e-03 +1.101525e-01 -5.397534e-05 -2.623706e-02 +2.409961e-02 +1.694605e-01 -1.077281e-02 -4.739731e-01 -5.518343e-01 +4.314239e-01 +6.844813e-01 +5.934655e-01 -1.523995e-03 -3.577778e-03 +1.490436e-03 -9.446337e-03
+6.100000e+00 +1.114766e-03 +1.130528e-01 +3.632308e-04 -2.683103e-02 +2.336693e-02 +1.755605e-01 -3.782735e-03 -4.894696e-01 -4.650091e-01 +5.137027e-01 +5.955756e-01 +5.521200e-01 -7.026900e-04 -2.746430e-03 +6.394254e-04 -1.090509e-02
+6.116667e+00 -1.764066e-03 +1.095079e-01 +5.444557e-04 -2.605516e-02 +2.120507e-02 +1.677753e-01 +4.163677e-05 -4.768969e-01 -4.618573e-01 +4.914830e-01 +5.814372e-01 +5.289852e-01 -2.102668e-03 -5.604878e-03 +2.652288e-03 -6.631764e-03
+6.133333e+00 -9.224697e-03 +1.039643e-01 +2.558107e-03 -2.546352e-02 +3.155968e-02 +1.730214e-01 +2.851862e-02 -4.728413e-01 -3.857550e-01 +4.899013e-01 +5.713509e-01 +5.655170e-01 +5.668772e-05 -4.855090e-03 +5.964614e-04 -7.422261e-03
+6.150000e+00 -8.844599e-04 +1.025591e-01 +7.701579e-04 -2.467986e-02 +4.060741e-02 +1.783745e-01 -4.868661e-03 -4.655778e-01 -4.866933e-01 +5.438799e-01 +7.332328e-01 +5.456594e-01 +9.917811e-04 -3.374314e-03 -1.570649e-03 -9.096013e-03
+6.166667e+00 +4.842255e-03 +9.915350e-02 -6.291751e-04 -2.365172e-02 -3.565125e-03 +2.173227e-01 -8.983610e-03 -4.686380e-01 -6.276509e-01 +6.531530e-01 +6.046607e-01 +6.795751e-01 +1.673836e-03 -3.202582e-03 -2.591153e-03 -9.307258e-03
+6.183333e+00 +2.879049e-03 +1.084111e-01 -6.932982e-04 -2.546739e-02 -1.675979e-02 +1.761573e-01 -4.392624e-03 -4.845461e-01 -6.275187e-01 +5.495474e-01 +5.246084e-01 +5.297798e-01 +6.496293e-04 -1.719470e-03 -1.058918e-03 -1.166421e-02
+6.200000e+00 +1.608512e-03 +1.093799e-01 -7.191884e-04 -2.555257e-02 -1.935274e-03 +2.002622e-01 -1.123851e-02 -4.996388e-01 -5.169628e-01 +6.563447e-01 +5.062557e-01 +5.734640e-01 +2.053561e-03 -9.333654e-04 -3.190210e-03 -1.307779e-02
+6.216667e+00 -2.972820e-03 +1.072140e-01 +8.290041e-04 -2.458732e-02 +3.402423e-02 +1.922584e-01 -4.410320e-04 -4.831033e-01 -4.277116e-01 +4.825556e-01 +6.406157e-01 +7.012657e-01 +1.495629e-03 -1.313703e-03 -2.103347e-03 -1.200211e-02
+6.233333e+00 -3.741952e-03 +1.098747e-01 +7.633135e-04 -2.496983e-02 +6.764500e-03 +2.043969e-01 +1.020255e-02 -4.982640e-01 -5.540724e-01 +5.763780e-01 +6.024193e-01 +6.815019e-01 +7.998889e-04 -1.009208e-03 -8.112490e-04 -1.279977e-02
+6.250000e+00 +2.403189e-03 +1.076091e-01 -1.050103e-03 -2.412197e-02 +6.992105e-03 +1.775269e-01 -2.127508e-02 -4.754016e-01 -5.805264e-01 +5.385895e-01 +6.337380e-01 +5.525774e-01 +9.256865e-04 -4.477050e-03 -1.890171e-03 -6.981284e-03
+6.266667e+00 -8.196824e-03 +1.119082e-01 +7.115683e-04 -2.504385e-02 +1.974700e-02 +1.437158e-01 +3.907509e-03 -4.802245e-01 -6.179348e-01 +4.135839e-01 +7.553636e-01 +4.703414e-01 +8.376079e-04 -3.020645e-03 -1.073859e-03 -9.198371e-03
+6.283333e+00 -3.497204e-03 +1.060116e-01 -1.618156e-04 -2.404549e-02 -2.849595e-02 +1.691709e-01 +9.685546e-03 -4.772402e-01 -5.901937e-01 +4.565922e-01 +4.202916e-01 +5.907814e-01 +5.290444e-04 -8.257409e-04 -4.653839e-04 -1.231138e-02
+6.300000e+00 -5.335312e-03 +1.034824e-01 -1.278484e-04 -2.336287e-02 -7.216420e-04 +1.739659e-01 -1.924866e-03 -4.706665e-01 -5.730488e-01 +5.341553e-01 +5.819925e-01 +5.425511e-01 -1.142882e-03 -1.881646e-03 +1.747043e-03 -1.046045e-02
+6.316667e+00 -4.137025e-03 +1.074462e-01 -2.497859e-04 -2.397569e-02 -5.600302e-03 +1.694200e-01 -1.949220e-03 -4.829144e-01 -6.338408e-01 +5.272052e-01 +6.158150e-01 +5.228738e-01 -1.028476e-03 -3.277309e-03 +1.564154e-03 -8.583076e-03
+6.333333e+00 -3.178549e-03 +1.090228e-01 -5.742005e-04 -2.460167e-02 -2.125474e-02 +1.714763e-01 -8.363196e-04 -4.984207e-01 -5.751719e-01 +4.848383e-01 +4.553682e-01 +5.827763e-01 -1.175814e-04 -4.558850e-03 +1.780029e-04 -6.943917e-03
+6.350000e+00 -3.543302e-04 +1.079892e-01 -1.130109e-03 -2.406011e-02 -4.640109e-02 +1.749195e-01 +3.154088e-04 -4.936301e-01 -7.560373e-01 +5.093614e-01 +4.823772e-01 +5.816455e-01 +3.469577e-04 -4.136795e-03 -5.143792e-04 -7.378849e-03
+6.366667e+00 -3.306321e-03 +1.045707e-01 -4.294021e-04 -2.319339e-02 +2.286063e-02 +1.863280e-01 -1.791462e-02 -4.864375e-01 -4.255129e-01 +6.318029e-01 +5.861920e-01 +5.315496e-01 -9.857207e-04 -3.958234e-03 +1.068960e-03 -7.362389e-03
+6.383333e+00 -1.684118e-03 +1.110026e-01 -7.595631e-04 -2.442880e-02 -2.903021e-02 +1.423958e-01 -7.869955e-04 -4.929420e-01 -5.820372e-01 +4.575012e-01 +4.146258e-01 +4.313119e-01 -1.809994e-04 -5.101276e-03 +2.658740e-04 -5.643520e-03
+6.400000e+00 -3.012158e-03 +1.076927e-01 -8.475342e-04 -2.402410e-02 +1.648209e-02 +1.359277e-01 -2.301011e-02 -4.860515e-01 -4.423131e-01 +4.334886e-01 +5.614790e-01 +4.161937e-01 -3.371714e-04 -4.875932e-03 -6.945721e-05 -5.697001e-03
+6.416667e+00 +3.482847e-03 +1.041275e-01 -1.978589e-03 -2.349815e-02 +8.045655e-04 +1.763128e-01 -3.692114e-02 -4.982436e-01 -5.197570e-01 +5.658867e-01 +5.395457e-01 +5.413134e-01 -1.469157e-03 -2.298005e-03 +1.324857e-03 -9.872958e-03
+6.433333e+00 -6.874090e-03 +9.959127e-02 +1.825157e-05 -2.271558e-02 +3.496105e-03 +1.761468e-01 -8.018160e-04 -4.870619e-01 -5.072763e-01 +4.680313e-01 +5.433984e-01 +6.415833e-01 -6.979516e-04 -4.377298e-03 +1.043701e-03 -6.216216e-03
+6.450000e+00 -6.916830e-03 +9.924005e-02 -4.326500e-05 -2.264981e-02 +1.034075e-02 +1.966665e-01 -5.183809e-03 -4.988127e-01 -5.747899e-01 +7.041987e-01 +6.569129e-01 +5.320374e-01 -1.386838e-03 -6.370603e-03 +2.014292e-03 -3.273913e-03
+6.466667e+00 -7.874202e-03 +1.050090e-01 +8.503848e-04 -2.377583e-02 +5.484891e-03 +1.724898e-01 +1.401936e-02 -5.127342e-01 -6.426651e-01 +5.117944e-01 +6.946729e-01 +5.751604e-01 -5.313178e-04 -4.350910e-03 +1.167812e-03 -6.618976e-03
+6.483333e+00 -3.957911e-03 +9.455170e-02 +9.439824e-05 -2.172526e-02 +1.203593e-02 +2.162897e-01 -3.569668e-03 -4.972341e-01 -5.109786e-01 +8.449892e-01 +6.020206e-01 +5.194854e-01 -4.927592e-04 -2.424083e-03 +6.783125e-04 -9.090111e-03
+6.500000e+00 -8.459593e-03 +1.056097e-01 +8.019427e-04 -2.337133e-02 +2.837590e-02 +1.718993e-01 +2.642595e-03 -5.123974e-01 -4.971707e-01 +5.955538e-01 +6.916856e-01 +4.891057e-01 -9.642784e-04 -3.906521e-03 +1.565873e-03 -7.019741e-03
+6.516667e+00 -4.444175e-03 +1.091056e-01 +5.809401e-04 -2.397495e-02 +8.103159e-03 +1.557475e-01 +7.662664e-03 -5.204366e-01 -5.194541e-01 +5.138977e-01 +5.830452e-01 +4.700912e-01 -7.823904e-04 -2.969817e-03 +1.402607e-03 -8.548099e-03
+6.533333e+00 +8.113918e-04 +9.733131e-02 -8.880223e-04 -2.135565e-02 -3.142879e-02 +1.783552e-01 -2.877022e-03 -4.831316e-01 -8.078709e-01 +6.681870e-01 +6.200749e-01 +4.617338e-01 -5.135375e-04 -2.503630e-03 +7.300909e-04 -8.264324e-03
+6.550000e+00 -3.014874e-03 +1.019007e-01 -1.487257e-04 -2.226708e-02 +3.430297e-02 +1.804406e-01 -1.883732e-02 -5.058967e-01 -4.066017e-01 +5.412965e-01 +6.417700e-01 +6.052820e-01 -2.145391e-04 -4.455595e-03 -1.198234e-04 -5.571028e-03
+6.566667e+00 -9.362617e-04 +9.595348e-02 -3.990909e-04 -2.084430e-02 -6.340210e-04 +1.809100e-01 -7.566729e-03 -4.813420e-01 -5.769019e-01 +6.534689e-01 +5.855311e-01 +4.981120e-01 -9.403696e-04 -3.678441e-03 +1.297299e-03 -6.100941e-03
+6.583333e+00 -4.693077e-03 +1.022414e-01 +2.359933e-04 -2.124731e-02 +1.828882e-02 +1.771533e-01 -3.615149e-03 -4.913415e-01 -4.601302e-01 +5.161605e-01 +5.892375e-01 +6.141509e-01 -2.042377e-03 -3.861456e-03 +3.140442e-03 -5.912637e-03
+6.600000e+00 -3.447500e-03 +1.018732e-01 +4.480502e-06 -2.152533e-02 -1.989689e-02 +1.372169e-01 +9.507150e-03 -4.819204e-01 -5.782262e-01 +3.311472e-01 +4.596969e-01 +5.440126e-01 -2.134619e-03 -1.915691e-03 +3.589281e-03 -8.659372e-03
+6.616667e+00 -8.150277e-03 +1.018506e-01 +3.835233e-04 -2.141480e-02 +2.737825e-02 +1.802865e-01 -5.042367e-03 -5.035187e-01 -5.435401e-01 +6.163543e-01 +7.324057e-01 +5.385436e-01 -8.825808e-04 -3.113694e-03 +1.255773e-03 -7.114478e-03
+6.633333e+00 -7.755724e-03 +9.887058e-02 +5.648078e-04 -2.060629e-02 +5.396850e-03 +1.558702e-01 +9.082042e-03 -4.788910e-01 -4.752834e-01 +5.842649e-01 +5.187135e-01 +4.136242e-01 -2.966191e-03 -3.528221e-03 +4.942355e-03 -5.772811e-03
+6.650000e+00 -2.335029e-03 +1.049079e-01 +2.249921e-04 -2.218628e-02 -1.909417e-02 +1.655760e-01 +1.366300e-02 -5.198273e-01 -7.073091e-01 +7.128959e-01 +5.928419e-01 +3.494247e-01 -1.944005e-03 -2.993877e-03 +3.402477e-03 -7.444128e-03
+6.666667e+00 -2.724972e-03 +9.752786e-02 +1.189788e-04 -2.075484e-02 +2.048218e-02 +1.415062e-01 -7.438749e-03 -4.820154e-01 -7.229791e-01 +4.832136e-01 +8.643244e-01 +4.238357e-01 -1.903776e-03 -2.441150e-03 +2.876707e-03 -7.387259e-03
+6.683333e+00 -2.735546e-03 +9.756405e-02 -1.382487e-04 -2.075437e-02 -1.113407e-02 +1.760834e-01 +2.372800e-03 -5.022492e-01 -6.531410e-01 +4.353799e-01 +5.832708e-01 +7.070912e-01 -1.019956e-03 -3.115690e-03 +1.659414e-03 -6.623568e-03
+6.700000e+00 -1.752302e-03 +1.055045e-01 -8.074368e-04 -2.165686e-02 -3.089108e-02 +1.564489e-01 -2.308129e-03 -5.155785e-01 -5.780655e-01 +4.774546e-01 +3.752049e-01 +5.384758e-01 +7.089052e-04 -3.624896e-03 -1.270179e-03 -5.968755e-03
+6.716667e+00 -1.971747e-03 +1.032181e-01 -5.614636e-04 -2.061752e-02 -3.494254e-03 +1.665927e-01 -1.034355e-02 -5.019603e-01 -6.735902e-01 +5.605394e-01 +6.534187e-01 +5.272415e-01 -1.259551e-04 -4.680182e-03 -6.480685e-05 -3.824451e-03
+6.733333e+00 +3.501106e-03 +1.020202e-01 -9.195878e-04 -2.072534e-02 -3.668738e-02 +1.726082e-01 -1.901833e-03 -5.109406e-01 -8.103255e-01 +6.006828e-01 +5.668324e-01 +5.320870e-01 -1.367592e-03 -4.701063e-03 +2.146607e-03 -3.864827e-03
+6.750000e+00 -2.107910e-03 +1.008746e-01 +3.188434e-04 -2.035270e-02 +3.683809e-03 +1.536313e-01 +5.297448e-03 -4.973083e-01 -4.942307e-01 +6.055623e-01 +5.237301e-01 +4.051893e-01 -7.317713e-04 -3.878756e-03 +1.272512e-03 -4.793532e-03
+6.766667e+00 -3.512123e-03 +1.035286e-01 +5.869968e-04 -2.075574e-02 +4.612495e-02 +1.375323e-01 -9.701912e-03 -5.019630e-01 -3.670172e-01 +3.808096e-01 +6.803701e-01 +5.219823e-01 +1.084374e-03 -4.252412e-03 -1.967508e-03 -4.169952e-03
+6.783333e+00 +1.601592e-03 +9.637026e-02 -2.466532e-04 -1.899970e-02 +8.537524e-03 +1.689868e-01 -9.506195e-03 -4.825160e-01 -6.404666e-01 +5.023922e-01 +6.984881e-01 +6.174322e-01 +6.510182e-05 -2.399676e-03 -3.214446e-04 -6.634388e-03
+6.800000e+00 -4.053888e-03 +9.830403e-02 +9.004179e-04 -1.911096e-02 +1.616739e-02 +1.880225e-01 +1.218003e-02 -4.980510e-01 -4.445536e-01 +6.035871e-01 +5.542292e-01 +6.502605e-01 -4.921596e-04 -3.761438e-03 +1.022244e-03 -4.637363e-03
+6.816667e+00 -3.091408e-03 +1.021176e-01 +5.638115e-04 -1.959874e-02 +1.882443e-03 +1.928001e-01 +1.169443e-02 -5.149279e-01 -5.073961e-01 +6.867422e-01 +5.211646e-01 +6.019870e-01 -1.205130e-05 -4.811507e-03 +2.410511e-04 -3.170552e-03
+6.833333e+00 -2.511665e-04 +9.893714e-02 -1.507419e-04 -1.955445e-02 +5.112224e-03 +1.595187e-01 -6.046162e-03 -5.011440e-01 -5.254388e-01 +6.023311e-01 +5.615084e-01 +4.634808e-01 +1.561373e-05 -4.989338e-03 -1.508310e-04 -2.503573e-03
+6.850000e+00 +6.661964e-03 +9.533824e-02 -1.419855e-03 -1.899929e-02 -5.648156e-02 +1.634991e-01 -4.468049e-03 -4.940984e-01 -7.452320e-01 +5.237451e-01 +3.647236e-01 +5.711104e-01 -5.511740e-04 -5.713019e-03 +7.771753e-04 -1.116373e-03
+6.866667e+00 -1.677216e-03 +1.010019e-01 +9.933264e-05 -1.994131e-02 -1.554714e-02 +1.467272e-01 +1.012083e-02 -5.110113e-01 -5.393856e-01 +4.214490e-01 +4.353247e-01 +5.610647e-01 -7.274758e-04 -5.249310e-03 +1.328887e-03 -2.066161e-03
+6.883333e+00 +2.043308e-03 +1.043545e-01 -7.043415e-05 -1.996661e-02 -8.327170e-03 +1.779453e-01 +2.576150e-03 -5.308517e-01 -5.609564e-01 +8.346664e-01 +5.043502e-01 +3.637243e-01 +9.019509e-04 -6.391457e-03 -1.324155e-03 -5.874505e-04
+6.900000e+00 +4.065192e-03 +1.009716e-01 -1.038238e-03 -1.889820e-02 -2.465730e-02 +1.450885e-01 -1.185995e-02 -4.932294e-01 -6.887559e-01 +4.371498e-01 +5.165887e-01 +5.316283e-01 -4.748696e-04 -5.967265e-03 +4.941645e-04 -4.590927e-04
+6.916667e+00 +3.286211e-03 +1.045501e-01 -7.667987e-04 -1.906262e-02 -3.273205e-02 +1.351499e-01 -1.426707e-03 -4.958265e-01 -6.659269e-01 +4.530044e-01 +4.379770e-01 +4.524403e-01 -1.623770e-03 -5.429798e-03 +2.391321e-03 -1.237053e-03
+6.933333e+00 -1.249079e-04 +1.044903e-01 -1.225922e-04 -1.924680e-02 -3.455295e-02 +1.438574e-01 +1.473364e-02 -5.083104e-01 -6.502999e-01 +5.432477e-01 +4.078863e-01 +4.268465e-01 -3.326864e-04 -7.270375e-03 +7.771146e-04 +1.307220e-03
+6.950000e+00 -2.022368e-03 +1.014719e-01 +1.775364e-04 -1.854639e-02 +1.245996e-02 +1.693761e-01 -2.153619e-03 -5.083885e-01 -5.239338e-01 +5.104455e-01 +5.975480e-01 +6.300522e-01 -2.606820e-03 -7.042585e-03 +3.741209e-03 +1.018984e-03
+6.966667e+00 -3.847460e-03 +1.012646e-01 +2.514200e-04 -1.865936e-02 -5.876374e-04 +1.795146e-01 +6.312672e-03 -5.200362e-01 -7.215800e-01 +6.719489e-01 +6.970697e-01 +5.459768e-01 +1.277773e-04 -4.836078e-03 +2.313207e-05 -2.263784e-03
+6.983333e+00 -2.860072e-03 +9.897985e-02 -1.606991e-04 -1.788918e-02 -5.820834e-03 +1.670765e-01 -9.926957e-04 -4.987639e-01 -6.335423e-01 +6.565869e-01 +5.758968e-01 +4.802879e-01 +7.091460e-04 -5.214518e-03 -9.250424e-04 -1.344288e-03
+7.000000e+00 +2.592235e-03 +1.029036e-01 -1.059292e-03 -1.839882e-02 -4.430731e-02 +1.693354e-01 -3.224081e-03 -5.161227e-01 -7.226289e-01 +4.856054e-01 +3.989237e-01 +6.603815e-01 +1.154050e-03 -5.074460e-03 -1.585343e-03 -1.791056e-03
+7.016667e+00 -3.365544e-03 +1.016042e-01 +2.173819e-04 -1.817615e-02 +1.009832e-02 +1.571756e-01 +3.165121e-04 -5.081509e-01 -6.291612e-01 +5.040275e-01 +6.734702e-01 +5.642715e-01 -5.453483e-04 -4.989206e-03 +7.819142e-04 -1.736680e-03
+7.033333e+00 -4.976628e-03 +1.011821e-01 +8.299762e-04 -1.832648e-02 +1.148446e-02 +1.545467e-01 +1.480827e-02 -5.143027e-01 -6.126942e-01 +4.762975e-01 +6.659943e-01 +5.761829e-01 -2.678443e-04 -1.954463e-03 +6.346099e-04 -5.883455e-03
+7.050000e+00 +3.218330e-04 +9.287607e-02 +1.623202e-04 -1.727624e-02 +2.692507e-02 +1.554272e-01 -9.910546e-03 -4.922623e-01 -5.921475e-01 +4.787529e-01 +7.518464e-01 +5.837300e-01 +1.237429e-03 -8.814398e-04 -1.809897e-03 -6.938794e-03
+7.066667e+00 -5.618160e-03 +9.550811e-02 +1.317325e-03 -1.743899e-02 +5.840407e-02 +1.503103e-01 +2.885963e-03 -4.974423e-01 -3.725935e-01 +5.964605e-01 +7.585316e-01 +4.384524e-01 +8.973907e-04 +2.752037e-04 -1.145746e-03 -8.566649e-03
+7.083333e+00 +2.916924e-04 +9.442817e-02 +4.059973e-04 -1.749539e-02 +5.542363e-03 +1.635444e-01 +7.261073e-03 -5.094250e-01 -4.217456e-01 +5.291196e-01 +4.399104e-01 +6.009886e-01 +5.115501e-04 -1.410337e-03 -5.444083e-04 -6.361342e-03
+7.100000e+00 +2.154288e-03 +9.176723e-02 -3.169256e-04 -1.664790e-02 +1.951131e-02 +1.589870e-01 -1.850421e-02 -4.890288e-01 -4.571583e-01 +4.810092e-01 +5.745023e-01 +6.193332e-01 +4.067038e-04 -1.277422e-03 -8.164421e-04 -6.187710e-03
+7.116667e+00 -5.134535e-04 +9.334662e-02 -6.088284e-05 -1.716213e-02 -3.613266e-02 +1.575191e-01 +1.717409e-02 -5.051497e-01 -7.207001e-01 +5.720588e-01 +4.501357e-01 +5.205840e-01 +1.232089e-04 -2.426775e-03 +1.463224e-04 -4.760571e-03
+7.133333e+00 -9.364572e-04 +9.796469e-02 +1.484168e-04 -1.801524e-02 -2.422104e-03 +1.535808e-01 +5.000425e-03 -5.289063e-01 -6.715496e-01 +5.506906e-01 +6.379548e-01 +5.165145e-01 +7.775015e-04 -1.734984e-03 -9.916391e-04 -6.078919e-03
+7.150000e+00 -5.282681e-04 +8.503103e-02 +3.248048e-04 -1.582338e-02 +2.647259e-02 +1.528231e-01 -5.567277e-03 -4.747824e-01 -5.150185e-01 +3.514687e-01 +6.875585e-01 +7.097671e-01 +8.816615e-04 -6.541256e-04 -1.315402e-03 -6.745651e-03
+7.166667e+00 -4.293658e-03 +9.634551e-02 +4.977688e-04 -1.701269e-02 +1.482992e-02 +1.701842e-01 +5.165801e-03 -5.189581e-01 -5.856168e-01 +3.985745e-01 +6.782623e-01 +7.901425e-01 +1.572620e-03 -2.817775e-06 -2.169601e-03 -8.340674e-03
+7.183333e+00 +2.431672e-04 +9.432078e-02 -3.287326e-04 -1.678663e-02 -1.833187e-02 +1.714750e-01 +6.850569e-04 -5.173056e-01 -5.453030e-01 +6.565457e-01 +4.017244e-01 +5.398098e-01 +1.709583e-03 -1.382446e-03 -2.459255e-03 -6.219246e-03
+7.200000e+00 +4.436550e-03 +9.843151e-02 -4.919183e-04 -1.744299e-02 -1.222142e-02 +1.518256e-01 -6.901050e-03 -5.283053e-01 -5.260523e-01 +4.504091e-01 +4.290135e-01 +6.115461e-01 +1.864187e-03 -1.846868e-03 -2.826917e-03 -5.651184e-03
+7.216667e+00 +4.785676e-03 +9.670689e-02 -2.743652e-04 -1.690231e-02 -1.409437e-02 +1.635241e-01 -9.955131e-07 -5.237130e-01 -6.203364e-01 +6.015669e-01 +5.141897e-01 +5.444902e-01 +3.081493e-03 -2.251413e-03 -4.585712e-03 -4.920736e-03
+7.233333e+00 -2.941815e-03 +9.488879e-02 +7.098383e-04 -1.628354e-02 +1.721566e-02 +1.488811e-01 +1.022836e-02 -5.029023e-01 -5.399097e-01 +5.404117e-01 +6.583406e-01 +5.041486e-01 +3.968100e-03 -1.801549e-03 -5.798922e-03 -5.240250e-03
+7.250000e+00 +4.760536e-03 +8.952681e-02 -5.966857e-04 -1.570018e-02 +6.108898e-04 +1.486622e-01 -1.685176e-02 -4.905777e-01 -4.352932e-01 +5.472153e-01 +4.350156e-01 +4.984746e-01 +3.179235e-03 -1.678918e-03 -5.025431e-03 -5.198395e-03
+7.266667e+00 +2.435887e-03 +9.984055e-02 -2.523411e-04 -1.686703e-02 -8.271676e-03 +1.620028e-01 -2.541228e-03 -5.338575e-01 -5.767059e-01 +6.438921e-01 +5.155908e-01 +4.982905e-01 +2.347109e-03 -2.110058e-03 -3.540650e-03 -5.160963e-03
+7.283333e+00 -3.903299e-03 +9.129531e-02 +5.008309e-04 -1.562462e-02 -4.976203e-03 +1.662556e-01 +1.674900e-02 -5.052771e-01 -6.728299e-01 +6.050363e-01 +6.356050e-01 +5.693339e-01 +1.901608e-03 -2.048203e-03 -2.575605e-03 -4.776819e-03
+7.300000e+00 -5.690036e-04 +9.748684e-02 +7.351946e-05 -1.648035e-02 -3.648786e-02 +1.265500e-01 +2.167194e-02 -5.118729e-01 -7.454951e-01 +4.578751e-01 +4.827194e-01 +4.346563e-01 +1.790013e-04 -1.510154e-03 +1.674740e-04 -5.669634e-03
+7.316667e+00 +4.291611e-03 +9.469679e-02 -5.536888e-04 -1.610159e-02 +8.919428e-03 +1.394185e-01 -2.077577e-02 -5.119470e-01 -5.669945e-01 +5.907344e-01 +6.300769e-01 +3.987885e-01 -1.719719e-03 -2.135186e-03 +2.495664e-03 -4.636243e-03
+7.333333e+00 -9.023858e-04 +9.492889e-02 -7.536614e-05 -1.642555e-02 +2.181376e-03 +1.240395e-01 -3.392945e-03 -5.166671e-01 -5.335124e-01 +2.950983e-01 +5.473894e-01 +5.817950e-01 -8.434261e-04 -2.626940e-03 +1.358544e-03 -3.875759e-03
+7.350000e+00 +9.691806e-03 +9.133320e-02 -1.620354e-03 -1.589617e-02 -7.048630e-02 +1.367425e-01 -7.762037e-03 -5.123192e-01 -7.930398e-01 +5.185730e-01 +2.781524e-01 +4.558349e-01 -9.044203e-04 -2.894749e-03 +1.378236e-03 -3.328441e-03
+7.366667e+00 -1.426079e-03 +9.041380e-02 +3.568296e-04 -1.543916e-02 +5.251054e-03 +1.611598e-01 +7.639986e-03 -5.164196e-01 -5.506565e-01 +5.378045e-01 +5.833559e-01 +6.152113e-01 +1.526512e-04 -4.538475e-03 -7.096114e-05 -7.376473e-04
+7.383333e+00 +6.889724e-03 +9.051843e-02 -1.174705e-03 -1.566632e-02 -3.755437e-02 +1.429419e-01 -1.347607e-02 -5.168114e-01 -8.123439e-01 +6.887980e-01 +5.294739e-01 +3.398906e-01 +1.463429e-03 -3.885595e-03 -2.417673e-03 -1.697111e-03
+7.400000e+00 -1.869607e-03 +9.050413e-02 +3.293644e-05 -1.558300e-02 -2.472743e-02 +1.344921e-01 +1.497254e-02 -5.135037e-01 -7.171314e-01 +5.546061e-01 +5.267237e-01 +4.112647e-01 +1.274590e-03 -4.218152e-03 -1.729333e-03 -1.078903e-03
+7.416667e+00 -6.866315e-03 +8.649801e-02 +7.925129e-04 -1.487474e-02 +8.743229e-03 +1.654500e-01 +1.875846e-02 -5.136868e-01 -5.865423e-01 +6.195785e-01 +6.388397e-01 +5.762550e-01 +1.233209e-03 -3.963803e-03 -1.614286e-03 -1.412627e-03
+7.433333e+00 -2.094232e-03 +9.307638e-02 +3.105499e-05 -1.584657e-02 +1.907040e-02 +1.333968e-01 -9.844348e-03 -5.287047e-01 -7.685124e-01 +4.260907e-01 +8.809120e-01 +5.327259e-01 +3.033141e-04 -4.104996e-03 -6.014634e-04 -1.350043e-03
+7.450000e+00 +8.217011e-04 +8.825351e-02 -4.519664e-04 -1.517716e-02 -3.717526e-03 +1.515366e-01 -1.156193e-02 -5.226598e-01 -6.901483e-01 +6.127184e-01 +6.374781e-01 +4.940030e-01 +6.501965e-04 -3.291273e-03 -1.139981e-03 -2.427496e-03
+7.466667e+00 -1.414088e-03 +9.120132e-02 -2.552273e-05 -1.573602e-02 +8.416668e-03 +1.220478e-01 -5.463166e-03 -5.269326e-01 -7.106442e-01 +5.068062e-01 +7.452224e-01 +3.835168e-01 +9.587696e-04 -1.772399e-03 -1.514201e-03 -4.680527e-03
+7.483333e+00 -1.990004e-03 +9.094844e-02 +2.611819e-04 -1.557276e-02 +4.584337e-03 +1.396741e-01 +5.514323e-03 -5.360439e-01 -6.375314e-01 +4.197878e-01 +6.461076e-01 +6.048439e-01 +1.398438e-03 -1.905591e-03 -2.024674e-03 -4.539373e-03
+7.500000e+00 -3.940600e-03 +8.191338e-02 +4.321322e-04 -1.416073e-02 -1.187627e-03 +1.697454e-01 +1.412877e-02 -5.137976e-01 -5.875626e-01 +6.207066e-01 +5.547314e-01 +6.454971e-01 +1.920609e-03 -1.599869e-03 -2.695734e-03 -4.643650e-03
+7.516667e+00 -1.612660e-03 +8.947952e-02 +1.580907e-04 -1.494863e-02 -1.106240e-02 +1.360856e-01 +1.125918e-02 -5.230476e-01 -7.149057e-01 +5.373879e-01 +6.032202e-01 +4.775781e-01 +1.757221e-03 -1.686221e-03 -2.489202e-03 -4.570573e-03
+7.533333e+00 +4.103428e-04 +8.824154e-02 -4.020744e-04 -1.440372e-02 -1.405429e-02 +1.298820e-01 -4.620685e-03 -5.063369e-01 -6.993656e-01 +4.856368e-01 +5.653368e-01 +4.859376e-01 +2.156961e-03 -8.061591e-04 -3.303772e-03 -5.627621e-03
+7.550000e+00 +1.238355e-03 +8.799483e-02 -3.480833e-04 -1.398885e-02 -1.343761e-02 +1.455765e-01 -3.258681e-03 -5.063031e-01 -5.722064e-01 +4.114623e-01 +4.479755e-01 +6.814952e-01 +1.601988e-03 -2.323432e-03 -2.445033e-03 -3.246755e-03
+7.566667e+00 -8.677656e-04 +9.227262e-02 +8.184421e-05 -1.483161e-02 +1.568063e-02 +1.469219e-01 -6.529616e-03 -5.379086e-01 -5.234262e-01 +5.281865e-01 +6.228981e-01 +5.844853e-01 +1.047531e-03 -2.069376e-03 -1.644787e-03 -3.983684e-03
+7.583333e+00 +3.053490e-03 +8.552411e-02 -6.148138e-04 -1.352619e-02 -2.611912e-02 +1.730941e-01 -4.465930e-03 -5.152124e-01 -6.832934e-01 +7.270610e-01 +4.582962e-01 +5.967357e-01 +1.064235e-03 -2.108310e-03 -1.651675e-03 -3.578272e-03
+7.600000e+00 +6.969042e-04 +8.838124e-02 -1.027132e-04 -1.399101e-02 -8.193676e-03 +1.479358e-01 +1.684622e-03 -5.195551e-01 -5.947410e-01 +6.619187e-01 +5.092325e-01 +4.714398e-01 +1.026099e-03 -2.270260e-03 -1.522633e-03 -3.322120e-03
+7.616667e+00 +4.619572e-03 +9.031533e-02 -5.493628e-04 -1.424659e-02 -1.712743e-02 +1.383032e-01 -7.770837e-03 -5.262116e-01 -6.685068e-01 +6.414873e-01 +5.103249e-01 +4.210900e-01 +6.010545e-04 -2.210812e-03 -9.908045e-04 -3.432737e-03
+7.633333e+00 -3.746954e-03 +8.635328e-02 +6.361524e-04 -1.343516e-02 -3.376468e-03 +1.605942e-01 +2.326660e-02 -5.164683e-01 -5.793162e-01 +5.726931e-01 +5.284148e-01 +6.568846e-01 +7.640718e-04 -1.188934e-03 -8.679747e-04 -4.820909e-03
+7.650000e+00 +2.025853e-03 +8.264736e-02 -1.098265e-04 -1.313160e-02 +1.035938e-02 +1.736533e-01 -9.668251e-03 -5.179344e-01 -4.827201e-01 +6.580329e-01 +5.399383e-01 +6.780776e-01 -5.392551e-04 -1.733765e-03 +7.474901e-04 -3.931044e-03
+7.666667e+00 +4.882287e-03 +8.631062e-02 -9.652929e-05 -1.375379e-02 -6.644559e-03 +1.409697e-01 +6.972680e-04 -5.236069e-01 -4.865569e-01 +5.340932e-01 +4.144294e-01 +5.501857e-01 -2.935591e-04 -1.474056e-03 +4.860178e-04 -4.338329e-03
+7.683333e+00 +1.478508e-03 +8.644713e-02 +6.013495e-04 -1.394830e-02 +3.836679e-02 +1.272674e-01 -2.070654e-03 -5.260473e-01 -4.059417e-01 +4.735222e-01 +6.765472e-01 +5.052542e-01 -1.450305e-03 -1.711468e-03 +2.256614e-03 -3.931905e-03
+7.700000e+00 -1.389554e-03 +8.451476e-02 +4.660206e-04 -1.357276e-02 +1.976227e-02 +1.480143e-01 +4.291194e-03 -5.294096e-01 -5.395350e-01 +6.349279e-01 +6.639957e-01 +5.093330e-01 -8.132943e-04 -1.632984e-03 +1.331921e-03 -4.030310e-03
+7.716667e+00 -1.169580e-03 +8.928103e-02 +3.278071e-04 -1.386386e-02 +1.378706e-03 +1.497746e-01 +1.043100e-02 -5.444579e-01 -6.526563e-01 +6.237578e-01 +6.333203e-01 +5.350475e-01 -8.596256e-04 -1.880753e-03 +1.476110e-03 -3.751023e-03
+7.733333e+00 +1.054232e-03 +8.390323e-02 +3.431756e-05 -1.319979e-02 +1.603737e-02 +1.347635e-01 -8.472373e-03 -5.165367e-01 -6.368265e-01 +3.987062e-01 +7.309149e-01 +6.380645e-01 -7.547971e-04 -2.006090e-03 +1.092795e-03 -3.163924e-03
+7.750000e+00 -5.812596e-03 +8.476637e-02 +7.998889e-04 -1.355082e-02 +1.320400e-02 +1.465835e-01 +2.005522e-02 -5.399624e-01 -6.604744e-01 +5.745058e-01 +7.341338e-01 +5.622542e-01 -9.598858e-04 -2.318936e-03 +1.741945e-03 -2.870668e-03
+7.766667e+00 +7.613398e-04 +8.696840e-02 +2.107526e-04 -1.382515e-02 +1.183214e-02 +1.274445e-01 +1.001546e-04 -5.423132e-01 -6.439730e-01 +5.139189e-01 +7.096951e-01 +4.753448e-01 -1.703438e-03 -1.412841e-03 +2.688367e-03 -4.256674e-03
+7.783333e+00 +2.336704e-03 +7.785164e-02 -1.735133e-04 -1.241863e-02 -6.143695e-03 +1.723383e-01 -2.670994e-03 -5.236051e-01 -6.054917e-01 +7.769630e-01 +5.318628e-01 +5.778814e-01 -4.807407e-04 -1.226209e-03 +7.209678e-04 -4.277056e-03
+7.800000e+00 -2.755020e-04 +7.722666e-02 +3.195541e-04 -1.230673e-02 +8.384075e-03 +1.644828e-01 +6.334130e-03 -5.189567e-01 -6.554981e-01 +6.526794e-01 +6.958751e-01 +6.404064e-01 +2.072691e-04 +5.253211e-05 -2.736736e-04 -6.199702e-03
+7.816667e+00 +1.003642e-03 +8.087250e-02 +2.450638e-04 -1.281734e-02 +2.066301e-02 +1.270372e-01 -3.698889e-03 -5.190210e-01 -5.374984e-01 +5.426572e-01 +6.794245e-01 +4.552139e-01 -1.655368e-04 +2.039131e-04 +2.199517e-04 -6.392371e-03
+7.833333e+00 +3.281025e-03 +8.521163e-02 +4.302814e-05 -1.316838e-02 -1.034494e-02 +1.215045e-01 +7.667814e-03 -5.325016e-01 -5.906845e-01 +5.993387e-01 +4.862253e-01 +3.596602e-01 +4.062375e-05 -3.283767e-04 +8.814922e-06 -5.623883e-03
+7.850000e+00 +2.690346e-03 +8.165876e-02 -9.934636e-05 -1.248212e-02 -8.362913e-03 +1.424566e-01 +1.251251e-03 -5.240565e-01 -6.226737e-01 +5.648779e-01 +5.332987e-01 +5.630977e-01 -6.226786e-05 -1.269934e-04 +1.104508e-04 -5.826671e-03
+7.866667e+00 +2.877939e-03 +8.484460e-02 +1.645215e-05 -1.269344e-02 -1.961139e-03 +1.461825e-01 +1.664608e-03 -5.382265e-01 -5.621522e-01 +5.317020e-01 +5.258886e-01 +6.282049e-01 -7.692012e-04 -1.354499e-03 +1.311533e-03 -3.874156e-03
+7.883333e+00 +6.079578e-04 +8.333731e-02 +3.804747e-04 -1.269239e-02 +8.198103e-03 +1.291979e-01 +9.095343e-03 -5.318891e-01 -5.412840e-01 +4.426487e-01 +5.869607e-01 +5.823696e-01 -3.532740e-04 -1.472982e-03 +6.890957e-04 -3.563743e-03
+7.900000e+00 +2.696969e-03 +8.107984e-02 +1.624723e-04 -1.227321e-02 +5.932994e-03 +1.359451e-01 +2.295114e-03 -5.243741e-01 -5.507478e-01 +6.564836e-01 +5.791980e-01 +4.306405e-01 -4.930484e-04 -1.684921e-03 +8.547193e-04 -3.077283e-03
+7.916667e+00 +5.501323e-03 +8.401035e-02 -1.935739e-04 -1.260770e-02 -4.554576e-03 +1.427981e-01 -4.722511e-03 -5.454768e-01 -4.594030e-01 +4.627437e-01 +4.070619e-01 +6.765440e-01 -6.835175e-04 -2.192152e-03 +1.105072e-03 -2.393220e-03
+7.933333e+00 +1.767363e-03 +8.735161e-02 +1.652225e-04 -1.267035e-02 -1.879956e-02 +1.247875e-01 +1.793684e-02 -5.408949e-01 -7.050908e-01 +4.521615e-01 +5.342781e-01 +5.448556e-01 +2.546237e-04 -1.865741e-03 -2.470420e-04 -2.847572e-03
+7.950000e+00 +1.688637e-03 +8.285772e-02 +2.189611e-04 -1.182684e-02 +1.099687e-02 +1.374261e-01 +1.367643e-03 -5.204464e-01 -5.587017e-01 +4.513220e-01 +6.313960e-01 +6.499489e-01 +5.263018e-04 -2.485408e-03 -8.809882e-04 -1.527260e-03
+7.966667e+00 -8.815826e-04 +8.424314e-02 +5.654853e-04 -1.180888e-02 +1.950879e-02 +1.497485e-01 +9.574480e-03 -5.316999e-01 -5.709165e-01 +7.005202e-01 +7.139815e-01 +5.069859e-01 +1.537296e-04 -2.560916e-03 -1.665359e-04 -1.461889e-03
+7.983333e+00 -4.144809e-04 +8.983026e-02 +6.980367e-04 -1.246875e-02 +6.010419e-04 +1.099449e-01 +2.674240e-02 -5.368175e-01 -5.968110e-01 +4.450245e-01 +5.867772e-01 +4.381536e-01 -5.087308e-04 -3.550221e-03 +1.119816e-03 +1.994096e-04
+8.000000e+00 +1.499529e-03 +8.465150e-02 +4.786344e-04 -1.209717e-02 +1.535831e-02 +1.098922e-01 +8.745761e-03 -5.262706e-01 -5.310398e-01 +3.664082e-01 +6.437457e-01 +5.187802e-01 +4.230556e-04 -3.732277e-03 -6.049992e-04 +6.542972e-04
+8.016667e+00 +4.747630e-03 +8.354324e-02 +1.791251e-04 -1.194829e-02 -1.321996e-02 +1.178186e-01 +1.520604e-02 -5.296113e-01 -7.072230e-01 +4.552047e-01 +5.847583e-01 +4.997659e-01 +3.154336e-04 -3.250103e-03 -3.655272e-04 -1.267492e-04
+8.033333e+00 +5.331419e-03 +8.214602e-02 +2.785862e-05 -1.159885e-02 +4.806862e-04 +1.244612e-01 +3.419355e-04 -5.240502e-01 -6.336126e-01 +5.413942e-01 +6.267178e-01 +4.737951e-01 +5.451622e-05 -2.129966e-03 -8.759728e-05 -1.845728e-03
+8.050000e+00 +7.714581e-03 +7.926121e-02 -3.248835e-04 -1.139022e-02 -3.075637e-03 +1.339476e-01 -1.157440e-02 -5.259356e-01 -6.718588e-01 +5.803295e-01 +6.355610e-01 +5.190318e-01 +3.545571e-04 -2.295233e-03 -6.842574e-04 -1.557917e-03
+8.066667e+00 +2.168109e-03 +7.843520e-02 +2.968862e-04 -1.108554e-02 +8.317443e-03 +1.318584e-01 +6.454968e-03 -5.162666e-01 -4.725873e-01 +5.426703e-01 +5.347241e-01 +5.434751e-01 +1.133217e-03 -2.972909e-03 -1.760829e-03 -3.390746e-04
+8.083333e+00 -1.991742e-03 +8.171583e-02 +6.061421e-04 -1.128205e-02 +9.813299e-03 +1.208858e-01 +1.826616e-02 -5.212626e-01 -5.240255e-01 +5.163372e-01 +5.985235e-01 +4.814412e-01 +9.760336e-04 -2.860962e-03 -1.397813e-03 -5.254680e-04
+8.100000e+00 +1.091424e-03 +8.208265e-02 +1.484266e-04 -1.159222e-02 +6.109174e-04 +1.224673e-01 +5.389979e-03 -5.392345e-01 -5.635387e-01 +4.269738e-01 +5.607509e-01 +5.871309e-01 +5.374736e-04 -2.094705e-03 -8.212279e-04 -1.861093e-03
+8.116667e+00 +2.274449e-03 +8.375395e-02 +2.382344e-04 -1.166619e-02 +1.313869e-02 +1.395223e-01 +9.152469e-04 -5.577685e-01 -5.962658e-01 +6.937582e-01 +7.005497e-01 +4.692678e-01 +4.705406e-04 -1.740320e-03 -7.526803e-04 -2.545633e-03
+8.133333e+00 +3.798559e-03 +8.265019e-02 -6.481204e-05 -1.126314e-02 -4.504432e-03 +1.198069e-01 -1.008308e-04 -5.319245e-01 -6.059767e-01 +4.455524e-01 +5.607897e-01 +5.524226e-01 +1.277307e-04 -7.433360e-04 -2.203783e-04 -3.834533e-03
+8.150000e+00 +5.311306e-03 +8.058441e-02 -3.947582e-04 -1.084477e-02 -1.100452e-02 +1.093734e-01 -9.751002e-03 -5.114143e-01 -6.133044e-01 +4.956878e-01 +5.131804e-01 +4.175911e-01 -7.758118e-04 -7.419994e-04 +1.124222e-03 -3.610547e-03
+8.166667e+00 +5.486757e-03 +7.883445e-02 -3.139268e-04 -1.058924e-02 -1.727381e-02 +1.496051e-01 -2.025230e-03 -5.317451e-01 -6.684787e-01 +6.462125e-01 +5.140419e-01 +6.166245e-01 -5.558007e-04 -5.716946e-04 +8.462395e-04 -4.018768e-03
+8.183333e+00 +1.086298e-03 +8.102998e-02 +1.189214e-04 -1.062972e-02 +1.896107e-02 +1.439760e-01 -7.624224e-03 -5.338426e-01 -5.705336e-01 +5.937150e-01 +7.256904e-01 +6.237654e-01 +1.089087e-06 -9.797331e-04 -9.123455e-05 -3.342530e-03
+8.200000e+00 -3.921950e-03 +7.818426e-02 +8.272187e-04 -1.020783e-02 +3.501762e-03 +1.290904e-01 +3.368207e-02 -5.095513e-01 -7.073731e-01 +5.601874e-01 +7.288987e-01 +5.329012e-01 +1.504642e-04 -1.132008e-03 +3.129475e-05 -2.843921e-03
+8.216667e+00 +1.999785e-04 +7.961147e-02 +3.427290e-04 -1.028935e-02 +7.888700e-03 +1.268124e-01 +9.479069e-03 -5.156193e-01 -5.093369e-01 +5.085562e-01 +5.710095e-01 +5.690764e-01 -8.185752e-05 -1.624858e-03 +1.998839e-04 -2.058896e-03
+8.233333e+00 -2.677949e-04 +8.209724e-02 +4.626708e-04 -1.063472e-02 +2.380483e-03 +1.379002e-01 +1.856688e-02 -5.423636e-01 -5.828570e-01 +7.213390e-01 +5.971719e-01 +4.576427e-01 +2.998581e-04 -1.530306e-03 -3.357162e-04 -2.396490e-03
+8.250000e+00 +3.369161e-03 +7.518086e-02 +1.006246e-04 -9.867026e-03 -1.881533e-02 +1.550518e-01 +1.676344e-02 -5.236631e-01 -5.411484e-01 +5.395902e-01 +3.719454e-01 +7.897867e-01 -5.032416e-04 -1.136651e-03 +9.444302e-04 -2.827920e-03
+8.266667e+00 +2.036604e-03 +8.158101e-02 +4.168113e-04 -1.043702e-02 +1.405783e-03 +1.391764e-01 +1.752421e-02 -5.426863e-01 -6.458396e-01 +6.351105e-01 +6.514290e-01 +5.600229e-01 -1.200575e-04 -1.560713e-03 +3.329878e-04 -2.256166e-03
+8.283333e+00 -7.294417e-04 +7.928217e-02 +5.660545e-04 -1.011395e-02 +8.868549e-03 +1.456314e-01 +1.938469e-02 -5.363547e-01 -6.669337e-01 +6.050661e-01 +7.372387e-01 +6.488502e-01 +8.640674e-04 -1.873602e-03 -1.240103e-03 -1.651503e-03
+8.300000e+00 -2.952949e-03 +7.673357e-02 +5.506102e-04 -9.923500e-03 +3.099071e-02 +1.497129e-01 +3.920433e-03 -5.344006e-01 -4.854590e-01 +6.779788e-01 +7.510146e-01 +6.156625e-01 +8.326847e-04 -2.414195e-03 -1.314254e-03 -7.180333e-04
+8.316667e+00 -1.105311e-04 +7.902338e-02 +3.027788e-07 -1.011539e-02 -2.139194e-02 +1.289990e-01 +1.358345e-02 -5.334674e-01 -6.657092e-01 +5.132621e-01 +4.724076e-01 +6.021139e-01 +4.118508e-04 -2.522867e-03 -5.617989e-04 -4.916590e-04
+8.333333e+00 +2.575121e-03 +7.614218e-02 -1.092458e-04 -9.761557e-03 +4.716895e-03 +1.305949e-01 -8.955316e-03 -5.220490e-01 -5.614163e-01 +5.825645e-01 +5.987013e-01 +5.497913e-01 -4.891430e-04 -1.942585e-03 +6.914741e-04 -1.278756e-03
+8.350000e+00 +4.663404e-03 +8.250515e-02 -3.152145e-04 -1.042114e-02 -1.429065e-02 +1.307142e-01 -5.779339e-03 -5.572767e-01 -7.210069e-01 +5.760159e-01 +5.916099e-01 +5.602841e-01 -1.144972e-04 -2.303002e-03 +1.263104e-04 -9.418715e-04
+8.366667e+00 +2.382216e-03 +8.009957e-02 +2.973431e-04 -9.905113e-03 +3.295930e-03 +1.308971e-01 +1.155792e-02 -5.370417e-01 -4.918370e-01 +5.663708e-01 +5.189570e-01 +5.748439e-01 -1.522243e-04 -2.280880e-03 +3.198014e-04 -7.780363e-04
+8.383333e+00 +2.880451e-03 +8.155799e-02 +2.321525e-04 -1.017306e-02 +6.827553e-03 +1.034090e-01 +6.103444e-03 -5.354883e-01 -5.688980e-01 +4.348650e-01 +6.269278e-01 +4.656762e-01 -5.764430e-04 -1.515317e-03 +9.405414e-04 -1.917062e-03
+8.400000e+00 +6.446290e-03 +8.124133e-02 -2.800517e-04 -1.023780e-02 -7.283182e-03 +1.068522e-01 -8.938425e-03 -5.452534e-01 -6.542913e-01 +5.608730e-01 +5.871384e-01 +3.733605e-01 -3.478667e-04 -1.662844e-03 +4.727227e-04 -1.717166e-03
+8.416667e+00 +6.946299e-03 +7.231859e-02 -2.951080e-04 -8.985781e-03 -2.004659e-02 +1.469086e-01 -7.800227e-04 -5.162675e-01 -8.255230e-01 +7.336922e-01 +6.423731e-01 +5.628381e-01 -4.107102e-05 -1.732837e-03 +5.632238e-05 -1.350888e-03
+8.433333e+00 +9.778903e-03 +7.726358e-02 -6.045604e-04 -9.665080e-03 -1.671961e-02 +1.229839e-01 -1.828615e-02 -5.373567e-01 -6.447676e-01 +5.095033e-01 +4.933444e-01 +5.729094e-01 -3.998459e-06 -2.047085e-03 -1.282053e-04 -9.746011e-04
+8.450000e+00 +3.311720e-03 +7.692475e-02 +1.443725e-04 -9.862240e-03 -1.423211e-02 +1.151321e-01 +1.713059e-02 -5.459028e-01 -7.146895e-01 +6.192871e-01 +5.810474e-01 +4.004528e-01 -2.951950e-04 -2.431894e-03 +5.749137e-04 -4.005473e-04
+8.466667e+00 +2.042829e-04 +7.488476e-02 +4.888671e-04 -9.523318e-03 -1.210491e-02 +1.306353e-01 +3.289009e-02 -5.440572e-01 -4.813069e-01 +5.601305e-01 +3.726538e-01 +5.999413e-01 -9.672387e-04 -2.251836e-03 +1.713087e-03 -6.221219e-04
+8.483333e+00 +7.731062e-04 +7.676394e-02 +2.954710e-04 -9.614327e-03 +5.361758e-03 +1.133723e-01 +1.094185e-02 -5.409154e-01 -5.833617e-01 +5.473666e-01 +6.226543e-01 +4.623287e-01 -4.048486e-04 -2.387029e-03 +7.033117e-04 -3.556573e-04
+8.500000e+00 -1.284746e-03 +7.250378e-02 +4.804717e-04 -9.026947e-03 -1.835472e-03 +1.470086e-01 +2.548502e-02 -5.391025e-01 -6.383932e-01 +6.502670e-01 +6.090795e-01 +6.666053e-01 -7.761478e-05 -2.498344e-03 +3.068924e-04 -1.380008e-04
+8.516667e+00 +1.696683e-03 +7.465815e-02 +3.724373e-05 -9.069621e-03 +2.098557e-03 +1.392940e-01 +1.724947e-05 -5.401953e-01 -4.914755e-01 +6.336242e-01 +5.011440e-01 +6.168887e-01 -3.050412e-04 -1.797917e-03 +4.719141e-04 -1.157624e-03
+8.533333e+00 +1.576310e-04 +7.557585e-02 -1.324414e-05 -9.210101e-03 -1.407695e-02 +1.327788e-01 +8.825198e-03 -5.472101e-01 -5.934443e-01 +6.090835e-01 +4.538147e-01 +5.846193e-01 -1.152581e-04 -1.633101e-03 +2.452730e-04 -1.414075e-03
+8.550000e+00 +8.525737e-04 +7.453909e-02 -1.431648e-04 -8.933722e-03 +1.784887e-04 +1.298987e-01 -7.946887e-03 -5.350660e-01 -4.985284e-01 +5.975981e-01 +4.878955e-01 +5.716889e-01 +5.717164e-04 -2.016447e-03 -8.881971e-04 -7.274559e-04
+8.566667e+00 -2.497810e-03 +8.010242e-02 +9.955691e-05 -9.525492e-03 +1.196942e-02 +1.232287e-01 -3.403962e-03 -5.659301e-01 -5.586685e-01 +5.541596e-01 +6.488539e-01 +5.553067e-01 +4.062773e-05 -1.922587e-03 -7.512890e-05 -1.030278e-03
+8.583333e+00 +6.066281e-04 +7.510255e-02 -8.281654e-05 -8.891956e-03 +6.373426e-03 +1.265740e-01 -9.122086e-03 -5.390313e-01 -6.461088e-01 +6.050753e-01 +6.827578e-01 +5.376447e-01 -3.107464e-04 -1.614724e-03 +4.042274e-04 -1.273666e-03
+8.600000e+00 -1.037681e-03 +7.718452e-02 -3.365099e-05 -8.964136e-03 -5.941401e-04 +1.288192e-01 -1.499779e-03 -5.489832e-01 -6.009226e-01 +5.975517e-01 +5.762649e-01 +5.674636e-01 -9.231790e-04 -1.941747e-03 +1.349633e-03 -8.189059e-04
+8.616667e+00 -3.683584e-03 +7.714646e-02 +1.310156e-04 -8.818027e-03 +7.592053e-03 +1.136660e-01 +1.606471e-03 -5.347433e-01 -5.719738e-01 +4.896506e-01 +6.217484e-01 +5.375603e-01 -7.270871e-04 -1.491913e-03 +1.080955e-03 -1.350102e-03
+8.633333e+00 -6.295800e-03 +7.594753e-02 +4.022180e-04 -8.776493e-03 +2.284634e-02 +1.090657e-01 +5.501164e-03 -5.336370e-01 -5.827290e-01 +5.835561e-01 +7.707492e-01 +4.074735e-01 -1.465491e-04 -1.835434e-03 +2.571950e-04 -8.062918e-04
+8.650000e+00 +3.085183e-03 +7.603509e-02 -3.454045e-04 -8.866481e-03 -2.892896e-02 +1.066285e-01 +1.736041e-03 -5.412644e-01 -7.128948e-01 +3.868027e-01 +4.243371e-01 +5.803757e-01 +1.809828e-05 -2.064073e-03 -6.157964e-06 -4.853685e-04
+8.666667e+00 +5.137122e-04 +7.728590e-02 -1.144222e-05 -8.977667e-03 -1.558818e-02 +1.087967e-01 +1.059987e-02 -5.534570e-01 -7.246726e-01 +4.578815e-01 +5.584712e-01 +5.346902e-01 +2.803204e-04 -2.233200e-03 -3.325219e-04 -2.801010e-04
+8.683333e+00 -1.665253e-04 +7.431586e-02 +1.900399e-04 -8.643959e-03 +1.858321e-02 +1.225753e-01 -3.153125e-03 -5.493921e-01 -5.599443e-01 +5.586484e-01 +7.138280e-01 +5.680232e-01 +2.409818e-04 -1.302682e-03 -3.581271e-04 -1.553790e-03
+8.700000e+00 +1.927924e-03 +6.719732e-02 +1.828098e-06 -7.710550e-03 -2.599628e-03 +1.491768e-01 +1.834345e-03 -5.207472e-01 -6.809302e-01 +8.077478e-01 +6.357985e-01 +5.762761e-01 +3.297273e-04 -1.084841e-03 -4.566874e-04 -1.664396e-03
+8.716667e+00 +3.582284e-04 +7.269415e-02 +1.193866e-04 -8.144592e-03 +7.438308e-03 +1.457200e-01 +1.232534e-03 -5.472645e-01 -6.272823e-01 +6.605664e-01 +6.765652e-01 +6.902895e-01 +1.810378e-04 -7.574099e-04 -2.482134e-04 -2.251508e-03
+8.733333e+00 -1.728332e-03 +7.461268e-02 +1.858782e-04 -8.301420e-03 +2.249089e-02 +1.107729e-01 -5.854252e-03 -5.351354e-01 -4.434877e-01 +3.782038e-01 +6.385686e-01 +6.427948e-01 +1.472325e-04 -2.816344e-04 -2.407745e-04 -2.831052e-03
+8.750000e+00 +2.717340e-03 +7.325640e-02 -4.598781e-04 -7.873078e-03 +4.702447e-03 +1.357728e-01 -3.029598e-02 -5.328283e-01 -6.697929e-01 +7.693937e-01 +6.963940e-01 +4.957083e-01 +3.492711e-04 -6.399063e-04 -6.717952e-04 -2.268540e-03
+8.766667e+00 -1.892419e-03 +7.488414e-02 -5.748195e-05 -8.032861e-03 +2.481956e-03 +1.380180e-01 -5.120129e-03 -5.480294e-01 -6.876317e-01 +5.877056e-01 +6.933843e-01 +6.991347e-01 +1.168773e-04 -9.633021e-04 -1.941217e-04 -1.853497e-03
+8.783333e+00 +1.210065e-03 +7.440920e-02 -1.087777e-04 -7.752327e-03 -6.577591e-04 +1.201838e-01 -5.876233e-03 -5.226691e-01 -5.029694e-01 +6.608826e-01 +4.829060e-01 +4.627881e-01 +2.382304e-04 -6.716474e-04 -3.751748e-04 -2.103984e-03
+8.800000e+00 +2.445903e-03 +7.672425e-02 -3.776228e-04 -7.892213e-03 -5.531423e-03 +1.058447e-01 -1.835116e-02 -5.246855e-01 -6.338169e-01 +4.130903e-01 +5.650408e-01 +5.734862e-01 +8.156247e-05 -8.172337e-04 -2.162837e-04 -1.871612e-03
+8.816667e+00 +5.356295e-04 +7.561571e-02 -1.425162e-04 -7.750749e-03 +5.601044e-03 +1.335915e-01 -1.246795e-02 -5.407570e-01 -4.972609e-01 +6.181048e-01 +5.374971e-01 +6.402197e-01 -8.648259e-05 -1.996888e-04 +6.063570e-05 -2.829594e-03
+8.833333e+00 -7.081922e-03 +7.666187e-02 +5.477146e-04 -7.779039e-03 +1.045099e-02 +1.393710e-01 +2.574060e-02 -5.508810e-01 -5.836613e-01 +6.181079e-01 +6.692469e-01 +6.981778e-01 -1.666849e-04 -5.863004e-04 +3.855470e-04 -2.286626e-03
+8.850000e+00 -3.892294e-03 +7.547842e-02 +3.069845e-04 -7.760166e-03 +1.023821e-02 +1.139574e-01 +1.118213e-02 -5.352797e-01 -6.312592e-01 +4.863808e-01 +7.158446e-01 +5.891648e-01 -1.899228e-04 -4.695564e-04 +3.415147e-04 -2.345332e-03
+8.866667e+00 -1.213177e-03 +8.058686e-02 -8.490389e-05 -8.172511e-03 +4.208486e-03 +1.000406e-01 -8.515101e-03 -5.546826e-01 -5.936653e-01 +3.709687e-01 +6.222261e-01 +5.739752e-01 +5.641640e-05 -3.640747e-05 -1.289012e-04 -3.061991e-03
+8.883333e+00 +9.109800e-04 +7.529047e-02 -1.679265e-04 -7.696322e-03 +2.342360e-03 +1.405547e-01 -1.227609e-02 -5.596359e-01 -6.071502e-01 +6.377397e-01 +6.202296e-01 +7.039267e-01 -5.149729e-04 -2.353293e-04 +7.065646e-04 -2.762898e-03
+8.900000e+00 +3.264616e-03 +7.988617e-02 -4.007642e-04 -8.024489e-03 -5.634866e-03 +1.077161e-01 -2.098333e-02 -5.602681e-01 -6.565484e-01 +6.492512e-01 +5.947943e-01 +3.753587e-01 -9.567244e-04 -2.697338e-04 +1.327888e-03 -2.687302e-03
+8.916667e+00 -5.286656e-03 +7.454018e-02 +2.583861e-04 -7.404006e-03 +1.050310e-02 +1.138617e-01 +8.694229e-03 -5.300846e-01 -5.725392e-01 +5.361004e-01 +6.691937e-01 +5.524115e-01 -1.021738e-03 -2.854482e-04 +1.584052e-03 -2.479565e-03
+8.933333e+00 -3.518736e-03 +7.615405e-02 +2.192546e-04 -7.634790e-03 +2.787117e-02 +1.022709e-01 -6.909396e-03 -5.406026e-01 -5.248844e-01 +4.566836e-01 +7.931109e-01 +5.225164e-01 -1.020613e-03 +1.327705e-04 +1.504727e-03 -3.149466e-03
+8.950000e+00 +1.382068e-03 +7.759193e-02 -1.626921e-04 -7.856752e-03 -7.289475e-03 +1.097572e-01 -4.869817e-03 -5.650844e-01 -6.921293e-01 +4.886589e-01 +6.161595e-01 +5.691634e-01 -1.055601e-03 +2.102788e-04 +1.574922e-03 -3.375832e-03
+8.966667e+00 +1.123366e-03 +7.632993e-02 -7.635084e-05 -7.653076e-03 -7.263171e-03 +1.041185e-01 +7.078403e-04 -5.521597e-01 -6.961342e-01 +5.693960e-01 +6.226368e-01 +4.356955e-01 -8.145149e-04 -3.553893e-04 +1.234642e-03 -2.406776e-03
+8.983333e+00 -4.347090e-04 +7.869593e-02 +1.482787e-04 -7.944864e-03 +1.293863e-02 +9.086922e-02 -1.387908e-04 -5.657942e-01 -5.245056e-01 +4.370823e-01 +6.531715e-01 +4.414388e-01 -7.987361e-04 -7.267098e-04 +1.213107e-03 -1.874734e-03
+9.000000e+00 +2.017347e-03 +6.876706e-02 -2.384524e-04 -6.910862e-03 -1.351339e-02 +1.279698e-01 -5.125266e-03 -5.310851e-01 -8.190379e-01 +6.817103e-01 +6.854863e-01 +5.736085e-01 -8.507166e-04 -6.280842e-04 +1.276581e-03 -1.832411e-03
+9.016667e+00 -5.591066e-03 +7.352433e-02 +3.933393e-04 -7.271607e-03 +2.597219e-02 +9.988135e-02 +6.278627e-03 -5.379350e-01 -5.416475e-01 +5.487094e-01 +8.071028e-01 +4.284764e-01 -8.906442e-04 -8.087411e-04 +1.403864e-03 -1.560449e-03
+9.033333e+00 -3.146646e-03 +7.161476e-02 -4.531369e-05 -7.283581e-03 +2.435680e-03 +1.105974e-01 -4.824658e-03 -5.517245e-01 -5.528775e-01 +5.626591e-01 +5.783429e-01 +5.302205e-01 -3.274880e-04 -1.217641e-03 +4.625111e-04 -9.607094e-04
+9.050000e+00 -5.613665e-03 +6.905803e-02 +2.319067e-04 -6.899533e-03 +3.020474e-02 +1.337298e-01 -7.906398e-03 -5.484975e-01 -3.618449e-01 +7.369566e-01 +6.708487e-01 +5.970118e-01 -7.917710e-04 -9.270619e-04 +1.185069e-03 -1.380224e-03
+9.066667e+00 -2.955658e-03 +6.564118e-02 -9.560088e-05 -6.578540e-03 -6.835962e-03 +1.316049e-01 -1.281313e-03 -5.293581e-01 -6.385456e-01 +7.233815e-01 +5.726211e-01 +5.928546e-01 -6.370240e-04 -8.637856e-04 +9.772191e-04 -1.362209e-03
+9.083333e+00 -1.135684e-03 +7.444330e-02 -2.663756e-04 -7.405072e-03 -9.521601e-03 +8.318614e-02 -1.099102e-02 -5.530491e-01 -6.396013e-01 +5.329304e-01 +5.459914e-01 +2.939833e-01 +3.475606e-05 -5.673922e-04 -1.276441e-04 -1.921169e-03
+9.100000e+00 -1.394659e-03 +6.724038e-02 -1.847104e-04 -6.804213e-03 -7.341463e-03 +1.086278e-01 -7.029707e-03 -5.357743e-01 -7.054509e-01 +4.740919e-01 +6.321995e-01 +6.156197e-01 +3.861515e-04 -4.334723e-04 -6.623405e-04 -2.025171e-03
+9.116667e+00 -7.579199e-03 +7.397157e-02 +4.971797e-04 -7.330778e-03 +5.080255e-03 +9.828213e-02 +3.101187e-02 -5.690057e-01 -5.405628e-01 +4.102057e-01 +5.949022e-01 +5.772936e-01 +9.156306e-04 -8.424087e-04 -1.321043e-03 -1.508201e-03
+9.133333e+00 -2.423559e-04 +7.147234e-02 -2.551831e-04 -6.986058e-03 -1.071248e-02 +8.242301e-02 -9.669460e-03 -5.364409e-01 -6.710510e-01 +2.751555e-01 +5.621952e-01 +5.529261e-01 +8.983732e-04 -5.433260e-04 -1.483750e-03 -1.804996e-03
+9.150000e+00 +8.698654e-04 +7.413251e-02 -4.103590e-04 -7.077905e-03 -1.785499e-03 +1.008830e-01 -2.799312e-02 -5.625929e-01 -4.957682e-01 +4.522590e-01 +4.792404e-01 +5.722498e-01 +8.060552e-04 -3.933763e-04 -1.421512e-03 -2.141933e-03
+9.166667e+00 +2.651994e-03 +7.161165e-02 -4.898404e-04 -6.889662e-03 -1.167684e-02 +1.179383e-01 -2.565386e-02 -5.676952e-01 -6.481688e-01 +5.612150e-01 +5.299754e-01 +6.446030e-01 +5.334731e-04 -7.593104e-04 -9.732351e-04 -1.552874e-03
+9.183333e+00 -4.307778e-03 +6.882625e-02 +1.891801e-04 -6.492107e-03 +1.014252e-02 +1.242675e-01 +5.858170e-03 -5.487250e-01 -5.080869e-01 +6.876546e-01 +6.172570e-01 +5.871400e-01 +3.779859e-04 -5.008481e-04 -5.788670e-04 -1.855706e-03
+9.200000e+00 -8.894522e-04 +6.794983e-02 +3.244561e-05 -6.280142e-03 +7.271960e-04 +1.137979e-01 +2.005898e-03 -5.292766e-01 -6.058010e-01 +6.631683e-01 +6.172169e-01 +5.053853e-01 +3.305832e-04 +1.724765e-04 -5.205765e-04 -2.828159e-03
+9.216667e+00 -1.257621e-03 +7.518862e-02 +1.164480e-04 -6.830018e-03 +7.251988e-03 +9.648721e-02 +2.853510e-03 -5.604431e-01 -6.044807e-01 +5.964306e-01 +6.835863e-01 +3.943825e-01 +4.436778e-04 -2.368966e-04 -7.023284e-04 -2.280295e-03
+9.233333e+00 -4.521154e-03 +7.396270e-02 +2.417231e-04 -6.696449e-03 +2.048139e-02 +7.536660e-02 +1.258499e-03 -5.376613e-01 -3.738378e-01 +4.253543e-01 +5.919979e-01 +3.467941e-01 +5.229158e-04 -5.110590e-04 -8.411472e-04 -1.706135e-03
+9.250000e+00 +3.579255e-04 +7.047412e-02 -2.247718e-04 -6.319038e-03 -8.186733e-03 +1.071176e-01 -9.932764e-03 -5.404314e-01 -6.390999e-01 +6.058835e-01 +5.549794e-01 +5.046488e-01 +2.913552e-04 -9.243973e-04 -5.125736e-04 -1.017053e-03
+9.266667e+00 -6.447354e-03 +7.210734e-02 +3.806394e-04 -6.460612e-03 -1.291079e-02 +1.039973e-01 +4.001539e-02 -5.531643e-01 -6.325055e-01 +4.910579e-01 +4.976804e-01 +5.895126e-01 +2.472332e-04 -1.080589e-03 -2.212327e-04 -7.939775e-04
+9.283333e+00 -2.047113e-03 +6.972396e-02 +4.812068e-05 -6.297256e-03 -2.045574e-02 +1.045284e-01 +2.088646e-02 -5.457289e-01 -6.496476e-01 +7.040540e-01 +4.340314e-01 +3.869747e-01 +2.266410e-04 -9.708328e-04 -2.722084e-04 -9.174675e-04
+9.300000e+00 -1.658428e-03 +7.043513e-02 +5.188367e-05 -6.411147e-03 +2.359130e-02 +9.843817e-02 -1.611285e-02 -5.540191e-01 -4.600218e-01 +4.848808e-01 +7.087651e-01 +5.400430e-01 +1.586479e-04 -9.043360e-04 -3.214420e-04 -1.037536e-03
+9.316667e+00 -8.873778e-04 +7.321944e-02 +4.429915e-06 -6.561787e-03 -5.309718e-03 +8.108714e-02 +4.821910e-03 -5.556804e-01 -6.916864e-01 +3.749204e-01 +6.303802e-01 +4.684622e-01 -2.356464e-04 -5.145918e-04 +4.100661e-04 -1.655815e-03
+9.333333e+00 -5.762907e-04 +6.863764e-02 -1.179703e-04 -6.174079e-03 -3.976816e-03 +1.140349e-01 -5.950036e-03 -5.583154e-01 -5.994996e-01 +5.694091e-01 +5.529596e-01 +6.331670e-01 -2.871226e-04 -9.032647e-04 +4.484004e-04 -1.005738e-03
+9.350000e+00 -1.569317e-03 +7.010778e-02 +5.474784e-05 -6.182417e-03 +4.641590e-03 +8.653745e-02 +3.428408e-04 -5.400086e-01 -5.412365e-01 +3.173432e-01 +5.872546e-01 +5.916701e-01 -1.819350e-04 -8.813350e-04 +3.019902e-04 -9.399813e-04
+9.366667e+00 -3.251401e-03 +6.758207e-02 +3.447697e-04 -5.968396e-03 +1.583588e-02 +1.204939e-01 +1.383739e-02 -5.571561e-01 -6.122695e-01 +6.891950e-01 +7.801200e-01 +5.918309e-01 -1.647797e-04 -1.002936e-03 +3.287354e-04 -7.863432e-04
+9.383333e+00 -3.692516e-03 +6.592047e-02 +3.608421e-04 -5.836219e-03 +1.395020e-02 +1.046908e-01 +1.682391e-02 -5.374267e-01 -5.854475e-01 +6.530006e-01 +7.337348e-01 +4.605085e-01 -3.426050e-04 -9.651411e-04 +6.297923e-04 -7.424687e-04
+9.400000e+00 +2.989830e-03 +6.778976e-02 -9.085044e-05 -6.022825e-03 -1.239228e-03 +1.112435e-01 -6.739582e-03 -5.629816e-01 -4.517803e-01 +5.240026e-01 +4.339836e-01 +6.669378e-01 -9.495541e-05 -5.468018e-04 +1.320934e-04 -1.499792e-03
+9.416667e+00 +5.557446e-03 +6.802689e-02 -1.748998e-04 -5.839042e-03 -1.615642e-03 +1.074765e-01 -1.328849e-02 -5.492437e-01 -6.319150e-01 +6.361392e-01 +6.127226e-01 +5.163381e-01 -4.235816e-04 -8.028453e-04 +6.408685e-04 -1.003012e-03
+9.433333e+00 -5.661239e-04 +6.933507e-02 +3.382817e-04 -5.911250e-03 +1.935764e-02 +9.732123e-02 +1.107109e-02 -5.510512e-01 -3.497815e-01 +5.376559e-01 +5.606655e-01 +5.075453e-01 -1.755984e-04 -9.646195e-04 +3.318568e-04 -7.215084e-04
+9.450000e+00 +3.687611e-03 +6.453947e-02 -1.175172e-04 -5.738489e-03 -4.406412e-03 +9.691724e-02 -6.230793e-03 -5.409027e-01 -5.567540e-01 +5.541586e-01 +5.087647e-01 +4.895940e-01 -6.137390e-04 -1.165865e-03 +9.762242e-04 -3.304281e-04
+9.466667e+00 +6.207867e-03 +6.527491e-02 -2.706590e-04 -5.733973e-03 -1.124813e-02 +1.185763e-01 -1.311402e-02 -5.643329e-01 -6.770550e-01 +4.865019e-01 +5.545068e-01 +7.983298e-01 -7.538881e-04 -1.388878e-03 +1.175852e-03 -3.500973e-05
+9.483333e+00 +3.748098e-03 +6.209923e-02 -4.095132e-05 -5.343891e-03 -1.283747e-02 +1.082578e-01 +7.915759e-03 -5.265737e-01 -4.427777e-01 +5.132470e-01 +3.007590e-01 +6.603902e-01 -3.005434e-04 -1.439953e-03 +5.230852e-04 +2.120863e-04
+9.500000e+00 +3.193778e-03 +6.841821e-02 +3.555809e-06 -5.674764e-03 +5.955576e-04 +8.529248e-02 -1.211902e-04 -5.393597e-01 -6.185318e-01 +2.905148e-01 +6.281327e-01 +6.350263e-01 -5.112161e-04 -1.571180e-03 +8.287359e-04 +3.951324e-04
+9.516667e+00 +3.638593e-04 +7.150557e-02 +2.324416e-04 -5.813317e-03 -2.413011e-03 +8.308604e-02 +2.242577e-02 -5.539697e-01 -5.373860e-01 +4.360745e-01 +5.132669e-01 +4.641457e-01 -4.290509e-04 -1.754200e-03 +7.786044e-04 +6.509939e-04
+9.533333e+00 +1.141860e-03 +6.788458e-02 +1.037200e-04 -5.599680e-03 -6.893855e-04 +1.030807e-01 +9.612922e-03 -5.578551e-01 -6.764341e-01 +4.818868e-01 +6.767020e-01 +6.442330e-01 -6.178712e-04 -1.679678e-03 +1.027374e-03 +5.353385e-04
+9.550000e+00 +6.687885e-03 +6.738725e-02 -2.487120e-04 -5.508020e-03 -3.187976e-03 +1.034314e-01 -1.928883e-02 -5.547646e-01 -5.331908e-01 +5.639348e-01 +5.027402e-01 +5.676429e-01 -4.018735e-04 -1.746065e-03 +5.810075e-04 +6.653442e-04
+9.566667e+00 +1.899215e-03 +6.957419e-02 -8.054748e-05 -5.565319e-03 +3.291687e-04 +1.053902e-01 -7.457555e-03 -5.663929e-01 -5.174937e-01 +4.956065e-01 +5.278086e-01 +6.634253e-01 -5.385554e-04 -2.048202e-03 +8.321861e-04 +1.107653e-03
+9.583333e+00 +1.643054e-03 +6.444950e-02 -8.997461e-05 -4.997384e-03 -1.011679e-02 +1.304263e-01 +1.162334e-03 -5.427213e-01 -6.780705e-01 +5.858763e-01 +5.771627e-01 +8.571038e-01 -3.940769e-04 -2.026878e-03 +6.352884e-04 +1.167972e-03
+9.600000e+00 +3.001419e-03 +6.850842e-02 -1.293244e-04 -5.342563e-03 -2.043605e-02 +1.007574e-01 +6.823570e-03 -5.520665e-01 -7.907305e-01 +6.942784e-01 +5.790560e-01 +4.087739e-01 -1.118193e-04 -1.731269e-03 +2.188952e-04 +6.907112e-04
+9.616667e+00 +2.783641e-03 +6.463316e-02 -4.442252e-05 -5.008840e-03 +1.068697e-02 +1.302818e-01 -1.350603e-02 -5.526576e-01 -4.243212e-01 +6.960031e-01 +5.588879e-01 +7.471054e-01 +1.375528e-04 -1.215482e-03 -2.332535e-04 -8.738058e-05
+9.633333e+00 +3.437381e-03 +6.987823e-02 -3.731488e-05 -5.467572e-03 -3.412842e-04 +1.034662e-01 -2.999287e-03 -5.757518e-01 -6.071742e-01 +5.429138e-01 +6.205468e-01 +6.024541e-01 +4.642970e-04 -1.357782e-03 -6.945856e-04 +5.792418e-05
+9.650000e+00 +4.933959e-03 +6.783829e-02 -1.954712e-04 -5.228279e-03 -7.811361e-03 +1.144966e-01 -1.115215e-02 -5.679291e-01 -6.520533e-01 +5.516994e-01 +5.812015e-01 +7.222425e-01 +4.905547e-04 -9.138235e-04 -7.632911e-04 -5.735492e-04
+9.666667e+00 +8.564023e-04 +6.520836e-02 -1.263260e-06 -4.987901e-03 -2.045831e-02 +9.518367e-02 +1.860379e-02 -5.325175e-01 -6.600129e-01 +5.254936e-01 +4.446826e-01 +5.313001e-01 +3.561276e-04 -1.262694e-03 -4.651543e-04 +7.823275e-05
+9.683333e+00 -3.507264e-04 +6.532725e-02 +1.301234e-04 -4.998284e-03 -2.698695e-03 +9.954954e-02 +1.508581e-02 -5.421188e-01 -6.688738e-01 +6.412200e-01 +6.556456e-01 +4.661688e-01 +2.403181e-04 -1.036308e-03 -3.045924e-04 -2.795358e-04
+9.700000e+00 +2.767888e-03 +6.478048e-02 -4.443735e-05 -5.064132e-03 +1.632439e-03 +1.060012e-01 -5.688249e-03 -5.589439e-01 -5.374122e-01 +5.916660e-01 +5.707279e-01 +5.939287e-01 -1.767310e-05 -6.484890e-04 +1.196365e-05 -8.986337e-04
+9.716667e+00 +4.221001e-03 +6.548814e-02 -1.797378e-04 -5.145384e-03 +4.855007e-03 +9.066923e-02 -2.181122e-02 -5.576162e-01 -5.611398e-01 +6.347085e-01 +6.303944e-01 +3.780774e-01 -1.240733e-04 -6.356173e-04 +1.185743e-04 -8.998046e-04
+9.733333e+00 +9.019693e-05 +6.605489e-02 +8.951972e-05 -5.055870e-03 +3.877037e-03 +9.934134e-02 +5.502618e-03 -5.615287e-01 -6.710683e-01 +5.676645e-01 +7.279917e-01 +5.487579e-01 -4.506793e-05 -4.423941e-04 +8.628480e-05 -1.184650e-03
+9.750000e+00 -1.617638e-03 +6.551539e-02 +1.213391e-04 -4.957289e-03 -1.508554e-02 +1.025957e-01 +2.606832e-02 -5.595843e-01 -6.879278e-01 +4.850789e-01 +5.242404e-01 +6.741961e-01 +2.501116e-05 -5.157269e-04 +4.526235e-05 -1.053427e-03
+9.766667e+00 +8.170367e-04 +6.704296e-02 -1.380499e-04 -5.190734e-03 +1.937999e-02 +7.986560e-02 -3.170449e-02 -5.668985e-01 -5.072262e-01 +4.889728e-01 +7.416796e-01 +4.106742e-01 -7.726847e-05 -8.112326e-05 +2.045046e-05 -1.707477e-03
+9.783333e+00 -4.826502e-04 +6.541062e-02 -1.780578e-04 -4.952067e-03 -8.981926e-03 +8.446691e-02 -9.371706e-03 -5.520452e-01 -6.741738e-01 +4.122631e-01 +5.782978e-01 +5.472005e-01 -4.355636e-04 -3.519283e-04 +6.253060e-04 -1.239773e-03
+9.800000e+00 +1.038504e-03 +6.579514e-02 -1.962874e-04 -4.884930e-03 +4.382926e-03 +1.086248e-01 -2.384002e-02 -5.728807e-01 -6.508488e-01 +5.954919e-01 +7.123731e-01 +6.514593e-01 -1.186618e-04 -5.116915e-04 +1.057277e-04 -1.045731e-03
+9.816667e+00 -4.866584e-03 +5.985424e-02 +3.358809e-04 -4.476558e-03 +2.152399e-02 +1.133103e-01 +1.483433e-02 -5.402431e-01 -4.102670e-01 +6.894209e-01 +6.716434e-01 +6.167590e-01 +6.379486e-05 -7.345172e-04 -5.355520e-05 -5.961418e-04
+9.833333e+00 -5.418189e-04 +6.575682e-02 +7.459840e-05 -4.812353e-03 +1.116090e-02 +9.960396e-02 -2.651517e-03 -5.671880e-01 -4.132701e-01 +6.642034e-01 +5.520594e-01 +4.834032e-01 -1.275818e-04 -1.086487e-03 +1.827338e-04 -1.292892e-04
+9.850000e+00 +2.086887e-03 +6.479186e-02 -4.235838e-05 -4.655721e-03 +4.557584e-03 +1.046073e-01 -8.733906e-03 -5.603647e-01 -5.237231e-01 +6.096899e-01 +5.868022e-01 +6.017913e-01 -3.127287e-05 -8.929530e-04 +2.112305e-05 -3.817691e-04
+9.866667e+00 +2.283714e-03 +6.483939e-02 -1.146743e-04 -4.720851e-03 -1.453489e-02 +7.311310e-02 +1.561474e-03 -5.425570e-01 -4.947834e-01 +3.872645e-01 +3.305854e-01 +4.575418e-01 -2.807399e-04 -6.376734e-04 +4.228298e-04 -6.943950e-04
+9.883333e+00 +2.811037e-03 +6.261421e-02 -3.244647e-05 -4.494179e-03 +2.490372e-03 +1.118211e-01 -5.835317e-03 -5.600062e-01 -5.099303e-01 +6.825169e-01 +5.481894e-01 +6.182967e-01 +7.239672e-05 -4.647700e-04 -1.246120e-04 -9.844014e-04
+9.900000e+00 +4.901532e-03 +6.551750e-02 -6.740894e-05 -4.621232e-03 -1.091202e-02 +1.032964e-01 +3.105295e-03 -5.704865e-01 -6.783029e-01 +6.417184e-01 +5.606133e-01 +5.606458e-01 +7.873908e-05 -2.706508e-04 -1.090556e-04 -1.286019e-03
+9.916667e+00 +5.609334e-03 +6.614700e-02 -2.200097e-04 -4.490588e-03 -2.656310e-04 +1.010298e-01 -2.369300e-02 -5.590113e-01 -5.107529e-01 +5.365106e-01 +5.168026e-01 +6.420573e-01 -4.419330e-04 -1.562271e-04 +5.961179e-04 -1.407995e-03
+9.933333e+00 +9.902881e-04 +6.134964e-02 +1.081776e-04 -4.210531e-03 -2.229010e-03 +1.073518e-01 +1.429953e-02 -5.391256e-01 -5.222654e-01 +7.174349e-01 +5.046432e-01 +5.359759e-01 -1.764751e-04 +6.064212e-05 +3.018689e-04 -1.662314e-03
+9.950000e+00 +2.012035e-03 +6.410689e-02 +1.628780e-04 -4.405963e-03 -1.476474e-03 +1.032320e-01 +1.964011e-02 -5.617050e-01 -5.621846e-01 +6.047830e-01 +5.523224e-01 +6.019052e-01 -2.594327e-04 -1.727261e-04 +4.423177e-04 -1.355755e-03
+9.966667e+00 +1.431603e-03 +5.997293e-02 +1.247362e-04 -4.198744e-03 +3.168354e-03 +9.474204e-02 +1.093604e-02 -5.351650e-01 -5.748701e-01 +5.329686e-01 +6.187665e-01 +5.752538e-01 -1.726104e-04 -2.244863e-04 +2.877995e-04 -1.190131e-03
+9.983333e+00 +1.939154e-03 +6.097032e-02 +1.278857e-04 -4.267436e-03 -3.492415e-03 +9.007546e-02 +1.768492e-02 -5.431859e-01 -6.682962e-01 +4.682989e-01 +6.330530e-01 +5.869135e-01 +4.296664e-05 -2.357866e-04 -2.121517e-05 -1.179445e-03
+1.000000e+01 +3.877321e-03 +6.483778e-02 -1.580190e-04 -4.408712e-03 -3.875589e-03 +1.082427e-01 -1.454400e-02 -5.814536e-01 -6.411950e-01 +5.731261e-01 +6.009189e-01 +7.015547e-01 +2.855353e-04 -1.374043e-04 -4.759871e-04 -1.416140e-03
+1.001667e+01 -5.226190e-03 +6.474055e-02 +3.637935e-04 -4.403539e-03 +2.076598e-02 +9.778548e-02 +2.200699e-02 -5.756688e-01 -3.683574e-01 +5.567183e-01 +6.214221e-01 +5.955404e-01 +1.803481e-04 +8.129462e-05 -2.188790e-04 -1.720408e-03
+1.003333e+01 +8.325990e-04 +6.822197e-02 -6.763243e-05 -4.576879e-03 +1.244363e-04 +8.705640e-02 -8.342356e-03 -5.905464e-01 -7.474149e-01 +5.759255e-01 +7.602386e-01 +4.489050e-01 +2.276305e-04 -4.492939e-06 -3.709779e-04 -1.612493e-03
+1.005000e+01 +3.311682e-03 +6.562952e-02 -1.996865e-04 -4.340001e-03 -1.189402e-02 +8.521546e-02 -1.216529e-02 -5.660820e-01 -7.026202e-01 +5.840163e-01 +5.683611e-01 +4.223772e-01 +3.139006e-04 +5.309548e-05 -5.148483e-04 -1.623818e-03
+1.006667e+01 +1.141441e-03 +6.419193e-02 +1.428293e-05 -4.219124e-03 +7.420122e-03 +1.012015e-01 -5.647133e-03 -5.727045e-01 -4.112794e-01 +6.678167e-01 +5.101397e-01 +5.377450e-01 +5.478203e-04 -1.978920e-04 -8.631574e-04 -1.236017e-03
+1.008333e+01 +3.040944e-03 +6.114855e-02 -5.344226e-05 -3.983953e-03 -1.571970e-02 +1.147420e-01 +8.999448e-03 -5.630693e-01 -5.996740e-01 +6.562224e-01 +4.164959e-01 +7.171746e-01 +5.925711e-04 -7.801169e-05 -8.969977e-04 -1.384862e-03
+1.010000e+01 +5.612544e-03 +6.019778e-02 -1.393276e-04 -3.965523e-03 +3.814788e-03 +9.920351e-02 -2.060281e-02 -5.507835e-01 -6.229091e-01 +6.103539e-01 +6.743916e-01 +5.774419e-01 +2.548944e-04 -1.424873e-04 -4.432139e-04 -1.239214e-03
+1.011667e+01 +3.405150e-03 +6.052036e-02 +7.004744e-06 -4.077557e-03 +7.121080e-03 +1.187302e-01 -5.930589e-03 -5.887675e-01 -3.778873e-01 +7.360797e-01 +4.690076e-01 +6.920938e-01 -5.399930e-05 -3.207588e-04 +7.840466e-05 -1.040219e-03
+1.013333e+01 +1.187623e-03 +5.727760e-02 +1.068035e-04 -3.871052e-03 +1.042501e-02 +9.292333e-02 +3.204567e-03 -5.430496e-01 -4.712231e-01 +4.620137e-01 +6.013170e-01 +6.551675e-01 +2.982173e-05 -2.364747e-04 -3.247616e-05 -1.046051e-03
+1.015000e+01 +4.527650e-03 +5.946894e-02 -9.219399e-05 -3.826587e-03 -2.778621e-02 +9.741171e-02 +1.574473e-02 -5.468986e-01 -7.113389e-01 +5.723050e-01 +3.792605e-01 +5.996391e-01 -1.929558e-05 -2.723965e-04 +7.478842e-05 -9.847010e-04
+1.016667e+01 +4.575563e-03 +6.080221e-02 -1.027413e-04 -3.814453e-03 -6.440703e-03 +9.364250e-02 -6.537464e-03 -5.465654e-01 -6.754158e-01 +7.166297e-01 +6.011372e-01 +4.110308e-01 -1.377925e-04 -2.590900e-04 +2.074372e-04 -9.910807e-04
+1.018333e+01 +4.608105e-03 +6.131143e-02 -1.748691e-04 -3.826036e-03 -2.456087e-02 +7.829485e-02 +2.055864e-03 -5.377801e-01 -7.673986e-01 +4.729096e-01 +4.702841e-01 +4.677439e-01 -2.271357e-04 -1.804620e-04 +3.690426e-04 -1.080941e-03
+1.020000e+01 -9.887409e-04 +6.235204e-02 +9.739606e-05 -3.874142e-03 +1.331162e-02 +9.246861e-02 -4.820228e-04 -5.627220e-01 -5.649138e-01 +6.110813e-01 +7.280042e-01 +5.077167e-01 -3.828123e-04 -1.347368e-04 +6.099974e-04 -1.199779e-03
+1.021667e+01 +7.949719e-04 +6.664291e-02 -6.236626e-05 -4.030492e-03 -1.713263e-03 +7.264669e-02 -6.288809e-03 -5.681294e-01 -7.314197e-01 +4.279251e-01 +7.053178e-01 +4.484491e-01 -4.530377e-04 +3.304973e-05 +7.082170e-04 -1.467024e-03
+1.023333e+01 -3.440631e-03 +6.323871e-02 +1.145212e-04 -3.836591e-03 -1.591776e-02 +9.445132e-02 +3.111210e-02 -5.696330e-01 -7.226262e-01 +6.682639e-01 +5.197801e-01 +4.869427e-01 -3.931372e-04 -1.840565e-04 +7.004039e-04 -1.109836e-03
+1.025000e+01 -6.080190e-04 +6.172483e-02 -3.298603e-05 -3.721563e-03 +7.587205e-03 +9.992528e-02 -1.208020e-02 -5.650000e-01 -5.396633e-01 +5.630259e-01 +6.294070e-01 +6.601218e-01 -4.787029e-04 -1.720290e-04 +7.383858e-04 -1.105694e-03
+1.026667e+01 -2.623219e-03 +6.138084e-02 +1.077698e-04 -3.683730e-03 +1.895584e-03 +9.249987e-02 +1.246970e-02 -5.575179e-01 -5.967319e-01 +4.311972e-01 +6.127747e-01 +7.007811e-01 -5.963587e-05 +3.450303e-05 +1.197157e-04 -1.409011e-03
+1.028333e+01 -4.188931e-03 +5.834314e-02 +1.842279e-04 -3.485006e-03 +2.166932e-02 +1.003825e-01 +2.777485e-03 -5.437540e-01 -4.617288e-01 +5.129382e-01 +7.267496e-01 +7.235694e-01 +8.767506e-05 -6.528019e-07 -1.403797e-04 -1.308404e-03
+1.030000e+01 -2.138144e-04 +6.250236e-02 -7.374409e-05 -3.669827e-03 -1.187490e-02 +8.537371e-02 +1.642280e-03 -5.586140e-01 -6.827922e-01 +6.597552e-01 +5.262430e-01 +3.908860e-01 +2.216260e-04 -7.975567e-05 -3.603462e-04 -1.201751e-03
+1.031667e+01 -1.556693e-03 +6.075474e-02 -2.434162e-06 -3.554664e-03 +8.117328e-03 +9.721989e-02 -8.840261e-03 -5.597726e-01 -5.637628e-01 +4.891090e-01 +6.604720e-01 +7.140131e-01 +1.648656e-04 -2.330235e-04 -2.909061e-04 -9.424612e-04
+1.033333e+01 +1.257079e-03 +6.311630e-02 -1.588243e-04 -3.667097e-03 -1.618130e-03 +8.710966e-02 -2.058212e-02 -5.700090e-01 -5.975342e-01 +4.871414e-01 +5.715464e-01 +5.924363e-01 +1.616831e-04 -3.965743e-04 -3.116075e-04 -6.857735e-04
+1.035000e+01 +1.721338e-03 +6.255111e-02 -1.374482e-04 -3.601900e-03 -8.705850e-04 +9.342725e-02 -1.835481e-02 -5.724059e-01 -7.251985e-01 +6.769836e-01 +7.107300e-01 +4.874380e-01 +2.358157e-04 -4.308524e-04 -4.277542e-04 -6.224621e-04
+1.036667e+01 +1.984170e-03 +6.646038e-02 -9.265026e-05 -3.830863e-03 -2.491389e-04 +6.905063e-02 -1.268379e-02 -5.849102e-01 -7.046543e-01 +4.936759e-01 +6.983660e-01 +3.627755e-01 +2.599586e-04 -2.633062e-04 -4.546448e-04 -9.108517e-04
+1.038333e+01 +2.559655e-03 +5.807181e-02 -1.453588e-04 -3.337699e-03 -7.707299e-03 +8.431653e-02 -1.250097e-02 -5.356481e-01 -7.973376e-01 +5.377524e-01 +6.934074e-01 +5.232248e-01 +3.968605e-04 -2.440839e-04 -6.785042e-04 -8.232244e-04
+1.040000e+01 +2.435633e-03 +6.201053e-02 -1.095713e-04 -3.560701e-03 -6.900769e-03 +8.084754e-02 -8.245554e-03 -5.693557e-01 -6.367232e-01 +4.601129e-01 +5.443175e-01 +5.617415e-01 +2.533012e-04 -3.003633e-04 -4.336590e-04 -7.897962e-04
+1.041667e+01 +1.062916e-05 +6.131512e-02 -3.974787e-05 -3.486305e-03 +1.156100e-02 +9.481425e-02 -1.759039e-02 -5.784996e-01 -4.376712e-01 +5.951721e-01 +5.887196e-01 +6.179767e-01 +1.622291e-04 -4.199273e-04 -3.036283e-04 -5.994700e-04
+1.043333e+01 -1.007795e-03 +6.234682e-02 -6.290889e-06 -3.424703e-03 -4.661310e-03 +9.023438e-02 +4.393347e-03 -5.699472e-01 -6.234832e-01 +6.908087e-01 +5.602212e-01 +4.681364e-01 +4.184841e-04 -5.081951e-04 -6.791585e-04 -4.231575e-04
+1.045000e+01 +5.298865e-03 +5.998524e-02 -2.291859e-04 -3.223798e-03 -1.660766e-02 +9.900808e-02 -1.615293e-02 -5.547446e-01 -6.795721e-01 +6.548037e-01 +4.576742e-01 +6.236916e-01 +4.052578e-04 -6.464213e-04 -6.995386e-04 -1.514491e-04
+1.046667e+01 +8.922598e-04 +6.281464e-02 +3.160105e-05 -3.367449e-03 +3.584166e-03 +8.382522e-02 +1.532894e-03 -5.654692e-01 -5.673224e-01 +5.234069e-01 +6.097051e-01 +5.582400e-01 +4.288681e-04 -5.665366e-04 -7.019936e-04 -2.913745e-04
+1.048333e+01 +1.667932e-04 +5.921934e-02 -5.655606e-05 -3.240563e-03 -1.331409e-03 +1.078036e-01 -6.686942e-03 -5.770041e-01 -5.559285e-01 +6.257292e-01 +5.329458e-01 +7.768072e-01 +3.667925e-04 -5.191411e-04 -6.164374e-04 -3.794660e-04
+1.050000e+01 -1.913638e-03 +5.869233e-02 +5.085026e-05 -3.236211e-03 -4.783626e-03 +8.342937e-02 +1.335211e-02 -5.557268e-01 -6.483025e-01 +5.255603e-01 +5.782823e-01 +5.588021e-01 +5.135397e-04 -5.094211e-04 -8.164178e-04 -3.402662e-04
+1.051667e+01 -4.379782e-03 +5.701098e-02 +1.253841e-04 -3.098774e-03 +1.064924e-02 +1.122663e-01 +8.377857e-03 -5.703906e-01 -6.757238e-01 +6.987738e-01 +8.083815e-01 +7.722618e-01 +2.573594e-04 -5.616665e-04 -4.067584e-04 -2.711815e-04
+1.053333e+01 -9.126680e-04 +6.053506e-02 -5.953359e-05 -3.269860e-03 -1.720909e-02 +8.515828e-02 +8.945509e-03 -5.735319e-01 -5.200990e-01 +5.913114e-01 +2.825838e-01 +5.221112e-01 +3.486513e-04 -4.101701e-04 -5.543245e-04 -5.122035e-04
+1.055000e+01 -4.324874e-03 +6.182360e-02 +7.743251e-05 -3.258459e-03 +1.302109e-02 +7.402161e-02 -1.593560e-03 -5.650659e-01 -3.912428e-01 +3.057427e-01 +5.560839e-01 +6.598709e-01 +1.763735e-04 -3.996044e-04 -2.928935e-04 -5.006488e-04
+1.056667e+01 +8.613135e-04 +6.340827e-02 -1.299618e-04 -3.326106e-03 -8.029524e-03 +6.577098e-02 -1.208201e-02 -5.722424e-01 -7.719811e-01 +2.805677e-01 +6.588021e-01 +5.783318e-01 -1.285221e-05 -4.923640e-04 -3.583666e-06 -3.502832e-04
+1.058333e+01 -4.865374e-03 +6.150254e-02 +1.172972e-04 -3.183125e-03 -2.632992e-03 +7.360449e-02 +2.185814e-02 -5.630791e-01 -6.195623e-01 +4.794829e-01 +5.799189e-01 +4.886681e-01 -1.307159e-04 -4.825293e-04 +2.523838e-04 -3.365469e-04
+1.060000e+01 -7.062588e-04 +6.075770e-02 -1.517698e-04 -3.124657e-03 -9.709235e-03 +8.484997e-02 -1.411526e-02 -5.712658e-01 -7.436340e-01 +5.226255e-01 +6.096274e-01 +6.028846e-01 -2.394177e-04 -7.478570e-04 +3.630395e-04 +9.289962e-05
+1.061667e+01 -1.005696e-03 +6.004805e-02 -1.355636e-04 -3.038646e-03 -1.039555e-02 +9.638923e-02 -1.071759e-02 -5.752485e-01 -7.048621e-01 +4.678088e-01 +5.618524e-01 +8.207337e-01 -1.737903e-04 -7.467097e-04 +2.626826e-04 +9.579847e-05
+1.063333e+01 +4.399035e-04 +6.046902e-02 -1.496905e-04 -3.023757e-03 +4.399205e-03 +8.364982e-02 -2.939533e-02 -5.641620e-01 -4.404036e-01 +5.796195e-01 +4.995623e-01 +5.373356e-01 -8.130755e-05 -5.824368e-04 +7.927568e-05 -1.383284e-04
+1.065000e+01 -3.842124e-03 +6.306914e-02 +7.285420e-05 -3.129473e-03 -7.328593e-03 +7.997928e-02 +2.078168e-02 -5.832107e-01 -5.493850e-01 +5.677272e-01 +4.493029e-01 +5.031629e-01 -2.168578e-04 -6.911927e-04 +3.873521e-04 +1.492178e-05
+1.066667e+01 -1.818485e-03 +5.594108e-02 -4.426867e-05 -2.832137e-03 -5.966651e-03 +9.908719e-02 -6.207998e-04 -5.596443e-01 -6.837774e-01 +5.498113e-01 +6.034587e-01 +7.872555e-01 -2.166533e-04 -6.203252e-04 +3.492082e-04 -4.636858e-05
+1.068333e+01 -3.830842e-04 +5.841438e-02 -1.482322e-05 -2.925833e-03 -1.792640e-02 +6.031006e-02 +1.764265e-02 -5.379829e-01 -6.487393e-01 +4.150549e-01 +4.035057e-01 +3.913895e-01 -1.376405e-04 -4.260503e-04 +2.536084e-04 -3.098096e-04
+1.070000e+01 +5.228585e-04 +5.690305e-02 -5.143772e-05 -2.774053e-03 -6.193916e-03 +9.167042e-02 -1.829136e-03 -5.521536e-01 -6.318121e-01 +4.559360e-01 +5.483741e-01 +7.871767e-01 -2.304001e-04 -3.945586e-04 +3.686783e-04 -3.740303e-04
+1.071667e+01 +5.896686e-03 +5.994430e-02 -3.446412e-04 -2.828387e-03 -1.995184e-02 +9.317159e-02 -3.746091e-02 -5.683631e-01 -7.428396e-01 +6.443235e-01 +4.701652e-01 +6.213837e-01 -3.040852e-04 -3.923012e-04 +4.259777e-04 -3.947062e-04
+1.073333e+01 +2.465484e-03 +5.900520e-02 -2.414616e-04 -2.746396e-03 -2.517748e-02 +7.703473e-02 -1.359771e-02 -5.409724e-01 -8.747457e-01 +5.359356e-01 +5.289978e-01 +5.100474e-01 -3.386749e-04 -3.086820e-04 +5.213113e-04 -4.721791e-04
+1.075000e+01 -3.641400e-05 +5.881645e-02 -7.985032e-05 -2.783848e-03 +2.365176e-03 +7.943573e-02 -1.601289e-02 -5.552552e-01 -6.432613e-01 +4.555074e-01 +6.803641e-01 +6.270550e-01 -3.747730e-04 -2.650447e-04 +5.750500e-04 -5.557490e-04
+1.076667e+01 -5.209663e-04 +6.128606e-02 -5.919846e-05 -2.831897e-03 +5.167743e-03 +8.442920e-02 -1.562336e-02 -5.744458e-01 -5.056287e-01 +5.109718e-01 +5.817344e-01 +6.473415e-01 -2.282130e-04 -3.297991e-04 +3.404846e-04 -4.734548e-04
+1.078333e+01 +2.837303e-03 +5.935400e-02 -1.786987e-04 -2.722141e-03 -5.119185e-03 +8.841957e-02 -2.572235e-02 -5.642228e-01 -5.680532e-01 +5.350608e-01 +4.987200e-01 +6.842423e-01 -1.308922e-04 -2.745448e-04 +1.678973e-04 -5.352063e-04
+1.080000e+01 +4.035507e-04 +6.147089e-02 -1.302116e-04 -2.845250e-03 -7.580048e-04 +8.436654e-02 -2.198418e-02 -5.872246e-01 -5.832655e-01 +7.315041e-01 +5.754117e-01 +4.340084e-01 -2.535351e-05 -4.081309e-04 +4.620468e-06 -3.474902e-04
+1.081667e+01 +1.445447e-03 +5.925312e-02 -9.517171e-05 -2.677996e-03 -3.340745e-03 +8.182851e-02 -1.274960e-02 -5.587583e-01 -6.674262e-01 +6.065620e-01 +6.212621e-01 +5.264545e-01 +3.298059e-05 -2.702532e-04 -7.410332e-05 -5.127349e-04
+1.083333e+01 -4.317040e-03 +6.352642e-02 +1.304521e-04 -2.818784e-03 -2.165447e-03 +6.885570e-02 +2.781140e-02 -5.754608e-01 -5.432958e-01 +4.501540e-01 +5.138620e-01 +5.022723e-01 +4.346099e-05 -2.829706e-04 -2.703505e-05 -5.080097e-04
+1.085000e+01 -1.776236e-03 +5.855270e-02 +5.428022e-05 -2.647577e-03 -8.254920e-03 +9.609542e-02 +2.038501e-02 -5.801217e-01 -7.247379e-01 +6.725577e-01 +6.056446e-01 +6.724235e-01 +1.271601e-04 -2.142589e-04 -1.727898e-04 -6.148200e-04
+1.086667e+01 +8.634050e-05 +5.786538e-02 +5.304529e-06 -2.578547e-03 +4.107026e-03 +8.585405e-02 -3.301071e-03 -5.605878e-01 -5.746561e-01 +5.274292e-01 +6.318534e-01 +6.743354e-01 +2.125195e-04 -3.086257e-04 -3.461993e-04 -4.225726e-04
+1.088333e+01 +3.450830e-03 +5.406873e-02 -1.586747e-04 -2.399848e-03 -1.036694e-04 +9.103683e-02 -3.005804e-02 -5.375593e-01 -6.526042e-01 +5.217514e-01 +6.485393e-01 +7.585829e-01 +2.485906e-04 -1.898801e-04 -4.446991e-04 -5.678451e-04
+1.090000e+01 -2.137973e-03 +5.596265e-02 +6.478085e-05 -2.491509e-03 +2.913769e-03 +8.596251e-02 +9.738626e-03 -5.546040e-01 -4.286701e-01 +6.088546e-01 +4.682319e-01 +6.029911e-01 +2.969193e-04 -3.079223e-04 -4.625968e-04 -3.937139e-04
+1.091667e+01 -1.387900e-03 +5.902009e-02 +6.453268e-05 -2.583929e-03 +7.022476e-03 +7.453958e-02 +4.881913e-03 -5.645682e-01 -4.604870e-01 +5.723365e-01 +5.599427e-01 +4.788159e-01 +1.304701e-04 -2.443486e-04 -2.022535e-04 -5.010329e-04
+1.093333e+01 +6.570212e-04 +5.739229e-02 -6.881486e-05 -2.533626e-03 -3.654021e-03 +7.802337e-02 -9.137199e-03 -5.637924e-01 -6.107943e-01 +6.329735e-01 +5.573965e-01 +4.714623e-01 +7.789169e-05 -1.799204e-04 -1.383791e-04 -5.938138e-04
+1.095000e+01 +2.257629e-03 +5.536880e-02 -1.058706e-04 -2.391358e-03 +7.702407e-03 +9.412492e-02 -2.986423e-02 -5.593489e-01 -6.066954e-01 +7.556429e-01 +7.165573e-01 +5.848299e-01 +9.419717e-05 -4.002172e-04 -1.948536e-04 -2.230255e-04
+1.096667e+01 -3.650850e-03 +5.679889e-02 +9.205266e-05 -2.513859e-03 +4.079471e-04 +8.001442e-02 +1.851995e-02 -5.727236e-01 -6.363547e-01 +6.096082e-01 +6.400768e-01 +5.297569e-01 +4.322345e-05 -3.779164e-04 -4.320010e-05 -2.686257e-04
+1.098333e+01 -3.305661e-03 +5.713435e-02 +7.353225e-05 -2.501056e-03 +5.358430e-03 +8.038489e-02 +8.910563e-03 -5.757528e-01 -5.056386e-01 +6.302148e-01 +5.818698e-01 +5.190191e-01 -2.514968e-05 -3.213448e-04 +5.302037e-05 -3.542435e-04
+1.100000e+01 -1.495415e-03 +5.501562e-02 -5.683008e-05 -2.437041e-03 -7.870162e-04 +7.896933e-02 -1.075372e-02 -5.662121e-01 -5.083490e-01 +6.328313e-01 +4.946813e-01 +4.997360e-01 +1.555924e-04 -3.395629e-04 -2.648554e-04 -3.019254e-04
+1.101667e+01 -4.664958e-03 +5.339534e-02 +1.256791e-04 -2.370921e-03 +2.554551e-02 +8.110586e-02 -3.879122e-03 -5.603188e-01 -4.232572e-01 +7.232036e-01 +7.914495e-01 +4.451031e-01 +1.368077e-04 -3.804498e-04 -2.251459e-04 -2.185483e-04
+1.103333e+01 -1.455290e-03 +5.675491e-02 +2.461536e-05 -2.504279e-03 +5.898390e-03 +8.286531e-02 -1.875131e-03 -5.957544e-01 -4.943504e-01 +4.955328e-01 +5.752032e-01 +6.992734e-01 +1.561299e-04 -3.374447e-04 -2.533164e-04 -3.266659e-04
+1.105000e+01 -8.811731e-04 +5.254508e-02 -1.696992e-05 -2.279917e-03 +5.098491e-03 +7.920132e-02 -9.764998e-03 -5.491680e-01 -4.969920e-01 +5.168602e-01 +5.670215e-01 +6.274434e-01 +1.606735e-04 -1.912727e-04 -2.711682e-04 -4.883544e-04
+1.106667e+01 -2.011853e-03 +5.705433e-02 +7.016003e-05 -2.486641e-03 +4.236260e-03 +6.452939e-02 +9.992258e-03 -5.814982e-01 -6.469341e-01 +5.046113e-01 +7.067365e-01 +4.264540e-01 +1.048210e-04 -2.570340e-04 -1.551012e-04 -4.168102e-04
+1.108333e+01 +2.094011e-03 +5.440239e-02 -1.207482e-04 -2.369925e-03 -1.251827e-02 +7.114969e-02 -1.125077e-02 -5.697219e-01 -7.205109e-01 +5.377081e-01 +5.327948e-01 +4.955103e-01 +6.495145e-05 -1.608617e-04 -1.191736e-04 -5.461060e-04
+1.110000e+01 +2.175694e-04 +5.181666e-02 +3.064869e-05 -2.266225e-03 -3.123337e-03 +5.784098e-02 +1.055490e-02 -5.364369e-01 -6.111813e-01 +3.204771e-01 +5.635439e-01 +5.182420e-01 +8.502045e-05 -1.411543e-04 -1.228939e-04 -5.249947e-04
+1.111667e+01 +1.085227e-03 +5.658174e-02 -3.113013e-05 -2.410412e-03 -4.256539e-03 +6.019335e-02 -1.708471e-03 -5.766332e-01 -6.162764e-01 +3.445255e-01 +5.518850e-01 +5.338654e-01 +4.245690e-05 -1.548891e-04 -7.038354e-05 -5.461638e-04
+1.113333e+01 -8.653987e-04 +5.255499e-02 +3.448054e-05 -2.225467e-03 +7.011204e-03 +7.597146e-02 -1.004388e-03 -5.604501e-01 -5.971195e-01 +7.013177e-01 +7.033304e-01 +4.183966e-01 +6.772538e-05 -1.746643e-04 -1.101415e-04 -4.848071e-04
+1.115000e+01 +2.008240e-05 +5.384870e-02 -1.968991e-05 -2.235508e-03 +4.925570e-04 +8.682062e-02 -5.110587e-03 -5.817295e-01 -6.411298e-01 +8.296497e-01 +6.482265e-01 +4.600397e-01 +7.673453e-05 -2.894476e-04 -1.298603e-04 -3.183061e-04
+1.116667e+01 +4.029122e-04 +5.317417e-02 +3.437491e-05 -2.180434e-03 +2.781943e-03 +7.776483e-02 +4.379670e-03 -5.634816e-01 -5.849222e-01 +4.993422e-01 +6.259340e-01 +6.533024e-01 +4.389787e-05 -2.493390e-04 -6.517146e-05 -3.512382e-04
+1.118333e+01 -3.276484e-03 +5.198226e-02 +1.104375e-04 -2.111444e-03 +1.322889e-02 +8.402453e-02 +8.888703e-03 -5.609249e-01 -5.845151e-01 +6.609346e-01 +7.842162e-01 +5.945203e-01 +1.414149e-05 -2.965822e-04 -1.173941e-05 -2.634044e-04
+1.120000e+01 -8.203405e-05 +5.481277e-02 -2.977122e-05 -2.182875e-03 +5.614355e-03 +7.846016e-02 -1.420574e-02 -5.760382e-01 -5.006914e-01 +4.637869e-01 +5.837366e-01 +7.116605e-01 +6.092563e-05 -2.706079e-04 -1.151730e-04 -3.151005e-04
+1.121667e+01 -2.668821e-03 +5.454516e-02 +5.828489e-05 -2.139888e-03 +7.604985e-05 +7.946267e-02 +1.347349e-02 -5.726784e-01 -4.879080e-01 +5.066738e-01 +4.863231e-01 +6.895877e-01 +1.937102e-05 -2.783916e-04 -1.499766e-05 -2.899968e-04
+1.123333e+01 -1.395378e-03 +5.579755e-02 -4.675446e-05 -2.180583e-03 -2.191637e-03 +7.113367e-02 -8.619949e-03 -5.774371e-01 -5.828918e-01 +5.964408e-01 +5.495377e-01 +4.733444e-01 +5.284067e-05 -3.490436e-04 -9.508566e-05 -1.736475e-04
+1.125000e+01 -2.708336e-03 +5.252907e-02 +4.944904e-05 -2.074499e-03 +8.254599e-03 +7.319946e-02 +1.334982e-03 -5.601788e-01 -5.685530e-01 +6.355694e-01 +6.984541e-01 +4.705129e-01 +1.003027e-04 -2.216789e-04 -1.595327e-04 -3.492923e-04
+1.126667e+01 -3.993495e-04 +5.260629e-02 +1.725754e-06 -2.048335e-03 -2.225568e-03 +7.666802e-02 +3.074480e-03 -5.637966e-01 -5.723216e-01 +5.662552e-01 +5.391606e-01 +5.996735e-01 +1.266337e-04 -2.716261e-04 -1.997532e-04 -2.650678e-04
+1.128333e+01 -1.256983e-03 +5.390171e-02 +3.178669e-05 -2.095580e-03 +9.831076e-03 +7.314314e-02 -4.865349e-03 -5.764218e-01 -5.658069e-01 +6.612921e-01 +7.219920e-01 +4.529708e-01 +3.493464e-05 -2.121178e-04 -6.174930e-05 -3.669322e-04
+1.130000e+01 -4.456690e-03 +5.519743e-02 +1.099687e-04 -2.113188e-03 +8.147311e-03 +6.059250e-02 +1.669282e-02 -5.703452e-01 -5.944055e-01 +4.820442e-01 +7.248178e-01 +4.409877e-01 -4.505995e-05 -1.954642e-04 +9.109667e-05 -3.786312e-04
+1.131667e+01 -3.610938e-03 +5.345558e-02 +5.532823e-05 -1.994134e-03 +1.966581e-02 +6.002382e-02 -1.180955e-02 -5.454779e-01 -3.797344e-01 +3.109460e-01 +6.916561e-01 +6.105075e-01 -2.081313e-05 -7.558430e-05 +2.019735e-05 -5.350722e-04
+1.133333e+01 -9.644655e-04 +5.266269e-02 -2.013514e-05 -2.005460e-03 +3.592445e-03 +7.669150e-02 -9.942257e-03 -5.755214e-01 -5.120510e-01 +5.210376e-01 +5.721458e-01 +6.674116e-01 +4.964892e-05 -1.216744e-04 -9.093203e-05 -4.867685e-04
+1.135000e+01 -1.075091e-03 +5.310795e-02 +4.253900e-06 -2.002272e-03 +1.282251e-02 +8.715446e-02 -1.572973e-02 -5.939278e-01 -5.191932e-01 +6.389882e-01 +7.320452e-01 +7.189838e-01 +9.699724e-05 -2.073311e-04 -1.734277e-04 -3.615767e-04
+1.136667e+01 -2.486634e-03 +5.449376e-02 +3.845527e-05 -2.051527e-03 +5.361943e-03 +6.464618e-02 +2.846261e-03 -5.830418e-01 -5.920883e-01 +4.441752e-01 +6.906025e-01 +5.613344e-01 -3.681739e-05 -2.448540e-04 +6.203773e-05 -2.815510e-04
+1.138333e+01 -4.528229e-03 +5.601195e-02 +9.328193e-05 -2.054380e-03 +2.117614e-02 +6.615795e-02 -3.577549e-03 -5.916123e-01 -4.550068e-01 +5.764081e-01 +8.100247e-01 +4.514675e-01 +5.944368e-06 -1.685107e-04 -1.357505e-05 -4.056120e-04
+1.140000e+01 +3.969916e-04 +5.363366e-02 -2.623380e-05 -1.953632e-03 +1.402184e-03 +7.383205e-02 -8.972094e-03 -5.811375e-01 -6.230743e-01 +7.717252e-01 +6.646662e-01 +3.759211e-01 -1.420199e-05 -1.483010e-04 +1.317941e-05 -4.190871e-04
+1.141667e+01 -3.176482e-03 +5.142036e-02 +6.369149e-05 -1.876900e-03 +1.073961e-02 +7.026710e-02 +2.669970e-03 -5.619128e-01 -3.692191e-01 +5.932571e-01 +5.553778e-01 +5.103507e-01 +6.769041e-05 -1.245709e-04 -1.064681e-04 -4.293197e-04
+1.143333e+01 -1.723021e-03 +5.306694e-02 -6.248085e-06 -1.921015e-03 +2.267701e-03 +6.656648e-02 -4.874062e-03 -5.747772e-01 -6.150652e-01 +4.995310e-01 +6.746662e-01 +5.525039e-01 +3.672160e-05 -5.493288e-05 -6.433729e-05 -5.471559e-04
+1.145000e+01 -9.585815e-04 +5.078252e-02 -5.091863e-05 -1.842719e-03 -9.438640e-03 +6.986329e-02 -1.315463e-03 -5.637675e-01 -6.894994e-01 +5.305886e-01 +5.588153e-01 +5.804423e-01 +1.550735e-04 -8.084114e-05 -2.516601e-04 -4.866337e-04
+1.146667e+01 -4.129337e-03 +5.437940e-02 +3.839892e-05 -1.939007e-03 +1.932024e-04 +5.518530e-02 +1.029949e-02 -5.763148e-01 -6.177466e-01 +4.185944e-01 +6.459506e-01 +4.570026e-01 +4.491161e-05 -6.859523e-05 -6.195921e-05 -5.118994e-04
+1.148333e+01 -4.255623e-03 +5.158666e-02 +3.087400e-05 -1.834585e-03 +8.309183e-03 +8.395312e-02 -2.838259e-03 -5.923729e-01 -5.306020e-01 +6.636492e-01 +6.924581e-01 +6.920980e-01 +7.493946e-05 -2.062776e-05 -1.237418e-04 -5.984486e-04
+1.150000e+01 -1.590603e-03 +4.909126e-02 +3.168742e-05 -1.749689e-03 +6.010167e-03 +8.300358e-02 +5.551403e-04 -5.731049e-01 -5.535048e-01 +7.235578e-01 +6.786696e-01 +6.182442e-01 +1.384760e-04 +1.263193e-05 -2.234663e-04 -6.262109e-04
+1.151667e+01 +3.636346e-04 +5.386415e-02 -4.448282e-05 -1.888616e-03 +1.270635e-02 +7.264306e-02 -3.018279e-02 -6.043775e-01 -5.010377e-01 +7.571868e-01 +7.382492e-01 +4.118496e-01 +1.120686e-04 +4.682287e-05 -2.108078e-04 -7.055471e-04
+1.153333e+01 +3.596257e-04 +5.168824e-02 -2.324741e-05 -1.796826e-03 +1.180333e-03 +6.560325e-02 -8.310022e-03 -5.743468e-01 -5.785935e-01 +7.103736e-01 +6.229067e-01 +3.462617e-01 +1.534040e-04 +6.208633e-05 -2.571631e-04 -6.945442e-04
+1.155000e+01 -1.298712e-03 +4.984788e-02 -4.311257e-06 -1.733767e-03 +1.311246e-03 +7.593399e-02 -2.986932e-03 -5.762161e-01 -4.159883e-01 +7.560035e-01 +4.566065e-01 +4.812062e-01 +7.021715e-05 +7.792310e-05 -1.163297e-04 -7.157468e-04
+1.156667e+01 -1.913081e-03 +4.843405e-02 +2.978932e-05 -1.684815e-03 +6.406983e-03 +8.193930e-02 +2.129970e-05 -5.760342e-01 -4.702131e-01 +5.855019e-01 +5.961704e-01 +7.610633e-01 +9.456862e-05 +4.440438e-05 -1.536388e-04 -6.544366e-04
+1.158333e+01 -1.153967e-03 +5.056421e-02 -1.840075e-05 -1.699252e-03 -1.397159e-02 +6.608200e-02 +1.370259e-02 -5.643686e-01 -6.181044e-01 +6.280531e-01 +4.018656e-01 +4.521194e-01 +8.759037e-05 -2.709468e-05 -1.295598e-04 -5.199398e-04
+1.160000e+01 -2.929446e-04 +5.178439e-02 -3.630188e-05 -1.688667e-03 -4.222934e-03 +5.563486e-02 -5.129266e-03 -5.525159e-01 -6.186320e-01 +5.262700e-01 +5.652519e-01 +3.830510e-01 +2.984766e-05 +1.220274e-05 -5.235697e-05 -5.677077e-04
+1.161667e+01 -2.060252e-03 +5.285996e-02 +2.807869e-05 -1.696670e-03 +9.606639e-03 +8.344615e-02 -4.868314e-03 -5.992997e-01 -4.751537e-01 +7.134281e-01 +6.524382e-01 +6.689262e-01 +5.352241e-05 -1.305936e-04 -9.140728e-05 -3.698739e-04
+1.163333e+01 -2.730578e-03 +5.246752e-02 +3.856158e-05 -1.671128e-03 +6.587215e-03 +6.718959e-02 +2.567963e-03 -5.746144e-01 -5.619211e-01 +4.964870e-01 +6.876081e-01 +6.164452e-01 +1.338053e-04 -8.848057e-05 -2.173027e-04 -4.109271e-04
+1.165000e+01 -3.274443e-03 +5.097309e-02 +5.028448e-05 -1.627893e-03 +9.806041e-03 +7.376631e-02 +1.733651e-03 -5.761696e-01 -5.180122e-01 +6.344436e-01 +6.977415e-01 +5.924215e-01 -6.864628e-05 -9.568907e-05 +1.161135e-04 -3.945373e-04
+1.166667e+01 -3.320468e-03 +5.285770e-02 +3.661160e-05 -1.660101e-03 +1.134376e-02 +6.098815e-02 -4.659282e-03 -5.741217e-01 -4.815350e-01 +3.878621e-01 +6.872188e-01 +6.294698e-01 -3.142423e-05 -1.818291e-04 +4.871173e-05 -2.444317e-04
+1.168333e+01 -9.695009e-04 +5.220938e-02 -2.799619e-05 -1.635156e-03 -1.120918e-03 +6.285438e-02 -7.505470e-03 -5.746329e-01 -5.075184e-01 +4.272463e-01 +4.987882e-01 +6.256099e-01 -2.709020e-05 -2.169163e-04 +3.890145e-05 -1.809979e-04
+1.170000e+01 +3.415461e-04 +4.973405e-02 -3.537970e-05 -1.527901e-03 -1.240379e-03 +7.399754e-02 -9.677525e-03 -5.619384e-01 -4.823052e-01 +5.949082e-01 +4.723405e-01 +6.492562e-01 -2.074349e-05 -2.418309e-04 +2.641704e-05 -1.228879e-04
+1.171667e+01 -1.003837e-03 +5.096195e-02 +3.282359e-05 -1.561072e-03 +4.291426e-03 +7.463102e-02 +4.508081e-03 -5.792107e-01 -4.981127e-01 +7.212700e-01 +5.874325e-01 +5.312236e-01 -4.893067e-05 -2.569321e-04 +8.509673e-05 -1.070991e-04
+1.173333e+01 -1.401413e-03 +5.146075e-02 +6.695847e-05 -1.524457e-03 +2.736485e-03 +7.057442e-02 +1.788837e-02 -5.671463e-01 -5.141168e-01 +5.221167e-01 +5.778247e-01 +6.708624e-01 -5.236894e-05 -3.261017e-04 +1.020768e-04 +2.302084e-05
+1.175000e+01 +5.856034e-04 +5.005866e-02 +1.899769e-06 -1.517358e-03 +3.791453e-05 +7.128746e-02 +3.107782e-04 -5.714234e-01 -5.490344e-01 +6.559659e-01 +5.684059e-01 +5.463221e-01 +1.985853e-05 -2.808595e-04 -3.179594e-05 -4.948009e-05
+1.176667e+01 -6.301402e-04 +5.006022e-02 +8.389923e-05 -1.496417e-03 +1.430521e-02 +8.095850e-02 +7.321391e-03 -5.838344e-01 -4.023742e-01 +5.908278e-01 +6.665299e-01 +7.869831e-01 +1.664311e-05 -2.844189e-04 -2.076787e-05 -4.840485e-05
+1.178333e+01 +4.352830e-04 +4.815804e-02 +3.652873e-05 -1.429000e-03 +9.708553e-03 +7.279692e-02 -2.017687e-03 -5.550361e-01 -3.173391e-01 +6.413767e-01 +4.970928e-01 +5.919984e-01 -1.449550e-05 -2.675123e-04 +2.264477e-05 -4.696258e-05
+1.180000e+01 -1.979818e-03 +4.843532e-02 +1.271314e-04 -1.451319e-03 +7.450933e-03 +7.503362e-02 +3.214180e-02 -5.712210e-01 -5.157435e-01 +7.136886e-01 +6.692729e-01 +5.566273e-01 -1.293264e-05 -2.315861e-04 +4.776663e-05 -1.137175e-04
+1.181667e+01 +2.406696e-03 +5.082697e-02 -2.788802e-05 -1.455893e-03 -8.952981e-04 +7.036739e-02 -9.158834e-03 -5.715315e-01 -6.076591e-01 +6.706737e-01 +6.200066e-01 +5.219532e-01 -1.380259e-05 -2.478427e-04 +1.591049e-05 -8.194925e-05
+1.183333e+01 +2.019698e-03 +4.864898e-02 -6.448623e-06 -1.428042e-03 +7.109578e-03 +7.133223e-02 -1.302469e-02 -5.686355e-01 -4.395021e-01 +6.042718e-01 +5.855076e-01 +6.115925e-01 -2.449959e-05 -2.200597e-04 +3.028894e-05 -1.198802e-04
+1.185000e+01 +1.676426e-03 +5.268341e-02 -1.363281e-05 -1.501197e-03 -6.224284e-03 +6.236433e-02 +3.621423e-03 -5.869033e-01 -6.568802e-01 +4.765681e-01 +5.781269e-01 +5.895581e-01 -2.910987e-06 -1.420981e-04 +7.930066e-06 -2.566505e-04
+1.186667e+01 -1.425039e-03 +5.040125e-02 +5.993143e-05 -1.453793e-03 +1.544846e-02 +6.725425e-02 -1.402780e-03 -5.827138e-01 -4.760958e-01 +6.117645e-01 +7.743939e-01 +5.379349e-01 -3.629579e-05 -2.127147e-04 +5.866914e-05 -1.323860e-04
+1.188333e+01 +2.779549e-03 +4.783917e-02 -5.162873e-05 -1.387423e-03 +1.373431e-03 +7.924776e-02 -2.103530e-02 -5.819213e-01 -4.840924e-01 +6.187970e-01 +5.309823e-01 +7.495996e-01 +4.762853e-06 -2.254909e-04 -2.360996e-05 -1.054963e-04
+1.190000e+01 +3.007736e-03 +4.788576e-02 -3.601887e-05 -1.350981e-03 -4.468478e-03 +7.831650e-02 -6.874256e-03 -5.730047e-01 -5.802976e-01 +6.252782e-01 +5.293908e-01 +7.288558e-01 +2.590196e-05 -2.916925e-04 -4.750703e-05 +1.489648e-05
+1.191667e+01 +2.127130e-03 +4.815966e-02 -2.226601e-05 -1.404142e-03 -1.560290e-03 +7.096613e-02 -6.003184e-03 -5.875185e-01 -5.312724e-01 +6.350166e-01 +5.307300e-01 +5.887820e-01 +8.990083e-06 -2.268704e-04 -1.921775e-05 -9.660519e-05
+1.193333e+01 +1.784769e-03 +4.724026e-02 -6.311543e-06 -1.362912e-03 -3.001771e-03 +6.109353e-02 +2.011814e-03 -5.636075e-01 -6.149540e-01 +4.247424e-01 +5.937833e-01 +6.360791e-01 +8.337633e-05 -2.836643e-04 -1.347336e-04 +1.898476e-05
+1.195000e+01 +1.637392e-03 +4.793356e-02 -2.956562e-05 -1.366725e-03 +9.100069e-05 +6.268386e-02 -1.122045e-02 -5.730158e-01 -5.117453e-01 +5.430357e-01 +5.409977e-01 +5.423755e-01 +5.662579e-05 -3.024025e-04 -1.007162e-04 +4.774672e-05
+1.196667e+01 -1.849969e-04 +5.013622e-02 +6.426375e-06 -1.427641e-03 -5.106347e-03 +4.856949e-02 +1.002097e-02 -5.811497e-01 -5.614952e-01 +4.027768e-01 +4.999884e-01 +4.379454e-01 +4.824825e-05 -2.100205e-04 -7.171576e-05 -1.036092e-04
+1.198333e+01 +1.335902e-03 +4.500730e-02 -9.332442e-06 -1.292012e-03 -1.346543e-03 +7.383690e-02 -1.590136e-03 -5.724486e-01 -5.927012e-01 +6.646557e-01 +6.015124e-01 +6.234733e-01 -5.161262e-06 -2.370615e-04 +6.993389e-06 -4.847852e-05
+1.200000e+01 +3.341411e-03 +4.691769e-02 -5.010281e-05 -1.313704e-03 -6.784357e-04 +6.565828e-02 -1.838040e-02 -5.744940e-01 -5.427195e-01 +6.660038e-01 +5.607433e-01 +4.763971e-01 +4.787774e-05 -2.110801e-04 -9.099494e-05 -8.729759e-05
+1.201667e+01 -1.137872e-03 +4.615924e-02 +6.364560e-05 -1.248994e-03 +5.247080e-03 +6.910335e-02 +1.731149e-02 -5.600478e-01 -4.440608e-01 +6.205105e-01 +5.644692e-01 +5.899033e-01 +1.141443e-05 -2.410292e-04 -6.899371e-06 -2.379596e-05
+1.203333e+01 -3.370458e-04 +4.723625e-02 +1.338620e-05 -1.305700e-03 -3.334560e-03 +7.161101e-02 +1.022241e-02 -5.918255e-01 -5.472593e-01 +6.481770e-01 +5.152976e-01 +6.095898e-01 +5.671240e-05 -1.876593e-04 -8.525540e-05 -1.276008e-04
+1.205000e+01 +2.591611e-03 +4.508340e-02 -4.144992e-05 -1.246186e-03 -4.762230e-03 +7.831634e-02 -9.574469e-03 -5.837809e-01 -5.856555e-01 +6.708079e-01 +5.281375e-01 +7.106264e-01 +8.026785e-06 -1.537200e-04 -1.966032e-05 -1.724658e-04
+1.206667e+01 +3.024517e-03 +4.793617e-02 -5.845055e-05 -1.293276e-03 -8.640010e-03 +6.881896e-02 -1.070002e-02 -5.944332e-01 -7.336746e-01 +6.345328e-01 +6.099397e-01 +5.782730e-01 +1.586506e-05 -1.917758e-04 -3.309218e-05 -1.131054e-04
+1.208333e+01 +1.888602e-03 +4.696167e-02 -1.711129e-05 -1.223721e-03 -8.967363e-03 +7.806717e-02 +6.677373e-03 -5.856479e-01 -7.171457e-01 +6.686883e-01 +5.847847e-01 +7.152427e-01 +5.813861e-06 -1.501453e-04 -5.275049e-06 -1.699649e-04
+1.210000e+01 -1.108480e-04 +4.897334e-02 -3.056564e-07 -1.280497e-03 -6.828092e-03 +4.672383e-02 +1.039261e-02 -5.682821e-01 -6.110080e-01 +4.215677e-01 +5.129618e-01 +3.996550e-01 +4.794778e-05 -8.145920e-05 -7.111064e-05 -2.651472e-04
+1.211667e+01 -2.455340e-03 +4.607588e-02 +5.298584e-05 -1.216255e-03 +8.829849e-03 +6.823356e-02 +9.054382e-03 -5.796855e-01 -4.728251e-01 +6.774589e-01 +6.561921e-01 +5.370874e-01 +4.981283e-05 -6.465874e-05 -7.498758e-05 -2.950629e-04
+1.213333e+01 +2.318707e-04 +4.856829e-02 -3.461106e-06 -1.231944e-03 -9.994061e-04 +6.592423e-02 +2.574497e-05 -5.886946e-01 -5.575076e-01 +6.356452e-01 +5.598807e-01 +5.411408e-01 +6.392156e-05 -2.603029e-05 -1.036484e-04 -3.588594e-04
+1.215000e+01 -4.893591e-04 +4.341532e-02 +1.264951e-05 -1.105281e-03 +4.594341e-03 +7.201369e-02 -1.567722e-03 -5.496728e-01 -6.762278e-01 +7.355797e-01 +7.802553e-01 +5.555410e-01 +6.192031e-05 -4.653141e-05 -1.014279e-04 -2.963581e-04
+1.216667e+01 -4.289959e-03 +4.932595e-02 +1.042792e-04 -1.203443e-03 +5.797495e-03 +6.352015e-02 +3.619895e-02 -5.848602e-01 -5.560305e-01 +7.377836e-01 +6.792275e-01 +4.015889e-01 +9.524763e-05 -5.010730e-05 -1.320250e-04 -3.081821e-04
+1.218333e+01 -2.253362e-03 +4.811937e-02 +5.256072e-05 -1.184729e-03 +1.041865e-02 +5.681629e-02 +6.647385e-03 -5.722565e-01 -3.966851e-01 +3.663176e-01 +6.030185e-01 +6.543504e-01 +1.284284e-04 -5.950658e-05 -2.043450e-04 -2.807497e-04
+1.220000e+01 -1.805137e-03 +4.870626e-02 +3.236209e-05 -1.184699e-03 +2.875760e-04 +5.540979e-02 +1.335232e-02 -5.758896e-01 -6.003186e-01 +4.130627e-01 +6.199152e-01 +5.859606e-01 +1.761182e-04 -1.147510e-04 -2.779854e-04 -1.887742e-04
+1.221667e+01 -7.809670e-04 +4.737897e-02 -8.784397e-06 -1.159202e-03 +5.314881e-03 +5.706092e-02 -1.267269e-02 -5.729327e-01 -5.955241e-01 +3.993873e-01 +7.097717e-01 +6.366823e-01 +1.851171e-04 -5.592946e-05 -3.084918e-04 -2.785750e-04
+1.223333e+01 +1.226255e-03 +4.749058e-02 -2.237506e-05 -1.135036e-03 -7.420198e-03 +5.373216e-02 +1.079082e-03 -5.627455e-01 -6.299457e-01 +3.695557e-01 +5.032945e-01 +6.101694e-01 +1.462581e-04 -4.008328e-05 -2.370452e-04 -2.942115e-04
+1.225000e+01 +8.096621e-04 +4.872874e-02 +8.633849e-06 -1.149021e-03 -6.008511e-04 +6.432873e-02 +4.564646e-03 -5.915324e-01 -5.148781e-01 +5.089032e-01 +5.161318e-01 +6.751267e-01 +1.286574e-04 -1.067568e-04 -2.064056e-04 -1.985505e-04
+1.226667e+01 +3.272007e-03 +4.824994e-02 -4.713281e-05 -1.126241e-03 -1.034584e-02 +5.350631e-02 -5.731555e-03 -5.699815e-01 -7.048010e-01 +6.079428e-01 +5.278806e-01 +3.683342e-01 +9.032608e-05 -8.821438e-05 -1.500182e-04 -2.121596e-04
+1.228333e+01 +2.202810e-03 +4.804121e-02 -3.926877e-05 -1.099239e-03 -8.226858e-03 +6.307656e-02 -5.400410e-03 -5.785413e-01 -7.380905e-01 +6.838622e-01 +6.020881e-01 +4.804211e-01 +1.291015e-04 -1.100835e-04 -2.132421e-04 -1.774596e-04
+1.230000e+01 +2.510367e-03 +4.756078e-02 -4.848969e-05 -1.068680e-03 -1.195929e-02 +6.334780e-02 -3.800560e-03 -5.705573e-01 -6.657407e-01 +6.941525e-01 +4.549188e-01 +4.818021e-01 +1.014629e-04 -1.308087e-04 -1.672969e-04 -1.351052e-04
+1.231667e+01 +2.867660e-03 +4.931133e-02 -5.823302e-05 -1.127218e-03 -9.719275e-03 +4.605350e-02 -1.202974e-02 -5.766997e-01 -6.572505e-01 +5.319239e-01 +4.856965e-01 +3.183748e-01 +8.215101e-05 -1.319478e-04 -1.405103e-04 -1.328481e-04
+1.233333e+01 +1.800794e-03 +4.390034e-02 -1.948870e-05 -1.009012e-03 -1.930975e-03 +6.182221e-02 -6.008457e-03 -5.512929e-01 -4.769296e-01 +5.511404e-01 +4.535280e-01 +6.064493e-01 +7.866205e-05 -8.626080e-05 -1.314922e-04 -1.893331e-04
+1.235000e+01 +2.264604e-04 +4.569748e-02 +2.006749e-05 -1.064860e-03 -4.077245e-04 +5.973926e-02 +1.065566e-02 -5.807481e-01 -5.796497e-01 +6.291186e-01 +5.798556e-01 +4.952433e-01 +8.762400e-05 -8.893509e-05 -1.369169e-04 -1.976083e-04
+1.236667e+01 +1.205743e-03 +4.575296e-02 -2.583446e-05 -1.062671e-03 -1.656746e-03 +5.720758e-02 -9.841149e-03 -5.814078e-01 -6.537013e-01 +5.064582e-01 +6.249466e-01 +5.715759e-01 +8.262808e-05 -1.091721e-04 -1.400535e-04 -1.611945e-04
+1.238333e+01 +6.133281e-04 +4.587811e-02 -2.160412e-05 -1.049066e-03 -1.061166e-02 +5.018131e-02 +6.826366e-03 -5.691335e-01 -6.595850e-01 +4.341594e-01 +4.555590e-01 +5.123251e-01 +7.789514e-05 -1.727487e-04 -1.233245e-04 -4.697003e-05
+1.240000e+01 +2.384430e-04 +4.509503e-02 -2.013376e-05 -1.012764e-03 +1.240752e-04 +5.584767e-02 -1.012037e-02 -5.662091e-01 -7.243263e-01 +4.075661e-01 +7.229919e-01 +6.525772e-01 +1.484791e-05 -1.368418e-04 -2.952420e-05 -1.003445e-04
+1.241667e+01 -2.124858e-03 +4.606231e-02 +3.508372e-05 -1.029244e-03 +7.374578e-03 +5.106701e-02 +5.781401e-03 -5.725291e-01 -4.495782e-01 +5.299279e-01 +5.936068e-01 +4.447410e-01 +2.582875e-05 -1.199780e-04 -3.902218e-05 -1.276074e-04
+1.243333e+01 -9.855318e-04 +4.492951e-02 +1.300667e-05 -9.818137e-04 +1.349101e-02 +4.857443e-02 -1.571179e-02 -5.500614e-01 -3.703698e-01 +3.934872e-01 +6.351610e-01 +5.361654e-01 +2.902152e-05 -1.331178e-04 -5.550690e-05 -9.081878e-05
+1.245000e+01 +2.069054e-06 +4.646511e-02 -1.883428e-05 -9.940332e-04 -5.332690e-03 +6.291890e-02 -6.106240e-04 -5.861830e-01 -6.650572e-01 +7.121832e-01 +5.570390e-01 +5.072086e-01 +1.433772e-05 -1.200246e-04 -2.371947e-05 -1.274711e-04
+1.246667e+01 -8.179662e-04 +4.581823e-02 +1.587522e-05 -9.619066e-04 +2.495438e-03 +6.826262e-02 +4.306439e-03 -5.842762e-01 -7.185527e-01 +5.052879e-01 +7.644190e-01 +8.234853e-01 +8.562494e-05 -1.539137e-04 -1.374309e-04 -6.773043e-05
+1.248333e+01 +4.300822e-04 +4.709941e-02 +1.614901e-05 -9.565004e-04 +5.477345e-03 +5.507377e-02 -5.754382e-04 -5.651477e-01 -4.748479e-01 +7.227577e-01 +5.809245e-01 +3.451958e-01 +4.510677e-05 -1.047250e-04 -7.385526e-05 -1.346967e-04
+1.250000e+01 +4.528679e-04 +4.560231e-02 +2.760820e-05 -9.249421e-04 +7.211983e-03 +6.672588e-02 +2.599892e-03 -5.738157e-01 -5.633867e-01 +6.776746e-01 +7.045634e-01 +6.327834e-01 +1.777575e-05 -7.107174e-05 -2.771615e-05 -1.904270e-04
+1.251667e+01 +4.525033e-03 +4.673543e-02 -6.261144e-05 -9.384937e-04 -7.164619e-03 +6.100328e-02 -2.178783e-02 -5.772297e-01 -7.152008e-01 +8.116645e-01 +5.648687e-01 +3.894783e-01 +1.386677e-05 -4.393528e-05 -3.340839e-05 -2.329235e-04
+1.253333e+01 +2.790531e-03 +4.644062e-02 -3.530393e-05 -9.145334e-04 +3.833877e-03 +6.039346e-02 -2.553190e-02 -5.689218e-01 -5.362267e-01 +5.765658e-01 +6.109422e-01 +6.147557e-01 +2.610686e-05 -7.915183e-05 -5.518240e-05 -1.680134e-04
+1.255000e+01 +2.319983e-03 +4.794252e-02 -3.628835e-05 -9.438875e-04 -5.808126e-03 +7.100291e-02 -9.795033e-03 -6.088341e-01 -7.914419e-01 +6.027408e-01 +6.643337e-01 +8.123643e-01 +5.770080e-05 -7.200080e-05 -9.906733e-05 -1.956274e-04
+1.256667e+01 +2.009560e-03 +4.538700e-02 -5.183336e-05 -8.805028e-04 -3.149986e-03 +5.664306e-02 -2.308368e-02 -5.550578e-01 -6.870198e-01 +6.226106e-01 +6.155561e-01 +5.055225e-01 +6.656155e-05 -7.883073e-05 -1.198255e-04 -1.553421e-04
+1.258333e+01 -1.212499e-03 +4.970210e-02 +9.815618e-06 -9.399437e-04 +1.742343e-03 +5.797513e-02 +3.250526e-03 -5.966570e-01 -4.330749e-01 +7.080525e-01 +4.665214e-01 +4.574286e-01 +4.961380e-05 -6.799986e-05 -7.968386e-05 -1.893120e-04
+1.260000e+01 -2.060501e-03 +4.765241e-02 +2.935352e-05 -8.955976e-04 +1.067689e-02 +5.503918e-02 -9.618261e-04 -5.723473e-01 -3.869867e-01 +6.638345e-01 +6.036003e-01 +4.469481e-01 +4.888873e-05 -1.001136e-04 -8.043208e-05 -1.221431e-04
+1.261667e+01 -9.837595e-05 +4.668931e-02 -1.613419e-06 -8.992436e-04 -4.635114e-03 +5.595469e-02 +7.398597e-03 -5.820383e-01 -5.770645e-01 +6.926136e-01 +4.726340e-01 +4.436428e-01 +3.945456e-05 -1.272889e-04 -6.115087e-05 -7.890268e-05
+1.263333e+01 +2.744332e-03 +4.796061e-02 -6.897237e-05 -9.040793e-04 -6.810054e-03 +5.353745e-02 -2.822333e-02 -5.867667e-01 -6.189110e-01 +5.795291e-01 +4.662837e-01 +5.082567e-01 +1.522057e-05 -1.025011e-04 -3.780084e-05 -1.181789e-04
+1.265000e+01 -5.624692e-04 +4.306202e-02 +4.004110e-06 -8.259743e-04 +1.159930e-02 +6.202296e-02 -1.722805e-02 -5.615802e-01 -5.017970e-01 +6.044694e-01 +7.283238e-01 +6.628357e-01 +7.808489e-05 -1.106544e-04 -1.353837e-04 -9.022833e-05
+1.266667e+01 -6.959236e-04 +4.640392e-02 -8.117106e-06 -8.704197e-04 +1.118863e-03 +5.866916e-02 -6.330630e-03 -5.882443e-01 -5.631496e-01 +6.551154e-01 +5.705881e-01 +5.497645e-01 +4.150609e-05 -5.746685e-05 -7.081109e-05 -1.856522e-04
+1.268333e+01 +2.097313e-03 +4.676931e-02 -3.374309e-05 -8.552032e-04 -7.264379e-03 +4.687889e-02 -7.252852e-03 -5.645650e-01 -6.298205e-01 +5.115784e-01 +4.607724e-01 +4.492027e-01 +7.620378e-05 -1.588422e-05 -1.277940e-04 -2.398909e-04
+1.270000e+01 -1.435889e-03 +4.637077e-02 +7.626441e-06 -8.401201e-04 +7.642225e-03 +5.771863e-02 -8.325977e-03 -5.804574e-01 -4.504496e-01 +5.632941e-01 +5.962180e-01 +6.286907e-01 +1.967257e-05 -1.796178e-05 -3.590644e-05 -2.403173e-04
+1.271667e+01 +1.070979e-03 +4.773163e-02 -3.037191e-05 -8.713675e-04 -3.436558e-03 +4.767769e-02 -1.227818e-02 -5.880583e-01 -4.382948e-01 +5.804256e-01 +3.535264e-01 +4.073022e-01 +1.460635e-05 -2.800808e-05 -2.930013e-05 -2.241035e-04
+1.273333e+01 +1.692326e-04 +4.778963e-02 -1.434195e-05 -8.550614e-04 -1.059718e-02 +4.971619e-02 +1.039095e-02 -5.877306e-01 -6.553189e-01 +5.504787e-01 +4.130925e-01 +4.818216e-01 -3.344684e-06 -3.135998e-05 +9.720810e-06 -2.154146e-04
+1.275000e+01 -2.735783e-04 +4.326864e-02 -4.811328e-07 -7.807108e-04 +8.280965e-03 +6.669400e-02 -1.480303e-02 -5.775941e-01 -4.116122e-01 +7.137724e-01 +5.701588e-01 +6.808810e-01 +1.551912e-05 -3.716694e-05 -3.170625e-05 -1.985927e-04
+1.276667e+01 +2.535803e-03 +4.425256e-02 -4.191909e-05 -8.024851e-04 -2.033370e-02 +6.845447e-02 +9.898658e-03 -6.007930e-01 -8.937679e-01 +7.923316e-01 +4.377647e-01 +6.450242e-01 -9.497223e-06 -2.498620e-05 +1.952525e-05 -2.251479e-04
+1.278333e+01 +5.004808e-04 +4.523493e-02 -3.853757e-06 -8.088667e-04 +1.057184e-02 +5.180224e-02 -2.070328e-02 -5.813981e-01 -6.008375e-01 +4.233418e-01 +7.973142e-01 +6.502326e-01 -3.571646e-05 -7.263397e-06 +4.994991e-05 -2.431754e-04
+1.280000e+01 -9.887580e-05 +4.752311e-02 -2.054277e-05 -8.288014e-04 +5.658681e-03 +4.739201e-02 -2.292358e-02 -5.927280e-01 -4.485206e-01 +4.371850e-01 +5.484428e-01 +5.497446e-01 -2.001836e-05 -3.290509e-05 +2.334793e-05 -2.027318e-04
+1.281667e+01 +1.433451e-04 +4.555486e-02 -9.028495e-06 -7.923415e-04 -3.456187e-03 +4.966300e-02 +1.056105e-03 -5.790868e-01 -7.125028e-01 +3.670193e-01 +6.100182e-01 +6.702597e-01 -2.905942e-05 -6.191632e-05 +4.782084e-05 -1.466906e-04
+1.283333e+01 +8.321906e-04 +4.488885e-02 -4.759347e-06 -7.824596e-04 +4.729611e-03 +5.012501e-02 -1.113082e-02 -5.796873e-01 -5.447840e-01 +6.317085e-01 +6.238480e-01 +4.292297e-01 -5.357640e-05 -9.617986e-05 +8.326086e-05 -8.777434e-05
+1.285000e+01 -7.743428e-04 +4.348512e-02 +7.149965e-06 -7.543457e-04 +9.867303e-03 +5.429154e-02 -1.261947e-02 -5.746822e-01 -4.213288e-01 +6.112150e-01 +6.156375e-01 +5.443943e-01 -7.221261e-05 -1.013124e-04 +1.132866e-04 -7.450282e-05
+1.286667e+01 +1.080585e-03 +4.301565e-02 -1.238073e-05 -7.457487e-04 -6.963183e-03 +3.947914e-02 +4.910274e-03 -5.478146e-01 -6.870387e-01 +4.642422e-01 +5.118347e-01 +3.726401e-01 -9.355996e-05 -9.422577e-05 +1.551116e-04 -7.290604e-05
+1.288333e+01 -2.034392e-04 +4.014427e-02 +2.784249e-05 -6.820099e-04 -1.029880e-04 +5.903458e-02 +1.982237e-02 -5.462412e-01 -6.587744e-01 +4.964443e-01 +6.329204e-01 +7.696396e-01 -4.029348e-05 -7.717280e-05 +7.351164e-05 -9.759016e-05
+1.290000e+01 +9.348003e-04 +4.371131e-02 -5.512864e-06 -7.281193e-04 -9.006742e-03 +5.225608e-02 +1.308898e-02 -5.714771e-01 -7.099066e-01 +4.917381e-01 +4.889356e-01 +6.317213e-01 -3.204174e-05 -8.370902e-05 +5.743681e-05 -9.390821e-05
+1.291667e+01 +1.574976e-04 +4.686027e-02 +1.851534e-05 -7.744109e-04 +6.512031e-03 +4.152505e-02 +1.065314e-03 -5.897888e-01 -5.315388e-01 +4.856206e-01 +6.573069e-01 +4.075602e-01 -8.793478e-06 -9.796842e-05 +1.480587e-05 -7.487820e-05
+1.293333e+01 +4.362802e-04 +4.240098e-02 +9.448923e-06 -7.110423e-04 +1.051259e-02 +6.129688e-02 -1.293285e-02 -5.879246e-01 -4.528490e-01 +6.867400e-01 +6.700903e-01 +6.550106e-01 -1.606546e-05 -9.352748e-05 +2.153527e-05 -7.889393e-05
+1.295000e+01 -3.669345e-04 +4.535804e-02 +1.628791e-05 -7.447416e-04 -3.856257e-03 +5.157309e-02 +1.900773e-02 -5.999054e-01 -6.682751e-01 +6.369716e-01 +5.636363e-01 +4.925693e-01 -1.221243e-05 -8.694405e-05 +2.692460e-05 -9.147479e-05
+1.296667e+01 +1.494477e-03 +4.141160e-02 -6.216584e-06 -6.853137e-04 -6.704598e-03 +5.958112e-02 +8.020140e-03 -5.779967e-01 -7.441643e-01 +6.204470e-01 +5.745971e-01 +6.932370e-01 -3.667569e-05 -8.780468e-05 +6.303327e-05 -7.950059e-05
+1.298333e+01 +2.705251e-05 +4.152886e-02 +1.929355e-05 -6.681016e-04 +5.360430e-03 +5.663609e-02 +3.996207e-03 -5.658783e-01 -6.563439e-01 +5.492215e-01 +7.598384e-01 +7.026337e-01 -3.091658e-05 -9.504886e-05 +5.214863e-05 -6.069548e-05
+1.300000e+01 +7.945600e-04 +4.073839e-02 -3.176012e-06 -6.674738e-04 -1.119947e-03 +5.728062e-02 -4.249975e-04 -5.726157e-01 -5.196510e-01 +7.547151e-01 +4.787034e-01 +5.218075e-01 +4.028509e-06 -8.959609e-05 -6.664851e-06 -6.947435e-05
+1.301667e+01 +1.582710e-04 +4.214801e-02 -5.838053e-06 -6.626708e-04 -7.679689e-03 +5.727319e-02 +1.003801e-02 -5.748897e-01 -7.458084e-01 +5.925399e-01 +5.510227e-01 +6.862539e-01 +1.464963e-05 -2.857608e-05 -2.041539e-05 -1.677048e-04
+1.303333e+01 -6.617463e-06 +4.107398e-02 +1.355468e-05 -6.594858e-04 -4.189427e-03 +6.382165e-02 +1.818441e-02 -5.907513e-01 -6.560074e-01 +7.187676e-01 +5.431278e-01 +7.192421e-01 +3.935479e-05 -1.815872e-05 -5.809112e-05 -1.878017e-04
+1.305000e+01 -7.548159e-04 +4.310877e-02 +2.134752e-05 -6.872645e-04 +4.527689e-03 +5.125600e-02 +7.696891e-03 -5.942125e-01 -5.935310e-01 +6.775073e-01 +6.811189e-01 +4.786428e-01 +6.396610e-05 -4.355025e-05 -1.020422e-04 -1.449059e-04
+1.306667e+01 -2.370838e-03 +4.433064e-02 +5.273638e-05 -7.018905e-04 +1.991595e-02 +4.248172e-02 +2.878408e-03 -5.949613e-01 -3.679962e-01 +4.827010e-01 +8.154079e-01 +4.722409e-01 +7.905974e-05 -6.260179e-05 -1.284509e-04 -1.114464e-04
+1.308333e+01 +2.352691e-04 +4.271364e-02 +9.934080e-06 -6.733282e-04 +8.107710e-03 +4.671980e-02 -8.131269e-03 -5.868430e-01 -6.439971e-01 +5.168236e-01 +8.145678e-01 +5.432808e-01 +8.375064e-05 -4.469224e-05 -1.398424e-04 -1.356304e-04
+1.310000e+01 +9.053227e-04 +4.591188e-02 -1.748910e-05 -6.953864e-04 +7.717741e-04 +4.544036e-02 -1.576344e-02 -6.083460e-01 -6.341910e-01 +4.984196e-01 +6.343392e-01 +5.383802e-01 +7.792033e-05 -2.687450e-05 -1.328211e-04 -1.694730e-04
+1.311667e+01 -8.861582e-04 +4.352093e-02 -4.422483e-06 -6.522541e-04 +1.189189e-03 +4.642398e-02 -5.990287e-03 -5.820251e-01 -5.517124e-01 +4.461030e-01 +5.645491e-01 +6.209025e-01 +6.334232e-05 -3.821873e-05 -1.057517e-04 -1.398216e-04
+1.313333e+01 +1.322441e-03 +4.256036e-02 -1.428982e-05 -6.230079e-04 -3.190588e-03 +5.052450e-02 -5.427295e-03 -5.728109e-01 -6.933792e-01 +5.227674e-01 +6.047862e-01 +6.485920e-01 +5.359856e-05 -6.176172e-05 -8.959915e-05 -9.577196e-05
+1.315000e+01 +5.120912e-04 +4.191779e-02 -5.150269e-06 -6.226460e-04 -3.716464e-04 +4.697132e-02 -3.459440e-03 -5.719715e-01 -5.608144e-01 +4.829839e-01 +5.418386e-01 +6.096770e-01 +5.248856e-05 -6.099468e-05 -8.717247e-05 -9.439997e-05
+1.316667e+01 +7.879549e-04 +4.183492e-02 +1.495728e-06 -6.177621e-04 -3.578460e-03 +5.498603e-02 +8.457291e-03 -5.902312e-01 -5.871938e-01 +6.728827e-01 +4.931053e-01 +6.184312e-01 +2.512582e-06 -6.487828e-05 -1.381741e-06 -9.145665e-05
+1.318333e+01 +6.491941e-04 +4.260870e-02 -5.866543e-06 -6.241106e-04 -7.409755e-03 +4.586720e-02 +9.865740e-03 -5.838113e-01 -7.396446e-01 +5.071873e-01 +5.547419e-01 +5.696807e-01 +5.415993e-07 -7.284159e-05 +2.272759e-06 -7.409238e-05
+1.320000e+01 -4.876840e-04 +4.207932e-02 -4.680287e-06 -6.055413e-04 +3.485560e-05 +3.967134e-02 -4.068214e-03 -5.619224e-01 -6.823218e-01 +3.785525e-01 +6.787900e-01 +5.533743e-01 +6.221217e-06 -6.189775e-05 -1.134304e-05 -8.308158e-05
+1.321667e+01 +3.455765e-04 +4.043763e-02 -1.132633e-05 -5.654767e-04 +1.231933e-03 +5.408698e-02 -1.223370e-02 -5.628184e-01 -4.896771e-01 +6.855664e-01 +5.160185e-01 +6.062786e-01 -5.710516e-06 -4.471573e-05 +5.752453e-06 -1.093764e-04
+1.323333e+01 -3.099492e-03 +4.062040e-02 +4.415386e-05 -5.635957e-04 +1.133685e-02 +6.035280e-02 +1.564340e-02 -5.799328e-01 -3.790275e-01 +7.962953e-01 +6.540517e-01 +6.549545e-01 +9.045720e-06 -7.306497e-05 -1.011148e-05 -6.585593e-05
+1.325000e+01 -1.787512e-03 +4.120256e-02 +2.586602e-05 -5.788116e-04 +1.061014e-02 +4.729367e-02 +1.051165e-03 -5.729260e-01 -4.109921e-01 +6.348757e-01 +6.689468e-01 +5.003677e-01 -2.153801e-05 -4.667071e-05 +3.575047e-05 -1.050080e-04
+1.326667e+01 +2.218042e-04 +4.323851e-02 +1.112639e-06 -5.978368e-04 +7.704108e-04 +3.447237e-02 -9.811628e-04 -5.698058e-01 -6.173820e-01 +2.971353e-01 +6.346607e-01 +5.280322e-01 -1.481352e-05 -4.282978e-05 +2.410110e-05 -1.083363e-04
+1.328333e+01 +8.140139e-05 +4.122062e-02 -2.627666e-06 -5.652890e-04 +2.607446e-04 +4.803021e-02 -3.240816e-03 -5.742650e-01 -5.052189e-01 +5.934468e-01 +5.098309e-01 +5.711168e-01 +3.393568e-06 -4.599842e-05 -6.461107e-06 -1.024081e-04
+1.330000e+01 +1.696133e-03 +3.751627e-02 -2.085588e-05 -5.191203e-04 -7.220224e-03 +5.917615e-02 -4.374630e-03 -5.611741e-01 -7.051321e-01 +6.286409e-01 +5.265286e-01 +8.183977e-01 +1.473958e-05 -3.581799e-05 -2.542525e-05 -1.133704e-04
+1.331667e+01 +8.122428e-04 +3.829786e-02 -1.674177e-05 -5.290339e-04 -1.215039e-02 +5.534574e-02 +9.513932e-03 -5.681212e-01 -7.892125e-01 +6.751247e-01 +4.888884e-01 +6.798639e-01 +2.759619e-05 -5.366533e-05 -4.259628e-05 -8.409546e-05
+1.333333e+01 -2.552730e-03 +4.159852e-02 +1.823916e-05 -5.450142e-04 -1.600227e-03 +4.880223e-02 +2.036567e-02 -5.751417e-01 -4.927511e-01 +6.944602e-01 +4.565518e-01 +5.015455e-01 +2.092669e-05 -5.910797e-05 -2.859719e-05 -7.522587e-05
+1.335000e+01 -9.040629e-05 +4.443090e-02 -8.347714e-06 -5.522700e-04 +3.166508e-03 +4.659463e-02 -1.438396e-02 -5.830629e-01 -4.674735e-01 +5.854387e-01 +5.493829e-01 +5.590220e-01 -2.007510e-06 -8.058071e-05 -6.121861e-07 -4.026778e-05
+1.336667e+01 +3.546968e-03 +4.436072e-02 -2.879009e-05 -5.442989e-04 -1.153054e-02 +5.646468e-02 -3.415743e-03 -6.017067e-01 -8.183148e-01 +7.207517e-01 +5.286781e-01 +6.760986e-01 -1.585186e-05 -5.405344e-05 +2.512573e-05 -8.704297e-05
+1.338333e+01 -3.572792e-04 +4.108417e-02 +8.009734e-06 -4.997262e-04 -1.682280e-03 +5.649803e-02 +1.155259e-02 -5.648594e-01 -6.030659e-01 +7.150214e-01 +5.621734e-01 +6.876158e-01 +8.239987e-08 -4.060286e-05 +3.015354e-06 -9.718691e-05
+1.340000e+01 +4.644525e-04 +4.317172e-02 -8.957521e-06 -5.295241e-04 +1.700721e-04 +4.113274e-02 -8.813136e-03 -5.678732e-01 -5.286225e-01 +5.732146e-01 +5.336124e-01 +4.453376e-01 -2.521730e-05 -2.413991e-05 +3.908975e-05 -1.231295e-04
+1.341667e+01 +5.298937e-05 +4.216619e-02 -1.998881e-06 -5.127238e-04 -6.249431e-04 +5.723458e-02 -3.757775e-04 -5.906893e-01 -6.316342e-01 +7.398788e-01 +6.116786e-01 +6.922852e-01 -2.398380e-05 -3.427593e-05 +3.930156e-05 -1.106816e-04
+1.343333e+01 +1.657775e-05 +4.474213e-02 -3.877787e-06 -5.427996e-04 +1.309957e-03 +3.828257e-02 -6.317362e-03 -5.870423e-01 -5.876745e-01 +5.422256e-01 +6.156977e-01 +4.112805e-01 -2.877725e-05 -1.400895e-05 +4.561978e-05 -1.411498e-04
+1.345000e+01 -8.881526e-04 +4.312984e-02 +2.462115e-06 -5.232653e-04 -1.481120e-03 +4.389728e-02 +5.877267e-03 -5.852693e-01 -5.237859e-01 +6.434648e-01 +4.810977e-01 +4.603344e-01 -3.206150e-05 -1.780077e-05 +5.418159e-05 -1.325906e-04
+1.346667e+01 +3.683613e-04 +4.179060e-02 -1.229682e-06 -5.102073e-04 -3.105062e-04 +4.748626e-02 -3.956185e-04 -5.857715e-01 -6.098976e-01 +6.012264e-01 +5.914957e-01 +5.963198e-01 -4.218440e-05 -1.843802e-05 +6.922592e-05 -1.298145e-04
+1.348333e+01 +1.051811e-04 +4.307559e-02 -7.007186e-06 -5.164162e-04 -9.466838e-03 +5.130834e-02 +1.310521e-02 -6.065625e-01 -9.863568e-01 +5.586043e-01 +7.199808e-01 +7.392959e-01 -3.292504e-05 -1.458343e-05 +5.741926e-05 -1.395681e-04
+1.350000e+01 -1.458402e-03 +4.286721e-02 +7.482820e-06 -5.078715e-04 +4.350259e-03 +4.061421e-02 -1.310243e-03 -5.812717e-01 -7.066411e-01 +5.763254e-01 +8.051660e-01 +4.538294e-01 -2.464314e-05 -1.220526e-05 +4.019948e-05 -1.352917e-04
+1.351667e+01 -1.314131e-03 +4.354788e-02 +5.961184e-06 -5.160530e-04 +6.507530e-03 +4.495865e-02 -7.585661e-03 -6.057603e-01 -5.034699e-01 +6.399814e-01 +6.642327e-01 +5.141695e-01 -3.029149e-05 -1.330264e-05 +4.795672e-05 -1.376821e-04
+1.353333e+01 -4.028779e-03 +3.956654e-02 +3.142468e-05 -4.748250e-04 -7.583257e-04 +4.198634e-02 +3.539088e-02 -5.619335e-01 -6.365815e-01 +6.444903e-01 +6.008156e-01 +4.392327e-01 -1.849155e-05 -2.847649e-05 +3.899570e-05 -1.001586e-04
+1.355000e+01 +4.706034e-05 +3.837079e-02 -1.728871e-05 -4.571095e-04 +1.207916e-03 +4.936793e-02 -2.147999e-02 -5.654245e-01 -5.868856e-01 +6.473514e-01 +6.033026e-01 +6.380769e-01 -2.583001e-05 -2.385740e-05 +3.737747e-05 -1.068204e-04
+1.356667e+01 +1.669503e-03 +4.009829e-02 -3.243406e-05 -4.917688e-04 -5.238232e-03 +4.679061e-02 -2.392651e-02 -6.039117e-01 -6.719242e-01 +6.517965e-01 +5.134075e-01 +5.726216e-01 -1.988424e-05 -3.154821e-05 +2.700623e-05 -1.016047e-04
+1.358333e+01 -6.001689e-03 +3.956366e-02 +4.234632e-05 -4.717698e-04 +5.311660e-03 +3.914252e-02 +3.548992e-02 -5.715239e-01 -4.704850e-01 +6.604191e-01 +5.985884e-01 +3.687625e-01 -1.425281e-06 -4.855717e-05 +1.059164e-05 -6.419410e-05
+1.360000e+01 -2.446704e-04 +3.959205e-02 -1.264088e-05 -4.666463e-04 -7.799846e-03 +4.302347e-02 +3.104372e-03 -5.808502e-01 -6.806646e-01 +5.270325e-01 +4.495260e-01 +6.043941e-01 +9.301971e-06 -4.379732e-05 -1.462096e-05 -7.249580e-05
+1.361667e+01 +2.022072e-03 +4.145752e-02 -3.610060e-05 -4.817780e-04 -5.356413e-03 +4.711539e-02 -2.883501e-02 -6.134969e-01 -6.719330e-01 +6.429972e-01 +5.042217e-01 +6.087811e-01 +7.664494e-06 -2.826250e-05 -1.927144e-05 -1.039179e-04
+1.363333e+01 -2.158757e-03 +3.921504e-02 +7.041982e-06 -4.560550e-04 +5.289856e-03 +4.073031e-02 -3.348371e-03 -5.764627e-01 -5.252480e-01 +4.964693e-01 +6.465658e-01 +5.828626e-01 +1.127591e-05 -5.260957e-05 -1.942701e-05 -5.365012e-05
+1.365000e+01 -1.272062e-03 +4.329660e-02 -4.477307e-06 -4.813203e-04 -6.733576e-03 +3.471930e-02 +1.035787e-02 -5.988037e-01 -7.820780e-01 +3.225780e-01 +5.679957e-01 +5.928190e-01 +2.633189e-05 -5.354870e-05 -4.114998e-05 -5.542120e-05
+1.366667e+01 -2.836473e-03 +4.226152e-02 +1.500361e-05 -4.641636e-04 +1.552569e-03 +3.959334e-02 +1.425934e-02 -5.966385e-01 -7.078274e-01 +5.590403e-01 +7.206560e-01 +5.054862e-01 +3.692992e-05 -3.717269e-05 -5.774211e-05 -8.022811e-05
+1.368333e+01 +7.423334e-04 +3.803106e-02 -1.499968e-05 -4.180541e-04 +9.956019e-04 +5.006976e-02 -2.006295e-02 -5.729535e-01 -5.988316e-01 +5.921333e-01 +6.009934e-01 +7.671654e-01 +3.474891e-05 -5.021161e-05 -6.165267e-05 -5.186738e-05
+1.370000e+01 -1.779609e-03 +4.016448e-02 +1.055092e-05 -4.450530e-04 +4.406438e-03 +4.117675e-02 +2.695874e-03 -5.915373e-01 -5.993561e-01 +5.803294e-01 +6.962455e-01 +5.398421e-01 +2.407234e-05 -5.323019e-05 -3.912725e-05 -4.927651e-05
+1.371667e+01 -7.491139e-04 +3.990779e-02 +2.191155e-06 -4.362043e-04 +4.689476e-03 +4.660626e-02 -8.116707e-03 -6.000895e-01 -6.993432e-01 +5.525112e-01 +8.019625e-01 +7.250139e-01 +2.635311e-05 -6.959932e-05 -4.519038e-05 -2.250637e-05
+1.373333e+01 +2.093933e-04 +3.809189e-02 -7.053830e-06 -4.184449e-04 -2.554542e-03 +5.154147e-02 -2.647406e-03 -5.965269e-01 -6.506201e-01 +8.328655e-01 +5.513077e-01 +5.981739e-01 +3.015401e-05 -6.416732e-05 -5.028861e-05 -2.907717e-05
+1.375000e+01 -2.122920e-03 +4.050393e-02 +2.311377e-05 -4.422263e-04 +4.542712e-03 +2.673597e-02 +1.833897e-02 -5.751361e-01 -5.953917e-01 +4.328372e-01 +6.996428e-01 +2.919957e-01 +2.234482e-05 -4.372424e-05 -3.304447e-05 -5.667746e-05
+1.376667e+01 -1.804894e-03 +3.916371e-02 +2.281532e-05 -4.199517e-04 -1.545997e-03 +3.967031e-02 +3.230129e-02 -5.842789e-01 -7.186158e-01 +5.876313e-01 +6.468001e-01 +5.184418e-01 +2.341659e-05 -6.076786e-05 -3.192987e-05 -2.892474e-05
+1.378333e+01 -3.392000e-04 +3.821888e-02 -8.196539e-08 -4.048612e-04 -8.280181e-03 +4.398119e-02 +1.922371e-02 -5.819887e-01 -7.629035e-01 +7.261061e-01 +4.969308e-01 +5.162152e-01 +3.120397e-05 -3.193047e-05 -4.742470e-05 -7.440870e-05
+1.380000e+01 +6.557580e-04 +4.025381e-02 -5.004120e-06 -4.148725e-04 +3.869296e-03 +3.785535e-02 -1.594287e-02 -5.868556e-01 -4.931654e-01 +5.471446e-01 +5.867835e-01 +5.189760e-01 +1.449126e-05 -2.552613e-05 -2.699644e-05 -8.443022e-05
+1.381667e+01 +1.471960e-03 +3.928930e-02 -1.585396e-05 -4.021650e-04 -5.246098e-03 +4.200946e-02 -8.167717e-03 -5.869084e-01 -6.430590e-01 +5.601900e-01 +4.671290e-01 +6.329941e-01 +2.421802e-05 -3.533754e-05 -4.147705e-05 -6.679407e-05
+1.383333e+01 +1.108329e-03 +4.054406e-02 +2.443739e-06 -4.113025e-04 +1.411033e-03 +4.596833e-02 -1.579884e-04 -6.150512e-01 -6.040263e-01 +7.206694e-01 +6.206906e-01 +6.006233e-01 +1.364596e-05 -3.365218e-05 -2.249055e-05 -7.363852e-05
+1.385000e+01 +6.315654e-05 +4.110889e-02 +1.319859e-06 -4.068084e-04 +5.485910e-03 +3.866502e-02 -1.152110e-02 -5.981973e-01 -4.412014e-01 +4.908803e-01 +5.827803e-01 +6.145614e-01 +2.846204e-05 -2.927102e-05 -4.910401e-05 -7.608341e-05
+1.386667e+01 +5.189476e-04 +3.822085e-02 +5.344469e-06 -3.735494e-04 -3.477781e-03 +4.212430e-02 +1.576410e-02 -5.686683e-01 -6.503212e-01 +5.531970e-01 +5.230593e-01 +6.613323e-01 +2.351123e-05 -2.321672e-05 -3.572067e-05 -7.890776e-05
+1.388333e+01 +1.632061e-03 +4.232839e-02 -8.316782e-06 -4.086425e-04 -2.524652e-03 +3.915135e-02 -5.176161e-03 -6.158573e-01 -5.991850e-01 +5.167503e-01 +5.018980e-01 +6.153424e-01 +4.086921e-05 -2.102412e-05 -6.829800e-05 -9.003734e-05
+1.390000e+01 +6.967862e-04 +3.774704e-02 -9.297974e-06 -3.626760e-04 -2.825973e-03 +4.128409e-02 -5.799290e-03 -5.645759e-01 -7.400587e-01 +4.456298e-01 +6.291393e-01 +7.520886e-01 +2.618258e-05 -2.465490e-05 -4.421295e-05 -7.300222e-05
+1.391667e+01 -5.345144e-04 +3.939552e-02 +3.010580e-06 -3.700290e-04 -2.007086e-03 +4.255088e-02 +9.308803e-03 -5.846156e-01 -6.420313e-01 +6.426746e-01 +5.591852e-01 +6.047662e-01 +2.795726e-05 -2.114824e-05 -4.434284e-05 -8.110327e-05
+1.393333e+01 -8.540536e-04 +3.841361e-02 +1.071890e-05 -3.620492e-04 +7.221023e-03 +3.668204e-02 -2.772693e-03 -5.653554e-01 -6.187614e-01 +5.029573e-01 +8.127153e-01 +5.715451e-01 +2.564784e-05 -1.641990e-05 -4.275502e-05 -8.400597e-05
+1.395000e+01 -9.419967e-04 +3.751627e-02 +7.328482e-06 -3.511714e-04 +2.633784e-03 +4.785420e-02 +3.862615e-03 -5.841880e-01 -6.230653e-01 +8.385264e-01 +6.798923e-01 +5.884020e-01 +2.546719e-05 -2.954589e-05 -4.125984e-05 -6.446822e-05
+1.396667e+01 -1.917048e-03 +3.739112e-02 +1.650503e-05 -3.555854e-04 +1.509985e-02 +4.652739e-02 -1.405657e-02 -5.935063e-01 -3.715400e-01 +5.166871e-01 +8.154236e-01 +8.695228e-01 +1.670388e-05 -7.332732e-06 -3.002876e-05 -1.014782e-04
+1.398333e+01 -2.639473e-03 +3.741912e-02 +1.305290e-05 -3.512287e-04 +3.527171e-03 +3.247315e-02 +9.881287e-03 -5.583140e-01 -5.615449e-01 +4.433474e-01 +6.514164e-01 +5.149864e-01 +2.423570e-06 -1.892550e-05 -2.232281e-06 -7.482747e-05
+1.400000e+01 -2.919119e-03 +3.643669e-02 +2.313703e-05 -3.405474e-04 +1.073746e-02 +4.200731e-02 +6.628957e-03 -5.727103e-01 -4.177216e-01 +7.093694e-01 +7.359650e-01 +5.523191e-01 -2.558029e-06 -3.288582e-05 +5.410875e-06 -5.308919e-05
+1.401667e+01 -2.375797e-03 +3.672064e-02 +7.384475e-06 -3.425910e-04 +7.579806e-03 +4.433334e-02 -8.707702e-03 -5.876139e-01 -3.411487e-01 +8.533659e-01 +5.627224e-01 +4.865551e-01 -1.193050e-05 -5.753421e-05 +1.820408e-05 -1.380472e-05
+1.403333e+01 -1.376315e-03 +3.927752e-02 -5.027352e-06 -3.634578e-04 +3.106431e-03 +3.713330e-02 -1.595929e-02 -6.068170e-01 -4.495351e-01 +4.966280e-01 +5.345837e-01 +6.270900e-01 +6.568838e-06 -6.003849e-05 -1.355820e-05 -1.176439e-05
+1.405000e+01 -4.002947e-03 +3.695640e-02 +2.343220e-05 -3.361774e-04 +2.881223e-03 +3.391053e-02 +2.801438e-02 -5.634032e-01 -4.863495e-01 +5.146359e-01 +5.679225e-01 +5.131909e-01 +5.767230e-06 -4.495225e-05 -4.787749e-06 -2.805912e-05
+1.406667e+01 -1.599611e-03 +3.765223e-02 +3.283751e-06 -3.442498e-04 +7.543675e-03 +3.658621e-02 -1.483387e-02 -5.888976e-01 -4.368168e-01 +5.156149e-01 +6.677281e-01 +6.022058e-01 +1.033216e-05 -4.269339e-05 -1.950159e-05 -3.487004e-05
+1.408333e+01 -2.552515e-03 +3.496824e-02 +1.373390e-05 -3.138372e-04 +4.911344e-03 +4.458093e-02 +8.292757e-03 -5.685616e-01 -5.076169e-01 +5.982541e-01 +6.600748e-01 +7.773913e-01 +2.840198e-05 -4.535301e-05 -4.546210e-05 -2.593108e-05
+1.410000e+01 +1.347936e-03 +3.757534e-02 -1.475978e-05 -3.278329e-04 -4.247730e-03 +4.376271e-02 -1.272717e-02 -5.945434e-01 -6.086063e-01 +7.113508e-01 +4.742167e-01 +6.387445e-01 +2.346152e-05 -5.244753e-05 -4.076344e-05 -1.734441e-05
+1.411667e+01 -1.044615e-03 +3.609489e-02 +1.629794e-06 -3.184417e-04 +4.464937e-03 +4.033633e-02 -9.186572e-03 -5.769183e-01 -4.666526e-01 +5.794507e-01 +6.106645e-01 +6.700015e-01 +4.814819e-05 -3.892634e-05 -8.087596e-05 -3.561955e-05
+1.413333e+01 -1.113705e-03 +3.240402e-02 +5.411067e-06 -2.855708e-04 -3.176498e-03 +5.110195e-02 +1.678858e-02 -5.581864e-01 -6.365040e-01 +7.340857e-01 +5.427200e-01 +8.629876e-01 +3.847775e-05 -4.613206e-05 -6.076984e-05 -1.960775e-05
+1.415000e+01 -1.892521e-03 +3.862138e-02 +8.462317e-06 -3.315235e-04 -1.349241e-03 +3.398598e-02 +1.705149e-02 -5.942905e-01 -5.943454e-01 +5.843363e-01 +5.607727e-01 +4.674111e-01 +4.903767e-05 -5.859192e-05 -7.812979e-05 -3.712019e-06
+1.416667e+01 -2.763225e-03 +3.779804e-02 +2.153068e-05 -3.188013e-04 -5.509453e-03 +3.788413e-02 +4.942914e-02 -5.895477e-01 -5.089749e-01 +5.135704e-01 +3.385394e-01 +6.729151e-01 +5.239239e-05 -5.684646e-05 -7.858595e-05 -4.747282e-06
+1.418333e+01 -1.197369e-03 +3.511377e-02 +5.034380e-06 -2.925105e-04 -1.331652e-03 +4.292876e-02 +1.116233e-02 -5.652039e-01 -5.812248e-01 +5.973588e-01 +5.503961e-01 +7.549977e-01 +3.467636e-05 -5.394772e-05 -5.533339e-05 -4.656807e-06
+1.420000e+01 +1.717985e-03 +3.820430e-02 -9.953537e-06 -3.186596e-04 -3.938306e-03 +3.851195e-02 -7.047007e-03 -6.034813e-01 -6.380872e-01 +5.595784e-01 +5.254538e-01 +6.543032e-01 +1.981864e-05 -5.390760e-05 -3.366094e-05 -9.526958e-06
+1.421667e+01 +8.610151e-04 +3.798595e-02 +4.358797e-06 -3.200275e-04 -4.550193e-03 +3.425390e-02 +1.900436e-02 -6.007802e-01 -7.454375e-01 +5.536917e-01 +6.173855e-01 +5.253600e-01 +1.955846e-05 -4.744730e-05 -2.930057e-05 -1.867304e-05
+1.423333e+01 -8.379182e-04 +3.745176e-02 +1.248556e-05 -3.071108e-04 +3.694606e-03 +4.020086e-02 +1.111970e-02 -6.008469e-01 -5.385502e-01 +7.812496e-01 +6.767687e-01 +4.936875e-01 +2.952006e-05 -2.686668e-05 -4.689137e-05 -5.147386e-05
+1.425000e+01 +2.472315e-04 +3.986840e-02 +4.550688e-06 -3.162974e-04 +4.542076e-03 +3.400066e-02 -4.883616e-03 -6.068574e-01 -6.339200e-01 +4.689650e-01 +8.010033e-01 +6.128553e-01 +1.161181e-05 -2.230631e-05 -1.977079e-05 -5.876239e-05
+1.426667e+01 +1.539739e-03 +3.738473e-02 +3.995343e-06 -2.941976e-04 +2.104480e-03 +3.484844e-02 +8.279981e-04 -5.768978e-01 -3.664319e-01 +6.450956e-01 +4.441197e-01 +4.669875e-01 +1.339470e-05 -2.278355e-05 -2.188648e-05 -5.250220e-05
+1.428333e+01 +1.801024e-03 +3.831570e-02 -4.109431e-06 -2.994722e-04 +1.333267e-03 +3.555118e-02 -1.146730e-02 -5.949524e-01 -3.263720e-01 +6.866092e-01 +3.775356e-01 +4.538745e-01 +1.062924e-05 -2.573366e-05 -1.910830e-05 -4.915397e-05
+1.430000e+01 +1.981053e-03 +3.641232e-02 -9.267534e-06 -2.807083e-04 +1.249723e-04 +3.668789e-02 -1.742616e-02 -5.709170e-01 -5.522876e-01 +7.112881e-01 +5.667456e-01 +4.713458e-01 -4.072676e-06 -2.082163e-05 +4.255934e-06 -5.275035e-05
+1.431667e+01 -2.644622e-04 +3.754943e-02 +6.563459e-06 -2.904385e-04 -4.116509e-03 +3.137589e-02 +2.320264e-02 -5.806717e-01 -7.915413e-01 +6.178488e-01 +6.654873e-01 +3.937760e-01 -4.022425e-06 -1.861764e-05 +9.885133e-06 -5.670997e-05
+1.433333e+01 +1.932214e-04 +3.797215e-02 +4.921655e-06 -2.961347e-04 +8.697196e-04 +3.507997e-02 +6.379656e-03 -6.080722e-01 -5.690241e-01 +5.193423e-01 +6.085623e-01 +6.216097e-01 +3.085208e-06 -1.442692e-05 -4.167034e-06 -6.640113e-05
+1.435000e+01 -2.728380e-04 +3.647290e-02 +1.123735e-05 -2.794433e-04 -3.271648e-06 +3.509595e-02 +2.070640e-02 -5.836961e-01 -5.506101e-01 +6.861832e-01 +5.590500e-01 +4.619553e-01 +4.770450e-06 -4.618575e-06 -4.984659e-06 -7.817878e-05
+1.436667e+01 +1.886055e-03 +3.591692e-02 -4.371690e-06 -2.739257e-04 +2.298330e-03 +3.748992e-02 -1.523153e-02 -5.867584e-01 -6.172726e-01 +5.931595e-01 +7.003628e-01 +6.408632e-01 +1.348085e-05 -2.160394e-06 -2.422373e-05 -8.162905e-05
+1.438333e+01 -1.507620e-03 +3.539491e-02 +1.242499e-05 -2.731690e-04 +6.179680e-03 +3.447569e-02 +6.000469e-03 -5.834925e-01 -6.569994e-01 +4.516617e-01 +8.709707e-01 +6.860498e-01 +3.324144e-06 -1.373244e-05 -4.640537e-06 -6.111738e-05
+1.440000e+01 +1.951637e-03 +3.531633e-02 -6.428077e-06 -2.747782e-04 -4.384576e-03 +3.312201e-02 -3.660733e-04 -5.894175e-01 -6.469216e-01 +5.103644e-01 +4.944040e-01 +5.878945e-01 -1.489508e-05 -8.735603e-06 +2.454453e-05 -6.916067e-05
+1.441667e+01 +7.445414e-04 +3.391910e-02 +4.348507e-07 -2.567692e-04 -1.675662e-03 +3.479378e-02 +5.363329e-03 -5.656354e-01 -6.042880e-01 +6.187471e-01 +5.469925e-01 +5.445647e-01 -3.706205e-06 -1.182675e-05 +6.841081e-06 -5.997724e-05
+1.443333e+01 -1.808161e-03 +3.549653e-02 +1.803888e-05 -2.666652e-04 +8.440691e-04 +3.224778e-02 +3.297090e-02 -5.843581e-01 -5.607834e-01 +5.586749e-01 +5.917510e-01 +5.235902e-01 -1.396334e-05 -2.361264e-05 +2.733439e-05 -4.203914e-05
+1.445000e+01 +1.091272e-03 +3.501754e-02 -8.379823e-07 -2.584496e-04 +6.348025e-03 +3.943604e-02 -2.063646e-02 -5.952819e-01 -4.476917e-01 +7.407374e-01 +6.716013e-01 +6.000294e-01 -9.939910e-06 -2.246783e-05 +1.380962e-05 -4.440623e-05
+1.446667e+01 +8.504175e-04 +3.717605e-02 -6.851381e-06 -2.715067e-04 +9.762279e-04 +3.160317e-02 -1.711980e-02 -6.054842e-01 -5.528528e-01 +4.745199e-01 +5.885892e-01 +5.988716e-01 -1.278527e-05 -2.337718e-05 +1.894302e-05 -4.327340e-05
+1.448333e+01 +1.080826e-03 +3.596734e-02 -2.717097e-06 -2.585717e-04 -6.999464e-03 +3.315015e-02 +1.479541e-02 -5.902651e-01 -7.084790e-01 +5.475692e-01 +4.638296e-01 +5.865024e-01 -1.681255e-05 -1.608813e-05 +2.957617e-05 -5.245281e-05
+1.450000e+01 +1.241328e-03 +3.604765e-02 -3.968743e-06 -2.563269e-04 -2.270970e-03 +3.569953e-02 -1.729649e-03 -5.999156e-01 -6.993869e-01 +5.417442e-01 +6.227576e-01 +6.895694e-01 -1.187130e-05 -7.835865e-06 +1.938124e-05 -6.632876e-05
+1.451667e+01 +5.065736e-04 +3.548059e-02 -4.054104e-06 -2.490655e-04 -3.166549e-03 +3.768061e-02 +7.720759e-04 -5.973967e-01 -5.378512e-01 +6.917375e-01 +4.279017e-01 +6.168426e-01 -2.107374e-05 -1.263482e-05 +3.486704e-05 -5.717661e-05
+1.453333e+01 +7.420731e-04 +3.629737e-02 -4.026526e-06 -2.427578e-04 -3.851488e-03 +3.449125e-02 +2.880182e-03 -5.813244e-01 -6.322554e-01 +7.289566e-01 +4.972313e-01 +4.717262e-01 -7.153832e-06 -1.832819e-05 +1.215313e-05 -4.492290e-05
+1.455000e+01 +2.549849e-03 +3.486003e-02 -2.231721e-05 -2.305040e-04 -7.740182e-03 +3.743291e-02 -2.479251e-02 -5.705275e-01 -5.993352e-01 +6.794959e-01 +3.240040e-01 +6.320792e-01 -8.597127e-06 -2.360463e-05 +1.123429e-05 -3.403074e-05
+1.456667e+01 +3.498114e-04 +3.780598e-02 -5.808568e-06 -2.442449e-04 -3.295024e-03 +2.770515e-02 -2.344185e-03 -5.776823e-01 -6.535906e-01 +4.631104e-01 +5.326837e-01 +5.026737e-01 -8.103272e-06 -1.152184e-05 +1.307274e-05 -5.394604e-05
+1.458333e+01 -1.003114e-03 +3.870982e-02 -2.390434e-06 -2.488905e-04 +2.006573e-03 +3.195116e-02 -1.094600e-02 -6.071875e-01 -5.322697e-01 +5.740263e-01 +6.017793e-01 +5.520828e-01 -7.802170e-06 -1.657273e-05 +1.157541e-05 -4.821089e-05
+1.460000e+01 +2.204012e-04 +3.588185e-02 -5.255347e-06 -2.310449e-04 -2.040637e-04 +3.273044e-02 -1.064745e-02 -5.765915e-01 -6.287028e-01 +5.545851e-01 +6.147660e-01 +6.045959e-01 +1.540510e-05 -8.949776e-06 -2.668433e-05 -5.640640e-05
+1.461667e+01 +1.406662e-03 +3.374168e-02 -5.727033e-06 -2.223918e-04 -9.226588e-03 +4.255770e-02 +1.587843e-02 -5.938724e-01 -6.697314e-01 +8.127577e-01 +3.268807e-01 +7.141432e-01 +1.245826e-05 -2.708880e-05 -1.878940e-05 -2.760122e-05
+1.463333e+01 +4.841200e-04 +3.336162e-02 +2.208353e-06 -2.203857e-04 +2.718961e-03 +3.350630e-02 -2.731163e-03 -5.680758e-01 -6.120507e-01 +5.785402e-01 +6.996177e-01 +6.191379e-01 +1.481294e-05 -1.210371e-05 -2.476960e-05 -4.859651e-05
+1.465000e+01 +6.871404e-04 +3.543556e-02 -6.046882e-07 -2.298397e-04 -3.626209e-04 +3.216189e-02 +1.897369e-04 -5.919487e-01 -6.910510e-01 +5.424282e-01 +6.628225e-01 +6.115483e-01 +3.758834e-06 -3.343372e-06 -6.194770e-06 -6.491788e-05
+1.466667e+01 -1.412059e-03 +3.544053e-02 +5.926097e-06 -2.286655e-04 +5.621408e-03 +3.144962e-02 -3.212209e-03 -5.934103e-01 -5.565975e-01 +5.639427e-01 +7.519973e-01 +5.714545e-01 -3.506703e-06 -1.732673e-05 +5.427504e-06 -4.119322e-05
+1.468333e+01 -2.361587e-03 +3.388770e-02 +5.745625e-06 -2.189140e-04 +6.952603e-03 +4.022401e-02 -7.836877e-03 -6.042962e-01 -4.200716e-01 +7.012276e-01 +6.682830e-01 +7.716467e-01 -5.946434e-06 -1.936190e-05 +8.954206e-06 -3.822085e-05
+1.470000e+01 -4.546769e-05 +3.372091e-02 -1.256265e-05 -2.165183e-04 +1.087446e-03 +3.580324e-02 -3.319703e-02 -5.913492e-01 -5.689609e-01 +6.491782e-01 +5.971956e-01 +6.640005e-01 -8.418284e-06 -1.333658e-05 +1.031369e-05 -4.597222e-05
+1.471667e+01 -1.421771e-03 +3.426930e-02 +3.045494e-06 -2.177251e-04 -6.616114e-04 +3.148981e-02 +9.823729e-03 -5.873017e-01 -6.343366e-01 +6.456752e-01 +5.978916e-01 +5.109955e-01 -1.742999e-05 -1.770043e-05 +2.977253e-05 -3.753851e-05
+1.473333e+01 -1.461107e-03 +3.243279e-02 +4.652880e-06 -2.040496e-04 -2.445116e-04 +3.735616e-02 +1.238091e-02 -5.789786e-01 -5.933053e-01 +7.373957e-01 +5.739941e-01 +6.506906e-01 -1.635145e-05 -2.295473e-05 +2.826637e-05 -2.720320e-05
+1.475000e+01 +1.633752e-03 +3.484919e-02 -9.886492e-06 -2.175402e-04 +1.810268e-03 +3.353484e-02 -2.994694e-02 -6.065646e-01 -5.915313e-01 +7.478319e-01 +6.510857e-01 +5.017843e-01 -1.323457e-05 -2.652536e-05 +1.872672e-05 -2.340716e-05
+1.476667e+01 +2.204948e-03 +3.433951e-02 -8.743595e-06 -2.124086e-04 -2.852479e-04 +3.768731e-02 -2.051863e-02 -6.135215e-01 -5.856530e-01 +6.602182e-01 +5.647771e-01 +7.543909e-01 -3.464195e-06 -2.289644e-05 +3.568487e-06 -2.933786e-05
+1.478333e+01 +2.159982e-04 +3.550838e-02 +2.567109e-07 -2.115486e-04 +2.683108e-03 +2.874097e-02 -7.301422e-03 -5.896163e-01 -5.673612e-01 +5.587062e-01 +6.614477e-01 +5.167939e-01 -5.773529e-06 -1.727647e-05 +8.729604e-06 -3.541378e-05
+1.480000e+01 +5.098148e-06 +3.593261e-02 +3.154233e-06 -2.079376e-04 -1.423075e-03 +3.304006e-02 +1.319514e-02 -6.009467e-01 -6.925267e-01 +6.360287e-01 +6.260543e-01 +6.148427e-01 -2.366133e-06 -2.524878e-05 +5.162556e-06 -2.260978e-05
+1.481667e+01 -3.538222e-04 +3.477906e-02 +6.395177e-06 -1.999510e-04 -2.474103e-04 +2.938932e-02 +1.773224e-02 -5.753069e-01 -5.802200e-01 +5.425142e-01 +5.614745e-01 +5.719767e-01 +9.141750e-07 -9.050495e-06 +2.010174e-07 -4.605774e-05
+1.483333e+01 +2.601327e-03 +3.340895e-02 -1.028369e-05 -1.957290e-04 -4.624638e-03 +3.796392e-02 -1.173935e-02 -5.988107e-01 -6.447822e-01 +8.437136e-01 +4.533017e-01 +6.191875e-01 +5.280801e-06 -5.289617e-06 -9.884698e-06 -5.382395e-05
+1.485000e+01 -1.476139e-03 +3.460249e-02 +9.758202e-06 -1.985809e-04 +1.212308e-03 +3.405048e-02 +2.231498e-02 -6.002991e-01 -5.835806e-01 +5.509638e-01 +6.209249e-01 +7.572908e-01 +2.751262e-06 -1.987655e-05 -2.416965e-06 -2.914033e-05
+1.486667e+01 +1.978527e-04 +3.555679e-02 +2.574700e-06 -2.035503e-04 +1.925271e-03 +2.600423e-02 +6.970278e-04 -5.940525e-01 -5.994389e-01 +3.826471e-01 +6.646428e-01 +6.115797e-01 -2.124784e-06 -2.073700e-05 +3.576401e-06 -2.639109e-05
+1.488333e+01 -9.157198e-04 +3.403972e-02 +5.445537e-06 -1.950144e-04 -6.666355e-04 +2.900287e-02 +1.703368e-02 -5.875758e-01 -5.550399e-01 +6.157787e-01 +5.178178e-01 +5.083661e-01 +3.030313e-06 -1.407371e-05 -3.399608e-06 -3.606293e-05
+1.490000e+01 -8.839940e-04 +3.129097e-02 +5.171632e-06 -1.817048e-04 -7.226148e-04 +3.813611e-02 +1.648770e-02 -5.881680e-01 -6.711662e-01 +7.744523e-01 +6.306699e-01 +7.251288e-01 +3.927424e-06 -1.331323e-05 -4.935116e-06 -3.666633e-05
+1.491667e+01 +1.067226e-03 +3.391072e-02 -5.715637e-06 -1.974551e-04 -4.713857e-03 +2.631568e-02 -4.313757e-04 -5.992078e-01 -7.019874e-01 +5.003931e-01 +4.999739e-01 +5.256829e-01 +2.087638e-06 -1.118036e-05 -3.458817e-06 -4.051099e-05
+1.493333e+01 +7.402175e-04 +3.053713e-02 -2.711753e-06 -1.779078e-04 +8.645432e-05 +3.263434e-02 -8.064822e-03 -5.722134e-01 -5.978513e-01 +7.748675e-01 +5.915896e-01 +5.204298e-01 -2.661482e-06 -1.362675e-05 +3.687393e-06 -3.332469e-05
+1.495000e+01 +5.290604e-04 +3.405406e-02 +2.816952e-06 -1.883234e-04 -2.348597e-03 +2.662408e-02 +1.582753e-02 -5.880663e-01 -7.501870e-01 +6.107054e-01 +6.390413e-01 +4.438081e-01 -1.135348e-06 -1.222265e-05 +3.314343e-06 -3.640617e-05
+1.496667e+01 -7.371002e-04 +3.314696e-02 +1.308610e-05 -1.815639e-04 +6.661862e-03 +2.447601e-02 +1.476935e-02 -5.679380e-01 -7.245836e-01 +5.402785e-01 +9.785256e-01 +4.321462e-01 -5.930994e-06 -9.168144e-06 +1.113767e-05 -3.900582e-05
+1.498333e+01 +9.656875e-04 +3.448019e-02 +1.926191e-06 -1.824150e-04 -3.732858e-03 +2.994705e-02 +1.801340e-02 -5.955199e-01 -7.849549e-01 +5.526606e-01 +6.049150e-01 +6.573442e-01 -3.472682e-06 +1.258294e-06 +7.356453e-06 -5.803199e-05
+1.500000e+01 -2.231748e-04 +3.245351e-02 +7.600195e-06 -1.749409e-04 +6.606085e-03 +3.006453e-02 -8.324562e-04 -5.805189e-01 -4.196419e-01 +7.099274e-01 +6.844955e-01 +5.195635e-01 -1.200058e-05 +5.429011e-06 +1.979960e-05 -6.298852e-05
+1.501667e+01 +2.114004e-03 +3.692740e-02 -5.594142e-06 -1.949588e-04 -5.020154e-03 +2.082948e-02 +3.051270e-04 -6.143864e-01 -6.240942e-01 +5.243240e-01 +3.932836e-01 +3.194590e-01 -1.136868e-05 -4.243999e-06 +1.884765e-05 -4.930415e-05
+1.503333e+01 +1.976341e-04 +3.247053e-02 +1.632161e-07 -1.712974e-04 +4.758820e-03 +3.305802e-02 -1.656776e-02 -5.929180e-01 -4.114538e-01 +8.730967e-01 +5.988851e-01 +5.057363e-01 -1.001962e-05 -8.488805e-07 +1.517920e-05 -5.246205e-05
+1.505000e+01 +1.291869e-03 +3.312776e-02 -4.129007e-06 -1.720165e-04 -2.466944e-03 +2.952293e-02 -4.183438e-03 -5.894316e-01 -6.599441e-01 +5.761990e-01 +5.313075e-01 +6.478489e-01 -1.234317e-06 -4.115181e-06 +1.692973e-06 -4.614527e-05
+1.506667e+01 +1.648205e-03 +3.385960e-02 -5.638885e-06 -1.696557e-04 +1.320876e-03 +2.562821e-02 -2.217443e-02 -5.751326e-01 -5.863496e-01 +3.872182e-01 +6.199736e-01 +6.710640e-01 -2.733373e-06 -3.328550e-06 +2.677910e-06 -4.564450e-05
+1.508333e+01 +1.256695e-03 +3.220392e-02 -1.855798e-06 -1.587252e-04 -4.209701e-03 +3.025904e-02 +9.248151e-03 -5.642649e-01 -7.788192e-01 +6.581244e-01 +5.698587e-01 +6.150987e-01 +1.230774e-06 -4.245382e-06 -1.292321e-06 -4.264001e-05
+1.510000e+01 +1.049052e-03 +3.605834e-02 +1.982520e-06 -1.744195e-04 +5.564736e-05 +2.544225e-02 +6.060125e-03 -6.026506e-01 -6.264392e-01 +5.920434e-01 +6.062807e-01 +4.798684e-01 +7.408662e-07 -8.875414e-06 -7.401022e-07 -3.753677e-05
+1.511667e+01 +3.517957e-03 +3.293721e-02 -6.458622e-06 -1.575212e-04 -2.016757e-03 +3.171061e-02 -1.327510e-02 -5.781492e-01 -6.486356e-01 +7.187625e-01 +5.371772e-01 +6.371343e-01 +5.622763e-06 -9.402389e-06 -1.036979e-05 -3.411663e-05
+1.513333e+01 +2.689827e-04 +3.273399e-02 +7.452068e-06 -1.560261e-04 +3.170113e-03 +2.834132e-02 +1.261244e-02 -5.676178e-01 -5.677749e-01 +6.552961e-01 +6.833288e-01 +5.596388e-01 -5.072163e-06 -1.447598e-05 +9.383665e-06 -2.432018e-05
+1.515000e+01 +2.073304e-03 +3.460444e-02 +6.044509e-07 -1.611543e-04 -1.703600e-03 +3.233193e-02 +8.102356e-03 -6.049796e-01 -4.406972e-01 +7.781661e-01 +3.491466e-01 +6.246096e-01 -1.168668e-06 -1.933126e-05 +2.571013e-06 -1.868385e-05
+1.516667e+01 +1.113590e-03 +3.573266e-02 +5.659869e-06 -1.655011e-04 +2.036501e-03 +2.939246e-02 +1.109118e-02 -6.149731e-01 -5.544424e-01 +6.080307e-01 +6.180742e-01 +6.645121e-01 +1.603980e-05 -1.957142e-05 -2.566462e-05 -1.850529e-05
+1.518333e+01 +1.120212e-03 +3.200125e-02 +3.302073e-06 -1.474208e-04 -2.260456e-03 +2.912911e-02 +1.905233e-02 -5.605423e-01 -6.931019e-01 +6.986333e-01 +5.616973e-01 +5.735192e-01 +1.135760e-05 -8.331258e-06 -1.731182e-05 -3.235253e-05
+1.520000e+01 +2.394791e-03 +3.280697e-02 -3.605363e-06 -1.488681e-04 -5.253756e-03 +3.567513e-02 +6.919260e-03 -5.959139e-01 -8.591594e-01 +8.145004e-01 +5.860567e-01 +7.589961e-01 +2.186988e-05 -1.416205e-05 -3.562848e-05 -2.484796e-05
+1.521667e+01 +1.386881e-03 +3.514142e-02 +2.008382e-06 -1.537898e-04 +1.285079e-03 +2.920759e-02 +1.976598e-03 -5.952253e-01 -5.503606e-01 +5.903562e-01 +5.843700e-01 +6.912455e-01 +2.353141e-05 -1.291852e-05 -3.875329e-05 -2.630764e-05
+1.523333e+01 +2.986786e-03 +3.713255e-02 -7.234870e-06 -1.602883e-04 -4.301806e-03 +2.413040e-02 -9.135720e-03 -6.052598e-01 -6.590523e-01 +5.106303e-01 +4.362121e-01 +5.483811e-01 +1.369357e-05 -1.277073e-05 -2.330574e-05 -2.675195e-05
+1.525000e+01 +1.675080e-03 +3.445272e-02 -1.063935e-06 -1.477186e-04 -1.136122e-03 +2.559684e-02 +5.441688e-04 -5.736172e-01 -6.711870e-01 +7.733989e-01 +5.874218e-01 +3.750147e-01 +2.111881e-05 -1.265457e-05 -3.488556e-05 -2.407865e-05
+1.526667e+01 +1.935750e-03 +3.291743e-02 -1.963015e-06 -1.383681e-04 -5.566502e-03 +2.783868e-02 +1.403228e-02 -5.556831e-01 -8.463503e-01 +6.548341e-01 +5.487725e-01 +5.928514e-01 +1.396312e-05 -1.088506e-05 -2.207114e-05 -2.517680e-05
+1.528333e+01 +2.571670e-03 +3.644273e-02 -7.222581e-06 -1.558576e-04 -2.376441e-03 +2.203385e-02 -1.667888e-02 -6.021821e-01 -7.814030e-01 +5.414046e-01 +6.285964e-01 +4.450039e-01 +1.483783e-05 -6.760282e-06 -2.572816e-05 -3.483840e-05
+1.530000e+01 +4.894293e-05 +3.200700e-02 +2.526710e-06 -1.375866e-04 +7.499044e-04 +2.909471e-02 +6.439851e-03 -5.698889e-01 -5.349526e-01 +6.865804e-01 +5.416832e-01 +6.402054e-01 +9.903581e-06 -9.675952e-06 -1.592471e-05 -2.721310e-05
+1.531667e+01 +9.305051e-04 +3.455621e-02 -1.896741e-06 -1.482737e-04 -1.412064e-03 +2.640241e-02 -1.387449e-03 -6.047643e-01 -6.543060e-01 +6.170415e-01 +5.493470e-01 +5.896540e-01 +1.055812e-05 -8.031342e-06 -1.755940e-05 -3.188909e-05
+1.533333e+01 +6.777978e-04 +3.126498e-02 -1.133313e-06 -1.340991e-04 -1.246166e-03 +3.056987e-02 +7.599048e-04 -5.752149e-01 -6.372427e-01 +6.561701e-01 +5.386105e-01 +7.517223e-01 +1.357129e-05 -1.019787e-05 -2.239919e-05 -2.575308e-05
+1.535000e+01 +2.236655e-03 +3.095460e-02 -6.062863e-06 -1.301356e-04 +7.552504e-04 +2.885760e-02 -2.532834e-02 -5.602475e-01 -4.476629e-01 +6.554068e-01 +4.550988e-01 +6.817597e-01 +1.235044e-05 -4.396052e-06 -2.216917e-05 -3.384012e-05
+1.536667e+01 +1.116652e-03 +3.384406e-02 -1.971967e-06 -1.397674e-04 -4.535982e-04 +2.549906e-02 -5.346673e-03 -5.895518e-01 -5.879313e-01 +4.291488e-01 +5.271207e-01 +7.421054e-01 +9.482800e-06 -7.993380e-06 -1.606410e-05 -2.940763e-05
+1.538333e+01 -1.011098e-03 +3.323951e-02 +5.001321e-06 -1.373351e-04 +1.402289e-03 +2.493463e-02 +1.385059e-02 -5.843723e-01 -5.886523e-01 +5.894413e-01 +6.143362e-01 +5.736046e-01 +6.192850e-06 -5.788065e-06 -9.327873e-06 -3.224132e-05
+1.540000e+01 +1.735919e-04 +3.328765e-02 -5.918072e-07 -1.379963e-04 -2.215235e-03 +2.649410e-02 +6.543250e-03 -5.993529e-01 -5.781086e-01 +7.034363e-01 +4.348123e-01 +5.474288e-01 +7.841181e-06 -1.264989e-05 -1.254258e-05 -2.141041e-05
+1.541667e+01 +1.156635e-03 +3.285821e-02 -1.171321e-06 -1.365127e-04 +1.233274e-03 +2.670981e-02 -9.359845e-03 -6.009249e-01 -6.225748e-01 +5.952122e-01 +6.375381e-01 +6.645971e-01 +7.141158e-06 -1.288483e-05 -1.242754e-05 -2.065338e-05
+1.543333e+01 +7.861442e-04 +3.216681e-02 -8.994542e-07 -1.309496e-04 -3.933113e-03 +2.652351e-02 +1.225526e-02 -5.849103e-01 -8.051069e-01 +5.721167e-01 +5.634148e-01 +6.844836e-01 +1.373929e-05 -8.490713e-06 -2.195240e-05 -2.641609e-05
+1.545000e+01 +8.210434e-04 +3.147497e-02 -4.914724e-06 -1.247937e-04 -1.077574e-03 +3.146029e-02 -1.518921e-02 -5.867508e-01 -5.750789e-01 +7.930458e-01 +4.854418e-01 +7.226205e-01 +5.982507e-06 -4.479079e-06 -1.086763e-05 -3.270761e-05
+1.546667e+01 +5.890591e-04 +3.364259e-02 -7.236143e-06 -1.311209e-04 -2.911372e-03 +2.558235e-02 -1.724362e-02 -5.951974e-01 -4.910186e-01 +6.381087e-01 +3.188778e-01 +5.922319e-01 +1.188800e-06 -7.626876e-06 -3.060058e-06 -2.756774e-05
+1.548333e+01 -1.953516e-03 +3.166049e-02 +1.863385e-06 -1.236458e-04 +2.531461e-03 +2.707812e-02 -2.164094e-03 -5.773386e-01 -4.173751e-01 +6.218428e-01 +5.107633e-01 +6.853182e-01 +1.465839e-07 -5.368748e-06 -3.898865e-07 -2.972947e-05
+1.550000e+01 -8.133122e-04 +3.506338e-02 -1.851043e-06 -1.329857e-04 +3.070496e-03 +2.087206e-02 -1.972797e-02 -5.971900e-01 -6.190738e-01 +5.133386e-01 +7.254102e-01 +4.935617e-01 -8.278811e-07 -1.347919e-05 +1.400392e-07 -1.707644e-05
+1.551667e+01 -6.396919e-05 +3.183783e-02 -4.802159e-06 -1.242348e-04 +4.081883e-04 +2.365828e-02 -2.123466e-02 -5.787348e-01 -5.521296e-01 +6.130541e-01 +5.336374e-01 +5.419307e-01 -1.592494e-06 -6.829331e-06 +1.318268e-06 -2.651081e-05
+1.553333e+01 -1.456274e-03 +3.443624e-02 -3.690025e-07 -1.318720e-04 +2.361454e-03 +1.896319e-02 -1.068969e-02 -5.982137e-01 -6.376545e-01 +5.910851e-01 +7.104795e-01 +3.388747e-01 -3.187404e-06 -1.010156e-05 +4.601979e-06 -2.182831e-05
+1.555000e+01 -1.184771e-03 +3.134581e-02 -4.518642e-08 -1.214528e-04 -3.543828e-04 +2.200554e-02 +1.907101e-03 -5.731828e-01 -3.851722e-01 +5.856008e-01 +3.402189e-01 +5.004975e-01 +6.066799e-07 -1.042014e-05 -9.239407e-07 -1.936620e-05
+1.556667e+01 -1.167916e-03 +3.217216e-02 +7.402176e-07 -1.221070e-04 -1.201627e-03 +2.103094e-02 +8.762212e-03 -5.785885e-01 -6.355426e-01 +3.659426e-01 +5.334642e-01 +6.633919e-01 -5.443055e-06 -1.174618e-05 +9.504437e-06 -1.706144e-05
+1.558333e+01 -5.133852e-04 +3.257642e-02 +4.013739e-07 -1.244048e-04 +1.631748e-03 +1.971932e-02 -4.786924e-03 -5.896974e-01 -5.395414e-01 +3.822889e-01 +5.847527e-01 +5.883331e-01 -4.514923e-06 -1.046903e-05 +7.179478e-06 -1.940630e-05
+1.560000e+01 -1.460948e-03 +3.026575e-02 +1.689741e-06 -1.147794e-04 +1.472991e-03 +3.071685e-02 +1.514646e-03 -6.010000e-01 -5.954174e-01 +6.396440e-01 +6.320630e-01 +9.006522e-01 -8.710693e-07 -3.697937e-06 +1.511860e-06 -3.085529e-05
+1.561667e+01 -9.189871e-04 +3.230851e-02 -3.572206e-07 -1.216796e-04 +3.025683e-03 +1.926900e-02 -1.433346e-02 -5.895107e-01 -6.666264e-01 +4.912740e-01 +7.841970e-01 +4.665429e-01 -3.421855e-06 -3.829695e-06 +4.836215e-06 -2.956221e-05
+1.563333e+01 -8.704995e-04 +3.325264e-02 +2.961731e-06 -1.184640e-04 +1.282755e-03 +2.174060e-02 +8.165599e-03 -5.924644e-01 -5.839513e-01 +6.521958e-01 +6.166614e-01 +4.456389e-01 -2.854717e-06 -3.535702e-07 +5.167567e-06 -3.507043e-05
+1.565000e+01 -2.569975e-03 +3.269890e-02 +7.284144e-06 -1.173625e-04 +3.318687e-03 +2.375968e-02 +1.902767e-02 -6.031007e-01 -5.863163e-01 +6.181478e-01 +7.279231e-01 +5.921150e-01 -2.732941e-06 -4.055641e-06 +5.572704e-06 -2.911701e-05
+1.566667e+01 +2.544360e-04 +3.207442e-02 -3.486503e-06 -1.175376e-04 -1.967963e-04 +2.443255e-02 -1.541648e-02 -6.138644e-01 -5.806440e-01 +5.306900e-01 +5.401730e-01 +7.219075e-01 -3.477196e-06 -2.882313e-06 +4.913523e-06 -3.123704e-05
+1.568333e+01 +1.196730e-03 +3.251332e-02 -3.211885e-06 -1.170856e-04 +1.111374e-04 +2.023087e-02 -1.550639e-02 -6.003039e-01 -5.739601e-01 +5.291598e-01 +5.534149e-01 +5.081759e-01 -2.987977e-06 +4.084454e-06 +4.099971e-06 -4.162320e-05
+1.570000e+01 +1.833809e-04 +3.157620e-02 +3.685808e-07 -1.132894e-04 +4.802848e-03 +2.269481e-02 -1.952833e-02 -6.005590e-01 -5.863861e-01 +6.197146e-01 +8.193399e-01 +5.585762e-01 +1.840223e-06 +1.601097e-06 -4.113014e-06 -3.710347e-05
+1.571667e+01 +1.559055e-04 +3.156687e-02 +7.263556e-08 -1.116212e-04 +3.032482e-04 +2.010322e-02 -7.039399e-04 -5.881360e-01 -5.967884e-01 +5.738106e-01 +5.891265e-01 +4.723095e-01 +5.122258e-06 +3.512621e-06 -8.552691e-06 -3.920040e-05
+1.573333e+01 -1.509015e-03 +3.072327e-02 +5.419034e-06 -1.074617e-04 +4.518317e-03 +2.487474e-02 +6.103835e-03 -5.968354e-01 -4.104092e-01 +7.354225e-01 +6.371038e-01 +5.806822e-01 +1.040543e-06 -4.127705e-06 -1.426877e-06 -2.658634e-05
+1.575000e+01 +1.173326e-03 +3.262834e-02 -1.358584e-06 -1.128384e-04 +1.744288e-03 +2.029184e-02 -1.463021e-02 -6.095645e-01 -5.835236e-01 +4.693532e-01 +6.597104e-01 +6.017410e-01 -5.053935e-06 -1.017480e-05 +7.608009e-06 -1.681990e-05
+1.576667e+01 +1.474585e-03 +2.985260e-02 -2.979720e-06 -1.057438e-04 -9.286051e-05 +2.537897e-02 -1.427048e-02 -6.049881e-01 -5.097464e-01 +6.583029e-01 +4.872388e-01 +7.028337e-01 +2.337604e-06 -7.755865e-06 -4.623386e-06 -2.019542e-05
+1.578333e+01 -3.376114e-04 +3.157624e-02 +1.277322e-06 -1.080975e-04 +1.879156e-04 +1.979111e-02 +5.902556e-03 -5.982767e-01 -5.780858e-01 +4.503760e-01 +5.742401e-01 +6.078338e-01 +3.181653e-07 -2.631135e-06 -2.555514e-07 -2.795413e-05
+1.580000e+01 +1.983752e-03 +3.025397e-02 -3.683746e-06 -1.014058e-04 -3.728441e-03 +1.799003e-02 -1.165672e-03 -5.629306e-01 -7.471097e-01 +5.567493e-01 +5.275807e-01 +4.071014e-01 +2.030940e-06 -2.108637e-06 -3.443463e-06 -2.666925e-05
+1.581667e+01 -5.267106e-04 +3.350120e-02 +1.419390e-06 -1.098293e-04 -1.518651e-03 +1.614621e-02 +1.471902e-02 -6.047825e-01 -6.086387e-01 +2.808955e-01 +5.149601e-01 +5.852525e-01 +2.863273e-06 -3.847897e-06 -4.037803e-06 -2.547637e-05
+1.583333e+01 -4.046547e-04 +3.139380e-02 -6.223399e-08 -1.024384e-04 -1.827513e-03 +2.032989e-02 +8.440255e-03 -5.933363e-01 -6.825201e-01 +5.476455e-01 +5.723395e-01 +5.630663e-01 +3.970899e-06 -3.890517e-06 -6.179038e-06 -2.447629e-05
+1.585000e+01 +1.184115e-03 +3.182698e-02 -3.620979e-06 -1.022812e-04 -2.540495e-03 +1.946712e-02 -6.950617e-03 -5.955302e-01 -7.425577e-01 +4.157783e-01 +5.918399e-01 +6.527729e-01 +7.119018e-06 -4.433861e-06 -1.213981e-05 -2.331421e-05
+1.586667e+01 -1.387825e-03 +3.119508e-02 +6.691252e-06 -9.905373e-05 +5.414563e-03 +2.269420e-02 +9.573870e-03 -6.011305e-01 -4.615643e-01 +6.681433e-01 +7.701650e-01 +5.953233e-01 +3.160233e-06 -1.036949e-06 -4.788598e-06 -2.885179e-05
+1.588333e+01 +2.462578e-03 +3.046576e-02 -2.824600e-06 -9.624597e-05 -3.727779e-03 +2.267904e-02 +2.743496e-03 -5.930262e-01 -6.668507e-01 +5.950926e-01 +4.448239e-01 +6.766803e-01 +5.574585e-06 +2.363441e-06 -9.114137e-06 -3.375102e-05
+1.590000e+01 -1.713116e-04 +3.223802e-02 +2.832457e-06 -9.874658e-05 +2.281397e-03 +1.983191e-02 +4.225865e-03 -5.998435e-01 -4.994856e-01 +5.918871e-01 +6.298822e-01 +5.216740e-01 +1.017017e-05 +2.338256e-06 -1.666920e-05 -3.367233e-05
+1.591667e+01 +1.864736e-04 +3.181756e-02 +1.425892e-06 -9.647894e-05 +3.204840e-03 +2.076078e-02 -8.134216e-03 -5.990197e-01 -5.064737e-01 +6.324049e-01 +6.922570e-01 +5.439397e-01 +7.505913e-06 +1.618666e-06 -1.281751e-05 -3.209058e-05
+1.593333e+01 +8.799692e-04 +3.121440e-02 -6.994059e-07 -9.245356e-05 +2.890989e-03 +2.231601e-02 -1.848453e-02 -5.913465e-01 -4.497469e-01 +8.212880e-01 +6.177700e-01 +4.544096e-01 +8.060541e-06 +9.511212e-07 -1.420766e-05 -3.028873e-05
+1.595000e+01 +3.291309e-03 +3.027155e-02 -6.891764e-06 -9.022239e-05 -1.657577e-04 +2.145356e-02 -3.831033e-02 -5.814061e-01 -5.028758e-01 +6.383135e-01 +4.891415e-01 +5.941081e-01 +6.381573e-06 -3.161115e-07 -1.230940e-05 -2.740083e-05
+1.596667e+01 -1.664966e-03 +2.891540e-02 +8.087038e-06 -8.628190e-05 +2.770330e-03 +2.081012e-02 +3.280249e-02 -5.624445e-01 -4.648837e-01 +5.902104e-01 +6.268918e-01 +6.115060e-01 +4.026013e-06 -8.185115e-07 -5.244052e-06 -2.539667e-05
+1.598333e+01 +1.533325e-03 +3.140531e-02 -1.892251e-06 -9.293045e-05 -1.850766e-03 +1.807002e-02 -1.579717e-03 -5.936908e-01 -6.917508e-01 +5.940799e-01 +5.767933e-01 +4.503162e-01 +1.554946e-06 -2.002756e-06 -2.652822e-06 -2.449013e-05
+1.600000e+01 +4.494005e-04 +3.168401e-02 +1.312462e-06 -9.114481e-05 -3.750187e-03 +1.669934e-02 +2.692856e-02 -5.829089e-01 -7.327172e-01 +4.902599e-01 +5.022782e-01 +4.785283e-01 +2.466444e-07 -4.693120e-06 +7.571913e-07 -1.924394e-05
+1.601667e+01 +2.889984e-03 +3.066433e-02 -3.316856e-06 -8.749666e-05 -1.137077e-03 +1.973342e-02 -1.397355e-02 -5.836480e-01 -5.084765e-01 +4.997453e-01 +4.387817e-01 +6.608604e-01 +1.188935e-06 -5.042541e-06 -2.565305e-06 -1.838910e-05
+1.603333e+01 -3.358316e-04 +3.454115e-02 +4.297389e-06 -9.835880e-05 +1.985650e-03 +1.404261e-02 +1.541051e-02 -6.257742e-01 -5.407999e-01 +3.917550e-01 +6.599331e-01 +4.282086e-01 -2.968393e-06 -4.296876e-06 +5.583833e-06 -2.111507e-05
+1.605000e+01 +2.162129e-03 +3.204589e-02 -2.201167e-06 -9.039981e-05 -5.695847e-03 +1.681553e-02 +1.647389e-02 -5.991250e-01 -7.520479e-01 +4.289562e-01 +3.977131e-01 +5.686359e-01 -1.413273e-06 -5.293639e-06 +3.045081e-06 -1.803023e-05
+1.606667e+01 +1.600090e-03 +3.162971e-02 -2.460211e-06 -8.970356e-05 -2.440638e-03 +1.817548e-02 -2.409220e-03 -6.092494e-01 -6.582349e-01 +5.045497e-01 +5.045290e-01 +5.847039e-01 -2.450486e-06 -8.996889e-06 +3.983231e-06 -1.198852e-05
+1.608333e+01 -1.918781e-05 +3.229582e-02 +1.585504e-06 -9.171608e-05 +1.427220e-03 +1.779420e-02 +2.037242e-03 -6.270489e-01 -5.343192e-01 +4.170640e-01 +6.208542e-01 +6.539125e-01 -2.327864e-06 -6.062335e-06 +3.959137e-06 -1.727240e-05
+1.610000e+01 +1.038494e-03 +2.946237e-02 -9.393336e-07 -8.228481e-05 -2.747358e-03 +1.906218e-02 +8.814107e-03 -5.819336e-01 -6.680542e-01 +4.636128e-01 +4.920669e-01 +6.944755e-01 -2.913364e-07 -5.434235e-06 +8.489968e-07 -1.617688e-05
+1.611667e+01 +1.326950e-03 +3.275880e-02 -3.612098e-06 -8.600672e-05 -3.571838e-03 +2.026165e-02 -3.716437e-03 -6.196601e-01 -6.040706e-01 +4.533402e-01 +3.760982e-01 +7.883625e-01 +1.351611e-06 -7.493901e-06 -2.379836e-06 -1.394933e-05
+1.613333e+01 +2.414174e-03 +3.066574e-02 -5.462788e-06 -8.115908e-05 -4.342111e-03 +1.741483e-02 -1.144924e-02 -5.801034e-01 -6.564545e-01 +6.108949e-01 +3.799202e-01 +4.559492e-01 -6.068128e-07 -5.983781e-06 +5.662231e-07 -1.458803e-05
+1.615000e+01 +1.966701e-03 +2.900396e-02 -3.746560e-06 -7.512929e-05 -1.174860e-03 +2.404692e-02 -1.783912e-02 -5.848035e-01 -6.142330e-01 +6.824546e-01 +5.386824e-01 +8.149598e-01 -1.055949e-06 -3.926451e-06 +1.062841e-06 -1.788436e-05
+1.616667e+01 +1.434002e-03 +3.102932e-02 -3.187756e-06 -7.997431e-05 -1.967204e-03 +1.960347e-02 -9.799499e-03 -5.991667e-01 -6.835483e-01 +6.276283e-01 +5.557633e-01 +5.917920e-01 -3.029438e-06 -3.612019e-06 +4.649283e-06 -1.866594e-05
+1.618333e+01 +6.758223e-04 +3.188203e-02 -2.357515e-06 -8.107226e-05 +7.682939e-04 +1.775981e-02 -1.963944e-02 -6.032299e-01 -5.971549e-01 +6.463521e-01 +6.465018e-01 +4.630094e-01 -3.351751e-06 -3.670129e-06 +4.811686e-06 -1.843387e-05
+1.620000e+01 -3.011242e-04 +3.301886e-02 -8.701601e-07 -8.161824e-05 -2.648447e-03 +1.867335e-02 +9.634654e-03 -6.192073e-01 -6.375094e-01 +4.743171e-01 +4.616753e-01 +7.009569e-01 -4.958362e-06 -9.335806e-07 +8.580954e-06 -2.328907e-05
+1.621667e+01 -1.492229e-03 +3.127352e-02 +1.789073e-06 -7.833678e-05 +4.261817e-03 +2.413561e-02 -1.157215e-02 -6.351374e-01 -5.283470e-01 +7.504070e-01 +8.074816e-01 +7.973724e-01 -1.014385e-06 -2.000676e-06 +1.247694e-06 -2.181485e-05
+1.623333e+01 -5.661823e-04 +2.886446e-02 +3.236677e-07 -7.340390e-05 +6.423113e-04 +2.101012e-02 -1.119105e-03 -5.903916e-01 -6.706993e-01 +5.789799e-01 +7.079056e-01 +7.702778e-01 +2.399060e-06 -1.784601e-06 -4.037231e-06 -2.024003e-05
+1.625000e+01 -8.957889e-04 +2.830812e-02 +4.003794e-07 -7.104436e-05 -1.761752e-03 +1.793761e-02 +1.319724e-02 -5.634116e-01 -7.935118e-01 +5.785250e-01 +6.698515e-01 +5.730034e-01 +2.867278e-06 -3.065688e-06 -4.296105e-06 -1.684814e-05
+1.626667e+01 +1.226611e-03 +3.064076e-02 -4.390108e-06 -7.686590e-05 -4.760709e-03 +1.737179e-02 -3.557290e-03 -6.084636e-01 -7.050537e-01 +6.296920e-01 +3.745560e-01 +4.955815e-01 +2.664477e-06 -7.953733e-06 -4.557864e-06 -1.006895e-05
+1.628333e+01 -1.294114e-03 +2.887741e-02 +4.607536e-07 -7.239532e-05 -4.822359e-04 +1.768206e-02 +6.384246e-03 -5.851563e-01 -7.887355e-01 +6.471518e-01 +7.509194e-01 +5.117377e-01 +1.951276e-06 -1.210849e-05 -3.021009e-06 -2.072035e-06
+1.630000e+01 -1.715261e-03 +2.873127e-02 +1.407486e-06 -7.159635e-05 +2.358180e-03 +1.876233e-02 -3.420783e-03 -5.926155e-01 -4.581965e-01 +6.409462e-01 +6.227264e-01 +6.060711e-01 +2.983401e-06 -9.297624e-06 -5.077345e-06 -6.736423e-06
+1.631667e+01 +2.237018e-04 +2.708088e-02 -2.675732e-06 -6.864982e-05 -2.329440e-03 +1.906298e-02 -5.814559e-03 -5.795911e-01 -7.112277e-01 +5.887869e-01 +5.425826e-01 +6.907082e-01 +4.185682e-06 -6.820505e-06 -7.156036e-06 -1.014038e-05
+1.633333e+01 +7.397152e-04 +2.916873e-02 -4.017282e-06 -7.227232e-05 -1.730536e-03 +1.440392e-02 -1.937508e-02 -5.855805e-01 -5.966848e-01 +6.339030e-01 +4.710840e-01 +3.286232e-01 +3.409748e-06 -4.237834e-06 -6.330545e-06 -1.438339e-05
+1.635000e+01 -2.466566e-03 +2.960970e-02 +4.003412e-06 -7.194483e-05 +2.756341e-03 +1.487497e-02 +1.395134e-02 -5.926197e-01 -5.441346e-01 +4.360842e-01 +7.344411e-01 +5.650035e-01 +3.213030e-06 -5.435978e-06 -4.873887e-06 -1.238638e-05
+1.636667e+01 +5.150237e-04 +2.912028e-02 -2.459839e-06 -6.920426e-05 -5.214242e-04 +1.921760e-02 -1.537970e-02 -6.047607e-01 -5.636323e-01 +6.313134e-01 +5.188105e-01 +6.944062e-01 +1.336579e-06 -6.369096e-06 -2.738432e-06 -1.100028e-05
+1.638333e+01 -2.822038e-03 +2.837134e-02 +3.345489e-06 -6.822131e-05 +3.876446e-04 +1.534435e-02 +2.368995e-02 -5.804659e-01 -5.075299e-01 +4.676835e-01 +5.289601e-01 +5.870841e-01 -1.237894e-06 -5.696604e-06 +2.830155e-06 -1.107023e-05
+1.640000e+01 -8.452788e-04 +3.082781e-02 -2.582972e-06 -7.373724e-05 -8.600511e-05 +1.409381e-02 -1.949257e-02 -6.223942e-01 -5.334074e-01 +4.331144e-01 +5.206953e-01 +5.401906e-01 +5.670674e-09 -7.161240e-06 -6.475904e-07 -9.772365e-06
+1.641667e+01 -2.853463e-03 +2.788991e-02 +2.286921e-06 -6.741151e-05 +3.573140e-03 +1.470839e-02 -3.874105e-03 -5.834452e-01 -4.949486e-01 +5.591086e-01 +7.498616e-01 +4.682163e-01 +1.181267e-06 -6.416049e-06 -2.094750e-06 -9.509624e-06
+1.643333e+01 -5.128137e-04 +2.754632e-02 -2.401338e-06 -6.444014e-05 +8.456848e-04 +1.734050e-02 -2.418734e-02 -5.832232e-01 -4.982335e-01 +6.571812e-01 +5.534967e-01 +5.726552e-01 -1.399042e-06 -6.492625e-06 +1.543625e-06 -9.138504e-06
+1.645000e+01 -7.151661e-04 +2.784576e-02 -1.392907e-06 -6.646787e-05 -8.952076e-04 +1.762996e-02 -5.183970e-03 -6.082074e-01 -6.948150e-01 +5.950607e-01 +6.226260e-01 +6.647279e-01 -2.293694e-07 -7.786310e-06 +2.036663e-07 -7.548308e-06
+1.646667e+01 -6.037798e-04 +2.771987e-02 -8.142384e-07 -6.585282e-05 +2.426365e-04 +1.489305e-02 -7.760868e-03 -5.928031e-01 -5.193421e-01 +5.843145e-01 +5.331346e-01 +4.796840e-01 +3.477806e-07 -6.083203e-06 -8.327821e-07 -9.663842e-06
+1.648333e+01 -1.782237e-03 +2.742001e-02 +2.684936e-06 -6.464588e-05 +8.413022e-04 +1.698773e-02 +1.717599e-02 -6.032271e-01 -6.630218e-01 +6.379530e-01 +7.220385e-01 +5.922211e-01 +1.824405e-06 -5.385902e-06 -2.513857e-06 -1.091428e-05
+1.650000e+01 -5.880972e-04 +2.826126e-02 +2.036382e-06 -6.352278e-05 +1.261389e-03 +1.556424e-02 +9.024009e-03 -5.917060e-01 -7.096634e-01 +4.907641e-01 +8.012866e-01 +6.406851e-01 +2.407545e-06 -5.416083e-06 -3.729474e-06 -1.028469e-05
+1.651667e+01 +6.501220e-04 +2.849162e-02 -3.529550e-07 -6.232252e-05 -1.955919e-03 +1.793615e-02 +9.772149e-03 -6.039913e-01 -7.285191e-01 +6.003155e-01 +5.724281e-01 +7.255116e-01 +3.319069e-06 -6.408115e-06 -5.220330e-06 -8.782603e-06
+1.653333e+01 +6.787362e-04 +2.919516e-02 -1.788484e-07 -6.349765e-05 -1.195208e-03 +1.511812e-02 +6.283112e-03 -6.026206e-01 -5.732144e-01 +4.697556e-01 +4.768840e-01 +6.477659e-01 +2.909205e-06 -6.754516e-06 -4.643601e-06 -7.942376e-06
+1.655000e+01 +1.806938e-03 +2.759938e-02 -3.514489e-06 -5.965479e-05 -1.415579e-03 +1.819706e-02 -2.109451e-02 -5.968296e-01 -5.651278e-01 +6.716151e-01 +4.525633e-01 +6.976191e-01 +2.798740e-06 -7.812269e-06 -5.265102e-06 -5.792576e-06
+1.656667e+01 +1.970773e-03 +2.895882e-02 -3.838996e-06 -6.183967e-05 -3.724764e-03 +1.414288e-02 -8.637668e-03 -5.960619e-01 -7.128567e-01 +4.965864e-01 +4.190564e-01 +5.630583e-01 -3.149161e-07 -8.350031e-06 +2.682603e-07 -4.657247e-06
+1.658333e+01 -2.191916e-03 +2.711911e-02 +3.951136e-06 -5.881313e-05 -2.419542e-04 +1.565321e-02 +3.690793e-02 -5.864465e-01 -6.322627e-01 +5.004310e-01 +6.145203e-01 +6.888245e-01 -1.399495e-06 -6.945966e-06 +3.377954e-06 -6.496127e-06
+1.660000e+01 -1.058793e-03 +2.831529e-02 +1.777615e-06 -6.021895e-05 +8.422347e-04 +1.350428e-02 +1.016040e-02 -5.914743e-01 -5.098522e-01 +5.335171e-01 +5.788380e-01 +4.930151e-01 -3.279194e-06 -8.193283e-06 +5.739011e-06 -4.356126e-06
+1.661667e+01 +1.762360e-03 +2.863914e-02 -2.707982e-06 -5.869485e-05 -1.553804e-03 +1.625874e-02 -1.407202e-02 -6.033865e-01 -6.813367e-01 +5.754187e-01 +5.582347e-01 +6.825753e-01 -1.732795e-06 -5.574438e-06 +2.489331e-06 -8.831753e-06
+1.663333e+01 -1.197667e-04 +2.851717e-02 +2.241017e-06 -5.836788e-05 +3.644376e-04 +1.659119e-02 +1.807419e-02 -6.096807e-01 -6.764323e-01 +7.729603e-01 +7.096269e-01 +5.209071e-01 +8.975330e-07 -7.636987e-06 -9.872635e-07 -5.373730e-06
+1.665000e+01 +3.224089e-04 +2.810074e-02 +6.418926e-08 -5.687294e-05 -4.278613e-04 +1.519220e-02 +3.393861e-03 -5.932592e-01 -6.192953e-01 +6.242322e-01 +5.866627e-01 +5.652320e-01 +1.819504e-06 -8.651662e-06 -2.921555e-06 -3.030485e-06
+1.666667e+01 -7.925238e-04 +2.951238e-02 +2.185695e-06 -5.895984e-05 +2.291383e-03 +1.388296e-02 +4.373665e-03 -6.107735e-01 -4.610020e-01 +7.075479e-01 +6.533069e-01 +3.853208e-01 +1.951403e-06 -1.070286e-05 -3.115253e-06 +1.058750e-07
+1.668333e+01 -1.180520e-03 +3.038395e-02 +3.093653e-06 -6.016249e-05 +2.038609e-03 +1.307874e-02 +1.481773e-02 -6.237535e-01 -3.824704e-01 +4.563919e-01 +5.535668e-01 +5.771610e-01 +2.375803e-06 -1.081643e-05 -3.541968e-06 +1.527986e-07
+1.670000e+01 +1.500044e-03 +2.790986e-02 -1.444016e-06 -5.518447e-05 +7.094718e-04 +1.466339e-02 -1.934888e-02 -5.945860e-01 -5.074954e-01 +6.319220e-01 +5.669677e-01 +5.438839e-01 +8.926895e-07 -1.114275e-05 -1.982127e-06 +1.672549e-06
+1.671667e+01 +6.408764e-04 +2.645159e-02 +1.678965e-07 -5.291180e-05 +2.434333e-04 +1.619397e-02 -2.751756e-04 -5.908230e-01 -6.562855e-01 +6.315294e-01 +6.758545e-01 +6.819261e-01 -9.497705e-07 -1.201057e-05 +1.573421e-06 +3.415213e-06
+1.673333e+01 +1.052740e-03 +2.696066e-02 -1.577008e-06 -5.248328e-05 -2.925639e-03 +1.449304e-02 +5.445240e-03 -5.815531e-01 -7.809092e-01 +8.072541e-01 +5.305528e-01 +3.714885e-01 -1.207172e-06 -9.440594e-06 +2.147677e-06 -4.142681e-07
+1.675000e+01 -6.644619e-04 +2.745976e-02 +1.577267e-06 -5.222476e-05 +2.908196e-04 +1.353660e-02 +1.347362e-02 -5.790684e-01 -6.734151e-01 +6.536564e-01 +6.964921e-01 +4.511795e-01 -3.992354e-07 -8.424116e-06 +1.010590e-06 -1.847225e-06
+1.676667e+01 -1.415812e-03 +2.806919e-02 +2.045218e-06 -5.201562e-05 +1.686385e-03 +1.499635e-02 +7.999284e-03 -5.945265e-01 -4.859576e-01 +6.423595e-01 +6.317768e-01 +5.992391e-01 +1.819401e-07 -7.081678e-06 -9.364100e-08 -4.281719e-06
+1.678333e+01 +1.282127e-04 +2.625538e-02 -1.169649e-06 -4.884265e-05 +1.590498e-04 +1.819694e-02 -1.336163e-02 -5.927330e-01 -4.815370e-01 +7.830224e-01 +4.931990e-01 +7.510546e-01 +2.155131e-06 -6.379037e-06 -3.904015e-06 -5.220864e-06
+1.680000e+01 -1.206746e-04 +2.857904e-02 +5.451229e-07 -5.193019e-05 -6.760195e-04 +1.524528e-02 +1.046692e-02 -6.093794e-01 -5.100522e-01 +6.602501e-01 +4.464011e-01 +6.244566e-01 -6.593005e-07 -6.313393e-06 +1.355856e-06 -5.560909e-06
+1.681667e+01 -1.795005e-04 +2.895937e-02 -1.286322e-07 -5.226334e-05 -1.344215e-03 +1.187282e-02 +8.474809e-03 -5.945914e-01 -6.084758e-01 +4.908731e-01 +4.817959e-01 +5.042857e-01 +1.530327e-06 -4.647736e-06 -2.328405e-06 -7.783725e-06
+1.683333e+01 -4.827154e-04 +2.615691e-02 +3.374907e-07 -4.798033e-05 +1.824829e-03 +1.415980e-02 -1.043997e-02 -5.736456e-01 -5.054811e-01 +6.515669e-01 +6.584623e-01 +5.590659e-01 +1.723342e-06 -2.296929e-06 -3.105930e-06 -1.100214e-05
+1.685000e+01 +2.437254e-03 +2.647298e-02 -2.905862e-06 -4.855889e-05 +4.789751e-04 +1.552377e-02 -3.469418e-02 -5.968454e-01 -6.545386e-01 +6.271162e-01 +6.830437e-01 +7.132511e-01 -3.040948e-07 -2.441387e-07 -3.199970e-07 -1.479165e-05
+1.686667e+01 +1.009795e-03 +2.731392e-02 -3.112163e-07 -4.860904e-05 -5.857195e-04 +1.468807e-02 +1.303558e-03 -5.977519e-01 -6.476422e-01 +6.392252e-01 +5.804457e-01 +6.371115e-01 -4.408572e-07 -2.267850e-06 +7.573390e-07 -1.128232e-05
+1.688333e+01 +9.030240e-04 +2.789521e-02 -9.764577e-07 -4.891185e-05 -9.171091e-04 +1.378268e-02 -3.420205e-03 -6.008719e-01 -5.725152e-01 +5.697385e-01 +4.767992e-01 +6.338711e-01 -5.717525e-08 -2.931805e-06 +1.098028e-08 -1.008263e-05
+1.690000e+01 +2.053823e-03 +2.919932e-02 -3.035968e-06 -5.115928e-05 -1.324179e-03 +1.278249e-02 -2.298752e-02 -6.247405e-01 -7.625907e-01 +5.666858e-01 +6.249558e-01 +5.559948e-01 +3.479255e-07 -3.387846e-07 -1.111599e-06 -1.476766e-05
+1.691667e+01 +2.638662e-04 +2.834179e-02 -1.906466e-07 -4.819803e-05 -1.078375e-03 +1.453599e-02 +6.786296e-03 -6.126058e-01 -5.495965e-01 +6.551493e-01 +4.397980e-01 +6.424381e-01 -8.765266e-08 -6.354141e-07 +2.897974e-07 -1.382499e-05
+1.693333e+01 -1.315900e-03 +2.949505e-02 +1.436884e-06 -5.018088e-05 +8.880537e-04 +1.183569e-02 +9.597803e-03 -6.210137e-01 -5.469224e-01 +6.482378e-01 +6.178136e-01 +4.098107e-01 +1.990223e-06 -1.984699e-06 -3.095884e-06 -1.159833e-05
+1.695000e+01 -3.761416e-04 +2.805851e-02 +1.014685e-06 -4.736963e-05 -2.631789e-04 +1.274593e-02 +1.392505e-02 -6.035852e-01 -5.020620e-01 +6.281170e-01 +4.664459e-01 +5.235357e-01 +5.543589e-07 -6.136380e-07 -6.154746e-07 -1.331235e-05
+1.696667e+01 -7.694542e-05 +2.762430e-02 +3.348601e-07 -4.633267e-05 -5.321146e-04 +1.349601e-02 +8.200570e-03 -6.051216e-01 -5.400379e-01 +6.730942e-01 +4.765468e-01 +5.590824e-01 +2.529731e-07 -2.012731e-06 -2.402906e-07 -1.084885e-05
+1.698333e+01 -1.498827e-04 +2.718744e-02 -3.207542e-07 -4.507405e-05 +1.301859e-03 +1.261300e-02 -1.440846e-02 -5.906592e-01 -5.342264e-01 +6.088067e-01 +6.404253e-01 +5.468188e-01 +9.008948e-08 -1.116326e-06 -4.586756e-07 -1.185328e-05
+1.700000e+01 -1.351461e-04 +2.668712e-02 -4.197370e-07 -4.349380e-05 +1.970298e-04 +1.351315e-02 -6.537371e-03 -5.866350e-01 -5.680638e-01 +5.659777e-01 +5.679846e-01 +6.814167e-01 -7.262221e-07 -1.832840e-06 +1.065243e-06 -1.041111e-05
+1.701667e+01 -2.755731e-04 +2.729376e-02 +4.291460e-07 -4.338233e-05 +5.515358e-04 +1.360332e-02 +7.036967e-04 -5.932231e-01 -5.533467e-01 +5.952728e-01 +5.874380e-01 +6.708326e-01 -4.823244e-07 -2.991937e-06 +8.137396e-07 -8.464654e-06
+1.703333e+01 +1.514518e-03 +2.823550e-02 -1.907085e-06 -4.511024e-05 -4.938407e-04 +1.310696e-02 -1.896642e-02 -6.171557e-01 -7.252941e-01 +5.974170e-01 +6.543055e-01 +6.303703e-01 -4.094609e-07 -2.507838e-06 +2.816643e-07 -9.611464e-06
+1.705000e+01 +8.989271e-04 +2.747793e-02 -1.119643e-06 -4.476668e-05 -9.680682e-04 +1.155134e-02 -5.358210e-03 -6.071549e-01 -7.044761e-01 +5.295675e-01 +5.881141e-01 +5.549703e-01 -6.212200e-07 -3.600138e-06 +9.152408e-07 -7.431774e-06
+1.706667e+01 -7.334590e-04 +2.700126e-02 +1.063510e-06 -4.355297e-05 +1.253103e-03 +1.395795e-02 +2.929346e-03 -6.197901e-01 -4.970175e-01 +5.903071e-01 +6.055046e-01 +7.433615e-01 -1.699275e-07 -2.225060e-06 +3.358732e-07 -9.814610e-06
+1.708333e+01 +2.092624e-04 +2.713156e-02 -5.248826e-07 -4.360009e-05 -1.326976e-03 +1.035260e-02 +4.915515e-03 -5.970493e-01 -6.102852e-01 +4.899586e-01 +4.601532e-01 +4.927924e-01 -2.374677e-06 -3.013929e-06 +4.038029e-06 -7.887439e-06
+1.710000e+01 -7.059737e-04 +2.612318e-02 +8.779072e-07 -4.188258e-05 +1.016339e-03 +1.225206e-02 +2.554516e-03 -5.989615e-01 -5.156764e-01 +6.024621e-01 +6.025304e-01 +5.826764e-01 -1.579886e-06 -1.967486e-06 +2.671668e-06 -9.507558e-06
+1.711667e+01 -1.297231e-03 +2.516848e-02 +1.673344e-06 -4.019640e-05 -8.754679e-04 +1.424369e-02 +2.926838e-02 -6.019021e-01 -6.077499e-01 +7.995474e-01 +5.027326e-01 +6.001017e-01 -4.491837e-07 -1.444628e-06 +1.319650e-06 -1.028106e-05
+1.713333e+01 +3.375488e-03 +2.568160e-02 -3.869841e-06 -4.058162e-05 -3.030429e-03 +1.263570e-02 -2.416663e-02 -6.001345e-01 -8.173896e-01 +7.215249e-01 +4.870317e-01 +5.232612e-01 +1.321112e-06 -1.937779e-06 -2.659853e-06 -9.277228e-06
+1.715000e+01 +5.760103e-04 +2.666599e-02 +3.214478e-07 -4.086422e-05 -8.431400e-04 +1.277304e-02 +1.184041e-02 -6.123213e-01 -6.995093e-01 +5.421883e-01 +5.939899e-01 +7.184216e-01 +1.128357e-06 -1.977161e-06 -1.647638e-06 -9.298005e-06
+1.716667e+01 -1.535843e-03 +2.753296e-02 +2.887892e-06 -4.111636e-05 +2.771259e-03 +1.134386e-02 +1.397280e-02 -6.102971e-01 -3.926410e-01 +5.871547e-01 +6.709285e-01 +5.405901e-01 +2.180368e-07 -2.303280e-06 -9.553577e-08 -8.570132e-06
+1.718333e+01 +3.528665e-04 +2.592219e-02 -3.151700e-07 -3.845576e-05 +5.455022e-04 +1.203270e-02 -9.347315e-03 -5.878715e-01 -5.245035e-01 +5.427712e-01 +5.658904e-01 +6.660587e-01 +2.616394e-07 +9.975777e-08 -6.057461e-07 -1.199401e-05
+1.720000e+01 -7.510056e-04 +2.568883e-02 +7.628945e-07 -3.715320e-05 +3.759089e-04 +1.468301e-02 +6.948296e-03 -6.012639e-01 -5.169882e-01 +7.682097e-01 +5.408790e-01 +7.364210e-01 -7.670276e-07 +1.783695e-06 +1.404718e-06 -1.489735e-05
+1.721667e+01 +1.017501e-03 +2.774627e-02 -1.891510e-06 -3.937296e-05 -1.024548e-03 +1.254186e-02 -1.700977e-02 -6.196248e-01 -5.669307e-01 +5.810911e-01 +4.410456e-01 +7.025810e-01 +2.170785e-07 +2.020507e-06 -6.696874e-07 -1.548752e-05
+1.723333e+01 -1.968190e-04 +2.689383e-02 +5.161377e-07 -3.783594e-05 +4.337330e-04 +1.266732e-02 +3.339281e-03 -6.065283e-01 -6.340444e-01 +6.562938e-01 +6.624806e-01 +6.537361e-01 +1.883843e-06 +2.279137e-07 -3.070048e-06 -1.213169e-05
+1.725000e+01 +2.127308e-03 +2.568760e-02 -2.744325e-06 -3.551795e-05 -1.282618e-03 +1.142533e-02 -2.704269e-02 -5.694433e-01 -6.087808e-01 +5.404304e-01 +4.525541e-01 +6.442001e-01 +2.287478e-06 +1.580200e-06 -4.283804e-06 -1.357569e-05
+1.726667e+01 +1.268117e-04 +2.504826e-02 -7.088690e-07 -3.552711e-05 -3.177720e-04 +9.983838e-03 -6.931400e-03 -5.631277e-01 -6.388870e-01 +5.649242e-01 +5.872807e-01 +4.744389e-01 +3.550011e-06 +1.180204e-06 -6.024252e-06 -1.266734e-05
+1.728333e+01 -1.285592e-03 +2.558399e-02 +1.243907e-06 -3.569359e-05 +5.859232e-04 +1.203490e-02 +1.274445e-02 -5.914335e-01 -4.478224e-01 +6.923308e-01 +5.003142e-01 +5.857012e-01 +2.606491e-06 +1.348786e-06 -4.110266e-06 -1.332015e-05
+1.730000e+01 +1.100292e-04 +2.570358e-02 -3.360775e-07 -3.677335e-05 +1.766014e-03 +1.193901e-02 -2.148308e-02 -6.129391e-01 -4.641982e-01 +5.872863e-01 +6.456792e-01 +6.870961e-01 +2.513174e-06 +2.751407e-06 -4.549925e-06 -1.590155e-05
+1.731667e+01 +5.547894e-04 +2.462881e-02 -1.129535e-06 -3.502862e-05 -4.839302e-05 +1.309346e-02 -1.597695e-02 -6.049839e-01 -5.697868e-01 +6.097467e-01 +5.482200e-01 +8.040746e-01 +4.316924e-06 +2.189273e-06 -7.451873e-06 -1.470630e-05
+1.733333e+01 -4.979130e-04 +2.357828e-02 -3.619466e-08 -3.343205e-05 -1.056273e-03 +1.368197e-02 +9.985560e-03 -5.936287e-01 -7.010780e-01 +6.953026e-01 +5.661038e-01 +7.970412e-01 +3.840702e-06 +1.224879e-06 -6.219214e-06 -1.278664e-05
+1.735000e+01 -8.313249e-04 +2.669628e-02 +2.760246e-07 -3.785319e-05 -1.047399e-03 +7.999071e-03 +1.457183e-02 -6.125293e-01 -6.023446e-01 +4.078388e-01 +4.704299e-01 +4.428524e-01 +3.844189e-06 -1.612704e-06 -6.147520e-06 -8.265436e-06
+1.736667e+01 +5.291385e-05 +2.553310e-02 +2.310620e-08 -3.529233e-05 -8.926008e-04 +8.259399e-03 +9.166351e-03 -5.828441e-01 -5.614633e-01 +4.196771e-01 +4.484997e-01 +4.722206e-01 +1.944936e-06 -1.454485e-06 -3.080589e-06 -7.913413e-06
+1.738333e+01 +9.939167e-04 +2.649756e-02 -1.432397e-06 -3.651960e-05 -1.674852e-03 +9.768159e-03 -5.659772e-03 -6.236346e-01 -6.070190e-01 +5.957993e-01 +4.038876e-01 +4.817490e-01 +2.234526e-06 +1.453777e-07 -3.805096e-06 -1.112124e-05
+1.740000e+01 -3.974848e-04 +2.715680e-02 +4.466889e-08 -3.693162e-05 -2.168830e-04 +7.467216e-03 +2.964840e-03 -6.143693e-01 -6.333881e-01 +3.116290e-01 +5.964704e-01 +5.037616e-01 +2.220042e-06 +3.093948e-07 -3.641635e-06 -1.112160e-05
+1.741667e+01 -1.196838e-03 +2.315116e-02 +1.158191e-06 -3.162541e-05 -5.365104e-04 +1.314195e-02 +2.388547e-02 -5.947314e-01 -5.709050e-01 +9.037451e-01 +4.980704e-01 +5.895637e-01 +2.196160e-06 -1.950054e-07 -3.268160e-06 -9.846825e-06
+1.743333e+01 +1.372912e-03 +2.386078e-02 -2.033742e-06 -3.215615e-05 -1.752249e-03 +1.127165e-02 -1.505078e-02 -5.914995e-01 -6.283862e-01 +5.588022e-01 +4.105345e-01 +7.147871e-01 -5.076556e-07 -2.553694e-07 +6.105884e-07 -9.575319e-06
+1.745000e+01 -8.922631e-04 +2.432899e-02 +1.453415e-06 -3.252822e-05 +1.303140e-03 +1.106368e-02 +1.035743e-02 -6.025260e-01 -4.735434e-01 +6.146935e-01 +6.176422e-01 +6.468179e-01 +1.942024e-07 -3.469916e-07 -1.595567e-07 -9.478058e-06
+1.746667e+01 -1.426981e-04 +2.335762e-02 +2.282771e-07 -3.027656e-05 -9.336429e-04 +1.314575e-02 +1.329168e-02 -5.940904e-01 -6.353393e-01 +8.542093e-01 +5.092493e-01 +6.712857e-01 -4.038925e-08 +3.992478e-07 +2.751570e-07 -1.047225e-05
+1.748333e+01 -3.043727e-05 +2.706199e-02 +2.384163e-07 -3.468951e-05 -7.881464e-04 +8.304816e-03 +1.197991e-02 -6.242778e-01 -5.744321e-01 +4.381241e-01 +4.664953e-01 +5.048320e-01 -6.166337e-07 +1.966095e-07 +1.212254e-06 -1.048242e-05
+1.750000e+01 -6.774820e-04 +2.484525e-02 +1.036742e-06 -3.101155e-05 -1.132196e-03 +9.571888e-03 +2.909161e-02 -5.828797e-01 -6.607937e-01 +5.533071e-01 +5.067156e-01 +5.566360e-01 -1.820883e-07 +4.041623e-08 +7.464742e-07 -9.483397e-06
+1.751667e+01 +1.819789e-03 +2.636526e-02 -8.787215e-07 -3.278209e-05 -9.622999e-04 +8.112325e-03 -5.233122e-03 -6.046946e-01 -7.193581e-01 +3.482992e-01 +5.813731e-01 +5.871198e-01 -5.789293e-07 -1.651632e-06 +8.930304e-07 -6.883796e-06
+1.753333e+01 -1.351078e-03 +2.508790e-02 +1.612709e-06 -3.056175e-05 +2.338735e-03 +1.159568e-02 +2.448493e-03 -6.108837e-01 -3.892052e-01 +4.602433e-01 +6.653705e-01 +9.141614e-01 -5.741650e-07 -2.782480e-06 +9.970711e-07 -4.983868e-06
+1.755000e+01 -1.684807e-03 +2.302956e-02 +1.497061e-06 -2.788064e-05 +1.701156e-04 +1.121822e-02 +2.387338e-02 -5.672909e-01 -6.116559e-01 +5.630040e-01 +6.164832e-01 +7.775024e-01 -3.096617e-07 -2.584853e-06 +8.679225e-07 -4.567200e-06
+1.756667e+01 -1.524994e-03 +2.377216e-02 +1.352814e-06 -2.871250e-05 +1.404566e-03 +1.140525e-02 +8.066725e-03 -5.908435e-01 -5.213349e-01 +6.579105e-01 +6.860755e-01 +7.196916e-01 -1.878028e-06 -1.569361e-06 +3.246039e-06 -6.489681e-06
+1.758333e+01 -1.297279e-03 +2.441028e-02 +7.596143e-07 -2.892749e-05 +6.528914e-04 +9.463744e-03 +5.809514e-03 -5.803130e-01 -5.173746e-01 +5.893746e-01 +5.882848e-01 +5.516676e-01 -2.210832e-07 -1.488474e-06 +4.578316e-07 -6.370696e-06
+1.760000e+01 -2.380480e-03 +2.716426e-02 +1.917581e-06 -3.214754e-05 +1.281476e-03 +6.893821e-03 +1.982242e-02 -6.166409e-01 -5.436491e-01 +4.022685e-01 +7.000478e-01 +4.191310e-01 -5.285004e-07 -2.185316e-06 +1.165488e-06 -5.624920e-06
+1.761667e+01 +3.503105e-04 +2.505679e-02 -1.017232e-06 -2.976376e-05 -8.097731e-04 +9.006204e-03 -1.023069e-02 -6.037001e-01 -6.045677e-01 +6.193326e-01 +4.903068e-01 +4.880481e-01 +6.230765e-07 -2.256852e-06 -1.169422e-06 -5.223411e-06
+1.763333e+01 +6.406482e-05 +2.332839e-02 -1.182024e-06 -2.753451e-05 -7.735057e-04 +9.257979e-03 -1.358581e-02 -5.725020e-01 -7.039409e-01 +5.685059e-01 +5.973525e-01 +5.839579e-01 +5.306250e-07 -3.608234e-06 -1.063032e-06 -2.445212e-06
+1.765000e+01 -8.827776e-04 +2.420293e-02 +1.517692e-07 -2.838605e-05 -7.042254e-04 +1.055776e-02 +1.049585e-02 -6.098666e-01 -5.790667e-01 +7.011764e-01 +4.821871e-01 +6.353456e-01 +1.240818e-06 -4.656064e-06 -1.915997e-06 -1.115096e-06
+1.766667e+01 +4.687234e-04 +2.521311e-02 -1.186093e-06 -2.876296e-05 -3.700952e-04 +8.622980e-03 -1.845801e-02 -6.018507e-01 -5.219252e-01 +4.449021e-01 +4.700685e-01 +6.441083e-01 +1.790983e-06 -4.351481e-06 -3.221420e-06 -1.414878e-06
+1.768333e+01 -1.040676e-03 +2.561277e-02 +2.662936e-07 -2.862479e-05 +2.799972e-04 +8.659918e-03 +1.753943e-03 -6.066774e-01 -5.992689e-01 +4.812979e-01 +6.358461e-01 +6.234782e-01 +1.226206e-06 -3.857154e-06 -2.013768e-06 -2.202731e-06
+1.770000e+01 -1.129660e-03 +2.640989e-02 -1.693352e-07 -2.841996e-05 -5.296244e-04 +8.267443e-03 +2.793284e-03 -6.052984e-01 -7.029878e-01 +5.438305e-01 +6.313646e-01 +5.177855e-01 +1.109842e-06 -4.351357e-06 -1.806915e-06 -1.264809e-06
+1.771667e+01 -9.277726e-04 +2.469823e-02 -2.808484e-08 -2.658878e-05 +4.945598e-04 +7.761769e-03 -6.477612e-03 -5.708074e-01 -5.321737e-01 +4.660309e-01 +6.009725e-01 +5.376671e-01 +1.350647e-06 -4.670504e-06 -2.327924e-06 -1.884737e-07
+1.773333e+01 -1.210762e-03 +2.611232e-02 +4.759927e-07 -2.786596e-05 +2.800065e-04 +9.617667e-03 +6.012944e-03 -6.249646e-01 -6.449399e-01 +5.810385e-01 +6.859915e-01 +6.896450e-01 +2.309387e-06 -3.818503e-06 -3.761117e-06 -2.208425e-06
+1.775000e+01 -8.867742e-04 +2.519536e-02 +4.012739e-07 -2.613604e-05 -1.634896e-04 +7.844580e-03 +9.857752e-03 -5.763957e-01 -5.559518e-01 +5.169927e-01 +5.343298e-01 +5.163278e-01 +1.327616e-06 -3.851694e-06 -2.080503e-06 -1.440917e-06
+1.776667e+01 -1.229988e-04 +2.549438e-02 -6.999259e-07 -2.639687e-05 -8.121764e-04 +1.013363e-02 -4.494181e-03 -6.163759e-01 -7.225229e-01 +7.195620e-01 +6.124792e-01 +6.463227e-01 +2.522917e-06 -4.055770e-06 -4.248286e-06 -1.512022e-06
+1.778333e+01 -6.538978e-04 +2.410528e-02 -1.054879e-06 -2.504448e-05 +3.037203e-04 +1.042689e-02 -2.534933e-02 -5.995144e-01 -6.292018e-01 +6.932398e-01 +6.782389e-01 +7.275160e-01 +2.887387e-06 -2.881410e-06 -5.113057e-06 -3.161616e-06
+1.780000e+01 +3.140744e-04 +2.465600e-02 -1.864207e-06 -2.509223e-05 -2.192090e-03 +1.087986e-02 -1.146376e-02 -6.132383e-01 -7.543710e-01 +8.610926e-01 +4.409501e-01 +6.383552e-01 +2.328769e-06 -2.594200e-06 -4.013829e-06 -3.714983e-06
+1.781667e+01 -7.238128e-04 +2.683432e-02 -3.005481e-07 -2.713366e-05 +3.840180e-04 +8.380887e-03 -1.065275e-02 -6.323330e-01 -5.457455e-01 +4.809202e-01 +6.089534e-01 +6.636111e-01 +1.999519e-06 -3.890228e-06 -3.456094e-06 -1.698870e-06
+1.783333e+01 +2.657630e-04 +2.575212e-02 -1.226472e-06 -2.600097e-05 -9.130640e-04 +7.153293e-03 -1.416917e-02 -6.004641e-01 -7.866558e-01 +4.863842e-01 +6.554313e-01 +4.915575e-01 +1.133808e-06 -4.626887e-06 -2.058170e-06 +1.242630e-09
+1.785000e+01 -6.583476e-04 +2.522658e-02 -1.805478e-07 -2.533791e-05 +1.976422e-03 +7.889950e-03 -2.835570e-02 -6.030784e-01 -4.819513e-01 +6.792004e-01 +7.831476e-01 +4.252978e-01 +1.161872e-06 -3.823889e-06 -2.271186e-06 -1.271179e-06
+1.786667e+01 -2.128605e-04 +2.429851e-02 -7.052121e-07 -2.472919e-05 +6.686599e-05 +7.187751e-03 -1.549010e-02 -5.883854e-01 -5.730754e-01 +6.016272e-01 +5.842819e-01 +4.103893e-01 +7.908334e-07 -4.089475e-06 -1.503016e-06 -5.667258e-07
+1.788333e+01 -2.258760e-03 +2.441982e-02 +1.235952e-06 -2.391937e-05 +1.334858e-03 +8.875842e-03 +1.069329e-02 -5.997362e-01 -5.865519e-01 +4.851430e-01 +7.884869e-01 +7.942756e-01 +7.190664e-07 -4.259461e-06 -1.080194e-06 -3.264626e-07
+1.790000e+01 -1.934981e-05 +2.398978e-02 -1.052463e-06 -2.284081e-05 -2.495827e-05 +9.302377e-03 -2.259602e-02 -5.886220e-01 -6.615907e-01 +5.438915e-01 +6.545156e-01 +8.161538e-01 +5.655217e-07 -2.588233e-06 -1.203513e-06 -2.890506e-06
+1.791667e+01 -1.729458e-03 +2.430816e-02 +5.601291e-07 -2.302417e-05 +4.741571e-04 +8.249873e-03 +6.997571e-03 -5.861143e-01 -5.593347e-01 +5.290745e-01 +6.319292e-01 +6.802884e-01 +1.005257e-06 -3.156753e-06 -1.599241e-06 -1.832545e-06
+1.793333e+01 -5.683271e-04 +2.540475e-02 +1.656555e-07 -2.390505e-05 -3.803748e-04 +7.456264e-03 +9.241946e-03 -6.026662e-01 -5.701534e-01 +4.868325e-01 +5.088485e-01 +6.117091e-01 +1.433455e-06 -2.867415e-06 -2.284941e-06 -2.416088e-06
+1.795000e+01 -8.904892e-04 +2.668355e-02 +8.404790e-07 -2.439969e-05 +2.423212e-04 +7.827382e-03 +1.638723e-02 -6.260808e-01 -6.321963e-01 +5.878403e-01 +6.761590e-01 +5.816509e-01 +6.996858e-07 -2.658739e-06 -9.857881e-07 -2.939547e-06
+1.796667e+01 +8.080634e-04 +2.525618e-02 -1.040797e-06 -2.279912e-05 -8.253000e-04 +8.051858e-03 -1.304805e-02 -5.992064e-01 -6.175960e-01 +5.398493e-01 +4.889837e-01 +6.818457e-01 +1.175143e-06 -1.879461e-06 -2.096233e-06 -3.858620e-06
+1.798333e+01 -9.143416e-04 +2.608118e-02 +8.189134e-07 -2.352331e-05 +1.257074e-03 +7.143046e-03 +2.381180e-03 -6.112400e-01 -4.542289e-01 +4.451876e-01 +6.652561e-01 +6.432070e-01 +1.894067e-06 -2.317368e-06 -3.124832e-06 -3.177898e-06
+1.800000e+01 +5.328738e-04 +2.313863e-02 -2.363190e-08 -2.066964e-05 -2.021639e-04 +9.845436e-03 +2.345908e-03 -5.877957e-01 -5.948306e-01 +6.132930e-01 +5.716571e-01 +9.312298e-01 +2.046018e-06 -1.060236e-06 -3.377494e-06 -4.936228e-06
+1.801667e+01 -1.135208e-04 +2.437756e-02 +4.394503e-07 -2.127564e-05 -7.015704e-04 +8.425931e-03 +2.041159e-02 -5.899669e-01 -5.333840e-01 +6.320313e-01 +4.251659e-01 +6.844730e-01 +1.541600e-06 -2.157310e-06 -2.348896e-06 -3.055974e-06
+1.803333e+01 -4.008307e-04 +2.537652e-02 +5.291670e-07 -2.271495e-05 +9.323437e-05 +7.450033e-03 +1.152041e-02 -6.185254e-01 -5.191704e-01 +5.267751e-01 +5.487959e-01 +6.424111e-01 +1.999893e-06 -3.598324e-06 -3.203352e-06 -8.803243e-07
+1.805000e+01 +1.588486e-04 +2.398140e-02 +1.637467e-07 -2.193573e-05 +2.361709e-04 +7.398478e-03 +5.143866e-04 -6.058593e-01 -4.571330e-01 +5.990736e-01 +5.103464e-01 +5.700615e-01 +1.407467e-06 -3.830311e-06 -2.332022e-06 -2.862224e-07
+1.806667e+01 +5.904166e-05 +2.293578e-02 +2.566802e-07 -2.046516e-05 -4.070551e-04 +8.377121e-03 +1.203795e-02 -5.903991e-01 -5.384383e-01 +7.245554e-01 +4.869527e-01 +6.188241e-01 +1.552569e-06 -3.058613e-06 -2.456638e-06 -1.334301e-06
+1.808333e+01 +2.835168e-04 +2.326191e-02 -1.642340e-07 -2.077825e-05 -1.053782e-03 +7.007428e-03 +1.073743e-02 -5.858373e-01 -5.926106e-01 +5.549110e-01 +4.321839e-01 +5.704270e-01 +1.102672e-06 -2.192852e-06 -1.722380e-06 -2.651924e-06
+1.810000e+01 -4.402238e-05 +2.522370e-02 +3.180878e-07 -2.186976e-05 -1.113039e-03 +7.183610e-03 +2.395837e-02 -6.233162e-01 -7.242297e-01 +7.717757e-01 +5.587751e-01 +3.868056e-01 +1.348887e-07 -1.248900e-06 +1.695974e-08 -4.519875e-06
+1.811667e+01 +8.994350e-04 +2.394044e-02 -3.871002e-07 -2.044968e-05 -7.988755e-04 +7.516569e-03 +1.198541e-03 -5.987901e-01 -7.245463e-01 +5.100001e-01 +6.111123e-01 +7.229392e-01 -1.041734e-06 -7.076720e-07 +1.748679e-06 -5.104266e-06
+1.813333e+01 -1.368719e-03 +2.351502e-02 +1.650438e-06 -1.992695e-05 +3.117951e-05 +6.989900e-03 +4.231989e-02 -5.846148e-01 -5.463574e-01 +6.348913e-01 +5.741848e-01 +5.160200e-01 -1.057305e-06 -1.333464e-06 +2.172112e-06 -3.853183e-06
+1.815000e+01 +1.428386e-03 +2.363361e-02 -5.223143e-07 -1.992784e-05 +4.531036e-04 +7.132508e-03 -2.129084e-02 -5.939057e-01 -4.517834e-01 +6.411535e-01 +5.510070e-01 +5.476612e-01 -4.521538e-07 -2.086491e-06 +5.549369e-07 -2.619361e-06
+1.816667e+01 -1.710567e-03 +2.292826e-02 +1.531691e-06 -1.924001e-05 +1.367523e-03 +7.824435e-03 +1.994184e-02 -5.930209e-01 -2.518248e-01 +6.971591e-01 +5.099351e-01 +6.263866e-01 -1.488707e-06 -1.603111e-06 +2.668074e-06 -3.344499e-06
+1.818333e+01 -1.890912e-04 +2.338939e-02 +7.557527e-08 -1.977401e-05 +1.818695e-05 +7.176958e-03 +1.158298e-03 -6.046579e-01 -6.016126e-01 +5.535615e-01 +6.213727e-01 +6.668782e-01 -1.909939e-06 -2.340785e-06 +3.191071e-06 -2.158816e-06
+1.820000e+01 +4.911741e-04 +2.200653e-02 -1.295797e-07 -1.881216e-05 -8.400712e-04 +7.618625e-03 +8.789040e-03 -5.922082e-01 -6.343888e-01 +5.575176e-01 +4.979019e-01 +7.547833e-01 -2.132134e-06 -2.380853e-06 +3.630246e-06 -1.908337e-06
+1.821667e+01 -2.625467e-04 +2.475701e-02 +3.009424e-07 -2.021560e-05 +2.834254e-04 +6.800798e-03 +3.439107e-03 -6.254193e-01 -5.648592e-01 +5.817910e-01 +6.331952e-01 +5.913391e-01 -1.111271e-06 -1.614376e-06 +1.883474e-06 -3.419619e-06
+1.823333e+01 -3.282406e-04 +2.346785e-02 +4.387424e-07 -1.919082e-05 +1.031159e-03 +7.008118e-03 -4.293857e-03 -6.072493e-01 -4.699727e-01 +6.347051e-01 +6.749088e-01 +5.877152e-01 -1.050315e-06 -1.795777e-06 +1.711436e-06 -2.884940e-06
+1.825000e+01 -1.826502e-04 +2.160614e-02 -3.767203e-09 -1.790943e-05 -1.314118e-03 +7.248198e-03 +2.023097e-02 -5.820422e-01 -9.296889e-01 +6.351033e-01 +7.072433e-01 +6.445532e-01 -8.181002e-07 -1.579045e-06 +1.543897e-06 -2.951583e-06
+1.826667e+01 +6.930918e-04 +2.274360e-02 -7.109322e-07 -1.866137e-05 -1.943711e-03 +6.683666e-03 +1.005191e-02 -6.017839e-01 -7.559668e-01 +6.957186e-01 +4.082679e-01 +4.897420e-01 -1.064636e-06 -2.153042e-06 +1.862886e-06 -2.106124e-06
+1.828333e+01 -1.082349e-03 +2.239126e-02 +4.350120e-07 -1.863282e-05 +4.654432e-04 +5.965444e-03 +4.705111e-03 -5.966108e-01 -5.505214e-01 +5.651458e-01 +6.595432e-01 +4.969214e-01 -1.347034e-06 -2.005272e-06 +2.284725e-06 -2.241206e-06
+1.830000e+01 -6.809373e-04 +2.366302e-02 +2.800533e-07 -1.935954e-05 -4.827274e-04 +4.790089e-03 +1.560936e-02 -6.060425e-01 -4.949505e-01 +3.464151e-01 +4.183327e-01 +5.021086e-01 -1.080630e-06 -1.975684e-06 +1.935367e-06 -2.307612e-06
+1.831667e+01 -3.937984e-04 +2.092372e-02 +1.957178e-07 -1.702737e-05 -6.131689e-04 +7.706883e-03 +1.534125e-02 -5.919177e-01 -7.252144e-01 +8.259950e-01 +6.203743e-01 +5.973092e-01 -2.738130e-07 -2.248523e-06 +5.910958e-07 -1.669437e-06
+1.833333e+01 +2.790519e-04 +2.223096e-02 -2.962204e-07 -1.790303e-05 +3.116459e-05 +7.074188e-03 -9.972499e-03 -6.148929e-01 -6.100631e-01 +6.842539e-01 +6.284387e-01 +6.273971e-01 -7.888255e-08 -2.212343e-06 +5.232714e-08 -1.860950e-06
+1.835000e+01 +3.367832e-04 +2.349982e-02 -3.866258e-07 -1.841566e-05 +2.257299e-05 +6.422715e-03 -1.250923e-02 -6.269005e-01 -5.246592e-01 +4.871854e-01 +5.393172e-01 +7.069952e-01 -6.937020e-07 -1.992572e-06 +1.052440e-06 -2.263156e-06
+1.836667e+01 -1.244655e-05 +2.212571e-02 -6.819168e-07 -1.714413e-05 -6.744057e-04 +5.708717e-03 -9.801538e-03 -5.832089e-01 -5.221333e-01 +4.994074e-01 +3.957373e-01 +5.663345e-01 -1.328433e-06 -1.406644e-06 +2.129383e-06 -2.813288e-06
+1.838333e+01 -4.736201e-04 +2.235791e-02 -3.033616e-07 -1.706454e-05 -1.378229e-04 +5.985572e-03 -7.152216e-03 -5.928084e-01 -4.565788e-01 +4.825963e-01 +4.359266e-01 +6.503721e-01 -1.552848e-06 -2.037404e-06 +2.523797e-06 -1.781045e-06
+1.840000e+01 -5.314897e-04 +2.379768e-02 -3.277183e-07 -1.756230e-05 -6.483562e-04 +6.984236e-03 +8.628920e-04 -6.329316e-01 -6.598479e-01 +6.958384e-01 +5.346377e-01 +6.496007e-01 -2.158010e-06 -3.053876e-06 +3.594166e-06 -3.541103e-07
+1.841667e+01 -5.169575e-04 +2.216067e-02 -3.853828e-07 -1.647640e-05 +6.610181e-04 +6.452076e-03 -2.377845e-02 -5.965825e-01 -5.703664e-01 +5.675357e-01 +7.096870e-01 +6.806925e-01 -1.526380e-06 -2.659904e-06 +2.348642e-06 -6.581011e-07
+1.843333e+01 -1.065849e-03 +2.231066e-02 -2.256241e-08 -1.623189e-05 +4.066516e-04 +7.405826e-03 -7.637929e-03 -6.129234e-01 -5.116643e-01 +7.482347e-01 +5.980442e-01 +7.097410e-01 -1.372421e-06 -1.859364e-06 +2.219711e-06 -2.056177e-06
+1.845000e+01 +5.972215e-04 +2.215585e-02 -7.639904e-07 -1.598271e-05 -4.279990e-05 +6.623095e-03 -2.395916e-02 -5.984298e-01 -4.398829e-01 +6.267529e-01 +4.320082e-01 +6.815533e-01 -1.960875e-06 -1.887099e-06 +3.071605e-06 -1.837081e-06
+1.846667e+01 +7.799881e-04 +2.298272e-02 -6.731411e-07 -1.656762e-05 -2.173816e-04 +6.214022e-03 -1.791589e-02 -6.178947e-01 -6.929061e-01 +5.495803e-01 +6.495367e-01 +6.858488e-01 -1.515535e-06 -2.041251e-06 +2.378326e-06 -1.670758e-06
+1.848333e+01 +8.602191e-04 +2.267232e-02 -6.933276e-07 -1.606750e-05 -8.594294e-04 +6.186073e-03 -7.093447e-03 -6.082132e-01 -4.812556e-01 +5.877027e-01 +2.991718e-01 +6.552313e-01 -1.855783e-07 -1.890047e-06 +2.504614e-07 -1.789289e-06
+1.850000e+01 +5.777107e-04 +2.253956e-02 +3.301503e-08 -1.583863e-05 +4.659963e-05 +6.470443e-03 +8.766673e-04 -6.132255e-01 -5.838492e-01 +6.233117e-01 +5.967924e-01 +6.928101e-01 +3.095227e-08 -1.628804e-06 -4.908353e-08 -2.202165e-06
+1.851667e+01 +1.378101e-03 +2.165718e-02 -4.517276e-07 -1.503587e-05 -7.494310e-04 +6.677727e-03 -1.174274e-03 -5.971208e-01 -6.507903e-01 +7.792710e-01 +4.917065e-01 +5.934699e-01 -1.663673e-08 -2.489553e-06 +1.549982e-08 -5.941126e-07
+1.853333e+01 -4.417741e-04 +2.193018e-02 +1.945382e-07 -1.511516e-05 +6.144841e-04 +7.099515e-03 -4.192385e-03 -6.152005e-01 -4.907298e-01 +8.182630e-01 +6.290779e-01 +6.605822e-01 +4.930056e-07 -2.011102e-06 -8.530681e-07 -1.464482e-06
+1.855000e+01 +9.489761e-04 +2.105481e-02 -7.008294e-07 -1.469154e-05 -4.101259e-04 +6.550125e-03 -1.650756e-02 -5.975480e-01 -5.891701e-01 +6.411282e-01 +4.992975e-01 +7.296925e-01 +6.740465e-07 -2.659641e-06 -1.242275e-06 -2.024545e-07
+1.856667e+01 +2.557980e-04 +2.174790e-02 -2.231725e-07 -1.485452e-05 -6.383417e-04 +6.674690e-03 +4.683336e-03 -6.131166e-01 -6.099913e-01 +6.253201e-01 +4.680918e-01 +7.880675e-01 +7.179194e-07 -2.861051e-06 -1.163387e-06 +7.658674e-08
+1.858333e+01 +3.591306e-04 +2.178237e-02 -3.828491e-07 -1.486397e-05 -3.916926e-05 +6.200565e-03 -1.258268e-02 -6.118737e-01 -6.584280e-01 +6.252499e-01 +6.510627e-01 +6.960709e-01 +8.204946e-07 -2.847502e-06 -1.455036e-06 +1.179070e-07
+1.860000e+01 +7.558675e-04 +2.204096e-02 -1.966171e-07 -1.479865e-05 -4.762148e-04 +5.479358e-03 +2.535088e-03 -6.030992e-01 -6.791955e-01 +6.828556e-01 +5.710917e-01 +4.887704e-01 +7.596264e-07 -2.524631e-06 -1.248072e-06 -3.029789e-07
+1.861667e+01 +2.249092e-04 +2.211904e-02 -3.640378e-07 -1.476287e-05 -2.890312e-04 +5.818196e-03 -7.354123e-03 -6.158546e-01 -5.876922e-01 +5.965771e-01 +5.223229e-01 +6.675057e-01 +1.029057e-06 -2.042874e-06 -1.763450e-06 -1.137819e-06
+1.863333e+01 -2.161634e-03 +2.030666e-02 +1.149128e-06 -1.396719e-05 +1.920242e-03 +6.546945e-03 +5.510072e-03 -6.080856e-01 -1.651483e-01 +7.230238e-01 +6.174907e-01 +7.269878e-01 +5.454943e-07 -1.924447e-06 -8.718674e-07 -1.228379e-06
+1.865000e+01 -1.314002e-03 +1.990377e-02 +6.853329e-07 -1.348581e-05 +5.761502e-04 +5.721791e-03 +1.464886e-02 -5.810582e-01 -5.981798e-01 +6.709280e-01 +7.336554e-01 +5.989151e-01 +1.113502e-06 -1.076112e-06 -1.754177e-06 -2.404086e-06
+1.866667e+01 -5.417917e-04 +2.153347e-02 +2.400726e-07 -1.408748e-05 +7.045601e-04 +4.800377e-03 -4.895364e-03 -5.928091e-01 -4.069701e-01 +3.864228e-01 +5.732549e-01 +6.787797e-01 +8.914908e-07 -3.449763e-07 -1.515027e-06 -3.646994e-06
+1.868333e+01 -1.501951e-04 +2.157628e-02 +7.819743e-08 -1.389756e-05 +6.679489e-04 +5.423717e-03 -1.040381e-02 -6.052524e-01 -4.743854e-01 +4.458423e-01 +6.349463e-01 +7.832881e-01 +8.727657e-08 -4.299795e-07 -2.144818e-07 -3.538525e-06
+1.870000e+01 +6.194437e-04 +2.169208e-02 -2.028362e-07 -1.387462e-05 -2.592225e-04 +4.966745e-03 -2.467824e-03 -6.022414e-01 -5.918096e-01 +6.361860e-01 +5.313818e-01 +4.871413e-01 -5.044653e-07 -8.705375e-07 +8.208922e-07 -2.738054e-06
+1.871667e+01 -2.998030e-04 +2.067516e-02 +5.500915e-07 -1.334017e-05 +1.080299e-03 +4.596102e-03 -4.248377e-04 -5.807526e-01 -2.687283e-01 +6.132485e-01 +5.326932e-01 +4.324950e-01 -1.158076e-06 -1.214124e-06 +1.920611e-06 -1.980789e-06
+1.873333e+01 -1.182267e-03 +2.132431e-02 +1.030527e-06 -1.333791e-05 +8.914791e-04 +4.829734e-03 +2.260140e-02 -5.925445e-01 -3.878390e-01 +4.879745e-01 +6.101280e-01 +6.309450e-01 -5.571614e-07 -1.613870e-06 +1.068693e-06 -1.345234e-06
+1.875000e+01 -7.623017e-04 +2.173944e-02 +6.164587e-07 -1.318870e-05 -4.369733e-04 +4.926754e-03 +3.384680e-02 -5.955566e-01 -5.946516e-01 +5.921713e-01 +4.948389e-01 +5.579475e-01 -5.318103e-07 -1.179128e-06 +1.097335e-06 -2.041391e-06
+1.876667e+01 +5.970957e-05 +2.158006e-02 +3.515027e-08 -1.290345e-05 -5.178914e-04 +5.058760e-03 +1.198758e-02 -5.937249e-01 -5.985547e-01 +6.608523e-01 +4.799954e-01 +5.310430e-01 -6.189704e-07 -5.592511e-07 +1.105645e-06 -3.015454e-06
+1.878333e+01 -7.729522e-05 +2.325286e-02 -2.683067e-07 -1.392712e-05 -1.803083e-04 +4.229711e-03 -7.633921e-03 -6.250397e-01 -7.592292e-01 +5.619823e-01 +7.296445e-01 +4.336361e-01 -8.384794e-07 -6.267648e-07 +1.349131e-06 -3.052076e-06
+1.880000e+01 +6.424032e-04 +2.184376e-02 -6.167204e-07 -1.311083e-05 +5.483999e-04 +4.991241e-03 -3.789869e-02 -6.147710e-01 -4.658283e-01 +5.568904e-01 +6.171054e-01 +6.448673e-01 -7.611045e-07 -6.527338e-07 +1.036297e-06 -2.901207e-06
+1.881667e+01 -4.779646e-04 +2.161542e-02 +5.596780e-08 -1.291245e-05 +6.045533e-04 +4.492793e-03 -1.074858e-02 -6.028761e-01 -5.571510e-01 +6.308209e-01 +7.253516e-01 +4.519017e-01 -2.742436e-07 -7.935047e-07 +3.902214e-07 -2.550270e-06
+1.883333e+01 +2.232124e-04 +2.129349e-02 -2.389436e-07 -1.272683e-05 +2.458565e-04 +4.921584e-03 -1.544122e-02 -6.118441e-01 -6.191152e-01 +6.293202e-01 +6.954475e-01 +5.772766e-01 -5.519892e-07 -1.377548e-06 +8.243018e-07 -1.587762e-06
+1.885000e+01 +5.409661e-04 +2.149328e-02 -2.008850e-07 -1.249719e-05 -8.947825e-04 +5.052830e-03 +1.167729e-02 -6.123309e-01 -6.676214e-01 +5.671805e-01 +4.435445e-01 +6.882002e-01 -7.853687e-07 -1.840607e-06 +1.371497e-06 -7.760747e-07
+1.886667e+01 +5.832522e-05 +1.985997e-02 +4.659837e-08 -1.162813e-05 +8.347581e-05 +5.852034e-03 +3.483214e-04 -5.999020e-01 -5.303192e-01 +7.835393e-01 +5.644059e-01 +6.937024e-01 -3.861560e-07 -2.389981e-06 +6.426324e-07 +2.537042e-07
+1.888333e+01 +1.057000e-03 +2.228798e-02 -4.603496e-07 -1.267528e-05 -2.003634e-04 +4.269751e-03 -1.565274e-02 -6.176144e-01 -5.418325e-01 +5.587870e-01 +4.988930e-01 +5.086157e-01 -7.225055e-07 -2.505420e-06 +1.110274e-06 +3.880527e-07
+1.890000e+01 +6.220830e-04 +2.138830e-02 -1.360971e-07 -1.208842e-05 -2.799238e-05 +4.975172e-03 -5.146385e-03 -6.151589e-01 -4.582964e-01 +6.773839e-01 +4.602911e-01 +5.924850e-01 -8.023624e-08 -1.718877e-06 +1.024898e-07 -8.613452e-07
+1.891667e+01 -1.352761e-03 +2.093442e-02 +9.129367e-07 -1.182934e-05 +7.922754e-04 +4.957141e-03 +2.329344e-02 -6.106234e-01 -5.066112e-01 +6.835731e-01 +7.310434e-01 +5.934855e-01 -2.521708e-07 -1.983332e-06 +5.472700e-07 -3.526635e-07
+1.893333e+01 +1.829918e-03 +2.044021e-02 -7.951421e-07 -1.142798e-05 -9.438137e-04 +5.209115e-03 -1.429374e-02 -6.057749e-01 -7.081916e-01 +5.417037e-01 +4.553688e-01 +8.196366e-01 -2.936566e-07 -1.731028e-06 +4.090459e-07 -7.018660e-07
+1.895000e+01 -7.510913e-04 +2.057330e-02 +5.430041e-07 -1.121515e-05 +4.108996e-04 +4.913290e-03 +1.566404e-02 -5.964453e-01 -5.123225e-01 +5.829339e-01 +6.363085e-01 +7.089524e-01 -4.618011e-07 -1.861703e-06 +8.519142e-07 -3.911776e-07
+1.896667e+01 -1.390234e-03 +1.962061e-02 +6.864835e-07 -1.085119e-05 +6.154708e-04 +5.623735e-03 +1.749717e-02 -6.038662e-01 -4.366125e-01 +6.998773e-01 +6.178667e-01 +8.059673e-01 -3.345591e-08 -1.282354e-06 +1.498954e-07 -1.352528e-06
+1.898333e+01 +1.297462e-03 +2.092351e-02 -4.288876e-07 -1.141289e-05 -1.902669e-04 +4.131331e-03 -1.599314e-02 -6.018531e-01 -4.732327e-01 +6.570115e-01 +4.239022e-01 +4.329595e-01 -3.434243e-07 -1.035239e-06 +4.864490e-07 -1.711630e-06
+1.900000e+01 +4.149706e-04 +2.103835e-02 -7.626802e-08 -1.124975e-05 -6.185732e-04 +4.438269e-03 +1.144773e-02 -6.089028e-01 -7.036606e-01 +5.246990e-01 +5.364582e-01 +6.711820e-01 -5.580570e-07 -9.085634e-07 +9.877334e-07 -1.919141e-06
+1.901667e+01 -1.058498e-04 +2.132651e-02 +4.626638e-08 -1.140256e-05 -4.352220e-04 +4.263588e-03 +1.289908e-02 -6.194475e-01 -6.905484e-01 +5.288859e-01 +5.768591e-01 +6.298710e-01 -3.222625e-07 -1.237599e-06 +6.033004e-07 -1.387338e-06
+1.903333e+01 -4.513960e-04 +2.040046e-02 +2.073967e-07 -1.076110e-05 +4.831415e-04 +4.516111e-03 -2.085528e-03 -6.017118e-01 -6.212506e-01 +6.312993e-01 +7.774217e-01 +6.142090e-01 -2.700833e-07 -1.782356e-06 +4.393531e-07 -3.507889e-07
+1.905000e+01 +1.438774e-03 +2.009030e-02 -7.942470e-07 -1.068140e-05 -7.956219e-04 +4.002896e-03 -1.969608e-02 -5.922770e-01 -7.865221e-01 +4.639605e-01 +5.625113e-01 +6.462772e-01 -5.484086e-07 -1.895790e-06 +8.122650e-07 -7.512084e-08
+1.906667e+01 +1.068444e-03 +2.120940e-02 -4.387148e-07 -1.071831e-05 -1.016347e-04 +3.863138e-03 -1.948080e-02 -5.979359e-01 -6.269730e-01 +4.739637e-01 +6.104798e-01 +6.085922e-01 -5.687660e-07 -1.726456e-06 +8.472002e-07 -3.469740e-07
+1.908333e+01 +2.006809e-04 +2.072538e-02 +1.273015e-07 -1.031645e-05 -9.261460e-04 +4.108855e-03 +3.055051e-02 -5.910982e-01 -7.457810e-01 +4.782089e-01 +4.785873e-01 +6.941869e-01 -5.889202e-07 -1.932669e-06 +1.129681e-06 +6.700603e-08
+1.910000e+01 -9.219844e-04 +2.124490e-02 +5.852985e-07 -1.011830e-05 +7.551737e-04 +4.354672e-03 +1.044001e-02 -5.944785e-01 -5.617643e-01 +6.113489e-01 +8.117161e-01 +6.489626e-01 -2.727027e-07 -1.672316e-06 +5.050985e-07 -3.460330e-07
+1.911667e+01 +1.983936e-04 +2.147213e-02 +1.015849e-07 -1.028628e-05 +8.882609e-04 +4.315288e-03 -1.819426e-02 -6.093081e-01 -4.084894e-01 +5.936126e-01 +6.968335e-01 +6.701084e-01 -3.687828e-07 -1.671336e-06 +5.252301e-07 -3.842958e-07
+1.913333e+01 -4.170795e-04 +2.164545e-02 +1.517737e-07 -1.048781e-05 -4.600191e-04 +3.993812e-03 +2.019172e-02 -6.186118e-01 -6.435439e-01 +5.546956e-01 +5.108694e-01 +6.224263e-01 -3.875306e-07 -1.194557e-06 +7.410123e-07 -1.185832e-06
+1.915000e+01 +2.807685e-04 +2.064317e-02 -2.181867e-07 -9.514204e-06 -8.398759e-04 +4.674438e-03 +1.067580e-02 -5.923043e-01 -8.467423e-01 +7.609131e-01 +6.005234e-01 +6.429737e-01 -1.642092e-07 -1.567177e-06 +3.245246e-07 -4.057292e-07
+1.916667e+01 -6.037664e-05 +2.103396e-02 +7.039746e-08 -9.943930e-06 +1.414451e-04 +3.626595e-03 -2.609206e-04 -5.943877e-01 -6.179874e-01 +4.174786e-01 +6.864456e-01 +6.673358e-01 -5.660326e-07 -1.231434e-06 +9.407119e-07 -9.385040e-07
+1.918333e+01 -1.394216e-03 +2.168082e-02 +5.751057e-07 -1.011036e-05 +2.990659e-04 +3.944548e-03 +2.298371e-02 -6.193290e-01 -5.146725e-01 +6.646591e-01 +6.319513e-01 +5.346930e-01 -5.355709e-07 -1.428331e-06 +9.979139e-07 -6.929586e-07
+1.920000e+01 +7.119680e-04 +2.155212e-02 -3.950459e-08 -9.867685e-06 -8.485291e-04 +4.062420e-03 +2.083934e-02 -6.165624e-01 -6.784027e-01 +6.433868e-01 +4.157157e-01 +6.117809e-01 -2.958053e-07 -1.085274e-06 +5.892418e-07 -1.215732e-06
+1.921667e+01 -4.056336e-05 +2.124274e-02 +1.802197e-07 -9.799895e-06 +1.347759e-04 +3.797104e-03 +5.747743e-03 -6.128573e-01 -5.593851e-01 +5.689505e-01 +6.233437e-01 +6.135030e-01 -1.984246e-07 -1.472013e-06 +3.585498e-07 -5.214412e-07
+1.923333e+01 -2.458023e-04 +2.231352e-02 +4.266093e-07 -1.010941e-05 +3.904324e-04 +3.883964e-03 +1.257167e-02 -6.404053e-01 -4.840385e-01 +5.087539e-01 +6.322320e-01 +7.190788e-01 -5.975801e-07 -1.059019e-06 +1.051956e-06 -1.296399e-06
+1.925000e+01 +9.674713e-04 +1.980811e-02 -1.819131e-07 -9.194424e-06 -4.698242e-06 +4.338607e-03 -1.095435e-02 -6.087830e-01 -6.129362e-01 +8.465151e-01 +6.295359e-01 +5.414288e-01 -2.166952e-07 -6.781153e-07 +3.147094e-07 -1.754287e-06
+1.926667e+01 -4.078127e-04 +2.000216e-02 +2.047618e-07 -9.075557e-06 -2.965572e-06 +4.081410e-03 +1.155073e-02 -6.022858e-01 -5.180469e-01 +6.084890e-01 +5.324353e-01 +7.103800e-01 +2.787755e-07 -1.928682e-07 -4.109809e-07 -2.497373e-06
+1.928333e+01 +1.074547e-03 +1.993794e-02 -3.503453e-07 -9.209714e-06 +1.687038e-05 +3.617251e-03 -2.157048e-02 -6.043502e-01 -6.133980e-01 +5.634194e-01 +6.362513e-01 +6.089607e-01 +3.144786e-07 +9.603111e-08 -6.134408e-07 -2.952255e-06
+1.930000e+01 +1.227175e-03 +1.934530e-02 -1.539184e-07 -8.981946e-06 -3.481881e-04 +3.850892e-03 +9.174132e-04 -6.053713e-01 -6.799132e-01 +7.307756e-01 +5.743413e-01 +5.357993e-01 +4.237872e-07 +7.354663e-08 -6.994578e-07 -2.885809e-06
+1.931667e+01 +1.452088e-03 +2.041597e-02 -1.391194e-07 -9.127064e-06 +2.895040e-05 +3.003221e-03 -9.402505e-03 -5.964471e-01 -6.216881e-01 +5.167631e-01 +6.484011e-01 +4.647859e-01 +7.144511e-07 -4.824793e-07 -1.226138e-06 -1.891333e-06
+1.933333e+01 +5.692504e-04 +1.884663e-02 +5.664514e-08 -8.298164e-06 +1.803885e-04 +3.952491e-03 -2.050945e-03 -5.821439e-01 -6.818837e-01 +7.587088e-01 +7.620028e-01 +5.766812e-01 +5.331578e-07 -5.861228e-07 -8.942702e-07 -1.627579e-06
+1.935000e+01 +8.665116e-04 +2.023237e-02 -4.307757e-07 -8.780563e-06 -3.906755e-04 +3.282771e-03 -1.462452e-02 -5.986698e-01 -5.884479e-01 +5.124275e-01 +4.577895e-01 +5.955367e-01 +2.995713e-07 -4.035296e-07 -5.579951e-07 -1.968650e-06
+1.936667e+01 +2.098828e-04 +1.827524e-02 -1.858648e-07 -8.117870e-06 -6.458409e-04 +4.732448e-03 +8.383070e-03 -6.092201e-01 -7.602056e-01 +8.206589e-01 +5.346740e-01 +8.332058e-01 -1.783328e-07 -4.368699e-07 +3.302244e-07 -1.926225e-06
+1.938333e+01 -3.981103e-04 +2.002985e-02 +2.436026e-07 -8.644126e-06 +2.585329e-04 +3.008496e-03 +7.355462e-03 -5.961561e-01 -4.740156e-01 +4.931375e-01 +5.844995e-01 +5.335434e-01 -1.987346e-07 -6.870684e-07 +3.599814e-07 -1.427723e-06
+1.940000e+01 -1.407110e-03 +1.987267e-02 +5.528823e-07 -8.344334e-06 +6.217611e-04 +3.113707e-03 +1.563940e-02 -5.875998e-01 -4.394439e-01 +4.165778e-01 +6.842755e-01 +6.654777e-01 +2.653014e-07 -5.717890e-07 -3.782325e-07 -1.555791e-06
+1.941667e+01 -1.059307e-03 +2.048209e-02 +4.140228e-07 -8.559654e-06 +3.978315e-04 +3.341528e-03 +1.383161e-02 -6.156715e-01 -4.281150e-01 +4.180376e-01 +5.872896e-01 +7.661442e-01 +2.392303e-07 -3.891998e-07 -3.421850e-07 -1.941544e-06
+1.943333e+01 +2.504056e-03 +1.928055e-02 -5.975638e-07 -8.097642e-06 -1.796355e-04 +3.619631e-03 -3.338851e-02 -6.017767e-01 -6.620429e-01 +6.967254e-01 +6.071698e-01 +6.002633e-01 +1.746409e-07 -1.378480e-07 -4.191810e-07 -2.276268e-06
+1.945000e+01 +1.808569e-03 +2.133817e-02 -1.509932e-07 -8.511319e-06 -1.767038e-04 +3.099752e-03 -4.149564e-03 -6.194262e-01 -6.386375e-01 +5.098615e-01 +5.846660e-01 +6.041909e-01 +2.322294e-07 -3.728608e-08 -4.021506e-07 -2.482918e-06
+1.946667e+01 +1.353775e-03 +1.988642e-02 -1.128767e-07 -7.913308e-06 -1.953568e-04 +3.092410e-03 -1.023298e-03 -5.868035e-01 -6.949015e-01 +5.783501e-01 +6.353396e-01 +5.456640e-01 +7.444825e-08 -3.794968e-08 -1.279623e-07 -2.328854e-06
+1.948333e+01 +3.405478e-04 +2.059933e-02 +2.536700e-07 -7.972416e-06 +3.455954e-04 +3.812420e-03 +5.774009e-03 -6.217629e-01 -5.133609e-01 +6.351403e-01 +6.648229e-01 +7.890106e-01 +2.182775e-08 +1.340696e-07 -1.484346e-08 -2.718599e-06
+1.950000e+01 -2.631420e-04 +1.803085e-02 +4.674062e-07 -7.195151e-06 +6.738743e-04 +4.111708e-03 +9.389392e-03 -5.862281e-01 -4.358124e-01 +7.979423e-01 +7.189384e-01 +7.579907e-01 +6.838498e-08 +1.571869e-07 -7.877458e-08 -2.596657e-06
+1.951667e+01 -1.080401e-03 +1.866176e-02 +5.856460e-07 -7.271378e-06 +4.969436e-04 +3.214129e-03 +2.349164e-02 -5.685429e-01 -5.147848e-01 +6.144721e-01 +7.299526e-01 +5.948110e-01 +1.873380e-07 -1.914393e-07 -2.246193e-07 -1.924872e-06
+1.953333e+01 +5.630936e-04 +2.021254e-02 -2.667772e-08 -7.674360e-06 -2.040163e-04 +3.292466e-03 +4.766803e-03 -6.060953e-01 -5.686570e-01 +7.072353e-01 +4.948992e-01 +5.475637e-01 +1.252221e-07 -1.420615e-07 -1.898594e-07 -2.118072e-06
+1.955000e+01 +6.749696e-04 +1.956793e-02 -4.652966e-08 -7.544796e-06 +5.209400e-04 +3.355390e-03 -2.138662e-02 -6.061708e-01 -4.691366e-01 +6.313208e-01 +6.981276e-01 +6.688410e-01 +2.721545e-07 -6.868705e-07 -5.285316e-07 -1.186913e-06
+1.956667e+01 +3.222138e-04 +1.938984e-02 +5.034718e-08 -7.436308e-06 +2.052190e-05 +3.318864e-03 +2.819544e-03 -6.043043e-01 -5.242430e-01 +6.176538e-01 +5.441123e-01 +6.836467e-01 +4.755372e-07 -4.604715e-07 -7.803240e-07 -1.530624e-06
+1.958333e+01 -5.590504e-04 +1.891872e-02 +4.128048e-07 -7.352608e-06 +4.257656e-04 +3.034833e-03 +1.474178e-02 -5.955166e-01 -5.460975e-01 +6.474672e-01 +7.436967e-01 +5.455937e-01 +5.510891e-07 -5.564271e-07 -8.639333e-07 -1.314397e-06
+1.960000e+01 +1.418669e-03 +2.070243e-02 -4.059590e-07 -7.658916e-06 -3.629556e-04 +2.538123e-03 -1.692360e-02 -6.073833e-01 -7.163432e-01 +3.642928e-01 +5.799021e-01 +6.409510e-01 +3.893461e-07 -5.828995e-07 -7.054892e-07 -1.286361e-06
+1.961667e+01 +8.448826e-04 +2.107046e-02 +4.149719e-08 -7.857965e-06 +1.394070e-04 +2.403005e-03 -1.928345e-03 -6.244352e-01 -5.639835e-01 +5.348713e-01 +6.433618e-01 +4.171697e-01 +1.525418e-07 -3.360317e-07 -2.602848e-07 -1.729996e-06
+1.963333e+01 +1.032018e-03 +1.905389e-02 +2.509345e-08 -6.983975e-06 -1.948190e-04 +3.328415e-03 +8.940334e-03 -6.002099e-01 -5.522240e-01 +7.106126e-01 +4.842536e-01 +6.569217e-01 +3.897229e-07 -4.890486e-07 -6.175646e-07 -1.367565e-06
+1.965000e+01 +3.426109e-03 +2.020381e-02 -6.058631e-07 -7.294535e-06 -3.330597e-04 +3.219696e-03 -3.360385e-02 -6.271018e-01 -6.178906e-01 +7.122887e-01 +4.912750e-01 +6.204079e-01 +2.659876e-07 -4.177813e-07 -5.547553e-07 -1.550889e-06
+1.966667e+01 +2.650480e-03 +2.127619e-02 -3.023105e-07 -7.631123e-06 -1.700717e-04 +2.448756e-03 -1.647996e-02 -6.319950e-01 -5.988184e-01 +5.460232e-01 +5.440171e-01 +4.595753e-01 +4.420162e-07 -3.577673e-07 -7.904106e-07 -1.640959e-06
+1.968333e+01 +1.218063e-03 +2.038790e-02 +6.663244e-08 -7.406102e-06 -1.303710e-04 +1.656777e-03 +1.055554e-02 -5.927770e-01 -6.148998e-01 +1.997362e-01 +5.770804e-01 +4.701988e-01 +6.050936e-07 -5.489468e-07 -9.728702e-07 -1.168780e-06
+1.970000e+01 +9.353830e-04 +1.844723e-02 +2.240981e-07 -6.735711e-06 -2.078417e-04 +3.611288e-03 +2.577448e-02 -6.220860e-01 -6.813074e-01 +7.302850e-01 +6.094598e-01 +8.213490e-01 +8.994948e-07 -6.504765e-07 -1.412814e-06 -1.069342e-06
+1.971667e+01 +3.992330e-04 +1.836135e-02 +2.068391e-07 -6.739347e-06 +5.431725e-04 +3.268794e-03 -4.386795e-03 -6.171045e-01 -4.586617e-01 +7.048592e-01 +7.264398e-01 +7.040271e-01 +6.536837e-07 -4.358619e-07 -1.100468e-06 -1.384667e-06
+1.973333e+01 +7.046924e-04 +1.953412e-02 +4.881042e-08 -6.861493e-06 +1.959799e-04 +2.421000e-03 -3.642214e-03 -6.019640e-01 -4.005422e-01 +5.770658e-01 +5.037002e-01 +4.536717e-01 +8.367375e-07 -4.397946e-07 -1.402351e-06 -1.305103e-06
+1.975000e+01 +2.082754e-03 +1.844063e-02 -3.623306e-07 -6.294740e-06 -3.212081e-04 +3.392631e-03 -1.682089e-02 -6.017358e-01 -6.642599e-01 +8.141937e-01 +5.332401e-01 +6.794197e-01 +9.183159e-07 -8.287086e-07 -1.578959e-06 -6.332977e-07
+1.976667e+01 +3.691453e-04 +1.949940e-02 +1.374100e-07 -6.609089e-06 -2.392406e-04 +2.766801e-03 +2.098605e-02 -6.105082e-01 -5.959538e-01 +5.958285e-01 +5.012080e-01 +6.204258e-01 +1.220402e-06 -1.247296e-06 -1.964466e-06 +5.951083e-08
+1.978333e+01 +1.052785e-03 +1.787527e-02 -5.034420e-08 -6.187112e-06 -1.833401e-04 +3.023552e-03 +3.129914e-03 -5.933468e-01 -5.504231e-01 +6.063137e-01 +4.801269e-01 +7.474701e-01 +8.923660e-07 -1.275295e-06 -1.473604e-06 +1.821164e-07
+1.980000e+01 -2.932565e-04 +1.981340e-02 +3.836201e-07 -6.767840e-06 +2.482396e-04 +2.299129e-03 +2.221105e-02 -6.204597e-01 -5.594818e-01 +4.357928e-01 +6.969288e-01 +5.857550e-01 +4.910408e-07 -7.594474e-07 -7.491136e-07 -7.338685e-07
+1.981667e+01 -1.019852e-03 +1.918696e-02 +4.994225e-07 -6.458162e-06 +6.746815e-04 +2.860358e-03 +1.470042e-02 -6.246781e-01 -4.368812e-01 +6.707089e-01 +7.799446e-01 +6.334379e-01 +5.587844e-07 -9.091197e-07 -8.841966e-07 -4.744597e-07
+1.983333e+01 +2.088303e-04 +1.946941e-02 +4.153798e-08 -6.400868e-06 +1.909067e-04 +2.284411e-03 -4.734401e-03 -6.037361e-01 -4.468964e-01 +6.098645e-01 +5.504988e-01 +4.240391e-01 +5.600637e-07 -1.011655e-06 -9.435812e-07 -2.192343e-07
+1.985000e+01 +3.464878e-04 +1.884506e-02 -1.071341e-07 -6.292642e-06 +1.877865e-04 +2.685810e-03 -1.752100e-02 -6.188018e-01 -4.524460e-01 +6.675742e-01 +5.558993e-01 +5.786261e-01 +9.033125e-07 -9.062049e-07 -1.551355e-06 -4.154201e-07
+1.986667e+01 +2.144825e-05 +1.760216e-02 -1.860460e-08 -5.926935e-06 +2.338308e-04 +3.272393e-03 -1.162661e-02 -6.190969e-01 -6.091520e-01 +7.460550e-01 +7.421438e-01 +8.061957e-01 +6.618294e-07 -8.519669e-07 -1.133134e-06 -4.836725e-07
+1.988333e+01 -1.812936e-05 +1.743058e-02 -9.844457e-09 -5.825585e-06 -1.890653e-04 +2.715510e-03 +7.226383e-03 -5.940813e-01 -7.120629e-01 +5.470426e-01 +6.328265e-01 +7.422108e-01 +7.093098e-07 -3.050896e-07 -1.158657e-06 -1.299184e-06
+1.990000e+01 -3.166112e-04 +1.742615e-02 +6.209963e-08 -5.719063e-06 +4.276538e-04 +2.931764e-03 -1.286793e-02 -6.014339e-01 -4.026396e-01 +7.181005e-01 +6.352955e-01 +6.944200e-01 +5.397519e-07 -2.427172e-07 -9.331266e-07 -1.401606e-06
+1.991667e+01 -1.186656e-04 +1.851764e-02 +8.161861e-08 -5.853283e-06 +1.328208e-04 +2.115336e-03 +1.747393e-03 -5.856955e-01 -5.809071e-01 +5.452085e-01 +6.675150e-01 +4.586221e-01 +4.306715e-07 -2.955800e-07 -7.112832e-07 -1.248810e-06
+1.993333e+01 -1.336640e-03 +1.934850e-02 +4.632724e-07 -6.028720e-06 +3.205621e-04 +2.251599e-03 +2.872521e-02 -6.152281e-01 -4.358562e-01 +4.977944e-01 +6.180596e-01 +5.972217e-01 +4.905502e-08 -1.705816e-07 -2.961095e-09 -1.517077e-06
+1.995000e+01 +6.344782e-04 +1.816375e-02 -7.479450e-08 -5.607743e-06 +2.960999e-04 +2.626673e-03 -2.044003e-02 -6.000189e-01 -4.637408e-01 +5.071846e-01 +6.366159e-01 +8.049204e-01 +7.357866e-08 -3.565551e-07 -1.770387e-07 -1.146226e-06
+1.996667e+01 -5.244338e-04 +1.840928e-02 +2.464939e-07 -5.652789e-06 +1.768582e-04 +2.322948e-03 +1.529948e-02 -5.980142e-01 -5.265613e-01 +4.837343e-01 +6.419678e-01 +6.778555e-01 +2.134113e-07 -4.486895e-07 -3.136959e-07 -9.675877e-07
+1.998333e+01 -4.710441e-04 +1.767914e-02 +1.469518e-07 -5.577082e-06 +2.632953e-04 +2.425214e-03 +1.896589e-03 -6.027413e-01 -6.059453e-01 +5.706046e-01 +7.802934e-01 +6.558864e-01 +8.900485e-08 -7.861682e-07 -1.425139e-07 -3.994822e-07
+2.000000e+01 +2.603925e-04 +1.790163e-02 +5.961371e-08 -5.536253e-06 +2.265285e-04 +1.960503e-03 -4.823156e-03 -5.847752e-01 -4.852821e-01 +5.324341e-01 +6.324637e-01 +4.487435e-01 -9.463644e-08 -6.430451e-07 +1.450376e-07 -5.708429e-07
+2.001667e+01 -3.387732e-04 +1.796806e-02 +2.869308e-07 -5.556897e-06 +1.403256e-04 +2.364905e-03 +2.138168e-02 -6.126551e-01 -5.123086e-01 +6.527549e-01 +6.165401e-01 +5.632876e-01 +3.172167e-08 -7.203176e-07 +2.974552e-09 -4.959793e-07
+2.003333e+01 +1.410438e-04 +1.675199e-02 +1.577044e-07 -5.159984e-06 +2.044681e-04 +2.722750e-03 +5.667222e-03 -5.974594e-01 -4.503848e-01 +6.777627e-01 +5.894472e-01 +7.565541e-01 +1.763265e-07 -4.140075e-07 -2.777883e-07 -9.472824e-07
+2.005000e+01 +6.221432e-04 +1.851754e-02 -1.281260e-08 -5.604956e-06 -2.671391e-04 +2.012975e-03 +1.100931e-02 -6.155251e-01 -7.127631e-01 +6.506107e-01 +6.028940e-01 +3.859406e-01 +7.998458e-08 -5.396554e-07 -1.042559e-07 -7.657155e-07
+2.006667e+01 -1.778416e-04 +1.845527e-02 +2.800828e-07 -5.624920e-06 +2.549262e-04 +2.101488e-03 +1.571231e-02 -6.291287e-01 -5.198561e-01 +6.302860e-01 +7.029726e-01 +4.745710e-01 +1.130207e-07 -5.596351e-07 -1.475618e-07 -7.479131e-07
+2.008333e+01 +8.029832e-04 +1.660239e-02 +2.961301e-08 -4.991847e-06 -2.504544e-04 +2.421746e-03 +1.464574e-02 -5.873653e-01 -7.290234e-01 +7.649996e-01 +6.282282e-01 +5.345238e-01 +1.200698e-07 -3.534658e-07 -1.621396e-07 -9.683755e-07
+2.010000e+01 +7.077650e-04 +1.772020e-02 +2.905678e-08 -5.195546e-06 -2.816434e-04 +2.126176e-03 +1.621985e-02 -6.013966e-01 -5.501329e-01 +6.581347e-01 +4.199442e-01 +4.867861e-01 +8.094773e-08 -5.246617e-07 -9.351357e-08 -6.997865e-07
+2.011667e+01 +4.770179e-04 +1.751184e-02 +1.411318e-07 -5.068994e-06 +1.117105e-04 +2.484967e-03 +8.613084e-03 -6.132656e-01 -5.373222e-01 +7.025605e-01 +6.383857e-01 +6.694462e-01 +1.618902e-07 -8.861066e-07 -2.467185e-07 -1.096634e-07
+2.013333e+01 +1.655506e-03 +1.686810e-02 -2.392497e-07 -4.923539e-06 -1.201753e-04 +2.313701e-03 -2.000199e-02 -5.967282e-01 -6.716723e-01 +6.164876e-01 +6.356872e-01 +6.710381e-01 +1.839614e-07 -8.840747e-07 -3.520250e-07 -5.548012e-08
+2.015000e+01 +2.537506e-04 +1.636570e-02 -4.157414e-08 -4.774843e-06 -4.437860e-04 +2.322138e-03 +1.760731e-02 -5.885800e-01 -7.293831e-01 +6.075354e-01 +4.953506e-01 +7.018423e-01 +1.058366e-07 -8.621874e-07 -1.334678e-07 -5.495305e-08
+2.016667e+01 +1.387605e-03 +1.843579e-02 -1.034433e-07 -5.179368e-06 -6.215846e-05 +1.644351e-03 -8.477388e-03 -6.050297e-01 -5.729167e-01 +4.503807e-01 +5.673246e-01 +4.612122e-01 -7.422838e-08 -1.223048e-06 +1.046181e-07 +5.234760e-07
+2.018333e+01 +1.468143e-03 +1.646111e-02 -1.896038e-07 -4.570218e-06 -3.791883e-04 +2.426424e-03 -1.507218e-03 -5.858968e-01 -7.385992e-01 +8.503070e-01 +5.382751e-01 +5.503158e-01 -1.734227e-07 -1.283425e-06 +2.854685e-07 +6.850552e-07
+2.020000e+01 +1.227957e-03 +1.801801e-02 -1.648439e-07 -4.937024e-06 -1.638354e-04 +2.014307e-03 -9.936961e-03 -6.121350e-01 -6.548895e-01 +7.231606e-01 +5.834940e-01 +4.377068e-01 -2.835527e-07 -1.180360e-06 +4.491161e-07 +4.701853e-07
+2.021667e+01 +1.544528e-04 +1.760364e-02 +2.797830e-08 -4.697330e-06 +1.777146e-04 +2.057707e-03 -6.306185e-03 -5.947971e-01 -3.688477e-01 +6.258307e-01 +5.084095e-01 +5.778698e-01 -4.287541e-07 -1.269243e-06 +6.986087e-07 +6.736741e-07
+2.023333e+01 +5.283475e-04 +1.838301e-02 -1.950930e-07 -4.712609e-06 -2.282379e-04 +2.214628e-03 -9.970566e-03 -6.120479e-01 -4.947697e-01 +7.094587e-01 +3.729068e-01 +6.087760e-01 -4.103753e-07 -1.257465e-06 +6.598526e-07 +6.317744e-07
+2.025000e+01 -8.412739e-04 +1.853648e-02 +9.257015e-08 -4.621266e-06 -1.081247e-05 +2.187521e-03 +1.129558e-02 -6.074062e-01 -5.606290e-01 +6.695189e-01 +5.707513e-01 +6.452388e-01 -2.008828e-07 -9.997132e-07 +3.586697e-07 +2.299547e-07
+2.026667e+01 +5.232340e-04 +1.882762e-02 -2.000818e-07 -4.586078e-06 +8.286728e-05 +2.095200e-03 -2.775324e-02 -6.056427e-01 -5.904495e-01 +5.817421e-01 +6.561966e-01 +6.871785e-01 -1.451367e-07 -1.053008e-06 +1.807654e-07 +3.386247e-07
+2.028333e+01 +4.328381e-04 +1.946301e-02 -2.397969e-07 -4.659234e-06 -3.115769e-04 +2.035809e-03 -1.076398e-02 -6.183390e-01 -6.820255e-01 +6.742922e-01 +4.880680e-01 +5.717084e-01 -1.978025e-07 -1.126713e-06 +3.050350e-07 +4.498576e-07
+2.030000e+01 -1.121863e-03 +1.910973e-02 +2.097840e-07 -4.642860e-06 -1.940405e-04 +1.771767e-03 +3.609105e-02 -6.092203e-01 -5.577560e-01 +5.637714e-01 +4.395236e-01 +5.225398e-01 -1.728825e-07 -8.546596e-07 +3.635309e-07 +3.336718e-08
+2.031667e+01 +2.412417e-04 +1.750088e-02 -1.048073e-07 -4.302418e-06 -2.496692e-04 +2.227082e-03 +1.375988e-03 -6.014652e-01 -7.819643e-01 +7.241758e-01 +6.188404e-01 +6.779556e-01 -2.209603e-07 -8.547678e-07 +3.703448e-07 +6.599555e-08
+2.033333e+01 -4.049624e-04 +1.749759e-02 +2.952701e-08 -4.262791e-06 +1.321823e-04 +2.286440e-03 -3.989221e-03 -6.075299e-01 -6.340704e-01 +7.078674e-01 +7.255471e-01 +7.490558e-01 -2.471094e-07 -6.585527e-07 +4.026026e-07 -2.568991e-07
+2.035000e+01 -9.663487e-04 +1.905322e-02 +1.820393e-07 -4.725739e-06 +2.978049e-04 +1.679970e-03 +5.273068e-03 -6.371848e-01 -5.459186e-01 +4.864649e-01 +7.497738e-01 +5.702086e-01 -1.633071e-07 -7.755503e-07 +2.823535e-07 -1.077552e-07
+2.036667e+01 -1.379661e-03 +1.685140e-02 +2.501044e-07 -4.280692e-06 +1.247830e-04 +1.660241e-03 +2.388140e-02 -5.882889e-01 -4.795851e-01 +4.900390e-01 +5.638290e-01 +5.701381e-01 -1.574573e-07 -5.115217e-07 +3.103152e-07 -4.313230e-07
+2.038333e+01 -1.911180e-03 +1.749187e-02 +3.029799e-07 -4.340506e-06 +5.477500e-04 +1.941289e-03 +5.700250e-03 -6.200161e-01 -3.788034e-01 +6.300889e-01 +7.587803e-01 +6.423510e-01 +6.441415e-09 -3.455961e-07 +1.326502e-09 -7.552634e-07
+2.040000e+01 -8.394336e-04 +1.679888e-02 +4.187270e-08 -4.119623e-06 +2.557447e-04 +2.050670e-03 -1.021502e-02 -6.060492e-01 -5.222701e-01 +7.741993e-01 +6.980768e-01 +5.902185e-01 -2.190463e-08 -4.181971e-07 +1.679087e-08 -5.913933e-07
+2.041667e+01 -1.662353e-04 +1.685320e-02 -5.327094e-08 -4.027060e-06 +8.575407e-05 +2.048967e-03 -1.224493e-02 -6.016762e-01 -5.586116e-01 +8.275055e-01 +6.141626e-01 +5.517265e-01 -2.889974e-07 -2.484948e-07 +4.566578e-07 -8.496020e-07
+2.043333e+01 -2.083694e-04 +1.808353e-02 -2.753861e-08 -4.272418e-06 -8.140981e-05 +1.798818e-03 +1.300981e-03 -6.261512e-01 -6.144397e-01 +4.288297e-01 +5.491923e-01 +7.848763e-01 -1.519306e-07 -2.785407e-08 +2.550800e-07 -1.248765e-06
+2.045000e+01 -5.962955e-05 +1.776120e-02 -8.183957e-08 -4.204430e-06 -1.295071e-04 +1.934447e-03 -2.920022e-03 -6.333004e-01 -6.624924e-01 +5.977209e-01 +5.638144e-01 +7.317655e-01 -1.411725e-07 -1.971036e-07 +2.291195e-07 -9.660449e-07
+2.046667e+01 -7.515238e-04 +1.706673e-02 +1.093324e-07 -3.989194e-06 +2.605894e-04 +1.600006e-03 -1.588531e-03 -5.915336e-01 -4.950045e-01 +5.285933e-01 +6.881750e-01 +5.684754e-01 -1.753414e-07 -1.103229e-07 +2.884185e-07 -1.016222e-06
+2.048333e+01 +2.318624e-04 +1.768792e-02 -1.576526e-07 -4.115476e-06 -5.646918e-05 +1.730695e-03 -1.783599e-02 -6.246992e-01 -6.069758e-01 +6.089299e-01 +5.639266e-01 +6.020910e-01 -2.495050e-07 -2.102786e-07 +3.813657e-07 -8.972803e-07
+2.050000e+01 -1.024094e-03 +1.746757e-02 +1.304580e-07 -4.016528e-06 +3.436042e-04 +1.772599e-03 -3.794629e-03 -6.216941e-01 -5.424210e-01 +7.041332e-01 +8.058662e-01 +5.531929e-01 -3.451435e-07 -3.292789e-07 +5.662502e-07 -6.792076e-07
+2.051667e+01 +2.120164e-04 +1.668003e-02 -5.920178e-08 -3.856015e-06 -1.570196e-05 +1.793685e-03 -7.029974e-03 -6.087036e-01 -4.771533e-01 +7.199438e-01 +4.619726e-01 +5.699504e-01 -4.980025e-07 -3.273279e-07 +8.144915e-07 -6.441183e-07
+2.053333e+01 +3.374016e-04 +1.735025e-02 -8.185840e-08 -3.883513e-06 -2.617134e-04 +1.657104e-03 +5.800131e-03 -6.115793e-01 -6.240672e-01 +6.958360e-01 +4.200967e-01 +5.032881e-01 -4.335306e-07 -4.913263e-07 +7.304900e-07 -3.623232e-07
+2.055000e+01 +1.031203e-03 +1.620090e-02 -2.661293e-07 -3.693809e-06 -3.320703e-04 +1.774996e-03 -1.584636e-02 -6.002139e-01 -5.561448e-01 +5.589176e-01 +2.970631e-01 +7.469728e-01 -5.663466e-07 -4.956141e-07 +9.128229e-07 -3.208376e-07
+2.056667e+01 -8.233697e-04 +1.607526e-02 +4.606562e-08 -3.575092e-06 +3.907908e-05 +1.721834e-03 +4.324355e-03 -5.873047e-01 -5.669039e-01 +5.314024e-01 +5.996301e-01 +7.467861e-01 -5.634770e-07 -4.858315e-07 +9.435964e-07 -3.006471e-07
+2.058333e+01 -2.716270e-04 +1.727950e-02 -5.132180e-08 -3.859768e-06 -3.423835e-04 +1.548865e-03 +1.579753e-02 -6.245849e-01 -7.061119e-01 +6.928285e-01 +4.352506e-01 +4.600300e-01 -4.184648e-07 -4.750667e-07 +7.226188e-07 -3.702160e-07
+2.060000e+01 -1.056427e-03 +1.702787e-02 +1.984694e-07 -3.814408e-06 +1.858678e-05 +1.377781e-03 +2.800896e-02 -6.139121e-01 -4.917604e-01 +6.341336e-01 +5.104741e-01 +3.956170e-01 -3.718112e-07 -5.381993e-07 +6.660595e-07 -2.336261e-07
+2.061667e+01 +2.278499e-04 +1.626809e-02 -6.505196e-08 -3.606524e-06 -1.796394e-04 +1.644297e-03 +2.413286e-03 -6.089977e-01 -6.668436e-01 +4.740336e-01 +5.218435e-01 +7.796599e-01 -3.743631e-07 -4.667346e-07 +6.267707e-07 -3.308342e-07
+2.063333e+01 -4.961844e-04 +1.708785e-02 +2.730312e-08 -3.683891e-06 +2.570330e-04 +1.649854e-03 -1.405649e-02 -6.287522e-01 -5.737871e-01 +6.606575e-01 +7.842768e-01 +6.131835e-01 -4.544292e-07 -5.531636e-07 +7.321276e-07 -2.073079e-07
+2.065000e+01 -2.320558e-04 +1.610873e-02 -1.627874e-08 -3.402535e-06 -1.845434e-04 +1.763869e-03 +1.047759e-02 -6.016385e-01 -7.728026e-01 +5.004850e-01 +6.163732e-01 +8.829669e-01 -3.546929e-07 -5.467783e-07 +6.069640e-07 -1.598758e-07
+2.066667e+01 -1.496582e-04 +1.621956e-02 +2.312671e-08 -3.503214e-06 -2.277899e-04 +1.306801e-03 +1.968310e-02 -5.923303e-01 -6.889814e-01 +4.659649e-01 +4.959082e-01 +5.460766e-01 -3.335849e-07 -5.212918e-07 +5.869107e-07 -1.741947e-07
+2.068333e+01 -5.850358e-04 +1.710383e-02 +1.488173e-07 -3.630966e-06 +8.488535e-05 +1.102941e-03 +1.684076e-02 -6.051429e-01 -6.400260e-01 +2.817886e-01 +7.143930e-01 +5.725124e-01 -4.689662e-07 -4.115282e-07 +8.072154e-07 -3.650425e-07
+2.070000e+01 +7.532925e-04 +1.611830e-02 -9.518211e-09 -3.322587e-06 -1.757188e-04 +1.678947e-03 +1.088951e-02 -6.059099e-01 -6.688598e-01 +6.213819e-01 +5.187861e-01 +7.430816e-01 -3.611426e-07 -4.156357e-07 +6.183515e-07 -3.472985e-07
+2.071667e+01 +1.943607e-03 +1.546255e-02 -2.460362e-07 -3.231912e-06 -3.892407e-04 +1.385882e-03 -1.110087e-02 -5.773176e-01 -8.037019e-01 +8.236786e-01 +4.683839e-01 +2.961727e-01 -3.315640e-07 -4.584870e-07 +5.342114e-07 -2.188039e-07
+2.073333e+01 +7.840998e-04 +1.628803e-02 -1.086859e-08 -3.346995e-06 -7.638120e-06 +1.452287e-03 -1.473335e-03 -6.080110e-01 -6.541743e-01 +6.217776e-01 +6.530022e-01 +5.693995e-01 -2.921519e-07 -5.050281e-07 +4.837360e-07 -1.782408e-07
+2.075000e+01 +6.644730e-04 +1.680046e-02 +2.549444e-08 -3.401695e-06 +8.961159e-06 +1.352214e-03 +3.255004e-03 -6.166715e-01 -5.960494e-01 +4.129855e-01 +6.078613e-01 +7.019637e-01 -4.314253e-08 -2.703924e-07 +7.715173e-08 -5.702855e-07
+2.076667e+01 -2.496531e-04 +1.622881e-02 +1.701955e-07 -3.296928e-06 -2.028277e-05 +1.591468e-03 +2.942701e-02 -6.249486e-01 -5.909671e-01 +6.926363e-01 +5.750684e-01 +6.568307e-01 +1.320578e-07 -2.097207e-07 -1.739821e-07 -6.723850e-07
+2.078333e+01 +1.183283e-03 +1.656897e-02 -5.243096e-08 -3.281643e-06 -3.033135e-04 +1.401110e-03 +1.404994e-02 -6.153248e-01 -7.757864e-01 +5.888792e-01 +4.985432e-01 +6.026296e-01 +1.620230e-07 -3.222862e-07 -2.471978e-07 -4.591585e-07
+2.080000e+01 -3.948110e-04 +1.482836e-02 +1.223664e-07 -3.033017e-06 -1.024154e-04 +1.431410e-03 +2.812372e-02 -5.832122e-01 -5.513975e-01 +6.018242e-01 +4.605635e-01 +6.341441e-01 +2.778201e-08 -3.758130e-07 -3.222633e-09 -3.106671e-07
+2.081667e+01 +1.172826e-04 +1.640489e-02 +2.418397e-08 -3.270493e-06 -5.264273e-05 +1.194180e-03 +7.546871e-03 -6.125848e-01 -5.978397e-01 +5.466304e-01 +5.495692e-01 +4.842448e-01 -1.070568e-07 -4.657392e-07 +1.902156e-07 -1.936472e-07
+2.083333e+01 +2.164430e-04 +1.604122e-02 -1.012657e-08 -3.156174e-06 +2.073040e-04 +1.250786e-03 -1.894350e-02 -6.047637e-01 -4.783233e-01 +5.144235e-01 +6.721156e-01 +5.823569e-01 -1.368069e-07 -5.892497e-07 +2.007226e-07 +3.407557e-08
+2.085000e+01 +4.954129e-04 +1.530468e-02 -3.147341e-08 -2.969762e-06 -7.133236e-05 +1.592859e-03 -1.957571e-04 -6.070827e-01 -6.613450e-01 +6.911118e-01 +5.893335e-01 +7.438697e-01 +1.187108e-08 -2.866846e-07 -1.938134e-08 -4.612792e-07
+2.086667e+01 +2.214228e-04 +1.397374e-02 -7.047043e-08 -2.816561e-06 -3.160556e-05 +1.612377e-03 -1.026954e-02 -5.889775e-01 -6.307196e-01 +7.289255e-01 +5.963407e-01 +7.405986e-01 +5.949153e-08 -2.448749e-07 -1.130221e-07 -4.941482e-07
+2.088333e+01 +1.060029e-03 +1.461687e-02 -1.742399e-07 -2.782261e-06 -1.356686e-04 +1.750367e-03 -2.026167e-02 -6.014323e-01 -7.628206e-01 +8.222936e-01 +6.245343e-01 +7.997588e-01 -1.639776e-07 -2.831848e-07 +2.441806e-07 -4.377144e-07
+2.090000e+01 -8.799122e-05 +1.635522e-02 -4.134339e-08 -2.944054e-06 +7.682419e-05 +1.509231e-03 -1.382926e-02 -6.179623e-01 -4.369583e-01 +7.708844e-01 +5.143892e-01 +6.310283e-01 -1.867566e-07 -3.156147e-07 +2.910392e-07 -3.966999e-07
+2.091667e+01 -8.731319e-04 +1.539234e-02 +9.413364e-08 -2.754942e-06 +1.783906e-04 +1.525362e-03 +2.448742e-03 -5.920501e-01 -3.904339e-01 +7.967577e-01 +5.689875e-01 +6.413035e-01 -2.129365e-07 -3.870380e-07 +3.570801e-07 -2.318566e-07
+2.093333e+01 -4.563813e-04 +1.718779e-02 +3.673930e-08 -3.049993e-06 +1.731039e-04 +1.103801e-03 -7.750418e-03 -6.182358e-01 -4.739197e-01 +6.034847e-01 +6.440705e-01 +4.226068e-01 -2.270841e-07 -3.669559e-07 +3.666700e-07 -2.910013e-07
+2.095000e+01 -8.806465e-04 +1.695156e-02 +9.696981e-08 -2.902123e-06 +2.317692e-04 +1.177663e-03 -1.517862e-03 -6.042591e-01 -4.079115e-01 +6.596037e-01 +6.385610e-01 +4.599693e-01 -1.887811e-07 -3.734523e-07 +3.114702e-07 -2.512040e-07
+2.096667e+01 -4.964596e-05 +1.587876e-02 -1.465629e-09 -2.797987e-06 +1.937184e-04 +1.234649e-03 -1.691633e-02 -5.968561e-01 -3.815361e-01 +5.955808e-01 +5.734862e-01 +5.967168e-01 -2.760476e-07 -3.835365e-07 +4.359837e-07 -2.145716e-07
+2.098333e+01 -4.878606e-05 +1.665367e-02 -3.922585e-08 -2.897942e-06 +1.978791e-04 +1.093606e-03 -2.457152e-02 -6.109907e-01 -5.222125e-01 +4.969492e-01 +7.169549e-01 +5.624136e-01 -1.130594e-07 -4.711217e-07 +1.550601e-07 -7.790622e-08
+2.100000e+01 -9.230175e-04 +1.603793e-02 +1.189823e-07 -2.807078e-06 +1.918411e-04 +1.180938e-03 +6.572982e-03 -6.085083e-01 -5.572350e-01 +5.968625e-01 +7.472357e-01 +5.685861e-01 -8.461843e-08 -3.061307e-07 +1.485562e-07 -3.391256e-07
+2.101667e+01 -4.237879e-04 +1.535929e-02 +5.399080e-08 -2.666334e-06 -6.711873e-05 +1.277260e-03 +1.696647e-02 -5.969551e-01 -7.280073e-01 +6.956925e-01 +6.448086e-01 +5.864506e-01 +7.896614e-09 -3.065271e-07 +8.289576e-09 -3.138855e-07
+2.103333e+01 +6.693301e-04 +1.568148e-02 -1.595810e-07 -2.706452e-06 -8.915898e-05 +1.143232e-03 -2.345085e-02 -6.001351e-01 -5.865213e-01 +4.425658e-01 +4.813142e-01 +7.090457e-01 -6.442604e-08 -3.316719e-07 +7.695508e-08 -2.666857e-07
+2.105000e+01 -4.220325e-04 +1.633083e-02 +5.391635e-08 -2.732265e-06 +1.065580e-04 +1.101862e-03 +1.411715e-03 -6.088528e-01 -5.476666e-01 +6.025231e-01 +6.574033e-01 +5.183347e-01 -7.269475e-08 -3.796051e-07 +1.221494e-07 -1.887054e-07
+2.106667e+01 +3.034039e-04 +1.605596e-02 -5.521653e-08 -2.704557e-06 +7.152321e-05 +9.539482e-04 -1.755714e-02 -5.969075e-01 -5.625666e-01 +7.499946e-01 +6.351496e-01 +2.215242e-01 -5.509671e-08 -3.343871e-07 +6.931518e-08 -2.396872e-07
+2.108333e+01 +5.142381e-04 +1.592637e-02 -1.124227e-07 -2.581822e-06 -1.303364e-04 +1.157214e-03 -1.047433e-02 -5.980596e-01 -6.661898e-01 +6.918059e-01 +5.146593e-01 +5.175052e-01 +7.003523e-08 -3.283863e-07 -1.298219e-07 -2.419946e-07
+2.110000e+01 -5.565949e-04 +1.655842e-02 +1.894048e-08 -2.589952e-06 -2.053746e-05 +1.155701e-03 +6.321800e-03 -6.068751e-01 -7.144050e-01 +6.190638e-01 +6.822980e-01 +6.008559e-01 +9.876790e-08 -2.479311e-07 -1.569849e-07 -3.775330e-07
+2.111667e+01 +4.496160e-05 +1.592421e-02 -5.536945e-08 -2.513424e-06 +5.527341e-06 +1.189894e-03 -1.183767e-02 -6.013955e-01 -5.566767e-01 +5.891078e-01 +5.564618e-01 +6.834499e-01 +7.551551e-08 -1.512012e-07 -1.401648e-07 -5.228029e-07
+2.113333e+01 -1.081149e-03 +1.565029e-02 +9.616335e-08 -2.510305e-06 -1.542710e-05 +1.187287e-03 +2.230595e-02 -6.077876e-01 -6.354452e-01 +6.336717e-01 +6.091785e-01 +6.515569e-01 +1.579082e-07 -1.793527e-07 -2.363095e-07 -4.748662e-07
+2.115000e+01 -4.745605e-05 +1.581077e-02 +4.789467e-09 -2.516443e-06 +1.186299e-04 +1.104547e-03 -1.047214e-02 -6.083728e-01 -3.879903e-01 +5.485278e-01 +5.208096e-01 +6.547133e-01 +1.432630e-08 -1.520592e-07 -3.627468e-08 -5.121820e-07
+2.116667e+01 +2.806227e-04 +1.606947e-02 -1.283528e-08 -2.508677e-06 -5.629354e-05 +1.292253e-03 +2.975010e-03 -6.326798e-01 -6.129392e-01 +6.688193e-01 +5.395052e-01 +7.690947e-01 +6.941641e-09 -1.292877e-07 -8.304133e-09 -5.696353e-07
+2.118333e+01 -3.262302e-04 +1.576365e-02 +5.307270e-08 -2.406782e-06 +7.390398e-05 +1.133562e-03 +4.425937e-03 -6.019985e-01 -5.192752e-01 +6.953199e-01 +6.014163e-01 +5.699167e-01 +7.618358e-08 -9.009634e-08 -1.216881e-07 -5.906268e-07
+2.120000e+01 +2.451231e-05 +1.571351e-02 +6.528248e-08 -2.407952e-06 -3.139823e-06 +9.860588e-04 +1.494839e-02 -5.949361e-01 -6.232474e-01 +5.600799e-01 +6.123571e-01 +5.424439e-01 +2.767600e-08 -9.569499e-08 -2.910772e-08 -5.645738e-07
+2.121667e+01 -3.649241e-04 +1.512893e-02 +1.490426e-07 -2.298762e-06 +1.259759e-05 +1.085286e-03 +3.223085e-02 -5.879955e-01 -6.179453e-01 +6.682355e-01 +6.262947e-01 +5.700803e-01 +1.046784e-07 -4.994604e-08 -1.376847e-07 -6.243207e-07
+2.123333e+01 +7.173329e-04 +1.585489e-02 -1.585355e-08 -2.370187e-06 -7.961788e-05 +1.176581e-03 +4.282640e-03 -6.210469e-01 -6.074039e-01 +6.578937e-01 +5.029902e-01 +7.068676e-01 +5.344808e-08 -1.004116e-07 -8.368638e-08 -5.689816e-07
+2.125000e+01 +2.340215e-04 +1.550201e-02 +4.405477e-08 -2.327299e-06 +9.071502e-06 +1.030964e-03 +8.873501e-03 -6.034208e-01 -5.218397e-01 +6.378249e-01 +5.279622e-01 +5.618586e-01 +3.823567e-08 -1.524350e-07 -5.343242e-08 -4.548561e-07
+2.126667e+01 +1.280870e-03 +1.499596e-02 -7.087187e-08 -2.237491e-06 -4.598687e-05 +1.068600e-03 -1.204286e-02 -5.939486e-01 -6.642207e-01 +5.734102e-01 +5.989907e-01 +6.866746e-01 -8.617377e-09 -3.249912e-07 +1.663371e-09 -1.495997e-07
+2.128333e+01 +1.817959e-04 +1.554807e-02 +4.817846e-08 -2.291087e-06 +5.634932e-06 +1.169562e-03 +1.054741e-02 -6.247758e-01 -5.741156e-01 +8.469487e-01 +5.750749e-01 +5.594956e-01 -2.418556e-08 -3.151805e-07 +5.175122e-08 -1.910226e-07
+2.130000e+01 +6.969053e-04 +1.423645e-02 -5.301991e-08 -2.120318e-06 -7.070489e-05 +1.237972e-03 -5.308139e-03 -5.989797e-01 -6.739590e-01 +8.475515e-01 +5.738057e-01 +6.623306e-01 +3.375423e-08 -2.414961e-07 -6.140227e-08 -2.780404e-07
+2.131667e+01 -9.569245e-05 +1.580452e-02 +2.573615e-08 -2.312284e-06 +8.661465e-05 +8.625282e-04 -3.470017e-03 -6.117561e-01 -5.441685e-01 +5.982212e-01 +6.493458e-01 +4.362994e-01 -5.807271e-10 -2.750416e-07 -2.451818e-09 -2.277458e-07
+2.133333e+01 +5.940236e-05 +1.598739e-02 +5.505670e-08 -2.300667e-06 +9.380421e-05 +8.663265e-04 +2.929229e-03 -6.169074e-01 -5.368806e-01 +6.048253e-01 +6.497837e-01 +4.515504e-01 +7.347107e-08 -1.508974e-07 -1.189253e-07 -4.315075e-07
+2.135000e+01 +6.226473e-04 +1.651574e-02 -2.315799e-08 -2.330079e-06 -5.185239e-05 +7.957327e-04 -7.021442e-05 -6.239474e-01 -4.048480e-01 +4.124973e-01 +3.301237e-01 +5.599621e-01 +5.431361e-08 -1.581365e-07 -9.018180e-08 -4.187735e-07
+2.136667e+01 +4.070109e-04 +1.539703e-02 -5.139634e-08 -2.146062e-06 +1.560940e-05 +1.079545e-03 -1.479793e-02 -6.178732e-01 -5.670888e-01 +8.264474e-01 +5.747835e-01 +5.449455e-01 +2.555855e-09 -1.570985e-07 -1.905070e-08 -4.064115e-07
+2.138333e+01 -3.224953e-04 +1.641496e-02 +7.415610e-08 -2.281113e-06 +1.397499e-04 +6.064821e-04 +2.809072e-03 -6.056673e-01 -6.208270e-01 +3.217372e-01 +7.889285e-01 +4.162182e-01 +4.633168e-08 -1.788179e-07 -7.424617e-08 -3.502262e-07
+2.140000e+01 -6.339116e-04 +1.604189e-02 +8.777023e-08 -2.191042e-06 +7.911548e-05 +7.432712e-04 +1.335903e-02 -6.062668e-01 -4.922577e-01 +5.156640e-01 +5.829184e-01 +4.254444e-01 +4.378217e-10 -1.642599e-07 +1.242755e-08 -3.672563e-07
+2.141667e+01 -2.722505e-04 +1.551554e-02 +6.242157e-08 -2.070429e-06 +2.687210e-04 +8.190781e-04 -1.551782e-02 -5.916148e-01 -3.784341e-01 +4.667751e-01 +7.288493e-01 +5.873019e-01 -4.426436e-08 -2.037967e-07 +5.856616e-08 -2.796603e-07
+2.143333e+01 +6.842840e-04 +1.548840e-02 -7.418922e-08 -2.030859e-06 -5.409821e-05 +9.375371e-04 -1.302537e-02 -6.028910e-01 -7.888257e-01 +6.252859e-01 +6.931743e-01 +6.052529e-01 +3.325118e-09 -1.332189e-07 -1.811751e-08 -4.004826e-07
+2.145000e+01 +2.432679e-04 +1.551633e-02 -7.681198e-08 -2.008023e-06 -6.503796e-05 +8.951383e-04 -1.243435e-02 -5.992695e-01 -6.110623e-01 +4.158643e-01 +5.041013e-01 +7.658332e-01 +4.953667e-08 -8.582868e-09 -9.433033e-08 -5.969503e-07
+2.146667e+01 +2.181296e-04 +1.574236e-02 -6.746082e-08 -1.967340e-06 -1.256156e-04 +8.290360e-04 -2.610482e-03 -5.877803e-01 -7.013972e-01 +3.896316e-01 +5.097206e-01 +7.120778e-01 +4.899681e-08 -7.492643e-09 -8.412635e-08 -5.808554e-07
+2.148333e+01 -6.640841e-04 +1.587270e-02 +3.799073e-08 -1.980106e-06 -1.269810e-04 +8.715492e-04 +2.611529e-02 -6.037494e-01 -6.111566e-01 +5.309031e-01 +4.191953e-01 +6.460173e-01 +6.428358e-09 +1.143148e-08 +1.347976e-08 -6.203758e-07
+2.150000e+01 -9.612592e-04 +1.659270e-02 +5.245085e-08 -2.017243e-06 +5.626965e-05 +7.837861e-04 +7.360656e-03 -6.103627e-01 -5.052807e-01 +5.560968e-01 +5.799675e-01 +5.071362e-01 -1.182602e-08 -1.611825e-09 +2.649974e-08 -5.980227e-07
+2.151667e+01 -4.363085e-04 +1.655315e-02 +1.483480e-08 -1.968753e-06 +9.160151e-05 +7.614513e-04 -7.497406e-03 -6.014866e-01 -4.198949e-01 +5.332208e-01 +5.472758e-01 +5.098590e-01 -1.902864e-08 +6.722170e-08 +2.490067e-08 -6.975595e-07
+2.153333e+01 -1.381775e-03 +1.595630e-02 +5.257186e-08 -1.886242e-06 +9.669133e-05 +8.231341e-04 +2.459458e-03 -5.935146e-01 -6.128326e-01 +7.136618e-01 +7.491667e-01 +4.310642e-01 -1.170328e-07 +6.389297e-08 +1.967564e-07 -6.781662e-07
+2.155000e+01 +5.299591e-04 +1.760756e-02 -1.424524e-07 -2.039104e-06 -1.495487e-04 +5.519839e-04 -2.130391e-02 -6.094004e-01 -6.292851e-01 +4.543034e-01 +4.001875e-01 +2.988686e-01 -3.880704e-08 -2.464815e-08 +4.553507e-08 -5.386679e-07
+2.156667e+01 -3.356317e-04 +1.686784e-02 -3.423758e-08 -1.973768e-06 -7.399547e-05 +7.169057e-04 -5.784289e-05 -6.193983e-01 -4.621835e-01 +4.346128e-01 +3.472334e-01 +5.734628e-01 -4.145222e-08 -9.122326e-08 +6.868895e-08 -4.303225e-07
+2.158333e+01 -9.057965e-04 +1.537587e-02 +5.474573e-08 -1.802671e-06 +3.250824e-05 +8.890714e-04 +1.180437e-02 -5.997808e-01 -5.311455e-01 +7.354991e-01 +5.733540e-01 +5.420120e-01 +3.284287e-09 -9.537601e-08 +4.684731e-09 -3.997706e-07
+2.160000e+01 -7.279027e-04 +1.450869e-02 +4.577116e-08 -1.720214e-06 +5.279691e-05 +9.410206e-04 +6.465965e-03 -5.898934e-01 -5.735743e-01 +6.518371e-01 +6.447979e-01 +7.127815e-01 +3.418635e-08 -5.768320e-08 -5.126716e-08 -4.474543e-07
+2.161667e+01 -2.083092e-04 +1.437644e-02 +4.262198e-09 -1.656318e-06 -2.198931e-05 +1.074014e-03 +4.171033e-03 -5.960644e-01 -5.660923e-01 +7.745800e-01 +5.232965e-01 +8.080634e-01 +9.630058e-09 -1.080792e-07 -1.241593e-08 -3.626908e-07
+2.163333e+01 -1.003879e-03 +1.650179e-02 +9.564038e-08 -1.864831e-06 +8.360423e-05 +8.150693e-04 +1.732909e-02 -6.308680e-01 -5.134993e-01 +5.613742e-01 +6.364388e-01 +6.303760e-01 -2.500167e-08 -1.032768e-07 +5.621910e-08 -3.938563e-07
+2.165000e+01 -1.079569e-03 +1.576319e-02 +9.021036e-08 -1.752212e-06 +2.240849e-06 +6.785423e-04 +2.690375e-02 -5.853634e-01 -6.903990e-01 +4.624670e-01 +6.849862e-01 +5.282188e-01 +6.234903e-08 -4.619305e-08 -8.104190e-08 -4.445882e-07
+2.166667e+01 -1.313199e-03 +1.662496e-02 +1.068573e-07 -1.806858e-06 +1.292412e-04 +7.672444e-04 +1.448723e-02 -6.218593e-01 -4.661968e-01 +4.440805e-01 +6.662702e-01 +7.043192e-01 +6.602706e-08 -5.942412e-08 -9.744002e-08 -4.465325e-07
+2.168333e+01 -8.935183e-04 +1.561226e-02 +1.947797e-08 -1.684606e-06 -7.969072e-05 +7.649310e-04 +1.671186e-02 -5.909881e-01 -6.446057e-01 +5.877021e-01 +5.085587e-01 +5.698931e-01 +1.160035e-07 -9.250759e-08 -1.787766e-07 -3.602973e-07
+2.170000e+01 -4.211212e-04 +1.671343e-02 -3.591119e-08 -1.761901e-06 -1.732518e-05 +7.169939e-04 -9.479457e-03 -6.159537e-01 -6.942722e-01 +7.422011e-01 +6.632767e-01 +3.498311e-01 +1.087311e-07 -4.692388e-08 -1.878318e-07 -4.501312e-07
+2.171667e+01 -4.607820e-04 +1.572212e-02 -5.674969e-08 -1.670116e-06 -6.650704e-05 +7.366362e-04 -8.978492e-03 -5.970460e-01 -6.617601e-01 +5.610770e-01 +5.489780e-01 +5.781746e-01 +1.140219e-07 -1.140400e-07 -1.962899e-07 -3.175561e-07
+2.173333e+01 -9.643259e-06 +1.464792e-02 -4.679284e-08 -1.595398e-06 +6.512738e-05 +9.094077e-04 -2.484042e-02 -6.055127e-01 -6.408724e-01 +6.235283e-01 +7.479886e-01 +8.212487e-01 +9.540352e-08 -1.452526e-07 -1.778404e-07 -2.664431e-07
+2.175000e+01 -2.446879e-05 +1.447816e-02 -5.474234e-08 -1.553421e-06 -6.600922e-05 +7.731609e-04 -8.166527e-03 -5.792703e-01 -6.548101e-01 +6.134746e-01 +5.370314e-01 +6.148849e-01 +1.566706e-07 -1.436227e-07 -2.667283e-07 -2.429590e-07
+2.176667e+01 -1.184858e-03 +1.541725e-02 +4.358668e-08 -1.645693e-06 +4.050530e-05 +5.917758e-04 +8.418163e-03 -5.900008e-01 -3.921664e-01 +4.131908e-01 +4.603396e-01 +5.174019e-01 +1.095150e-07 -1.304145e-07 -1.755971e-07 -2.675716e-07
+2.178333e+01 -8.533722e-04 +1.459996e-02 +2.432203e-08 -1.568116e-06 +8.951352e-05 +7.397257e-04 -5.334563e-03 -5.934832e-01 -4.903916e-01 +5.373584e-01 +6.454701e-01 +6.667381e-01 +8.257957e-08 -1.544747e-07 -1.412934e-07 -2.247762e-07
+2.180000e+01 +9.810255e-04 +1.470522e-02 -1.306386e-07 -1.546541e-06 -1.349438e-04 +8.270512e-04 -2.349717e-02 -6.065395e-01 -7.053543e-01 +8.651654e-01 +4.670054e-01 +5.042432e-01 +7.504169e-08 -1.913512e-07 -1.424276e-07 -1.679483e-07
+2.181667e+01 +1.203921e-04 +1.518720e-02 -2.274354e-08 -1.573002e-06 -1.260968e-04 +6.576337e-04 +1.184216e-02 -5.967882e-01 -6.693736e-01 +6.480570e-01 +4.456900e-01 +4.345661e-01 +3.042422e-08 -2.020898e-07 -4.196014e-08 -1.374775e-07
+2.183333e+01 -5.757369e-04 +1.442850e-02 +4.960526e-08 -1.503388e-06 +6.115186e-05 +7.790847e-04 +7.735799e-03 -5.987974e-01 -4.657014e-01 +7.656601e-01 +5.783842e-01 +5.530596e-01 +9.431729e-08 -2.017980e-07 -1.511556e-07 -1.341398e-07
+2.185000e+01 -1.632930e-04 +1.430860e-02 -1.361093e-08 -1.488508e-06 -6.759109e-05 +7.590473e-04 +5.871208e-03 -5.976559e-01 -6.027170e-01 +4.943987e-01 +4.768741e-01 +7.964446e-01 +2.647529e-08 -2.011455e-07 -3.975298e-08 -1.291491e-07
+2.186667e+01 -8.053648e-04 +1.444989e-02 +1.248955e-08 -1.472874e-06 -1.021900e-04 +7.129951e-04 +2.054491e-02 -5.920336e-01 -5.871442e-01 +6.452533e-01 +3.966459e-01 +5.811896e-01 +7.119794e-08 -2.343827e-07 -1.035375e-07 -6.468222e-08
+2.188333e+01 -1.570625e-03 +1.407399e-02 +8.005186e-08 -1.440602e-06 +6.580789e-05 +7.391872e-04 +1.776443e-02 -5.918532e-01 -5.670460e-01 +8.314118e-01 +6.840438e-01 +4.644932e-01 +7.177891e-08 -2.503337e-07 -1.065086e-07 -3.295325e-08
+2.190000e+01 -3.070213e-04 +1.477937e-02 +7.722573e-10 -1.503237e-06 -2.724346e-05 +7.042538e-04 +4.336300e-03 -6.158216e-01 -5.426703e-01 +5.784582e-01 +4.849854e-01 +6.599290e-01 +7.467491e-08 -2.355566e-07 -1.208143e-07 -6.937366e-08
+2.191667e+01 -4.869679e-04 +1.421432e-02 +5.080191e-08 -1.417030e-06 +2.809627e-05 +6.908523e-04 +1.357757e-02 -5.894835e-01 -4.745369e-01 +6.643567e-01 +5.214135e-01 +5.681630e-01 +9.479437e-08 -2.149077e-07 -1.478776e-07 -8.031471e-08
+2.193333e+01 +8.971909e-04 +1.408598e-02 -9.692261e-08 -1.426502e-06 -1.362116e-04 +7.806314e-04 -1.359688e-02 -6.150075e-01 -7.702311e-01 +7.392180e-01 +4.933048e-01 +6.818294e-01 +1.650226e-08 -1.548341e-07 -3.648433e-08 -1.927360e-07
+2.195000e+01 -5.860492e-04 +1.490639e-02 +4.811792e-08 -1.447301e-06 +4.996700e-05 +6.463432e-04 +9.387351e-03 -6.076494e-01 -5.267161e-01 +5.120450e-01 +6.155533e-01 +6.577050e-01 -6.227902e-09 -1.305111e-07 +1.686450e-08 -2.231431e-07
+2.196667e+01 -5.188251e-04 +1.423517e-02 +5.044861e-08 -1.366363e-06 -2.728795e-05 +7.463789e-04 +2.340571e-02 -6.014695e-01 -7.428134e-01 +6.962569e-01 +6.713917e-01 +6.922607e-01 -2.412070e-09 -1.182158e-07 +1.988745e-08 -2.344218e-07
+2.198333e+01 +4.835567e-04 +1.560030e-02 -2.229710e-08 -1.510156e-06 -7.098023e-05 +5.498527e-04 +3.181971e-03 -6.301728e-01 -7.487296e-01 +4.659648e-01 +5.884822e-01 +5.417006e-01 -9.840068e-09 -1.741908e-07 +1.877347e-08 -1.554581e-07
+2.200000e+01 -3.506389e-04 +1.454690e-02 +5.981937e-08 -1.405959e-06 +6.728102e-05 +5.204092e-04 +1.105558e-02 -5.924300e-01 -5.371232e-01 +3.717046e-01 +6.611920e-01 +5.907501e-01 +6.506856e-10 -1.712312e-07 +6.431469e-09 -1.306270e-07
+2.201667e+01 +1.889555e-04 +1.449306e-02 -9.331029e-09 -1.390793e-06 +8.654535e-07 +5.765152e-04 -4.276940e-03 -6.039406e-01 -6.368714e-01 +5.675756e-01 +6.226317e-01 +5.311736e-01 +6.118006e-08 -1.780036e-07 -1.041393e-07 -1.218799e-07
+2.203333e+01 +2.115213e-04 +1.406795e-02 -1.291024e-08 -1.345389e-06 +3.331799e-05 +6.607958e-04 -1.139315e-02 -6.085135e-01 -5.343270e-01 +5.417143e-01 +5.895114e-01 +7.458923e-01 +3.076100e-08 -7.256318e-08 -5.817289e-08 -2.951734e-07
+2.205000e+01 +1.860485e-04 +1.418342e-02 +8.170500e-09 -1.334213e-06 +3.711362e-06 +6.869998e-04 +2.415557e-03 -6.163737e-01 -6.073408e-01 +6.592661e-01 +6.002248e-01 +7.015935e-01 -3.019236e-08 -1.060198e-07 +5.182952e-08 -2.396921e-07
+2.206667e+01 +3.050000e-05 +1.545913e-02 -6.806322e-09 -1.387676e-06 -9.629924e-06 +5.037734e-04 -1.204339e-03 -6.124932e-01 -5.777697e-01 +4.645411e-01 +5.436687e-01 +5.203909e-01 +1.969302e-08 -1.132668e-07 -3.335968e-08 -2.203792e-07
+2.208333e+01 +1.622967e-04 +1.433632e-02 -7.412039e-09 -1.254042e-06 +1.371443e-05 +6.498311e-04 -5.725183e-03 -5.922506e-01 -5.051464e-01 +7.245432e-01 +5.229961e-01 +5.925747e-01 +4.762455e-08 -1.072778e-07 -8.258380e-08 -2.130450e-07
+2.210000e+01 -1.953016e-04 +1.477902e-02 -1.144772e-09 -1.298388e-06 +6.275155e-05 +5.501190e-04 -1.223179e-02 -5.997572e-01 -5.228157e-01 +5.963820e-01 +6.469751e-01 +5.183534e-01 +1.035600e-07 -4.873449e-08 -1.795232e-07 -3.102477e-07
+2.211667e+01 -5.585844e-04 +1.471126e-02 +1.428932e-08 -1.267563e-06 -1.706557e-05 +7.030122e-04 +9.263719e-03 -6.231498e-01 -5.969841e-01 +6.077377e-01 +5.463607e-01 +8.565083e-01 +1.184637e-07 -1.256446e-07 -1.913357e-07 -1.919344e-07
+2.213333e+01 -4.164248e-04 +1.530528e-02 +1.285261e-08 -1.282683e-06 +7.953972e-05 +6.053254e-04 -9.749417e-03 -6.187346e-01 -5.148040e-01 +5.558289e-01 +6.821561e-01 +7.066669e-01 +1.117227e-07 -1.312471e-07 -1.914450e-07 -1.753605e-07
+2.215000e+01 -1.040193e-04 +1.553643e-02 +8.967772e-09 -1.280726e-06 -6.149878e-05 +6.444812e-04 +1.578641e-02 -6.333217e-01 -5.912984e-01 +6.736711e-01 +4.406483e-01 +6.942742e-01 +9.922387e-08 -1.126499e-07 -1.556741e-07 -2.101914e-07
+2.216667e+01 +5.142117e-07 +1.416182e-02 +8.350247e-09 -1.184771e-06 -8.624065e-05 +6.707982e-04 +2.038289e-02 -6.046251e-01 -5.558145e-01 +8.417070e-01 +3.498630e-01 +6.032628e-01 +5.663266e-08 -1.337067e-07 -8.224064e-08 -1.538600e-07
+2.218333e+01 -1.013794e-04 +1.599044e-02 +4.040299e-09 -1.308111e-06 +2.666785e-05 +4.909232e-04 -3.803662e-03 -6.316163e-01 -5.259340e-01 +5.717740e-01 +5.811452e-01 +4.719521e-01 +1.018718e-07 -1.378187e-07 -1.713058e-07 -1.578672e-07
+2.220000e+01 -1.616627e-04 +1.500709e-02 -1.586956e-09 -1.239094e-06 +7.384307e-05 +5.855748e-04 -1.574648e-02 -6.278553e-01 -5.341167e-01 +6.182100e-01 +6.988201e-01 +6.623132e-01 +8.786170e-08 -1.470660e-07 -1.547873e-07 -1.357205e-07
+2.221667e+01 -3.550264e-04 +1.558727e-02 +2.858918e-08 -1.277631e-06 +8.430896e-05 +4.196429e-04 -4.155389e-03 -6.199827e-01 -4.345047e-01 +4.205871e-01 +6.256347e-01 +4.828297e-01 +1.554745e-08 -1.567794e-07 -2.814397e-08 -1.105337e-07
+2.223333e+01 -5.160266e-04 +1.489371e-02 +4.199598e-08 -1.204524e-06 +3.771224e-05 +5.215183e-04 +1.159457e-02 -6.156296e-01 -5.091222e-01 +5.471651e-01 +5.911881e-01 +6.138434e-01 +3.652573e-08 -1.884766e-07 -5.434139e-08 -5.085637e-08
+2.225000e+01 -4.389104e-04 +1.382138e-02 +2.789097e-08 -1.091539e-06 +8.464937e-06 +5.346580e-04 +1.113109e-02 -5.740266e-01 -6.100098e-01 +6.316561e-01 +6.246065e-01 +5.746425e-01 +2.934756e-08 -1.004249e-07 -4.267264e-08 -1.700632e-07
+2.226667e+01 +5.856781e-04 +1.448073e-02 -3.938662e-08 -1.162279e-06 -5.771716e-07 +4.694578e-04 -1.855280e-02 -6.014259e-01 -5.286428e-01 +5.694721e-01 +5.221668e-01 +4.926294e-01 +1.016549e-08 -1.037113e-07 -2.680347e-08 -1.751209e-07
+2.228333e+01 -6.530804e-04 +1.450179e-02 +3.858738e-08 -1.152688e-06 -4.510621e-05 +5.833849e-04 +2.794125e-02 -6.288000e-01 -6.129298e-01 +5.929873e-01 +4.986090e-01 +7.624216e-01 +3.715675e-08 -4.961770e-08 -4.688226e-08 -2.754722e-07
+2.230000e+01 -1.360170e-03 +1.427614e-02 +9.470138e-08 -1.132504e-06 +4.903474e-05 +5.913557e-04 +3.476522e-02 -6.287370e-01 -4.764365e-01 +6.528732e-01 +5.969164e-01 +7.365875e-01 +6.267743e-08 -1.250929e-08 -8.573741e-08 -3.329237e-07
+2.231667e+01 +5.066622e-04 +1.478124e-02 -2.001488e-08 -1.177809e-06 -9.779763e-05 +4.328679e-04 +1.089904e-02 -6.244101e-01 -6.685218e-01 +3.263210e-01 +4.210162e-01 +6.815215e-01 +8.151981e-08 -6.068910e-09 -1.294979e-07 -3.371639e-07
+2.233333e+01 -1.050660e-04 +1.452919e-02 +2.127988e-08 -1.134247e-06 +5.895814e-05 +4.605083e-04 -3.164235e-03 -6.171583e-01 -4.848702e-01 +5.037026e-01 +6.369648e-01 +5.862855e-01 +6.168262e-08 +1.611561e-08 -1.037947e-07 -3.661166e-07
+2.235000e+01 -3.954551e-04 +1.481052e-02 -8.545856e-09 -1.116483e-06 -4.563104e-05 +5.137220e-04 +5.373671e-03 -6.283195e-01 -6.778413e-01 +7.492731e-01 +5.658993e-01 +4.861848e-01 +6.545278e-08 -3.318839e-08 -1.057896e-07 -2.856775e-07
+2.236667e+01 -1.157830e-03 +1.384279e-02 +2.318015e-08 -1.028803e-06 +3.547564e-05 +6.074875e-04 +3.199286e-03 -6.133535e-01 -5.052000e-01 +9.528072e-01 +6.031805e-01 +5.405514e-01 +4.012150e-08 -3.785357e-08 -6.482225e-08 -2.663084e-07
+2.238333e+01 -2.733540e-04 +1.392808e-02 -5.133969e-08 -1.035776e-06 -3.002974e-05 +5.506806e-04 -1.994003e-02 -6.121089e-01 -6.303769e-01 +8.214801e-01 +5.533854e-01 +5.387686e-01 +6.654418e-08 -6.301254e-08 -1.202049e-07 -2.198270e-07
+2.240000e+01 -1.990301e-03 +1.571294e-02 +3.811271e-08 -1.121693e-06 +2.996672e-05 +4.711537e-04 +1.262443e-02 -6.463794e-01 -5.820858e-01 +6.754256e-01 +6.627551e-01 +4.888300e-01 +5.304190e-08 -8.021841e-08 -8.189111e-08 -2.039877e-07
+2.241667e+01 -1.422217e-03 +1.438927e-02 +2.132526e-08 -1.026515e-06 -2.941904e-05 +4.679609e-04 +1.779255e-02 -6.039273e-01 -5.340239e-01 +5.625538e-01 +4.542730e-01 +6.081664e-01 +1.158111e-07 -8.014769e-08 -1.837588e-07 -1.796319e-07
+2.243333e+01 -9.329594e-04 +1.399270e-02 -2.295782e-08 -1.029468e-06 +1.122714e-04 +4.328149e-04 -3.931539e-02 -6.053537e-01 -5.148396e-01 +5.332154e-01 +8.162397e-01 +5.583981e-01 +1.067127e-07 -1.240427e-07 -1.958491e-07 -1.034437e-07
+2.245000e+01 -1.646012e-03 +1.451963e-02 +2.279486e-08 -1.058781e-06 +4.656751e-05 +4.360640e-04 +1.070661e-03 -6.299524e-01 -5.821917e-01 +5.712828e-01 +7.020192e-01 +5.463286e-01 +1.149080e-07 -1.109471e-07 -1.904668e-07 -1.329861e-07
+2.246667e+01 -1.683521e-03 +1.454214e-02 +3.149449e-08 -1.058626e-06 +1.038507e-04 +4.090723e-04 -8.102862e-03 -6.314716e-01 -5.606002e-01 +6.236964e-01 +8.419439e-01 +4.350011e-01 +8.604857e-08 -1.217426e-07 -1.467653e-07 -1.119463e-07
+2.248333e+01 -9.743928e-04 +1.365823e-02 -1.784786e-08 -9.716781e-07 +5.473907e-05 +4.280691e-04 -2.327322e-02 -5.964030e-01 -5.690469e-01 +5.281263e-01 +7.127862e-01 +6.010483e-01 +9.721462e-08 -9.356632e-08 -1.722732e-07 -1.388946e-07
+2.250000e+01 -9.996882e-04 +1.495917e-02 +9.109244e-09 -1.077036e-06 +1.293250e-06 +3.044144e-04 +5.012303e-03 -6.324438e-01 -5.289871e-01 +3.850927e-01 +5.206917e-01 +4.035653e-01 +3.135672e-08 -8.657506e-08 -4.995787e-08 -1.632257e-07
+2.251667e+01 -9.402561e-04 +1.295846e-02 +1.492949e-08 -9.254697e-07 -3.482165e-06 +4.289345e-04 +9.476796e-03 -5.862920e-01 -5.926598e-01 +5.092343e-01 +5.737491e-01 +6.533487e-01 -1.203906e-09 -9.588542e-08 +6.171752e-09 -1.234200e-07
+2.253333e+01 -6.505980e-04 +1.397437e-02 -1.780326e-09 -9.998449e-07 +4.452009e-05 +4.068865e-04 -1.227639e-02 -6.309353e-01 -6.319035e-01 +6.751861e-01 +7.572082e-01 +4.341619e-01 -1.414881e-08 -6.455345e-08 +1.803920e-08 -1.918304e-07
+2.255000e+01 -1.078973e-03 +1.283472e-02 +1.482145e-08 -9.312729e-07 -6.049694e-06 +4.237057e-04 +1.031484e-02 -6.035948e-01 -6.501527e-01 +5.100694e-01 +6.272119e-01 +6.655979e-01 -1.383225e-08 -6.899723e-08 +2.742280e-08 -1.689723e-07
+2.256667e+01 -2.013823e-04 +1.310415e-02 -2.475188e-08 -9.183281e-07 -1.117540e-05 +4.042994e-04 -1.148794e-02 -5.987958e-01 -5.721281e-01 +6.027120e-01 +5.347330e-01 +5.278788e-01 -1.037278e-08 -4.827825e-08 +1.223166e-08 -1.979333e-07
+2.258333e+01 -1.077443e-03 +1.223046e-02 +2.541616e-08 -8.585150e-07 +4.133514e-05 +4.568938e-04 +4.293234e-03 -5.849602e-01 -5.726260e-01 +7.552133e-01 +6.963372e-01 +5.480987e-01 -8.307273e-09 -7.992935e-08 +1.557833e-08 -1.361090e-07
+2.260000e+01 -7.326416e-04 +1.279713e-02 +5.248700e-09 -8.814574e-07 -2.199477e-05 +4.372750e-04 +9.067566e-03 -6.008036e-01 -7.333608e-01 +6.956051e-01 +6.637669e-01 +5.630876e-01 -4.501792e-08 -4.903322e-08 +7.862856e-08 -1.910479e-07
+2.261667e+01 -4.481494e-04 +1.306687e-02 +8.731669e-10 -8.808048e-07 +1.386226e-05 +3.741422e-04 -3.189834e-03 -5.907759e-01 -4.907234e-01 +5.903148e-01 +5.336984e-01 +4.876316e-01 -1.267521e-08 -5.048080e-08 +1.972327e-08 -1.813501e-07
+2.263333e+01 -9.775145e-04 +1.333919e-02 +3.737620e-08 -9.139237e-07 +4.011757e-05 +4.066786e-04 +1.190324e-02 -6.268985e-01 -3.176914e-01 +6.021538e-01 +4.436783e-01 +5.931974e-01 +1.168691e-08 -6.187503e-08 -1.448469e-08 -1.744594e-07
+2.265000e+01 -8.619889e-04 +1.362336e-02 +4.286347e-08 -9.164713e-07 -1.150579e-05 +3.299559e-04 +2.947478e-02 -6.148008e-01 -5.997731e-01 +5.097543e-01 +5.620774e-01 +4.569857e-01 +2.375297e-08 -8.713938e-08 -2.732960e-08 -1.244581e-07
+2.266667e+01 +5.147579e-04 +1.285146e-02 -3.807634e-08 -8.537018e-07 -1.365805e-05 +3.775529e-04 -2.035489e-02 -5.963264e-01 -6.063797e-01 +4.807338e-01 +5.614739e-01 +6.496452e-01 +2.466314e-08 -1.149264e-07 -4.909336e-08 -6.774105e-08
+2.268333e+01 +1.252179e-04 +1.321056e-02 -2.631086e-08 -8.858250e-07 -3.931841e-05 +3.709173e-04 -5.707811e-03 -6.220617e-01 -6.951817e-01 +5.086742e-01 +5.678223e-01 +6.132227e-01 +1.028353e-08 -9.553705e-08 -1.932265e-08 -1.073461e-07
+2.270000e+01 +2.800510e-04 +1.195674e-02 -3.165373e-08 -7.904931e-07 -4.402522e-05 +4.088764e-04 -7.768498e-03 -5.794881e-01 -6.586912e-01 +6.334369e-01 +5.158014e-01 +6.252467e-01 -9.815689e-09 -8.590623e-08 +1.326050e-08 -1.034868e-07
+2.271667e+01 +8.273002e-04 +1.303471e-02 -7.337411e-08 -8.404930e-07 -6.242248e-05 +3.415515e-04 -2.937247e-02 -5.996157e-01 -7.601678e-01 +4.373400e-01 +5.549486e-01 +6.123499e-01 -1.820713e-09 -1.153115e-07 -8.517945e-09 -5.968176e-08
+2.273333e+01 -1.700673e-03 +1.315691e-02 +7.682826e-08 -8.413341e-07 +1.209089e-04 +3.327996e-04 +1.526989e-02 -6.048072e-01 -4.711126e-01 +4.710300e-01 +8.762235e-01 +5.636494e-01 +3.253943e-08 -8.993793e-08 -4.825071e-08 -1.010743e-07
+2.275000e+01 +5.761284e-05 +1.301488e-02 -2.238314e-08 -8.091896e-07 -2.546612e-05 +3.981119e-04 -7.194396e-03 -6.099736e-01 -5.861965e-01 +6.175989e-01 +4.962120e-01 +6.519269e-01 +3.188523e-08 -7.006448e-08 -5.579289e-08 -1.333181e-07
+2.276667e+01 -9.080960e-05 +1.337904e-02 -2.931716e-08 -8.265207e-07 -3.562983e-05 +3.007692e-04 -8.828500e-03 -5.999271e-01 -6.291536e-01 +4.659469e-01 +5.058410e-01 +4.846567e-01 +1.947709e-08 -6.400312e-08 -3.578106e-08 -1.368098e-07
+2.278333e+01 -1.347118e-04 +1.397078e-02 -2.847651e-08 -8.506767e-07 +5.286537e-07 +3.010259e-04 -1.913634e-02 -6.235000e-01 -4.694789e-01 +5.061696e-01 +4.707419e-01 +4.582557e-01 +2.584845e-08 -5.116480e-08 -5.023036e-08 -1.642873e-07
+2.280000e+01 +2.253918e-04 +1.260011e-02 -4.288249e-08 -7.582912e-07 +4.364911e-06 +4.259231e-04 -3.020213e-02 -6.057993e-01 -6.220717e-01 +6.892354e-01 +6.373814e-01 +7.183654e-01 +2.874468e-08 -5.570538e-08 -5.912363e-08 -1.474115e-07
+2.281667e+01 -4.343127e-04 +1.365438e-02 +9.010467e-10 -8.154345e-07 -1.261505e-05 +3.349959e-04 +5.118282e-03 -6.247523e-01 -6.658614e-01 +6.306546e-01 +6.219706e-01 +4.705129e-01 +2.561107e-08 -2.752728e-09 -4.091757e-08 -2.396442e-07
+2.283333e+01 -2.456905e-04 +1.347010e-02 -1.518202e-08 -7.885388e-07 -4.750379e-05 +3.392073e-04 +4.634091e-03 -6.148643e-01 -7.456468e-01 +6.917446e-01 +5.768798e-01 +4.388404e-01 +5.882679e-08 -2.089577e-08 -9.626696e-08 -2.031489e-07
+2.285000e+01 -9.425891e-04 +1.367557e-02 +2.663448e-08 -7.841243e-07 -7.831567e-07 +3.500730e-04 +1.945852e-02 -6.228158e-01 -5.030572e-01 +5.384996e-01 +5.038671e-01 +6.427254e-01 +3.081974e-08 -6.263983e-08 -4.439068e-08 -1.338695e-07
+2.286667e+01 -5.777382e-04 +1.221899e-02 +3.334657e-09 -6.860125e-07 -4.635758e-05 +4.121928e-04 +1.726289e-02 -5.800758e-01 -6.521412e-01 +6.929127e-01 +4.841064e-01 +7.295978e-01 +2.066652e-09 -5.091633e-08 +2.628547e-09 -1.355004e-07
+2.288333e+01 +1.269497e-04 +1.346755e-02 -2.918449e-08 -7.349861e-07 -4.744179e-05 +3.755670e-04 -5.900800e-03 -6.111861e-01 -5.770761e-01 +6.195478e-01 +4.042770e-01 +6.829756e-01 -1.533668e-08 -5.782166e-08 +2.344141e-08 -1.322955e-07
+2.290000e+01 -3.866120e-04 +1.407110e-02 +1.769365e-08 -7.666320e-07 -1.593799e-05 +3.344246e-04 +1.815552e-02 -6.284637e-01 -6.198038e-01 +5.451355e-01 +5.604122e-01 +6.190054e-01 -3.331894e-08 -7.555760e-08 +6.165251e-08 -1.061949e-07
+2.291667e+01 -1.992267e-04 +1.358504e-02 -9.241819e-09 -7.414435e-07 -6.427177e-05 +3.050167e-04 +1.414201e-02 -6.078067e-01 -5.959689e-01 +4.537396e-01 +3.540481e-01 +6.136978e-01 -2.493983e-08 -7.700866e-08 +4.634406e-08 -9.409092e-08
+2.293333e+01 +4.289773e-05 +1.271623e-02 -2.404815e-08 -6.940208e-07 -1.858185e-05 +3.692016e-04 -1.213788e-02 -6.013004e-01 -6.862734e-01 +7.382133e-01 +6.125406e-01 +5.907521e-01 -2.409038e-08 -7.982205e-08 +3.604267e-08 -8.462334e-08
+2.295000e+01 +3.921028e-04 +1.432791e-02 -2.471127e-08 -7.650013e-07 -3.824657e-06 +2.645094e-04 -1.758700e-02 -6.274282e-01 -5.452193e-01 +4.398809e-01 +5.292701e-01 +4.964524e-01 -4.547712e-08 -8.937283e-08 +6.975983e-08 -7.493972e-08
+2.296667e+01 -8.736419e-04 +1.300437e-02 +2.136491e-08 -6.908379e-07 +3.860953e-05 +3.228854e-04 +3.314643e-03 -5.981370e-01 -5.339860e-01 +5.844241e-01 +6.790947e-01 +5.938204e-01 -3.667956e-08 -4.064731e-08 +6.203101e-08 -1.437062e-07
+2.298333e+01 -2.248529e-04 +1.360062e-02 -1.312429e-08 -7.229685e-07 -5.811696e-05 +2.966189e-04 +9.889028e-03 -6.216410e-01 -7.267257e-01 +5.679322e-01 +4.899192e-01 +5.217797e-01 -3.465559e-08 -5.050748e-08 +6.081295e-08 -1.324946e-07
+2.300000e+01 +2.189769e-04 +1.334056e-02 -4.219484e-08 -6.973025e-07 -4.711806e-05 +2.873681e-04 -1.679498e-02 -6.059634e-01 -8.286399e-01 +5.217632e-01 +6.298798e-01 +5.442438e-01 -2.289733e-08 -7.369421e-08 +3.267266e-08 -8.641414e-08
+2.301667e+01 -3.219126e-05 +1.310883e-02 -1.281873e-08 -6.884551e-07 -1.883688e-06 +3.518068e-04 -9.428680e-03 -6.293533e-01 -6.843812e-01 +7.122748e-01 +6.676846e-01 +6.313124e-01 -3.702345e-08 -5.495989e-08 +5.850179e-08 -1.225527e-07
+2.303333e+01 -1.038018e-03 +1.382785e-02 +3.807229e-08 -7.219142e-07 +8.135371e-05 +2.884227e-04 +1.759676e-03 -6.414901e-01 -4.505656e-01 +7.400487e-01 +7.767477e-01 +3.648005e-01 -4.164278e-08 -8.936247e-08 +6.970603e-08 -6.671535e-08
+2.305000e+01 -3.778739e-04 +1.311538e-02 +2.347251e-08 -6.788487e-07 +5.071301e-05 +3.095447e-04 +9.210498e-04 -6.221051e-01 -4.614145e-01 +6.409298e-01 +6.601267e-01 +5.627429e-01 -3.343042e-08 -9.536294e-08 +5.580477e-08 -4.820849e-08
+2.306667e+01 +2.271168e-04 +1.290183e-02 -1.279263e-08 -6.607376e-07 -4.155183e-05 +2.954440e-04 +4.786050e-03 -6.101056e-01 -6.193958e-01 +7.280394e-01 +4.293796e-01 +4.356104e-01 -4.451476e-08 -8.211779e-08 +7.541627e-08 -6.404728e-08
+2.308333e+01 -5.298119e-04 +1.211712e-02 +1.632238e-08 -6.278842e-07 -1.969014e-06 +3.140677e-04 +1.443615e-02 -5.975883e-01 -4.903171e-01 +5.396472e-01 +4.690829e-01 +7.074923e-01 -4.144556e-08 -5.982626e-08 +7.323801e-08 -9.486708e-08
+2.310000e+01 +4.924179e-04 +1.312460e-02 -2.103567e-08 -6.611459e-07 -6.053134e-05 +2.720427e-04 +4.843554e-03 -6.177808e-01 -7.165329e-01 +6.087164e-01 +4.385967e-01 +4.791363e-01 -6.358298e-08 -6.785963e-08 +1.071534e-07 -8.520999e-08
+2.311667e+01 -1.169249e-03 +1.292534e-02 +4.485466e-08 -6.428357e-07 +8.326192e-05 +2.663095e-04 +6.639304e-03 -6.078021e-01 -4.628131e-01 +5.446725e-01 +8.029143e-01 +5.298181e-01 -6.973135e-08 -6.095172e-08 +1.178969e-07 -9.140680e-08
+2.313333e+01 +4.621184e-04 +1.271221e-02 -1.566375e-08 -6.161590e-07 -4.281174e-05 +3.127888e-04 +2.715828e-03 -6.103502e-01 -6.909597e-01 +5.677381e-01 +4.793599e-01 +7.223208e-01 -7.084565e-08 -7.458651e-08 +1.185918e-07 -6.720967e-08
+2.315000e+01 -6.517789e-05 +1.301106e-02 +6.049898e-09 -6.213410e-07 -2.946482e-05 +3.220804e-04 +1.656792e-02 -6.262330e-01 -7.000133e-01 +6.191022e-01 +5.462339e-01 +7.285842e-01 -5.621643e-08 -8.912603e-08 +9.827587e-08 -4.539651e-08
+2.316667e+01 -5.045704e-04 +1.252444e-02 +4.013040e-08 -5.970638e-07 +7.124798e-05 +2.717096e-04 +7.229628e-03 -5.927680e-01 -4.706986e-01 +5.730563e-01 +7.725668e-01 +5.654115e-01 -5.586719e-08 -6.108753e-08 +9.501127e-08 -8.018813e-08
+2.318333e+01 -2.583693e-04 +1.265147e-02 +3.267921e-08 -5.940131e-07 +5.566213e-05 +2.832638e-04 +6.810454e-03 -6.022625e-01 -3.725180e-01 +7.012353e-01 +6.075646e-01 +5.088292e-01 -4.442055e-08 -1.020712e-07 +7.585060e-08 -1.259343e-08
+2.320000e+01 +3.870946e-04 +1.427894e-02 -1.831840e-09 -6.499610e-07 +1.435641e-05 +2.381363e-04 -7.778166e-03 -6.423220e-01 -4.268704e-01 +4.812943e-01 +4.735314e-01 +5.330380e-01 -4.417805e-08 -9.975170e-08 +7.134854e-08 -2.554210e-08
+2.321667e+01 -1.167645e-03 +1.240215e-02 +5.179956e-08 -5.803376e-07 +5.538620e-05 +2.987178e-04 +2.478845e-02 -6.109509e-01 -3.784305e-01 +6.944218e-01 +6.163974e-01 +6.159788e-01 -5.131698e-08 -9.139291e-08 +9.218522e-08 -2.860613e-08
+2.323333e+01 -6.931125e-06 +1.235429e-02 +6.429861e-09 -5.687159e-07 +8.105212e-06 +2.835916e-04 +2.206411e-03 -6.017534e-01 -6.524722e-01 +5.649635e-01 +6.689036e-01 +6.872814e-01 -4.193730e-08 -6.859459e-08 +7.041773e-08 -6.185286e-08
+2.325000e+01 -3.849034e-04 +1.343812e-02 +1.090414e-08 -5.982316e-07 -4.583615e-05 +2.312234e-04 +2.892537e-02 -6.153457e-01 -9.526056e-01 +5.762378e-01 +7.135622e-01 +4.423557e-01 -1.197130e-08 -5.356017e-08 +2.780258e-08 -8.843045e-08
+2.326667e+01 +4.702676e-04 +1.290560e-02 -2.439346e-08 -5.676506e-07 -2.825325e-05 +2.434245e-04 -1.189228e-02 -5.991497e-01 -6.868394e-01 +5.040244e-01 +5.380171e-01 +5.880487e-01 -2.989649e-08 -5.088705e-08 +4.668376e-08 -8.649672e-08
+2.328333e+01 -7.690028e-04 +1.387922e-02 +3.383019e-08 -5.970205e-07 -1.083190e-05 +2.389435e-04 +3.665664e-02 -6.330019e-01 -7.698236e-01 +6.956131e-01 +7.026257e-01 +3.953064e-01 -2.541850e-08 -5.741976e-08 +5.202744e-08 -8.256924e-08
+2.330000e+01 -1.482798e-03 +1.256136e-02 +5.404543e-08 -5.399593e-07 +5.691009e-05 +2.896520e-04 +2.724817e-02 -6.071669e-01 -4.232623e-01 +7.214780e-01 +6.990589e-01 +6.355598e-01 -2.843988e-08 -5.962865e-08 +5.456338e-08 -7.013957e-08
+2.331667e+01 +2.748841e-04 +1.324626e-02 -1.701131e-08 -5.615873e-07 -1.033542e-05 +2.346347e-04 -1.316040e-02 -6.121771e-01 -5.757250e-01 +6.470366e-01 +5.105146e-01 +4.500446e-01 -3.172390e-08 -5.049055e-08 +4.957788e-08 -8.462532e-08
+2.333333e+01 -4.967226e-04 +1.342105e-02 +1.793374e-09 -5.696302e-07 +5.700752e-05 +2.607753e-04 -2.403073e-02 -6.394188e-01 -5.350907e-01 +7.341638e-01 +8.076067e-01 +5.130161e-01 -3.227091e-08 -5.811784e-08 +4.769066e-08 -7.691564e-08
+2.335000e+01 -2.947197e-04 +1.233196e-02 -1.344124e-09 -5.164601e-07 +2.117845e-05 +2.804969e-04 -1.112045e-02 -6.025677e-01 -6.489179e-01 +6.662569e-01 +7.348764e-01 +6.961671e-01 -2.617598e-08 -3.567927e-08 +4.078711e-08 -1.029569e-07
+2.336667e+01 -3.232860e-04 +1.335890e-02 +7.633694e-09 -5.531070e-07 +2.083812e-05 +1.894398e-04 -1.783079e-03 -6.066078e-01 -5.176487e-01 +5.877723e-01 +6.064291e-01 +3.153822e-01 -2.683227e-08 -2.099649e-08 +4.418942e-08 -1.264189e-07
+2.338333e+01 -2.413566e-04 +1.332175e-02 +7.950063e-09 -5.548463e-07 -1.380078e-05 +2.208523e-04 +1.439187e-02 -6.304795e-01 -5.813150e-01 +5.716937e-01 +4.875027e-01 +5.119911e-01 -1.644757e-08 -3.575145e-08 +3.089647e-08 -1.058577e-07
+2.340000e+01 -9.411258e-04 +1.255635e-02 +3.404808e-08 -5.157713e-07 +6.085985e-05 +2.795389e-04 +7.141451e-03 -6.247168e-01 -3.604249e-01 +7.027101e-01 +6.672707e-01 +7.093308e-01 +5.311330e-09 -4.194708e-08 -7.035700e-09 -9.224842e-08
+2.341667e+01 +1.449048e-04 +1.300903e-02 -2.218018e-09 -5.281894e-07 -6.877494e-06 +2.484175e-04 +5.782220e-04 -6.312322e-01 -6.942603e-01 +7.410439e-01 +6.320557e-01 +5.206918e-01 +4.431733e-09 -3.929741e-08 -7.157396e-09 -9.630247e-08
+2.343333e+01 +1.668166e-04 +1.251799e-02 -7.931542e-09 -5.141384e-07 +2.668106e-05 +1.979154e-04 -2.142773e-02 -6.002923e-01 -4.757918e-01 +6.524337e-01 +6.030459e-01 +3.493166e-01 -6.595024e-09 -4.555426e-08 +5.958962e-09 -7.667839e-08
+2.345000e+01 +2.814458e-04 +1.273638e-02 -9.678862e-09 -5.075452e-07 -1.667989e-05 +1.924419e-04 -2.514507e-03 -5.984130e-01 -6.246211e-01 +4.775716e-01 +5.104562e-01 +5.033833e-01 -2.682170e-08 -3.458143e-08 +4.399740e-08 -9.262968e-08
+2.346667e+01 +2.209187e-04 +1.221564e-02 -8.106047e-09 -4.849063e-07 +2.941290e-05 +2.693883e-04 -2.312978e-02 -6.186289e-01 -6.278681e-01 +5.780119e-01 +7.658138e-01 +8.420690e-01 -3.089735e-08 -5.009675e-08 +4.600011e-08 -6.973835e-08
+2.348333e+01 -2.971693e-04 +1.252916e-02 +8.595431e-09 -4.951573e-07 -3.267137e-05 +2.010218e-04 +2.576810e-02 -6.041887e-01 -7.101347e-01 +4.222223e-01 +4.982115e-01 +6.259251e-01 -3.813418e-08 -4.171230e-08 +6.921892e-08 -7.859983e-08
+2.350000e+01 +2.058250e-05 +1.271262e-02 -4.622453e-09 -4.957895e-07 -5.843818e-05 +2.084983e-04 +2.375381e-02 -6.162331e-01 -8.617844e-01 +4.445103e-01 +5.020290e-01 +6.630704e-01 -2.079848e-08 -5.384719e-08 +3.994932e-08 -5.942730e-08
+2.351667e+01 +2.501117e-04 +1.193942e-02 -1.596737e-08 -4.646915e-07 -1.260967e-05 +2.406003e-04 -1.203382e-02 -6.047735e-01 -5.748617e-01 +7.367136e-01 +4.868380e-01 +5.797234e-01 -1.631293e-08 -5.198343e-08 +2.448327e-08 -5.824833e-08
+2.353333e+01 +3.392774e-04 +1.244307e-02 -2.880963e-08 -4.899913e-07 -3.686699e-05 +2.009302e-04 -1.441748e-02 -6.211986e-01 -7.283942e-01 +5.042206e-01 +4.936306e-01 +5.902306e-01 +2.949555e-08 -7.061898e-08 -5.218367e-08 -2.923125e-08
+2.355000e+01 -9.605299e-04 +1.179888e-02 +1.543501e-08 -4.545926e-07 +7.989006e-06 +2.323199e-04 +1.383798e-02 -6.039375e-01 -4.777455e-01 +6.363098e-01 +5.137382e-01 +6.623884e-01 +2.313948e-08 -7.064441e-08 -3.544604e-08 -2.374312e-08
+2.356667e+01 -8.273031e-05 +1.232908e-02 +8.731250e-10 -4.665881e-07 -4.026616e-05 +2.028149e-04 +2.182460e-02 -6.102486e-01 -8.186739e-01 +5.663222e-01 +5.564325e-01 +5.704303e-01 +3.663927e-08 -7.069431e-08 -5.616076e-08 -2.338766e-08
+2.358333e+01 +2.837975e-04 +1.301452e-02 -1.820254e-08 -4.774072e-07 -7.893588e-06 +1.970541e-04 -1.771677e-02 -6.275938e-01 -4.656032e-01 +5.873632e-01 +4.101392e-01 +5.312706e-01 +3.625851e-08 -6.406765e-08 -6.398637e-08 -3.649277e-08
+2.360000e+01 +6.879679e-04 +1.258486e-02 -2.359327e-08 -4.481209e-07 -2.125538e-05 +1.976421e-04 -1.707810e-02 -6.004594e-01 -5.502081e-01 +4.247624e-01 +4.087128e-01 +7.036548e-01 +3.437486e-08 -3.580822e-08 -6.072298e-08 -7.610957e-08
+2.361667e+01 -4.746669e-04 +1.209914e-02 +2.109201e-08 -4.302679e-07 +5.003002e-06 +2.283889e-04 +2.301100e-02 -6.028828e-01 -6.036953e-01 +6.248415e-01 +6.179280e-01 +7.106802e-01 +3.781234e-08 -3.379667e-08 -5.806525e-08 -7.837664e-08
+2.363333e+01 +3.595049e-04 +1.217681e-02 -1.737551e-08 -4.368352e-07 -5.772752e-06 +2.149552e-04 -1.829232e-02 -6.111257e-01 -7.627176e-01 +4.957327e-01 +7.048919e-01 +7.671914e-01 +4.767209e-08 -5.253463e-09 -8.298451e-08 -1.259715e-07
+2.365000e+01 +2.879712e-04 +1.176660e-02 -6.580685e-09 -4.357999e-07 -2.131521e-06 +1.899297e-04 -6.914714e-03 -6.035903e-01 -6.879326e-01 +4.577320e-01 +6.554921e-01 +6.626061e-01 +3.899987e-08 +7.943422e-09 -6.624596e-08 -1.448367e-07
+2.366667e+01 +4.506353e-04 +1.178381e-02 -4.927491e-09 -4.294283e-07 -1.342429e-05 +2.002206e-04 +1.401897e-03 -6.087304e-01 -5.546708e-01 +5.929825e-01 +4.528380e-01 +6.122749e-01 +2.949774e-08 -2.463618e-08 -4.876926e-08 -9.022642e-08
+2.368333e+01 +4.842562e-04 +1.181309e-02 -3.915824e-09 -4.236209e-07 -6.735521e-06 +1.902781e-04 -1.087040e-03 -6.031983e-01 -7.093317e-01 +4.917742e-01 +6.490949e-01 +6.630289e-01 +2.510160e-08 -8.060899e-09 -4.195608e-08 -1.151888e-07
+2.370000e+01 +1.047599e-03 +1.221133e-02 -1.659295e-08 -4.220581e-07 -1.756159e-05 +2.126599e-04 -1.121654e-02 -6.212496e-01 -6.938547e-01 +6.040203e-01 +5.636025e-01 +7.156509e-01 +8.764448e-09 -1.763482e-08 -1.680014e-08 -1.013868e-07
+2.371667e+01 +7.136361e-04 +1.299700e-02 -1.577231e-08 -4.340774e-07 -1.842991e-05 +1.796990e-04 -9.688859e-03 -6.254132e-01 -5.961097e-01 +5.042066e-01 +4.619087e-01 +6.106879e-01 +1.347493e-08 -3.431892e-08 -2.432414e-08 -7.300620e-08
+2.373333e+01 +2.044335e-04 +1.255105e-02 +1.402768e-08 -4.272123e-07 -7.057812e-06 +1.714156e-04 +2.282581e-02 -6.192178e-01 -6.964839e-01 +5.856599e-01 +6.380562e-01 +4.900376e-01 +1.399551e-08 -4.045935e-08 -1.891823e-08 -6.013280e-08
+2.375000e+01 +1.192028e-03 +1.202873e-02 -2.844314e-08 -4.091221e-07 -2.045423e-05 +2.019269e-04 -2.580905e-02 -6.208227e-01 -6.764876e-01 +5.608380e-01 +5.270825e-01 +7.371007e-01 +3.755266e-09 -1.905015e-08 -1.115135e-08 -9.455135e-08
+2.376667e+01 +6.052990e-04 +1.214622e-02 -1.239525e-08 -4.055212e-07 -4.034687e-05 +1.766188e-04 +7.618465e-03 -6.086750e-01 -7.480962e-01 +6.581624e-01 +4.600490e-01 +4.825646e-01 +1.519734e-08 -2.209103e-08 -2.387730e-08 -8.574934e-08
+2.378333e+01 +1.167724e-03 +1.189111e-02 -2.641716e-08 -3.846542e-07 -3.580396e-05 +2.126624e-04 -1.425303e-02 -6.096856e-01 -8.143699e-01 +7.734210e-01 +5.533107e-01 +6.358863e-01 +2.603521e-08 -1.390923e-08 -4.594931e-08 -9.809962e-08
+2.380000e+01 +4.057827e-05 +1.248889e-02 +4.525091e-09 -4.038035e-07 -1.341803e-05 +1.626676e-04 +1.469075e-02 -6.132740e-01 -7.538584e-01 +6.479390e-01 +6.479827e-01 +4.233316e-01 +2.533836e-08 -1.757991e-08 -3.946389e-08 -9.124687e-08
+2.381667e+01 +6.857363e-04 +1.274188e-02 -1.172467e-08 -4.061907e-07 -1.986900e-05 +1.661489e-04 -4.002129e-03 -6.264184e-01 -7.492852e-01 +6.021001e-01 +5.933177e-01 +5.084026e-01 +1.250659e-08 -3.109506e-08 -2.152914e-08 -6.977690e-08
+2.383333e+01 +9.540918e-05 +1.233088e-02 +9.043040e-09 -3.928824e-07 +8.451173e-06 +1.659797e-04 +7.613665e-03 -6.153253e-01 -5.419123e-01 +5.273155e-01 +5.954721e-01 +5.940026e-01 +1.529156e-08 -3.280557e-08 -2.407096e-08 -6.354401e-08
+2.385000e+01 +1.184881e-03 +1.192497e-02 -2.134995e-08 -3.827332e-07 +7.920007e-07 +1.624784e-04 -3.097064e-02 -6.064109e-01 -5.065390e-01 +6.401035e-01 +5.033670e-01 +4.782988e-01 +2.852088e-08 -4.136019e-08 -5.289626e-08 -4.636284e-08
+2.386667e+01 -7.308824e-04 +1.250569e-02 +3.357810e-08 -3.871160e-07 +2.989756e-05 +1.268751e-04 +2.972072e-02 -5.977074e-01 -4.245748e-01 +3.799601e-01 +6.333120e-01 +4.798934e-01 +3.738238e-08 -4.420869e-08 -5.697601e-08 -3.875058e-08
+2.388333e+01 +1.907963e-04 +1.195301e-02 +4.914917e-09 -3.794436e-07 +1.608553e-05 +1.244504e-04 -3.200709e-03 -5.924951e-01 -6.019153e-01 +4.033157e-01 +6.994112e-01 +4.529477e-01 +4.369307e-08 -2.856537e-08 -7.317545e-08 -6.253508e-08
+2.390000e+01 +6.748198e-04 +1.211273e-02 -9.713452e-09 -3.792352e-07 +2.035261e-06 +1.626263e-04 -1.561223e-02 -6.244419e-01 -6.366767e-01 +5.904136e-01 +6.284036e-01 +5.676544e-01 +4.446151e-08 -2.621741e-08 -7.658334e-08 -7.065797e-08
+2.391667e+01 -4.890383e-04 +1.206872e-02 +1.913640e-08 -3.770725e-07 +1.667374e-05 +1.488379e-04 +1.775917e-02 -6.196464e-01 -5.027271e-01 +4.981644e-01 +6.089820e-01 +5.656190e-01 +4.740228e-08 -4.892389e-08 -7.580543e-08 -3.082681e-08
+2.393333e+01 +1.900760e-04 +1.155156e-02 +2.826225e-09 -3.480352e-07 +3.306806e-05 +1.712240e-04 -1.784215e-02 -5.983476e-01 -4.850040e-01 +7.662020e-01 +7.163452e-01 +4.878529e-01 +3.769321e-08 -5.899030e-08 -6.563363e-08 -9.249401e-09
+2.395000e+01 +1.674644e-04 +1.162593e-02 -4.347283e-09 -3.402619e-07 -1.195549e-05 +1.917051e-04 +1.577282e-03 -6.077927e-01 -7.866592e-01 +7.560989e-01 +6.634378e-01 +6.677162e-01 +3.226969e-08 -5.438206e-08 -5.339566e-08 -1.723210e-08
+2.396667e+01 +1.352178e-04 +1.235337e-02 +7.338555e-10 -3.550214e-07 +5.505859e-06 +1.455289e-04 -2.517333e-03 -6.065223e-01 -6.068798e-01 +3.646762e-01 +6.270523e-01 +6.984113e-01 +2.164920e-08 -4.617888e-08 -3.641210e-08 -2.943314e-08
+2.398333e+01 -1.773857e-05 +1.186269e-02 +7.854485e-09 -3.420478e-07 +7.126485e-06 +1.622659e-04 +7.463384e-03 -6.052494e-01 -5.055751e-01 +5.892794e-01 +5.424770e-01 +6.289374e-01 +1.107218e-09 -4.207110e-08 -6.492039e-10 -3.484793e-08
+2.400000e+01 +1.767164e-04 +1.188897e-02 -8.800481e-09 -3.383691e-07 -1.101276e-05 +1.491976e-04 -6.180485e-03 -5.977143e-01 -5.300043e-01 +6.061299e-01 +4.218625e-01 +5.227517e-01 -6.899475e-09 -4.307390e-08 +1.047152e-08 -3.078609e-08
+2.401667e+01 +2.366233e-05 +1.248764e-02 -3.288687e-09 -3.512120e-07 +5.660037e-06 +1.389935e-04 -9.160481e-03 -6.183080e-01 -6.273136e-01 +4.737105e-01 +6.513612e-01 +5.830928e-01 -1.215149e-08 -4.588144e-08 +1.873007e-08 -2.822852e-08
+2.403333e+01 +8.785878e-04 +1.237185e-02 -2.912314e-08 -3.482664e-07 -2.476475e-05 +1.308056e-04 -2.920017e-02 -6.151224e-01 -6.771523e-01 +4.611735e-01 +4.526156e-01 +5.422395e-01 +5.235316e-10 -3.001993e-08 -5.472253e-09 -5.292775e-08
+2.405000e+01 -1.229871e-04 +1.276947e-02 -2.839712e-09 -3.505932e-07 +1.283208e-05 +1.298377e-04 -1.347703e-02 -6.257224e-01 -5.396567e-01 +5.482423e-01 +6.280115e-01 +4.624297e-01 -4.203344e-10 -3.945844e-08 -1.456366e-09 -3.772056e-08
+2.406667e+01 -1.024088e-03 +1.177710e-02 +1.791442e-08 -3.152832e-07 +1.780893e-05 +1.629149e-04 +1.715519e-02 -5.991219e-01 -5.600698e-01 +5.710395e-01 +6.897211e-01 +7.263444e-01 +6.932571e-09 -6.239145e-08 -8.979355e-09 +5.634119e-09
+2.408333e+01 -1.087601e-03 +1.263897e-02 +8.808694e-09 -3.274457e-07 +9.988605e-06 +1.337521e-04 +7.646818e-03 -6.054393e-01 -6.685171e-01 +4.880759e-01 +7.327527e-01 +5.750132e-01 -5.075842e-09 -5.106115e-08 +9.548641e-09 -1.301236e-08
+2.410000e+01 -6.678797e-04 +1.210268e-02 +5.431559e-09 -3.067260e-07 +1.030258e-05 +1.688323e-04 +1.664265e-03 -6.040992e-01 -4.179989e-01 +7.418311e-01 +4.891386e-01 +6.393231e-01 -1.068141e-08 -2.988838e-08 +1.797510e-08 -4.688071e-08
+2.411667e+01 -4.995462e-04 +1.204646e-02 +5.573280e-09 -3.160288e-07 +1.102165e-05 +1.600180e-04 +1.338353e-03 -6.207884e-01 -4.815927e-01 +6.531362e-01 +5.608082e-01 +6.650348e-01 -1.779850e-09 -2.735740e-08 +3.135896e-09 -5.245549e-08
+2.413333e+01 -1.164283e-03 +1.298623e-02 +1.362226e-08 -3.368836e-07 -1.172585e-06 +1.494379e-04 +2.460121e-02 -6.563838e-01 -3.996915e-01 +5.788838e-01 +3.741658e-01 +6.603695e-01 -8.281134e-09 -4.692429e-08 +1.734347e-08 -2.403023e-08
+2.415000e+01 -5.232354e-04 +1.183076e-02 +3.255151e-09 -3.087313e-07 +5.991423e-06 +1.226167e-04 +8.332091e-04 -5.940646e-01 -6.187520e-01 +5.645376e-01 +6.587779e-01 +4.501162e-01 +1.566857e-09 -4.252412e-08 -2.450455e-09 -2.121405e-08
+2.416667e+01 -1.395527e-03 +1.167292e-02 +2.257654e-08 -3.018792e-07 +1.810897e-05 +1.513411e-04 +2.569494e-02 -6.122616e-01 -5.132960e-01 +6.991050e-01 +6.640848e-01 +5.868051e-01 -8.152126e-09 -5.509766e-08 +1.723918e-08 -1.794086e-09
+2.418333e+01 -6.666956e-04 +1.122158e-02 +7.187854e-09 -2.843824e-07 +4.096840e-06 +1.545587e-04 +9.235475e-03 -5.911497e-01 -5.249037e-01 +5.629513e-01 +5.501801e-01 +7.660684e-01 +1.158587e-08 -4.991956e-08 -1.789471e-08 -6.329236e-09
+2.420000e+01 +3.593487e-04 +1.182060e-02 -1.224157e-08 -2.942345e-07 -1.650795e-05 +1.501186e-04 -9.435151e-03 -6.130407e-01 -7.695656e-01 +6.784627e-01 +6.086034e-01 +6.235026e-01 +2.197773e-08 -4.386506e-08 -3.778079e-08 -1.838883e-08
+2.421667e+01 +6.588398e-04 +1.265239e-02 -1.359157e-08 -3.130114e-07 -2.103147e-05 +1.260331e-04 -8.191474e-03 -6.355766e-01 -6.824935e-01 +6.136293e-01 +4.799504e-01 +4.787998e-01 +5.121592e-09 -4.070772e-08 -9.601233e-09 -2.569559e-08
+2.423333e+01 -5.745509e-05 +1.176624e-02 -1.512818e-09 -2.874351e-07 -1.300860e-05 +1.413320e-04 +7.731869e-03 -6.083714e-01 -7.221819e-01 +5.932755e-01 +5.936653e-01 +6.585809e-01 -6.894131e-09 -3.238015e-08 +1.253014e-08 -3.477079e-08
+2.425000e+01 +2.295370e-04 +1.136733e-02 -4.743637e-09 -2.708261e-07 +9.097101e-06 +1.676816e-04 -1.670791e-02 -6.067791e-01 -6.586264e-01 +7.461572e-01 +7.409964e-01 +7.763814e-01 -6.336210e-09 -3.288020e-08 +8.312585e-09 -3.268046e-08
+2.426667e+01 +1.373313e-05 +1.180012e-02 +7.322698e-10 -2.817509e-07 +2.991208e-06 +1.263893e-04 -1.138780e-03 -6.005422e-01 -6.266039e-01 +6.380023e-01 +6.494194e-01 +4.984281e-01 -1.351522e-08 -4.168605e-08 +2.231356e-08 -1.619224e-08
+2.428333e+01 +3.137752e-04 +1.162162e-02 -9.130719e-09 -2.748537e-07 -6.634238e-06 +1.478639e-04 -1.194089e-02 -6.130897e-01 -5.592259e-01 +7.714622e-01 +4.873909e-01 +5.984747e-01 -5.363665e-09 -5.296576e-08 +7.344591e-09 +1.900882e-09
+2.430000e+01 -1.684750e-04 +1.217378e-02 -6.042674e-09 -2.864706e-07 -9.480562e-06 +1.239325e-04 -3.498945e-03 -6.227201e-01 -5.975290e-01 +5.034774e-01 +4.952341e-01 +6.403116e-01 +7.650681e-10 -5.582042e-08 -1.741420e-09 +6.381039e-09
+2.431667e+01 -6.685471e-04 +1.246581e-02 +6.468921e-09 -2.862062e-07 +3.865715e-07 +9.901276e-05 +1.255790e-02 -6.082006e-01 -6.287508e-01 +5.200640e-01 +6.241956e-01 +3.908174e-01 -8.061829e-10 -4.394333e-08 +2.934576e-09 -1.050485e-08
+2.433333e+01 -9.025844e-05 +1.116151e-02 -3.059816e-09 -2.566214e-07 -2.800499e-05 +1.421528e-04 +1.856032e-02 -5.948449e-01 -7.472176e-01 +7.842314e-01 +4.512746e-01 +5.858412e-01 -3.185385e-09 -3.812657e-08 +7.650731e-09 -1.750455e-08
+2.435000e+01 -5.169390e-04 +1.193623e-02 +8.058367e-09 -2.711816e-07 +7.234047e-06 +1.197207e-04 +9.638147e-03 -6.117092e-01 -4.612291e-01 +5.905034e-01 +5.332221e-01 +5.598675e-01 +1.663364e-09 -3.849809e-08 -1.532826e-09 -1.806475e-08
+2.436667e+01 +1.355640e-05 +1.253194e-02 +4.225986e-09 -2.802715e-07 +5.083789e-06 +9.785653e-05 +3.803561e-03 -6.180667e-01 -6.997687e-01 +4.488062e-01 +7.375320e-01 +4.871200e-01 -2.210909e-09 -2.629898e-08 +4.176369e-09 -3.819627e-08
+2.438333e+01 -6.716501e-05 +1.165959e-02 -7.495364e-10 -2.603569e-07 -9.725382e-07 +1.297933e-04 -9.017160e-04 -6.136640e-01 -7.810282e-01 +6.028387e-01 +7.513111e-01 +6.865580e-01 -3.900260e-09 -3.556966e-08 +6.401418e-09 -2.131568e-08
+2.440000e+01 +3.527656e-04 +1.128458e-02 -8.562266e-09 -2.493571e-07 -1.250558e-05 +1.399152e-04 -6.546461e-03 -6.076447e-01 -7.232652e-01 +7.292551e-01 +5.716187e-01 +6.893941e-01 +4.096985e-09 -4.191229e-08 -7.579057e-09 -9.119843e-09
+2.441667e+01 +1.624542e-04 +1.171184e-02 +2.048663e-09 -2.545622e-07 +1.049456e-05 +1.208536e-04 -5.563389e-03 -6.084414e-01 -5.903343e-01 +6.089578e-01 +6.907941e-01 +6.177434e-01 +8.440132e-09 -3.950198e-08 -1.468194e-08 -1.231219e-08
+2.443333e+01 +4.365993e-04 +1.132524e-02 -3.034736e-09 -2.495543e-07 -3.056005e-06 +1.171202e-04 -3.636984e-03 -6.017770e-01 -5.322999e-01 +5.963874e-01 +4.850666e-01 +6.074386e-01 +9.203871e-09 -3.958481e-08 -1.572374e-08 -1.048851e-08
+2.445000e+01 +5.703380e-04 +1.139324e-02 -9.010294e-09 -2.455560e-07 +1.229621e-05 +1.434116e-04 -3.117070e-02 -6.256695e-01 -4.989656e-01 +8.446977e-01 +6.223224e-01 +6.752605e-01 +1.551875e-08 -3.672248e-08 -2.944813e-08 -1.717136e-08
+2.446667e+01 +5.398093e-04 +1.162208e-02 -1.261916e-08 -2.476333e-07 -4.425623e-06 +1.285230e-04 -2.298251e-02 -6.234844e-01 -6.388473e-01 +5.536598e-01 +5.692023e-01 +8.078053e-01 +1.006975e-08 -3.143376e-08 -1.943660e-08 -2.482249e-08
+2.448333e+01 -4.576489e-04 +1.181528e-02 +1.208937e-08 -2.524347e-07 +2.784564e-05 +1.215601e-04 +9.428959e-05 -6.350773e-01 -4.948271e-01 +6.378417e-01 +7.994874e-01 +6.650673e-01 -1.197821e-08 -3.524940e-08 +1.985708e-08 -1.891750e-08
+2.450000e+01 -3.604763e-04 +1.157545e-02 +2.493061e-09 -2.468963e-07 +2.081702e-05 +1.171899e-04 -1.456695e-02 -6.262997e-01 -5.687554e-01 +7.531586e-01 +7.930330e-01 +5.193270e-01 -7.873208e-09 -2.256884e-08 +1.139026e-08 -3.810146e-08
+2.451667e+01 -6.943746e-04 +1.114751e-02 +8.266737e-09 -2.396029e-07 -8.223213e-06 +1.097391e-04 +2.759579e-02 -6.103130e-01 -6.219999e-01 +5.739187e-01 +5.024059e-01 +6.284656e-01 +5.519676e-09 -1.438479e-08 -6.162121e-09 -4.902359e-08
+2.453333e+01 -3.655727e-04 +1.126309e-02 +5.024767e-09 -2.394373e-07 +1.616641e-05 +9.677154e-05 -4.645183e-03 -6.047501e-01 -5.447492e-01 +4.347189e-01 +7.214639e-01 +6.292357e-01 +9.326919e-09 -2.246477e-08 -1.603595e-08 -3.410281e-08
+2.455000e+01 +6.629585e-04 +1.111872e-02 -1.005463e-08 -2.288748e-07 +1.488656e-05 +1.236099e-04 -3.842247e-02 -6.155691e-01 -5.578707e-01 +7.276218e-01 +7.225792e-01 +6.812790e-01 -7.324727e-09 -1.908706e-08 +7.964638e-09 -4.004053e-08
+2.456667e+01 +1.777241e-04 +1.102924e-02 -2.881961e-09 -2.235647e-07 -6.345286e-07 +1.284263e-04 -5.544998e-03 -6.159203e-01 -4.331754e-01 +7.863516e-01 +4.073724e-01 +7.011654e-01 -8.840379e-09 -2.853210e-08 +1.403393e-08 -2.353563e-08
+2.458333e+01 -2.440103e-04 +1.219339e-02 -3.422025e-09 -2.423054e-07 -1.005841e-05 +8.017974e-05 +2.967366e-03 -6.176901e-01 -6.698745e-01 +3.371130e-01 +5.295835e-01 +5.649946e-01 -5.879594e-09 -2.591719e-08 +1.002919e-08 -2.723556e-08
+2.460000e+01 +2.656892e-04 +1.158062e-02 -1.423660e-08 -2.293206e-07 -1.135105e-05 +8.629640e-05 -2.178608e-02 -6.007660e-01 -6.578581e-01 +4.638453e-01 +5.036870e-01 +5.317520e-01 +1.779721e-09 -3.397342e-08 -5.294451e-09 -1.124105e-08
+2.461667e+01 -1.167971e-04 +1.189557e-02 -2.866052e-09 -2.309247e-07 +9.815911e-06 +8.804816e-05 -1.694726e-02 -6.142476e-01 -4.994861e-01 +4.596199e-01 +6.154611e-01 +5.734487e-01 +2.229559e-09 -2.208763e-08 -5.527972e-09 -3.159681e-08
+2.463333e+01 -1.097386e-04 +1.278299e-02 -2.383366e-09 -2.435732e-07 +9.591905e-06 +7.556150e-05 -1.563454e-02 -6.395285e-01 -5.699459e-01 +3.520445e-01 +6.858856e-01 +5.359725e-01 -1.360265e-08 -1.086743e-08 +2.093282e-08 -5.205200e-08
+2.465000e+01 +2.249800e-04 +1.135882e-02 -6.350992e-09 -2.155741e-07 -1.170394e-05 +1.105267e-04 -2.214298e-03 -6.161091e-01 -5.677875e-01 +5.143535e-01 +4.103055e-01 +8.374982e-01 -8.222446e-09 -1.148600e-08 +1.336536e-08 -4.784069e-08
+2.466667e+01 +7.007119e-04 +1.253624e-02 -9.992972e-09 -2.303338e-07 -1.802604e-05 +8.226767e-05 -4.488508e-03 -6.298366e-01 -6.084157e-01 +4.763201e-01 +3.716279e-01 +5.180697e-01 -7.655833e-09 -1.234801e-08 +1.220779e-08 -4.698765e-08
+2.468333e+01 +5.489679e-04 +1.230633e-02 -7.804453e-09 -2.190861e-07 -7.186236e-06 +9.224133e-05 -1.123918e-02 -6.203701e-01 -6.505626e-01 +5.864140e-01 +5.592694e-01 +5.496297e-01 -7.479173e-09 -2.033005e-08 +1.125737e-08 -3.198724e-08
+2.470000e+01 +4.976701e-04 +1.201826e-02 -7.221073e-09 -2.134905e-07 +7.629169e-06 +9.267676e-05 -2.677437e-02 -6.144262e-01 -5.884645e-01 +5.658527e-01 +6.938604e-01 +5.887046e-01 -1.391172e-08 -1.678513e-08 +2.044114e-08 -3.651049e-08
+2.471667e+01 +2.162762e-04 +1.194379e-02 -1.795732e-09 -2.103661e-07 +1.772564e-05 +9.371791e-05 -2.437859e-02 -6.154318e-01 -5.745247e-01 +5.887955e-01 +8.170724e-01 +5.922917e-01 -2.753346e-09 -1.459290e-08 +2.141449e-09 -3.947890e-08
+2.473333e+01 -8.861871e-06 +1.212321e-02 -7.687900e-10 -2.086668e-07 +4.082339e-06 +7.717444e-05 -5.872873e-03 -5.995262e-01 -7.067615e-01 +5.088374e-01 +7.682056e-01 +4.609511e-01 -1.634024e-09 -1.558129e-08 +2.065085e-09 -3.555763e-08
+2.475000e+01 +1.017342e-04 +1.161161e-02 -4.674379e-09 -1.977533e-07 -1.143253e-05 +8.573577e-05 +1.843259e-03 -5.881619e-01 -6.691339e-01 +6.950089e-01 +5.155650e-01 +4.028178e-01 +8.853969e-10 -1.581741e-08 -1.378100e-09 -3.335797e-08
+2.476667e+01 +5.697590e-04 +1.151877e-02 -1.457426e-08 -1.940763e-07 -2.105107e-05 +9.708575e-05 -1.357913e-02 -5.992386e-01 -7.436924e-01 +5.992766e-01 +4.568428e-01 +6.721524e-01 +9.142998e-09 -1.494019e-08 -1.653461e-08 -3.515242e-08
+2.478333e+01 -2.453536e-04 +1.174281e-02 +4.745772e-10 -2.039548e-07 +1.778377e-07 +9.727343e-05 +1.815823e-03 -6.338171e-01 -4.837116e-01 +5.978017e-01 +4.941746e-01 +6.908993e-01 +1.215874e-08 -1.850645e-08 -2.010778e-08 -3.174691e-08
+2.480000e+01 -1.467215e-03 +1.121508e-02 +1.397882e-08 -1.956933e-07 +1.461396e-05 +8.716551e-05 +2.146227e-02 -6.062217e-01 -3.155104e-01 +5.621027e-01 +5.298564e-01 +5.971581e-01 +1.062177e-08 -1.263490e-08 -1.574655e-08 -3.828461e-08
+2.481667e+01 +5.368344e-06 +1.124755e-02 -8.787901e-09 -1.962229e-07 -1.787921e-05 +1.045585e-04 -2.203016e-03 -6.367332e-01 -7.315453e-01 +7.043314e-01 +4.846479e-01 +7.160590e-01 +8.897000e-09 -1.026802e-08 -1.501520e-08 -4.429470e-08
+2.483333e+01 -2.454439e-04 +1.076450e-02 -2.600259e-09 -1.830115e-07 -4.495816e-06 +1.074780e-04 -1.450681e-03 -6.107101e-01 -6.788623e-01 +5.856590e-01 +6.248165e-01 +8.926623e-01 +1.169241e-08 -1.222270e-08 -1.958927e-08 -3.802664e-08
+2.485000e+01 +2.645030e-04 +1.151947e-02 -3.348997e-09 -1.939970e-07 -6.843127e-06 +8.108380e-05 -6.775974e-04 -6.165735e-01 -6.074096e-01 +4.078291e-01 +5.168083e-01 +6.971439e-01 +1.172000e-08 -9.715052e-09 -1.956257e-08 -4.202789e-08
+2.486667e+01 +9.627376e-04 +1.105047e-02 -1.441163e-08 -1.813662e-07 -1.422021e-05 +9.735300e-05 -2.339339e-02 -6.084885e-01 -6.458451e-01 +6.419404e-01 +4.447459e-01 +7.207167e-01 +1.240595e-08 -5.797350e-09 -2.267979e-08 -4.715762e-08
+2.488333e+01 -1.663794e-05 +1.180296e-02 -1.236597e-09 -1.919714e-07 -1.189662e-05 +8.579207e-05 +1.220108e-02 -6.323371e-01 -6.201936e-01 +6.272288e-01 +4.534006e-01 +5.764510e-01 +9.240983e-09 -7.506070e-09 -1.434327e-08 -4.571141e-08
+2.490000e+01 -9.621327e-04 +1.113720e-02 +1.036948e-08 -1.788173e-07 +4.739197e-06 +9.421060e-05 +2.485861e-02 -6.121194e-01 -6.100350e-01 +5.422241e-01 +6.968186e-01 +8.078177e-01 +8.570132e-09 -6.862145e-09 -1.214739e-08 -4.439082e-08
+2.491667e+01 +1.018613e-03 +1.148295e-02 -1.923912e-08 -1.806732e-07 -1.886131e-05 +8.742593e-05 -3.290125e-02 -6.165111e-01 -7.562748e-01 +5.655798e-01 +4.758419e-01 +6.953846e-01 +6.621248e-09 -1.143646e-08 -1.376968e-08 -3.650012e-08
+2.493333e+01 -6.713376e-06 +1.189187e-02 -1.494019e-09 -1.811639e-07 -8.743580e-06 +8.166269e-05 +7.483553e-03 -6.180780e-01 -6.253666e-01 +5.520892e-01 +5.024352e-01 +6.356962e-01 +1.352522e-09 -9.192364e-09 -1.649788e-09 -3.971022e-08
+2.495000e+01 -6.905888e-04 +1.175295e-02 +8.575544e-09 -1.803140e-07 +9.324043e-06 +8.577010e-05 +1.392750e-02 -6.288583e-01 -4.330633e-01 +7.135441e-01 +5.954561e-01 +5.548581e-01 -3.189633e-09 -6.542048e-09 +6.431623e-09 -4.435815e-08
+2.496667e+01 +5.244490e-04 +1.180525e-02 -1.056941e-08 -1.782170e-07 -2.446014e-05 +7.370312e-05 +6.754724e-04 -6.136521e-01 -7.448157e-01 +3.558343e-01 +3.644567e-01 +7.388017e-01 -6.356393e-09 -4.829642e-09 +1.061942e-08 -4.532571e-08
+2.498333e+01 +1.303598e-03 +1.126042e-02 -2.312146e-08 -1.675444e-07 -2.054362e-05 +7.661577e-05 -4.438367e-02 -5.919014e-01 -1.018124e+00 +4.610891e-01 +7.035038e-01 +6.955698e-01 -9.331790e-09 -7.999557e-09 +1.194933e-08 -3.767987e-08
+2.500000e+01 -3.157851e-04 +1.210754e-02 -1.976597e-09 -1.811647e-07 -2.422638e-06 +6.179644e-05 -2.528235e-03 -6.221126e-01 -6.684744e-01 +5.006657e-01 +6.504499e-01 +4.273172e-01 -2.546852e-09 -1.039926e-08 +4.003129e-09 -3.548525e-08
+2.501667e+01 -5.147136e-04 +1.139595e-02 -5.325552e-10 -1.683863e-07 -6.756354e-06 +7.214649e-05 +8.232741e-03 -6.033207e-01 -6.139212e-01 +5.574008e-01 +5.198852e-01 +5.601832e-01 -4.880118e-10 -6.623112e-09 +1.430670e-09 -3.968114e-08
+2.503333e+01 -1.053201e-03 +1.110820e-02 +6.160231e-09 -1.616830e-07 +1.139421e-05 +7.911111e-05 +3.921523e-03 -5.990638e-01 -6.389899e-01 +5.574675e-01 +8.471544e-01 +6.927082e-01 +4.593528e-09 -6.747217e-09 -7.346745e-09 -3.855494e-08
+2.505000e+01 -4.040192e-04 +1.095779e-02 -1.803967e-09 -1.579751e-07 -8.419476e-06 +8.750129e-05 +6.437011e-03 -6.064809e-01 -5.842569e-01 +7.728813e-01 +4.486377e-01 +6.368765e-01 +4.944114e-10 -1.313298e-08 -3.384936e-10 -2.793917e-08
+2.506667e+01 +6.302720e-04 +1.202162e-02 -1.356269e-08 -1.695955e-07 -1.267873e-05 +6.951713e-05 -2.648744e-02 -6.261783e-01 -7.692809e-01 +5.606625e-01 +5.579994e-01 +5.535086e-01 -4.696308e-09 -7.940320e-09 +5.786913e-09 -3.750382e-08
+2.508333e+01 -9.039638e-04 +1.084760e-02 +8.273911e-09 -1.527256e-07 +7.365686e-06 +8.910760e-05 +1.730192e-02 -6.059781e-01 -4.469099e-01 +8.094207e-01 +5.871133e-01 +6.671454e-01 -3.895648e-09 -1.513821e-08 +7.747437e-09 -2.345602e-08
+2.510000e+01 +1.296575e-04 +1.136641e-02 -3.296080e-09 -1.571205e-07 -5.921671e-06 +7.699795e-05 -2.203935e-03 -6.102639e-01 -6.347581e-01 +5.466467e-01 +5.349138e-01 +7.296975e-01 +2.904940e-09 -2.286077e-08 -5.001574e-09 -1.038164e-08
+2.511667e+01 -3.981400e-05 +1.147729e-02 -2.914192e-09 -1.563178e-07 +1.276374e-06 +6.912265e-05 -1.185707e-02 -6.030101e-01 -4.803567e-01 +5.534222e-01 +5.094230e-01 +5.985696e-01 +1.173568e-09 -2.453204e-08 -2.830729e-09 -6.521406e-09
+2.513333e+01 +2.550314e-04 +1.179279e-02 -7.815757e-09 -1.592869e-07 -1.209922e-05 +6.218182e-05 -8.428905e-03 -6.101044e-01 -6.274098e-01 +5.195353e-01 +4.122601e-01 +5.223461e-01 +5.010222e-09 -1.229887e-08 -8.955469e-09 -2.683004e-08
+2.515000e+01 -7.231145e-04 +1.078024e-02 +5.891520e-09 -1.455595e-07 -6.464950e-06 +8.954221e-05 +3.110164e-02 -6.116436e-01 -6.639691e-01 +7.451397e-01 +5.490905e-01 +8.104128e-01 +6.962524e-09 -7.540181e-09 -9.358627e-09 -3.431704e-08
+2.516667e+01 +2.835650e-04 +1.151436e-02 -5.274927e-09 -1.556182e-07 -1.012002e-05 +5.777730e-05 -2.974452e-03 -6.050147e-01 -7.367653e-01 +6.130624e-01 +5.515751e-01 +3.698948e-01 +2.441891e-09 -7.355624e-09 -4.264480e-09 -3.362504e-08
+2.518333e+01 +2.592806e-05 +1.130512e-02 +1.150686e-09 -1.524004e-07 +1.090790e-05 +7.008439e-05 -1.322506e-02 -6.203668e-01 -4.654743e-01 +6.088252e-01 +6.739198e-01 +6.182674e-01 +3.819131e-09 -7.359045e-09 -7.273464e-09 -3.417791e-08
+2.520000e+01 -1.289052e-04 +1.197465e-02 -3.452300e-10 -1.550074e-07 +1.028542e-05 +5.846501e-05 -1.770519e-02 -6.186919e-01 -5.712215e-01 +4.601029e-01 +7.645493e-01 +5.615008e-01 +6.346754e-09 -1.702395e-09 -1.178373e-08 -4.294248e-08
+2.521667e+01 -1.065190e-03 +1.148268e-02 +9.133080e-09 -1.540203e-07 +2.161301e-05 +6.153440e-05 -1.178802e-03 -6.276313e-01 -3.942995e-01 +5.819652e-01 +8.055020e-01 +5.142838e-01 +3.949188e-09 -9.378995e-09 -6.663308e-09 -3.027615e-08
+2.523333e+01 -1.292638e-03 +1.064810e-02 +8.637068e-09 -1.409204e-07 +9.366787e-06 +6.927620e-05 +1.712527e-02 -5.991125e-01 -4.653762e-01 +5.365050e-01 +6.407781e-01 +7.259026e-01 +5.506647e-09 -1.476931e-08 -8.010765e-09 -1.886436e-08
+2.525000e+01 -9.416237e-05 +1.094305e-02 -3.790133e-09 -1.426489e-07 -3.543474e-06 +7.633786e-05 -8.368124e-03 -6.250122e-01 -5.604618e-01 +6.382784e-01 +4.853796e-01 +7.768907e-01 +1.099522e-08 -1.067037e-08 -1.883859e-08 -2.690236e-08
+2.526667e+01 -1.101330e-03 +1.184340e-02 +9.474023e-09 -1.510155e-07 +8.363870e-06 +5.693559e-05 +2.231079e-02 -6.320212e-01 -3.587840e-01 +5.272894e-01 +5.207116e-01 +5.164597e-01 +8.331418e-09 -1.343443e-08 -1.238173e-08 -2.226136e-08
+2.528333e+01 -3.525569e-04 +1.151020e-02 +2.800584e-10 -1.456765e-07 +1.358300e-06 +6.026878e-05 -1.364717e-03 -6.249031e-01 -6.381124e-01 +5.017370e-01 +6.695997e-01 +6.240096e-01 +6.443774e-10 -1.225461e-08 -1.151667e-09 -2.324225e-08
+2.530000e+01 +2.018777e-04 +1.152070e-02 -3.725806e-09 -1.463788e-07 -1.591145e-06 +5.690616e-05 -1.198057e-02 -6.298103e-01 -5.997892e-01 +6.317705e-01 +5.723346e-01 +4.347000e-01 +5.197801e-10 -7.096526e-09 -1.629682e-09 -3.161752e-08
+2.531667e+01 +1.376496e-04 +1.107439e-02 -2.023212e-09 -1.385630e-07 -4.285918e-07 +5.524322e-05 -7.252119e-03 -6.038645e-01 -6.886560e-01 +5.003908e-01 +6.887863e-01 +5.487137e-01 +1.269378e-09 -8.867358e-09 -2.574185e-09 -2.650976e-08
+2.533333e+01 +1.161644e-03 +1.163642e-02 -1.173632e-08 -1.398004e-07 -2.039573e-05 +5.025226e-05 -1.094465e-02 -6.078972e-01 -6.409998e-01 +5.976316e-01 +2.252492e-01 +3.587209e-01 +2.073814e-09 -9.257858e-09 -4.142355e-09 -2.561695e-08
+2.535000e+01 +3.306642e-04 +1.084254e-02 +1.420910e-09 -1.307524e-07 +3.475668e-06 +6.102632e-05 -2.561889e-04 -5.982062e-01 -5.333803e-01 +6.105018e-01 +6.104423e-01 +5.810294e-01 +2.584381e-09 -7.829859e-09 -4.323384e-09 -2.690156e-08
+2.536667e+01 +6.184041e-04 +1.087381e-02 +1.114637e-10 -1.327195e-07 +1.900668e-06 +5.936141e-05 -2.815299e-03 -6.108892e-01 -5.876103e-01 +5.044394e-01 +6.318654e-01 +6.654097e-01 +3.948471e-09 -8.235875e-09 -6.746333e-09 -2.653887e-08
+2.538333e+01 +6.882420e-04 +1.028118e-02 -1.398377e-09 -1.265329e-07 -1.091693e-05 +5.683339e-05 +1.435522e-02 -5.881350e-01 -6.980494e-01 +5.037750e-01 +4.721088e-01 +6.253554e-01 +6.320849e-09 -1.187449e-08 -9.641378e-09 -1.864280e-08
+2.540000e+01 +4.704996e-04 +1.076038e-02 +1.998778e-09 -1.311162e-07 +5.583025e-07 +5.993946e-05 +7.384678e-03 -6.204622e-01 -5.218783e-01 +4.984086e-01 +5.399082e-01 +7.101578e-01 +4.864990e-09 -7.271855e-09 -7.641973e-09 -2.779939e-08
+2.541667e+01 +9.864245e-04 +1.085233e-02 -3.152040e-09 -1.317704e-07 +8.410110e-07 +5.005571e-05 -1.501400e-02 -6.122114e-01 -5.908774e-01 +3.929612e-01 +6.168271e-01 +6.157733e-01 +2.449372e-09 -1.061228e-08 -4.962802e-09 -2.131020e-08
+2.543333e+01 +8.012386e-04 +1.146490e-02 -1.540301e-09 -1.349075e-07 -4.838551e-06 +5.874162e-05 +2.647398e-03 -6.496275e-01 -7.169956e-01 +5.237991e-01 +6.224916e-01 +6.853139e-01 +1.726091e-10 -1.128321e-08 -1.369944e-10 -2.195836e-08
+2.545000e+01 +7.369844e-04 +1.091446e-02 -1.263457e-09 -1.279878e-07 -1.109131e-05 +4.854031e-05 +1.585875e-02 -6.077570e-01 -6.913371e-01 +5.664650e-01 +4.572096e-01 +4.272327e-01 +3.116267e-09 -6.455711e-09 -4.261719e-09 -2.709153e-08
+2.546667e+01 +9.222117e-04 +1.066863e-02 -3.508159e-09 -1.224151e-07 +2.494199e-06 +6.108991e-05 -2.041266e-02 -6.153687e-01 -6.155258e-01 +6.288748e-01 +6.834695e-01 +6.578537e-01 +7.375557e-10 +1.792250e-09 -2.392307e-09 -4.078900e-08
+2.548333e+01 +6.057344e-04 +1.113385e-02 -4.345492e-09 -1.252866e-07 +4.050939e-07 +5.455837e-05 -2.006253e-02 -6.231286e-01 -4.247550e-01 +5.221050e-01 +4.419326e-01 +6.320606e-01 -1.853616e-09 -1.921806e-09 +1.935372e-09 -3.461430e-08
+2.550000e+01 -6.422363e-04 +1.072995e-02 +8.625537e-09 -1.203210e-07 +1.224173e-05 +5.526901e-05 +1.490205e-02 -6.099798e-01 -3.893898e-01 +5.528964e-01 +6.774042e-01 +6.302614e-01 +3.665825e-09 -3.335557e-09 -5.274600e-09 -3.108655e-08
+2.551667e+01 +4.570169e-04 +1.082430e-02 -1.558574e-09 -1.213165e-07 +1.196212e-05 +5.321259e-05 -3.106504e-02 -6.181713e-01 -6.891260e-01 +5.913626e-01 +9.820848e-01 +5.559205e-01 +5.071524e-09 -6.160406e-09 -1.015819e-08 -2.641406e-08
+2.553333e+01 -7.618425e-05 +1.045712e-02 +1.390744e-09 -1.166725e-07 +7.829791e-06 +5.109727e-05 -9.096197e-03 -6.002084e-01 -5.237372e-01 +6.753077e-01 +7.138378e-01 +4.330792e-01 +7.363803e-09 -3.891802e-09 -1.276028e-08 -2.877267e-08
+2.555000e+01 +2.634261e-04 +1.072963e-02 -2.091359e-09 -1.201519e-07 -3.182585e-06 +4.794714e-05 -2.777234e-03 -6.176167e-01 -6.142119e-01 +6.122107e-01 +5.446107e-01 +4.380913e-01 +4.448565e-09 -1.737483e-09 -7.568139e-09 -3.288258e-08
+2.556667e+01 -2.195867e-04 +1.088764e-02 +3.220491e-09 -1.229404e-07 +4.916876e-06 +5.489815e-05 +5.386285e-03 -6.529456e-01 -5.862505e-01 +6.297443e-01 +7.145708e-01 +6.038610e-01 +3.636556e-09 -1.009380e-08 -5.777233e-09 -2.047547e-08
+2.558333e+01 -2.284257e-04 +1.061538e-02 +1.476589e-09 -1.185757e-07 +5.238025e-06 +3.742795e-05 -3.707074e-03 -6.031840e-01 -6.401088e-01 +2.875041e-01 +7.803449e-01 +5.417693e-01 -9.939800e-10 -9.830416e-09 +1.441508e-09 -1.785912e-08
+2.560000e+01 +5.092883e-05 +1.076748e-02 -7.634531e-10 -1.175271e-07 +6.373351e-06 +4.385681e-05 -1.703845e-02 -6.197328e-01 -4.839584e-01 +4.066042e-01 +6.486632e-01 +5.936316e-01 -5.720650e-09 -1.617090e-08 +8.603586e-09 -7.772622e-09
+2.561667e+01 -4.610744e-04 +9.745044e-03 +3.656214e-09 -1.040943e-07 +3.736297e-06 +5.832059e-05 +1.026603e-02 -5.930148e-01 -5.301167e-01 +5.545718e-01 +6.344376e-01 +8.191376e-01 -4.420779e-09 -1.066156e-08 +7.856337e-09 -1.514175e-08
+2.563333e+01 -3.650835e-04 +9.818365e-03 +2.179868e-09 -1.068480e-07 +3.207566e-06 +5.182565e-05 +4.059548e-03 -6.001376e-01 -6.356623e-01 +6.990748e-01 +7.388074e-01 +5.108948e-01 -3.352717e-09 -1.559638e-08 +5.766383e-09 -6.912505e-09
+2.565000e+01 +1.773848e-04 +1.028884e-02 -1.224549e-09 -1.094501e-07 +1.662193e-06 +4.425957e-05 -9.606598e-03 -6.039917e-01 -6.006325e-01 +6.096094e-01 +6.643185e-01 +4.237107e-01 -6.952607e-09 -1.119398e-08 +1.105995e-08 -1.404413e-08
+2.566667e+01 +6.564049e-05 +1.057421e-02 -4.777901e-10 -1.108978e-07 -3.370039e-06 +3.895849e-05 +5.344059e-03 -6.069358e-01 -7.699842e-01 +5.181734e-01 +7.125389e-01 +3.960149e-01 -1.204784e-08 -7.759906e-09 +2.027880e-08 -1.952680e-08
+2.568333e+01 -1.683624e-04 +1.072592e-02 +4.354382e-11 -1.107240e-07 -2.951705e-06 +4.490656e-05 +7.038659e-03 -6.268539e-01 -6.321474e-01 +5.733282e-01 +5.799112e-01 +5.131475e-01 -8.057445e-09 -4.820689e-09 +1.373198e-08 -2.503128e-08
+2.570000e+01 -3.963151e-05 +1.061140e-02 -1.950145e-09 -1.069878e-07 +3.754416e-07 +4.184159e-05 -1.089766e-02 -6.080742e-01 -5.174141e-01 +2.615100e-01 +5.498663e-01 +7.707552e-01 -5.024222e-09 -7.919004e-09 +7.814766e-09 -1.859384e-08
+2.571667e+01 -5.476302e-04 +1.060852e-02 +4.406716e-09 -1.074203e-07 +8.340149e-06 +5.149410e-05 +3.994309e-03 -6.401499e-01 -4.740708e-01 +5.234607e-01 +7.233669e-01 +7.722682e-01 -4.170089e-09 -7.780671e-09 +7.116204e-09 -2.000989e-08
+2.573333e+01 +4.949666e-05 +1.054887e-02 +8.839824e-10 -1.041826e-07 +2.341441e-06 +4.673000e-05 -6.958478e-04 -6.196274e-01 -3.951885e-01 +6.105047e-01 +4.735290e-01 +5.610399e-01 -4.512899e-09 -2.692879e-09 +7.463185e-09 -2.711474e-08
+2.575000e+01 -2.163453e-04 +1.025846e-02 +3.784399e-10 -1.031175e-07 +7.205911e-06 +4.088350e-05 -1.494953e-02 -6.079034e-01 -4.565851e-01 +5.841024e-01 +6.792499e-01 +4.397730e-01 -3.328427e-09 -1.840856e-09 +4.823973e-09 -2.760893e-08
+2.576667e+01 +3.736994e-04 +1.021907e-02 -1.986715e-09 -9.956830e-08 -4.329173e-06 +4.326253e-05 -2.214531e-04 -6.020604e-01 -6.224965e-01 +4.710187e-01 +5.333880e-01 +6.430238e-01 -1.536286e-09 -1.184993e-09 +2.533194e-09 -2.806567e-08
+2.578333e+01 +4.115646e-04 +1.046534e-02 -3.380928e-09 -9.927989e-08 -1.542265e-05 +4.530943e-05 +1.893330e-02 -6.130433e-01 -8.227491e-01 +5.429663e-01 +4.333166e-01 +6.378107e-01 +2.567948e-09 -4.034680e-09 -3.403803e-09 -2.348462e-08
+2.580000e+01 +7.553827e-04 +1.065695e-02 -6.848010e-09 -1.015468e-07 -9.040498e-06 +3.569566e-05 -1.595166e-02 -6.097155e-01 -5.798459e-01 +4.930181e-01 +3.590425e-01 +4.278819e-01 +4.806584e-09 -2.185103e-09 -8.714147e-09 -2.606024e-08
+2.581667e+01 +5.473513e-04 +1.051406e-02 -4.376433e-09 -9.613335e-08 -6.965767e-06 +5.074821e-05 -7.221470e-03 -6.241328e-01 -5.921459e-01 +7.961026e-01 +4.298022e-01 +5.558424e-01 +6.280671e-09 -1.483011e-09 -1.076977e-08 -2.753538e-08
+2.583333e+01 -4.403055e-05 +1.006627e-02 +6.183993e-10 -9.173927e-08 -5.209806e-08 +4.852657e-05 +3.835926e-03 -6.012501e-01 -4.192382e-01 +5.851689e-01 +4.482599e-01 +7.224144e-01 +7.581238e-09 -3.113331e-09 -1.243785e-08 -2.346535e-08
+2.585000e+01 -9.972760e-05 +1.055846e-02 +7.885430e-10 -9.561681e-08 +3.002503e-06 +4.785542e-05 -2.946106e-03 -6.294027e-01 -4.697679e-01 +7.120944e-01 +5.871816e-01 +5.854614e-01 +8.464639e-09 -2.914560e-09 -1.420370e-08 -2.470251e-08
+2.586667e+01 -2.443926e-04 +1.065719e-02 +1.497626e-09 -9.509394e-08 -1.875043e-06 +4.552686e-05 +1.367425e-02 -6.281118e-01 -4.670469e-01 +6.525550e-01 +4.381685e-01 +5.924251e-01 +1.040430e-08 +3.484375e-10 -1.670396e-08 -2.973354e-08
+2.588333e+01 +1.761986e-04 +9.773961e-03 -2.168287e-09 -8.852510e-08 -1.861576e-06 +5.441379e-05 -7.982436e-03 -6.203137e-01 -5.909296e-01 +7.209928e-01 +5.633462e-01 +7.999440e-01 +5.342500e-09 +2.671094e-09 -9.220750e-09 -3.292178e-08
+2.590000e+01 +2.072148e-05 +1.043586e-02 -6.041047e-10 -9.315478e-08 +2.780443e-06 +4.911947e-05 -1.086205e-02 -6.419157e-01 -5.346186e-01 +7.416985e-01 +6.441740e-01 +6.348593e-01 +8.045286e-09 +1.477619e-09 -1.383454e-08 -3.151981e-08
+2.591667e+01 -4.549400e-04 +1.103778e-02 +3.767461e-09 -9.869807e-08 +6.935674e-06 +3.369095e-05 +4.489792e-03 -6.424658e-01 -5.264243e-01 +5.522195e-01 +7.619074e-01 +3.723475e-01 +6.141114e-09 +6.704335e-09 -1.002632e-08 -3.988955e-08
+2.593333e+01 +5.534196e-05 +1.101865e-02 +7.060317e-10 -9.801819e-08 -7.792173e-07 +2.996540e-05 +6.538403e-03 -6.365616e-01 -6.720822e-01 +3.551342e-01 +6.710562e-01 +4.757157e-01 +2.312521e-09 +5.666620e-09 -3.577820e-09 -3.757713e-08
+2.595000e+01 +3.520168e-04 +9.825654e-03 -4.295694e-09 -8.574323e-08 -7.313080e-06 +3.849989e-05 -6.669262e-03 -5.920513e-01 -6.916118e-01 +4.236258e-01 +4.854863e-01 +6.885650e-01 +9.368233e-10 -3.269475e-10 -1.829074e-09 -2.545946e-08
+2.596667e+01 -5.664141e-04 +1.002562e-02 +2.822123e-09 -8.676425e-08 +7.101552e-06 +3.332356e-05 -1.855617e-03 -5.922264e-01 -5.187477e-01 +4.251282e-01 +7.645371e-01 +5.375617e-01 -9.943027e-11 -5.329001e-09 +8.783660e-11 -1.682706e-08
+2.598333e+01 -7.254753e-05 +9.974461e-03 -2.584610e-09 -8.437182e-08 -4.530145e-06 +3.928490e-05 -3.664597e-03 -6.014838e-01 -5.730548e-01 +5.552797e-01 +4.465445e-01 +6.087193e-01 +1.089006e-09 -8.807203e-09 -1.959147e-09 -1.110517e-08
+2.600000e+01 +5.373694e-04 +1.045371e-02 -6.680614e-09 -8.754329e-08 -1.066604e-05 +3.472991e-05 -1.260462e-02 -6.165642e-01 -7.902921e-01 +5.079917e-01 +4.735151e-01 +5.237586e-01 -1.968530e-09 -9.924088e-09 +2.769782e-09 -9.543817e-09
+2.601667e+01 -1.344530e-04 +1.051628e-02 -5.641072e-10 -8.637047e-08 -1.101191e-06 +4.067144e-05 -3.077982e-04 -6.335565e-01 -5.528844e-01 +5.649752e-01 +5.406826e-01 +6.731023e-01 -5.943195e-10 -9.196271e-09 +9.677761e-10 -1.111904e-08
+2.603333e+01 +5.318640e-04 +1.019831e-02 -3.945534e-09 -8.295034e-08 -6.157234e-07 +4.280884e-05 -2.393983e-02 -6.251113e-01 -6.402388e-01 +6.480913e-01 +6.452230e-01 +6.723361e-01 -2.965075e-09 -9.158784e-09 +3.997785e-09 -1.055370e-08
+2.605000e+01 +1.105667e-04 +1.032970e-02 +6.121862e-10 -8.283920e-08 -1.311703e-06 +3.525671e-05 +8.311963e-03 -6.101636e-01 -5.408616e-01 +5.042446e-01 +5.184599e-01 +5.817383e-01 +8.489717e-10 -1.035513e-08 -1.109735e-09 -7.694977e-09
+2.606667e+01 -2.271684e-05 +1.000397e-02 +3.328346e-09 -7.928026e-08 +8.054463e-07 +3.933530e-05 +2.024848e-02 -6.061175e-01 -5.447801e-01 +6.510890e-01 +5.932812e-01 +5.834667e-01 -4.641234e-10 -1.585048e-08 +1.524276e-09 +1.884814e-09
+2.608333e+01 +3.408821e-04 +1.076023e-02 +6.485800e-10 -8.640998e-08 -1.103236e-07 +3.453221e-05 +4.778944e-03 -6.478539e-01 -5.445526e-01 +3.377345e-01 +5.606683e-01 +7.552958e-01 -1.926963e-09 -1.377807e-08 +3.379202e-09 -2.829099e-09
+2.610000e+01 -1.595696e-05 +9.905011e-03 +5.340032e-09 -7.932285e-08 +9.824035e-06 +3.440489e-05 +6.960785e-03 -6.066589e-01 -4.327800e-01 +5.135827e-01 +7.911054e-01 +5.824464e-01 -1.323133e-09 -1.209156e-08 +2.455665e-09 -3.823520e-09
+2.611667e+01 +8.521781e-04 +9.953295e-03 -2.525151e-09 -7.806530e-08 -9.814175e-06 +3.958709e-05 +1.243303e-02 -6.216550e-01 -6.602054e-01 +7.063089e-01 +3.359898e-01 +5.776235e-01 +5.633210e-10 -1.556970e-08 -4.812487e-10 +1.697876e-09
+2.613333e+01 +6.040448e-04 +1.010526e-02 -2.107771e-09 -7.755900e-08 -5.466922e-07 +3.787747e-05 -1.335247e-02 -6.206625e-01 -6.366589e-01 +6.953759e-01 +6.418402e-01 +5.433947e-01 +5.060695e-09 -1.395370e-08 -8.883721e-09 -6.690870e-10
+2.615000e+01 +4.905246e-04 +9.740002e-03 -2.547587e-09 -7.418090e-08 -3.411312e-06 +4.041941e-05 -7.486459e-03 -6.124434e-01 -6.171260e-01 +7.870685e-01 +5.175549e-01 +5.568564e-01 +3.515367e-09 -1.349811e-08 -6.107282e-09 -8.543861e-10
+2.616667e+01 +6.076758e-05 +9.696296e-03 +9.585597e-10 -7.316798e-08 +2.016148e-06 +3.729013e-05 +5.530940e-04 -6.030093e-01 -6.517122e-01 +6.794454e-01 +7.471449e-01 +5.696258e-01 +3.052248e-09 -8.413499e-09 -5.055026e-09 -8.699735e-09
+2.618333e+01 +4.958798e-04 +9.934490e-03 -2.931128e-09 -7.360235e-08 -1.805733e-06 +3.365437e-05 -1.553235e-02 -6.021583e-01 -6.435853e-01 +8.206490e-01 +5.957962e-01 +3.107533e-01 +3.744562e-09 -7.271570e-09 -6.764352e-09 -1.030219e-08
+2.620000e+01 -9.204549e-05 +1.004025e-02 +3.197204e-10 -7.150765e-08 -5.957674e-06 +4.220735e-05 +2.183954e-02 -6.219850e-01 -7.077491e-01 +7.209436e-01 +5.017271e-01 +7.449999e-01 +1.188533e-10 -8.235433e-09 +5.476866e-10 -9.123440e-09
+2.621667e+01 -4.449531e-05 +9.517116e-03 -7.287221e-10 -6.904638e-08 -4.440048e-06 +4.518402e-05 +9.058945e-03 -6.210128e-01 -6.174814e-01 +8.648438e-01 +4.654550e-01 +7.355712e-01 -1.181339e-09 -7.208836e-09 +2.273987e-09 -1.053833e-08
+2.623333e+01 +1.904257e-05 +9.950295e-03 -9.092728e-10 -7.155563e-08 +1.606658e-06 +3.198260e-05 -1.235872e-02 -6.037510e-01 -5.428648e-01 +4.571287e-01 +6.179432e-01 +6.515580e-01 -1.262970e-10 -6.127658e-09 -1.994004e-10 -1.149866e-08
+2.625000e+01 -2.941838e-04 +9.945050e-03 +1.558780e-09 -7.175928e-08 +5.959802e-06 +3.348126e-05 -8.151999e-03 -6.178751e-01 -5.701594e-01 +6.706787e-01 +8.096882e-01 +5.200681e-01 +1.596715e-09 -5.377879e-09 -2.923567e-09 -1.296339e-08
+2.626667e+01 +5.229133e-04 +9.557488e-03 -1.490528e-09 -6.759064e-08 +7.028248e-08 +3.660429e-05 -1.167891e-02 -6.039077e-01 -4.244388e-01 +6.134889e-01 +4.319546e-01 +7.202446e-01 +1.009142e-09 -3.149614e-09 -2.062426e-09 -1.595952e-08
+2.628333e+01 -4.232776e-04 +1.009842e-02 +2.672553e-09 -7.126566e-08 +4.916148e-06 +3.078295e-05 +4.113456e-03 -6.200505e-01 -5.606371e-01 +5.739068e-01 +7.592578e-01 +5.473178e-01 +9.317026e-10 -5.208992e-09 -1.419944e-09 -1.281815e-08
+2.630000e+01 +6.364639e-04 +9.944053e-03 -3.123003e-09 -6.971474e-08 +1.287201e-06 +3.407247e-05 -2.902227e-02 -6.267934e-01 -6.253345e-01 +6.970726e-01 +6.775857e-01 +5.757483e-01 +1.888685e-09 -6.378985e-09 -4.073251e-09 -1.084758e-08
+2.631667e+01 +3.392458e-04 +9.634851e-03 +1.316924e-10 -6.586597e-08 +2.063737e-06 +3.658178e-05 -5.820335e-03 -6.125591e-01 -6.001367e-01 +6.243999e-01 +6.843017e-01 +7.704448e-01 +1.879028e-09 -6.099486e-09 -3.319734e-09 -1.061735e-08
+2.633333e+01 +8.212197e-05 +9.467519e-03 -1.693739e-13 -6.351657e-08 +2.385745e-06 +3.643413e-05 -8.101944e-03 -6.007000e-01 -5.118641e-01 +7.470632e-01 +6.099310e-01 +6.607437e-01 -1.999935e-09 -1.034187e-08 +3.057946e-09 -2.955013e-09
+2.635000e+01 +4.826186e-04 +1.034052e-02 -2.433940e-09 -6.913060e-08 -4.441044e-06 +2.601070e-05 -3.503581e-03 -6.165700e-01 -6.573139e-01 +5.407473e-01 +4.678301e-01 +4.465203e-01 -2.818768e-09 -1.159303e-08 +4.563731e-09 -1.134863e-09
+2.636667e+01 +2.309067e-04 +9.825415e-03 -6.283076e-10 -6.387717e-08 -2.180107e-06 +3.264251e-05 +3.119818e-03 -6.048359e-01 -7.456082e-01 +6.641871e-01 +6.521223e-01 +6.235989e-01 -1.878352e-09 -1.073603e-08 +3.205841e-09 -1.968388e-09
+2.638333e+01 -2.801223e-04 +1.045858e-02 +2.309149e-09 -6.805491e-08 +2.666787e-06 +2.847319e-05 +9.774180e-03 -6.318490e-01 -4.925620e-01 +5.593786e-01 +6.090029e-01 +5.669962e-01 -1.311261e-09 -1.017756e-08 +2.466712e-09 -3.489478e-09
+2.640000e+01 -1.255599e-04 +1.031110e-02 +1.131065e-09 -6.636589e-08 +3.668515e-06 +2.986318e-05 -3.949551e-03 -6.304012e-01 -5.731418e-01 +5.622215e-01 +7.328013e-01 +6.423893e-01 -1.729314e-09 -8.638360e-09 +2.751588e-09 -5.774942e-09
+2.641667e+01 -6.445699e-05 +1.065793e-02 +1.208184e-09 -6.759879e-08 +3.531240e-06 +2.567439e-05 -2.801420e-03 -6.329792e-01 -5.090554e-01 +5.538586e-01 +6.632831e-01 +4.827845e-01 -4.102121e-09 -1.029107e-08 +6.730099e-09 -2.873245e-09
+2.643333e+01 -4.114460e-05 +9.181088e-03 +4.750297e-11 -5.917247e-08 +5.625552e-07 +2.989521e-05 -1.562358e-03 -5.839379e-01 -6.468744e-01 +6.741276e-01 +6.711291e-01 +5.665888e-01 -3.913483e-09 -9.168187e-09 +6.453645e-09 -3.076562e-09
+2.645000e+01 +5.042426e-04 +9.008256e-03 -1.923254e-09 -5.924995e-08 +6.034129e-07 +3.113208e-05 -1.901003e-02 -5.970014e-01 -5.798679e-01 +5.647246e-01 +6.063915e-01 +7.496788e-01 -3.879300e-09 -9.258519e-09 +5.893313e-09 -3.083878e-09
+2.646667e+01 +4.221996e-04 +9.292232e-03 -2.337400e-09 -5.924542e-08 -3.032787e-06 +3.385137e-05 -8.564307e-03 -6.149999e-01 -4.609963e-01 +8.107006e-01 +3.195196e-01 +6.426313e-01 -2.732151e-09 -7.892394e-09 +4.287197e-09 -5.656359e-09
+2.648333e+01 +3.096270e-04 +1.024229e-02 -1.904205e-09 -6.386534e-08 -3.156586e-06 +2.380279e-05 -4.261154e-03 -6.242321e-01 -6.684303e-01 +4.272186e-01 +5.222950e-01 +5.791809e-01 -5.235178e-10 -8.643512e-09 +7.398559e-10 -4.457498e-09
+2.650000e+01 +2.892930e-04 +9.567096e-03 -8.670211e-10 -5.995209e-08 +1.891691e-06 +2.901037e-05 -1.506578e-02 -6.171492e-01 -4.499463e-01 +5.885590e-01 +5.388099e-01 +6.760919e-01 -2.166810e-09 -5.124609e-09 +3.170927e-09 -9.895700e-09
+2.651667e+01 -6.473220e-04 +9.195580e-03 +2.853669e-09 -5.618130e-08 -9.286534e-07 +3.631890e-05 +3.035853e-02 -6.197108e-01 -6.969690e-01 +7.919470e-01 +6.556065e-01 +8.310842e-01 -2.316379e-09 -5.706685e-09 +4.675917e-09 -8.788196e-09
+2.653333e+01 +6.758844e-04 +9.924738e-03 -3.102445e-09 -5.926144e-08 +4.304449e-09 +3.324685e-05 -2.874250e-02 -6.434334e-01 -5.790548e-01 +7.551936e-01 +5.821563e-01 +7.389692e-01 -2.232716e-09 -4.572326e-09 +2.924876e-09 -1.111090e-08
+2.655000e+01 -1.569784e-04 +9.330021e-03 +9.679930e-10 -5.642077e-08 +3.100037e-06 +2.954612e-05 -3.334308e-03 -6.093538e-01 -4.617524e-01 +6.894618e-01 +6.162086e-01 +6.438523e-01 +5.412069e-11 -6.817833e-09 -1.904111e-10 -6.247032e-09
+2.656667e+01 +3.371316e-06 +1.000699e-02 -5.381179e-10 -5.995372e-08 +1.380446e-07 +2.325438e-05 -5.325117e-03 -6.244826e-01 -5.505119e-01 +6.067407e-01 +5.593069e-01 +4.343331e-01 +1.401924e-09 -5.875893e-09 -2.481675e-09 -8.005709e-09
+2.658333e+01 -2.235348e-04 +9.683230e-03 +9.179562e-10 -5.775914e-08 -4.537139e-07 +2.271528e-05 +1.114118e-02 -6.089807e-01 -5.965718e-01 +5.159399e-01 +5.761487e-01 +5.164972e-01 +1.196893e-09 -4.508509e-09 -1.706293e-09 -9.662577e-09
+2.660000e+01 -4.457543e-04 +9.182889e-03 +1.874761e-09 -5.388171e-08 +2.240701e-06 +2.834215e-05 +8.867991e-03 -6.031553e-01 -5.095805e-01 +5.555762e-01 +6.241235e-01 +7.756378e-01 +1.784744e-09 -7.465073e-09 -2.741395e-09 -4.394106e-09
+2.661667e+01 +3.089503e-05 +9.737000e-03 -4.758881e-10 -5.686859e-08 -7.067180e-07 +2.592342e-05 -1.515191e-03 -6.297325e-01 -6.869290e-01 +7.320589e-01 +6.549861e-01 +4.892160e-01 +1.177771e-09 -1.103413e-08 -1.999214e-09 +1.051182e-09
+2.663333e+01 -1.120311e-04 +9.018565e-03 -4.371234e-10 -5.266219e-08 -4.117145e-08 +3.105747e-05 -4.068686e-03 -6.181394e-01 -5.946019e-01 +8.130528e-01 +5.964104e-01 +6.905358e-01 +3.858260e-09 -8.049524e-09 -6.518638e-09 -3.416533e-09
+2.665000e+01 +2.159458e-04 +9.257613e-03 -1.909189e-09 -5.377034e-08 -6.227670e-06 +2.696837e-05 +8.527050e-03 -6.189646e-01 -7.870132e-01 +6.156641e-01 +4.638207e-01 +6.926038e-01 +2.676492e-09 -7.873877e-09 -4.237674e-09 -3.533228e-09
+2.666667e+01 +8.061246e-05 +9.515927e-03 -5.771195e-10 -5.294607e-08 +1.171799e-06 +2.343623e-05 -1.112457e-02 -6.024966e-01 -6.801936e-01 +3.728506e-01 +7.473640e-01 +7.652060e-01 +4.720056e-09 -6.287375e-09 -8.121600e-09 -5.567633e-09
+2.668333e+01 -4.079811e-04 +9.474384e-03 +2.478862e-09 -5.116702e-08 +4.704430e-06 +2.947851e-05 +4.329592e-03 -6.192330e-01 -4.090340e-01 +8.054486e-01 +6.658598e-01 +6.767298e-01 +2.764250e-09 -6.761724e-09 -4.490992e-09 -5.002229e-09
+2.670000e+01 +1.776993e-04 +9.622939e-03 -3.787361e-10 -5.203170e-08 -2.618418e-06 +2.262212e-05 +8.137125e-03 -6.044501e-01 -6.855562e-01 +4.819900e-01 +5.428849e-01 +6.462601e-01 +2.385749e-09 -6.658539e-09 -3.769254e-09 -4.628441e-09
+2.671667e+01 +6.250062e-04 +9.489950e-03 -3.103960e-09 -5.117624e-08 -1.840159e-06 +2.095166e-05 -2.421360e-02 -5.952449e-01 -6.125243e-01 +6.873851e-01 +5.129715e-01 +3.651782e-01 +4.203392e-09 -6.695146e-09 -7.566957e-09 -4.164794e-09
+2.673333e+01 +2.373858e-04 +1.059768e-02 -8.726762e-10 -5.475662e-08 -1.589907e-06 +1.937090e-05 -1.652390e-03 -6.333660e-01 -7.402456e-01 +6.088752e-01 +6.530234e-01 +3.731125e-01 +4.316306e-09 -8.489265e-09 -7.217589e-09 -1.913196e-09
+2.675000e+01 +1.026948e-04 +1.060543e-02 +1.041095e-09 -5.430578e-08 +3.720851e-06 +1.714441e-05 -6.261658e-03 -6.255473e-01 -4.377221e-01 +3.680306e-01 +6.499512e-01 +5.025771e-01 +3.396343e-09 -7.390979e-09 -5.795936e-09 -3.376264e-09
+2.676667e+01 -3.573334e-04 +9.038856e-03 +2.644093e-09 -4.779607e-08 +2.053187e-06 +2.350060e-05 +1.923827e-02 -5.927199e-01 -5.599884e-01 +6.207258e-01 +6.769751e-01 +6.243521e-01 +2.701586e-09 -5.340997e-09 -4.049511e-09 -5.843625e-09
+2.678333e+01 +9.922098e-04 +9.424612e-03 -2.920826e-09 -4.963132e-08 -3.659835e-06 +2.314686e-05 -1.442529e-02 -6.187582e-01 -6.496900e-01 +6.844682e-01 +4.399052e-01 +5.556027e-01 +9.236333e-10 -2.118064e-09 -1.866727e-09 -1.162545e-08
+2.680000e+01 +4.149661e-04 +9.572054e-03 -1.664040e-10 -4.968309e-08 -2.990748e-07 +2.601867e-05 -2.171805e-04 -6.410205e-01 -4.423935e-01 +6.994439e-01 +4.268527e-01 +7.207186e-01 +2.718409e-09 -1.636341e-09 -4.526880e-09 -1.275923e-08
+2.681667e+01 -6.188143e-04 +9.339827e-03 +3.777629e-09 -4.835398e-08 -1.015631e-06 +1.872423e-05 +4.798062e-02 -5.974720e-01 -6.066491e-01 +5.651677e-01 +5.467164e-01 +4.451566e-01 +1.360632e-09 -3.486349e-09 -1.191786e-09 -8.534970e-09
+2.683333e+01 +6.056115e-04 +8.973600e-03 -1.305440e-09 -4.789050e-08 -4.116949e-06 +2.403675e-05 +5.506431e-03 -6.265786e-01 -6.631027e-01 +6.770927e-01 +4.201428e-01 +6.583454e-01 +1.538146e-09 -5.821905e-09 -2.428139e-09 -5.127902e-09
+2.685000e+01 +1.895717e-04 +9.107936e-03 -1.052587e-10 -4.745012e-08 -2.560776e-06 +2.005246e-05 +1.152906e-02 -6.089391e-01 -7.503892e-01 +5.884053e-01 +5.942453e-01 +5.251286e-01 +3.112045e-09 -5.547307e-09 -4.913573e-09 -5.028734e-09
+2.686667e+01 +4.653678e-05 +8.887614e-03 +7.824903e-10 -4.588369e-08 +1.998412e-06 +2.116841e-05 -1.508862e-03 -6.040374e-01 -4.733935e-01 +5.098676e-01 +5.931991e-01 +6.814639e-01 +4.299252e-09 -4.295746e-09 -7.170087e-09 -6.836619e-09
+2.688333e+01 -3.675423e-05 +8.886123e-03 +8.368568e-10 -4.465585e-08 +3.212262e-07 +2.275349e-05 +7.927614e-03 -6.053346e-01 -5.266665e-01 +6.072655e-01 +5.430947e-01 +6.954319e-01 +2.460069e-09 -2.972861e-09 -3.912629e-09 -8.901054e-09
+2.690000e+01 +3.350874e-04 +8.747710e-03 -3.022122e-10 -4.334881e-08 -1.428841e-06 +2.269690e-05 +3.576169e-03 -5.968870e-01 -7.367390e-01 +6.235973e-01 +6.425027e-01 +6.901964e-01 +1.182413e-09 -1.872631e-09 -1.882484e-09 -1.039242e-08
+2.691667e+01 -1.044168e-04 +9.402058e-03 +2.070539e-09 -4.580805e-08 +6.231257e-07 +2.071145e-05 +2.139556e-02 -6.233890e-01 -7.031681e-01 +6.114933e-01 +7.357171e-01 +5.948547e-01 -6.068913e-10 +6.100461e-10 +1.463461e-09 -1.492006e-08
+2.693333e+01 -1.468017e-04 +8.888899e-03 +1.856686e-09 -4.304548e-08 +2.460047e-06 +2.047894e-05 +8.973840e-03 -5.958144e-01 -5.734466e-01 +5.338674e-01 +7.231508e-01 +6.733173e-01 +9.255287e-10 +7.982302e-10 -1.342325e-09 -1.450746e-08
+2.695000e+01 +5.158912e-04 +8.994230e-03 -4.421970e-10 -4.367811e-08 -3.061484e-06 +2.310183e-05 +1.069013e-02 -6.252383e-01 -7.725078e-01 +6.100776e-01 +5.680294e-01 +7.827638e-01 +1.808082e-10 +5.444009e-10 -7.128943e-11 -1.453804e-08
+2.696667e+01 +6.754095e-04 +9.127020e-03 -1.852706e-09 -4.369681e-08 -2.210286e-06 +2.127987e-05 -1.155876e-02 -6.229310e-01 -6.448035e-01 +5.535974e-01 +4.966791e-01 +7.383392e-01 +6.788211e-10 -3.535634e-12 -1.350980e-09 -1.342902e-08
+2.698333e+01 +3.280619e-04 +8.887797e-03 +1.725527e-10 -4.212440e-08 +4.000877e-07 +2.188699e-05 -3.900920e-04 -6.140008e-01 -5.696447e-01 +6.712829e-01 +5.946982e-01 +6.790800e-01 +7.816915e-10 -2.875445e-10 -1.300089e-09 -1.262651e-08
+2.700000e+01 +1.413421e-04 +9.402381e-03 +1.614230e-09 -4.349478e-08 +1.257671e-06 +2.116902e-05 +1.330725e-02 -6.351326e-01 -4.306207e-01 +6.002227e-01 +5.134919e-01 +7.201957e-01 +1.298387e-09 -1.290537e-09 -1.889413e-09 -1.122644e-08
+2.701667e+01 -5.312929e-06 +9.855604e-03 +1.223274e-09 -4.477491e-08 +3.553829e-07 +1.389856e-05 +1.346030e-02 -6.180244e-01 -4.493772e-01 +6.017161e-01 +4.720243e-01 +2.419672e-01 +6.304305e-10 -2.548366e-10 -7.776828e-10 -1.246169e-08
+2.703333e+01 +9.136649e-04 +9.128244e-03 -2.412754e-09 -4.054213e-08 -3.664119e-06 +2.160815e-05 -1.099708e-02 -6.148276e-01 -6.715862e-01 +6.670925e-01 +4.219677e-01 +7.136707e-01 +9.959106e-10 +8.244285e-10 -1.857786e-09 -1.404291e-08
+2.705000e+01 +1.184658e-05 +8.652534e-03 +7.295309e-10 -3.960400e-08 +2.190609e-06 +2.275252e-05 -3.422611e-03 -6.168582e-01 -5.666926e-01 +6.224700e-01 +7.172549e-01 +8.518316e-01 +2.266444e-10 +5.406449e-10 -4.360918e-10 -1.346123e-08
+2.706667e+01 +7.731132e-04 +8.806804e-03 -1.854965e-09 -4.008791e-08 -2.255880e-06 +2.043734e-05 -1.182509e-02 -6.174600e-01 -6.672648e-01 +6.371311e-01 +5.075803e-01 +6.925729e-01 -8.265735e-10 -4.941802e-10 +1.155529e-09 -1.160583e-08
+2.708333e+01 +2.847447e-04 +8.616630e-03 +5.154486e-10 -3.858529e-08 +7.353997e-07 +2.024398e-05 +2.537177e-03 -6.036452e-01 -5.322583e-01 +6.686226e-01 +5.848650e-01 +6.654566e-01 -2.424742e-09 +5.537778e-10 +4.078559e-09 -1.294556e-08
+2.710000e+01 +2.203327e-05 +9.241779e-03 +2.018338e-09 -4.033964e-08 +3.805267e-06 +1.592171e-05 +4.641265e-03 -6.092745e-01 -3.708034e-01 +4.815973e-01 +6.437660e-01 +5.608879e-01 -1.111847e-09 -5.966218e-10 +1.934908e-09 -1.099607e-08
+2.711667e+01 +7.415038e-04 +9.020707e-03 -1.690544e-09 -3.896883e-08 -7.702324e-07 +1.780500e-05 -1.892455e-02 -6.093415e-01 -6.177104e-01 +5.049127e-01 +5.641690e-01 +6.903923e-01 -2.119128e-09 -1.886812e-09 +3.179871e-09 -8.714502e-09
+2.713333e+01 +8.564097e-04 +9.463101e-03 -1.993662e-09 -4.041798e-08 -3.167764e-06 +1.373855e-05 -8.356080e-03 -6.121129e-01 -6.676991e-01 +3.761249e-01 +4.404259e-01 +5.386853e-01 -1.218355e-09 -1.749586e-09 +1.873172e-09 -8.856332e-09
+2.715000e+01 +6.028659e-04 +9.080359e-03 -1.346683e-09 -3.921398e-08 -4.545750e-07 +1.544748e-05 -1.617049e-02 -6.132351e-01 -5.448591e-01 +6.856698e-01 +5.165329e-01 +3.638015e-01 -1.847790e-09 -1.482736e-09 +2.780783e-09 -9.185423e-09
+2.716667e+01 +1.078148e-04 +9.092702e-03 +1.219455e-10 -3.863196e-08 +2.847049e-06 +1.680452e-05 -1.599885e-02 -6.210128e-01 -5.626927e-01 +5.952768e-01 +7.779722e-01 +5.683761e-01 -1.569939e-09 -1.749056e-09 +2.322916e-09 -8.746634e-09
+2.718333e+01 +4.563847e-04 +9.340616e-03 -1.106290e-09 -3.877804e-08 +1.022909e-07 +1.456005e-05 -1.636807e-02 -6.163872e-01 -5.199093e-01 +4.464735e-01 +5.292043e-01 +5.645479e-01 -9.230829e-10 -2.015560e-09 +1.242700e-09 -8.090565e-09
+2.720000e+01 -1.868476e-04 +9.825304e-03 +1.027483e-09 -3.918199e-08 +1.282204e-06 +1.561232e-05 +7.345126e-03 -6.368358e-01 -5.196655e-01 +4.993128e-01 +6.194793e-01 +6.032916e-01 +1.021923e-09 -2.923344e-09 -1.581204e-09 -6.801314e-09
+2.721667e+01 +8.190632e-04 +8.500947e-03 -2.659750e-09 -3.380874e-08 -1.350580e-06 +1.927870e-05 -3.050791e-02 -5.885427e-01 -7.025329e-01 +7.700378e-01 +6.068411e-01 +6.193709e-01 -6.554315e-10 -3.797804e-09 +5.664356e-10 -4.396043e-09
+2.723333e+01 -5.344839e-04 +8.768538e-03 +2.009207e-09 -3.396778e-08 +2.654587e-06 +2.219933e-05 +1.323946e-02 -6.179427e-01 -3.393000e-01 +7.749647e-01 +5.498563e-01 +8.558375e-01 +3.251605e-10 -3.497799e-09 -3.275245e-10 -5.260356e-09
+2.725000e+01 -3.930880e-04 +9.251907e-03 +1.259394e-09 -3.566450e-08 +1.409051e-06 +1.425335e-05 +1.009926e-02 -5.981056e-01 -3.450492e-01 +3.929581e-01 +4.581436e-01 +6.336510e-01 -1.777830e-09 -3.459452e-09 +3.116661e-09 -4.868262e-09
+2.726667e+01 +2.326952e-05 +9.456275e-03 -3.568164e-10 -3.608048e-08 +6.669786e-07 +1.825722e-05 -9.830072e-03 -6.391929e-01 -5.160007e-01 +7.198790e-01 +5.771453e-01 +6.305711e-01 -1.949582e-09 -3.056168e-09 +3.075607e-09 -6.089974e-09
+2.728333e+01 +2.683815e-04 +9.291341e-03 -1.635470e-09 -3.560624e-08 +2.862146e-07 +1.560517e-05 -2.725699e-02 -6.213040e-01 -5.361368e-01 +5.045085e-01 +5.683504e-01 +6.538759e-01 -1.459444e-09 -4.085810e-09 +1.979674e-09 -3.963084e-09
+2.730000e+01 -4.425497e-04 +1.009405e-02 +5.520948e-10 -3.809839e-08 -1.760253e-06 +1.080542e-05 +2.152925e-02 -6.351454e-01 -5.912067e-01 +4.375711e-01 +4.597851e-01 +3.462657e-01 -3.445959e-10 -2.439911e-09 +9.086447e-10 -6.794768e-09
+2.731667e+01 +7.023146e-04 +8.626903e-03 -2.550595e-09 -3.279522e-08 -2.387471e-06 +1.569871e-05 -2.384677e-02 -5.926411e-01 -6.844986e-01 +5.886396e-01 +5.050523e-01 +6.030732e-01 -7.393851e-10 -3.745236e-09 +8.491339e-10 -3.827819e-09
+2.733333e+01 +3.320290e-04 +9.037302e-03 -1.158799e-09 -3.425446e-08 -5.000661e-07 +1.643459e-05 -1.482643e-02 -6.292613e-01 -5.425039e-01 +6.403722e-01 +5.148925e-01 +6.242422e-01 +5.917135e-10 -3.895495e-09 -1.221118e-09 -4.029523e-09
+2.735000e+01 -2.958865e-05 +9.092809e-03 -4.056234e-14 -3.423988e-08 +8.712219e-07 +1.486886e-05 -5.805655e-03 -6.255936e-01 -5.570339e-01 +4.369703e-01 +6.426293e-01 +7.146125e-01 +5.688103e-10 -3.592838e-09 -1.042467e-09 -4.354388e-09
+2.736667e+01 +8.405270e-04 +9.121060e-03 -3.201855e-09 -3.247050e-08 -5.816771e-06 +1.842237e-05 -1.018549e-02 -6.301240e-01 -8.235224e-01 +6.755685e-01 +3.527021e-01 +7.832128e-01 +2.192966e-10 -4.825195e-09 -5.270149e-10 -2.254122e-09
+2.738333e+01 +2.158803e-04 +9.698992e-03 -5.516274e-10 -3.453968e-08 -1.474269e-06 +1.113632e-05 +2.153570e-03 -6.190412e-01 -6.304039e-01 +3.544477e-01 +5.259197e-01 +5.022870e-01 +1.155822e-09 -5.613706e-09 -1.896407e-09 -6.556357e-10
+2.740000e+01 +3.740468e-04 +9.323272e-03 -1.583462e-09 -3.313508e-08 +1.077761e-07 +1.216565e-05 -2.733333e-02 -6.108598e-01 -4.957266e-01 +4.413191e-01 +5.232758e-01 +5.173074e-01 +1.072077e-09 -3.547727e-09 -2.194739e-09 -3.848417e-09
+2.741667e+01 -1.948595e-04 +9.466419e-03 +1.075156e-09 -3.339686e-08 +1.584380e-06 +1.380677e-05 +7.124444e-03 -6.357031e-01 -4.932482e-01 +5.557912e-01 +6.469246e-01 +5.558292e-01 +1.212186e-10 -3.656920e-09 -1.057872e-10 -3.916060e-09
+2.743333e+01 +1.059903e-04 +8.880683e-03 +1.288453e-10 -3.148001e-08 -1.423809e-07 +1.465590e-05 +3.792112e-03 -6.168672e-01 -5.629961e-01 +6.143796e-01 +5.665694e-01 +5.831054e-01 -5.286997e-10 -3.742183e-09 +9.272048e-10 -3.383636e-09
+2.745000e+01 +4.172207e-04 +9.131698e-03 -1.286552e-09 -3.100415e-08 -3.238109e-07 +1.412139e-05 -1.982886e-02 -6.123324e-01 -5.620411e-01 +5.410211e-01 +5.488534e-01 +6.238208e-01 -1.291708e-09 -3.825792e-09 +1.857208e-09 -3.064629e-09
+2.746667e+01 -5.038161e-05 +8.992713e-03 +2.393099e-10 -3.073122e-08 +3.807371e-07 +1.351898e-05 +1.768688e-03 -6.106465e-01 -5.882697e-01 +5.250438e-01 +6.381624e-01 +5.993661e-01 -6.167008e-10 -4.817776e-09 +1.043147e-09 -1.279689e-09
+2.748333e+01 -2.030498e-04 +8.890560e-03 +1.433255e-10 -3.006765e-08 -1.270736e-07 +1.676738e-05 +3.995082e-03 -6.322714e-01 -7.229476e-01 +6.559280e-01 +7.304575e-01 +7.725506e-01 +3.365319e-10 -6.013153e-09 -5.088791e-10 +5.131468e-10
+2.750000e+01 -7.232796e-04 +9.146903e-03 +1.705748e-09 -2.995443e-08 +1.374176e-06 +1.413993e-05 +2.041348e-02 -6.170300e-01 -6.299129e-01 +6.360218e-01 +7.745607e-01 +5.656992e-01 +1.111329e-09 -5.694672e-09 -1.568304e-09 +3.052441e-10
+2.751667e+01 -1.283317e-05 +9.052292e-03 -4.487745e-10 -2.954541e-08 -7.083268e-07 +1.287603e-05 -2.475897e-03 -6.070994e-01 -5.341896e-01 +5.635077e-01 +4.795585e-01 +5.387060e-01 +1.587414e-09 -4.533912e-09 -2.673035e-09 -1.379589e-09
+2.753333e+01 -2.482509e-04 +8.757124e-03 +7.293205e-10 -2.835792e-08 +2.883721e-06 +1.512315e-05 -1.000965e-02 -6.111592e-01 -3.830460e-01 +9.040119e-01 +6.658814e-01 +4.180404e-01 +1.267586e-09 -3.983901e-09 -2.243414e-09 -2.243432e-09
+2.755000e+01 +6.968630e-04 +8.754816e-03 -1.544425e-09 -2.866196e-08 -1.408274e-06 +1.176336e-05 -1.730940e-02 -5.966736e-01 -6.473265e-01 +5.078541e-01 +5.229805e-01 +5.157921e-01 -1.900663e-10 -3.642074e-09 +8.177676e-11 -2.514190e-09
+2.756667e+01 +4.681169e-04 +9.723542e-03 -1.179301e-09 -3.085860e-08 -2.564126e-06 +1.135920e-05 -6.914841e-04 -6.426864e-01 -6.772797e-01 +5.063408e-01 +4.411685e-01 +4.944115e-01 -1.159721e-10 -3.901883e-09 +1.798541e-10 -2.593497e-09
+2.758333e+01 +2.187680e-04 +9.075056e-03 -5.155775e-10 -2.885178e-08 -9.765138e-07 +1.252348e-05 -1.411971e-03 -6.215868e-01 -6.450972e-01 +7.275149e-01 +5.605322e-01 +4.003015e-01 -1.010623e-09 -3.695558e-09 +1.657951e-09 -2.558031e-09
+2.760000e+01 +2.597888e-04 +9.390758e-03 -1.184706e-09 -2.930538e-08 -3.451963e-06 +1.068680e-05 +6.771839e-03 -6.224767e-01 -7.315578e-01 +5.627021e-01 +4.026114e-01 +3.994605e-01 -2.050841e-09 -4.596211e-09 +3.493219e-09 -9.713183e-10
+2.761667e+01 +4.004349e-04 +8.401837e-03 -7.441233e-10 -2.667407e-08 -3.296190e-07 +1.305506e-05 -1.174164e-02 -5.988580e-01 -6.245626e-01 +6.796683e-01 +5.968252e-01 +5.294785e-01 -1.232384e-09 -2.392795e-09 +1.896588e-09 -4.231116e-09
+2.763333e+01 +3.634077e-04 +8.700670e-03 -8.364550e-10 -2.708213e-08 -1.374208e-06 +1.331663e-05 -4.428695e-03 -6.169812e-01 -5.971484e-01 +6.546941e-01 +4.639383e-01 +5.934362e-01 +2.708040e-10 -1.557734e-09 -5.087539e-10 -5.751466e-09
+2.765000e+01 -8.769213e-05 +8.261051e-03 -2.652604e-11 -2.596068e-08 +8.382045e-07 +1.393083e-05 -7.781858e-03 -6.074098e-01 -5.993237e-01 +6.877560e-01 +6.796712e-01 +6.366584e-01 -4.343918e-10 -1.712593e-09 +6.218711e-10 -5.278575e-09
+2.766667e+01 -3.337012e-04 +8.161758e-03 +9.360719e-10 -2.621115e-08 +2.070806e-07 +1.256359e-05 +1.755306e-02 -6.077930e-01 -5.965455e-01 +4.261932e-01 +6.104885e-01 +7.660511e-01 +7.237355e-10 -2.023657e-09 -9.889443e-10 -4.672654e-09
+2.768333e+01 +2.287435e-04 +8.283551e-03 -1.320560e-09 -2.598079e-08 -1.553553e-06 +1.477761e-05 -1.311635e-02 -6.306863e-01 -5.705567e-01 +5.019744e-01 +4.033398e-01 +9.358244e-01 +1.303428e-09 -1.890103e-09 -2.327598e-09 -5.082967e-09
+2.770000e+01 -5.585535e-04 +8.508962e-03 +1.531548e-09 -2.626765e-08 +3.621876e-06 +1.297504e-05 -1.108898e-03 -6.277546e-01 -3.448437e-01 +7.854089e-01 +7.231296e-01 +4.834676e-01 -3.620072e-10 -1.801875e-09 +5.859118e-10 -5.101396e-09
+2.771667e+01 -7.086370e-06 +7.604535e-03 +3.889947e-10 -2.371394e-08 +8.157798e-07 +1.439149e-05 +8.159651e-04 -5.945861e-01 -6.167391e-01 +7.573847e-01 +6.951509e-01 +6.802633e-01 -8.289222e-10 -1.003521e-09 +1.385295e-09 -5.939527e-09
+2.773333e+01 -3.599646e-04 +8.156445e-03 +1.362140e-09 -2.504989e-08 +1.706836e-06 +1.205655e-05 +1.323981e-02 -6.087555e-01 -4.811097e-01 +5.587698e-01 +6.581204e-01 +6.439894e-01 -2.166000e-10 -5.920778e-10 +5.147075e-10 -6.701454e-09
+2.775000e+01 +1.399390e-04 +8.440505e-03 -2.706847e-10 -2.568207e-08 -1.336483e-06 +1.097277e-05 +6.877721e-03 -6.196234e-01 -6.728942e-01 +5.437069e-01 +5.168686e-01 +5.587783e-01 -1.647142e-10 -1.880684e-10 +3.541233e-10 -7.412238e-09
+2.776667e+01 -1.130773e-04 +8.617065e-03 +1.279372e-10 -2.554537e-08 +1.736385e-07 +9.969017e-06 +1.060955e-03 -6.145093e-01 -7.524667e-01 +5.051320e-01 +7.649776e-01 +5.038114e-01 +3.162177e-11 +8.994917e-10 -3.951081e-11 -9.073350e-09
+2.778333e+01 -2.932326e-04 +8.329738e-03 +5.626048e-10 -2.479496e-08 -8.600745e-07 +1.136127e-05 +2.080070e-02 -6.190213e-01 -7.774372e-01 +5.163742e-01 +6.742159e-01 +6.675594e-01 -6.894651e-10 +6.360223e-10 +1.384176e-09 -8.600567e-09
+2.780000e+01 -1.382650e-04 +7.648954e-03 -1.785287e-10 -2.268307e-08 -1.989852e-06 +1.255429e-05 +1.537392e-02 -5.910247e-01 -6.522533e-01 +6.171971e-01 +4.200081e-01 +7.222584e-01 -4.416146e-10 +1.045503e-09 +9.104644e-10 -8.879348e-09
+2.781667e+01 -7.520344e-05 +8.773413e-03 -4.836600e-10 -2.555299e-08 -1.009691e-06 +9.934357e-06 -1.248105e-03 -6.373183e-01 -5.342356e-01 +4.166660e-01 +4.159892e-01 +6.363960e-01 -1.145102e-09 -3.328424e-10 +1.893231e-09 -7.023220e-09
+2.783333e+01 -7.620753e-04 +8.578445e-03 +9.773619e-10 -2.479870e-08 +5.069549e-07 +1.069602e-05 +1.703115e-02 -6.353538e-01 -5.442388e-01 +6.475735e-01 +6.031828e-01 +5.107978e-01 -5.437994e-10 -1.201413e-09 +1.094787e-09 -5.473504e-09
+2.785000e+01 -3.893206e-04 +8.777414e-03 -5.474771e-11 -2.535460e-08 -8.871238e-07 +9.446614e-06 +7.368469e-03 -6.433624e-01 -5.752761e-01 +6.378231e-01 +4.698590e-01 +3.891999e-01 -1.221662e-09 -1.600069e-09 +2.115413e-09 -4.812469e-09
+2.786667e+01 -8.360464e-05 +8.232630e-03 -9.222364e-10 -2.374598e-08 -2.364461e-06 +9.949078e-06 +2.323262e-03 -6.187464e-01 -7.252501e-01 +5.377859e-01 +4.424912e-01 +5.614406e-01 -1.035640e-09 -1.389779e-09 +1.751191e-09 -4.810674e-09
+2.788333e+01 +1.959406e-04 +8.327173e-03 -1.368044e-09 -2.338642e-08 -7.434839e-07 +1.026757e-05 -2.526585e-02 -6.215734e-01 -5.763842e-01 +5.617202e-01 +4.868007e-01 +5.897625e-01 +1.059499e-09 -1.183644e-09 -2.024459e-09 -5.097720e-09
+2.790000e+01 -5.068135e-04 +7.768576e-03 +8.246082e-10 -2.185521e-08 -1.440319e-07 +1.194631e-05 +2.134368e-02 -6.104802e-01 -6.584824e-01 +5.022064e-01 +6.361814e-01 +8.613538e-01 +5.603476e-10 -1.895961e-09 -7.064914e-10 -3.713165e-09
+2.791667e+01 -1.856322e-04 +7.681860e-03 +2.277040e-10 -2.139930e-08 -6.917785e-07 +1.229496e-05 +1.270512e-02 -6.110166e-01 -6.136763e-01 +7.763927e-01 +5.244648e-01 +6.484048e-01 +9.758635e-10 -2.500073e-09 -1.487197e-09 -2.632517e-09
+2.793333e+01 -1.641796e-04 +8.103793e-03 +1.535119e-10 -2.278410e-08 -5.419274e-07 +1.188559e-05 +9.311603e-03 -6.485849e-01 -5.575181e-01 +5.781832e-01 +4.867430e-01 +8.096828e-01 +8.863873e-10 -1.848013e-09 -1.373963e-09 -4.021262e-09
+2.795000e+01 -5.720653e-04 +7.773340e-03 +6.772508e-10 -2.115849e-08 +1.052584e-07 +1.231848e-05 +1.537359e-02 -6.207773e-01 -5.434865e-01 +8.406181e-01 +5.541143e-01 +6.220002e-01 +3.232500e-10 -2.088107e-09 -3.775080e-10 -3.258860e-09
+2.796667e+01 -2.997859e-04 +7.813062e-03 +1.454814e-10 -2.086861e-08 +5.620271e-07 +1.131836e-05 -3.099196e-03 -6.103706e-01 -4.494018e-01 +7.040875e-01 +5.189014e-01 +6.474804e-01 -5.196830e-10 -2.111617e-09 +8.379529e-10 -3.034965e-09
[truncated: 29,037 more chars]
