# Supplementary material for: Visual motion perception as online hierarchical inference
Source: Nat Commun. 2022 Dec 1;13:7403. doi: 10.1038/s41467-022-34805-5 (PMC9715570; doi:10.1038/s41467-022-34805-5)
Supplement: Supplementary file 10 — Source Data [file 41467_2022_34805_MOESM10_ESM.zip › Supplementary_Figure_S5e.txt]

# COLUMNS: | t | mu_1_x | mu_1_y | mu_2_x | mu_2_y | mu_3_x | mu_3_y | mu_4_x | mu_4_y | mu_5_x | mu_5_y | mu_6_x | mu_6_y | mu_7_x | mu_7_y | mu_8_x | mu_8_y |
+0.000000e+00 -0.000000e+00 -0.000000e+00 +0.000000e+00 +0.000000e+00 +0.000000e+00 +0.000000e+00 +0.000000e+00 +0.000000e+00 +0.000000e+00 +0.000000e+00 +0.000000e+00 +0.000000e+00 +0.000000e+00 +0.000000e+00 +0.000000e+00 +0.000000e+00
+1.666667e-02 -3.232391e-04 -1.969435e-02 +2.021949e-03 +1.951742e-02 -2.457927e-02 +2.062225e-01 +7.010284e-03 -2.185143e-02 -2.122440e-01 +1.058255e-01 +1.805593e-01 +1.600121e-01 +1.120455e-02 +5.601607e-01 -1.448057e-03 -5.905722e-01
+3.333333e-02 +5.239575e-03 -3.039945e-02 -3.039268e-03 +3.449208e-02 -4.445682e-02 +3.109263e-01 +5.684546e-03 -2.660486e-02 -3.060544e-01 +1.753118e-01 +2.484094e-01 +2.286785e-01 -2.087028e-02 +5.767508e-01 +2.929210e-02 -6.189375e-01
+5.000000e-02 +4.238502e-03 -2.689109e-02 -3.587535e-03 +3.068326e-02 -5.928217e-02 +3.099177e-01 +7.595721e-03 -2.924145e-02 -3.866797e-01 +1.432374e-01 +3.080330e-01 +2.611430e-01 -6.891405e-03 +5.900524e-01 +1.958192e-02 -6.437853e-01
+6.666667e-02 +5.115097e-03 -2.769903e-02 -6.171592e-03 +2.990318e-02 -2.205767e-02 +3.283766e-01 -1.304123e-03 -3.147463e-02 -3.956874e-01 +2.008415e-01 +3.678520e-01 +2.349554e-01 -2.032346e-02 +5.837028e-01 +1.256974e-02 -6.500914e-01
+8.333333e-02 +7.711070e-03 -3.381848e-02 -1.066727e-02 +3.499838e-02 -5.858828e-02 +3.417746e-01 -6.510612e-04 -2.636914e-02 -4.087337e-01 +2.596388e-01 +3.255907e-01 +2.041547e-01 -3.612747e-03 +5.938363e-01 -2.534906e-03 -6.555532e-01
+1.000000e-01 -9.984226e-03 -3.307725e-02 +2.972747e-03 +3.088843e-02 +6.939708e-02 +3.350267e-01 -4.799912e-03 -2.734366e-02 -4.061929e-01 +2.401449e-01 +5.084971e-01 +2.210857e-01 -1.257893e-02 +5.697117e-01 -5.212845e-03 -6.423676e-01
+1.166667e-01 -4.820597e-03 -2.468691e-02 +1.359741e-03 +2.379699e-02 +3.629302e-02 +2.279798e-01 -2.354181e-03 -1.839074e-02 -4.914685e-01 +2.478290e-01 +5.410885e-01 +5.404101e-02 +1.045198e-02 +5.885907e-01 -2.136859e-02 -6.423434e-01
+1.333333e-01 -8.618337e-03 -2.753044e-02 +5.993882e-03 +2.574554e-02 +1.132193e-02 +2.572453e-01 +5.317037e-03 -1.788082e-02 -4.895020e-01 +2.641991e-01 +4.970438e-01 +1.038660e-01 +7.863686e-03 +5.596813e-01 +9.889602e-03 -6.186966e-01
+1.500000e-01 -7.414086e-03 -2.827166e-02 +3.298165e-03 +3.043287e-02 +3.220331e-02 +2.760483e-01 +2.544511e-06 -1.336163e-02 -4.361081e-01 +2.699697e-01 +4.835280e-01 +1.497034e-01 +5.436601e-03 +5.474928e-01 -7.994069e-03 -5.966912e-01
+1.666667e-01 -5.373673e-03 -2.340271e-02 +2.157434e-03 +2.498575e-02 +4.871760e-02 +2.814617e-01 -3.092536e-03 -1.755842e-02 -4.291474e-01 +1.870285e-01 +5.088640e-01 +2.583739e-01 -3.753143e-03 +5.722250e-01 -1.058377e-02 -6.491315e-01
+1.833333e-01 -6.200628e-03 -3.332034e-02 +5.406065e-03 +3.248569e-02 +4.877894e-02 +2.718412e-01 +1.733398e-04 -7.086988e-03 -5.368429e-01 +1.274125e-01 +6.207822e-01 +3.169326e-01 -2.939527e-02 +5.783523e-01 +3.200872e-02 -6.175116e-01
+2.000000e-01 +1.345607e-04 -2.482237e-02 -1.236031e-03 +2.033137e-02 -2.985232e-02 +2.547594e-01 +1.756316e-03 -1.581684e-02 -5.601591e-01 +1.633630e-01 +4.829504e-01 +2.632233e-01 -4.961268e-03 +5.821111e-01 +1.293885e-02 -6.693452e-01
+2.166667e-01 -3.539121e-03 -2.872724e-02 +1.396243e-03 +2.481732e-02 -5.593924e-02 +2.386048e-01 +7.062662e-03 -8.047673e-03 -4.967417e-01 +2.066863e-01 +3.639581e-01 +2.031118e-01 +2.185949e-02 +5.997995e-01 +1.006722e-02 -6.573187e-01
+2.333333e-01 -1.602576e-03 -2.340897e-02 -7.959571e-04 +2.013263e-02 +1.224658e-03 +2.686935e-01 -7.943718e-04 -1.425874e-02 -4.220513e-01 +2.285339e-01 +4.182558e-01 +2.670640e-01 -9.575994e-03 +5.521772e-01 +3.852517e-03 -6.440311e-01
+2.500000e-01 -1.730741e-03 -2.449594e-02 -1.403790e-03 +2.154804e-02 -5.062269e-03 +2.837689e-01 -8.289973e-04 -1.287590e-02 -4.741501e-01 +3.116959e-01 +4.583523e-01 +2.341172e-01 +8.558889e-03 +5.687314e-01 -1.594952e-02 -6.611623e-01
+2.666667e-01 +2.237192e-04 -2.707521e-02 -5.073198e-04 +2.351834e-02 -2.465931e-02 +3.052251e-01 +1.842810e-03 -1.151735e-02 -4.970348e-01 +3.182368e-01 +4.369492e-01 +2.926764e-01 -3.990056e-03 +5.706906e-01 +1.359219e-02 -6.620136e-01
+2.833333e-01 +8.175146e-03 -2.140646e-02 -6.195709e-03 +1.926574e-02 -5.650412e-02 +2.221673e-01 -1.131038e-03 -7.235094e-03 -6.062815e-01 +1.865931e-01 +4.710317e-01 +2.461268e-01 -3.948840e-03 +5.889582e-01 -4.101427e-03 -6.628664e-01
+3.000000e-01 -4.856908e-03 -2.817122e-02 +5.095870e-03 +2.517547e-02 +1.092258e-02 +2.646371e-01 +4.436977e-03 -3.728629e-03 -5.253581e-01 +3.390070e-01 +5.490887e-01 +2.133020e-01 +3.489644e-02 +5.816442e-01 -1.196285e-02 -6.384359e-01
+3.166667e-01 +1.663887e-03 -2.092621e-02 +1.903905e-04 +1.946576e-02 -1.750285e-02 +2.242057e-01 +1.819429e-03 -5.024918e-03 -5.008813e-01 +3.184813e-01 +4.544746e-01 +1.505527e-01 +3.195438e-02 +5.963336e-01 -2.553370e-02 -6.682565e-01
+3.333333e-01 -2.086221e-03 -1.577778e-02 +2.399281e-03 +1.546472e-02 +1.517837e-02 +2.327562e-01 +1.372552e-03 -8.727489e-03 -4.549817e-01 +3.076498e-01 +4.876289e-01 +1.963355e-01 +4.387985e-03 +5.728067e-01 +2.437202e-03 -6.719854e-01
+3.500000e-01 -1.486376e-03 -1.780887e-02 +2.398354e-03 +1.875583e-02 +1.709101e-02 +2.544769e-01 +1.197556e-03 -6.211762e-03 -4.510594e-01 +4.074721e-01 +4.861425e-01 +1.690912e-01 +1.302318e-02 +5.812747e-01 -8.076852e-03 -6.680744e-01
+3.666667e-01 +2.897469e-03 -1.406515e-02 -4.714331e-03 +1.587598e-02 -4.201712e-02 +2.510158e-01 -1.447008e-03 -7.969597e-03 -5.534143e-01 +2.892614e-01 +4.314359e-01 +2.851058e-01 -5.871749e-03 +5.535344e-01 -6.223995e-03 -6.544981e-01
+3.833333e-01 +1.846449e-03 -1.995957e-02 -1.485044e-03 +2.111149e-02 -3.480705e-02 +2.730119e-01 +1.229619e-03 -3.532711e-03 -5.889247e-01 +2.717020e-01 +4.795174e-01 +3.698120e-01 +1.179144e-02 +6.093907e-01 -5.164041e-03 -6.874541e-01
+4.000000e-01 -2.834478e-03 -1.679328e-02 +3.590571e-03 +1.868944e-02 +2.710484e-02 +2.184883e-01 +1.850769e-03 -1.269386e-03 -6.175633e-01 +1.991158e-01 +6.628676e-01 +3.093026e-01 -2.147721e-03 +5.724599e-01 +1.576235e-02 -6.317382e-01
+4.166667e-01 +4.987697e-03 -1.673393e-02 -1.443854e-03 +1.842544e-02 -4.365450e-02 +2.407480e-01 +1.738577e-03 -2.369922e-03 -6.148595e-01 +3.268067e-01 +4.686829e-01 +2.620771e-01 +2.732983e-02 +5.840956e-01 -1.795305e-02 -6.572213e-01
+4.333333e-01 +1.776700e-03 -1.515269e-02 +1.143276e-03 +1.594906e-02 +3.898563e-02 +2.460437e-01 -1.332353e-03 -4.529578e-03 -5.018069e-01 +3.576591e-01 +5.864446e-01 +2.613457e-01 +2.241970e-03 +5.631976e-01 -1.582194e-02 -6.552146e-01
+4.500000e-01 +3.504382e-04 -1.763621e-02 +1.500074e-03 +1.784305e-02 -2.771409e-03 +2.497583e-01 +1.771730e-03 -2.244150e-03 -5.866547e-01 +3.386945e-01 +5.494563e-01 +3.029347e-01 +3.860156e-03 +5.735603e-01 +1.015811e-02 -6.494705e-01
+4.666667e-01 +2.459262e-03 -1.979115e-02 -5.488818e-04 +1.840260e-02 +1.947459e-02 +2.317924e-01 -1.719824e-03 +7.944004e-05 -4.989732e-01 +3.383640e-01 +5.292189e-01 +2.655489e-01 +2.173762e-03 +6.183376e-01 -1.972150e-02 -6.811570e-01
+4.833333e-01 +1.581884e-03 -1.576036e-02 +1.765216e-03 +1.564063e-02 +1.525186e-02 +1.834502e-01 +8.441609e-04 +9.321869e-04 -6.236671e-01 +3.024536e-01 +6.345374e-01 +1.729280e-01 +2.200227e-02 +5.951757e-01 -1.749212e-02 -6.490455e-01
+5.000000e-01 -1.437952e-03 -1.953884e-02 +4.629083e-03 +1.951642e-02 +8.235049e-02 +2.118270e-01 -4.609145e-04 +3.541235e-03 -4.833066e-01 +2.456895e-01 +7.009723e-01 +3.238651e-01 +6.990411e-03 +5.746163e-01 -1.328591e-02 -6.018580e-01
+5.166667e-01 +3.917664e-04 -1.993022e-02 +2.552577e-03 +1.798033e-02 +1.658233e-02 +2.155585e-01 +1.463350e-03 +2.258048e-03 -4.703698e-01 +2.124284e-01 +4.896648e-01 +3.813405e-01 +4.562708e-03 +5.989939e-01 +8.943693e-03 -6.427620e-01
+5.333333e-01 +6.295264e-04 -1.456428e-02 +1.583063e-03 +1.209586e-02 +2.447844e-02 +1.905828e-01 +4.676307e-05 -1.672991e-03 -4.595103e-01 +3.108068e-01 +5.077311e-01 +2.187887e-01 +9.762361e-03 +5.703938e-01 -1.138526e-02 -6.519469e-01
+5.500000e-01 +6.260861e-03 -2.196767e-02 -3.102862e-03 +1.842979e-02 -1.203832e-02 +2.318074e-01 -2.466588e-03 +2.617261e-03 -5.136555e-01 +3.095128e-01 +4.493770e-01 +3.622807e-01 -1.886585e-02 +6.133133e-01 -6.179631e-03 -6.543758e-01
+5.666667e-01 +6.856168e-03 -1.574700e-02 -4.220102e-03 +1.198248e-02 -3.604107e-02 +1.615167e-01 -2.201182e-03 +5.968960e-04 -5.437170e-01 +1.958214e-01 +4.055366e-01 +2.614566e-01 +8.998706e-03 +6.090707e-01 -3.428126e-02 -6.718938e-01
+5.833333e-01 -9.859082e-04 -1.654071e-02 +1.715890e-03 +1.429576e-02 +5.068322e-02 +2.674106e-01 -1.169497e-03 -2.698887e-03 -5.009035e-01 +5.093763e-01 +6.437975e-01 +3.048239e-01 +1.050865e-02 +5.675607e-01 -2.433045e-02 -6.631212e-01
+6.000000e-01 -1.508579e-03 -1.819168e-02 +1.749911e-03 +1.575023e-02 +9.003385e-04 +2.472578e-01 +1.578883e-03 +1.979339e-04 -5.756536e-01 +4.227076e-01 +5.570026e-01 +3.342806e-01 +1.897388e-02 +6.230175e-01 -1.666126e-03 -6.912995e-01
+6.166667e-01 +5.457271e-03 -1.538577e-02 -2.526156e-03 +1.252345e-02 +1.145593e-02 +2.079016e-01 -3.191422e-03 -5.590811e-04 -4.912913e-01 +2.739670e-01 +5.104996e-01 +3.600663e-01 -2.538603e-02 +6.023490e-01 -1.012514e-02 -6.776414e-01
+6.333333e-01 +3.968586e-03 -1.334091e-02 +7.782777e-04 +1.025682e-02 -3.509108e-02 +1.609450e-01 +2.494134e-03 -3.706318e-05 -7.693243e-01 +2.541454e-01 +6.300554e-01 +2.329156e-01 +2.410489e-02 +6.075899e-01 +5.567597e-03 -6.772219e-01
+6.500000e-01 +2.871131e-03 -1.475202e-02 +4.284331e-04 +1.165819e-02 -6.621740e-03 +1.701777e-01 +7.075013e-04 +1.180381e-03 -6.553778e-01 +2.834962e-01 +6.161061e-01 +2.468194e-01 +2.789898e-03 +5.976500e-01 +6.261658e-03 -6.506355e-01
+6.666667e-01 +4.049994e-03 -1.675246e-02 -1.065427e-03 +1.447194e-02 -1.111042e-02 +2.208779e-01 -5.349942e-04 +1.686305e-03 -5.699491e-01 +3.193715e-01 +5.169650e-01 +4.003212e-01 +1.368244e-02 +5.873834e-01 -2.235667e-02 -6.324563e-01
+6.833333e-01 +3.741606e-03 -1.587787e-02 -7.091637e-04 +1.364487e-02 -2.598197e-02 +2.397490e-01 +5.508178e-04 +2.131067e-04 -6.703481e-01 +3.690495e-01 +5.607875e-01 +4.295788e-01 +1.304612e-02 +5.881898e-01 -6.891950e-03 -6.531094e-01
+7.000000e-01 -1.084192e-03 -1.352816e-02 +3.987409e-03 +1.140635e-02 +1.961254e-02 +1.759323e-01 +3.001640e-03 +1.328297e-03 -5.155801e-01 +2.892677e-01 +5.731971e-01 +2.895313e-01 +3.640943e-02 +6.096625e-01 +1.420640e-03 -6.611210e-01
+7.166667e-01 +2.209523e-03 -1.444656e-02 +1.491066e-03 +1.306937e-02 +2.945364e-02 +2.491939e-01 +8.069323e-05 -2.279983e-04 -6.042678e-01 +3.674626e-01 +6.945296e-01 +4.898688e-01 -3.820370e-03 +6.022529e-01 +4.283471e-03 -6.748077e-01
+7.333333e-01 +1.928177e-03 -1.532599e-02 +2.003825e-03 +1.325743e-02 -2.072335e-02 +2.083647e-01 +2.881670e-03 +2.083673e-03 -7.059639e-01 +3.275040e-01 +6.103398e-01 +3.888681e-01 +2.990326e-02 +6.054828e-01 +8.463366e-03 -6.438331e-01
+7.500000e-01 +7.862311e-04 -1.359762e-02 +3.622549e-03 +1.060289e-02 +1.084598e-02 +2.101345e-01 +3.064075e-03 -3.536803e-04 -5.507200e-01 +4.349996e-01 +5.777158e-01 +3.015278e-01 +3.022642e-02 +5.771701e-01 +1.121209e-02 -6.488281e-01
+7.666667e-01 +2.663369e-03 -1.322831e-02 -4.647796e-05 +1.066843e-02 +2.367985e-02 +2.468951e-01 -1.098463e-03 -1.656115e-03 -5.073291e-01 +3.609958e-01 +5.844903e-01 +5.249210e-01 -2.156901e-02 +5.731997e-01 +4.200294e-03 -6.642743e-01
+7.833333e-01 +3.564486e-03 -1.333678e-02 -6.453316e-04 +1.070870e-02 -3.731473e-02 +1.601932e-01 +9.130543e-04 +2.319235e-03 -6.271238e-01 +3.033814e-01 +4.704599e-01 +2.584510e-01 -7.136742e-03 +6.262219e-01 +2.073795e-02 -6.594324e-01
+8.000000e-01 +2.429901e-03 -1.377041e-02 +7.124540e-04 +1.177653e-02 +3.966381e-02 +2.140169e-01 -9.807241e-04 +1.334355e-03 -6.163327e-01 +4.560098e-01 +7.584728e-01 +3.269891e-01 -5.644308e-03 +5.751135e-01 -1.176437e-02 -6.184657e-01
+8.166667e-01 +1.896906e-03 -1.655958e-02 -2.231806e-04 +1.355980e-02 +2.943708e-02 +2.281821e-01 -1.470255e-03 +2.721269e-03 -5.340600e-01 +3.378995e-01 +6.378566e-01 +5.107846e-01 -1.678399e-02 +6.337125e-01 -7.458834e-03 -6.592715e-01
+8.333333e-01 -1.885713e-04 -1.202391e-02 +2.261027e-03 +9.807172e-03 -2.268585e-02 +1.761905e-01 +3.055544e-03 +1.346005e-03 -5.885560e-01 +4.502542e-01 +4.855166e-01 +1.985683e-01 +3.060419e-02 +5.604854e-01 +1.869264e-02 -6.011687e-01
+8.500000e-01 -8.893256e-04 -1.427764e-02 +2.969832e-03 +1.245808e-02 +1.990720e-02 +2.105779e-01 +2.080148e-03 +2.786991e-03 -5.453701e-01 +3.213813e-01 +6.155706e-01 +4.752605e-01 +1.910435e-02 +6.044754e-01 +1.435831e-02 -6.229559e-01
+8.666667e-01 +2.313043e-03 -1.021088e-02 +1.209598e-03 +8.956153e-03 +2.633691e-02 +1.466416e-01 +1.214802e-04 +2.023566e-03 -4.289866e-01 +2.511716e-01 +5.272116e-01 +2.936105e-01 -3.020113e-02 +6.151942e-01 +3.336788e-02 -6.470180e-01
+8.833333e-01 +3.940423e-03 -1.179847e-02 -6.550568e-04 +1.076514e-02 +5.513707e-03 +2.419299e-01 -8.974002e-04 +3.363683e-04 -4.819318e-01 +4.986610e-01 +4.967214e-01 +4.479338e-01 -1.250624e-02 +5.836816e-01 -4.634006e-03 -6.421718e-01
+9.000000e-01 +2.004111e-03 -1.076744e-02 +9.627336e-04 +9.931042e-03 -5.640023e-03 +1.631142e-01 +1.101265e-03 +2.624302e-03 -6.385205e-01 +3.112151e-01 +6.101231e-01 +3.184344e-01 +1.817595e-02 +5.958492e-01 +1.137081e-05 -6.105090e-01
+9.166667e-01 +7.365906e-04 -1.095109e-02 +2.323559e-03 +9.108493e-03 +1.550298e-02 +1.768286e-01 +1.662425e-03 +1.491388e-03 -5.052887e-01 +3.494044e-01 +5.662530e-01 +3.459480e-01 +2.567108e-02 +6.306319e-01 +3.000195e-03 -6.688320e-01
+9.333333e-01 +5.378459e-03 -9.199636e-03 -2.310301e-03 +8.072168e-03 +3.493533e-03 +1.904359e-01 -2.411877e-03 +1.515469e-04 -4.562837e-01 +4.414992e-01 +4.672721e-01 +3.187835e-01 -3.175545e-02 +5.948743e-01 -1.556986e-02 -6.549186e-01
+9.500000e-01 +1.547336e-03 -8.681499e-03 +3.351134e-04 +7.972264e-03 +1.379056e-02 +1.570351e-01 -1.941601e-04 +1.383848e-03 -6.394620e-01 +3.619986e-01 +6.956020e-01 +2.639236e-01 -3.183989e-03 +6.015764e-01 -1.100615e-03 -6.354934e-01
+9.666667e-01 -1.056184e-04 -6.242412e-03 +9.814512e-04 +5.405437e-03 +3.960169e-02 +1.337178e-01 -4.572665e-04 -1.622316e-04 -4.546371e-01 +1.982973e-01 +6.227666e-01 +3.353848e-01 -1.206429e-02 +5.828013e-01 +3.110229e-03 -6.460665e-01
+9.833333e-01 +4.410511e-04 -8.536287e-03 +5.183319e-04 +7.329939e-03 -2.714613e-02 +1.593496e-01 +1.397547e-03 +9.518553e-04 -7.114947e-01 +3.827090e-01 +5.923297e-01 +2.686387e-01 +3.856033e-02 +5.784999e-01 -1.205596e-02 -6.162165e-01
+1.000000e+00 +1.833239e-03 -1.074484e-02 -2.337336e-04 +8.826405e-03 -3.992793e-02 +1.702899e-01 +1.104646e-03 +2.152177e-03 -7.271642e-01 +3.915965e-01 +5.512691e-01 +3.172977e-01 -1.445366e-03 +6.277675e-01 +2.516578e-02 -6.422250e-01
+1.016667e+00 +3.032725e-03 -7.681777e-03 -1.224418e-03 +6.572320e-03 -7.982233e-03 +1.636921e-01 -9.233465e-04 +2.964613e-04 -5.594256e-01 +3.907255e-01 +5.270371e-01 +2.977431e-01 -1.312493e-02 +5.770022e-01 -7.743322e-03 -6.275417e-01
+1.033333e+00 +1.958627e-04 -1.237138e-02 +1.401578e-03 +1.088813e-02 +1.664333e-02 +2.289966e-01 +8.154739e-04 +2.446140e-03 -5.467145e-01 +3.269328e-01 +6.236812e-01 +6.639971e-01 -1.908424e-02 +6.094121e-01 +3.899528e-02 -6.117475e-01
+1.050000e+00 +1.346138e-03 -9.985331e-03 +1.293588e-04 +8.465145e-03 +3.302510e-03 +1.852153e-01 +1.021914e-05 +1.617763e-03 -4.733024e-01 +3.357082e-01 +4.889386e-01 +4.629584e-01 -1.132317e-02 +6.020811e-01 +1.172777e-02 -6.217159e-01
+1.066667e+00 -8.818906e-04 -7.528752e-03 +2.314041e-03 +7.394683e-03 -8.722063e-04 +2.195857e-01 +2.258349e-03 -3.766198e-04 -6.330284e-01 +4.594919e-01 +6.326212e-01 +5.045724e-01 +2.520438e-02 +5.733657e-01 +2.675580e-02 -6.371509e-01
+1.083333e+00 +1.851903e-03 -7.452032e-03 +7.705838e-05 +7.569130e-03 +2.814460e-04 +1.586011e-01 +5.961771e-05 +1.780761e-03 -5.856909e-01 +3.598569e-01 +5.908913e-01 +3.293235e-01 +1.173389e-02 +6.321776e-01 -1.279793e-02 -6.459668e-01
+1.100000e+00 +2.439853e-03 -7.146709e-03 -5.649927e-04 +6.826552e-03 -2.093177e-02 +1.938461e-01 +7.805989e-05 +1.197912e-04 -6.300321e-01 +3.835791e-01 +5.364592e-01 +4.798130e-01 +2.398878e-03 +6.206331e-01 -2.022423e-03 -6.740365e-01
+1.116667e+00 +3.702810e-04 -8.278404e-03 +9.265331e-04 +7.379612e-03 -7.765398e-03 +1.963052e-01 +1.130434e-03 +6.995727e-04 -6.320287e-01 +4.206074e-01 +6.012388e-01 +4.620418e-01 +1.913514e-02 +6.257817e-01 +7.573381e-03 -6.631673e-01
+1.133333e+00 +1.723920e-03 -5.613019e-03 -5.172750e-04 +4.789967e-03 -8.106713e-03 +1.549650e-01 -2.557151e-04 -4.914952e-04 -5.550935e-01 +3.667130e-01 +5.219099e-01 +3.266671e-01 +4.084230e-03 +5.694371e-01 -1.293847e-02 -6.330544e-01
+1.150000e+00 -8.175916e-04 -8.025050e-03 +1.434198e-03 +7.282976e-03 +1.437416e-03 +1.648059e-01 +1.354711e-03 +1.744063e-03 -5.891582e-01 +5.993201e-01 +6.018913e-01 +1.475320e-01 +3.062434e-02 +6.246248e-01 +2.701401e-03 -6.305565e-01
+1.166667e+00 -1.704869e-03 -7.592648e-03 +2.023387e-03 +7.205007e-03 +2.507831e-02 +1.931981e-01 +1.259301e-03 +9.761469e-04 -5.130696e-01 +4.154415e-01 +6.391077e-01 +4.754876e-01 +2.039614e-02 +6.242760e-01 +1.137022e-02 -6.503685e-01
+1.183333e+00 +1.356399e-03 -7.924608e-03 -4.127019e-04 +7.221411e-03 -1.007634e-02 +2.133865e-01 -1.247840e-04 +5.424459e-04 -6.396720e-01 +3.116027e-01 +5.933303e-01 +6.864434e-01 -1.114174e-02 +6.003012e-01 +5.985983e-03 -6.357231e-01
+1.200000e+00 -1.041598e-03 -7.518964e-03 +1.808962e-03 +6.372861e-03 +5.749927e-02 +1.505735e-01 +2.103911e-04 +1.511667e-03 -4.619735e-01 +3.401100e-01 +7.496550e-01 +3.539935e-01 -3.092976e-03 +6.522961e-01 +7.535085e-03 -6.617811e-01
+1.216667e+00 +9.713710e-05 -5.949373e-03 +8.875324e-04 +5.023696e-03 +7.070584e-03 +1.747730e-01 +6.525862e-04 -3.213077e-04 -6.022994e-01 +4.119197e-01 +6.424446e-01 +4.110197e-01 +1.599054e-03 +6.173260e-01 +1.612947e-02 -6.779201e-01
+1.233333e+00 -1.012959e-03 -7.885257e-03 +2.179141e-03 +7.544782e-03 +2.509930e-02 +1.798355e-01 +1.431967e-03 +2.070706e-03 -4.518198e-01 +4.232025e-01 +5.815766e-01 +4.340051e-01 +2.807354e-02 +6.489515e-01 +1.218941e-02 -6.368464e-01
+1.250000e+00 +6.373766e-04 -6.908305e-03 +7.632765e-04 +6.116155e-03 +2.085963e-02 +1.692380e-01 +1.830328e-04 +1.061965e-03 -5.157701e-01 +3.901129e-01 +6.291836e-01 +4.217455e-01 -1.495343e-02 +6.011783e-01 +1.909214e-02 -6.161024e-01
+1.266667e+00 -1.276693e-04 -6.179941e-03 +1.546230e-03 +5.870967e-03 -1.809573e-02 +1.704048e-01 +1.909907e-03 +8.886149e-04 -6.522975e-01 +4.989661e-01 +5.727106e-01 +3.213476e-01 +5.217857e-02 +6.136669e-01 +3.769179e-03 -6.332517e-01
+1.283333e+00 +4.076065e-03 -5.477369e-03 -2.183418e-03 +5.151724e-03 -2.009161e-02 +1.622388e-01 -1.617181e-03 +4.862267e-04 -6.464314e-01 +3.375243e-01 +5.572345e-01 +4.534209e-01 -2.220074e-02 +6.223529e-01 -3.289806e-02 -6.540099e-01
+1.300000e+00 +2.546878e-03 -7.023430e-03 -1.009185e-03 +6.297201e-03 -2.162775e-02 +1.867789e-01 -4.529422e-04 +1.076634e-03 -5.937651e-01 +5.228345e-01 +4.953697e-01 +3.994840e-01 -1.110309e-02 +6.341526e-01 -5.099106e-03 -6.450456e-01
+1.316667e+00 +2.538674e-03 -4.754651e-03 -7.883094e-04 +4.396036e-03 -2.014991e-02 +1.435344e-01 -2.767468e-04 +3.598698e-04 -5.108636e-01 +3.947879e-01 +4.180572e-01 +3.103798e-01 +1.642742e-02 +5.773479e-01 -2.797130e-02 -6.079852e-01
+1.333333e+00 +2.069287e-04 -4.816533e-03 +1.060668e-03 +3.944520e-03 +1.404294e-02 +1.358456e-01 +6.960519e-04 +1.842525e-04 -3.257006e-01 +3.478946e-01 +4.090875e-01 +3.240426e-01 +2.069137e-02 +6.325110e-01 +1.922779e-03 -6.710751e-01
+1.350000e+00 +9.495100e-04 -4.713770e-03 +1.395101e-04 +4.625392e-03 -2.187689e-02 +1.396705e-01 +6.410090e-04 +8.191018e-04 -7.792815e-01 +4.349533e-01 +6.784445e-01 +2.616605e-01 +1.415787e-03 +6.252214e-01 +2.054023e-02 -6.391527e-01
+1.366667e+00 -2.312930e-04 -6.956468e-03 +3.236532e-04 +6.528350e-03 -1.164882e-02 +1.682734e-01 +5.830118e-04 +2.055389e-03 -7.466403e-01 +5.961823e-01 +6.974978e-01 +2.601410e-01 +1.517082e-02 +6.259484e-01 +4.116901e-03 -5.928795e-01
+1.383333e+00 -2.742386e-03 -5.044748e-03 +2.120694e-03 +4.846966e-03 +4.884892e-03 +1.644261e-01 +1.929624e-03 +5.990115e-04 -6.539084e-01 +3.296378e-01 +6.908946e-01 +5.094568e-01 +3.911835e-02 +6.005947e-01 +2.994689e-02 -6.191797e-01
+1.400000e+00 +2.233186e-05 -5.530107e-03 -1.500241e-04 +4.609569e-03 -1.193985e-02 +1.602121e-01 +1.278620e-04 +5.291488e-04 -6.705206e-01 +4.574074e-01 +6.129314e-01 +3.694090e-01 -2.315090e-02 +6.337010e-01 +2.653853e-02 -6.548600e-01
+1.416667e+00 -1.419352e-05 -5.770443e-03 -6.495603e-04 +5.110374e-03 +1.924749e-02 +1.430264e-01 -1.025377e-03 +1.441953e-03 -5.621720e-01 +4.542353e-01 +6.749154e-01 +2.874793e-01 -2.692734e-02 +6.323040e-01 -1.448650e-02 -6.157880e-01
+1.433333e+00 -1.026389e-03 -4.232678e-03 +1.461741e-04 +4.196111e-03 +2.092512e-02 +1.440003e-01 -3.024156e-04 +6.076198e-04 -5.023548e-01 +3.571796e-01 +6.231665e-01 +3.978046e-01 -2.136629e-02 +6.243101e-01 +8.978587e-03 -6.390030e-01
+1.450000e+00 -7.224055e-04 -5.737770e-03 +1.623698e-05 +4.913198e-03 -7.963330e-03 +1.940812e-01 +1.816520e-04 +2.943744e-04 -5.928728e-01 +6.002283e-01 +5.497093e-01 +4.466752e-01 -1.525634e-02 +5.948727e-01 +2.263565e-02 -6.192841e-01
+1.466667e+00 -1.406253e-03 -3.013584e-03 +8.130419e-04 +2.437210e-03 +1.857262e-02 +1.390681e-01 +3.965014e-04 -8.749965e-04 -5.424432e-01 +4.109875e-01 +6.472945e-01 +3.321904e-01 +9.492408e-03 +5.912367e-01 +5.955994e-03 -6.629470e-01
+1.483333e+00 -4.084576e-04 -4.656038e-03 +1.142909e-04 +3.455033e-03 -1.937923e-02 +1.365654e-01 +4.994467e-04 +2.047144e-04 -7.172688e-01 +4.424356e-01 +6.038485e-01 +2.946870e-01 +3.601561e-02 +6.281634e-01 -1.723137e-02 -6.543126e-01
+1.500000e+00 +7.122807e-04 -4.731279e-03 -6.257221e-04 +3.213419e-03 -4.075541e-02 +1.484246e-01 +2.212713e-04 -2.080787e-04 -7.606584e-01 +3.833139e-01 +5.218994e-01 +4.284613e-01 +9.924418e-03 +5.997370e-01 -1.919502e-03 -6.418834e-01
+1.516667e+00 +4.235418e-04 -5.567491e-03 -7.776425e-04 +3.820775e-03 +7.169725e-03 +1.484531e-01 -8.693478e-04 +4.235954e-04 -5.655107e-01 +4.753666e-01 +6.052668e-01 +3.479227e-01 +2.104042e-03 +6.142865e-01 -4.258487e-02 -6.281401e-01
+1.533333e+00 +3.991054e-04 -5.731163e-03 -5.542572e-04 +4.066992e-03 +1.315691e-02 +1.115037e-01 -7.742890e-04 +1.426450e-03 -5.538936e-01 +3.003213e-01 +6.258422e-01 +3.111394e-01 -5.544368e-03 +6.225479e-01 -3.014070e-02 -5.900324e-01
+1.550000e+00 -2.210507e-03 -3.682886e-03 +1.292363e-03 +2.611456e-03 +3.909352e-02 +1.184726e-01 +4.840282e-04 -4.731350e-05 -4.689529e-01 +4.759552e-01 +6.935989e-01 +1.893184e-01 -1.905011e-02 +6.139778e-01 +4.280353e-02 -6.489006e-01
+1.566667e+00 -2.385669e-03 -6.179252e-03 +1.044008e-03 +4.885123e-03 +3.009478e-02 +1.677760e-01 +4.192110e-04 +1.221575e-03 -3.911067e-01 +5.984435e-01 +5.636387e-01 +3.698675e-01 -8.448203e-03 +6.192843e-01 +2.867711e-02 -5.927171e-01
+1.583333e+00 -2.244860e-04 -3.088641e-03 -3.668124e-04 +2.453041e-03 +9.996255e-03 +1.078638e-01 -5.460690e-04 +7.075845e-05 -3.036634e-01 +2.608592e-01 +3.587442e-01 +3.498971e-01 -3.237960e-03 +6.360829e-01 -2.375451e-02 -6.649788e-01
+1.600000e+00 +1.184291e-04 -6.277491e-03 -3.930923e-04 +5.044632e-03 +9.814101e-04 +1.687154e-01 -4.024607e-04 +1.451308e-03 -4.745292e-01 +5.273698e-01 +4.720094e-01 +4.557893e-01 -2.087727e-02 +6.528242e-01 +1.733703e-03 -6.122489e-01
+1.616667e+00 -7.189628e-04 -4.484056e-03 +3.762593e-04 +3.651801e-03 +5.938382e-03 +1.548040e-01 +2.404676e-04 +4.238248e-04 -6.206039e-01 +4.986431e-01 +6.434052e-01 +4.058910e-01 -1.522079e-02 +6.098000e-01 +2.856082e-02 -6.184266e-01
+1.633333e+00 -4.429251e-04 -4.381648e-03 +5.430732e-04 +3.689391e-03 +1.951971e-02 +1.693106e-01 +1.589125e-04 +2.457861e-04 -4.562538e-01 +4.037832e-01 +5.639768e-01 +5.902547e-01 -1.638535e-02 +6.197657e-01 +2.547093e-02 -6.363782e-01
+1.650000e+00 +1.309078e-04 -5.291827e-03 -2.819155e-04 +4.550256e-03 -2.227816e-03 +1.756116e-01 -2.428015e-04 +1.000274e-03 -6.446680e-01 +5.211600e-01 +6.200559e-01 +5.169736e-01 -8.850178e-03 +6.051389e-01 -3.686294e-03 -5.797227e-01
+1.666667e+00 -2.178397e-04 -3.560779e-03 -6.687083e-05 +2.974008e-03 +9.940007e-03 +1.433924e-01 -2.439825e-04 +1.039471e-04 -5.671950e-01 +4.457521e-01 +6.179368e-01 +4.011192e-01 +8.971038e-03 +5.745937e-01 -2.214656e-02 -5.950912e-01
+1.683333e+00 +5.779738e-04 -4.114694e-03 -1.061907e-03 +3.516946e-03 -5.397019e-03 +1.573660e-01 -9.278997e-04 +4.318849e-04 -5.157925e-01 +4.563576e-01 +4.737941e-01 +4.817205e-01 -5.870068e-02 +6.091136e-01 +9.758479e-03 -6.111527e-01
+1.700000e+00 -2.454525e-05 -3.438174e-03 -4.924176e-04 +2.802061e-03 +4.065756e-03 +1.398638e-01 -5.425416e-04 +9.015215e-05 -5.695697e-01 +4.065176e-01 +5.856173e-01 +4.285695e-01 -5.801917e-03 +6.001557e-01 -2.320836e-02 -6.197456e-01
+1.716667e+00 -2.384860e-04 -2.680442e-03 -3.303671e-04 +2.390905e-03 -1.484846e-02 +1.474348e-01 -8.031782e-05 -3.773420e-04 -6.454669e-01 +6.566229e-01 +5.446585e-01 +2.323257e-01 +3.545624e-03 +6.206125e-01 -6.600360e-03 -6.664238e-01
+1.733333e+00 +2.966801e-05 -3.297520e-03 -1.874604e-04 +3.167341e-03 -1.326172e-03 +1.408158e-01 -1.603204e-04 +5.077263e-04 -4.653214e-01 +3.955084e-01 +4.518290e-01 +4.508932e-01 +2.251992e-03 +6.136452e-01 -1.024243e-02 -6.065198e-01
+1.750000e+00 +2.649613e-05 -2.687898e-03 -1.771930e-04 +2.226117e-03 -9.792120e-03 +1.224521e-01 -1.671052e-05 -5.220920e-05 -7.176713e-01 +4.640853e-01 +6.436346e-01 +2.760964e-01 +1.328134e-05 +6.074727e-01 +4.083636e-04 -6.328538e-01
+1.766667e+00 +1.207735e-03 -3.242330e-03 -1.311174e-03 +3.018410e-03 -3.717171e-02 +1.626426e-01 -6.634668e-04 +1.104773e-04 -8.142392e-01 +5.291656e-01 +5.634055e-01 +4.710349e-01 -1.653757e-02 +5.851780e-01 -2.236853e-02 -5.992788e-01
+1.783333e+00 -4.524831e-04 -3.572428e-03 +1.578246e-04 +3.251635e-03 +3.003943e-03 +1.457292e-01 +1.123633e-04 +6.298136e-04 -6.615272e-01 +2.369256e-01 +6.664361e-01 +6.490356e-01 -8.082136e-03 +6.451609e-01 +1.701051e-02 -6.280172e-01
+1.800000e+00 +4.141490e-04 -2.960788e-03 -4.106827e-04 +2.894291e-03 -1.583234e-02 +1.470440e-01 -1.439268e-04 +3.119109e-04 -5.156084e-01 +5.881547e-01 +4.035626e-01 +3.263962e-01 +1.877537e-02 +6.308686e-01 -2.711120e-02 -6.326634e-01
+1.816667e+00 -1.447143e-04 -2.604851e-03 +1.088535e-04 +2.562537e-03 +1.450249e-02 +1.442098e-01 -1.020112e-04 +7.920752e-05 -5.660335e-01 +4.318071e-01 +6.424963e-01 +4.647348e-01 -9.463877e-03 +6.170966e-01 +4.330895e-03 -6.327150e-01
+1.833333e+00 +6.862070e-04 -2.752853e-03 -5.053501e-04 +2.743023e-03 -1.068841e-02 +1.423220e-01 -3.175781e-04 +3.153590e-04 -6.625133e-01 +2.264581e-01 +5.723850e-01 +6.571476e-01 -1.645766e-02 +6.388172e-01 -3.038257e-03 -6.384536e-01
+1.850000e+00 +4.479966e-04 -2.899993e-03 -3.600966e-04 +3.019046e-03 +1.452586e-02 +1.513748e-01 -5.418518e-04 +4.837849e-04 -6.568649e-01 +5.099200e-01 +7.322882e-01 +4.482121e-01 -2.180510e-02 +6.409759e-01 -1.304457e-02 -6.283191e-01
+1.866667e+00 +3.499609e-04 -2.631522e-03 -6.045254e-04 +2.996182e-03 -4.364386e-04 +1.380468e-01 -5.629045e-04 +6.864031e-04 -5.951254e-01 +5.860220e-01 +5.737793e-01 +2.940431e-01 -2.794094e-02 +6.343858e-01 -8.578557e-03 -6.064468e-01
+1.883333e+00 -1.091788e-03 -2.064306e-03 +7.586280e-04 +2.280247e-03 +9.500874e-03 +1.270168e-01 +5.857980e-04 +1.988528e-04 -5.290002e-01 +4.439528e-01 +5.755348e-01 +3.666603e-01 +3.084485e-02 +6.075872e-01 +1.225749e-02 -6.121870e-01
+1.900000e+00 -2.190588e-04 -1.509622e-03 +1.419821e-04 +1.688709e-03 +2.560208e-02 +1.171945e-01 -2.160675e-04 -1.917798e-04 -5.414020e-01 +3.680602e-01 +6.948611e-01 +3.823834e-01 +3.439292e-03 +6.300123e-01 -1.779601e-02 -6.618384e-01
+1.916667e+00 -3.752051e-04 -2.266437e-03 +3.279367e-04 +2.141972e-03 -1.041308e-02 +1.437572e-01 +4.469447e-04 -9.250097e-05 -5.882462e-01 +5.928445e-01 +4.981892e-01 +3.500474e-01 +1.351906e-02 +6.052119e-01 +2.051990e-02 -6.283875e-01
+1.933333e+00 +4.369476e-05 -2.672918e-03 +6.018463e-05 +2.097158e-03 +2.758521e-02 +1.304199e-01 -3.107913e-04 +7.351362e-05 -6.197654e-01 +3.680758e-01 +7.847201e-01 +4.842460e-01 +1.182169e-03 +6.176689e-01 -2.396615e-02 -6.279948e-01
+1.950000e+00 +6.045911e-04 -2.900367e-03 -3.672231e-04 +2.056292e-03 -6.560673e-03 +1.595359e-01 -2.652994e-04 -3.169503e-04 -5.905968e-01 +4.520230e-01 +5.228796e-01 +6.106886e-01 -1.183547e-03 +5.990048e-01 -1.822932e-02 -6.383555e-01
+1.966667e+00 +1.535954e-03 -4.450726e-03 -1.220630e-03 +3.419420e-03 -1.756424e-02 +1.169802e-01 -9.283457e-04 +1.546793e-03 -6.439770e-01 +5.216552e-01 +5.015502e-01 +2.548435e-01 -2.503878e-02 +6.649957e-01 -4.599154e-02 -5.596253e-01
+1.983333e+00 +2.525770e-05 -2.329663e-03 -1.918929e-04 +1.777291e-03 -2.774011e-02 +1.233739e-01 +1.705528e-04 -5.284727e-05 -7.410545e-01 +5.213299e-01 +5.257227e-01 +3.067308e-01 +2.250485e-02 +6.134263e-01 -7.163903e-03 -6.331652e-01
+2.000000e+00 +9.259804e-04 -2.600398e-03 -8.646930e-04 +1.942595e-03 -2.493093e-02 +1.632382e-01 -4.991457e-04 -3.696924e-04 -7.992264e-01 +3.684756e-01 +5.988586e-01 +7.358712e-01 -6.722436e-03 +6.177888e-01 -3.216037e-02 -6.622227e-01
+2.016667e+00 +5.245423e-04 -1.386920e-03 -3.487253e-04 +9.589727e-04 -1.845304e-02 +9.701114e-02 -9.398969e-05 -4.539841e-04 -7.292685e-01 +2.124090e-01 +5.762254e-01 +4.297493e-01 -5.280494e-03 +6.064733e-01 -3.607129e-04 -6.571982e-01
+2.033333e+00 +3.114738e-04 -2.788607e-03 -3.626707e-04 +2.147294e-03 -1.929727e-04 +1.451857e-01 -3.309787e-04 +1.062396e-04 -8.347978e-01 +4.488025e-01 +8.062760e-01 +5.532432e-01 -2.209094e-02 +6.253194e-01 -3.676595e-03 -6.288569e-01
+2.050000e+00 +1.526527e-04 -2.294536e-03 -3.509155e-04 +1.856691e-03 +1.496622e-02 +1.371400e-01 -5.025029e-04 -4.364780e-05 -6.476367e-01 +5.190310e-01 +7.351793e-01 +4.371669e-01 -2.786803e-02 +6.233749e-01 -1.302075e-02 -6.397538e-01
+2.066667e+00 -2.517237e-04 -1.976838e-03 +3.514068e-05 +1.687669e-03 -2.955707e-03 +1.410220e-01 +7.145339e-05 -2.212439e-04 -5.026011e-01 +4.241782e-01 +4.635195e-01 +5.676135e-01 -1.675121e-02 +6.066544e-01 +2.592366e-02 -6.383612e-01
+2.083333e+00 +1.189686e-04 -1.194636e-03 -1.549969e-04 +1.136940e-03 +1.130793e-03 +1.195962e-01 -1.555601e-04 -4.645285e-04 -4.694440e-01 +3.210290e-01 +4.619503e-01 +5.191976e-01 -2.682363e-03 +6.148408e-01 -9.289886e-03 -6.688469e-01
+2.100000e+00 +7.319794e-04 -3.241644e-03 -4.596756e-04 +2.514579e-03 -1.185045e-02 +1.375333e-01 -2.944731e-04 +6.533417e-04 -7.875706e-01 +5.739908e-01 +6.798336e-01 +4.104953e-01 -3.099972e-02 +6.458877e-01 +6.547428e-03 -5.980973e-01
+2.116667e+00 +4.251080e-04 -1.804044e-03 -3.709570e-04 +1.406426e-03 -1.136369e-03 +1.309923e-01 -3.323636e-04 -2.908988e-04 -5.443844e-01 +3.980780e-01 +5.228626e-01 +5.409664e-01 +1.220220e-02 +5.685997e-01 -4.145024e-02 -6.077929e-01
+2.133333e+00 -5.158051e-04 -1.635487e-03 +3.701984e-04 +1.102903e-03 +5.595024e-03 +1.120761e-01 +2.899886e-04 -3.419697e-04 -5.785350e-01 +2.632709e-01 +6.065093e-01 +5.387857e-01 +2.382309e-02 +6.235048e-01 +5.721012e-03 -6.689183e-01
+2.150000e+00 +6.001814e-04 -1.531389e-03 -1.706089e-04 +1.073371e-03 -1.150929e-03 +1.191324e-01 -1.454978e-04 -4.245683e-04 -7.344347e-01 +3.624434e-01 +7.105651e-01 +5.018727e-01 -9.500269e-03 +5.888742e-01 -2.983116e-03 -6.420078e-01
+2.166667e+00 +2.720542e-04 -2.365705e-03 -5.095688e-05 +1.945579e-03 +7.616711e-03 +1.317175e-01 -1.284907e-04 +2.816849e-04 -5.734320e-01 +4.915448e-01 +6.196776e-01 +4.789838e-01 -9.740012e-03 +6.265062e-01 -1.311901e-03 -6.110571e-01
+2.183333e+00 +3.535236e-05 -2.107047e-03 +2.204306e-04 +1.590638e-03 +2.816556e-02 +1.231967e-01 -9.305385e-05 +6.027104e-05 -4.768969e-01 +4.725092e-01 +6.840662e-01 +4.398454e-01 +1.513350e-02 +6.176467e-01 -2.347405e-02 -6.248230e-01
+2.200000e+00 -2.082285e-04 -2.655606e-03 +4.481861e-04 +1.972385e-03 -3.442307e-03 +1.510726e-01 +4.554461e-04 +1.463657e-04 -4.891844e-01 +5.614415e-01 +4.519030e-01 +5.754678e-01 +2.974892e-02 +5.985796e-01 +1.803948e-02 -5.966240e-01
+2.216667e+00 +2.508408e-04 -1.775606e-03 +3.597688e-04 +1.377698e-03 -1.039558e-02 +1.138827e-01 +4.444019e-04 -6.086100e-06 -6.458630e-01 +4.606270e-01 +5.566528e-01 +3.929510e-01 +2.407934e-02 +6.186841e-01 +2.258943e-02 -6.332608e-01
+2.233333e+00 -1.794860e-04 -1.470975e-03 +6.553866e-04 +1.235951e-03 +1.337888e-02 +1.120467e-01 +4.795187e-04 -9.951758e-05 -6.358469e-01 +3.899484e-01 +7.329636e-01 +4.546796e-01 +4.402634e-02 +5.884330e-01 +6.017107e-03 -6.123738e-01
+2.250000e+00 +1.955498e-03 -1.983353e-03 -1.152248e-03 +1.821346e-03 -1.450796e-02 +1.294428e-01 -9.389176e-04 +2.950368e-04 -6.996362e-01 +4.306650e-01 +5.776412e-01 +5.581587e-01 -5.840189e-02 +6.233120e-01 -4.375356e-02 -6.051386e-01
+2.266667e+00 +8.128158e-04 -1.201441e-03 -2.845345e-04 +1.080528e-03 -2.398129e-02 +9.897110e-02 -2.835003e-05 -7.841659e-05 -7.941617e-01 +4.633417e-01 +5.979534e-01 +2.889525e-01 -1.921977e-02 +6.134087e-01 +1.720621e-02 -6.362496e-01
+2.283333e+00 +1.234589e-03 -1.942563e-03 -5.400674e-04 +1.449627e-03 -5.082392e-02 +1.333541e-01 -3.675331e-06 -5.329139e-05 -7.964741e-01 +4.665029e-01 +3.839375e-01 +5.687120e-01 -1.095860e-03 +6.138946e-01 +1.363248e-03 -6.338005e-01
+2.300000e+00 +7.953519e-04 -1.153562e-03 -3.860147e-04 +9.463792e-04 -5.028160e-03 +1.160506e-01 -3.046434e-04 -3.398482e-04 -5.720559e-01 +4.717054e-01 +5.288099e-01 +4.320880e-01 -3.418364e-02 +5.802036e-01 +3.427818e-04 -6.324219e-01
+2.316667e+00 +1.565677e-04 -2.657759e-03 -2.961984e-05 +2.128455e-03 +9.577392e-03 +1.465622e-01 -1.109685e-04 +4.977003e-04 -4.401826e-01 +6.792780e-01 +5.155570e-01 +4.809058e-01 +1.294093e-03 +6.483325e-01 -1.341903e-02 -6.041016e-01
+2.333333e+00 +6.118609e-04 -1.736935e-03 -3.261132e-04 +1.496545e-03 -2.420105e-02 +1.076968e-01 -7.362509e-05 +2.880594e-04 -8.182861e-01 +2.925662e-01 +6.090100e-01 +5.491391e-01 -1.265205e-02 +6.313483e-01 +5.097984e-03 -6.115283e-01
+2.350000e+00 +4.792415e-04 -2.606208e-03 -2.663775e-04 +2.046890e-03 -3.202647e-02 +1.316268e-01 +5.401106e-05 +6.010771e-04 -6.915543e-01 +4.861034e-01 +4.214439e-01 +5.613563e-01 +3.319770e-02 +6.281753e-01 -2.620623e-02 -5.695648e-01
+2.366667e+00 +5.418591e-05 -1.680480e-03 -9.993368e-05 +1.499128e-03 -1.863878e-03 +1.290578e-01 -6.691628e-05 +1.283194e-04 -5.359270e-01 +4.181026e-01 +5.125084e-01 +6.107002e-01 +5.696853e-03 +6.207242e-01 -1.341371e-02 -6.191901e-01
+2.383333e+00 -3.194750e-04 -7.387036e-04 +1.824607e-04 +7.670633e-04 +5.522435e-05 +9.845366e-02 +1.795018e-04 -2.657609e-04 -3.898399e-01 +4.291262e-01 +3.854923e-01 +3.570900e-01 +2.534691e-02 +5.810540e-01 -2.418785e-03 -6.274790e-01
+2.400000e+00 +6.277133e-04 -1.830164e-03 -6.313304e-04 +1.558415e-03 -5.708472e-03 +1.388764e-01 -5.348796e-04 +1.333787e-04 -5.962670e-01 +4.630430e-01 +5.362465e-01 +6.547993e-01 -3.432390e-02 +6.214076e-01 -3.346061e-02 -6.166831e-01
+2.416667e+00 +6.441066e-05 -7.879614e-04 -3.950455e-04 +9.273650e-04 +1.276462e-02 +9.946911e-02 -4.760213e-04 -9.663070e-05 -6.519676e-01 +5.240618e-01 +7.399227e-01 +2.789799e-01 -4.739617e-02 +6.026232e-01 -1.276792e-02 -6.269913e-01
+2.433333e+00 -2.281127e-04 -1.031949e-03 -1.111301e-04 +1.256803e-03 +1.365703e-02 +1.347213e-01 -2.180112e-04 -7.765116e-05 -5.687057e-01 +4.194278e-01 +6.661302e-01 +6.756721e-01 -1.792273e-02 +6.076152e-01 -8.755585e-03 -6.291221e-01
+2.450000e+00 -4.446726e-04 -1.746378e-03 +1.767698e-04 +1.624060e-03 -2.740914e-03 +1.341967e-01 +1.918940e-04 +2.883832e-04 -4.521404e-01 +5.948487e-01 +4.155188e-01 +5.036373e-01 +7.516353e-03 +6.465827e-01 +2.051327e-02 -6.189151e-01
+2.466667e+00 +7.624570e-05 -8.619477e-04 -2.680907e-04 +9.637560e-04 -1.219017e-02 +1.150929e-01 -1.469908e-04 -1.543192e-04 -5.008444e-01 +4.550352e-01 +3.857684e-01 +4.863903e-01 -2.655441e-02 +5.979488e-01 +8.047978e-03 -6.300812e-01
+2.483333e+00 +3.420207e-05 -3.733828e-04 -9.574716e-05 +6.268715e-04 -1.106205e-02 +9.855321e-02 +4.911564e-06 -3.173807e-04 -5.493771e-01 +4.906552e-01 +4.432789e-01 +3.177295e-01 -1.110741e-02 +5.962593e-01 +1.343873e-02 -6.509912e-01
+2.500000e+00 +5.807255e-04 -1.261678e-03 -2.675946e-04 +1.046164e-03 -1.813105e-02 +9.328008e-02 -9.897772e-05 +1.344958e-04 -7.510857e-01 +5.044874e-01 +5.802571e-01 +2.640186e-01 -3.521620e-02 +6.254069e-01 +2.288233e-02 -6.161708e-01
+2.516667e+00 -7.153334e-04 -9.002595e-04 +5.781220e-04 +7.552556e-04 +6.915865e-03 +1.209735e-01 +4.902121e-04 -3.514022e-04 -5.390970e-01 +4.635146e-01 +5.839352e-01 +5.379769e-01 +4.582574e-02 +6.111081e-01 +2.616971e-02 -6.724751e-01
+2.533333e+00 -1.540491e-04 -1.019737e-03 +2.626087e-04 +8.382987e-04 +1.570526e-02 +1.046385e-01 +1.226938e-04 -1.285363e-04 -5.351390e-01 +3.994552e-01 +6.526370e-01 +4.672903e-01 -2.655367e-02 +5.993086e-01 +4.530118e-02 -6.277841e-01
+2.550000e+00 -1.804714e-04 -1.116544e-03 +2.160489e-04 +9.980322e-04 +2.245513e-03 +1.074923e-01 +1.859963e-04 +1.146672e-05 -5.247077e-01 +6.075080e-01 +5.285163e-01 +2.940406e-01 +4.801451e-03 +6.203246e-01 +2.292746e-02 -6.286780e-01
+2.566667e+00 +9.246720e-05 -1.157770e-03 -9.575463e-05 +9.866384e-04 +1.832361e-02 +1.139777e-01 -2.337337e-04 -3.821682e-05 -5.565916e-01 +6.052896e-01 +6.945793e-01 +3.559641e-01 -1.794041e-02 +6.209261e-01 -1.853540e-02 -6.374792e-01
+2.583333e+00 -2.621868e-04 -1.311693e-03 +1.790216e-04 +1.124716e-03 -8.151797e-04 +1.235846e-01 +1.734603e-04 +2.883126e-05 -6.142669e-01 +4.957744e-01 +5.862364e-01 +5.484840e-01 +3.300470e-02 +6.040956e-01 -6.507262e-03 -6.102029e-01
+2.600000e+00 -1.035850e-03 -8.256015e-04 +5.472407e-04 +7.391758e-04 +1.222798e-02 +1.181111e-01 +4.196120e-04 -2.789269e-04 -5.469101e-01 +5.434022e-01 +6.330997e-01 +4.608774e-01 +1.495916e-02 +5.785271e-01 +5.137941e-02 -6.336481e-01
+2.616667e+00 -4.740729e-04 -8.415435e-04 +2.137685e-04 +7.420306e-04 +3.797479e-04 +1.041312e-01 +1.961211e-04 -1.581691e-04 -6.544689e-01 +5.004693e-01 +6.348929e-01 +3.868531e-01 +4.085064e-02 +5.966413e-01 -1.130963e-02 -6.332632e-01
+2.633333e+00 -2.126451e-04 -1.239695e-03 -3.571612e-05 +9.909568e-04 -6.587288e-03 +1.066659e-01 +1.408198e-05 +6.858104e-05 -6.656296e-01 +2.960731e-01 +5.848232e-01 +6.114667e-01 -2.002975e-02 +5.919720e-01 +2.128439e-02 -5.916952e-01
+2.650000e+00 -9.010048e-04 -1.559812e-03 +4.820373e-04 +1.171737e-03 +1.902458e-02 +1.017219e-01 +3.113200e-04 +2.863141e-04 -4.183628e-01 +4.716982e-01 +5.709293e-01 +4.034440e-01 +2.593477e-02 +6.256130e-01 +2.444057e-02 -5.901036e-01
+2.666667e+00 -3.352456e-04 -1.328507e-03 +7.031649e-05 +9.911849e-04 +1.440096e-02 +1.078295e-01 -4.124888e-05 +8.270107e-05 -5.384368e-01 +3.510121e-01 +6.482737e-01 +5.810622e-01 +1.161658e-02 +6.145405e-01 -2.081582e-02 -6.135545e-01
+2.683333e+00 -4.477397e-04 -9.888396e-04 +1.423585e-04 +7.133901e-04 -2.462753e-02 +7.783556e-02 +3.092694e-04 +4.923755e-05 -6.969293e-01 +2.442990e-01 +4.573805e-01 +4.235671e-01 +4.445284e-02 +6.198864e-01 +6.839636e-03 -6.246602e-01
+2.700000e+00 -1.376416e-04 -1.003998e-03 -1.309969e-04 +7.514690e-04 -5.965002e-03 +8.931711e-02 -8.164195e-05 +1.162393e-05 -6.127470e-01 +2.545797e-01 +5.439761e-01 +5.229000e-01 -2.298474e-02 +6.182513e-01 +6.885325e-03 -6.294110e-01
+2.716667e+00 +2.225667e-05 -1.096294e-03 -2.914440e-04 +8.605089e-04 +9.551526e-03 +9.894966e-02 -3.431647e-04 +5.373155e-05 -5.705281e-01 +3.914627e-01 +6.451209e-01 +4.810348e-01 -2.817850e-02 +6.087343e-01 -3.457719e-02 -6.119284e-01
+2.733333e+00 +2.491908e-04 -8.113512e-04 -4.220406e-04 +6.443041e-04 -1.634525e-02 +9.992895e-02 -2.821921e-04 -1.480617e-04 -5.802210e-01 +3.937305e-01 +4.179120e-01 +4.940419e-01 -3.217662e-02 +6.065079e-01 -1.927450e-02 -6.462922e-01
+2.750000e+00 -1.654081e-04 -1.083452e-03 -6.332160e-05 +9.133830e-04 -1.899557e-03 +9.795414e-02 -4.634749e-05 +1.267643e-04 -4.301344e-01 +5.052680e-01 +4.031499e-01 +3.702069e-01 +1.955962e-02 +6.120979e-01 -2.821583e-02 -6.008617e-01
+2.766667e+00 +3.256924e-04 -1.068824e-03 -3.684141e-04 +8.107720e-04 +7.015951e-03 +1.276718e-01 -3.949185e-04 -1.681001e-04 -6.200591e-01 +6.191807e-01 +6.741217e-01 +5.353636e-01 -4.841127e-02 +6.138647e-01 -2.497911e-02 -6.582798e-01
+2.783333e+00 -1.965998e-04 -1.777247e-03 +1.693019e-04 +1.177273e-03 +1.225536e-02 +1.359199e-01 +7.483381e-05 +1.294412e-04 -5.639931e-01 +7.995674e-01 +6.678128e-01 +4.381671e-01 -3.376799e-03 +6.456684e-01 +1.939949e-02 -6.335454e-01
+2.800000e+00 -1.325624e-04 -1.645530e-03 +1.390067e-04 +1.009569e-03 +5.006804e-03 +1.185018e-01 +9.502772e-05 +9.885688e-05 -4.798914e-01 +4.157341e-01 +5.181590e-01 +6.579421e-01 -1.551800e-02 +6.315208e-01 +3.555081e-02 -6.250173e-01
+2.816667e+00 -1.383971e-04 -1.477222e-03 +4.607044e-05 +8.583360e-04 -7.489748e-03 +1.036123e-01 +9.003174e-05 +6.556838e-05 -6.905721e-01 +4.638873e-01 +6.112858e-01 +4.767021e-01 +1.057997e-02 +6.129935e-01 +7.867074e-03 -6.125186e-01
+2.833333e+00 -2.220407e-04 -1.718264e-03 +2.257198e-05 +1.011256e-03 -2.396486e-02 +1.154462e-01 +1.749851e-04 +1.431431e-04 -6.574867e-01 +5.417824e-01 +4.243496e-01 +5.161441e-01 +1.562337e-02 +6.496506e-01 +1.992753e-02 -6.336928e-01
+2.850000e+00 -1.968582e-04 -1.781638e-03 +3.155708e-06 +1.066165e-03 -7.782134e-03 +1.161869e-01 +5.338794e-05 +2.007487e-04 -6.365361e-01 +4.337805e-01 +5.539891e-01 +6.334301e-01 +4.898294e-03 +6.633272e-01 +5.749344e-03 -6.350642e-01
+2.866667e+00 -4.854214e-04 -1.274364e-03 +1.428527e-04 +7.333192e-04 +8.844916e-03 +8.271940e-02 +7.985480e-05 +1.092965e-04 -5.922031e-01 +3.138463e-01 +6.665099e-01 +4.416218e-01 -2.210254e-03 +6.389513e-01 +1.858430e-02 -6.286774e-01
+2.883333e+00 -5.563460e-04 -1.430889e-03 +6.384986e-05 +9.096354e-04 +1.040638e-03 +1.107621e-01 +5.428849e-05 +1.092014e-04 -5.590350e-01 +5.962299e-01 +5.599363e-01 +4.347859e-01 +1.622216e-02 +6.321085e-01 -5.392545e-03 -6.207800e-01
+2.900000e+00 -3.624657e-04 -1.325217e-03 -1.303185e-05 +8.459937e-04 +2.413957e-03 +1.117146e-01 -2.646813e-05 +5.311851e-05 -7.180428e-01 +4.097198e-01 +7.297014e-01 +6.328551e-01 +1.425783e-02 +6.237941e-01 -2.083371e-02 -6.235307e-01
+2.916667e+00 -2.065454e-04 -7.617200e-04 +1.982616e-05 +4.715497e-04 +3.721237e-03 +7.947185e-02 -3.635010e-06 -9.289790e-05 -5.159694e-01 +3.543251e-01 +5.425119e-01 +3.816881e-01 +6.989068e-03 +6.110840e-01 -8.366354e-03 -6.420118e-01
+2.933333e+00 +5.726787e-05 -9.064883e-04 -1.282395e-04 +5.507710e-04 -6.051144e-03 +9.476333e-02 -8.358372e-05 -1.025747e-04 -5.857536e-01 +4.003702e-01 +5.180585e-01 +4.913464e-01 -4.857577e-02 +6.101726e-01 +2.987289e-02 -6.427061e-01
+2.950000e+00 -1.740439e-04 -9.156877e-04 +3.900907e-05 +5.885501e-04 +1.016598e-02 +9.258870e-02 -2.382449e-05 -4.611888e-05 -7.196516e-01 +4.192986e-01 +8.119594e-01 +4.570493e-01 -1.273687e-03 +5.986908e-01 -4.309871e-03 -6.179326e-01
+2.966667e+00 -2.183737e-04 -1.274106e-03 +5.321746e-05 +7.945208e-04 -9.441427e-03 +1.169224e-01 +1.060322e-04 +1.019583e-05 -7.428022e-01 +5.965627e-01 +6.410912e-01 +5.296478e-01 +3.659318e-03 +6.239015e-01 +2.090166e-02 -6.303047e-01
+2.983333e+00 +3.214356e-04 -1.223747e-03 -1.511641e-04 +7.004794e-04 -5.322939e-03 +7.750056e-02 -1.100927e-04 +1.603068e-04 -5.580136e-01 +3.668053e-01 +4.989702e-01 +3.703754e-01 -2.699034e-02 +6.356795e-01 +9.176801e-04 -6.066546e-01
+3.000000e+00 -2.701049e-04 -1.060897e-03 +1.826819e-04 +6.022300e-04 +1.389406e-03 +9.776943e-02 +1.642359e-04 -4.265614e-05 -5.762736e-01 +6.013665e-01 +5.850966e-01 +3.484664e-01 +3.784856e-02 +6.072597e-01 +1.243826e-03 -6.262017e-01
+3.016667e+00 -3.716626e-04 -1.711718e-03 +2.555131e-04 +1.069872e-03 -5.862711e-03 +1.087709e-01 +2.742690e-04 +3.402025e-04 -5.377204e-01 +6.154279e-01 +4.734605e-01 +4.524916e-01 +3.538550e-02 +6.571239e-01 +3.066034e-02 -5.829536e-01
+3.033333e+00 +3.630006e-04 -1.397036e-03 -1.863776e-04 +8.041661e-04 -1.614455e-02 +1.002941e-01 -8.243153e-05 +1.460729e-04 -6.212906e-01 +4.937426e-01 +4.506630e-01 +4.921393e-01 -1.969802e-02 +6.422816e-01 -1.902198e-03 -6.149612e-01
+3.050000e+00 +1.455284e-04 -1.286805e-03 -9.335809e-05 +7.822243e-04 +8.853153e-04 +1.181154e-01 -9.090399e-05 +3.268923e-05 -4.422611e-01 +4.842064e-01 +4.463219e-01 +6.855495e-01 -2.221512e-02 +6.217783e-01 -1.358914e-03 -6.216488e-01
+3.066667e+00 +1.182809e-04 -1.125395e-03 -6.966678e-06 +6.685151e-04 +2.507944e-02 +1.302565e-01 -1.433056e-04 -1.330740e-04 -4.379116e-01 +8.063769e-01 +6.848315e-01 +4.958983e-01 -7.036258e-03 +6.184805e-01 -2.986350e-02 -6.595476e-01
+3.083333e+00 +1.188898e-04 -1.278282e-03 +1.340686e-05 +8.249985e-04 +4.044299e-03 +1.172455e-01 -1.075558e-05 +9.300075e-05 -5.816961e-01 +5.335497e-01 +6.132666e-01 +6.355131e-01 -1.201591e-02 +6.428347e-01 +9.545872e-03 -6.247851e-01
+3.100000e+00 +1.544408e-05 -1.203925e-03 +8.243170e-05 +6.989056e-04 +5.296644e-04 +1.115095e-01 +7.290770e-05 +1.440920e-05 -6.682524e-01 +5.671038e-01 +6.629582e-01 +5.483388e-01 -2.504229e-02 +6.252658e-01 +4.466428e-02 -6.272644e-01
+3.116667e+00 -4.567350e-05 -6.559450e-04 +1.235300e-04 +4.050390e-04 +6.227222e-03 +8.946053e-02 +8.205787e-05 -1.372120e-04 -5.826089e-01 +5.216800e-01 +6.367462e-01 +3.729408e-01 +2.954069e-02 +5.684860e-01 -7.656288e-03 -6.104278e-01
+3.133333e+00 -1.559547e-05 -7.403402e-04 +5.475466e-05 +4.366071e-04 -1.442236e-02 +9.635091e-02 +1.245011e-04 -1.347571e-04 -7.102049e-01 +4.921597e-01 +5.502588e-01 +4.774846e-01 +4.464914e-02 +6.005723e-01 -1.126010e-02 -6.419357e-01
+3.150000e+00 -8.718962e-05 -1.092245e-03 +7.784157e-05 +7.081530e-04 -1.075617e-03 +9.853627e-02 +7.799781e-05 +1.169227e-04 -6.661804e-01 +5.203106e-01 +6.436520e-01 +4.777101e-01 +1.257652e-02 +6.342002e-01 +8.334201e-03 -6.063831e-01
+3.166667e+00 +9.595359e-05 -5.201959e-04 -8.310032e-05 +3.903200e-04 -1.318531e-03 +8.070917e-02 -7.177193e-05 -8.366477e-05 -6.093118e-01 +3.794680e-01 +5.848017e-01 +4.357371e-01 +1.742598e-02 +5.819086e-01 -3.851620e-02 -6.100211e-01
+3.183333e+00 +1.088787e-04 -7.421954e-04 -1.385348e-04 +5.534462e-04 -8.973731e-03 +8.746160e-02 -8.522666e-05 +4.223926e-05 -6.333133e-01 +5.091423e-01 +5.275773e-01 +3.855043e-01 +6.314377e-03 +6.384725e-01 -3.107672e-02 -6.312798e-01
+3.200000e+00 -3.746139e-04 -7.396390e-04 +1.645765e-04 +5.537921e-04 +1.195895e-02 +1.101175e-01 +9.481578e-05 -6.435859e-05 -5.340910e-01 +5.395703e-01 +6.491308e-01 +5.986149e-01 +1.543133e-02 +6.181601e-01 +1.195964e-02 -6.417133e-01
+3.216667e+00 -2.726223e-04 -8.057753e-04 +1.300284e-04 +5.435435e-04 +1.946567e-02 +9.549686e-02 +2.561411e-05 +4.493160e-06 -3.714370e-01 +5.177463e-01 +5.691889e-01 +4.712166e-01 -2.628520e-04 +6.350431e-01 +7.447431e-03 -6.386139e-01
+3.233333e+00 -9.045668e-05 -4.256386e-04 +8.312263e-05 +3.881933e-04 +1.556567e-02 +9.185127e-02 +8.157813e-07 -1.172739e-04 -4.722138e-01 +5.916295e-01 +6.272805e-01 +3.645730e-01 -2.760273e-03 +6.099732e-01 +2.603824e-03 -6.499834e-01
+3.250000e+00 -2.660067e-04 -6.399684e-04 +1.732946e-04 +5.487115e-04 +1.072379e-02 +8.204204e-02 +1.091641e-04 +8.676801e-05 -5.512768e-01 +4.555743e-01 +6.537720e-01 +3.985421e-01 +5.662971e-03 +6.276137e-01 +2.723482e-02 -6.059899e-01
+3.266667e+00 +8.884576e-05 -6.706542e-04 -2.603161e-05 +5.944117e-04 -3.806449e-03 +9.833375e-02 -8.151987e-06 +5.725586e-05 -6.123556e-01 +4.218547e-01 +5.590844e-01 +6.109211e-01 -4.240474e-04 +6.511362e-01 -2.818164e-03 -6.389979e-01
+3.283333e+00 -3.735041e-04 -3.002475e-04 +2.344959e-04 +3.583897e-04 +1.944742e-02 +9.201442e-02 +1.268040e-04 -1.289860e-04 -4.310420e-01 +3.828664e-01 +6.312974e-01 +5.862810e-01 +2.586921e-02 +6.046480e-01 +1.327009e-02 -6.506758e-01
+3.300000e+00 -1.708223e-05 -4.024846e-04 +6.741821e-05 +4.863801e-04 +8.634928e-03 +8.454076e-02 +2.085958e-05 +3.156558e-05 -4.695891e-01 +3.677825e-01 +5.545836e-01 +5.248053e-01 -1.649227e-03 +6.107689e-01 +7.342551e-03 -6.057627e-01
+3.316667e+00 -2.857883e-05 -4.344863e-04 +6.159954e-05 +4.805783e-04 +1.869907e-03 +7.205765e-02 +4.718043e-05 +8.910125e-05 -4.127114e-01 +3.531807e-01 +4.251251e-01 +4.070853e-01 -1.178973e-02 +6.116386e-01 +2.630668e-02 -5.881271e-01
+3.333333e+00 +3.736590e-06 -5.355195e-04 +4.968963e-05 +5.465097e-04 +3.281132e-03 +1.007803e-01 +2.977469e-05 +2.256028e-05 -4.899417e-01 +5.358408e-01 +5.218728e-01 +5.411126e-01 +1.272716e-02 +6.205242e-01 -3.966662e-03 -6.188473e-01
+3.350000e+00 -3.771713e-04 -5.495917e-04 +2.718886e-04 +5.151131e-04 +1.625155e-02 +8.875148e-02 +1.795650e-04 +5.269489e-05 -3.063973e-01 +4.966882e-01 +4.797493e-01 +4.520094e-01 +4.091450e-02 +6.424084e-01 +1.779800e-02 -6.306672e-01
+3.366667e+00 +6.694596e-05 -7.460144e-04 +4.867471e-05 +5.809534e-04 -3.435711e-03 +8.977748e-02 +5.928193e-05 +1.144783e-04 -6.411563e-01 +5.965562e-01 +6.074989e-01 +3.637443e-01 -2.200908e-02 +6.249590e-01 +4.061666e-02 -5.918271e-01
+3.383333e+00 +3.593474e-04 -8.613898e-04 -1.309619e-04 +6.193539e-04 -1.270435e-02 +9.454713e-02 -6.765103e-05 +1.336564e-04 -8.633056e-01 +4.919424e-01 +7.301220e-01 +5.259536e-01 -1.216857e-02 +6.242963e-01 -1.257614e-02 -5.839484e-01
+3.400000e+00 +1.106795e-04 -3.441016e-04 -5.226764e-05 +3.157228e-04 -1.532891e-02 +8.617786e-02 +1.800598e-05 -1.099160e-04 -7.764481e-01 +4.845087e-01 +6.126368e-01 +4.457105e-01 -1.311809e-02 +5.874199e-01 +1.834397e-02 -6.308263e-01
+3.416667e+00 -2.331651e-04 -6.936224e-04 +1.147913e-04 +4.507624e-04 +1.068745e-02 +8.272531e-02 +6.082793e-05 +3.643834e-05 -5.499311e-01 +4.501789e-01 +6.784837e-01 +4.476103e-01 -9.625241e-04 +5.863530e-01 +2.145570e-02 -5.776637e-01
+3.433333e+00 +1.897079e-04 -8.694225e-04 -5.969456e-05 +5.018544e-04 -7.059963e-03 +1.014864e-01 -2.575461e-05 +6.912803e-06 -7.667586e-01 +5.980279e-01 +6.919336e-01 +5.201033e-01 -1.633581e-02 +6.374870e-01 +6.112691e-03 -6.390701e-01
+3.450000e+00 -1.098785e-04 -6.604804e-04 +7.303396e-05 +3.610975e-04 -1.459560e-03 +7.100201e-02 +7.489208e-05 +9.928975e-06 -5.242558e-01 +4.204020e-01 +5.137977e-01 +3.545599e-01 +1.064999e-02 +6.460401e-01 +1.577621e-02 -6.461847e-01
+3.466667e+00 -1.862581e-04 -1.110356e-03 +1.191982e-04 +6.002622e-04 +2.002159e-02 +1.118609e-01 +2.649775e-05 +6.407174e-05 -4.784236e-01 +7.158705e-01 +7.133215e-01 +5.386643e-01 +2.273190e-03 +6.043471e-01 +6.470216e-03 -5.840334e-01
+3.483333e+00 -1.606305e-04 -7.869309e-04 +1.506191e-04 +4.355404e-04 +1.134137e-02 +6.994054e-02 +9.260092e-05 +8.967432e-05 -5.228628e-01 +5.052754e-01 +6.560869e-01 +2.705587e-01 +7.480978e-03 +6.829071e-01 +2.617745e-02 -6.526022e-01
+3.500000e+00 +1.825395e-04 -6.736202e-04 -3.890003e-05 +3.810505e-04 -7.810349e-03 +8.498662e-02 -5.320251e-06 -1.996755e-05 -6.414496e-01 +4.095133e-01 +5.502861e-01 +5.463996e-01 +2.028396e-02 +6.074842e-01 -2.365491e-02 -6.183035e-01
+3.516667e+00 -1.804955e-04 -6.800018e-04 +1.550069e-04 +3.524617e-04 +1.492866e-02 +6.831048e-02 +8.302756e-05 +2.619024e-05 -4.794217e-01 +3.853367e-01 +6.544496e-01 +3.817165e-01 -2.003993e-02 +6.386803e-01 +5.099546e-02 -6.310854e-01
+3.533333e+00 +1.492719e-04 -9.175453e-04 -3.455309e-05 +4.780967e-04 +4.756832e-03 +8.474726e-02 -5.301427e-05 +8.022660e-05 -5.875206e-01 +3.940235e-01 +6.427506e-01 +5.730577e-01 -3.148387e-03 +6.296034e-01 -1.905512e-02 -6.002665e-01
+3.550000e+00 +2.716544e-04 -4.352646e-04 -5.802765e-05 +2.402594e-04 +9.968130e-03 +7.806214e-02 -9.614078e-05 -1.123631e-04 -5.018334e-01 +2.326715e-01 +6.196023e-01 +6.625374e-01 +1.598323e-03 +6.142431e-01 -4.077949e-02 -6.608715e-01
+3.566667e+00 +2.659221e-04 -6.385203e-04 -7.850956e-05 +2.929685e-04 -1.493929e-02 +7.747179e-02 -1.434116e-05 -5.706462e-05 -6.566980e-01 +3.895758e-01 +4.797084e-01 +5.005606e-01 +2.479829e-03 +6.091430e-01 -8.478835e-03 -6.332520e-01
+3.583333e+00 +5.398103e-05 -1.057695e-03 +5.220030e-05 +4.479780e-04 +2.188646e-02 +9.730945e-02 -3.943322e-05 +1.208744e-05 -3.774516e-01 +5.858747e-01 +6.434858e-01 +5.473660e-01 -1.020514e-02 +6.357466e-01 -6.076326e-03 -6.316009e-01
+3.600000e+00 +1.463179e-04 -7.213526e-04 +1.822535e-05 +2.676509e-04 +2.769216e-03 +7.846935e-02 +4.580027e-06 -7.915799e-05 -5.393474e-01 +3.680618e-01 +5.794676e-01 +5.478778e-01 +2.077545e-03 +5.744760e-01 -1.432718e-05 -6.084074e-01
+3.616667e+00 +2.121489e-04 -7.407744e-04 -1.591316e-05 +2.417132e-04 -1.126849e-02 +8.042177e-02 +2.789711e-05 -1.077587e-04 -6.121265e-01 +3.732807e-01 +4.847696e-01 +5.720094e-01 +1.843529e-02 +5.998834e-01 -6.587768e-03 -6.463894e-01
+3.633333e+00 +2.022663e-04 -6.675384e-04 +2.615750e-06 +2.195375e-04 -6.403088e-03 +7.334950e-02 +2.652099e-05 -9.772444e-05 -5.420604e-01 +3.683869e-01 +4.740627e-01 +4.948860e-01 +8.687320e-03 +6.006541e-01 +2.649046e-03 -6.435709e-01
+3.650000e+00 -9.281470e-05 -1.079090e-03 +1.453096e-04 +5.036372e-04 +1.884109e-02 +9.015901e-02 +6.303327e-05 +1.073656e-04 -4.317050e-01 +5.147038e-01 +6.743127e-01 +5.561657e-01 +4.158048e-02 +6.400282e-01 -1.459720e-02 -5.945989e-01
+3.666667e+00 -8.776902e-05 -5.431176e-04 +1.114160e-04 +2.593320e-04 +1.799313e-03 +9.247730e-02 +9.654946e-05 -1.278621e-04 -6.033429e-01 +5.799778e-01 +6.442256e-01 +5.211280e-01 +2.040799e-02 +5.890854e-01 +2.167545e-02 -6.478938e-01
+3.683333e+00 +2.410831e-04 -8.527631e-04 -6.952208e-05 +4.172978e-04 +3.481570e-04 +8.513036e-02 -6.787597e-05 +5.187599e-05 -4.809219e-01 +5.493195e-01 +4.992726e-01 +4.660010e-01 +5.997402e-03 +6.044704e-01 -3.765194e-02 -5.832981e-01
+3.700000e+00 +1.949383e-04 -5.321381e-04 -1.193940e-05 +2.702032e-04 -9.476482e-03 +9.429097e-02 +2.313269e-05 -1.171565e-04 -7.287611e-01 +4.918278e-01 +6.359481e-01 +6.456042e-01 -4.933949e-03 +5.978692e-01 +1.495659e-02 -6.541378e-01
+3.716667e+00 +9.236167e-05 -6.339870e-04 +2.531536e-05 +2.930309e-04 +1.600444e-02 +7.505211e-02 -3.555070e-05 -2.116642e-05 -3.281107e-01 +4.903984e-01 +5.412868e-01 +4.088198e-01 +7.376233e-03 +5.962663e-01 -2.460216e-02 -6.089339e-01
+3.733333e+00 +2.691999e-04 -8.515896e-04 -7.709252e-05 +3.927724e-04 -4.389735e-03 +8.522710e-02 -5.719188e-05 +3.889397e-05 -5.663779e-01 +5.927603e-01 +5.329238e-01 +4.352414e-01 -1.309633e-02 +6.320857e-01 -1.395035e-02 -6.178634e-01
+3.750000e+00 +1.024726e-04 -9.157057e-04 +1.475210e-05 +4.543935e-04 -6.312760e-03 +8.227321e-02 +3.621837e-05 +1.109451e-04 -7.329479e-01 +5.902135e-01 +6.809628e-01 +4.050568e-01 -1.208544e-02 +6.420464e-01 +2.951763e-02 -5.941061e-01
+3.766667e+00 -8.813731e-05 -8.903833e-04 +5.721540e-05 +4.039270e-04 -2.571312e-03 +9.013605e-02 +6.278820e-05 +3.865765e-05 -7.006838e-01 +6.674618e-01 +6.938744e-01 +4.321946e-01 +2.165622e-02 +6.373716e-01 +8.355534e-03 -6.241331e-01
+3.783333e+00 +1.546280e-04 -4.214898e-04 -8.813828e-05 +1.854094e-04 +6.773301e-03 +6.777009e-02 -1.069137e-04 -8.428486e-05 -4.954822e-01 +5.373920e-01 +6.031589e-01 +2.846321e-01 -2.183561e-02 +6.068247e-01 -3.083222e-02 -6.532653e-01
+3.800000e+00 +2.117101e-06 -5.205319e-04 -6.272855e-06 +2.562214e-04 -9.710879e-03 +6.805918e-02 +2.812597e-05 -1.561782e-05 -6.097567e-01 +5.540286e-01 +5.039447e-01 +2.783898e-01 -2.271835e-02 +6.341433e-01 +3.720388e-02 -6.468646e-01
+3.816667e+00 -7.340793e-06 -4.479030e-04 -1.105590e-06 +2.533742e-04 +4.078613e-03 +7.821954e-02 -1.531035e-05 -5.107799e-05 -4.530332e-01 +4.883282e-01 +5.215922e-01 +4.806179e-01 +6.623617e-03 +6.215856e-01 -1.440656e-02 -6.523548e-01
+3.833333e+00 +2.111283e-04 -7.968407e-04 -9.178821e-05 +4.167697e-04 -8.176344e-03 +7.817056e-02 -5.804272e-05 +1.055268e-04 -5.822055e-01 +4.726952e-01 +4.898703e-01 +5.014409e-01 -2.485035e-02 +6.377999e-01 -4.549661e-03 -5.887058e-01
+3.850000e+00 -9.689957e-05 -5.913638e-04 +2.306504e-05 +3.213067e-04 -4.668801e-03 +7.097922e-02 +3.789261e-05 +4.316272e-05 -5.791389e-01 +3.479840e-01 +5.293171e-01 +5.381084e-01 +2.120352e-02 +6.439267e-01 -1.154861e-03 -6.271647e-01
+3.866667e+00 -2.916706e-05 -6.983304e-04 -5.765594e-05 +3.568197e-04 -9.833961e-03 +7.251832e-02 -2.040334e-05 +7.380209e-05 -6.900253e-01 +3.668453e-01 +5.710541e-01 +5.446946e-01 -1.262679e-02 +6.066537e-01 +2.087667e-03 -5.731608e-01
+3.883333e+00 +4.147920e-05 -6.000077e-04 -6.042369e-05 +2.732744e-04 -1.041494e-02 +7.689442e-02 -2.109940e-05 -1.726190e-05 -7.696176e-01 +5.164066e-01 +6.411929e-01 +4.585692e-01 +1.549197e-02 +6.250020e-01 -2.653174e-02 -6.394833e-01
+3.900000e+00 -2.485639e-04 -6.724375e-04 +8.191457e-05 +3.167640e-04 +1.507731e-02 +8.842514e-02 +2.687997e-05 -1.278900e-05 -4.446178e-01 +6.001798e-01 +6.531845e-01 +5.345405e-01 +1.656418e-02 +6.062983e-01 -1.700502e-03 -6.178810e-01
+3.916667e+00 +1.522561e-04 -9.187610e-04 -1.159157e-04 +4.431487e-04 -3.549899e-03 +9.118220e-02 -9.737956e-05 +9.960915e-05 -6.443761e-01 +5.305769e-01 +6.035365e-01 +6.464517e-01 -8.533069e-03 +6.530338e-01 -4.471744e-02 -6.028844e-01
+3.933333e+00 -1.981805e-04 -4.902899e-04 +5.938755e-05 +2.514482e-04 +7.982053e-03 +6.396252e-02 +2.979370e-05 +1.122848e-05 -5.326821e-01 +5.499136e-01 +6.447492e-01 +2.700672e-01 +2.710281e-02 +6.009906e-01 -9.816925e-03 -5.991953e-01
+3.950000e+00 -2.728052e-04 -4.097228e-04 +8.111345e-05 +2.026012e-04 +6.554860e-03 +6.533495e-02 +5.488933e-05 -3.657427e-05 -5.124112e-01 +5.150947e-01 +6.042693e-01 +3.294332e-01 -1.487988e-02 +6.225319e-01 +4.622241e-02 -6.469849e-01
+3.966667e+00 +3.869595e-05 -4.000527e-04 -1.436357e-05 +2.171022e-04 +1.092368e-02 +6.519926e-02 -4.906145e-05 -2.012122e-05 -5.353013e-01 +3.228530e-01 +6.848213e-01 +5.246290e-01 -1.086636e-02 +6.289938e-01 -1.724656e-02 -6.437450e-01
+3.983333e+00 -6.448003e-05 -7.062938e-04 +1.594358e-05 +3.576686e-04 -2.545946e-03 +8.987271e-02 +2.293090e-05 +3.475710e-05 -6.469262e-01 +6.420676e-01 +6.135964e-01 +5.471622e-01 -3.486178e-03 +6.698948e-01 +1.712629e-02 -6.527756e-01
+4.000000e+00 -2.800817e-04 -5.706679e-04 +1.326718e-04 +3.010610e-04 -2.851904e-03 +8.298726e-02 +1.337448e-04 +5.874857e-06 -6.893890e-01 +5.560028e-01 +6.517835e-01 +5.454608e-01 +4.385874e-02 +6.292768e-01 +3.513429e-02 -6.288148e-01
+4.016667e+00 +6.170259e-05 -4.918859e-04 -2.121408e-05 +2.583613e-04 -4.680396e-03 +5.803781e-02 -5.293226e-06 +4.659449e-05 -7.831761e-01 +4.049258e-01 +7.197628e-01 +3.586791e-01 +2.211650e-03 +6.413956e-01 -6.296138e-03 -6.162545e-01
+4.033333e+00 -4.055479e-05 -4.708096e-04 -2.659825e-06 +2.647746e-04 -2.406580e-03 +7.023157e-02 +5.044857e-06 +1.674568e-05 -5.556245e-01 +3.639371e-01 +5.244046e-01 +5.779677e-01 -3.802353e-03 +6.060585e-01 +6.127034e-03 -5.985368e-01
+4.050000e+00 +1.537504e-04 -3.347156e-04 -8.620774e-05 +2.151592e-04 -9.795090e-03 +7.286481e-02 -5.061563e-05 -3.595383e-05 -5.843838e-01 +4.959604e-01 +4.486543e-01 +4.903549e-01 -1.212348e-02 +6.018686e-01 -1.964315e-02 -6.262249e-01
+4.066667e+00 +1.480340e-04 -4.818991e-04 -6.748376e-05 +2.709523e-04 -1.085909e-02 +7.057742e-02 -2.976700e-05 +2.572648e-05 -5.692135e-01 +4.623342e-01 +4.177674e-01 +4.980914e-01 -2.879640e-02 +6.184199e-01 +1.007703e-02 -6.041524e-01
+4.083333e+00 -1.224552e-05 -5.990840e-04 +8.532907e-06 +2.915984e-04 -2.494610e-03 +8.867633e-02 +1.610727e-05 -8.126323e-06 -6.903350e-01 +7.686358e-01 +6.543225e-01 +4.550518e-01 +3.678287e-03 +6.316709e-01 +6.542253e-03 -6.384463e-01
+4.100000e+00 +9.687869e-05 -4.806347e-04 -6.989189e-05 +2.442017e-04 -1.457959e-02 +7.041086e-02 -2.139852e-05 +4.649835e-06 -7.403876e-01 +4.927094e-01 +5.304531e-01 +4.735803e-01 -2.206407e-02 +6.079594e-01 +8.284284e-03 -6.063398e-01
+4.116667e+00 +9.551127e-05 -4.691717e-04 -6.496527e-05 +2.440952e-04 -1.595999e-03 +7.475640e-02 -5.566416e-05 -6.142910e-06 -6.152383e-01 +4.963526e-01 +5.894663e-01 +5.381183e-01 -7.389205e-03 +6.372160e-01 -2.863443e-02 -6.424122e-01
+4.133333e+00 +1.515991e-04 -6.010070e-04 -1.126211e-04 +2.720072e-04 -1.991074e-03 +8.382041e-02 -9.945948e-05 -4.438685e-06 -5.526874e-01 +5.732386e-01 +5.207223e-01 +5.990692e-01 -2.095928e-02 +6.113489e-01 -4.400186e-02 -6.152964e-01
+4.150000e+00 +1.798291e-04 -4.017421e-04 -1.166393e-04 +1.754397e-04 -2.065595e-02 +7.171854e-02 -4.886816e-05 -5.757476e-05 -6.591780e-01 +5.654574e-01 +3.562462e-01 +4.403348e-01 -3.718681e-02 +6.344700e-01 +5.796459e-03 -6.738594e-01
+4.166667e+00 -1.904620e-04 -7.401672e-04 +3.884461e-05 +3.037861e-04 +1.810679e-02 +8.859084e-02 -1.480638e-05 +1.677848e-05 -5.605196e-01 +7.030598e-01 +8.067094e-01 +5.527350e-01 +1.282477e-02 +6.246897e-01 -2.153433e-02 -6.138813e-01
+4.183333e+00 +2.731661e-04 -6.192889e-04 -1.203169e-04 +2.298605e-04 -1.456629e-02 +7.675001e-02 -7.171576e-05 -1.648309e-05 -6.546159e-01 +3.939183e-01 +4.286231e-01 +6.864966e-01 -1.830728e-02 +6.308358e-01 -2.970789e-02 -6.431311e-01
+4.200000e+00 +4.113367e-05 -6.519925e-04 -2.477857e-05 +2.677947e-04 -9.994797e-03 +7.152345e-02 +5.258967e-06 +3.652155e-05 -5.978647e-01 +5.208058e-01 +4.386414e-01 +4.943613e-01 -1.924386e-03 +6.437883e-01 +7.323178e-03 -6.193673e-01
+4.216667e+00 +1.312958e-05 -4.935333e-04 -1.863118e-05 +1.948845e-04 +8.612453e-03 +6.813809e-02 -4.096334e-05 -2.019719e-05 -5.564722e-01 +4.398466e-01 +6.647653e-01 +5.284583e-01 -1.180848e-02 +6.150520e-01 -1.575872e-02 -6.307019e-01
+4.233333e+00 -2.783842e-04 -6.530472e-04 +7.824839e-05 +2.540729e-04 +1.905328e-02 +8.762917e-02 +2.124125e-05 -1.618004e-05 -4.517545e-01 +6.634680e-01 +7.148652e-01 +5.999469e-01 +1.846234e-02 +6.140287e-01 -1.732346e-03 -6.269010e-01
+4.250000e+00 -5.917620e-05 -4.975024e-04 -1.331632e-05 +2.361934e-04 +1.719135e-02 +5.914017e-02 -5.979247e-05 +4.713575e-05 -4.108437e-01 +3.949466e-01 +6.485636e-01 +4.511592e-01 -3.607046e-02 +6.485086e-01 -6.182824e-03 -6.156210e-01
+4.266667e+00 -2.081135e-04 -3.010612e-04 +4.879783e-05 +1.454275e-04 +2.125301e-02 +6.385314e-02 -1.223916e-05 -4.880078e-05 -4.890498e-01 +4.941270e-01 +7.882670e-01 +4.271109e-01 -3.634211e-02 +6.319856e-01 +2.887458e-02 -6.696263e-01
+4.283333e+00 -1.372816e-04 -5.334977e-04 +3.071213e-05 +2.537692e-04 +1.205332e-02 +6.183650e-02 -4.344628e-06 +6.072985e-05 -5.504817e-01 +4.745938e-01 +7.154918e-01 +4.216467e-01 +2.147605e-02 +6.647463e-01 -2.349265e-02 -6.205843e-01
+4.300000e+00 +5.443094e-05 -3.154433e-04 -4.961266e-05 +1.576428e-04 -1.443125e-03 +6.682172e-02 -4.365457e-05 -4.119876e-05 -7.344264e-01 +4.355997e-01 +7.006545e-01 +5.421366e-01 -3.695836e-02 +6.010853e-01 +4.882650e-03 -6.340843e-01
+4.316667e+00 +6.298328e-05 -6.158854e-04 -3.854674e-05 +2.648284e-04 +8.658664e-04 +6.969135e-02 -3.925922e-05 +5.389320e-05 -7.837254e-01 +4.462687e-01 +7.893003e-01 +5.819266e-01 -1.505797e-02 +6.585099e-01 -1.391446e-02 -6.184329e-01
+4.333333e+00 +5.211872e-05 -5.206803e-04 -5.865687e-05 +2.040839e-04 -1.133431e-02 +7.261230e-02 -2.589273e-05 -9.233120e-06 -6.800214e-01 +5.037711e-01 +4.964482e-01 +5.771800e-01 +2.154654e-03 +5.861196e-01 -2.094005e-02 -5.949924e-01
+4.350000e+00 -1.358204e-04 -5.836441e-04 +3.214637e-05 +2.003523e-04 +3.737786e-03 +7.267310e-02 +2.026504e-05 -1.111209e-05 -5.750548e-01 +7.229843e-01 +6.282066e-01 +3.638598e-01 +4.189080e-02 +6.173553e-01 -2.450223e-02 -6.274719e-01
+4.366667e+00 -4.573280e-05 -4.370827e-04 +4.628852e-07 +1.482659e-04 -1.398600e-02 +6.197548e-02 +3.633563e-05 -3.067511e-05 -6.573942e-01 +5.131398e-01 +4.341036e-01 +4.139121e-01 +2.669082e-02 +5.905719e-01 +3.381196e-03 -6.162031e-01
+4.383333e+00 -2.206808e-05 -5.950120e-04 +1.392738e-05 +2.196025e-04 -5.133888e-03 +6.954354e-02 +2.626020e-05 +1.870913e-05 -7.012437e-01 +5.171805e-01 +6.147223e-01 +5.348897e-01 +7.039511e-03 +6.440427e-01 +1.481316e-02 -6.299224e-01
+4.400000e+00 +2.240287e-04 -5.784639e-04 -6.398327e-05 +2.209023e-04 -8.028356e-03 +6.330721e-02 -3.973311e-05 +3.748778e-05 -4.785589e-01 +5.822591e-01 +3.494864e-01 +3.803130e-01 -4.449289e-03 +6.413527e-01 -2.794002e-02 -6.117467e-01
+4.416667e+00 +4.013254e-05 -6.068724e-04 +1.216571e-05 +2.164669e-04 -5.389559e-03 +7.963351e-02 +2.525968e-05 -6.487606e-06 -8.164724e-01 +6.465116e-01 +7.178529e-01 +5.780651e-01 +3.190595e-03 +6.029631e-01 +1.838089e-02 -6.096305e-01
+4.433333e+00 +3.105632e-05 -6.369417e-04 +1.990266e-05 +2.262292e-04 -5.323851e-03 +7.661841e-02 +3.232898e-05 +1.198392e-05 -6.621210e-01 +6.197568e-01 +5.676610e-01 +5.639866e-01 -3.500146e-04 +6.262940e-01 +2.782506e-02 -6.171773e-01
+4.450000e+00 +5.007346e-05 -3.045669e-04 -1.510955e-05 +1.026797e-04 -3.435689e-03 +5.902074e-02 -5.368825e-06 -5.909240e-05 -5.315798e-01 +5.685986e-01 +4.695948e-01 +3.432822e-01 +9.048725e-03 +5.926220e-01 -1.369737e-02 -6.438825e-01
+4.466667e+00 +1.648897e-04 -6.938075e-04 -5.354933e-05 +2.373785e-04 -2.669534e-03 +7.998932e-02 -4.351665e-05 +1.791182e-05 -7.313058e-01 +6.808036e-01 +6.693422e-01 +5.720116e-01 +9.373622e-04 +6.490636e-01 -3.858713e-02 -6.340976e-01
+4.483333e+00 +1.755611e-05 -6.538702e-04 -9.110236e-06 +2.096886e-04 -4.612967e-03 +6.791005e-02 +2.971041e-06 +2.291846e-05 -6.661635e-01 +5.688038e-01 +5.741033e-01 +4.944592e-01 -1.136271e-02 +6.239661e-01 +1.446258e-02 -6.046182e-01
+4.500000e+00 -5.101055e-05 -7.214666e-04 +1.188615e-05 +2.249884e-04 -1.343474e-02 +8.757564e-02 +4.385628e-05 -8.136213e-06 -8.349713e-01 +6.553956e-01 +5.908181e-01 +7.311092e-01 +7.601529e-03 +6.294047e-01 +3.174171e-02 -6.375024e-01
+4.516667e+00 -1.585633e-04 -7.712795e-04 +5.691175e-05 +2.400690e-04 +7.100960e-03 +7.753753e-02 +3.771969e-05 +3.181649e-05 -5.927186e-01 +7.539801e-01 +6.869726e-01 +4.859731e-01 +2.655011e-03 +6.226177e-01 +3.118878e-02 -5.946727e-01
+4.533333e+00 -2.333107e-04 -6.698625e-04 +6.723999e-05 +1.960014e-04 +1.074648e-02 +7.149493e-02 +3.886935e-05 +6.509959e-06 -3.295644e-01 +4.378681e-01 +4.960635e-01 +6.924037e-01 +1.735784e-03 +6.241041e-01 +3.323469e-02 -6.189303e-01
+4.550000e+00 -4.653624e-05 -4.674279e-04 +3.873284e-05 +1.337246e-04 -4.871418e-03 +5.948740e-02 +4.792977e-05 -2.242516e-05 -6.236203e-01 +3.995168e-01 +5.236344e-01 +5.420296e-01 +3.258153e-02 +5.962897e-01 +1.093777e-02 -6.175862e-01
+4.566667e+00 +8.590563e-05 -7.165775e-04 -1.481139e-05 +2.208442e-04 -2.169062e-02 +6.964897e-02 +3.598376e-05 +3.820418e-05 -7.332204e-01 +4.929731e-01 +3.553398e-01 +6.229107e-01 -1.815025e-02 +6.595281e-01 +5.070475e-02 -6.241163e-01
+4.583333e+00 -1.458115e-05 -5.288146e-04 +3.266522e-06 +1.739894e-04 -4.755707e-04 +5.890676e-02 +4.820468e-06 +2.025511e-05 -6.680547e-01 +6.381234e-01 +6.341939e-01 +3.171955e-01 +2.515732e-03 +6.155742e-01 +7.983937e-04 -5.968953e-01
+4.600000e+00 -1.133854e-04 -5.333845e-04 +3.384140e-05 +1.808950e-04 +9.136967e-03 +7.094188e-02 +1.183726e-05 +1.275414e-06 -5.161441e-01 +5.601301e-01 +6.449662e-01 +5.909931e-01 +1.841520e-02 +6.181806e-01 -8.114510e-03 -6.171876e-01
+4.616667e+00 +5.348858e-05 -5.250824e-04 -2.868694e-05 +1.902755e-04 -6.134846e-03 +7.358669e-02 -1.303095e-05 +5.867190e-06 -5.784139e-01 +6.851825e-01 +4.536440e-01 +5.212551e-01 -1.261778e-02 +6.139619e-01 -1.138109e-03 -6.081254e-01
+4.633333e+00 -2.345635e-05 -6.162889e-04 +6.979614e-06 +2.275891e-04 +7.036674e-03 +8.691104e-02 -8.556469e-06 +1.332407e-05 -4.836472e-01 +6.976093e-01 +5.771395e-01 +7.309641e-01 -7.326405e-04 +6.078870e-01 -8.440585e-03 -5.943731e-01
+4.650000e+00 -7.895328e-05 -4.343417e-04 +2.970086e-05 +1.689554e-04 +7.378926e-03 +8.673632e-02 +1.208636e-05 -3.952773e-05 -6.147534e-01 +7.533623e-01 +7.061775e-01 +6.793109e-01 -2.158102e-02 +6.470994e-01 +3.290482e-02 -6.854480e-01
+4.666667e+00 -4.464044e-05 -3.177523e-04 +1.820332e-05 +1.183906e-04 -1.215634e-03 +5.889180e-02 +1.954401e-05 -2.579666e-05 -6.590909e-01 +3.619380e-01 +6.071234e-01 +5.986422e-01 +3.989567e-02 +5.948291e-01 -2.080557e-02 -6.194712e-01
+4.683333e+00 +5.366103e-05 -5.478366e-04 +5.456102e-06 +2.015461e-04 +1.400343e-03 +6.739153e-02 +2.034439e-06 +3.652592e-05 -5.235917e-01 +6.763330e-01 +5.213745e-01 +4.434725e-01 +1.248483e-02 +6.570164e-01 -1.118313e-02 -6.181437e-01
+4.700000e+00 +1.333344e-04 -4.814817e-04 -1.645167e-05 +1.539080e-04 -5.244105e-05 +6.703644e-02 -1.552856e-05 -5.746439e-06 -6.036356e-01 +5.778685e-01 +5.734122e-01 +5.358321e-01 +1.036074e-03 +6.215976e-01 -1.786275e-02 -6.265667e-01
+4.716667e+00 +9.902782e-05 -3.913704e-04 -2.167662e-06 +1.336352e-04 -6.286908e-03 +5.882271e-02 +1.090307e-05 -6.021829e-06 -7.014556e-01 +5.085365e-01 +5.626453e-01 +4.696974e-01 +2.702821e-03 +6.363970e-01 +8.350373e-03 -6.415833e-01
+4.733333e+00 +6.428610e-06 -5.323658e-04 +2.373051e-05 +1.846436e-04 +2.892042e-03 +7.811104e-02 +1.632880e-05 +3.726819e-06 -5.321149e-01 +5.439540e-01 +5.551046e-01 +7.630689e-01 +1.830938e-02 +6.278351e-01 -1.350652e-03 -6.226640e-01
+4.750000e+00 +1.016948e-04 -3.998314e-04 -3.140723e-05 +1.357190e-04 -1.013867e-02 +5.968317e-02 -9.031895e-06 -3.112064e-06 -5.446727e-01 +6.013011e-01 +3.483991e-01 +4.025410e-01 -3.554899e-02 +6.158321e-01 +2.509742e-02 -6.180633e-01
+4.766667e+00 +2.012392e-04 -4.316740e-04 -5.322787e-05 +1.399009e-04 -4.161674e-03 +5.808665e-02 -4.169718e-05 +5.602703e-06 -5.664097e-01 +5.680546e-01 +4.686247e-01 +4.113070e-01 -2.491507e-02 +6.318488e-01 -2.120097e-02 -6.245276e-01
+4.783333e+00 +2.034730e-04 -2.974006e-04 -4.391606e-05 +1.206709e-04 -9.410485e-03 +5.749168e-02 -2.235340e-05 -9.916511e-06 -6.429924e-01 +5.703329e-01 +4.521496e-01 +4.029863e-01 -4.138408e-02 +6.310092e-01 +1.665737e-02 -6.408551e-01
+4.800000e+00 +4.126300e-05 -3.950030e-04 +2.318808e-05 +1.485448e-04 +6.001277e-03 +5.151141e-02 +9.934438e-06 +2.960948e-05 -5.061898e-01 +5.283643e-01 +5.800447e-01 +3.461489e-01 +9.129122e-03 +6.614035e-01 +2.472678e-03 -6.267937e-01
+4.816667e+00 +2.329206e-04 -2.122100e-04 -5.018879e-05 +8.792145e-05 -7.183219e-03 +5.835971e-02 -3.284175e-05 -4.007139e-05 -7.486436e-01 +4.460264e-01 +5.834296e-01 +5.410363e-01 -5.413698e-03 +6.240848e-01 -3.185022e-02 -6.687802e-01
+4.833333e+00 -6.886441e-05 -2.902784e-04 +3.687666e-05 +1.163323e-04 +1.343933e-02 +5.930626e-02 +8.164027e-06 -1.412866e-05 -4.514235e-01 +3.658151e-01 +6.539273e-01 +6.360130e-01 +1.134769e-03 +6.097141e-01 +9.012088e-03 -6.245857e-01
+4.850000e+00 -3.022386e-05 -2.537566e-04 +1.297508e-05 +9.486860e-05 -1.141555e-03 +6.162499e-02 +1.443940e-05 -3.790983e-05 -7.463944e-01 +4.850022e-01 +6.847918e-01 +5.676556e-01 +1.433024e-03 +6.157616e-01 +1.599471e-02 -6.589084e-01
+4.866667e+00 +1.139060e-04 -3.513728e-04 -3.370335e-05 +1.297139e-04 +2.225913e-03 +6.474885e-02 -3.614038e-05 -1.019637e-05 -6.473339e-01 +5.117627e-01 +6.498063e-01 +6.024429e-01 -3.249172e-02 +6.143918e-01 -1.027724e-02 -6.252152e-01
+4.883333e+00 -1.751619e-05 -2.739488e-04 -1.688598e-07 +1.004260e-04 +1.067915e-02 +5.506878e-02 -2.094977e-05 -1.796982e-05 -4.668417e-01 +4.970054e-01 +6.264490e-01 +4.533921e-01 -3.550987e-02 +5.994528e-01 +1.099020e-02 -6.202841e-01
+4.900000e+00 -2.621815e-04 -4.540276e-04 +7.760574e-05 +1.646564e-04 +1.030376e-02 +7.010569e-02 +5.309199e-05 +1.445489e-05 -4.306580e-01 +7.038145e-01 +5.867876e-01 +5.251088e-01 +3.670303e-02 +6.213051e-01 +2.870601e-02 -6.033847e-01
+4.916667e+00 -1.722407e-05 -3.325018e-04 +1.364962e-05 +1.270069e-04 -2.177133e-03 +5.383967e-02 +1.669856e-05 +1.107988e-05 -4.842648e-01 +4.557884e-01 +4.198420e-01 +4.823230e-01 -9.514297e-03 +6.173111e-01 +3.015746e-02 -6.039838e-01
+4.933333e+00 +7.563591e-05 -3.757368e-04 -4.373207e-06 +1.315049e-04 -5.409570e-03 +5.782208e-02 +5.902274e-06 +8.720527e-06 -7.284822e-01 +4.921771e-01 +5.994560e-01 +5.218300e-01 -5.585810e-03 +6.312521e-01 +1.276207e-02 -6.211548e-01
+4.950000e+00 +2.170199e-05 -3.133563e-04 +1.095440e-05 +1.032185e-04 +1.858459e-02 +5.701418e-02 -2.492593e-05 -1.548428e-05 -6.462587e-01 +4.021089e-01 +9.473635e-01 +5.989955e-01 -2.767702e-02 +5.900306e-01 -4.061992e-03 -6.105530e-01
+4.966667e+00 -8.641927e-05 -4.763798e-04 +4.403245e-05 +1.594027e-04 +1.496588e-03 +7.179159e-02 +3.833943e-05 +1.067880e-05 -5.717681e-01 +6.257325e-01 +5.658258e-01 +6.559569e-01 +2.324325e-02 +6.351810e-01 +2.581800e-02 -6.226108e-01
+4.983333e+00 +6.495150e-07 -1.540038e-04 +1.455855e-06 +6.187507e-05 -8.237376e-03 +6.116270e-02 +1.626886e-05 -6.053819e-05 -7.957453e-01 +7.030090e-01 +6.128418e-01 +3.910292e-01 +1.831165e-02 +5.690464e-01 +2.234328e-03 -6.487094e-01
+5.000000e+00 -1.643179e-05 -3.874633e-04 +7.650583e-06 +1.324413e-04 -1.331049e-02 +6.158790e-02 +3.144079e-05 +6.225401e-06 -7.321839e-01 +5.448252e-01 +4.592037e-01 +5.597960e-01 +4.333597e-02 +6.374185e-01 -2.933429e-03 -6.305746e-01
+5.016667e+00 +8.386465e-05 -3.701728e-04 -8.730616e-06 +1.258960e-04 +3.323497e-03 +6.089396e-02 -1.422950e-05 +2.346604e-06 -6.273964e-01 +4.406984e-01 +6.635509e-01 +6.541519e-01 +2.339825e-03 +6.164235e-01 -2.234000e-02 -6.151077e-01
+5.033333e+00 -1.818375e-05 -2.798796e-04 +3.780457e-06 +9.958542e-05 -2.212700e-03 +6.165491e-02 +7.542239e-06 -2.281491e-05 -6.383535e-01 +3.926819e-01 +5.724787e-01 +7.224642e-01 -8.297392e-03 +5.967773e-01 +1.787124e-02 -6.296628e-01
+5.050000e+00 -1.083130e-05 -4.083003e-04 +5.141327e-06 +1.341730e-04 +1.140568e-02 +6.423855e-02 -1.551147e-05 +6.174083e-06 -5.516171e-01 +6.583008e-01 +7.451722e-01 +5.177515e-01 -9.432440e-03 +6.144055e-01 -1.237614e-02 -6.084229e-01
+5.066667e+00 +4.255004e-05 -3.688726e-04 -7.229019e-06 +1.213571e-04 -1.011136e-03 +6.177456e-02 -5.189717e-06 -5.173436e-07 -5.379786e-01 +6.709259e-01 +4.988172e-01 +4.662552e-01 -1.491942e-02 +6.208272e-01 +7.497858e-03 -6.245579e-01
+5.083333e+00 +1.057594e-04 -2.829335e-04 -2.358781e-05 +9.124611e-05 -6.992487e-03 +4.202250e-02 -1.010565e-05 +6.735529e-06 -7.004529e-01 +3.869190e-01 +5.459284e-01 +3.777502e-01 +4.933055e-04 +6.161444e-01 -1.488546e-02 -6.100110e-01
+5.100000e+00 -1.900198e-05 -4.704708e-04 +4.354802e-06 +1.379436e-04 +8.050742e-03 +5.592640e-02 -1.009310e-05 +2.727879e-05 -6.347085e-01 +5.374134e-01 +7.675044e-01 +5.017244e-01 -1.827291e-03 +6.245310e-01 -1.251890e-02 -5.895366e-01
+5.116667e+00 +7.129046e-05 -4.535287e-04 -1.556298e-05 +1.275056e-04 -7.629867e-04 +5.684702e-02 -1.350563e-05 +1.667467e-05 -6.184618e-01 +5.729222e-01 +5.835466e-01 +4.918627e-01 -5.841790e-03 +6.152273e-01 -1.338419e-02 -5.951658e-01
+5.133333e+00 -4.326916e-05 -3.937559e-04 +2.547211e-05 +1.163602e-04 +9.192227e-03 +5.793405e-02 +8.000910e-06 +5.103332e-06 -5.182153e-01 +4.860647e-01 +6.783155e-01 +6.043420e-01 +5.875872e-03 +5.972029e-01 +5.927050e-03 -5.934534e-01
+5.150000e+00 -8.383944e-05 -4.319926e-04 +3.893078e-05 +1.186236e-04 +5.480821e-03 +4.956001e-02 +2.709029e-05 +2.240301e-05 -5.446114e-01 +6.636283e-01 +6.339531e-01 +2.727902e-01 +3.931517e-02 +6.231309e-01 +2.955497e-04 -5.937860e-01
+5.166667e+00 +2.149143e-04 -3.478166e-04 -4.905028e-05 +9.130759e-05 -1.971999e-04 +4.175667e-02 -4.611999e-05 +1.071277e-05 -6.578205e-01 +3.492711e-01 +6.347939e-01 +4.349761e-01 -1.106933e-02 +6.287509e-01 -5.741383e-02 -6.160663e-01
+5.183333e+00 +1.995416e-04 -5.588566e-04 -3.808429e-05 +1.519514e-04 -1.878146e-03 +6.160991e-02 -3.288085e-05 +3.464922e-05 -6.714909e-01 +5.954680e-01 +6.160515e-01 +5.916652e-01 -2.471347e-02 +6.490240e-01 -2.406012e-02 -5.998879e-01
+5.200000e+00 +5.494858e-05 -4.904732e-04 +1.407527e-05 +1.238936e-04 -1.887552e-04 +6.669795e-02 +1.346298e-05 +3.034743e-07 -5.268339e-01 +6.540907e-01 +5.085352e-01 +6.420943e-01 +3.253063e-02 +6.080471e-01 -1.107677e-02 -6.100703e-01
+5.216667e+00 +1.095790e-04 -5.438214e-04 +6.609898e-06 +1.314764e-04 +1.847306e-03 +5.412039e-02 +3.049701e-06 +2.923448e-05 -6.469854e-01 +5.721688e-01 +6.669718e-01 +4.791025e-01 +1.309629e-02 +6.529933e-01 -7.782644e-03 -6.096918e-01
+5.233333e+00 +8.906428e-05 -4.610443e-04 -9.950048e-08 +1.136066e-04 +6.098666e-03 +5.111322e-02 -1.029847e-05 +1.814764e-05 -5.091235e-01 +5.440300e-01 +6.173851e-01 +4.529647e-01 +3.466286e-04 +6.256350e-01 -1.589258e-02 -5.986263e-01
+5.250000e+00 +8.984463e-05 -5.080443e-04 -7.101188e-07 +1.300178e-04 -3.576194e-03 +5.742212e-02 +5.091104e-06 +2.395198e-05 -6.310096e-01 +5.959176e-01 +5.433321e-01 +5.345852e-01 +1.065551e-02 +6.154497e-01 -2.077041e-03 -5.782956e-01
+5.266667e+00 +1.356461e-04 -3.730105e-04 -3.161256e-05 +9.333868e-05 -4.799840e-03 +5.976050e-02 -2.203066e-05 -1.371202e-05 -5.985925e-01 +6.268109e-01 +4.871194e-01 +5.572329e-01 -7.383715e-03 +6.438448e-01 -2.722679e-02 -6.646813e-01
+5.283333e+00 -5.067456e-05 -4.489755e-04 +2.164725e-05 +1.148650e-04 +6.724262e-03 +5.904180e-02 +9.534765e-06 +8.515765e-06 -4.525154e-01 +4.779485e-01 +5.762401e-01 +6.922427e-01 -2.841004e-03 +6.356107e-01 +1.892390e-02 -6.199971e-01
+5.300000e+00 +2.445507e-04 -3.320475e-04 -5.902367e-05 +7.560535e-05 -6.913078e-03 +5.662487e-02 -4.465081e-05 -2.383337e-05 -5.276807e-01 +5.160674e-01 +3.747920e-01 +6.109301e-01 -4.141813e-02 +6.053211e-01 -3.129952e-02 -6.419979e-01
+5.316667e+00 -9.047666e-05 -4.001184e-04 +3.579034e-05 +1.017903e-04 +8.283789e-03 +5.819520e-02 +2.058875e-05 -8.548813e-07 -4.218166e-01 +5.506890e-01 +5.787013e-01 +6.128448e-01 +2.501105e-02 +5.985261e-01 +1.041499e-02 -5.970181e-01
+5.333333e+00 +1.414072e-04 -3.576733e-04 -2.601194e-05 +9.067328e-05 +4.460763e-03 +4.249412e-02 -3.164497e-05 +1.418297e-05 -5.122827e-01 +2.875521e-01 +5.918882e-01 +5.582359e-01 -2.543365e-02 +6.275971e-01 -2.694342e-02 -6.005726e-01
+5.350000e+00 -2.003085e-05 -4.385433e-04 +9.544253e-06 +1.209641e-04 -6.114871e-03 +5.732898e-02 +1.851819e-05 +2.012319e-05 -6.294960e-01 +5.691098e-01 +4.941820e-01 +5.848971e-01 +1.715796e-02 +6.542505e-01 +1.544305e-02 -6.165896e-01
+5.366667e+00 -8.052920e-05 -3.604754e-04 +8.549561e-06 +9.638140e-05 +1.050292e-03 +5.823178e-02 +6.422269e-06 -3.747404e-06 -5.379031e-01 +5.239097e-01 +5.515328e-01 +6.527663e-01 -2.226491e-03 +6.366642e-01 +1.379161e-02 -6.394362e-01
+5.383333e+00 -7.878371e-05 -2.127051e-04 +5.537803e-06 +5.045490e-05 +6.022941e-03 +4.374075e-02 -4.085059e-06 -2.396143e-05 -5.457140e-01 +4.855093e-01 +6.640080e-01 +3.953502e-01 -4.951387e-02 +6.328666e-01 +4.226888e-02 -6.703466e-01
+5.400000e+00 +3.779438e-05 -3.792674e-04 -1.972124e-05 +9.294579e-05 +4.797989e-03 +5.372984e-02 -2.601240e-05 +1.390045e-06 -6.333795e-01 +5.042985e-01 +7.284302e-01 +5.893819e-01 -1.122567e-02 +6.344402e-01 -3.454814e-02 -6.272039e-01
+5.416667e+00 +8.706268e-05 -3.580927e-04 -3.651765e-05 +1.018184e-04 -6.333614e-03 +6.402407e-02 -2.484090e-05 -5.313512e-06 -5.406559e-01 +6.220401e-01 +4.012589e-01 +6.931409e-01 -6.999315e-03 +6.156069e-01 -3.678147e-02 -6.205529e-01
+5.433333e+00 -1.594299e-04 -4.148978e-04 +2.504666e-05 +1.059491e-04 -1.195265e-03 +5.920456e-02 +2.546565e-05 +6.592541e-06 -5.948801e-01 +5.443344e-01 +5.666049e-01 +6.745006e-01 +9.440359e-03 +6.315131e-01 +3.787331e-02 -6.149171e-01
+5.450000e+00 +1.902409e-05 -8.893643e-05 -1.900511e-05 +3.379940e-05 +8.201377e-03 +4.292293e-02 -3.008801e-05 -3.639853e-05 -3.880470e-01 +5.217021e-01 +5.579465e-01 +3.561611e-01 -4.502392e-02 +5.951529e-01 -1.005595e-02 -6.576976e-01
+5.466667e+00 +2.476722e-05 -4.862010e-04 -1.230433e-05 +1.374152e-04 +8.734213e-03 +6.582403e-02 -2.456445e-05 +2.796738e-05 -5.449124e-01 +6.932953e-01 +7.305013e-01 +6.731629e-01 -9.284490e-03 +6.561059e-01 -3.560047e-02 -5.992374e-01
+5.483333e+00 +2.340872e-05 -3.167711e-04 -1.164233e-05 +9.550553e-05 -1.976208e-03 +5.273224e-02 -8.237070e-06 +8.417281e-06 -6.148833e-01 +6.040293e-01 +5.743586e-01 +4.880996e-01 -2.255183e-02 +6.082601e-01 +8.115366e-03 -5.885278e-01
+5.500000e+00 +9.819383e-05 -2.107710e-04 -3.022818e-05 +8.009883e-05 -3.568337e-03 +5.128421e-02 -2.343044e-05 -3.236594e-06 -6.187783e-01 +4.270878e-01 +5.452588e-01 +6.417242e-01 -5.380384e-03 +6.248379e-01 -3.804323e-02 -6.270228e-01
+5.516667e+00 -2.138159e-04 -2.432905e-04 +3.857469e-05 +8.597768e-05 +3.600441e-03 +5.371075e-02 +3.111667e-05 -4.673596e-07 -5.130380e-01 +6.371526e-01 +5.940899e-01 +4.851506e-01 +3.239443e-02 +6.564583e-01 +2.929503e-02 -6.530562e-01
+5.533333e+00 -1.954509e-04 -3.198093e-04 +2.675810e-05 +1.041596e-04 +8.495379e-04 +5.338160e-02 +2.392847e-05 +1.786215e-05 -4.891949e-01 +5.718703e-01 +5.109945e-01 +5.494547e-01 +3.819826e-03 +6.545849e-01 +4.352160e-02 -6.153117e-01
+5.550000e+00 +2.553094e-05 -1.715363e-04 -2.336637e-05 +8.004325e-05 -1.650958e-03 +6.094000e-02 -1.977369e-05 -1.492488e-05 -5.996683e-01 +5.973168e-01 +5.695468e-01 +6.923734e-01 -3.760582e-02 +5.961988e-01 -1.975590e-03 -6.220558e-01
+5.566667e+00 -7.661777e-05 -1.086762e-04 +7.536375e-06 +5.794848e-05 +1.603143e-03 +4.386734e-02 +4.812009e-06 -1.105325e-05 -6.703398e-01 +5.404129e-01 +7.133399e-01 +3.820856e-01 +1.025641e-03 +5.876427e-01 +8.912349e-03 -6.057726e-01
+5.583333e+00 +1.119913e-04 -9.709836e-05 -2.459327e-05 +4.552820e-05 +1.842749e-03 +4.376432e-02 -2.581680e-05 -2.195516e-05 -6.601267e-01 +4.969295e-01 +7.085269e-01 +4.295289e-01 -2.265515e-02 +6.196172e-01 -2.966327e-02 -6.598493e-01
+5.600000e+00 -6.651384e-05 -3.852835e-04 +1.615997e-05 +9.602814e-05 +4.433448e-03 +4.981747e-02 +9.016877e-06 +1.783352e-05 -5.963907e-01 +5.973228e-01 +7.018167e-01 +4.687607e-01 +1.058193e-02 +6.366669e-01 +8.762859e-03 -5.955154e-01
+5.616667e+00 -6.250627e-05 -4.033345e-04 +1.633479e-05 +1.095752e-04 -5.946005e-03 +6.563596e-02 +2.356847e-05 +9.280391e-06 -7.174956e-01 +8.116420e-01 +5.919873e-01 +6.130241e-01 +3.220602e-02 +6.243325e-01 +1.744189e-02 -6.011748e-01
+5.633333e+00 -2.972453e-05 -2.662150e-04 +1.241368e-05 +7.802037e-05 -2.998528e-03 +5.301377e-02 +1.584570e-05 -2.571795e-06 -6.868367e-01 +7.086245e-01 +6.257934e-01 +4.404525e-01 +8.517208e-03 +6.155439e-01 +2.475272e-02 -6.173005e-01
+5.650000e+00 -5.271196e-05 -3.085750e-04 +1.629091e-05 +8.272380e-05 +4.281969e-03 +4.867526e-02 +9.654178e-06 +8.422439e-06 -5.458163e-01 +4.974458e-01 +6.475303e-01 +5.585437e-01 +1.348513e-02 +6.515001e-01 +6.713047e-03 -6.296281e-01
+5.666667e+00 -5.417992e-05 -4.837837e-04 +4.219505e-06 +1.243761e-04 -4.036540e-03 +6.082612e-02 +9.431721e-06 +3.204528e-05 -5.968903e-01 +6.112697e-01 +5.085283e-01 +7.278810e-01 +1.982028e-02 +6.767789e-01 +5.756165e-05 -6.035763e-01
+5.683333e+00 +1.220512e-06 -2.842772e-04 -9.938769e-06 +7.743436e-05 -7.212441e-03 +4.662285e-02 +2.701533e-07 +7.307561e-06 -5.710577e-01 +4.657567e-01 +4.097304e-01 +5.571420e-01 +1.093638e-02 +6.605563e-01 -1.100794e-02 -6.406624e-01
+5.700000e+00 +2.492994e-05 -2.305086e-04 -1.207436e-05 +5.424507e-05 +5.808793e-03 +4.308315e-02 -1.892424e-05 -9.240649e-06 -4.530116e-01 +4.349563e-01 +5.867549e-01 +5.132932e-01 -3.106458e-02 +6.095615e-01 -1.191751e-02 -6.261309e-01
+5.716667e+00 +6.333449e-06 -3.342743e-04 -9.209465e-06 +7.469644e-05 -3.297654e-03 +4.800884e-02 -4.279691e-06 +4.170374e-06 -6.778879e-01 +6.459143e-01 +6.032109e-01 +4.204759e-01 -3.202668e-03 +6.087453e-01 -6.607170e-03 -5.947869e-01
+5.733333e+00 +5.388441e-05 -2.265497e-04 -1.434638e-05 +4.869047e-05 -2.031667e-03 +4.451590e-02 -1.079263e-05 -1.524201e-05 -5.653974e-01 +4.953416e-01 +5.196606e-01 +4.952400e-01 -1.175631e-02 +6.065663e-01 -1.288636e-02 -6.360794e-01
+5.750000e+00 -8.530549e-05 -3.137822e-04 +4.910035e-06 +6.889864e-05 -4.371856e-03 +4.091088e-02 +1.039531e-05 +9.014631e-06 -6.694271e-01 +4.519349e-01 +5.671075e-01 +4.610419e-01 +1.629697e-02 +6.206330e-01 +7.899756e-03 -5.943030e-01
+5.766667e+00 -8.921640e-05 -2.646387e-04 +3.537139e-07 +6.356223e-05 +4.418080e-03 +4.162508e-02 -5.303140e-06 +3.514117e-06 -5.680153e-01 +4.597907e-01 +6.683328e-01 +4.755282e-01 -3.192208e-03 +6.431821e-01 -9.199165e-03 -6.291072e-01
+5.783333e+00 -6.234988e-06 -1.787634e-04 -1.114609e-05 +4.225248e-05 +1.969398e-03 +3.144781e-02 -1.300000e-05 -3.033579e-06 -5.382946e-01 +3.783025e-01 +5.813095e-01 +3.252180e-01 -1.383012e-02 +6.350978e-01 -1.677356e-02 -6.362199e-01
+5.800000e+00 -2.265123e-05 -3.579258e-04 -1.214141e-06 +7.570635e-05 -3.406633e-03 +5.037265e-02 +3.304919e-06 +4.423844e-06 -6.415752e-01 +4.989199e-01 +5.571329e-01 +6.541636e-01 -8.662523e-03 +6.432348e-01 +1.684807e-02 -6.263698e-01
+5.816667e+00 +8.025598e-05 -2.944962e-04 -1.663300e-05 +6.585243e-05 -1.577911e-03 +4.459172e-02 -1.359558e-05 +2.912490e-06 -5.821696e-01 +5.212281e-01 +5.411268e-01 +5.016637e-01 -8.040994e-03 +6.208717e-01 -2.455567e-02 -6.076943e-01
+5.833333e+00 -4.774927e-05 -2.576683e-04 +3.934099e-06 +6.143678e-05 +3.927976e-03 +3.136793e-02 -1.221255e-06 +1.596223e-05 -5.609397e-01 +3.962215e-01 +6.499069e-01 +3.183955e-01 +1.180499e-02 +6.546019e-01 -1.409012e-02 -6.089573e-01
+5.850000e+00 +5.155608e-05 -1.962905e-04 -1.111864e-05 +5.346742e-05 +7.036266e-03 +4.370952e-02 -1.939469e-05 -6.977653e-06 -3.715042e-01 +4.831853e-01 +5.361337e-01 +5.319551e-01 -2.691514e-02 +6.029595e-01 -2.085558e-02 -6.140955e-01
+5.866667e+00 -6.651787e-05 -3.886993e-04 +1.513674e-05 +9.445526e-05 +5.102340e-03 +4.599318e-02 +7.823693e-06 +2.910453e-05 -4.525668e-01 +5.788483e-01 +5.714396e-01 +4.958483e-01 +1.256016e-02 +6.677442e-01 +7.968879e-03 -5.876570e-01
+5.883333e+00 +8.537970e-06 -3.301608e-04 -1.237227e-07 +8.230915e-05 +4.198311e-03 +5.426120e-02 -5.429521e-06 +7.559825e-06 -5.739575e-01 +5.506482e-01 +6.718647e-01 +7.272340e-01 -5.081811e-03 +6.444689e-01 -8.208820e-03 -6.181655e-01
+5.900000e+00 -6.187152e-05 -2.779944e-04 +1.554376e-05 +7.293408e-05 +4.145215e-03 +5.099776e-02 +9.430605e-06 +3.173362e-06 -4.374955e-01 +6.680767e-01 +5.340881e-01 +5.341417e-01 +1.765682e-02 +6.480686e-01 +7.315686e-03 -6.319332e-01
+5.916667e+00 -1.228058e-06 -1.420710e-04 -7.005649e-06 +4.877494e-05 +2.709039e-03 +5.203482e-02 -1.005340e-05 -2.046138e-05 -5.230721e-01 +6.314453e-01 +5.870407e-01 +6.013063e-01 -3.134195e-02 +6.189620e-01 +4.904289e-03 -6.636757e-01
+5.933333e+00 -1.054002e-04 -2.548359e-04 +1.043580e-05 +6.475048e-05 +4.299285e-03 +4.520932e-02 +4.484925e-06 +3.398190e-06 -4.506102e-01 +4.626420e-01 +5.538864e-01 +6.101219e-01 +1.513510e-02 +6.463402e-01 -2.714547e-03 -6.278038e-01
+5.950000e+00 +1.354542e-05 -2.595680e-04 -1.206853e-05 +5.862252e-05 -1.517641e-03 +4.068854e-02 -9.679660e-06 +3.543738e-06 -5.936143e-01 +3.922463e-01 +5.586219e-01 +5.753785e-01 +2.144689e-02 +6.246098e-01 -4.663280e-02 -6.058423e-01
+5.966667e+00 -2.787915e-05 -2.384023e-04 -6.983341e-06 +5.350270e-05 -3.234939e-03 +4.443147e-02 -2.792555e-06 -5.384456e-06 -7.397689e-01 +6.016679e-01 +6.678657e-01 +4.583543e-01 +2.047481e-03 +6.158604e-01 -9.119187e-03 -6.210138e-01
+5.983333e+00 +2.211542e-05 -3.271194e-04 -1.855088e-05 +7.052615e-05 -1.072182e-02 +5.101390e-02 -4.723571e-06 +3.193259e-06 -7.107823e-01 +5.867923e-01 +4.517723e-01 +6.440976e-01 -1.169321e-02 +6.417470e-01 -9.338789e-04 -6.230661e-01
+6.000000e+00 +1.957654e-05 -2.849345e-04 -9.383517e-06 +5.565626e-05 -9.304777e-03 +4.734925e-02 +2.234917e-06 -6.048021e-06 -7.185577e-01 +6.428936e-01 +4.941737e-01 +5.023703e-01 +2.838475e-02 +6.293240e-01 -2.124829e-02 -6.361899e-01
+6.016667e+00 +1.352301e-04 -3.041355e-04 -2.715030e-05 +5.854637e-05 -4.836575e-03 +5.475583e-02 -1.979979e-05 -1.156802e-05 -6.621782e-01 +7.313807e-01 +5.473860e-01 +6.059613e-01 -2.670230e-02 +6.205930e-01 -2.864388e-02 -6.430665e-01
+6.033333e+00 -5.542327e-05 -2.584531e-04 +1.179694e-05 +5.024193e-05 +6.361882e-03 +4.520494e-02 +3.934609e-06 -7.820342e-06 -5.404783e-01 +5.607995e-01 +7.043548e-01 +5.414263e-01 -2.541864e-03 +6.044652e-01 +1.458322e-02 -6.168832e-01
+6.050000e+00 +7.456605e-05 -2.381451e-04 -1.430786e-05 +4.197879e-05 -1.458548e-03 +4.158011e-02 -1.171520e-05 -1.095339e-05 -5.796852e-01 +3.753040e-01 +5.442648e-01 +6.398108e-01 +5.655952e-03 +6.459456e-01 -3.850520e-02 -6.673610e-01
+6.066667e+00 -1.471990e-05 -3.923690e-04 +1.265227e-06 +7.262514e-05 -5.811717e-03 +5.631797e-02 +7.945318e-06 +1.540073e-06 -6.258503e-01 +6.289515e-01 +4.787647e-01 +7.690765e-01 +1.689058e-02 +6.222916e-01 +7.436839e-03 -6.082585e-01
+6.083333e+00 +2.611648e-06 -3.078968e-04 +2.195563e-06 +6.544339e-05 +7.597059e-04 +5.207045e-02 +1.379495e-06 +8.503420e-08 -5.153905e-01 +7.123816e-01 +5.359025e-01 +5.839561e-01 +3.921146e-03 +6.199924e-01 +8.311224e-04 -6.108130e-01
+6.100000e+00 +1.792159e-04 -1.957554e-04 -3.039399e-05 +4.561866e-05 -6.895152e-03 +3.384714e-02 -2.085604e-05 +2.254909e-06 -6.417044e-01 +4.250321e-01 +4.649258e-01 +4.097214e-01 -3.532834e-02 +6.247096e-01 -2.660108e-02 -6.094621e-01
+6.116667e+00 +2.117119e-05 -2.147046e-04 -7.301035e-06 +4.505719e-05 +4.693837e-03 +4.271342e-02 -1.199458e-05 -7.673218e-06 -5.874824e-01 +5.167356e-01 +7.059927e-01 +5.514210e-01 -2.133803e-02 +5.890566e-01 -1.395471e-02 -6.043629e-01
+6.133333e+00 -3.658921e-05 -3.533563e-04 +5.594122e-06 +6.457808e-05 +5.908458e-03 +5.240216e-02 -1.185474e-06 +4.679772e-07 -4.494683e-01 +7.860561e-01 +6.001916e-01 +5.408414e-01 -1.585827e-02 +6.269751e-01 +1.329240e-02 -6.175966e-01
+6.150000e+00 -3.320416e-06 -3.579743e-04 +5.187949e-06 +6.039947e-05 +1.150140e-02 +4.319022e-02 -7.681974e-06 +7.083745e-06 -4.933012e-01 +6.076871e-01 +7.872492e-01 +4.845479e-01 -3.472847e-02 +6.501841e-01 +1.179553e-02 -6.205502e-01
+6.166667e+00 -3.626998e-05 -3.723829e-04 +1.871956e-05 +5.945896e-05 +3.517819e-03 +4.616468e-02 +1.376533e-05 +3.433359e-06 -5.008354e-01 +6.917244e-01 +5.866235e-01 +4.848927e-01 +3.654273e-02 +6.231588e-01 +7.948488e-03 -6.052469e-01
+6.183333e+00 +9.871956e-05 -3.776281e-04 -7.677711e-06 +6.251769e-05 +9.318540e-03 +4.904915e-02 -1.736895e-05 +3.672135e-06 -5.070430e-01 +6.531669e-01 +7.448807e-01 +6.045653e-01 -2.808728e-02 +6.198646e-01 -2.639729e-02 -6.011701e-01
+6.200000e+00 +7.019449e-05 -2.173911e-04 -2.537002e-06 +3.091892e-05 -5.026599e-03 +3.565904e-02 +2.788072e-06 -1.141102e-05 -6.099829e-01 +4.498999e-01 +4.693062e-01 +4.595455e-01 -3.082794e-02 +5.908323e-01 +4.030780e-02 -6.203799e-01
+6.216667e+00 +3.277761e-05 -2.943874e-04 +1.194958e-06 +4.714385e-05 +8.819838e-04 +4.422371e-02 +5.808363e-08 -4.781322e-06 -5.712008e-01 +5.236033e-01 +5.879148e-01 +6.190535e-01 -3.096072e-02 +6.166353e-01 +3.151611e-02 -6.247486e-01
+6.233333e+00 +3.597871e-06 -2.873710e-04 +6.658750e-06 +4.854405e-05 +4.971055e-03 +4.256303e-02 +9.240202e-07 -1.303762e-06 -5.661705e-01 +5.756836e-01 +6.930115e-01 +5.285711e-01 +6.934875e-03 +6.009042e-01 -3.312455e-03 -5.981102e-01
+6.250000e+00 +7.928613e-05 -3.024857e-04 -2.425921e-06 +4.613781e-05 -1.770939e-03 +3.503452e-02 -5.636764e-07 +4.699514e-06 -6.378510e-01 +5.120255e-01 +5.846494e-01 +3.958462e-01 -5.814371e-03 +6.308045e-01 +4.339650e-03 -6.082304e-01
+6.266667e+00 +2.866255e-05 -2.964850e-04 +3.374227e-06 +5.242515e-05 -1.966789e-03 +4.868540e-02 +5.133403e-06 -3.287572e-06 -5.914346e-01 +4.966077e-01 +5.335863e-01 +7.865519e-01 +7.869055e-03 +6.326286e-01 +9.724871e-03 -6.367560e-01
+6.283333e+00 +6.093970e-05 -1.990062e-04 -8.338321e-06 +3.604059e-05 -4.435263e-03 +4.024518e-02 -3.354911e-06 -9.650898e-06 -7.148510e-01 +5.118086e-01 +5.919389e-01 +5.472397e-01 -2.635860e-02 +5.932524e-01 +1.491229e-02 -6.194315e-01
+6.300000e+00 -5.529599e-05 -1.776876e-04 +7.366060e-06 +3.822989e-05 +4.286713e-03 +3.802047e-02 +2.506698e-06 -4.945965e-06 -4.507813e-01 +4.291815e-01 +5.671623e-01 +5.759149e-01 +4.990798e-03 +6.168875e-01 +3.802615e-03 -6.272335e-01
+6.316667e+00 -1.268687e-04 -3.192248e-04 +2.087261e-05 +6.127093e-05 +1.080497e-02 +4.521908e-02 +8.591141e-06 +9.755688e-06 -4.226608e-01 +5.891385e-01 +7.202710e-01 +6.194490e-01 +1.132168e-02 +6.330521e-01 +1.858277e-02 -5.928600e-01
+6.333333e+00 +1.969928e-05 -1.770838e-04 -1.686624e-06 +3.595861e-05 +8.334956e-04 +2.931602e-02 -2.567740e-06 +2.329773e-06 -5.948662e-01 +3.438382e-01 +6.204732e-01 +4.326085e-01 -1.971359e-02 +6.211619e-01 +1.033275e-02 -6.071638e-01
+6.350000e+00 -7.180692e-05 -2.579418e-04 +1.144558e-05 +4.643187e-05 +6.592502e-03 +3.288419e-02 +4.009280e-06 +8.888600e-06 -3.944266e-01 +3.363662e-01 +5.789614e-01 +5.471115e-01 +8.155911e-03 +6.282640e-01 +6.018479e-03 -5.909860e-01
+6.366667e+00 -7.774169e-06 -2.127490e-04 +2.409728e-06 +3.515451e-05 +3.510000e-03 +4.020312e-02 -1.381904e-06 -8.896207e-06 -4.391223e-01 +4.956605e-01 +5.408744e-01 +5.950201e-01 +8.882338e-03 +5.908990e-01 -1.393437e-02 -6.173568e-01
+6.383333e+00 +1.074111e-04 -2.119808e-04 -1.870773e-05 +3.466258e-05 -8.878552e-03 +2.784480e-02 -8.843721e-06 +3.314491e-06 -6.680009e-01 +2.232194e-01 +4.298647e-01 +5.327515e-01 -6.612924e-04 +6.355476e-01 -3.145918e-02 -6.174677e-01
+6.400000e+00 +5.826403e-05 -3.320871e-04 -9.998014e-06 +4.913453e-05 -4.140039e-03 +4.018796e-02 -5.366853e-06 +4.795366e-06 -6.379403e-01 +4.333775e-01 +5.365535e-01 +6.723605e-01 -1.580286e-02 +6.479402e-01 -3.776771e-03 -6.242454e-01
+6.416667e+00 +8.656259e-05 -2.285733e-04 -9.028225e-06 +2.919597e-05 -5.352141e-03 +3.022369e-02 -3.232855e-06 -3.853344e-06 -6.246580e-01 +3.438170e-01 +4.895172e-01 +4.834813e-01 -9.688157e-03 +6.058919e-01 -1.983553e-03 -6.145299e-01
+6.433333e+00 +6.536804e-05 -2.544369e-04 -1.229745e-05 +4.078903e-05 -5.152448e-03 +4.442778e-02 -6.510398e-06 -6.865642e-06 -7.518121e-01 +6.516790e-01 +6.295639e-01 +5.794947e-01 -1.858670e-02 +6.106713e-01 -5.565365e-03 -6.305107e-01
+6.450000e+00 +4.937350e-05 -3.193122e-04 -1.445167e-05 +5.342237e-05 -1.891173e-03 +3.797433e-02 -1.176276e-05 +1.165959e-05 -6.442415e-01 +5.066928e-01 +6.131270e-01 +5.476588e-01 -4.792115e-02 +6.720880e-01 +3.436151e-03 -6.211648e-01
+6.466667e+00 -4.465958e-05 -2.220671e-04 +2.499586e-06 +4.228097e-05 +1.845373e-03 +4.022976e-02 +5.669151e-07 -8.368635e-07 -6.083676e-01 +5.575253e-01 +6.853118e-01 +5.686342e-01 -2.130364e-02 +6.324821e-01 +2.440116e-02 -6.298336e-01
+6.483333e+00 -3.800882e-05 -1.418039e-04 +7.801127e-07 +3.038597e-05 -9.591151e-04 +3.371993e-02 +1.674953e-06 -5.483659e-06 -6.008371e-01 +4.575041e-01 +5.940326e-01 +4.863479e-01 -1.399142e-02 +5.898407e-01 +2.132234e-02 -6.055917e-01
+6.500000e+00 +2.228463e-05 -1.568163e-04 -4.326112e-06 +3.310791e-05 -1.064803e-03 +3.656389e-02 -3.042996e-06 -5.456871e-06 -5.898311e-01 +5.077774e-01 +5.792082e-01 +5.267068e-01 -1.321330e-02 +6.019564e-01 +1.811316e-03 -6.174864e-01
+6.516667e+00 +5.625491e-05 -1.975647e-04 -7.844853e-06 +3.697846e-05 -5.703323e-03 +3.505287e-02 -1.885396e-06 -1.311692e-07 -6.312319e-01 +3.255865e-01 +4.823052e-01 +6.765451e-01 +1.409146e-02 +6.064009e-01 -2.077866e-02 -6.008340e-01
+6.533333e+00 -3.049508e-05 -3.889328e-04 +3.341147e-06 +6.126975e-05 -3.044952e-03 +4.467255e-02 +6.111123e-06 +1.375076e-05 -7.093125e-01 +5.713690e-01 +6.438183e-01 +7.199147e-01 +2.670250e-02 +6.316148e-01 -1.146451e-03 -5.699979e-01
+6.550000e+00 +3.656728e-05 -1.742549e-04 -7.106089e-06 +2.762820e-05 +6.989439e-03 +3.570444e-02 -1.330208e-05 -9.228020e-06 -4.078465e-01 +4.672582e-01 +6.376346e-01 +5.618581e-01 -3.923250e-02 +5.819989e-01 -1.508187e-02 -6.141388e-01
+6.566667e+00 +1.076289e-04 -2.348161e-04 -1.781976e-05 +3.250884e-05 -7.481318e-03 +4.304811e-02 -9.726738e-06 -1.133462e-05 -7.926852e-01 +7.062595e-01 +5.964057e-01 +5.449189e-01 -2.777375e-02 +6.015790e-01 -1.183684e-02 -6.422339e-01
+6.583333e+00 +2.577932e-05 -2.359941e-04 -1.007847e-05 +3.251185e-05 -2.921420e-03 +3.639018e-02 -6.702882e-06 -4.834941e-06 -7.244263e-01 +5.584329e-01 +6.652149e-01 +5.003023e-01 -2.911942e-02 +6.221662e-01 +1.948608e-03 -6.360231e-01
+6.600000e+00 -6.201361e-05 -2.995893e-04 +6.616506e-06 +3.776693e-05 -2.626431e-03 +2.941956e-02 +8.767031e-06 +6.867564e-06 -5.437294e-01 +5.974538e-01 +4.872780e-01 +2.528997e-01 -1.485190e-02 +6.589493e-01 +5.303534e-02 -6.236641e-01
+6.616667e+00 -2.684162e-05 -3.531932e-04 -8.337911e-07 +4.956464e-05 -7.074129e-03 +4.619078e-02 +5.857315e-06 +2.631118e-06 -7.649963e-01 +6.756942e-01 +5.693638e-01 +7.028058e-01 -1.798003e-03 +6.075585e-01 +2.749114e-02 -5.909798e-01
+6.633333e+00 +5.400967e-05 -2.490692e-04 -9.416177e-06 +3.799134e-05 -1.374299e-02 +3.216840e-02 +3.850971e-06 +4.844362e-06 -7.972787e-01 +5.617723e-01 +3.900816e-01 +3.891895e-01 +1.094374e-02 +6.409396e-01 +6.110535e-03 -6.145562e-01
+6.650000e+00 +3.847235e-06 -2.689311e-04 +2.406087e-06 +4.251107e-05 -5.241385e-03 +3.664952e-02 +7.218643e-06 +5.271899e-06 -6.291355e-01 +6.503442e-01 +4.834135e-01 +4.503475e-01 +2.497904e-02 +6.497328e-01 +6.958353e-03 -6.212228e-01
+6.666667e+00 +7.585556e-05 -2.480379e-04 -5.428089e-06 +3.758151e-05 +1.258992e-03 +3.711063e-02 -6.103522e-06 +4.464158e-07 -5.735610e-01 +6.328242e-01 +6.246917e-01 +4.898922e-01 +9.306261e-03 +6.136364e-01 -3.659829e-02 -6.065839e-01
+6.683333e+00 +2.252987e-05 -1.631999e-04 -1.266563e-08 +3.003931e-05 +6.960207e-04 +3.505381e-02 -5.080823e-07 -4.577143e-06 -6.361466e-01 +3.967805e-01 +6.622866e-01 +6.613992e-01 +1.767399e-03 +6.173288e-01 -4.037858e-03 -6.324655e-01
+6.700000e+00 +6.875590e-05 -1.800756e-04 -2.651497e-06 +2.683297e-05 -2.140146e-03 +3.423419e-02 -4.752225e-07 -6.638914e-06 -6.245268e-01 +5.628822e-01 +5.584445e-01 +4.823353e-01 -2.341983e-03 +5.994954e-01 +1.775133e-04 -6.241303e-01
+6.716667e+00 +4.556406e-05 -2.941075e-04 -3.007512e-06 +4.049079e-05 -5.653090e-04 +3.083096e-02 -2.234784e-06 +9.508118e-06 -6.697579e-01 +4.993570e-01 +6.491155e-01 +4.446823e-01 -2.074823e-02 +6.366417e-01 +1.034093e-02 -5.868936e-01
+6.733333e+00 +1.904283e-06 -1.385132e-04 -7.023752e-07 +1.820904e-05 +9.757981e-04 +3.641189e-02 -1.445661e-06 -1.629457e-05 -6.092675e-01 +6.831369e-01 +6.368823e-01 +4.529799e-01 -1.305709e-02 +5.947870e-01 +6.370112e-03 -6.652312e-01
+6.750000e+00 +4.487183e-05 -2.715807e-04 -3.528038e-06 +3.860464e-05 -1.499442e-03 +3.422265e-02 -1.937235e-06 +5.092873e-06 -6.812412e-01 +5.939632e-01 +6.239867e-01 +4.772476e-01 +6.506169e-03 +6.188466e-01 -1.545534e-02 -5.887205e-01
+6.766667e+00 -5.122372e-06 -2.375344e-04 +4.619016e-06 +3.392389e-05 -4.820662e-03 +3.304692e-02 +8.662663e-06 +1.900874e-06 -6.930796e-01 +5.724983e-01 +5.252894e-01 +4.685838e-01 -3.929740e-03 +6.528346e-01 +4.543152e-02 -6.379559e-01
+6.783333e+00 -1.063467e-04 -2.223240e-04 +1.813464e-05 +3.237168e-05 +1.483247e-02 +3.798922e-02 +4.209252e-06 -3.705052e-06 -3.741562e-01 +4.701856e-01 +8.532859e-01 +7.335326e-01 +8.138652e-04 +6.111527e-01 +1.924209e-02 -6.238181e-01
+6.800000e+00 -7.221334e-07 -2.418856e-04 +6.863113e-06 +3.069227e-05 +1.338944e-03 +2.895287e-02 +5.267386e-06 +2.745583e-06 -7.601991e-01 +4.010281e-01 +7.870652e-01 +5.119094e-01 +1.158083e-02 +6.352736e-01 +1.380814e-02 -6.164724e-01
+6.816667e+00 +2.735098e-05 -3.379659e-04 +3.383272e-06 +4.141933e-05 -1.939370e-04 +3.782952e-02 +3.315513e-06 +5.385336e-06 -6.291908e-01 +6.721253e-01 +6.073928e-01 +5.529345e-01 +6.651986e-03 +6.431951e-01 +9.151929e-03 -6.113418e-01
+6.833333e+00 +1.327080e-04 -3.279616e-04 -1.311847e-05 +3.973881e-05 -2.646336e-03 +3.639917e-02 -1.015337e-05 +5.222722e-06 -7.092933e-01 +5.833894e-01 +6.040330e-01 +6.017906e-01 -2.458143e-02 +6.502589e-01 -2.727495e-02 -6.189634e-01
+6.850000e+00 +2.474989e-05 -3.087681e-04 +2.880871e-06 +4.120312e-05 +2.819972e-03 +3.680932e-02 +3.020724e-07 +6.458440e-06 -5.486240e-01 +6.698116e-01 +6.326805e-01 +5.409233e-01 -2.751868e-02 +6.362309e-01 +2.867201e-02 -5.984173e-01
+6.866667e+00 +8.762237e-05 -2.372840e-04 -5.840821e-06 +2.863206e-05 -1.889873e-03 +3.799235e-02 -3.948899e-06 -6.199276e-06 -5.995972e-01 +6.064038e-01 +5.217739e-01 +6.528721e-01 -3.198555e-02 +5.938698e-01 +1.129066e-02 -6.208860e-01
+6.883333e+00 +6.582938e-05 -2.847931e-04 -1.850046e-06 +3.270430e-05 -1.146344e-02 +3.196877e-02 +7.834875e-06 +2.906130e-06 -7.227019e-01 +5.341506e-01 +3.138866e-01 +5.256748e-01 +1.305674e-02 +6.446101e-01 +2.787074e-02 -6.235800e-01
+6.900000e+00 -2.901458e-05 -1.672960e-04 +1.133029e-05 +1.969995e-05 -8.908606e-03 +2.928122e-02 +1.814498e-05 -6.924518e-06 -6.429011e-01 +4.826409e-01 +3.229262e-01 +4.913666e-01 +3.735414e-02 +6.000796e-01 +5.809863e-02 -6.309111e-01
+6.916667e+00 -5.780053e-05 -2.468890e-04 +1.184518e-05 +2.981007e-05 -1.013866e-03 +3.148488e-02 +1.207596e-05 +9.840797e-07 -5.437772e-01 +4.999455e-01 +4.951006e-01 +5.565180e-01 +3.151432e-02 +6.274510e-01 +3.180443e-02 -6.160112e-01
+6.933333e+00 +2.190384e-05 -1.463139e-04 -6.409196e-07 +1.670526e-05 +1.571031e-03 +3.107865e-02 -1.853967e-06 -1.087266e-05 -5.990492e-01 +6.270637e-01 +6.350868e-01 +4.269720e-01 +5.375169e-04 +5.750708e-01 -1.223929e-02 -6.280178e-01
+6.950000e+00 +2.139423e-06 -2.713930e-04 +9.522346e-09 +3.451234e-05 -2.899168e-03 +3.601086e-02 +2.427380e-06 +2.054472e-06 -6.654309e-01 +6.716887e-01 +5.434668e-01 +5.602793e-01 +1.870343e-03 +6.452325e-01 +1.003528e-02 -6.278272e-01
+6.966667e+00 +1.212486e-06 -2.165754e-04 -1.372852e-06 +2.561461e-05 +1.356197e-03 +3.295094e-02 -2.355524e-06 -3.671628e-06 -4.861631e-01 +5.705990e-01 +5.182432e-01 +5.573777e-01 -3.303127e-03 +6.348294e-01 -1.101516e-02 -6.494359e-01
+6.983333e+00 -2.387084e-05 -3.126724e-04 +2.118167e-06 +3.851507e-05 +9.513569e-04 +3.608160e-02 +1.262371e-06 +6.145603e-06 -6.343482e-01 +6.197051e-01 +6.435552e-01 +6.251273e-01 +9.999177e-03 +6.444236e-01 -3.808348e-03 -6.044192e-01
+7.000000e+00 -6.613398e-05 -1.782995e-04 +8.086969e-06 +2.556251e-05 +1.133493e-03 +2.823426e-02 +6.746807e-06 +4.116962e-07 -5.615121e-01 +3.853451e-01 +5.796222e-01 +5.812637e-01 +1.518187e-03 +6.025549e-01 +3.583358e-02 -5.953904e-01
+7.016667e+00 -3.911538e-05 -1.849443e-04 +5.515723e-06 +2.650745e-05 +5.895410e-03 +3.225953e-02 +4.986246e-07 -1.756225e-06 -4.662805e-01 +6.523618e-01 +6.560924e-01 +4.730655e-01 -8.327496e-03 +6.308936e-01 +1.004632e-02 -6.359322e-01
+7.033333e+00 +2.021876e-05 -1.768581e-04 -5.104130e-06 +2.714030e-05 -1.421127e-03 +3.435045e-02 -3.695743e-06 -2.659761e-06 -5.310727e-01 +6.388194e-01 +4.593000e-01 +5.669404e-01 -2.215619e-02 +6.136369e-01 -3.701890e-04 -6.241495e-01
+7.050000e+00 -5.754178e-05 -1.913689e-04 +3.413573e-06 +2.697662e-05 -2.631049e-03 +2.519797e-02 +5.303288e-06 +4.596370e-06 -5.663887e-01 +5.119799e-01 +4.503061e-01 +3.697917e-01 +2.174426e-02 +6.230672e-01 +8.914680e-03 -5.911673e-01
+7.066667e+00 +1.026694e-05 -2.135261e-04 -4.092159e-06 +3.094356e-05 +5.892065e-03 +3.597536e-02 -8.515842e-06 -2.264459e-08 -4.181407e-01 +6.490750e-01 +6.107550e-01 +6.269368e-01 -2.671735e-02 +6.010992e-01 -2.476772e-02 -5.966958e-01
+7.083333e+00 -5.599356e-05 -3.308239e-04 +5.174911e-06 +4.507512e-05 +1.553253e-03 +3.558121e-02 +3.635546e-06 +1.379388e-05 -6.220786e-01 +6.890582e-01 +6.519881e-01 +5.798290e-01 +4.227763e-02 +6.808776e-01 -2.041206e-02 -5.930672e-01
+7.100000e+00 +2.701708e-05 -2.108312e-04 -1.350365e-06 +2.902266e-05 -3.894490e-03 +2.669008e-02 +1.708965e-06 +5.714564e-06 -6.620257e-01 +3.693174e-01 +4.941689e-01 +5.726471e-01 +9.567496e-03 +6.507620e-01 +2.777060e-04 -6.113823e-01
+7.116667e+00 -1.374735e-05 -1.582963e-04 +3.813211e-06 +2.248479e-05 +3.774665e-03 +2.855872e-02 +6.535770e-07 -1.745751e-06 -4.500421e-01 +4.369711e-01 +5.687824e-01 +5.816443e-01 -3.725725e-03 +6.381290e-01 +7.005097e-03 -6.435623e-01
+7.133333e+00 +2.874689e-05 -1.532880e-04 -2.906795e-06 +2.139840e-05 +7.119680e-03 +2.318568e-02 -8.263749e-06 +1.517697e-06 -3.258695e-01 +4.168817e-01 +5.715659e-01 +4.104462e-01 -1.980053e-02 +6.318704e-01 -3.238914e-02 -6.164304e-01
+7.150000e+00 +3.712457e-05 -1.583081e-04 -1.091237e-06 +2.141079e-05 +2.698797e-04 +3.405628e-02 -1.270570e-06 -6.710610e-06 -5.440843e-01 +6.983913e-01 +5.351893e-01 +5.394161e-01 -2.226425e-02 +5.979579e-01 +1.393619e-02 -6.340576e-01
+7.166667e+00 +1.299677e-06 -1.909405e-04 +3.422482e-07 +2.368345e-05 +7.905934e-04 +3.162485e-02 -3.095210e-07 -2.567019e-06 -6.947402e-01 +5.742969e-01 +7.019980e-01 +5.761573e-01 -3.146576e-02 +6.171283e-01 +2.912908e-02 -6.264719e-01
+7.183333e+00 +4.557275e-05 -1.558349e-04 -5.468306e-06 +1.957236e-05 -1.452998e-03 +2.452182e-02 -4.088120e-06 -9.157747e-07 -5.672631e-01 +4.960839e-01 +4.946385e-01 +3.940329e-01 -2.090599e-02 +6.155622e-01 -5.655423e-03 -6.143162e-01
+7.200000e+00 -6.531969e-05 -2.467082e-04 +5.277022e-06 +3.065193e-05 +1.686846e-03 +3.359080e-02 +3.682861e-06 +2.801385e-06 -4.967898e-01 +6.062239e-01 +5.438842e-01 +6.323839e-01 +2.706486e-02 +6.299526e-01 -2.508670e-03 -6.044019e-01
+7.216667e+00 -2.233855e-05 -1.727094e-04 +7.179675e-07 +2.263689e-05 +1.562985e-03 +3.497092e-02 -5.236830e-07 -5.664819e-06 -4.604520e-01 +6.945024e-01 +5.044258e-01 +6.043210e-01 -2.064223e-03 +5.871910e-01 -1.444389e-03 -6.178266e-01
+7.233333e+00 +2.923416e-05 -2.877640e-04 -4.499600e-06 +2.996227e-05 -1.471941e-03 +3.434478e-02 -3.185156e-06 +1.872498e-06 -5.235239e-01 +6.049971e-01 +4.518995e-01 +6.736820e-01 +2.105735e-02 +6.376224e-01 -4.208670e-02 -6.177745e-01
+7.250000e+00 +4.106259e-05 -1.492073e-04 -8.367860e-06 +1.441909e-05 -5.934886e-03 +2.794211e-02 -3.541539e-06 -7.913822e-06 -8.696028e-01 +5.647312e-01 +6.212091e-01 +4.761330e-01 -1.122809e-02 +6.165466e-01 -1.258141e-02 -6.630144e-01
+7.266667e+00 -5.415446e-05 -1.803686e-04 +4.629559e-06 +1.932413e-05 +8.424753e-04 +2.804704e-02 +3.753284e-06 -3.204796e-06 -6.468544e-01 +6.013420e-01 +6.636196e-01 +4.520080e-01 +1.634155e-02 +6.275473e-01 +9.921961e-03 -6.422851e-01
+7.283333e+00 -4.108346e-05 -1.761080e-04 +5.733425e-06 +1.708382e-05 +3.014878e-03 +2.486593e-02 +3.207389e-06 -2.849347e-06 -4.228336e-01 +4.742183e-01 +5.306695e-01 +4.591672e-01 +8.122017e-04 +6.149644e-01 +2.156859e-02 -6.279940e-01
+7.300000e+00 +1.646622e-05 -1.646512e-04 -1.918385e-06 +1.566885e-05 +3.578971e-04 +2.717472e-02 -2.078517e-06 -5.739984e-06 -5.491588e-01 +4.456168e-01 +5.486636e-01 +5.824230e-01 +9.776805e-03 +5.737777e-01 -2.451196e-02 -6.080304e-01
+7.316667e+00 -2.580249e-05 -2.345578e-04 +8.403992e-07 +2.288519e-05 +3.048600e-03 +3.201071e-02 -1.427229e-06 -2.317541e-06 -5.859416e-01 +7.182241e-01 +6.885998e-01 +5.128792e-01 -4.803441e-03 +6.100432e-01 -5.316299e-03 -6.208927e-01
+7.333333e+00 -6.894783e-05 -1.615876e-04 +2.589731e-06 +1.371716e-05 -2.567182e-03 +2.995245e-02 +4.275974e-06 -9.359762e-06 -6.631931e-01 +6.888111e-01 +5.426010e-01 +4.680130e-01 +4.154982e-03 +6.060461e-01 +2.672720e-02 -6.684712e-01
+7.350000e+00 -4.451103e-06 -1.935117e-04 -2.296647e-06 +1.905223e-05 -5.978077e-03 +2.296240e-02 +2.106380e-06 +8.164644e-07 -5.959326e-01 +4.930105e-01 +3.428659e-01 +3.881758e-01 +2.123502e-02 +6.324593e-01 -6.247820e-03 -6.220779e-01
+7.366667e+00 -9.188697e-06 -1.384566e-04 -2.821442e-06 +1.385396e-05 -7.536778e-03 +2.215876e-02 +2.724769e-06 -3.400997e-06 -8.617839e-01 +2.844928e-01 +5.306642e-01 +5.603813e-01 +2.973130e-02 +6.160096e-01 -1.013140e-02 -6.378242e-01
+7.383333e+00 -9.266259e-05 -2.504770e-04 +7.344133e-06 +2.579172e-05 +1.418182e-03 +1.936126e-02 +5.933348e-06 +9.970945e-06 -5.553149e-01 +3.134994e-01 +5.935213e-01 +4.299811e-01 +1.969052e-02 +6.482046e-01 +2.410097e-02 -5.711420e-01
+7.400000e+00 +2.625403e-05 -2.065455e-04 -4.482762e-06 +2.115111e-05 +1.946947e-03 +1.935080e-02 -5.613495e-06 +5.683617e-06 -6.184131e-01 +3.944317e-01 +6.723961e-01 +3.599537e-01 -3.287709e-02 +6.560049e-01 -1.038027e-02 -6.115262e-01
+7.416667e+00 +4.342243e-05 -2.043969e-04 -5.619399e-06 +2.009803e-05 -4.095217e-03 +2.540179e-02 -2.376568e-06 +4.450987e-07 -6.006004e-01 +5.174008e-01 +4.110441e-01 +4.938811e-01 +2.376604e-02 +6.222206e-01 -4.203644e-02 -6.176185e-01
+7.433333e+00 -6.357399e-05 -2.871705e-04 +3.849561e-06 +2.746800e-05 +1.722473e-03 +3.089337e-02 +2.427008e-06 +3.574816e-06 -4.034205e-01 +5.252757e-01 +4.579711e-01 +7.140634e-01 +1.122185e-02 +6.401830e-01 +7.554930e-03 -6.111058e-01
+7.450000e+00 +2.238117e-06 -1.606243e-04 -2.193024e-06 +1.570467e-05 +3.714176e-03 +2.253203e-02 -4.684092e-06 -1.548932e-06 -4.464641e-01 +4.071749e-01 +5.797172e-01 +4.931844e-01 +9.927786e-04 +6.194531e-01 -3.777152e-02 -6.300704e-01
+7.466667e+00 -1.475049e-05 -2.376670e-04 +3.454065e-07 +1.989664e-05 -7.788753e-04 +2.731150e-02 +8.737216e-07 -8.714820e-07 -4.602958e-01 +4.493263e-01 +4.094104e-01 +6.542127e-01 +8.638711e-03 +6.163972e-01 -1.465524e-03 -6.214369e-01
+7.483333e+00 -2.312342e-05 -1.619953e-04 -1.487622e-07 +1.520680e-05 +1.916110e-03 +2.572232e-02 -1.478805e-06 -4.103524e-06 -5.093316e-01 +4.364545e-01 +5.693747e-01 +6.065614e-01 +2.737470e-03 +6.026119e-01 -1.443858e-02 -6.334512e-01
+7.500000e+00 -3.738117e-05 -2.149392e-04 +2.957798e-06 +2.192401e-05 +5.372477e-03 +2.506120e-02 -9.520911e-07 +2.784206e-06 -4.442160e-01 +4.034915e-01 +6.513008e-01 +6.170978e-01 -6.532971e-03 +6.574626e-01 -9.586278e-04 -6.325772e-01
+7.516667e+00 +9.674180e-06 -1.278156e-04 -3.288823e-06 +1.524281e-05 +2.933306e-03 +2.799866e-02 -5.156481e-06 -5.478992e-06 -5.148977e-01 +3.759489e-01 +6.221194e-01 +7.753131e-01 -1.181143e-02 +5.908290e-01 -3.026803e-02 -6.339601e-01
+7.533333e+00 -5.026641e-05 -6.430937e-05 +3.258262e-06 +1.213523e-05 +3.217097e-03 +2.649478e-02 +8.352354e-07 -7.287894e-06 -3.850742e-01 +5.768831e-01 +5.062775e-01 +5.118714e-01 +1.173272e-02 +5.954196e-01 -4.110218e-03 -6.539486e-01
+7.550000e+00 -1.050825e-06 -1.797718e-04 -3.791416e-06 +2.151439e-05 -2.981797e-04 +2.467259e-02 -3.407688e-06 +2.908979e-06 -7.151813e-01 +3.277191e-01 +6.969579e-01 +6.952462e-01 -1.955967e-02 +6.303019e-01 -8.562089e-03 -6.038432e-01
+7.566667e+00 -3.778657e-05 -2.483899e-04 +6.984937e-07 +2.748525e-05 +6.062576e-03 +3.139646e-02 -3.503858e-06 +4.046357e-06 -4.973741e-01 +6.134447e-01 +7.570302e-01 +7.043952e-01 -3.123009e-02 +6.439729e-01 +2.180192e-03 -6.083199e-01
+7.583333e+00 +3.370083e-05 -1.555514e-04 -5.153496e-06 +1.916920e-05 +3.435890e-03 +2.963815e-02 -7.245381e-06 -2.511520e-06 -4.226865e-01 +6.768824e-01 +5.662734e-01 +5.679391e-01 -4.345949e-02 +5.944188e-01 -1.800063e-02 -6.153260e-01
+7.600000e+00 +4.470852e-05 -1.777486e-04 -5.682355e-06 +2.317525e-05 +8.977443e-04 +2.712985e-02 -6.032725e-06 +3.068534e-06 -5.925239e-01 +6.144448e-01 +6.353699e-01 +5.292585e-01 -7.773030e-03 +6.160370e-01 -4.339860e-02 -5.885741e-01
+7.616667e+00 -2.877237e-05 -1.670352e-04 +8.043011e-07 +2.077442e-05 -4.852011e-03 +2.541213e-02 +3.931674e-06 +2.060747e-06 -6.367169e-01 +4.424759e-01 +4.244640e-01 +6.403881e-01 -6.809767e-03 +6.355937e-01 +4.294750e-02 -6.169141e-01
+7.633333e+00 +5.325209e-06 -1.956084e-04 -1.238471e-06 +2.420138e-05 -4.940263e-03 +2.539493e-02 +2.067391e-06 +5.419945e-06 -7.041172e-01 +5.638353e-01 +4.937445e-01 +5.215141e-01 +8.000743e-03 +6.556180e-01 +1.141359e-02 -6.068075e-01
+7.650000e+00 +1.595104e-06 -2.679496e-04 +1.223183e-08 +2.849523e-05 +2.575101e-03 +3.377320e-02 -1.699952e-06 +4.063329e-06 -5.286679e-01 +6.467892e-01 +6.569758e-01 +8.271981e-01 -1.750224e-02 +6.624989e-01 +2.768039e-03 -6.252056e-01
+7.666667e+00 +3.037253e-05 -1.826532e-04 -3.499184e-06 +1.934989e-05 -1.618762e-03 +2.903495e-02 -2.282285e-06 -1.356211e-06 -6.751698e-01 +5.832029e-01 +6.176830e-01 +6.836311e-01 -9.109516e-03 +6.342741e-01 -1.098414e-02 -6.456722e-01
+7.683333e+00 -2.475778e-05 -2.458434e-04 +1.892594e-06 +2.479410e-05 +2.215483e-03 +2.851815e-02 +3.388541e-07 +4.255829e-06 -5.058723e-01 +6.121696e-01 +6.223007e-01 +6.395904e-01 -1.363908e-02 +6.203502e-01 +1.753538e-02 -5.794929e-01
+7.700000e+00 -5.592822e-05 -1.733528e-04 +3.843966e-06 +2.000044e-05 -1.081175e-04 +2.508378e-02 +3.673889e-06 +2.065929e-06 -7.007240e-01 +3.952178e-01 +7.186068e-01 +7.147905e-01 +5.712706e-04 +6.534461e-01 +3.437308e-02 -6.318128e-01
+7.716667e+00 -1.112295e-04 -1.598693e-04 +8.028858e-06 +1.721867e-05 +5.501039e-03 +2.963459e-02 +4.056106e-06 -3.331309e-06 -3.518454e-01 +5.827637e-01 +6.217181e-01 +7.462935e-01 +4.360706e-02 +5.965191e-01 -4.606761e-03 -6.255875e-01
+7.733333e+00 +1.842515e-05 -1.975952e-04 -1.920873e-06 +2.039977e-05 -1.728172e-03 +2.650963e-02 -7.688610e-07 +1.781353e-06 -6.191496e-01 +5.295405e-01 +5.612009e-01 +6.620273e-01 +2.648163e-03 +6.479714e-01 -1.003942e-02 -6.273927e-01
+7.750000e+00 +3.900005e-05 -1.305200e-04 -3.709977e-06 +1.296337e-05 -3.557239e-03 +2.089649e-02 -1.305231e-06 -1.589151e-06 -6.686823e-01 +5.294660e-01 +5.278576e-01 +3.975939e-01 +1.765529e-03 +5.969338e-01 -1.434870e-02 -6.089416e-01
+7.766667e+00 -3.875548e-05 -1.120350e-04 +4.420470e-06 +1.034517e-05 +3.097936e-03 +2.114337e-02 +2.212559e-06 -4.100206e-06 -6.108240e-01 +5.695806e-01 +7.933070e-01 +3.769918e-01 -2.084540e-02 +6.223373e-01 +4.239558e-02 -6.583830e-01
+7.783333e+00 +7.569521e-06 -2.561344e-04 +4.721710e-07 +2.222950e-05 +2.016843e-04 +2.131159e-02 +2.959759e-07 +7.121288e-06 -6.493577e-01 +4.988092e-01 +6.918410e-01 +4.704982e-01 +4.040571e-03 +6.379522e-01 -1.316919e-03 -5.628727e-01
+7.800000e+00 -3.315654e-05 -9.177534e-05 +1.673676e-06 +6.806748e-06 +8.018748e-04 +1.686619e-02 +1.060755e-06 -4.583246e-06 -5.690994e-01 +3.288930e-01 +6.377102e-01 +4.383551e-01 +2.762246e-02 +5.994798e-01 -1.696611e-02 -6.412468e-01
+7.816667e+00 -1.628038e-05 -2.004605e-04 -2.165679e-07 +1.546019e-05 -3.338536e-03 +2.493886e-02 +1.856283e-06 -1.357896e-06 -6.373700e-01 +5.448801e-01 +5.027549e-01 +6.250580e-01 +8.336313e-03 +6.376018e-01 +1.027969e-02 -6.465239e-01
+7.833333e+00 -2.807383e-05 -9.821628e-05 +1.268641e-06 +6.736536e-06 +2.474461e-03 +1.691104e-02 -3.377094e-07 -4.547744e-06 -5.598500e-01 +2.581716e-01 +7.150357e-01 +5.313245e-01 -9.452082e-04 +6.327776e-01 -2.936931e-03 -6.746607e-01
+7.850000e+00 -4.424134e-05 -2.461902e-04 +4.136781e-06 +1.771266e-05 +1.463576e-03 +2.294242e-02 +2.997115e-06 +2.155077e-06 -6.123089e-01 +4.569253e-01 +7.210004e-01 +6.373394e-01 +7.761370e-03 +6.324275e-01 +2.321331e-02 -6.050456e-01
+7.866667e+00 +4.010884e-05 -1.832071e-04 -2.823406e-06 +1.241461e-05 -3.860149e-03 +2.257202e-02 -2.955548e-07 -2.552528e-06 -7.514489e-01 +4.501619e-01 +5.964396e-01 +6.352178e-01 -1.226050e-02 +5.903338e-01 +8.552726e-03 -6.130515e-01
+7.883333e+00 +1.316223e-05 -2.943501e-04 -6.260998e-07 +2.195953e-05 -4.053367e-03 +2.971851e-02 +1.897502e-06 +2.146036e-06 -7.232886e-01 +5.404862e-01 +5.573098e-01 +9.239481e-01 +7.158719e-03 +6.624999e-01 +1.262249e-02 -6.354885e-01
+7.900000e+00 +5.040709e-05 -2.046776e-04 -2.148323e-06 +1.570768e-05 -2.167993e-03 +2.619935e-02 -6.882186e-07 -1.536574e-06 -6.831343e-01 +7.248581e-01 +6.159243e-01 +5.482870e-01 +4.776922e-03 +6.214517e-01 -1.279645e-02 -6.345096e-01
+7.916667e+00 +4.782708e-05 -2.490818e-04 -3.370898e-06 +1.904110e-05 -3.895200e-03 +2.133418e-02 -8.085318e-07 +4.632264e-06 -6.748075e-01 +4.229010e-01 +5.140899e-01 +6.223085e-01 -1.834407e-02 +6.311170e-01 +9.018392e-03 -5.770168e-01
+7.933333e+00 +2.358175e-06 -1.768354e-04 -9.288358e-07 +1.447934e-05 +1.275150e-03 +2.026887e-02 -1.609190e-06 +1.048229e-06 -5.149085e-01 +5.396758e-01 +6.212153e-01 +4.523469e-01 +9.548527e-03 +6.513965e-01 -2.745431e-02 -6.364272e-01
+7.950000e+00 -4.869213e-05 -2.450370e-04 +1.587583e-06 +1.799572e-05 -6.717165e-04 +2.519672e-02 +1.927035e-06 +1.499022e-06 -5.285455e-01 +6.293679e-01 +5.297215e-01 +6.339040e-01 +1.002519e-02 +6.082294e-01 +1.154339e-02 -5.882847e-01
+7.966667e+00 -5.449790e-05 -2.039172e-04 +1.502498e-06 +1.432798e-05 -2.930021e-03 +2.254117e-02 +3.183707e-06 -3.061394e-07 -6.303901e-01 +6.275998e-01 +5.142900e-01 +5.018127e-01 +4.008545e-02 +6.112644e-01 -4.058177e-03 -6.112531e-01
+7.983333e+00 -4.976461e-05 -1.490305e-04 +2.496641e-06 +1.140605e-05 +7.043514e-04 +2.070947e-02 +1.969151e-06 -1.904150e-06 -4.619938e-01 +4.498033e-01 +5.330222e-01 +5.983272e-01 +1.252232e-03 +6.221252e-01 +2.069607e-02 -6.399390e-01
+8.000000e+00 +2.124323e-05 -1.678103e-04 -2.591390e-06 +1.376382e-05 -5.948588e-03 +2.264804e-02 +1.079555e-06 -7.466480e-07 -7.359392e-01 +4.282198e-01 +4.575066e-01 +7.356062e-01 +2.421559e-02 +6.250806e-01 -1.225686e-02 -6.295071e-01
+8.016667e+00 -5.655786e-06 -1.993142e-04 -1.439021e-06 +1.495971e-05 -4.266705e-03 +2.258581e-02 +1.176112e-06 +4.925110e-07 -5.897172e-01 +6.121088e-01 +3.945575e-01 +5.478368e-01 +2.054363e-02 +6.162369e-01 -7.355992e-03 -6.063113e-01
+8.033333e+00 -6.208200e-05 -2.292843e-04 +3.543198e-06 +1.620170e-05 +9.879861e-04 +1.974773e-02 +2.812006e-06 +3.392142e-06 -4.084756e-01 +5.504149e-01 +4.918835e-01 +4.646867e-01 -1.122718e-02 +6.568542e-01 +4.364775e-02 -6.124266e-01
+8.050000e+00 +1.552461e-05 -1.499894e-04 -1.487366e-06 +1.114362e-05 -2.381680e-03 +2.343711e-02 +1.272460e-08 -3.461496e-06 -6.375660e-01 +5.849424e-01 +5.426185e-01 +6.385038e-01 -3.610367e-02 +6.129117e-01 +3.501951e-02 -6.503637e-01
+8.066667e+00 +4.524600e-05 -1.998034e-04 -4.222117e-06 +1.452237e-05 -2.194657e-03 +2.241674e-02 -2.684512e-06 +3.880777e-07 -6.296772e-01 +6.608923e-01 +5.424943e-01 +5.113798e-01 +1.883251e-03 +6.104836e-01 -3.523970e-02 -6.014256e-01
+8.083333e+00 -1.793643e-05 -1.290513e-04 +9.515853e-07 +1.021404e-05 +1.008426e-03 +2.031921e-02 +3.553329e-07 -2.406750e-06 -5.343877e-01 +5.890008e-01 +6.190813e-01 +4.769568e-01 -1.818913e-02 +6.089852e-01 +2.197238e-02 -6.341746e-01
+8.100000e+00 +2.538143e-05 -1.322204e-04 -2.932117e-06 +1.128090e-05 -8.021260e-03 +2.086489e-02 +1.850150e-06 -1.646379e-06 -7.691233e-01 +6.799415e-01 +3.537490e-01 +4.225002e-01 -1.385189e-02 +6.097724e-01 +3.626099e-02 -6.258478e-01
+8.116667e+00 -6.335627e-05 -1.952416e-04 +3.356886e-06 +1.537555e-05 +4.231481e-04 +2.451835e-02 +2.974614e-06 +2.060356e-07 -5.538165e-01 +7.000129e-01 +6.011882e-01 +6.127097e-01 +2.550021e-02 +6.343333e-01 +1.123759e-02 -6.275530e-01
+8.133333e+00 +1.093140e-05 -2.118012e-04 -1.263303e-06 +1.484129e-05 +2.136227e-03 +2.058268e-02 -2.363435e-06 +1.996099e-06 -4.539166e-01 +5.298342e-01 +5.930100e-01 +5.712016e-01 +1.404859e-02 +6.448142e-01 -4.495253e-02 -6.156031e-01
+8.150000e+00 -1.191508e-05 -1.489332e-04 +2.109698e-07 +9.718649e-06 -1.421442e-03 +2.073583e-02 +1.025850e-06 -2.860642e-06 -5.889172e-01 +6.543515e-01 +5.251216e-01 +4.638592e-01 +6.070043e-03 +6.035923e-01 +6.603122e-03 -6.369948e-01
+8.166667e+00 +1.455596e-05 -1.829208e-04 -6.122979e-07 +1.167186e-05 -1.001900e-03 +2.055672e-02 +8.627440e-09 -8.507222e-07 -7.772304e-01 +6.745628e-01 +7.309957e-01 +4.420612e-01 -7.247821e-03 +6.216930e-01 +6.762862e-03 -6.292753e-01
+8.183333e+00 -6.242051e-05 -1.681645e-04 +4.741202e-06 +1.120925e-05 -5.563782e-04 +2.033731e-02 +4.811931e-06 -1.102794e-06 -5.059840e-01 +5.613346e-01 +4.869356e-01 +5.500676e-01 +2.237068e-02 +6.138596e-01 +4.053332e-02 -6.251745e-01
+8.200000e+00 -4.570043e-05 -2.302127e-04 +4.965616e-06 +1.520726e-05 +3.877067e-03 +2.087858e-02 +2.557169e-06 +2.432598e-06 -3.238083e-01 +5.694269e-01 +5.573587e-01 +5.818636e-01 +9.875479e-03 +6.420812e-01 +2.316229e-02 -6.067286e-01
+8.216667e+00 +6.792925e-05 -2.231582e-04 -5.051913e-06 +1.353472e-05 -1.687917e-03 +2.443222e-02 -3.829621e-06 -1.051402e-06 -5.606405e-01 +6.466917e-01 +4.696761e-01 +7.170881e-01 -1.342471e-02 +6.167524e-01 -3.940451e-02 -6.284720e-01
+8.233333e+00 -2.831292e-05 -2.098490e-04 +1.814769e-06 +1.296351e-05 -9.923216e-04 +1.896296e-02 +2.271831e-06 +1.475035e-06 -5.458842e-01 +5.061164e-01 +4.930250e-01 +5.487385e-01 +2.987500e-02 +6.261880e-01 +6.618608e-04 -6.036414e-01
+8.250000e+00 -6.860577e-05 -2.058427e-04 +2.912833e-06 +1.190959e-05 +3.940310e-03 +2.149352e-02 +6.113375e-07 -8.405293e-07 -4.671040e-01 +6.183742e-01 +6.987958e-01 +5.919316e-01 -1.447944e-02 +6.077484e-01 +2.210808e-02 -6.171359e-01
+8.266667e+00 -6.639663e-05 -2.106577e-04 +2.600094e-06 +1.366659e-05 +2.558341e-04 +1.823379e-02 +2.317256e-06 +2.653047e-06 -5.095817e-01 +4.404518e-01 +5.247814e-01 +5.860089e-01 -9.954402e-03 +6.415064e-01 +4.149003e-02 -6.022107e-01
+8.283333e+00 -9.264421e-05 -2.066429e-04 +5.004245e-06 +1.436260e-05 +4.521573e-04 +2.054225e-02 +4.481540e-06 +2.118247e-06 -5.696577e-01 +5.805603e-01 +5.966518e-01 +5.893733e-01 +7.574117e-02 +6.214318e-01 -1.309128e-02 -5.895089e-01
+8.300000e+00 -7.577806e-05 -1.044727e-04 +3.593402e-06 +7.245205e-06 +1.833118e-03 +1.787640e-02 +2.404938e-06 -3.109479e-06 -4.705840e-01 +4.841823e-01 +5.797032e-01 +5.351916e-01 +2.843574e-02 +6.053087e-01 +4.573041e-03 -6.472686e-01
+8.316667e+00 -1.172033e-04 -1.769557e-04 +6.361188e-06 +1.266359e-05 +3.719023e-03 +2.060494e-02 +4.006118e-06 +5.947328e-07 -4.879851e-01 +2.880729e-01 +7.110986e-01 +9.040126e-01 +4.451710e-02 +6.274915e-01 +1.190336e-02 -6.159924e-01
+8.333333e+00 +1.218083e-05 -1.211989e-04 -7.334487e-07 +7.703816e-06 +9.721452e-04 +2.068369e-02 -1.224306e-06 -4.077481e-06 -6.676671e-01 +5.493470e-01 +7.338509e-01 +6.459107e-01 -2.016266e-02 +5.705751e-01 +3.618281e-04 -6.273706e-01
+8.350000e+00 +1.673375e-07 -7.260007e-05 -4.235533e-07 +5.276818e-06 -3.201055e-03 +1.123115e-02 +1.289035e-06 -1.289923e-06 -6.738602e-01 +2.800459e-01 +4.830167e-01 +3.474023e-01 +1.340023e-02 +6.062030e-01 +4.162862e-03 -6.222925e-01
+8.366667e+00 +3.495253e-05 -2.390045e-04 -2.179855e-06 +1.669048e-05 +8.322609e-05 +2.124232e-02 -2.115212e-06 +4.208647e-06 -5.671817e-01 +6.101297e-01 +5.808013e-01 +6.417233e-01 -2.224430e-02 +6.445556e-01 -1.072815e-02 -5.791246e-01
+8.383333e+00 -3.326565e-05 -1.586180e-04 +4.079494e-06 +1.037231e-05 +3.439794e-03 +1.761765e-02 +2.023449e-06 +2.074530e-07 -5.470174e-01 +5.745539e-01 +7.745057e-01 +4.596556e-01 -5.064938e-03 +6.152867e-01 +3.462670e-02 -6.100712e-01
+8.400000e+00 +6.450656e-05 -2.171971e-04 -1.820790e-06 +1.472172e-05 -1.979456e-03 +2.129724e-02 -6.904064e-07 +2.422564e-06 -7.585870e-01 +5.798375e-01 +6.517611e-01 +7.001384e-01 +8.443160e-03 +6.245612e-01 -1.993404e-02 -5.854462e-01
+8.416667e+00 -8.013880e-06 -1.212038e-04 +9.091137e-07 +9.408649e-06 -2.024768e-03 +1.950275e-02 +1.912770e-06 -1.605228e-06 -6.362169e-01 +5.927622e-01 +5.228766e-01 +5.819038e-01 +1.798743e-02 +6.044063e-01 +1.072367e-02 -6.268704e-01
+8.433333e+00 -7.555704e-06 -2.140193e-04 +1.342546e-06 +1.562790e-05 +2.089744e-03 +2.200725e-02 +1.784497e-07 +3.014465e-06 -4.296272e-01 +6.830892e-01 +5.773249e-01 +6.625688e-01 -3.828429e-02 +6.449973e-01 +3.988713e-02 -5.952634e-01
+8.450000e+00 +2.085188e-05 -5.698118e-05 -1.697104e-07 +6.631840e-06 -1.387693e-03 +1.750065e-02 +5.498916e-07 -3.095556e-06 -4.915661e-01 +5.035753e-01 +4.147324e-01 +5.644979e-01 -1.002698e-03 +6.047500e-01 +8.913199e-03 -6.508295e-01
+8.466667e+00 -3.028997e-05 -2.049357e-04 +1.416235e-06 +1.432589e-05 +7.408153e-04 +2.227844e-02 +9.514527e-07 +1.760683e-06 -4.550721e-01 +5.613890e-01 +5.171659e-01 +8.273254e-01 +1.524655e-02 +6.627346e-01 -7.235502e-04 -6.311533e-01
+8.483333e+00 -9.720768e-05 -1.760899e-04 +4.315332e-06 +1.126041e-05 +1.751335e-03 +1.880993e-02 +3.173957e-06 +6.970100e-07 -7.099094e-01 +6.688356e-01 +8.539690e-01 +4.934520e-01 -9.354560e-03 +6.329187e-01 +5.972355e-02 -6.184655e-01
+8.500000e+00 -5.591684e-05 -1.752479e-04 +1.646055e-06 +1.129616e-05 +1.373600e-03 +1.843174e-02 +8.467262e-07 +9.790801e-07 -6.117340e-01 +6.064983e-01 +7.268573e-01 +5.448076e-01 +4.475373e-03 +6.011996e-01 +8.198277e-03 -5.820905e-01
+8.516667e+00 -2.871505e-05 -1.006605e-04 +1.945426e-07 +6.387692e-06 -1.733852e-03 +1.784563e-02 +1.052517e-06 -3.306361e-06 -7.045642e-01 +4.507877e-01 +6.135352e-01 +6.799904e-01 -2.118552e-04 +5.932427e-01 +1.643837e-02 -6.444658e-01
+8.533333e+00 -6.088574e-06 -1.917791e-04 -1.766490e-06 +1.114662e-05 -2.278562e-03 +1.707523e-02 -5.236910e-07 +1.628107e-06 -7.894158e-01 +6.532376e-01 +6.663743e-01 +4.258353e-01 -2.369776e-03 +6.198195e-01 -7.548840e-03 -5.886601e-01
+8.550000e+00 -6.839221e-05 -1.533576e-04 +2.366845e-06 +8.490867e-06 +7.967970e-04 +1.853333e-02 +1.833331e-06 -1.566213e-06 -4.820648e-01 +5.862951e-01 +5.607390e-01 +6.090153e-01 +3.665455e-02 +6.092779e-01 -6.382390e-03 -6.320113e-01
+8.566667e+00 -1.079108e-05 -2.056883e-04 -7.669911e-07 +1.112082e-05 -2.618076e-03 +1.918013e-02 +5.837334e-07 +6.409399e-07 -5.734312e-01 +5.611435e-01 +4.162739e-01 +6.919590e-01 -4.235133e-03 +6.395975e-01 +1.315073e-02 -6.246557e-01
+8.583333e+00 -4.093493e-06 -1.687593e-04 -1.464519e-06 +9.411229e-06 +1.564468e-03 +1.646285e-02 -2.158291e-06 +4.271968e-07 -4.364508e-01 +5.119190e-01 +5.664766e-01 +5.634391e-01 -1.874429e-02 +6.209311e-01 -1.968314e-02 -6.098339e-01
+8.600000e+00 -5.401268e-05 -1.409086e-04 +1.136578e-06 +8.507564e-06 -1.501596e-03 +1.580063e-02 +1.820059e-06 -5.303830e-08 -7.650333e-01 +6.444221e-01 +6.919245e-01 +3.887531e-01 +2.957213e-02 +6.285487e-01 +1.979630e-03 -6.257710e-01
+8.616667e+00 +3.600326e-05 -1.868896e-04 -3.002925e-06 +1.021314e-05 -2.000952e-03 +1.874318e-02 -1.843025e-06 +1.422202e-07 -8.752988e-01 +6.851863e-01 +7.672938e-01 +5.663988e-01 -2.278464e-02 +6.179949e-01 -1.072832e-02 -6.118002e-01
+8.633333e+00 -1.387799e-05 -2.083823e-04 +6.182856e-07 +1.187147e-05 -8.051939e-04 +2.193934e-02 +9.872689e-07 +1.773465e-07 -6.114634e-01 +8.126838e-01 +5.823239e-01 +6.800903e-01 -1.330008e-02 +6.090936e-01 +3.059252e-02 -6.022815e-01
+8.650000e+00 +1.144332e-05 -1.517389e-04 -3.453450e-07 +9.511497e-06 -2.657655e-03 +2.015553e-02 +9.795519e-07 -1.130686e-06 -5.985671e-01 +5.596478e-01 +4.314953e-01 +8.187362e-01 -1.429682e-02 +6.103303e-01 +3.151811e-02 -6.271240e-01
+8.666667e+00 -5.459380e-05 -1.701230e-04 +3.561282e-06 +1.057325e-05 +9.774119e-04 +1.661934e-02 +2.905197e-06 +1.639032e-06 -5.731006e-01 +6.199280e-01 +6.673585e-01 +5.133150e-01 +3.499950e-02 +6.388009e-01 +1.785522e-02 -6.048427e-01
+8.683333e+00 -4.625530e-05 -1.240514e-04 +1.894758e-06 +7.854939e-06 +5.032127e-04 +1.584492e-02 +1.558046e-06 -5.049041e-07 -5.380214e-01 +6.436706e-01 +5.944779e-01 +4.449715e-01 +9.231569e-04 +6.306098e-01 +2.691214e-02 -6.362564e-01
+8.700000e+00 -1.956673e-05 -1.477592e-04 +6.488371e-07 +9.737961e-06 +2.295748e-04 +1.493641e-02 +5.113497e-07 +1.756477e-06 -5.747039e-01 +5.482607e-01 +6.084145e-01 +4.853871e-01 -4.005479e-03 +6.316278e-01 +1.237743e-02 -5.947752e-01
+8.716667e+00 +7.243652e-05 -9.678440e-05 -3.599681e-06 +5.525099e-06 -1.075083e-03 +1.535145e-02 -2.876188e-06 -2.380836e-06 -7.088554e-01 +5.669124e-01 +6.439452e-01 +5.081967e-01 -5.170704e-02 +5.822291e-01 -4.379169e-03 -6.239286e-01
+8.733333e+00 +1.289499e-06 -1.207567e-04 +1.093521e-06 +6.440162e-06 +1.604028e-04 +1.494880e-02 +9.635552e-07 -1.285740e-06 -5.561858e-01 +4.902884e-01 +5.811649e-01 +5.654614e-01 +2.291471e-02 +6.053993e-01 -4.799121e-03 -6.260663e-01
+8.750000e+00 -2.367761e-05 -1.841429e-04 +1.411068e-06 +9.934187e-06 +3.727705e-03 +1.485375e-02 -4.417486e-07 +2.094770e-06 -3.643614e-01 +5.326506e-01 +6.551173e-01 +5.261069e-01 +7.144073e-03 +6.368634e-01 -1.628801e-02 -5.920434e-01
+8.766667e+00 -2.732973e-06 -2.240282e-04 +7.598258e-07 +1.109794e-05 +4.149091e-04 +2.140658e-02 +5.208753e-07 +1.056049e-07 -5.900357e-01 +8.823558e-01 +6.316253e-01 +6.781767e-01 -6.525947e-04 +6.283888e-01 +1.042196e-02 -6.225388e-01
+8.783333e+00 +1.040592e-05 -1.743423e-04 +7.159363e-07 +8.851220e-06 -2.081050e-04 +1.589609e-02 +7.735671e-07 +6.261072e-07 -6.481697e-01 +5.096675e-01 +6.408437e-01 +6.418369e-01 +2.313776e-02 +6.292842e-01 -8.091531e-03 -6.129750e-01
+8.800000e+00 +3.426451e-05 -1.528806e-04 -1.951503e-07 +8.184591e-06 -8.972705e-04 +1.367441e-02 +2.371525e-07 +1.080964e-06 -6.190261e-01 +4.559342e-01 +5.575704e-01 +5.355299e-01 +1.910293e-03 +6.514614e-01 +2.292075e-03 -6.256210e-01
+8.816667e+00 +4.782016e-05 -1.401264e-04 -1.736176e-06 +8.234948e-06 -1.477016e-03 +1.792642e-02 -9.463290e-07 -8.316200e-07 -7.256285e-01 +6.256633e-01 +6.190628e-01 +7.051994e-01 -4.871971e-03 +6.196375e-01 -1.496538e-02 -6.326200e-01
+8.833333e+00 +4.855198e-05 -1.431427e-04 -6.691102e-07 +7.426165e-06 -1.726505e-03 +1.361235e-02 +1.772952e-07 +4.551013e-07 -6.993606e-01 +4.863001e-01 +5.721176e-01 +5.178067e-01 -5.822256e-03 +6.575495e-01 +9.174818e-03 -6.435554e-01
+8.850000e+00 +7.090847e-05 -1.972397e-04 -1.637120e-06 +9.820669e-06 +1.310979e-03 +1.646911e-02 -2.152388e-06 +1.420109e-06 -4.900425e-01 +6.657312e-01 +6.011941e-01 +5.747452e-01 -4.109168e-02 +6.762159e-01 -4.495871e-03 -6.416757e-01
+8.866667e+00 -8.974669e-06 -1.722281e-04 +1.614245e-06 +8.685148e-06 +2.484771e-03 +1.555179e-02 +3.742043e-07 +8.067543e-07 -5.747099e-01 +6.382942e-01 +7.779751e-01 +5.396980e-01 +7.504491e-03 +6.333548e-01 +8.953553e-04 -6.117896e-01
+8.883333e+00 +1.209278e-05 -1.807843e-04 -1.576444e-07 +8.106090e-06 +5.550046e-04 +1.580807e-02 -4.078026e-07 +1.745144e-07 -4.994696e-01 +5.796842e-01 +5.469331e-01 +6.301265e-01 +1.101924e-02 +6.349365e-01 -1.936253e-02 -6.263211e-01
+8.900000e+00 +3.340640e-05 -1.937391e-04 -1.600045e-06 +8.306123e-06 -3.265496e-03 +1.628292e-02 -1.258682e-08 +1.775846e-07 -9.011010e-01 +6.373234e-01 +6.426805e-01 +6.206706e-01 -2.441273e-02 +6.551628e-01 +2.413252e-02 -6.457356e-01
+8.916667e+00 +5.483851e-05 -1.547427e-04 -1.785029e-06 +7.005150e-06 -2.584149e-03 +1.219768e-02 -4.997768e-07 +8.515112e-07 -5.364172e-01 +5.294712e-01 +3.336908e-01 +4.056456e-01 +3.164518e-02 +6.217690e-01 -4.196418e-02 -5.975258e-01
+8.933333e+00 +8.818494e-06 -1.254103e-04 +1.030530e-06 +5.834624e-06 -2.793778e-03 +1.498887e-02 +2.254607e-06 -1.500472e-06 -7.485323e-01 +5.951351e-01 +5.230727e-01 +5.783157e-01 +1.713438e-02 +6.275813e-01 +3.342059e-02 -6.549440e-01
+8.950000e+00 +4.912526e-05 -1.583590e-04 -2.259388e-06 +7.274863e-06 -3.083323e-03 +1.396347e-02 -7.224388e-07 +3.554921e-07 -6.999978e-01 +8.097581e-01 +4.487722e-01 +2.953775e-01 -2.586235e-02 +6.301676e-01 +8.968826e-03 -6.156376e-01
+8.966667e+00 +9.658645e-06 -2.397328e-04 -5.537755e-07 +1.069273e-05 +1.355308e-03 +1.931245e-02 -1.127972e-06 +1.183209e-06 -5.586570e-01 +8.413365e-01 +6.701175e-01 +7.112751e-01 -9.354177e-03 +6.334880e-01 -1.656034e-02 -5.999361e-01
+8.983333e+00 -7.271155e-05 -1.690806e-04 +2.758311e-06 +7.441496e-06 -9.622441e-04 +1.569659e-02 +3.042671e-06 -2.258393e-07 -5.561410e-01 +6.901105e-01 +4.726296e-01 +5.694350e-01 +2.285434e-02 +6.270823e-01 +4.756888e-02 -6.256723e-01
+9.000000e+00 -5.388796e-06 -1.359092e-04 +3.693837e-07 +6.549213e-06 -5.952274e-04 +1.363055e-02 +6.208520e-07 -1.089003e-07 -6.751004e-01 +5.730873e-01 +6.112004e-01 +5.208392e-01 +3.610100e-03 +6.287422e-01 +1.028838e-02 -6.243640e-01
+9.016667e+00 -4.864848e-05 -5.842424e-05 +1.385955e-06 +3.783616e-06 +1.820146e-03 +1.171413e-02 +5.008136e-07 -1.833426e-06 -6.006531e-01 +5.430893e-01 +7.380912e-01 +4.008549e-01 -1.013949e-03 +6.122559e-01 +1.214464e-02 -6.485628e-01
+9.033333e+00 +3.485515e-05 -8.788610e-05 -1.405821e-06 +5.870035e-06 -2.366738e-03 +1.402900e-02 -2.681998e-07 -8.682823e-07 -6.844416e-01 +7.444347e-01 +4.629735e-01 +4.154747e-01 -4.244868e-03 +6.064639e-01 -2.900070e-03 -6.200560e-01
+9.050000e+00 +9.780218e-06 -9.527596e-05 -6.897242e-07 +5.817288e-06 +2.096385e-03 +1.480467e-02 -1.578012e-06 -1.236564e-06 -5.176318e-01 +5.684462e-01 +6.783473e-01 +6.547038e-01 -1.944989e-02 +6.015732e-01 -1.936873e-02 -6.245237e-01
+9.066667e+00 -4.726235e-05 -1.347048e-04 +2.100095e-06 +7.230000e-06 +2.105707e-03 +1.335042e-02 +1.052666e-06 +7.686210e-07 -4.075993e-01 +6.366730e-01 +5.736129e-01 +4.774227e-01 +5.780449e-03 +6.226961e-01 +1.989190e-02 -5.971018e-01
+9.083333e+00 +1.548711e-05 -1.518502e-04 -3.431052e-07 +7.954077e-06 +2.135891e-03 +1.505139e-02 -1.268239e-06 +7.264889e-07 -4.250368e-01 +8.719625e-01 +5.912772e-01 +4.106026e-01 -1.854800e-02 +6.333014e-01 -1.321019e-02 -6.089961e-01
+9.100000e+00 +1.540547e-05 -1.175333e-04 +5.033096e-07 +6.852551e-06 +9.264600e-04 +1.595180e-02 +6.373592e-08 -6.837892e-07 -5.261849e-01 +6.005250e-01 +5.802482e-01 +7.508838e-01 -9.030517e-03 +6.124540e-01 +1.059146e-02 -6.236240e-01
+9.116667e+00 -4.033468e-05 -1.242908e-04 +2.295547e-06 +6.973091e-06 +2.949152e-03 +1.406814e-02 +8.732633e-07 +2.815771e-07 -4.428284e-01 +6.583150e-01 +6.768100e-01 +5.430600e-01 -1.710425e-02 +6.325141e-01 +3.904854e-02 -6.193838e-01
+9.133333e+00 +2.548402e-05 -6.378494e-05 -1.498128e-07 +3.253051e-06 +6.865376e-05 +1.406108e-02 -1.804169e-07 -3.201760e-06 -6.787320e-01 +5.277279e-01 +6.487716e-01 +6.767091e-01 +1.925192e-03 +5.738692e-01 -6.716486e-03 -6.503500e-01
+9.150000e+00 -1.544404e-05 -1.543967e-04 +1.572669e-06 +7.228771e-06 +1.686560e-03 +1.389020e-02 +7.459742e-07 +6.543115e-07 -5.786723e-01 +6.263040e-01 +6.981986e-01 +5.778666e-01 +1.948352e-02 +6.044689e-01 -2.184122e-04 -5.818094e-01
+9.166667e+00 -1.990537e-05 -1.060501e-04 +1.564044e-06 +5.174901e-06 +4.184487e-03 +1.323046e-02 -3.403613e-07 -9.745079e-07 -4.745590e-01 +5.883524e-01 +8.249394e-01 +5.659295e-01 +1.803048e-02 +6.087447e-01 -2.711811e-02 -6.291806e-01
+9.183333e+00 +2.610980e-05 -9.548587e-05 +6.152886e-07 +4.919666e-06 +1.012879e-03 +1.406426e-02 +1.318142e-07 -1.549454e-06 -5.570364e-01 +5.595270e-01 +6.179971e-01 +6.820103e-01 -6.669947e-03 +5.924125e-01 +1.005518e-02 -6.287624e-01
+9.200000e+00 +7.163571e-05 -9.338527e-05 -3.172324e-07 +4.945071e-06 -5.040293e-04 +1.279163e-02 -9.603473e-08 -9.544681e-07 -7.206120e-01 +5.399063e-01 +6.423776e-01 +5.943202e-01 -1.517399e-02 +5.941468e-01 +1.249015e-02 -6.154731e-01
+9.216667e+00 +7.205230e-05 -7.588142e-05 -7.607017e-07 +4.341167e-06 +7.422085e-04 +9.332571e-03 -1.046154e-06 -2.167710e-08 -5.059567e-01 +4.748577e-01 +5.509832e-01 +3.450188e-01 -1.387145e-02 +6.182097e-01 -1.453833e-02 -6.152986e-01
+9.233333e+00 -3.093354e-06 -1.276734e-04 +2.527418e-06 +6.323798e-06 +2.258528e-03 +1.393958e-02 +1.412753e-06 -9.923603e-08 -5.321095e-01 +6.423487e-01 +7.219947e-01 +6.235742e-01 +1.156699e-02 +6.260986e-01 +2.729526e-02 -6.261141e-01
+9.250000e+00 +3.566508e-05 -1.320635e-04 +4.581018e-07 +6.816645e-06 -3.605262e-04 +1.316230e-02 +5.753937e-07 +7.182466e-07 -7.891389e-01 +5.715288e-01 +7.304922e-01 +6.302898e-01 +2.901835e-02 +6.465081e-01 -1.337755e-02 -6.245608e-01
+9.266667e+00 -2.992916e-05 -5.276606e-05 +3.061901e-06 +4.055836e-06 +1.749347e-03 +1.177835e-02 +2.141085e-06 -1.281521e-06 -5.872283e-01 +4.528490e-01 +7.372768e-01 +6.259235e-01 +6.452898e-02 +6.242798e-01 -4.886651e-03 -6.587731e-01
+9.283333e+00 +6.392233e-05 -8.239838e-05 -1.507672e-06 +4.425092e-06 +1.771312e-03 +1.150567e-02 -2.182902e-06 -7.979560e-07 -5.608787e-01 +5.070354e-01 +7.168398e-01 +5.566713e-01 -5.225966e-02 +6.047814e-01 -1.072713e-02 -6.260428e-01
+9.300000e+00 -2.961306e-05 -1.434560e-04 +1.918194e-06 +6.399918e-06 +3.058180e-03 +1.202668e-02 +5.110714e-07 +8.653250e-07 -3.735931e-01 +5.613450e-01 +6.596434e-01 +5.653054e-01 +2.591944e-02 +6.581966e-01 -1.155432e-02 -6.324287e-01
+9.316667e+00 -1.390393e-05 -1.132319e-04 +1.025088e-06 +5.443711e-06 +2.604401e-03 +1.322986e-02 -1.394535e-07 -5.270883e-07 -3.865714e-01 +7.396572e-01 +6.319103e-01 +5.147115e-01 +2.285402e-02 +6.054582e-01 -2.739119e-02 -6.205031e-01
+9.333333e+00 -2.784497e-05 -1.173314e-04 +1.594108e-06 +5.238699e-06 +1.628030e-03 +1.339105e-02 +8.099151e-07 -7.699333e-07 -5.825107e-01 +5.797772e-01 +7.372379e-01 +7.046295e-01 +8.237686e-03 +5.931740e-01 +1.534973e-02 -6.157185e-01
+9.350000e+00 +3.395204e-05 -1.003646e-04 -1.187277e-06 +5.257863e-06 -1.162170e-03 +1.203973e-02 -6.495145e-07 -1.681937e-07 -7.723335e-01 +6.022204e-01 +6.509989e-01 +5.538831e-01 -1.657300e-02 +6.122343e-01 -3.198883e-03 -6.174071e-01
+9.366667e+00 -4.484337e-05 -9.774901e-05 +1.434305e-06 +5.150533e-06 +5.042159e-04 +1.116065e-02 +1.134656e-06 +1.150465e-07 -4.319599e-01 +5.332024e-01 +4.785089e-01 +5.453818e-01 +2.698631e-02 +6.304493e-01 +6.919801e-03 -6.276083e-01
+9.383333e+00 -3.086240e-06 -1.204363e-04 +3.807256e-07 +5.674396e-06 -7.864390e-04 +1.019304e-02 +6.774513e-07 +1.029187e-06 -6.253485e-01 +5.386432e-01 +5.448481e-01 +4.497801e-01 +5.743861e-03 +6.219270e-01 +1.438604e-02 -5.914428e-01
+9.400000e+00 -3.354187e-05 -1.491783e-04 +1.407777e-06 +6.554237e-06 -5.949318e-04 +1.245472e-02 +1.569425e-06 +9.371430e-07 -5.039205e-01 +7.860522e-01 +4.427283e-01 +4.437247e-01 +6.773651e-02 +6.151245e-01 -2.010243e-02 -5.874465e-01
+9.416667e+00 -6.877317e-05 -9.840033e-05 +2.023059e-06 +4.416334e-06 +9.984587e-04 +1.174398e-02 +1.492681e-06 -7.724813e-07 -5.898421e-01 +5.665528e-01 +6.939479e-01 +5.991292e-01 +1.289172e-02 +6.319923e-01 +3.250689e-02 -6.571986e-01
+9.433333e+00 -3.440082e-05 -9.773938e-05 +7.294398e-07 +3.800375e-06 +4.334129e-04 +1.178003e-02 +5.047319e-07 -1.353522e-06 -4.517873e-01 +7.088510e-01 +4.963390e-01 +4.700806e-01 -1.675168e-02 +6.059786e-01 +3.126330e-02 -6.495110e-01
+9.450000e+00 +1.400395e-05 -1.598289e-04 -6.652803e-07 +6.437670e-06 +1.401682e-03 +1.276981e-02 -1.209784e-06 +7.462866e-07 -6.223993e-01 +5.235907e-01 +7.682761e-01 +7.685155e-01 -2.269918e-02 +6.269005e-01 -1.738934e-02 -6.037368e-01
+9.466667e+00 -1.639025e-05 -1.117555e-04 +3.491571e-07 +4.826931e-06 +1.265294e-03 +1.137629e-02 -1.945601e-07 -1.882770e-07 -5.558833e-01 +5.347955e-01 +6.882786e-01 +6.186436e-01 +2.418680e-02 +5.982661e-01 -3.141628e-02 -6.053751e-01
+9.483333e+00 -3.188390e-05 -1.251980e-04 +1.206635e-06 +5.135244e-06 +4.810681e-04 +1.307290e-02 +9.367206e-07 -5.735542e-07 -6.344501e-01 +6.683738e-01 +6.859198e-01 +6.786520e-01 +2.181205e-02 +5.958525e-01 +8.059800e-03 -6.157032e-01
+9.500000e+00 -4.355309e-05 -1.275885e-04 +1.259714e-06 +5.691824e-06 -3.638569e-05 +1.220578e-02 +1.198259e-06 +3.218257e-07 -5.686590e-01 +6.241197e-01 +5.639541e-01 +6.407060e-01 +1.599219e-02 +6.135695e-01 +2.270163e-02 -6.042037e-01
+9.516667e+00 -3.045393e-05 -1.391007e-04 +5.361889e-07 +6.136810e-06 -7.145391e-04 +1.327791e-02 +7.902892e-07 +3.257488e-07 -5.472187e-01 +6.158693e-01 +4.686497e-01 +7.808031e-01 -3.262616e-04 +6.066439e-01 +2.565136e-02 -5.972620e-01
+9.533333e+00 +3.245885e-06 -9.280746e-05 -6.463865e-07 +4.310496e-06 +2.531627e-05 +1.180577e-02 -6.241056e-07 -7.875117e-07 -6.681920e-01 +6.332129e-01 +6.781994e-01 +6.096062e-01 +1.136093e-02 +5.927345e-01 -3.356433e-02 -6.208777e-01
+9.550000e+00 +1.027305e-05 -1.402582e-04 -8.990086e-07 +5.498138e-06 -8.390522e-04 +1.101179e-02 -5.153312e-07 +6.715970e-07 -5.498014e-01 +6.517499e-01 +4.600795e-01 +5.130439e-01 +8.997662e-04 +6.220779e-01 -1.920831e-02 -6.008392e-01
+9.566667e+00 +1.006574e-05 -9.544398e-05 -5.276129e-07 +3.921496e-06 +1.908094e-04 +1.162780e-02 -5.763672e-07 -1.046558e-06 -6.878859e-01 +6.675454e-01 +7.179044e-01 +5.786615e-01 +1.068699e-02 +5.889829e-01 -3.104744e-02 -6.268785e-01
+9.583333e+00 +1.348248e-05 -1.140422e-04 -1.460218e-07 +4.592037e-06 +2.210029e-04 +9.500812e-03 -2.276693e-07 +4.525228e-07 -6.044565e-01 +5.674571e-01 +6.369920e-01 +4.480911e-01 +1.454168e-02 +6.122072e-01 -2.272691e-02 -5.982540e-01
+9.600000e+00 +5.951552e-06 -7.845454e-05 -4.314834e-07 +3.018357e-06 +2.389960e-03 +1.002828e-02 -1.360787e-06 -1.228422e-06 -4.520626e-01 +4.773896e-01 +7.337609e-01 +6.119363e-01 -4.945643e-02 +6.036337e-01 +1.633235e-03 -6.490359e-01
+9.616667e+00 -3.502244e-05 -6.948699e-05 +9.654458e-07 +2.653641e-06 -1.097109e-03 +1.059781e-02 +1.344778e-06 -1.784605e-06 -6.734395e-01 +3.792130e-01 +5.530076e-01 +7.910914e-01 +2.070901e-02 +6.110285e-01 +2.759162e-02 -6.768927e-01
+9.633333e+00 +2.674007e-05 -1.525662e-04 -1.329268e-06 +4.546307e-06 +8.422683e-04 +9.322370e-03 -1.590989e-06 +5.227168e-07 -5.434007e-01 +6.290006e-01 +6.515197e-01 +3.925901e-01 -4.069320e-02 +6.478824e-01 -1.687882e-02 -6.314295e-01
+9.650000e+00 -5.190333e-05 -8.987488e-05 +8.045166e-07 +2.424259e-06 -9.554625e-04 +6.936802e-03 +1.136152e-06 -5.251599e-07 -5.589079e-01 +4.286759e-01 +4.537358e-01 +3.249867e-01 +2.324241e-02 +5.866301e-01 +1.877823e-02 -6.087371e-01
+9.666667e+00 +3.372878e-05 -1.594491e-04 -1.487573e-06 +4.694994e-06 +1.406878e-03 +8.999923e-03 -1.963498e-06 +8.141610e-07 -4.691845e-01 +4.985943e-01 +6.446066e-01 +5.097349e-01 -3.646915e-02 +6.413043e-01 -3.608622e-02 -6.149601e-01
+9.683333e+00 +4.115622e-05 -1.204582e-04 -1.530693e-06 +3.995676e-06 -1.368227e-04 +1.171535e-02 -1.393900e-06 -9.094315e-07 -6.185209e-01 +6.796724e-01 +6.136125e-01 +6.596620e-01 -1.626375e-02 +5.984383e-01 -3.520356e-02 -6.367889e-01
+9.700000e+00 -1.635070e-06 -1.139145e-04 +2.203730e-08 +4.010649e-06 -8.028423e-04 +1.022158e-02 +3.351611e-07 -2.961474e-07 -6.251378e-01 +5.927212e-01 +5.400842e-01 +5.776179e-01 -1.103692e-03 +6.267521e-01 +1.511193e-02 -6.426192e-01
+9.716667e+00 +1.524287e-05 -1.540371e-04 -7.291628e-07 +5.348034e-06 -9.036401e-04 +9.743533e-03 -3.347739e-07 +1.166069e-06 -6.908195e-01 +6.567050e-01 +5.948344e-01 +4.641764e-01 -2.183788e-02 +6.472258e-01 +1.008287e-02 -6.074469e-01
+9.733333e+00 -3.878131e-05 -1.207249e-04 +1.159425e-06 +4.092861e-06 +1.826990e-03 +1.061406e-02 +3.801512e-07 -3.494543e-07 -4.683627e-01 +5.885847e-01 +7.045552e-01 +6.506568e-01 -1.119637e-02 +6.063408e-01 +2.706757e-02 -6.253275e-01
+9.750000e+00 +5.467976e-05 -1.469005e-04 -1.216104e-06 +4.519884e-06 -2.921254e-03 +1.200736e-02 -1.087927e-08 -4.782718e-07 -7.552077e-01 +7.435496e-01 +4.051656e-01 +6.774896e-01 +1.121663e-02 +6.114492e-01 -1.112194e-02 -6.357049e-01
+9.766667e+00 -3.204851e-05 -1.626452e-04 +1.556985e-06 +5.150043e-06 +4.480057e-04 +1.289436e-02 +1.300440e-06 -2.137259e-07 -5.464137e-01 +7.176642e-01 +6.152458e-01 +8.265445e-01 +3.476119e-02 +6.413724e-01 +1.739133e-02 -6.556807e-01
+9.783333e+00 +4.079930e-05 -8.975481e-05 -6.182800e-07 +2.905166e-06 -1.796247e-04 +8.498005e-03 -5.126474e-07 -6.224327e-07 -4.807954e-01 +4.868743e-01 +4.681617e-01 +5.140832e-01 -2.500111e-02 +6.287930e-01 +4.365172e-03 -6.598392e-01
+9.800000e+00 +4.471090e-05 -1.274395e-04 -5.590391e-07 +4.041619e-06 -1.226615e-03 +9.801728e-03 -5.372528e-08 -3.679315e-08 -5.156300e-01 +5.506460e-01 +3.691110e-01 +6.276371e-01 +1.394099e-02 +6.137646e-01 -1.625219e-02 -6.210120e-01
+9.816667e+00 +9.965918e-05 -1.287003e-04 -2.473498e-06 +3.933813e-06 -2.829871e-03 +1.004324e-02 -1.246740e-06 -2.177140e-07 -7.456231e-01 +5.628556e-01 +3.953882e-01 +6.568006e-01 -3.141387e-02 +6.160708e-01 -1.992801e-02 -6.312998e-01
+9.833333e+00 +6.288336e-05 -1.399469e-04 -1.191647e-06 +4.225130e-06 +8.135585e-04 +8.726822e-03 -1.431765e-06 +5.750624e-07 -4.340898e-01 +4.516254e-01 +5.495046e-01 +6.096658e-01 -4.165208e-02 +6.351464e-01 -1.744390e-02 -6.176855e-01
+9.850000e+00 +7.768208e-06 -9.989864e-05 +2.000390e-07 +3.202307e-06 +9.299086e-04 +8.907442e-03 -1.623608e-07 -4.477496e-07 -5.183430e-01 +5.989101e-01 +6.485012e-01 +4.943667e-01 +2.597627e-02 +5.875349e-01 -3.205431e-02 -6.131424e-01
+9.866667e+00 +3.389656e-05 -1.396048e-04 -5.105228e-07 +4.540891e-06 -1.427203e-04 +8.904377e-03 -4.249563e-07 +8.294093e-07 -5.867191e-01 +3.999849e-01 +5.769604e-01 +7.044206e-01 +9.189793e-04 +6.178527e-01 -1.815057e-02 -5.891624e-01
+9.883333e+00 +6.783851e-05 -6.575341e-05 -1.073842e-06 +2.357161e-06 -1.905452e-03 +7.973616e-03 -2.865241e-07 -8.682680e-07 -7.955928e-01 +4.464614e-01 +5.573198e-01 +5.439178e-01 -2.068594e-02 +5.875547e-01 +9.505849e-03 -6.321255e-01
+9.900000e+00 -4.879130e-05 -6.380045e-05 +1.741520e-06 +2.414561e-06 +1.447995e-03 +8.938693e-03 +1.097644e-06 -1.171094e-06 -5.655150e-01 +6.677436e-01 +7.701610e-01 +4.588105e-01 +1.175475e-02 +5.886663e-01 +3.727691e-02 -6.468084e-01
+9.916667e+00 +2.918283e-05 -1.191211e-04 -4.928178e-07 +3.738845e-06 -4.168819e-04 +7.992037e-03 -3.059663e-07 +4.483852e-07 -4.481390e-01 +4.762581e-01 +3.995121e-01 +5.358049e-01 +8.697177e-03 +6.100387e-01 -2.218645e-02 -5.971112e-01
+9.933333e+00 +2.386192e-05 -1.258654e-04 +1.022209e-07 +3.926873e-06 -1.187650e-03 +8.004670e-03 +5.477906e-07 +6.298887e-07 -7.630902e-01 +5.454308e-01 +6.139457e-01 +4.768663e-01 -4.359600e-03 +6.319160e-01 +2.940607e-02 -6.115569e-01
+9.950000e+00 -6.074194e-06 -1.035032e-04 +6.623624e-07 +3.199955e-06 -9.886253e-04 +8.937292e-03 +1.001328e-06 -4.014379e-07 -7.128969e-01 +6.429382e-01 +5.890550e-01 +5.158907e-01 +4.141903e-02 +6.128937e-01 +3.606916e-03 -6.391933e-01
+9.966667e+00 +5.666323e-05 -9.104969e-05 -1.537381e-06 +2.818560e-06 +1.078766e-03 +9.919650e-03 -1.856950e-06 -1.124235e-06 -3.855776e-01 +7.251033e-01 +5.447259e-01 +5.795106e-01 -4.264528e-02 +6.258970e-01 -4.259625e-02 -6.858664e-01
+9.983333e+00 -4.527976e-06 -1.507284e-04 -3.952096e-07 +4.091784e-06 +5.311614e-04 +9.159918e-03 -5.723047e-07 +3.729773e-07 -5.487433e-01 +5.215372e-01 +6.287133e-01 +6.869273e-01 -1.486118e-02 +6.370803e-01 -1.090285e-02 -6.278836e-01
+1.000000e+01 -7.518921e-05 -7.407740e-05 +1.783124e-06 +2.200606e-06 -3.753313e-04 +7.897012e-03 +1.825192e-06 -9.310829e-07 -5.092062e-01 +5.357529e-01 +4.616652e-01 +5.071344e-01 +1.414003e-02 +6.022800e-01 +7.298686e-02 -6.546510e-01
+1.001667e+01 -2.977086e-06 -1.160958e-04 -5.292886e-07 +3.645589e-06 -4.188751e-04 +8.590044e-03 -3.429420e-07 +1.828481e-07 -6.746383e-01 +6.471277e-01 +6.197807e-01 +5.028480e-01 -2.070739e-02 +6.460094e-01 +4.451520e-03 -6.465741e-01
+1.003333e+01 -4.619202e-05 -1.172834e-04 +9.146795e-07 +3.949761e-06 -2.811347e-04 +9.671501e-03 +9.695495e-07 +7.454578e-08 -5.626378e-01 +6.720209e-01 +5.266488e-01 +6.413566e-01 +6.403712e-02 +6.028620e-01 -1.811580e-02 -6.083681e-01
+1.005000e+01 -3.955334e-06 -9.928152e-05 -2.998521e-07 +3.455328e-06 -7.883508e-04 +9.113967e-03 +1.084307e-08 -1.761601e-07 -7.193380e-01 +6.677702e-01 +6.075954e-01 +5.771190e-01 -1.363771e-02 +5.948230e-01 +1.400695e-02 -6.128749e-01
+1.006667e+01 -7.934985e-06 -1.219857e-04 -3.001447e-07 +4.402294e-06 +1.150771e-04 +1.024344e-02 -3.248122e-07 +3.085184e-07 -6.567473e-01 +8.275407e-01 +6.735476e-01 +5.947276e-01 +1.207770e-02 +6.587772e-01 -2.882218e-02 -6.544017e-01
+1.008333e+01 -3.585489e-05 -1.084775e-04 -2.509398e-08 +3.648434e-06 -9.597608e-04 +9.940350e-03 +3.317736e-07 -2.813806e-07 -6.007246e-01 +7.300226e-01 +4.600475e-01 +6.591944e-01 -2.553482e-03 +6.106153e-01 +1.916820e-02 -6.352066e-01
+1.010000e+01 -2.821591e-05 -9.352952e-05 +5.481718e-08 +3.195722e-06 -1.570073e-03 +8.154854e-03 +6.313358e-07 -4.131291e-08 -7.446478e-01 +4.915811e-01 +5.063537e-01 +6.419042e-01 +1.230548e-02 +5.967858e-01 +1.934202e-02 -6.091235e-01
+1.011667e+01 +6.108493e-06 -9.764481e-05 -5.332720e-07 +3.196599e-06 +7.534403e-04 +8.345532e-03 -7.773139e-07 -1.000507e-07 -5.223812e-01 +5.634581e-01 +6.318088e-01 +6.143367e-01 -4.300727e-02 +6.051922e-01 +3.305783e-03 -6.209419e-01
+1.013333e+01 -3.583696e-05 -1.044515e-04 +5.648464e-07 +3.083658e-06 -1.049949e-03 +7.804782e-03 +9.198045e-07 +1.146424e-09 -7.172082e-01 +5.781272e-01 +5.495357e-01 +5.324587e-01 +3.451932e-02 +6.094953e-01 +1.260557e-02 -6.202778e-01
+1.015000e+01 +1.202508e-06 -1.471098e-04 -2.109061e-07 +4.121521e-06 +1.204167e-04 +7.388936e-03 -2.409877e-07 +1.142749e-06 -6.740335e-01 +5.859507e-01 +6.811004e-01 +4.752483e-01 -1.192690e-02 +6.659097e-01 -1.038118e-03 -6.178810e-01
+1.016667e+01 +4.572592e-05 -1.172895e-04 -9.190006e-07 +3.093626e-06 -1.185241e-03 +6.341712e-03 -4.339326e-07 +5.622494e-07 -8.473680e-01 +4.949349e-01 +6.471887e-01 +4.165230e-01 -5.411012e-03 +6.335546e-01 -1.786519e-02 -6.154651e-01
+1.018333e+01 +1.379414e-05 -8.840936e-05 +2.751954e-08 +2.485553e-06 +6.041879e-05 +7.917336e-03 +5.791160e-09 -5.790671e-07 -5.853643e-01 +6.646454e-01 +5.850111e-01 +5.086504e-01 +2.380081e-04 +6.391768e-01 +6.327700e-05 -6.818687e-01
+1.020000e+01 -1.081940e-05 -1.163822e-04 +5.182416e-07 +3.150933e-06 +1.700031e-03 +8.265348e-03 -1.272827e-07 -6.983438e-08 -4.998142e-01 +5.708672e-01 +7.529766e-01 +6.632918e-01 +1.543602e-04 +6.084153e-01 -7.122375e-03 -6.226131e-01
+1.021667e+01 -5.956407e-05 -1.441717e-04 +1.588376e-06 +4.182099e-06 +2.184410e-03 +8.825578e-03 +7.079704e-07 +7.085169e-07 -5.285553e-01 +5.675179e-01 +8.560380e-01 +7.674517e-01 +3.094838e-02 +6.048377e-01 +7.743452e-03 -5.758486e-01
+1.023333e+01 -4.896993e-05 -1.450822e-04 +1.254836e-06 +4.251217e-06 +1.727071e-03 +9.588163e-03 +5.586365e-07 +5.063672e-07 -3.139656e-01 +8.171626e-01 +5.729253e-01 +6.589533e-01 +2.331654e-02 +6.091391e-01 +7.208905e-03 -5.910349e-01
+1.025000e+01 +4.855852e-05 -1.142173e-04 -9.813375e-07 +3.659224e-06 -1.939343e-04 +8.510270e-03 -8.619155e-07 +3.441757e-07 -7.630612e-01 +5.626666e-01 +7.070043e-01 +7.497131e-01 -1.737718e-02 +6.497106e-01 -3.136523e-02 -6.405628e-01
+1.026667e+01 -2.405308e-05 -9.549609e-05 +6.271842e-07 +3.075008e-06 +6.517899e-04 +8.841876e-03 +3.549757e-07 -3.172667e-07 -4.089367e-01 +6.223008e-01 +4.982738e-01 +7.616540e-01 +2.129596e-02 +6.069588e-01 -1.179189e-03 -6.343824e-01
+1.028333e+01 -2.629187e-05 -1.364301e-04 +4.792484e-07 +3.444478e-06 -2.650577e-04 +7.535206e-03 +5.435230e-07 +5.082687e-07 -5.907636e-01 +6.466669e-01 +5.301665e-01 +5.328276e-01 +2.789227e-02 +6.571117e-01 +3.027413e-03 -6.371668e-01
+1.030000e+01 +1.403502e-05 -1.142802e-04 -4.042474e-07 +3.024701e-06 +3.472380e-04 +7.438833e-03 -5.088031e-07 +1.551334e-07 -6.221015e-01 +6.636939e-01 +6.669383e-01 +5.138979e-01 +7.922756e-03 +6.210739e-01 -3.812640e-02 -6.208087e-01
+1.031667e+01 -6.273614e-06 -1.509016e-04 -3.270553e-07 +3.568736e-06 -1.547527e-03 +8.840164e-03 +2.388028e-07 +1.789459e-07 -6.704079e-01 +7.390441e-01 +3.941307e-01 +6.916337e-01 -5.521656e-04 +6.089487e-01 +1.453908e-02 -6.066171e-01
+1.033333e+01 -4.969494e-05 -1.241872e-04 +6.987815e-07 +3.009748e-06 -8.994040e-04 +7.060993e-03 +9.782589e-07 +2.905412e-07 -6.043377e-01 +5.460142e-01 +4.399944e-01 +5.915133e-01 +3.724878e-02 +6.287112e-01 +2.053923e-02 -6.193428e-01
+1.035000e+01 +9.285790e-06 -1.025160e-04 -3.383191e-07 +2.522828e-06 -7.161117e-04 +5.415409e-03 -6.626671e-08 +4.211116e-07 -7.355731e-01 +2.955267e-01 +5.995974e-01 +5.676125e-01 -6.418648e-03 +6.354458e-01 +1.700937e-03 -6.176495e-01
+1.036667e+01 +5.534474e-05 -1.483550e-04 -1.462875e-06 +3.474602e-06 -1.470875e-03 +6.675989e-03 -8.616689e-07 +8.816210e-07 -7.319519e-01 +3.952389e-01 +4.650878e-01 +7.003980e-01 -1.648556e-02 +6.450798e-01 -3.652968e-02 -5.985483e-01
+1.038333e+01 -5.252812e-05 -1.417711e-04 +6.584320e-07 +3.200483e-06 +1.543725e-03 +8.335693e-03 +7.775285e-08 +4.342051e-08 -4.002669e-01 +6.396670e-01 +6.657781e-01 +7.623873e-01 -8.753466e-03 +6.112916e-01 +1.351962e-02 -6.152041e-01
+1.040000e+01 -5.174546e-05 -1.186831e-04 +8.433296e-07 +2.237720e-06 +4.492351e-04 +7.789423e-03 +6.376100e-07 -6.665724e-07 -4.859934e-01 +6.049655e-01 +5.578722e-01 +7.125308e-01 +3.070925e-02 +6.213257e-01 +8.834835e-03 -6.685110e-01
+1.041667e+01 -5.229146e-05 -1.245354e-04 +6.946939e-07 +2.508335e-06 -1.846751e-04 +7.435599e-03 +7.197863e-07 -2.794462e-07 -6.733481e-01 +5.111779e-01 +6.340116e-01 +7.557632e-01 +1.218030e-02 +6.090582e-01 +3.273358e-02 -6.314352e-01
+1.043333e+01 -6.499044e-05 -1.541011e-04 +1.016385e-06 +3.387101e-06 +6.839174e-04 +7.611870e-03 +7.199042e-07 +4.962294e-07 -5.117250e-01 +7.342973e-01 +6.315405e-01 +5.752682e-01 +2.804147e-02 +6.432257e-01 +1.693035e-02 -6.161758e-01
+1.045000e+01 -3.906552e-05 -1.446136e-04 +6.970256e-07 +2.901375e-06 +5.114912e-04 +7.798631e-03 +4.786313e-07 -2.051910e-08 -4.843810e-01 +6.791547e-01 +5.739218e-01 +6.790935e-01 +6.091001e-03 +6.225915e-01 +2.359988e-02 -6.284836e-01
+1.046667e+01 +4.794664e-06 -1.111782e-04 -1.440371e-07 +2.036239e-06 -1.938658e-04 +6.649752e-03 -7.020396e-08 -4.306774e-07 -4.857053e-01 +5.687884e-01 +4.455915e-01 +5.900502e-01 +5.084923e-03 +6.197789e-01 -1.103646e-02 -6.522017e-01
+1.048333e+01 +2.270233e-05 -1.147977e-04 -3.798869e-07 +2.131224e-06 -6.482444e-04 +6.519189e-03 -1.349812e-07 -2.887110e-07 -7.025801e-01 +5.227217e-01 +5.817566e-01 +6.243416e-01 +2.789516e-03 +6.214037e-01 -1.282626e-02 -6.444792e-01
+1.050000e+01 -4.411397e-05 -1.287705e-04 +6.859247e-07 +2.606752e-06 +1.688242e-03 +5.215749e-03 +6.195585e-08 +6.188001e-07 -4.684618e-01 +5.430373e-01 +7.875598e-01 +3.696328e-01 +2.733934e-02 +6.336273e-01 -2.420752e-02 -5.960790e-01
+1.051667e+01 -5.154567e-05 -1.239569e-04 +4.631984e-07 +2.369993e-06 +9.145689e-04 +5.621325e-03 +1.197584e-07 +2.602849e-07 -5.569229e-01 +5.301979e-01 +7.316742e-01 +4.716484e-01 +3.979935e-02 +6.163449e-01 -3.266808e-02 -6.028228e-01
+1.053333e+01 -1.108008e-05 -1.116872e-04 -1.811251e-07 +2.128212e-06 -1.731660e-04 +6.935154e-03 -1.122375e-07 -4.177695e-07 -5.679513e-01 +5.813887e-01 +5.349972e-01 +6.843790e-01 +1.343862e-02 +6.086161e-01 -2.195201e-02 -6.411719e-01
+1.055000e+01 -4.377379e-05 -1.614876e-04 +4.295050e-07 +3.299633e-06 +2.681484e-04 +7.232481e-03 +3.123487e-07 +5.912781e-07 -5.170471e-01 +5.968245e-01 +5.710455e-01 +7.378351e-01 -2.909245e-03 +6.322202e-01 +2.404043e-02 -5.949606e-01
+1.056667e+01 -5.704035e-05 -8.432710e-05 +7.953141e-07 +1.888524e-06 -1.310108e-04 +6.183670e-03 +7.955223e-07 -3.751580e-07 -6.595647e-01 +5.867850e-01 +6.417432e-01 +5.524701e-01 +2.453914e-02 +6.289948e-01 +3.044571e-02 -6.590210e-01
+1.058333e+01 -2.240314e-05 -1.488358e-04 +2.088362e-07 +2.886277e-06 +1.428111e-03 +7.520492e-03 -2.944154e-07 +1.128310e-07 -5.448871e-01 +6.396521e-01 +8.365710e-01 +7.768272e-01 +4.901455e-03 +6.189032e-01 -2.700466e-02 -6.142084e-01
+1.060000e+01 -1.558533e-05 -1.439324e-04 +1.547321e-08 +2.692047e-06 -8.021340e-04 +6.754802e-03 +2.874790e-07 +1.973633e-07 -7.328359e-01 +5.675512e-01 +5.807119e-01 +7.098794e-01 +5.833633e-03 +6.172717e-01 +1.397305e-02 -6.064223e-01
+1.061667e+01 -1.611388e-06 -1.052203e-04 -3.456507e-07 +1.902708e-06 -8.232929e-04 +5.000466e-03 -4.621731e-08 +5.703578e-08 -6.730048e-01 +5.260082e-01 +5.166656e-01 +4.046938e-01 +1.289120e-02 +6.078692e-01 -1.715032e-02 -6.069714e-01
+1.063333e+01 -3.331422e-05 -1.350298e-04 +4.081325e-07 +2.491529e-06 -4.887244e-04 +5.574670e-03 +5.516917e-07 +4.220238e-07 -4.824676e-01 +2.902805e-01 +3.904467e-01 +7.805729e-01 +2.628551e-02 +6.573366e-01 +1.333853e-02 -6.296791e-01
+1.065000e+01 +5.210941e-05 -1.137822e-04 -1.185241e-06 +2.181246e-06 -1.180582e-03 +6.366205e-03 -7.173089e-07 -1.366731e-07 -8.146750e-01 +6.080982e-01 +5.950768e-01 +6.264592e-01 -3.625352e-02 +6.197983e-01 -1.796634e-02 -6.330654e-01
+1.066667e+01 +1.858614e-06 -1.138969e-04 -2.490669e-08 +2.017754e-06 +1.416259e-04 +6.302176e-03 -7.145263e-08 -2.647764e-07 -5.405675e-01 +4.614027e-01 +5.906921e-01 +7.784053e-01 -5.095571e-04 +5.724077e-01 -5.225556e-03 -5.949178e-01
+1.068333e+01 +6.517248e-07 -9.635664e-05 -3.027687e-07 +1.529494e-06 -2.908191e-04 +5.436792e-03 -1.870202e-07 -4.274450e-07 -6.788598e-01 +4.919954e-01 +6.436848e-01 +5.745618e-01 -2.542657e-04 +5.999326e-01 -1.418870e-02 -6.347906e-01
+1.070000e+01 -1.934174e-05 -1.406452e-04 +2.393616e-08 +2.410013e-06 -6.585721e-04 +6.462639e-03 +2.463781e-07 +6.029307e-08 -5.436462e-01 +6.296199e-01 +4.230358e-01 +6.664660e-01 +5.611656e-02 +6.164802e-01 -3.763352e-02 -6.142582e-01
+1.071667e+01 -2.761974e-05 -1.445351e-04 +8.149242e-08 +2.361300e-06 +2.338064e-04 +6.545861e-03 -1.538174e-09 -9.604598e-09 -4.826096e-01 +5.252179e-01 +5.537769e-01 +8.063969e-01 +5.076471e-03 +6.179530e-01 -5.495623e-03 -6.213032e-01
+1.073333e+01 -2.421416e-05 -1.192527e-04 +3.056304e-07 +1.853231e-06 -6.271111e-04 +6.062502e-03 +5.009172e-07 -3.218036e-07 -7.182867e-01 +6.030940e-01 +6.133988e-01 +6.305672e-01 -5.332151e-04 +6.086617e-01 +3.961165e-02 -6.365791e-01
+1.075000e+01 -2.862493e-06 -1.894338e-04 +2.981377e-07 +3.094138e-06 +1.141220e-03 +6.575839e-03 -1.023877e-07 +6.817956e-07 -5.356925e-01 +7.441920e-01 +8.167151e-01 +6.110406e-01 +1.917846e-02 +6.503933e-01 -2.808331e-02 -5.992113e-01
+1.076667e+01 -5.044597e-05 -1.318693e-04 +9.329028e-07 +1.976839e-06 +1.455130e-03 +4.556577e-03 +3.917732e-07 +3.098366e-07 -3.506478e-01 +5.631519e-01 +6.942031e-01 +3.581636e-01 +3.749687e-02 +6.245421e-01 -6.704388e-03 -6.028960e-01
+1.078333e+01 +5.878062e-05 -1.576108e-04 -9.219523e-07 +2.415001e-06 -2.377960e-04 +6.191492e-03 -7.915985e-07 +1.786416e-07 -6.361983e-01 +8.493790e-01 +6.106294e-01 +4.425719e-01 -3.754224e-02 +6.594287e-01 -2.736531e-02 -6.480338e-01
+1.080000e+01 +1.708235e-05 -1.492961e-04 -6.372377e-08 +2.516673e-06 -5.202538e-05 +5.073551e-03 -4.307975e-08 +6.536072e-07 -6.001914e-01 +4.752575e-01 +6.148939e-01 +5.884791e-01 +9.248460e-03 +6.627240e-01 -1.266364e-02 -6.117967e-01
+1.081667e+01 -1.083443e-05 -1.335679e-04 +4.355638e-07 +2.322778e-06 +8.521755e-05 +5.966971e-03 +3.826674e-07 +1.751537e-07 -6.929254e-01 +6.770101e-01 +7.422896e-01 +5.997082e-01 +3.617143e-02 +6.165081e-01 -4.128701e-03 -6.045862e-01
+1.083333e+01 -2.306307e-05 -7.976762e-05 +6.458189e-07 +1.561182e-06 +1.296376e-03 +5.375407e-03 +1.766647e-07 -3.427387e-07 -5.505536e-01 +5.875054e-01 +8.782374e-01 +5.688182e-01 +1.071474e-02 +6.024847e-01 +3.953670e-03 -6.332093e-01
+1.085000e+01 -1.073525e-05 -5.462110e-05 +3.435890e-07 +1.180540e-06 -7.138806e-04 +4.855780e-03 +5.618740e-07 -5.252293e-07 -6.132235e-01 +6.221522e-01 +4.641955e-01 +4.238183e-01 +3.832783e-02 +5.744441e-01 +9.194901e-03 -6.202898e-01
+1.086667e+01 +3.137644e-05 -1.167396e-04 -4.420970e-07 +2.195252e-06 +6.709264e-05 +5.500215e-03 -4.404810e-07 +2.220057e-07 -6.709464e-01 +7.025483e-01 +7.103115e-01 +5.090467e-01 -1.642510e-02 +6.301256e-01 -2.203448e-02 -6.118182e-01
+1.088333e+01 +1.270416e-05 -1.111087e-04 -1.713036e-07 +1.963594e-06 -8.915294e-04 +5.606875e-03 +1.343047e-07 -2.893014e-08 -6.319769e-01 +5.604264e-01 +4.381177e-01 +6.955335e-01 -1.977828e-03 +6.162225e-01 +1.349672e-02 -6.195536e-01
+1.090000e+01 +6.342511e-05 -9.264082e-05 -9.118144e-07 +1.835892e-06 -1.739982e-03 +5.142337e-03 -2.835455e-07 +8.090780e-09 -8.706337e-01 +6.580272e-01 +4.749890e-01 +4.970954e-01 +1.467643e-02 +6.266798e-01 -3.984384e-02 -6.266448e-01
+1.091667e+01 +5.154490e-05 -8.584500e-05 -5.383434e-07 +1.413010e-06 +3.473079e-04 +5.710438e-03 -6.227303e-07 -5.763323e-07 -5.567211e-01 +5.972786e-01 +6.645318e-01 +7.105855e-01 -2.881984e-02 +6.019694e-01 -2.652752e-02 -6.538380e-01
+1.093333e+01 -5.099428e-05 -1.146418e-04 +9.425958e-07 +1.925551e-06 -1.487987e-04 +4.653850e-03 +9.402250e-07 +2.607484e-07 -6.390517e-01 +5.003527e-01 +6.222583e-01 +5.623308e-01 +3.061403e-02 +6.355300e-01 +5.472439e-02 -6.124205e-01
+1.095000e+01 +4.580691e-05 -1.073772e-04 -4.354437e-07 +1.889783e-06 +2.573553e-04 +5.717616e-03 -4.958482e-07 -1.213921e-07 -5.544389e-01 +6.667390e-01 +6.358643e-01 +6.737641e-01 -3.249676e-02 +6.395691e-01 -1.298392e-02 -6.514648e-01
+1.096667e+01 +3.421290e-06 -1.321535e-04 +2.388297e-07 +2.153518e-06 +4.496826e-04 +5.157990e-03 +7.764624e-08 +3.155566e-07 -4.233070e-01 +7.941619e-01 +5.501943e-01 +4.181035e-01 -1.262040e-03 +6.159425e-01 +8.696364e-03 -5.875479e-01
+1.098333e+01 +4.926215e-07 -6.999552e-05 +2.992972e-07 +1.405717e-06 -8.780275e-04 +5.209855e-03 +5.717931e-07 -4.047138e-07 -5.664693e-01 +6.942588e-01 +3.560379e-01 +5.450266e-01 +2.677695e-02 +6.396525e-01 +2.672514e-02 -6.784225e-01
+1.100000e+01 +3.496895e-05 -5.116901e-05 -4.023707e-07 +9.807025e-07 -1.192577e-03 +4.598036e-03 +1.222658e-08 -6.019847e-07 -7.495248e-01 +6.130703e-01 +4.548079e-01 +4.837159e-01 +1.486595e-02 +5.830578e-01 -1.430100e-02 -6.406529e-01
+1.101667e+01 +2.818553e-05 -1.091861e-04 -1.352352e-07 +1.892920e-06 -3.391622e-04 +5.652519e-03 -1.564140e-08 -8.332814e-08 -6.681153e-01 +7.258883e-01 +5.870782e-01 +6.528533e-01 +3.035104e-03 +5.876019e-01 -4.974229e-03 -5.961873e-01
+1.103333e+01 -1.923059e-05 -1.037913e-04 +6.204010e-07 +1.790048e-06 +1.139803e-03 +5.156023e-03 +2.137852e-07 -1.475658e-08 -3.248111e-01 +6.387385e-01 +6.284009e-01 +6.239545e-01 +1.568400e-02 +6.383000e-01 +4.578598e-03 -6.413789e-01
+1.105000e+01 +5.257650e-06 -1.048487e-04 +5.294141e-08 +1.694015e-06 -2.289532e-04 +4.964971e-03 +1.249890e-07 -3.984456e-08 -5.527515e-01 +5.306091e-01 +4.950324e-01 +6.932314e-01 +2.072195e-05 +6.414341e-01 +1.174382e-02 -6.475825e-01
+1.106667e+01 +4.538329e-05 -8.926068e-05 -5.782144e-07 +1.202364e-06 -1.972321e-04 +3.068506e-03 -4.816303e-07 +1.175686e-07 -5.550445e-01 +2.405891e-01 +5.038364e-01 +4.957248e-01 -3.102041e-02 +5.977440e-01 -1.724626e-02 -5.883510e-01
+1.108333e+01 -2.416100e-05 -9.367024e-05 +3.040435e-07 +1.193061e-06 -1.617998e-04 +4.289052e-03 +3.402067e-07 -2.869163e-07 -5.942728e-01 +5.135783e-01 +5.508072e-01 +5.569550e-01 -3.775403e-03 +5.986136e-01 +3.786829e-02 -6.301582e-01
+1.110000e+01 +1.270900e-05 -1.240498e-04 -7.109270e-08 +1.619974e-06 +7.170602e-04 +5.045381e-03 -3.007352e-07 -1.278111e-07 -4.436947e-01 +5.155681e-01 +6.331795e-01 +7.652718e-01 -2.761633e-02 +6.263231e-01 -3.138256e-03 -6.424781e-01
+1.111667e+01 +4.373415e-05 -1.207955e-04 -5.719201e-07 +1.640228e-06 -1.238671e-03 +4.968800e-03 -1.373965e-07 -8.125180e-08 -7.795321e-01 +6.381763e-01 +4.456633e-01 +6.326224e-01 -2.868116e-02 +6.292768e-01 +1.477029e-02 -6.412073e-01
+1.113333e+01 +2.349039e-05 -1.844948e-04 -1.591878e-07 +2.472002e-06 -2.283405e-04 +4.368007e-03 -7.572249e-08 +9.022212e-07 -5.152934e-01 +5.949913e-01 +4.558448e-01 +5.249972e-01 -1.152114e-02 +6.561664e-01 +3.841501e-03 -5.663055e-01
+1.115000e+01 +1.002070e-05 -1.246489e-04 +6.505823e-08 +1.550255e-06 -3.782692e-05 +4.201735e-03 +7.422061e-08 +8.787380e-08 -4.062024e-01 +4.651265e-01 +3.984384e-01 +6.193683e-01 +5.823339e-03 +6.613117e-01 +2.156902e-03 -6.565854e-01
+1.116667e+01 -2.714516e-05 -1.573561e-04 +4.857477e-07 +1.916818e-06 +5.427192e-04 +4.947319e-03 +2.834023e-07 +1.947924e-07 -5.367647e-01 +4.490407e-01 +6.858525e-01 +8.487292e-01 +3.332749e-02 +6.153935e-01 -3.142121e-03 -5.987083e-01
+1.118333e+01 +5.411043e-05 -1.559513e-04 -5.920503e-07 +1.824014e-06 -3.181380e-04 +5.524314e-03 -4.563037e-07 -7.711443e-08 -6.881971e-01 +8.631519e-01 +6.008402e-01 +6.009773e-01 -3.536455e-02 +6.032772e-01 -1.390868e-02 -6.152830e-01
+1.120000e+01 +1.193925e-05 -1.218947e-04 +6.193291e-08 +1.568463e-06 -1.151681e-04 +4.480329e-03 +9.595779e-08 +2.103485e-08 -6.612184e-01 +6.805751e-01 +6.308772e-01 +5.034227e-01 -1.932032e-02 +6.317017e-01 +3.003602e-02 -6.327146e-01
+1.121667e+01 +2.743961e-07 -1.248206e-04 +2.844170e-07 +1.727018e-06 -1.905139e-05 +4.922658e-03 +2.751127e-07 +3.098179e-08 -6.335188e-01 +6.615499e-01 +6.296042e-01 +6.633853e-01 +2.619135e-02 +6.537111e-01 +4.144720e-03 -6.533529e-01
+1.123333e+01 +6.831429e-06 -1.359329e-04 +6.478633e-08 +1.676903e-06 +5.654186e-05 +4.272005e-03 +4.328477e-08 +1.955623e-07 -5.852364e-01 +5.928933e-01 +6.025446e-01 +5.592368e-01 +1.591403e-02 +6.479621e-01 -1.139408e-02 -6.289206e-01
+1.125000e+01 -3.926918e-05 -1.010337e-04 +4.450259e-07 +1.342769e-06 +5.418595e-04 +5.379478e-03 +2.466056e-07 -4.731287e-07 -5.967967e-01 +7.662186e-01 +7.546164e-01 +7.249567e-01 -6.769607e-03 +5.913275e-01 +3.432370e-02 -6.473816e-01
+1.126667e+01 -6.670262e-06 -1.136909e-04 -5.050161e-08 +1.603597e-06 -8.382364e-05 +4.078032e-03 -2.109577e-08 +1.929325e-07 -5.294661e-01 +6.087756e-01 +5.015110e-01 +5.118083e-01 -6.111856e-04 +6.299358e-01 -2.409633e-03 -6.100253e-01
+1.128333e+01 -3.626024e-05 -1.324603e-04 +3.028806e-07 +1.862541e-06 +8.746690e-04 +4.164733e-03 +6.156869e-09 +4.124898e-07 -5.970677e-01 +6.825908e-01 +8.547695e-01 +4.799356e-01 +1.940051e-02 +6.639046e-01 -1.923558e-02 -6.185912e-01
+1.130000e+01 +1.373605e-06 -7.382282e-05 -8.332661e-08 +1.134357e-06 +7.260482e-05 +3.844550e-03 -1.023683e-07 -1.705764e-07 -5.205730e-01 +4.989083e-01 +5.356590e-01 +5.820376e-01 -4.999814e-03 +6.013230e-01 -7.466855e-03 -6.237284e-01
+1.131667e+01 +4.449001e-05 -1.274838e-04 -6.015153e-07 +1.669030e-06 -3.987378e-04 +4.477152e-03 -4.413694e-07 +1.349173e-07 -6.451433e-01 +6.198347e-01 +5.173529e-01 +6.692256e-01 -2.236832e-02 +6.111111e-01 -3.014348e-02 -5.971080e-01
+1.133333e+01 +4.777208e-06 -7.258031e-05 -3.677353e-08 +1.099334e-06 -5.202469e-04 +4.180048e-03 +1.308669e-07 -3.062537e-07 -7.343502e-01 +6.616482e-01 +5.694790e-01 +5.502792e-01 +1.048640e-03 +5.848303e-01 +1.476780e-02 -6.231822e-01
+1.135000e+01 +4.798186e-05 -1.008497e-04 -7.580723e-07 +1.362866e-06 -7.732933e-04 +4.607664e-03 -4.700122e-07 -1.911079e-07 -8.049493e-01 +7.350193e-01 +5.595104e-01 +6.257514e-01 -4.881616e-02 +6.093752e-01 -7.841979e-03 -6.339149e-01
+1.136667e+01 +1.642766e-06 -8.191912e-05 -9.751051e-08 +1.103493e-06 +3.076388e-04 +2.933679e-03 -1.893365e-07 +9.780757e-08 -4.470881e-01 +3.857581e-01 +5.477176e-01 +4.562793e-01 -1.185389e-02 +6.203010e-01 -1.072425e-02 -6.097725e-01
+1.138333e+01 -1.468774e-05 -9.614358e-05 +2.891897e-08 +1.297434e-06 +4.210926e-04 +4.501244e-03 -1.059941e-07 -2.146602e-07 -4.983218e-01 +7.127611e-01 +6.316078e-01 +6.442798e-01 -1.541888e-02 +6.185268e-01 +3.034568e-03 -6.466975e-01
+1.140000e+01 -1.736446e-05 -1.272528e-04 +1.908835e-07 +1.738288e-06 +4.822598e-04 +3.930631e-03 +2.760456e-08 +3.847543e-07 -5.579285e-01 +5.584723e-01 +7.084387e-01 +6.278684e-01 +7.718986e-03 +6.419987e-01 -3.614161e-03 -5.955116e-01
+1.141667e+01 -2.119031e-05 -4.632077e-05 +1.828617e-07 +8.580285e-07 -3.942609e-04 +3.484637e-03 +2.974605e-07 -3.035974e-07 -6.448537e-01 +6.170553e-01 +5.103272e-01 +4.394928e-01 +1.800199e-02 +6.219012e-01 +2.011948e-02 -6.622497e-01
+1.143333e+01 +8.154565e-06 -7.050414e-05 -1.135855e-07 +1.189262e-06 -8.334371e-04 +3.880443e-03 +1.563064e-07 -1.140125e-07 -8.394421e-01 +5.540099e-01 +5.574222e-01 +6.435391e-01 -3.137644e-03 +6.080958e-01 +2.323741e-02 -6.242833e-01
+1.145000e+01 -1.241027e-05 -6.974621e-05 +2.287249e-07 +1.110833e-06 +3.854281e-04 +3.588622e-03 +9.465043e-08 -9.411168e-08 -6.766847e-01 +5.307260e-01 +7.973205e-01 +5.845236e-01 +9.105413e-03 +6.171950e-01 +2.950960e-03 -6.311790e-01
+1.146667e+01 -1.164102e-05 -1.239708e-04 +1.707504e-07 +1.530795e-06 +1.286438e-04 +3.914231e-03 +1.208796e-07 +2.015745e-07 -7.146193e-01 +6.841216e-01 +7.479196e-01 +5.578771e-01 -8.604326e-03 +6.273013e-01 +2.427391e-02 -6.028746e-01
+1.148333e+01 -2.221107e-05 -1.320543e-04 +2.304606e-07 +1.635294e-06 -2.041578e-04 +4.339199e-03 +2.821411e-07 +1.680725e-07 -7.242515e-01 +7.656302e-01 +6.435094e-01 +6.384093e-01 +3.369022e-03 +6.322778e-01 +3.371180e-02 -6.123861e-01
+1.150000e+01 -6.545745e-06 -7.204408e-05 -1.405364e-09 +9.009685e-07 +9.754286e-06 +3.679701e-03 -4.207731e-09 -3.163573e-07 -7.187665e-01 +5.602698e-01 +7.102682e-01 +6.280098e-01 -1.566986e-03 +6.142303e-01 +3.670086e-04 -6.591225e-01
+1.151667e+01 -2.674698e-06 -7.727544e-05 +2.241766e-09 +8.814078e-07 -3.039508e-04 +3.730717e-03 +9.776401e-08 -3.491062e-07 -5.533853e-01 +7.500632e-01 +4.383679e-01 +4.780787e-01 -2.235969e-02 +6.168160e-01 +3.526330e-02 -6.664819e-01
+1.153333e+01 -1.098313e-05 -1.000542e-04 +1.315255e-08 +1.159156e-06 +1.667430e-04 +3.542477e-03 -3.966385e-08 -2.595235e-08 -4.981017e-01 +6.419615e-01 +5.478899e-01 +5.323455e-01 +3.348238e-02 +5.991295e-01 -3.999420e-02 -6.047021e-01
+1.155000e+01 -5.354852e-06 -1.066832e-04 -1.424743e-07 +1.350155e-06 -2.947944e-04 +3.595384e-03 -4.203654e-08 +1.395169e-07 -7.690568e-01 +6.134094e-01 +6.444905e-01 +5.931681e-01 -3.192851e-03 +6.366303e-01 -3.185011e-03 -6.201105e-01
+1.156667e+01 -1.548291e-06 -1.041026e-04 +3.442156e-09 +1.222113e-06 -4.455302e-04 +3.266450e-03 +1.429617e-07 +1.231190e-07 -7.018366e-01 +5.617141e-01 +5.244779e-01 +5.408093e-01 -2.895022e-03 +6.081793e-01 +2.268451e-02 -5.940520e-01
+1.158333e+01 -1.180976e-05 -1.632632e-04 +1.158292e-07 +1.769460e-06 -2.906596e-04 +4.035422e-03 +2.006298e-07 +4.010717e-07 -6.489035e-01 +7.645525e-01 +5.270719e-01 +6.372389e-01 +3.073147e-02 +6.686499e-01 -2.868918e-03 -6.154646e-01
+1.160000e+01 -1.920632e-05 -1.584108e-04 +1.607560e-07 +1.706321e-06 -7.808746e-05 +4.627045e-03 +1.766194e-07 +1.582462e-07 -5.409669e-01 +7.302398e-01 +4.989194e-01 +8.980986e-01 +1.806774e-02 +6.156868e-01 +6.509944e-03 -5.968471e-01
+1.161667e+01 +5.566384e-06 -1.046709e-04 -1.041276e-08 +1.243283e-06 -7.782622e-04 +3.579129e-03 +2.329301e-07 +4.913429e-08 -7.996554e-01 +8.069024e-01 +4.862448e-01 +4.557053e-01 +1.432077e-02 +6.418912e-01 +1.860381e-02 -6.383106e-01
+1.163333e+01 +1.626536e-06 -1.538281e-04 +9.612536e-09 +1.699968e-06 -2.022264e-04 +3.427106e-03 +7.256913e-08 +5.296922e-07 -4.638740e-01 +6.281520e-01 +3.813473e-01 +5.833612e-01 +1.803654e-02 +6.802546e-01 -8.502346e-03 -6.054079e-01
+1.165000e+01 +2.362292e-06 -1.422839e-04 -2.964221e-08 +1.581996e-06 -5.712005e-04 +3.412740e-03 +1.500275e-07 +4.244606e-07 -7.467576e-01 +4.868400e-01 +5.044744e-01 +7.246695e-01 +1.295910e-02 +6.678572e-01 +8.268008e-03 -6.075004e-01
+1.166667e+01 -1.808744e-05 -8.773773e-05 +1.412044e-07 +1.062195e-06 +6.879730e-04 +3.090175e-03 -7.947495e-08 +3.519779e-08 -4.576252e-01 +5.518200e-01 +7.026618e-01 +5.583811e-01 +1.134739e-02 +5.943822e-01 -2.438769e-02 -5.916654e-01
+1.168333e+01 -3.089087e-05 -1.102371e-04 +3.430792e-07 +1.343703e-06 +9.941375e-04 +3.073957e-03 +1.622163e-08 +3.076947e-07 -3.294496e-01 +3.664715e-01 +6.963621e-01 +7.416408e-01 +7.294277e-03 +6.523880e-01 -5.698441e-03 -6.064262e-01
+1.170000e+01 +1.429602e-05 -5.074284e-05 -4.380161e-08 +7.718804e-07 +2.135316e-04 +2.498110e-03 -1.074428e-07 -5.265650e-08 -6.024701e-01 +3.569638e-01 +6.602894e-01 +5.420755e-01 -3.292026e-02 +6.492761e-01 +1.518445e-02 -6.570381e-01
+1.171667e+01 -6.187331e-06 -4.421487e-05 +3.578429e-08 +7.113746e-07 -3.245128e-04 +3.200422e-03 +1.343723e-07 -3.260901e-07 -7.235681e-01 +6.508417e-01 +5.701002e-01 +5.429523e-01 -8.096073e-03 +5.883272e-01 +2.834899e-02 -6.381921e-01
+1.173333e+01 +4.072541e-06 -9.749619e-05 +2.828058e-08 +1.131829e-06 -2.331316e-04 +3.815316e-03 +9.898473e-08 -1.179516e-07 -6.907131e-01 +7.286880e-01 +5.749213e-01 +7.238590e-01 +3.419559e-03 +6.314152e-01 +1.147836e-02 -6.477120e-01
+1.175000e+01 -8.793781e-06 -1.020166e-04 +2.157972e-07 +9.637348e-07 -5.174711e-04 +3.371204e-03 +3.639042e-07 -1.382314e-07 -7.279388e-01 +6.055842e-01 +4.970841e-01 +6.803134e-01 +3.991693e-02 +6.105454e-01 +1.763089e-02 -6.300178e-01
+1.176667e+01 -2.272098e-05 -1.091865e-04 +3.208228e-07 +9.217439e-07 +5.688140e-05 +3.174723e-03 +2.858909e-07 -1.159457e-07 -4.773044e-01 +5.846623e-01 +4.870624e-01 +6.362667e-01 +3.329836e-02 +6.344337e-01 +1.183415e-02 -6.502507e-01
+1.178333e+01 +3.256693e-05 -9.478409e-05 -2.701810e-07 +7.795411e-07 -3.506557e-04 +2.912239e-03 -1.468885e-07 -1.681037e-07 -6.864607e-01 +4.722440e-01 +5.229466e-01 +6.521276e-01 -1.746964e-02 +5.953739e-01 -8.156879e-03 -6.200612e-01
+1.180000e+01 +3.456348e-05 -1.002321e-04 -2.808216e-07 +9.515248e-07 -5.405247e-05 +2.863740e-03 -2.483215e-07 +1.050082e-08 -5.820917e-01 +7.176541e-01 +5.435390e-01 +4.080733e-01 -5.081970e-03 +6.382492e-01 -3.714069e-02 -6.337344e-01
+1.181667e+01 +8.130111e-06 -1.037716e-04 -2.539088e-08 +9.896230e-07 -3.475983e-04 +2.945004e-03 +8.324134e-08 +2.260629e-08 -7.689015e-01 +7.494602e-01 +6.001347e-01 +4.242233e-01 -1.489023e-03 +5.960769e-01 +1.496318e-02 -5.898992e-01
+1.183333e+01 +6.280421e-07 -1.069816e-04 +4.907328e-08 +9.169457e-07 +1.432791e-04 +2.953433e-03 +2.630163e-09 -4.757321e-08 -4.543923e-01 +5.046746e-01 +5.043681e-01 +6.720021e-01 -3.195029e-02 +6.009775e-01 +3.183601e-02 -6.069000e-01
+1.185000e+01 +5.345255e-06 -1.040717e-04 +6.345372e-08 +8.480066e-07 -9.319739e-05 +2.595741e-03 +8.880156e-08 -1.812021e-09 -5.293294e-01 +6.068292e-01 +4.746965e-01 +4.381203e-01 +2.000126e-02 +6.103029e-01 -5.256533e-03 -6.086524e-01
+1.186667e+01 +1.002883e-05 -9.949671e-05 +8.138245e-08 +7.548512e-07 -9.527756e-05 +3.039312e-03 +1.063385e-07 -2.250434e-07 -4.515797e-01 +6.836377e-01 +3.982706e-01 +5.632652e-01 +2.949135e-02 +5.987038e-01 -1.161335e-02 -6.358355e-01
+1.188333e+01 +3.541537e-05 -1.211645e-04 -1.031930e-07 +8.650294e-07 +4.052883e-05 +2.926329e-03 -1.097068e-07 -8.537452e-08 -4.691306e-01 +6.559747e-01 +4.698540e-01 +5.527667e-01 -1.143476e-02 +6.248318e-01 -8.301886e-03 -6.381014e-01
+1.190000e+01 +1.078080e-05 -1.022551e-04 +1.293748e-07 +7.288747e-07 -2.373346e-04 +2.230617e-03 +1.950906e-07 +6.895113e-11 -6.484587e-01 +3.472950e-01 +5.190153e-01 +5.590958e-01 +1.002959e-02 +6.261723e-01 +2.423226e-02 -6.248697e-01
+1.191667e+01 -8.610728e-06 -1.291756e-04 +1.413601e-07 +1.055902e-06 +7.192587e-05 +2.514770e-03 +1.116617e-07 +2.227776e-07 -5.186768e-01 +4.045075e-01 +5.270998e-01 +6.360755e-01 -1.034658e-02 +6.370743e-01 +2.981123e-02 -5.963289e-01
+1.193333e+01 -5.962666e-06 -6.556985e-05 +1.556328e-07 +3.976325e-07 -1.144114e-04 +2.508142e-03 +1.821661e-07 -3.962959e-07 -4.670049e-01 +4.966197e-01 +3.972528e-01 +5.550145e-01 +5.811134e-02 +5.969581e-01 -2.573084e-02 -6.682943e-01
+1.195000e+01 -2.097712e-05 -8.050602e-05 +2.794759e-07 +5.772709e-07 -2.207689e-04 +2.146050e-03 +3.316773e-07 -1.151142e-07 -5.283542e-01 +6.258749e-01 +4.096625e-01 +2.835535e-01 +4.290848e-02 +5.999182e-01 +1.715359e-02 -6.202779e-01
+1.196667e+01 +2.245542e-05 -1.198074e-04 -7.936569e-08 +1.038046e-06 +3.724963e-05 +2.419886e-03 -8.625763e-08 +2.370144e-07 -5.686138e-01 +5.077447e-01 +5.577053e-01 +5.208415e-01 +5.025270e-03 +6.712000e-01 -2.220893e-02 -6.272903e-01
+1.198333e+01 +3.636412e-05 -9.393276e-05 -2.755743e-07 +8.547315e-07 -4.059972e-04 +2.968096e-03 -1.361079e-07 -1.031944e-07 -7.455412e-01 +6.260434e-01 +5.312969e-01 +6.555641e-01 -2.000507e-02 +6.325847e-01 -6.351245e-03 -6.527129e-01
+1.200000e+01 +2.496857e-05 -1.060526e-04 -1.126412e-07 +9.347321e-07 -1.021930e-04 +2.485602e-03 -7.499965e-08 +1.203749e-07 -5.421267e-01 +6.353041e-01 +4.725670e-01 +4.440983e-01 +4.094685e-03 +5.980045e-01 -1.881614e-02 -5.756656e-01
+1.201667e+01 -1.629151e-05 -1.286448e-04 +6.761805e-08 +1.095817e-06 +2.057770e-04 +2.345013e-03 +1.264945e-09 +3.160792e-07 -5.835530e-01 +4.617441e-01 +6.454127e-01 +5.533088e-01 +2.160003e-03 +6.442347e-01 -2.173751e-03 -5.844363e-01
+1.203333e+01 +1.933259e-05 -1.130606e-04 -2.166317e-07 +1.029449e-06 -3.107787e-04 +2.527695e-03 -1.097159e-07 +1.982431e-07 -6.493129e-01 +6.104033e-01 +4.751054e-01 +5.050457e-01 +9.192875e-03 +6.632039e-01 -3.066005e-02 -6.256944e-01
+1.205000e+01 -4.534712e-05 -1.025856e-04 +3.123259e-07 +9.906812e-07 +3.682638e-05 +2.573089e-03 +2.839924e-07 +1.483644e-07 -5.885220e-01 +5.959792e-01 +5.735906e-01 +5.488291e-01 +1.123378e-02 +6.290523e-01 +4.454749e-02 -6.007344e-01
+1.206667e+01 -3.910115e-05 -8.903807e-05 +3.177081e-07 +9.290676e-07 +1.079220e-05 +2.441853e-03 +2.969811e-07 +1.307167e-07 -4.849322e-01 +5.229869e-01 +4.638850e-01 +5.674567e-01 +1.388116e-02 +6.425388e-01 +4.458243e-02 -6.167314e-01
+1.208333e+01 +9.034973e-06 -8.267580e-05 -3.659893e-08 +7.774685e-07 +1.845020e-04 +2.726829e-03 -9.061626e-08 -9.866060e-08 -6.130256e-01 +6.150113e-01 +6.629731e-01 +6.216792e-01 -2.323080e-02 +6.038080e-01 +3.857732e-03 -6.233729e-01
+1.210000e+01 -4.969839e-06 -5.817535e-05 +8.572764e-09 +5.602530e-07 -3.165874e-04 +2.208453e-03 +1.044051e-07 -1.456283e-07 -6.249776e-01 +6.062849e-01 +4.402368e-01 +3.988049e-01 +1.641182e-02 +6.123382e-01 +4.174286e-03 -6.407770e-01
+1.211667e+01 -1.306186e-05 -1.134667e-04 +9.431137e-08 +9.303871e-07 -3.309918e-05 +2.885677e-03 +9.923141e-08 -1.215749e-09 -7.154346e-01 +6.142876e-01 +6.561062e-01 +7.186288e-01 +8.834522e-03 +6.550370e-01 +1.079889e-02 -6.534125e-01
+1.213333e+01 +2.717775e-05 -9.136938e-05 -2.229847e-07 +7.498571e-07 -3.073780e-04 +2.418680e-03 -1.172770e-07 -2.935965e-08 -7.556691e-01 +6.392146e-01 +5.624438e-01 +4.850365e-01 -2.442005e-02 +6.334902e-01 -1.049727e-03 -6.376721e-01
+1.215000e+01 -3.809931e-05 -6.209565e-05 +2.306199e-07 +6.174739e-07 +3.892376e-04 +2.611888e-03 +9.993550e-08 -2.123748e-07 -5.695262e-01 +6.130460e-01 +7.241758e-01 +6.160264e-01 +3.135755e-02 +5.897177e-01 -1.066623e-02 -6.326329e-01
+1.216667e+01 -4.486218e-05 -1.096150e-04 +2.677572e-07 +9.314818e-07 +6.456252e-04 +2.252925e-03 +5.733855e-08 +1.936856e-07 -5.248397e-01 +4.798947e-01 +8.086771e-01 +5.787208e-01 +2.342640e-03 +6.305920e-01 +9.337815e-03 -5.870603e-01
+1.218333e+01 +3.967522e-05 -4.819531e-05 -2.986712e-07 +5.467064e-07 -3.725689e-04 +2.716494e-03 -1.694560e-07 -3.095191e-07 -7.294706e-01 +7.187598e-01 +4.940911e-01 +5.989150e-01 -3.034596e-02 +5.879439e-01 -6.876653e-03 -6.529477e-01
+1.220000e+01 -3.815884e-06 -3.502431e-05 +5.219391e-08 +3.936567e-07 +1.905284e-04 +2.234803e-03 -8.286678e-09 -3.077459e-07 -5.702612e-01 +5.835518e-01 +6.307421e-01 +4.975876e-01 -5.157653e-03 +6.014532e-01 +3.163031e-03 -6.666313e-01
+1.221667e+01 -1.491732e-07 -7.488637e-05 +3.290646e-08 +6.585704e-07 -2.670694e-04 +2.202134e-03 +1.117878e-07 -4.696512e-08 -7.955002e-01 +4.770995e-01 +6.097788e-01 +5.965668e-01 +2.087089e-02 +6.108448e-01 +3.635208e-03 -6.193112e-01
+1.223333e+01 -8.768267e-06 -7.992675e-05 +5.125514e-08 +7.035898e-07 -6.159158e-04 +2.643923e-03 +2.344786e-07 -1.372592e-07 -9.029769e-01 +5.852044e-01 +5.300468e-01 +7.396981e-01 +3.973916e-02 +5.947127e-01 +1.222836e-02 -6.242993e-01
+1.225000e+01 +1.476642e-05 -1.102953e-04 -1.259121e-07 +9.689744e-07 -8.475307e-05 +2.841965e-03 -9.315421e-08 +5.437689e-08 -6.390929e-01 +8.125349e-01 +5.623019e-01 +6.484187e-01 -3.890044e-03 +6.145449e-01 -1.797321e-02 -6.018680e-01
+1.226667e+01 -1.103703e-05 -8.838615e-05 +8.104887e-08 +7.812106e-07 +3.445245e-04 +2.234797e-03 -2.698388e-08 +6.064679e-08 -3.707680e-01 +6.435158e-01 +5.406482e-01 +4.985137e-01 -1.778261e-02 +6.260343e-01 +1.127113e-02 -6.127469e-01
+1.228333e+01 +2.132771e-05 -9.750913e-05 -7.673307e-08 +7.662468e-07 +1.551480e-04 +2.151468e-03 -1.190596e-07 +7.231296e-08 -5.713223e-01 +5.842295e-01 +6.242001e-01 +5.251939e-01 -1.038273e-02 +6.249292e-01 -1.744329e-02 -6.093986e-01
+1.230000e+01 +5.194973e-06 -9.237310e-05 +3.340613e-08 +6.661896e-07 -2.760555e-04 +2.665531e-03 +1.146790e-07 -1.761694e-07 -6.333231e-01 +7.528152e-01 +4.463436e-01 +6.632445e-01 -1.070768e-02 +6.130753e-01 +3.759038e-02 -6.558695e-01
+1.231667e+01 +1.969337e-05 -7.653149e-05 -7.162883e-08 +5.358823e-07 -1.092944e-04 +2.213598e-03 -3.467060e-08 -1.627732e-07 -6.890796e-01 +5.140524e-01 +5.883045e-01 +6.522949e-01 -7.665339e-03 +6.208821e-01 -8.686142e-04 -6.611503e-01
+1.233333e+01 -2.386543e-05 -1.062348e-04 +1.515142e-07 +6.875392e-07 +2.450391e-04 +2.083549e-03 +6.973301e-08 +2.022618e-08 -4.778098e-01 +5.436073e-01 +5.880796e-01 +5.681049e-01 -7.083164e-04 +6.023394e-01 +1.728962e-02 -5.991903e-01
+1.235000e+01 -1.241525e-05 -8.736442e-05 +1.343929e-07 +6.016153e-07 +3.209189e-04 +1.981105e-03 +3.077723e-08 -2.956520e-08 -3.990182e-01 +4.746491e-01 +5.567649e-01 +5.900152e-01 -7.273682e-03 +6.128159e-01 +1.450675e-02 -6.225384e-01
+1.236667e+01 -2.242107e-05 -9.070128e-05 +1.546869e-07 +6.304726e-07 -1.154852e-04 +1.850412e-03 +1.807959e-07 +3.747783e-08 -6.267113e-01 +3.796882e-01 +5.251876e-01 +6.194253e-01 +1.511073e-02 +6.432624e-01 +2.885116e-02 -6.374083e-01
+1.238333e+01 -1.713692e-05 -1.061242e-04 +8.528247e-08 +6.999553e-07 +2.708701e-04 +2.050834e-03 -5.808924e-10 +4.357800e-08 -4.684241e-01 +7.280161e-01 +5.978124e-01 +4.146749e-01 -2.480195e-03 +6.317685e-01 +1.574190e-03 -6.246779e-01
+1.240000e+01 -1.737016e-05 -8.771198e-05 +3.865698e-08 +5.553378e-07 -4.100005e-04 +1.801296e-03 +1.593249e-07 -1.777868e-08 -7.010495e-01 +5.648843e-01 +4.248364e-01 +4.377952e-01 +9.721672e-03 +6.568846e-01 +2.967728e-02 -6.656712e-01
+1.241667e+01 +2.206939e-05 -1.096225e-04 -1.312937e-07 +7.134447e-07 -1.136715e-04 +2.208233e-03 -8.995838e-08 +1.020258e-08 -6.231054e-01 +6.558432e-01 +5.230078e-01 +6.006077e-01 -5.378337e-03 +6.122775e-01 -1.864390e-02 -6.137445e-01
+1.243333e+01 -6.318348e-05 -8.039765e-05 +3.722971e-07 +4.788463e-07 +5.818101e-04 +2.078821e-03 +1.776985e-07 -1.722191e-07 -3.597489e-01 +7.049428e-01 +6.835223e-01 +4.911688e-01 +3.104614e-02 +5.850091e-01 +1.391774e-02 -6.335444e-01
+1.245000e+01 -1.964096e-05 -1.227409e-04 +1.597359e-09 +7.962931e-07 +1.422394e-04 +2.257394e-03 -4.108249e-08 +7.477241e-08 -6.097903e-01 +5.874967e-01 +6.578254e-01 +7.202674e-01 +3.139281e-03 +6.226653e-01 -1.489428e-02 -6.075582e-01
+1.246667e+01 -3.051479e-05 -1.292581e-04 +8.969987e-08 +8.488023e-07 +8.894541e-05 +2.154569e-03 +5.807906e-08 +1.555957e-07 -5.483699e-01 +5.873485e-01 +5.683922e-01 +6.719667e-01 +6.086307e-02 +6.586572e-01 -4.686292e-02 -6.227968e-01
+1.248333e+01 -1.012695e-05 -8.244077e-05 -2.980636e-08 +5.583768e-07 -9.498521e-05 +1.941338e-03 +8.348885e-11 -5.462187e-08 -6.005448e-01 +7.443413e-01 +5.069360e-01 +4.042476e-01 -8.139222e-03 +5.929693e-01 +7.257684e-03 -6.126334e-01
+1.250000e+01 +1.426730e-05 -7.479454e-05 -1.065484e-07 +6.034517e-07 +9.238115e-05 +2.001569e-03 -1.282730e-07 -2.950983e-08 -5.421352e-01 +6.983092e-01 +5.677299e-01 +4.990006e-01 -3.876738e-03 +6.197847e-01 -3.155089e-02 -6.328132e-01
+1.251667e+01 -4.994926e-05 -7.824507e-05 +2.647471e-07 +6.986814e-07 +3.744488e-04 +2.028398e-03 +1.384423e-07 +5.293679e-08 -5.162684e-01 +5.690527e-01 +7.188764e-01 +6.510690e-01 +2.178289e-02 +6.328317e-01 +1.554445e-02 -6.234662e-01
+1.253333e+01 -3.959616e-05 -4.824422e-05 +2.271611e-07 +4.613055e-07 +2.850807e-05 +1.524420e-03 +2.059667e-07 -2.076514e-08 -7.422279e-01 +4.720557e-01 +7.164702e-01 +4.378819e-01 +1.719601e-02 +5.933849e-01 +3.895580e-02 -6.040021e-01
+1.255000e+01 -2.413307e-05 -1.075262e-04 +2.642468e-09 +7.396255e-07 -2.174050e-04 +1.698889e-03 +6.709777e-08 +1.906393e-07 -7.016931e-01 +4.746954e-01 +5.210190e-01 +5.620068e-01 +3.219178e-02 +6.633746e-01 -1.474685e-02 -6.154635e-01
+1.256667e+01 +2.500504e-06 -8.444442e-05 -1.625485e-07 +6.572734e-07 -3.996202e-04 +1.747776e-03 -3.471775e-08 +9.868253e-08 -7.276549e-01 +6.169453e-01 +4.283518e-01 +4.719631e-01 +1.267867e-02 +6.255441e-01 -2.369749e-02 -6.029010e-01
+1.258333e+01 -1.556426e-05 -9.474683e-05 -9.445307e-08 +6.318095e-07 -1.949931e-04 +1.817616e-03 -3.124727e-08 +5.422432e-08 -6.476394e-01 +6.194434e-01 +4.854888e-01 +5.282562e-01 +7.436186e-03 +6.460496e-01 -1.728876e-02 -6.354080e-01
+1.260000e+01 -1.204751e-05 -8.344052e-05 -1.136341e-07 +5.350708e-07 -2.111759e-04 +1.427462e-03 -4.455983e-08 +7.917068e-08 -6.844510e-01 +4.176299e-01 +5.076377e-01 +4.738347e-01 -3.200181e-03 +6.482684e-01 -1.036348e-02 -6.297075e-01
+1.261667e+01 +1.849405e-06 -9.468213e-05 -2.024629e-07 +5.866373e-07 -2.538375e-04 +1.784603e-03 -1.157998e-07 +2.205949e-08 -7.446578e-01 +5.283512e-01 +5.337847e-01 +6.177547e-01 -1.103775e-02 +6.418884e-01 -2.326839e-02 -6.392206e-01
+1.263333e+01 -6.595718e-05 -7.056760e-05 +1.936550e-07 +3.559431e-07 +5.082131e-04 +1.543186e-03 +3.204689e-08 -1.238508e-07 -4.400627e-01 +5.174584e-01 +7.568376e-01 +4.795238e-01 +2.341931e-02 +5.974474e-01 -1.392326e-02 -6.373119e-01
+1.265000e+01 -4.004399e-05 -1.039183e-04 +4.762546e-08 +5.965696e-07 +6.444572e-05 +1.508961e-03 +2.585410e-08 +1.139207e-07 -6.840822e-01 +4.567923e-01 +6.861009e-01 +5.255085e-01 +1.511194e-03 +6.560480e-01 +6.182332e-03 -6.245275e-01
+1.266667e+01 -9.916287e-06 -9.495067e-05 -8.767979e-08 +5.611073e-07 +9.593638e-05 +1.658571e-03 -1.113122e-07 +3.628129e-08 -5.678970e-01 +6.763239e-01 +5.986590e-01 +4.329252e-01 -5.976080e-03 +6.159032e-01 -2.790025e-02 -6.074197e-01
+1.268333e+01 -3.525468e-05 -1.026348e-04 +1.731541e-08 +6.484342e-07 +3.715473e-04 +1.817300e-03 -9.389174e-08 +7.194797e-08 -3.655009e-01 +7.745329e-01 +5.994178e-01 +4.626336e-01 +2.100725e-02 +6.333275e-01 -4.954939e-02 -6.133787e-01
+1.270000e+01 -5.020316e-05 -1.114736e-04 +1.495800e-07 +7.356828e-07 +3.282556e-04 +2.114638e-03 +4.390566e-08 +6.650103e-08 -5.305090e-01 +6.821024e-01 +7.243905e-01 +7.690972e-01 +5.302639e-03 +6.198980e-01 +8.708951e-03 -6.010597e-01
+1.271667e+01 -4.362674e-05 -1.273895e-04 +8.172649e-08 +7.492857e-07 +6.321289e-05 +1.875628e-03 +5.832208e-08 +1.504791e-07 -6.487164e-01 +7.037709e-01 +6.495530e-01 +5.919348e-01 +8.771015e-03 +6.331594e-01 +9.721759e-03 -5.873353e-01
+1.273333e+01 -3.998569e-06 -7.514614e-05 -3.530409e-08 +5.666728e-07 +2.624170e-05 +1.533790e-03 -4.126744e-08 +7.947969e-08 -5.919661e-01 +5.388164e-01 +5.707459e-01 +5.159729e-01 +6.675635e-04 +6.491933e-01 -1.365436e-02 -6.246880e-01
+1.275000e+01 -4.977989e-05 -4.333047e-05 +1.665932e-07 +3.504348e-07 +1.924480e-04 +1.945615e-03 +1.003244e-07 -2.462710e-07 -5.836695e-01 +6.802034e-01 +6.867791e-01 +6.988021e-01 +3.023011e-02 +5.584039e-01 +2.215863e-03 -6.376713e-01
+1.276667e+01 -5.036459e-05 -9.821082e-05 +1.722897e-07 +5.942291e-07 -7.560352e-05 +1.477869e-03 +1.849435e-07 +1.226233e-07 -6.764698e-01 +4.718554e-01 +5.775313e-01 +5.644681e-01 +2.782691e-02 +6.398800e-01 +3.198565e-02 -5.994999e-01
+1.278333e+01 -2.733901e-05 -6.793459e-05 +5.985220e-08 +4.231487e-07 +3.355748e-04 +1.457426e-03 -4.271220e-08 -3.262036e-08 -4.410110e-01 +4.414257e-01 +6.652318e-01 +5.938948e-01 +1.509152e-02 +6.368975e-01 -2.957917e-02 -6.467358e-01
+1.280000e+01 -2.545263e-05 -8.046098e-05 +5.520937e-08 +5.221247e-07 -7.581287e-05 +1.649629e-03 +7.440300e-08 +4.434058e-09 -5.938543e-01 +6.532628e-01 +5.013955e-01 +5.499530e-01 -2.930521e-03 +6.493485e-01 +2.719921e-02 -6.465790e-01
+1.281667e+01 -1.310970e-05 -8.533484e-05 +8.827625e-08 +5.418435e-07 +1.104672e-04 +1.732520e-03 +5.068678e-08 -1.095099e-09 -6.204405e-01 +7.025022e-01 +6.738112e-01 +5.808979e-01 +1.713176e-02 +6.524488e-01 -6.287304e-04 -6.512822e-01
+1.283333e+01 -1.835693e-05 -5.928964e-05 +1.087741e-07 +4.237799e-07 +1.109431e-04 +1.433557e-03 +6.993021e-08 -2.414981e-08 -5.546895e-01 +4.794427e-01 +6.126311e-01 +5.773321e-01 +9.843260e-03 +6.355361e-01 +1.330172e-02 -6.420962e-01
+1.285000e+01 +3.060264e-05 -9.807219e-05 -1.384772e-07 +5.491394e-07 +5.624672e-04 +2.020998e-03 -2.967308e-07 -7.860857e-08 -2.694033e-01 +8.492269e-01 +6.961930e-01 +6.987686e-01 -3.264938e-02 +6.413877e-01 -7.058607e-02 -6.666275e-01
+1.286667e+01 +2.163055e-05 -9.206455e-05 -9.214924e-08 +4.799936e-07 +3.138262e-05 +1.317214e-03 -9.656091e-08 +6.363479e-08 -5.422220e-01 +4.673894e-01 +5.369330e-01 +5.190742e-01 -2.734513e-02 +6.403803e-01 -5.930511e-03 -6.160897e-01
+1.288333e+01 +1.316560e-05 -1.096104e-04 -4.991799e-08 +5.442173e-07 -3.980962e-04 +1.631217e-03 +6.978577e-08 +3.220763e-08 -7.428264e-01 +5.627443e-01 +3.869970e-01 +6.966632e-01 -1.067745e-02 +6.260731e-01 +3.614188e-02 -6.129277e-01
+1.290000e+01 +4.688279e-05 -7.072948e-05 -2.379578e-07 +2.868616e-07 +3.051341e-05 +1.274556e-03 -2.338939e-07 -1.056828e-07 -4.131681e-01 +4.678796e-01 +4.197657e-01 +5.104069e-01 -4.516910e-02 +6.152325e-01 -3.813109e-02 -6.513101e-01
+1.291667e+01 +5.065632e-06 -7.683223e-05 -3.105527e-08 +2.910538e-07 -2.203479e-04 +9.900401e-04 +3.534970e-08 -1.776967e-08 -7.305660e-01 +3.828772e-01 +5.250304e-01 +3.715281e-01 +6.686083e-04 +6.056541e-01 +1.339799e-02 -6.101561e-01
+1.293333e+01 -1.750242e-05 -1.024706e-04 +1.191837e-07 +3.948712e-07 +1.262877e-04 +1.400713e-03 +7.536455e-08 -4.021029e-08 -5.057895e-01 +5.652215e-01 +5.941033e-01 +5.462712e-01 +1.768311e-02 +6.096994e-01 +1.086422e-02 -6.226927e-01
+1.295000e+01 -6.105487e-06 -8.447979e-05 +2.540763e-08 +3.444307e-07 -9.649934e-05 +1.347118e-03 +5.227683e-08 -7.187355e-08 -5.385529e-01 +5.479578e-01 +4.403052e-01 +5.297674e-01 +2.818827e-02 +6.121772e-01 -8.296570e-03 -6.372495e-01
+1.296667e+01 -1.761274e-05 -1.363750e-04 +8.268580e-08 +6.182573e-07 +3.008126e-04 +1.843781e-03 -1.034274e-08 +4.109174e-08 -5.210713e-01 +7.607048e-01 +7.576918e-01 +7.512889e-01 -1.489759e-02 +6.244485e-01 +1.137311e-02 -6.077413e-01
+1.298333e+01 -8.490369e-06 -9.676088e-05 +1.069561e-07 +4.365988e-07 +5.160479e-05 +1.397373e-03 +8.575467e-08 +7.829756e-10 -5.511871e-01 +5.859050e-01 +5.741740e-01 +5.518010e-01 -1.188721e-02 +6.194807e-01 +4.468462e-02 -6.183164e-01
+1.300000e+01 +4.110442e-06 -1.182366e-04 +1.876802e-08 +5.107963e-07 -2.915573e-05 +1.426369e-03 +2.616053e-08 +6.263098e-08 -7.050731e-01 +4.699078e-01 +6.571760e-01 +7.053029e-01 -3.545050e-03 +6.358590e-01 +1.352638e-02 -6.112771e-01
+1.301667e+01 -4.331993e-06 -9.474275e-05 +8.374945e-08 +4.244778e-07 +1.754718e-04 +1.300143e-03 +2.756192e-08 +1.835455e-08 -5.208655e-01 +4.532757e-01 +6.591599e-01 +6.245458e-01 +2.345270e-03 +6.143234e-01 +8.203925e-03 -6.068582e-01
+1.303333e+01 +1.942710e-05 -1.077797e-04 -4.518930e-08 +4.681649e-07 -1.041344e-04 +1.405623e-03 -1.226608e-08 +2.894182e-08 -5.551481e-01 +5.287642e-01 +4.441035e-01 +6.589802e-01 +1.642169e-03 +6.328285e-01 -6.622802e-03 -6.211147e-01
+1.305000e+01 -8.670050e-06 -9.578192e-05 +5.696751e-08 +4.055304e-07 +2.822449e-04 +1.341172e-03 -2.894847e-08 -1.111371e-08 -5.478933e-01 +6.670770e-01 +7.925561e-01 +4.751679e-01 +2.677800e-02 +6.256388e-01 -3.827423e-02 -6.295956e-01
+1.306667e+01 -1.535666e-05 -1.230829e-04 +6.953428e-08 +5.502920e-07 +1.045581e-04 +1.578171e-03 +3.497469e-08 +5.646015e-08 -7.085218e-01 +6.450835e-01 +7.932189e-01 +7.322506e-01 +1.403583e-02 +6.294631e-01 +9.936872e-06 -6.062876e-01
+1.308333e+01 -3.050963e-05 -9.863585e-05 +1.452771e-07 +4.550460e-07 +2.349939e-04 +1.416809e-03 +6.837765e-08 +1.394434e-08 -3.404721e-01 +7.018775e-01 +5.473343e-01 +5.384543e-01 +3.482131e-02 +6.365738e-01 -7.183813e-03 -6.302697e-01
+1.310000e+01 +1.419042e-05 -8.851618e-05 -5.136237e-08 +4.396879e-07 -1.316747e-04 +1.435256e-03 -1.013076e-08 -5.715895e-09 -5.591466e-01 +6.597625e-01 +4.212774e-01 +6.155824e-01 -2.110992e-02 +6.362481e-01 +1.648949e-02 -6.376967e-01
+1.311667e+01 -1.041490e-05 -6.411010e-05 +6.487255e-08 +3.310605e-07 +1.108257e-05 +1.310034e-03 +5.796469e-08 -7.149058e-08 -4.622224e-01 +5.845188e-01 +4.637087e-01 +5.866233e-01 +3.871241e-02 +6.083490e-01 -1.485637e-02 -6.369333e-01
+1.313333e+01 +1.074559e-05 -3.036506e-05 -5.832031e-08 +2.332520e-07 +2.409356e-05 +8.043527e-04 -6.220215e-08 -1.592346e-08 -6.500888e-01 +3.989442e-01 +6.678277e-01 +2.974375e-01 -2.078564e-02 +6.008505e-01 -5.762353e-03 -6.062330e-01
+1.315000e+01 -1.663204e-05 -4.143221e-05 +1.172810e-07 +2.931965e-07 -1.657660e-04 +1.470662e-03 +1.591659e-07 -1.537698e-07 -6.335400e-01 +7.839687e-01 +4.672312e-01 +5.741764e-01 +1.215152e-02 +6.009001e-01 +5.515387e-02 -6.648258e-01
+1.316667e+01 +9.654474e-06 -7.973791e-05 -3.968411e-08 +4.259859e-07 -9.925865e-05 +1.497623e-03 -8.530137e-09 -3.598585e-08 -5.397690e-01 +8.114334e-01 +4.393030e-01 +5.880533e-01 +2.620243e-02 +6.389696e-01 -3.092741e-02 -6.531619e-01
+1.318333e+01 +1.019994e-06 -2.280841e-05 -3.103255e-08 +2.438977e-07 -4.658543e-06 +1.269879e-03 -2.795579e-08 -1.413306e-07 -5.615761e-01 +6.680744e-01 +5.524923e-01 +5.182650e-01 +2.535969e-02 +5.704471e-01 -3.842001e-02 -6.309764e-01
+1.320000e+01 +3.553475e-06 -4.558472e-05 -9.515000e-08 +3.335996e-07 -2.621817e-04 +1.134455e-03 -1.343100e-08 -1.688054e-08 -8.042658e-01 +5.995234e-01 +5.299793e-01 +4.649370e-01 -3.312399e-02 +5.997818e-01 +2.712713e-02 -6.068284e-01
+1.321667e+01 -6.452447e-06 -5.862099e-05 -5.988550e-08 +3.591346e-07 -2.273325e-04 +1.147968e-03 +9.719774e-09 +3.505604e-09 -8.162294e-01 +4.933787e-01 +5.726329e-01 +5.948065e-01 -1.781841e-02 +6.288521e-01 +2.204115e-02 -6.280946e-01
+1.323333e+01 -5.166708e-05 -5.418092e-05 +1.594256e-07 +3.739965e-07 +2.412025e-05 +1.330241e-03 +1.436167e-07 -3.538159e-08 -4.830983e-01 +6.531651e-01 +5.064395e-01 +6.425946e-01 +3.244286e-02 +6.131441e-01 +3.174710e-02 -6.305620e-01
+1.325000e+01 +3.405040e-05 -6.948108e-05 -1.430014e-07 +3.688270e-07 +4.871257e-05 +1.229907e-03 -1.492492e-07 -1.084915e-08 -5.922578e-01 +7.041968e-01 +6.323542e-01 +5.061122e-01 -3.446662e-02 +6.239068e-01 -3.416630e-02 -6.310192e-01
+1.326667e+01 -1.292991e-05 -5.214771e-05 +1.772818e-08 +2.997341e-07 +5.260960e-05 +1.340950e-03 +1.451570e-09 -1.082575e-07 -5.531888e-01 +7.286406e-01 +5.962581e-01 +6.129289e-01 +2.752357e-02 +5.892595e-01 -2.718271e-02 -6.416803e-01
+1.328333e+01 +2.732168e-05 -1.061832e-04 -1.247905e-07 +4.811355e-07 -2.974722e-04 +1.086705e-03 -3.133377e-08 +1.372755e-07 -8.478363e-01 +6.327735e-01 +5.059530e-01 +4.529252e-01 -1.768764e-02 +6.566316e-01 +3.318122e-03 -5.961274e-01
+1.330000e+01 -2.315077e-05 -6.433665e-05 +1.210179e-07 +3.030670e-07 +2.817808e-06 +9.666091e-04 +1.135366e-07 +4.168133e-09 -5.746769e-01 +5.239574e-01 +5.633529e-01 +4.434423e-01 +5.541205e-02 +6.322840e-01 -2.045141e-03 -6.346090e-01
+1.331667e+01 +2.259565e-05 -7.741747e-05 -7.529574e-08 +3.516225e-07 -2.207033e-05 +1.242985e-03 -6.468581e-08 -3.016638e-08 -6.197415e-01 +6.243297e-01 +5.748530e-01 +6.571923e-01 -3.017848e-02 +6.296664e-01 -8.760105e-04 -6.484957e-01
+1.333333e+01 +2.330280e-06 -9.356293e-05 +2.432765e-08 +4.252818e-07 +1.556621e-04 +1.442648e-03 -2.223327e-08 -1.844454e-08 -5.054033e-01 +7.137699e-01 +6.561662e-01 +8.033745e-01 -1.747496e-02 +6.264107e-01 +6.865826e-03 -6.397638e-01
+1.335000e+01 -1.918749e-05 -6.580639e-05 +7.231464e-08 +3.589562e-07 +1.456142e-04 +1.069469e-03 +2.601905e-08 +2.746166e-08 -5.447962e-01 +5.412496e-01 +6.814331e-01 +5.722196e-01 +2.887565e-03 +6.292053e-01 +9.950775e-03 -6.203422e-01
+1.336667e+01 -5.850716e-06 -3.417186e-05 +5.819577e-09 +1.919765e-07 -3.196660e-05 +9.755800e-04 +1.475693e-08 -1.028455e-07 -6.165468e-01 +6.015998e-01 +5.513453e-01 +4.260974e-01 +2.482255e-02 +5.959238e-01 -1.774891e-02 -6.514776e-01
+1.338333e+01 -1.780254e-05 -1.086034e-04 +7.432808e-10 +4.694243e-07 -1.476873e-04 +1.191677e-03 +4.355014e-08 +9.669968e-08 -6.633317e-01 +7.363145e-01 +4.651513e-01 +5.569687e-01 +1.576712e-02 +6.421536e-01 +5.894066e-03 -5.985565e-01
+1.340000e+01 -1.959789e-05 -7.412590e-05 +5.572224e-09 +3.347412e-07 -2.289629e-05 +1.060024e-03 +1.191114e-08 +7.821583e-09 -6.133723e-01 +5.822980e-01 +5.579287e-01 +5.679102e-01 -3.867963e-03 +6.035248e-01 +9.692786e-03 -6.046729e-01
+1.341667e+01 -2.716308e-05 -6.145248e-05 +4.835794e-08 +2.883102e-07 -4.100305e-05 +8.519411e-04 +5.757972e-08 +2.445513e-08 -7.194641e-01 +4.959802e-01 +6.351777e-01 +4.259902e-01 +1.230181e-03 +6.188492e-01 +2.799028e-02 -6.115632e-01
+1.343333e+01 +1.160528e-06 -8.671936e-05 -3.757224e-08 +3.513257e-07 -1.673989e-04 +1.147539e-03 +1.305018e-08 -1.588115e-09 -7.082116e-01 +7.368964e-01 +4.772850e-01 +5.562137e-01 -2.413685e-02 +6.019519e-01 +3.058166e-02 -6.078822e-01
+1.345000e+01 -2.615074e-05 -6.346423e-05 +2.787742e-08 +2.738017e-07 +4.899234e-05 +1.177478e-03 +1.216283e-08 -8.336023e-08 -6.073220e-01 +6.503292e-01 +6.326056e-01 +6.856247e-01 -1.643782e-02 +5.815312e-01 +2.244746e-02 -6.299627e-01
+1.346667e+01 -3.017037e-05 -4.120429e-05 +6.641725e-08 +2.086181e-07 +1.138877e-04 +8.296829e-04 +2.977084e-08 -4.405114e-08 -6.172909e-01 +3.690436e-01 +7.169279e-01 +5.511326e-01 -9.678152e-03 +6.223303e-01 +2.502506e-02 -6.507027e-01
+1.348333e+01 +8.348570e-06 -9.837767e-05 -4.007785e-08 +4.346836e-07 -6.390913e-05 +1.111189e-03 -1.934223e-08 +8.810933e-08 -6.764934e-01 +5.878117e-01 +5.587737e-01 +6.994806e-01 +5.401018e-03 +6.668083e-01 -1.647612e-02 -6.253218e-01
+1.350000e+01 +1.005538e-05 -7.584916e-05 -4.092334e-08 +3.491062e-07 -1.556478e-04 +1.232476e-03 +6.413020e-09 -2.771271e-08 -6.751623e-01 +7.348474e-01 +4.455934e-01 +7.249995e-01 -3.695917e-03 +6.123638e-01 +6.755929e-03 -6.331637e-01
+1.351667e+01 -4.248545e-06 -1.377123e-04 +7.356037e-09 +5.259872e-07 -2.055330e-05 +1.373909e-03 +1.293342e-08 +9.861733e-08 -6.791008e-01 +5.714561e-01 +6.157559e-01 +1.070412e+00 +9.681198e-03 +6.286383e-01 -3.093835e-03 -5.802710e-01
+1.353333e+01 +6.776227e-07 -9.207436e-05 -2.653164e-08 +3.419990e-07 +1.491823e-04 +1.034191e-03 -6.814527e-08 +2.317529e-08 -5.320000e-01 +5.368164e-01 +6.944164e-01 +6.889566e-01 -2.669491e-02 +6.435220e-01 -1.132741e-02 -6.365840e-01
+1.355000e+01 -4.276201e-05 -1.091601e-04 +1.005552e-07 +3.596345e-07 -2.212333e-06 +9.931987e-04 +9.564872e-08 +5.184970e-08 -6.805185e-01 +6.844347e-01 +6.444942e-01 +5.125945e-01 +3.655784e-03 +6.281153e-01 +5.000386e-02 -6.045583e-01
+1.356667e+01 -5.678639e-06 -7.626063e-05 +1.664173e-08 +2.744523e-07 +7.438278e-05 +9.553628e-04 -5.747253e-09 -1.753284e-08 -5.985224e-01 +6.796817e-01 +6.684539e-01 +4.882979e-01 -1.109115e-02 +6.098786e-01 +7.441374e-03 -6.249379e-01
+1.358333e+01 -2.739574e-06 -8.879562e-05 +1.965569e-08 +2.711325e-07 +5.672681e-05 +9.858837e-04 +2.196491e-09 -2.933183e-08 -4.497201e-01 +5.639582e-01 +5.023228e-01 +6.614877e-01 +1.827301e-02 +6.329814e-01 -1.742071e-02 -6.544720e-01
+1.360000e+01 -3.033003e-05 -1.023540e-04 +1.053192e-07 +3.430849e-07 -8.076188e-06 +9.823712e-04 +1.018246e-07 +3.979656e-08 -5.027283e-01 +5.770691e-01 +4.684689e-01 +6.625043e-01 +1.880695e-02 +6.420306e-01 +3.998507e-02 -6.232360e-01
+1.361667e+01 +3.153002e-05 -8.921848e-05 -1.094837e-07 +3.088989e-07 -1.057504e-04 +8.332818e-04 -7.291689e-08 +5.065142e-08 -6.497278e-01 +5.849884e-01 +4.811096e-01 +4.686631e-01 -3.276871e-02 +6.550908e-01 -1.081122e-02 -6.296153e-01
+1.363333e+01 +1.441312e-05 -8.236583e-05 -4.189164e-08 +2.829987e-07 -3.588284e-05 +7.236835e-04 -2.921801e-08 +5.792044e-08 -5.306390e-01 +4.450943e-01 +4.618099e-01 +4.703400e-01 -5.261044e-03 +6.494884e-01 -1.232335e-02 -6.190986e-01
+1.365000e+01 +1.719300e-05 -9.480576e-05 -4.033881e-08 +2.975739e-07 +4.227249e-05 +9.171948e-04 -5.029402e-08 +1.598315e-08 -5.016747e-01 +6.423708e-01 +5.413139e-01 +5.579929e-01 -7.223525e-03 +6.415808e-01 -2.303808e-02 -6.356216e-01
+1.366667e+01 -1.672434e-05 -1.161019e-04 +4.319198e-08 +3.323847e-07 -4.496172e-05 +1.002981e-03 +5.376852e-08 +2.423674e-08 -5.640335e-01 +6.978768e-01 +4.816891e-01 +6.359926e-01 +2.731777e-02 +6.220607e-01 +5.785285e-03 -6.103716e-01
+1.368333e+01 -1.840738e-05 -9.605665e-05 +6.322258e-08 +2.991909e-07 +2.241206e-04 +8.079057e-04 -4.861120e-09 +4.920800e-08 -4.664127e-01 +5.895384e-01 +7.625366e-01 +4.822290e-01 +6.699244e-03 +6.264551e-01 -9.713070e-03 -5.986617e-01
+1.370000e+01 +3.261371e-06 -9.338171e-05 -6.111766e-09 +2.811807e-07 -8.391622e-05 +7.571418e-04 +1.839815e-08 +4.692008e-08 -5.641865e-01 +4.479275e-01 +4.230609e-01 +5.617226e-01 -1.647524e-02 +6.455118e-01 +2.780889e-02 -6.181972e-01
+1.371667e+01 +2.494912e-05 -8.820476e-05 -9.701891e-08 +2.606597e-07 -2.876979e-04 +8.845803e-04 -8.772022e-09 -9.090811e-09 -6.443661e-01 +6.659956e-01 +2.124839e-01 +5.425721e-01 -1.786725e-02 +6.392885e-01 +1.214355e-02 -6.462308e-01
+1.373333e+01 -7.328606e-06 -9.466160e-05 -1.112307e-08 +2.612246e-07 -8.391383e-06 +8.739923e-04 -8.067912e-09 -5.418013e-09 -5.460995e-01 +5.799011e-01 +5.145491e-01 +6.216917e-01 -1.203438e-02 +6.204408e-01 +6.797361e-03 -6.244301e-01
+1.375000e+01 -1.093297e-05 -1.206194e-04 -1.886105e-08 +3.356625e-07 +1.084754e-04 +9.244854e-04 -4.902721e-08 +5.045360e-08 -4.710281e-01 +4.570218e-01 +6.099310e-01 +8.239233e-01 +5.188684e-03 +6.551969e-01 -3.672120e-02 -6.224852e-01
+1.376667e+01 -3.268434e-05 -1.033428e-04 +3.605462e-08 +2.813430e-07 +3.258376e-05 +9.725216e-04 +2.469007e-08 -1.459487e-08 -5.848044e-01 +6.569885e-01 +6.120561e-01 +7.114631e-01 +1.313239e-02 +6.177575e-01 +3.358109e-03 -6.269406e-01
+1.378333e+01 -2.339653e-05 -1.252273e-04 +3.180133e-08 +3.115507e-07 +1.060362e-04 +9.378853e-04 -4.570860e-10 +2.400154e-08 -3.862873e-01 +6.735197e-01 +5.282571e-01 +6.581170e-01 +1.453736e-02 +6.293341e-01 -1.463443e-02 -6.124875e-01
+1.380000e+01 -1.671691e-05 -1.130387e-04 +1.346062e-08 +2.885322e-07 +4.886945e-05 +8.944262e-04 -1.344558e-09 +1.485141e-08 -4.729579e-01 +5.649111e-01 +5.299644e-01 +7.146665e-01 +1.645784e-02 +6.305942e-01 -1.714815e-02 -6.192719e-01
+1.381667e+01 +4.305375e-06 -5.703994e-05 -3.513865e-08 +1.351000e-07 +4.240669e-05 +8.711216e-04 -4.539586e-08 -1.232967e-07 -4.831390e-01 +5.122661e-01 +5.330632e-01 +7.462254e-01 -1.920098e-02 +6.109099e-01 -1.145471e-02 -6.922631e-01
+1.383333e+01 +1.853261e-06 -8.048141e-05 -4.821629e-09 +1.989316e-07 -4.244290e-05 +8.179030e-04 +7.625764e-09 -4.760795e-08 -6.431974e-01 +4.980753e-01 +5.659890e-01 +6.922528e-01 -3.095333e-02 +6.141934e-01 +3.655914e-02 -6.440862e-01
+1.385000e+01 -1.562880e-05 -1.105962e-04 +6.247973e-08 +2.943749e-07 +6.514603e-05 +8.455056e-04 +4.030253e-08 +3.472028e-08 -6.358538e-01 +5.542220e-01 +7.323429e-01 +6.940320e-01 +1.275486e-02 +6.219456e-01 +1.542568e-02 -5.953345e-01
+1.386667e+01 -1.330610e-05 -8.253906e-05 +4.819876e-08 +2.027414e-07 +6.839657e-05 +6.320930e-04 +2.588046e-08 +9.525718e-09 -5.484048e-01 +4.435448e-01 +6.518250e-01 +4.782738e-01 +1.276957e-02 +6.364840e-01 +5.315346e-03 -6.278351e-01
+1.388333e+01 +4.328476e-05 -6.198788e-05 -9.298012e-08 +1.620720e-07 +1.443955e-04 +5.998659e-04 -1.293074e-07 -1.956161e-08 -5.958128e-01 +4.188515e-01 +8.288895e-01 +4.660817e-01 -5.157547e-02 +6.448057e-01 -4.038047e-02 -6.569560e-01
+1.390000e+01 +3.946134e-06 -7.118580e-05 +3.249800e-08 +1.732373e-07 +2.468482e-05 +7.963410e-04 +2.360031e-08 -6.535040e-08 -6.895402e-01 +5.345696e-01 +7.324456e-01 +6.870054e-01 +1.712360e-02 +5.601234e-01 +7.086716e-04 -6.054884e-01
+1.391667e+01 -9.077782e-06 -1.050909e-04 +3.837360e-08 +2.852129e-07 -1.373060e-05 +7.678398e-04 +4.017871e-08 +4.868074e-08 -6.002866e-01 +6.882261e-01 +5.786135e-01 +4.934771e-01 +1.221605e-02 +6.425369e-01 +1.755388e-02 -6.059743e-01
+1.393333e+01 +8.304893e-06 -8.786253e-05 +2.432131e-09 +2.317474e-07 +3.688244e-05 +8.306304e-04 -8.295222e-09 -1.977617e-08 -5.598413e-01 +6.730237e-01 +6.263074e-01 +6.325166e-01 -1.471859e-02 +6.292182e-01 +8.899466e-03 -6.430083e-01
+1.395000e+01 -3.612932e-05 -3.760797e-05 +1.069140e-07 +9.779232e-08 +8.702812e-05 +5.039446e-04 +7.602650e-08 -5.254945e-08 -5.064026e-01 +4.988753e-01 +6.604483e-01 +2.640988e-01 +2.026362e-02 +5.916934e-01 +3.646247e-02 -6.300452e-01
+1.396667e+01 +1.126848e-05 -8.150912e-05 -1.946600e-08 +2.312700e-07 -5.299371e-05 +7.556080e-04 -3.199521e-09 +1.421704e-09 -4.730697e-01 +7.876764e-01 +3.849396e-01 +4.170074e-01 +1.063757e-03 +6.222873e-01 -3.762901e-03 -6.207607e-01
+1.398333e+01 -4.721261e-06 -8.576457e-05 +2.098622e-08 +2.302723e-07 -5.330836e-07 +7.780055e-04 +1.997326e-08 -5.883408e-09 -5.711459e-01 +6.247040e-01 +5.760246e-01 +6.356237e-01 +1.998865e-02 +6.402379e-01 -5.107482e-03 -6.447799e-01
+1.400000e+01 -9.627754e-06 -7.171296e-05 +2.168409e-08 +2.103997e-07 +6.941602e-05 +7.601207e-04 +5.820099e-10 -1.946874e-08 -5.517109e-01 +5.340222e-01 +6.795012e-01 +7.109630e-01 -1.131024e-02 +6.192229e-01 +1.145032e-02 -6.345406e-01
+1.401667e+01 +6.757933e-06 -5.845388e-05 -2.977762e-08 +1.785100e-07 -8.161781e-05 +6.445066e-04 -4.750045e-09 -1.640112e-08 -6.357433e-01 +4.628748e-01 +4.972801e-01 +5.926123e-01 -1.275591e-02 +6.214875e-01 +8.804071e-03 -6.348883e-01
+1.403333e+01 +1.340715e-06 -8.896207e-05 -1.282218e-08 +2.495403e-07 -4.911998e-05 +8.420800e-04 +1.956966e-09 -5.851450e-09 -6.326947e-01 +8.896440e-01 +5.539434e-01 +5.256580e-01 -6.995130e-03 +6.270679e-01 +8.343971e-03 -6.326709e-01
+1.405000e+01 -6.794194e-06 -6.701672e-05 +1.594971e-08 +2.055071e-07 -1.882821e-04 +8.159544e-04 +6.899267e-08 -3.990231e-08 -7.680453e-01 +6.044774e-01 +4.358299e-01 +7.813032e-01 +3.966595e-02 +5.752357e-01 +1.496459e-02 -6.081531e-01
+1.406667e+01 -1.615544e-05 -8.556912e-05 +4.309216e-08 +2.700837e-07 +1.013984e-04 +8.274349e-04 +1.170231e-08 +1.788593e-08 -5.110951e-01 +6.941557e-01 +7.103640e-01 +7.310636e-01 +8.414896e-03 +6.184116e-01 +3.730526e-04 -6.056873e-01
+1.408333e+01 -4.113821e-06 -4.706831e-05 +3.700454e-09 +1.934465e-07 -1.264348e-05 +6.893962e-04 +7.120955e-09 -1.493753e-08 -6.438091e-01 +4.860344e-01 +6.287938e-01 +7.004627e-01 +5.696824e-03 +6.187988e-01 -5.165160e-04 -6.331740e-01
+1.410000e+01 -2.394487e-07 -6.373959e-05 -2.224723e-09 +2.227139e-07 +1.529396e-05 +7.659019e-04 -6.470021e-09 -9.104519e-09 -6.081153e-01 +6.862419e-01 +6.461259e-01 +6.628029e-01 +3.768608e-04 +6.108718e-01 -6.261325e-03 -6.207844e-01
+1.411667e+01 -2.664973e-05 -4.995094e-05 +7.093900e-08 +1.909027e-07 +1.711227e-05 +5.879656e-04 +6.212601e-08 +1.180154e-08 -6.099610e-01 +5.994176e-01 +6.516678e-01 +4.249832e-01 +5.324198e-02 +6.065119e-01 -2.292917e-03 -5.993579e-01
+1.413333e+01 -1.329969e-05 -5.118025e-05 +2.235799e-08 +1.973251e-07 +4.935261e-05 +4.797992e-04 +7.012808e-09 +4.886210e-08 -6.495468e-01 +4.128319e-01 +7.544274e-01 +4.202453e-01 +1.127264e-02 +6.494715e-01 -6.265892e-03 -6.116439e-01
+1.415000e+01 -1.007949e-05 -5.866564e-05 +2.838304e-08 +1.904795e-07 +1.020771e-04 +6.441709e-04 -2.371272e-09 -4.548198e-09 -5.282207e-01 +6.714891e-01 +7.360610e-01 +5.001386e-01 -4.203046e-03 +5.814768e-01 +1.424234e-03 -5.886112e-01
+1.416667e+01 -7.879637e-06 -1.098654e-04 +3.106624e-08 +2.719064e-07 +3.578358e-05 +6.100784e-04 +1.911511e-08 +8.217380e-08 -5.808032e-01 +5.134447e-01 +6.573584e-01 +6.092010e-01 +4.786287e-03 +6.600766e-01 +1.095153e-02 -5.929622e-01
+1.418333e+01 +8.090801e-06 -6.923280e-05 -3.237243e-09 +1.750342e-07 +2.980998e-05 +6.222749e-04 -1.158280e-08 -1.277637e-08 -4.896258e-01 +6.299748e-01 +5.534071e-01 +5.311930e-01 +3.866368e-03 +5.983946e-01 -1.458703e-02 -6.128156e-01
+1.420000e+01 +1.035542e-05 -9.453413e-05 -2.156603e-08 +2.365148e-07 +1.345043e-05 +6.292040e-04 -2.422199e-08 +4.337124e-08 -4.840613e-01 +5.603842e-01 +5.153166e-01 +6.316496e-01 -1.159903e-04 +6.336610e-01 -2.158246e-02 -5.983688e-01
+1.421667e+01 +4.315685e-06 -6.494964e-05 -9.036681e-09 +1.773973e-07 -2.167563e-05 +5.453443e-04 -2.349407e-09 +1.152816e-08 -6.486387e-01 +4.568583e-01 +6.123161e-01 +5.788745e-01 +1.094395e-03 +6.300421e-01 -3.407347e-03 -6.221336e-01
+1.423333e+01 +1.801813e-05 -6.916803e-05 -3.702352e-08 +1.575242e-07 -5.322778e-05 +5.589073e-04 -1.977438e-08 -1.107799e-08 -5.754405e-01 +4.550974e-01 +4.725429e-01 +6.229974e-01 -1.416883e-02 +6.305982e-01 -3.755617e-03 -6.421855e-01
+1.425000e+01 -1.183380e-05 -8.780017e-05 +3.893881e-08 +2.001568e-07 -1.929978e-05 +5.438391e-04 +4.229609e-08 +3.353935e-08 -6.242994e-01 +6.218133e-01 +5.949749e-01 +4.333021e-01 +1.381785e-02 +6.336160e-01 +2.459962e-02 -6.042579e-01
+1.426667e+01 +2.574659e-05 -1.062849e-04 -2.013244e-08 +2.317204e-07 +6.089413e-05 +7.251383e-04 -3.640951e-08 +1.161804e-08 -4.976359e-01 +7.127233e-01 +6.355772e-01 +7.370851e-01 -1.582780e-03 +6.234320e-01 -3.210965e-02 -6.135328e-01
+1.428333e+01 -5.084031e-06 -7.169190e-05 +5.998398e-08 +1.650078e-07 +7.242814e-05 +6.334673e-04 +3.598396e-08 -2.519233e-08 -5.630637e-01 +4.815787e-01 +7.280265e-01 +7.907486e-01 -1.569449e-02 +5.958640e-01 +4.897854e-02 -6.195735e-01
+1.430000e+01 +2.152507e-05 -6.274602e-05 +1.750340e-10 +1.504418e-07 -4.751992e-05 +4.506780e-04 +1.371770e-08 +1.325836e-08 -6.334466e-01 +4.231777e-01 +5.392176e-01 +4.641304e-01 +1.046123e-02 +6.485491e-01 +2.093668e-03 -6.357769e-01
+1.431667e+01 +2.493644e-05 -7.183158e-05 -1.957548e-08 +1.743312e-07 -2.080967e-04 +5.496004e-04 +4.088677e-08 +7.633595e-09 -8.526162e-01 +5.319547e-01 +4.125546e-01 +5.853992e-01 +1.728516e-02 +6.274636e-01 +2.116622e-02 -6.197547e-01
+1.433333e+01 +2.394237e-05 -5.084768e-05 -2.355654e-08 +1.321602e-07 -1.344212e-04 +5.285971e-04 +1.610387e-08 -2.617507e-08 -6.672304e-01 +5.205493e-01 +3.866310e-01 +5.650748e-01 -1.450418e-03 +5.889761e-01 +1.615797e-02 -6.135439e-01
+1.435000e+01 +1.599734e-05 -6.511825e-05 -1.173217e-08 +1.590265e-07 +1.817551e-06 +6.304409e-04 -1.159313e-08 -2.981337e-08 -5.270924e-01 +7.751826e-01 +5.473976e-01 +5.492761e-01 -2.052002e-02 +6.116318e-01 +8.434872e-03 -6.396147e-01
+1.436667e+01 +1.497955e-05 -5.995365e-05 -1.913616e-08 +1.523079e-07 +9.836501e-05 +4.766476e-04 -4.612400e-08 +7.738527e-09 -5.271252e-01 +4.654740e-01 +7.621695e-01 +5.272972e-01 -1.616281e-02 +6.233114e-01 -2.979033e-02 -6.145719e-01
+1.438333e+01 -5.579459e-06 -8.264615e-05 +1.943840e-08 +1.878044e-07 +5.090533e-06 +5.557001e-04 +1.691517e-08 +1.876223e-08 -5.829230e-01 +4.925331e-01 +6.046840e-01 +6.949226e-01 -3.701329e-03 +6.457453e-01 +2.047564e-02 -6.261377e-01
+1.440000e+01 +5.380736e-06 -6.724830e-05 -5.327349e-09 +1.490171e-07 -3.234825e-05 +4.945315e-04 +4.193050e-09 -4.064627e-10 -6.502198e-01 +4.537099e-01 +5.866813e-01 +6.068051e-01 +2.597352e-03 +6.396119e-01 +1.419074e-03 -6.392222e-01
+1.441667e+01 +1.839785e-05 -4.765659e-05 -3.252355e-08 +1.130904e-07 -2.348454e-05 +4.339462e-04 -2.402634e-08 -1.704357e-08 -5.337633e-01 +3.950628e-01 +4.887632e-01 +5.384400e-01 +1.736749e-02 +6.240901e-01 -4.206589e-02 -6.406303e-01
+1.443333e+01 +8.373443e-06 -6.800708e-05 -1.206822e-08 +1.207713e-07 -7.447901e-06 +4.728614e-04 -9.274418e-09 -2.085333e-08 -7.001178e-01 +4.125624e-01 +6.976245e-01 +6.250105e-01 +8.364945e-03 +6.379767e-01 -1.783963e-02 -6.585691e-01
+1.445000e+01 -4.541793e-05 -7.795042e-05 +8.212267e-08 +1.304561e-07 -1.421922e-06 +4.724949e-04 +7.798852e-08 -1.157440e-08 -5.728990e-01 +4.980690e-01 +5.819020e-01 +5.491181e-01 +5.306457e-02 +6.006048e-01 +2.887351e-02 -6.117398e-01
+1.446667e+01 -1.713618e-05 -6.669090e-05 +2.664479e-08 +1.180224e-07 -4.749521e-05 +5.060073e-04 +3.870952e-08 -3.284753e-08 -6.875700e-01 +5.547967e-01 +5.895194e-01 +5.844360e-01 -4.913081e-03 +6.023377e-01 +4.542885e-02 -6.363759e-01
+1.448333e+01 -1.055278e-05 -7.913116e-05 +2.153266e-08 +1.501838e-07 -7.148525e-05 +5.207026e-04 +4.071544e-08 -6.628814e-09 -7.427143e-01 +5.251096e-01 +5.874888e-01 +6.640506e-01 -1.613626e-02 +6.106138e-01 +5.901988e-02 -6.171682e-01
+1.450000e+01 -6.522276e-06 -7.855855e-05 +1.659223e-08 +1.480556e-07 +1.458572e-05 +5.283754e-04 +1.152560e-08 -1.080093e-08 -5.577613e-01 +5.714442e-01 +6.111908e-01 +6.496962e-01 +5.338578e-03 +6.079956e-01 +5.963924e-03 -6.196487e-01
+1.451667e+01 -3.275045e-05 -3.973599e-05 +6.642862e-08 +9.547556e-08 +5.616047e-05 +4.470498e-04 +4.676235e-08 -3.728258e-08 -4.720169e-01 +3.575770e-01 +6.276236e-01 +6.792118e-01 +1.323020e-02 +5.979082e-01 +3.690627e-02 -6.391468e-01
+1.453333e+01 +2.792680e-05 -5.970449e-05 -3.956201e-08 +1.294576e-07 -1.873889e-04 +5.473208e-04 +1.599945e-08 -3.371519e-08 -7.523348e-01 +5.827722e-01 +2.988314e-01 +7.143847e-01 +1.055950e-02 +6.063623e-01 +5.663921e-03 -6.445615e-01
+1.455000e+01 -1.843976e-07 -8.375408e-05 +2.147704e-09 +1.714588e-07 +5.254095e-05 +4.601697e-04 -1.291637e-08 +3.080415e-08 -5.366928e-01 +5.098846e-01 +6.939224e-01 +5.795348e-01 -1.247249e-02 +6.519582e-01 -3.355552e-03 -6.190416e-01
+1.456667e+01 -1.835714e-05 -1.011303e-04 +3.113117e-08 +2.049545e-07 +4.674524e-05 +4.798081e-04 +1.611202e-08 +5.688113e-08 -6.804673e-01 +5.472024e-01 +8.286697e-01 +6.064603e-01 +1.496444e-02 +6.148617e-01 +2.232688e-03 -5.524290e-01
+1.458333e+01 +1.378531e-05 -6.792956e-05 -2.800215e-08 +1.475250e-07 -3.687114e-05 +5.006314e-04 -1.595050e-08 -3.274642e-09 -6.015391e-01 +6.355125e-01 +5.237714e-01 +5.854119e-01 -1.729791e-03 +6.295629e-01 -1.757627e-02 -6.359924e-01
+1.460000e+01 +1.814742e-05 -8.953222e-05 -3.833002e-08 +1.790862e-07 -4.200610e-05 +5.454452e-04 -2.424718e-08 +1.381188e-08 -6.580490e-01 +7.250253e-01 +5.692120e-01 +6.286519e-01 -2.147330e-02 +6.248480e-01 -7.269229e-03 -6.113696e-01
+1.461667e+01 -2.407031e-05 -3.918367e-05 +2.809901e-08 +1.035097e-07 +7.661716e-05 +4.213199e-04 +4.754874e-09 -2.224068e-08 -4.803612e-01 +4.756582e-01 +7.083706e-01 +5.643637e-01 -3.876768e-03 +6.045738e-01 +9.169173e-03 -6.331428e-01
+1.463333e+01 +2.313771e-07 -5.685539e-05 -2.059659e-08 +1.229844e-07 -1.328613e-05 +4.899218e-04 -1.567165e-08 -2.333480e-08 -6.846969e-01 +6.637631e-01 +6.733898e-01 +5.739568e-01 +1.015275e-02 +6.012084e-01 -2.912766e-02 -6.311449e-01
+1.465000e+01 +1.308329e-05 -6.358454e-05 -5.307637e-08 +1.344388e-07 -1.021464e-05 +4.613071e-04 -4.722960e-08 -4.349646e-09 -5.032640e-01 +6.088033e-01 +4.939214e-01 +5.676684e-01 -3.055332e-02 +6.242735e-01 -2.608786e-02 -6.318615e-01
+1.466667e+01 -6.684878e-06 -6.109632e-05 -2.048259e-10 +1.290789e-07 -5.808636e-05 +4.478258e-04 +1.633100e-08 -5.554480e-09 -6.326303e-01 +5.563343e-01 +4.920643e-01 +5.996160e-01 +2.404094e-02 +6.334273e-01 -3.783683e-03 -6.428570e-01
+1.468333e+01 -2.499006e-05 -6.830466e-05 +2.366299e-08 +1.425849e-07 -5.447142e-06 +4.379515e-04 +2.390952e-08 +1.003594e-08 -6.256855e-01 +6.815575e-01 +6.329972e-01 +4.582941e-01 -2.825453e-03 +6.282949e-01 +3.258180e-02 -6.187718e-01
+1.470000e+01 -8.586529e-06 -6.705212e-05 +6.549301e-09 +1.319997e-07 +2.135813e-05 +3.893654e-04 +1.203546e-10 +1.387248e-08 -6.339748e-01 +4.206080e-01 +7.160514e-01 +6.000853e-01 -5.996443e-03 +6.215944e-01 +6.113736e-03 -6.073867e-01
+1.471667e+01 -1.817626e-05 -5.933804e-05 +1.146582e-08 +1.129691e-07 -1.468581e-05 +4.768165e-04 +1.501095e-08 -2.894597e-08 -6.766315e-01 +5.661516e-01 +6.545752e-01 +7.199472e-01 +3.067217e-02 +6.218084e-01 -1.195797e-02 -6.615152e-01
+1.473333e+01 +2.676208e-05 -5.467271e-05 -5.804675e-08 +1.029591e-07 -3.118637e-05 +4.060436e-04 -4.596765e-08 -1.826478e-08 -6.682912e-01 +6.926477e-01 +5.970165e-01 +3.967609e-01 -2.514172e-02 +6.210978e-01 -3.364883e-02 -6.474702e-01
+1.475000e+01 -1.422785e-05 -2.063563e-05 +6.532542e-09 +6.041996e-08 -5.870647e-05 +3.015245e-04 +2.286002e-08 -2.872666e-08 -6.458455e-01 +3.130825e-01 +4.907096e-01 +4.877482e-01 +4.181430e-02 +6.267473e-01 -1.212669e-02 -6.672298e-01
+1.476667e+01 -2.875086e-05 -5.845473e-05 +3.513366e-08 +1.190741e-07 +3.811753e-05 +4.068498e-04 +2.236167e-08 -3.232111e-09 -6.001007e-01 +4.788360e-01 +7.311554e-01 +6.481543e-01 +3.670372e-02 +6.149504e-01 -7.628856e-03 -6.225213e-01
+1.478333e+01 -3.441108e-05 -4.801605e-05 +3.307397e-08 +1.225331e-07 +5.504433e-05 +4.255012e-04 +1.560560e-08 -5.247413e-09 -5.200383e-01 +6.126220e-01 +7.004875e-01 +5.826902e-01 -1.112896e-02 +6.045556e-01 +3.183600e-02 -6.153321e-01
+1.480000e+01 +4.998361e-06 -5.545715e-05 -1.319304e-08 +1.122546e-07 -6.414393e-05 +3.722801e-04 +5.760785e-09 +1.806376e-10 -7.482129e-01 +5.259665e-01 +5.686564e-01 +5.229425e-01 +8.380443e-03 +6.242079e-01 -1.089810e-03 -6.285272e-01
+1.481667e+01 -1.599117e-05 -5.106241e-05 +6.504105e-09 +9.502608e-08 -1.066019e-05 +3.524374e-04 +9.174168e-09 -1.044176e-08 -5.758896e-01 +4.466941e-01 +5.582644e-01 +5.570318e-01 -7.105918e-03 +5.884569e-01 +1.929678e-02 -6.072595e-01
+1.483333e+01 -2.214279e-05 -7.909770e-05 +9.074151e-09 +1.298840e-07 -6.028481e-05 +3.972388e-04 +2.569853e-08 +9.776284e-09 -6.575916e-01 +5.481378e-01 +4.860120e-01 +6.073353e-01 +3.622711e-03 +6.223807e-01 +3.120492e-02 -6.143617e-01
+1.485000e+01 -3.089367e-05 -7.953756e-05 +3.904732e-08 +1.204679e-07 +7.966096e-05 +4.189624e-04 +1.426464e-08 -5.274394e-09 -4.724939e-01 +6.027540e-01 +7.381141e-01 +6.338844e-01 +3.272985e-02 +6.088752e-01 -1.400143e-02 -6.218817e-01
+1.486667e+01 -1.262143e-05 -1.045628e-04 +1.015280e-08 +1.461588e-07 -1.216712e-05 +4.098683e-04 +1.304583e-08 +2.159375e-08 -5.302021e-01 +5.753944e-01 +5.028180e-01 +6.471116e-01 +1.965847e-03 +6.380625e-01 +1.556889e-02 -6.139959e-01
+1.488333e+01 -2.173172e-05 -8.829323e-05 +2.414863e-08 +1.413561e-07 +8.327452e-05 +3.771223e-04 -8.319199e-10 +2.637045e-08 -4.989860e-01 +4.890149e-01 +7.811054e-01 +6.437332e-01 +3.195306e-02 +6.420795e-01 -3.426045e-02 -6.112226e-01
+1.490000e+01 +1.924055e-05 -6.756575e-05 -3.114088e-08 +1.176490e-07 -4.013921e-05 +4.295527e-04 -1.802547e-08 -1.089490e-08 -4.917243e-01 +5.746173e-01 +3.668370e-01 +7.426255e-01 -1.463740e-02 +5.919057e-01 -1.187487e-02 -6.137588e-01
+1.491667e+01 +9.347196e-06 -2.935611e-05 -5.770063e-09 +5.885870e-08 -2.533161e-06 +3.668838e-04 -4.732255e-09 -4.862831e-08 -5.915232e-01 +5.120943e-01 +5.997294e-01 +6.126368e-01 -1.381365e-02 +5.765972e-01 +6.643188e-03 -6.528439e-01
+1.493333e+01 -3.123102e-06 -4.332646e-05 +6.645395e-09 +8.274637e-08 -8.564460e-05 +3.260701e-04 +3.058493e-08 -1.446231e-08 -6.867120e-01 +5.014501e-01 +4.202903e-01 +4.996780e-01 +2.952695e-02 +5.895605e-01 +1.468150e-02 -6.162585e-01
+1.495000e+01 +1.464208e-05 -5.808226e-05 -1.801520e-08 +1.045064e-07 +1.290574e-05 +3.671033e-04 -2.067993e-08 -5.536215e-09 -5.514967e-01 +4.414175e-01 +6.145449e-01 +7.143797e-01 -1.722819e-03 +6.268988e-01 -2.965399e-02 -6.414855e-01
+1.496667e+01 -2.008648e-05 -7.776749e-05 +2.333027e-08 +1.346906e-07 +1.104693e-04 +3.774542e-04 -9.306109e-09 +2.005555e-08 -2.215138e-01 +5.943212e-01 +6.059474e-01 +6.030455e-01 +1.692828e-02 +6.667852e-01 -3.143437e-02 -6.440284e-01
+1.498333e+01 -1.265433e-05 -4.520428e-05 -5.555232e-09 +9.232271e-08 -1.110151e-05 +3.609511e-04 -2.101738e-09 -1.527206e-08 -6.720305e-01 +5.564348e-01 +6.617342e-01 +5.985317e-01 -1.261362e-02 +5.992598e-01 +9.494187e-03 -6.296378e-01
+1.500000e+01 -1.060382e-05 -6.264023e-05 -1.714054e-08 +1.152622e-07 +3.072167e-05 +3.568283e-04 -2.491029e-08 +7.582480e-09 -4.107116e-01 +6.456346e-01 +5.346772e-01 +5.032680e-01 -1.939694e-02 +6.255765e-01 -1.881528e-02 -6.213845e-01
+1.501667e+01 -1.880620e-05 -6.514635e-05 +3.860160e-09 +1.105565e-07 -6.541310e-05 +3.567099e-04 +2.219791e-08 +3.184503e-09 -6.114547e-01 +6.541678e-01 +4.056527e-01 +5.068911e-01 +3.135190e-02 +6.424257e-01 +3.201439e-03 -6.454711e-01
+1.503333e+01 -2.588567e-05 -7.880836e-05 +2.134707e-08 +1.195879e-07 +6.836292e-06 +3.746933e-04 +1.822692e-08 +6.629899e-09 -5.271773e-01 +5.470060e-01 +5.748873e-01 +6.951472e-01 -1.144294e-02 +6.276732e-01 +4.030116e-02 -6.251341e-01
+1.505000e+01 -1.495440e-07 -5.045075e-05 +2.084685e-09 +9.281075e-08 +5.233908e-06 +3.487853e-04 +4.844589e-10 -1.130540e-08 -5.275352e-01 +5.642381e-01 +5.695840e-01 +5.969595e-01 +2.383514e-03 +6.360689e-01 -2.008825e-03 -6.622779e-01
+1.506667e+01 +1.094682e-05 -8.007872e-05 -2.307247e-08 +1.335670e-07 -2.636154e-05 +3.200835e-04 -1.432264e-08 +3.534836e-08 -6.817577e-01 +4.093187e-01 +6.157123e-01 +6.675162e-01 +1.313898e-02 +6.619914e-01 -3.688325e-02 -6.130082e-01
+1.508333e+01 +3.862803e-05 -5.999908e-05 -4.596420e-08 +1.125933e-07 -2.791112e-05 +3.634490e-04 -3.550888e-08 +3.252926e-09 -6.799379e-01 +6.138004e-01 +6.085000e-01 +6.272655e-01 -1.455263e-02 +6.109095e-01 -4.365147e-02 -6.136425e-01
+1.510000e+01 -1.872214e-05 -6.699683e-05 +2.642979e-08 +1.218162e-07 +8.601798e-05 +3.622838e-04 +5.853187e-10 +1.230916e-08 -3.689576e-01 +6.767922e-01 +7.111832e-01 +5.719384e-01 -1.372293e-02 +6.264829e-01 +1.524285e-02 -6.139641e-01
+1.511667e+01 +2.903921e-06 -4.962654e-05 -4.825478e-09 +8.702924e-08 -3.649700e-05 +3.599692e-04 +5.782991e-09 -1.988399e-08 -5.634541e-01 +6.798188e-01 +4.490426e-01 +5.750626e-01 -5.358572e-03 +5.915894e-01 +1.545088e-02 -6.322091e-01
+1.513333e+01 +4.726156e-05 -6.163023e-05 -5.382905e-08 +1.139466e-07 -6.631200e-05 +3.319756e-04 -3.206101e-08 +1.349140e-08 -6.333808e-01 +5.707757e-01 +4.070121e-01 +5.962138e-01 -7.772229e-03 +6.533358e-01 -4.628078e-02 -6.379413e-01
+1.515000e+01 -4.836448e-10 -7.693484e-05 +5.982754e-09 +1.243657e-07 +8.332901e-05 +3.591957e-04 -1.795792e-08 +1.563508e-08 -5.142617e-01 +7.243376e-01 +8.593815e-01 +5.573050e-01 -3.622069e-02 +6.245626e-01 +6.484173e-03 -6.049317e-01
+1.516667e+01 +5.086730e-06 -5.430321e-05 -6.238768e-09 +9.251637e-08 -3.873401e-06 +3.048333e-04 -4.798694e-09 +9.623014e-10 -6.973398e-01 +4.957730e-01 +7.061190e-01 +5.966923e-01 +2.733581e-03 +6.076291e-01 -1.010508e-02 -6.128175e-01
+1.518333e+01 +1.631729e-05 -2.811923e-05 -9.790973e-09 +5.929748e-08 +3.454473e-05 +2.846905e-04 -1.903694e-08 -2.470016e-08 -4.948698e-01 +4.406866e-01 +6.499545e-01 +5.899959e-01 -3.772239e-02 +6.251268e-01 +5.533655e-03 -6.749654e-01
+1.520000e+01 +3.237494e-05 -7.976973e-05 -2.470936e-08 +1.117569e-07 -1.133648e-06 +3.506985e-04 -2.302375e-08 +6.172653e-09 -6.766474e-01 +6.216625e-01 +6.977743e-01 +6.833788e-01 -4.384400e-03 +6.224620e-01 -3.544397e-02 -6.174662e-01
+1.521667e+01 +9.027498e-06 -1.032464e-04 +1.418238e-08 +1.419781e-07 +6.859536e-05 +3.758747e-04 -6.030754e-09 +2.760474e-08 -4.063385e-01 +6.808630e-01 +7.032287e-01 +7.425637e-01 -1.224556e-02 +6.209944e-01 +2.813269e-03 -5.774427e-01
+1.523333e+01 +5.390683e-06 -3.406229e-05 +1.234761e-08 +5.804514e-08 +2.362393e-06 +3.004574e-04 +1.099083e-08 -3.031738e-08 -5.053354e-01 +5.036368e-01 +5.316620e-01 +6.310829e-01 +1.391935e-02 +6.076014e-01 +7.117190e-03 -6.684969e-01
+1.525000e+01 +1.860815e-05 -5.830607e-05 -1.113645e-08 +7.720221e-08 -1.203861e-06 +2.764213e-04 -1.018386e-08 -5.401613e-09 -5.772701e-01 +5.110405e-01 +5.959650e-01 +5.379268e-01 -1.113732e-02 +6.136975e-01 -6.659557e-03 -6.290266e-01
+1.526667e+01 +4.083691e-05 -8.181390e-05 -4.490031e-08 +1.077098e-07 -1.662930e-05 +3.809814e-04 -3.771257e-08 -6.171055e-09 -6.790524e-01 +8.178169e-01 +6.404161e-01 +6.761988e-01 -4.633932e-02 +6.062813e-01 -2.245128e-02 -6.232124e-01
+1.528333e+01 +1.151422e-05 -1.078131e-04 -1.092721e-08 +1.438434e-07 -2.442859e-05 +3.531443e-04 -3.410612e-09 +3.585680e-08 -6.933960e-01 +5.991351e-01 +6.217410e-01 +8.041204e-01 -4.566396e-02 +6.481993e-01 +4.117459e-02 -5.868303e-01
+1.530000e+01 -1.277537e-05 -6.127545e-05 +2.807005e-08 +8.930417e-08 +5.125014e-06 +3.095374e-04 +2.506640e-08 -3.311047e-09 -6.395889e-01 +5.056855e-01 +6.967590e-01 +7.294527e-01 +2.343572e-02 +6.113662e-01 +2.542395e-02 -6.237281e-01
+1.531667e+01 +7.301842e-06 -4.809909e-05 -1.586717e-08 +8.101913e-08 -4.146768e-05 +2.838254e-04 -3.256712e-09 -3.848670e-09 -7.924457e-01 +6.479001e-01 +6.492609e-01 +4.822997e-01 +5.086719e-04 +6.302926e-01 -6.006945e-03 -6.435738e-01
+1.533333e+01 +9.214409e-06 -4.448838e-05 -8.109564e-09 +8.527457e-08 +4.520347e-07 +2.188762e-04 -7.788646e-09 +1.856040e-08 -6.176118e-01 +4.372682e-01 +6.564859e-01 +4.269668e-01 +1.340152e-02 +6.407745e-01 -2.794657e-02 -6.104195e-01
+1.535000e+01 -7.032639e-07 -6.810657e-05 +3.783495e-09 +1.086011e-07 -3.530942e-05 +2.888676e-04 +1.356440e-08 +2.080544e-08 -7.857739e-01 +6.548394e-01 +6.667994e-01 +5.402011e-01 -3.121915e-03 +6.618547e-01 +3.050432e-02 -6.267559e-01
+1.536667e+01 +9.713576e-07 -6.481529e-05 +2.184948e-09 +1.001816e-07 -4.360617e-05 +3.256197e-04 +1.440118e-08 +2.465255e-09 -6.701177e-01 +6.246941e-01 +5.057466e-01 +7.618613e-01 +5.929016e-03 +6.075242e-01 +2.303782e-02 -6.080308e-01
+1.538333e+01 -1.162495e-05 -8.635204e-05 +2.576901e-08 +1.093429e-07 +4.828994e-06 +2.678967e-04 +2.298044e-08 +2.745810e-08 -4.404972e-01 +5.482323e-01 +4.942061e-01 +5.883491e-01 +2.294875e-02 +6.657238e-01 +2.321434e-02 -6.154799e-01
+1.540000e+01 +6.404523e-06 -5.346170e-05 +6.497248e-09 +7.021865e-08 -2.370714e-05 +2.586346e-04 +1.284501e-08 -6.872053e-09 -7.344807e-01 +7.115737e-01 +6.604131e-01 +3.932736e-01 +3.219398e-02 +6.191106e-01 -6.510379e-03 -6.376248e-01
+1.541667e+01 +3.462898e-05 -6.900516e-05 -3.230153e-08 +7.934432e-08 -4.638661e-05 +2.681976e-04 -1.739433e-08 -9.458197e-10 -7.186240e-01 +6.893058e-01 +5.319152e-01 +4.796939e-01 -2.932362e-02 +6.176805e-01 -7.116843e-03 -6.232702e-01
+1.543333e+01 +7.765081e-06 -7.790439e-05 -4.680009e-09 +8.855160e-08 +2.941358e-06 +2.638721e-04 -5.249999e-09 +8.984717e-09 -5.503445e-01 +5.735278e-01 +5.945778e-01 +5.926400e-01 +1.189827e-03 +6.269310e-01 -1.231847e-02 -6.112780e-01
+1.545000e+01 -1.420091e-06 -6.758560e-05 +9.835104e-09 +7.151228e-08 -1.660562e-05 +2.833083e-04 +1.398885e-08 -1.259892e-08 -6.984989e-01 +6.942240e-01 +6.441414e-01 +5.826404e-01 -5.050782e-03 +6.020285e-01 +3.437738e-02 -6.311549e-01
+1.546667e+01 +9.568004e-06 -6.533502e-05 -9.271935e-10 +6.811378e-08 -4.281892e-06 +2.812178e-04 +3.371680e-10 -1.520946e-08 -6.091152e-01 +7.122677e-01 +6.109425e-01 +5.720569e-01 -1.554146e-02 +5.942918e-01 +1.589236e-02 -6.287015e-01
+1.548333e+01 +2.297276e-05 -5.715207e-05 -2.305833e-08 +6.044090e-08 -3.320367e-05 +3.020185e-04 -1.239441e-08 -2.832913e-08 -7.818032e-01 +8.296609e-01 +6.342695e-01 +5.765304e-01 -1.702969e-02 +5.885402e-01 -9.969252e-03 -6.512621e-01
+1.550000e+01 -3.225838e-05 -7.222067e-05 +2.528930e-08 +7.726173e-08 -6.797541e-06 +2.271586e-04 +2.581494e-08 +8.729866e-09 -5.182063e-01 +3.572939e-01 +5.039098e-01 +6.810416e-01 +1.495771e-02 +6.340991e-01 +4.121853e-02 -6.169099e-01
+1.551667e+01 -1.182648e-05 -6.291273e-05 +7.057803e-09 +7.794656e-08 -5.849015e-05 +2.374662e-04 +2.320135e-08 +6.472177e-09 -7.250727e-01 +6.457175e-01 +4.414030e-01 +4.674099e-01 +2.457380e-02 +6.402070e-01 +2.587768e-02 -6.283748e-01
+1.553333e+01 -3.483587e-05 -4.892456e-05 +2.016486e-08 +6.410108e-08 +6.649079e-06 +2.162401e-04 +1.717377e-08 -6.007041e-10 -6.315427e-01 +4.885277e-01 +6.755153e-01 +5.290626e-01 +1.743388e-02 +6.351440e-01 +1.978247e-02 -6.392115e-01
+1.555000e+01 +1.247583e-07 -4.401431e-05 -1.651171e-08 +6.394410e-08 -1.277616e-05 +2.334362e-04 -1.198518e-08 -5.601358e-09 -7.954440e-01 +6.758414e-01 +7.311302e-01 +4.512182e-01 -4.486455e-03 +5.853831e-01 -2.390737e-02 -6.006083e-01
+1.556667e+01 +1.744584e-06 -7.640411e-05 -1.099215e-08 +9.596900e-08 -2.624961e-05 +3.010435e-04 -2.964047e-09 +5.554652e-09 -6.796911e-01 +8.184921e-01 +5.448667e-01 +6.817496e-01 -1.515237e-02 +6.359456e-01 +7.592880e-03 -6.262153e-01
+1.558333e+01 +4.868135e-06 -4.460942e-05 -1.195309e-08 +6.018141e-08 -2.283371e-06 +2.562946e-04 -1.064366e-08 -1.560256e-08 -5.719410e-01 +5.889097e-01 +5.628274e-01 +6.839653e-01 -2.928707e-02 +6.039798e-01 +4.176899e-03 -6.430113e-01
+1.560000e+01 -1.620230e-05 -8.381787e-05 +3.594790e-09 +9.076886e-08 +1.041730e-05 +2.599887e-04 +4.557855e-10 +1.225734e-08 -5.383354e-01 +6.067020e-01 +5.942700e-01 +7.045904e-01 -1.229795e-02 +6.387094e-01 +1.310113e-02 -6.131642e-01
+1.561667e+01 -2.097363e-05 -4.653431e-05 +9.509459e-09 +5.043688e-08 -2.498529e-05 +2.255583e-04 +1.604322e-08 -1.611033e-08 -6.220560e-01 +5.237037e-01 +4.809351e-01 +6.162991e-01 +1.458724e-03 +6.046740e-01 +3.619891e-02 -6.460756e-01
+1.563333e+01 -1.389934e-05 -8.751493e-05 +1.321990e-08 +8.455672e-08 +1.508451e-05 +2.334275e-04 +8.230184e-09 +1.390699e-08 -6.015100e-01 +5.532267e-01 +6.772657e-01 +6.472279e-01 -6.947748e-03 +6.310123e-01 +2.606827e-02 -6.010604e-01
+1.565000e+01 +2.142153e-05 -8.025639e-05 -2.168637e-08 +6.911263e-08 +5.038122e-06 +2.597804e-04 -2.190829e-08 -8.118739e-09 -5.376287e-01 +6.288211e-01 +5.581715e-01 +7.362434e-01 -2.925114e-02 +5.989861e-01 -2.432532e-02 -6.221742e-01
+1.566667e+01 -3.942709e-06 -7.578764e-05 +3.044696e-09 +7.285553e-08 -2.125235e-05 +2.608153e-04 +8.879065e-09 -4.867837e-09 -5.797131e-01 +7.363348e-01 +4.510962e-01 +6.533617e-01 +1.378126e-02 +5.927235e-01 +7.725102e-03 -6.080881e-01
+1.568333e+01 +1.694594e-05 -5.948857e-05 -1.735949e-08 +6.023626e-08 -2.018655e-05 +2.134620e-04 -1.069781e-08 -3.410762e-09 -6.095515e-01 +6.948215e-01 +4.852111e-01 +4.418154e-01 -3.224848e-02 +6.162622e-01 +5.764874e-03 -6.284691e-01
+1.570000e+01 +1.668105e-05 -8.032203e-05 -1.453398e-08 +8.159082e-08 -3.263660e-05 +2.599233e-04 -4.513663e-09 +3.651548e-09 -8.085579e-01 +6.485726e-01 +6.039447e-01 +7.663086e-01 -5.714872e-03 +6.320968e-01 -5.524544e-03 -6.270393e-01
+1.571667e+01 +2.162864e-05 -8.806364e-05 -2.235261e-08 +8.266409e-08 -6.502604e-05 +2.052034e-04 -2.756479e-09 +2.012071e-08 -6.708458e-01 +5.394950e-01 +2.814160e-01 +5.719325e-01 -1.313591e-02 +6.383833e-01 +6.384000e-03 -5.917929e-01
+1.573333e+01 -1.223931e-05 -5.717768e-05 +1.418786e-08 +5.856751e-08 -2.239834e-05 +2.105515e-04 +1.972905e-08 -4.145971e-09 -4.944083e-01 +6.611366e-01 +3.576081e-01 +5.031629e-01 +1.046514e-02 +6.048993e-01 +4.012494e-02 -6.198425e-01
+1.575000e+01 +1.349218e-05 -7.836064e-05 -9.782935e-09 +7.236974e-08 -1.140006e-05 +1.982552e-04 -6.020954e-09 +1.237013e-08 -5.422137e-01 +6.448170e-01 +4.634036e-01 +4.616388e-01 -7.596917e-03 +6.131638e-01 -8.238188e-03 -5.852648e-01
+1.576667e+01 -9.639067e-06 -4.872477e-05 +4.410400e-09 +4.939560e-08 -4.170590e-06 +1.919504e-04 +5.346309e-09 -7.547859e-09 -6.610462e-01 +5.107307e-01 +6.136096e-01 +5.639516e-01 +1.077243e-02 +6.028841e-01 +3.011525e-03 -6.264763e-01
+1.578333e+01 +1.928806e-05 -5.055651e-05 -1.881199e-08 +5.369436e-08 -3.294978e-05 +1.604462e-04 -8.469380e-09 +5.410297e-09 -7.098959e-01 +3.716792e-01 +4.877327e-01 +5.224273e-01 -3.475794e-02 +6.068665e-01 +1.231939e-02 -5.961146e-01
+1.580000e+01 -2.458895e-05 -8.202310e-05 +1.618830e-08 +7.478474e-08 +3.597368e-05 +1.740474e-04 +5.141942e-09 +2.150011e-08 -4.763750e-01 +4.562872e-01 +6.736639e-01 +5.353729e-01 +6.702087e-04 +6.386445e-01 +1.304461e-02 -5.848590e-01
+1.581667e+01 -3.377846e-05 -6.056873e-05 +2.170493e-08 +5.760097e-08 +1.444536e-05 +2.286147e-04 +1.642905e-08 -1.012938e-08 -6.054301e-01 +6.100054e-01 +6.664640e-01 +7.278530e-01 +3.507400e-02 +5.952915e-01 +9.042180e-03 -6.258589e-01
+1.583333e+01 +1.217971e-05 -6.056918e-05 -1.876381e-08 +5.747811e-08 -3.801728e-05 +2.117944e-04 -6.996681e-09 -5.494202e-09 -8.287407e-01 +6.195595e-01 +5.601232e-01 +6.289484e-01 -2.214579e-02 +6.026006e-01 +2.667282e-03 -6.202148e-01
+1.585000e+01 -1.140032e-05 -5.414593e-05 -9.376366e-10 +5.041930e-08 -2.242021e-05 +1.770231e-04 +5.442164e-09 -2.346381e-09 -7.191731e-01 +4.742803e-01 +5.514656e-01 +5.661321e-01 +2.614896e-02 +6.295110e-01 -1.146016e-02 -6.383796e-01
+1.586667e+01 -4.080836e-05 -8.715310e-05 +2.227158e-08 +7.563800e-08 -2.758399e-05 +1.939309e-04 +2.882444e-08 +1.671100e-08 -6.892675e-01 +6.838495e-01 +4.894247e-01 +4.868411e-01 +4.110390e-02 +6.405842e-01 +3.883467e-02 -5.962632e-01
+1.588333e+01 +2.493123e-06 -8.742553e-05 -5.455540e-09 +7.542875e-08 +1.826141e-05 +1.989269e-04 -1.030444e-08 +1.510786e-08 -4.649275e-01 +7.332630e-01 +5.645852e-01 +4.857743e-01 -6.401884e-03 +6.297421e-01 -2.373052e-02 -5.894604e-01
+1.590000e+01 -1.531631e-05 -7.280506e-05 +8.697360e-09 +6.202554e-08 +4.794997e-05 +2.017839e-04 -5.310400e-09 +1.644062e-09 -3.797388e-01 +6.217633e-01 +6.705790e-01 +6.214886e-01 -2.180240e-02 +5.803465e-01 +5.938173e-03 -5.777651e-01
+1.591667e+01 -2.469713e-05 -6.072230e-05 +1.253397e-08 +5.556678e-08 +3.549954e-05 +1.784758e-04 +1.826283e-09 +2.122010e-09 -5.379843e-01 +5.576449e-01 +7.398239e-01 +5.457849e-01 +1.823761e-02 +6.241908e-01 -1.339757e-02 -6.194084e-01
+1.593333e+01 +8.114228e-06 -5.753481e-05 -9.089806e-09 +4.783776e-08 -1.005194e-05 +1.869805e-04 -5.751991e-09 -7.574618e-09 -5.191512e-01 +5.992719e-01 +4.246650e-01 +5.753635e-01 -1.147274e-02 +6.304399e-01 -5.718932e-03 -6.531826e-01
+1.595000e+01 +4.225772e-06 -4.549677e-05 -2.198719e-09 +3.778709e-08 +1.180235e-05 +1.715451e-04 -5.406407e-09 -1.271169e-08 -5.149118e-01 +5.430060e-01 +5.651923e-01 +5.402681e-01 -2.691328e-02 +5.798263e-01 +1.074527e-02 -6.175453e-01
+1.596667e+01 -2.156384e-06 -4.841571e-05 -2.658036e-09 +3.603633e-08 -5.061422e-06 +1.868868e-04 -1.083739e-09 -1.868920e-08 -5.520608e-01 +5.220268e-01 +4.897657e-01 +6.743785e-01 +5.381104e-03 +5.964499e-01 -8.690672e-03 -6.521188e-01
+1.598333e+01 +1.802300e-05 -8.580227e-05 -1.529818e-08 +5.918584e-08 +2.020080e-05 +2.404279e-04 -2.014961e-08 -1.191708e-08 -6.279572e-01 +8.350981e-01 +7.339754e-01 +7.447558e-01 -2.931082e-02 +6.038560e-01 -3.144047e-02 -6.397307e-01
+1.600000e+01 -2.906033e-05 -7.272364e-05 +1.409672e-08 +5.130973e-08 -1.149899e-05 +1.789650e-04 +1.655882e-08 -2.020734e-09 -6.556972e-01 +6.227006e-01 +5.439520e-01 +5.423906e-01 +1.270344e-02 +6.198555e-01 +3.854173e-02 -6.264023e-01
+1.601667e+01 +1.741305e-05 -6.265274e-05 -1.530293e-08 +4.806188e-08 -1.645306e-05 +1.599353e-04 -9.817699e-09 +2.813678e-10 -7.601892e-01 +5.732476e-01 +6.107601e-01 +4.735171e-01 -2.945418e-02 +5.918158e-01 -7.384495e-04 -5.917454e-01
+1.603333e+01 -8.304034e-06 -4.000926e-05 +6.669099e-09 +3.823750e-08 -2.566557e-05 +1.673820e-04 +1.353676e-08 -1.109545e-08 -6.333104e-01 +6.177468e-01 +4.250281e-01 +4.989155e-01 +2.897744e-02 +6.210107e-01 +1.341697e-02 -6.573811e-01
+1.605000e+01 -1.291812e-06 -7.559579e-05 -1.585833e-09 +6.372186e-08 -6.585274e-06 +1.784092e-04 +3.586450e-10 +9.873942e-09 -5.578529e-01 +6.186003e-01 +4.866807e-01 +5.900991e-01 -1.202249e-02 +6.417756e-01 +1.303589e-02 -6.125896e-01
+1.606667e+01 -4.263141e-06 -6.623253e-05 -4.565073e-09 +5.564221e-08 +3.255206e-05 +1.751769e-04 -1.349004e-08 +3.156103e-09 -4.170191e-01 +6.405884e-01 +6.300666e-01 +5.604707e-01 -1.859024e-02 +6.454855e-01 -2.478257e-02 -6.382633e-01
+1.608333e+01 -9.479100e-06 -5.719636e-05 +8.112303e-10 +4.002231e-08 +8.697821e-06 +1.806830e-04 -1.686107e-09 -1.314857e-08 -7.012977e-01 +6.951596e-01 +7.283732e-01 +5.618877e-01 -1.096418e-02 +5.917769e-01 +5.883255e-03 -6.374329e-01
+1.610000e+01 +5.251000e-06 -5.836875e-05 -7.694363e-09 +4.559247e-08 +3.236408e-05 +1.808701e-04 -1.639262e-08 -7.935656e-09 -5.620951e-01 +5.781333e-01 +7.692668e-01 +6.893373e-01 -7.488792e-03 +6.088654e-01 -4.614780e-02 -6.380590e-01
+1.611667e+01 -2.216304e-05 -7.124310e-05 +1.380945e-08 +5.733478e-08 +3.134191e-05 +1.669271e-04 +4.210150e-09 +7.091003e-09 -4.495998e-01 +6.632633e-01 +6.554711e-01 +5.194832e-01 +9.665134e-03 +6.342208e-01 +5.122050e-03 -6.142537e-01
+1.613333e+01 -1.826533e-05 -4.407269e-05 +1.122028e-08 +3.600160e-08 +1.732216e-05 +1.800306e-04 +5.715994e-09 -1.675206e-08 -5.492625e-01 +6.541848e-01 +6.482031e-01 +6.433834e-01 +1.154216e-02 +5.698448e-01 +8.205836e-03 -6.300601e-01
+1.615000e+01 -1.417236e-05 -7.894417e-05 +6.855158e-09 +6.146348e-08 -2.824975e-06 +1.978602e-04 +7.270757e-09 +2.280104e-09 -5.752988e-01 +6.965440e-01 +5.213586e-01 +7.557642e-01 +1.523991e-02 +6.185634e-01 +9.709262e-03 -6.152063e-01
+1.616667e+01 +4.945084e-06 -6.580064e-05 -3.019685e-09 +5.189309e-08 +5.206937e-06 +1.948803e-04 -4.321156e-09 -5.917269e-09 -5.298015e-01 +6.905618e-01 +5.424649e-01 +7.556486e-01 -9.764361e-03 +5.945391e-01 -5.004119e-03 -6.197252e-01
+1.618333e+01 -1.385830e-05 -5.834197e-05 +5.668115e-09 +4.623884e-08 +9.791900e-06 +1.619302e-04 +2.594383e-09 -1.970006e-09 -5.204544e-01 +5.735540e-01 +5.724779e-01 +6.262934e-01 -2.778371e-02 +6.252676e-01 +3.740447e-02 -6.377281e-01
+1.620000e+01 -5.926474e-06 -6.749024e-05 +6.075158e-09 +5.426311e-08 +8.300137e-07 +1.524421e-04 +5.504222e-09 +8.287787e-09 -5.893553e-01 +5.248641e-01 +5.709842e-01 +6.150637e-01 -1.701462e-03 +6.530372e-01 +2.123030e-02 -6.301785e-01
+1.621667e+01 -3.144743e-05 -7.433543e-05 +1.930601e-08 +5.384077e-08 +3.747594e-05 +1.494138e-04 +7.678518e-09 +8.745666e-09 -4.358718e-01 +6.121723e-01 +7.201957e-01 +5.206128e-01 +2.465726e-03 +6.205587e-01 +2.483286e-02 -5.958290e-01
+1.623333e+01 -1.233705e-05 -6.815661e-05 +6.970202e-09 +4.910111e-08 +1.008828e-05 +1.525578e-04 +3.741253e-09 +3.385787e-09 -5.200386e-01 +6.136260e-01 +5.815706e-01 +5.607996e-01 +8.177691e-03 +6.147972e-01 +4.897413e-03 -6.092456e-01
+1.625000e+01 +7.722168e-06 -6.646399e-05 -6.170372e-09 +5.169185e-08 +1.224797e-05 +1.527473e-04 -9.280744e-09 +5.783082e-09 -5.562661e-01 +5.050351e-01 +6.386912e-01 +6.855178e-01 -3.713670e-03 +6.187072e-01 -3.061351e-02 -6.041981e-01
+1.626667e+01 +7.529013e-06 -9.209958e-05 -4.919651e-09 +6.275551e-08 -2.027693e-06 +1.922174e-04 -4.077471e-09 +5.118997e-09 -6.048931e-01 +7.894985e-01 +5.705841e-01 +7.485581e-01 +5.242856e-03 +6.213886e-01 -2.040991e-02 -6.089776e-01
+1.628333e+01 +1.108772e-05 -6.476579e-05 -9.681067e-09 +3.903377e-08 +1.621578e-08 +1.497741e-04 -9.151087e-09 -5.332045e-09 -6.621526e-01 +5.994229e-01 +6.483772e-01 +5.913673e-01 -9.237674e-03 +6.117472e-01 -2.478969e-02 -6.378062e-01
+1.630000e+01 -1.128378e-05 -7.837166e-05 +2.748080e-09 +4.616216e-08 -4.859096e-06 +1.524054e-04 +3.963926e-09 +6.643011e-10 -6.432063e-01 +5.333936e-01 +5.891870e-01 +6.978872e-01 +4.065797e-03 +5.993861e-01 +1.130970e-02 -6.024958e-01
+1.631667e+01 -9.202473e-06 -6.052352e-05 +4.443947e-09 +3.455519e-08 +1.850894e-05 +1.451949e-04 -1.015333e-09 -8.266734e-09 -6.218902e-01 +4.975829e-01 +7.766986e-01 +6.875782e-01 -8.854420e-03 +6.290852e-01 +5.270970e-03 -6.663562e-01
+1.633333e+01 -1.608473e-05 -7.808673e-05 +3.342406e-09 +4.270887e-08 -1.005352e-05 +1.168287e-04 +5.988177e-09 +7.427736e-09 -6.392857e-01 +4.405678e-01 +5.399451e-01 +5.073072e-01 -5.963501e-03 +6.158457e-01 +2.947057e-02 -5.923092e-01
+1.635000e+01 -3.590478e-05 -1.116290e-04 +1.612561e-08 +6.070745e-08 -6.023945e-07 +1.606822e-04 +1.540280e-08 +1.208331e-08 -5.992153e-01 +6.217398e-01 +5.880081e-01 +7.378894e-01 +1.068863e-02 +6.206048e-01 +4.953375e-02 -5.787900e-01
+1.636667e+01 +1.733602e-05 -1.062547e-04 -1.295565e-08 +6.087951e-08 -1.803988e-06 +1.539338e-04 -1.173154e-08 +1.414898e-08 -7.123611e-01 +6.471338e-01 +6.952864e-01 +6.667093e-01 -4.435018e-02 +6.591939e-01 -2.212121e-03 -6.089252e-01
+1.638333e+01 +2.887927e-07 -5.489183e-05 -4.890386e-09 +3.212854e-08 -7.410529e-06 +1.437564e-04 -2.533584e-09 -1.014322e-08 -6.305993e-01 +6.881373e-01 +5.614214e-01 +5.475991e-01 -1.451343e-02 +5.956983e-01 +4.614866e-03 -6.414130e-01
+1.640000e+01 -1.893478e-05 -4.538038e-05 +6.702774e-09 +3.097882e-08 +1.011121e-06 +1.280608e-04 +6.047134e-09 -6.807294e-09 -5.867986e-01 +6.506021e-01 +5.977181e-01 +4.549917e-01 +1.440644e-02 +6.077906e-01 +1.024612e-02 -6.396734e-01
+1.641667e+01 +5.787325e-07 -4.555254e-05 -1.299799e-09 +3.083971e-08 -1.443713e-05 +1.129180e-04 +2.836801e-09 -2.672653e-09 -6.831433e-01 +5.243837e-01 +5.476011e-01 +4.545404e-01 +5.953801e-03 +6.354497e-01 +5.600488e-03 -6.505100e-01
+1.643333e+01 +7.774096e-06 -2.716798e-05 -9.137687e-09 +2.357493e-08 +1.556088e-05 +1.159273e-04 -1.301359e-08 -1.038071e-08 -4.855950e-01 +5.182957e-01 +6.365002e-01 +5.048984e-01 -5.043338e-02 +6.007096e-01 -3.458409e-03 -6.476349e-01
+1.645000e+01 +1.844483e-05 -6.047604e-05 -1.352440e-08 +4.255597e-08 -1.576222e-05 +1.308767e-04 -8.338764e-09 +3.343535e-09 -8.219633e-01 +6.613350e-01 +6.713673e-01 +5.200514e-01 -2.251156e-02 +6.209607e-01 -1.203661e-02 -6.107343e-01
+1.646667e+01 -1.510602e-05 -6.991863e-05 +7.256029e-09 +4.772336e-08 +8.272430e-06 +1.602191e-04 +4.525763e-09 -3.381772e-11 -5.465372e-01 +6.698523e-01 +6.314140e-01 +8.131342e-01 +3.085384e-03 +6.021064e-01 +1.679400e-02 -6.063270e-01
+1.648333e+01 -1.759358e-05 -5.842567e-05 +6.169261e-09 +3.916432e-08 +1.152920e-05 +1.489494e-04 +2.582321e-09 -4.944711e-09 -4.830160e-01 +7.439892e-01 +5.999426e-01 +6.442826e-01 -9.601171e-03 +6.035025e-01 +2.116564e-02 -6.290538e-01
+1.650000e+01 -1.754865e-05 -6.534348e-05 +5.557323e-09 +4.505077e-08 +2.547318e-05 +1.553401e-04 -1.920790e-09 -1.180380e-09 -4.571658e-01 +8.416742e-01 +7.145983e-01 +6.288931e-01 -5.135754e-03 +6.313320e-01 -2.988242e-03 -6.411402e-01
+1.651667e+01 -7.725537e-06 -4.606784e-05 -2.321468e-09 +3.017492e-08 +3.977182e-07 +1.462172e-04 -2.305805e-09 -1.266313e-08 -6.885222e-01 +6.072108e-01 +6.888708e-01 +7.884547e-01 +6.895697e-03 +6.151380e-01 -1.689298e-02 -6.757668e-01
+1.653333e+01 -3.429045e-05 -8.070619e-05 +8.478710e-09 +4.584728e-08 +2.120820e-05 +1.334183e-04 +2.040138e-09 +5.747196e-09 -5.060582e-01 +5.828365e-01 +7.247543e-01 +6.993109e-01 -9.925650e-03 +6.493010e-01 +1.959780e-02 -6.287787e-01
+1.655000e+01 -3.597712e-05 -6.916884e-05 +1.761946e-08 +3.832901e-08 -1.941473e-06 +1.414725e-04 +1.719048e-08 -3.619402e-09 -5.951542e-01 +6.263869e-01 +5.708597e-01 +7.613896e-01 +4.185503e-02 +6.014753e-01 +3.582741e-02 -6.232500e-01
+1.656667e+01 +1.878233e-05 -6.376457e-05 -1.305926e-08 +3.535596e-08 -3.004606e-05 +1.239364e-04 -3.882376e-09 -1.490613e-09 -7.074080e-01 +6.038064e-01 +3.833360e-01 +6.145877e-01 -1.425198e-02 +6.116121e-01 -3.873484e-03 -6.242493e-01
+1.658333e+01 -1.381706e-05 -5.901858e-05 +3.095041e-09 +3.045840e-08 +1.091875e-05 +1.061451e-04 -1.488868e-10 -1.108461e-09 -4.944373e-01 +3.645359e-01 +6.148403e-01 +6.819729e-01 -3.231490e-03 +6.247487e-01 +2.323059e-03 -6.362546e-01
+1.660000e+01 -1.460724e-05 -4.362311e-05 +4.925362e-09 +2.440580e-08 -9.429435e-06 +1.204407e-04 +7.306030e-09 -1.084680e-08 -5.047706e-01 +5.741682e-01 +4.027884e-01 +6.424764e-01 -1.212354e-02 +5.938198e-01 +4.640982e-02 -6.510519e-01
+1.661667e+01 -2.568070e-05 -1.047097e-04 +8.306736e-09 +5.289055e-08 -5.868259e-06 +1.314554e-04 +9.498369e-09 +1.296523e-08 -6.186813e-01 +7.018992e-01 +5.605921e-01 +6.500473e-01 +4.114568e-02 +6.552674e-01 +2.713349e-03 -6.010382e-01
+1.663333e+01 -2.934740e-06 -9.031496e-05 -1.290379e-09 +4.967882e-08 +1.906931e-05 +1.157697e-04 -6.584416e-09 +1.434657e-08 -4.555483e-01 +6.601772e-01 +6.746708e-01 +5.333733e-01 +2.088710e-02 +6.566557e-01 -5.390768e-02 -5.958624e-01
+1.665000e+01 -6.765603e-06 -5.056802e-05 +1.863051e-09 +2.804053e-08 -4.465098e-06 +1.116285e-04 +3.016057e-09 -4.927844e-09 -5.724493e-01 +5.582804e-01 +5.283340e-01 +6.065829e-01 +5.288465e-03 +5.916555e-01 +8.550577e-03 -6.233385e-01
+1.666667e+01 +3.760507e-06 -7.101389e-05 -1.179227e-09 +3.637847e-08 -3.813083e-06 +9.786764e-05 -4.136813e-11 +6.822235e-09 -5.849576e-01 +4.727591e-01 +5.493235e-01 +5.518456e-01 -6.585804e-04 +6.390565e-01 -3.159406e-04 -6.132383e-01
+1.668333e+01 +2.041271e-05 -6.334016e-05 -1.148227e-08 +3.504349e-08 -2.923200e-05 +1.038561e-04 -2.623305e-09 +3.877950e-09 -7.694275e-01 +4.863061e-01 +4.460467e-01 +6.208366e-01 -1.724688e-02 +6.525018e-01 +3.696114e-03 -6.408578e-01
+1.670000e+01 +2.413193e-05 -6.712553e-05 -1.463664e-08 +3.335124e-08 +6.425518e-06 +1.109619e-04 -1.563463e-08 +2.817800e-10 -4.401029e-01 +6.460743e-01 +5.244672e-01 +5.549493e-01 -1.393013e-02 +6.215815e-01 -6.497922e-02 -6.272109e-01
+1.671667e+01 -2.384283e-05 -5.619377e-05 +9.610587e-09 +2.827390e-08 +2.512666e-05 +1.114676e-04 +2.010576e-09 -4.655548e-09 -4.673100e-01 +6.856297e-01 +7.690101e-01 +5.337611e-01 -3.207654e-03 +6.172154e-01 +1.392443e-02 -6.474454e-01
+1.673333e+01 -2.470438e-05 -8.303099e-05 +1.054152e-08 +3.709239e-08 -8.241347e-07 +9.575475e-05 +1.019010e-08 +8.096723e-09 -6.322224e-01 +6.179885e-01 +6.300926e-01 +4.301403e-01 +5.264404e-02 +6.224810e-01 -2.662236e-04 -5.868347e-01
+1.675000e+01 +2.635655e-05 -7.855710e-05 -1.354898e-08 +3.450420e-08 -2.271443e-05 +1.125309e-04 -6.410261e-09 +9.339093e-10 -7.335923e-01 +7.369947e-01 +4.714342e-01 +5.230832e-01 -6.005630e-03 +6.255572e-01 -2.759949e-02 -6.266632e-01
+1.676667e+01 +1.661461e-05 -6.116571e-05 -9.557139e-09 +2.856325e-08 +1.232483e-05 +1.079627e-04 -1.249522e-08 -3.392145e-09 -5.467447e-01 +6.127689e-01 +7.026943e-01 +6.056122e-01 -2.435934e-02 +5.814886e-01 -4.119128e-02 -6.046891e-01
+1.678333e+01 -9.336283e-06 -4.058951e-05 -1.533792e-09 +1.931051e-08 -2.453919e-06 +9.338457e-05 -7.587622e-10 -8.031374e-09 -6.789783e-01 +5.048976e-01 +6.536357e-01 +5.506265e-01 +3.804954e-03 +6.128876e-01 -7.260457e-03 -6.607414e-01
+1.680000e+01 +6.300433e-06 -5.427819e-05 -3.393568e-09 +2.942874e-08 -1.259679e-05 +1.120400e-04 +3.371855e-10 -3.718736e-09 -6.266214e-01 +5.522479e-01 +4.757654e-01 +7.469477e-01 +1.385250e-02 +6.142430e-01 -1.160184e-02 -6.391034e-01
+1.681667e+01 +2.734996e-06 -6.058869e-05 -1.160633e-09 +2.906773e-08 -1.038613e-05 +1.015342e-04 +1.824836e-09 -1.103742e-09 -6.968465e-01 +4.339939e-01 +5.725467e-01 +7.490819e-01 -1.408993e-02 +6.019313e-01 +2.470381e-02 -6.127603e-01
+1.683333e+01 -1.664734e-06 -8.731072e-05 +4.630649e-09 +3.725881e-08 +4.988186e-06 +9.508950e-05 +2.971830e-09 +8.448035e-09 -6.141779e-01 +7.361611e-01 +6.835492e-01 +3.785188e-01 -3.788540e-03 +6.359765e-01 +2.055450e-02 -5.948561e-01
+1.685000e+01 +1.701345e-05 -7.269788e-05 -1.768389e-09 +3.087065e-08 +1.947063e-05 +9.199595e-05 -7.146306e-09 +3.284351e-09 -4.128537e-01 +6.836484e-01 +6.663901e-01 +4.068171e-01 -2.723817e-02 +6.262491e-01 -1.220828e-02 -6.136981e-01
+1.686667e+01 +1.206355e-05 -4.190952e-05 -4.293531e-10 +1.976196e-08 -5.416263e-06 +9.876880e-05 +1.117600e-09 -9.113603e-09 -5.948712e-01 +4.970899e-01 +5.271039e-01 +6.940321e-01 -1.894837e-02 +5.900628e-01 +2.589376e-02 -6.468235e-01
+1.688333e+01 +1.675544e-05 -9.239377e-05 -7.121967e-09 +4.049073e-08 +6.253923e-06 +1.067495e-04 -8.486750e-09 +8.225399e-09 -5.156236e-01 +6.197556e-01 +5.992635e-01 +6.893650e-01 -4.824584e-03 +6.398761e-01 -4.326532e-02 -5.984595e-01
+1.690000e+01 -5.274416e-06 -5.517770e-05 +2.771063e-09 +2.563392e-08 +4.528143e-06 +9.697461e-05 +1.344415e-09 -3.059851e-09 -6.306621e-01 +4.664159e-01 +6.927201e-01 +7.294623e-01 +1.728716e-02 +5.988043e-01 -8.991714e-03 -6.219229e-01
+1.691667e+01 -2.425398e-05 -5.594107e-05 +9.017347e-09 +2.548588e-08 +1.175326e-05 +8.846216e-05 +5.213544e-09 -8.049526e-10 -4.992887e-01 +5.094916e-01 +6.578847e-01 +5.864420e-01 -1.542437e-02 +6.270711e-01 +4.646670e-02 -6.372696e-01
+1.693333e+01 +3.055391e-07 -9.255708e-05 -2.754562e-09 +4.150657e-08 -2.217616e-05 +8.465344e-05 +3.633408e-09 +1.540161e-08 -7.434074e-01 +4.495609e-01 +4.482373e-01 +6.109741e-01 +6.202846e-03 +6.508636e-01 +1.529305e-02 -5.656171e-01
+1.695000e+01 -2.271558e-05 -6.416874e-05 +6.506463e-09 +2.822698e-08 +3.401030e-06 +9.852008e-05 +5.190298e-09 -1.041651e-09 -5.714414e-01 +4.496119e-01 +6.247774e-01 +8.154525e-01 +3.034877e-03 +6.030052e-01 +2.774306e-02 -6.146879e-01
+1.696667e+01 +6.268041e-06 -6.650718e-05 -5.657903e-09 +3.067654e-08 -5.086311e-06 +9.831950e-05 -3.914848e-09 +1.329766e-09 -6.367255e-01 +6.059290e-01 +5.758748e-01 +6.658317e-01 -1.264305e-02 +6.182685e-01 -1.122677e-02 -6.151693e-01
+1.698333e+01 -1.433108e-05 -5.804970e-05 +2.377823e-09 +2.966552e-08 +9.992794e-06 +9.999158e-05 -5.632604e-10 -9.449762e-11 -6.120425e-01 +6.096193e-01 +7.661779e-01 +7.015274e-01 +5.484302e-03 +6.200771e-01 -9.003174e-03 -6.251154e-01
+1.700000e+01 -5.383716e-06 -2.740299e-05 -3.510363e-09 +1.870210e-08 +6.916454e-06 +9.337214e-05 -5.260849e-09 -8.589476e-09 -4.952068e-01 +7.439029e-01 +6.022728e-01 +4.824387e-01 -3.480250e-02 +6.108977e-01 +2.491704e-03 -6.677709e-01
+1.701667e+01 -3.466274e-05 -5.492165e-05 +8.523392e-09 +3.111466e-08 +1.662937e-05 +9.990858e-05 +3.376655e-09 +1.299881e-09 -3.907143e-01 +7.797462e-01 +6.376206e-01 +5.576325e-01 +2.528528e-03 +6.021019e-01 +1.882466e-02 -5.972943e-01
+1.703333e+01 -3.172806e-05 -4.695411e-05 +8.814707e-09 +2.597579e-08 +3.996735e-06 +8.237526e-05 +7.203296e-09 +1.375387e-09 -5.426482e-01 +4.925180e-01 +6.099393e-01 +6.126518e-01 +3.225223e-02 +6.263855e-01 +1.304199e-02 -6.213462e-01
+1.705000e+01 -2.560049e-05 -5.541751e-05 +6.640121e-09 +2.639895e-08 +2.853366e-06 +7.650029e-05 +5.470457e-09 +3.427678e-09 -4.968258e-01 +5.769549e-01 +5.473289e-01 +4.533600e-01 -3.819388e-03 +6.177020e-01 +3.833749e-02 -5.994934e-01
+1.706667e+01 -1.845686e-05 -4.426336e-05 +3.562929e-09 +2.181852e-08 -1.862877e-06 +6.897305e-05 +3.889319e-09 +1.217487e-09 -4.885069e-01 +4.904331e-01 +4.695904e-01 +4.447342e-01 +1.158450e-02 +6.308778e-01 +1.279392e-02 -6.267689e-01
+1.708333e+01 -2.468998e-05 -4.880644e-05 +3.728403e-09 +2.389515e-08 -1.357072e-06 +8.579792e-05 +3.903486e-09 -1.549679e-09 -4.482434e-01 +5.968431e-01 +4.366105e-01 +5.995781e-01 +4.432161e-03 +6.126682e-01 +2.021134e-02 -6.263094e-01
+1.710000e+01 -1.121915e-05 -6.145696e-05 +9.236143e-10 +2.447597e-08 +9.055007e-06 +8.314189e-05 -1.673039e-09 -2.535994e-10 -4.858312e-01 +6.237886e-01 +6.328071e-01 +5.437541e-01 -1.222956e-03 +5.942722e-01 -1.076144e-02 -5.991758e-01
+1.711667e+01 +1.151782e-05 -6.941673e-05 -8.508374e-09 +2.617824e-08 +1.196162e-06 +7.195257e-05 -8.374215e-09 +4.500556e-09 -5.862312e-01 +4.485873e-01 +6.176323e-01 +5.661429e-01 -4.980971e-02 +6.323606e-01 -6.505329e-03 -6.056783e-01
+1.713333e+01 +5.654003e-06 -6.118244e-05 -5.446476e-09 +2.424465e-08 -4.657364e-06 +9.040147e-05 -3.836247e-09 -2.511290e-09 -6.363472e-01 +5.968694e-01 +5.806448e-01 +7.081834e-01 -1.474998e-04 +6.300081e-01 -2.569815e-02 -6.502234e-01
+1.715000e+01 -9.069296e-07 -3.403700e-05 -2.626472e-09 +1.695291e-08 +8.687802e-06 +7.597262e-05 -4.923294e-09 -5.343309e-09 -4.221755e-01 +4.998443e-01 +5.681478e-01 +5.964519e-01 -2.040802e-02 +5.912444e-01 -1.284704e-02 -6.305656e-01
+1.716667e+01 +2.588556e-05 -8.432114e-05 -1.189505e-08 +3.566695e-08 -1.353720e-05 +8.832491e-05 -7.432284e-09 +8.864421e-09 -6.725701e-01 +5.727157e-01 +4.802595e-01 +7.276956e-01 +1.451816e-02 +6.453199e-01 -6.547062e-02 -5.869472e-01
+1.718333e+01 -3.607883e-05 -4.822305e-05 +1.263761e-08 +2.078735e-08 +1.286206e-06 +8.759914e-05 +1.157715e-08 -4.987499e-09 -7.044984e-01 +5.828060e-01 +7.509015e-01 +7.190847e-01 +4.514571e-02 +5.766854e-01 +3.642879e-02 -6.145557e-01
+1.720000e+01 -5.564605e-06 -6.867112e-05 +2.265827e-09 +2.709028e-08 -1.206717e-06 +7.794965e-05 +2.479665e-09 +3.679627e-09 -5.854137e-01 +6.107367e-01 +5.866378e-01 +5.479358e-01 +1.300178e-02 +6.465036e-01 +4.478920e-03 -6.235204e-01
+1.721667e+01 -3.197629e-06 -6.941799e-05 +2.046343e-09 +2.641338e-08 +7.993572e-06 +9.966403e-05 -3.134031e-10 -3.061889e-09 -5.277830e-01 +7.918688e-01 +6.788584e-01 +7.328784e-01 -1.052285e-02 +6.254861e-01 +8.138185e-03 -6.503729e-01
+1.723333e+01 +7.458366e-06 -5.317404e-05 +1.002963e-09 +2.048389e-08 -1.138873e-05 +7.451155e-05 +4.147978e-09 -1.593920e-09 -7.843040e-01 +4.994890e-01 +6.210986e-01 +6.326912e-01 +3.390181e-02 +6.074514e-01 -4.132419e-03 -6.216396e-01
+1.725000e+01 +4.082476e-05 -4.019599e-05 -1.053188e-08 +1.870209e-08 -1.103483e-05 +7.839225e-05 -6.848337e-09 -4.366932e-09 -6.034930e-01 +5.690625e-01 +4.393154e-01 +6.448567e-01 -2.352379e-03 +5.855985e-01 -4.822941e-02 -6.201154e-01
+1.726667e+01 +4.603639e-05 -3.844029e-05 -1.230376e-08 +1.922256e-08 -1.223909e-05 +7.618890e-05 -8.183812e-09 -3.255279e-09 -7.245765e-01 +7.083422e-01 +5.429604e-01 +4.803883e-01 -3.727510e-02 +6.030878e-01 -2.296268e-02 -6.298893e-01
+1.728333e+01 +3.384183e-05 -3.193041e-05 -9.117152e-09 +1.650814e-08 -7.134880e-06 +6.734952e-05 -6.607799e-09 -3.334872e-09 -6.543491e-01 +3.761969e-01 +5.567884e-01 +6.824982e-01 -4.927267e-02 +6.175650e-01 +8.540126e-04 -6.456379e-01
+1.730000e+01 -2.520027e-06 -5.066721e-05 +1.622268e-09 +1.849040e-08 -1.370415e-05 +6.439185e-05 +5.383596e-09 -6.304367e-10 -5.703705e-01 +5.509945e-01 +3.543279e-01 +4.692061e-01 +3.940453e-02 +6.265340e-01 +2.229536e-03 -6.347875e-01
+1.731667e+01 +7.504626e-06 -7.651515e-05 +2.189705e-10 +2.738804e-08 -2.326678e-06 +6.947122e-05 +8.608256e-10 +6.348423e-09 -7.572498e-01 +5.237630e-01 +7.388795e-01 +6.001029e-01 +7.634338e-04 +6.512962e-01 +6.364093e-03 -6.066182e-01
+1.733333e+01 +2.053915e-05 -5.688552e-05 -3.479490e-09 +2.182624e-08 -7.059168e-06 +6.251696e-05 -1.303309e-09 +3.048935e-09 -7.736942e-01 +2.994149e-01 +6.693773e-01 +7.194572e-01 -2.676095e-03 +6.400253e-01 -7.086749e-03 -6.209366e-01
+1.735000e+01 +1.707830e-05 -7.686368e-05 -1.935348e-09 +2.662248e-08 +1.047989e-05 +7.441201e-05 -4.772884e-09 +4.238062e-09 -5.642000e-01 +6.611285e-01 +7.717796e-01 +5.818682e-01 -1.791634e-02 +6.356902e-01 -1.916442e-02 -6.069695e-01
+1.736667e+01 +1.661767e-05 -8.934895e-05 -3.541802e-09 +2.798461e-08 -5.348640e-06 +7.934967e-05 -1.842986e-09 +4.138019e-09 -6.836846e-01 +6.158965e-01 +6.026929e-01 +7.362295e-01 -2.693364e-03 +6.565440e-01 -1.124523e-02 -6.281642e-01
+1.738333e+01 +8.525014e-06 -6.476235e-05 -4.069924e-10 +2.018406e-08 +4.904536e-06 +7.128274e-05 -1.762416e-09 -9.639270e-10 -5.795608e-01 +5.521862e-01 +6.876719e-01 +6.686274e-01 -2.904161e-03 +6.117648e-01 -1.052422e-02 -6.237240e-01
+1.740000e+01 +8.501541e-06 -7.742234e-05 -2.105289e-09 +2.471258e-08 +2.523534e-06 +6.697714e-05 -2.697817e-09 +4.524431e-09 -6.099529e-01 +6.209369e-01 +6.745110e-01 +5.336645e-01 -4.241469e-02 +6.338326e-01 +2.126600e-02 -6.005709e-01
+1.741667e+01 +1.194089e-05 -5.713496e-05 -2.313735e-09 +1.793369e-08 -4.479836e-06 +5.842356e-05 -9.270934e-10 +5.242129e-10 -5.248204e-01 +3.824949e-01 +4.523629e-01 +6.326691e-01 -1.579608e-02 +6.198663e-01 +9.090829e-03 -6.187763e-01
+1.743333e+01 -2.437475e-05 -6.282064e-05 +7.168232e-09 +1.800961e-08 +1.669391e-06 +6.056589e-05 +6.302783e-09 -5.460377e-12 -4.546649e-01 +6.196392e-01 +4.995566e-01 +4.441074e-01 +2.508427e-02 +6.376634e-01 +2.829712e-02 -6.402913e-01
+1.745000e+01 +1.727518e-05 -9.145175e-05 -6.788096e-09 +2.933220e-08 -1.035661e-05 +7.772150e-05 -3.502945e-09 +5.871503e-09 -6.766056e-01 +7.951392e-01 +4.950597e-01 +6.105319e-01 -1.588931e-02 +6.511823e-01 -1.351425e-02 -6.036973e-01
+1.746667e+01 +1.442675e-05 -4.604003e-05 -4.618773e-09 +1.520108e-08 -1.580383e-05 +6.776899e-05 +7.670637e-11 -4.681475e-09 -5.782914e-01 +5.690682e-01 +2.870492e-01 +6.608523e-01 +2.197998e-02 +5.899794e-01 -2.077316e-02 -6.318171e-01
+1.748333e+01 -3.161532e-06 -5.527952e-05 +9.036225e-10 +1.561871e-08 +2.776738e-06 +5.757030e-05 +7.377998e-11 -1.421295e-09 -5.589777e-01 +3.893660e-01 +6.303481e-01 +6.564729e-01 -1.067059e-02 +6.196282e-01 +1.172203e-02 -6.329279e-01
+1.750000e+01 +3.818718e-07 -7.895789e-05 -3.536146e-10 +2.054263e-08 +2.363837e-06 +7.226104e-05 -9.979560e-10 -8.962549e-10 -4.562457e-01 +7.020920e-01 +5.165925e-01 +6.450938e-01 -6.310235e-03 +6.088777e-01 -2.061155e-03 -6.174181e-01
+1.751667e+01 -1.259160e-05 -6.920220e-05 +4.653154e-09 +1.645965e-08 +6.394874e-07 +5.767436e-05 +4.216272e-09 -6.552497e-10 -5.869142e-01 +4.470269e-01 +6.142222e-01 +6.256493e-01 +2.029861e-02 +6.040806e-01 +1.731406e-02 -6.104182e-01
+1.753333e+01 -7.359222e-06 -8.568090e-05 +3.877618e-09 +2.323043e-08 +6.158266e-06 +6.843310e-05 +1.933315e-09 +2.719242e-09 -5.381133e-01 +6.346353e-01 +6.768970e-01 +6.671736e-01 +4.362542e-02 +6.227263e-01 -2.640956e-02 -5.989419e-01
+1.755000e+01 -1.725396e-06 -9.580269e-05 +1.401288e-09 +2.608566e-08 +9.254176e-07 +6.885208e-05 +1.063872e-09 +5.299352e-09 -6.463452e-01 +7.227120e-01 +6.807364e-01 +6.003131e-01 +2.390746e-03 +6.188564e-01 +6.975538e-03 -5.715805e-01
+1.756667e+01 +1.758898e-05 -4.642593e-05 -4.172402e-09 +1.079036e-08 -5.913782e-06 +6.567779e-05 -2.280444e-09 -8.257842e-09 -7.153863e-01 +5.923547e-01 +6.076834e-01 +6.838429e-01 -1.030280e-02 +5.918972e-01 -1.073486e-02 -6.673570e-01
+1.758333e+01 +2.606541e-05 -6.268209e-05 -6.676909e-09 +1.696239e-08 -1.048426e-05 +5.808102e-05 -3.362646e-09 -2.928273e-10 -6.303647e-01 +4.636719e-01 +4.226619e-01 +6.706153e-01 -2.844018e-02 +6.341268e-01 -2.558777e-03 -6.363851e-01
+1.760000e+01 +1.271457e-05 -7.689995e-05 -1.211947e-09 +2.368338e-08 -1.571933e-06 +6.659599e-05 -7.032857e-10 +3.665189e-09 -6.528369e-01 +8.030288e-01 +6.370404e-01 +5.233577e-01 -3.102747e-02 +6.324583e-01 +2.483743e-02 -5.979340e-01
+1.761667e+01 +1.623359e-05 -6.406274e-05 -2.304483e-09 +1.900188e-08 -1.768576e-05 +5.208383e-05 +2.790555e-09 +3.319201e-09 -8.233874e-01 +6.087071e-01 +4.565183e-01 +4.213650e-01 +3.205613e-02 +6.275923e-01 -5.253490e-03 -5.962080e-01
+1.763333e+01 +1.927973e-05 -5.028167e-05 -5.945240e-09 +1.498637e-08 -1.233559e-05 +5.762822e-05 -2.151566e-09 -2.031024e-09 -6.474038e-01 +6.271923e-01 +3.948579e-01 +5.407982e-01 -2.420226e-02 +6.191539e-01 +3.664991e-03 -6.384136e-01
+1.765000e+01 +3.833916e-06 -6.967766e-05 -2.527172e-09 +2.066474e-08 -1.023414e-05 +5.357612e-05 +4.871941e-10 +4.471802e-09 -6.372683e-01 +5.204242e-01 +4.257722e-01 +5.725314e-01 -1.737800e-02 +6.630210e-01 +2.230047e-02 -6.192375e-01
+1.766667e+01 -1.372283e-05 -5.774881e-05 +1.446901e-09 +1.569653e-08 -9.448872e-08 +5.714086e-05 +1.393607e-09 -1.222424e-09 -4.649443e-01 +5.821878e-01 +4.758326e-01 +6.054524e-01 +2.264413e-03 +6.147480e-01 +1.158421e-02 -6.263320e-01
+1.768333e+01 -1.372958e-05 -5.541115e-05 +1.572356e-09 +1.405708e-08 +8.938434e-06 +4.814401e-05 -1.024847e-09 -2.440044e-10 -5.168579e-01 +4.822588e-01 +7.218381e-01 +5.178073e-01 -2.328999e-02 +6.032932e-01 +1.309868e-02 -6.049223e-01
+1.770000e+01 +2.828156e-05 -6.257148e-05 -8.037178e-09 +1.613458e-08 -1.258715e-05 +5.630733e-05 -4.057411e-09 -5.737414e-10 -6.419042e-01 +6.829684e-01 +3.603527e-01 +5.167217e-01 -2.768842e-02 +6.134948e-01 -1.285232e-02 -6.181351e-01
+1.771667e+01 -2.385190e-05 -5.885074e-05 +4.954133e-09 +1.343099e-08 +2.480795e-06 +6.065294e-05 +3.983569e-09 -4.347896e-09 -5.708887e-01 +6.102475e-01 +6.264003e-01 +6.977394e-01 +5.058886e-02 +6.092241e-01 -9.651997e-03 -6.518893e-01
+1.773333e+01 -3.247286e-05 -7.207342e-05 +5.369708e-09 +1.707116e-08 +5.863576e-06 +5.515170e-05 +3.426123e-09 +6.362603e-10 -5.419530e-01 +4.888906e-01 +6.735305e-01 +7.046991e-01 +3.011777e-02 +6.350053e-01 +5.089532e-03 -6.268537e-01
+1.775000e+01 +1.062012e-05 -7.220214e-05 -3.353237e-09 +1.395441e-08 -2.471222e-06 +5.328412e-05 -2.473697e-09 -1.783273e-09 -7.401275e-01 +5.718669e-01 +6.755092e-01 +5.938639e-01 -1.657254e-02 +6.228786e-01 -9.432139e-03 -6.400178e-01
+1.776667e+01 -2.529978e-05 -8.133209e-05 +3.537892e-09 +1.795764e-08 +1.787882e-05 +6.510196e-05 -1.678578e-09 -1.319887e-09 -4.173432e-01 +7.030675e-01 +8.378360e-01 +7.596454e-01 -6.942497e-03 +6.195926e-01 -1.070695e-02 -6.321716e-01
+1.778333e+01 +1.789524e-05 -5.110535e-05 -6.226725e-09 +1.135010e-08 -5.580651e-06 +6.266518e-05 -4.315294e-09 -6.877295e-09 -6.068066e-01 +6.551891e-01 +4.595381e-01 +7.668848e-01 -2.787784e-02 +5.931119e-01 -1.784247e-02 -6.652035e-01
+1.780000e+01 +9.726871e-06 -7.375667e-05 -3.924931e-09 +1.534169e-08 +2.630475e-06 +5.573085e-05 -4.446549e-09 -1.158829e-09 -5.792764e-01 +7.071649e-01 +6.372538e-01 +5.616145e-01 -4.292575e-02 +6.195406e-01 -4.212300e-03 -6.310339e-01
+1.781667e+01 +1.307542e-05 -7.052723e-05 -4.115779e-09 +1.630644e-08 -1.467370e-05 +5.339667e-05 +2.322010e-10 +4.084162e-10 -8.145615e-01 +7.080997e-01 +4.424708e-01 +5.209952e-01 +1.742413e-03 +5.967954e-01 +1.776552e-03 -5.918908e-01
+1.783333e+01 -4.500952e-06 -5.697697e-05 +4.592048e-10 +1.434252e-08 +1.858124e-06 +5.855508e-05 -8.790784e-11 -2.894934e-09 -6.310977e-01 +6.234244e-01 +6.753923e-01 +7.524739e-01 +1.030292e-02 +5.671754e-01 -1.052702e-02 -5.992376e-01
+1.785000e+01 +4.243076e-06 -6.514734e-05 -2.584052e-09 +1.618107e-08 -8.946470e-06 +5.609926e-05 +7.093856e-11 -4.680956e-10 -7.025437e-01 +7.062588e-01 +4.689134e-01 +6.274807e-01 -1.020946e-03 +5.913452e-01 +2.541182e-03 -5.974129e-01
+1.786667e+01 -3.080257e-06 -4.999675e-05 -3.390179e-10 +1.385141e-08 +2.495735e-06 +4.985746e-05 -1.020947e-09 -9.159281e-10 -5.643354e-01 +5.215958e-01 +6.271689e-01 +6.670202e-01 +1.751338e-02 +6.150820e-01 -2.856280e-02 -6.271279e-01
+1.788333e+01 -1.797299e-05 -2.466221e-05 +2.287912e-09 +9.237595e-09 +3.659520e-06 +4.887690e-05 +1.133921e-09 -4.998851e-09 -4.015301e-01 +6.456977e-01 +4.961650e-01 +5.377734e-01 +3.098324e-02 +5.906801e-01 -1.773297e-02 -6.496765e-01
+1.790000e+01 -2.871113e-06 -3.833702e-05 -5.953012e-10 +1.409961e-08 +4.793250e-06 +4.414545e-05 -1.908148e-09 +9.230644e-10 -6.433018e-01 +5.964170e-01 +7.641769e-01 +4.790190e-01 +3.371621e-03 +6.283591e-01 -2.496201e-02 -6.205649e-01
+1.791667e+01 -2.355074e-05 -4.651599e-05 +1.527224e-09 +1.463674e-08 +5.361544e-06 +5.112283e-05 -6.257763e-11 -5.282065e-10 -6.224001e-01 +5.467924e-01 +7.587260e-01 +7.315007e-01 +1.196868e-02 +6.306188e-01 -1.222019e-02 -6.405814e-01
+1.793333e+01 +4.613059e-06 -2.730923e-05 -2.197113e-09 +1.140884e-08 -2.963728e-06 +4.163181e-05 -1.243513e-09 -9.125359e-10 -6.553123e-01 +3.893938e-01 +5.658708e-01 +6.479619e-01 -4.898270e-03 +6.141518e-01 -9.212809e-03 -6.291321e-01
+1.795000e+01 -2.506951e-05 -2.697683e-05 +2.656525e-09 +1.035170e-08 -4.905318e-06 +4.475468e-05 +3.886796e-09 -2.787688e-09 -7.026343e-01 +4.744124e-01 +5.618618e-01 +6.657371e-01 +2.060431e-02 +5.893852e-01 +2.629137e-02 -6.271465e-01
+1.796667e+01 -2.413086e-05 -5.023198e-05 +2.716111e-09 +1.455203e-08 +4.048020e-07 +4.141335e-05 +2.452245e-09 +2.118687e-09 -6.454372e-01 +5.461047e-01 +6.543595e-01 +5.164802e-01 -4.722569e-03 +6.523268e-01 +3.461317e-02 -6.324334e-01
+1.798333e+01 -5.577224e-06 -4.684416e-05 +2.754695e-11 +1.336211e-08 +2.779383e-06 +4.537624e-05 -7.542859e-10 -1.177561e-10 -5.146621e-01 +4.760853e-01 +5.908547e-01 +7.150971e-01 -7.350578e-03 +6.423323e-01 -2.037454e-03 -6.501610e-01
+1.800000e+01 +2.589228e-06 -5.157188e-05 -1.665344e-09 +1.390767e-08 +3.077487e-06 +4.573497e-05 -2.437237e-09 +2.971568e-10 -6.456644e-01 +4.395143e-01 +7.352035e-01 +7.783576e-01 -2.001795e-02 +6.255170e-01 -1.012482e-02 -6.282997e-01
+1.801667e+01 -1.757023e-05 -6.427073e-05 +1.327497e-09 +1.509771e-08 -4.548236e-06 +5.172505e-05 +2.530943e-09 -2.600552e-10 -5.661178e-01 +5.354946e-01 +4.322769e-01 +8.720071e-01 +1.136084e-02 +6.252257e-01 +2.059595e-02 -6.352571e-01
+1.803333e+01 +6.129651e-06 -5.524582e-05 -3.814328e-09 +1.424747e-08 -9.663611e-07 +4.244273e-05 -3.332057e-09 +1.542865e-09 -7.692646e-01 +5.844516e-01 +7.556946e-01 +5.607529e-01 +1.405141e-03 +6.555660e-01 -4.402494e-02 -6.432384e-01
+1.805000e+01 -2.445304e-05 -7.514665e-05 +1.763515e-09 +1.756003e-08 +1.779616e-05 +4.313908e-05 -3.329957e-09 +4.476967e-09 -2.773519e-01 +6.766935e-01 +8.151973e-01 +5.039760e-01 -2.599498e-02 +6.435214e-01 -1.634871e-02 -5.931540e-01
+1.806667e+01 +1.330447e-05 -4.533286e-05 -5.110203e-09 +9.748598e-09 +3.216589e-06 +4.088270e-05 -5.730614e-09 -2.268760e-09 -4.570882e-01 +4.195830e-01 +5.588204e-01 +7.225991e-01 -2.858070e-02 +5.748601e-01 -4.515847e-02 -6.113729e-01
+1.808333e+01 -7.827207e-07 -6.088581e-05 -2.631426e-09 +1.257157e-08 -7.170650e-06 +4.119417e-05 -4.729839e-10 +3.108581e-10 -7.169526e-01 +5.363795e-01 +5.159242e-01 +6.242127e-01 +3.392299e-03 +6.284101e-01 -8.421037e-03 -6.312726e-01
+1.810000e+01 -5.012995e-06 -4.647561e-05 -1.577519e-09 +9.379508e-09 -4.201942e-06 +4.243681e-05 -3.107350e-10 -3.053272e-09 -6.467892e-01 +6.854671e-01 +5.377189e-01 +5.216028e-01 +8.136356e-03 +5.858636e-01 -1.124676e-02 -6.329859e-01
+1.811667e+01 -1.033465e-05 -7.052128e-05 +4.964745e-10 +1.438836e-08 +4.807898e-06 +3.383611e-05 -8.806478e-10 +4.093107e-09 -4.556551e-01 +5.226313e-01 +6.236979e-01 +4.357397e-01 -2.019896e-02 +6.505310e-01 +9.571020e-03 -6.022519e-01
+1.813333e+01 +1.742958e-05 -7.975496e-05 -4.534211e-09 +1.640660e-08 -9.149637e-06 +4.672487e-05 -1.715019e-09 +2.381847e-09 -6.383304e-01 +6.555091e-01 +3.720392e-01 +7.206815e-01 -2.002434e-02 +6.392164e-01 -2.158825e-03 -6.138045e-01
+1.815000e+01 +1.389754e-05 -6.429342e-05 -3.324968e-09 +1.251719e-08 -8.848377e-06 +3.780468e-05 -6.572298e-10 +1.211724e-09 -7.320737e-01 +5.040413e-01 +4.785257e-01 +6.068106e-01 +4.421504e-03 +6.327415e-01 -1.237395e-02 -6.228090e-01
+1.816667e+01 -2.387545e-05 -9.959381e-05 +2.164354e-09 +1.737476e-08 -7.719349e-07 +4.959165e-05 +2.261385e-09 +2.492169e-09 -4.392522e-01 +7.029776e-01 +4.359676e-01 +7.964746e-01 +1.600977e-02 +6.694730e-01 +1.645828e-02 -6.412228e-01
+1.818333e+01 -1.101988e-05 -7.684585e-05 -1.108902e-09 +1.314818e-08 -7.051849e-06 +3.999766e-05 +9.319091e-10 +1.192571e-09 -6.355342e-01 +6.811566e-01 +4.321408e-01 +5.205351e-01 +3.134505e-02 +6.319837e-01 -1.775659e-02 -6.211287e-01
+1.820000e+01 +1.438457e-05 -6.857866e-05 -5.129728e-09 +1.199742e-08 -6.899325e-06 +4.216878e-05 -2.909355e-09 -5.037521e-10 -6.768665e-01 +6.798036e-01 +4.766303e-01 +6.079051e-01 -4.249286e-02 +6.007486e-01 +1.263185e-03 -6.132112e-01
+1.821667e+01 -2.111118e-05 -7.968105e-05 +1.179042e-09 +1.485479e-08 -2.484677e-07 +4.404278e-05 +1.183659e-09 +1.669786e-09 -5.924654e-01 +7.595935e-01 +6.075134e-01 +6.047214e-01 -7.798766e-03 +6.597813e-01 +2.545932e-02 -6.403312e-01
+1.823333e+01 -4.309426e-06 -7.640177e-05 -1.363315e-09 +1.391073e-08 +4.650968e-06 +3.973667e-05 -2.593278e-09 +1.986799e-09 -6.200276e-01 +4.706395e-01 +7.948523e-01 +7.659830e-01 -2.390099e-02 +6.166179e-01 -1.369345e-02 -5.917713e-01
+1.825000e+01 -6.998839e-06 -5.130764e-05 +2.005230e-10 +9.172305e-09 -1.001076e-06 +4.004787e-05 +4.704579e-10 -2.576682e-09 -5.338164e-01 +5.965920e-01 +5.126791e-01 +6.662150e-01 +3.463432e-03 +5.963752e-01 +4.071076e-03 -6.379962e-01
+1.826667e+01 -3.224170e-06 -7.546263e-05 -1.370778e-09 +1.402221e-08 -6.234197e-06 +3.972187e-05 +4.548506e-10 +2.096687e-09 -7.317885e-01 +7.487987e-01 +5.330945e-01 +5.167559e-01 -6.044493e-03 +6.227981e-01 +1.328041e-02 -5.942966e-01
+1.828333e+01 -3.352971e-06 -7.262397e-05 -9.454615e-10 +1.420308e-08 -7.571383e-06 +4.437592e-05 +1.231938e-09 +9.615054e-10 -7.116653e-01 +7.111494e-01 +4.637800e-01 +7.341595e-01 +6.547201e-03 +6.371025e-01 +1.235634e-02 -6.251405e-01
+1.830000e+01 -5.336603e-06 -3.186297e-05 +6.902855e-11 +7.626482e-09 -4.525392e-06 +3.755533e-05 +1.335408e-09 -3.336856e-09 -6.571673e-01 +7.185017e-01 +5.132925e-01 +5.054327e-01 +2.148602e-02 +6.039911e-01 -9.923507e-04 -6.570688e-01
+1.831667e+01 -1.537656e-05 -7.607998e-05 +1.551751e-09 +1.539236e-08 +6.115899e-07 +3.833440e-05 +1.294374e-09 +3.781052e-09 -6.702280e-01 +6.297463e-01 +7.032289e-01 +6.381329e-01 +2.372578e-02 +6.485254e-01 -3.854596e-03 -5.915730e-01
+1.833333e+01 -2.134356e-05 -4.783459e-05 +2.777721e-09 +8.777560e-09 +6.473278e-07 +3.090392e-05 +2.442492e-09 -3.822986e-10 -6.108776e-01 +5.993732e-01 +6.427241e-01 +4.194243e-01 +1.826358e-02 +5.981345e-01 +1.958595e-02 -6.057730e-01
+1.835000e+01 +1.085259e-05 -3.961887e-05 -2.518680e-09 +7.508990e-09 -1.686454e-06 +2.843362e-05 -1.906004e-09 -8.872363e-10 -6.207044e-01 +4.087914e-01 +5.645971e-01 +5.338502e-01 -5.751501e-03 +6.323662e-01 -2.493338e-02 -6.475432e-01
+1.836667e+01 -8.441585e-06 -6.847251e-05 +4.553905e-10 +1.219104e-08 -1.108818e-06 +3.523171e-05 +7.414505e-10 +1.628126e-09 -6.282263e-01 +5.557780e-01 +5.904400e-01 +6.530986e-01 +1.817785e-02 +6.235861e-01 -6.483486e-03 -5.983698e-01
+1.838333e+01 +7.096670e-06 -4.719681e-05 -1.427644e-09 +8.573567e-09 -5.033541e-06 +3.178033e-05 +6.401662e-11 -8.205035e-10 -5.780026e-01 +5.551358e-01 +3.940260e-01 +5.417741e-01 -1.037005e-02 +6.062705e-01 +1.111337e-02 -6.202722e-01
+1.840000e+01 -1.319247e-06 -2.879044e-05 +1.361981e-10 +5.363518e-09 -2.752805e-07 +3.711738e-05 +2.059751e-10 -5.350683e-09 -6.882086e-01 +7.507959e-01 +6.758198e-01 +5.618792e-01 +1.916635e-02 +5.889794e-01 -1.603310e-02 -6.768289e-01
+1.841667e+01 +7.946259e-06 -6.539304e-05 -8.323621e-10 +1.057286e-08 -3.445286e-06 +3.300076e-05 +1.806070e-10 +7.259619e-10 -7.581834e-01 +4.018456e-01 +6.221921e-01 +7.620275e-01 +7.789588e-03 +6.165277e-01 -4.980567e-03 -6.043847e-01
+1.843333e+01 +1.901186e-05 -5.918466e-05 -2.099618e-09 +1.065534e-08 +5.699187e-06 +3.367650e-05 -3.582846e-09 +6.143847e-10 -5.586810e-01 +5.959800e-01 +7.748968e-01 +6.139540e-01 -2.184335e-02 +6.201208e-01 -3.827915e-02 -6.103378e-01
+1.845000e+01 +3.465346e-05 -5.569419e-05 -3.830327e-09 +1.135471e-08 -7.370546e-06 +2.978466e-05 -1.550029e-09 +2.367384e-09 -7.966662e-01 +6.709022e-01 +5.009742e-01 +4.046143e-01 -1.095994e-02 +6.523263e-01 -1.483354e-02 -6.132561e-01
+1.846667e+01 +2.216435e-05 -3.713326e-05 -2.651630e-09 +8.019242e-09 -3.378631e-06 +3.120455e-05 -1.556788e-09 -1.181943e-09 -6.085998e-01 +5.467848e-01 +4.719495e-01 +5.970309e-01 +9.824149e-03 +6.263831e-01 -3.586373e-02 -6.479436e-01
+1.848333e+01 +2.177952e-05 -5.248643e-05 -2.570053e-09 +1.088806e-08 -6.214175e-06 +3.590194e-05 -6.839941e-10 +2.100992e-10 -7.114673e-01 +7.003141e-01 +4.578239e-01 +6.482939e-01 -2.428060e-02 +6.220710e-01 +1.332805e-02 -6.195247e-01
+1.850000e+01 +1.604695e-05 -5.043071e-05 -1.143232e-09 +1.034302e-08 -2.572186e-06 +3.228037e-05 -3.581279e-10 +7.116240e-10 -5.843317e-01 +6.280694e-01 +4.769379e-01 +5.898845e-01 +1.377352e-02 +6.613167e-01 -1.923892e-02 -6.500747e-01
+1.851667e+01 -1.415055e-05 -2.876904e-05 +2.907926e-09 +5.286596e-09 +2.427705e-07 +2.483601e-05 +2.679021e-09 -1.975967e-09 -4.674369e-01 +3.738634e-01 +4.743411e-01 +5.507838e-01 +2.778581e-02 +6.118618e-01 +2.067576e-02 -6.483176e-01
+1.853333e+01 +7.806097e-06 -8.377516e-05 -6.120135e-10 +1.458382e-08 -5.142301e-06 +3.173024e-05 +8.649138e-10 +4.872492e-09 -6.616807e-01 +5.003612e-01 +4.428991e-01 +7.189663e-01 +3.688667e-02 +6.740923e-01 -2.123785e-02 -5.874319e-01
+1.855000e+01 -1.748700e-05 -6.951688e-05 +3.023786e-09 +1.206245e-08 +1.878443e-06 +3.332489e-05 +2.329476e-09 +2.043192e-09 -5.282339e-01 +7.467867e-01 +5.972566e-01 +5.593189e-01 -2.226329e-03 +6.549254e-01 +4.444551e-02 -6.191877e-01
+1.856667e+01 +2.557496e-05 -5.074813e-05 -3.160881e-09 +8.070877e-09 -3.572726e-06 +2.470723e-05 -1.983466e-09 +6.907221e-10 -6.776354e-01 +3.649039e-01 +5.152341e-01 +5.866182e-01 +8.272403e-03 +6.360447e-01 -4.530371e-02 -6.244460e-01
+1.858333e+01 +7.525822e-06 -1.029958e-04 -1.577098e-09 +1.626749e-08 -5.679477e-06 +3.840451e-05 +1.038920e-10 +4.590477e-09 -7.281091e-01 +6.675193e-01 +4.750689e-01 +8.750309e-01 +8.083784e-03 +6.784076e-01 -6.208676e-03 -5.930779e-01
+1.860000e+01 -1.182862e-05 -5.674460e-05 +7.142405e-10 +8.637416e-09 +3.455526e-06 +2.955005e-05 -2.948391e-10 -1.328650e-10 -4.932633e-01 +5.725707e-01 +6.327512e-01 +6.082808e-01 +1.052437e-02 +6.212839e-01 -1.608699e-02 -6.240095e-01
+1.861667e+01 -1.464789e-05 -6.696617e-05 +1.608156e-09 +1.001848e-08 +1.854568e-06 +3.230353e-05 +9.988594e-10 +3.992956e-10 -5.787349e-01 +5.853446e-01 +6.467055e-01 +7.294216e-01 +1.098999e-02 +6.514792e-01 +8.074833e-03 -6.425531e-01
+1.863333e+01 -7.092453e-07 -6.221659e-05 +7.723212e-11 +9.890275e-09 +3.025351e-06 +2.962131e-05 -7.759164e-10 +1.030927e-09 -3.912433e-01 +8.355712e-01 +5.139934e-01 +3.823453e-01 +2.077174e-02 +6.252161e-01 -3.574898e-02 -6.034169e-01
+1.865000e+01 +2.296713e-06 -7.020618e-05 +3.238535e-10 +1.024659e-08 -2.000408e-06 +2.976163e-05 +8.672651e-10 +1.328275e-09 -6.609932e-01 +6.118929e-01 +5.555210e-01 +6.213998e-01 -1.481747e-02 +6.214671e-01 +3.138962e-02 -5.929377e-01
+1.866667e+01 -5.957099e-06 -5.228943e-05 +7.000512e-10 +8.547801e-09 +2.829383e-06 +2.813141e-05 -1.325490e-10 +1.809797e-10 -3.280972e-01 +6.684335e-01 +4.463347e-01 +5.103694e-01 -1.146438e-02 +6.309095e-01 +8.475890e-03 -6.237706e-01
+1.868333e+01 +1.234754e-05 -7.817298e-05 -2.006539e-09 +1.208559e-08 +4.982883e-06 +3.180645e-05 -3.293692e-09 +2.492026e-09 -4.076657e-01 +6.785855e-01 +6.182252e-01 +6.779023e-01 -3.336493e-02 +6.373291e-01 -3.277069e-02 -5.832882e-01
+1.870000e+01 +1.027696e-05 -6.101122e-05 -2.394920e-09 +8.512236e-09 -3.769517e-06 +2.372898e-05 -1.204798e-09 +1.382837e-09 -8.265506e-01 +4.636780e-01 +6.321434e-01 +5.375935e-01 -7.917281e-03 +6.084438e-01 -1.594419e-02 -5.760424e-01
+1.871667e+01 -6.512901e-06 -6.666593e-05 +3.818913e-10 +9.685743e-09 -1.071935e-06 +3.376710e-05 +6.615344e-10 -3.249965e-10 -5.200865e-01 +7.251506e-01 +4.577363e-01 +7.569236e-01 -3.674431e-02 +6.034125e-01 +4.996593e-02 -6.045117e-01
+1.873333e+01 -9.288065e-06 -4.685000e-05 +6.228499e-10 +8.006660e-09 -7.252775e-07 +2.846223e-05 +7.919008e-10 -4.226700e-10 -6.391792e-01 +5.790458e-01 +5.889315e-01 +6.688708e-01 -5.805770e-03 +6.580234e-01 +2.220424e-02 -6.592600e-01
+1.875000e+01 +1.248720e-05 -6.474324e-05 -2.443850e-09 +9.449730e-09 -4.042582e-06 +3.112425e-05 -1.174431e-09 +1.937933e-10 -6.180499e-01 +6.659649e-01 +4.124403e-01 +7.252868e-01 +1.442723e-02 +6.152556e-01 -3.849633e-02 -6.038493e-01
+1.876667e+01 -6.921814e-06 -4.265892e-05 +4.380498e-10 +5.910501e-09 +5.881084e-06 +2.117599e-05 -1.236222e-09 -3.583803e-10 -4.197229e-01 +5.520379e-01 +6.905129e-01 +3.797644e-01 -9.313628e-03 +6.254340e-01 -1.650874e-02 -6.249291e-01
+1.878333e+01 +3.874224e-06 -6.699540e-05 -6.051993e-10 +8.187065e-09 +6.219541e-07 +2.756333e-05 -7.462180e-10 +2.712432e-13 -5.816581e-01 +6.354418e-01 +5.968328e-01 +6.189573e-01 -3.185644e-02 +6.343846e-01 +1.597699e-02 -6.257867e-01
+1.880000e+01 -1.207329e-05 -6.578881e-05 +1.965973e-09 +7.659048e-09 +4.566413e-06 +3.074694e-05 +5.760601e-10 -1.391663e-09 -4.062528e-01 +7.339358e-01 +6.170340e-01 +6.920560e-01 -7.621032e-03 +5.911079e-01 +2.044506e-02 -6.128526e-01
+1.881667e+01 +3.970901e-06 -5.680406e-05 -5.659855e-10 +6.343667e-09 +2.958795e-06 +2.718423e-05 -1.364820e-09 -1.634628e-09 -5.797844e-01 +6.381636e-01 +7.095821e-01 +6.262890e-01 +1.107373e-04 +6.388893e-01 -2.941095e-02 -6.652872e-01
+1.883333e+01 +2.336626e-06 -7.990549e-05 +3.686601e-10 +8.331955e-09 -2.728817e-06 +2.801649e-05 +1.113848e-09 +1.029183e-11 -5.743024e-01 +4.772806e-01 +4.205346e-01 +8.436843e-01 +2.114919e-02 +6.309524e-01 +4.348814e-03 -6.215506e-01
+1.885000e+01 +6.963561e-06 -6.507867e-05 +4.074694e-10 +6.224577e-09 +2.170716e-06 +2.062644e-05 -2.240812e-10 +9.288898e-11 -5.020230e-01 +4.728478e-01 +6.006902e-01 +4.875302e-01 -2.322083e-03 +6.285553e-01 -2.369912e-03 -6.176605e-01
+1.886667e+01 +2.156007e-05 -6.478449e-05 -7.756430e-10 +6.493555e-09 +2.074370e-07 +2.276728e-05 -7.909482e-10 -2.535444e-10 -4.524427e-01 +4.027573e-01 +4.522475e-01 +6.831716e-01 -2.536981e-02 +6.317690e-01 +7.554562e-03 -6.288995e-01
+1.888333e+01 +2.163591e-05 -6.938674e-05 -8.560518e-10 +6.802026e-09 -9.001481e-08 +2.533763e-05 -7.834575e-10 -6.831744e-10 -6.834927e-01 +6.594719e-01 +6.740239e-01 +5.700538e-01 -2.034332e-02 +6.341468e-01 +2.671863e-03 -6.413145e-01
+1.890000e+01 +2.000702e-05 -8.033684e-05 -1.333205e-09 +7.974396e-09 -2.653887e-06 +2.517429e-05 -5.149237e-10 +4.702558e-10 -6.754900e-01 +5.640839e-01 +5.327264e-01 +6.728225e-01 +1.103314e-02 +6.467902e-01 -2.227395e-02 -6.274684e-01
+1.891667e+01 +2.874111e-05 -5.263226e-05 -2.354826e-09 +4.158507e-09 -5.113657e-06 +2.010336e-05 -7.899571e-10 -1.711869e-09 -7.792739e-01 +5.042154e-01 +5.073512e-01 +4.783149e-01 +1.779901e-03 +6.241189e-01 -1.967746e-02 -6.563657e-01
+1.893333e+01 +1.083349e-05 -6.735316e-05 -6.115675e-10 +6.212648e-09 +1.397196e-06 +2.317499e-05 -9.697145e-10 -6.330060e-10 -5.770510e-01 +5.866928e-01 +6.534508e-01 +5.750536e-01 -1.130071e-02 +6.536218e-01 -1.110773e-02 -6.605252e-01
+1.895000e+01 +3.079961e-05 -4.315499e-05 -2.330085e-09 +3.644348e-09 -1.576671e-06 +2.096563e-05 -1.758882e-09 -2.439366e-09 -6.547062e-01 +5.914510e-01 +5.695714e-01 +4.651771e-01 -1.683536e-02 +5.963557e-01 -2.481234e-02 -6.478223e-01
+1.896667e+01 +1.595348e-05 -7.677055e-05 -2.208849e-10 +7.670142e-09 +1.690559e-06 +2.760008e-05 -6.829378e-10 -4.974222e-10 -5.669298e-01 +7.776029e-01 +6.595622e-01 +6.563450e-01 -1.726365e-02 +6.278599e-01 +1.705380e-03 -6.327892e-01
+1.898333e+01 +2.672174e-05 -5.320009e-05 -2.836117e-09 +4.951431e-09 -2.245177e-06 +1.881394e-05 -2.049397e-09 -6.008431e-10 -7.541579e-01 +4.844504e-01 +6.257928e-01 +4.753419e-01 -4.736291e-02 +6.259260e-01 -2.280026e-03 -6.343526e-01
+1.900000e+01 -2.868819e-05 -1.025013e-04 +3.566475e-09 +1.050113e-08 +1.012549e-06 +2.992506e-05 +3.085160e-09 +1.524882e-09 -4.661635e-01 +7.216684e-01 +5.231579e-01 +8.782092e-01 +2.507478e-02 +6.474781e-01 +5.371488e-02 -6.035127e-01
+1.901667e+01 -8.884537e-06 -8.139827e-05 +1.475531e-09 +8.056472e-09 +5.848427e-06 +2.301291e-05 -2.467581e-10 +1.154590e-09 -4.368934e-01 +5.316409e-01 +7.702025e-01 +6.896603e-01 -1.136328e-02 +6.547061e-01 +5.607420e-03 -6.204382e-01
+1.903333e+01 +2.671079e-06 -4.394411e-05 +3.298513e-10 +4.116821e-09 +3.703205e-07 +2.208941e-05 +2.077048e-10 -2.308022e-09 -5.071082e-01 +5.595265e-01 +5.233355e-01 +6.253322e-01 +1.417595e-03 +5.696889e-01 +4.443606e-03 -6.245975e-01
+1.905000e+01 +1.080839e-05 -5.970796e-05 -8.766904e-10 +6.033564e-09 -1.821303e-06 +1.916522e-05 -3.172906e-10 +3.230952e-10 -7.030208e-01 +5.178006e-01 +5.953656e-01 +5.119756e-01 +3.178436e-02 +6.446971e-01 -3.949649e-02 -6.318326e-01
+1.906667e+01 +1.079854e-05 -5.917428e-05 -2.457584e-11 +6.638408e-09 +6.769189e-07 +2.038878e-05 -2.131212e-10 +5.513083e-10 -5.963873e-01 +5.596635e-01 +6.371945e-01 +5.583786e-01 -1.703394e-03 +6.134437e-01 -3.474918e-03 -5.950371e-01
+1.908333e+01 -1.574046e-06 -5.864924e-05 +7.330024e-10 +6.846222e-09 +1.422241e-07 +2.017346e-05 +6.525536e-10 +8.080889e-10 -5.389092e-01 +5.604917e-01 +5.479686e-01 +5.600935e-01 +2.045069e-02 +6.427358e-01 -2.717102e-03 -6.175387e-01
+1.910000e+01 -5.013037e-06 -4.105700e-05 +4.291688e-10 +5.529863e-09 -1.436337e-06 +1.778650e-05 +8.083494e-10 +2.341870e-10 -4.738158e-01 +4.522960e-01 +3.873801e-01 +5.395445e-01 +5.732404e-03 +6.357805e-01 +1.604154e-02 -6.258663e-01
+1.911667e+01 +1.312550e-05 -4.895128e-05 -1.849381e-09 +6.801100e-09 -6.390322e-06 +2.363402e-05 +4.552765e-11 -2.051985e-10 -7.318740e-01 +6.467561e-01 +3.485689e-01 +7.103988e-01 -6.962679e-03 +5.970185e-01 +8.045018e-03 -5.991183e-01
+1.913333e+01 -2.271584e-05 -6.002691e-05 +2.302392e-09 +7.680195e-09 +1.322733e-06 +2.488757e-05 +1.804012e-09 +2.736845e-10 -5.186573e-01 +8.008731e-01 +6.064133e-01 +6.468094e-01 +3.444630e-02 +6.443597e-01 +1.491782e-02 -6.330163e-01
+1.915000e+01 -2.292454e-05 -3.182663e-05 +2.096591e-09 +4.836351e-09 +2.578073e-06 +2.116931e-05 +1.257449e-09 -1.369784e-09 -6.128949e-01 +7.675935e-01 +7.770794e-01 +4.645581e-01 +3.748009e-02 +5.948047e-01 -3.084256e-03 -6.290984e-01
+1.916667e+01 +9.066962e-06 -5.021293e-05 -4.656850e-10 +6.543849e-09 -2.803245e-06 +1.962658e-05 +3.464188e-10 +6.760906e-10 -4.515683e-01 +5.486740e-01 +2.767241e-01 +6.011153e-01 -4.011249e-03 +6.447765e-01 +1.289496e-02 -6.218673e-01
+1.918333e+01 +2.467182e-05 -6.854819e-05 -2.344549e-09 +7.652033e-09 -1.745513e-06 +2.110469e-05 -1.725234e-09 +1.308409e-09 -6.263464e-01 +5.833947e-01 +5.154339e-01 +6.749436e-01 -1.831795e-02 +6.342463e-01 -3.134317e-02 -5.935118e-01
+1.920000e+01 +1.050240e-05 -4.166861e-05 -1.437563e-09 +4.627654e-09 +7.380808e-07 +2.080462e-05 -1.565084e-09 -1.464470e-09 -4.246987e-01 +5.726252e-01 +4.736332e-01 +6.814073e-01 +6.187555e-03 +5.812502e-01 -5.102490e-02 -6.198101e-01
+1.921667e+01 -1.058052e-05 -5.141149e-05 +8.004001e-10 +5.232456e-09 -1.055496e-06 +2.022886e-05 +1.052210e-09 -7.315592e-10 -5.124547e-01 +4.431107e-01 +4.446166e-01 +7.875745e-01 +2.259156e-02 +6.229983e-01 +8.192522e-03 -6.402798e-01
+1.923333e+01 +1.533172e-05 -5.907443e-05 -1.393524e-09 +6.487348e-09 +2.518919e-06 +1.971011e-05 -2.023011e-09 +5.994883e-10 -4.481772e-01 +6.287065e-01 +6.150117e-01 +5.807617e-01 -4.410526e-02 +6.324168e-01 -1.531286e-02 -6.110079e-01
+1.925000e+01 -1.393911e-05 -7.316045e-05 +9.583607e-10 +8.023060e-09 +2.620904e-06 +2.285843e-05 +1.701870e-10 +1.167201e-09 -4.902115e-01 +7.021334e-01 +6.652851e-01 +7.298960e-01 -4.613239e-03 +6.283876e-01 +1.015704e-02 -5.902700e-01
+1.926667e+01 +3.315452e-06 -5.453492e-05 -7.397945e-10 +5.342096e-09 +3.195048e-06 +1.998469e-05 -1.595091e-09 -5.593467e-10 -5.331117e-01 +6.035179e-01 +7.499183e-01 +6.515914e-01 -2.161619e-02 +5.923546e-01 -2.572557e-02 -6.057817e-01
+1.928333e+01 +2.369617e-05 -4.843514e-05 -3.049593e-09 +4.615891e-09 -3.594497e-06 +1.545635e-05 -1.872693e-09 +2.485044e-11 -7.044692e-01 +5.025330e-01 +4.596701e-01 +4.590517e-01 -1.828368e-02 +6.136661e-01 -3.754329e-02 -6.092747e-01
+1.930000e+01 -3.905156e-06 -7.569336e-05 -1.766648e-10 +7.456832e-09 +7.995511e-07 +1.978930e-05 -3.911717e-10 +1.493335e-09 -6.541390e-01 +6.297899e-01 +7.142855e-01 +6.452954e-01 -1.081200e-02 +6.298153e-01 -2.313012e-05 -5.805102e-01
+1.931667e+01 +1.544262e-06 -3.884422e-05 -6.940776e-10 +4.096584e-09 -1.121635e-06 +1.643757e-05 -3.410861e-10 -7.408757e-10 -6.137615e-01 +4.815166e-01 +5.389268e-01 +5.767266e-01 -2.296890e-02 +6.137463e-01 +1.335282e-02 -6.328340e-01
+1.933333e+01 -1.417433e-06 -4.579662e-05 +4.491986e-10 +4.461427e-09 +1.197447e-06 +1.719466e-05 +8.847439e-11 -6.085280e-10 -5.711760e-01 +5.733520e-01 +6.616734e-01 +5.525870e-01 +3.474630e-04 +6.449027e-01 +3.414625e-03 -6.594774e-01
+1.935000e+01 -4.618147e-06 -5.892713e-05 +1.431752e-10 +5.982675e-09 -9.795074e-07 +1.791395e-05 +4.099926e-10 +6.268680e-10 -6.780741e-01 +7.661538e-01 +6.154057e-01 +4.226950e-01 +1.281607e-02 +6.034833e-01 +1.038009e-03 -5.793652e-01
+1.936667e+01 -1.420277e-06 -3.560883e-05 -5.972377e-12 +3.833989e-09 +1.564749e-06 +1.324889e-05 -4.445401e-10 -9.444088e-11 -6.374429e-01 +5.817069e-01 +7.581767e-01 +2.861297e-01 +5.846750e-03 +6.198744e-01 -1.938512e-02 -6.185160e-01
+1.938333e+01 +1.287318e-05 -5.851065e-05 -1.050629e-09 +5.419186e-09 +1.404062e-06 +1.900522e-05 -1.386347e-09 -2.114673e-10 -5.707053e-01 +6.681858e-01 +6.787602e-01 +6.362566e-01 -1.928811e-02 +6.392724e-01 -2.491882e-02 -6.414912e-01
+1.940000e+01 -1.425477e-06 -4.705055e-05 +4.582251e-10 +4.583621e-09 +2.714295e-06 +1.580830e-05 -3.284461e-10 -1.040924e-10 -3.664049e-01 +6.185431e-01 +5.708957e-01 +4.646412e-01 +7.351549e-03 +6.160467e-01 -1.699281e-02 -6.149515e-01
+1.941667e+01 +2.033407e-05 -6.556916e-05 -1.602166e-09 +6.628080e-09 -1.023316e-06 +2.081978e-05 -1.226536e-09 +4.216791e-10 -6.308147e-01 +6.908532e-01 +5.570449e-01 +7.817093e-01 -2.994348e-02 +6.306243e-01 -9.803609e-03 -6.121155e-01
+1.943333e+01 +8.502833e-06 -5.930122e-05 -2.741921e-10 +6.061217e-09 +3.460638e-07 +1.685651e-05 -3.560954e-10 +9.978313e-10 -4.929052e-01 +5.567782e-01 +5.225997e-01 +6.314317e-01 -2.784586e-02 +6.380026e-01 +1.696992e-02 -6.000984e-01
+1.945000e+01 +2.047195e-05 -4.082271e-05 -1.448576e-09 +4.196070e-09 -4.163414e-06 +1.490372e-05 -2.007078e-10 -2.164036e-10 -7.406135e-01 +4.263750e-01 +4.259709e-01 +6.287479e-01 -8.767345e-03 +6.201123e-01 +3.116225e-03 -6.229889e-01
+1.946667e+01 -1.422023e-05 -4.922432e-05 +1.629344e-09 +4.632846e-09 +3.152557e-06 +1.519922e-05 +6.550040e-10 +1.133680e-10 -5.370822e-01 +6.245623e-01 +7.877567e-01 +4.676426e-01 +1.787296e-02 +6.222871e-01 +5.763548e-03 -6.136389e-01
+1.948333e+01 +1.352859e-05 -6.586289e-05 -3.184094e-10 +5.862787e-09 -1.041843e-06 +1.623267e-05 -8.588024e-12 +9.854546e-10 -7.727020e-01 +5.844510e-01 +6.958276e-01 +6.046029e-01 +8.725172e-03 +6.670383e-01 -8.226569e-03 -6.275910e-01
+1.950000e+01 +2.058412e-05 -6.083498e-05 -2.003249e-10 +5.686061e-09 +2.215143e-06 +1.678194e-05 -8.105397e-10 +6.644763e-10 -5.069055e-01 +6.621922e-01 +6.886767e-01 +5.865820e-01 -1.102150e-02 +6.147635e-01 -1.687644e-02 -5.866675e-01
+1.951667e+01 +2.143708e-05 -5.718910e-05 -4.802210e-10 +5.122884e-09 -1.061806e-06 +1.669851e-05 -1.558562e-10 +1.558785e-10 -7.380042e-01 +6.527276e-01 +6.565266e-01 +6.057752e-01 -1.007722e-02 +6.184993e-01 +5.160518e-03 -6.076629e-01
+1.953333e+01 +1.333104e-05 -3.959978e-05 +1.470621e-10 +3.627252e-09 -2.714545e-06 +1.216107e-05 +9.002800e-10 +1.562441e-11 -6.514001e-01 +3.926419e-01 +4.330949e-01 +5.107765e-01 +2.171051e-02 +6.162920e-01 +1.137984e-02 -6.099299e-01
+1.955000e+01 +2.769157e-05 -3.806602e-05 -1.320450e-09 +4.275841e-09 -7.480987e-07 +1.330933e-05 -1.037598e-09 +3.063144e-10 -7.554613e-01 +5.708402e-01 +6.982906e-01 +4.427830e-01 +6.644437e-04 +6.233799e-01 -3.780810e-02 -6.059753e-01
+1.956667e+01 -4.983986e-06 -5.188316e-05 +7.301851e-10 +4.574242e-09 -9.697885e-07 +1.693917e-05 +9.617969e-10 -4.298264e-10 -5.663604e-01 +7.026754e-01 +4.905019e-01 +6.298340e-01 +7.608725e-05 +6.200634e-01 +3.555823e-02 -6.290828e-01
+1.958333e+01 +3.253464e-05 -3.472607e-05 -1.847133e-09 +2.974080e-09 -3.200451e-06 +1.406144e-05 -8.473437e-10 -1.134348e-09 -7.754730e-01 +6.135427e-01 +5.072352e-01 +4.913429e-01 -4.168667e-03 +6.305510e-01 -2.707088e-02 -6.652294e-01
+1.960000e+01 +3.049945e-06 -5.057390e-05 +7.353991e-10 +3.786025e-09 -1.954534e-08 +1.363989e-05 +7.002120e-10 -2.490556e-10 -6.079074e-01 +5.137362e-01 +6.093172e-01 +5.680443e-01 -1.263200e-02 +6.426802e-01 +3.926355e-02 -6.443052e-01
+1.961667e+01 -7.431245e-06 -8.097791e-05 +1.525977e-09 +5.958397e-09 -9.376827e-07 +1.820609e-05 +1.704570e-09 +5.225259e-10 -6.234755e-01 +7.006122e-01 +5.432740e-01 +7.904843e-01 +3.329046e-02 +6.182403e-01 +3.192498e-02 -5.910645e-01
+1.963333e+01 -1.075232e-05 -7.458888e-05 +1.451992e-09 +5.383223e-09 +3.689896e-06 +1.467815e-05 +3.368092e-10 +9.686488e-10 -4.095503e-01 +6.084260e-01 +7.344774e-01 +5.903211e-01 -5.354840e-03 +6.547053e-01 +1.774860e-02 -6.101010e-01
+1.965000e+01 +1.926198e-05 -3.334967e-05 -1.068891e-09 +2.910154e-09 -4.592275e-07 +1.357642e-05 -8.809770e-10 -1.058618e-09 -6.063793e-01 +6.138943e-01 +5.615829e-01 +5.037893e-01 -2.687152e-02 +6.287126e-01 -8.187984e-03 -6.628302e-01
+1.966667e+01 -1.661147e-05 -4.793839e-05 +1.279497e-09 +3.893536e-09 -5.711613e-07 +1.356181e-05 +1.368919e-09 -1.255016e-10 -5.198990e-01 +5.832795e-01 +4.656193e-01 +5.482459e-01 +1.984308e-02 +6.346092e-01 +3.422555e-02 -6.320849e-01
+1.968333e+01 -5.147706e-06 -4.140907e-05 +4.815889e-10 +3.654422e-09 -3.345339e-07 +1.095095e-05 +5.487770e-10 +3.808734e-10 -4.718650e-01 +4.473204e-01 +4.386911e-01 +4.623012e-01 +1.465430e-02 +6.415934e-01 +6.757232e-03 -6.189963e-01
+1.970000e+01 +2.584090e-07 -4.385373e-05 +3.304626e-10 +3.362587e-09 -7.893891e-07 +1.236055e-05 +5.335774e-10 -2.901358e-10 -5.359440e-01 +4.128025e-01 +4.600268e-01 +6.349512e-01 -3.809166e-02 +6.441551e-01 +5.843960e-02 -6.486179e-01
+1.971667e+01 -6.146437e-06 -5.878543e-05 +8.857349e-10 +4.092056e-09 -1.000732e-06 +1.438774e-05 +1.117411e-09 -1.695356e-10 -5.606619e-01 +7.386107e-01 +4.650421e-01 +5.080214e-01 +1.469093e-03 +6.107113e-01 +4.333806e-02 -6.107173e-01
+1.973333e+01 -6.048594e-06 -6.056665e-05 +7.047507e-10 +3.803386e-09 +2.699032e-06 +1.491544e-05 -9.118727e-11 -5.902179e-10 -5.777442e-01 +6.701219e-01 +8.164358e-01 +6.348294e-01 -1.471623e-02 +6.086755e-01 +9.596999e-03 -6.262883e-01
+1.975000e+01 -9.061658e-06 -1.823164e-05 +8.764421e-10 +4.459637e-10 +2.312061e-06 +8.336006e-06 +1.795363e-10 -1.916691e-09 -5.335684e-01 +3.478606e-01 +7.375730e-01 +3.541318e-01 -2.547228e-02 +5.956289e-01 +3.178538e-02 -6.692390e-01
+1.976667e+01 +4.998704e-06 -4.469303e-05 -1.567323e-10 +2.673989e-09 +1.496562e-06 +1.379510e-05 -5.677837e-10 -1.342906e-09 -6.182673e-01 +5.902133e-01 +7.469395e-01 +6.397838e-01 -6.155779e-03 +6.005202e-01 -1.907757e-02 -6.508124e-01
+1.978333e+01 +5.339734e-07 -7.551716e-05 +7.333327e-11 +4.641437e-09 -1.229850e-06 +1.290334e-05 +4.141896e-10 +7.658405e-10 -6.703815e-01 +4.820750e-01 +5.398551e-01 +6.770800e-01 +5.425666e-03 +6.291087e-01 +1.175116e-02 -5.900062e-01
+1.980000e+01 +2.568420e-06 -3.589775e-05 +1.650198e-10 +2.009672e-09 -3.705192e-07 +1.230309e-05 +2.598041e-10 -1.552008e-09 -6.996491e-01 +4.849323e-01 +6.553601e-01 +6.302812e-01 -2.684616e-03 +6.046832e-01 +1.327321e-02 -6.672178e-01
+1.981667e+01 +2.692739e-05 -4.401811e-05 -1.759413e-09 +2.656030e-09 -3.945793e-06 +1.367043e-05 -5.555015e-10 -1.324852e-09 -9.572285e-01 +5.511020e-01 +5.638711e-01 +7.137440e-01 +4.826348e-03 +6.015212e-01 -3.012370e-02 -6.553606e-01
+1.983333e+01 +1.159072e-05 -6.246196e-05 -8.558033e-10 +4.027159e-09 +6.740326e-07 +1.294216e-05 -9.974970e-10 +1.747023e-10 -6.383769e-01 +5.147447e-01 +7.094570e-01 +6.938240e-01 -2.399056e-02 +6.213141e-01 -2.077851e-02 -6.098532e-01
+1.985000e+01 +9.435606e-06 -5.570514e-05 -3.828704e-10 +3.389161e-09 +4.305659e-07 +1.291939e-05 -4.824423e-10 -4.216056e-10 -6.334900e-01 +7.176746e-01 +6.799105e-01 +5.049336e-01 -5.059448e-03 +6.003419e-01 -1.658422e-02 -6.169452e-01
+1.986667e+01 -1.267645e-05 -5.403558e-05 +6.445390e-10 +3.345462e-09 +1.168252e-06 +1.130893e-05 +2.812605e-10 -1.122109e-11 -4.911680e-01 +4.588615e-01 +6.138260e-01 +6.146654e-01 +8.246747e-04 +5.910545e-01 +1.233495e-02 -5.900041e-01
+1.988333e+01 -1.110819e-05 -5.730743e-05 +1.444775e-10 +3.853231e-09 -3.368874e-07 +9.517880e-06 +2.309666e-10 +9.707725e-10 -6.416801e-01 +4.172230e-01 +6.085252e-01 +4.854521e-01 +3.377935e-02 +6.698944e-01 -2.323093e-02 -6.251498e-01
+1.990000e+01 -2.354682e-05 -5.191723e-05 +1.117533e-09 +3.359789e-09 +1.814438e-06 +9.784650e-06 +5.468743e-10 +4.298225e-10 -5.600318e-01 +5.489193e-01 +7.541851e-01 +3.959595e-01 +2.736222e-02 +6.409222e-01 -2.036601e-03 -6.216093e-01
+1.991667e+01 +1.021807e-05 -4.389022e-05 -5.907507e-10 +3.207438e-09 -2.215261e-07 +1.056046e-05 -4.959510e-10 +6.833780e-11 -6.845211e-01 +5.552128e-01 +6.636575e-01 +4.871068e-01 -1.258416e-02 +6.005885e-01 -1.114980e-02 -5.982981e-01
+1.993333e+01 +1.250562e-06 -6.190140e-05 -8.484005e-11 +4.110166e-09 -3.328462e-07 +1.037228e-05 +1.319752e-11 +9.739252e-10 -7.281907e-01 +4.324826e-01 +6.962139e-01 +6.050174e-01 +2.229500e-03 +6.518140e-01 -1.715482e-03 -6.064835e-01
+1.995000e+01 -1.882269e-05 -3.840755e-05 +7.065554e-10 +2.952609e-09 +3.317472e-07 +9.736395e-06 +5.744409e-10 +5.873094e-11 -7.116739e-01 +4.751036e-01 +7.532220e-01 +5.066566e-01 +9.657163e-03 +6.426129e-01 +1.790121e-02 -6.409076e-01
+1.996667e+01 -1.102264e-05 -5.507650e-05 +1.163190e-10 +3.841535e-09 +2.485482e-06 +1.250331e-05 -5.871507e-10 +1.225393e-10 -4.150083e-01 +6.628760e-01 +6.928046e-01 +6.387662e-01 -4.953211e-03 +6.260357e-01 -2.408376e-02 -6.208748e-01
+1.998333e+01 -1.151055e-05 -3.809265e-05 -4.606486e-10 +2.698152e-09 -7.961867e-07 +1.199427e-05 -2.118900e-10 -8.148365e-10 -5.871008e-01 +6.782313e-01 +4.995466e-01 +5.804705e-01 +1.824123e-03 +6.184610e-01 -1.232781e-02 -6.591905e-01
+2.000000e+01 -1.906305e-06 -5.325808e-05 -9.429221e-10 +3.492346e-09 +1.789559e-06 +1.294559e-05 -1.392637e-09 -3.313442e-10 -4.216465e-01 +7.186129e-01 +6.271630e-01 +6.629097e-01 -3.492387e-02 +5.855993e-01 -3.463714e-02 -6.022120e-01
+2.001667e+01 +1.760535e-06 -5.740094e-05 -8.003425e-10 +3.768325e-09 -9.312203e-07 +1.190470e-05 -4.949309e-10 +2.212912e-10 -6.936054e-01 +6.578317e-01 +5.912245e-01 +6.201250e-01 +3.774396e-03 +6.229026e-01 -2.817295e-02 -6.119048e-01
+2.003333e+01 -2.010785e-06 -2.813948e-05 +4.018550e-11 +2.283683e-09 +8.111691e-07 +9.666959e-06 -1.895215e-10 -5.536780e-10 -6.076795e-01 +5.546113e-01 +7.084362e-01 +4.791894e-01 -1.070032e-02 +6.040017e-01 +1.785331e-03 -6.326476e-01
+2.005000e+01 -2.633913e-05 -4.452735e-05 +1.419174e-09 +3.442329e-09 +2.739431e-06 +8.969973e-06 +5.724423e-10 +7.363581e-10 -4.255419e-01 +5.114570e-01 +7.525487e-01 +4.562045e-01 +1.164703e-03 +6.300050e-01 +2.914839e-02 -5.923680e-01
+2.006667e+01 -6.132351e-06 -1.579451e-05 +3.936475e-10 +1.836197e-09 +1.814741e-06 +8.370602e-06 -1.370467e-10 -6.128443e-10 -4.299417e-01 +3.794855e-01 +6.480297e-01 +5.341566e-01 +7.824382e-03 +5.941786e-01 -1.460801e-02 -6.268623e-01
+2.008333e+01 -7.021225e-06 -4.338637e-05 +5.395496e-10 +3.280711e-09 -4.200561e-08 +1.196614e-05 +5.214844e-10 -2.565314e-10 -5.610808e-01 +6.731073e-01 +5.617874e-01 +6.784951e-01 -2.029538e-03 +6.172774e-01 +2.998202e-02 -6.314456e-01
+2.010000e+01 +3.680722e-06 -2.634291e-05 +3.098349e-10 +2.432557e-09 -2.580237e-07 +9.168442e-06 +3.650542e-10 -2.731928e-10 -5.498548e-01 +5.027633e-01 +5.257945e-01 +5.258375e-01 +3.185858e-02 +6.296854e-01 -1.241903e-02 -6.451160e-01
+2.011667e+01 -2.790969e-06 -4.810660e-05 +9.594999e-10 +3.295228e-09 -3.198014e-08 +9.428230e-06 +9.153975e-10 +4.689223e-10 -5.133334e-01 +5.230753e-01 +5.175821e-01 +5.499998e-01 +3.435287e-02 +6.487560e-01 +1.492368e-02 -6.244675e-01
+2.013333e+01 +6.636127e-06 -3.232013e-05 +3.683268e-10 +2.428750e-09 +6.209482e-07 +1.046161e-05 +1.738190e-10 -6.394153e-10 -5.895503e-01 +5.811059e-01 +6.788050e-01 +6.305195e-01 -1.157340e-02 +5.801295e-01 +2.044886e-02 -6.164706e-01
+2.015000e+01 +1.932200e-05 -2.833100e-05 -2.465503e-10 +2.393831e-09 +1.169867e-06 +1.050547e-05 -5.609841e-10 -6.846917e-10 -5.076610e-01 +4.536223e-01 +6.648051e-01 +7.815677e-01 -1.922037e-02 +5.725908e-01 -1.246411e-02 -6.117506e-01
+2.016667e+01 +1.484541e-05 -2.213970e-05 -2.013570e-10 +1.893674e-09 -1.509380e-06 +9.193461e-06 +2.330533e-10 -7.892491e-10 -5.535554e-01 +5.661833e-01 +3.712930e-01 +5.077673e-01 -4.758158e-03 +6.039664e-01 +1.750060e-02 -6.498413e-01
+2.018333e+01 +1.189174e-05 -4.206319e-05 -2.645052e-10 +2.807694e-09 +3.127867e-07 +9.825644e-06 -3.375921e-10 -1.030549e-10 -6.329177e-01 +6.540743e-01 +6.914349e-01 +5.104263e-01 -1.035947e-02 +6.100506e-01 -9.159291e-03 -6.179335e-01
+2.020000e+01 -8.032654e-07 -5.108363e-05 +3.375671e-10 +3.176533e-09 +1.875041e-07 +9.681564e-06 +2.663136e-10 +2.857980e-10 -6.048748e-01 +5.374055e-01 +6.471512e-01 +6.270658e-01 +3.662059e-03 +6.458472e-01 +1.137561e-02 -6.326023e-01
+2.021667e+01 +2.560276e-06 -5.855954e-05 +2.224640e-10 +3.359109e-09 +5.119847e-07 +9.962401e-06 +6.658344e-11 +3.795308e-10 -5.503601e-01 +6.842662e-01 +6.346253e-01 +5.252150e-01 -7.294379e-03 +6.411532e-01 +1.089207e-02 -6.228792e-01
+2.023333e+01 -3.364653e-06 -5.822490e-05 +5.292746e-10 +3.330239e-09 +3.457312e-07 +1.120726e-05 +4.030471e-10 +3.175793e-12 -5.736627e-01 +6.703165e-01 +6.374709e-01 +7.208763e-01 +3.526014e-02 +6.346752e-01 -1.215662e-02 -6.386410e-01
+2.025000e+01 +1.574504e-06 -5.140810e-05 +3.002640e-10 +3.057080e-09 +1.342102e-06 +8.556318e-06 -9.270466e-11 +4.885270e-10 -4.752018e-01 +4.812748e-01 +6.716428e-01 +5.732933e-01 -2.050641e-02 +6.489854e-01 +1.461402e-02 -6.242758e-01
+2.026667e+01 +7.336615e-06 -2.309475e-05 -4.760580e-10 +1.607403e-09 -2.627031e-06 +8.420304e-06 +2.869547e-10 -8.428182e-10 -8.673996e-01 +5.448929e-01 +5.387778e-01 +5.030600e-01 -4.418162e-03 +6.220567e-01 +2.137720e-02 -6.772201e-01
+2.028333e+01 -7.626744e-06 -4.080226e-05 +4.021900e-10 +2.438804e-09 +1.181721e-06 +9.507524e-06 +4.856209e-11 -3.622746e-10 -5.079158e-01 +5.508803e-01 +6.947371e-01 +6.632756e-01 +2.754112e-02 +6.382920e-01 -2.538374e-02 -6.645716e-01
+2.030000e+01 +1.377580e-05 -4.849225e-05 -5.849728e-10 +2.837683e-09 -1.683445e-06 +1.079406e-05 -8.054305e-11 -3.462214e-10 -8.205991e-01 +7.930260e-01 +6.165252e-01 +6.084405e-01 +1.915383e-02 +6.338523e-01 -2.483642e-02 -6.596138e-01
+2.031667e+01 +1.931140e-05 -8.164651e-05 -5.555894e-10 +4.432474e-09 -3.684728e-07 +8.901633e-06 -4.215317e-10 +1.691052e-09 -6.666252e-01 +6.106348e-01 +6.441600e-01 +5.433162e-01 +4.457511e-03 +6.565079e-01 -3.137364e-02 -5.548810e-01
+2.033333e+01 +2.059790e-06 -5.388857e-05 +9.525833e-11 +3.056829e-09 +3.547905e-08 +9.628911e-06 +8.004188e-11 +1.875581e-10 -5.154142e-01 +5.733456e-01 +5.457525e-01 +7.046924e-01 -1.983549e-02 +6.453015e-01 +2.483946e-02 -6.384980e-01
+2.035000e+01 -6.928341e-06 -2.392481e-05 +4.716671e-10 +1.791969e-09 -2.047599e-07 +8.242854e-06 +5.029996e-10 -6.186566e-10 -5.184759e-01 +6.467011e-01 +5.116143e-01 +4.450924e-01 +1.582633e-02 +6.279192e-01 +1.621437e-02 -6.723440e-01
+2.036667e+01 +1.937442e-05 -3.523185e-05 -1.125620e-09 +2.556671e-09 -2.099693e-06 +7.228670e-06 -4.745689e-10 +3.881563e-10 -7.852841e-01 +3.565645e-01 +5.017059e-01 +6.069715e-01 +8.899361e-03 +6.534237e-01 -4.039666e-02 -6.325015e-01
+2.038333e+01 -1.838207e-06 -3.416332e-05 +1.274125e-10 +2.394803e-09 -7.028727e-07 +7.774462e-06 +3.174657e-10 +8.219994e-11 -4.827974e-01 +5.575266e-01 +3.999678e-01 +5.005277e-01 +5.982538e-03 +5.998280e-01 +1.477101e-02 -5.986005e-01
+2.040000e+01 -6.359751e-06 -5.092475e-05 +3.187339e-10 +2.968579e-09 -4.548311e-07 +7.966017e-06 +4.286497e-10 +5.705333e-10 -6.764580e-01 +6.632194e-01 +6.280355e-01 +4.365711e-01 -1.673429e-02 +6.339422e-01 +4.504659e-02 -6.001934e-01
+2.041667e+01 +6.998080e-08 -6.625803e-05 -1.118637e-10 +3.480401e-09 +1.429472e-06 +8.978191e-06 -5.065238e-10 +7.702235e-10 -5.473796e-01 +6.422973e-01 +7.769178e-01 +6.222520e-01 -2.951511e-02 +6.261693e-01 -4.870725e-03 -5.784988e-01
+2.043333e+01 -1.585638e-05 -5.573937e-05 +7.996309e-10 +2.857529e-09 +2.413656e-07 +8.330337e-06 +6.877218e-10 +3.634778e-10 -5.903019e-01 +6.844371e-01 +6.374950e-01 +4.967972e-01 +3.690031e-02 +6.164433e-01 +9.664926e-03 -5.954750e-01
+2.045000e+01 +1.331964e-06 -5.127667e-05 +1.527027e-10 +2.536842e-09 -4.179281e-07 +7.532100e-06 +2.614504e-10 +2.843739e-10 -6.384021e-01 +5.112054e-01 +5.823214e-01 +5.623282e-01 -2.032158e-02 +6.124860e-01 +3.766134e-02 -5.960322e-01
+2.046667e+01 +6.499776e-06 -5.256017e-05 -1.458923e-10 +2.614307e-09 +6.050651e-07 +8.037721e-06 -3.074924e-10 +2.157773e-10 -5.852401e-01 +6.474564e-01 +6.863652e-01 +5.198143e-01 -1.991427e-02 +6.087139e-01 -1.889913e-03 -5.961167e-01
+2.048333e+01 -1.827850e-06 -6.116774e-05 +2.499066e-10 +2.958354e-09 +1.562976e-06 +8.062514e-06 -2.021962e-10 +5.338507e-10 -5.169642e-01 +5.541801e-01 +7.675635e-01 +6.316657e-01 -3.351969e-02 +6.243563e-01 +1.902241e-02 -5.886834e-01
+2.050000e+01 -2.992588e-06 -4.346388e-05 +4.635809e-10 +2.200549e-09 +1.064283e-06 +7.717934e-06 +1.395005e-10 -8.541012e-11 -5.103780e-01 +5.551789e-01 +6.817457e-01 +5.910062e-01 -7.348409e-04 +6.297176e-01 +1.050170e-02 -6.364966e-01
+2.051667e+01 +3.412340e-06 -5.586786e-05 -7.893462e-11 +2.710202e-09 +8.592872e-07 +7.152408e-06 -3.155256e-10 +5.546425e-10 -3.614147e-01 +4.987317e-01 +4.984229e-01 +5.717669e-01 -2.205868e-02 +6.690270e-01 -6.802152e-04 -6.292285e-01
+2.053333e+01 -1.272809e-05 -3.512783e-05 +5.672027e-10 +1.556452e-09 +1.447277e-06 +6.116212e-06 +1.299957e-10 -2.447273e-10 -5.063848e-01 +5.240081e-01 +7.451688e-01 +3.897970e-01 -1.925550e-02 +6.337850e-01 +2.861316e-02 -6.509074e-01
+2.055000e+01 +1.194436e-05 -5.331588e-05 -2.115926e-10 +2.380520e-09 -1.613920e-06 +7.261081e-06 +2.526706e-10 +2.127336e-10 -7.601068e-01 +5.622482e-01 +5.017858e-01 +5.529168e-01 +1.974810e-02 +6.406619e-01 -1.125152e-03 -6.236658e-01
+2.056667e+01 +1.238611e-05 -4.949038e-05 -9.078574e-12 +2.564315e-09 -2.461964e-07 +6.423745e-06 +6.045904e-11 +6.211667e-10 -6.393959e-01 +4.429160e-01 +6.073006e-01 +5.478111e-01 +2.397477e-02 +6.342968e-01 -1.949031e-02 -5.864961e-01
+2.058333e+01 +3.761376e-05 -4.292632e-05 -8.593307e-10 +1.969703e-09 -3.953085e-07 +7.703705e-06 -7.009542e-10 -2.994682e-10 -8.828932e-01 +4.828690e-01 +8.303488e-01 +7.352985e-01 -1.464907e-02 +6.083796e-01 -3.807303e-02 -6.286145e-01
+2.060000e+01 +2.555380e-05 -5.035692e-05 -6.887014e-10 +1.979044e-09 -3.164184e-07 +7.167108e-06 -5.618837e-10 -1.401710e-10 -7.231394e-01 +6.029939e-01 +6.812360e-01 +5.354491e-01 +1.088737e-03 +6.153401e-01 -4.320969e-02 -6.229315e-01
+2.061667e+01 -1.134651e-06 -6.300405e-05 -1.225058e-10 +2.328737e-09 +9.690822e-07 +8.763128e-06 -3.874699e-10 -2.573533e-10 -4.651627e-01 +7.436710e-01 +6.439482e-01 +6.886145e-01 +1.140505e-02 +6.185437e-01 -4.023399e-02 -6.347293e-01
+2.063333e+01 -6.850320e-06 -6.518190e-05 +4.277551e-10 +2.349237e-09 +6.478899e-07 +8.916140e-06 +2.224220e-10 -2.808866e-10 -6.218592e-01 +6.787436e-01 +7.472642e-01 +7.997425e-01 +2.359154e-02 +6.230511e-01 -5.304696e-03 -6.409561e-01
+2.065000e+01 +1.041400e-05 -4.596332e-05 -2.955261e-10 +1.543813e-09 +5.102397e-07 +6.379567e-06 -4.222573e-10 -3.304851e-10 -5.714832e-01 +3.645329e-01 +6.720618e-01 +6.798690e-01 -3.437268e-03 +6.253042e-01 -2.907294e-02 -6.472364e-01
+2.066667e+01 +1.785953e-05 -3.069825e-05 -7.592248e-10 +1.245661e-09 -3.284846e-07 +6.096355e-06 -6.251256e-10 -5.327255e-10 -4.691177e-01 +5.326443e-01 +4.121699e-01 +4.707472e-01 -3.262086e-02 +6.270479e-01 -1.626362e-02 -6.654295e-01
+2.068333e+01 +2.116005e-05 -6.373455e-05 -7.688935e-10 +2.246226e-09 -5.235973e-07 +7.578782e-06 -5.795486e-10 -3.176522e-12 -6.939712e-01 +5.955785e-01 +6.120108e-01 +6.975539e-01 -2.820566e-02 +6.095288e-01 -1.723957e-02 -6.059127e-01
+2.070000e+01 +1.558510e-05 -6.743862e-05 -5.007893e-10 +2.420483e-09 -1.816471e-06 +8.607031e-06 +3.625554e-11 -1.268775e-10 -8.364165e-01 +7.672076e-01 +5.175194e-01 +7.308342e-01 +1.257848e-02 +6.466503e-01 -8.112513e-03 -6.537013e-01
+2.071667e+01 +2.324614e-05 -6.051532e-05 -5.868852e-10 +2.372879e-09 -1.660308e-06 +7.932417e-06 -8.886743e-11 +1.732233e-11 -7.056345e-01 +5.759721e-01 +4.121908e-01 +8.171880e-01 -1.653587e-02 +6.073114e-01 +1.045121e-02 -6.030050e-01
+2.073333e+01 -2.959841e-06 -7.107291e-05 +4.250854e-10 +2.598065e-09 +5.549394e-08 +7.083365e-06 +3.860170e-10 +4.681377e-10 -5.617925e-01 +5.931409e-01 +5.959291e-01 +6.556023e-01 +5.808550e-03 +6.231805e-01 +2.752314e-02 -5.817143e-01
+2.075000e+01 -7.622241e-06 -5.034551e-05 +6.037166e-10 +1.725423e-09 +9.269372e-07 +7.013499e-06 +3.104137e-10 -3.366422e-10 -4.478510e-01 +5.273691e-01 +6.488191e-01 +7.287966e-01 +2.494764e-02 +6.209950e-01 +1.951805e-03 -6.472763e-01
+2.076667e+01 +1.393799e-05 -4.482771e-05 -3.230298e-10 +1.519239e-09 -8.696350e-07 +6.496584e-06 -6.131555e-11 -3.864725e-10 -7.552760e-01 +6.714948e-01 +6.088951e-01 +4.953274e-01 +5.396010e-03 +6.150941e-01 -1.027312e-02 -6.459291e-01
+2.078333e+01 +1.420759e-05 -5.981502e-05 -4.312704e-10 +2.380059e-09 -3.765702e-07 +7.743625e-06 -3.018254e-10 +7.707166e-11 -6.208486e-01 +6.601248e-01 +5.688194e-01 +7.767511e-01 -1.206926e-03 +6.163671e-01 -2.450841e-02 -6.077056e-01
+2.080000e+01 +7.495760e-06 -3.756271e-05 -5.693275e-11 +1.492907e-09 -5.372360e-07 +6.350108e-06 +9.685847e-11 -3.702647e-10 -6.481378e-01 +6.759489e-01 +5.623557e-01 +4.957174e-01 +6.988999e-03 +5.958394e-01 +1.995657e-03 -6.266040e-01
+2.081667e+01 +5.178668e-06 -3.092017e-05 -1.519499e-10 +1.268803e-09 -2.100255e-07 +6.607369e-06 -8.465314e-11 -6.541041e-10 -5.328459e-01 +4.839801e-01 +5.103009e-01 +7.619651e-01 -1.309505e-02 +6.167225e-01 +6.045052e-03 -6.732358e-01
+2.083333e+01 +1.920491e-05 -4.143703e-05 -4.664078e-10 +1.664849e-09 +7.067267e-08 +5.500508e-06 -4.604263e-10 +3.040542e-11 -5.863290e-01 +5.695231e-01 +6.220247e-01 +4.622963e-01 -1.157474e-02 +6.197748e-01 -2.926689e-02 -6.159772e-01
+2.085000e+01 +1.860222e-05 -5.570512e-05 -4.750702e-10 +2.113180e-09 -7.265942e-07 +6.702528e-06 -2.450582e-10 +1.169014e-10 -7.008380e-01 +7.811330e-01 +5.701699e-01 +5.154365e-01 -1.051073e-02 +5.903778e-01 -1.093559e-02 -5.793698e-01
+2.086667e+01 +1.564676e-06 -6.037961e-05 -4.975760e-11 +2.157631e-09 -4.529639e-07 +4.978154e-06 +8.000567e-11 +6.424080e-10 -7.864388e-01 +6.200121e-01 +7.103393e-01 +3.309234e-01 -2.146720e-02 +6.440385e-01 +2.966370e-02 -5.859195e-01
+2.088333e+01 -6.129325e-06 -5.105809e-05 +2.000202e-10 +1.854111e-09 -8.146754e-07 +6.652791e-06 +4.173911e-10 -1.138820e-10 -6.208454e-01 +5.915865e-01 +4.653130e-01 +7.321064e-01 +3.987716e-02 +5.817275e-01 -7.692333e-04 -5.932129e-01
+2.090000e+01 -4.113879e-06 -5.442993e-05 +2.960222e-11 +2.002589e-09 +8.475434e-07 +5.858267e-06 -2.096807e-10 +2.491693e-10 -4.188640e-01 +5.134522e-01 +6.186197e-01 +6.558983e-01 -1.703981e-02 +6.480802e-01 -2.151292e-03 -6.259423e-01
+2.091667e+01 -7.541381e-06 -2.803682e-05 +2.481767e-10 +1.097192e-09 +7.300954e-07 +4.513874e-06 +2.973636e-11 -2.291855e-10 -2.747528e-01 +5.613187e-01 +4.463888e-01 +3.312017e-01 +2.304439e-02 +6.333507e-01 -1.977248e-02 -6.560595e-01
+2.093333e+01 +4.787493e-06 -5.332485e-05 -1.060360e-10 +1.886143e-09 -2.587674e-07 +6.787323e-06 -2.761337e-11 -1.213299e-10 -6.081917e-01 +7.019733e-01 +5.629218e-01 +6.981446e-01 +3.374933e-03 +6.282043e-01 -5.618840e-03 -6.406542e-01
+2.095000e+01 -1.431360e-06 -3.848258e-05 +3.373220e-10 +1.666327e-09 +1.265885e-06 +4.918920e-06 -3.628061e-11 +1.949051e-10 -3.226233e-01 +4.812329e-01 +6.119400e-01 +5.215856e-01 +2.526413e-02 +5.937002e-01 -2.847494e-02 -5.756031e-01
+2.096667e+01 +1.744575e-05 -3.774921e-05 -3.532393e-10 +1.734565e-09 -5.031150e-07 +5.726205e-06 -1.926313e-10 +3.301501e-11 -6.824071e-01 +6.226398e-01 +5.806882e-01 +5.717708e-01 -4.554036e-03 +6.209495e-01 -1.392788e-02 -6.186602e-01
+2.098333e+01 -5.136021e-06 -3.514043e-05 +3.939564e-10 +1.606045e-09 +7.416579e-07 +5.337688e-06 +1.642120e-10 +2.054519e-11 -4.820885e-01 +4.366802e-01 +6.578650e-01 +6.846238e-01 +3.189192e-03 +6.375634e-01 +1.345300e-02 -6.364754e-01
+2.100000e+01 -1.982640e-06 -4.476388e-05 +5.838230e-11 +1.937680e-09 -4.479313e-07 +5.473397e-06 +1.807502e-10 +2.957895e-10 -5.471807e-01 +5.331625e-01 +4.527621e-01 +6.312355e-01 +1.751935e-02 +6.321374e-01 +7.266881e-04 -6.034776e-01
+2.101667e+01 -5.956845e-06 -3.595534e-05 +8.005728e-11 +1.487639e-09 -4.716402e-07 +4.805577e-06 +2.078741e-10 +5.789455e-11 -6.236697e-01 +4.890486e-01 +5.253206e-01 +5.355966e-01 +1.862190e-02 +6.219277e-01 +2.368301e-03 -6.169798e-01
+2.103333e+01 -9.590375e-06 -4.168554e-05 +2.316172e-10 +1.504575e-09 -3.224324e-07 +5.629863e-06 +3.092147e-10 -1.572265e-10 -6.891939e-01 +5.521645e-01 +6.261058e-01 +6.747094e-01 -1.262676e-03 +6.334582e-01 +3.260598e-02 -6.501399e-01
+2.105000e+01 +8.899425e-06 -5.582055e-05 -4.562278e-10 +1.889800e-09 -2.250995e-06 +5.676672e-06 +2.001657e-10 +1.935709e-10 -8.525902e-01 +7.486990e-01 +3.383770e-01 +4.995141e-01 +1.258593e-02 +6.333167e-01 +7.572741e-03 -6.135939e-01
+2.106667e+01 +3.088577e-06 -6.632830e-05 -1.935985e-10 +2.107928e-09 -3.357204e-07 +5.008851e-06 -8.875607e-11 +5.868887e-10 -4.163059e-01 +5.152977e-01 +3.547311e-01 +5.873213e-01 -8.765232e-03 +6.576245e-01 -1.230554e-03 -5.964337e-01
+2.108333e+01 -8.444838e-06 -2.436430e-05 +3.343684e-11 +8.878469e-10 -6.400866e-07 +4.614080e-06 +2.110633e-10 -4.550188e-10 -5.381869e-01 +5.757106e-01 +3.995238e-01 +4.478408e-01 +2.639889e-02 +5.925373e-01 -4.394049e-03 -6.410881e-01
+2.110000e+01 +6.250778e-06 -2.940540e-05 -2.167736e-10 +9.572590e-10 +3.343850e-08 +5.005495e-06 -2.141584e-10 -4.991919e-10 -6.600054e-01 +4.410868e-01 +6.737166e-01 +6.836452e-01 -3.333995e-02 +5.669215e-01 +9.764491e-03 -6.200662e-01
+2.111667e+01 +2.219212e-05 -4.351173e-05 -7.717506e-10 +1.395850e-09 -6.559452e-07 +4.909110e-06 -5.451447e-10 -5.783045e-11 -6.724515e-01 +4.780677e-01 +5.181414e-01 +6.368754e-01 -2.877114e-02 +6.084556e-01 -3.059500e-02 -6.141431e-01
+2.113333e+01 -3.338687e-05 -4.226141e-05 +9.499007e-10 +1.259868e-09 +9.334114e-07 +4.488127e-06 +6.356462e-10 -6.824942e-11 -4.527017e-01 +4.304094e-01 +6.854739e-01 +5.945698e-01 +2.499292e-02 +6.071727e-01 +4.480400e-02 -6.142825e-01
+2.115000e+01 +8.262431e-06 -4.126232e-05 -2.197903e-10 +1.356784e-09 +1.239368e-07 +4.065231e-06 -2.423836e-10 +1.418837e-10 -7.202327e-01 +4.095321e-01 +7.540535e-01 +5.236823e-01 -2.496453e-02 +6.317862e-01 -2.262897e-03 -6.159931e-01
+2.116667e+01 -6.253681e-06 -3.697080e-05 +1.468174e-10 +1.287365e-09 -1.242117e-07 +5.273047e-06 +1.735255e-10 -2.623514e-10 -5.796224e-01 +5.133269e-01 +5.503768e-01 +7.354573e-01 -4.061565e-03 +6.117855e-01 +2.340292e-02 -6.413294e-01
+2.118333e+01 +1.281929e-05 -5.563708e-05 -2.727895e-10 +1.647483e-09 +4.867151e-07 +5.274971e-06 -3.941702e-10 +7.731167e-11 -6.045599e-01 +5.637468e-01 +7.330169e-01 +6.983520e-01 -7.656272e-03 +6.019883e-01 -3.735476e-02 -5.933139e-01
+2.120000e+01 -1.745886e-06 -5.502302e-05 +1.706376e-10 +1.679704e-09 +2.700390e-07 +5.324445e-06 +8.548475e-11 +9.388130e-11 -6.024003e-01 +6.325569e-01 +6.766443e-01 +6.557912e-01 +9.410720e-04 +6.276124e-01 +8.951851e-03 -6.173324e-01
+2.121667e+01 +1.597647e-05 -5.828053e-05 -3.377439e-10 +1.529068e-09 +1.750731e-07 +4.131497e-06 -3.681519e-10 +2.860661e-10 -4.835077e-01 +4.791038e-01 +5.313125e-01 +5.134569e-01 -1.016792e-02 +6.486535e-01 -3.247530e-02 -6.162223e-01
+2.123333e+01 -4.781738e-06 -4.969932e-05 +3.142032e-10 +1.416360e-09 +1.566730e-07 +5.025085e-06 +2.528962e-10 -7.095546e-11 -5.752960e-01 +7.630561e-01 +6.235240e-01 +4.733582e-01 -1.096768e-02 +6.247744e-01 +4.101769e-02 -6.339414e-01
+2.125000e+01 +8.847507e-06 -4.963671e-05 -2.319398e-10 +1.340036e-09 -1.066154e-06 +4.325816e-06 +7.982311e-11 +5.300924e-11 -7.529803e-01 +4.878348e-01 +4.766494e-01 +5.814941e-01 +2.518322e-02 +6.325767e-01 -1.567877e-02 -6.269143e-01
+2.126667e+01 +3.918811e-05 -4.727678e-05 -8.394534e-10 +1.243522e-09 -6.742490e-07 +4.963902e-06 -6.039745e-10 -2.170749e-10 -7.393196e-01 +6.377895e-01 +5.684234e-01 +6.175712e-01 -3.963252e-02 +6.384700e-01 -3.302136e-02 -6.650912e-01
+2.128333e+01 +2.441841e-05 -5.077419e-05 -2.904149e-10 +1.242709e-09 -6.678981e-08 +3.932209e-06 -2.556250e-10 +7.143075e-11 -6.017196e-01 +4.245269e-01 +5.950903e-01 +5.645067e-01 -8.324031e-03 +6.228384e-01 -2.204026e-02 -6.143891e-01
+2.130000e+01 +1.699376e-05 -4.959341e-05 -2.116343e-10 +1.307943e-09 -5.044026e-07 +4.269283e-06 -5.850175e-11 +3.854896e-11 -6.254797e-01 +5.397190e-01 +4.966689e-01 +5.566917e-01 -5.044827e-02 +6.375620e-01 +4.425559e-02 -6.332207e-01
+2.131667e+01 +9.912423e-06 -3.285155e-05 +9.289600e-11 +7.911688e-10 +1.711973e-07 +3.703550e-06 +3.975760e-11 -2.910189e-10 -5.190222e-01 +3.781105e-01 +5.766205e-01 +5.751386e-01 +3.236655e-03 +6.088548e-01 +2.643449e-03 -6.456278e-01
+2.133333e+01 +2.339010e-06 -2.957513e-05 +1.636889e-10 +7.835541e-10 +1.433320e-07 +3.132367e-06 +1.144480e-10 -1.380597e-10 -6.566625e-01 +3.772492e-01 +7.073334e-01 +4.282999e-01 +2.168575e-02 +6.194653e-01 -6.550557e-03 -6.372514e-01
+2.135000e+01 -1.169855e-05 -7.005927e-05 +4.029382e-10 +1.587924e-09 +8.450724e-07 +4.025458e-06 +1.437077e-10 +3.714151e-10 -4.372685e-01 +5.636786e-01 +6.844443e-01 +5.057446e-01 +7.251110e-03 +6.233503e-01 +1.161324e-02 -5.763025e-01
+2.136667e+01 +4.260106e-07 -7.030189e-05 -2.662103e-11 +1.636689e-09 -9.093928e-07 +4.751738e-06 +2.298306e-10 +2.138466e-10 -7.985478e-01 +6.812961e-01 +5.487417e-01 +6.069545e-01 +1.096314e-02 +6.138304e-01 +1.897269e-02 -5.870652e-01
+2.138333e+01 +3.449231e-05 -5.900848e-05 -1.012120e-09 +1.242491e-09 -8.824198e-07 +4.241668e-06 -7.087245e-10 -1.553171e-11 -6.949607e-01 +6.710931e-01 +4.507980e-01 +4.828161e-01 -2.068857e-02 +6.305607e-01 -7.169563e-02 -6.333775e-01
+2.140000e+01 -1.554883e-05 -7.899791e-05 +2.888246e-10 +1.845759e-09 +2.473884e-07 +4.221991e-06 +2.034875e-10 +5.598895e-10 -5.302151e-01 +5.813857e-01 +6.145262e-01 +5.798895e-01 +1.439908e-02 +6.716451e-01 +1.345305e-02 -5.983135e-01
+2.141667e+01 -3.833303e-06 -4.310466e-05 +1.486595e-10 +8.185543e-10 +4.101263e-07 +4.261645e-06 +2.544573e-11 -4.216191e-10 -5.699547e-01 +4.256000e-01 +6.996094e-01 +7.601411e-01 -8.780983e-03 +6.133432e-01 +1.265619e-02 -6.703279e-01
+2.143333e+01 +1.505830e-05 -6.077632e-05 -4.020868e-10 +1.223254e-09 -4.479555e-07 +4.589592e-06 -2.542490e-10 -1.312517e-10 -6.073814e-01 +6.770195e-01 +4.776197e-01 +6.207312e-01 -2.884588e-02 +6.211516e-01 -5.241557e-03 -6.386850e-01
+2.145000e+01 -1.458989e-05 -6.892263e-05 +4.027545e-10 +1.460898e-09 +4.515227e-07 +4.668922e-06 +2.538807e-10 +7.100773e-11 -5.119545e-01 +6.178747e-01 +6.559287e-01 +7.200273e-01 -1.178922e-02 +6.558601e-01 +4.725858e-02 -6.457167e-01
+2.146667e+01 +1.219284e-05 -5.388038e-05 -4.623876e-10 +1.036257e-09 -3.231863e-07 +4.486334e-06 -3.461982e-10 -2.789505e-10 -6.279828e-01 +6.756019e-01 +5.326127e-01 +6.213490e-01 -4.445380e-02 +5.875478e-01 -3.530182e-03 -6.260565e-01
+2.148333e+01 -1.789791e-05 -5.264603e-05 +2.557932e-10 +1.102096e-09 +7.476360e-08 +3.654912e-06 +2.206838e-10 +1.636380e-11 -5.946799e-01 +5.656547e-01 +6.240570e-01 +4.873014e-01 +1.437279e-02 +6.041990e-01 +1.713461e-02 -6.015163e-01
+2.150000e+01 +1.772389e-05 -5.703898e-05 -3.832526e-10 +1.282534e-09 -3.225867e-07 +4.403260e-06 -2.716084e-10 -2.299818e-11 -7.485335e-01 +5.840223e-01 +6.519950e-01 +7.227269e-01 -2.154388e-02 +6.122132e-01 -1.681121e-02 -6.153533e-01
+2.151667e+01 -4.713958e-06 -6.644040e-05 +2.096983e-10 +1.545822e-09 +2.890015e-07 +3.630672e-06 +1.170705e-10 +4.423474e-10 -4.331453e-01 +5.081970e-01 +5.323099e-01 +5.665614e-01 +3.743602e-02 +6.512663e-01 -2.020576e-02 -5.878935e-01
+2.153333e+01 +6.736405e-06 -6.083889e-05 -2.098770e-12 +1.361244e-09 +1.724534e-07 +3.822339e-06 -5.033479e-11 +2.142406e-10 -4.589905e-01 +6.224787e-01 +5.204057e-01 +5.296702e-01 -2.794966e-02 +6.361123e-01 +2.070245e-02 -6.053920e-01
+2.155000e+01 +1.079550e-05 -4.587815e-05 -1.343200e-10 +1.012157e-09 -3.368484e-08 +3.833406e-06 -1.174463e-10 -1.186395e-10 -5.188594e-01 +6.751069e-01 +5.130283e-01 +4.951919e-01 -2.860277e-03 +6.163962e-01 -1.410898e-02 -6.338524e-01
+2.156667e+01 -1.155287e-05 -5.707148e-05 +3.751990e-10 +1.250158e-09 +1.941205e-07 +3.477691e-06 +3.000202e-10 +2.059344e-10 -5.595001e-01 +5.376340e-01 +6.282020e-01 +5.298803e-01 +2.599632e-02 +6.468479e-01 +1.893115e-02 -6.157507e-01
+2.158333e+01 +1.334099e-05 -4.420649e-05 -2.832200e-10 +8.281032e-10 +3.936585e-08 +4.247684e-06 -2.785928e-10 -4.086648e-10 -5.181120e-01 +7.808391e-01 +5.347403e-01 +5.566407e-01 -5.441649e-03 +5.898666e-01 -3.648501e-02 -6.506256e-01
+2.160000e+01 -4.842550e-06 -2.775830e-05 +2.230128e-11 +5.940219e-10 -3.266523e-07 +4.016518e-06 +1.126539e-10 -5.649842e-10 -7.162520e-01 +5.958646e-01 +6.075122e-01 +6.774880e-01 +9.868385e-03 +6.018083e-01 +7.602669e-03 -6.864205e-01
+2.161667e+01 +1.585127e-05 -5.091991e-05 -3.618897e-10 +1.105898e-09 -1.333032e-06 +3.929293e-06 +3.187768e-11 -5.696167e-11 -8.335883e-01 +7.362117e-01 +3.786216e-01 +5.243521e-01 -1.568913e-02 +5.999337e-01 +2.081299e-02 -6.070020e-01
+2.163333e+01 +1.815083e-06 -4.473474e-05 -8.713335e-11 +1.071510e-09 +2.871623e-07 +3.642732e-06 -1.628270e-10 -9.100749e-12 -6.155284e-01 +4.561548e-01 +7.184405e-01 +7.136816e-01 -3.215986e-03 +6.011569e-01 -2.213702e-02 -6.016199e-01
+2.165000e+01 +3.978306e-06 -5.334393e-05 -1.083804e-10 +1.127558e-09 -2.131948e-07 +3.257309e-06 -4.261070e-11 +1.519127e-10 -4.381080e-01 +4.460073e-01 +3.666690e-01 +6.062648e-01 -3.009004e-03 +6.729334e-01 -3.441762e-03 -6.491594e-01
+2.166667e+01 -2.133148e-06 -5.344716e-05 +6.976636e-11 +1.237925e-09 -9.205928e-07 +3.882886e-06 +3.240204e-10 +8.078003e-11 -8.244972e-01 +6.704866e-01 +4.970655e-01 +6.208814e-01 +2.069831e-02 +6.186584e-01 +3.128868e-02 -6.063550e-01
+2.168333e+01 +1.473921e-05 -4.537745e-05 -4.152027e-10 +1.024594e-09 -7.044122e-07 +3.899919e-06 -1.947377e-10 -1.255257e-10 -7.639607e-01 +6.014688e-01 +5.114943e-01 +7.107874e-01 -3.785025e-02 +6.127562e-01 +6.298752e-03 -6.338708e-01
+2.170000e+01 +3.420174e-06 -4.171931e-05 -1.800628e-10 +9.003834e-10 -1.477020e-07 +3.854676e-06 -1.286908e-10 -2.301797e-10 -6.692137e-01 +6.250418e-01 +6.166543e-01 +6.894024e-01 -1.733605e-02 +6.069986e-01 -3.524159e-03 -6.454811e-01
+2.171667e+01 -9.514281e-06 -5.572170e-05 +5.829605e-11 +1.153447e-09 +3.290707e-07 +3.655781e-06 -3.719035e-11 +6.465421e-11 -5.741627e-01 +8.218221e-01 +6.961864e-01 +4.442023e-01 -3.093732e-03 +6.295531e-01 -2.764695e-03 -6.199614e-01
+2.173333e+01 -6.439576e-07 -3.966670e-05 -6.797786e-11 +8.597350e-10 +2.422301e-07 +3.357448e-06 -1.321325e-10 -1.291666e-10 -3.499706e-01 +6.562232e-01 +4.451841e-01 +5.114834e-01 +6.013118e-04 +6.249335e-01 -2.243135e-02 -6.481396e-01
+2.175000e+01 -2.425512e-05 -5.076705e-05 +5.735152e-10 +1.147760e-09 +8.118266e-07 +3.788758e-06 +3.141805e-10 +2.200227e-11 -4.051937e-01 +7.688848e-01 +7.073050e-01 +5.810703e-01 +1.600860e-02 +6.261860e-01 +3.769137e-02 -6.242651e-01
+2.176667e+01 -4.182712e-06 -3.052409e-05 +2.475458e-10 +7.497085e-10 +5.311809e-07 +2.822553e-06 +8.492558e-11 -8.313447e-11 -5.561448e-01 +5.414639e-01 +7.449565e-01 +4.515524e-01 +1.593046e-02 +5.912429e-01 -1.563535e-03 -6.075114e-01
+2.178333e+01 -4.205534e-06 -2.256314e-05 +3.362574e-10 +6.629864e-10 -4.456434e-08 +2.689262e-06 +3.301541e-10 -1.276874e-10 -6.737321e-01 +4.665014e-01 +6.376472e-01 +4.895551e-01 +2.314546e-02 +6.042496e-01 +3.372003e-02 -6.287787e-01
+2.180000e+01 +1.328505e-05 -5.017483e-05 -1.326725e-10 +1.062398e-09 +4.011915e-07 +3.156982e-06 -2.378179e-10 +1.184992e-10 -2.570871e-01 +6.095172e-01 +4.060411e-01 +5.476774e-01 -3.583516e-02 +5.876045e-01 -6.266936e-03 -5.693344e-01
+2.181667e+01 +6.958994e-06 -6.047840e-05 +1.528970e-11 +1.178735e-09 +2.447237e-07 +3.737513e-06 -5.416990e-11 +6.563796e-11 -5.640328e-01 +5.813656e-01 +6.435861e-01 +8.146552e-01 +1.162964e-02 +6.358749e-01 -2.158304e-02 -6.275959e-01
+2.183333e+01 -1.706791e-05 -6.113595e-05 +4.796422e-10 +1.076806e-09 +8.970500e-07 +2.995536e-06 +2.016059e-10 +1.773775e-10 -5.353836e-01 +5.078864e-01 +8.774625e-01 +6.068569e-01 +3.013385e-02 +6.045087e-01 +5.570170e-03 -5.761486e-01
+2.185000e+01 +1.348237e-05 -4.395985e-05 -2.361986e-10 +8.435479e-10 -3.746831e-07 +3.320808e-06 -1.180847e-10 -1.341754e-10 -6.916472e-01 +5.996006e-01 +5.183986e-01 +6.643996e-01 -1.716369e-02 +6.244585e-01 -4.498930e-03 -6.521748e-01
+2.186667e+01 +2.900366e-05 -2.404760e-05 -5.032234e-10 +4.830293e-10 -4.569663e-07 +2.454527e-06 -3.472708e-10 -2.318728e-10 -6.399343e-01 +5.105861e-01 +4.355374e-01 +4.115995e-01 -2.216886e-02 +6.114538e-01 -4.134495e-02 -6.570547e-01
+2.188333e+01 +2.390259e-05 -3.203295e-05 -3.138135e-10 +5.077294e-10 -6.362223e-07 +2.104947e-06 -1.180786e-10 -1.105253e-10 -7.510805e-01 +4.360433e-01 +4.732999e-01 +3.558774e-01 +1.780938e-02 +5.804388e-01 -3.929450e-02 -6.037352e-01
+2.190000e+01 -5.197082e-07 -5.332987e-05 +1.202645e-10 +9.855499e-10 +1.779399e-07 +2.827281e-06 +6.372354e-11 +1.383467e-10 -6.525013e-01 +5.567360e-01 +7.136117e-01 +5.501946e-01 +1.152932e-02 +6.426178e-01 +9.958841e-04 -6.205529e-01
+2.191667e+01 -9.951208e-07 -5.085854e-05 +1.136020e-10 +9.412163e-10 +3.575162e-07 +3.074545e-06 +7.081560e-12 +2.714050e-11 -4.211713e-01 +7.597450e-01 +5.621078e-01 +4.686147e-01 -1.191610e-02 +6.283364e-01 +1.382504e-02 -6.274434e-01
+2.193333e+01 +1.075743e-05 -3.136453e-05 -9.060788e-11 +5.788608e-10 +2.668394e-07 +2.318073e-06 -1.604107e-10 -1.030802e-10 -3.824219e-01 +5.046791e-01 +4.859725e-01 +4.115026e-01 +2.007244e-03 +5.902688e-01 -3.240805e-02 -6.141683e-01
+2.195000e+01 +1.229233e-06 -4.822969e-05 +1.288698e-10 +8.753162e-10 -7.599185e-08 +2.939275e-06 +1.430479e-10 +2.812731e-12 -6.025932e-01 +6.152214e-01 +5.560185e-01 +5.786556e-01 +7.051371e-04 +6.141201e-01 +2.763937e-02 -6.179988e-01
+2.196667e+01 +1.499423e-05 -5.282972e-05 -1.506695e-10 +9.897142e-10 +3.675876e-07 +2.793855e-06 -2.453970e-10 +1.516559e-10 -4.698263e-01 +7.195504e-01 +6.163956e-01 +4.269629e-01 -2.619477e-02 +6.444182e-01 -2.142148e-02 -6.196260e-01
+2.198333e+01 -4.765833e-06 -4.559362e-05 +5.561804e-11 +9.297116e-10 -1.243794e-07 +3.178063e-06 +8.741396e-11 -1.274753e-11 -6.320425e-01 +7.217961e-01 +5.611648e-01 +6.029995e-01 -2.796478e-03 +6.137528e-01 +2.088952e-02 -6.212387e-01
+2.200000e+01 +1.103315e-05 -4.882411e-05 -1.748457e-10 +1.082322e-09 -6.293820e-08 +3.636485e-06 -1.475294e-10 +2.895558e-12 -6.770766e-01 +6.669649e-01 +6.304234e-01 +8.698473e-01 -3.769863e-02 +6.152062e-01 +8.830222e-03 -6.195003e-01
+2.201667e+01 -1.414771e-05 -6.894100e-05 +1.510392e-10 +1.274067e-09 +2.056261e-07 +2.687520e-06 +8.503420e-11 +4.500970e-10 -3.888839e-01 +4.999849e-01 +4.705050e-01 +6.235903e-01 +1.656492e-03 +6.437869e-01 +1.625811e-02 -5.574802e-01
+2.203333e+01 -7.922597e-06 -4.140171e-05 +1.309380e-10 +8.338711e-10 -5.753734e-07 +2.905272e-06 +2.850127e-10 -2.680235e-11 -8.281425e-01 +7.004151e-01 +5.485125e-01 +5.414604e-01 +3.521493e-02 +6.235772e-01 +2.345858e-02 -6.338379e-01
+2.205000e+01 -7.364228e-06 -4.125034e-05 +9.150516e-11 +8.018846e-10 +2.292978e-07 +2.849943e-06 +2.215637e-11 -4.150632e-11 -4.939582e-01 +4.092115e-01 +5.923222e-01 +8.141019e-01 +3.096950e-02 +6.118819e-01 -2.663584e-02 -6.245437e-01
+2.206667e+01 +7.155774e-06 -3.229398e-05 -1.914252e-10 +7.225147e-10 +3.413777e-08 +2.676236e-06 -1.904089e-10 -6.778342e-11 -6.934354e-01 +6.385049e-01 +6.979068e-01 +5.246497e-01 -9.599699e-03 +6.611448e-01 -3.045916e-02 -6.789756e-01
+2.208333e+01 -4.115934e-06 -2.923199e-05 -1.197545e-12 +6.761279e-10 -4.366054e-09 +2.542399e-06 +9.278788e-14 -7.407991e-11 -4.942744e-01 +6.046393e-01 +4.839099e-01 +5.125495e-01 +1.241379e-02 +6.195561e-01 -1.206266e-02 -6.384091e-01
+2.210000e+01 -1.414748e-05 -4.344212e-05 +2.384311e-10 +8.468911e-10 +2.619883e-07 +2.582251e-06 +1.517908e-10 +7.606624e-11 -5.158433e-01 +6.133674e-01 +6.317079e-01 +5.394985e-01 +9.967500e-03 +6.434609e-01 +2.304341e-02 -6.300639e-01
+2.211667e+01 +2.227781e-05 -2.933675e-05 -3.016471e-10 +6.413009e-10 +5.007977e-09 +2.532892e-06 -2.863676e-10 -1.043135e-10 -4.379377e-01 +5.328403e-01 +4.314513e-01 +6.106719e-01 -1.736633e-02 +5.978237e-01 -4.513702e-02 -6.234829e-01
+2.213333e+01 +4.665377e-07 -4.704086e-05 +1.930789e-11 +9.733561e-10 -6.294463e-07 +2.705758e-06 +1.947160e-10 +1.609109e-10 -6.361918e-01 +5.654810e-01 +3.190233e-01 +6.769727e-01 +8.547360e-03 +6.261370e-01 +3.492928e-02 -5.934833e-01
+2.215000e+01 +9.056932e-06 -3.199633e-05 -6.939381e-11 +7.162315e-10 -6.413077e-08 +2.740978e-06 -4.757546e-11 -9.186613e-11 -6.791054e-01 +7.146394e-01 +6.371144e-01 +5.621534e-01 +5.824277e-03 +5.981791e-01 -1.634892e-02 -6.215433e-01
+2.216667e+01 -1.671416e-05 -2.746236e-05 +2.573625e-10 +7.636958e-10 -1.254448e-07 +2.416682e-06 +2.782988e-10 +4.389571e-11 -5.942776e-01 +5.928274e-01 +5.229399e-01 +5.354513e-01 +1.871832e-02 +6.383512e-01 +4.412142e-02 -6.312836e-01
+2.218333e+01 +1.264152e-05 -1.869475e-06 -1.478478e-10 +3.165710e-10 +4.572569e-08 +2.538865e-06 -1.524903e-10 -4.127545e-10 -5.774319e-01 +5.911371e-01 +5.906019e-01 +6.129016e-01 -2.740298e-02 +5.823154e-01 -7.807614e-03 -6.791640e-01
+2.220000e+01 -1.654545e-05 -3.013362e-05 +2.552005e-10 +7.165664e-10 +1.325293e-07 +2.502328e-06 +2.039292e-10 -2.463798e-11 -6.177698e-01 +5.438311e-01 +6.727907e-01 +6.552954e-01 +7.174422e-03 +6.262688e-01 +3.991513e-02 -6.344343e-01
+2.221667e+01 -2.066737e-05 -4.665208e-05 +3.157899e-10 +9.682306e-10 +1.801659e-07 +2.922341e-06 +2.478117e-10 +9.535069e-11 -5.773702e-01 +6.721401e-01 +6.579278e-01 +7.616425e-01 +3.232463e-02 +6.067687e-01 +2.488980e-02 -5.872744e-01
+2.223333e+01 -1.171995e-06 -3.376288e-05 +6.084624e-11 +7.596791e-10 +3.116435e-07 +2.644915e-06 -2.989314e-11 -2.388465e-11 -4.861402e-01 +5.042276e-01 +6.383019e-01 +7.990539e-01 -1.369709e-02 +6.056298e-01 +5.753613e-03 -6.147693e-01
+2.225000e+01 +9.340566e-06 -1.125119e-06 -8.973938e-11 +2.453247e-10 -1.520230e-07 +2.528852e-06 -4.215422e-11 -4.772502e-10 -6.385412e-01 +5.513770e-01 +5.447725e-01 +7.073264e-01 +7.956465e-03 +5.575968e-01 -1.890413e-02 -6.751871e-01
+2.226667e+01 +1.558993e-05 -3.582662e-05 -1.360344e-10 +7.289992e-10 +2.943729e-07 +2.487286e-06 -2.110424e-10 -8.672554e-12 -5.685005e-01 +6.675917e-01 +7.211039e-01 +5.855099e-01 -5.361496e-03 +6.253875e-01 -4.633038e-02 -6.316420e-01
+2.228333e+01 +2.870129e-06 -3.921915e-05 +5.913892e-12 +7.746681e-10 -5.093482e-07 +2.707380e-06 +1.483898e-10 -2.723521e-11 -6.428510e-01 +6.345497e-01 +3.520363e-01 +7.602623e-01 -6.353935e-03 +6.476822e-01 +4.313871e-02 -6.600466e-01
+2.230000e+01 +1.270429e-05 -3.047649e-05 -1.608673e-10 +5.820661e-10 -4.542843e-07 +2.713984e-06 -2.460497e-11 -2.110354e-10 -7.501021e-01 +7.665917e-01 +4.927791e-01 +6.495536e-01 -2.098268e-02 +6.050960e-01 +1.489600e-02 -6.635604e-01
+2.231667e+01 +1.620493e-06 -4.403955e-05 -2.955711e-11 +6.910482e-10 -3.005375e-07 +2.491224e-06 +5.633766e-11 -4.562610e-11 -7.292795e-01 +6.586426e-01 +5.584591e-01 +6.502852e-01 +1.362265e-02 +6.245393e-01 +7.291751e-05 -6.428427e-01
+2.233333e+01 +3.542519e-06 -3.561375e-05 -7.773267e-11 +5.928782e-10 -6.151911e-07 +2.190098e-06 +9.904387e-11 -5.394078e-11 -8.029969e-01 +5.440872e-01 +4.483289e-01 +6.104389e-01 +1.309519e-02 +6.032464e-01 +1.163736e-02 -6.243642e-01
+2.235000e+01 -1.082864e-05 -4.398182e-05 +1.300253e-10 +6.832007e-10 -1.535486e-07 +2.550104e-06 +1.658835e-10 -6.954552e-11 -7.097180e-01 +7.746174e-01 +6.211545e-01 +6.134979e-01 +4.044700e-02 +6.042740e-01 +1.086639e-03 -6.305275e-01
+2.236667e+01 +8.216074e-06 -5.016451e-05 -7.071746e-11 +7.854419e-10 -6.981521e-08 +2.121402e-06 -4.723226e-11 +1.472338e-10 -6.822825e-01 +6.710593e-01 +6.397330e-01 +4.826787e-01 +1.794699e-02 +6.418751e-01 -3.163693e-02 -6.131652e-01
+2.238333e+01 -2.440698e-07 -6.410453e-05 +3.473605e-11 +8.933799e-10 +1.783761e-07 +1.965769e-06 -1.719483e-11 +2.928362e-10 -6.006991e-01 +4.698537e-01 +7.041582e-01 +6.032343e-01 -2.605977e-02 +6.570300e-01 +2.136407e-02 -5.904803e-01
+2.240000e+01 -4.654792e-06 -6.447783e-05 +1.022776e-10 +7.801546e-10 +2.029241e-08 +1.925778e-06 +9.093183e-11 +1.970859e-10 -5.500505e-01 +5.962060e-01 +5.577595e-01 +4.757045e-01 +2.276462e-02 +6.392928e-01 +8.306551e-04 -5.977245e-01
+2.241667e+01 -3.190998e-07 -4.604761e-05 -3.851656e-11 +5.872862e-10 -4.538167e-07 +1.591398e-06 +9.084700e-11 +1.086329e-10 -7.702109e-01 +3.473649e-01 +4.817801e-01 +5.312627e-01 +2.155564e-02 +6.512499e-01 +2.138654e-03 -6.328900e-01
+2.243333e+01 -8.186104e-06 -5.294773e-05 -3.257614e-11 +6.911217e-10 +1.048174e-08 +2.080938e-06 -3.371290e-11 +6.947756e-11 -5.244091e-01 +5.215900e-01 +5.248679e-01 +6.766523e-01 -3.453801e-02 +6.447131e-01 +2.480740e-02 -6.360692e-01
+2.245000e+01 -1.442526e-05 -5.112870e-05 +6.798927e-11 +6.644001e-10 +3.937790e-08 +1.726709e-06 +5.318898e-11 +1.435466e-10 -5.006956e-01 +4.764042e-01 +5.180710e-01 +5.175942e-01 -1.225339e-02 +6.262868e-01 +2.650037e-02 -5.960951e-01
+2.246667e+01 -1.772911e-05 -4.806572e-05 +1.591978e-10 +6.000660e-10 +4.124787e-07 +1.918025e-06 +3.474959e-11 +2.913359e-11 -4.583438e-01 +6.510248e-01 +7.065963e-01 +4.796883e-01 +9.692477e-03 +6.342386e-01 -5.862888e-04 -6.349115e-01
+2.248333e+01 -9.455834e-06 -4.610460e-05 +8.617676e-11 +5.646198e-10 +4.958255e-08 +1.863896e-06 +6.750946e-11 +1.082392e-11 -3.890511e-01 +6.399735e-01 +4.115037e-01 +4.698254e-01 -2.876744e-03 +6.255968e-01 +2.139470e-02 -6.304417e-01
+2.250000e+01 +1.224543e-06 -6.248248e-05 -4.303049e-11 +7.767184e-10 +1.521270e-07 +1.882426e-06 -8.330107e-11 +2.059971e-10 -4.013764e-01 +3.887402e-01 +4.873687e-01 +7.372907e-01 -1.416242e-02 +6.134932e-01 -1.027290e-02 -5.616721e-01
+2.251667e+01 -8.099872e-08 -5.808217e-05 +4.763875e-11 +7.255827e-10 -2.040932e-07 +1.992421e-06 +1.022238e-10 +1.268516e-10 -6.999408e-01 +4.967070e-01 +5.566096e-01 +7.123659e-01 +3.683947e-03 +6.586129e-01 +2.535476e-02 -6.284617e-01
+2.253333e+01 +1.076108e-05 -4.184515e-05 -2.696491e-11 +5.417921e-10 +1.036146e-07 +2.095414e-06 -5.452299e-11 -7.564861e-11 -5.685228e-01 +6.567475e-01 +6.261295e-01 +6.331372e-01 -3.216043e-02 +5.844805e-01 +1.556731e-02 -6.122245e-01
+2.255000e+01 -3.018062e-06 -4.010080e-05 +1.582928e-10 +4.712032e-10 +1.823042e-07 +1.599397e-06 +9.842692e-11 -3.268991e-12 -4.517472e-01 +4.316315e-01 +5.628065e-01 +5.449502e-01 +3.435343e-02 +6.131600e-01 -5.821127e-03 -6.187469e-01
+2.256667e+01 +9.711749e-06 -4.345549e-05 -2.140315e-11 +6.369094e-10 -9.454876e-09 +2.173531e-06 -1.756860e-11 -7.692076e-12 -4.927055e-01 +4.672261e-01 +4.784070e-01 +9.020267e-01 +4.685570e-03 +6.218880e-01 -1.056977e-02 -6.281191e-01
+2.258333e+01 +1.650638e-05 -2.666761e-05 -1.125619e-10 +4.182208e-10 -2.760246e-07 +1.785741e-06 -2.894986e-11 -1.055641e-10 -7.645509e-01 +4.233175e-01 +5.782067e-01 +6.984572e-01 -1.133410e-02 +5.992782e-01 +2.122612e-03 -6.344679e-01
+2.260000e+01 +1.537153e-05 -1.827531e-05 -9.296208e-11 +2.896952e-10 -7.930915e-09 +1.335416e-06 -8.559694e-11 -1.007273e-10 -6.576523e-01 +4.593725e-01 +6.555003e-01 +3.666818e-01 -2.936076e-02 +6.026838e-01 +2.989258e-03 -6.362805e-01
+2.261667e+01 +1.163069e-05 -4.908309e-05 -1.149705e-10 +6.458051e-10 -1.021223e-07 +2.070333e-06 -7.998060e-11 +2.964534e-11 -7.065651e-01 +6.413922e-01 +6.414351e-01 +7.042368e-01 -8.315755e-03 +6.363680e-01 -1.643191e-02 -6.300512e-01
+2.263333e+01 +6.038124e-06 -5.049465e-05 -2.380633e-11 +6.745153e-10 -1.778611e-07 +2.024310e-06 +2.737556e-11 +6.967096e-11 -5.361782e-01 +6.533667e-01 +4.154879e-01 +6.755158e-01 -4.298283e-03 +6.296724e-01 +1.307597e-02 -6.108544e-01
+2.265000e+01 +1.571114e-05 -5.099237e-05 -1.891018e-10 +6.420487e-10 -3.894290e-07 +1.928791e-06 -6.946256e-11 +6.578032e-11 -7.902207e-01 +6.288178e-01 +5.226645e-01 +6.481759e-01 -6.044445e-03 +6.328081e-01 -1.579963e-02 -6.150724e-01
+2.266667e+01 +1.639309e-05 -2.863220e-05 -1.657166e-10 +3.667976e-10 +3.810389e-08 +1.756519e-06 -1.672337e-10 -1.459486e-10 -7.453632e-01 +6.454874e-01 +7.835113e-01 +5.243409e-01 -2.419734e-02 +5.937527e-01 -2.890971e-02 -6.432835e-01
+2.268333e+01 -1.911127e-05 -4.410543e-05 +2.171808e-10 +4.588478e-10 +4.198585e-07 +1.942645e-06 +8.745766e-11 -1.111714e-10 -3.837383e-01 +7.976524e-01 +7.000159e-01 +5.264778e-01 +9.941138e-03 +6.037982e-01 +1.909141e-02 -6.422988e-01
+2.270000e+01 +4.393453e-06 -5.659397e-05 -3.075494e-12 +6.454803e-10 +4.640135e-08 +1.945886e-06 -1.591443e-11 +6.423047e-11 -7.419167e-01 +7.077706e-01 +7.798017e-01 +6.366897e-01 -4.592234e-02 +6.352677e-01 +4.145390e-02 -6.169743e-01
+2.271667e+01 +9.010238e-06 -1.954700e-05 -1.560227e-11 +3.103734e-10 -2.104347e-07 +1.253621e-06 +4.425791e-11 -5.825913e-11 -6.282710e-01 +2.812432e-01 +4.712180e-01 +5.578802e-01 +6.328507e-03 +6.166090e-01 +8.738898e-03 -6.390057e-01
+2.273333e+01 +3.876590e-06 -3.711772e-05 -9.878146e-12 +4.473074e-10 +3.857072e-09 +1.514985e-06 -1.041316e-11 -2.174092e-12 -6.321778e-01 +5.453236e-01 +6.376596e-01 +5.105849e-01 +2.029539e-03 +5.961033e-01 -5.332276e-03 -5.998252e-01
+2.275000e+01 -9.519633e-06 -5.068081e-05 +9.563179e-11 +5.641676e-10 +3.580107e-07 +1.920104e-06 -1.002890e-11 -5.355503e-12 -3.269300e-01 +6.683647e-01 +6.044957e-01 +7.157730e-01 -1.974735e-02 +6.190699e-01 +1.671178e-02 -6.243301e-01
+2.276667e+01 -7.202637e-06 -6.341822e-05 +6.698053e-11 +6.719131e-10 -5.340443e-08 +1.739705e-06 +7.824825e-11 +1.470076e-10 -6.664133e-01 +5.802657e-01 +6.264677e-01 +6.805995e-01 +6.256895e-03 +6.457542e-01 +2.075116e-02 -5.991864e-01
+2.278333e+01 +1.223054e-05 -5.625542e-05 -6.360974e-11 +5.737326e-10 -7.614708e-08 +1.685142e-06 -3.874317e-11 +6.955465e-11 -6.865376e-01 +7.175564e-01 +6.295399e-01 +5.158488e-01 +2.370074e-03 +6.273379e-01 -1.586692e-02 -6.072509e-01
+2.280000e+01 +1.940477e-05 -6.225884e-05 -1.038950e-10 +6.569232e-10 -3.750192e-07 +1.944712e-06 +6.990902e-12 +7.537186e-11 -6.732597e-01 +6.479823e-01 +3.763116e-01 +8.110972e-01 -3.295053e-03 +6.482877e-01 +5.808975e-03 -6.257633e-01
+2.281667e+01 +4.379002e-06 -3.628801e-05 +6.017930e-11 +4.234710e-10 -2.295523e-07 +1.271229e-06 +1.212077e-10 +4.364825e-11 -6.593479e-01 +4.247881e-01 +4.791202e-01 +5.056066e-01 +1.739753e-02 +6.194033e-01 +2.556478e-02 -6.074903e-01
+2.283333e+01 +1.311393e-06 -3.299696e-05 +3.631309e-11 +4.224039e-10 -2.213930e-07 +1.329110e-06 +9.637398e-11 +2.641334e-11 -6.170608e-01 +5.565801e-01 +4.420517e-01 +4.383899e-01 +2.913795e-03 +6.304497e-01 +3.121602e-02 -6.240606e-01
+2.285000e+01 -7.912648e-06 -3.572744e-05 +1.471422e-10 +4.505739e-10 +1.870526e-08 +1.273549e-06 +1.337599e-10 +6.860238e-11 -5.770321e-01 +4.262610e-01 +5.959070e-01 +5.361924e-01 +1.314004e-02 +6.200779e-01 +3.466192e-02 -5.978232e-01
+2.286667e+01 -1.854182e-07 -2.830742e-05 +8.015801e-11 +3.982158e-10 +1.600348e-07 +1.461039e-06 +3.085766e-11 -3.342377e-11 -6.358904e-01 +5.750706e-01 +7.687430e-01 +5.570433e-01 +1.127602e-02 +6.071602e-01 -9.379687e-04 -6.215606e-01
+2.288333e+01 +5.210396e-06 -2.204928e-05 -2.384112e-11 +3.244873e-10 -9.447032e-09 +1.328956e-06 -1.987393e-11 -6.604397e-11 -6.335958e-01 +3.783649e-01 +6.241897e-01 +6.565811e-01 +2.679931e-03 +5.680890e-01 -1.095841e-02 -5.941675e-01
+2.290000e+01 +6.918982e-06 -4.686163e-05 -4.213231e-11 +5.000207e-10 -3.067202e-07 +1.740917e-06 +4.618928e-11 -1.571507e-11 -7.646949e-01 +6.607783e-01 +5.037150e-01 +7.375513e-01 +2.970209e-03 +6.160971e-01 +1.356071e-02 -6.232322e-01
+2.291667e+01 +2.990798e-07 -4.041162e-05 +1.607117e-11 +4.658301e-10 +3.217469e-07 +1.443507e-06 -7.502165e-11 +3.536681e-11 -3.170025e-01 +6.156619e-01 +5.985540e-01 +5.422043e-01 -3.196547e-02 +6.334563e-01 +2.856085e-03 -6.212208e-01
+2.293333e+01 -7.449028e-06 -3.702811e-05 +1.106170e-10 +3.997259e-10 +1.857133e-07 +1.295835e-06 +5.243292e-11 +1.431972e-11 -5.315119e-01 +6.039160e-01 +6.950655e-01 +4.403383e-01 +7.262937e-03 +6.176553e-01 +1.244001e-02 -6.132706e-01
+2.295000e+01 +1.339047e-05 -1.353997e-05 -7.566013e-11 +2.560573e-10 +4.880728e-08 +1.388902e-06 -8.515892e-11 -1.474945e-10 -4.600472e-01 +4.805813e-01 +5.032404e-01 +6.601434e-01 -6.648586e-03 +5.807235e-01 -2.677597e-02 -6.387202e-01
+2.296667e+01 +1.612490e-05 -2.978721e-05 -9.096669e-11 +4.206410e-10 +1.139466e-07 +1.417580e-06 -1.178812e-10 -5.360823e-14 -5.601161e-01 +6.707460e-01 +6.631772e-01 +5.067125e-01 -1.379630e-02 +6.253903e-01 -3.240772e-02 -6.261529e-01
+2.298333e+01 +1.421078e-05 -3.637319e-05 -9.322849e-11 +4.404730e-10 -7.922213e-08 +1.468614e-06 -6.586172e-11 +4.374197e-12 -5.085027e-01 +5.931989e-01 +4.382611e-01 +6.445668e-01 -1.699957e-03 +6.401725e-01 -2.399773e-02 -6.395288e-01
+2.300000e+01 +1.372126e-07 -3.137330e-05 +2.620549e-11 +3.547368e-10 +6.061505e-08 +1.225371e-06 +7.762291e-12 -8.425103e-12 -4.830166e-01 +4.083203e-01 +5.395715e-01 +6.240991e-01 +1.805313e-02 +6.071503e-01 -1.435806e-02 -6.117371e-01
+2.301667e+01 -5.768399e-06 -4.199735e-05 +2.203871e-11 +4.227707e-10 -2.482624e-07 +1.233581e-06 +9.042175e-11 +5.354444e-11 -7.587951e-01 +4.417924e-01 +5.388039e-01 +6.100401e-01 +3.548996e-02 +6.085734e-01 +1.618937e-03 -5.881960e-01
+2.303333e+01 -4.650116e-06 -6.159829e-05 +3.307893e-11 +5.784038e-10 +3.720948e-08 +1.654915e-06 +2.081749e-11 +8.244622e-11 -6.468040e-01 +5.965409e-01 +6.892160e-01 +8.552339e-01 +2.547635e-02 +6.535947e-01 -1.689617e-02 -6.214415e-01
+2.305000e+01 +8.316416e-06 -4.190985e-05 -8.777414e-11 +4.194754e-10 -5.153240e-08 +1.474139e-06 -6.847206e-11 -1.701019e-11 -5.422661e-01 +6.923923e-01 +4.990999e-01 +6.010880e-01 -1.488521e-02 +5.941095e-01 -1.357975e-02 -6.028726e-01
+2.306667e+01 -2.061333e-06 -4.103960e-05 -2.466286e-11 +4.202758e-10 +6.407613e-08 +1.310322e-06 -4.126290e-11 +2.967311e-11 -5.953172e-01 +6.113707e-01 +6.646845e-01 +5.428810e-01 +3.556079e-03 +6.250024e-01 -2.065698e-02 -6.139735e-01
+2.308333e+01 -1.044161e-05 -5.561315e-05 +2.424018e-11 +5.744936e-10 +4.156347e-08 +1.614626e-06 +1.124694e-11 +9.004820e-11 -4.412685e-01 +8.185863e-01 +4.864784e-01 +6.425618e-01 +1.183277e-02 +6.454582e-01 -6.734479e-03 -6.085264e-01
+2.310000e+01 -3.310671e-06 -4.770575e-05 -3.894807e-11 +4.534383e-10 +1.714950e-07 +1.598117e-06 -8.487348e-11 -1.968298e-11 -5.513179e-01 +6.517919e-01 +7.249015e-01 +8.118111e-01 -5.948811e-03 +6.246468e-01 -3.022886e-02 -6.341828e-01
+2.311667e+01 -5.299541e-06 -5.264090e-05 -2.657662e-11 +4.596312e-10 -1.525415e-07 +1.601464e-06 +1.765908e-11 -1.477062e-11 -7.648629e-01 +7.612148e-01 +6.203979e-01 +7.221390e-01 -1.491769e-02 +6.153583e-01 +2.310734e-02 -6.223820e-01
+2.313333e+01 -2.015708e-05 -2.662742e-05 +7.583198e-11 +3.037269e-10 +1.734315e-07 +1.239807e-06 +2.301544e-11 -6.065968e-11 -5.131490e-01 +5.049426e-01 +6.979035e-01 +6.345385e-01 -1.073388e-02 +6.109543e-01 +2.121257e-02 -6.378739e-01
+2.315000e+01 -1.351456e-05 -3.884191e-05 +6.166919e-11 +3.999721e-10 +9.895679e-09 +1.354972e-06 +5.548405e-11 -2.024336e-12 -6.064476e-01 +7.345191e-01 +6.253810e-01 +5.388412e-01 +3.616098e-02 +6.398723e-01 -1.128855e-02 -6.407576e-01
+2.316667e+01 -1.931920e-06 -3.900915e-05 -1.932572e-11 +3.953653e-10 +1.439188e-07 +1.401163e-06 -5.860519e-11 -1.932584e-11 -5.608374e-01 +6.442122e-01 +7.197459e-01 +6.995902e-01 +8.941420e-03 +6.344329e-01 -3.548024e-02 -6.431547e-01
+2.318333e+01 +1.296152e-05 -4.537628e-05 -1.246369e-10 +4.290389e-10 +2.420746e-10 +1.201660e-06 -1.178114e-10 +6.841724e-11 -6.445956e-01 +5.158002e-01 +6.536950e-01 +6.391541e-01 -5.762587e-02 +6.169519e-01 +4.065697e-03 -5.856819e-01
+2.320000e+01 -7.958464e-06 -4.365200e-05 +5.758287e-11 +4.167027e-10 -1.527596e-08 +1.416516e-06 +5.868071e-11 -3.472395e-12 -6.319814e-01 +7.851675e-01 +6.255282e-01 +6.145143e-01 +4.183675e-03 +6.326514e-01 +2.358711e-02 -6.343079e-01
+2.321667e+01 -6.598395e-06 -3.756794e-05 +5.024357e-11 +3.446630e-10 -1.913432e-07 +1.287198e-06 +1.011085e-10 -3.527254e-11 -6.913854e-01 +6.856700e-01 +4.936094e-01 +5.952970e-01 +1.565323e-02 +6.111459e-01 +3.188633e-02 -6.275451e-01
+2.323333e+01 -1.269936e-05 -6.570337e-05 +1.190747e-10 +5.707499e-10 +1.038736e-07 +1.406169e-06 +8.336746e-11 +1.449561e-10 -6.330874e-01 +6.003232e-01 +7.591975e-01 +8.329099e-01 +4.966717e-02 +6.562197e-01 -1.047808e-02 -5.874943e-01
+2.325000e+01 -3.573159e-06 -3.800487e-05 -8.766525e-12 +3.421014e-10 +9.061530e-08 +1.202806e-06 -3.368603e-11 -1.403257e-11 -4.743708e-01 +5.014982e-01 +5.826987e-01 +7.260447e-01 -2.747567e-02 +6.044584e-01 +1.054891e-02 -6.112174e-01
+2.326667e+01 -2.704478e-06 -4.655924e-05 -3.120990e-11 +3.976487e-10 -4.172689e-07 +1.027579e-06 +8.749917e-11 +8.756847e-11 -8.409641e-01 +4.415096e-01 +3.805157e-01 +6.078120e-01 +4.108013e-02 +6.814494e-01 +8.285015e-04 -6.384171e-01
+2.328333e+01 -7.986136e-06 -4.131275e-05 +6.803273e-11 +4.007208e-10 -2.998619e-08 +8.895379e-07 +7.267670e-11 +1.291711e-10 -6.447309e-01 +3.271889e-01 +6.262063e-01 +5.847607e-01 +2.996667e-02 +6.832902e-01 +4.789860e-03 -6.191012e-01
+2.330000e+01 +8.293758e-06 -3.754999e-05 -6.374478e-11 +3.389010e-10 -1.858677e-07 +1.039114e-06 -8.110449e-12 +2.883654e-11 -7.558333e-01 +5.976808e-01 +5.589587e-01 +4.988007e-01 -1.527971e-03 +6.218890e-01 -3.807489e-03 -6.067620e-01
+2.331667e+01 -1.037426e-05 -3.174012e-05 +6.282729e-11 +2.806319e-10 +2.232809e-08 +1.113887e-06 +5.309267e-11 -4.717263e-11 -5.948182e-01 +6.304623e-01 +6.378459e-01 +5.702024e-01 +2.389834e-02 +5.996947e-01 +1.867107e-03 -6.216335e-01
+2.333333e+01 -6.097936e-06 -3.737773e-05 +4.649353e-11 +3.309072e-10 +5.543224e-08 +1.033560e-06 +2.838144e-11 +2.284219e-11 -4.972737e-01 +4.946569e-01 +5.768348e-01 +6.294550e-01 +4.065783e-03 +6.132416e-01 +9.194194e-03 -5.989007e-01
+2.335000e+01 -3.445985e-06 -3.294345e-05 +7.400473e-13 +2.786178e-10 -2.845203e-08 +1.179958e-06 +8.675754e-12 -6.759831e-11 -5.858736e-01 +5.896216e-01 +5.664179e-01 +7.232129e-01 +3.805498e-03 +6.115898e-01 -4.088025e-04 -6.427092e-01
+2.336667e+01 -6.594721e-06 -1.660657e-05 +1.971985e-12 +1.381004e-10 -1.152744e-08 +8.835788e-07 +5.094688e-12 -1.172528e-10 -5.111458e-01 +5.662812e-01 +5.102709e-01 +4.036491e-01 +1.207386e-02 +5.981800e-01 -1.028365e-02 -6.548602e-01
+2.338333e+01 -1.356112e-05 -3.444506e-05 +9.294644e-11 +2.303759e-10 +9.619800e-09 +8.226030e-07 +8.510879e-11 -1.298599e-11 -5.147788e-01 +4.314760e-01 +5.390334e-01 +4.810279e-01 +3.681919e-02 +6.375357e-01 +7.198379e-03 -6.397337e-01
+2.340000e+01 -9.151573e-06 -4.731633e-05 +4.707209e-11 +2.835570e-10 -2.147949e-08 +1.081765e-06 +5.049046e-11 -3.540299e-11 -4.995088e-01 +8.071859e-01 +4.852051e-01 +4.261925e-01 +1.351541e-02 +6.160161e-01 +1.222265e-02 -6.305794e-01
+2.341667e+01 +1.172574e-07 -4.008981e-05 -1.371840e-11 +2.807203e-10 +7.479851e-09 +1.080551e-06 -1.505665e-11 -3.774239e-11 -6.037119e-01 +5.412760e-01 +6.233843e-01 +7.042369e-01 -1.367938e-02 +6.149863e-01 +4.303674e-03 -6.312849e-01
+2.343333e+01 +2.355016e-06 -4.185387e-05 -3.796814e-11 +2.534132e-10 -3.259969e-08 +9.532280e-07 -2.672875e-11 -2.784370e-11 -6.648954e-01 +5.857597e-01 +6.347990e-01 +5.150997e-01 +2.020336e-02 +6.075645e-01 -3.573025e-02 -6.190478e-01
+2.345000e+01 -3.612650e-06 -4.182898e-05 +2.109679e-11 +2.692621e-10 -4.313792e-08 +9.588841e-07 +3.202381e-11 -1.445693e-11 -6.028756e-01 +5.049469e-01 +5.581583e-01 +6.172516e-01 -1.502926e-02 +6.164467e-01 +3.200306e-02 -6.211575e-01
+2.346667e+01 +2.157558e-05 -3.181413e-05 -1.300174e-10 +2.190333e-10 -1.181417e-07 +9.548170e-07 -8.970499e-11 -6.076735e-11 -6.468345e-01 +5.394753e-01 +5.067469e-01 +5.907362e-01 -2.364154e-02 +5.848916e-01 -2.709584e-02 -6.159630e-01
+2.348333e+01 -2.277505e-05 -4.480364e-05 +1.387134e-10 +3.096149e-10 +1.433041e-07 +1.040282e-06 +9.086568e-11 +8.439633e-13 -4.211781e-01 +5.402436e-01 +6.123990e-01 +7.120743e-01 +1.225703e-02 +5.939244e-01 +3.870909e-02 -5.910470e-01
+2.350000e+01 +3.570728e-06 -3.675332e-05 -3.846525e-11 +2.690001e-10 -8.185515e-09 +9.315067e-07 -3.404296e-11 -7.028791e-12 -5.901423e-01 +6.069969e-01 +5.882233e-01 +5.164428e-01 -7.949447e-03 +6.387692e-01 -1.197581e-02 -6.410978e-01
+2.351667e+01 -4.961006e-06 -2.274529e-05 +4.367742e-11 +1.829046e-10 +1.205567e-07 +8.606478e-07 +7.463315e-12 -6.849692e-11 -4.885802e-01 +6.115242e-01 +6.534784e-01 +4.324381e-01 -8.322903e-03 +5.935940e-01 +1.237173e-02 -6.317587e-01
+2.353333e+01 -1.232228e-05 -3.499553e-05 +7.452209e-11 +2.892712e-10 +6.242682e-09 +8.269273e-07 +6.865023e-11 +4.144041e-11 -6.326331e-01 +5.674224e-01 +6.488252e-01 +4.453027e-01 +3.339200e-02 +6.384287e-01 +6.182579e-03 -6.134785e-01
+2.355000e+01 +2.493895e-05 -2.602108e-05 -1.168876e-10 +2.410675e-10 -1.724217e-07 +9.885440e-07 -6.208386e-11 -4.940673e-11 -6.980183e-01 +7.171192e-01 +4.770399e-01 +5.214655e-01 -3.270730e-02 +6.136339e-01 -4.500503e-03 -6.425891e-01
+2.356667e+01 +2.893043e-05 -3.242710e-05 -1.544268e-10 +2.952121e-10 -2.897971e-07 +9.636931e-07 -6.464038e-11 +8.710296e-12 -8.143816e-01 +7.082631e-01 +4.334370e-01 +5.104152e-01 -2.592265e-02 +6.112488e-01 -1.280795e-02 -6.060430e-01
+2.358333e+01 +9.396419e-06 -3.252498e-05 -2.486093e-11 +3.058144e-10 -5.693090e-08 +1.156632e-06 -7.525167e-12 -3.536466e-11 -6.185053e-01 +7.857006e-01 +5.504135e-01 +7.080377e-01 -8.321629e-03 +6.739780e-01 +3.973414e-03 -6.961086e-01
+2.360000e+01 -5.427818e-06 -2.394656e-05 +3.492286e-11 +2.361720e-10 -1.146763e-07 +9.362446e-07 +6.514111e-11 -3.936902e-11 -5.967860e-01 +5.900199e-01 +4.461142e-01 +6.134669e-01 -5.966034e-03 +6.108814e-01 +4.623885e-02 -6.356680e-01
+2.361667e+01 -1.568807e-05 -3.574887e-05 +1.258960e-10 +2.849251e-10 +3.603585e-07 +7.829169e-07 +1.790573e-11 +4.967343e-11 -3.795505e-01 +4.743939e-01 +8.833246e-01 +5.302174e-01 +7.075420e-03 +6.566344e-01 +3.739715e-03 -6.270840e-01
+2.363333e+01 -8.886587e-06 -3.350552e-05 +6.203504e-11 +2.691989e-10 -1.350344e-08 +7.971654e-07 +6.238971e-11 +3.082256e-11 -7.465675e-01 +4.763825e-01 +7.198421e-01 +5.637409e-01 +3.541916e-02 +6.075763e-01 +3.324137e-03 -5.899031e-01
+2.365000e+01 +1.381316e-05 -3.128289e-05 -6.391167e-11 +2.529307e-10 -1.587359e-07 +9.016636e-07 -1.587489e-11 -1.384208e-11 -7.324375e-01 +7.107685e-01 +4.985775e-01 +4.968618e-01 +1.036465e-02 +6.293453e-01 -2.113177e-02 -6.401649e-01
+2.366667e+01 +8.364416e-06 -3.195115e-05 -1.717388e-11 +2.470627e-10 +3.901530e-08 +7.844298e-07 -2.716200e-11 +1.348127e-11 -5.501836e-01 +5.811137e-01 +6.025087e-01 +4.708588e-01 -1.304825e-02 +6.433300e-01 -4.802886e-03 -6.367502e-01
+2.368333e+01 -1.204500e-05 -4.768694e-05 +7.186753e-11 +3.288658e-10 -2.003343e-08 +1.006754e-06 +7.350907e-11 +2.843125e-11 -6.257877e-01 +8.099754e-01 +5.887550e-01 +5.844418e-01 +2.712484e-02 +5.973645e-01 +2.050165e-02 -5.808928e-01
+2.370000e+01 -7.766047e-07 -5.167530e-05 -7.185806e-13 +3.324632e-10 -4.777601e-08 +9.432437e-07 +1.271526e-11 +4.963488e-11 -6.829215e-01 +6.728218e-01 +6.005231e-01 +6.398442e-01 +1.801271e-02 +6.298301e-01 -1.020655e-02 -5.993555e-01
+2.371667e+01 -5.961799e-06 -4.213427e-05 +5.077977e-12 +2.514316e-10 +7.370987e-08 +7.544383e-07 -1.586752e-11 +2.601691e-11 -6.203102e-01 +4.570200e-01 +7.176746e-01 +5.842604e-01 -1.064134e-02 +6.299921e-01 -4.228877e-04 -6.147681e-01
+2.373333e+01 -9.087699e-06 -4.859709e-05 -9.262859e-12 +2.768294e-10 -2.464771e-08 +9.011318e-07 -1.840509e-12 +8.884329e-12 -5.810515e-01 +5.292545e-01 +5.306892e-01 +7.517804e-01 +1.371364e-02 +6.373659e-01 -1.527134e-02 -6.331232e-01
+2.375000e+01 -1.787750e-05 -3.548639e-05 +4.373160e-11 +1.790659e-10 +1.224568e-07 +6.885714e-07 +6.981957e-12 -2.388033e-11 -7.303981e-01 +5.060582e-01 +9.014561e-01 +4.661346e-01 +1.864192e-02 +6.514527e-01 -1.414971e-02 -6.689727e-01
+2.376667e+01 -5.272704e-06 -3.287519e-05 +1.446019e-11 +1.652338e-10 +6.408547e-09 +7.262578e-07 +1.186378e-11 -4.751274e-11 -6.631996e-01 +5.737126e-01 +6.552841e-01 +4.755287e-01 +5.008501e-04 +6.216996e-01 +7.401855e-03 -6.553296e-01
+2.378333e+01 -5.816851e-06 -6.841149e-05 +2.765820e-11 +3.394179e-10 +5.343978e-08 +7.931179e-07 +1.114657e-11 +9.829328e-11 -6.817611e-01 +7.392058e-01 +7.487688e-01 +4.347811e-01 +2.261070e-02 +6.740277e-01 -1.520348e-02 -6.060159e-01
+2.380000e+01 +1.675940e-05 -2.434474e-05 -9.252199e-11 +1.209912e-10 -2.630258e-08 +7.600683e-07 -8.003078e-11 -9.878702e-11 -6.997688e-01 +5.539227e-01 +6.391786e-01 +5.798152e-01 -2.421015e-02 +5.679085e-01 -3.283475e-02 -6.388594e-01
+2.381667e+01 +6.879572e-06 -3.572927e-05 -1.954314e-11 +1.843720e-10 +1.126875e-09 +6.642550e-07 -1.877816e-11 -1.205031e-11 -6.868964e-01 +3.730244e-01 +6.710815e-01 +6.180286e-01 +1.022173e-03 +6.149774e-01 -1.434197e-02 -6.241734e-01
+2.383333e+01 -9.991768e-06 -4.541563e-05 +5.384462e-11 +2.242405e-10 -1.416600e-08 +8.472185e-07 +5.483802e-11 -2.568081e-11 -5.926490e-01 +7.109501e-01 +5.542486e-01 +6.024372e-01 +4.537108e-02 +6.027300e-01 -5.613645e-03 -6.219610e-01
+2.385000e+01 -5.389992e-06 -6.448933e-05 +1.909367e-11 +2.994348e-10 +1.496231e-07 +9.067869e-07 -2.390935e-11 +2.865465e-11 -5.265359e-01 +5.862581e-01 +7.613786e-01 +8.394943e-01 -5.502736e-03 +6.339130e-01 -1.210573e-02 -6.138526e-01
+2.386667e+01 -1.757742e-05 -4.030628e-05 +7.272515e-11 +1.579234e-10 +1.420968e-07 +7.058211e-07 +2.886588e-11 -4.868900e-11 -5.936166e-01 +4.628314e-01 +8.188230e-01 +6.386100e-01 +1.197295e-02 +5.993073e-01 +9.387310e-03 -6.364133e-01
+2.388333e+01 -1.433331e-05 -5.763820e-05 +4.810156e-11 +2.390113e-10 +5.295502e-08 +6.448301e-07 +3.059514e-11 +4.501295e-11 -4.837379e-01 +3.969399e-01 +5.565759e-01 +6.179737e-01 +2.356790e-02 +6.310516e-01 -9.453416e-04 -5.985591e-01
+2.390000e+01 +3.424400e-08 -4.927083e-05 -1.537390e-11 +1.998225e-10 -4.048098e-08 +7.250202e-07 -3.174744e-12 -1.448963e-11 -5.264548e-01 +6.296459e-01 +4.409364e-01 +5.373493e-01 +1.921891e-02 +6.309964e-01 -2.203911e-02 -6.434722e-01
+2.391667e+01 +3.014579e-06 -5.417260e-05 -4.797286e-11 +2.174956e-10 +6.877798e-08 +7.532996e-07 -6.460152e-11 -5.722061e-12 -4.502286e-01 +7.203843e-01 +5.598422e-01 +5.103808e-01 -2.101036e-02 +6.017276e-01 -2.866210e-02 -6.075019e-01
+2.393333e+01 +9.758641e-06 -6.999795e-05 -6.236561e-11 +3.041157e-10 +3.004309e-08 +8.427431e-07 -6.733887e-11 +5.103174e-11 -6.378808e-01 +7.245029e-01 +6.839655e-01 +6.800057e-01 +1.637138e-03 +6.689861e-01 -5.354397e-02 -6.312293e-01
+2.395000e+01 +8.317259e-06 -4.531923e-05 -7.495168e-11 +1.874664e-10 -1.452764e-07 +6.490064e-07 -3.007792e-11 -4.851642e-12 -6.417148e-01 +5.289691e-01 +3.734754e-01 +5.446405e-01 -3.513793e-03 +6.326616e-01 -1.933754e-02 -6.383629e-01
+2.396667e+01 -1.857174e-05 -3.852146e-05 +8.511880e-11 +1.682547e-10 +2.132463e-07 +6.330872e-07 +2.062731e-11 -1.853778e-11 -4.675462e-01 +5.757750e-01 +8.486277e-01 +4.840776e-01 -2.814011e-04 +6.141857e-01 +1.748801e-02 -6.305321e-01
+2.398333e+01 +5.966842e-06 -5.431599e-05 -6.343396e-12 +2.360874e-10 -8.466052e-08 +7.169960e-07 +1.774204e-11 +2.201938e-11 -6.289657e-01 +6.360731e-01 +4.665692e-01 +5.924635e-01 +4.015251e-03 +6.316945e-01 +1.076626e-02 -6.155102e-01
+2.400000e+01 -1.457382e-05 -3.805349e-05 +7.076684e-11 +1.569783e-10 -3.233339e-08 +6.082516e-07 +7.591750e-11 -2.222772e-11 -6.216513e-01 +5.757056e-01 +5.578243e-01 +4.663892e-01 +4.977280e-02 +6.519252e-01 +1.211053e-02 -6.714800e-01
+2.401667e+01 +3.375862e-06 -5.656977e-05 -1.119039e-11 +2.376240e-10 +9.286038e-08 +6.010898e-07 -3.660490e-11 +5.596549e-11 -4.789689e-01 +5.644723e-01 +6.488213e-01 +4.781222e-01 -2.007666e-02 +6.440166e-01 -1.050188e-02 -5.991682e-01
+2.403333e+01 -1.686929e-06 -3.568905e-05 +2.131015e-11 +1.442902e-10 +5.760638e-08 +5.238502e-07 +3.981557e-12 -1.055197e-11 -5.975242e-01 +4.702588e-01 +7.027574e-01 +4.405773e-01 -8.529443e-03 +6.151740e-01 +1.173664e-02 -6.252880e-01
+2.405000e+01 +1.170009e-05 -4.641353e-05 -4.338129e-11 +1.684605e-10 -4.941778e-08 +6.396295e-07 -2.712766e-11 -2.017722e-11 -5.786843e-01 +5.254622e-01 +4.819398e-01 +6.170355e-01 -1.595906e-02 +6.047799e-01 -6.986965e-03 -6.227584e-01
+2.406667e+01 +6.660981e-06 -6.000749e-05 -3.231940e-11 +2.367741e-10 +7.691416e-08 +5.623356e-07 -5.209476e-11 +6.602739e-11 -6.175240e-01 +5.025153e-01 +7.639095e-01 +5.041256e-01 -3.518579e-03 +6.448323e-01 -4.069916e-02 -5.894622e-01
+2.408333e+01 -1.294671e-05 -4.569720e-05 +5.381528e-11 +1.806152e-10 +6.298079e-08 +6.376727e-07 +3.318217e-11 -8.146192e-12 -5.240233e-01 +7.070626e-01 +6.438232e-01 +4.551755e-01 -1.902711e-03 +6.227275e-01 +3.081129e-02 -6.305669e-01
+2.410000e+01 -1.206726e-05 -5.516327e-05 +6.074163e-11 +2.314269e-10 +1.812304e-07 +6.862398e-07 +6.574163e-12 +2.623952e-11 -3.790693e-01 +5.030804e-01 +7.305922e-01 +7.685726e-01 +1.278520e-02 +6.333785e-01 -6.970570e-03 -6.109580e-01
+2.411667e+01 +2.403779e-06 -3.249000e-05 +1.401567e-12 +1.485447e-10 -1.072184e-09 +6.177765e-07 +1.624615e-12 -3.286491e-11 -5.357236e-01 +5.286860e-01 +5.300479e-01 +6.184399e-01 +2.023046e-02 +6.051789e-01 -1.872895e-02 -6.342704e-01
+2.413333e+01 -3.564926e-06 -3.051963e-05 +2.447645e-11 +1.630542e-10 -9.854200e-08 +6.251956e-07 +5.074892e-11 -2.123776e-11 -7.848223e-01 +5.236582e-01 +5.937337e-01 +6.520122e-01 +1.038435e-02 +6.365878e-01 +3.476709e-02 -6.551528e-01
+2.415000e+01 +1.439149e-06 -3.596238e-05 -5.175004e-13 +1.680954e-10 -8.868389e-08 +5.647159e-07 +2.437362e-11 +4.801169e-13 -5.668516e-01 +4.721469e-01 +3.914130e-01 +5.951026e-01 -1.388542e-02 +5.864589e-01 +3.534893e-02 -5.855316e-01
+2.416667e+01 +7.926007e-06 -5.265185e-05 -2.465465e-11 +2.120230e-10 +2.375110e-09 +6.437480e-07 -2.395691e-11 +1.982149e-11 -5.552059e-01 +5.320089e-01 +5.684428e-01 +7.095863e-01 -5.893574e-03 +6.212856e-01 -1.648458e-02 -6.028438e-01
+2.418333e+01 -7.600891e-06 -4.472720e-05 +4.313546e-11 +1.832505e-10 +2.392086e-08 +5.648764e-07 +3.404350e-11 +1.475209e-11 -5.006573e-01 +6.096972e-01 +5.587657e-01 +4.776489e-01 +4.574060e-02 +6.095367e-01 -1.471983e-02 -5.956672e-01
+2.420000e+01 -6.054954e-06 -4.949925e-05 +2.680984e-11 +1.975399e-10 +4.430025e-08 +6.673342e-07 +1.290747e-11 -4.728862e-13 -5.194351e-01 +6.562285e-01 +6.220720e-01 +6.580910e-01 +5.177151e-03 +6.465850e-01 +6.245331e-03 -6.465270e-01
+2.421667e+01 -8.789288e-06 -3.766312e-05 +3.587486e-11 +1.370818e-10 +2.061765e-08 +5.515455e-07 +2.811052e-11 -2.512578e-11 -4.853043e-01 +5.674283e-01 +5.376079e-01 +5.162417e-01 +1.622665e-02 +6.350894e-01 +9.621105e-03 -6.580649e-01
+2.423333e+01 -1.684852e-05 -7.819466e-05 +5.810591e-11 +2.889638e-10 -3.602383e-08 +6.176690e-07 +6.499142e-11 +9.981824e-11 -5.501348e-01 +8.019725e-01 +4.838565e-01 +4.292891e-01 +3.733982e-02 +6.766217e-01 +2.382914e-02 -5.805591e-01
+2.425000e+01 +2.090478e-06 -6.604417e-05 -1.966847e-11 +2.341721e-10 -9.202007e-08 +6.307763e-07 +7.217138e-12 +4.438245e-11 -5.758261e-01 +7.442099e-01 +3.885736e-01 +5.295015e-01 +1.191175e-02 +6.649885e-01 -6.240900e-03 -6.214896e-01
+2.426667e+01 -1.536563e-06 -4.789931e-05 +1.991395e-11 +1.717470e-10 +6.059941e-08 +5.493918e-07 +1.823536e-12 +8.226018e-12 -5.883385e-01 +5.880865e-01 +7.278882e-01 +5.231795e-01 +1.691254e-02 +6.299897e-01 -1.620354e-02 -6.209540e-01
+2.428333e+01 +2.734504e-06 -2.067058e-05 -1.441547e-11 +7.696260e-11 -1.355338e-07 +5.701162e-07 +2.437863e-11 -8.712599e-11 -6.575430e-01 +7.545593e-01 +3.664079e-01 +4.164516e-01 +3.510452e-02 +5.670088e-01 -1.180775e-02 -6.515277e-01
+2.430000e+01 -1.586714e-05 -4.097227e-05 +4.119155e-11 +1.656976e-10 +3.577791e-08 +6.249818e-07 +2.888301e-11 -1.868027e-11 -3.984222e-01 +6.331075e-01 +4.847778e-01 +6.691316e-01 -1.634197e-03 +6.261859e-01 +2.944278e-02 -6.421589e-01
+2.431667e+01 -1.024602e-05 -2.581274e-05 +9.238226e-12 +1.243230e-10 +5.376970e-08 +5.430916e-07 -6.347015e-12 -3.480867e-11 -5.247258e-01 +5.699588e-01 +6.460791e-01 +5.641057e-01 -3.065901e-03 +5.933416e-01 -4.521153e-03 -6.258803e-01
+2.433333e+01 -6.811683e-06 -4.504354e-05 +3.591421e-12 +1.920658e-10 +3.015181e-08 +5.438771e-07 -5.060249e-12 +2.896725e-11 -7.488740e-01 +4.249622e-01 +8.128880e-01 +7.228177e-01 -3.390094e-02 +6.532244e-01 +2.779207e-02 -6.209967e-01
+2.435000e+01 -9.380759e-06 -5.162362e-05 +9.673986e-13 +2.094335e-10 -5.901673e-08 +5.063646e-07 +1.745918e-11 +5.589100e-11 -7.304784e-01 +5.889670e-01 +5.897962e-01 +4.882662e-01 +1.565659e-03 +6.541729e-01 +1.583094e-02 -5.941706e-01
+2.436667e+01 -9.345971e-06 -5.242605e-05 +7.439938e-12 +1.971291e-10 +1.043090e-08 +6.059136e-07 +4.104156e-12 +1.635866e-11 -6.039676e-01 +7.260926e-01 +6.253792e-01 +5.997570e-01 +2.299301e-02 +6.323589e-01 -1.924812e-02 -6.132920e-01
+2.438333e+01 +3.614851e-06 -4.615588e-05 -3.472337e-11 +1.644923e-10 +8.512994e-09 +4.615028e-07 -3.518948e-11 +2.601242e-11 -5.983488e-01 +4.050746e-01 +6.146386e-01 +5.935396e-01 -1.346004e-02 +6.238635e-01 -2.443888e-02 -5.941368e-01
+2.440000e+01 -1.877194e-05 -6.217482e-05 +2.802024e-11 +2.232533e-10 +2.260185e-08 +6.349873e-07 +2.013408e-11 +3.288732e-11 -6.334890e-01 +5.930350e-01 +6.833779e-01 +8.364088e-01 +1.035151e-02 +6.188869e-01 +1.095498e-02 -5.812100e-01
+2.441667e+01 +3.244244e-06 -4.046741e-05 -4.360006e-11 +1.146475e-10 -6.099373e-08 +3.238495e-07 -2.408908e-11 +1.751544e-11 -6.006270e-01 +3.728694e-01 +4.470259e-01 +3.145507e-01 -9.363440e-03 +6.171462e-01 -1.700685e-02 -5.951530e-01
+2.443333e+01 +1.478285e-06 -5.225183e-05 -2.838239e-11 +1.681949e-10 -6.814405e-08 +5.894580e-07 -7.708501e-12 -6.361715e-12 -6.620204e-01 +7.031237e-01 +4.919476e-01 +6.488360e-01 -8.072618e-03 +6.250138e-01 -4.981308e-04 -6.279576e-01
+2.445000e+01 +1.619721e-06 -3.139528e-05 -1.206650e-11 +1.115202e-10 -1.330761e-07 +4.849109e-07 +2.590859e-11 -3.059215e-11 -7.391802e-01 +4.963213e-01 +4.077369e-01 +6.126684e-01 +6.074125e-03 +6.234859e-01 +2.244655e-02 -6.524356e-01
+2.446667e+01 -2.252884e-06 -3.041266e-05 -1.322699e-11 +1.062600e-10 +7.420785e-09 +4.580749e-07 -1.457582e-11 -2.803801e-11 -5.811260e-01 +6.093560e-01 +5.995702e-01 +4.505684e-01 -8.884413e-04 +5.865244e-01 -1.569026e-02 -6.128358e-01
+2.448333e+01 -4.663371e-06 -4.819990e-05 -1.278184e-11 +1.649397e-10 +4.207932e-08 +6.016150e-07 -2.387177e-11 -1.284500e-11 -5.027425e-01 +7.298914e-01 +6.077093e-01 +7.066013e-01 -1.878807e-02 +6.197268e-01 -8.367099e-03 -6.288242e-01
+2.450000e+01 -3.995951e-06 -4.347428e-05 +2.302822e-11 +1.435839e-10 +1.273339e-07 +5.578165e-07 -1.394331e-11 -2.074079e-11 -3.228404e-01 +7.431897e-01 +6.469108e-01 +5.984351e-01 -1.615092e-02 +6.115044e-01 +3.037277e-04 -6.299037e-01
+2.451667e+01 -8.257271e-06 -4.293373e-05 +1.872074e-11 +1.547987e-10 +5.700251e-08 +5.200944e-07 +1.704753e-12 +4.290833e-13 -4.775615e-01 +6.888967e-01 +6.184254e-01 +5.712164e-01 +1.112909e-02 +6.326145e-01 -8.839704e-03 -6.269026e-01
+2.453333e+01 -1.256484e-05 -2.889135e-06 +3.961197e-11 +2.625003e-11 +3.809786e-08 +3.703988e-07 +2.674040e-11 -7.904275e-11 -5.420670e-01 +3.860663e-01 +6.333434e-01 +4.959424e-01 +2.811220e-02 +5.686922e-01 +3.467235e-03 -6.564561e-01
+2.455000e+01 +7.391467e-06 -4.107122e-05 -3.486587e-11 +1.353416e-10 -2.625389e-08 +3.728720e-07 -2.557726e-11 +2.332182e-11 -5.304193e-01 +5.437416e-01 +4.530205e-01 +3.601493e-01 -1.094917e-02 +6.369778e-01 -1.938210e-02 -6.046767e-01
+2.456667e+01 -1.297746e-05 -3.069094e-05 +3.648446e-11 +8.775122e-11 +2.196909e-08 +4.306963e-07 +2.830755e-11 -3.784736e-11 -5.161489e-01 +5.936818e-01 +5.664233e-01 +4.763968e-01 +6.355883e-03 +5.923153e-01 +2.778980e-02 -6.338997e-01
+2.458333e+01 +1.235558e-05 -6.541089e-05 -5.443318e-11 +2.016594e-10 -8.874492e-10 +5.046712e-07 -5.117377e-11 +4.902200e-11 -5.604518e-01 +6.554351e-01 +5.496370e-01 +6.243858e-01 -1.275279e-02 +6.649137e-01 -4.938693e-02 -6.023109e-01
+2.460000e+01 +1.515764e-07 -4.426226e-05 -6.318240e-12 +1.364915e-10 +5.963832e-09 +4.453612e-07 -7.640743e-12 +4.085930e-12 -5.470020e-01 +6.130180e-01 +5.548530e-01 +5.199923e-01 -2.708570e-03 +6.447399e-01 -6.177942e-03 -6.373890e-01
+2.461667e+01 -2.761595e-07 -3.902200e-05 -2.348167e-11 +1.139805e-10 +8.135038e-08 +5.617551e-07 -4.498939e-11 -4.981079e-11 -3.075435e-01 +8.869070e-01 +5.236076e-01 +5.791250e-01 -3.902427e-02 +6.148667e-01 -1.638515e-02 -6.745464e-01
+2.463333e+01 +7.244752e-06 -3.264850e-05 -3.035025e-11 +9.541161e-11 -7.215610e-08 +4.584729e-07 -8.442802e-12 -3.839768e-11 -6.438981e-01 +5.832383e-01 +4.312667e-01 +6.068318e-01 +1.192966e-02 +6.369376e-01 -2.157599e-02 -6.829749e-01
+2.465000e+01 -1.097095e-05 -4.414236e-05 +2.473548e-11 +1.264176e-10 +4.709379e-09 +4.416967e-07 +2.204712e-11 -4.403399e-12 -5.088085e-01 +5.365378e-01 +5.112482e-01 +6.199034e-01 +7.847949e-03 +6.400835e-01 +2.140485e-02 -6.436596e-01
+2.466667e+01 -2.980088e-06 -2.433501e-05 +6.821091e-12 +7.422679e-11 +1.008377e-07 +3.595583e-07 -2.182584e-11 -3.068022e-11 -2.771968e-01 +4.191249e-01 +5.531828e-01 +5.189246e-01 -3.700562e-02 +5.871332e-01 +9.485072e-03 -6.254135e-01
+2.468333e+01 -7.929363e-06 -4.296397e-05 +1.753527e-11 +1.324409e-10 +8.583617e-08 +4.468750e-07 -7.498591e-12 -1.649318e-13 -3.722443e-01 +5.060347e-01 +6.052219e-01 +6.906110e-01 +2.322069e-03 +6.137528e-01 -1.150061e-02 -6.132927e-01
+2.470000e+01 +1.546921e-05 -2.785774e-05 -3.919946e-11 +7.584707e-11 -4.787797e-08 +4.070091e-07 -2.360891e-11 -4.245225e-11 -6.917163e-01 +5.302399e-01 +5.448766e-01 +5.646968e-01 -2.305188e-02 +6.099077e-01 -7.405832e-03 -6.663756e-01
+2.471667e+01 +3.738065e-07 -7.815008e-05 +7.598751e-13 +2.160599e-10 +7.159319e-09 +5.349953e-07 -1.289259e-12 +5.412500e-11 -5.674165e-01 +7.084538e-01 +5.809713e-01 +7.695483e-01 +2.667042e-03 +6.734580e-01 -3.560988e-03 -6.019860e-01
+2.473333e+01 -4.305659e-06 -5.789238e-05 +9.494190e-12 +1.605107e-10 -1.132174e-08 +3.999597e-07 +1.214310e-11 +3.950508e-11 -6.007109e-01 +4.432826e-01 +5.610025e-01 +6.518368e-01 +2.842033e-02 +6.648799e-01 -1.135088e-02 -6.135136e-01
+2.475000e+01 -2.588460e-05 -3.998978e-05 +6.948796e-11 +1.078874e-10 +7.089833e-08 +4.188944e-07 +4.576849e-11 -1.551600e-11 -5.047558e-01 +5.373689e-01 +7.119435e-01 +6.288127e-01 -5.372591e-03 +6.168156e-01 +6.858450e-02 -6.406202e-01
+2.476667e+01 -1.420687e-05 -5.235402e-05 +3.520442e-11 +1.404603e-10 +1.130258e-07 +4.276583e-07 +1.570770e-12 +1.279847e-11 -4.080223e-01 +5.704593e-01 +7.447538e-01 +6.373200e-01 -2.422579e-03 +6.308050e-01 +4.230470e-03 -6.152749e-01
+2.478333e+01 -1.492128e-05 -4.461581e-05 +3.290555e-11 +1.291669e-10 +1.414097e-08 +4.398765e-07 +2.712119e-11 -1.295642e-12 -6.797288e-01 +6.575167e-01 +7.227991e-01 +6.011607e-01 +3.227360e-03 +6.186299e-01 +3.453861e-02 -6.227105e-01
+2.480000e+01 -1.006632e-06 -5.413749e-05 -2.078758e-12 +1.677539e-10 -4.512249e-08 +4.927848e-07 +1.068619e-11 +2.032446e-11 -6.959928e-01 +6.570268e-01 +5.554283e-01 +7.869995e-01 -2.635149e-05 +6.567098e-01 +1.456037e-02 -6.300408e-01
+2.481667e+01 -7.468419e-06 -4.658213e-05 +1.367784e-11 +1.298528e-10 +7.841681e-08 +4.312568e-07 -9.062641e-12 +1.768815e-12 -4.407093e-01 +7.743826e-01 +6.938571e-01 +4.866748e-01 +7.652283e-03 +6.098198e-01 -2.139204e-02 -6.094506e-01
+2.483333e+01 -1.062521e-05 -3.762507e-05 +3.407034e-11 +1.041739e-10 +1.838397e-08 +3.912911e-07 +2.703205e-11 -1.128547e-11 -5.590214e-01 +7.313786e-01 +6.215202e-01 +4.197776e-01 +2.053944e-02 +6.211877e-01 +1.824517e-02 -6.394605e-01
+2.485000e+01 +6.616393e-06 -4.555268e-05 -1.950030e-11 +1.202583e-10 -1.019728e-07 +4.316177e-07 +1.016606e-11 -7.396169e-12 -7.907493e-01 +6.716515e-01 +4.621660e-01 +6.321761e-01 +5.558153e-04 +6.346211e-01 +1.359318e-02 -6.470874e-01
+2.486667e+01 +6.620180e-06 -3.417931e-05 -1.662536e-11 +8.970186e-11 +3.417538e-08 +3.361022e-07 -2.528682e-11 -9.484965e-12 -4.862424e-01 +4.683443e-01 +6.078142e-01 +5.382440e-01 -3.518721e-02 +5.980237e-01 -3.268910e-03 -6.135355e-01
+2.488333e+01 -1.167926e-05 -4.831005e-05 +2.396964e-11 +1.358836e-10 -8.755760e-08 +3.455374e-07 +4.719047e-11 +3.149737e-11 -7.620385e-01 +4.679270e-01 +4.770448e-01 +5.880925e-01 +3.535140e-02 +6.448671e-01 +3.519160e-02 -5.989463e-01
+2.490000e+01 -3.776875e-06 -3.693919e-05 +1.921576e-12 +1.014339e-10 +2.050170e-08 +3.448995e-07 -3.932303e-12 -8.680312e-13 -5.627238e-01 +4.492789e-01 +6.407575e-01 +6.214807e-01 -3.614250e-03 +5.859077e-01 -3.400512e-03 -5.888866e-01
+2.491667e+01 -7.661252e-06 -4.324709e-05 +1.996562e-11 +1.179910e-10 +6.047478e-08 +4.291493e-07 +1.907404e-12 -8.845906e-12 -4.343142e-01 +7.539342e-01 +6.476550e-01 +6.191478e-01 +1.871440e-02 +6.104564e-01 -1.662030e-02 -6.254146e-01
+2.493333e+01 +2.797821e-06 -4.304039e-05 +5.758870e-12 +1.156969e-10 +6.501232e-08 +3.904876e-07 -1.278568e-11 -1.743978e-13 -4.800472e-01 +6.432082e-01 +7.096973e-01 +6.136247e-01 +3.350461e-03 +6.031051e-01 -2.391016e-02 -6.045158e-01
+2.495000e+01 +6.598607e-06 -6.246176e-05 -9.147193e-12 +1.624213e-10 +4.155390e-08 +4.193756e-07 -2.029081e-11 +3.586707e-11 -4.941095e-01 +6.115815e-01 +6.423295e-01 +7.652710e-01 -2.060883e-02 +6.341894e-01 -1.160659e-02 -5.790831e-01
+2.496667e+01 -1.352861e-05 -4.785967e-05 +3.156692e-11 +1.160202e-10 +5.195034e-09 +3.500007e-07 +2.836458e-11 +1.148143e-11 -5.708933e-01 +6.123630e-01 +5.925619e-01 +5.323341e-01 +1.743069e-02 +6.376442e-01 +2.737642e-02 -6.205189e-01
+2.498333e+01 -1.529000e-05 -3.743096e-05 +3.511801e-11 +9.405352e-11 +1.362358e-08 +3.140677e-07 +2.935635e-11 +8.034527e-13 -5.738372e-01 +4.298499e-01 +6.280785e-01 +6.061731e-01 +3.721176e-02 +6.345064e-01 +9.360125e-03 -6.338551e-01
+2.500000e+01 -8.372254e-06 -5.064187e-05 +1.843493e-11 +1.178937e-10 +6.525844e-09 +3.550066e-07 +1.558582e-11 +1.184799e-11 -5.903608e-01 +5.040194e-01 +6.212738e-01 +6.970924e-01 +2.804958e-02 +6.506318e-01 -3.639009e-03 -6.315220e-01
+2.501667e+01 +9.357642e-07 -4.792996e-05 -3.670002e-12 +1.024570e-10 -1.842982e-08 +3.934639e-07 +1.699726e-12 -1.351637e-11 -6.637759e-01 +6.701028e-01 +6.068693e-01 +6.850921e-01 +1.178629e-02 +6.085730e-01 -1.002762e-02 -6.306641e-01
+2.503333e+01 +7.100103e-06 -6.428382e-05 -2.384722e-11 +1.363557e-10 -1.254278e-08 +2.812918e-07 -1.901194e-11 +4.995465e-11 -6.404841e-01 +4.544386e-01 +6.068351e-01 +4.998819e-01 -4.406896e-02 +6.638352e-01 +1.143234e-02 -5.801346e-01
+2.505000e+01 -2.031404e-06 -5.839368e-05 +5.118235e-12 +1.355589e-10 +9.043659e-09 +4.071327e-07 +2.299787e-12 +1.392283e-11 -6.734622e-01 +8.283056e-01 +7.249833e-01 +6.119054e-01 +9.188354e-03 +6.450239e-01 -5.573745e-03 -6.207832e-01
+2.506667e+01 -4.968800e-06 -3.903761e-05 +1.401546e-11 +9.632967e-11 +7.090041e-08 +3.736832e-07 -6.636435e-12 -1.375926e-11 -3.471865e-01 +6.617810e-01 +6.319403e-01 +6.715992e-01 -2.397421e-02 +5.832799e-01 +1.214138e-02 -6.055637e-01
+2.508333e+01 -7.892572e-06 -4.300943e-05 +2.113942e-11 +9.752390e-11 +1.570136e-08 +3.262154e-07 +1.556840e-11 +6.763892e-13 -3.566334e-01 +5.612548e-01 +4.243309e-01 +6.065837e-01 +3.142730e-02 +6.258293e-01 -4.728904e-03 -6.223808e-01
+2.510000e+01 -1.162714e-05 -4.680746e-05 +3.606285e-11 +1.004472e-10 +2.884943e-08 +3.472398e-07 +2.598041e-11 -2.456133e-12 -4.905823e-01 +6.246827e-01 +6.166078e-01 +6.414293e-01 +5.591810e-02 +6.182878e-01 -1.089581e-02 -6.197915e-01
+2.511667e+01 +2.085367e-06 -3.655010e-05 -9.600688e-12 +8.013529e-11 -2.262742e-08 +3.121182e-07 -2.726167e-12 -1.179833e-11 -5.807057e-01 +5.726447e-01 +5.042567e-01 +5.706855e-01 -1.273515e-02 +6.116556e-01 +7.045997e-03 -6.291592e-01
+2.513333e+01 -1.459911e-05 -5.850574e-05 +2.878814e-11 +1.204954e-10 +1.686362e-09 +3.010897e-07 +2.672314e-11 +2.942129e-11 -7.254779e-01 +5.442040e-01 +7.535975e-01 +5.712187e-01 +3.555560e-02 +6.548389e-01 +1.140136e-02 -5.988519e-01
+2.515000e+01 -1.081932e-05 -4.150160e-05 +2.382500e-11 +8.207036e-11 -1.375384e-08 +3.318599e-07 +2.636312e-11 -1.550478e-11 -3.756192e-01 +4.369944e-01 +3.282349e-01 +8.258423e-01 +2.514915e-02 +5.877295e-01 +2.124145e-02 -6.122833e-01
+2.516667e+01 +1.512836e-05 -2.831105e-05 -3.249154e-11 +5.895610e-11 -2.968625e-08 +3.117593e-07 -2.237203e-11 -3.170549e-11 -6.201708e-01 +6.402160e-01 +5.198871e-01 +5.440871e-01 -2.276171e-02 +6.078980e-01 -1.922407e-02 -6.613289e-01
+2.518333e+01 +1.272680e-05 -4.202107e-05 -3.152487e-11 +9.654957e-11 +2.352056e-08 +3.036735e-07 -3.637519e-11 +6.075602e-12 -5.222293e-01 +6.709085e-01 +6.419049e-01 +4.937458e-01 -5.338825e-02 +6.638866e-01 -1.432534e-02 -6.480395e-01
+2.520000e+01 -1.469992e-05 -3.192942e-05 +3.089645e-11 +7.958886e-11 +4.083260e-08 +3.279592e-07 +1.774032e-11 -1.675547e-11 -4.815539e-01 +8.177015e-01 +6.730953e-01 +4.602100e-01 +1.003761e-02 +6.184870e-01 +2.332870e-02 -6.455554e-01
+2.521667e+01 -7.133170e-06 -2.610759e-05 +1.620679e-11 +6.959300e-11 -2.768160e-08 +2.502237e-07 +2.307087e-11 -4.405561e-12 -6.628053e-01 +4.714974e-01 +5.647518e-01 +4.985355e-01 +1.169763e-02 +6.152808e-01 +3.175941e-02 -6.194705e-01
+2.523333e+01 -2.207329e-06 -3.732951e-05 -6.894928e-14 +9.388958e-11 -2.389783e-08 +2.954352e-07 +6.634541e-12 +5.872344e-12 -6.340597e-01 +6.017604e-01 +5.506080e-01 +5.756562e-01 +2.224676e-02 +6.239504e-01 -1.004984e-02 -6.089210e-01
+2.525000e+01 -5.712735e-06 -4.458141e-05 +1.255595e-11 +9.925213e-11 +3.987603e-08 +2.865632e-07 +6.823827e-13 +1.342553e-11 -3.947759e-01 +6.622750e-01 +5.833620e-01 +4.906772e-01 -9.310581e-03 +6.495269e-01 +1.001977e-02 -6.200742e-01
+2.526667e+01 +6.740926e-06 -2.379303e-05 -1.303857e-11 +6.345057e-11 +3.419922e-09 +2.394241e-07 -1.327619e-11 -7.180594e-12 -7.564312e-01 +4.822923e-01 +7.893829e-01 +4.810283e-01 -1.269086e-02 +6.339540e-01 -1.376804e-02 -6.447337e-01
+2.528333e+01 -3.518947e-06 -2.552871e-05 +4.601258e-12 +7.164500e-11 -3.992661e-08 +3.131900e-07 +1.554006e-11 -2.011940e-11 -7.025719e-01 +7.148766e-01 +5.407147e-01 +5.880220e-01 +2.004200e-02 +6.110285e-01 +1.065258e-02 -6.475860e-01
+2.530000e+01 +1.513167e-05 -3.015615e-05 -3.158877e-11 +7.627889e-11 -6.888978e-08 +2.742302e-07 -1.052863e-11 -4.819542e-12 -7.087183e-01 +6.717220e-01 +4.142574e-01 +4.719971e-01 -2.984576e-02 +6.225349e-01 +8.294205e-03 -6.288597e-01
+2.531667e+01 -1.895976e-05 -3.882277e-05 +3.566444e-11 +9.411340e-11 -1.403872e-08 +2.461694e-07 +3.762760e-11 +1.989534e-11 -5.914532e-01 +5.847527e-01 +5.414570e-01 +4.467899e-01 +3.368748e-02 +6.576611e-01 +4.251901e-02 -6.142732e-01
+2.533333e+01 -6.941705e-06 -2.629027e-05 +1.234721e-11 +7.269372e-11 +1.818294e-08 +2.421235e-07 +6.566780e-12 +7.946048e-13 -4.738187e-01 +5.208094e-01 +5.679330e-01 +5.054054e-01 -2.292355e-02 +6.246597e-01 +3.536846e-02 -6.205461e-01
+2.535000e+01 -7.170782e-06 -1.782499e-05 +2.053543e-11 +5.441720e-11 +1.092222e-08 +2.363696e-07 +1.633764e-11 -1.485798e-11 -5.167073e-01 +5.746924e-01 +5.738157e-01 +4.395653e-01 +2.808277e-02 +5.961731e-01 +5.010120e-03 -6.246072e-01
+2.536667e+01 +1.720914e-06 -3.974445e-05 +9.602052e-12 +8.856459e-11 +3.696324e-08 +2.697990e-07 -1.291539e-12 +8.028966e-12 -4.775395e-01 +5.360188e-01 +6.519775e-01 +6.428469e-01 -1.879552e-02 +6.613326e-01 +1.500073e-02 -6.418621e-01
+2.538333e+01 +1.067369e-05 -2.824912e-05 +4.106272e-12 +6.760705e-11 +7.384003e-09 +3.045373e-07 +1.809080e-12 -2.150820e-11 -6.236808e-01 +7.039117e-01 +6.580006e-01 +6.510844e-01 +1.027074e-02 +6.055629e-01 -7.223508e-03 -6.490807e-01
+2.540000e+01 +9.420693e-06 -3.580603e-05 +9.190575e-12 +7.986820e-11 +2.320709e-10 +2.213869e-07 +8.617198e-12 +1.338573e-11 -6.029453e-01 +4.624764e-01 +6.027540e-01 +5.106202e-01 +2.219553e-02 +6.370012e-01 -4.353302e-03 -6.057982e-01
+2.541667e+01 +4.262588e-06 -2.605740e-05 +1.197577e-11 +5.428695e-11 +6.549390e-09 +1.773823e-07 +9.477310e-12 +1.555880e-12 -6.892299e-01 +4.022777e-01 +7.181775e-01 +3.735512e-01 +3.302555e-02 +6.388367e-01 -1.313921e-02 -6.334585e-01
+2.543333e+01 +1.485375e-05 -3.217796e-05 -7.911349e-12 +6.294725e-11 +2.477590e-08 +2.310064e-07 -1.441962e-11 -5.296144e-12 -5.454521e-01 +5.620635e-01 +6.632347e-01 +4.872197e-01 -2.783097e-02 +5.807022e-01 -4.916975e-03 -5.906073e-01
+2.545000e+01 +5.012459e-06 -3.719951e-05 +3.750750e-12 +6.836274e-11 +6.216363e-08 +2.437754e-07 -1.388405e-11 -3.759911e-12 -4.331619e-01 +5.459689e-01 +7.345049e-01 +5.784827e-01 -2.348289e-02 +6.161096e-01 -7.966520e-03 -6.226492e-01
+2.546667e+01 +4.775514e-06 -4.924558e-05 +4.849341e-12 +9.666860e-11 +3.279656e-08 +2.818117e-07 -4.613268e-12 +1.231707e-11 -5.741928e-01 +4.980973e-01 +7.325775e-01 +8.293379e-01 -3.459403e-02 +6.507077e-01 +2.400060e-02 -6.212310e-01
+2.548333e+01 +8.505464e-06 -3.260969e-05 -2.567267e-12 +7.527643e-11 -2.468254e-08 +2.451642e-07 +4.494385e-12 +2.382072e-12 -6.728041e-01 +5.322229e-01 +5.437238e-01 +6.218245e-01 +1.092830e-02 +6.272354e-01 -6.514813e-04 -6.202913e-01
+2.550000e+01 -1.266003e-05 -3.010279e-05 +3.288881e-11 +7.556741e-11 +1.515229e-08 +2.488318e-07 +2.682189e-11 +1.628759e-12 -5.411787e-01 +4.553252e-01 +6.180184e-01 +7.356053e-01 +2.292455e-02 +5.930035e-01 +3.875435e-02 -5.877655e-01
+2.551667e+01 +1.779660e-05 -1.613527e-05 -2.875904e-11 +5.418319e-11 -2.158790e-08 +2.087657e-07 -2.111634e-11 -7.340332e-12 -5.191788e-01 +5.043295e-01 +4.050338e-01 +4.888790e-01 -3.849639e-02 +6.286986e-01 -1.119367e-02 -6.439592e-01
+2.553333e+01 -1.458455e-06 -3.666716e-05 +2.071246e-12 +9.093062e-11 +1.642774e-08 +2.622782e-07 -2.648770e-12 +1.237263e-11 -5.487638e-01 +5.988033e-01 +6.395676e-01 +6.879161e-01 -4.422473e-03 +6.655874e-01 -1.762886e-03 -6.344298e-01
+2.555000e+01 -2.344606e-05 -4.210636e-05 +3.341815e-11 +9.462218e-11 +7.854256e-08 +2.520217e-07 +9.550721e-12 +1.873539e-11 -2.650897e-01 +7.305175e-01 +6.810771e-01 +5.105163e-01 +2.177286e-02 +6.927193e-01 +1.198699e-03 -6.459983e-01
+2.556667e+01 +8.177768e-07 -3.434276e-05 -8.215600e-12 +8.957460e-11 -1.948397e-08 +2.244659e-07 -2.298952e-12 +2.169215e-11 -6.241709e-01 +7.310121e-01 +5.264939e-01 +3.750130e-01 -3.060274e-04 +6.552098e-01 -5.466656e-03 -6.009770e-01
+2.558333e+01 +1.173772e-05 -2.795842e-05 -2.054125e-11 +8.094482e-11 -3.916532e-08 +2.345169e-07 -8.425299e-12 +1.072193e-11 -5.907542e-01 +6.456305e-01 +3.860638e-01 +5.324858e-01 -5.976816e-03 +6.303215e-01 -1.476685e-02 -6.020670e-01
+2.560000e+01 -1.421742e-05 -1.786764e-05 +1.753744e-11 +5.908367e-11 +2.937988e-08 +2.012989e-07 +8.330934e-12 -6.175833e-13 -5.332132e-01 +4.475714e-01 +7.018340e-01 +5.660490e-01 +2.560538e-02 +6.120337e-01 -4.682948e-03 -6.108500e-01
+2.561667e+01 +2.011979e-05 -2.151506e-05 -3.636500e-11 +6.080236e-11 -5.581695e-08 +2.187688e-07 -1.870564e-11 -3.891560e-12 -7.515439e-01 +6.724170e-01 +4.535341e-01 +4.472221e-01 -2.534678e-02 +6.321692e-01 -2.164036e-02 -6.379819e-01
+2.563333e+01 -2.534455e-05 -1.171041e-05 +3.285779e-11 +5.151460e-11 +8.822047e-09 +1.953033e-07 +2.856725e-11 -6.087160e-12 -5.004246e-01 +4.988075e-01 +5.596532e-01 +5.051721e-01 +1.347867e-02 +6.048231e-01 +5.903534e-02 -6.159037e-01
+2.565000e+01 -5.133463e-06 -2.839856e-05 -1.652983e-12 +7.137756e-11 +5.187718e-08 +2.490961e-07 -1.610513e-11 -2.403397e-12 -3.561125e-01 +5.468052e-01 +6.546499e-01 +7.716445e-01 -2.705610e-02 +6.402461e-01 -1.461527e-02 -6.412212e-01
+2.566667e+01 -1.504662e-05 -2.663575e-05 +7.101647e-12 +6.689737e-11 +4.015554e-08 +2.599166e-07 -4.548588e-12 -9.669280e-12 -3.500237e-01 +6.951113e-01 +5.823539e-01 +6.965752e-01 +7.324015e-03 +6.038310e-01 -1.883900e-02 -6.237249e-01
+2.568333e+01 -1.570808e-05 -3.872973e-05 +1.104251e-11 +8.944306e-11 -3.632420e-10 +2.966405e-07 +1.053360e-11 +1.334042e-12 -6.641863e-01 +7.803653e-01 +6.720305e-01 +8.380606e-01 +1.904886e-02 +6.576860e-01 +8.870969e-03 -6.484559e-01
+2.570000e+01 -1.702148e-05 -2.568794e-05 +1.586621e-11 +6.815814e-11 +1.248210e-08 +1.863899e-07 +1.148936e-11 +1.213470e-11 -4.477086e-01 +6.116696e-01 +5.272015e-01 +3.727230e-01 +2.443773e-02 +6.460712e-01 +6.077966e-03 -6.083570e-01
+2.571667e+01 -9.048640e-06 -4.054907e-05 +5.339470e-12 +8.068160e-11 -6.982752e-09 +2.421834e-07 +7.001737e-12 +8.324042e-12 -4.970002e-01 +5.743666e-01 +4.621443e-01 +7.631055e-01 +2.013066e-02 +6.249991e-01 -1.590543e-03 -5.974117e-01
+2.573333e+01 -1.534928e-05 -2.543340e-05 +7.655796e-12 +5.572913e-11 +1.860829e-08 +1.775323e-07 +2.015605e-12 +2.876332e-12 -5.206801e-01 +5.684260e-01 +6.433911e-01 +3.941239e-01 +1.380911e-02 +6.371636e-01 -8.716901e-03 -6.236894e-01
+2.575000e+01 -5.293635e-07 -3.368380e-05 -5.535672e-12 +6.961769e-11 -1.139243e-10 +1.886108e-07 -5.197566e-12 +1.289093e-11 -5.522735e-01 +5.975143e-01 +5.623705e-01 +4.483806e-01 -1.842670e-03 +6.579140e-01 -1.288441e-02 -6.163801e-01
+2.576667e+01 -1.005601e-05 -2.995131e-05 +7.536134e-12 +6.107946e-11 +1.668089e-09 +2.227407e-07 +6.651679e-12 -4.743231e-12 -6.244704e-01 +7.923899e-01 +6.475089e-01 +4.743066e-01 +7.683027e-03 +6.526418e-01 +1.052236e-02 -6.592131e-01
+2.578333e+01 +8.725109e-07 -4.342659e-05 -1.415235e-11 +7.268315e-11 -2.159171e-08 +1.929480e-07 -7.316453e-12 +1.457092e-11 -5.137959e-01 +5.427510e-01 +3.902955e-01 +5.579251e-01 -1.711131e-02 +6.072122e-01 -4.106240e-03 -5.598924e-01
+2.580000e+01 +8.285663e-06 -1.902324e-05 -1.535755e-11 +4.057346e-11 -2.118135e-08 +1.580529e-07 -8.570041e-12 -5.980123e-12 -5.714950e-01 +3.179886e-01 +4.495204e-01 +5.815336e-01 -2.403706e-03 +6.173755e-01 -2.205455e-02 -6.272120e-01
+2.581667e+01 +2.553158e-06 -4.215555e-05 +1.549504e-12 +6.368033e-11 -8.150734e-09 +1.900604e-07 +3.748828e-12 +6.875574e-12 -4.938144e-01 +6.190384e-01 +4.520037e-01 +4.923473e-01 +2.371058e-02 +6.370203e-01 -1.258659e-02 -6.094642e-01
+2.583333e+01 +6.437958e-06 -3.430571e-05 -3.314878e-12 +5.233978e-11 +5.389019e-09 +1.839482e-07 -4.642327e-12 -2.124188e-12 -5.999896e-01 +5.753984e-01 +6.422952e-01 +5.104645e-01 -1.526860e-02 +6.211313e-01 +1.522813e-03 -6.193416e-01
+2.585000e+01 +1.002741e-05 -4.687925e-05 -7.081935e-12 +7.533984e-11 +3.986603e-08 +2.127859e-07 -1.786652e-11 +1.151924e-11 -3.759648e-01 +4.023009e-01 +6.365084e-01 +8.805345e-01 -1.283259e-02 +6.477520e-01 -3.949407e-02 -6.053568e-01
+2.586667e+01 +1.335798e-05 -4.633010e-05 -1.235508e-11 +7.417710e-11 -1.742421e-08 +2.495129e-07 -6.786935e-12 +1.245277e-13 -6.402575e-01 +6.571006e-01 +5.356672e-01 +8.737102e-01 +9.883496e-03 +6.136417e-01 -2.919009e-02 -6.049305e-01
+2.588333e+01 -5.813675e-06 -3.819313e-05 +2.040751e-11 +6.061895e-11 +3.191259e-08 +2.028204e-07 +1.033224e-11 +4.063201e-13 -4.997482e-01 +6.798342e-01 +7.232527e-01 +5.548139e-01 +7.768211e-03 +6.426878e-01 +2.381136e-02 -6.321347e-01
+2.590000e+01 +2.698151e-05 -3.675705e-05 -2.471802e-11 +6.354205e-11 +7.503059e-10 +2.033079e-07 -2.356125e-11 +3.031091e-12 -5.411591e-01 +7.959847e-01 +5.558256e-01 +4.560760e-01 -5.016523e-02 +6.408540e-01 -2.169403e-02 -6.220277e-01
+2.591667e+01 +8.703976e-06 -3.516250e-05 -9.135734e-12 +6.228984e-11 +3.435532e-09 +2.124094e-07 -9.593589e-12 -7.034093e-13 -7.082440e-01 +6.403167e-01 +7.458811e-01 +6.969904e-01 +3.527478e-03 +6.119549e-01 -3.185597e-02 -6.046820e-01
+2.593333e+01 +7.570612e-06 -4.306382e-05 -1.033771e-11 +7.245472e-11 -2.242906e-08 +2.418908e-07 -3.478058e-12 +6.342623e-13 -6.513049e-01 +7.259105e-01 +5.066287e-01 +8.371670e-01 +1.630491e-02 +6.236973e-01 -2.570303e-02 -6.117717e-01
+2.595000e+01 -8.130203e-06 -2.343666e-05 +2.274720e-12 +4.422646e-11 +9.479971e-10 +1.700676e-07 +1.883142e-12 -5.897381e-12 -6.699257e-01 +4.874599e-01 +6.932249e-01 +5.904979e-01 +2.132734e-02 +6.340263e-01 -1.407470e-02 -6.420349e-01
+2.596667e+01 -7.330253e-06 -3.132832e-05 +2.975201e-13 +4.873043e-11 -1.123368e-08 +1.942821e-07 +3.430378e-12 -8.430967e-12 -8.085582e-01 +5.823607e-01 +7.478428e-01 +6.908939e-01 +2.160682e-02 +6.151861e-01 -9.597345e-03 -6.315028e-01
+2.598333e+01 -1.518349e-05 -4.004957e-05 +1.200263e-11 +5.745429e-11 +2.574795e-08 +2.109243e-07 +4.120459e-12 -4.855173e-12 -5.184141e-01 +7.002215e-01 +7.240212e-01 +7.166189e-01 +1.623540e-02 +6.161819e-01 -2.202822e-03 -6.212516e-01
+2.600000e+01 -5.342476e-06 -3.771204e-05 -4.645167e-12 +5.129140e-11 -2.089295e-08 +1.830423e-07 +1.468997e-12 -2.860584e-12 -5.586720e-01 +5.404999e-01 +4.134966e-01 +6.948317e-01 -6.411036e-03 +6.589849e-01 +1.146575e-02 -6.573146e-01
+2.601667e+01 -9.468036e-06 -2.262387e-05 +2.279318e-12 +3.512039e-11 +1.179794e-08 +1.662393e-07 -1.154248e-12 -1.342655e-11 -6.280476e-01 +5.819814e-01 +7.361433e-01 +5.454836e-01 +3.082940e-04 +5.925802e-01 -3.838157e-03 -6.268940e-01
+2.603333e+01 -8.415125e-06 -3.740830e-05 +2.352518e-12 +4.935381e-11 -3.685929e-08 +1.656377e-07 +1.255574e-11 +1.882979e-13 -7.667938e-01 +4.552546e-01 +5.042090e-01 +6.937009e-01 +2.791177e-02 +6.447994e-01 +1.441478e-02 -6.339542e-01
+2.605000e+01 -9.173850e-06 -2.191632e-05 +6.404860e-12 +3.251135e-11 +2.570998e-08 +1.510120e-07 -1.157062e-12 -1.162238e-11 -5.809266e-01 +6.288672e-01 +8.021809e-01 +4.199690e-01 +1.987086e-03 +6.350328e-01 -6.098025e-03 -6.646214e-01
+2.606667e+01 -7.061072e-07 -2.652983e-05 -4.314617e-12 +3.699233e-11 -4.755352e-09 +1.690296e-07 -2.742840e-12 -1.244038e-11 -6.757753e-01 +5.490627e-01 +6.590337e-01 +6.653235e-01 -2.083412e-02 +6.022640e-01 +1.115347e-02 -6.357255e-01
+2.608333e+01 -1.546218e-05 -3.041131e-05 +1.219964e-11 +3.968212e-11 +1.529981e-08 +1.461136e-07 +7.235660e-12 -3.474947e-12 -6.035558e-01 +4.439343e-01 +7.463695e-01 +6.092592e-01 +2.454993e-02 +6.091128e-01 +5.482992e-04 -6.125478e-01
+2.610000e+01 -4.369663e-06 -3.579911e-05 +5.553280e-12 +5.095087e-11 +1.363166e-08 +1.696112e-07 +1.424562e-12 +5.830995e-13 -3.499537e-01 +7.094983e-01 +4.686513e-01 +5.423539e-01 -1.842559e-02 +5.999515e-01 +2.305805e-02 -5.901746e-01
+2.611667e+01 -1.433143e-05 -3.073458e-05 +1.776452e-11 +4.320910e-11 +3.943982e-08 +1.743077e-07 +5.725214e-12 -8.047138e-12 -3.750357e-01 +6.259204e-01 +7.083287e-01 +6.854382e-01 +1.890423e-02 +6.069324e-01 +1.137085e-03 -6.283528e-01
+2.613333e+01 +4.950448e-06 -3.109586e-05 -1.488132e-13 +4.011387e-11 -1.901370e-09 +1.759979e-07 +3.924569e-13 -1.144500e-11 -6.615538e-01 +7.471854e-01 +6.673163e-01 +5.890136e-01 -5.140895e-03 +6.046002e-01 +6.129656e-03 -6.390360e-01
+2.615000e+01 +3.781219e-06 -2.917702e-05 +3.689423e-12 +3.566901e-11 +1.463221e-08 +1.486584e-07 -6.167069e-13 -7.979525e-12 -4.068095e-01 +3.633777e-01 +5.424082e-01 +7.771923e-01 +6.519743e-04 +6.020933e-01 -3.250142e-03 -6.250634e-01
+2.616667e+01 +1.540952e-05 -3.253795e-05 -7.769539e-12 +4.147315e-11 -2.355674e-08 +1.557052e-07 -7.357940e-13 -4.471928e-12 -6.563828e-01 +5.957083e-01 +4.818490e-01 +6.083303e-01 -9.270155e-04 +6.175101e-01 -2.052370e-03 -6.287943e-01
+2.618333e+01 +1.629201e-06 -3.518671e-05 +5.757206e-12 +4.292667e-11 +3.748243e-09 +1.449380e-07 +4.387981e-12 -8.026185e-14 -5.428324e-01 +5.206827e-01 +5.995494e-01 +6.113806e-01 -8.807185e-03 +5.919275e-01 +2.487652e-02 -5.879319e-01
+2.620000e+01 +4.042630e-06 -3.692928e-05 +1.328142e-12 +4.706339e-11 +1.051986e-08 +1.387098e-07 -1.694510e-12 +5.573698e-12 -5.399854e-01 +5.653082e-01 +6.569965e-01 +5.258914e-01 -2.066884e-03 +6.368758e-01 -4.564858e-03 -6.127095e-01
+2.621667e+01 +1.308944e-05 -3.126888e-05 -7.962693e-12 +4.023618e-11 -1.900704e-08 +1.466172e-07 -2.193754e-12 -3.092688e-12 -6.436943e-01 +6.299209e-01 +5.071828e-01 +5.428045e-01 +1.141077e-02 +5.908940e-01 -1.989720e-02 -5.999672e-01
+2.623333e+01 +2.606932e-05 -5.334530e-05 -2.072419e-11 +6.312237e-11 -3.184355e-09 +1.371589e-07 -1.868525e-11 +2.117928e-11 -5.917973e-01 +4.997270e-01 +5.930408e-01 +6.104150e-01 -3.105619e-02 +6.772213e-01 -4.031550e-02 -5.942425e-01
+2.625000e+01 +1.361140e-05 -4.707671e-05 -8.401434e-12 +5.495737e-11 -2.641744e-08 +1.629095e-07 -5.307558e-13 +6.246816e-12 -7.740330e-01 +6.625147e-01 +5.758231e-01 +6.852580e-01 -2.383472e-03 +6.314958e-01 +1.007855e-03 -6.059266e-01
+2.626667e+01 +9.449705e-06 -4.287325e-05 -8.345422e-12 +5.000630e-11 -3.369890e-08 +1.661118e-07 +1.563482e-12 +6.718413e-13 -7.303809e-01 +5.920256e-01 +4.624420e-01 +8.040850e-01 +1.990299e-02 +5.974850e-01 -1.306485e-02 -5.933395e-01
+2.628333e+01 -5.164553e-06 -3.192208e-05 +1.048476e-11 +3.617872e-11 +7.408982e-09 +1.337207e-07 +7.827791e-12 -3.310266e-12 -6.238999e-01 +5.021689e-01 +7.288304e-01 +6.160098e-01 +5.363702e-03 +6.337648e-01 +2.590715e-02 -6.445397e-01
+2.630000e+01 -2.235512e-06 -2.138621e-05 +6.980287e-12 +2.896559e-11 -8.250176e-09 +1.461420e-07 +8.907117e-12 -1.360669e-11 -6.483374e-01 +6.651168e-01 +6.061376e-01 +5.800921e-01 +3.708942e-02 +5.867569e-01 -1.325272e-03 -6.386276e-01
+2.631667e+01 +1.492007e-05 -1.530382e-05 -1.089752e-11 +2.389439e-11 -7.077953e-09 +1.278137e-07 -8.310523e-12 -1.325916e-11 -5.511213e-01 +5.862490e-01 +5.145888e-01 +5.058602e-01 -4.380002e-02 +5.815642e-01 +9.919153e-03 -6.323385e-01
+2.633333e+01 +1.082673e-05 -3.411798e-05 -3.838432e-12 +4.493801e-11 -9.050168e-09 +1.239748e-07 -1.088961e-12 +7.696784e-12 -7.412938e-01 +5.245577e-01 +6.894476e-01 +5.490410e-01 -3.194623e-02 +6.373620e-01 +2.757032e-02 -6.032595e-01
+2.635000e+01 +1.563857e-05 -4.636518e-05 -1.179272e-11 +5.125122e-11 -3.016683e-08 +1.747241e-07 -2.683352e-12 -5.665128e-13 -6.724224e-01 +6.941754e-01 +4.132004e-01 +8.793341e-01 -1.152330e-02 +6.505478e-01 +5.546798e-04 -6.508435e-01
+2.636667e+01 +9.605222e-06 -4.996346e-05 -4.076668e-13 +5.069763e-11 -2.099009e-09 +1.281026e-07 +2.033292e-13 +1.198066e-11 -6.060669e-01 +6.453525e-01 +6.170436e-01 +4.912892e-01 -2.971919e-02 +6.330681e-01 +3.078778e-02 -5.810462e-01
+2.638333e+01 +2.391966e-06 -3.143777e-05 +6.278391e-12 +3.383108e-11 +2.074477e-08 +1.359253e-07 +1.154468e-13 -6.146094e-12 -4.989329e-01 +7.765188e-01 +7.300401e-01 +4.523760e-01 -1.935096e-02 +6.048189e-01 +2.004382e-02 -6.292797e-01
+2.640000e+01 +6.458624e-06 -4.340069e-05 +8.085001e-13 +4.642599e-11 -1.256909e-08 +1.297927e-07 +4.287470e-12 +7.471444e-12 -4.828524e-01 +4.136920e-01 +3.789626e-01 +7.768547e-01 +2.542441e-02 +6.168979e-01 -6.803420e-03 -5.831055e-01
+2.641667e+01 -6.828804e-07 -3.718854e-05 +5.929890e-12 +3.840334e-11 +9.336741e-09 +1.314024e-07 +2.984407e-12 -5.587302e-13 -5.686214e-01 +7.432961e-01 +6.860714e-01 +4.718156e-01 +3.400379e-02 +6.179492e-01 -2.096033e-02 -6.185581e-01
+2.643333e+01 -6.064248e-06 -4.418713e-05 +7.889121e-12 +4.180103e-11 +1.051972e-08 +1.345305e-07 +4.503633e-12 +1.774067e-12 -4.788314e-01 +6.966568e-01 +6.048397e-01 +5.679162e-01 +1.321765e-02 +6.106602e-01 +6.380875e-03 -6.009372e-01
+2.645000e+01 -9.783822e-06 -4.620643e-05 +1.340095e-11 +4.229363e-11 +2.526041e-08 +1.200130e-07 +5.578126e-12 +6.309361e-12 -4.844320e-01 +5.013678e-01 +7.604359e-01 +6.335263e-01 +2.131252e-02 +6.115310e-01 +3.121199e-03 -5.815821e-01
+2.646667e+01 +1.537289e-05 -5.214200e-05 -1.387546e-11 +4.721738e-11 -8.416699e-09 +1.347371e-07 -1.074845e-11 +6.832936e-12 -7.005841e-01 +5.224623e-01 +6.313279e-01 +7.822583e-01 -2.083093e-02 +6.136227e-01 -2.761603e-02 -5.809119e-01
+2.648333e+01 -1.269548e-05 -4.022042e-05 +1.109096e-11 +4.050129e-11 +1.431119e-08 +1.343916e-07 +6.465465e-12 +5.851804e-13 -5.588815e-01 +6.248955e-01 +7.278541e-01 +6.897566e-01 +1.990707e-02 +6.268675e-01 +9.319048e-03 -6.214813e-01
+2.650000e+01 +1.056653e-05 -3.406454e-05 -9.967495e-12 +3.470336e-11 -2.922985e-09 +1.206667e-07 -8.596764e-12 -1.044373e-12 -5.289603e-01 +4.957266e-01 +5.109524e-01 +6.937866e-01 -9.743275e-03 +5.982641e-01 -2.971231e-02 -6.000514e-01
+2.651667e+01 -1.024123e-05 -3.991550e-05 +8.377425e-12 +3.748687e-11 -6.963706e-11 +1.284261e-07 +7.933605e-12 -5.901166e-13 -4.607252e-01 +7.296113e-01 +4.725864e-01 +5.502568e-01 +1.374140e-02 +6.097069e-01 +2.291032e-02 -6.089422e-01
+2.653333e+01 -3.517499e-06 -3.253737e-05 +2.844270e-12 +2.995710e-11 +2.602771e-08 +1.181126e-07 -4.609783e-12 -4.812101e-12 -2.961805e-01 +5.656048e-01 +5.901177e-01 +6.237052e-01 +7.966750e-03 +6.061441e-01 -2.957058e-02 -6.247518e-01
+2.655000e+01 -1.263821e-06 -2.542755e-05 +2.699010e-12 +2.844624e-11 -4.370040e-09 +9.979938e-08 +3.774851e-12 -1.105361e-12 -5.689262e-01 +5.762818e-01 +5.397942e-01 +4.233859e-01 +2.266366e-02 +6.359685e-01 -4.742139e-03 -6.369466e-01
+2.656667e+01 -3.229144e-06 -3.979147e-05 +5.759195e-12 +4.147029e-11 +3.214017e-08 +1.446701e-07 -3.569679e-12 -1.380919e-12 -4.208570e-01 +7.750721e-01 +7.940789e-01 +7.313408e-01 -1.580373e-02 +6.143970e-01 -1.489525e-03 -6.168729e-01
+2.658333e+01 -2.104110e-06 -2.027536e-05 -5.970935e-13 +2.208153e-11 +1.465441e-08 +9.315566e-08 -4.672362e-12 -5.255505e-12 -5.263876e-01 +4.734204e-01 +7.077225e-01 +4.759359e-01 -2.960110e-02 +6.129176e-01 +6.908750e-03 -6.341873e-01
+2.660000e+01 +3.908059e-06 -3.998715e-05 -4.241476e-12 +3.621636e-11 +2.760291e-09 +1.034053e-07 -4.780722e-12 +5.224104e-12 -6.332397e-01 +6.109421e-01 +6.863276e-01 +4.642044e-01 -1.429579e-02 +6.272249e-01 -8.906330e-03 -5.975534e-01
+2.661667e+01 -1.040835e-05 -2.997407e-05 +6.596254e-12 +2.913151e-11 +3.173638e-09 +1.052574e-07 +5.341711e-12 -1.988114e-12 -5.243798e-01 +4.848067e-01 +5.784658e-01 +6.339581e-01 +2.019007e-02 +6.250294e-01 +6.703125e-03 -6.309908e-01
+2.663333e+01 +6.888066e-06 -2.258302e-05 -4.663514e-12 +2.688705e-11 -1.902858e-08 +9.726669e-08 +9.289860e-13 -1.868281e-12 -6.798411e-01 +4.101960e-01 +4.834120e-01 +6.332019e-01 -8.170762e-03 +5.909829e-01 +1.284134e-02 -5.966334e-01
+2.665000e+01 +9.376710e-06 -3.282792e-05 -2.016471e-12 +3.794117e-11 -1.500210e-08 +1.199836e-07 +2.300823e-12 +2.205882e-12 -6.931228e-01 +6.096349e-01 +5.466818e-01 +7.061743e-01 -1.701428e-02 +6.348937e-01 +2.857036e-02 -6.199396e-01
+2.666667e+01 -2.119368e-06 -1.955248e-05 +4.021371e-12 +2.814065e-11 +6.013080e-10 +1.166672e-07 +3.630381e-12 -6.122861e-12 -7.187941e-01 +5.533772e-01 +7.618152e-01 +7.403359e-01 +2.120394e-02 +5.974686e-01 -2.625666e-03 -6.253205e-01
+2.668333e+01 +1.321357e-05 -2.481750e-05 -8.043011e-12 +3.198645e-11 -5.164266e-09 +1.042705e-07 -6.150389e-12 +9.856013e-13 -6.037916e-01 +4.983696e-01 +5.700333e-01 +6.629012e-01 -1.235925e-02 +6.386313e-01 -1.973730e-02 -6.298823e-01
+2.670000e+01 +5.702497e-06 -2.696139e-05 -4.010381e-12 +3.213901e-11 +4.582027e-09 +1.254702e-07 -5.073122e-12 -4.813491e-12 -5.843195e-01 +6.660556e-01 +6.718092e-01 +7.654498e-01 +2.147427e-03 +6.306268e-01 -2.857394e-02 -6.525000e-01
+2.671667e+01 +1.185753e-05 -3.114722e-05 -6.866942e-12 +3.553245e-11 -2.152530e-09 +1.138772e-07 -5.883691e-12 +1.642281e-12 -5.012682e-01 +6.194758e-01 +4.991437e-01 +6.859912e-01 -4.567555e-02 +6.322912e-01 +1.478044e-02 -6.202519e-01
+2.673333e+01 +3.927834e-06 -2.396347e-05 +1.914213e-13 +2.699452e-11 -7.727823e-09 +9.454157e-08 +2.347291e-12 -1.002775e-12 -6.524225e-01 +5.507668e-01 +5.900789e-01 +5.287577e-01 +3.795270e-03 +6.150125e-01 +9.591947e-03 -6.174951e-01
+2.675000e+01 +6.452179e-06 -2.690768e-05 -5.660091e-12 +2.603471e-11 -3.602565e-09 +1.043880e-07 -4.337079e-12 -4.669900e-12 -4.919150e-01 +5.930140e-01 +4.734614e-01 +6.276949e-01 -1.975623e-02 +5.953151e-01 -3.386638e-03 -6.180503e-01
+2.676667e+01 +1.743921e-06 -2.978506e-05 -4.466722e-12 +2.500758e-11 +1.992584e-09 +1.063957e-07 -4.778285e-12 -6.203048e-12 -6.157800e-01 +6.868682e-01 +6.773567e-01 +5.699947e-01 -2.637821e-02 +6.077520e-01 +6.888293e-04 -6.393503e-01
+2.678333e+01 -2.473756e-06 -5.185917e-05 -1.003757e-12 +4.143533e-11 -1.454170e-08 +9.573054e-08 +3.128450e-12 +1.230603e-11 -6.661367e-01 +5.086798e-01 +5.124846e-01 +6.336479e-01 -1.406714e-03 +6.381141e-01 +1.964358e-02 -5.671591e-01
+2.680000e+01 +1.258039e-05 -4.518162e-05 -9.532316e-12 +3.177210e-11 +9.871880e-09 +1.034852e-07 -1.177263e-11 +1.003271e-12 -5.314023e-01 +6.606132e-01 +6.938974e-01 +5.927500e-01 -4.181499e-02 +6.051000e-01 -2.397161e-02 -5.977435e-01
+2.681667e+01 -1.533134e-05 -5.175689e-05 +9.296878e-12 +3.620938e-11 +3.456681e-09 +1.175049e-07 +7.813619e-12 +1.264771e-12 -5.279360e-01 +7.674059e-01 +6.035728e-01 +6.850540e-01 +1.852809e-03 +6.513472e-01 +4.358626e-02 -6.422124e-01
+2.683333e+01 +5.884219e-06 -2.867145e-05 -4.893762e-12 +1.907639e-11 -1.099329e-08 +1.008460e-07 -1.541184e-12 -1.025037e-11 -5.828086e-01 +5.090831e-01 +4.634928e-01 +7.457678e-01 -1.198511e-02 +5.818286e-01 +3.423773e-03 -6.391598e-01
+2.685000e+01 +1.578656e-05 -4.362898e-05 -1.088141e-11 +3.009686e-11 -1.706836e-08 +8.875397e-08 -5.494549e-12 +3.550515e-12 -6.353494e-01 +3.884281e-01 +4.345070e-01 +7.226549e-01 -2.223791e-02 +6.459809e-01 -9.458705e-03 -6.232041e-01
+2.686667e+01 +9.436743e-06 -3.226267e-05 -4.229356e-12 +2.277303e-11 +6.330138e-10 +8.456194e-08 -4.172899e-12 -2.193029e-12 -6.017024e-01 +4.221785e-01 +6.450473e-01 +6.446157e-01 +1.409923e-02 +6.430743e-01 -3.805473e-02 -6.543503e-01
+2.688333e+01 +9.479979e-06 -4.196499e-05 -6.298965e-12 +2.843280e-11 +2.412775e-08 +9.019150e-08 -1.271467e-11 +1.575488e-12 -4.613604e-01 +5.061915e-01 +8.279514e-01 +6.502584e-01 -4.274115e-02 +6.003326e-01 -3.259494e-02 -5.892841e-01
+2.690000e+01 +1.376554e-05 -4.009634e-05 -6.206025e-12 +2.815106e-11 +9.474894e-10 +9.689031e-08 -6.128403e-12 -5.686400e-13 -6.386890e-01 +6.691651e-01 +6.881823e-01 +5.865836e-01 -1.416166e-02 +6.146654e-01 -2.154744e-02 -6.166789e-01
+2.691667e+01 +2.852686e-06 -4.445971e-05 -9.308238e-13 +3.058896e-11 -4.973276e-09 +1.138362e-07 +5.148912e-13 -3.016276e-12 -6.893270e-01 +6.873521e-01 +6.580366e-01 +8.312125e-01 +1.694053e-02 +6.003947e-01 -1.224687e-02 -6.175222e-01
+2.693333e+01 +2.046427e-05 -2.762737e-05 -1.458285e-11 +2.414810e-11 -3.603344e-08 +8.692810e-08 -3.674505e-12 -1.557348e-12 -6.943108e-01 +4.946661e-01 +2.013527e-01 +6.566437e-01 -3.341037e-02 +6.189392e-01 +1.195972e-02 -6.273084e-01
+2.695000e+01 +7.309102e-06 -2.846817e-05 -7.470170e-12 +2.310430e-11 +6.091461e-09 +7.471854e-08 -8.764716e-12 +8.794746e-13 -4.316026e-01 +3.202488e-01 +5.511888e-01 +6.775999e-01 -1.445962e-02 +6.066098e-01 -3.913647e-02 -5.999997e-01
+2.696667e+01 +1.452500e-06 -5.426824e-05 -2.768364e-12 +3.608881e-11 -2.360826e-09 +9.364629e-08 -1.953405e-12 +7.839536e-12 -4.824240e-01 +5.511412e-01 +4.792951e-01 +7.307242e-01 +3.780506e-04 +6.624216e-01 -1.115737e-02 -6.119842e-01
+2.698333e+01 -1.120703e-05 -5.173436e-05 +7.288569e-12 +3.448554e-11 +1.788994e-09 +9.216541e-08 +6.383915e-12 +6.740088e-12 -6.198840e-01 +6.335927e-01 +6.926848e-01 +6.344989e-01 +1.898743e-02 +6.441730e-01 +2.339519e-02 -6.005018e-01
+2.700000e+01 -1.114709e-05 -3.457835e-05 +9.472312e-12 +2.337101e-11 +6.930880e-09 +8.950626e-08 +7.005377e-12 -3.014232e-12 -4.842630e-01 +6.265204e-01 +6.264900e-01 +6.175168e-01 +1.365337e-02 +6.198721e-01 +3.256036e-02 -6.387586e-01
+2.701667e+01 +3.994283e-06 -3.781495e-05 +1.361791e-12 +2.428663e-11 +2.590787e-10 +8.332041e-08 +1.213841e-12 -4.150780e-13 -4.428974e-01 +6.042765e-01 +4.781916e-01 +5.609640e-01 -1.141215e-02 +6.083390e-01 +1.951115e-02 -6.099016e-01
+2.703333e+01 +9.330781e-06 -2.839189e-05 -1.328710e-12 +1.888810e-11 +2.559421e-08 +6.892142e-08 -8.430426e-12 -1.478343e-12 -2.802647e-01 +4.139717e-01 +7.017042e-01 +5.548607e-01 -1.578034e-02 +5.987727e-01 -4.004950e-02 -6.071674e-01
+2.705000e+01 +1.061448e-05 -3.378814e-05 -4.535922e-12 +2.060362e-11 -5.420337e-09 +7.699309e-08 -2.765484e-12 -2.120551e-12 -5.959346e-01 +5.326556e-01 +5.562139e-01 +5.667486e-01 -6.205112e-03 +6.264193e-01 -1.175674e-02 -6.388986e-01
+2.706667e+01 +9.131980e-06 -4.301356e-05 -3.924817e-12 +2.824882e-11 -2.274642e-08 +7.565951e-08 +2.669100e-12 +5.475665e-12 -8.067611e-01 +4.561289e-01 +5.099341e-01 +6.421339e-01 -1.576145e-02 +6.319509e-01 +3.453272e-02 -5.929127e-01
+2.708333e+01 +1.209579e-05 -4.699021e-05 -5.879958e-12 +3.075708e-11 -8.698157e-09 +9.178650e-08 -3.116264e-12 +3.324082e-12 -6.775767e-01 +6.471378e-01 +5.965662e-01 +7.100315e-01 -1.095259e-02 +6.038763e-01 -9.981847e-03 -5.794409e-01
+2.710000e+01 +1.299945e-05 -3.298012e-05 -7.554629e-12 +2.007553e-11 -6.540404e-09 +7.272398e-08 -5.303226e-12 -1.422609e-12 -5.162418e-01 +4.680536e-01 +4.568506e-01 +6.052056e-01 -5.924457e-03 +6.260926e-01 -3.019566e-02 -6.338811e-01
+2.711667e+01 +4.537932e-06 -3.287345e-05 -1.986387e-12 +2.025291e-11 -1.186750e-08 +8.266095e-08 +1.450469e-12 -4.040815e-12 -7.652761e-01 +8.057188e-01 +6.354244e-01 +4.198040e-01 +2.269050e-02 +6.015361e-01 -1.150213e-02 -6.275660e-01
+2.713333e+01 -7.834206e-07 -3.741989e-05 +3.964811e-12 +2.361483e-11 -4.652164e-09 +8.065636e-08 +5.049734e-12 -3.028638e-13 -7.567053e-01 +7.816816e-01 +7.414564e-01 +4.281867e-01 +2.233802e-02 +6.314696e-01 +1.424736e-02 -6.309470e-01
+2.715000e+01 +2.386188e-05 -4.593190e-05 -1.279821e-11 +2.809266e-11 -1.834389e-08 +7.728581e-08 -6.947742e-12 +4.872217e-12 -8.308962e-01 +6.229313e-01 +5.819985e-01 +5.534604e-01 -3.520817e-02 +6.380240e-01 -1.461591e-02 -6.003805e-01
+2.716667e+01 +7.767762e-06 -3.520546e-05 -5.518155e-12 +2.361647e-11 +5.543691e-09 +7.808896e-08 -6.767099e-12 +4.184440e-13 -4.852715e-01 +5.314036e-01 +6.279196e-01 +6.785011e-01 -3.588287e-02 +6.151176e-01 -1.276004e-02 -6.096603e-01
+2.718333e+01 -1.689731e-05 -3.932254e-05 +8.204479e-12 +2.507389e-11 -3.331569e-09 +8.873087e-08 +8.684690e-12 -1.188144e-12 -4.802146e-01 +7.102245e-01 +4.649174e-01 +6.960723e-01 +4.278050e-03 +6.300098e-01 +6.051665e-02 -6.359821e-01
+2.720000e+01 -2.914392e-06 -4.758724e-05 +1.431909e-12 +2.806780e-11 +3.330762e-09 +7.726744e-08 +4.189507e-13 +4.853890e-12 -6.880795e-01 +8.237899e-01 +7.878394e-01 +3.992027e-01 +8.660270e-03 +6.440473e-01 -5.331590e-03 -6.049174e-01
+2.721667e+01 +3.779160e-06 -3.893758e-05 -2.124847e-12 +2.273280e-11 +6.210227e-10 +6.227821e-08 -2.181425e-12 +4.016113e-12 -6.461194e-01 +5.267945e-01 +6.924987e-01 +4.549481e-01 +2.747514e-04 +6.255719e-01 -1.657400e-02 -5.924686e-01
+2.723333e+01 +1.349191e-06 -3.363327e-05 -1.053766e-12 +1.850822e-11 +1.062514e-09 +7.402696e-08 -1.293354e-12 -3.268515e-12 -4.832939e-01 +6.275505e-01 +5.315873e-01 +5.796773e-01 -1.516514e-02 +6.176839e-01 +5.402608e-03 -6.393252e-01
+2.725000e+01 -4.221212e-06 -5.069432e-05 +2.804943e-12 +2.792433e-11 +5.990527e-09 +8.326960e-08 +9.703935e-13 +3.035676e-12 -6.347833e-01 +6.921681e-01 +7.680947e-01 +6.964353e-01 -8.133492e-03 +6.257071e-01 +1.579192e-02 -5.985451e-01
+2.726667e+01 -1.378920e-05 -4.548577e-05 +6.618138e-12 +2.405451e-11 +1.730492e-08 +8.099619e-08 +1.400756e-12 +1.723159e-14 -3.496502e-01 +7.655519e-01 +6.833837e-01 +5.994005e-01 +1.226932e-02 +6.145904e-01 -1.093407e-03 -6.105763e-01
+2.728333e+01 -3.996757e-06 -3.141882e-05 -4.759473e-13 +1.579242e-11 +2.581069e-09 +7.277073e-08 -1.173213e-12 -5.481925e-12 -6.796609e-01 +5.622229e-01 +7.450060e-01 +6.724333e-01 -1.363674e-03 +5.809985e-01 -7.824653e-03 -6.201831e-01
+2.730000e+01 +6.861933e-06 -3.858850e-05 -4.467035e-12 +1.991147e-11 -2.058702e-09 +6.799306e-08 -3.642824e-12 -2.513050e-13 -6.426026e-01 +5.682183e-01 +6.193819e-01 +5.954316e-01 -3.382876e-02 +6.469954e-01 +4.775197e-03 -6.442775e-01
+2.731667e+01 -9.970769e-06 -3.438414e-05 +2.433419e-12 +2.069043e-11 +7.437494e-10 +7.474737e-08 +2.090324e-12 -1.408957e-12 -6.271186e-01 +7.019153e-01 +6.566509e-01 +6.060689e-01 +1.528335e-02 +6.151070e-01 +2.114192e-03 -6.220229e-01
+2.733333e+01 -9.407134e-06 -4.857447e-05 +1.699730e-12 +2.900807e-11 +7.427556e-09 +7.924226e-08 -4.765551e-13 +5.188524e-12 -4.394306e-01 +8.326228e-01 +5.940310e-01 +5.786091e-01 -2.828663e-02 +6.494794e-01 +2.446182e-02 -6.025615e-01
+2.735000e+01 -1.626399e-07 -3.868518e-05 -2.622101e-12 +2.083398e-11 +2.163981e-08 +6.907729e-08 -8.543683e-12 +3.162315e-13 -3.241221e-01 +5.934506e-01 +7.534684e-01 +6.412314e-01 -4.458436e-02 +6.194431e-01 -2.595210e-02 -6.127044e-01
+2.736667e+01 -2.932486e-06 -3.278428e-05 -8.217271e-15 +1.665799e-11 +4.564744e-09 +6.959583e-08 -1.287465e-12 -3.774161e-12 -5.769818e-01 +7.346743e-01 +6.757778e-01 +5.248280e-01 -1.236434e-02 +6.165081e-01 +2.456544e-03 -6.436607e-01
+2.738333e+01 +7.012210e-06 -3.983229e-05 -4.324202e-12 +2.021021e-11 -1.015938e-08 +5.599973e-08 -1.236910e-12 +3.393184e-12 -5.235751e-01 +4.663337e-01 +3.270155e-01 +5.447182e-01 -2.561649e-02 +6.235106e-01 +1.588732e-02 -5.901370e-01
+2.740000e+01 +3.599029e-06 -4.128899e-05 -1.310151e-12 +2.258579e-11 +1.279578e-09 +7.349686e-08 -1.596412e-12 +7.321536e-13 -5.835326e-01 +8.020607e-01 +6.174600e-01 +5.693864e-01 -3.019455e-02 +6.288173e-01 +1.719532e-02 -6.179379e-01
+2.741667e+01 +6.126179e-07 -3.201914e-05 +7.645022e-13 +1.463159e-11 -3.071978e-09 +6.388298e-08 +1.583431e-12 -4.086916e-12 -5.904577e-01 +5.360791e-01 +5.358317e-01 +6.596418e-01 +3.935657e-03 +6.240198e-01 +1.067505e-02 -6.545964e-01
+2.743333e+01 +2.117172e-06 -3.989205e-05 +6.715906e-13 +1.893369e-11 +1.061850e-08 +6.700986e-08 -2.342394e-12 -8.993562e-13 -5.906919e-01 +8.197605e-01 +8.155731e-01 +4.532038e-01 +5.111482e-03 +6.308220e-01 -2.500210e-02 -6.336235e-01
+2.745000e+01 +3.243080e-08 -4.752646e-05 +9.278107e-13 +2.161995e-11 -2.001605e-08 +5.686437e-08 +6.487887e-12 +4.482559e-12 -8.990793e-01 +5.004030e-01 +4.891506e-01 +5.809367e-01 +3.638922e-02 +6.517793e-01 +2.213957e-02 -6.069335e-01
+2.746667e+01 -4.931884e-06 -5.359629e-05 +4.048882e-12 +2.494124e-11 -1.855595e-09 +7.555350e-08 +4.345151e-12 +2.380759e-12 -5.114411e-01 +7.443641e-01 +4.821809e-01 +7.469293e-01 +3.247112e-02 +6.481623e-01 +6.801016e-03 -6.220059e-01
+2.748333e+01 +3.489281e-06 -3.604644e-05 +9.617634e-13 +1.566690e-11 +1.040079e-08 +5.273044e-08 -2.007236e-12 +1.768820e-14 -3.927535e-01 +4.977255e-01 +6.215946e-01 +5.257805e-01 +5.346282e-03 +6.269376e-01 -2.394908e-02 -6.220848e-01
+2.750000e+01 +2.540352e-06 -4.840655e-05 +2.283235e-13 +2.101452e-11 -4.585647e-09 +6.415780e-08 +1.501257e-12 +1.865944e-12 -5.856175e-01 +6.608426e-01 +4.930555e-01 +6.225905e-01 +1.548708e-03 +6.169447e-01 +1.207004e-02 -5.949200e-01
+2.751667e+01 +5.852307e-06 -4.751858e-05 -1.362211e-12 +2.159780e-11 +1.643983e-09 +6.883357e-08 -1.747751e-12 +1.106133e-12 -6.235866e-01 +6.364197e-01 +6.630962e-01 +7.627953e-01 +2.881631e-03 +6.481984e-01 -1.933231e-02 -6.324601e-01
+2.753333e+01 +4.881627e-06 -1.671873e-05 -2.750079e-12 +8.088992e-12 -8.370391e-09 +5.175845e-08 -2.513820e-13 -6.868603e-12 -6.073883e-01 +4.834238e-01 +4.266528e-01 +5.582025e-01 +1.627895e-02 +5.647621e-01 -1.849526e-02 -6.245629e-01
+2.755000e+01 +2.601926e-06 -2.935589e-05 -2.717217e-13 +1.555070e-11 -4.473497e-09 +6.044799e-08 +9.974275e-13 -2.255655e-12 -5.539616e-01 +7.188466e-01 +4.583421e-01 +5.300274e-01 +1.063063e-02 +6.160081e-01 -1.022357e-03 -6.317793e-01
+2.756667e+01 +7.437732e-06 -3.675681e-05 -5.000754e-12 +1.804758e-11 -1.149393e-09 +6.415349e-08 -4.401944e-12 -9.356854e-13 -6.221951e-01 +7.660231e-01 +5.974026e-01 +5.800799e-01 -2.499706e-02 +6.428562e-01 -1.758244e-02 -6.461344e-01
+2.758333e+01 -9.359891e-06 -5.747783e-05 +3.422797e-12 +2.590089e-11 +2.505880e-09 +6.808737e-08 +2.530978e-12 +5.380427e-12 -6.814037e-01 +7.373324e-01 +7.346610e-01 +7.116252e-01 +1.321842e-02 +6.634220e-01 +1.200422e-02 -6.053186e-01
+2.760000e+01 +6.726986e-06 -2.741604e-05 -4.235372e-12 +1.257181e-11 +5.575184e-09 +6.569897e-08 -5.564093e-12 -6.541869e-12 -5.222340e-01 +5.358723e-01 +6.471531e-01 +8.728800e-01 -5.799856e-03 +5.921542e-01 -4.903347e-02 -6.521372e-01
+2.761667e+01 +1.798705e-05 -4.978045e-05 -9.761292e-12 +2.173358e-11 -1.330432e-08 +5.199713e-08 -5.491616e-12 +5.954410e-12 -7.973640e-01 +5.075606e-01 +4.817797e-01 +6.002577e-01 -2.037767e-02 +6.501207e-01 -3.392592e-02 -5.852634e-01
+2.763333e+01 +3.696350e-06 -3.767718e-05 -3.378389e-12 +1.566578e-11 -5.201632e-09 +5.521029e-08 -1.733287e-12 -6.785783e-13 -6.106125e-01 +5.869027e-01 +4.866841e-01 +6.157300e-01 -2.830726e-02 +5.964862e-01 +1.167187e-02 -5.989038e-01
+2.765000e+01 +6.535626e-06 -4.331747e-05 -2.341936e-12 +1.675397e-11 -2.700088e-09 +5.617663e-08 -1.455452e-12 +7.851780e-14 -6.390647e-01 +6.153588e-01 +5.731640e-01 +6.278393e-01 +5.943934e-03 +6.474967e-01 -1.965130e-02 -6.416725e-01
+2.766667e+01 -1.351914e-05 -4.385474e-05 +7.253728e-12 +1.737206e-11 +1.495704e-09 +6.087616e-08 +6.433223e-12 -6.550653e-13 -8.007029e-01 +7.273003e-01 +8.322246e-01 +6.469512e-01 +2.528975e-02 +6.482447e-01 +4.249568e-02 -6.499186e-01
+2.768333e+01 +4.781118e-06 -4.102341e-05 +1.463257e-12 +2.001017e-11 +2.952139e-09 +6.154580e-08 +5.547107e-13 +1.649403e-12 -6.379652e-01 +6.958277e-01 +7.065390e-01 +7.141520e-01 -2.414035e-03 +6.467368e-01 +8.342659e-03 -6.242845e-01
+2.770000e+01 +8.893496e-06 -3.030783e-05 -1.871160e-13 +1.499182e-11 +6.571802e-09 +4.998057e-08 -2.019136e-12 +1.508640e-13 -5.348115e-01 +5.945364e-01 +6.947188e-01 +5.461212e-01 +5.159703e-03 +6.182610e-01 -2.646895e-02 -6.118087e-01
+2.771667e+01 +8.741731e-06 -3.904846e-05 -8.923953e-13 +1.825408e-11 +5.172884e-09 +5.307123e-08 -2.293228e-12 +2.366240e-12 -5.072181e-01 +6.692802e-01 +6.324637e-01 +5.692491e-01 -3.704191e-02 +6.213297e-01 +1.235878e-02 -5.909610e-01
+2.773333e+01 +1.081464e-05 -4.848062e-05 -1.715631e-12 +2.165501e-11 -3.789819e-09 +6.431185e-08 -5.582869e-13 +2.427823e-12 -6.605737e-01 +8.115866e-01 +5.570650e-01 +7.329664e-01 -1.942418e-02 +6.447726e-01 +1.362785e-02 -6.131352e-01
+2.775000e+01 +4.011872e-06 -3.862697e-05 +4.746594e-13 +1.601110e-11 +2.670862e-09 +6.217950e-08 -3.003548e-13 -2.306133e-12 -5.570002e-01 +8.835179e-01 +6.216618e-01 +6.265715e-01 +1.864498e-02 +6.236200e-01 -2.120475e-02 -6.435290e-01
+2.776667e+01 -9.411442e-06 -4.707483e-05 +5.764901e-12 +1.956092e-11 +4.383296e-10 +5.142507e-08 +5.323170e-12 +4.062297e-12 -6.032652e-01 +5.907196e-01 +6.076403e-01 +6.527625e-01 +3.465836e-03 +6.476594e-01 +5.608708e-02 -5.965034e-01
+2.778333e+01 +6.317927e-06 -2.858276e-05 -6.838335e-13 +1.328178e-11 -1.766415e-09 +4.128978e-08 -1.508071e-13 +9.718223e-13 -7.019149e-01 +4.724309e-01 +6.457887e-01 +5.202800e-01 -3.758444e-03 +6.059246e-01 +1.916891e-03 -5.894328e-01
+2.780000e+01 +1.364287e-05 -2.322143e-05 -3.109342e-12 +9.734375e-12 -7.949744e-09 +4.237653e-08 -7.087021e-13 -2.684048e-12 -5.658781e-01 +6.603433e-01 +3.461640e-01 +3.829414e-01 +5.336173e-04 +6.196219e-01 -8.605648e-03 -6.437232e-01
+2.781667e+01 +1.074128e-05 -3.201725e-05 -1.109950e-12 +1.313923e-11 +4.449478e-09 +4.857577e-08 -2.295947e-12 -1.205435e-12 -4.684530e-01 +7.127126e-01 +5.805183e-01 +5.135341e-01 -2.852847e-02 +5.960067e-01 +1.908560e-03 -6.033189e-01
+2.783333e+01 +4.537603e-06 -2.387695e-05 +3.360590e-12 +1.006729e-11 +1.018649e-08 +4.648195e-08 +3.189957e-13 -3.520474e-12 -3.717923e-01 +5.637877e-01 +6.396252e-01 +6.166916e-01 -1.072592e-02 +5.993663e-01 +1.453644e-02 -6.334528e-01
+2.785000e+01 +2.915608e-05 -3.135347e-05 -4.104258e-12 +1.333369e-11 -7.018671e-09 +3.505738e-08 -1.909612e-12 +2.768079e-12 -7.642083e-01 +4.899916e-01 +5.561237e-01 +3.930380e-01 -2.219328e-02 +6.361691e-01 -2.451913e-04 -5.966015e-01
+2.786667e+01 +8.352063e-06 -2.673647e-05 +2.914429e-12 +1.212003e-11 +4.141334e-09 +4.702529e-08 +1.592237e-12 -1.733595e-12 -4.346324e-01 +6.822887e-01 +5.399009e-01 +5.462664e-01 -1.108355e-02 +6.074946e-01 +3.017036e-02 -6.215481e-01
+2.788333e+01 +2.658254e-05 -3.190725e-05 -4.844293e-12 +1.304395e-11 -7.307444e-09 +4.546536e-08 -2.527761e-12 -4.234500e-13 -6.333377e-01 +5.910965e-01 +4.171973e-01 +6.044692e-01 -1.222973e-02 +6.214922e-01 -1.808483e-02 -6.199167e-01
+2.790000e+01 +7.693346e-07 -2.015906e-05 +1.922652e-12 +8.904937e-12 -3.616482e-09 +4.075136e-08 +2.830174e-12 -3.012000e-12 -6.448674e-01 +4.450854e-01 +5.285624e-01 +6.272795e-01 +2.402181e-02 +6.039259e-01 +1.087612e-02 -6.340966e-01
+2.791667e+01 +7.170188e-07 -2.882378e-05 +1.468864e-12 +1.197218e-11 +6.463401e-09 +4.461645e-08 -4.243547e-13 -1.197958e-12 -4.537549e-01 +5.076994e-01 +6.237417e-01 +6.864397e-01 -2.134401e-02 +6.115115e-01 +1.600406e-02 -6.198625e-01
+2.793333e+01 +5.883394e-06 -2.275827e-05 +4.359224e-13 +1.063929e-11 -2.009620e-09 +4.583387e-08 +9.751980e-13 -2.798422e-12 -6.207102e-01 +5.371767e-01 +5.479101e-01 +7.042325e-01 -2.819639e-03 +5.959983e-01 +1.495597e-02 -6.248541e-01
+2.795000e+01 -1.942549e-06 -3.208596e-05 +3.389258e-12 +1.331880e-11 +2.927229e-09 +4.117342e-08 +2.381171e-12 +1.039420e-12 -6.461612e-01 +4.555519e-01 +7.154897e-01 +6.635005e-01 +1.080677e-02 +6.515856e-01 +1.906345e-02 -6.327924e-01
+2.796667e+01 -3.589846e-07 -4.391518e-05 +1.692542e-12 +1.801397e-11 -4.246845e-10 +5.132849e-08 +1.717988e-12 +2.627989e-12 -4.442539e-01 +7.488248e-01 +4.184752e-01 +6.822019e-01 +2.611912e-02 +6.565221e-01 -4.560656e-03 -6.179476e-01
[truncated: 29,037 more chars]
