# Supplementary material for: Visual motion perception as online hierarchical inference
Source: Nat Commun. 2022 Dec 1;13:7403. doi: 10.1038/s41467-022-34805-5 (PMC9715570; doi:10.1038/s41467-022-34805-5)
Supplement: Supplementary file 10 — Source Data [file 41467_2022_34805_MOESM10_ESM.zip › Supplementary_Figure_S5f.txt]

# COLUMNS: | t | mu_1_x | mu_1_y | mu_2_x | mu_2_y | mu_3_x | mu_3_y | mu_4_x | mu_4_y | mu_5_x | mu_5_y | mu_6_x | mu_6_y | mu_7_x | mu_7_y | mu_8_x | mu_8_y |
+0.000000e+00 -0.000000e+00 -0.000000e+00 +0.000000e+00 +0.000000e+00 +0.000000e+00 +0.000000e+00 +0.000000e+00 +0.000000e+00 +0.000000e+00 +0.000000e+00 +0.000000e+00 +0.000000e+00 +0.000000e+00 +0.000000e+00 +0.000000e+00 +0.000000e+00
+1.666667e-02 -2.005850e-03 -1.738591e-01 -8.760880e-04 +1.772868e-01 +3.851832e-02 +1.477414e-01 -8.662937e-03 +1.498148e-01 -1.825090e-01 +7.254785e-02 +2.321622e-01 +1.179030e-01 -2.015297e-02 +1.315534e-01 +8.096414e-03 +7.694980e-02
+3.333333e-02 +5.193138e-03 -1.876295e-01 -3.890282e-03 +1.901943e-01 -3.666591e-04 +1.860222e-01 -3.888189e-03 +1.549445e-01 -3.013500e-01 +8.350801e-02 +3.031314e-01 +1.594506e-01 +1.309394e-02 +1.028032e-01 -1.826336e-02 +1.122107e-01
+5.000000e-02 -4.766795e-03 -1.914927e-01 +1.556518e-03 +1.924652e-01 +1.014788e-02 +2.069776e-01 -5.254695e-04 +1.527263e-01 -3.988686e-01 +9.513980e-02 +4.216485e-01 +1.815542e-01 -2.027148e-02 +1.155172e-01 +1.940571e-02 +9.605917e-02
+6.666667e-02 -5.514601e-03 -1.686269e-01 +3.954974e-03 +1.725770e-01 +4.661678e-02 +1.337342e-01 -5.174784e-03 +1.467890e-01 -3.329327e-01 +1.359854e-01 +4.142172e-01 +2.677786e-02 -8.698492e-03 +1.286260e-01 +1.701672e-03 +7.438300e-02
+8.333333e-02 +5.035186e-03 -1.726131e-01 -2.740745e-03 +1.767031e-01 +1.765508e-02 +1.428821e-01 -6.153621e-03 +1.485470e-01 -4.456979e-01 +1.466247e-01 +4.887008e-01 +4.174302e-02 +2.238530e-02 +1.065043e-01 -3.001280e-02 +9.752722e-02
+1.000000e-01 +4.419647e-03 -1.891105e-01 -8.527675e-03 +1.940037e-01 -7.688945e-02 +1.917752e-01 +6.354482e-03 +1.554182e-01 -5.234480e-01 +1.633412e-01 +3.877178e-01 +1.343564e-01 +2.404972e-02 +1.014690e-01 -1.518318e-02 +1.105242e-01
+1.166667e-01 -2.226684e-03 -1.865207e-01 -1.727355e-03 +1.862664e-01 -3.823011e-03 +1.179186e-01 -8.263045e-04 +1.611621e-01 -4.516789e-01 +1.224591e-01 +4.635154e-01 +3.770429e-02 -6.885965e-03 +1.049619e-01 +5.739869e-03 +1.134720e-01
+1.333333e-01 +8.190049e-04 -1.950785e-01 -3.987389e-03 +1.927157e-01 +4.555099e-02 +1.099084e-01 -1.235642e-02 +1.681498e-01 -3.729159e-01 +7.426766e-02 +4.917937e-01 +8.385120e-02 +7.680293e-03 +1.140604e-01 -2.345342e-02 +1.122645e-01
+1.500000e-01 -5.639798e-03 -1.786333e-01 +2.879818e-04 +1.768859e-01 +4.752415e-02 +1.207788e-01 -8.672005e-03 +1.501800e-01 -4.098093e-01 +4.838681e-02 +5.355946e-01 +1.528724e-01 -1.446333e-03 +1.016074e-01 -9.764292e-03 +1.000748e-01
+1.666667e-01 -1.140572e-02 -1.759170e-01 +4.579546e-03 +1.772087e-01 +2.801735e-02 +1.248595e-01 -8.784160e-04 +1.489327e-01 -4.283787e-01 +1.605911e-01 +5.093043e-01 +5.957248e-02 +1.383070e-02 +7.983941e-02 -1.488318e-02 +1.183547e-01
+1.833333e-01 -1.356827e-02 -1.785697e-01 +2.149250e-03 +1.825459e-01 +7.458217e-03 +1.199691e-01 +7.396631e-04 +1.541332e-01 -5.006436e-01 +2.039529e-01 +5.357882e-01 +1.624162e-02 -1.239163e-02 +1.070960e-01 +1.315739e-02 +9.636968e-02
+2.000000e-01 -6.415346e-03 -1.836971e-01 -3.085894e-03 +1.868986e-01 -2.322809e-02 +1.745552e-01 +1.700275e-03 +1.468963e-01 -6.131812e-01 +2.514145e-01 +5.694798e-01 +1.443929e-01 +3.114798e-02 +9.295424e-02 -2.870348e-02 +9.976833e-02
+2.166667e-01 -3.504437e-03 -1.727218e-01 -6.254047e-03 +1.724471e-01 -1.980650e-02 +9.994749e-02 -1.936999e-03 +1.467509e-01 -5.536630e-01 +8.473566e-02 +5.175151e-01 +1.070782e-01 +1.051692e-02 +1.207796e-01 -1.277390e-02 +7.047376e-02
+2.333333e-01 -2.406295e-03 -1.896036e-01 -6.611792e-03 +1.874165e-01 -5.032342e-02 +1.031173e-01 +3.564912e-03 +1.592703e-01 -5.689014e-01 +6.066963e-02 +4.317677e-01 +1.621663e-01 +9.230563e-03 +1.105157e-01 -4.783018e-03 +9.431668e-02
+2.500000e-01 -1.692465e-02 -1.885062e-01 +1.046940e-02 +1.850160e-01 -4.147841e-03 +8.915833e-02 +1.049057e-02 +1.589191e-01 -4.987910e-01 +5.596711e-02 +5.114086e-01 +1.389224e-01 +1.561868e-02 +1.155793e-01 -2.661695e-03 +8.737675e-02
+2.666667e-01 -9.854209e-03 -1.830841e-01 +5.477292e-03 +1.818247e-01 +2.063847e-02 +1.055151e-01 +1.022134e-03 +1.519510e-01 -4.740054e-01 +9.451577e-02 +5.695612e-01 +1.754270e-01 -1.664396e-02 +1.111958e-01 +1.736309e-02 +8.172394e-02
+2.833333e-01 -2.497105e-03 -1.835563e-01 -1.756824e-03 +1.856921e-01 +7.343528e-03 +9.006716e-02 -3.024543e-03 +1.577380e-01 -5.631526e-01 +1.110349e-01 +6.110317e-01 +1.194040e-01 -2.292415e-02 +6.625991e-02 +1.864286e-02 +1.301974e-01
+3.000000e-01 -4.568920e-03 -1.840470e-01 +2.102543e-03 +1.864222e-01 -5.584187e-03 +7.121038e-02 +3.089478e-03 +1.613558e-01 -5.695493e-01 +5.719418e-02 +5.672084e-01 +1.195018e-01 +3.128725e-03 +7.515202e-02 +3.298068e-04 +1.241965e-01
+3.166667e-01 -3.629600e-03 -1.929079e-01 -6.018146e-04 +1.937785e-01 +8.019035e-03 +1.072206e-01 -2.152016e-03 +1.599931e-01 -5.006652e-01 +2.321278e-01 +5.512817e-01 +1.031931e-01 +1.286056e-02 +1.007261e-01 -1.543919e-02 +9.564316e-02
+3.333333e-01 -4.444304e-03 -1.924834e-01 +1.558739e-03 +1.939299e-01 +6.995120e-04 +8.786256e-02 +1.309223e-03 +1.632679e-01 -4.682496e-01 +1.547449e-01 +4.867718e-01 +1.181462e-01 -3.472803e-03 +1.060443e-01 +4.798487e-03 +9.252921e-02
+3.500000e-01 +1.800929e-03 -1.977476e-01 -7.333925e-04 +1.939954e-01 -1.222561e-02 +8.179599e-02 +1.905023e-03 +1.637526e-01 -5.193407e-01 +1.763964e-01 +4.831630e-01 +8.538594e-02 +4.304115e-03 +1.093490e-01 -2.191200e-03 +8.811939e-02
+3.666667e-01 -2.124245e-03 -1.992705e-01 +3.330653e-03 +1.955788e-01 +1.274148e-03 +1.192676e-01 +2.740280e-03 +1.564607e-01 -5.828915e-01 +3.001457e-01 +6.064839e-01 +1.405293e-01 -7.678643e-03 +9.684770e-02 +1.054649e-02 +9.046195e-02
+3.833333e-01 -6.332319e-03 -1.910007e-01 +5.590623e-03 +1.873546e-01 -2.077962e-02 +4.697002e-02 +9.433990e-03 +1.634715e-01 -5.953757e-01 +1.364564e-01 +5.161349e-01 -9.958832e-03 +7.902071e-03 +1.036039e-01 +2.704512e-03 +8.988446e-02
+4.000000e-01 +5.065998e-04 -1.896041e-01 +2.021515e-03 +1.825762e-01 -5.090695e-03 +4.334143e-02 +2.854178e-03 +1.591671e-01 -6.067543e-01 +9.676959e-03 +5.984571e-01 +1.139842e-01 -9.817932e-03 +9.606067e-02 +1.280462e-02 +9.074942e-02
+4.166667e-01 +6.367769e-03 -2.026917e-01 -4.002665e-03 +1.932860e-01 +5.744677e-03 +1.197782e-01 -4.925184e-03 +1.512779e-01 -5.396279e-01 +3.160119e-01 +5.821941e-01 +1.999605e-01 +5.914620e-03 +1.041387e-01 -1.105113e-02 +7.248419e-02
+4.333333e-01 +7.429652e-04 -1.978200e-01 +4.381559e-03 +1.898571e-01 -6.721160e-03 +7.595468e-02 +5.313604e-03 +1.570748e-01 -5.271464e-01 +1.456745e-01 +5.041780e-01 +1.616671e-01 +1.778469e-02 +7.864988e-02 -1.157692e-02 +1.017117e-01
+4.500000e-01 +4.145920e-03 -1.982600e-01 -2.210885e-03 +1.881563e-01 -1.845187e-02 +9.829106e-02 +2.071332e-03 +1.498169e-01 -6.124988e-01 +1.677692e-01 +5.258364e-01 +2.691190e-01 -1.241305e-02 +7.815728e-02 +1.444919e-02 +9.275274e-02
+4.666667e-01 +8.633302e-03 -2.025414e-01 -7.159056e-03 +1.860260e-01 -5.047546e-02 +2.292939e-02 +4.872731e-03 +1.640118e-01 -6.573222e-01 +7.260941e-02 +3.968693e-01 -2.437323e-02 -4.511929e-03 +9.873019e-02 +9.649449e-03 +8.593179e-02
+4.833333e-01 -2.705898e-03 -1.931122e-01 +8.050095e-04 +1.799466e-01 -7.429535e-04 +3.650345e-02 +6.304036e-04 +1.548536e-01 -6.511927e-01 +4.808406e-02 +6.530380e-01 +8.427769e-02 -1.022752e-02 +8.817112e-02 +1.078549e-02 +8.498706e-02
+5.000000e-01 -3.475199e-03 -1.972635e-01 +2.987933e-03 +1.835703e-01 -2.249837e-02 +5.549857e-02 +7.657129e-03 +1.530357e-01 -5.907975e-01 +6.772719e-02 +4.677418e-01 +1.838553e-01 +3.797189e-03 +8.420091e-02 +4.319179e-03 +8.530146e-02
+5.166667e-01 -3.873171e-03 -2.059750e-01 +2.120335e-03 +1.930143e-01 -9.301317e-03 +7.473178e-02 +3.823657e-03 +1.562430e-01 -6.522227e-01 +2.590136e-01 +5.973854e-01 +1.223368e-01 -9.540650e-03 +7.523571e-02 +1.341794e-02 +9.569515e-02
+5.333333e-01 +5.162480e-03 -2.015808e-01 -5.535117e-03 +1.880239e-01 -1.429472e-02 +6.524889e-02 -1.682928e-03 +1.534708e-01 -6.856030e-01 +1.651409e-01 +5.942655e-01 +1.666430e-01 +3.029001e-03 +1.003094e-01 -4.596703e-03 +6.650654e-02
+5.500000e-01 +4.996800e-04 -2.148397e-01 +7.746364e-05 +1.995181e-01 -5.245239e-03 +7.336306e-02 +1.097769e-03 +1.609427e-01 -5.140437e-01 +1.967527e-01 +4.824260e-01 +1.980727e-01 +6.774488e-03 +8.821206e-02 -5.469534e-03 +8.421836e-02
+5.666667e-01 -1.314989e-03 -1.969738e-01 +4.194177e-03 +1.885809e-01 +1.146390e-02 +4.196881e-02 +6.409306e-04 +1.583819e-01 -4.711049e-01 +1.070670e-01 +5.409894e-01 +9.871485e-02 -4.409720e-03 +8.068743e-02 +4.979924e-03 +8.739311e-02
+5.833333e-01 +5.522501e-03 -2.020471e-01 -2.112371e-03 +1.919024e-01 -4.643116e-03 +4.370370e-02 -8.200759e-04 +1.601971e-01 -5.395019e-01 +1.803944e-01 +5.004082e-01 +5.026726e-02 -6.997860e-03 +8.657812e-02 +6.069994e-03 +8.178219e-02
+6.000000e-01 +6.026456e-03 -1.938943e-01 -4.078537e-03 +1.834148e-01 +3.256974e-02 +4.142193e-02 -1.196969e-02 +1.527553e-01 -4.775296e-01 +1.482834e-01 +6.803659e-01 +7.548648e-02 -1.862245e-03 +7.508872e-02 -9.788553e-03 +8.413403e-02
+6.166667e-01 -3.294924e-03 -1.970207e-01 +4.694861e-03 +1.840890e-01 +3.375356e-03 +5.350211e-02 +3.200890e-03 +1.496367e-01 -5.698250e-01 +2.211625e-01 +5.731578e-01 +9.564313e-02 -2.285199e-03 +8.265172e-02 +5.261625e-03 +7.209358e-02
+6.333333e-01 +5.657004e-03 -2.079535e-01 -4.642796e-03 +1.894637e-01 +2.243466e-02 +3.953084e-02 -9.890483e-03 +1.573661e-01 -4.575322e-01 +5.171266e-02 +5.966083e-01 +1.723323e-01 +3.001515e-03 +6.210685e-02 -1.238850e-02 +9.798521e-02
+6.500000e-01 -1.544316e-03 -2.071272e-01 +1.733516e-03 +1.871333e-01 +9.129946e-03 +5.684614e-02 -8.394516e-04 +1.501730e-01 -4.964740e-01 +1.075820e-01 +5.422888e-01 +2.497139e-01 -1.765439e-02 +8.717309e-02 +1.667240e-02 +6.478972e-02
+6.666667e-01 -1.295215e-03 -2.063192e-01 +1.921683e-03 +1.885005e-01 +1.254376e-02 +4.933415e-02 -1.615829e-03 +1.527953e-01 -5.503799e-01 +2.562736e-01 +6.236215e-01 +5.592778e-02 +5.583204e-05 +8.640235e-02 -1.491519e-03 +6.653281e-02
+6.833333e-01 +4.969105e-05 -2.061538e-01 -2.801148e-03 +1.884575e-01 -9.235834e-03 +6.597237e-02 +2.457061e-04 +1.476215e-01 -6.571761e-01 +2.521153e-01 +5.695819e-01 +1.939933e-01 +8.910650e-04 +7.159217e-02 -5.930408e-04 +7.476540e-02
+7.000000e-01 +2.407289e-03 -2.070436e-01 -2.054915e-03 +1.904486e-01 +1.414219e-03 +6.859191e-02 -2.069342e-03 +1.479883e-01 -5.574905e-01 +2.022358e-01 +5.540599e-01 +2.728964e-01 -1.123248e-02 +5.676058e-02 +9.144781e-03 +8.819569e-02
+7.166667e-01 +8.437856e-03 -2.156436e-01 -8.369339e-03 +1.929537e-01 -2.507667e-02 +3.788094e-02 -1.016150e-04 +1.580304e-01 -7.576735e-01 +1.119816e-01 +5.461458e-01 +1.316844e-01 +4.669043e-03 +5.415724e-02 -4.779725e-03 +9.858672e-02
+7.333333e-01 +2.373346e-03 -2.048518e-01 -1.951964e-03 +1.864361e-01 +5.609884e-03 +2.572775e-02 -3.310253e-03 +1.552877e-01 -5.159307e-01 +3.386914e-03 +5.550516e-01 +1.493946e-01 +6.565321e-03 +7.384831e-02 -9.616771e-03 +7.494482e-02
+7.500000e-01 +2.905262e-03 -2.072730e-01 +5.222414e-03 +1.871683e-01 -2.792304e-03 +1.741404e-02 +5.240888e-03 +1.577498e-01 -6.771045e-01 -2.972244e-02 +6.425563e-01 +1.225601e-01 +5.757766e-03 +5.071809e-02 -1.074752e-03 +9.906402e-02
+7.666667e-01 +7.560434e-03 -2.159185e-01 +7.617674e-04 +1.936610e-01 +9.077179e-03 +3.245308e-02 -2.058625e-03 +1.583605e-01 -6.841285e-01 +9.488653e-02 +7.486130e-01 +1.363389e-01 +2.217088e-03 +7.053739e-02 -4.052728e-03 +7.802397e-02
+7.833333e-01 +3.621873e-03 -2.173686e-01 +4.685970e-03 +1.933924e-01 -1.506803e-02 +3.755652e-02 +8.535866e-03 +1.561132e-01 -5.692587e-01 +1.690850e-01 +4.237733e-01 +1.168338e-01 -6.937791e-03 +6.741266e-02 +1.478358e-02 +7.785594e-02
+8.000000e-01 +7.520171e-03 -2.109672e-01 -1.941939e-04 +1.894572e-01 +6.415945e-03 +5.053179e-02 -2.169705e-03 +1.483113e-01 -6.088106e-01 +3.098051e-01 +6.523181e-01 +1.031430e-01 -2.135769e-02 +4.451728e-02 +2.012289e-02 +9.311767e-02
+8.166667e-01 +1.674699e-02 -2.213542e-01 -7.173966e-03 +1.918286e-01 -1.775936e-03 +5.081681e-02 -5.546244e-03 +1.497058e-01 -5.441053e-01 +2.486968e-01 +5.145092e-01 +1.737061e-01 -9.273816e-03 +7.129859e-02 +4.546929e-03 +6.510173e-02
+8.333333e-01 +2.493383e-03 -2.218673e-01 +2.929688e-03 +1.916216e-01 +1.552107e-02 +2.720411e-02 -2.424742e-03 +1.563656e-01 -4.408773e-01 +3.213773e-02 +5.735994e-01 +1.738803e-01 +2.107426e-02 +6.092749e-02 -2.428428e-02 +8.046508e-02
+8.500000e-01 -7.971805e-03 -2.206881e-01 +7.053107e-03 +1.866961e-01 +1.056695e-02 +4.129353e-02 +2.624715e-03 +1.471919e-01 -5.859509e-01 +1.153712e-01 +6.702195e-01 +2.330672e-01 +4.937587e-03 +7.481275e-02 -2.964992e-03 +5.666081e-02
+8.666667e-01 -3.911893e-03 -2.174829e-01 +2.035999e-03 +1.831648e-01 +2.191925e-02 +3.512683e-02 -5.281234e-03 +1.456800e-01 -5.012798e-01 +2.083268e-01 +6.989526e-01 +8.895592e-02 +1.058358e-02 +5.797723e-02 -1.561431e-02 +7.163384e-02
+8.833333e-01 -3.833979e-03 -2.252598e-01 -2.018742e-03 +1.859873e-01 +8.676259e-03 +4.107740e-02 -4.378039e-03 +1.455800e-01 -6.412272e-01 +3.171990e-01 +7.114839e-01 +4.692367e-02 +1.122569e-03 +6.304844e-02 -4.952408e-03 +6.502940e-02
+9.000000e-01 +2.492385e-03 -2.252395e-01 -1.070554e-02 +1.853791e-01 -1.185250e-02 +3.912984e-02 -4.872910e-03 +1.451855e-01 -6.881660e-01 +1.453249e-01 +5.505878e-01 +2.089536e-01 +8.531214e-03 +4.996911e-02 -1.309524e-02 +7.714037e-02
+9.166667e-01 -1.338396e-02 -2.306705e-01 -6.720915e-04 +1.886567e-01 -2.164189e-02 +5.033468e-02 +6.783141e-03 +1.436222e-01 -8.051545e-01 +2.559377e-01 +5.661712e-01 +2.251039e-01 +3.103813e-02 +7.474121e-02 -2.701270e-02 +4.853433e-02
+9.333333e-01 -9.698839e-03 -2.288642e-01 -1.390091e-03 +1.869738e-01 +6.479421e-03 +4.911922e-02 -3.345530e-03 +1.420684e-01 -6.746989e-01 +2.089455e-01 +7.369247e-01 +2.674625e-01 -8.321595e-04 +7.081882e-02 -2.177054e-03 +5.024262e-02
+9.500000e-01 -4.010236e-03 -2.281599e-01 -1.193565e-03 +1.857950e-01 -3.183474e-03 +2.613510e-02 +1.201044e-04 +1.483670e-01 -7.395263e-01 +1.856052e-01 +6.939842e-01 +4.770736e-02 -1.774860e-02 +6.790310e-02 +1.818623e-02 +5.735614e-02
+9.666667e-01 -4.150010e-03 -2.217241e-01 -4.444679e-05 +1.835994e-01 +8.448615e-03 +2.828741e-02 -2.975767e-03 +1.452496e-01 -5.747704e-01 +1.676189e-01 +6.634860e-01 +9.989708e-02 -1.395337e-02 +7.383289e-02 +1.179986e-02 +4.766789e-02
+9.833333e-01 -5.484144e-03 -2.268266e-01 +3.983083e-03 +1.871164e-01 +7.481722e-03 +3.728465e-02 +6.892996e-04 +1.444545e-01 -6.224469e-01 +1.959841e-01 +6.994042e-01 +1.859639e-01 -1.144257e-02 +4.059738e-02 +1.217642e-02 +7.980490e-02
+1.000000e+00 -1.195866e-03 -2.246356e-01 +6.257471e-04 +1.867531e-01 -1.620779e-03 +2.915328e-02 +1.165950e-03 +1.465316e-01 -5.488668e-01 +2.006531e-01 +5.191147e-01 +9.424165e-02 -2.403282e-02 +7.438653e-02 +2.557950e-02 +4.560358e-02
+1.016667e+00 +3.384483e-03 -2.215420e-01 +5.359382e-05 +1.879656e-01 +1.513269e-03 +3.702102e-02 -4.540138e-04 +1.441498e-01 -7.117934e-01 +1.355459e-01 +7.186219e-01 +2.624431e-01 +3.312157e-04 +5.612617e-02 -5.692209e-04 +6.141704e-02
+1.033333e+00 +1.261340e-02 -2.389588e-01 -7.343100e-03 +1.968646e-01 -5.627014e-03 +2.281041e-02 -3.905441e-03 +1.561579e-01 -6.579036e-01 +6.306673e-02 +5.775314e-01 +1.675873e-01 +2.660475e-03 +8.278703e-02 -5.660507e-03 +4.258320e-02
+1.050000e+00 +5.363542e-03 -2.221645e-01 -2.542211e-03 +1.850187e-01 +7.650052e-03 +4.388707e-02 -4.957267e-03 +1.380189e-01 -6.408575e-01 +2.633546e-01 +7.287843e-01 +2.448310e-01 +1.243850e-02 +6.785938e-02 -1.628080e-02 +4.273752e-02
+1.066667e+00 -5.895243e-03 -2.340619e-01 +3.389321e-03 +1.933540e-01 +4.624352e-03 +3.242012e-02 +1.032691e-03 +1.486392e-01 -5.575931e-01 +2.340556e-01 +6.079342e-01 +1.347495e-01 -2.780039e-03 +6.482272e-02 +3.406952e-03 +5.287672e-02
+1.083333e+00 -6.550356e-03 -2.254430e-01 -4.864683e-04 +1.863732e-01 -5.362518e-03 +2.788176e-02 +1.709837e-03 +1.441542e-01 -5.342482e-01 +2.214614e-01 +4.542922e-01 +9.656108e-02 -1.977948e-02 +4.661086e-02 +2.075525e-02 +6.661173e-02
+1.100000e+00 -6.178649e-03 -2.389689e-01 +4.285533e-06 +1.925943e-01 -9.585133e-03 +1.807225e-02 +3.756685e-03 +1.525189e-01 -6.973748e-01 +1.606120e-01 +5.603793e-01 +3.488044e-02 +2.337258e-03 +6.622976e-02 +2.374509e-04 +5.231623e-02
+1.116667e+00 -1.371118e-04 -2.290647e-01 -2.793796e-03 +1.853774e-01 -2.535632e-02 +1.736264e-02 +7.769280e-03 +1.464496e-01 -7.932221e-01 +1.570711e-01 +4.405659e-01 +3.668690e-02 -2.049378e-03 +7.076671e-02 +7.559254e-03 +4.239861e-02
+1.133333e+00 +8.999363e-03 -2.361697e-01 -6.939129e-03 +1.887692e-01 +4.511939e-03 +2.401978e-02 -7.632048e-03 +1.460714e-01 -6.394610e-01 +1.369128e-01 +6.942973e-01 +1.535603e-01 +1.704007e-03 +5.070882e-02 -7.221457e-03 +6.084920e-02
+1.150000e+00 +4.650667e-03 -2.394449e-01 -2.728805e-03 +1.901308e-01 +3.221912e-03 +3.985361e-02 -3.665069e-03 +1.402357e-01 -6.126417e-01 +2.836595e-01 +6.478753e-01 +2.405192e-01 +7.226605e-04 +5.597288e-02 -3.402872e-03 +5.051745e-02
+1.166667e+00 -1.014293e-02 -2.319302e-01 +8.135985e-03 +1.837141e-01 +8.346998e-03 +1.164419e-02 +3.005332e-03 +1.462588e-01 -5.415870e-01 -8.727170e-03 +6.503136e-01 +1.297805e-01 +1.370337e-04 +5.230069e-02 +1.912337e-03 +5.743453e-02
+1.183333e+00 -9.305143e-03 -2.380105e-01 +7.268791e-03 +1.898683e-01 -6.818395e-04 +2.389472e-02 +6.121223e-03 +1.456293e-01 -5.098898e-01 +1.322554e-01 +4.880698e-01 +1.777480e-01 +8.779257e-03 +6.254103e-02 -4.416568e-03 +4.591169e-02
+1.200000e+00 -4.382010e-03 -2.498684e-01 +3.116170e-03 +1.979846e-01 -2.067066e-03 +2.335508e-02 +3.372451e-03 +1.519680e-01 -6.545071e-01 +2.002862e-01 +6.083591e-01 +1.103296e-01 -9.761186e-04 +5.260479e-02 +3.242505e-03 +5.905816e-02
+1.216667e+00 +2.180568e-04 -2.323021e-01 -1.511689e-03 +1.850004e-01 -2.264727e-04 +1.345349e-02 -1.148112e-03 +1.454002e-01 -6.617235e-01 +1.772426e-01 +6.421769e-01 -8.393229e-03 -8.217354e-03 +7.622364e-02 +7.263994e-03 +3.033562e-02
+1.233333e+00 -3.514322e-03 -2.378006e-01 -4.202054e-04 +1.899716e-01 +1.331060e-02 +3.958547e-02 -6.275936e-03 +1.373907e-01 -5.131654e-01 +3.466180e-01 +7.040389e-01 +2.326029e-01 -1.812037e-02 +4.464212e-02 +1.332860e-02 +5.446052e-02
+1.250000e+00 -6.144662e-04 -2.293915e-01 -4.003010e-03 +1.853630e-01 +3.449194e-04 +2.160484e-02 -3.346654e-03 +1.412827e-01 -6.067775e-01 +1.323341e-01 +5.945522e-01 +1.690972e-01 +1.107403e-02 +4.783377e-02 -1.295100e-02 +5.311045e-02
+1.266667e+00 -5.690933e-03 -2.406611e-01 +3.265256e-05 +1.935989e-01 -1.077535e-03 +1.626268e-02 +5.230600e-04 +1.498382e-01 -5.192217e-01 +8.352981e-02 +4.870413e-01 +1.389437e-01 -6.108749e-03 +6.354408e-02 +6.294622e-03 +4.267939e-02
+1.283333e+00 +5.579213e-03 -2.498816e-01 -4.500545e-03 +1.969425e-01 -1.546159e-03 +2.643003e-02 -2.879254e-03 +1.473774e-01 -6.450900e-01 +1.448464e-01 +6.035599e-01 +2.478782e-01 -5.643847e-03 +5.035570e-02 +3.609227e-03 +5.287104e-02
+1.300000e+00 +2.543043e-03 -2.426615e-01 -1.363721e-03 +1.918600e-01 +1.377738e-03 +1.333647e-02 -1.751189e-03 +1.490212e-01 -5.448316e-01 +3.544042e-02 +5.535632e-01 +1.477445e-01 -5.770468e-03 +5.358254e-02 +4.456704e-03 +4.992225e-02
+1.316667e+00 -5.709034e-03 -2.392327e-01 +5.470653e-03 +1.892617e-01 +2.417981e-03 +3.571119e-02 +3.190351e-03 +1.358320e-01 -4.563977e-01 +3.051362e-01 +4.846182e-01 +2.594324e-01 +1.981811e-02 +4.051242e-02 -1.701742e-02 +5.312910e-02
+1.333333e+00 -1.478383e-04 -2.418786e-01 +8.441953e-04 +1.920708e-01 +5.735464e-03 +1.445479e-02 -2.078808e-03 +1.478354e-01 -5.796502e-01 +2.421169e-02 +6.619542e-01 +1.863889e-01 -2.377777e-03 +5.228505e-02 +1.099856e-03 +4.850851e-02
+1.350000e+00 -1.138864e-02 -2.396745e-01 +7.929115e-03 +1.930524e-01 +1.530568e-03 +1.431979e-02 +5.583922e-03 +1.482383e-01 -5.152607e-01 +5.635652e-02 +5.278785e-01 +1.578272e-01 -4.696279e-03 +4.565585e-02 +8.159692e-03 +5.427842e-02
+1.366667e+00 -5.051033e-03 -2.383094e-01 -3.101472e-04 +1.924140e-01 +4.921737e-03 +2.267020e-02 -2.639495e-03 +1.431445e-01 -5.348285e-01 +1.762532e-01 +6.078902e-01 +1.885271e-01 -2.125890e-03 +4.232544e-02 +4.987928e-04 +5.341862e-02
+1.383333e+00 -3.171673e-03 -2.296249e-01 +9.275396e-04 +1.885723e-01 -1.036766e-02 +1.308284e-02 +6.073410e-03 +1.445414e-01 -5.877674e-01 +9.146631e-02 +3.932753e-01 +1.096021e-01 -1.448396e-02 +4.770997e-02 +1.800027e-02 +4.810949e-02
+1.400000e+00 -4.070049e-03 -2.340486e-01 -1.303788e-03 +1.904409e-01 -7.780601e-03 +3.255274e-02 +2.981165e-03 +1.355802e-01 -5.939366e-01 +1.896257e-01 +4.458731e-01 +3.622988e-01 -6.346653e-03 +5.119976e-02 +8.109540e-03 +3.827481e-02
+1.416667e+00 -1.384028e-02 -2.419488e-01 +6.598707e-03 +1.919640e-01 +1.298479e-04 +1.517227e-02 +5.081458e-03 +1.453516e-01 -6.195602e-01 +8.190556e-02 +6.127012e-01 +1.626542e-01 +1.836584e-02 +5.185149e-02 -1.471472e-02 +4.273470e-02
+1.433333e+00 +3.039560e-03 -2.545776e-01 -5.716477e-03 +2.040025e-01 +6.428440e-03 +4.543377e-02 -7.900793e-03 +1.383660e-01 -5.135874e-01 +3.942059e-01 +6.232129e-01 +4.116531e-01 +1.436127e-03 +4.638259e-02 -6.114796e-03 +4.298826e-02
+1.450000e+00 -1.538071e-02 -2.585812e-01 +6.025786e-03 +2.067683e-01 -3.127256e-03 +2.336412e-02 +6.317123e-03 +1.516764e-01 -6.253897e-01 +2.614829e-01 +5.583779e-01 +1.400407e-01 -1.286271e-03 +6.186678e-02 +5.003423e-03 +3.507771e-02
+1.466667e+00 +2.702202e-03 -2.378939e-01 -3.268575e-03 +1.909248e-01 +5.154735e-03 +1.618887e-02 -5.360508e-03 +1.426784e-01 -6.068995e-01 +9.067645e-02 +6.960317e-01 +1.802520e-01 +8.143494e-03 +3.086899e-02 -1.086369e-02 +5.861797e-02
+1.483333e+00 +4.865276e-03 -2.533215e-01 -1.639918e-03 +2.007948e-01 +4.957069e-03 +2.531910e-02 -3.988164e-03 +1.448183e-01 -4.039370e-01 +1.525060e-01 +4.910539e-01 +3.011505e-01 -6.464902e-03 +4.665357e-02 +4.102307e-03 +4.375405e-02
+1.500000e+00 -9.704915e-04 -2.367802e-01 +1.379026e-03 +1.921280e-01 -6.432568e-03 +2.313941e-02 +4.662430e-03 +1.387790e-01 -6.438691e-01 +1.812977e-01 +5.124081e-01 +2.356484e-01 +6.597333e-03 +3.054315e-02 -3.588196e-03 +5.509379e-02
+1.516667e+00 -3.495056e-03 -2.516935e-01 +6.245481e-03 +1.976671e-01 +2.612910e-02 +2.776148e-02 -9.870259e-03 +1.399106e-01 -2.101035e-01 +2.147472e-01 +7.221786e-01 +2.995435e-01 -4.617121e-03 +4.443201e-02 -9.862156e-04 +4.132682e-02
+1.533333e+00 +5.832401e-03 -2.401387e-01 -4.409435e-03 +1.902163e-01 +2.662540e-04 +1.238353e-02 -3.455492e-03 +1.423163e-01 -5.667039e-01 +6.264751e-02 +5.715444e-01 +1.520918e-01 +5.134189e-03 +4.918152e-02 -6.915048e-03 +3.726837e-02
+1.550000e+00 +5.332232e-03 -2.484289e-01 -5.023758e-03 +1.952266e-01 -2.267931e-03 +1.724315e-02 -2.484273e-03 +1.428638e-01 -5.816756e-01 +1.157807e-01 +5.379899e-01 +2.025496e-01 +4.317858e-03 +3.759750e-02 -5.577387e-03 +4.811757e-02
+1.566667e+00 -3.997060e-03 -2.495146e-01 +1.285371e-03 +1.999710e-01 +4.162513e-03 +1.881227e-02 -1.405406e-03 +1.450896e-01 -5.862528e-01 +2.082052e-01 +6.784002e-01 +1.455292e-01 +6.543606e-03 +5.429147e-02 -7.168759e-03 +3.218795e-02
+1.583333e+00 -4.779156e-03 -2.556291e-01 +1.593785e-03 +2.030522e-01 -4.443856e-03 +2.673476e-02 +3.918161e-03 +1.422529e-01 -6.919145e-01 +2.817323e-01 +6.075349e-01 +2.435343e-01 +2.787732e-03 +5.857928e-02 -5.812303e-04 +2.570729e-02
+1.600000e+00 -1.111697e-02 -2.511463e-01 +5.300376e-03 +2.023973e-01 +1.267933e-04 +1.970921e-02 +3.996733e-03 +1.454220e-01 -6.884888e-01 +1.566013e-01 +7.033416e-01 +2.270239e-01 +9.674529e-03 +5.858667e-02 -7.100411e-03 +2.672028e-02
+1.616667e+00 -4.336765e-03 -2.425789e-01 -1.718922e-03 +1.928908e-01 +2.087027e-03 +1.577369e-02 -2.539349e-03 +1.400445e-01 -5.456367e-01 +2.245824e-01 +6.010088e-01 +7.770133e-02 +2.129164e-03 +3.624308e-02 -3.480699e-03 +4.414717e-02
+1.633333e+00 -5.179608e-03 -2.471143e-01 -3.125467e-04 +1.967567e-01 -1.708453e-03 +1.204862e-02 +8.637300e-04 +1.447582e-01 -6.920502e-01 +2.973945e-01 +6.668931e-01 -7.348520e-02 -9.986478e-03 +5.382512e-02 +9.761341e-03 +2.939189e-02
+1.650000e+00 -1.422443e-02 -2.401440e-01 +8.248666e-03 +1.868902e-01 -1.090615e-03 +1.453810e-02 +6.962367e-03 +1.352306e-01 -7.367913e-01 +2.304456e-01 +7.261561e-01 +5.873045e-02 +1.127368e-03 +4.299567e-02 +2.583263e-03 +3.386917e-02
+1.666667e+00 +1.737990e-03 -2.563653e-01 -2.306410e-03 +1.966800e-01 +8.620906e-03 +1.633295e-02 -7.211947e-03 +1.410376e-01 -6.021106e-01 +2.848426e-01 +8.166115e-01 +5.329561e-02 -3.133241e-03 +2.518564e-02 -7.592156e-04 +5.272793e-02
+1.683333e+00 -2.755197e-03 -2.529714e-01 +1.088799e-04 +1.961714e-01 +7.511805e-03 +1.665535e-02 -4.685984e-03 +1.399852e-01 -4.230489e-01 +2.841037e-01 +6.076869e-01 +6.948333e-02 +3.089592e-03 +2.099706e-02 -5.334915e-03 +5.552702e-02
+1.700000e+00 -2.748678e-03 -2.461756e-01 -2.045347e-03 +1.917395e-01 +5.104913e-03 +2.094048e-03 -4.757650e-03 +1.457089e-01 -3.956178e-01 +5.994530e-02 +5.223582e-01 -4.905411e-02 +8.308291e-03 +3.423190e-02 -1.041594e-02 +4.515432e-02
+1.716667e+00 +9.600775e-03 -2.551970e-01 -8.585014e-03 +1.965402e-01 +5.828859e-03 +1.321060e-02 -1.020281e-02 +1.415509e-01 -4.307491e-01 +1.211727e-01 +5.788378e-01 +1.682186e-01 +1.261188e-03 +4.101453e-02 -6.367342e-03 +3.584297e-02
+1.733333e+00 +7.538219e-03 -2.529909e-01 -3.171104e-03 +1.911539e-01 -3.299789e-03 +1.824140e-02 +1.817419e-05 +1.337157e-01 -5.301253e-01 +2.142366e-01 +4.567869e-01 +2.024579e-01 +6.448697e-03 +3.075889e-02 -6.230743e-03 +4.121432e-02
+1.750000e+00 +5.155365e-03 -2.621874e-01 -4.567623e-05 +1.936002e-01 +4.776530e-04 +1.327774e-02 -2.400404e-04 +1.385469e-01 -4.958596e-01 +1.402403e-01 +5.180330e-01 +1.596040e-01 +6.737385e-03 +4.948767e-02 -6.651683e-03 +2.474647e-02
+1.766667e+00 +7.993825e-03 -2.661110e-01 -4.079381e-03 +1.957496e-01 -3.189441e-03 +1.612776e-02 -7.390994e-04 +1.377813e-01 -5.917896e-01 +2.125962e-01 +5.259761e-01 +1.618473e-01 +1.073699e-02 +4.077027e-02 -1.074269e-02 +3.218291e-02
+1.783333e+00 -1.246357e-02 -2.676857e-01 +9.435024e-03 +1.956454e-01 +2.109146e-04 +1.013904e-03 +6.966927e-03 +1.479127e-01 -4.854141e-01 +2.726376e-02 +5.039747e-01 -3.004756e-02 +1.364233e-02 +5.101655e-02 -9.740127e-03 +2.674177e-02
+1.800000e+00 +2.070395e-03 -2.601730e-01 -1.093548e-03 +1.888366e-01 -8.734640e-03 +8.971032e-03 +5.488307e-03 +1.367798e-01 -5.948682e-01 +1.277780e-01 +3.853856e-01 +7.685887e-02 -5.981418e-03 +5.368304e-02 +8.106365e-03 +1.829595e-02
+1.816667e+00 -5.148136e-03 -2.601872e-01 +3.270003e-03 +1.880600e-01 -1.166522e-02 +9.744081e-03 +1.088868e-02 +1.353218e-01 -6.109583e-01 -6.215621e-04 +3.244930e-01 +2.315166e-01 +2.675806e-03 +4.975961e-02 +2.653781e-03 +2.073462e-02
+1.833333e+00 +3.081331e-05 -2.702703e-01 +2.906059e-03 +1.956741e-01 -6.546293e-03 +1.209015e-02 +6.870406e-03 +1.389789e-01 -7.630647e-01 +9.430817e-02 +6.076222e-01 +2.008758e-01 +2.588119e-04 +3.170895e-02 +2.981504e-03 +3.840094e-02
+1.850000e+00 -1.029363e-03 -2.600720e-01 +6.394287e-03 +1.882507e-01 -6.384917e-03 +1.162522e-02 +9.379599e-03 +1.334703e-01 -5.356594e-01 +1.559514e-01 +3.828110e-01 +1.315245e-01 -1.695841e-03 +3.356691e-02 +5.925028e-03 +3.365218e-02
+1.866667e+00 -6.630024e-03 -2.598476e-01 +3.927442e-03 +1.870227e-01 +2.256227e-03 +1.243892e-02 +1.041258e-03 +1.316168e-01 -5.064900e-01 +1.200339e-01 +5.795539e-01 +1.920888e-01 -6.498064e-03 +4.055129e-02 +6.505899e-03 +2.587333e-02
+1.883333e+00 -1.940222e-03 -2.592489e-01 +2.991008e-03 +1.898708e-01 +3.213358e-04 +1.511625e-02 +1.849383e-03 +1.313493e-01 -6.800514e-01 +1.662651e-01 +6.960660e-01 +2.225796e-01 +1.335317e-03 +3.941808e-02 -2.884999e-04 +2.627854e-02
+1.900000e+00 +1.719675e-02 -2.626937e-01 -6.958133e-03 +1.906078e-01 -9.505904e-03 +1.023254e-02 +2.102048e-03 +1.353134e-01 -8.081021e-01 +1.572630e-01 +5.485999e-01 +1.009371e-01 -2.064940e-03 +3.783752e-02 +2.891043e-03 +2.897647e-02
+1.916667e+00 +1.228965e-02 -2.585545e-01 -2.994727e-03 +1.889261e-01 +4.563938e-03 +3.819405e-03 -5.967597e-03 +1.387429e-01 -5.196767e-01 -2.447337e-02 +6.588346e-01 +1.023690e-01 +2.338302e-03 +3.334033e-02 -4.664071e-03 +3.403346e-02
+1.933333e+00 +5.909601e-03 -2.662547e-01 -7.941332e-04 +1.909423e-01 +4.410579e-03 +1.334639e-02 -4.199388e-03 +1.323384e-01 -4.788306e-01 +1.333629e-01 +6.116119e-01 +2.255301e-01 -4.393434e-03 +3.705838e-02 +2.196238e-03 +2.732483e-02
+1.950000e+00 +3.811040e-03 -2.582162e-01 -1.519287e-03 +1.847587e-01 -3.010302e-03 +1.172904e-02 +1.258861e-03 +1.287473e-01 -6.830914e-01 +2.091194e-01 +5.966340e-01 +1.078963e-01 -5.837590e-03 +2.998845e-02 +5.851715e-03 +3.161032e-02
+1.966667e+00 -1.423523e-02 -2.580471e-01 +8.133131e-03 +1.853947e-01 +5.951385e-03 +1.280057e-02 +1.070908e-03 +1.280027e-01 -4.762588e-01 +2.546901e-01 +6.568469e-01 +1.000579e-01 +2.317697e-03 +4.742868e-02 -1.610604e-03 +1.498811e-02
+1.983333e+00 -1.536498e-02 -2.593074e-01 +6.927858e-03 +1.848728e-01 +3.922158e-03 +6.600698e-03 +1.858049e-03 +1.323765e-01 -4.546345e-01 +1.643320e-01 +5.734985e-01 +7.584463e-03 -9.603097e-03 +5.537589e-02 +9.302626e-03 +9.326742e-03
+2.000000e+00 +1.308416e-02 -2.559989e-01 -6.525380e-03 +1.848239e-01 -4.712193e-04 +4.592572e-03 -4.356753e-03 +1.336932e-01 -4.673761e-01 +7.575242e-02 +4.518418e-01 +3.935617e-02 -7.541881e-03 +4.008874e-02 +4.907216e-03 +2.273035e-02
+2.016667e+00 -3.232769e-03 -2.728627e-01 +1.154921e-03 +1.936498e-01 +2.533983e-04 +1.528125e-02 +6.622799e-04 +1.308146e-01 -6.975093e-01 +1.365429e-01 +7.045527e-01 +3.124386e-01 +5.454984e-03 +4.276360e-02 -4.190439e-03 +1.891127e-02
+2.033333e+00 +3.754841e-03 -2.816119e-01 -5.620243e-03 +1.982917e-01 +1.368308e-03 +1.364951e-02 -5.257225e-03 +1.352700e-01 -6.241440e-01 +1.305507e-01 +6.669463e-01 +2.720961e-01 +5.837949e-03 +3.218877e-02 -6.922530e-03 +2.928418e-02
+2.050000e+00 -3.062024e-02 -2.790231e-01 +9.381735e-03 +1.936783e-01 +2.311249e-03 +1.134536e-02 +4.863268e-03 +1.335288e-01 -5.331046e-01 +1.658665e-01 +6.068832e-01 +1.674750e-01 +7.864222e-03 +2.929796e-02 -4.612822e-03 +3.065087e-02
+2.066667e+00 +5.779848e-03 -2.704714e-01 -1.404576e-02 +1.911546e-01 -6.404270e-03 +6.110313e-03 -4.523173e-03 +1.359148e-01 -7.092514e-01 +2.086443e-01 +5.000490e-01 -4.308956e-02 -5.046257e-03 +3.260467e-02 +2.612871e-03 +2.838298e-02
+2.083333e+00 -3.328401e-03 -2.727362e-01 -5.750984e-03 +1.953689e-01 -7.310537e-03 +4.203675e-03 +2.326192e-03 +1.403278e-01 -5.941337e-01 +1.045572e-01 +3.541642e-01 +3.192693e-03 +6.589148e-03 +3.763040e-02 -4.603791e-03 +2.541162e-02
+2.100000e+00 -2.238172e-03 -2.664176e-01 -1.963531e-03 +1.893883e-01 -6.479899e-03 +1.121927e-02 +4.346808e-03 +1.292839e-01 -7.359862e-01 +1.678474e-01 +5.191480e-01 +1.796569e-01 +1.120612e-02 +2.998093e-02 -7.733790e-03 +2.715143e-02
+2.116667e+00 -1.232580e-02 -2.852510e-01 +9.571261e-03 +1.980226e-01 -1.231893e-03 +1.415190e-02 +7.919762e-03 +1.325178e-01 -6.603839e-01 +2.171439e-01 +6.185830e-01 +2.359731e-01 +7.113205e-04 +2.350305e-02 +2.500967e-03 +3.342116e-02
+2.133333e+00 +3.634848e-04 -2.918093e-01 +1.125470e-03 +2.005070e-01 -8.162875e-03 +1.803312e-02 +8.283626e-03 +1.303210e-01 -6.772926e-01 +2.381450e-01 +3.940286e-01 +3.546021e-01 +1.031397e-02 +8.859456e-03 -5.583823e-03 +4.465658e-02
+2.150000e+00 +4.490687e-03 -2.758391e-01 -1.485882e-03 +1.901436e-01 -5.352339e-03 +9.734926e-03 +3.795842e-03 +1.301982e-01 -5.791249e-01 +2.823686e-01 +3.926909e-01 +3.276780e-02 +4.206522e-03 +1.740477e-02 -1.987945e-03 +3.675731e-02
+2.166667e+00 +1.958131e-03 -2.804112e-01 +3.074212e-03 +1.905658e-01 +3.509226e-03 +4.582803e-03 -1.308301e-03 +1.349608e-01 -6.226798e-01 +9.197387e-02 +7.338874e-01 +3.984646e-02 -8.577348e-03 +3.440770e-02 +7.426537e-03 +2.306597e-02
+2.183333e+00 +1.041927e-02 -2.809244e-01 -2.419875e-03 +1.901470e-01 -3.567000e-03 +9.193139e-03 +1.588286e-03 +1.298335e-01 -7.401208e-01 +1.879825e-01 +5.920837e-01 +1.173862e-01 -1.529644e-02 +4.419090e-02 +1.445221e-02 +1.207212e-02
+2.200000e+00 +5.592936e-03 -2.573800e-01 +2.292734e-03 +1.794212e-01 +1.123136e-03 +5.548019e-03 +4.127468e-04 +1.253228e-01 -6.249613e-01 +1.874091e-01 +6.488956e-01 -7.687530e-03 -5.674410e-03 +3.778846e-02 +5.555394e-03 +1.566928e-02
+2.216667e+00 +1.436829e-02 -2.726583e-01 -4.359636e-03 +1.894638e-01 -1.628824e-03 +7.329028e-03 -1.616161e-03 +1.304154e-01 -6.886962e-01 +1.820753e-01 +6.052469e-01 +6.807555e-02 -9.074133e-03 +3.038913e-02 +7.643511e-03 +2.363036e-02
+2.233333e+00 +7.965720e-04 -2.917457e-01 -8.559725e-04 +1.952412e-01 -6.640981e-04 +9.113334e-03 -5.570631e-05 +1.324272e-01 -6.243447e-01 +6.603473e-02 +5.778500e-01 +2.489173e-01 -2.442221e-03 +2.538478e-02 +2.460560e-03 +2.835271e-02
+2.250000e+00 -1.096721e-02 -2.768302e-01 +7.477860e-03 +1.846344e-01 +1.521652e-03 +5.472493e-03 +3.693754e-03 +1.282023e-01 -5.248277e-01 +3.678494e-02 +5.647969e-01 +1.435929e-01 -1.432841e-04 +2.704060e-02 +1.782484e-03 +2.505992e-02
+2.266667e+00 +1.455847e-02 -2.841163e-01 -5.540234e-03 +1.906354e-01 -6.200921e-03 +5.531704e-03 +2.363513e-03 +1.321006e-01 -6.975290e-01 -8.427242e-02 +4.297245e-01 +2.655396e-01 -3.980038e-03 +1.819346e-02 +4.564815e-03 +3.374529e-02
+2.283333e+00 +8.646664e-03 -2.840338e-01 -8.746331e-04 +1.863745e-01 +3.323295e-04 +6.927382e-03 -1.103246e-03 +1.273027e-01 -5.166135e-01 +1.750997e-01 +5.112620e-01 +8.125825e-02 +1.048247e-03 +1.588960e-02 -1.122882e-03 +3.369544e-02
+2.300000e+00 +8.667001e-03 -2.897687e-01 -1.248755e-03 +1.879330e-01 +1.021047e-03 +3.811102e-03 -2.077360e-03 +1.314034e-01 -4.560344e-01 +7.204628e-02 +4.792890e-01 +5.969433e-02 +3.391204e-03 +2.265854e-02 -3.592270e-03 +2.880656e-02
+2.316667e+00 +5.248038e-04 -2.944069e-01 +3.925918e-03 +1.885265e-01 -4.000181e-03 +1.017934e-02 +7.003141e-03 +1.247257e-01 -4.767091e-01 +2.705022e-01 +2.988638e-01 +1.282128e-01 +1.453025e-02 +1.612386e-02 -1.038295e-02 +3.194164e-02
+2.333333e+00 +5.447699e-03 -2.895879e-01 -7.247432e-04 +1.877971e-01 -7.331173e-04 +9.273570e-03 +1.811681e-04 +1.248856e-01 -5.633672e-01 +1.781527e-01 +5.058740e-01 +1.815948e-01 +9.352709e-03 +1.467766e-02 -8.159950e-03 +3.299427e-02
+2.350000e+00 -1.118364e-02 -2.927284e-01 +5.249676e-03 +1.906773e-01 -1.691443e-03 +8.934086e-03 +5.476830e-03 +1.269716e-01 -5.898674e-01 +3.721986e-01 +4.904617e-01 -8.610962e-03 +8.530508e-03 +1.554613e-02 -5.571738e-03 +3.264155e-02
+2.366667e+00 -4.410679e-03 -2.798290e-01 +5.273278e-04 +1.818356e-01 -8.000952e-04 +9.333501e-03 +1.169865e-03 +1.199432e-01 -7.154210e-01 +2.088952e-01 +6.385116e-01 +1.609936e-01 +5.023529e-03 +2.384870e-02 -3.893430e-03 +2.205671e-02
+2.383333e+00 -1.268429e-02 -2.762932e-01 +3.493350e-03 +1.841097e-01 -1.254817e-03 +1.308158e-02 +3.783329e-03 +1.169970e-01 -6.633094e-01 +3.194775e-01 +5.695840e-01 +2.181371e-01 +6.721766e-03 +1.804888e-02 -4.622054e-03 +2.615271e-02
+2.400000e+00 -1.179368e-04 -2.863836e-01 -2.994714e-03 +1.879027e-01 +3.834937e-03 +6.544235e-03 -6.494220e-03 +1.266371e-01 -4.176051e-01 +2.061376e-01 +5.550312e-01 +5.474839e-02 +3.826407e-03 +2.624506e-02 -5.573105e-03 +2.151807e-02
+2.416667e+00 +3.776019e-03 -2.911495e-01 -1.678148e-03 +1.916717e-01 +4.168030e-03 +8.530395e-03 -5.949262e-03 +1.266380e-01 -5.332443e-01 +1.641617e-01 +6.735331e-01 +1.817898e-01 +7.420656e-03 +2.237666e-02 -8.813618e-03 +2.484428e-02
+2.433333e+00 -2.423206e-04 -2.728759e-01 +3.412265e-04 +1.798604e-01 +2.626747e-03 +1.149528e-02 -2.762438e-03 +1.145727e-01 -4.568907e-01 +1.633535e-01 +5.363608e-01 +3.156424e-01 +8.128832e-03 +3.190471e-02 -8.419903e-03 +1.132830e-02
+2.450000e+00 -9.062501e-03 -2.834562e-01 +5.456914e-03 +1.846449e-01 +1.104858e-04 +5.564923e-03 +3.721714e-03 +1.244065e-01 -5.002894e-01 +2.092265e-01 +4.685223e-01 +1.756483e-02 -3.833612e-03 +3.065628e-02 +4.925780e-03 +1.556806e-02
+2.466667e+00 -4.607691e-04 -2.881516e-01 -1.202377e-03 +1.898778e-01 -4.113786e-03 +3.813929e-03 +4.056390e-03 +1.297397e-01 -5.817650e-01 +7.623645e-02 +3.598595e-01 +7.021346e-02 -1.450359e-02 +2.915449e-02 +1.484528e-02 +1.846149e-02
+2.483333e+00 -1.424271e-03 -2.937150e-01 +2.605865e-03 +1.945748e-01 -2.475976e-04 +6.801159e-03 +2.086208e-03 +1.291005e-01 -6.578214e-01 +2.412380e-01 +6.011615e-01 +5.291736e-02 -4.307340e-03 +2.523488e-02 +4.827061e-03 +2.154991e-02
+2.500000e+00 +1.148850e-03 -2.820244e-01 +3.890623e-03 +1.890391e-01 +2.999096e-04 +4.804238e-03 +2.318005e-03 +1.273383e-01 -5.290423e-01 +1.026333e-01 +5.060346e-01 +9.600317e-02 -9.271775e-03 +2.507775e-02 +9.407207e-03 +2.080203e-02
+2.516667e+00 +2.575385e-02 -2.831827e-01 -1.104412e-02 +1.852487e-01 +1.708677e-03 +6.976453e-03 -9.775310e-03 +1.217158e-01 -5.458947e-01 +3.170406e-01 +5.852420e-01 +5.059670e-05 -4.438360e-04 +1.259317e-02 -2.623634e-03 +3.003200e-02
+2.533333e+00 +1.376899e-02 -2.871623e-01 -3.934848e-03 +1.915942e-01 +2.823209e-04 +5.524550e-03 -3.077209e-03 +1.275921e-01 -6.405523e-01 +1.261153e-01 +6.071004e-01 +1.142909e-01 -7.712832e-03 +1.791642e-02 +6.283585e-03 +2.671761e-02
+2.550000e+00 +6.062475e-03 -2.940489e-01 +2.038618e-03 +1.906449e-01 +3.782295e-03 +9.699320e-03 -3.362856e-03 +1.213493e-01 -5.321271e-01 +1.861946e-01 +6.709068e-01 +2.588989e-01 -1.071614e-03 +2.120709e-02 -3.686875e-05 +2.130048e-02
+2.566667e+00 +1.441041e-02 -3.043772e-01 -7.358160e-03 +1.955972e-01 -1.088501e-03 +5.858011e-03 -3.640667e-03 +1.293011e-01 -6.810727e-01 +1.412780e-01 +5.788216e-01 +1.212205e-01 +6.202181e-04 +1.172498e-02 -1.719017e-03 +3.243649e-02
+2.583333e+00 -1.468042e-02 -3.056582e-01 +9.382166e-03 +1.952077e-01 +2.714333e-03 +7.333869e-03 +2.958787e-03 +1.267732e-01 -4.930566e-01 +3.330663e-01 +5.895394e-01 +1.852798e-02 +4.835363e-03 +1.121369e-02 -3.631083e-03 +3.181621e-02
+2.600000e+00 -8.504091e-03 -3.031361e-01 +8.705539e-03 +1.952957e-01 +4.273247e-03 +2.430931e-03 +4.413635e-04 +1.328881e-01 -4.160570e-01 -9.484398e-02 +5.958637e-01 +1.825918e-01 +5.541562e-03 +1.530477e-02 -5.155492e-03 +2.952934e-02
+2.616667e+00 +4.487250e-03 -2.861579e-01 -2.151992e-03 +1.847603e-01 +2.899675e-03 +1.358828e-03 -5.206425e-03 +1.267651e-01 -4.000700e-01 +8.447753e-02 +5.138867e-01 -3.822363e-02 +6.999030e-04 +2.742644e-02 -2.209532e-03 +1.526368e-02
+2.633333e+00 -5.088236e-03 -2.940311e-01 +2.479091e-03 +1.872709e-01 +1.558846e-03 -1.736223e-03 -2.446825e-04 +1.324028e-01 -5.324199e-01 -2.575419e-02 +5.759483e-01 -8.596429e-02 -3.389119e-03 +2.243791e-02 +3.351100e-03 +2.164878e-02
+2.650000e+00 -9.058102e-03 -2.886636e-01 +6.576044e-03 +1.871082e-01 -1.888066e-03 +3.461542e-03 +7.275066e-03 +1.249778e-01 -6.611074e-01 +1.723599e-01 +5.251131e-01 -5.294647e-03 +8.392605e-06 +2.611441e-02 +2.365684e-03 +1.539799e-02
+2.666667e+00 +1.311529e-02 -2.979403e-01 -4.272141e-03 +1.899837e-01 +1.190738e-03 +4.655736e-03 -4.483225e-03 +1.251140e-01 -7.325417e-01 +1.806332e-01 +7.560881e-01 +5.260386e-02 -6.773466e-03 +2.331424e-02 +5.289362e-03 +1.783411e-02
+2.683333e+00 +1.196423e-02 -3.041326e-01 -3.584765e-03 +1.964735e-01 +4.561415e-03 +3.450721e-03 -8.779790e-03 +1.310695e-01 -5.379277e-01 +6.352724e-05 +7.529932e-01 +1.649053e-01 -1.288277e-03 +2.166294e-02 -1.334665e-03 +2.092135e-02
+2.700000e+00 +9.197486e-03 -3.041376e-01 -2.644662e-03 +1.939561e-01 +2.039449e-03 +7.809311e-03 -4.558943e-03 +1.229131e-01 -4.841405e-01 +2.164976e-01 +5.642105e-01 +1.992571e-01 +4.507460e-03 +1.603353e-02 -5.664366e-03 +2.354435e-02
+2.716667e+00 +9.162098e-03 -2.901499e-01 -4.681391e-03 +1.866241e-01 -2.236974e-04 +8.350374e-03 -2.708669e-03 +1.168680e-01 -6.419127e-01 +2.683073e-01 +5.968411e-01 +1.828440e-01 -6.067552e-03 +8.447158e-03 +5.166949e-03 +2.876939e-02
+2.733333e+00 +4.548482e-03 -2.889613e-01 -2.673598e-03 +1.847798e-01 -1.424905e-04 +7.899358e-03 -1.483063e-03 +1.159746e-01 -5.578453e-01 +2.441438e-01 +5.221263e-01 +1.856514e-01 -5.451052e-03 +5.236220e-03 +4.930460e-03 +3.139520e-02
+2.750000e+00 +1.223055e-02 -2.924939e-01 -7.801375e-03 +1.852307e-01 -3.509027e-03 +2.597675e-03 -3.022807e-05 +1.237574e-01 -6.660850e-01 +1.302976e-01 +4.358080e-01 -4.619851e-03 -9.985823e-03 +1.937478e-02 +1.000415e-02 +1.917806e-02
+2.766667e+00 -1.226035e-03 -2.954589e-01 -2.332013e-03 +1.868342e-01 +5.455388e-03 -1.119159e-04 -9.686150e-03 +1.285958e-01 -5.157033e-01 -1.487352e-03 +8.115697e-01 -3.038553e-02 -3.354019e-03 +2.795945e-02 +3.757731e-04 +1.168806e-02
+2.783333e+00 -1.359437e-02 -2.969347e-01 +5.635822e-03 +1.852118e-01 -2.070714e-03 +6.900571e-03 +7.090943e-03 +1.166654e-01 -6.210307e-01 +1.647464e-01 +4.677312e-01 +2.302605e-01 -3.637316e-04 +2.756739e-02 +2.375592e-03 +8.314668e-03
+2.800000e+00 +4.409179e-03 -3.010859e-01 -2.852302e-03 +1.851888e-01 +2.222201e-04 +4.257019e-03 -2.180009e-03 +1.204300e-01 -5.850691e-01 +2.736647e-02 +5.737273e-01 +2.090304e-01 +3.042383e-03 +2.259429e-02 -3.657768e-03 +1.408272e-02
+2.816667e+00 -1.115484e-02 -3.036823e-01 +6.154087e-03 +1.878278e-01 +4.070871e-03 +2.800225e-03 -2.045475e-03 +1.242106e-01 -3.368021e-01 +8.505486e-02 +5.683143e-01 +6.667723e-02 -5.310882e-03 +1.403019e-02 +4.514194e-03 +2.328114e-02
+2.833333e+00 +2.970520e-04 -3.040988e-01 -1.972751e-03 +1.824825e-01 +1.143052e-03 +4.410036e-03 -2.983885e-03 +1.178362e-01 -4.863906e-01 +4.971762e-02 +5.387700e-01 +2.055155e-01 -7.241177e-03 +2.116992e-02 +6.158744e-03 +1.421544e-02
+2.850000e+00 -3.492178e-04 -3.181914e-01 -3.069669e-03 +1.878002e-01 +4.227650e-04 +6.512373e-03 -2.608782e-03 +1.178558e-01 -4.795673e-01 +1.220244e-01 +4.899006e-01 +2.686683e-01 -3.654134e-03 +2.160681e-02 +2.775768e-03 +1.356408e-02
+2.866667e+00 -5.338253e-03 -3.091169e-01 -3.688970e-04 +1.834116e-01 +5.471161e-04 +6.095781e-03 -1.009692e-03 +1.152879e-01 -5.335348e-01 +2.392922e-01 +5.554407e-01 +1.273276e-01 -1.089802e-02 +2.915637e-02 +1.023702e-02 +5.305868e-03
+2.883333e+00 +1.981787e-03 -3.176449e-01 -5.128431e-03 +1.860655e-01 -2.774216e-03 +6.911141e-03 +1.136862e-03 +1.154547e-01 -5.615933e-01 +1.429219e-01 +3.726209e-01 +2.805260e-01 -1.740186e-03 +1.946110e-02 +2.137917e-03 +1.435235e-02
+2.900000e+00 +5.727429e-03 -3.227720e-01 -4.648314e-03 +1.900559e-01 -3.010175e-03 +3.631657e-03 +1.834842e-03 +1.231403e-01 -7.067449e-01 +9.673357e-02 +5.037829e-01 +1.184221e-01 +1.121667e-03 +2.223665e-02 -3.956470e-04 +1.365121e-02
+2.916667e+00 -2.541371e-03 -2.998774e-01 +3.065595e-03 +1.776877e-01 -1.840210e-03 +2.534063e-03 +5.066087e-03 +1.163684e-01 -6.313658e-01 +1.477779e-01 +5.050870e-01 +3.144874e-04 -6.252309e-03 +1.534834e-02 +7.335829e-03 +1.806096e-02
+2.933333e+00 -1.791963e-03 -3.082609e-01 +2.814221e-03 +1.841470e-01 +3.398199e-03 +4.753596e-03 -3.838122e-03 +1.167009e-01 -3.347961e-01 +1.775658e-01 +5.587763e-01 +1.205025e-01 -4.305972e-03 +1.272061e-02 +3.112811e-03 +2.040478e-02
+2.950000e+00 +2.375290e-03 -3.012516e-01 -1.081794e-03 +1.818390e-01 -1.977172e-03 +8.662228e-03 +2.627779e-03 +1.082811e-01 -5.929837e-01 +3.072701e-01 +4.554980e-01 +2.556345e-01 +4.436879e-03 +5.920195e-03 -3.453222e-03 +2.438804e-02
+2.966667e+00 +1.932763e-03 -3.027010e-01 -1.707114e-03 +1.861008e-01 -2.121568e-03 +2.399618e-03 +2.458656e-03 +1.214024e-01 -6.630415e-01 -1.116670e-01 +5.126106e-01 +2.485554e-01 +3.946239e-03 +6.629089e-03 -3.044235e-03 +2.703464e-02
+2.983333e+00 +2.880916e-03 -3.041719e-01 -6.111263e-04 +1.847388e-01 -1.952493e-03 +3.765309e-03 +2.904275e-03 +1.178490e-01 -6.742721e-01 +7.696947e-02 +5.326434e-01 +1.621149e-01 -2.635128e-03 +1.745669e-02 +3.542144e-03 +1.524174e-02
+3.000000e+00 +7.182715e-03 -3.001028e-01 -4.746130e-03 +1.837028e-01 +4.554469e-04 +5.717782e-03 -4.013996e-03 +1.134722e-01 -5.145269e-01 +1.893128e-01 +5.416939e-01 +1.918845e-01 -1.897970e-03 +2.028080e-02 +9.522224e-04 +1.112129e-02
+3.016667e+00 +5.748459e-03 -2.996523e-01 -3.766649e-03 +1.821767e-01 -2.552272e-03 +3.520379e-03 +1.929421e-03 +1.160106e-01 -6.359583e-01 +9.335550e-02 +4.471738e-01 +1.350491e-01 +9.433264e-04 +1.660095e-02 -2.864778e-04 +1.519549e-02
+3.033333e+00 +1.684884e-02 -3.068352e-01 -6.795999e-03 +1.843957e-01 -8.481460e-04 +2.802315e-03 -3.080888e-03 +1.184526e-01 -5.850180e-01 +1.843713e-02 +5.147416e-01 +1.595513e-01 +2.120830e-03 +2.027847e-02 -2.753479e-03 +1.204458e-02
+3.050000e+00 -1.098276e-02 -3.115726e-01 +7.046640e-03 +1.823434e-01 +9.399263e-04 +3.384216e-03 +2.854829e-03 +1.157719e-01 -5.924664e-01 +3.252356e-03 +6.454153e-01 +2.183923e-01 +6.385408e-03 +2.126272e-02 -5.369548e-03 +1.019951e-02
+3.066667e+00 -7.172872e-03 -3.071249e-01 +3.300945e-03 +1.773230e-01 -6.562591e-04 +1.994580e-03 +3.303645e-03 +1.147207e-01 -5.592860e-01 +9.771049e-02 +4.966374e-01 +3.064808e-02 +5.724577e-03 +2.069799e-02 -4.626512e-03 +1.027276e-02
+3.083333e+00 -5.311428e-03 -3.078101e-01 +6.974078e-04 +1.755708e-01 -2.427423e-03 +3.764004e-03 +4.861674e-03 +1.100652e-01 -5.702285e-01 +1.919975e-01 +3.763170e-01 +7.295213e-02 +1.410597e-03 +1.129371e-02 -1.597715e-04 +1.779658e-02
+3.100000e+00 +1.759225e-03 -3.203929e-01 -4.767190e-04 +1.849646e-01 -8.612511e-04 +5.145195e-03 +1.195889e-03 +1.134317e-01 -6.790415e-01 +1.313203e-01 +5.910911e-01 +2.343061e-01 -3.148386e-03 +1.460297e-02 +3.273553e-03 +1.528475e-02
+3.116667e+00 +4.474917e-03 -2.994201e-01 +1.591004e-03 +1.724963e-01 -4.737190e-04 +5.539596e-03 +1.841106e-03 +1.042403e-01 -6.914996e-01 +1.725312e-01 +6.293442e-01 +2.286851e-01 -6.429525e-03 +1.433553e-02 +6.562568e-03 +1.307598e-02
+3.133333e+00 +4.125374e-03 -3.203800e-01 +2.438672e-03 +1.801917e-01 +1.978482e-03 +4.560889e-03 -2.224473e-03 +1.108308e-01 -4.909572e-01 +2.251234e-01 +6.249071e-01 +1.093116e-01 -5.391700e-03 +1.581579e-02 +4.583243e-03 +1.307690e-02
+3.150000e+00 +5.209125e-03 -3.174396e-01 -7.001453e-04 +1.763940e-01 +1.451299e-03 +6.088755e-03 -3.260328e-03 +1.051361e-01 -5.645171e-01 +1.798202e-01 +6.534098e-01 +2.754619e-01 -5.743598e-03 +1.257026e-02 +4.667577e-03 +1.458364e-02
+3.166667e+00 +5.298222e-03 -3.275427e-01 -5.406930e-04 +1.810711e-01 +6.091547e-04 +5.072227e-03 -1.535899e-03 +1.098051e-01 -5.860207e-01 +1.292614e-01 +6.082084e-01 +2.488094e-01 +2.494234e-03 +1.947212e-02 -2.763707e-03 +8.934254e-03
+3.183333e+00 +8.871389e-04 -3.155162e-01 +2.484453e-03 +1.806952e-01 +4.781469e-04 +3.266928e-03 +6.808129e-04 +1.127246e-01 -5.771162e-01 +9.144432e-03 +5.904845e-01 +2.248265e-01 +1.649679e-03 +9.990276e-03 -1.434501e-03 +1.837171e-02
+3.200000e+00 +6.241485e-03 -3.255539e-01 +1.338398e-03 +1.837882e-01 +5.884791e-04 +4.972554e-03 -2.794713e-04 +1.110588e-01 -6.474583e-01 +2.311480e-01 +6.701479e-01 +1.540150e-01 -3.386427e-03 +1.132836e-02 +3.139363e-03 +1.651323e-02
+3.216667e+00 +3.261711e-03 -3.230194e-01 +1.475386e-03 +1.781794e-01 +2.949107e-04 +5.302663e-03 +3.874429e-04 +1.064429e-01 -6.011609e-01 +1.559898e-01 +6.020827e-01 +2.611864e-01 -7.712835e-03 +1.993428e-02 +7.452797e-03 +6.978861e-03
+3.233333e+00 -6.512604e-03 -3.190837e-01 +6.936532e-03 +1.784822e-01 -2.948167e-03 +3.764212e-03 +1.038200e-02 +1.093605e-01 -7.554485e-01 +1.131977e-01 +4.777612e-01 +1.775281e-01 +6.308456e-04 +2.135426e-02 +1.875547e-03 +6.147641e-03
+3.250000e+00 +2.041189e-02 -3.361886e-01 -3.334805e-03 +1.844907e-01 -9.884779e-06 +3.894310e-03 -2.148870e-03 +1.126221e-01 -4.940555e-01 +3.050908e-02 +4.788140e-01 +2.741730e-01 -2.327518e-03 +1.536400e-02 +1.745103e-03 +1.231281e-02
+3.266667e+00 -1.988771e-02 -3.353394e-01 +1.893783e-02 +1.863938e-01 +3.966588e-03 +4.744625e-03 +4.025464e-03 +1.117687e-01 -3.488068e-01 +1.010276e-01 +6.843866e-01 +2.854665e-01 -2.023415e-03 +1.103930e-02 +2.848610e-03 +1.596350e-02
+3.283333e+00 +1.369145e-02 -3.272995e-01 +3.448877e-04 +1.793142e-01 -2.779463e-03 -1.261056e-04 +6.034216e-03 +1.169313e-01 -6.732356e-01 +1.147059e-01 +4.074205e-01 -1.574955e-01 -6.135567e-03 +1.220592e-02 +7.134213e-03 +1.585982e-02
+3.300000e+00 +9.746837e-03 -3.234611e-01 +1.388136e-03 +1.770551e-01 -4.335443e-04 +2.934496e-03 +1.795415e-03 +1.088052e-01 -7.424352e-01 +1.457024e-01 +6.855031e-01 +9.149087e-02 -5.038985e-03 +1.267531e-02 +5.152835e-03 +1.341756e-02
+3.316667e+00 +6.344660e-03 -3.143448e-01 +3.006896e-03 +1.723420e-01 -1.637038e-03 +7.278677e-04 +5.376159e-03 +1.101856e-01 -6.844404e-01 +2.701633e-02 +5.185038e-01 +1.045427e-02 +2.098939e-03 +1.298399e-02 -7.817106e-04 +1.324728e-02
+3.333333e+00 +1.030135e-02 -3.157633e-01 -6.505746e-04 +1.739792e-01 -1.660168e-03 +2.364154e-04 +3.092477e-03 +1.120608e-01 -7.154213e-01 +7.576583e-02 +5.444937e-01 -7.708244e-02 +1.505171e-03 +1.594462e-02 -7.262489e-04 +1.067194e-02
+3.350000e+00 +4.847405e-03 -3.215283e-01 +5.443743e-03 +1.798749e-01 +8.722917e-05 +4.090304e-03 +3.225974e-03 +1.073170e-01 -5.754049e-01 +1.892175e-01 +5.713449e-01 +1.784841e-01 -4.141385e-03 +1.266824e-02 +4.598133e-03 +1.251668e-02
+3.366667e+00 +1.153726e-02 -3.244792e-01 +1.998075e-03 +1.804565e-01 -2.103344e-04 +8.204794e-04 +1.684997e-03 +1.146216e-01 -5.583273e-01 -3.052161e-02 +5.246552e-01 +8.308667e-02 -2.475684e-04 +1.592179e-02 +6.066762e-04 +1.083737e-02
+3.383333e+00 -6.610098e-03 -3.233864e-01 +1.037431e-02 +1.811834e-01 +3.030367e-04 +3.969245e-03 +5.906503e-03 +1.079294e-01 -5.197433e-01 +9.583373e-02 +5.348722e-01 +2.667320e-01 +8.331173e-03 +1.197917e-02 -6.510055e-03 +1.289094e-02
+3.400000e+00 +2.487026e-02 -3.187947e-01 -2.976260e-03 +1.780242e-01 +1.005391e-03 +1.840813e-04 -4.164956e-03 +1.141706e-01 -5.418802e-01 +7.047943e-02 +6.229111e-01 -7.098882e-02 +4.092933e-03 +1.510769e-02 -4.680512e-03 +1.108782e-02
+3.416667e+00 +1.013100e-02 -3.151378e-01 +3.144946e-03 +1.770382e-01 +1.102427e-04 +1.129703e-03 +1.765112e-03 +1.112265e-01 -6.298578e-01 +2.369412e-02 +6.199621e-01 +7.041586e-02 +2.981525e-03 +1.162324e-02 -2.407174e-03 +1.351630e-02
+3.433333e+00 +1.255746e-02 -3.196975e-01 +7.908978e-04 +1.810296e-01 +1.638537e-03 +2.992310e-03 -3.246077e-03 +1.093394e-01 -5.525583e-01 +1.136563e-01 +6.979591e-01 +1.724392e-01 +5.460301e-03 +7.633266e-03 -5.764593e-03 +1.664969e-02
+3.450000e+00 +1.325250e-02 -3.409992e-01 -4.863770e-04 +1.896403e-01 +8.779039e-04 +2.248628e-03 -2.301136e-03 +1.163628e-01 -5.437102e-01 +2.032735e-01 +6.133348e-01 +1.170390e-02 +5.815736e-03 +1.065927e-02 -5.918114e-03 +1.504851e-02
+3.466667e+00 +9.954329e-03 -3.147410e-01 +8.228106e-04 +1.763288e-01 -2.539985e-04 +8.318998e-04 +1.183711e-03 +1.110563e-01 -6.166097e-01 +9.736563e-03 +5.697413e-01 +5.862200e-02 +4.722414e-03 +7.000372e-03 -4.173224e-03 +1.725517e-02
+3.483333e+00 -1.981958e-03 -3.218669e-01 +3.766622e-03 +1.743030e-01 +4.099507e-04 +3.751464e-03 +1.462117e-03 +1.026481e-01 -3.939924e-01 +1.200490e-01 +4.221638e-01 +2.598442e-01 +2.496294e-03 +8.543434e-03 -1.983680e-03 +1.384941e-02
+3.500000e+00 -3.802798e-03 -3.354674e-01 +4.594143e-03 +1.811180e-01 +2.687858e-04 +3.180494e-03 +2.315847e-03 +1.081389e-01 -4.773668e-01 +2.465041e-01 +4.912673e-01 +7.728783e-02 +5.037391e-03 +9.907227e-03 -4.311222e-03 +1.347061e-02
+3.516667e+00 +5.684818e-03 -3.201059e-01 +2.036512e-03 +1.736318e-01 +1.166295e-04 +2.131168e-03 +1.059343e-03 +1.057373e-01 -6.807304e-01 +1.366366e-01 +6.768353e-01 +7.683930e-02 +5.837229e-03 +6.614121e-03 -5.375510e-03 +1.603513e-02
+3.533333e+00 +9.539853e-03 -3.387245e-01 -1.894196e-03 +1.824669e-01 -2.288387e-04 +3.695439e-03 -5.827370e-04 +1.072597e-01 -7.870810e-01 +3.095506e-01 +7.452179e-01 +7.914171e-02 +4.931496e-03 +6.665143e-03 -4.842447e-03 +1.613545e-02
+3.550000e+00 +1.587533e-03 -3.222811e-01 +1.613565e-03 +1.742982e-01 -1.635585e-03 +1.963333e-03 +5.104705e-03 +1.061657e-01 -7.922979e-01 +1.257741e-01 +5.933601e-01 +7.037846e-02 +3.813214e-03 +8.925313e-03 -2.594519e-03 +1.348862e-02
+3.566667e+00 -7.475839e-03 -3.289993e-01 +7.270482e-03 +1.794289e-01 -2.842408e-04 +2.154261e-03 +5.276745e-03 +1.086782e-01 -6.516368e-01 +9.109844e-02 +6.081157e-01 +1.298901e-01 -1.803126e-03 +1.109842e-02 +3.087724e-03 +1.164505e-02
+3.583333e+00 -4.610714e-03 -3.267677e-01 +5.728868e-03 +1.766604e-01 -1.416767e-04 +3.603041e-03 +3.948909e-03 +1.030380e-01 -5.346736e-01 +1.351095e-01 +5.098354e-01 +2.580241e-01 -6.124970e-03 +1.157637e-02 +7.167135e-03 +9.864817e-03
+3.600000e+00 +4.792329e-03 -3.219614e-01 +3.019863e-03 +1.728470e-01 +1.579937e-03 +1.830772e-03 -2.148154e-03 +1.049257e-01 -5.314693e-01 +1.455155e-01 +7.041682e-01 +4.738802e-02 +5.616025e-04 +7.413850e-03 -8.377807e-04 +1.429252e-02
+3.616667e+00 -2.720312e-03 -3.421400e-01 +5.861481e-03 +1.804168e-01 +9.909466e-04 +2.233042e-03 +1.143295e-03 +1.083806e-01 -5.209785e-01 +4.686757e-02 +6.245470e-01 +1.954438e-01 -5.977594e-03 +4.517744e-03 +6.465439e-03 +1.777807e-02
+3.633333e+00 +3.210338e-03 -3.286312e-01 +3.271167e-03 +1.802921e-01 -1.074483e-03 +6.634382e-04 +4.911823e-03 +1.121639e-01 -6.562839e-01 -1.290433e-02 +5.111341e-01 +6.981939e-02 -9.239557e-03 +3.841555e-03 +1.060822e-02 +1.910473e-02
+3.650000e+00 +4.792346e-03 -3.440814e-01 +4.802242e-03 +1.852194e-01 -2.227069e-03 +1.837911e-03 +8.918029e-03 +1.119272e-01 -7.136727e-01 -2.659977e-02 +4.277714e-01 +2.289312e-01 -1.386022e-02 +7.877846e-03 +1.637035e-02 +1.466730e-02
+3.666667e+00 -1.024894e-02 -3.401451e-01 +1.221930e-02 +1.831024e-01 -1.083167e-03 +2.624365e-03 +1.048311e-02 +1.082940e-01 -7.651823e-01 +1.124720e-01 +6.145172e-01 +1.938785e-01 -4.283584e-03 +9.431111e-03 +6.423705e-03 +1.219460e-02
+3.683333e+00 -1.012965e-03 -3.290422e-01 +8.653470e-03 +1.754622e-01 -1.285871e-03 +1.570220e-03 +8.823806e-03 +1.061810e-01 -6.474797e-01 +9.546387e-02 +4.743513e-01 +8.337837e-02 -5.789931e-03 +8.106831e-03 +7.769849e-03 +1.312142e-02
+3.700000e+00 -3.876962e-03 -3.158301e-01 +7.426113e-03 +1.703229e-01 -5.565092e-04 -8.468219e-05 +6.071292e-03 +1.073220e-01 -5.792177e-01 -1.917469e-02 +4.969425e-01 -1.063740e-02 +3.600001e-04 +1.039955e-02 +5.590319e-04 +1.076335e-02
+3.716667e+00 +4.415512e-03 -3.392581e-01 +7.950427e-04 +1.790687e-01 -8.817741e-04 -4.629705e-04 +2.861345e-03 +1.136606e-01 -5.503071e-01 -3.401984e-02 +4.257625e-01 -4.115607e-02 -1.412229e-04 +1.054963e-02 +5.052619e-04 +1.175325e-02
+3.733333e+00 -1.103003e-02 -3.460748e-01 +5.902051e-03 +1.811004e-01 +8.882921e-04 +7.002290e-04 +1.073774e-03 +1.115400e-01 -5.590387e-01 +1.308271e-01 +6.520500e-01 -4.733918e-02 -3.956423e-04 +1.347931e-02 +4.632462e-04 +8.007552e-03
+3.750000e+00 -1.275608e-02 -3.297213e-01 +4.458060e-03 +1.748896e-01 +9.260363e-05 +1.541269e-04 +2.457605e-03 +1.091293e-01 -7.176738e-01 +4.490635e-02 +6.984866e-01 -3.389628e-02 +4.358123e-03 +1.182663e-02 -4.372998e-03 +9.178905e-03
+3.766667e+00 +1.087684e-02 -3.279634e-01 -4.344895e-03 +1.759481e-01 -1.301266e-03 +2.014574e-03 +1.009215e-03 +1.043283e-01 -8.414660e-01 +8.539663e-02 +6.323682e-01 +1.723607e-01 +6.067883e-03 +1.071888e-02 -6.460341e-03 +9.297930e-03
+3.783333e+00 -1.295920e-02 -3.387575e-01 +5.216067e-03 +1.852374e-01 +9.033435e-04 +1.895131e-03 +5.310836e-04 +1.103526e-01 -7.230936e-01 +1.735011e-01 +8.116697e-01 +7.677094e-02 +3.932482e-03 +8.275271e-03 -4.241589e-03 +1.290982e-02
+3.800000e+00 -1.192877e-03 -3.242909e-01 -7.889770e-05 +1.810698e-01 +1.914374e-03 +1.590953e-03 -5.746082e-03 +1.085299e-01 -5.853335e-01 +9.534280e-02 +8.196579e-01 +1.117616e-01 +1.562906e-03 +7.527054e-03 -2.857676e-03 +1.321753e-02
+3.816667e+00 +1.043604e-02 -2.945276e-01 -3.714013e-03 +1.688885e-01 +1.730973e-04 +8.428882e-04 -2.791431e-03 +1.030680e-01 -4.881003e-01 +7.956162e-02 +4.814910e-01 +2.427469e-02 -1.007613e-03 +5.327883e-03 +4.994727e-04 +1.442151e-02
+3.833333e+00 -5.598146e-04 -3.218080e-01 -6.220461e-04 +1.777772e-01 -1.666076e-03 +3.287990e-03 +4.685937e-03 +1.010525e-01 -7.726644e-01 +2.124616e-01 +4.967824e-01 +2.467793e-01 +1.177755e-03 +5.772104e-03 -4.888727e-04 +1.340584e-02
+3.850000e+00 +6.080915e-03 -3.229145e-01 -2.593041e-03 +1.784618e-01 -4.964243e-04 +1.721655e-03 -9.895349e-05 +1.060723e-01 -6.095672e-01 +2.104515e-01 +5.093745e-01 +2.765676e-02 -2.669377e-03 +9.482588e-03 +2.895639e-03 +1.008062e-02
+3.866667e+00 +2.357685e-02 -3.264843e-01 -1.279704e-02 +1.776539e-01 -2.410945e-04 +1.733917e-03 -7.180817e-03 +1.053477e-01 -5.869011e-01 +9.569122e-03 +5.237624e-01 +2.219871e-01 -6.294836e-03 +7.866653e-03 +5.614132e-03 +1.158690e-02
+3.883333e+00 -6.840420e-03 -3.131039e-01 +2.436552e-03 +1.723399e-01 -7.386102e-05 +1.805496e-03 +1.693525e-03 +1.016554e-01 -6.173575e-01 -2.687383e-02 +5.759417e-01 +2.700590e-01 -1.756358e-03 +6.676085e-03 +2.207427e-03 +1.208343e-02
+3.900000e+00 -6.426407e-03 -3.227889e-01 +2.818659e-04 +1.786338e-01 -6.213903e-04 +1.979374e-03 +2.098331e-03 +1.047834e-01 -6.607633e-01 +8.397130e-02 +5.356635e-01 +1.942948e-01 -2.462417e-04 +6.610660e-03 +6.008736e-04 +1.258097e-02
+3.916667e+00 +1.659152e-03 -3.312573e-01 -4.471887e-03 +1.814921e-01 -3.388278e-04 +1.384013e-03 -1.713325e-03 +1.082263e-01 -6.636672e-01 +5.564505e-02 +5.796652e-01 +1.354768e-01 -1.637751e-03 +3.340230e-03 +1.487040e-03 +1.674802e-02
+3.933333e+00 -1.045440e-02 -3.311193e-01 -1.599603e-03 +1.791203e-01 -1.076644e-03 +1.954431e-03 +2.438453e-03 +1.047270e-01 -7.654535e-01 +1.476432e-01 +5.626421e-01 +1.385549e-01 +7.323074e-04 +4.819399e-03 -4.717217e-04 +1.427493e-02
+3.950000e+00 -6.760697e-03 -3.344108e-01 -5.216580e-03 +1.805408e-01 -8.480056e-04 +1.306975e-03 -5.080273e-04 +1.074931e-01 -7.094536e-01 +8.191486e-02 +5.429897e-01 +1.041461e-01 -1.180381e-03 +7.038151e-03 +1.232643e-03 +1.206148e-02
+3.966667e+00 -1.666721e-02 -3.371910e-01 +7.470238e-04 +1.803441e-01 +1.195276e-03 +2.091857e-03 -3.587270e-03 +1.045742e-01 -4.713964e-01 +6.708301e-02 +6.358028e-01 +2.421479e-01 -2.324051e-03 +8.246140e-03 +2.027769e-03 +9.977787e-03
+3.983333e+00 +7.946465e-03 -3.437415e-01 -1.123672e-02 +1.819932e-01 -1.299310e-03 +1.146923e-03 -2.569999e-03 +1.085112e-01 -7.578404e-01 +1.522591e-03 +5.108964e-01 +1.586867e-01 +2.485293e-04 +9.142015e-03 -8.005428e-04 +9.484760e-03
+4.000000e+00 -1.057398e-02 -3.295064e-01 -6.914837e-03 +1.731904e-01 +2.549742e-04 +1.365213e-03 -5.171306e-03 +1.021923e-01 -5.860210e-01 +1.800314e-01 +5.957325e-01 +3.181142e-02 +2.036330e-03 +8.828519e-03 -3.345905e-03 +8.578763e-03
+4.016667e+00 -1.370830e-02 -3.250022e-01 -6.704017e-04 +1.677735e-01 +4.709809e-04 +1.079425e-03 -2.090841e-03 +9.966383e-02 -6.506922e-01 +1.641210e-01 +6.881899e-01 +3.868261e-03 +6.402262e-05 +1.140687e-02 -4.922724e-04 +4.966223e-03
+4.033333e+00 -6.714387e-03 -3.534443e-01 -3.405830e-03 +1.771859e-01 -6.388485e-04 +8.505917e-04 +7.832954e-05 +1.059948e-01 -6.024465e-01 -3.817061e-02 +4.609272e-01 +1.576724e-01 +6.384273e-04 +9.438981e-03 -7.723355e-04 +8.186933e-03
+4.050000e+00 -1.573698e-02 -3.479186e-01 +1.005780e-03 +1.760472e-01 -4.457965e-04 +2.038066e-03 +2.101564e-03 +1.009851e-01 -6.139241e-01 +1.147882e-01 +5.019692e-01 +2.138234e-01 -1.232922e-03 +6.586729e-03 +1.731843e-03 +1.046225e-02
+4.066667e+00 -1.440775e-02 -3.679729e-01 -4.641037e-04 +1.838448e-01 +5.937114e-04 +4.258799e-03 -2.440984e-03 +9.770081e-02 -5.421235e-01 +3.097014e-01 +6.064490e-01 +4.044043e-01 +1.842700e-04 +5.013351e-03 -6.663966e-04 +1.157354e-02
+4.083333e+00 -1.378497e-03 -3.425797e-01 -5.478457e-03 +1.740310e-01 -6.230455e-04 +1.284669e-03 -1.143453e-03 +1.020475e-01 -5.942018e-01 +5.393066e-02 +4.492617e-01 +1.441110e-01 +4.720874e-03 -1.238419e-03 -5.726031e-03 +1.944685e-02
+4.100000e+00 +9.285344e-04 -3.435423e-01 -3.688637e-03 +1.738062e-01 -8.354733e-04 +4.530091e-04 +7.088971e-04 +1.046342e-01 -6.158313e-01 +4.493131e-02 +4.328600e-01 +1.485975e-02 +1.177976e-03 +3.501944e-03 -1.165644e-03 +1.412207e-02
+4.116667e+00 -6.393593e-03 -3.499961e-01 +2.608829e-03 +1.776740e-01 -3.004586e-04 +6.681429e-04 +2.581704e-03 +1.059686e-01 -6.223821e-01 +9.720936e-02 +5.287066e-01 +6.522285e-03 +9.548141e-04 +4.499689e-03 -5.944834e-04 +1.306632e-02
+4.133333e+00 -1.260173e-02 -3.341273e-01 +6.211688e-03 +1.743253e-01 +9.509872e-04 +1.461608e-03 +1.708980e-04 +1.008404e-01 -4.991523e-01 +9.738415e-02 +6.288693e-01 +1.453489e-01 -2.036818e-03 +5.767489e-03 +2.671171e-03 +1.054401e-02
+4.150000e+00 -7.575285e-03 -3.402337e-01 +5.244601e-03 +1.779281e-01 -3.511478e-04 +1.012228e-03 +4.428101e-03 +1.044817e-01 -7.656672e-01 +1.387233e-02 +6.496469e-01 +1.475241e-01 +5.168542e-04 +6.979444e-03 +2.032686e-04 +9.569163e-03
+4.166667e+00 -8.736931e-03 -3.494438e-01 +2.283077e-03 +1.799233e-01 +6.624882e-04 +2.126276e-03 -1.154885e-03 +1.013099e-01 -7.913504e-01 +1.356948e-01 +8.531570e-01 +2.358502e-01 -2.528941e-03 +3.783266e-03 +3.039917e-03 +1.291092e-02
+4.183333e+00 +1.097215e-02 -3.562564e-01 -4.144863e-03 +1.818915e-01 -2.826617e-04 +1.629166e-03 -1.423397e-03 +1.041610e-01 -6.635844e-01 +4.531952e-02 +5.601868e-01 +2.333815e-01 -7.944196e-03 +3.634869e-04 +9.814717e-03 +1.760195e-02
+4.200000e+00 +2.245606e-04 -3.471995e-01 +2.240267e-03 +1.769569e-01 -1.074145e-05 +1.620698e-03 +1.360603e-03 +1.010110e-01 -6.129243e-01 +1.014161e-01 +5.650326e-01 +1.836719e-01 -4.877452e-03 +4.068825e-04 +6.353633e-03 +1.696933e-02
+4.216667e+00 -8.596177e-03 -3.304089e-01 +5.457323e-04 +1.683154e-01 +1.022152e-03 +5.984854e-04 -3.657360e-03 +9.957932e-02 -4.709555e-01 -4.571629e-04 +6.286830e-01 +8.999713e-02 -3.319318e-03 -1.727470e-03 +3.470126e-03 +1.955446e-02
+4.233333e+00 -5.751083e-03 -3.586403e-01 -8.560266e-04 +1.783697e-01 +1.972362e-04 +1.763891e-03 -1.265467e-03 +1.008201e-01 -5.166141e-01 +2.450705e-01 +5.160047e-01 +8.430679e-02 -6.177440e-03 -2.979412e-03 +7.875186e-03 +2.154483e-02
+4.250000e+00 -6.575687e-03 -3.487561e-01 +6.161024e-04 +1.741042e-01 +1.835384e-04 +2.251529e-03 -3.372466e-04 +9.612615e-02 -6.020997e-01 +3.395132e-01 +5.965361e-01 +9.254200e-02 -5.944787e-03 -3.274245e-03 +7.816285e-03 +2.125869e-02
+4.266667e+00 -3.210631e-03 -3.425170e-01 +5.540033e-05 +1.729956e-01 +2.108643e-04 +2.524972e-03 -7.842802e-04 +9.413047e-02 -6.650510e-01 +1.796004e-01 +6.627804e-01 +3.013954e-01 -5.405767e-03 +1.762699e-03 +7.072879e-03 +1.370072e-02
+4.283333e+00 +1.950588e-03 -3.318183e-01 -1.969443e-03 +1.676916e-01 +4.659070e-04 +8.019934e-04 -3.014956e-03 +9.764626e-02 -6.261752e-01 +1.733993e-02 +6.787055e-01 +1.162941e-01 -3.183395e-03 +3.347320e-03 +3.474971e-03 +1.218639e-02
+4.300000e+00 -5.870786e-03 -3.384319e-01 -1.968244e-04 +1.688084e-01 +4.023536e-04 +6.766341e-05 -1.713594e-03 +1.010492e-01 -5.733834e-01 -4.075779e-02 +6.177018e-01 +2.706352e-02 +4.519427e-04 +6.136775e-03 -1.627292e-03 +8.773970e-03
+4.316667e+00 -1.436035e-02 -3.499831e-01 +1.556338e-03 +1.753618e-01 +6.744572e-04 +5.748256e-04 -1.801078e-03 +1.026579e-01 -5.049137e-01 +1.479539e-01 +6.106270e-01 -4.612295e-02 +1.423333e-03 +7.049315e-03 -3.003562e-03 +7.788913e-03
+4.333333e+00 -8.343426e-03 -3.351104e-01 +1.399837e-04 +1.698463e-01 +7.948631e-04 +1.882876e-04 -3.153930e-03 +1.008255e-01 -5.155093e-01 +6.685050e-02 +6.492175e-01 -4.467095e-02 -1.968051e-03 +6.602140e-03 +1.906317e-03 +8.168384e-03
+4.350000e+00 -9.697761e-03 -3.313120e-01 +2.305774e-03 +1.665212e-01 +9.662100e-04 -3.101933e-04 -2.607050e-03 +1.008116e-01 -5.329885e-01 -1.107785e-01 +7.065851e-01 +2.679243e-02 -3.776422e-03 +6.125775e-03 +4.771694e-03 +8.882938e-03
+4.366667e+00 -2.992235e-03 -3.320122e-01 +1.128894e-03 +1.693518e-01 +4.020509e-04 +9.907652e-04 -9.260055e-04 +9.686020e-02 -4.817555e-01 +3.393860e-02 +5.385588e-01 +1.668702e-01 -4.200580e-03 +6.224735e-03 +5.762084e-03 +8.015532e-03
+4.383333e+00 -3.607643e-03 -3.363341e-01 +3.522092e-03 +1.703177e-01 +4.304324e-04 -7.677981e-04 +3.508372e-04 +1.048802e-01 -4.844563e-01 -1.103708e-01 +5.521678e-01 -7.013078e-02 -4.114134e-03 +6.618620e-03 +5.907690e-03 +8.807806e-03
+4.400000e+00 +1.396175e-02 -3.609519e-01 -3.570668e-03 +1.773053e-01 +5.273242e-04 +7.074232e-04 -4.305951e-03 +1.025580e-01 -5.698957e-01 +3.700111e-02 +6.636186e-01 +1.081829e-01 -4.327974e-03 +8.292419e-03 +5.454330e-03 +5.861580e-03
+4.416667e+00 +1.775848e-03 -3.535164e-01 +5.067166e-03 +1.722040e-01 +4.444777e-04 +4.024554e-04 +1.165920e-03 +1.008098e-01 -5.105709e-01 -3.690765e-02 +5.898011e-01 +1.166638e-01 -1.193889e-04 +6.926478e-03 +2.315986e-04 +7.505720e-03
+4.433333e+00 +1.314522e-02 -3.427839e-01 +2.579157e-03 +1.672830e-01 -4.719554e-04 +7.104989e-04 +3.754478e-03 +9.645307e-02 -7.203469e-01 +4.966390e-02 +6.005688e-01 +1.000853e-01 +3.164454e-05 +7.372903e-03 +4.715638e-04 +6.029817e-03
+4.450000e+00 +1.369318e-02 -3.545369e-01 +1.631249e-03 +1.705314e-01 -1.084394e-03 +1.030140e-04 +5.934484e-03 +1.010431e-01 -6.885443e-01 +9.358017e-02 +4.309867e-01 -8.120462e-02 +1.053164e-03 +7.472981e-03 -6.318794e-04 +6.563884e-03
+4.466667e+00 -1.012295e-02 -3.635699e-01 +1.145625e-02 +1.726552e-01 +3.676651e-04 -2.861093e-04 +5.143101e-03 +1.040206e-01 -5.661048e-01 +1.488071e-03 +6.425727e-01 -7.737341e-02 -1.270979e-04 +5.530783e-03 +9.568094e-04 +9.761142e-03
+4.483333e+00 +2.254731e-03 -3.583490e-01 +6.673194e-03 +1.687181e-01 +7.093253e-04 +3.826777e-04 +7.197730e-04 +9.856782e-02 -3.864558e-01 +1.687424e-02 +5.441948e-01 +6.423013e-02 +1.725604e-03 +4.879737e-03 -2.441569e-03 +9.696199e-03
+4.500000e+00 +2.300596e-02 -3.599367e-01 -1.873848e-03 +1.712691e-01 +5.963474e-04 +1.121144e-03 -3.836642e-03 +9.660369e-02 -4.539740e-01 +3.148796e-02 +5.871447e-01 +2.238444e-01 -2.141237e-03 +8.048303e-03 +2.452706e-03 +4.645651e-03
+4.516667e+00 +7.291718e-03 -3.501057e-01 +1.759748e-03 +1.695556e-01 +1.426918e-03 +1.006986e-03 -5.610091e-03 +9.606108e-02 -4.303582e-01 +1.129906e-01 +7.628731e-01 +1.154585e-01 -1.673205e-03 +6.523925e-03 +1.496942e-03 +6.638388e-03
+4.533333e+00 +6.212607e-03 -3.470229e-01 +5.298196e-03 +1.661436e-01 +4.375729e-04 +1.113012e-03 +1.167204e-03 +9.345222e-02 -5.042627e-01 +1.303767e-01 +6.038736e-01 +1.250634e-01 -1.063063e-04 +7.997872e-03 +3.272669e-04 +3.995261e-03
+4.550000e+00 +1.326378e-03 -3.700878e-01 +3.776426e-03 +1.714173e-01 +1.806595e-04 +4.090138e-04 +1.479862e-03 +9.983473e-02 -4.721700e-01 +8.597743e-02 +5.118401e-01 -1.292509e-04 -4.973622e-04 +8.242510e-03 +9.313179e-04 +4.536862e-03
+4.566667e+00 +3.321015e-03 -3.573363e-01 +1.324939e-04 +1.670426e-01 +1.608266e-04 +1.404675e-03 -5.941656e-04 +9.232119e-02 -3.904122e-01 +1.702617e-01 +4.255027e-01 +1.601432e-01 -1.150178e-03 +4.619191e-03 +1.525829e-03 +8.347624e-03
+4.583333e+00 +4.286463e-03 -3.570181e-01 +2.960782e-03 +1.650570e-01 +4.868706e-04 +6.291124e-04 -5.417843e-04 +9.481650e-02 -5.848669e-01 +2.391720e-02 +7.141009e-01 +1.226139e-01 +3.314983e-04 +2.392039e-03 -5.482655e-04 +1.174892e-02
+4.600000e+00 -7.870324e-03 -3.573529e-01 +8.048781e-03 +1.678514e-01 +1.733866e-04 +1.015277e-03 +3.981393e-03 +9.442734e-02 -5.641810e-01 +1.491495e-01 +6.170274e-01 +8.986581e-02 +1.398599e-03 +3.464905e-03 -1.377210e-03 +1.006113e-02
+4.616667e+00 +3.625848e-03 -3.642503e-01 +1.991276e-03 +1.715576e-01 +4.516424e-04 +1.028245e-03 -9.821197e-04 +9.640049e-02 -4.504451e-01 +3.559998e-02 +5.719930e-01 +2.155356e-01 +2.118294e-03 +4.830147e-03 -3.170063e-03 +8.302261e-03
+4.633333e+00 +2.265017e-02 -3.553978e-01 -7.699290e-03 +1.688320e-01 +3.067160e-04 +1.932581e-03 -5.953047e-03 +9.009334e-02 -6.297480e-01 +4.301592e-01 +7.301331e-01 +3.131474e-02 +5.615230e-03 +5.975107e-03 -8.957307e-03 +5.597142e-03
+4.650000e+00 +4.695408e-03 -3.540521e-01 -1.559743e-03 +1.664614e-01 -2.553742e-04 +1.056670e-03 +4.708661e-04 +9.295849e-02 -5.728305e-01 +1.570860e-01 +5.232086e-01 +9.203357e-02 +5.324734e-03 +3.736276e-03 -7.571097e-03 +9.158023e-03
+4.666667e+00 +6.630127e-03 -3.622891e-01 -4.169815e-03 +1.733834e-01 -6.578289e-04 +6.975376e-04 +9.988675e-04 +9.863721e-02 -5.423702e-01 +6.907838e-02 +3.852319e-01 +9.250557e-02 +2.319855e-03 +7.940514e-03 -3.153889e-03 +3.857608e-03
+4.683333e+00 +1.670649e-04 -3.514584e-01 +1.498977e-03 +1.668477e-01 -1.279253e-03 +8.075154e-04 +7.520244e-03 +9.407102e-02 -8.478738e-01 +9.229196e-02 +5.381075e-01 +1.010623e-01 -5.687725e-04 +8.393652e-03 +1.943173e-03 +2.451067e-03
+4.700000e+00 +1.036421e-02 -3.427222e-01 -3.951019e-03 +1.610136e-01 +9.272676e-04 +3.597132e-04 -7.193492e-03 +9.283845e-02 -6.350425e-01 -2.272964e-02 +9.130802e-01 +1.002740e-01 -4.699779e-04 +1.026639e-02 -3.606530e-04 -4.397806e-04
+4.716667e+00 +5.844575e-03 -3.475173e-01 -3.043122e-03 +1.633018e-01 -4.066342e-04 +6.793825e-04 +3.817141e-04 +9.232672e-02 -5.864366e-01 +1.239050e-01 +4.890380e-01 +4.156056e-02 +1.278235e-04 +7.060015e-03 -9.436141e-05 +3.857259e-03
+4.733333e+00 +5.500975e-03 -3.438279e-01 -9.991790e-04 +1.609661e-01 -6.828068e-04 +8.927827e-04 +3.045698e-03 +8.968047e-02 -6.340738e-01 +1.136952e-01 +4.601981e-01 +1.156225e-01 +8.913836e-04 +5.602239e-03 -7.601579e-04 +5.418110e-03
+4.750000e+00 -2.555663e-04 -3.486262e-01 +1.345511e-04 +1.614069e-01 +5.014931e-04 +1.621668e-03 -2.655476e-03 +8.586470e-02 -5.643810e-01 +2.298023e-01 +7.224826e-01 +2.068437e-01 -5.748295e-05 +5.164484e-03 -2.782608e-04 +5.416331e-03
+4.766667e+00 +7.166673e-03 -3.574751e-01 -3.071952e-03 +1.624294e-01 +6.211039e-04 +1.014827e-03 -5.155514e-03 +8.955484e-02 -5.061398e-01 +1.108679e-01 +6.975949e-01 +1.574766e-01 +1.085186e-03 +4.074018e-03 -2.178852e-03 +7.347673e-03
+4.783333e+00 -1.657512e-02 -3.660020e-01 +8.169641e-03 +1.650761e-01 -7.033434e-04 +8.974770e-04 +8.564598e-03 +9.153684e-02 -7.018512e-01 +7.690830e-02 +5.125457e-01 +1.622872e-01 +1.965326e-03 +4.268757e-03 -1.471133e-03 +7.290233e-03
+4.800000e+00 -1.815829e-03 -3.629880e-01 +2.007350e-04 +1.638818e-01 -1.160385e-04 +6.226488e-04 +7.347930e-04 +9.217480e-02 -6.326330e-01 +6.499815e-02 +6.156845e-01 +9.679143e-02 +2.205407e-03 +2.369767e-03 -2.881414e-03 +9.890257e-03
+4.816667e+00 -1.508083e-02 -3.567758e-01 +2.598287e-03 +1.639726e-01 -1.056124e-04 +5.657466e-04 +2.063333e-03 +9.236854e-02 -6.349936e-01 -2.898504e-02 +6.207530e-01 +1.795328e-01 +2.299916e-03 +3.217118e-03 -2.837359e-03 +8.678506e-03
+4.833333e+00 -1.518863e-04 -3.689703e-01 -2.217549e-03 +1.692255e-01 +7.034252e-04 +1.256876e-03 -5.253995e-03 +9.134749e-02 -4.166513e-01 +2.430798e-01 +6.436219e-01 +1.154685e-01 -1.705986e-04 +3.056773e-03 -4.228549e-04 +8.688051e-03
+4.850000e+00 +5.535143e-03 -3.549566e-01 -1.793038e-03 +1.637499e-01 +3.333455e-04 +6.276335e-04 -2.912121e-03 +9.158249e-02 -5.241422e-01 +8.132718e-02 +6.411241e-01 +9.148829e-02 -4.132922e-04 +3.394989e-03 +2.276700e-04 +8.171100e-03
+4.866667e+00 +4.250808e-03 -3.629212e-01 +2.271734e-04 +1.643605e-01 +4.279893e-04 +6.438086e-05 -2.298736e-03 +9.498317e-02 -5.140385e-01 +3.434316e-02 +6.618131e-01 -3.315691e-02 -1.705288e-03 +3.217281e-03 +2.122005e-03 +8.802095e-03
+4.883333e+00 +2.814218e-03 -3.690240e-01 +9.789715e-05 +1.666199e-01 -1.640872e-04 +7.249611e-04 +1.051981e-03 +9.230906e-02 -6.017893e-01 +8.156101e-02 +5.677598e-01 +1.304311e-01 -7.006812e-04 +2.222110e-03 +1.147685e-03 +9.767822e-03
+4.900000e+00 -2.508770e-03 -3.698659e-01 -1.330375e-03 +1.666285e-01 +1.123975e-04 +1.221949e-03 -1.392690e-03 +8.925518e-02 -6.115742e-01 +1.460956e-01 +6.684751e-01 +2.253435e-01 +8.700837e-04 +4.028738e-03 -1.434695e-03 +6.684509e-03
+4.916667e+00 +4.743885e-03 -3.629728e-01 -5.363121e-03 +1.628577e-01 -3.670126e-04 +1.214775e-03 -8.714272e-04 +8.696540e-02 -6.958810e-01 +1.971375e-01 +6.018191e-01 +1.725999e-01 +1.555928e-03 +3.494329e-03 -2.350495e-03 +7.062148e-03
+4.933333e+00 +1.267844e-02 -3.679929e-01 -5.001596e-03 +1.652451e-01 -5.669888e-04 +8.192319e-04 +5.258458e-04 +9.048947e-02 -7.421364e-01 +1.274456e-01 +5.836720e-01 +1.177878e-01 +2.444311e-03 +4.578805e-03 -3.446720e-03 +5.883416e-03
+4.950000e+00 +6.171550e-03 -3.734392e-01 -1.553476e-03 +1.650844e-01 +1.509131e-04 +2.753324e-04 -1.823202e-03 +9.347497e-02 -5.689287e-01 -6.090646e-02 +6.446113e-01 +1.325820e-01 +3.319977e-03 +6.212338e-03 -5.017723e-03 +3.838975e-03
+4.966667e+00 -4.272161e-04 -3.640363e-01 -9.071470e-04 +1.607664e-01 -7.704335e-04 +1.322054e-03 +4.155562e-03 +8.447627e-02 -6.691989e-01 +1.662552e-01 +4.336184e-01 +2.580081e-01 +9.302023e-04 +5.675265e-03 -8.189113e-04 +3.351671e-03
+4.983333e+00 -1.177238e-02 -3.770176e-01 +1.782789e-05 +1.667091e-01 -3.059379e-04 +9.613473e-04 +1.842275e-03 +8.986950e-02 -6.691874e-01 +1.253661e-01 +5.893392e-01 +1.801956e-01 +1.057205e-04 +5.798715e-03 +5.701827e-05 +3.793534e-03
+5.000000e+00 +2.833660e-02 -3.655658e-01 -1.401707e-02 +1.647003e-01 +1.235234e-04 +3.908530e-04 -8.761719e-03 +9.205862e-02 -6.751540e-01 +4.617465e-02 +7.404620e-01 +6.709061e-02 +1.114789e-05 +5.019839e-03 -1.154042e-03 +5.087395e-03
+5.016667e+00 -6.359734e-03 -3.752245e-01 +1.510772e-03 +1.692098e-01 +2.326662e-04 +7.690540e-04 -6.388220e-04 +9.206626e-02 -4.391536e-01 +3.828794e-02 +5.377843e-01 +2.121958e-01 +7.551898e-04 +5.227373e-03 -1.170775e-03 +4.711463e-03
+5.033333e+00 -1.920774e-02 -3.649252e-01 +3.907604e-03 +1.642226e-01 -1.952196e-04 +8.592535e-04 +3.428566e-03 +8.848857e-02 -5.920685e-01 +1.397403e-01 +5.409374e-01 +1.439966e-01 +8.660450e-04 +3.826170e-03 -8.151520e-04 +6.132364e-03
+5.050000e+00 +1.210411e-02 -3.647704e-01 -4.974839e-03 +1.660294e-01 +1.834156e-04 +6.544991e-04 -4.002332e-03 +9.062564e-02 -5.100908e-01 +7.357916e-02 +5.919381e-01 +1.412846e-01 +1.218632e-03 +4.119874e-03 -2.217240e-03 +5.893757e-03
+5.066667e+00 +5.829994e-03 -3.709297e-01 +2.448410e-03 +1.648682e-01 -3.785027e-04 +9.312000e-04 +3.814444e-03 +8.799693e-02 -6.054725e-01 +1.148812e-01 +4.854376e-01 +2.024439e-01 +2.521392e-03 +2.842462e-03 -3.081404e-03 +7.265332e-03
+5.083333e+00 +1.093738e-02 -3.853072e-01 -2.964106e-03 +1.697900e-01 -1.252518e-04 +1.222460e-03 -8.773301e-04 +8.867086e-02 -4.380596e-01 +1.648813e-01 +4.063423e-01 +2.608261e-01 +2.338435e-03 +5.591613e-03 -3.393792e-03 +3.393470e-03
+5.100000e+00 -8.778363e-03 -3.577398e-01 +4.229084e-03 +1.588252e-01 -3.866357e-04 +7.059688e-04 +4.883458e-03 +8.569267e-02 -6.559932e-01 +2.242449e-01 +5.313875e-01 +1.460048e-02 +1.029238e-03 +4.332974e-03 -8.716315e-04 +4.707620e-03
+5.116667e+00 +5.264394e-03 -3.571271e-01 -2.442376e-03 +1.561999e-01 +1.143611e-04 +6.151997e-04 -2.170616e-03 +8.460900e-02 -5.754959e-01 +1.383655e-01 +6.323949e-01 +7.043872e-02 +4.462255e-04 +3.641690e-03 -8.960100e-04 +5.456486e-03
+5.133333e+00 -1.636443e-04 -3.610294e-01 +4.576000e-04 +1.612668e-01 -2.505794e-04 +1.963781e-04 +1.899555e-03 +9.004438e-02 -6.981353e-01 +6.491352e-02 +6.181252e-01 -8.770460e-03 +2.982802e-03 +3.674958e-03 -3.944720e-03 +5.967767e-03
+5.150000e+00 -1.110238e-02 -3.543974e-01 +6.122671e-03 +1.578994e-01 +1.772683e-04 +8.987437e-04 +2.184355e-03 +8.323849e-02 -6.064742e-01 +3.689622e-02 +6.857809e-01 +2.872433e-01 +4.170995e-03 +2.610379e-03 -5.567852e-03 +6.572195e-03
+5.166667e+00 +1.081434e-02 -3.571838e-01 -6.094211e-03 +1.566322e-01 -3.003358e-04 +2.631637e-04 -1.379380e-03 +8.668078e-02 -5.240794e-01 +1.255258e-02 +4.172176e-01 +6.966496e-02 +1.226200e-03 +1.908136e-03 -1.858741e-03 +7.889951e-03
+5.183333e+00 -1.873888e-02 -3.798718e-01 +7.392105e-03 +1.628585e-01 -2.306350e-04 +4.869513e-04 +5.678292e-03 +8.845981e-02 -5.993040e-01 -4.758458e-02 +5.186170e-01 +2.194956e-01 +3.398238e-04 +2.211238e-03 +2.176784e-04 +7.600833e-03
+5.200000e+00 +6.313325e-04 -3.720610e-01 +1.797724e-03 +1.627480e-01 -2.554167e-05 +3.574984e-04 +1.138849e-03 +8.914580e-02 -6.196760e-01 -9.448511e-02 +6.176362e-01 +2.187516e-01 +7.261475e-04 +2.046467e-03 -8.700071e-04 +7.847331e-03
+5.216667e+00 +2.044625e-02 -3.616011e-01 -7.301896e-03 +1.561277e-01 -4.002019e-04 +1.174622e-05 -1.294136e-03 +8.774413e-02 -6.924761e-01 -7.809752e-02 +5.414041e-01 +6.809232e-02 -3.229489e-04 +3.910499e-03 +3.542953e-04 +4.925887e-03
+5.233333e+00 -1.228251e-03 -3.731909e-01 -7.318447e-05 +1.558390e-01 +2.327983e-05 +5.804398e-05 -2.595486e-04 +8.714256e-02 -5.235307e-01 +1.149626e-01 +5.406357e-01 -1.026687e-01 -8.920575e-04 +4.694781e-03 +1.287408e-03 +3.652919e-03
+5.250000e+00 -1.961766e-02 -3.737652e-01 +7.045235e-03 +1.545028e-01 -8.625891e-05 +5.575961e-05 +4.507039e-03 +8.632323e-02 -5.304635e-01 +3.690769e-03 +5.016857e-01 +8.690611e-03 -3.739982e-04 +3.905471e-03 +1.080185e-03 +4.615581e-03
+5.266667e+00 +7.696460e-03 -3.976997e-01 -2.828072e-03 +1.619031e-01 -1.449584e-04 -3.914870e-05 -5.719759e-04 +9.107030e-02 -6.047776e-01 -4.047942e-03 +5.499410e-01 -2.042685e-02 -6.751770e-04 +5.314544e-03 +9.344431e-04 +3.056018e-03
+5.283333e+00 +4.502361e-03 -3.768065e-01 -4.418872e-04 +1.559644e-01 +6.213093e-05 -3.002577e-04 -7.494786e-04 +8.961616e-02 -4.601097e-01 -1.300002e-01 +4.896673e-01 -1.173060e-03 -1.445573e-03 +5.098275e-03 +2.000703e-03 +3.122570e-03
+5.300000e+00 -3.961240e-03 -3.943070e-01 +3.371064e-03 +1.602218e-01 +2.699929e-04 +3.194766e-05 -1.520853e-04 +8.951430e-02 -4.209101e-01 -2.302705e-02 +5.345323e-01 +3.008606e-02 -2.257900e-03 +6.659903e-03 +3.200898e-03 +8.360228e-04
+5.316667e+00 +2.049489e-02 -3.790724e-01 -2.385951e-03 +1.568626e-01 +5.668425e-04 +5.747844e-04 -5.600092e-03 +8.354626e-02 -3.989035e-01 -3.127261e-02 +6.344329e-01 +2.630957e-01 -1.836351e-03 +4.893463e-03 +2.017090e-03 +2.574211e-03
+5.333333e+00 +9.400650e-03 -3.887474e-01 -3.325621e-04 +1.570441e-01 +4.120206e-04 +2.785420e-04 -3.284680e-03 +8.584908e-02 -2.600390e-01 +1.089342e-01 +4.295139e-01 -2.613906e-03 -7.177213e-04 +3.606024e-03 +7.132734e-04 +4.525052e-03
+5.350000e+00 +1.289213e-02 -3.829154e-01 -6.872625e-04 +1.585074e-01 -3.999426e-04 +6.613964e-05 +2.715805e-03 +8.824297e-02 -5.470173e-01 -3.340503e-02 +3.832718e-01 +5.507179e-02 -4.939615e-04 +5.702565e-03 +1.026949e-03 +1.835110e-03
+5.366667e+00 -5.347456e-04 -3.693438e-01 +4.017283e-03 +1.536399e-01 -4.682344e-04 -4.138202e-04 +5.869222e-03 +8.919663e-02 -6.566901e-01 -9.384044e-02 +4.660788e-01 -8.450071e-02 -4.459651e-04 +5.274998e-03 +1.277554e-03 +2.450810e-03
+5.383333e+00 +2.643005e-06 -3.677694e-01 +6.231543e-03 +1.572984e-01 +5.183959e-06 -2.475042e-06 +3.412549e-03 +8.802908e-02 -7.269746e-01 -3.559764e-03 +7.346365e-01 -3.434633e-04 +3.878792e-05 +4.555465e-03 +3.629824e-04 +3.234034e-03
+5.400000e+00 +3.856080e-03 -3.682154e-01 +2.818756e-03 +1.557566e-01 +1.099720e-04 +4.537257e-04 +6.790751e-04 +8.356437e-02 -5.682909e-01 +6.384673e-03 +6.206492e-01 +1.879698e-01 +5.890953e-04 +3.788141e-03 -6.587820e-04 +3.741416e-03
+5.416667e+00 -5.459409e-03 -3.744946e-01 +5.829581e-03 +1.578686e-01 +3.399524e-04 -1.532778e-04 +5.301907e-04 +8.956511e-02 -4.109064e-01 -6.192529e-02 +5.638121e-01 -1.033049e-02 +1.151842e-03 +1.448954e-03 -1.432316e-03 +7.389572e-03
+5.433333e+00 +5.166451e-03 -3.769500e-01 -2.644022e-03 +1.589453e-01 +8.375323e-05 +2.244754e-04 -2.143633e-03 +8.711499e-02 -5.207780e-01 -3.448288e-02 +5.618526e-01 +1.309519e-01 -7.663241e-04 +2.417217e-03 +8.772458e-04 +5.775460e-03
+5.450000e+00 -1.913590e-02 -3.855573e-01 +5.485977e-03 +1.612147e-01 +3.436160e-04 +8.469580e-05 +2.778222e-04 +8.950975e-02 -4.410493e-01 -5.700015e-02 +5.987762e-01 +9.169518e-02 +9.624490e-04 +2.673471e-03 -1.234203e-03 +5.598764e-03
+5.466667e+00 +2.306447e-03 -3.791620e-01 -7.624575e-04 +1.562728e-01 +5.836405e-04 +8.443040e-04 -5.204835e-03 +8.045873e-02 -3.938703e-01 +2.104408e-01 +6.618159e-01 +1.642583e-01 -2.077778e-04 +1.505278e-03 -1.865770e-04 +6.231054e-03
+5.483333e+00 +7.487808e-03 -3.896773e-01 -3.730509e-03 +1.578001e-01 +3.926522e-04 +1.821061e-04 -5.281406e-03 +8.675664e-02 -4.766262e-01 +9.997843e-02 +6.630716e-01 -2.736121e-02 -3.633102e-04 +4.076332e-03 +1.358615e-05 +3.254461e-03
+5.500000e+00 +1.522048e-02 -3.932110e-01 -9.553287e-03 +1.591487e-01 +1.390865e-04 +3.794681e-05 -6.407758e-03 +8.866143e-02 -5.795284e-01 +1.353521e-02 +6.563369e-01 -2.894915e-03 -1.007176e-03 +4.949472e-03 +7.798308e-04 +2.179084e-03
+5.516667e+00 -3.037522e-02 -3.797247e-01 +6.577471e-03 +1.548599e-01 +6.915128e-05 +7.772897e-04 +3.160836e-03 +7.993220e-02 -6.039443e-01 +1.988261e-01 +6.528511e-01 +1.579572e-01 +1.200256e-03 +4.899068e-03 -1.299013e-03 +1.349817e-03
+5.533333e+00 -7.737527e-03 -3.933922e-01 +7.295963e-04 +1.613949e-01 +2.817928e-04 +6.203593e-04 -1.926575e-03 +8.482291e-02 -5.385138e-01 +1.234432e-01 +6.914726e-01 +1.629670e-01 +2.529579e-03 +3.259552e-03 -3.559051e-03 +3.946335e-03
+5.550000e+00 +2.049559e-03 -3.845769e-01 -3.943302e-03 +1.594338e-01 +2.687773e-04 +8.068208e-04 -4.420838e-03 +8.200872e-02 -5.715643e-01 +2.299162e-01 +7.249822e-01 +1.445513e-01 +2.973067e-03 +3.877272e-03 -4.387077e-03 +2.798323e-03
+5.566667e+00 +1.656219e-02 -3.884307e-01 -4.476069e-03 +1.591417e-01 -2.092306e-04 +6.531910e-04 -5.568198e-04 +8.304361e-02 -6.570512e-01 +9.993331e-02 +5.767737e-01 +2.096071e-01 +2.604871e-03 +2.351155e-03 -3.535120e-03 +4.877812e-03
+5.583333e+00 +1.065860e-03 -3.938537e-01 -8.825445e-04 +1.612735e-01 -3.873213e-04 +6.154521e-04 +2.983900e-03 +8.438866e-02 -6.889902e-01 +3.693144e-02 +5.214611e-01 +2.611362e-01 +3.080684e-03 +2.704413e-03 -3.845845e-03 +4.477691e-03
+5.600000e+00 -8.317427e-03 -3.958680e-01 +2.163842e-03 +1.575195e-01 -1.019452e-05 +1.472297e-04 +1.298996e-03 +8.631631e-02 -5.776685e-01 -9.548220e-02 +6.023785e-01 +1.590824e-01 +3.035125e-03 +3.552682e-03 -3.942463e-03 +3.466208e-03
+5.616667e+00 +1.176038e-03 -3.903679e-01 +2.886360e-04 +1.535373e-01 -8.398486e-05 +2.538211e-04 +9.291525e-04 +8.301548e-02 -5.975659e-01 +1.357312e-03 +5.849268e-01 +1.162691e-01 +3.244453e-03 +4.748407e-03 -4.257548e-03 +1.511820e-03
+5.633333e+00 +1.264735e-02 -3.793545e-01 -3.098146e-03 +1.498952e-01 -1.309618e-04 +2.260693e-04 -5.072876e-04 +8.112810e-02 -5.543570e-01 +3.605569e-02 +5.142367e-01 +6.754649e-02 +4.216318e-03 +4.375695e-03 -5.673001e-03 +1.792254e-03
+5.650000e+00 +9.274709e-03 -4.016503e-01 -3.762821e-03 +1.566837e-01 -7.567789e-05 +6.445843e-04 -1.378800e-03 +8.089822e-02 -4.934742e-01 +1.744759e-01 +4.797965e-01 +1.507502e-01 +3.405497e-03 +4.486159e-03 -4.672260e-03 +1.591783e-03
+5.666667e+00 +8.336495e-04 -3.875499e-01 -1.332733e-03 +1.547143e-01 -2.377819e-06 +2.658688e-04 -7.219167e-04 +8.317534e-02 -4.832343e-01 +1.537630e-01 +5.083458e-01 -3.067379e-02 +2.177250e-03 +3.571960e-03 -2.990759e-03 +2.965642e-03
+5.683333e+00 +7.926644e-04 -3.867499e-01 -1.452820e-03 +1.548062e-01 -3.381691e-04 +3.607732e-04 +2.351314e-03 +8.220376e-02 -6.682352e-01 +9.646463e-02 +5.182441e-01 +8.339452e-02 +2.105403e-03 +4.887489e-03 -2.610098e-03 +1.128252e-03
+5.700000e+00 +1.302530e-02 -3.785868e-01 -3.552041e-03 +1.522382e-01 -6.233266e-05 +7.541710e-04 -1.392598e-03 +7.695364e-02 -6.138038e-01 +1.544073e-01 +6.113766e-01 +2.420309e-01 -2.424359e-04 +5.783736e-03 +1.086650e-04 -5.229034e-04
+5.716667e+00 +1.946704e-02 -3.922184e-01 -4.573421e-03 +1.552579e-01 -3.691476e-04 +4.867976e-04 +9.705742e-04 +8.098053e-02 -7.552605e-01 +1.371299e-01 +5.840880e-01 +1.135499e-01 +1.004747e-03 +5.931796e-03 -1.260449e-03 -3.797663e-04
+5.733333e+00 -6.765729e-03 -3.841865e-01 +6.066689e-03 +1.515523e-01 -3.387320e-06 +4.292431e-04 +3.272987e-03 +7.934863e-02 -4.701482e-01 +1.532709e-01 +4.975216e-01 +6.810233e-02 -6.273200e-04 +4.800705e-03 +9.949837e-04 +8.842574e-04
+5.750000e+00 +1.519042e-02 -3.766276e-01 +2.234091e-04 +1.506127e-01 +1.009927e-04 +2.413616e-04 -9.049818e-04 +8.049010e-02 -4.997925e-01 +5.540520e-03 +5.834029e-01 +1.143510e-01 -8.627070e-06 +5.926520e-03 -1.178263e-04 -4.276822e-04
+5.766667e+00 +3.471928e-03 -3.984752e-01 +3.618720e-03 +1.604624e-01 -2.796325e-04 +1.663082e-04 +4.659958e-03 +8.642917e-02 -5.955399e-01 -9.762696e-02 +4.600796e-01 +1.794151e-01 +1.473860e-03 +6.104766e-03 -1.451284e-03 -1.542662e-04
+5.783333e+00 -6.814276e-03 -3.959125e-01 +8.072445e-03 +1.604822e-01 -1.483643e-04 +4.530506e-04 +5.794714e-03 +8.347654e-02 -6.195868e-01 +8.189082e-02 +5.572723e-01 +1.657124e-01 +3.936164e-04 +5.716280e-03 -5.176187e-05 +6.317227e-05
+5.800000e+00 +5.567526e-03 -3.769128e-01 +1.705445e-03 +1.546735e-01 -3.894771e-05 +2.518084e-04 +1.257686e-03 +8.219211e-02 -5.922210e-01 -1.356193e-01 +5.905625e-01 +2.698533e-01 -1.566027e-04 +5.300237e-03 +2.381461e-04 +4.459943e-04
+5.816667e+00 +4.871385e-03 -3.979005e-01 +3.742881e-03 +1.587634e-01 -4.726418e-04 +4.980434e-04 +6.747866e-03 +8.179091e-02 -6.960549e-01 +1.253047e-01 +4.356430e-01 +1.549340e-01 +1.028755e-03 +5.464952e-03 -6.971764e-04 +2.158846e-04
+5.833333e+00 +7.874505e-03 -3.766478e-01 -8.557002e-05 +1.508777e-01 +1.640273e-04 +6.701415e-04 -1.798786e-03 +7.562207e-02 -6.842664e-01 +9.048646e-02 +7.987402e-01 +2.945419e-01 -5.017532e-04 +3.711633e-03 +3.947835e-04 +1.739281e-03
+5.850000e+00 -2.105821e-02 -3.973929e-01 +8.022602e-03 +1.572661e-01 +1.947650e-05 +9.741998e-05 +4.069891e-03 +8.477800e-02 -4.481987e-01 -2.646127e-02 +4.703350e-01 +6.289496e-02 +7.574356e-04 +4.950627e-03 -5.802602e-04 +1.028772e-03
+5.866667e+00 +1.077590e-02 -3.849491e-01 -1.764247e-03 +1.539114e-01 -2.294322e-04 +1.963140e-04 +1.383176e-03 +8.179820e-02 -3.837380e-01 -4.985942e-02 +2.501366e-01 +1.514950e-01 +1.229830e-03 +3.882783e-03 -1.316006e-03 +1.992495e-03
+5.883333e+00 +9.467979e-03 -3.874297e-01 -1.109134e-03 +1.551902e-01 -1.623099e-04 +4.764331e-04 +1.043249e-03 +7.941818e-02 -5.317297e-01 +1.405776e-01 +4.392070e-01 +1.356555e-01 +1.032779e-03 +3.705159e-03 -1.114410e-03 +1.990904e-03
+5.900000e+00 +9.724729e-03 -4.058002e-01 -2.811235e-03 +1.564221e-01 +1.464638e-04 +5.404743e-04 -3.131479e-03 +7.925910e-02 -3.915372e-01 +2.872115e-01 +4.885705e-01 +3.164786e-02 +1.279068e-04 +4.162395e-03 -4.104388e-04 +1.443227e-03
+5.916667e+00 -2.730828e-03 -3.907474e-01 -6.900705e-04 +1.478022e-01 +2.213823e-04 +4.780204e-04 -2.784818e-03 +7.513695e-02 -4.330652e-01 +7.236035e-02 +5.754537e-01 +2.099842e-01 +9.987271e-04 +3.671699e-03 -1.346572e-03 +1.655537e-03
+5.933333e+00 -3.651796e-03 -3.872500e-01 +1.523207e-03 +1.447431e-01 -1.545393e-04 +3.041595e-04 +2.453090e-03 +7.520325e-02 -6.814467e-01 +8.849537e-02 +5.902835e-01 +8.692859e-02 -2.519561e-04 +3.083937e-03 +4.275086e-04 +2.283363e-03
+5.950000e+00 -9.329409e-03 -4.073598e-01 +4.237105e-04 +1.512739e-01 +1.778415e-04 +2.502919e-04 -1.734326e-03 +7.912780e-02 -4.009923e-01 +7.386334e-02 +5.203422e-01 +7.005479e-02 -1.374040e-04 +1.952641e-03 -2.422853e-07 +3.788452e-03
+5.966667e+00 +7.913374e-03 -4.125259e-01 -5.342869e-03 +1.536991e-01 -1.520692e-04 +4.507033e-04 -1.204367e-03 +7.808486e-02 -4.547422e-01 +1.396716e-01 +3.623763e-01 +1.349328e-01 +4.954578e-04 +2.762202e-03 -6.580742e-04 +2.784857e-03
+5.983333e+00 -6.203324e-03 -3.951714e-01 -2.487918e-03 +1.501515e-01 +5.498018e-05 +2.651150e-04 -1.963264e-03 +7.808504e-02 -4.065796e-01 +9.058729e-02 +4.464558e-01 +6.723693e-02 -1.027351e-03 +2.177273e-03 +9.751453e-04 +3.396846e-03
+6.000000e+00 -1.331949e-02 -3.877292e-01 -2.929840e-04 +1.496353e-01 +5.013950e-05 +5.949599e-04 -7.351297e-04 +7.398295e-02 -6.041975e-01 +1.735238e-01 +6.419756e-01 +1.981096e-01 -3.195538e-04 +1.583390e-03 +2.818033e-04 +3.725670e-03
+6.016667e+00 -1.967771e-02 -3.932233e-01 +3.959884e-03 +1.512985e-01 -1.741560e-04 +1.760506e-04 +4.048035e-03 +7.940409e-02 -6.489373e-01 +1.100524e-01 +5.397903e-01 -1.066907e-02 -1.266075e-03 +2.291573e-03 +1.678752e-03 +3.285812e-03
+6.033333e+00 -2.186250e-02 -3.836764e-01 +5.378538e-03 +1.483029e-01 +3.661050e-04 +4.780213e-04 -1.323967e-03 +7.423499e-02 -4.520148e-01 +5.207357e-02 +7.008506e-01 +2.506015e-01 -9.110946e-04 +2.026215e-03 +9.071324e-04 +3.179485e-03
+6.050000e+00 -1.871211e-03 -4.018945e-01 +1.523260e-04 +1.524550e-01 +1.138195e-04 +3.216620e-04 -1.212730e-03 +7.806392e-02 -5.706010e-01 +1.932027e-01 +6.518980e-01 +2.586601e-03 -2.658212e-04 +1.346763e-03 +1.962044e-04 +4.169264e-03
+6.066667e+00 -3.046530e-04 -3.921223e-01 +3.124219e-03 +1.479270e-01 +1.091982e-04 +4.220608e-04 +4.114313e-04 +7.434790e-02 -4.776690e-01 +4.070790e-02 +5.552815e-01 +2.327280e-01 +3.889646e-05 +1.299355e-03 -3.090900e-05 +3.925521e-03
+6.083333e+00 -1.614486e-02 -3.995032e-01 +8.917253e-03 +1.506428e-01 +1.102577e-04 +3.415483e-04 +3.456428e-03 +7.655611e-02 -4.173502e-01 +8.804149e-02 +4.961013e-01 +1.303572e-01 +7.759004e-04 +3.155067e-04 -6.520745e-04 +5.155601e-03
+6.100000e+00 +1.650508e-02 -3.989346e-01 -1.730314e-03 +1.504526e-01 +2.511663e-04 +6.238683e-04 -3.824463e-03 +7.297656e-02 -4.788349e-01 +1.305718e-01 +6.628228e-01 +2.896838e-01 -5.574339e-04 +1.467209e-03 +3.715901e-04 +3.555330e-03
+6.116667e+00 -1.319616e-02 -4.004624e-01 +6.447563e-03 +1.491270e-01 +1.142914e-04 +3.434323e-04 +2.087408e-03 +7.540941e-02 -6.214249e-01 -2.764611e-02 +7.186910e-01 +2.573351e-01 +1.187452e-03 +1.756432e-03 -1.227804e-03 +3.357959e-03
+6.133333e+00 -8.033230e-03 -3.949181e-01 +6.011225e-03 +1.480965e-01 -1.659811e-04 +3.481997e-04 +5.192974e-03 +7.462886e-02 -5.326869e-01 +1.131264e-01 +4.188231e-01 +1.146076e-01 +1.770024e-03 +2.328838e-03 -1.687514e-03 +2.610272e-03
+6.150000e+00 -1.311487e-02 -3.949700e-01 +6.534141e-03 +1.431452e-01 -2.257933e-04 +2.810877e-04 +6.180587e-03 +7.266238e-02 -5.129488e-01 +1.514982e-01 +3.564279e-01 +2.767695e-02 +1.081777e-03 +2.413880e-03 -8.265069e-04 +2.344549e-03
+6.166667e+00 +1.992442e-02 -3.960001e-01 -2.942558e-03 +1.470355e-01 +1.014118e-04 -1.835324e-04 -2.755943e-03 +8.017028e-02 -4.722796e-01 -2.134225e-02 +5.599352e-01 -1.346836e-01 +5.870718e-05 +3.323668e-03 -2.512659e-04 +1.768781e-03
+6.183333e+00 -1.510187e-03 -3.894746e-01 +3.270884e-03 +1.476123e-01 +5.658698e-05 +6.903403e-05 +1.051044e-03 +7.726023e-02 -5.468401e-01 -7.704121e-02 +6.067143e-01 +1.175232e-01 -4.213999e-04 +2.436717e-03 +5.522899e-04 +2.554179e-03
+6.200000e+00 +5.537371e-03 -4.016542e-01 -2.463355e-03 +1.511423e-01 -2.842567e-05 +1.131210e-04 -9.102538e-04 +7.847129e-02 -5.282802e-01 +7.535937e-02 +5.241251e-01 -7.061717e-03 -4.946973e-04 +3.621663e-03 +5.070076e-04 +1.237385e-03
+6.216667e+00 +2.165612e-03 -4.134425e-01 +3.293091e-04 +1.514038e-01 -6.204522e-05 +2.977359e-04 +9.731731e-04 +7.620537e-02 -5.376022e-01 +1.444714e-01 +5.095460e-01 +6.503706e-02 -1.406939e-03 +4.347551e-03 +1.665716e-03 +2.257282e-04
+6.233333e+00 -1.070350e-03 -3.883214e-01 +3.103462e-03 +1.435151e-01 +2.227916e-04 +3.530181e-04 -1.184179e-03 +7.127162e-02 -4.882772e-01 +2.018593e-01 +6.801250e-01 +5.024616e-02 -1.448181e-03 +3.997504e-03 +1.570107e-03 +2.688378e-04
+6.250000e+00 -3.920015e-03 -4.054768e-01 +6.817008e-04 +1.485343e-01 -1.142220e-04 +3.178665e-04 +1.843981e-03 +7.423214e-02 -7.124347e-01 +1.937317e-01 +6.520489e-01 +3.344223e-02 -1.007094e-03 +4.426640e-03 +1.266800e-03 -4.801990e-05
+6.266667e+00 +1.017566e-02 -4.032163e-01 -3.101623e-03 +1.435277e-01 +1.800777e-04 +2.260419e-04 -3.922239e-03 +7.267888e-02 -4.454177e-01 +4.655311e-02 +6.107823e-01 +1.163560e-01 -6.030002e-05 +2.799040e-03 -1.433603e-04 +1.620579e-03
+6.283333e+00 -1.555583e-02 -4.126758e-01 +3.871542e-03 +1.486463e-01 +9.999196e-05 +1.693101e-04 +7.483588e-04 +7.596563e-02 -5.136925e-01 +4.817500e-02 +6.185902e-01 +7.114133e-02 -3.109093e-04 +1.840486e-03 +4.166259e-04 +2.850531e-03
+6.300000e+00 -1.284541e-02 -3.984807e-01 -5.601028e-04 +1.412996e-01 -1.132971e-04 -5.382062e-05 +1.229949e-03 +7.495112e-02 -6.375844e-01 +6.628017e-03 +5.746898e-01 -6.756046e-02 -1.286202e-03 +1.211083e-03 +1.512403e-03 +3.450912e-03
+6.316667e+00 -7.039958e-03 -4.173479e-01 -2.224752e-03 +1.458854e-01 -1.123231e-04 -1.336629e-05 +3.455088e-04 +7.672399e-02 -6.273388e-01 -2.324358e-02 +5.651636e-01 +3.753209e-04 -1.953215e-03 +5.600286e-04 +2.191881e-03 +4.250354e-03
+6.333333e+00 -1.466223e-02 -4.071874e-01 -1.036452e-03 +1.405097e-01 -1.231100e-04 +5.889858e-05 +1.109630e-03 +7.288763e-02 -5.403903e-01 +1.896372e-01 +4.643672e-01 -1.591853e-01 -1.789717e-03 +1.606809e-03 +2.057593e-03 +2.821971e-03
+6.350000e+00 -3.095542e-04 -4.114644e-01 -7.239873e-03 +1.414414e-01 -1.339777e-04 +3.997996e-04 -1.978949e-03 +6.871480e-02 -5.147848e-01 +1.947332e-01 +4.272264e-01 +1.286759e-01 -7.971197e-04 +2.893954e-03 +7.606579e-04 +1.101758e-03
+6.366667e+00 -1.937773e-03 -4.128675e-01 -6.334563e-03 +1.418229e-01 +1.006379e-04 +1.620704e-04 -4.691683e-03 +7.206201e-02 -4.766558e-01 +9.093928e-02 +5.869455e-01 +3.406630e-02 -1.447212e-03 +3.437241e-03 +1.320707e-03 +6.751614e-04
+6.383333e+00 -1.094840e-02 -4.184321e-01 -1.491530e-03 +1.423216e-01 -3.368369e-05 +3.690944e-04 -3.289125e-04 +6.940173e-02 -5.862825e-01 +2.635155e-01 +5.832958e-01 +3.648509e-02 -3.457876e-04 +3.647761e-03 +3.659787e-04 +2.603754e-04
+6.400000e+00 -4.943555e-03 -3.989927e-01 -1.549504e-03 +1.352617e-01 -7.996844e-05 -4.221448e-05 +2.831785e-04 +7.131602e-02 -6.571186e-01 +1.959723e-02 +6.141420e-01 -7.091073e-02 -1.103466e-03 +3.892559e-03 +1.229590e-03 +8.590815e-05
+6.416667e+00 -6.229125e-04 -4.049736e-01 -3.843902e-03 +1.382252e-01 -1.050316e-04 +2.624471e-05 -5.551837e-04 +7.182518e-02 -5.839059e-01 +1.997304e-02 +5.149189e-01 -8.268574e-03 -1.722829e-03 +3.110755e-03 +1.847713e-03 +9.445057e-04
+6.433333e+00 -1.737626e-02 -3.888244e-01 +3.036468e-04 +1.360761e-01 -3.237976e-04 -9.058468e-05 +4.677425e-03 +7.228774e-02 -7.067623e-01 -7.557959e-02 +4.413223e-01 -1.410535e-02 -1.449735e-03 +2.735523e-03 +1.854127e-03 +1.357565e-03
+6.450000e+00 +5.627643e-03 -4.093360e-01 -6.344085e-03 +1.406958e-01 +2.003052e-05 +1.181977e-04 -3.643687e-03 +7.169192e-02 -5.412464e-01 +1.244322e-01 +5.812289e-01 -2.407292e-02 -1.811723e-03 +1.909796e-03 +1.757844e-03 +2.189292e-03
+6.466667e+00 -2.182490e-02 -3.976773e-01 +4.933369e-03 +1.392769e-01 -1.967782e-04 +2.941645e-04 +5.328135e-03 +6.839502e-02 -6.001482e-01 +9.888309e-02 +4.389460e-01 +1.627195e-01 -1.568827e-03 +1.484356e-03 +2.007194e-03 +2.436142e-03
+6.483333e+00 -7.488617e-03 -4.203424e-01 +6.498810e-04 +1.480688e-01 -1.357757e-04 +3.187575e-04 +2.237723e-03 +7.253744e-02 -5.799529e-01 +1.820491e-01 +4.706064e-01 +1.045301e-01 -8.533243e-04 +2.407444e-03 +1.059210e-03 +1.659553e-03
+6.500000e+00 -6.687585e-03 -4.016795e-01 +1.643207e-03 +1.399107e-01 +4.259042e-06 +4.479673e-04 +7.248620e-04 +6.634762e-02 -4.783982e-01 +1.562583e-01 +4.955939e-01 +2.499803e-01 -1.142140e-03 +2.009160e-03 +1.280913e-03 +1.714670e-03
+6.516667e+00 +1.507952e-02 -3.932243e-01 -2.556515e-03 +1.393399e-01 +1.762668e-04 +3.218109e-04 -3.950367e-03 +6.778260e-02 -4.115035e-01 +1.574794e-01 +5.862504e-01 +1.335818e-01 -2.508396e-03 +1.029000e-03 +2.480203e-03 +2.822955e-03
+6.533333e+00 +1.868682e-03 -4.078434e-01 +3.509023e-03 +1.429213e-01 +6.276596e-05 +3.320168e-04 +8.500302e-04 +6.934545e-02 -5.922422e-01 +2.275747e-01 +6.573051e-01 +7.552146e-02 -2.878148e-03 +5.980222e-04 +3.146505e-03 +3.354007e-03
+6.550000e+00 -1.904205e-02 -4.057935e-01 +8.165374e-03 +1.408734e-01 -1.347346e-04 +3.539223e-04 +6.180628e-03 +6.782582e-02 -6.718740e-01 +1.917593e-01 +5.457584e-01 +1.349047e-01 -2.495030e-03 +3.492678e-04 +3.034075e-03 +3.522193e-03
+6.566667e+00 +1.405961e-02 -4.210598e-01 +2.921383e-03 +1.441355e-01 +2.998432e-05 +4.555160e-05 +1.029356e-03 +7.396488e-02 -5.682777e-01 +6.178101e-02 +6.016206e-01 -3.384516e-02 -2.898608e-03 +1.077419e-03 +3.192115e-03 +3.059736e-03
+6.583333e+00 +1.735691e-02 -3.989304e-01 +3.368656e-04 +1.371938e-01 -1.513235e-04 +2.022134e-04 +2.457307e-03 +6.790505e-02 -6.009897e-01 +3.682784e-02 +4.534254e-01 +1.481554e-01 -2.806351e-03 +2.022649e-03 +3.179730e-03 +1.665825e-03
+6.600000e+00 +2.322359e-02 -4.102342e-01 -4.176594e-03 +1.387033e-01 +3.960733e-04 +3.418563e-04 -8.214357e-03 +6.641693e-02 -3.232843e-01 +6.141018e-02 +7.218896e-01 +2.650252e-01 -2.740133e-03 +1.739088e-03 +2.513748e-03 +1.883028e-03
+6.616667e+00 -1.905392e-03 -4.071137e-01 +3.146658e-03 +1.413816e-01 -5.764857e-05 +3.152372e-04 +2.506561e-03 +6.805676e-02 -5.625995e-01 +1.288080e-01 +5.024803e-01 +1.728182e-01 -1.843509e-03 +2.171235e-03 +2.135165e-03 +1.489303e-03
+6.633333e+00 +9.325104e-04 -4.186494e-01 +3.145090e-03 +1.458714e-01 -7.428346e-05 +1.351088e-04 +2.762548e-03 +7.299094e-02 -6.486073e-01 +1.212973e-01 +5.732614e-01 -1.917706e-03 -1.109145e-03 +2.684335e-03 +1.348171e-03 +1.189088e-03
+6.650000e+00 +1.186658e-02 -4.275677e-01 -8.534245e-05 +1.440525e-01 -1.363539e-04 -6.750533e-05 +2.094276e-03 +7.511029e-02 -7.052780e-01 -1.070056e-01 +5.652290e-01 +1.885776e-02 -5.130800e-04 +2.715883e-03 +6.630180e-04 +1.255341e-03
+6.666667e+00 -4.335743e-03 -4.139182e-01 +5.243681e-03 +1.425696e-01 -9.218526e-05 -3.547858e-06 +4.111522e-03 +7.323853e-02 -4.994678e-01 -1.014663e-01 +4.065051e-01 +8.324039e-02 -1.503572e-03 +2.435480e-03 +1.849610e-03 +1.438164e-03
+6.683333e+00 +1.384367e-02 -4.087207e-01 +1.145275e-04 +1.407588e-01 +7.199757e-05 +1.501773e-04 -1.138698e-03 +6.976403e-02 -4.791779e-01 +9.865759e-03 +5.577737e-01 +1.379019e-01 -7.300987e-04 +2.692198e-03 +7.298953e-04 +9.511870e-04
+6.700000e+00 +1.580892e-02 -4.100253e-01 -4.233076e-03 +1.415764e-01 -6.379955e-05 +1.816573e-04 -1.142117e-03 +6.958804e-02 -6.044996e-01 +1.143127e-01 +5.360131e-01 +6.996975e-02 -1.405464e-03 +2.385437e-03 +1.456876e-03 +1.249486e-03
+6.716667e+00 -1.276616e-02 -4.160770e-01 +6.438462e-03 +1.425449e-01 +1.502093e-04 +3.710033e-04 +7.799090e-04 +6.688651e-02 -3.956761e-01 +1.940057e-01 +5.595492e-01 +1.975853e-01 -1.152854e-03 +1.915615e-03 +1.285506e-03 +1.588593e-03
+6.733333e+00 +1.174317e-02 -4.000915e-01 -1.390599e-04 +1.347872e-01 -2.354069e-04 +3.523853e-04 +3.820129e-03 +6.314289e-02 -6.262234e-01 +3.577551e-01 +3.678565e-01 +1.618143e-02 -4.002275e-04 +2.138132e-03 +6.357649e-04 +1.131263e-03
+6.750000e+00 -1.832616e-03 -4.079233e-01 +4.790543e-03 +1.370358e-01 -5.385137e-05 +1.737720e-04 +3.296711e-03 +6.711220e-02 -5.170745e-01 +1.427027e-01 +4.573279e-01 +3.320267e-02 -5.508510e-04 +2.283621e-03 +7.682179e-04 +1.158959e-03
+6.766667e+00 +2.862332e-03 -4.146885e-01 +6.929488e-03 +1.414921e-01 -1.792892e-04 +2.327506e-04 +6.482919e-03 +6.824165e-02 -7.648721e-01 +1.442554e-02 +5.565747e-01 +2.245367e-01 -8.940335e-04 +1.873491e-03 +1.295737e-03 +1.631285e-03
+6.783333e+00 +9.301956e-03 -4.225202e-01 +2.232935e-03 +1.425050e-01 -2.035258e-04 +1.831849e-04 +4.533098e-03 +6.945473e-02 -6.954590e-01 +1.680457e-01 +4.592888e-01 +2.634467e-02 -2.264594e-03 +2.029526e-03 +2.654836e-03 +1.502966e-03
+6.800000e+00 +2.269793e-03 -4.154853e-01 +3.880638e-03 +1.425376e-01 -1.184361e-04 +3.039215e-04 +3.918410e-03 +6.727281e-02 -5.080167e-01 +8.019139e-02 +3.735363e-01 +2.464097e-01 -1.626375e-03 +1.967084e-03 +1.941990e-03 +1.436205e-03
+6.816667e+00 +1.368532e-02 -3.985841e-01 -6.656982e-04 +1.378190e-01 +2.011969e-04 +2.037097e-04 -3.864159e-03 +6.648247e-02 -3.308575e-01 -5.992392e-04 +5.614115e-01 +2.124028e-01 -1.135165e-03 +2.103437e-03 +1.025926e-03 +1.228976e-03
+6.833333e+00 +1.217097e-02 -4.094183e-01 +1.113279e-03 +1.393275e-01 -1.453738e-05 +6.835957e-05 +7.838800e-04 +6.944468e-02 -5.219605e-01 -8.884927e-02 +4.949655e-01 +1.453808e-01 -5.620247e-04 +1.895994e-03 +6.475027e-04 +1.574021e-03
+6.850000e+00 -1.160712e-02 -4.058592e-01 +6.770551e-03 +1.385546e-01 +3.941937e-05 -8.582663e-06 +2.674899e-03 +7.028150e-02 -5.726434e-01 -6.680615e-04 +6.029372e-01 -2.421433e-02 +1.580863e-04 +1.285282e-03 -2.405030e-05 +2.237840e-03
+6.866667e+00 -4.223326e-03 -4.077618e-01 +4.866824e-03 +1.383165e-01 +7.253529e-05 +1.537176e-04 +1.134944e-03 +6.717740e-02 -5.057076e-01 +1.554366e-01 +5.761690e-01 +1.808819e-02 +2.702479e-04 +1.007763e-03 -2.203927e-04 +2.354863e-03
+6.883333e+00 +1.377294e-02 -4.059558e-01 -1.935066e-04 +1.371663e-01 +2.021682e-04 -5.525141e-06 -3.723103e-03 +6.935372e-02 -5.197844e-01 -5.714463e-03 +7.425914e-01 -1.303202e-02 +7.362938e-04 +1.716813e-03 -9.546835e-04 +1.678751e-03
+6.900000e+00 +1.155969e-03 -4.329479e-01 +7.984043e-04 +1.446983e-01 -4.926109e-05 +1.138442e-04 +1.324330e-03 +7.088449e-02 -5.817568e-01 +3.787806e-02 +4.994371e-01 +9.144234e-02 +5.990557e-04 +1.799662e-03 -5.673192e-04 +1.636919e-03
+6.916667e+00 +1.677225e-02 -4.049701e-01 -4.280315e-03 +1.338447e-01 +5.517903e-05 +1.667283e-04 -3.135960e-03 +6.439916e-02 -4.636661e-01 +1.123267e-01 +5.135736e-01 +8.520509e-02 +6.061469e-04 +9.986258e-04 -7.878494e-04 +2.153078e-03
+6.933333e+00 +6.332209e-04 -4.173393e-01 +7.626065e-04 +1.418774e-01 -1.049995e-04 +2.003201e-04 +2.340009e-03 +6.770555e-02 -6.213812e-01 +1.324840e-01 +4.719389e-01 +1.086550e-01 -6.404772e-05 +9.764589e-04 +1.854237e-04 +2.305697e-03
+6.950000e+00 +4.162763e-03 -4.057583e-01 -1.082149e-04 +1.377347e-01 +4.132068e-05 +1.631230e-04 -8.237433e-04 +6.623068e-02 -5.372346e-01 -3.977420e-02 +5.726242e-01 +2.316175e-01 -3.694808e-04 +2.032987e-03 +3.634050e-04 +1.076706e-03
+6.966667e+00 -1.157168e-02 -4.199059e-01 +7.509678e-03 +1.421379e-01 +5.764141e-05 +1.295393e-04 +2.662652e-03 +6.895005e-02 -5.415103e-01 +2.930121e-03 +5.984525e-01 +1.493700e-01 +3.584547e-04 +1.977327e-03 -2.536717e-04 +1.235596e-03
+6.983333e+00 +1.010383e-02 -4.323699e-01 +3.728878e-04 +1.443480e-01 +5.837960e-05 +3.293692e-04 -9.057240e-04 +6.614181e-02 -5.181339e-01 +1.650126e-01 +5.779288e-01 +2.491388e-01 +2.693069e-04 +2.172881e-03 -3.233326e-04 +8.707928e-04
+7.000000e+00 +3.220591e-03 -4.150832e-01 +1.342708e-03 +1.369878e-01 -4.929651e-05 +1.472066e-04 +1.636951e-03 +6.584991e-02 -6.484332e-01 +1.230851e-01 +5.685713e-01 +5.480501e-02 -1.870642e-05 +2.748807e-03 +9.724164e-05 +2.195426e-04
+7.016667e+00 +3.041083e-03 -4.454988e-01 +6.428412e-04 +1.448727e-01 -4.388598e-05 +1.874111e-04 +1.182965e-03 +6.884101e-02 -6.911155e-01 +1.259726e-01 +6.188804e-01 +1.082601e-01 +1.135094e-04 +3.130188e-03 -6.301821e-05 -7.214327e-05
+7.033333e+00 -2.481524e-03 -4.367201e-01 +2.711029e-03 +1.439193e-01 +3.998246e-05 +1.625194e-04 +5.621924e-04 +6.871641e-02 -6.656312e-01 +6.318040e-02 +7.071583e-01 +1.395225e-01 +1.726674e-04 +2.734216e-03 -1.526573e-04 +3.134784e-04
+7.050000e+00 -5.141628e-03 -4.358262e-01 +4.062108e-03 +1.418252e-01 +5.663506e-05 +1.615031e-04 +8.967954e-04 +6.756162e-02 -6.199180e-01 +2.432293e-02 +6.859557e-01 +1.800702e-01 -3.592246e-04 +2.673373e-03 +4.121593e-04 +3.047900e-04
+7.066667e+00 +1.434396e-02 -4.066452e-01 -1.076163e-03 +1.344555e-01 +7.617723e-05 -1.964354e-05 -2.029549e-03 +6.741137e-02 -5.811882e-01 -5.490337e-02 +6.769593e-01 +5.756951e-03 -1.014492e-03 +2.039847e-03 +9.582093e-04 +9.288134e-04
+7.083333e+00 +1.364567e-02 -4.265718e-01 -1.857221e-03 +1.406034e-01 +7.890374e-05 +5.231922e-05 -2.475868e-03 +6.887937e-02 -4.841436e-01 +1.019829e-03 +5.860516e-01 +5.696479e-02 -6.857490e-04 +1.403152e-03 +6.016325e-04 +1.622538e-03
+7.100000e+00 -4.788617e-03 -4.050168e-01 +2.559145e-03 +1.331485e-01 +2.247156e-05 +5.217066e-05 +8.462448e-04 +6.511033e-02 -5.235193e-01 +9.236922e-02 +5.462708e-01 -3.287002e-02 -1.377611e-04 +1.070962e-03 +1.803935e-04 +1.780946e-03
+7.116667e+00 +1.661646e-02 -4.183210e-01 -1.951433e-03 +1.396909e-01 +4.722540e-05 +1.918860e-04 -1.894475e-03 +6.537034e-02 -4.924150e-01 +1.969602e-01 +5.539832e-01 +7.009181e-02 -5.840079e-04 +6.335986e-04 +5.226732e-04 +2.218219e-03
+7.133333e+00 -1.117355e-03 -4.021760e-01 +4.115804e-03 +1.350102e-01 -9.065563e-05 +6.555000e-05 +3.949357e-03 +6.559425e-02 -6.023703e-01 -3.437213e-02 +4.623892e-01 +1.188973e-01 -1.265899e-04 +1.180699e-04 +2.951551e-04 +2.737114e-03
+7.150000e+00 +2.227350e-02 -4.195931e-01 -7.255656e-04 +1.390653e-01 -6.828664e-05 +1.290351e-04 +1.096092e-03 +6.616413e-02 -6.480299e-01 +5.322509e-02 +5.427987e-01 +1.280635e-01 -1.686195e-04 +5.322772e-04 +2.202306e-04 +2.310339e-03
+7.166667e+00 +3.468844e-03 -4.084796e-01 +2.752879e-03 +1.346653e-01 +1.250559e-04 +1.618575e-04 -1.295053e-03 +6.321243e-02 -4.727920e-01 +6.987797e-02 +6.604522e-01 +1.632425e-01 +3.147958e-05 +7.486642e-04 -8.744603e-05 +1.942199e-03
+7.183333e+00 +8.902783e-03 -4.139265e-01 +4.808036e-04 +1.362989e-01 +7.355134e-05 +1.194766e-05 -1.312426e-03 +6.711267e-02 -5.680881e-01 -2.034977e-02 +6.792690e-01 +2.571342e-02 +1.410293e-04 +1.135532e-03 -2.027789e-04 +1.677242e-03
+7.200000e+00 +7.964947e-03 -4.132343e-01 -1.013089e-03 +1.359905e-01 +3.996090e-05 +7.305759e-05 -1.325613e-03 +6.555738e-02 -6.830111e-01 -2.888400e-02 +7.464975e-01 +1.327851e-01 +4.235272e-04 +2.098268e-03 -4.996162e-04 +5.823605e-04
+7.216667e+00 +2.687088e-02 -4.129704e-01 -6.986337e-03 +1.360340e-01 -5.629127e-05 +2.070521e-04 -2.159916e-03 +6.257675e-02 -7.360163e-01 +1.048508e-01 +6.484255e-01 +2.143510e-01 +7.566009e-04 +2.199364e-03 -8.805378e-04 +3.360022e-04
+7.233333e+00 -8.795933e-03 -4.165552e-01 +4.003768e-03 +1.403764e-01 +3.173323e-05 +2.179161e-04 +1.273614e-03 +6.435988e-02 -5.175492e-01 +2.099078e-01 +5.721048e-01 +1.281241e-01 +1.474668e-03 +1.993451e-03 -1.488305e-03 +6.019822e-04
+7.250000e+00 +9.646485e-04 -4.236258e-01 +1.429098e-03 +1.393509e-01 -4.229359e-05 -1.745576e-06 +1.656524e-03 +6.860998e-02 -5.703925e-01 +4.931571e-03 +5.042539e-01 -2.519761e-02 +1.591059e-03 +2.336786e-03 -1.591494e-03 +3.970343e-04
+7.266667e+00 +6.016515e-03 -4.349523e-01 -2.860938e-03 +1.406759e-01 -6.392275e-05 +4.153108e-05 +4.876719e-05 +6.818802e-02 -7.034808e-01 +8.070945e-02 +6.039622e-01 -2.711726e-02 +6.849570e-04 +1.570641e-03 -7.199671e-04 +1.150466e-03
+7.283333e+00 -1.038287e-03 -4.215999e-01 -3.584563e-04 +1.364201e-01 +5.801897e-05 -2.953930e-05 -1.499728e-03 +6.764181e-02 -5.495051e-01 -5.148122e-02 +6.549460e-01 -1.204333e-02 +5.734616e-04 +1.331730e-03 -6.625404e-04 +1.355380e-03
+7.300000e+00 -2.021849e-03 -4.237255e-01 +2.780886e-03 +1.382076e-01 +5.233084e-05 +1.259941e-04 +1.613122e-04 +6.487812e-02 -5.437760e-01 +3.026441e-02 +6.396742e-01 +1.749769e-01 +2.911838e-06 +1.297363e-03 -1.086425e-05 +1.264389e-03
+7.316667e+00 +1.858937e-03 -4.267012e-01 +8.779540e-04 +1.400422e-01 -9.320912e-05 -4.065919e-05 +2.607025e-03 +6.956266e-02 -6.178926e-01 -1.459481e-01 +4.618550e-01 +6.561627e-02 +7.273339e-05 +1.541993e-03 +1.234256e-05 +1.169989e-03
+7.333333e+00 +3.419600e-02 -4.248192e-01 -9.270554e-03 +1.399854e-01 +6.814792e-05 +1.973725e-04 -6.130640e-03 +6.389195e-02 -5.649489e-01 +2.233610e-01 +6.913518e-01 +1.121776e-01 +1.252757e-04 +1.571134e-03 -3.667157e-04 +9.052932e-04
+7.350000e+00 -6.737910e-03 -4.155652e-01 +2.962451e-04 +1.371426e-01 -3.761994e-05 +1.860934e-04 +1.029705e-03 +6.269874e-02 -7.648522e-01 +1.225745e-01 +7.060258e-01 +1.966634e-01 +1.683008e-04 +1.541178e-03 -1.437297e-04 +8.693964e-04
+7.366667e+00 +9.121810e-03 -4.181797e-01 -4.571799e-03 +1.387302e-01 +5.291865e-05 +1.222026e-04 -3.493489e-03 +6.489765e-02 -6.052331e-01 +1.584285e-01 +7.102953e-01 +4.641960e-02 +1.466887e-04 +2.125202e-03 -2.861782e-04 +3.324639e-04
+7.383333e+00 -8.184347e-03 -4.039447e-01 +1.672007e-03 +1.357615e-01 +5.479927e-05 +1.324115e-04 -5.153250e-04 +6.311010e-02 -5.627431e-01 +8.525905e-02 +6.713246e-01 +1.432294e-01 -3.689524e-04 +1.678536e-03 +3.467283e-04 +7.002023e-04
+7.400000e+00 -7.359308e-05 -4.184228e-01 -3.201169e-03 +1.362705e-01 +6.098674e-05 +7.882073e-05 -3.023373e-03 +6.455239e-02 -5.246091e-01 +5.169056e-02 +6.456256e-01 +7.896752e-02 -3.590142e-04 +1.676471e-03 +2.478014e-04 +7.339909e-04
+7.416667e+00 +3.779979e-04 -4.022034e-01 -2.671507e-03 +1.330173e-01 +1.127585e-05 +7.812593e-05 -1.548236e-03 +6.289497e-02 -5.106061e-01 +1.155639e-01 +5.375159e-01 +1.449870e-02 -5.952687e-04 +9.755850e-04 +5.395194e-04 +1.361826e-03
+7.433333e+00 -1.463164e-03 -4.273553e-01 +5.195735e-04 +1.407571e-01 -1.142795e-04 +8.379674e-05 +3.104515e-03 +6.639166e-02 -7.453565e-01 +1.188888e-01 +5.387450e-01 +2.476497e-02 -7.871695e-04 +9.762851e-04 +8.983508e-04 +1.464576e-03
+7.450000e+00 +6.394485e-03 -4.084960e-01 -3.824336e-05 +1.365239e-01 +8.545961e-05 -6.875967e-05 -2.175693e-03 +6.808279e-02 -5.052077e-01 -1.519969e-01 +6.843844e-01 +4.479806e-03 -3.946694e-04 +1.297166e-03 +3.178817e-04 +1.178773e-03
+7.466667e+00 +3.284447e-03 -4.388021e-01 +3.644133e-03 +1.419918e-01 -1.587061e-05 +1.730654e-05 +2.175902e-03 +6.847413e-02 -5.662796e-01 +2.476342e-02 +5.462738e-01 -3.606741e-03 -5.184225e-04 +8.700748e-04 +5.940567e-04 +1.602403e-03
+7.483333e+00 -1.980583e-02 -4.224010e-01 +1.087948e-02 +1.386438e-01 -1.266827e-04 +1.419195e-04 +8.521632e-03 +6.359553e-02 -7.045656e-01 +8.635489e-02 +4.664208e-01 +1.846974e-01 -6.597792e-04 +8.043305e-04 +9.548458e-04 +1.480017e-03
+7.500000e+00 +2.213560e-03 -4.097846e-01 +2.429791e-03 +1.349697e-01 -4.126454e-06 +1.187121e-04 +1.265856e-03 +6.235641e-02 -5.282411e-01 +9.568088e-02 +5.333531e-01 +1.307593e-01 -1.482747e-03 +9.932625e-04 +1.545872e-03 +1.224299e-03
+7.516667e+00 +2.554937e-03 -4.268081e-01 +2.368600e-03 +1.397538e-01 +2.968079e-05 +1.140300e-04 +3.517756e-04 +6.469868e-02 -4.906025e-01 -2.447646e-02 +5.623727e-01 +2.443142e-01 -1.617988e-03 +1.601764e-03 +1.653345e-03 +6.643108e-04
+7.533333e+00 +6.062744e-03 -4.132912e-01 +2.366029e-03 +1.357012e-01 +1.940251e-05 +1.739982e-05 +6.227352e-04 +6.521971e-02 -6.027031e-01 -6.685582e-02 +6.546959e-01 +9.157844e-02 -1.019390e-03 +1.060562e-03 +1.055274e-03 +1.211782e-03
+7.550000e+00 +1.668857e-02 -4.318620e-01 +1.715034e-03 +1.437278e-01 +1.126608e-05 +3.480285e-05 +5.270199e-04 +6.853091e-02 -5.654376e-01 +3.691487e-02 +5.997925e-01 +2.397566e-02 -3.540589e-04 +1.320601e-03 +3.770032e-04 +1.038938e-03
+7.566667e+00 -5.084873e-04 -4.194817e-01 +1.562002e-03 +1.381343e-01 -1.446032e-04 -4.296901e-05 +4.680712e-03 +6.788333e-02 -5.987937e-01 +4.685903e-02 +3.059528e-01 -1.481231e-01 +6.918730e-05 +1.342580e-03 +8.394796e-05 +9.751152e-04
+7.583333e+00 +6.048863e-03 -4.424127e-01 +1.055317e-03 +1.404291e-01 +1.104305e-05 +1.421966e-04 +1.673674e-04 +6.385343e-02 -6.223340e-01 +1.198640e-01 +6.544788e-01 +1.681536e-01 +2.091021e-04 +1.641185e-03 -2.040348e-04 +5.211919e-04
+7.600000e+00 -9.915716e-04 -4.269948e-01 -4.670279e-04 +1.337121e-01 -1.721228e-05 +1.101351e-04 +2.262142e-04 +6.145133e-02 -6.345670e-01 +1.484408e-01 +6.059370e-01 +7.317875e-02 +1.118799e-04 +1.837745e-03 -1.043281e-04 +2.255413e-04
+7.616667e+00 +1.575974e-02 -4.366912e-01 -4.980487e-03 +1.374497e-01 +3.970903e-05 +3.486212e-05 -3.521604e-03 +6.526541e-02 -5.465124e-01 +1.792045e-01 +6.395333e-01 -1.178540e-01 +2.513904e-04 +1.799024e-03 -3.631642e-04 +3.663142e-04
+7.633333e+00 -8.565477e-03 -4.271670e-01 +3.874576e-04 +1.347420e-01 -1.577183e-04 +1.113116e-04 +4.632735e-03 +6.173491e-02 -9.156762e-01 -4.733737e-02 +5.790994e-01 +2.806186e-01 +2.258262e-04 +1.764381e-03 -8.217389e-05 +2.718722e-04
+7.650000e+00 -1.740385e-02 -4.215067e-01 +2.040006e-03 +1.352808e-01 -1.788272e-05 +7.291626e-05 +1.441437e-03 +6.300510e-02 -6.253413e-01 +2.634835e-02 +6.005177e-01 +1.248846e-01 +2.638235e-04 +1.877931e-03 -2.186225e-04 +1.809115e-04
+7.666667e+00 -1.171766e-02 -4.055027e-01 +8.125500e-04 +1.284457e-01 +7.444858e-05 +8.890193e-06 -1.795994e-03 +6.150346e-02 -4.648777e-01 +3.541824e-02 +6.469072e-01 -2.621726e-02 +6.075776e-04 +1.276643e-03 -6.573841e-04 +7.129336e-04
+7.683333e+00 -5.730685e-03 -4.362948e-01 +8.123456e-04 +1.386658e-01 +1.476081e-04 +4.898722e-05 -3.917792e-03 +6.514927e-02 -2.755837e-01 +7.618563e-02 +6.237027e-01 +2.665592e-02 +3.303293e-04 +1.187468e-03 -4.476852e-04 +8.955730e-04
+7.700000e+00 -6.134903e-03 -4.302219e-01 +9.013776e-04 +1.372047e-01 +1.488759e-05 +7.626625e-05 +1.876843e-05 +6.358399e-02 -4.383133e-01 +4.987233e-02 +4.811714e-01 +1.180355e-01 +2.197814e-04 +2.103341e-03 -2.197744e-04 -7.169710e-05
+7.716667e+00 -4.469393e-03 -3.996054e-01 -1.698395e-04 +1.281047e-01 -4.859115e-05 +1.050613e-04 +1.387415e-03 +5.832062e-02 -4.639674e-01 +9.036638e-02 +3.596789e-01 +1.450518e-01 -1.480017e-04 +2.164100e-03 +1.818350e-04 -3.029083e-04
+7.733333e+00 +9.954711e-03 -4.327043e-01 -2.393897e-03 +1.370487e-01 -2.623415e-05 +1.073897e-04 -3.409257e-04 +6.242465e-02 -5.924040e-01 +1.405940e-02 +5.412751e-01 +2.288391e-01 +4.644056e-06 +2.134779e-03 -1.701884e-05 -1.663508e-04
+7.750000e+00 -3.063949e-03 -4.354401e-01 -5.246218e-04 +1.399063e-01 -1.783233e-05 +4.606379e-05 +2.924036e-04 +6.553859e-02 -5.117133e-01 -1.066453e-02 +4.788144e-01 +1.113978e-01 +7.257069e-04 +1.454831e-03 -6.940678e-04 +5.689274e-04
+7.766667e+00 -1.744122e-02 -4.294022e-01 +2.713233e-03 +1.377774e-01 +5.775197e-05 +6.299702e-05 -4.783182e-04 +6.392424e-02 -3.960246e-01 +7.662303e-02 +5.393120e-01 +6.429085e-02 +7.011677e-04 +1.068601e-03 -6.919975e-04 +8.814103e-04
+7.783333e+00 +1.560643e-02 -4.186907e-01 -4.930720e-03 +1.321312e-01 -5.536849e-05 +1.023079e-04 -6.132915e-04 +5.994773e-02 -7.122097e-01 +1.045028e-01 +5.933186e-01 +1.302616e-01 +3.492480e-04 +7.205398e-04 -3.567460e-04 +1.089375e-03
+7.800000e+00 -1.351503e-02 -4.278874e-01 +9.487918e-04 +1.357034e-01 -1.003088e-04 +5.762287e-05 +3.566570e-03 +6.293240e-02 -8.023323e-01 +9.649734e-02 +5.747281e-01 +3.248313e-02 -1.760418e-04 +9.115335e-04 +2.678347e-04 +9.763870e-04
+7.816667e+00 -8.253752e-04 -4.078459e-01 -2.185382e-03 +1.294304e-01 -1.299907e-05 +1.138878e-05 -6.536691e-04 +6.132872e-02 -5.653271e-01 +3.579306e-02 +5.490351e-01 -1.812204e-02 +1.626059e-04 +8.722988e-04 -1.763672e-04 +9.551171e-04
+7.833333e+00 +7.799188e-03 -4.261174e-01 -6.553960e-03 +1.341098e-01 -1.057136e-05 +1.099562e-04 -2.791083e-03 +6.033853e-02 -5.306543e-01 +9.823647e-02 +5.171390e-01 +1.635957e-01 +4.429486e-04 +5.495465e-04 -5.056635e-04 +1.224331e-03
+7.850000e+00 +6.363913e-03 -4.513179e-01 -4.714889e-03 +1.398044e-01 +1.337093e-05 -2.371478e-05 -2.683729e-03 +6.721208e-02 -5.365867e-01 -8.935200e-02 +5.790473e-01 +1.996463e-02 +5.607785e-04 +4.894683e-04 -6.164204e-04 +1.457713e-03
+7.866667e+00 -3.808626e-03 -4.217959e-01 +9.967550e-05 +1.294197e-01 +4.638440e-05 +5.897515e-05 -1.477419e-03 +5.956092e-02 -5.794656e-01 +1.086487e-01 +7.016485e-01 +3.214387e-02 +3.160125e-04 +6.139958e-04 -3.462614e-04 +1.113062e-03
+7.883333e+00 -5.609060e-03 -4.318399e-01 +1.430236e-03 +1.324417e-01 -2.349395e-05 +3.438131e-05 +1.436662e-03 +6.172444e-02 -6.502722e-01 +2.141072e-02 +5.933259e-01 +5.803945e-02 +4.475666e-04 +8.331686e-04 -3.952224e-04 +9.439997e-04
+7.900000e+00 -7.168169e-03 -4.422960e-01 +5.180770e-03 +1.334978e-01 +3.584509e-05 +1.186683e-04 +1.247688e-03 +5.937636e-02 -5.195809e-01 +2.455825e-01 +6.156039e-01 +5.435475e-02 -3.014406e-04 +8.908387e-04 +3.273343e-04 +8.100461e-04
+7.916667e+00 -3.258242e-03 -4.395129e-01 +6.628168e-03 +1.335202e-01 +3.688870e-05 +7.671727e-05 +1.893084e-03 +6.070161e-02 -5.571304e-01 +8.145006e-02 +6.554098e-01 +1.100636e-01 +4.751037e-05 +6.554912e-04 +5.298695e-06 +1.059401e-03
+7.933333e+00 +7.893045e-03 -4.364834e-01 +4.359252e-03 +1.319839e-01 +6.993413e-05 +2.719889e-05 -2.861086e-04 +6.155656e-02 -5.222597e-01 +5.380307e-02 +7.090787e-01 +7.730570e-03 +2.863802e-04 +3.553079e-04 -2.848575e-04 +1.359449e-03
+7.950000e+00 +1.259269e-02 -4.370988e-01 +1.935112e-03 +1.314843e-01 -1.245864e-05 +1.262354e-04 +1.366099e-03 +5.788200e-02 -5.007552e-01 +1.263522e-01 +4.648905e-01 +2.052538e-01 +3.382111e-04 +9.968303e-04 -2.925120e-04 +6.225352e-04
+7.966667e+00 -1.318935e-02 -4.581859e-01 +6.443334e-03 +1.332968e-01 -1.697365e-05 +5.564195e-05 +3.626436e-03 +6.104867e-02 -6.549954e-01 +1.520856e-01 +6.118338e-01 -1.257882e-02 +1.852830e-04 +1.001262e-03 -8.491802e-05 +6.866808e-04
+7.983333e+00 -6.607378e-03 -4.481868e-01 +2.401087e-03 +1.312657e-01 +5.474540e-05 +5.465297e-05 -7.457818e-04 +6.003909e-02 -4.913117e-01 +1.235305e-01 +6.455808e-01 +1.558516e-02 +5.516484e-04 +1.367689e-03 -5.546106e-04 +2.897248e-04
+8.000000e+00 -1.696079e-02 -4.367390e-01 +7.623333e-03 +1.302917e-01 +1.259886e-06 -2.195262e-05 +3.553352e-03 +6.216350e-02 -5.928123e-01 +7.813651e-02 +6.007612e-01 -1.519059e-01 +6.679031e-04 +1.129711e-03 -5.579245e-04 +5.613703e-04
+8.016667e+00 +3.736894e-04 -4.426602e-01 +2.549733e-03 +1.338303e-01 -9.284589e-05 +5.777765e-05 +4.491439e-03 +6.094255e-02 -6.404637e-01 +6.921835e-02 +3.826141e-01 +8.623991e-02 +1.914587e-04 +1.586029e-03 -7.267947e-05 +7.485651e-05
+8.033333e+00 +8.279119e-03 -4.396923e-01 -5.088000e-04 +1.352677e-01 -3.168780e-06 +1.985829e-05 -1.296057e-04 +6.289413e-02 -4.678284e-01 +3.237729e-02 +4.639278e-01 +1.663734e-02 +3.257134e-04 +1.336445e-03 -3.172004e-04 +3.509550e-04
+8.050000e+00 +3.158974e-03 -4.497063e-01 -4.872298e-03 +1.372735e-01 +7.007667e-05 +1.052199e-04 -4.805100e-03 +6.069414e-02 -3.716200e-01 +2.199105e-01 +5.759164e-01 +7.287643e-02 +1.116780e-04 +1.466852e-03 -2.264785e-04 +1.581807e-04
+8.066667e+00 +6.932085e-03 -4.453220e-01 -1.219309e-03 +1.362771e-01 +1.302603e-04 +1.016985e-04 -5.294002e-03 +6.027428e-02 -3.311099e-01 +2.192353e-01 +7.091084e-01 +6.453105e-02 +1.320524e-05 +7.878290e-04 -1.437615e-04 +7.846018e-04
+8.083333e+00 -2.255859e-04 -4.080165e-01 -2.583290e-03 +1.258921e-01 -1.205171e-05 -4.156340e-05 -7.097447e-04 +6.060920e-02 -5.147270e-01 +5.070578e-02 +4.830481e-01 -1.819415e-01 -2.357805e-05 +1.348124e-03 +2.469703e-06 +2.434683e-04
+8.100000e+00 -5.201741e-03 -4.157593e-01 -3.594196e-03 +1.286032e-01 +6.752507e-05 +4.051141e-05 -4.139992e-03 +5.876005e-02 -5.725480e-01 +2.445681e-02 +7.819052e-01 +8.997893e-02 -1.072877e-04 +1.086127e-03 +9.748097e-07 +4.362839e-04
+8.116667e+00 +2.738556e-03 -4.305252e-01 -6.732172e-03 +1.329188e-01 +1.231104e-06 +6.406958e-05 -3.128379e-03 +5.982206e-02 -6.110481e-01 +1.000128e-01 +6.244294e-01 +8.339440e-02 -1.715205e-04 +1.079679e-03 +8.648417e-05 +4.548645e-04
+8.133333e+00 +9.339548e-05 -4.306703e-01 -4.381507e-03 +1.336802e-01 +2.732701e-05 +5.437684e-05 -3.029380e-03 +6.046958e-02 -6.603327e-01 +1.049956e-01 +7.611404e-01 +4.957197e-02 +1.921120e-04 +8.182566e-04 -2.559628e-04 +7.056018e-04
+8.150000e+00 -4.790396e-03 -4.169953e-01 -2.845310e-03 +1.284777e-01 +1.679018e-05 -3.075623e-06 -1.921360e-03 +6.017207e-02 -5.755572e-01 -2.467543e-02 +6.417168e-01 +6.143434e-03 +4.712753e-05 +7.606219e-04 -9.215706e-05 +7.406010e-04
+8.166667e+00 -5.657643e-03 -4.181611e-01 -8.380601e-04 +1.268845e-01 +2.405127e-05 -3.411052e-05 -1.276569e-03 +6.056884e-02 -5.430896e-01 -2.592900e-02 +6.344265e-01 -9.116156e-02 -4.219134e-05 +8.611499e-04 +7.932842e-06 +6.412728e-04
+8.183333e+00 -1.288026e-02 -4.166645e-01 +1.400464e-03 +1.274596e-01 +2.389180e-05 -2.406897e-05 -2.372660e-04 +6.040746e-02 -5.658553e-01 -1.529274e-01 +6.620654e-01 +7.858725e-02 -1.014500e-04 +4.820358e-04 +8.819789e-05 +9.841748e-04
+8.200000e+00 +1.146707e-02 -4.331702e-01 -6.336001e-03 +1.326270e-01 -3.688830e-05 -1.893942e-05 -1.452469e-03 +6.258804e-02 -5.804777e-01 -1.117424e-01 +4.793079e-01 +5.230084e-02 -8.776437e-06 +5.937784e-04 -2.673655e-05 +9.137677e-04
+8.216667e+00 +6.581886e-03 -4.397379e-01 -6.676621e-03 +1.361177e-01 -6.923047e-05 +5.901890e-05 -3.266139e-04 +6.109534e-02 -6.743474e-01 +7.135401e-02 +4.732068e-01 +1.183970e-01 -6.131593e-05 +5.497863e-04 +4.870617e-05 +9.088441e-04
+8.233333e+00 +1.062647e-02 -4.165743e-01 -7.108296e-03 +1.304107e-01 -1.656772e-05 +5.050676e-05 -2.646743e-03 +5.875383e-02 -5.831889e-01 -3.550229e-03 +5.540273e-01 +1.687343e-01 -3.814907e-04 +5.941012e-04 +3.032165e-04 +8.014021e-04
+8.250000e+00 -6.951909e-03 -4.209565e-01 -2.499425e-03 +1.330164e-01 +1.296161e-06 +2.537578e-05 -1.230585e-03 +6.094234e-02 -5.433037e-01 +8.700724e-02 +5.723552e-01 -9.494498e-03 -1.294557e-04 +4.489139e-04 +9.417402e-05 +9.742243e-04
+8.266667e+00 +1.307573e-02 -4.280717e-01 -5.307623e-03 +1.328194e-01 +8.576638e-06 -2.160389e-05 -2.829666e-03 +6.273818e-02 -5.165841e-01 +1.646161e-03 +5.689568e-01 -7.994249e-02 -6.161718e-05 +5.457808e-04 -4.724981e-06 +9.070623e-04
+8.283333e+00 +4.543655e-03 -4.298988e-01 -7.741944e-04 +1.324424e-01 -9.501462e-06 +4.030760e-06 +2.857397e-05 +6.146923e-02 -5.673764e-01 +2.712685e-03 +5.596778e-01 +7.733078e-03 -2.520977e-04 +5.381614e-04 +2.390638e-04 +8.734725e-04
+8.300000e+00 +1.485633e-02 -4.425912e-01 -4.976543e-03 +1.335926e-01 -4.997843e-05 +1.130020e-04 -2.170788e-04 +5.739364e-02 -6.500385e-01 +1.121156e-01 +5.049529e-01 +2.724650e-01 -1.077969e-04 +7.713022e-04 +9.609249e-05 +5.501481e-04
+8.316667e+00 -1.482741e-02 -4.299112e-01 +3.234851e-03 +1.315612e-01 +2.896215e-05 +3.414269e-05 +2.374805e-04 +5.974111e-02 -5.289314e-01 -8.587427e-02 +6.551026e-01 +2.015834e-01 +1.601913e-04 +7.035391e-04 -1.505778e-04 +6.509865e-04
+8.333333e+00 -7.010877e-03 -4.245527e-01 +3.147733e-03 +1.298709e-01 +1.225890e-05 +9.073052e-05 +9.157257e-04 +5.647369e-02 -5.910703e-01 +2.594828e-02 +6.602014e-01 +2.885450e-01 +6.411775e-05 +6.748090e-04 -4.420200e-05 +5.976117e-04
+8.350000e+00 -1.700625e-02 -4.282933e-01 +6.731753e-03 +1.311257e-01 +3.095314e-06 +2.852465e-05 +2.964909e-03 +5.966027e-02 -5.814281e-01 -2.362534e-02 +6.175897e-01 +1.160682e-01 +5.725006e-05 +8.781297e-04 +4.796272e-06 +4.560578e-04
+8.366667e+00 -1.683362e-03 -4.433847e-01 +2.494937e-04 +1.350407e-01 -8.338030e-05 +3.836836e-05 +3.753607e-03 +6.095933e-02 -6.182754e-01 -2.508410e-02 +3.376711e-01 +1.561875e-01 +2.028389e-04 +1.093637e-03 -1.181917e-04 +2.640537e-04
+8.383333e+00 +6.035687e-03 -4.252730e-01 +2.685020e-03 +1.283248e-01 +2.126666e-05 +7.663252e-05 +2.603334e-04 +5.610272e-02 -4.424505e-01 -8.308524e-02 +5.405365e-01 +3.588399e-01 +2.771198e-04 +7.729355e-04 -2.591818e-04 +4.596839e-04
+8.400000e+00 +1.923303e-02 -4.577095e-01 -1.884068e-03 +1.366378e-01 -7.349889e-06 +1.076567e-06 -5.607854e-04 +6.319623e-02 -5.528444e-01 -1.005994e-01 +5.495963e-01 +9.677635e-02 +3.338557e-04 +7.046973e-04 -3.295106e-04 +6.543941e-04
+8.416667e+00 +5.132472e-03 -4.311317e-01 +1.996309e-04 +1.278931e-01 -4.242468e-05 +2.070820e-05 +1.982519e-03 +5.822146e-02 -5.400248e-01 +5.143412e-02 +4.039844e-01 +1.376826e-02 +2.390290e-04 +3.615563e-04 -1.890447e-04 +8.707415e-04
+8.433333e+00 +1.704968e-03 -4.430923e-01 +1.858943e-03 +1.356503e-01 +9.463023e-06 +4.797379e-05 +3.885378e-04 +6.047769e-02 -5.843358e-01 -5.295698e-03 +6.445434e-01 +1.768785e-01 -1.211746e-04 +6.325954e-04 +1.233712e-04 +6.442389e-04
+8.450000e+00 +5.062532e-03 -4.223649e-01 +3.292206e-03 +1.316407e-01 +5.692470e-05 +4.477550e-05 -1.134993e-03 +5.871289e-02 -5.247547e-01 +6.145246e-02 +7.645515e-01 +9.710044e-02 -1.950975e-04 +5.699557e-04 +1.644198e-04 +6.577231e-04
+8.466667e+00 +1.251418e-02 -4.252358e-01 +2.463613e-03 +1.287278e-01 -1.603416e-05 +1.900511e-05 +1.877355e-03 +5.849998e-02 -6.543007e-01 -6.647923e-02 +6.169232e-01 +1.334054e-01 -4.174608e-04 +6.474681e-04 +4.342889e-04 +5.676785e-04
+8.483333e+00 +3.684778e-03 -4.231398e-01 +4.825412e-03 +1.287890e-01 -5.714567e-05 +3.511873e-05 +4.889799e-03 +5.770180e-02 -6.467638e-01 +6.028072e-02 +4.461224e-01 +6.602006e-02 -2.849479e-04 +8.107074e-04 +3.648994e-04 +3.850395e-04
+8.500000e+00 +1.568923e-03 -4.374986e-01 +6.770134e-03 +1.322481e-01 +1.237919e-05 +8.828661e-06 +2.487851e-03 +6.046183e-02 -4.486389e-01 -1.305028e-02 +5.180969e-01 +3.875409e-02 -3.717834e-04 +8.149777e-04 +4.023307e-04 +4.214104e-04
+8.516667e+00 +5.534656e-03 -4.336498e-01 +3.047154e-03 +1.332990e-01 -8.139323e-05 +6.263919e-05 +5.283836e-03 +5.830233e-02 -7.199246e-01 +6.527185e-02 +4.230740e-01 +1.752371e-01 -2.357754e-04 +9.517845e-04 +3.244231e-04 +2.396071e-04
+8.533333e+00 +4.579385e-03 -4.399143e-01 +3.884064e-03 +1.321449e-01 -1.381923e-05 +1.095616e-04 +2.400637e-03 +5.542940e-02 -5.354986e-01 +1.593985e-01 +5.048905e-01 +2.702421e-01 -5.137256e-04 +9.794839e-04 +5.349429e-04 +1.493808e-04
+8.550000e+00 +8.897389e-03 -4.343064e-01 +2.115129e-03 +1.282074e-01 +1.537795e-05 +8.854207e-05 +1.770063e-04 +5.456182e-02 -4.437078e-01 +1.216704e-01 +5.278217e-01 +2.251448e-01 -4.723613e-04 +7.682678e-04 +4.545332e-04 +3.234013e-04
+8.566667e+00 +6.396046e-03 -4.289281e-01 +2.013815e-03 +1.286103e-01 -3.677504e-05 +6.006436e-05 +2.699566e-03 +5.602848e-02 -7.109776e-01 +1.311980e-01 +5.857036e-01 +1.004808e-01 -1.881606e-04 +7.904145e-04 +2.306138e-04 +3.193370e-04
+8.583333e+00 -1.006985e-02 -4.333046e-01 +6.870209e-03 +1.315673e-01 +8.801293e-06 +3.270002e-05 +2.643910e-03 +5.860706e-02 -5.145193e-01 +7.805306e-03 +5.736487e-01 +1.139740e-01 -4.780371e-04 +7.349766e-04 +5.028119e-04 +4.085558e-04
+8.600000e+00 +7.008548e-03 -4.198768e-01 +9.398150e-04 +1.281781e-01 -5.229823e-05 +5.356722e-05 +3.027028e-03 +5.591763e-02 -6.617567e-01 +1.690710e-01 +4.640551e-01 +4.031194e-02 -4.251025e-04 +8.505958e-04 +4.589340e-04 +2.421704e-04
+8.616667e+00 +2.948300e-02 -4.388053e-01 -6.007715e-03 +1.329981e-01 -3.232440e-05 +1.816628e-05 -1.115309e-03 +5.977520e-02 -5.709389e-01 +7.555824e-02 +4.539650e-01 -1.311279e-02 -5.071116e-04 +8.742325e-04 +4.625198e-04 +2.786441e-04
+8.633333e+00 -8.633710e-03 -4.474389e-01 +6.503059e-04 +1.355766e-01 -1.237440e-05 +2.563672e-05 +8.794721e-04 +6.045922e-02 -5.228000e-01 +5.058606e-02 +4.867374e-01 +4.551009e-02 -4.208313e-04 +8.313981e-04 +4.153097e-04 +3.214773e-04
+8.650000e+00 -1.020608e-02 -4.179134e-01 +3.924875e-03 +1.270370e-01 +1.760565e-05 -8.120854e-06 +8.129162e-04 +5.826132e-02 -5.070390e-01 +4.905287e-02 +5.949880e-01 -9.432612e-02 -4.004705e-04 +7.027863e-04 +3.942570e-04 +3.947677e-04
+8.666667e+00 -7.064902e-03 -4.305638e-01 +3.122892e-03 +1.303617e-01 +1.850287e-05 +4.300227e-05 +4.096231e-04 +5.701541e-02 -5.943459e-01 +1.338852e-01 +6.834864e-01 +4.311255e-02 -5.924498e-04 +7.794027e-04 +5.666697e-04 +2.920765e-04
+8.683333e+00 -4.976300e-03 -4.495906e-01 +5.363913e-04 +1.329536e-01 -2.077131e-05 +6.544231e-05 +1.321938e-03 +5.692099e-02 -5.511293e-01 +1.348916e-01 +4.663638e-01 +1.426845e-01 -5.185450e-04 +4.024696e-04 +5.120718e-04 +6.340437e-04
+8.700000e+00 -6.735679e-03 -4.404936e-01 +2.820602e-04 +1.281742e-01 +7.364343e-06 +6.013144e-05 -2.894323e-04 +5.496154e-02 -5.743697e-01 +1.048926e-01 +6.124801e-01 +1.509689e-01 -3.929213e-04 +5.622011e-04 +3.667906e-04 +4.424395e-04
+8.716667e+00 +1.171187e-02 -4.298707e-01 -4.601782e-03 +1.278086e-01 +1.096979e-05 +3.616989e-05 -2.672769e-03 +5.598557e-02 -6.584745e-01 +9.641215e-02 +7.120730e-01 +5.399465e-02 -6.683287e-04 +5.335706e-04 +5.847346e-04 +4.774059e-04
+8.733333e+00 -7.755395e-03 -4.439759e-01 -6.388695e-04 +1.320405e-01 +2.531546e-05 -6.548571e-06 -1.672438e-03 +6.010505e-02 -5.999451e-01 +7.795013e-02 +7.192601e-01 -1.215682e-01 -7.206545e-04 +5.061011e-04 +6.497643e-04 +5.623174e-04
+8.750000e+00 +6.328588e-03 -4.503679e-01 -6.430230e-03 +1.333375e-01 +5.358190e-05 +4.286958e-05 -5.826025e-03 +5.789433e-02 -4.891083e-01 +1.249048e-01 +7.413410e-01 +6.539409e-02 -6.363159e-04 +5.264188e-04 +5.028485e-04 +4.984088e-04
+8.766667e+00 -2.326754e-03 -4.282403e-01 -2.490977e-03 +1.265149e-01 +1.777823e-05 +1.001369e-04 -2.076208e-03 +5.157292e-02 -4.938788e-01 +2.104914e-01 +5.770152e-01 +2.553198e-01 -4.293194e-04 +2.647032e-04 +3.693387e-04 +6.326202e-04
+8.783333e+00 +1.217996e-03 -4.148217e-01 -2.753122e-03 +1.226672e-01 -4.417633e-05 +3.879803e-05 +1.266152e-03 +5.317797e-02 -7.171063e-01 +5.283678e-02 +5.098934e-01 +1.215340e-01 -2.675878e-04 +2.843936e-04 +2.713234e-04 +6.316931e-04
+8.800000e+00 +1.518654e-02 -4.332891e-01 -5.365459e-03 +1.295669e-01 -1.943835e-05 +6.339486e-05 -1.292855e-03 +5.476650e-02 -7.160815e-01 +8.626253e-02 +6.316672e-01 +2.109335e-01 -3.256742e-04 +2.529259e-04 +2.850488e-04 +6.786947e-04
+8.816667e+00 -2.682064e-03 -4.445282e-01 +3.571904e-05 +1.316778e-01 -3.556869e-05 +3.648827e-05 +2.027743e-03 +5.712115e-02 -6.470654e-01 +1.751989e-01 +4.804738e-01 -1.138508e-02 +2.045875e-05 +4.931952e-04 +1.235523e-05 +4.824323e-04
+8.833333e+00 -6.736715e-03 -4.579044e-01 -8.493321e-04 +1.340644e-01 -1.392163e-05 -2.727956e-05 +3.961378e-04 +6.173326e-02 -6.735879e-01 +6.488726e-02 +6.140690e-01 -2.185165e-01 -9.051733e-05 +7.806720e-04 +9.114779e-05 +2.764418e-04
+8.850000e+00 -1.145889e-02 -4.555406e-01 +3.871272e-05 +1.347556e-01 -3.835997e-05 -2.594736e-05 +2.220909e-03 +6.188879e-02 -7.095556e-01 -6.714545e-02 +5.232639e-01 -7.762921e-02 +1.001056e-04 +9.697047e-04 -5.957270e-05 +9.274822e-05
+8.866667e+00 -1.735009e-02 -4.441072e-01 +2.957226e-03 +1.288498e-01 -3.439941e-05 +6.780559e-06 +3.297300e-03 +5.727622e-02 -7.846840e-01 -1.171512e-01 +6.141525e-01 +1.413893e-01 +3.787866e-05 +9.955692e-04 +1.491479e-05 -1.063881e-05
+8.883333e+00 -7.911035e-03 -4.629078e-01 +1.123818e-03 +1.341069e-01 +8.883708e-08 +8.342099e-07 +4.313189e-04 +5.993377e-02 -5.328457e-01 -1.457765e-01 +5.446479e-01 +1.393440e-01 +1.541653e-04 +8.014032e-04 -1.365791e-04 +2.014316e-04
+8.900000e+00 -2.789128e-05 -4.580124e-01 -1.645692e-04 +1.320695e-01 +2.536090e-05 +5.784161e-05 -1.662319e-03 +5.554187e-02 -3.683313e-01 +1.035644e-01 +5.136054e-01 +1.977846e-01 +9.129959e-05 +8.175312e-04 -1.092066e-04 +1.123784e-04
+8.916667e+00 +5.334852e-03 -4.376182e-01 -1.059827e-03 +1.263122e-01 -9.460122e-06 +3.280834e-05 +7.270753e-05 +5.445399e-02 -5.536461e-01 -5.251601e-02 +5.085839e-01 +2.196059e-01 +4.023544e-05 +5.819569e-04 -3.636362e-05 +3.063673e-04
+8.933333e+00 +4.118678e-03 -4.346990e-01 +1.074793e-03 +1.265125e-01 -2.187836e-05 -1.174707e-05 +1.791175e-03 +5.722434e-02 -7.063578e-01 -1.274934e-01 +5.901857e-01 +5.628024e-02 +1.745857e-04 +6.418723e-04 -1.358728e-04 +2.828611e-04
+8.950000e+00 +1.275427e-02 -4.602720e-01 +2.455998e-03 +1.343262e-01 +2.109962e-05 -2.463789e-05 -2.638551e-04 +6.145300e-02 -6.135162e-01 +5.146388e-02 +7.290787e-01 -1.871010e-01 +1.475662e-05 +6.084108e-04 -1.747063e-05 +3.663618e-04
+8.966667e+00 +8.397634e-04 -4.589827e-01 +2.911879e-03 +1.325110e-01 -9.054715e-06 +2.267263e-07 +1.847123e-03 +5.905264e-02 -7.032124e-01 +1.275932e-01 +6.493464e-01 -1.243398e-01 -4.313136e-05 +5.378496e-04 +6.601304e-05 +3.887071e-04
+8.983333e+00 +1.205045e-02 -4.438549e-01 -9.238162e-04 +1.307219e-01 -7.963712e-07 +4.191096e-05 -3.828849e-04 +5.557263e-02 -6.976981e-01 +2.941995e-01 +6.891839e-01 -5.297383e-02 -1.832455e-04 +5.140658e-04 +1.642896e-04 +3.529050e-04
+9.000000e+00 +9.925909e-03 -4.145174e-01 -1.990191e-03 +1.216830e-01 +2.977908e-05 +5.131863e-05 -2.825745e-03 +5.091452e-02 -6.583022e-01 +3.096625e-01 +8.247792e-01 -1.308615e-02 -2.556898e-04 +6.501096e-04 +1.973102e-04 +1.538039e-04
+9.016667e+00 -1.464430e-02 -4.475764e-01 +4.327661e-03 +1.292634e-01 +1.166158e-05 +3.021772e-05 +1.150494e-03 +5.558795e-02 -4.851097e-01 +1.187037e-01 +5.464421e-01 +5.238616e-02 -2.260921e-04 +4.652884e-04 +2.247554e-04 +3.807882e-04
+9.033333e+00 +3.080388e-03 -4.597667e-01 +6.952551e-04 +1.350337e-01 -5.539253e-06 +1.957790e-05 +6.715386e-04 +5.877653e-02 -5.620117e-01 +1.305903e-01 +5.208556e-01 -2.137870e-02 -2.664273e-04 +4.015912e-04 +2.553539e-04 +4.752364e-04
+9.050000e+00 +1.925183e-02 -4.453265e-01 -3.331787e-03 +1.321878e-01 +1.201785e-05 +6.684566e-05 -2.272792e-03 +5.431858e-02 -4.226560e-01 +1.682630e-01 +4.885966e-01 +2.263610e-01 -2.387393e-04 +8.876537e-05 +1.900095e-04 +6.956860e-04
+9.066667e+00 +3.509173e-02 -4.427932e-01 -4.789874e-03 +1.284380e-01 +2.793881e-05 +4.185290e-05 -3.980997e-03 +5.425182e-02 -5.054649e-01 +1.815188e-01 +6.677636e-01 +6.381360e-02 -1.528198e-04 +2.288875e-04 +8.771494e-05 +5.575137e-04
+9.083333e+00 +7.792166e-03 -4.366567e-01 +3.083148e-03 +1.263413e-01 +3.531030e-06 +4.664240e-05 +1.127312e-03 +5.291160e-02 -6.783684e-01 +2.428679e-01 +6.936669e-01 +3.312986e-02 +1.481542e-04 +2.051925e-04 -1.229498e-04 +5.541905e-04
+9.100000e+00 +2.392284e-02 -4.405559e-01 -3.159347e-03 +1.287221e-01 +2.304745e-05 +2.565381e-05 -2.942782e-03 +5.528366e-02 -4.056199e-01 +1.950644e-02 +5.434524e-01 +1.282239e-01 +1.089819e-04 +4.123139e-05 -1.402604e-04 +7.303798e-04
+9.116667e+00 +3.092128e-03 -4.511803e-01 +3.352562e-03 +1.311567e-01 +2.586170e-05 +1.038134e-05 -2.866631e-04 +5.730378e-02 -4.365489e-01 -2.581793e-02 +5.943436e-01 +8.003103e-02 +5.295641e-05 +3.305891e-04 -5.335611e-05 +4.809411e-04
+9.133333e+00 +8.368691e-03 -4.349137e-01 +4.875080e-04 +1.255866e-01 +6.078431e-06 +4.305891e-05 -1.719280e-04 +5.250286e-02 -5.037719e-01 +1.226811e-01 +5.397981e-01 +1.379457e-01 +7.380800e-05 +3.161157e-04 -7.120382e-05 +4.250882e-04
+9.150000e+00 +2.206830e-02 -4.489427e-01 -4.170602e-03 +1.286698e-01 -1.251584e-05 +1.083909e-05 -9.108356e-04 +5.601754e-02 -6.017133e-01 -4.240044e-02 +5.233400e-01 +1.024894e-01 -6.598639e-05 +4.317671e-04 +4.943057e-05 +3.557348e-04
+9.166667e+00 -3.559416e-03 -4.331904e-01 +3.639466e-03 +1.251555e-01 +7.592045e-06 -2.466084e-05 +1.073677e-03 +5.691526e-02 -5.944616e-01 -7.679011e-02 +6.469311e-01 -8.974268e-02 -1.888356e-04 +2.794738e-04 +1.889954e-04 +5.018242e-04
+9.183333e+00 -6.860262e-03 -4.311698e-01 +1.965873e-03 +1.241651e-01 -1.200457e-05 +2.680615e-05 +1.742585e-03 +5.273754e-02 -5.982371e-01 +4.321940e-02 +5.240715e-01 +1.255892e-01 -3.439379e-04 -3.203179e-05 +3.418845e-04 +7.322232e-04
+9.200000e+00 +3.118857e-03 -4.450713e-01 +5.449269e-05 +1.256865e-01 -1.179602e-05 +2.871035e-05 +8.893565e-04 +5.320734e-02 -4.526135e-01 +8.821496e-02 +3.781880e-01 +9.349393e-02 -2.858971e-04 +1.252558e-04 +2.771847e-04 +5.846282e-04
+9.216667e+00 +1.965900e-02 -4.445548e-01 -1.296860e-03 +1.247869e-01 -4.187495e-06 +2.599721e-05 -2.565570e-04 +5.294855e-02 -5.431374e-01 +1.053705e-01 +5.201240e-01 +5.921631e-02 -5.184457e-04 +3.807985e-04 +4.806404e-04 +3.360611e-04
+9.233333e+00 -6.698101e-03 -4.343759e-01 +4.268318e-03 +1.234022e-01 -1.520592e-06 +1.959426e-05 +1.974218e-03 +5.274853e-02 -5.171217e-01 +1.290099e-01 +5.115475e-01 -6.000264e-03 -2.559582e-04 +3.738998e-04 +2.628233e-04 +3.339178e-04
+9.250000e+00 +3.871092e-03 -4.294685e-01 +1.991354e-03 +1.242367e-01 -1.044923e-06 -2.489901e-05 +9.465123e-04 +5.634811e-02 -5.627425e-01 -7.694367e-04 +5.605430e-01 -1.700625e-01 -2.272156e-04 +3.014774e-04 +2.234897e-04 +4.395979e-04
+9.266667e+00 +8.329028e-03 -4.379065e-01 +1.744304e-03 +1.261241e-01 +7.407375e-06 +1.369071e-05 +2.042401e-04 +5.423649e-02 -5.464953e-01 +5.202407e-02 +6.009840e-01 +3.660216e-02 -2.762039e-04 +2.445762e-04 +2.604383e-04 +4.610549e-04
+9.283333e+00 -1.658659e-03 -4.439528e-01 +4.075430e-03 +1.280034e-01 +1.499596e-05 +2.487193e-05 +6.448195e-04 +5.416812e-02 -4.312570e-01 -1.670259e-02 +5.363744e-01 +1.828956e-01 -5.882582e-05 +4.120795e-04 +6.225847e-05 +2.971475e-04
+9.300000e+00 +5.802993e-03 -4.503149e-01 +1.233290e-03 +1.290070e-01 -1.590248e-05 +7.360576e-06 +1.770480e-03 +5.589655e-02 -6.709932e-01 -3.246995e-02 +5.700906e-01 +7.944628e-02 -9.589055e-05 +5.906038e-04 +1.103696e-04 +1.442699e-04
+9.316667e+00 +1.997606e-02 -4.537073e-01 -3.314702e-03 +1.309060e-01 +4.270436e-05 +3.866388e-06 -4.749667e-03 +5.694775e-02 -4.207743e-01 +2.403398e-02 +7.235980e-01 -1.311921e-03 -1.036411e-04 +7.002758e-04 +4.122235e-05 +4.772665e-05
+9.333333e+00 -1.508635e-02 -4.514637e-01 +3.721378e-03 +1.277400e-01 +1.692522e-05 +3.284752e-06 +3.288160e-04 +5.557490e-02 -6.071958e-01 +1.645684e-02 +7.359009e-01 +3.001510e-03 +6.518835e-05 +7.553750e-04 -5.738492e-05 -2.597958e-05
+9.350000e+00 +2.554877e-03 -4.252825e-01 -1.820028e-03 +1.223019e-01 -2.836068e-05 +7.306224e-06 +1.500457e-03 +5.285305e-02 -6.561480e-01 -7.015738e-02 +4.608531e-01 +1.234411e-01 +6.639029e-05 +8.135259e-04 -4.502696e-05 -1.174595e-04
+9.366667e+00 +2.479533e-03 -4.336512e-01 -1.767700e-03 +1.263904e-01 -3.014137e-05 +1.816837e-05 +1.662192e-03 +5.372904e-02 -6.428352e-01 +1.065674e-02 +4.352972e-01 +1.198739e-01 +4.472157e-05 +7.416828e-04 -2.303875e-05 -4.678393e-05
+9.383333e+00 +3.776869e-03 -4.551347e-01 -7.158550e-04 +1.316006e-01 +3.153229e-06 +1.605985e-05 -5.702132e-04 +5.612371e-02 -5.037728e-01 +1.520988e-02 +5.370758e-01 +1.001739e-01 +3.215060e-05 +4.726722e-04 -3.639098e-05 +2.230739e-04
+9.400000e+00 +3.042920e-03 -4.340842e-01 -2.143269e-03 +1.257719e-01 +5.400909e-06 +2.101585e-05 -1.373480e-03 +5.314177e-02 -5.595245e-01 +4.007093e-02 +6.099670e-01 +1.118443e-01 +6.889850e-05 +4.681302e-04 -7.915990e-05 +1.884113e-04
+9.416667e+00 +7.099438e-03 -4.466161e-01 -3.474525e-03 +1.272490e-01 +4.932308e-05 -2.126095e-05 -5.575925e-03 +5.721923e-02 -4.706374e-01 -6.393955e-02 +8.476543e-01 -9.728048e-02 -1.557903e-04 +5.633890e-04 +8.211997e-05 +1.395054e-04
+9.433333e+00 -3.355163e-03 -4.445729e-01 -2.878576e-03 +1.256582e-01 +5.916567e-06 +2.437830e-07 -1.696471e-03 +5.470486e-02 -4.640432e-01 -4.758207e-02 +5.090169e-01 +5.212586e-02 -5.072595e-05 +5.320599e-04 +2.748910e-05 +1.351328e-04
+9.450000e+00 +1.311062e-02 -4.495962e-01 -4.684605e-03 +1.292436e-01 +4.596079e-06 +1.684138e-05 -2.377716e-03 +5.483836e-02 -5.087008e-01 -4.853789e-02 +5.500016e-01 +1.823774e-01 -3.682042e-05 +4.183600e-04 +7.562604e-06 +2.351534e-04
+9.466667e+00 -8.051255e-03 -4.380275e-01 -6.240417e-04 +1.266765e-01 -4.541709e-06 +2.327899e-05 +1.574077e-04 +5.314356e-02 -5.237036e-01 +1.023693e-01 +4.978223e-01 +7.345409e-02 +2.159087e-06 +3.283484e-04 -1.263102e-06 +2.939346e-04
+9.483333e+00 +7.780929e-03 -4.315502e-01 -4.464666e-03 +1.232425e-01 +5.642371e-05 +1.373861e-05 -6.769575e-03 +5.243613e-02 -3.796885e-01 +6.375686e-02 +8.303856e-01 +3.918492e-02 -1.134323e-04 +2.658878e-04 +3.249853e-05 +3.380249e-04
+9.500000e+00 -6.125995e-03 -4.377791e-01 +6.424769e-04 +1.266825e-01 +2.747736e-05 -2.830350e-05 -2.050210e-03 +5.754315e-02 -6.151974e-01 -1.029916e-01 +8.578922e-01 -1.216598e-01 -7.111753e-05 +4.010450e-04 +4.285363e-05 +2.610366e-04
+9.516667e+00 -9.720950e-03 -4.328054e-01 -2.087982e-03 +1.233169e-01 +8.190002e-06 +3.166308e-05 -1.548067e-03 +5.078070e-02 -6.473024e-01 +2.165034e-01 +7.393258e-01 +3.012190e-02 -6.850199e-05 +3.447072e-04 +4.582671e-05 +2.373940e-04
+9.533333e+00 -1.112371e-02 -4.597186e-01 -1.972829e-03 +1.301013e-01 -3.026230e-05 +3.231391e-05 +1.907335e-03 +5.362841e-02 -7.473396e-01 +7.678277e-02 +5.256962e-01 +1.912750e-01 -6.607331e-05 +2.884201e-04 +7.895552e-05 +3.123169e-04
+9.550000e+00 +3.447984e-03 -4.528108e-01 -3.152626e-03 +1.308372e-01 +5.926408e-07 +2.583157e-05 -1.379590e-03 +5.447618e-02 -5.974639e-01 +1.181189e-01 +6.348092e-01 +9.103379e-02 -1.793165e-04 +2.562464e-04 +1.500701e-04 +3.447049e-04
+9.566667e+00 -1.023706e-02 -4.325571e-01 +2.334020e-03 +1.241965e-01 -6.881189e-06 +4.527830e-07 +1.658975e-03 +5.385296e-02 -7.457562e-01 +8.614820e-02 +7.323833e-01 -9.657046e-02 -1.086649e-04 +2.782357e-04 +1.155606e-04 +3.125466e-04
+9.583333e+00 -6.078460e-03 -4.454345e-01 -9.916567e-04 +1.261525e-01 -1.121867e-05 +8.243142e-06 +6.197792e-04 +5.392817e-02 -6.195116e-01 -9.333959e-03 +5.587873e-01 +7.747618e-02 -5.047194e-05 +1.979096e-04 +5.190886e-05 +3.814573e-04
+9.600000e+00 -8.517890e-03 -4.442390e-01 -1.070238e-03 +1.270755e-01 +1.560407e-05 +2.000122e-05 -1.901963e-03 +5.318509e-02 -4.612584e-01 +8.654470e-02 +6.327769e-01 +8.258147e-02 -1.384428e-04 +1.766608e-04 +1.083232e-04 +3.880974e-04
+9.616667e+00 -9.233437e-03 -4.451969e-01 -1.069281e-03 +1.269172e-01 +1.513164e-05 +3.178768e-05 -1.860347e-03 +5.195548e-02 -4.593432e-01 +5.366422e-02 +6.275637e-01 +2.271931e-01 -1.365315e-04 +9.825830e-05 +1.070847e-04 +4.428553e-04
+9.633333e+00 +1.481861e-02 -4.293576e-01 -7.102778e-03 +1.198412e-01 +1.559737e-05 +3.688523e-05 -4.499020e-03 +4.836359e-02 -5.314111e-01 +2.458041e-01 +7.127644e-01 +6.639873e-02 -1.624399e-04 +1.182949e-04 +1.057968e-04 +3.845629e-04
+9.650000e+00 -1.238431e-02 -4.511601e-01 -1.907470e-03 +1.253536e-01 -1.739093e-05 +2.669139e-05 +8.594416e-04 +5.161070e-02 -5.999262e-01 +9.507177e-02 +4.784754e-01 +1.373916e-01 -3.836716e-06 +1.393823e-04 +1.073202e-05 +3.911344e-04
+9.666667e+00 -9.178074e-03 -4.658154e-01 -2.317092e-03 +1.274681e-01 +1.722435e-05 +2.124286e-05 -2.638627e-03 +5.294824e-02 -5.684457e-01 +3.287681e-02 +7.740263e-01 +1.551525e-01 -3.442239e-05 +2.289946e-04 +6.034674e-06 +3.161580e-04
+9.683333e+00 -4.518901e-03 -4.631530e-01 -4.739717e-03 +1.270501e-01 +1.376018e-06 +1.275599e-05 -2.139283e-03 +5.350189e-02 -5.849410e-01 -5.639724e-03 +6.409860e-01 +1.173435e-01 -2.205386e-06 +2.310189e-04 -1.889897e-05 +3.145872e-04
+9.700000e+00 -7.986961e-03 -4.487333e-01 -1.310073e-03 +1.260681e-01 -6.966779e-06 -8.772338e-06 +1.387793e-04 +5.510768e-02 -4.529766e-01 -3.809607e-02 +4.159904e-01 -5.678752e-02 -4.642868e-05 +2.549533e-04 +4.327107e-05 +3.023852e-04
+9.716667e+00 -2.677468e-03 -4.409145e-01 -7.277724e-04 +1.235751e-01 -1.410708e-05 +3.146246e-05 +1.094846e-03 +4.998833e-02 -6.923630e-01 +9.297655e-02 +6.103391e-01 +1.969270e-01 -1.610959e-04 +2.120054e-04 +1.582105e-04 +2.900795e-04
+9.733333e+00 +1.807505e-02 -4.399860e-01 -4.382626e-03 +1.232725e-01 -2.527927e-06 -9.687867e-06 -1.619187e-03 +5.389908e-02 -5.711711e-01 +6.621117e-02 +5.941748e-01 -1.813297e-01 -2.695423e-04 +1.693022e-04 +2.339825e-04 +3.602380e-04
+9.750000e+00 -1.587002e-02 -4.443787e-01 +1.599268e-03 +1.236405e-01 +1.196856e-05 -9.524737e-07 -5.337589e-04 +5.311832e-02 -3.858458e-01 +4.658924e-02 +5.389281e-01 -7.027634e-02 -2.583293e-04 +1.079186e-04 +2.335154e-04 +4.051043e-04
+9.766667e+00 -5.137293e-04 -4.467841e-01 -1.126529e-03 +1.250446e-01 -6.929055e-06 +7.107955e-06 +2.344487e-04 +5.284924e-02 -4.946128e-01 +9.987451e-02 +4.672835e-01 -4.549692e-02 -2.461632e-04 +1.632097e-04 +2.292594e-04 +3.465801e-04
+9.783333e+00 -2.305972e-02 -4.367931e-01 +4.016077e-03 +1.215365e-01 -9.220160e-06 +9.493044e-06 +2.663515e-03 +5.106449e-02 -5.992077e-01 +3.651751e-02 +5.579799e-01 +4.895340e-02 -1.808194e-04 +1.889444e-04 +1.902650e-04 +3.021200e-04
+9.800000e+00 +5.326400e-03 -4.446587e-01 -2.084688e-03 +1.204062e-01 -1.074982e-05 +7.671810e-06 +2.254134e-04 +5.072979e-02 -6.746584e-01 +1.590497e-01 +6.232025e-01 -1.007374e-01 -1.923199e-04 +1.882065e-04 +1.797286e-04 +2.951741e-04
+9.816667e+00 -1.417900e-02 -4.504131e-01 +5.029070e-03 +1.227067e-01 -1.354537e-05 -4.758210e-06 +3.550921e-03 +5.297483e-02 -5.568819e-01 +1.115958e-01 +4.663937e-01 -1.768888e-01 -1.809251e-05 +2.412452e-04 +4.696873e-05 +2.608609e-04
+9.833333e+00 +2.548955e-03 -4.564186e-01 -2.129100e-03 +1.263380e-01 -2.027987e-06 +2.248816e-05 -7.183134e-04 +5.159429e-02 -6.692536e-01 +6.149475e-02 +7.027638e-01 +1.601478e-01 -3.850266e-05 +2.118729e-04 +2.931952e-05 +2.716569e-04
+9.850000e+00 +3.747393e-03 -4.341503e-01 -6.780231e-04 +1.205659e-01 +4.629649e-06 +1.292934e-05 -8.115711e-04 +5.012068e-02 -5.710752e-01 +3.641525e-02 +6.668809e-01 +8.756770e-02 -4.929061e-05 +8.684564e-05 +3.859575e-05 +3.706702e-04
+9.866667e+00 +3.768554e-03 -4.532834e-01 +1.293663e-04 +1.245666e-01 +1.514868e-05 +1.688293e-05 -1.604522e-03 +5.134246e-02 -6.420334e-01 +3.426624e-02 +8.546981e-01 +1.342928e-01 -1.176079e-05 +9.872813e-05 -2.924081e-06 +3.655368e-04
+9.883333e+00 -8.897057e-03 -4.350312e-01 +3.377338e-03 +1.226281e-01 +5.578980e-06 -1.939505e-05 +8.197623e-04 +5.443165e-02 -5.755895e-01 -1.314439e-01 +6.778481e-01 -8.650446e-02 +5.089100e-06 +6.831156e-05 +1.730982e-06 +4.153330e-04
+9.900000e+00 +1.979930e-02 -4.593118e-01 -8.363706e-04 +1.276706e-01 -1.476670e-05 +1.490490e-05 +1.281973e-03 +5.274825e-02 -7.454977e-01 +1.836461e-03 +6.352808e-01 +1.570918e-01 -4.950525e-05 +8.604779e-05 +5.647160e-05 +3.804157e-04
+9.916667e+00 +1.387849e-03 -4.416979e-01 +2.465745e-03 +1.230173e-01 -2.568805e-05 +1.845266e-05 +3.908084e-03 +5.033799e-02 -8.396169e-01 +4.835025e-02 +6.112892e-01 +1.493748e-01 -4.539441e-05 -2.523041e-05 +7.415026e-05 +4.600339e-04
+9.933333e+00 -5.408949e-04 -4.560790e-01 +2.561863e-03 +1.253620e-01 -1.178300e-05 +1.028845e-05 +2.383788e-03 +5.220498e-02 -7.123167e-01 +1.065480e-01 +6.342894e-01 -4.111377e-03 -1.323060e-04 +9.385495e-05 +1.430039e-04 +3.596236e-04
+9.950000e+00 -4.951073e-03 -4.550375e-01 +4.826239e-03 +1.245659e-01 -2.621934e-05 +8.693403e-06 +4.997481e-03 +5.199970e-02 -7.471998e-01 -1.115910e-02 +4.969615e-01 +1.017443e-01 -1.396431e-04 +1.433169e-04 +1.708707e-04 +3.074341e-04
+9.966667e+00 +2.244627e-02 -4.641527e-01 -1.591363e-03 +1.269132e-01 +1.987857e-06 +1.743514e-05 -9.614159e-04 +5.193406e-02 -5.259121e-01 +1.754441e-01 +5.956031e-01 +1.583236e-02 -1.199580e-04 +2.052287e-04 +1.049616e-04 +2.446797e-04
+9.983333e+00 +1.418275e-02 -4.490601e-01 +2.412373e-03 +1.221232e-01 -1.942001e-05 +3.230103e-05 +3.234547e-03 +4.811867e-02 -6.694804e-01 +2.718471e-01 +4.836017e-01 +9.497821e-02 -1.575009e-04 +4.603214e-05 +1.731418e-04 +3.594435e-04
+1.000000e+01 +5.790592e-03 -4.491551e-01 +3.705995e-03 +1.229578e-01 -3.987356e-06 +1.459437e-05 +1.975431e-03 +5.047298e-02 -5.455935e-01 +7.222085e-03 +5.358395e-01 +1.528263e-01 -1.154981e-04 +1.028165e-04 +1.238824e-04 +3.206429e-04
+1.001667e+01 -4.295147e-03 -4.404722e-01 +3.523580e-03 +1.195225e-01 -1.025590e-05 +6.854852e-06 +2.650856e-03 +4.986874e-02 -5.835025e-01 +9.172039e-02 +4.935685e-01 -2.222418e-02 -3.278335e-05 +1.116983e-04 +5.147925e-05 +3.036989e-04
+1.003333e+01 +1.030596e-02 -4.538911e-01 -3.176497e-03 +1.229151e-01 -1.571743e-05 +1.433776e-05 +4.975916e-04 +5.032869e-02 -7.328890e-01 +1.298266e-01 +5.718516e-01 +3.133223e-02 -7.759611e-05 +1.503065e-04 +7.695203e-05 +2.671400e-04
+1.005000e+01 -1.561349e-02 -4.586339e-01 +3.576041e-03 +1.204967e-01 +3.430270e-06 -6.482951e-06 +1.028321e-03 +5.175743e-02 -5.347275e-01 -7.366944e-02 +6.018595e-01 -1.773373e-02 +1.638149e-06 +2.087493e-04 +6.517131e-06 +2.193162e-04
+1.006667e+01 -7.341136e-04 -4.604369e-01 +5.189395e-04 +1.215480e-01 +1.340589e-05 +9.625233e-06 -1.466220e-03 +5.017808e-02 -4.688906e-01 +2.930924e-02 +6.536784e-01 +7.878304e-02 -1.154894e-05 +1.853544e-04 +5.330422e-08 +2.255170e-04
+1.008333e+01 -6.807808e-03 -4.520063e-01 +2.327848e-03 +1.233007e-01 +2.372258e-06 +4.427740e-06 +6.585760e-04 +5.150113e-02 -4.400905e-01 -1.713421e-03 +4.854116e-01 +4.718740e-02 +4.534559e-05 +1.637538e-04 -3.756698e-05 +2.518699e-04
+1.010000e+01 +4.844536e-03 -4.533577e-01 +6.034890e-05 +1.243061e-01 -8.130024e-07 -1.911066e-05 +1.077964e-04 +5.480794e-02 -5.998013e-01 -1.442651e-01 +6.042659e-01 -1.004702e-01 -2.937985e-05 +1.788540e-04 +2.858164e-05 +2.582488e-04
+1.011667e+01 -1.127846e-02 -4.475361e-01 +2.576202e-03 +1.214216e-01 -1.375146e-05 +1.159741e-05 +2.804181e-03 +4.969431e-02 -7.233276e-01 +5.052338e-02 +5.638759e-01 +9.063554e-02 +4.824858e-06 +1.491057e-04 +1.605055e-05 +2.448235e-04
+1.013333e+01 -3.603643e-03 -4.597170e-01 +1.161848e-03 +1.221673e-01 -2.214828e-05 -9.622059e-06 +3.286315e-03 +5.268616e-02 -6.157969e-01 -1.096654e-01 +3.475770e-01 -1.857724e-02 -3.204978e-05 +1.153542e-04 +5.417680e-05 +2.942109e-04
+1.015000e+01 -2.298317e-02 -4.580566e-01 +4.933409e-03 +1.220463e-01 -9.426273e-06 +8.079640e-06 +3.238975e-03 +5.033737e-02 -5.816760e-01 -3.896831e-02 +4.707391e-01 +1.365167e-01 -5.343377e-05 +1.157087e-04 +7.389152e-05 +2.730444e-04
+1.016667e+01 +1.549698e-02 -4.459888e-01 -2.599276e-03 +1.229593e-01 -3.122735e-06 +1.242558e-05 -7.371956e-04 +5.013434e-02 -5.670079e-01 +3.085911e-02 +5.323237e-01 +1.244284e-01 -1.534447e-06 +1.559511e-04 -3.241651e-06 +2.297370e-04
+1.018333e+01 -1.687088e-03 -4.538345e-01 +3.245741e-03 +1.238121e-01 -1.358057e-05 +3.967560e-05 +3.099806e-03 +4.687338e-02 -7.690239e-01 +2.612020e-01 +5.910794e-01 +2.497735e-01 -3.092185e-05 +1.951991e-04 +5.128007e-05 +1.660160e-04
+1.020000e+01 +2.091561e-03 -4.633099e-01 +2.072553e-03 +1.269920e-01 -6.271120e-06 +9.802671e-06 +1.649420e-03 +5.209454e-02 -6.691082e-01 +5.984604e-02 +5.854336e-01 +5.712792e-02 -8.492878e-05 +1.989911e-04 +9.199132e-05 +1.951526e-04
+1.021667e+01 +1.180722e-02 -4.383748e-01 -1.765663e-03 +1.223227e-01 +1.090775e-05 +7.429804e-07 -2.247266e-03 +5.129421e-02 -4.344228e-01 -2.168787e-02 +5.826452e-01 +1.812451e-02 -6.578841e-05 +2.362914e-04 +4.704709e-05 +1.507765e-04
+1.023333e+01 +1.837872e-02 -4.392963e-01 -3.648896e-03 +1.209903e-01 -2.836302e-06 -3.948523e-06 -1.163848e-03 +5.131756e-02 -6.096317e-01 -9.035573e-02 +5.660363e-01 +2.396337e-02 -8.521045e-05 +2.167829e-04 +7.266276e-05 +1.655824e-04
+1.025000e+01 +1.163123e-02 -4.748707e-01 -2.124462e-03 +1.301693e-01 +6.860943e-06 -2.220637e-06 -1.852851e-03 +5.486850e-02 -5.216875e-01 -1.291207e-01 +6.084855e-01 +8.584386e-02 -6.667930e-05 +2.276802e-04 +5.053386e-05 +1.754790e-04
+1.026667e+01 -6.613658e-03 -4.478001e-01 +2.715533e-03 +1.234036e-01 +1.903054e-05 -1.747959e-07 -1.523617e-03 +5.172551e-02 -3.957066e-01 -5.124995e-02 +6.499730e-01 +3.961593e-02 -8.237023e-05 +2.045207e-04 +6.749135e-05 +1.724711e-04
+1.028333e+01 +4.792709e-03 -4.428991e-01 -1.513448e-03 +1.214720e-01 -2.711725e-06 +1.096716e-05 -2.330963e-04 +4.932275e-02 -6.177180e-01 -9.793820e-02 +5.695150e-01 +2.405360e-01 -8.571447e-05 +2.051869e-04 +7.912051e-05 +1.521373e-04
+1.030000e+01 -6.852776e-03 -4.433342e-01 +7.458464e-04 +1.201887e-01 +1.309790e-05 +1.103425e-05 -1.538067e-03 +4.874098e-02 -3.401964e-01 +1.237530e-01 +5.170014e-01 +2.431018e-02 -5.957475e-05 +9.674243e-05 +4.603493e-05 +2.466750e-04
+1.031667e+01 +7.945755e-03 -4.378769e-01 -4.649701e-03 +1.207338e-01 -5.553420e-06 +2.379484e-05 -1.116825e-03 +4.709637e-02 -5.957566e-01 +2.863496e-01 +5.102232e-01 +4.288931e-02 -6.971485e-05 +2.163480e-04 +5.832988e-05 +1.197746e-04
+1.033333e+01 +8.141785e-03 -4.540494e-01 -3.494861e-03 +1.235810e-01 +1.778821e-06 +1.217503e-05 -1.697527e-03 +4.989231e-02 -4.469616e-01 +1.850946e-01 +4.670073e-01 -1.985572e-02 -3.414508e-05 +1.911194e-04 +2.114367e-05 +1.580121e-04
+1.035000e+01 -1.046927e-02 -4.456281e-01 -6.904064e-04 +1.229141e-01 -3.173460e-06 +1.219351e-05 +1.853892e-04 +4.954545e-02 -5.553476e-01 +2.104210e-01 +5.031162e-01 -4.292609e-02 -9.594744e-05 +1.312923e-04 +9.130743e-05 +2.087770e-04
+1.036667e+01 -4.282619e-03 -4.566369e-01 -3.384002e-03 +1.235495e-01 -7.984144e-06 +8.364129e-06 -2.217974e-04 +5.030090e-02 -6.074575e-01 +1.024050e-01 +4.847121e-01 +9.800850e-03 -4.383733e-05 +2.483791e-04 +3.970232e-05 +9.989971e-05
+1.038333e+01 +8.539913e-03 -4.603712e-01 -5.547485e-03 +1.250135e-01 -9.891633e-06 -2.320985e-06 -8.309256e-04 +5.242598e-02 -5.851010e-01 +1.485282e-02 +4.341720e-01 -5.658316e-02 -4.890671e-05 +2.264386e-04 +4.072440e-05 +1.304353e-04
+1.040000e+01 +1.926978e-02 -4.650956e-01 -5.679695e-03 +1.237212e-01 +1.533374e-05 +1.632584e-05 -4.682618e-03 +4.902576e-02 -2.969701e-01 +1.050273e-01 +5.167629e-01 +1.253614e-01 -2.582999e-05 +2.516752e-04 -4.567293e-06 +8.242766e-05
+1.041667e+01 +2.380239e-03 -4.649767e-01 -5.071763e-04 +1.230180e-01 +1.676653e-05 +2.508326e-05 -2.764493e-03 +4.733639e-02 -4.153215e-01 +6.282007e-02 +6.517235e-01 +2.942094e-01 -5.212591e-05 +1.223453e-04 +3.187577e-05 +1.905024e-04
+1.043333e+01 -1.553549e-02 -4.519546e-01 +1.415887e-03 +1.170806e-01 +4.650630e-06 +1.784045e-05 -1.170712e-04 +4.591823e-02 -5.452657e-01 +7.064479e-02 +6.036974e-01 +1.813697e-01 -6.605168e-05 +6.039981e-05 +6.099621e-05 +2.370778e-04
+1.045000e+01 -1.859847e-02 -4.566011e-01 +1.602847e-03 +1.202865e-01 -9.390385e-06 +8.916823e-06 +2.125689e-03 +4.852285e-02 -5.705432e-01 +6.441158e-02 +4.199658e-01 +5.580700e-02 -4.846857e-05 +8.563167e-05 +5.793011e-05 +2.259321e-04
+1.046667e+01 +1.836444e-03 -4.495746e-01 -3.144836e-03 +1.203118e-01 +1.583482e-05 +5.811467e-06 -3.756750e-03 +4.893184e-02 -3.923079e-01 -2.937005e-02 +6.234938e-01 +1.044879e-01 -1.037090e-04 +2.216569e-05 +7.515407e-05 +2.852168e-04
+1.048333e+01 +3.144080e-03 -4.444583e-01 -4.538853e-04 +1.180612e-01 +5.686764e-06 +3.296126e-06 -1.058814e-03 +4.832758e-02 -6.166831e-01 +9.263311e-04 +6.976406e-01 +3.750084e-02 -9.618812e-05 +3.521068e-05 +8.399211e-05 +2.664834e-04
+1.050000e+01 +8.166791e-03 -4.578151e-01 +5.998551e-05 +1.203682e-01 +2.350698e-06 +2.703260e-05 -3.224835e-04 +4.543124e-02 -5.892290e-01 +2.407696e-01 +6.204684e-01 +1.668016e-01 +8.304442e-06 +8.813290e-05 -1.023216e-05 +1.968584e-04
+1.051667e+01 +3.174950e-03 -4.520407e-01 -7.125876e-04 +1.166495e-01 +9.176375e-06 +1.018929e-05 -1.735651e-03 +4.651970e-02 -5.507700e-01 -8.076616e-03 +6.925996e-01 +1.548953e-01 -5.865489e-06 +9.086752e-05 -4.944039e-06 +1.978963e-04
+1.053333e+01 +1.903481e-02 -4.570732e-01 -5.464799e-03 +1.177751e-01 +1.467161e-05 +2.537211e-05 -4.567874e-03 +4.444219e-02 -4.486140e-01 +1.302960e-01 +6.805457e-01 +2.623598e-01 -2.451150e-05 +8.505693e-05 -3.497888e-06 +1.888745e-04
+1.055000e+01 -6.469017e-03 -4.583365e-01 +1.680820e-03 +1.187079e-01 -6.516631e-06 -1.123694e-06 +1.776728e-03 +4.902807e-02 -5.875481e-01 -1.687582e-02 +4.790692e-01 -2.093048e-02 +1.176483e-05 +1.597090e-04 -1.519992e-06 +1.420250e-04
+1.056667e+01 -3.645330e-03 -4.493668e-01 +8.880002e-04 +1.172514e-01 -4.637215e-06 +4.159437e-06 +1.141892e-03 +4.748674e-02 -6.193329e-01 +3.377604e-02 +5.473625e-01 +1.767554e-02 -2.604136e-05 +1.218256e-04 +3.068226e-05 +1.665919e-04
+1.058333e+01 -1.568218e-02 -4.555277e-01 +5.515973e-03 +1.194873e-01 -1.607590e-06 +8.558643e-06 +2.520794e-03 +4.759511e-02 -6.566741e-01 +7.936077e-02 +6.393453e-01 +4.740608e-02 -4.054806e-05 +9.725987e-05 +5.213880e-05 +1.878847e-04
+1.060000e+01 +2.097479e-04 -4.447848e-01 +4.233074e-03 +1.149268e-01 -8.692689e-07 +9.311338e-06 +1.874275e-03 +4.554416e-02 -6.345963e-01 +9.350242e-02 +6.307257e-01 +4.840473e-02 -6.997201e-05 +1.385207e-04 +7.639576e-05 +1.350105e-04
+1.061667e+01 +5.664432e-03 -4.640826e-01 +2.739090e-03 +1.180580e-01 +3.588977e-06 +1.192817e-05 +5.141095e-04 +4.630316e-02 -5.452987e-01 +1.345761e-01 +6.174228e-01 +5.434084e-02 -1.452882e-04 +1.594639e-04 +1.401287e-04 +1.169464e-04
+1.063333e+01 +1.264448e-02 -4.825998e-01 +2.569616e-04 +1.241074e-01 -1.145417e-05 +3.589287e-06 +2.066156e-03 +5.009943e-02 -5.835506e-01 +8.362150e-02 +3.930833e-01 -3.741671e-02 -4.930800e-05 +2.124348e-04 +5.786118e-05 +8.516665e-05
+1.065000e+01 +1.137285e-02 -4.517596e-01 +2.088105e-04 +1.173481e-01 +2.255612e-06 +2.706889e-05 -3.137359e-04 +4.324779e-02 -4.376349e-01 +3.067174e-01 +4.856358e-01 +1.510536e-01 -5.336620e-05 +1.637726e-04 +4.886984e-05 +9.177014e-05
+1.066667e+01 -6.356546e-03 -4.546956e-01 +3.634286e-03 +1.193707e-01 -1.873708e-05 +7.365317e-07 +4.708549e-03 +4.853797e-02 -6.602916e-01 -3.285635e-02 +3.399316e-01 +3.233651e-02 -1.842079e-05 +1.684180e-04 +4.268651e-05 +1.133130e-04
+1.068333e+01 +2.676736e-03 -4.357806e-01 +4.050993e-04 +1.143018e-01 -1.858176e-05 +1.420823e-05 +3.384545e-03 +4.405574e-02 -5.369159e-01 -1.019876e-02 +2.180293e-01 +2.490939e-01 -6.141251e-05 +1.426532e-04 +7.622754e-05 +1.115264e-04
+1.070000e+01 -9.537033e-03 -4.479260e-01 +1.596240e-03 +1.169248e-01 -8.846602e-06 +1.427325e-05 +2.154822e-03 +4.502193e-02 -5.940666e-01 +2.385357e-01 +4.417538e-01 +8.377404e-03 -1.013913e-04 +2.619948e-04 +1.074551e-04 +1.592727e-06
+1.071667e+01 +1.122610e-02 -4.504440e-01 -3.547141e-03 +1.179234e-01 +7.041123e-07 +6.660408e-06 -1.603384e-03 +4.669347e-02 -4.941976e-01 +1.989262e-01 +5.094760e-01 -8.525392e-02 -1.059108e-04 +2.870889e-04 +9.206573e-05 -1.559232e-05
+1.073333e+01 +7.140703e-03 -4.574594e-01 -3.485468e-03 +1.170355e-01 -1.903663e-05 -7.617223e-06 +1.976680e-03 +4.882242e-02 -7.645823e-01 +3.828538e-02 +4.176610e-01 -1.813420e-01 -2.055969e-05 +3.583638e-04 +3.000388e-05 -7.397690e-05
+1.075000e+01 +9.050653e-03 -4.559685e-01 -4.041354e-04 +1.157948e-01 -3.656900e-06 +3.333763e-06 +4.326229e-04 +4.627773e-02 -7.506290e-01 +9.321409e-02 +6.721071e-01 -3.691379e-02 -1.552466e-06 +3.906853e-04 +4.162784e-06 -1.195751e-04
+1.076667e+01 +2.056667e-03 -4.706883e-01 +7.491798e-04 +1.186180e-01 -8.797256e-06 -2.633676e-06 +1.851403e-03 +4.845767e-02 -6.734531e-01 +5.686038e-02 +5.009766e-01 -1.097247e-01 -7.320727e-05 +3.657871e-04 +7.853874e-05 -8.729998e-05
+1.078333e+01 +1.045696e-02 -4.461683e-01 +1.618433e-03 +1.155725e-01 +6.522269e-06 -6.014679e-06 -6.300823e-04 +4.782191e-02 -4.828600e-01 +1.243613e-01 +5.989814e-01 -2.328368e-01 -1.345032e-04 +3.269058e-04 +1.235222e-04 -5.614554e-05
+1.080000e+01 -6.228479e-03 -4.595641e-01 +5.049296e-03 +1.186295e-01 +8.601525e-06 +1.363713e-05 +3.702280e-04 +4.534182e-02 -5.376775e-01 +1.703510e-01 +6.858339e-01 +9.114637e-02 -1.223367e-04 +2.651128e-04 +1.169603e-04 -1.266312e-05
+1.081667e+01 -3.451327e-05 -4.597325e-01 +4.723785e-03 +1.193128e-01 -5.503290e-06 +3.351882e-06 +2.913977e-03 +4.752152e-02 -6.557970e-01 +1.485736e-01 +5.278961e-01 -8.349984e-02 -1.033622e-04 +3.085316e-04 +1.115506e-04 -4.465919e-05
+1.083333e+01 +9.303080e-04 -4.458275e-01 +2.102831e-03 +1.151916e-01 -3.762068e-06 +1.545057e-05 +1.534084e-03 +4.351107e-02 -5.733232e-01 +2.715512e-01 +4.813433e-01 +3.447098e-02 -1.115699e-04 +1.930319e-04 +1.123990e-04 +4.174181e-05
+1.085000e+01 -5.140797e-03 -4.583866e-01 +3.306619e-03 +1.178582e-01 -4.638338e-06 +1.464706e-05 +2.189982e-03 +4.467696e-02 -6.600022e-01 +2.300477e-01 +5.429820e-01 +5.937678e-02 -8.863974e-05 +1.914254e-04 +9.401162e-05 +4.687940e-05
+1.086667e+01 +1.590887e-02 -4.506161e-01 +4.713668e-04 +1.164724e-01 -1.269215e-05 +8.987998e-07 +2.627870e-03 +4.672543e-02 -8.376125e-01 -1.012465e-02 +5.469959e-01 +1.542638e-02 -2.462913e-05 +1.682751e-04 +3.623409e-05 +7.631879e-05
+1.088333e+01 +5.602732e-03 -4.660031e-01 +2.796218e-03 +1.174312e-01 -1.699616e-06 +1.735814e-06 +1.405687e-03 +4.688449e-02 -5.919778e-01 +1.437199e-01 +5.355286e-01 -1.058511e-01 -7.168761e-05 +1.678897e-04 +7.423770e-05 +7.544634e-05
+1.090000e+01 +1.847829e-02 -4.585069e-01 +1.838762e-05 +1.162680e-01 -8.557504e-07 +1.454369e-05 +1.365245e-04 +4.382519e-02 -7.057059e-01 +1.262423e-01 +6.504714e-01 +1.672126e-01 -7.516799e-05 +2.146427e-04 +7.143440e-05 +1.553771e-05
+1.091667e+01 +9.440617e-03 -4.583938e-01 +1.129597e-03 +1.168690e-01 -1.076989e-07 +1.430774e-05 +4.358275e-04 +4.404479e-02 -6.806438e-01 +4.349208e-02 +6.388425e-01 +2.398357e-01 -3.050603e-05 +1.792315e-04 +3.108159e-05 +4.761416e-05
+1.093333e+01 +1.356615e-02 -4.687563e-01 +2.101724e-03 +1.178114e-01 +4.084242e-06 +6.982644e-06 -1.809041e-05 +4.581763e-02 -5.554852e-01 +2.050956e-02 +6.089343e-01 +1.109933e-01 -3.832812e-05 +1.450678e-04 +3.618233e-05 +8.569015e-05
+1.095000e+01 +8.321677e-04 -4.628249e-01 +3.687282e-03 +1.179957e-01 +3.950662e-07 -1.622537e-06 +1.365302e-03 +4.756573e-02 -5.958828e-01 -6.898849e-02 +5.664802e-01 +1.406345e-02 -2.149843e-05 +1.820912e-04 +2.671032e-05 +5.723841e-05
+1.096667e+01 +1.561646e-02 -4.731634e-01 -2.851195e-04 +1.181793e-01 +6.848443e-06 +6.293743e-06 -1.538366e-03 +4.594538e-02 -4.587220e-01 +1.508556e-01 +5.767775e-01 -1.710567e-02 -3.032280e-06 +2.050404e-04 -3.614782e-06 +2.659235e-05
+1.098333e+01 +8.975566e-03 -4.534319e-01 -3.663344e-04 +1.149787e-01 +5.697112e-06 -3.502256e-06 -1.330932e-03 +4.665263e-02 -4.667425e-01 +7.783674e-02 +5.591624e-01 -1.592299e-01 -9.248757e-06 +1.783061e-04 +3.029154e-06 +5.261222e-05
+1.100000e+01 +3.543473e-03 -4.685260e-01 +7.032317e-04 +1.183636e-01 +9.526394e-07 -3.272052e-06 +8.966993e-05 +4.790034e-02 -5.366778e-01 +3.056572e-02 +5.218093e-01 -1.082680e-01 +2.309643e-06 +1.932104e-04 -1.514115e-06 +4.221191e-05
+1.101667e+01 +1.030300e-02 -4.574328e-01 -5.566652e-04 +1.160673e-01 +5.185520e-06 +8.964437e-07 -1.313998e-03 +4.606723e-02 -5.241190e-01 -9.231764e-02 +6.043498e-01 +1.008676e-01 +6.846426e-05 +1.975340e-04 -6.913771e-05 +2.813315e-05
+1.103333e+01 -8.831067e-04 -4.781649e-01 +1.746348e-03 +1.214625e-01 +5.576940e-07 -2.294528e-06 +5.922569e-04 +4.886413e-02 -6.268082e-01 -1.316021e-01 +5.999430e-01 +6.777562e-02 +1.208126e-06 +1.882173e-04 +1.516367e-06 +4.674172e-05
+1.105000e+01 -1.121607e-02 -4.731536e-01 +3.774726e-03 +1.204487e-01 -3.109848e-06 +6.136184e-06 +2.193819e-03 +4.660058e-02 -7.510470e-01 +1.005215e-01 +6.360835e-01 +3.952770e-02 -2.205502e-05 +1.742908e-04 +2.989141e-05 +4.789977e-05
+1.106667e+01 +8.049515e-03 -4.467538e-01 -4.472387e-04 +1.143421e-01 +4.255453e-06 +1.559565e-05 -1.104655e-03 +4.206255e-02 -6.587113e-01 +1.961414e-01 +7.194115e-01 +1.692453e-01 +3.098050e-05 +1.365636e-04 -3.320326e-05 +6.170784e-05
+1.108333e+01 -3.957334e-03 -4.484861e-01 +1.974455e-03 +1.159245e-01 +7.906303e-06 +9.122699e-06 -9.603624e-04 +4.407041e-02 -6.154121e-01 +3.458710e-02 +7.661913e-01 +1.715261e-01 -3.977566e-05 +1.079394e-04 +3.302057e-05 +9.463665e-05
+1.110000e+01 -1.889222e-03 -4.593019e-01 +9.016247e-04 +1.134515e-01 -1.023223e-06 +1.165866e-05 +6.102648e-04 +4.246641e-02 -5.652698e-01 +1.164175e-01 +5.028157e-01 +1.570133e-01 -4.343392e-05 +5.277415e-05 +4.289325e-05 +1.372502e-04
+1.111667e+01 -5.959580e-03 -4.663000e-01 +4.026416e-03 +1.133534e-01 -3.773333e-06 +8.518218e-06 +2.455766e-03 +4.306510e-02 -5.770811e-01 +4.239543e-02 +4.494091e-01 +1.539639e-01 -4.054696e-05 +6.749499e-05 +4.777666e-05 +1.242161e-04
+1.113333e+01 -3.724405e-03 -4.737903e-01 +2.920594e-03 +1.127939e-01 -2.393594e-06 +3.802102e-06 +1.705293e-03 +4.384380e-02 -6.317652e-01 +8.426739e-03 +5.379005e-01 +7.259534e-02 -5.154188e-05 +9.133258e-05 +5.490535e-05 +1.034952e-04
+1.115000e+01 +1.216473e-02 -4.617721e-01 +1.012569e-03 +1.121073e-01 +1.975191e-06 +4.773599e-06 -4.690337e-05 +4.328394e-02 -5.570674e-01 +3.381295e-03 +5.761861e-01 +1.037291e-01 -6.433378e-05 +1.023341e-04 +5.968073e-05 +8.928739e-05
+1.116667e+01 -5.702161e-03 -4.760199e-01 +4.473242e-03 +1.180460e-01 -6.255645e-06 -8.965794e-06 +3.211551e-03 +4.872519e-02 -7.971319e-01 -1.018822e-01 +6.008877e-01 -1.388906e-01 -3.946602e-05 +9.975756e-05 +4.961667e-05 +1.117680e-04
+1.118333e+01 -1.324967e-03 -4.638333e-01 +2.023440e-03 +1.141172e-01 -4.031259e-06 -3.659407e-06 +1.729151e-03 +4.590190e-02 -7.094409e-01 -2.026110e-02 +5.737141e-01 -7.973433e-02 -8.050341e-05 +5.759820e-05 +8.181774e-05 +1.379155e-04
+1.120000e+01 +1.384289e-03 -4.810372e-01 +2.013934e-03 +1.179551e-01 -2.833929e-06 +9.247631e-06 +1.444989e-03 +4.432858e-02 -6.872828e-01 +1.022357e-01 +5.820075e-01 +1.388159e-01 -5.102350e-05 +8.673301e-05 +5.328353e-05 +1.028509e-04
+1.121667e+01 +1.049071e-02 -4.640962e-01 -1.282269e-03 +1.184992e-01 -1.068998e-06 +6.475360e-06 -2.673005e-04 +4.516644e-02 -6.148935e-01 -5.666059e-02 +5.583339e-01 +2.160052e-01 -3.702804e-05 +1.053054e-04 +3.361301e-05 +8.701710e-05
+1.123333e+01 -1.381800e-02 -4.396904e-01 +4.236763e-03 +1.134349e-01 +3.194173e-06 +8.421233e-06 +8.672642e-04 +4.266411e-02 -6.211522e-01 +6.162142e-02 +6.751950e-01 +1.579881e-01 -6.384068e-05 +9.681401e-05 +6.282219e-05 +8.350014e-05
+1.125000e+01 -1.671215e-03 -4.619899e-01 -2.484938e-05 +1.163213e-01 +4.661591e-06 +4.837377e-06 -1.155100e-03 +4.461007e-02 -4.115346e-01 +6.539101e-02 +5.164129e-01 +5.941320e-02 -9.578138e-05 +7.013698e-05 +8.476774e-05 +1.139278e-04
+1.126667e+01 +9.177449e-03 -4.586841e-01 -2.220342e-04 +1.135903e-01 +1.072277e-05 +8.291169e-07 -2.725247e-03 +4.447297e-02 -3.622560e-01 +1.386399e-01 +6.343235e-01 -1.176657e-01 -5.670148e-05 +6.548329e-05 +4.253827e-05 +1.160063e-04
+1.128333e+01 +1.188499e-03 -4.715398e-01 +8.113305e-05 +1.154020e-01 -1.987569e-07 -2.223116e-07 +1.055945e-04 +4.539218e-02 -6.116406e-01 -2.220062e-02 +5.771572e-01 +1.037352e-02 -6.764816e-05 +1.013879e-04 +6.325140e-05 +8.435543e-05
+1.130000e+01 +2.123786e-02 -4.820962e-01 -4.408279e-03 +1.164376e-01 -7.906167e-06 +1.865836e-07 +2.873163e-04 +4.565165e-02 -6.232563e-01 -1.127385e-01 +3.752031e-01 +1.102931e-01 -1.532113e-05 +7.954645e-05 +1.530578e-05 +1.038694e-04
+1.131667e+01 -2.509307e-02 -4.619660e-01 +8.090171e-03 +1.157883e-01 -1.310945e-06 +1.988477e-07 +3.489684e-03 +4.535794e-02 -5.590674e-01 -1.452999e-02 +4.973316e-01 +1.726520e-02 -4.724221e-05 +8.823821e-05 +5.663006e-05 +9.296899e-05
+1.133333e+01 -1.713184e-02 -4.586373e-01 +5.657442e-03 +1.120982e-01 -6.938186e-06 +8.971883e-07 +3.988111e-03 +4.370529e-02 -5.895398e-01 -4.210828e-02 +3.688152e-01 +6.336832e-02 -8.909884e-06 +1.256713e-04 +2.278453e-05 +5.046740e-05
+1.135000e+01 +5.682444e-03 -4.646345e-01 -1.559500e-03 +1.129163e-01 -1.272118e-06 +1.138529e-05 -2.962691e-04 +4.127223e-02 -7.112645e-01 +2.205393e-01 +6.400136e-01 +1.090097e-01 +6.183305e-06 +1.225417e-04 -6.571986e-06 +4.297037e-05
+1.136667e+01 -3.047568e-03 -4.761624e-01 -1.512274e-03 +1.150013e-01 -1.057844e-06 +4.352197e-06 -3.305343e-04 +4.387502e-02 -5.558619e-01 +9.515063e-02 +4.990658e-01 +2.785901e-02 +8.288052e-07 +1.602291e-04 -1.754430e-06 +1.557901e-05
+1.138333e+01 -5.881790e-03 -4.565708e-01 -6.326212e-04 +1.107514e-01 -5.540198e-06 +6.384158e-06 +1.198432e-03 +4.163626e-02 -7.596657e-01 +1.854589e-01 +5.597858e-01 +2.719397e-03 +3.416507e-05 +2.072745e-04 -2.736031e-05 -3.753602e-05
+1.140000e+01 -1.102229e-02 -4.649048e-01 +2.997963e-04 +1.134356e-01 -1.523133e-06 +6.520295e-06 +4.958810e-04 +4.258673e-02 -7.295809e-01 +1.265012e-01 +6.447296e-01 +6.252124e-02 +7.314229e-05 +1.911554e-04 -6.597817e-05 -2.077298e-05
+1.141667e+01 -1.796101e-07 -4.760020e-01 -7.906923e-04 +1.144225e-01 +1.749956e-06 +6.067511e-06 -8.008296e-04 +4.303024e-02 -5.449649e-01 +8.896397e-02 +5.685105e-01 +8.562225e-02 +2.404203e-05 +1.825629e-04 -2.496567e-05 -1.272396e-05
+1.143333e+01 +4.648684e-03 -4.770516e-01 -5.208454e-04 +1.157283e-01 +2.555628e-06 -7.402888e-08 -9.115994e-04 +4.513510e-02 -5.121847e-01 -8.680964e-04 +5.600106e-01 -1.216746e-02 +6.048501e-05 +1.203889e-04 -5.909800e-05 +5.062962e-05
+1.145000e+01 +2.641598e-03 -4.499947e-01 -4.236451e-04 +1.090448e-01 -3.845448e-06 +6.648008e-06 +8.821975e-04 +4.065293e-02 -6.306496e-01 +1.210672e-01 +4.763758e-01 +7.822392e-02 +5.734210e-05 +5.848705e-05 -5.012340e-05 +9.132541e-05
+1.146667e+01 +2.365513e-02 -4.641015e-01 -4.574174e-03 +1.127993e-01 +1.840521e-06 +5.160674e-06 -2.287904e-03 +4.245458e-02 -5.385635e-01 +1.059635e-01 +5.612246e-01 +4.894298e-02 +4.164578e-05 +9.760532e-05 -4.622925e-05 +5.975887e-05
+1.148333e+01 -4.223324e-03 -4.568873e-01 -1.920680e-05 +1.106490e-01 -9.748696e-07 +1.111628e-06 +2.546455e-04 +4.269258e-02 -5.913582e-01 +8.022772e-02 +5.229103e-01 -4.909592e-02 +1.317538e-05 +8.092027e-05 -1.140541e-05 +7.462413e-05
+1.150000e+01 +1.981558e-02 -4.789077e-01 -2.390073e-03 +1.148250e-01 +3.877785e-06 +7.762825e-08 -2.022249e-03 +4.453954e-02 -5.261674e-01 +7.141016e-03 +6.106839e-01 -1.210609e-02 -6.778963e-06 +5.589493e-05 -4.247215e-07 +1.025123e-04
+1.151667e+01 -2.333247e-02 -4.659441e-01 +5.747210e-03 +1.096791e-01 -2.282642e-06 -1.938875e-06 +2.866515e-03 +4.308354e-02 -4.958318e-01 -5.777067e-02 +3.903007e-01 -1.339185e-02 -2.458839e-05 +3.324199e-05 +3.201052e-05 +1.173371e-04
+1.153333e+01 -6.190729e-03 -4.806759e-01 +7.344770e-04 +1.134832e-01 -3.958094e-06 +1.981222e-06 +1.415417e-03 +4.339009e-02 -7.403005e-01 +2.336047e-02 +5.641544e-01 +3.458624e-02 -4.122989e-05 +4.231552e-05 +4.274709e-05 +1.085181e-04
+1.155000e+01 -1.521662e-02 -4.674436e-01 +4.903385e-03 +1.105019e-01 +1.549974e-06 +7.050085e-07 +1.425917e-03 +4.257661e-02 -5.315406e-01 -6.193908e-02 +5.448910e-01 +7.346641e-02 -4.303916e-05 +3.677184e-05 +4.445360e-05 +1.096530e-04
+1.156667e+01 -3.167187e-03 -4.978732e-01 +8.914228e-04 +1.163162e-01 +1.082768e-06 +1.720273e-06 +1.845764e-05 +4.448736e-02 -5.069954e-01 +1.558015e-02 +5.064264e-01 +3.540002e-02 -2.640526e-05 +4.137006e-05 +2.457464e-05 +1.100554e-04
+1.158333e+01 -2.533738e-03 -4.690703e-01 +2.476255e-04 +1.117234e-01 -3.343213e-07 +3.686459e-06 +1.912437e-04 +4.210300e-02 -6.081469e-01 +5.948390e-02 +5.537065e-01 +5.877415e-02 -8.051456e-06 +3.500507e-05 +8.093372e-06 +1.070818e-04
+1.160000e+01 -1.929426e-02 -4.640247e-01 +3.414147e-03 +1.105472e-01 -3.001171e-06 +6.231902e-06 +2.207164e-03 +4.085141e-02 -7.077514e-01 +1.053831e-01 +5.584714e-01 +9.991400e-02 +1.130397e-05 +1.536222e-05 -3.610185e-06 +1.200390e-04
+1.161667e+01 +1.386411e-02 -4.614613e-01 -4.652477e-03 +1.075026e-01 +4.663825e-07 -2.963360e-06 -1.933087e-03 +4.240907e-02 -5.334724e-01 +2.976852e-02 +5.114434e-01 -1.315224e-01 +2.613639e-06 -2.615181e-05 -8.300956e-06 +1.620287e-04
+1.163333e+01 -2.435125e-03 -4.674666e-01 -2.680784e-03 +1.092618e-01 +3.789725e-06 -1.957258e-06 -2.187002e-03 +4.274608e-02 -4.712523e-01 +1.030236e-01 +5.633989e-01 -1.644348e-01 +2.418176e-05 -6.354107e-06 -2.910217e-05 +1.433815e-04
+1.165000e+01 +3.765134e-03 -4.543143e-01 -4.844526e-03 +1.076388e-01 -3.126265e-06 +2.688662e-06 -8.927440e-04 +4.067017e-02 -6.387548e-01 -6.195597e-02 +4.866065e-01 +1.450465e-01 +1.040378e-05 -5.380758e-06 -1.238945e-05 +1.349204e-04
+1.166667e+01 -1.504381e-02 -4.655066e-01 +2.672159e-03 +1.116914e-01 -1.006830e-06 -5.802454e-07 +1.336526e-03 +4.321313e-02 -6.512641e-01 -1.384396e-01 +5.691392e-01 +1.053257e-01 -1.175425e-05 +5.824158e-06 +1.489201e-05 +1.308930e-04
+1.168333e+01 +1.746243e-02 -4.559825e-01 -5.662215e-03 +1.108947e-01 +8.086924e-08 -1.601438e-06 -2.203670e-03 +4.320483e-02 -6.744692e-01 +1.243382e-01 +6.267838e-01 -1.705172e-01 -2.866849e-05 +2.569146e-05 +2.012085e-05 +1.111435e-04
+1.170000e+01 +4.839254e-03 -4.584647e-01 -2.337181e-03 +1.093516e-01 +3.159118e-06 -7.114429e-06 -1.901482e-03 +4.434269e-02 -4.987817e-01 -3.979305e-02 +5.722979e-01 -2.123493e-01 +1.390856e-06 +2.092551e-05 -6.940582e-06 +1.176482e-04
+1.171667e+01 +5.631383e-03 -4.762827e-01 -1.229059e-03 +1.137762e-01 -2.499109e-06 -4.076523e-06 +3.378888e-04 +4.507558e-02 -5.973362e-01 -1.900770e-01 +4.636532e-01 +3.483317e-02 +2.433968e-05 +2.871985e-05 -2.178053e-05 +1.112130e-04
+1.173333e+01 +1.551837e-02 -4.572893e-01 -1.940044e-03 +1.110383e-01 +5.687757e-06 +6.977284e-06 -2.595210e-03 +4.044264e-02 -5.068794e-01 -1.521489e-02 +6.717749e-01 +2.669276e-01 +5.228406e-07 +2.259607e-05 -7.997210e-06 +1.022862e-04
+1.175000e+01 +9.095006e-03 -4.749128e-01 +9.609220e-04 +1.169715e-01 +5.965502e-06 +1.463277e-06 -1.573435e-03 +4.451851e-02 -6.064752e-01 -2.870751e-02 +7.780335e-01 +7.819665e-02 +2.067795e-05 +6.732807e-05 -2.383997e-05 +7.092703e-05
+1.176667e+01 +8.364398e-03 -4.772963e-01 +1.486910e-03 +1.170696e-01 +3.113323e-07 +7.193866e-06 +4.974523e-04 +4.264089e-02 -5.572808e-01 +2.329730e-01 +5.217002e-01 +4.384835e-02 +2.700749e-05 +6.644377e-05 -2.389487e-05 +6.515118e-05
+1.178333e+01 +1.709084e-02 -4.841967e-01 -2.817611e-03 +1.156894e-01 +2.492062e-06 +9.529703e-07 -1.885503e-03 +4.416571e-02 -6.523322e-01 -1.060716e-01 +6.993987e-01 +1.319825e-01 +2.582157e-06 +8.062005e-05 -7.751672e-06 +5.487474e-05
+1.180000e+01 +5.972090e-04 -4.618441e-01 +1.734240e-03 +1.132532e-01 +3.091668e-06 -1.464994e-06 -3.532423e-04 +4.401739e-02 -5.275413e-01 -6.485845e-02 +6.065366e-01 -8.680887e-04 +1.788710e-07 +5.908688e-05 -1.281192e-06 +7.318266e-05
+1.181667e+01 +2.218473e-03 -4.629810e-01 -1.009055e-03 +1.106797e-01 +1.110927e-06 -3.837589e-06 -7.302692e-04 +4.381887e-02 -5.591520e-01 -1.536426e-01 +5.633392e-01 -7.387601e-03 -1.152237e-05 +6.979356e-05 +8.615618e-06 +6.132820e-05
+1.183333e+01 -1.082881e-02 -4.643585e-01 +4.481494e-03 +1.091569e-01 +3.289769e-06 -2.599877e-06 +6.107179e-04 +4.279272e-02 -5.712462e-01 +3.518276e-02 +6.657075e-01 -1.409333e-01 -2.312267e-07 +4.587489e-05 +1.722405e-06 +7.949914e-05
+1.185000e+01 +1.260196e-03 -4.744962e-01 +1.620825e-03 +1.116554e-01 +1.573915e-06 -2.383928e-06 +1.086297e-04 +4.366910e-02 -6.208473e-01 -6.044099e-02 +6.490663e-01 -3.816059e-02 +1.583099e-05 +6.361137e-06 -1.455142e-05 +1.172994e-04
+1.186667e+01 +1.545663e-02 -4.901247e-01 -4.928400e-04 +1.146393e-01 -7.296818e-07 +1.838076e-06 +1.080183e-04 +4.331623e-02 -5.383165e-01 +4.036386e-02 +4.767330e-01 +3.701985e-02 -1.569348e-06 +2.546220e-05 +1.672186e-06 +9.725843e-05
+1.188333e+01 -2.122081e-02 -4.806569e-01 +6.972814e-03 +1.131606e-01 +4.315501e-07 +2.338210e-06 +2.546251e-03 +4.256154e-02 -5.387387e-01 +1.024666e-01 +5.285956e-01 -3.233333e-03 -1.233900e-05 +1.537813e-05 +1.805162e-05 +1.033910e-04
+1.190000e+01 -1.003321e-02 -4.901367e-01 +2.376998e-03 +1.165296e-01 +2.435334e-06 +3.616136e-07 +5.639874e-05 +4.454963e-02 -5.406258e-01 -4.969929e-02 +6.168928e-01 +6.347755e-02 -2.221296e-05 +1.567379e-05 +2.085633e-05 +1.069485e-04
+1.191667e+01 -8.431954e-03 -4.915914e-01 +5.459434e-04 +1.180704e-01 -1.804516e-07 +4.176250e-06 +3.096630e-04 +4.372055e-02 -6.658680e-01 +6.349116e-02 +6.328049e-01 +1.135306e-01 -7.035614e-06 +1.033502e-05 +7.344968e-06 +1.085276e-04
+1.193333e+01 -8.844922e-03 -4.710880e-01 -1.741466e-04 +1.113910e-01 +2.292645e-06 +2.556169e-07 -8.883232e-04 +4.259387e-02 -4.839506e-01 -1.252802e-01 +5.624290e-01 +1.313342e-01 -7.303977e-06 +1.573271e-05 +4.586651e-06 +9.937507e-05
+1.195000e+01 -1.567748e-02 -4.764829e-01 +3.686307e-03 +1.111955e-01 -4.277491e-06 +6.397314e-06 +3.042657e-03 +4.018609e-02 -7.676122e-01 +5.452193e-02 +5.604953e-01 +2.209739e-01 -2.175706e-05 +3.334174e-05 +2.785075e-05 +7.569903e-05
+1.196667e+01 -2.126339e-03 -4.720769e-01 +7.571731e-04 +1.076816e-01 -6.031899e-06 +5.681336e-06 +2.587882e-03 +3.907498e-02 -6.638230e-01 +5.076987e-02 +3.818804e-01 +1.942697e-01 -5.522626e-05 +3.905390e-05 +5.796652e-05 +6.644059e-05
+1.198333e+01 +1.213591e-02 -4.439511e-01 -3.728618e-03 +1.041721e-01 +2.401395e-06 -1.286170e-06 -2.327603e-03 +4.034239e-02 -5.614028e-01 -1.578012e-02 +6.538470e-01 -4.786708e-02 -2.977259e-05 +5.200079e-05 +2.215520e-05 +5.634923e-05
+1.200000e+01 -1.595604e-02 -4.858257e-01 +4.382581e-03 +1.137561e-01 -6.855739e-06 -4.482714e-07 +4.308195e-03 +4.362180e-02 -7.060717e-01 -1.859580e-02 +3.785830e-01 -6.682942e-03 -3.839722e-05 +6.235437e-05 +4.631776e-05 +5.357923e-05
+1.201667e+01 -2.454586e-03 -4.822935e-01 -4.483874e-05 +1.135328e-01 +2.504517e-06 +2.933010e-06 -1.010107e-03 +4.218921e-02 -5.377000e-01 +8.019208e-02 +6.355673e-01 +5.162559e-02 -2.296070e-05 +6.379958e-05 +1.912774e-05 +4.769484e-05
+1.203333e+01 +5.273376e-03 -4.752383e-01 +8.236208e-06 +1.123367e-01 +1.435217e-06 +5.512554e-07 -5.684582e-04 +4.263154e-02 -4.198867e-01 +2.083214e-02 +4.730129e-01 +8.595664e-04 -7.346951e-06 +5.920428e-05 +5.585652e-06 +5.194380e-05
+1.205000e+01 -9.205125e-03 -4.653804e-01 +2.717569e-03 +1.066828e-01 -3.200985e-07 +9.657181e-07 +1.156720e-03 +4.028563e-02 -5.440479e-01 +7.678398e-03 +5.118613e-01 +3.311462e-02 +2.917734e-05 +6.154823e-05 -2.447101e-05 +4.315472e-05
+1.206667e+01 -5.946400e-03 -4.586113e-01 +2.034836e-03 +1.057376e-01 -3.294644e-06 +1.274082e-07 +2.089882e-03 +4.022876e-02 -6.429263e-01 +6.205210e-02 +4.696842e-01 -5.714178e-02 +1.882267e-05 +5.421610e-05 -1.264387e-05 +4.881818e-05
+1.208333e+01 +1.392167e-02 -4.755028e-01 -1.199295e-03 +1.117975e-01 -1.108766e-06 -1.340460e-06 -1.764104e-05 +4.308981e-02 -5.031563e-01 +4.145665e-02 +4.361004e-01 -1.047115e-01 +9.682535e-06 +7.339364e-05 -8.991134e-06 +3.650648e-05
+1.210000e+01 +1.807392e-02 -4.748865e-01 -2.892771e-03 +1.080129e-01 -1.166480e-06 +4.735657e-06 -6.337811e-04 +3.914784e-02 -6.896240e-01 +1.887458e-01 +6.087734e-01 +3.729405e-02 +2.268776e-05 +5.743915e-05 -2.254841e-05 +4.137358e-05
+1.211667e+01 -8.039079e-04 -5.007650e-01 +1.946364e-03 +1.152930e-01 -1.971398e-06 +1.548857e-06 +1.532134e-03 +4.318130e-02 -7.153265e-01 +6.569752e-02 +5.930678e-01 +4.610872e-03 +2.985087e-06 +8.551113e-05 +7.334003e-07 +2.332215e-05
+1.213333e+01 +7.878037e-03 -4.710024e-01 +1.294573e-03 +1.071549e-01 -3.112267e-07 -2.342327e-06 +5.973237e-04 +4.169036e-02 -5.839503e-01 -1.070434e-01 +5.465530e-01 -1.810268e-02 +7.360913e-06 +6.004851e-05 -5.454302e-06 +4.274108e-05
+1.215000e+01 -1.817483e-03 -4.728914e-01 +1.334103e-03 +1.056937e-01 -7.485859e-07 +7.850310e-06 +8.002220e-04 +3.681777e-02 -6.407710e-01 +1.502358e-01 +5.761599e-01 +2.328407e-01 +1.391713e-06 +5.742873e-05 +5.502103e-07 +3.340297e-05
+1.216667e+01 +1.020962e-02 -4.796949e-01 -1.457086e-04 +1.093598e-01 -2.071262e-06 -3.348178e-06 +8.058010e-04 +4.290185e-02 -6.414998e-01 +5.040493e-02 +5.100336e-01 -2.199475e-01 +2.178499e-05 +4.095321e-05 -1.847796e-05 +6.124573e-05
+1.218333e+01 +3.575825e-03 -4.561643e-01 -5.319368e-04 +1.041724e-01 +2.632011e-06 +7.192139e-06 -1.353078e-03 +3.639623e-02 -5.097973e-01 +3.677528e-01 +6.175378e-01 +6.650844e-03 +1.002993e-05 +5.348371e-05 -1.221850e-05 +3.446025e-05
+1.220000e+01 +1.285893e-02 -4.693997e-01 -4.058403e-03 +1.063698e-01 +3.162031e-07 +4.064334e-07 -1.679249e-03 +4.010650e-02 -5.330471e-01 +6.018254e-03 +5.215335e-01 +5.410411e-03 +2.074447e-05 +2.789150e-05 -2.293101e-05 +6.549395e-05
+1.221667e+01 -1.478722e-02 -4.673691e-01 -1.427949e-03 +1.073943e-01 +4.257585e-06 -2.193634e-06 -2.402651e-03 +4.158539e-02 -5.017303e-01 -5.487279e-02 +6.905661e-01 -6.771213e-02 +2.369279e-05 +4.312085e-05 -2.723626e-05 +5.359347e-05
+1.223333e+01 -2.384133e-02 -4.774466e-01 +1.345286e-03 +1.101708e-01 -1.990559e-06 +2.828297e-06 +1.390426e-03 +4.039611e-02 -6.371025e-01 +1.211953e-01 +4.973869e-01 +2.542804e-02 +2.908368e-05 +5.566684e-05 -2.422321e-05 +3.848943e-05
+1.225000e+01 -5.591590e-03 -4.934685e-01 -5.713206e-04 +1.108187e-01 +9.218155e-07 -1.767021e-06 -6.246316e-04 +4.264853e-02 -6.260533e-01 -1.294674e-01 +6.386067e-01 +2.396269e-02 +1.653785e-05 +5.771427e-05 -1.674486e-05 +4.043897e-05
+1.226667e+01 +1.007580e-02 -4.942130e-01 -2.944816e-03 +1.112878e-01 -1.212937e-06 +4.128700e-06 -5.582860e-04 +4.014984e-02 -5.560910e-01 +1.056882e-01 +4.597556e-01 +1.143519e-01 +2.369676e-05 +3.684793e-05 -2.328476e-05 +5.382867e-05
+1.228333e+01 -1.053140e-02 -4.842643e-01 +2.843951e-03 +1.084845e-01 -3.266629e-06 +1.993187e-06 +2.548257e-03 +4.002988e-02 -7.151048e-01 +2.364305e-02 +5.004061e-01 +7.898596e-02 +2.726790e-05 +6.742471e-05 -2.023293e-05 +2.416539e-05
+1.230000e+01 +1.559407e-02 -4.869660e-01 -3.562981e-03 +1.098545e-01 +3.504847e-06 -2.271688e-06 -2.956785e-03 +4.245941e-02 -5.025931e-01 -3.743619e-02 +6.637000e-01 -9.163719e-02 +7.859794e-06 +4.402448e-05 -1.332749e-05 +5.007580e-05
+1.231667e+01 +9.029855e-04 -4.789843e-01 -5.500688e-04 +1.078952e-01 +4.763742e-06 +2.565511e-06 -2.411199e-03 +3.945340e-02 -5.673063e-01 +9.862254e-02 +7.940133e-01 +4.455853e-02 +6.186308e-06 +2.319491e-05 -1.066164e-05 +6.257621e-05
+1.233333e+01 +1.269657e-02 -4.830841e-01 -1.279385e-03 +1.070800e-01 +4.256425e-06 +1.194132e-06 -2.451006e-03 +3.975820e-02 -4.853071e-01 -3.036151e-02 +6.896932e-01 +9.264920e-02 -2.948233e-06 +2.482860e-05 -2.203123e-06 +6.079352e-05
+1.235000e+01 -1.268504e-03 -4.748040e-01 -9.535474e-05 +1.066034e-01 +2.877469e-06 +3.308788e-07 -1.361755e-03 +3.995559e-02 -4.451578e-01 -1.060150e-02 +5.758064e-01 +2.433371e-02 +2.113865e-05 +1.961522e-05 -2.251741e-05 +6.520338e-05
+1.236667e+01 -1.451965e-02 -4.636972e-01 +4.053842e-03 +1.056031e-01 -6.488649e-07 +1.364747e-06 +1.868088e-03 +3.905791e-02 -4.813818e-01 -3.321503e-03 +4.116261e-01 +7.819369e-02 +2.023627e-05 +1.773136e-05 -1.534286e-05 +6.437638e-05
+1.238333e+01 +1.898073e-02 -4.785772e-01 +4.663697e-04 +1.078716e-01 +1.556607e-07 +1.375180e-06 +1.323760e-04 +3.987066e-02 -4.913487e-01 +5.723979e-02 +4.726072e-01 +1.950141e-02 +3.139921e-05 +3.199704e-05 -2.911874e-05 +5.182623e-05
+1.240000e+01 +7.243962e-03 -4.809996e-01 +3.738820e-03 +1.074575e-01 -2.220883e-06 +2.671810e-06 +2.506168e-03 +3.905214e-02 -6.142696e-01 +7.424181e-02 +4.588251e-01 +7.912877e-02 +3.298290e-05 +1.466784e-05 -2.603358e-05 +6.564116e-05
+1.241667e+01 +2.670502e-02 -4.862394e-01 -3.297989e-03 +1.084831e-01 +5.456938e-06 +1.036625e-06 -3.890945e-03 +4.019784e-02 -5.846821e-01 +4.795362e-02 +8.819958e-01 +9.711840e-03 +2.796621e-05 +3.883992e-05 -3.351788e-05 +4.446963e-05
+1.243333e+01 -3.688241e-03 -5.021291e-01 +2.687369e-03 +1.111717e-01 -4.788427e-07 -1.178343e-06 +1.278078e-03 +4.226108e-02 -5.690321e-01 -5.558268e-02 +5.093646e-01 -2.051318e-02 +2.901513e-05 +4.588050e-05 -2.475516e-05 +4.099991e-05
+1.245000e+01 -1.188839e-02 -4.875687e-01 +3.142290e-03 +1.087230e-01 +5.109614e-07 +1.801430e-06 +9.454229e-04 +3.982229e-02 -5.023956e-01 -3.698169e-02 +5.083760e-01 +1.447728e-01 +2.409996e-05 +3.886900e-05 -2.077807e-05 +4.220333e-05
+1.246667e+01 -6.266572e-03 -4.791021e-01 -8.451329e-04 +1.066310e-01 -1.084822e-06 +3.778063e-07 +2.636421e-04 +3.973097e-02 -6.782607e-01 -1.455408e-01 +5.908723e-01 +1.664109e-01 +2.911634e-05 +3.324057e-05 -2.671699e-05 +4.649402e-05
+1.248333e+01 -9.577368e-03 -4.736536e-01 +2.618277e-03 +1.061018e-01 +2.450873e-06 +1.938937e-06 -2.606260e-04 +3.870293e-02 -5.337367e-01 +4.485764e-02 +6.715400e-01 +7.477237e-02 +2.039936e-05 +3.437500e-05 -1.953040e-05 +4.277529e-05
+1.250000e+01 +1.524455e-04 -4.820516e-01 -1.403673e-03 +1.092163e-01 +1.245241e-06 +3.712812e-06 -1.138791e-03 +3.890935e-02 -4.421360e-01 +7.388004e-02 +5.055521e-01 +1.597144e-01 -8.250575e-06 +3.342711e-05 +5.644878e-06 +4.327431e-05
+1.251667e+01 -1.692718e-02 -4.782277e-01 +4.183855e-04 +1.059028e-01 +9.879982e-08 -1.101412e-06 +1.304609e-04 +4.014245e-02 -5.980838e-01 +1.836591e-03 +5.936670e-01 -7.692131e-02 -2.896143e-07 +2.674837e-05 +4.846088e-07 +5.097984e-05
+1.253333e+01 -6.284516e-03 -4.812668e-01 -1.622850e-03 +1.055409e-01 +2.510529e-06 -1.496151e-06 -1.902718e-03 +4.017981e-02 -5.021542e-01 +8.211628e-02 +6.568501e-01 -1.837063e-01 +1.275886e-05 +5.331890e-05 -1.530545e-05 +2.548008e-05
+1.255000e+01 +2.166201e-02 -4.810505e-01 -5.738315e-03 +1.064584e-01 -4.040779e-07 +2.707888e-06 -1.885228e-03 +3.825617e-02 -4.869920e-01 +2.869806e-02 +4.512823e-01 +1.511740e-01 +1.410583e-07 +4.782558e-05 -3.480166e-06 +2.649444e-05
+1.256667e+01 +2.634136e-03 -4.774202e-01 -2.512598e-03 +1.062487e-01 +2.371049e-06 +2.467581e-06 -2.183940e-03 +3.827316e-02 -4.239702e-01 +5.610539e-03 +5.752992e-01 +1.588708e-01 +1.862338e-05 +3.240314e-05 -2.125192e-05 +4.021009e-05
+1.258333e+01 +1.848303e-03 -4.783055e-01 -1.958287e-03 +1.074367e-01 +2.559254e-06 +2.445281e-06 -2.085588e-03 +3.868460e-02 -4.559378e-01 +3.270396e-02 +6.251567e-01 +1.295467e-01 +4.192794e-06 +3.436234e-05 -7.588363e-06 +3.839015e-05
+1.260000e+01 -1.482188e-02 -4.775992e-01 +1.004094e-03 +1.054759e-01 -1.314294e-06 +6.221190e-06 +1.123352e-03 +3.584727e-02 -6.339435e-01 +3.299718e-01 +5.509859e-01 +7.681403e-02 -2.176529e-06 +5.994659e-05 +3.854868e-06 +8.962330e-06
+1.261667e+01 -5.864569e-03 -4.591444e-01 -1.531449e-03 +1.036018e-01 +1.570025e-06 +5.930267e-06 -1.403763e-03 +3.525261e-02 -5.496217e-01 +1.922527e-01 +6.657506e-01 +2.010930e-01 +6.254449e-06 +4.794663e-05 -8.291331e-06 +1.852091e-05
+1.263333e+01 +1.242507e-02 -4.615473e-01 -2.234470e-03 +1.035441e-01 -8.485151e-07 +3.331214e-06 -3.260834e-04 +3.659421e-02 -5.253444e-01 +3.970329e-02 +4.721494e-01 +1.790416e-01 +9.263683e-06 +4.252651e-05 -9.272597e-06 +2.524574e-05
+1.265000e+01 +9.943882e-03 -4.760257e-01 -1.420959e-03 +1.046339e-01 +9.431370e-07 -2.860893e-07 -1.031248e-03 +3.893448e-02 -5.874993e-01 -5.153825e-02 +6.662386e-01 +1.923573e-02 -7.663334e-06 +3.697531e-05 +5.367060e-06 +3.376584e-05
+1.266667e+01 -5.514204e-03 -4.654384e-01 +3.499697e-03 +1.029088e-01 -3.211120e-07 +4.903659e-06 +1.482098e-03 +3.530959e-02 -5.752430e-01 +1.156101e-01 +5.643159e-01 +2.224796e-01 +4.196182e-06 +4.643480e-05 -1.535090e-06 +1.834115e-05
+1.268333e+01 +3.836422e-03 -4.644382e-01 +2.161043e-04 +1.036990e-01 +2.602899e-06 +1.902487e-06 -1.381320e-03 +3.722779e-02 -3.998111e-01 +2.046344e-01 +5.974522e-01 -8.793733e-02 -4.333582e-07 +4.169863e-05 -1.912563e-06 +2.535962e-05
+1.270000e+01 +3.638882e-03 -4.723887e-01 +1.787534e-03 +1.057103e-01 -7.602910e-07 +1.606194e-07 +1.113891e-03 +3.888850e-02 -5.223970e-01 +3.495507e-02 +4.797501e-01 -3.626643e-02 -1.433981e-05 +3.940895e-05 +1.514957e-05 +2.965089e-05
+1.271667e+01 +1.125645e-02 -4.739309e-01 -1.206824e-03 +1.059472e-01 -2.750580e-06 +2.468055e-06 +1.169858e-03 +3.757799e-02 -6.536314e-01 +1.723729e-03 +4.710344e-01 +1.721431e-01 +1.561198e-05 +2.619738e-05 -1.272012e-05 +3.930103e-05
+1.273333e+01 +8.932560e-03 -4.737995e-01 -1.838120e-03 +1.053738e-01 -1.215987e-06 +3.926391e-06 +4.287184e-05 +3.645306e-02 -5.821616e-01 +1.305643e-01 +5.117818e-01 +1.497081e-01 +2.095411e-05 +1.934058e-05 -1.950745e-05 +4.333661e-05
+1.275000e+01 +1.687190e-04 -4.782850e-01 -1.794515e-03 +1.058650e-01 -2.203414e-06 +1.366953e-06 +6.411085e-04 +3.806648e-02 -7.822673e-01 +4.837284e-02 +6.419908e-01 +4.307813e-02 +6.045457e-06 +2.313389e-05 -4.635778e-06 +4.179917e-05
+1.276667e+01 -1.584330e-02 -4.741393e-01 +1.135159e-03 +1.068143e-01 -1.166380e-06 -1.965298e-06 +1.090592e-03 +4.032502e-02 -6.515514e-01 -2.186082e-01 +5.862364e-01 +5.959536e-02 +2.237140e-06 +2.124189e-05 -3.742046e-07 +4.655136e-05
+1.278333e+01 +9.501448e-03 -4.806809e-01 -2.763237e-03 +1.073695e-01 +1.811168e-06 +1.038302e-06 -2.116582e-03 +3.866912e-02 -5.451755e-01 +4.533446e-02 +7.068322e-01 +2.915378e-02 +2.462318e-06 +6.777241e-06 -5.559797e-06 +5.689830e-05
+1.280000e+01 +2.452960e-02 -4.831280e-01 -3.994328e-03 +1.078651e-01 -6.786981e-07 +2.325897e-06 -1.045826e-03 +3.801755e-02 -5.010313e-01 +1.404447e-01 +4.631724e-01 +3.572491e-02 +1.215940e-05 +4.460229e-06 -1.297427e-05 +5.746161e-05
+1.281667e+01 -3.474578e-03 -4.933768e-01 -1.554067e-03 +1.098803e-01 +2.457202e-06 +2.988464e-06 -2.087850e-03 +3.828654e-02 -4.924855e-01 +1.291691e-01 +7.020370e-01 +1.008435e-01 +7.411581e-06 +3.615965e-06 -1.011685e-05 +5.806176e-05
+1.283333e+01 -3.595203e-04 -4.792929e-01 -1.737806e-03 +1.056947e-01 -7.107963e-07 +2.398096e-07 -1.854405e-04 +3.841831e-02 -6.165170e-01 -7.377924e-02 +5.727182e-01 +8.753130e-02 +1.289292e-05 +4.766236e-06 -1.237183e-05 +5.658811e-05
+1.285000e+01 -4.043106e-03 -4.803890e-01 +1.366907e-04 +1.044949e-01 -1.848940e-06 +2.037649e-06 +1.207660e-03 +3.679986e-02 -6.995509e-01 +1.753118e-01 +5.641419e-01 -1.849146e-02 +2.138669e-05 -2.807722e-06 -1.823218e-05 +6.066323e-05
+1.286667e+01 -3.343482e-03 -4.761586e-01 -1.856447e-03 +1.036370e-01 -1.518416e-06 +1.671779e-06 +2.808658e-04 +3.666444e-02 -5.854058e-01 +1.871588e-01 +4.746005e-01 -5.909964e-02 +1.104492e-05 +1.404513e-05 -9.927175e-06 +4.412925e-05
+1.288333e+01 +1.312971e-03 -4.796782e-01 -1.555307e-03 +1.053440e-01 -1.202695e-06 +1.990250e-06 +1.907518e-04 +3.701856e-02 -5.549235e-01 +1.028348e-01 +4.678168e-01 +5.319605e-02 +5.692878e-06 +2.475116e-05 -5.052806e-06 +3.407549e-05
+1.290000e+01 +1.541935e-02 -4.840216e-01 -2.571374e-03 +1.039963e-01 -8.601108e-07 +8.233270e-07 -3.920424e-04 +3.722647e-02 -7.484090e-01 +7.904238e-02 +6.851820e-01 -1.884779e-02 -9.952846e-06 +2.982871e-05 +8.734396e-06 +2.907766e-05
+1.291667e+01 +1.003303e-02 -4.925998e-01 -3.150647e-03 +1.050860e-01 -1.968100e-06 +1.872196e-06 +1.256422e-04 +3.687938e-02 -6.410257e-01 +9.691494e-02 +4.818687e-01 +5.450891e-02 -2.278767e-05 +2.092742e-05 +2.148103e-05 +3.635821e-05
+1.293333e+01 +2.240132e-02 -4.843932e-01 -5.997187e-03 +1.041216e-01 +1.793965e-06 +6.818125e-07 -3.364247e-03 +3.725766e-02 -5.186385e-01 +1.266208e-01 +6.801520e-01 -7.438366e-02 -1.983904e-05 +8.332286e-06 +1.376267e-05 +4.813875e-05
+1.295000e+01 +7.910066e-03 -4.767028e-01 -1.704765e-03 +1.012707e-01 +2.563076e-06 -1.064186e-06 -2.331439e-03 +3.734097e-02 -3.778853e-01 -1.463998e-01 +6.065039e-01 +4.407810e-02 -1.380624e-05 +1.834176e-05 +9.582888e-06 +3.836036e-05
+1.296667e+01 +4.120397e-03 -4.899729e-01 +2.205532e-03 +1.044242e-01 +1.797036e-06 +1.701393e-06 -4.132726e-04 +3.657900e-02 -3.057167e-01 +9.732702e-02 +4.663098e-01 +4.576034e-02 -2.215817e-05 +6.421943e-06 +2.008153e-05 +4.791586e-05
+1.298333e+01 +2.348009e-03 -4.676917e-01 +1.238845e-03 +1.003970e-01 +4.325136e-07 +1.521491e-06 +1.619044e-04 +3.521260e-02 -4.922516e-01 +2.010276e-01 +5.338646e-01 -7.378332e-02 -1.422982e-05 +1.960689e-05 +1.347071e-05 +3.317251e-05
+1.300000e+01 +1.306182e-02 -4.648416e-01 -1.274475e-03 +1.004441e-01 -1.406475e-06 +7.983299e-07 +5.143653e-04 +3.567722e-02 -7.200938e-01 +1.501188e-01 +5.998251e-01 -8.594726e-02 -2.600850e-05 +5.683456e-06 +2.498375e-05 +4.633776e-05
+1.301667e+01 +1.726087e-02 -4.888191e-01 -4.207854e-03 +1.061255e-01 +8.445981e-08 -8.213898e-08 -1.561476e-03 +3.827265e-02 -5.589636e-01 -3.325885e-02 +5.727524e-01 +1.842515e-02 -3.133144e-05 -2.083866e-06 +2.715036e-05 +5.665096e-05
+1.303333e+01 -9.691715e-04 -4.746544e-01 -6.771007e-04 +1.013551e-01 -3.170636e-06 -7.653745e-07 +1.966601e-03 +3.700327e-02 -7.073360e-01 +2.842337e-02 +4.218215e-01 -1.045279e-01 -3.172569e-05 +1.330378e-05 +3.227358e-05 +4.004366e-05
+1.305000e+01 -1.268059e-02 -4.994619e-01 +9.748101e-04 +1.065475e-01 -1.571446e-07 -1.380062e-07 +4.424369e-04 +3.839162e-02 -6.133359e-01 +9.135443e-02 +6.027374e-01 -1.074918e-01 -1.803451e-05 -6.767179e-06 +1.743565e-05 +6.018056e-05
+1.306667e+01 -2.675402e-02 -4.925081e-01 +3.621474e-03 +1.054235e-01 +9.716441e-07 +1.614909e-07 +5.892711e-04 +3.774999e-02 -5.073018e-01 +6.581418e-02 +6.012655e-01 -5.387428e-02 -1.620216e-05 -1.649770e-05 +1.591816e-05 +6.793587e-05
+1.308333e+01 +1.275647e-02 -4.901851e-01 -5.885476e-03 +1.038121e-01 -8.763735e-07 +1.563287e-06 -1.480150e-03 +3.613973e-02 -6.017275e-01 -2.153016e-02 +5.186197e-01 +1.648817e-01 -1.871817e-05 -2.047097e-05 +1.558414e-05 +6.904836e-05
+1.310000e+01 +1.183294e-02 -4.841163e-01 -5.912932e-03 +1.035106e-01 -1.389976e-06 +4.215706e-07 -1.114867e-03 +3.682729e-02 -6.902949e-01 -1.122355e-01 +5.549237e-01 +1.461000e-01 -2.104590e-05 -1.390249e-05 +1.824292e-05 +6.328532e-05
+1.311667e+01 -3.086092e-02 -4.910542e-01 -3.220944e-04 +1.064899e-01 +6.197701e-08 +6.330145e-07 -1.812071e-04 +3.770201e-02 -6.012330e-01 -1.233010e-03 +6.052063e-01 +5.912822e-02 -2.452374e-05 +1.429025e-06 +2.270392e-05 +4.954481e-05
+1.313333e+01 -1.835998e-02 -4.894472e-01 -9.613781e-04 +1.053601e-01 +3.365885e-06 -8.286536e-07 -2.854789e-03 +3.834834e-02 -3.417313e-01 -8.711108e-02 +6.725603e-01 +8.062553e-04 -2.953902e-05 -9.971344e-07 +2.403362e-05 +5.214064e-05
+1.315000e+01 +6.552323e-03 -4.968572e-01 -4.903521e-03 +1.069854e-01 +2.115259e-06 +2.373637e-06 -3.323971e-03 +3.650007e-02 -4.923609e-01 +8.020895e-03 +6.987662e-01 +2.249381e-01 -1.688037e-05 -6.878972e-06 +1.159414e-05 +5.483947e-05
+1.316667e+01 -5.998564e-03 -4.761439e-01 -3.022147e-03 +1.043986e-01 +1.539612e-06 +1.588553e-06 -2.222231e-03 +3.613621e-02 -4.613523e-01 +1.821124e-01 +6.112646e-01 -3.086690e-02 -1.167587e-05 -8.796226e-06 +8.095649e-06 +5.569124e-05
+1.318333e+01 -1.595956e-02 -4.944671e-01 -7.754916e-04 +1.056929e-01 +1.641813e-06 +5.158993e-07 -1.507104e-03 +3.737203e-02 -4.144893e-01 +7.084384e-02 +5.769842e-01 -2.629748e-02 -8.353204e-06 -1.285102e-05 +5.876005e-06 +6.052691e-05
+1.320000e+01 -2.278841e-02 -4.792686e-01 +6.804783e-04 +1.051689e-01 +3.297617e-07 +3.054883e-06 +1.811305e-05 +3.518055e-02 -5.208551e-01 +1.620519e-01 +5.538922e-01 +1.452925e-01 +1.953599e-06 +1.157195e-06 -1.923628e-06 +4.424382e-05
+1.321667e+01 +1.730653e-03 -4.857192e-01 -1.805075e-03 +1.062620e-01 -4.589450e-07 +2.506830e-06 -2.512835e-04 +3.593788e-02 -5.363729e-01 +2.032681e-01 +4.900198e-01 +4.612282e-02 -7.121921e-07 -1.407666e-05 +2.710249e-07 +5.898739e-05
+1.323333e+01 +1.340009e-02 -4.757874e-01 -2.999571e-03 +1.042814e-01 -2.053216e-07 +9.030637e-07 -8.759611e-04 +3.643575e-02 -4.140922e-01 -1.173920e-02 +3.930955e-01 +9.908440e-02 +3.151906e-07 -2.460653e-05 -1.422858e-06 +6.901335e-05
+1.325000e+01 +9.809479e-03 -5.021280e-01 -2.837483e-03 +1.082645e-01 +1.154807e-06 +1.243704e-06 -1.902847e-03 +3.750613e-02 -4.862078e-01 +9.435493e-02 +6.127630e-01 +2.739770e-02 +1.107563e-06 -1.791288e-05 -3.364811e-06 +6.354709e-05
+1.326667e+01 +6.451451e-04 -4.780217e-01 -4.844453e-04 +1.023700e-01 -1.643974e-06 +1.908370e-06 +1.171910e-03 +3.483434e-02 -6.240176e-01 +4.423234e-02 +4.574724e-01 +1.519578e-01 -5.134539e-06 -7.791356e-06 +6.103386e-06 +5.047051e-05
+1.328333e+01 +1.201126e-02 -4.813969e-01 -4.981620e-03 +1.016785e-01 +7.056636e-07 -2.478841e-06 -2.314009e-03 +3.808282e-02 -6.552043e-01 -6.580110e-02 +7.431587e-01 -2.070543e-01 -4.365078e-06 +5.192651e-06 +1.355724e-06 +4.160262e-05
+1.330000e+01 +9.288852e-03 -4.744196e-01 -3.389195e-03 +1.025625e-01 -1.449027e-06 +1.250167e-06 +1.232857e-05 +3.529409e-02 -5.764922e-01 +6.417945e-02 +4.244133e-01 +7.276061e-02 +4.111485e-08 +9.585555e-06 -1.079115e-07 +3.383719e-05
+1.331667e+01 -2.006634e-02 -5.004324e-01 +3.896733e-03 +1.074408e-01 -1.665229e-07 +1.841935e-06 +1.510663e-03 +3.647598e-02 -6.298009e-01 +5.844135e-02 +6.217650e-01 +1.444644e-01 -1.180962e-06 +6.980840e-08 +2.752180e-06 +4.368539e-05
+1.333333e+01 -3.364365e-03 -4.936045e-01 +1.908985e-03 +1.048479e-01 +2.081967e-06 +2.042283e-06 -1.068771e-03 +3.534709e-02 -4.114198e-01 +3.313679e-02 +6.532673e-01 +1.935131e-01 +3.331020e-06 -6.964516e-06 -4.375068e-06 +4.859753e-05
+1.335000e+01 +9.823191e-03 -4.800947e-01 -2.497066e-03 +1.015933e-01 +5.763656e-07 +1.009605e-06 -1.342241e-03 +3.502114e-02 -5.836963e-01 +1.243192e-03 +6.612916e-01 +1.088238e-01 +6.543524e-06 -1.618723e-05 -7.690639e-06 +5.648488e-05
+1.336667e+01 +3.042923e-02 -4.807704e-01 -6.418094e-03 +1.026500e-01 -6.714747e-07 -9.606150e-07 -1.652796e-03 +3.701165e-02 -5.391029e-01 -2.349715e-02 +4.707638e-01 -9.530026e-02 +2.907268e-06 +3.686880e-06 -4.605171e-06 +3.958702e-05
+1.338333e+01 -2.734084e-03 -4.821002e-01 +3.565607e-04 +1.020992e-01 +2.484449e-07 +1.476276e-06 -7.803986e-05 +3.467601e-02 -5.941339e-01 +4.400333e-02 +6.380264e-01 +1.225582e-01 +1.586076e-05 -8.088258e-08 -1.505899e-05 +4.016977e-05
+1.340000e+01 -3.593990e-04 -4.884967e-01 +4.262119e-04 +1.018877e-01 -3.075817e-07 +1.960826e-06 +4.274700e-04 +3.413325e-02 -5.757678e-01 +1.312935e-01 +5.540046e-01 +9.086233e-02 +6.358902e-06 -2.430575e-06 -5.566649e-06 +4.139421e-05
+1.341667e+01 +1.624592e-02 -4.885949e-01 -4.722792e-04 +1.036868e-01 -2.329868e-07 +1.030532e-06 +4.764290e-05 +3.552044e-02 -7.179855e-01 +1.454645e-02 +7.117189e-01 +1.011280e-01 +1.867123e-06 +1.567769e-06 -1.742041e-06 +3.873908e-05
+1.343333e+01 +1.038242e-02 -4.661261e-01 +2.700028e-03 +1.001171e-01 -1.371673e-06 +6.173544e-07 +2.157858e-03 +3.458897e-02 -6.205546e-01 +3.218237e-02 +4.704091e-01 +3.347974e-02 -4.586827e-06 -5.290969e-06 +6.577677e-06 +4.382254e-05
+1.345000e+01 -2.059961e-03 -5.122048e-01 +3.465603e-03 +1.077009e-01 -8.099209e-07 +1.338795e-06 +1.923387e-03 +3.653028e-02 -5.884824e-01 +1.018508e-01 +5.063727e-01 +5.329204e-02 -6.804134e-07 -4.241896e-08 +2.656489e-06 +4.055815e-05
+1.346667e+01 +5.717929e-03 -4.722926e-01 +1.435831e-03 +9.905975e-02 -5.327570e-07 +1.560698e-06 +9.704492e-04 +3.327516e-02 -6.992903e-01 +5.056586e-02 +6.518015e-01 +1.345916e-01 -7.439364e-06 +1.160116e-05 +8.023200e-06 +2.583028e-05
+1.348333e+01 -4.755146e-03 -5.138785e-01 +1.969999e-03 +1.068087e-01 -1.051113e-06 -1.003633e-06 +1.628639e-03 +3.823308e-02 -5.457310e-01 -5.683789e-02 +4.288244e-01 -8.066933e-02 -4.857410e-06 +4.190485e-06 +6.270867e-06 +3.757201e-05
+1.350000e+01 -4.281331e-03 -4.944354e-01 +4.005022e-04 +1.023085e-01 +1.456090e-07 -9.686442e-07 -1.509603e-05 +3.659782e-02 -4.670436e-01 -2.963871e-02 +4.996906e-01 -1.019377e-01 -3.133843e-06 -1.747210e-06 +2.965863e-06 +4.110742e-05
+1.351667e+01 -6.644359e-03 -4.959734e-01 +1.346957e-04 +1.050367e-01 +1.546836e-06 -1.703981e-06 -1.411017e-03 +3.819946e-02 -5.223855e-01 -7.010038e-02 +7.326767e-01 -1.540677e-01 -1.027113e-05 +1.121805e-05 +8.272841e-06 +3.012555e-05
+1.353333e+01 +1.516197e-02 -5.073252e-01 -4.007628e-03 +1.090653e-01 -5.289323e-08 -7.352575e-07 -1.339221e-03 +3.866986e-02 -5.918579e-01 -1.037764e-01 +5.946693e-01 +7.996013e-03 -4.855112e-06 +1.848385e-05 +3.243742e-06 +2.334304e-05
+1.355000e+01 -7.564814e-03 -4.765207e-01 +2.955234e-06 +1.034167e-01 -8.953559e-07 +8.425215e-07 +8.614308e-04 +3.518519e-02 -6.726512e-01 +1.250219e-01 +5.659430e-01 -1.631250e-02 -9.395621e-06 +1.913143e-05 +9.681228e-06 +1.888446e-05
+1.356667e+01 +2.436702e-02 -4.999102e-01 -4.074534e-03 +1.068517e-01 -1.087063e-06 +4.686648e-07 -3.670541e-04 +3.672107e-02 -7.282216e-01 +6.213791e-02 +5.955497e-01 -2.428188e-03 -1.107441e-05 +2.328293e-05 +1.006807e-05 +1.605585e-05
+1.358333e+01 +2.298716e-02 -4.832850e-01 -2.751840e-03 +1.033330e-01 -7.330583e-07 -1.759625e-07 -2.522129e-04 +3.610955e-02 -6.393966e-01 +3.049101e-02 +5.524754e-01 -5.776551e-02 -1.389246e-05 +1.446598e-05 +1.283289e-05 +2.335815e-05
+1.360000e+01 +3.759786e-02 -4.733425e-01 -6.156647e-03 +1.009310e-01 -3.355334e-07 -9.074625e-07 -1.821388e-03 +3.598025e-02 -6.250373e-01 +5.531112e-03 +5.898265e-01 -1.327331e-01 -6.512711e-06 +1.789477e-05 +4.393040e-06 +1.960138e-05
+1.361667e+01 -5.701759e-03 -4.669077e-01 -8.018316e-04 +9.971477e-02 +3.232278e-07 -3.299725e-07 -6.201352e-04 +3.496864e-02 -5.481054e-01 +8.064689e-03 +6.024197e-01 -5.487759e-02 -3.900673e-06 +8.964620e-06 +3.067721e-06 +2.665975e-05
+1.363333e+01 +2.031462e-02 -4.634416e-01 -7.305642e-03 +9.927158e-02 -1.569484e-06 +1.721309e-06 -9.621714e-04 +3.273443e-02 -8.222464e-01 +2.351375e-02 +6.073689e-01 +2.182704e-01 -5.267819e-06 +2.738636e-06 +4.040537e-06 +3.005539e-05
+1.365000e+01 -1.130017e-02 -4.697314e-01 -1.214159e-03 +1.016936e-01 -5.165133e-07 +1.909854e-07 +7.889166e-05 +3.510330e-02 -6.212348e-01 +1.493822e-01 +5.569998e-01 -1.229076e-01 -7.227991e-06 +1.571608e-06 +6.854941e-06 +3.298963e-05
+1.366667e+01 +9.208308e-03 -4.966215e-01 -4.616025e-03 +1.059387e-01 +1.272217e-06 +6.281014e-07 -2.927686e-03 +3.609743e-02 -3.598129e-01 +7.018626e-02 +5.564458e-01 +1.810391e-02 -1.124646e-05 +3.023963e-06 +7.887546e-06 +3.218162e-05
+1.368333e+01 -2.985015e-02 -4.965328e-01 -3.032693e-04 +1.037644e-01 -4.812335e-07 +1.132116e-06 +3.829463e-04 +3.479490e-02 -5.540602e-01 +1.166972e-02 +4.902670e-01 +1.498692e-01 -1.313222e-05 +1.161243e-05 +1.267323e-05 +2.255643e-05
+1.370000e+01 -1.113194e-02 -5.121136e-01 -4.839864e-03 +1.049900e-01 +2.022707e-07 -8.973763e-07 -1.893394e-03 +3.730716e-02 -6.507548e-01 +3.554163e-02 +6.831717e-01 -1.701946e-01 -1.227136e-05 +2.130555e-05 +9.824648e-06 +1.533525e-05
+1.371667e+01 -5.120351e-03 -5.104356e-01 -5.952680e-03 +1.039046e-01 -8.946236e-07 -3.277735e-08 -1.110998e-03 +3.598986e-02 -5.870879e-01 -3.081818e-02 +4.545858e-01 +2.503527e-02 -3.467811e-06 +1.767388e-05 +2.233840e-06 +1.723051e-05
+1.373333e+01 -1.819889e-02 -4.833709e-01 -2.202241e-03 +9.647705e-02 +5.378479e-07 +2.923899e-07 -1.353336e-03 +3.305764e-02 -4.781806e-01 +1.110697e-02 +5.606251e-01 +3.272056e-02 +2.090606e-06 +1.670333e-05 -3.205742e-06 +1.521695e-05
+1.375000e+01 -6.037427e-03 -5.023332e-01 -6.074217e-03 +1.025765e-01 +3.929667e-07 +5.483755e-07 -2.527724e-03 +3.485685e-02 -4.872114e-01 +1.523736e-02 +5.465315e-01 +6.749552e-02 -1.008176e-05 +2.152962e-06 +7.248079e-06 +3.015314e-05
+1.376667e+01 -2.265791e-03 -4.810991e-01 -4.243547e-03 +9.903154e-02 +1.547417e-06 +2.420242e-07 -3.157828e-03 +3.394471e-02 -4.409194e-01 +5.854350e-02 +6.765004e-01 -2.210637e-02 -8.558921e-06 -1.233721e-06 +5.281647e-06 +3.222770e-05
+1.378333e+01 -1.879085e-02 -4.791207e-01 +1.809740e-03 +9.848972e-02 -4.777346e-07 +5.965907e-07 +1.154093e-03 +3.334109e-02 -6.698994e-01 +4.444655e-02 +5.939978e-01 +4.748358e-02 -1.154004e-05 -2.493358e-06 +1.178571e-05 +3.257979e-05
+1.380000e+01 +1.080497e-02 -5.104966e-01 -2.447953e-03 +1.029577e-01 -2.508438e-07 +6.187642e-07 -5.601735e-04 +3.482145e-02 -5.398407e-01 +8.989525e-03 +4.997103e-01 +8.687192e-02 -1.054033e-05 +4.156539e-06 +9.401913e-06 +2.726137e-05
+1.381667e+01 +8.239863e-03 -4.871025e-01 -2.147184e-03 +1.016459e-01 -1.637018e-07 -3.683045e-07 -5.545064e-04 +3.544685e-02 -4.926897e-01 -1.365831e-01 +4.664703e-01 +7.642785e-02 -4.360341e-06 +6.486402e-06 +3.591926e-06 +2.528590e-05
+1.383333e+01 +5.964573e-03 -4.735780e-01 -4.958781e-03 +1.008634e-01 +3.980044e-07 -1.379320e-06 -2.155567e-03 +3.629930e-02 -5.320061e-01 -7.417105e-02 +5.949889e-01 -1.465184e-01 -5.095097e-06 +1.094049e-05 +2.965402e-06 +2.148790e-05
+1.385000e+01 -1.709835e-02 -4.770527e-01 -9.375809e-04 +1.010497e-01 -9.771359e-07 +6.272564e-07 +8.047004e-04 +3.404608e-02 -6.487673e-01 +4.391789e-02 +4.909349e-01 +5.842450e-02 +3.409184e-06 +3.897925e-06 -2.613770e-06 +2.596396e-05
+1.386667e+01 -2.380731e-03 -4.944697e-01 -3.768023e-03 +1.044303e-01 +6.540013e-07 +1.653819e-06 -2.056484e-03 +3.399646e-02 -4.002981e-01 +1.416869e-01 +5.081082e-01 +1.278930e-01 -1.863433e-06 +1.853933e-06 +4.154836e-08 +2.754399e-05
+1.388333e+01 +1.630916e-02 -4.697037e-01 -6.733275e-03 +9.850196e-02 -1.147483e-06 +4.161701e-07 -9.611495e-04 +3.338349e-02 -7.056008e-01 +8.691760e-02 +5.185233e-01 -1.947354e-02 -6.980811e-07 +1.525643e-06 -1.666123e-07 +2.706183e-05
+1.390000e+01 -1.431818e-02 -4.696717e-01 +1.727157e-04 +9.687753e-02 -1.439373e-06 -9.457158e-09 +1.744893e-03 +3.329602e-02 -6.291239e-01 +1.369983e-02 +3.931953e-01 -1.718528e-02 -2.182463e-06 +1.048235e-05 +3.399969e-06 +1.825959e-05
+1.391667e+01 -9.299059e-03 -4.908318e-01 -1.637286e-03 +9.885915e-02 -4.298075e-07 +1.391611e-06 -7.133441e-05 +3.227327e-02 -5.074618e-01 +1.559538e-01 +4.382050e-01 +7.599939e-02 +3.856831e-07 +1.363125e-05 -4.516363e-07 +1.420299e-05
+1.393333e+01 +1.544043e-02 -5.063579e-01 -5.795879e-03 +1.001080e-01 +1.480017e-06 +3.349418e-08 -3.775674e-03 +3.428850e-02 -2.703949e-01 -3.565997e-02 +5.216727e-01 +3.699380e-02 +1.577364e-06 +1.123536e-05 -4.477061e-06 +1.777761e-05
+1.395000e+01 +8.917894e-04 -4.951313e-01 -1.987050e-03 +9.747477e-02 -2.037785e-07 +7.511243e-07 -4.354435e-04 +3.248603e-02 -5.636486e-01 -1.970166e-02 +5.265472e-01 +1.411621e-01 +3.830822e-06 +1.336256e-05 -3.998921e-06 +1.410459e-05
+1.396667e+01 -7.655998e-03 -4.880444e-01 -1.522212e-03 +9.463151e-02 +9.241962e-07 +9.536785e-07 -1.654798e-03 +3.123315e-02 -5.437336e-01 +4.646765e-02 +6.948581e-01 +1.112109e-01 +1.603989e-06 +9.719477e-06 -2.830800e-06 +1.631705e-05
+1.398333e+01 -1.083512e-02 -4.871790e-01 -2.020687e-03 +9.605645e-02 +5.528249e-07 +1.884036e-06 -1.367013e-03 +3.053127e-02 -5.368091e-01 +1.928569e-01 +6.245920e-01 +1.272659e-01 -9.727948e-07 +1.179218e-05 -1.729124e-07 +1.358305e-05
+1.400000e+01 -1.451940e-02 -4.946692e-01 -4.011164e-04 +9.875930e-02 -1.220052e-06 +1.075168e-06 +1.376140e-03 +3.239649e-02 -7.229671e-01 +7.829495e-02 +5.008921e-01 +1.014409e-01 -3.760201e-06 +1.780644e-05 +4.549690e-06 +9.103919e-06
+1.401667e+01 -1.363009e-02 -4.788509e-01 -5.538583e-04 +9.603857e-02 -6.268813e-07 -2.059242e-08 +5.856758e-04 +3.278997e-02 -6.769929e-01 +3.252755e-02 +5.592843e-01 -4.534989e-02 +3.666318e-06 +1.240467e-05 -3.043727e-06 +1.427007e-05
+1.403333e+01 +2.002213e-03 -4.745341e-01 -2.802763e-03 +9.697537e-02 +6.026526e-08 -3.443310e-07 -1.037470e-03 +3.346719e-02 -6.163509e-01 -4.964378e-02 +6.208710e-01 -2.185171e-02 +3.166907e-06 +1.862028e-05 -3.782340e-06 +8.692010e-06
+1.405000e+01 +3.306211e-03 -4.736055e-01 -1.094131e-03 +9.577722e-02 +9.954468e-07 +2.831782e-07 -1.647872e-03 +3.222569e-02 -4.366499e-01 -5.004567e-03 +6.141727e-01 +4.975835e-02 +6.013572e-06 +2.398502e-05 -6.913708e-06 +2.487665e-06
+1.406667e+01 +3.813275e-03 -4.908349e-01 -1.873334e-03 +9.812428e-02 +1.441114e-06 +1.579240e-06 -2.482970e-03 +3.131913e-02 -4.510911e-01 +1.207598e-01 +7.105093e-01 +1.656341e-01 -1.637384e-06 +2.465565e-05 -3.078079e-07 +9.668735e-07
+1.408333e+01 +9.047780e-03 -4.830887e-01 -3.841375e-03 +9.545775e-02 -2.144379e-07 -4.834584e-07 -1.006721e-03 +3.304134e-02 -6.735046e-01 -1.337142e-01 +6.245159e-01 +3.404731e-02 -6.507800e-06 +1.952222e-05 +5.365242e-06 +6.844715e-06
+1.410000e+01 -1.237104e-02 -4.945286e-01 -5.027488e-04 +9.864049e-02 -4.582938e-07 +1.640459e-06 +4.357851e-04 +3.130399e-02 -5.778279e-01 +3.776725e-02 +4.832210e-01 +2.711062e-01 -9.808209e-06 +2.231657e-05 +9.523293e-06 +2.739417e-06
+1.411667e+01 -1.875398e-02 -5.109949e-01 +8.542578e-04 +1.033176e-01 -1.691534e-06 +2.101619e-07 +2.514496e-03 +3.470864e-02 -6.723188e-01 +5.074712e-02 +3.396637e-01 -1.778878e-02 -4.941825e-06 +1.996257e-05 +6.428794e-06 +7.183257e-06
+1.413333e+01 -9.752060e-03 -4.822761e-01 -2.155386e-03 +9.931216e-02 +1.984184e-07 -1.089994e-07 -1.009942e-03 +3.374265e-02 -5.281547e-01 -1.354831e-01 +5.622497e-01 +1.039195e-01 -9.641616e-06 +1.388900e-05 +8.368594e-06 +1.199996e-05
+1.415000e+01 -2.408788e-02 -5.082115e-01 +1.202642e-03 +1.043727e-01 -6.075055e-07 +1.921593e-07 +1.205627e-03 +3.499528e-02 -6.275692e-01 -4.957569e-02 +5.014036e-01 +7.969684e-02 -7.425876e-06 +1.507868e-05 +7.831148e-06 +1.152411e-05
+1.416667e+01 -8.678842e-03 -4.927656e-01 +3.630640e-05 +1.012180e-01 -1.784739e-06 -1.021750e-06 +2.424288e-03 +3.555326e-02 -5.965689e-01 -1.559792e-01 +2.381420e-01 -5.461745e-02 -7.588585e-06 +2.085974e-05 +8.825962e-06 +6.218549e-06
+1.418333e+01 +6.738584e-03 -4.791156e-01 -3.304168e-03 +9.846033e-02 -2.131445e-07 +1.306411e-06 -8.614410e-04 +3.138546e-02 -5.901586e-01 +1.058643e-01 +5.355504e-01 +1.511570e-01 -2.732557e-06 +1.831919e-05 +2.007396e-06 +5.519122e-06
+1.420000e+01 -5.168609e-03 -4.837043e-01 +3.540188e-04 +9.957533e-02 +3.806278e-07 +1.271219e-06 -4.557630e-04 +3.177167e-02 -6.208814e-01 +6.010296e-03 +6.791338e-01 +2.399069e-01 -7.471395e-06 +1.136043e-05 +6.745547e-06 +1.209735e-05
+1.421667e+01 +8.028856e-04 -4.842910e-01 -9.905671e-04 +1.008525e-01 +4.296756e-07 +7.448328e-07 -9.676751e-04 +3.289087e-02 -5.960449e-01 +3.246473e-02 +6.643975e-01 +1.096365e-01 -1.486260e-05 +9.452809e-06 +1.336692e-05 +1.441347e-05
+1.423333e+01 -5.845562e-03 -4.837935e-01 -2.570790e-03 +9.967059e-02 +9.480078e-07 +8.178370e-07 -2.225759e-03 +3.234254e-02 -5.156034e-01 +8.688097e-02 +6.940839e-01 +7.397952e-02 -6.949399e-06 +1.429901e-06 +5.073853e-06 +2.138125e-05
+1.425000e+01 -8.737201e-04 -4.842017e-01 -1.659042e-03 +9.879667e-02 +6.676502e-07 +2.754482e-07 -1.518869e-03 +3.277490e-02 -4.494647e-01 +3.109011e-02 +5.718036e-01 +1.618201e-02 -1.035662e-05 +7.963029e-07 +8.752024e-06 +2.203740e-05
+1.426667e+01 -4.589156e-03 -4.829839e-01 -9.327673e-04 +9.954472e-02 -6.639374e-07 -4.443487e-07 +6.496452e-04 +3.401478e-02 -5.932449e-01 -1.411170e-01 +4.325246e-01 +3.521329e-02 -5.637825e-06 -4.864769e-06 +5.718779e-06 +2.795722e-05
+1.428333e+01 -1.930551e-02 -4.899280e-01 +9.645305e-04 +1.008112e-01 -6.643253e-07 +9.609613e-07 +1.283117e-03 +3.233931e-02 -6.869084e-01 +1.057057e-01 +5.256860e-01 +9.530689e-02 -2.436508e-06 -5.190684e-06 +3.110523e-06 +2.695838e-05
+1.430000e+01 +7.593965e-03 -4.998263e-01 -3.176964e-03 +1.025815e-01 -3.912352e-07 +1.262483e-06 -4.918592e-04 +3.243370e-02 -6.371339e-01 +1.619464e-01 +5.359835e-01 +1.075119e-01 +1.685675e-06 -6.726453e-06 -1.906740e-06 +2.824367e-05
+1.431667e+01 -9.768375e-03 -5.158559e-01 -2.853498e-04 +1.026065e-01 -4.092342e-07 +4.189863e-07 +4.953877e-04 +3.364208e-02 -5.792292e-01 +2.839539e-02 +4.750532e-01 +5.372166e-02 +5.072791e-06 +1.308191e-06 -4.476448e-06 +2.121125e-05
+1.433333e+01 +8.622128e-03 -4.903149e-01 -2.424442e-03 +9.797994e-02 +1.076866e-06 +6.730353e-07 -2.450210e-03 +3.167241e-02 -3.954591e-01 +9.834209e-02 +6.236246e-01 +4.425110e-02 +1.087005e-06 +3.306485e-06 -2.556086e-06 +1.787545e-05
+1.435000e+01 -1.804028e-02 -5.114260e-01 +2.619374e-03 +1.009384e-01 +6.013236e-07 +1.391254e-07 -6.049253e-05 +3.340390e-02 -4.611242e-01 -4.603285e-02 +5.817098e-01 +6.725612e-02 +1.668220e-06 +3.566628e-06 -1.623403e-06 +1.848680e-05
+1.436667e+01 -4.694879e-03 -4.822084e-01 +1.551246e-03 +9.774988e-02 +6.346113e-07 -1.506705e-07 -4.641857e-04 +3.274626e-02 -5.209769e-01 -1.334400e-01 +6.492871e-01 +8.918389e-02 +9.288850e-06 +6.937764e-06 -9.055950e-06 +1.468814e-05
+1.438333e+01 +3.133174e-03 -4.962739e-01 +1.808588e-03 +9.989907e-02 -2.841402e-07 +1.180712e-06 +1.048400e-03 +3.133855e-02 -5.284223e-01 +1.809004e-01 +4.473125e-01 +8.471743e-02 +7.325175e-06 +7.879266e-06 -6.285669e-06 +1.273267e-05
+1.440000e+01 +2.338995e-03 -5.092905e-01 +2.683140e-03 +1.029168e-01 +2.193441e-07 +6.227024e-07 +5.444660e-04 +3.315181e-02 -6.194056e-01 +6.072327e-02 +6.547522e-01 +7.587963e-02 +5.011061e-06 +5.933369e-06 -4.404638e-06 +1.545010e-05
+1.441667e+01 -1.107488e-03 -5.130246e-01 +2.065398e-03 +1.029650e-01 -3.553549e-08 -2.239656e-07 +7.443620e-04 +3.445363e-02 -5.290840e-01 +3.223000e-02 +5.068432e-01 -9.372945e-02 +2.901601e-06 +9.314999e-06 -2.295968e-06 +1.282507e-05
+1.443333e+01 +7.674360e-03 -5.032739e-01 +8.838268e-04 +1.016968e-01 -3.464102e-07 +2.052063e-07 +8.548986e-04 +3.329962e-02 -6.960349e-01 +6.339543e-02 +5.997524e-01 -2.143073e-02 -1.764571e-06 +7.534389e-06 +2.169587e-06 +1.361159e-05
+1.445000e+01 -6.265441e-05 -4.918409e-01 +2.526110e-03 +9.905408e-02 -6.282050e-07 +5.641777e-07 +1.850853e-03 +3.180371e-02 -6.523660e-01 +9.298916e-02 +4.891107e-01 +3.721071e-02 +4.724364e-06 +5.386283e-06 -3.375324e-06 +1.455395e-05
+1.446667e+01 +1.749233e-02 -5.008693e-01 +7.345421e-04 +9.907964e-02 -9.154617e-07 -5.567684e-07 +1.736829e-03 +3.360280e-02 -6.206831e-01 -1.508923e-02 +3.875641e-01 -1.278057e-01 +3.708617e-06 +7.683843e-06 -2.485416e-06 +1.321061e-05
+1.448333e+01 +1.298455e-02 -4.715983e-01 +1.581720e-03 +9.302206e-02 -1.466368e-06 +3.141220e-07 +2.932401e-03 +3.013816e-02 -6.682102e-01 -3.394087e-02 +2.972294e-01 +1.020448e-01 +2.343567e-06 +5.243980e-06 -5.230523e-07 +1.333317e-05
+1.450000e+01 -1.154564e-02 -4.862143e-01 +4.833988e-03 +9.526717e-02 -9.765710e-08 +7.891725e-08 +1.713577e-03 +3.123265e-02 -6.794505e-01 +2.422526e-02 +6.331134e-01 -8.049689e-03 -1.410705e-06 +8.751744e-07 +2.326336e-06 +1.787255e-05
+1.451667e+01 +1.376084e-02 -4.903013e-01 -2.435089e-03 +9.592022e-02 +1.600335e-07 +9.291515e-07 -1.093952e-03 +2.998047e-02 -6.467632e-01 +3.791191e-03 +6.622752e-01 +2.203303e-01 -2.541232e-06 -2.217956e-07 +1.818656e-06 +1.801599e-05
+1.453333e+01 +1.905004e-02 -5.085877e-01 -4.852680e-04 +9.857992e-02 -5.081851e-07 +8.466016e-08 +6.822206e-04 +3.224387e-02 -6.641078e-01 -4.819443e-02 +5.085334e-01 +5.838364e-02 -4.049216e-06 +3.480928e-07 +4.222227e-06 +1.855243e-05
+1.455000e+01 -1.203254e-02 -4.961069e-01 +3.712745e-03 +9.775085e-02 -4.572920e-07 +7.510695e-07 +1.968703e-03 +3.079172e-02 -6.971032e-01 +1.279727e-01 +5.494029e-01 +6.421903e-02 +1.751594e-07 +1.993934e-07 +9.382540e-07 +1.771417e-05
+1.456667e+01 -3.286056e-02 -5.074010e-01 +5.109048e-03 +9.957057e-02 -4.923880e-07 +5.584077e-07 +2.488690e-03 +3.167388e-02 -7.271712e-01 +1.071610e-01 +5.646410e-01 +3.562216e-02 -2.154439e-06 -1.300045e-06 +3.414587e-06 +1.943345e-05
+1.458333e+01 +1.099018e-02 -4.856012e-01 -3.137635e-03 +9.521686e-02 -9.773955e-07 -3.420543e-07 +6.633731e-04 +3.178772e-02 -6.690066e-01 -4.626256e-02 +3.814864e-01 -5.591903e-02 -3.261213e-06 -2.215533e-06 +3.469206e-06 +2.018411e-05
+1.460000e+01 +2.233889e-02 -4.995418e-01 -3.807418e-03 +9.663667e-02 -4.840665e-07 +1.486977e-07 -4.192325e-04 +3.134502e-02 -6.744007e-01 +2.644554e-02 +5.088605e-01 +7.238584e-03 -2.962786e-06 +8.888144e-07 +2.604168e-06 +1.684428e-05
+1.461667e+01 +1.171964e-02 -4.826798e-01 -3.158481e-03 +9.528066e-02 +5.864270e-09 +2.522714e-07 -1.075339e-03 +3.068425e-02 -5.701367e-01 -4.844929e-03 +5.385529e-01 +6.335586e-02 -2.770046e-06 +4.684141e-06 +2.070950e-06 +1.274161e-05
+1.463333e+01 +1.164702e-02 -4.854513e-01 -2.921993e-03 +9.419465e-02 +6.871765e-07 -8.200424e-07 -2.218433e-03 +3.222591e-02 -3.650405e-01 -2.617096e-02 +5.308722e-01 -1.993023e-01 +1.326346e-07 +6.424450e-06 -1.270817e-06 +1.174026e-05
+1.465000e+01 +8.519466e-04 -4.860091e-01 -1.875851e-04 +9.416041e-02 +2.510790e-07 -4.554361e-07 -5.337359e-04 +3.153153e-02 -5.301850e-01 +3.392391e-02 +5.618569e-01 -1.558368e-01 -1.274989e-06 +8.106299e-06 +9.303437e-07 +9.623703e-06
+1.466667e+01 -1.577135e-02 -5.076179e-01 +2.522156e-03 +9.852919e-02 +8.439100e-08 -8.787452e-09 +6.552138e-04 +3.211821e-02 -5.536364e-01 +3.671692e-02 +5.368523e-01 -3.713627e-02 -4.654400e-07 +8.731498e-06 +7.762089e-07 +9.166589e-06
+1.468333e+01 +1.685019e-03 -4.861760e-01 +3.326236e-04 +9.590490e-02 +2.841675e-07 +3.198137e-07 -4.259867e-04 +3.064075e-02 -6.164495e-01 -1.439026e-02 +6.483136e-01 +9.989256e-02 -1.196405e-06 -1.316981e-06 +9.166523e-07 +1.773192e-05
+1.470000e+01 -1.859464e-02 -5.011971e-01 +4.714969e-03 +9.731392e-02 -4.679855e-07 +7.054829e-07 +2.405316e-03 +3.035513e-02 -6.516408e-01 +1.527240e-02 +4.707879e-01 +1.807280e-01 +3.313193e-06 +1.197753e-06 -1.915861e-06 +1.504998e-05
+1.471667e+01 -1.641192e-02 -5.015369e-01 +3.829050e-03 +9.719760e-02 +9.788554e-07 +2.477832e-07 -6.157167e-04 +3.115268e-02 -4.319431e-01 -8.585512e-02 +6.759826e-01 +1.452141e-01 +7.650600e-06 +3.119585e-06 -7.519281e-06 +1.347412e-05
+1.473333e+01 +1.543517e-02 -4.773398e-01 -2.249437e-04 +9.279955e-02 +6.975080e-07 +7.134481e-07 -1.391290e-03 +2.880998e-02 -4.257846e-01 +2.158557e-01 +5.909149e-01 -2.890668e-03 +8.958110e-06 +3.999437e-06 -9.137929e-06 +1.132811e-05
+1.475000e+01 -2.262461e-03 -4.906333e-01 +3.962607e-03 +9.405533e-02 +6.324581e-07 -3.550945e-07 +8.104629e-05 +3.123063e-02 -4.965552e-01 -3.834977e-02 +6.418672e-01 -7.300584e-02 +1.188333e-05 +4.747713e-06 -1.117749e-05 +1.166064e-05
+1.476667e+01 -8.718769e-03 -4.886823e-01 +5.059457e-03 +9.372392e-02 +1.095573e-06 +4.801991e-07 -4.689023e-04 +2.947258e-02 -4.140885e-01 +1.713180e-01 +7.043718e-01 -2.541350e-02 +1.061266e-05 +7.559751e-06 -1.024531e-05 +8.002369e-06
+1.478333e+01 +5.996496e-03 -5.058443e-01 +5.480189e-04 +9.731078e-02 +7.519476e-08 +8.658650e-07 +6.780861e-05 +2.983923e-02 -6.398029e-01 +2.094709e-01 +6.211644e-01 +5.526775e-02 +7.717741e-06 +6.870550e-06 -7.253566e-06 +8.686020e-06
+1.480000e+01 -1.309185e-02 -4.939094e-01 +4.753116e-03 +9.536539e-02 +8.246767e-08 +7.276609e-07 +1.397932e-03 +2.944224e-02 -6.572873e-01 +1.567409e-01 +6.453191e-01 +6.535674e-02 +4.091502e-06 +5.304704e-06 -3.194434e-06 +9.834374e-06
+1.481667e+01 +3.803797e-03 -5.145056e-01 +1.885250e-03 +9.799975e-02 -1.229378e-07 +4.249648e-07 +8.817179e-04 +3.083770e-02 -6.542048e-01 -1.942923e-02 +5.813393e-01 +1.442227e-01 +4.818104e-06 +4.134229e-06 -4.126030e-06 +1.146467e-05
+1.483333e+01 -7.649029e-03 -5.061273e-01 +5.285961e-03 +9.637444e-02 -1.694964e-07 -9.293463e-09 +2.058294e-03 +3.113796e-02 -5.845103e-01 -4.792449e-02 +5.011966e-01 +3.475841e-02 +8.685750e-06 +3.860945e-06 -7.227038e-06 +1.172580e-05
+1.485000e+01 +1.186834e-02 -5.018404e-01 -8.474530e-04 +9.454487e-02 -4.543228e-07 +3.702658e-08 +6.720961e-04 +3.041232e-02 -5.873035e-01 +5.113589e-02 +4.141775e-01 -4.527856e-02 +4.583296e-06 +3.404091e-06 -3.999966e-06 +1.167992e-05
+1.486667e+01 -1.620571e-02 -5.069678e-01 +4.972457e-03 +9.762464e-02 -9.452396e-08 -5.637035e-07 +1.792381e-03 +3.258686e-02 -6.416860e-01 +7.589632e-02 +5.828925e-01 -2.611600e-01 +7.925150e-07 +1.285137e-06 +9.168818e-08 +1.454123e-05
+1.488333e+01 +1.327192e-02 -5.110872e-01 -6.647884e-04 +9.807629e-02 +5.893448e-07 +1.139787e-07 -1.432620e-03 +3.129523e-02 -5.486070e-01 +6.819396e-02 +7.178082e-01 -3.130897e-02 +9.003968e-07 +6.646945e-07 -1.478509e-06 +1.439344e-05
+1.490000e+01 -6.977185e-03 -4.983256e-01 +1.990347e-03 +9.582204e-02 +5.541664e-07 -1.734502e-07 -5.128845e-04 +3.114923e-02 -3.864803e-01 -1.768963e-02 +5.499125e-01 -4.327519e-02 +2.064193e-06 +1.510583e-07 -2.166740e-06 +1.466479e-05
+1.491667e+01 -1.161264e-02 -5.037912e-01 +2.189103e-03 +9.636709e-02 +2.578509e-07 +6.544582e-07 +1.754185e-04 +2.954122e-02 -6.426891e-01 +1.261117e-01 +7.063535e-01 +9.506370e-02 +1.018558e-08 -1.442932e-07 +7.727787e-08 +1.408103e-05
+1.493333e+01 +1.230975e-02 -5.021863e-01 -9.566990e-04 +9.677697e-02 +3.870227e-07 -4.627254e-07 -1.108354e-03 +3.202878e-02 -6.709964e-01 -1.802702e-01 +7.828904e-01 +1.387099e-02 -1.432535e-06 +1.872674e-06 +8.726502e-07 +1.312993e-05
+1.495000e+01 -2.955410e-03 -4.870532e-01 +1.994605e-03 +9.347178e-02 -4.727358e-07 +6.712340e-07 +1.690693e-03 +2.849323e-02 -6.317805e-01 +1.764836e-01 +4.410116e-01 +6.058861e-02 -8.693527e-07 +4.366466e-06 +1.559019e-06 +9.088855e-06
+1.496667e+01 -6.633833e-03 -5.149215e-01 +2.327630e-03 +9.844407e-02 -3.826497e-07 +3.667736e-07 +1.596324e-03 +3.070711e-02 -6.189694e-01 +7.156884e-02 +4.628462e-01 +5.628826e-02 -3.496643e-06 +7.458977e-06 +3.998565e-06 +6.986951e-06
+1.498333e+01 +1.900451e-02 -4.947769e-01 -2.849671e-03 +9.515839e-02 -4.709626e-07 -1.589928e-07 +1.446741e-04 +3.078523e-02 -5.984526e-01 -1.009062e-01 +4.119972e-01 +3.743781e-02 -2.594462e-06 +5.593081e-06 +2.523538e-06 +8.644829e-06
+1.500000e+01 +5.551109e-03 -4.702235e-01 +9.101841e-04 +9.297870e-02 -4.141098e-07 -2.061008e-07 +1.212096e-03 +3.016599e-02 -6.040976e-01 -1.316586e-01 +4.374295e-01 +5.075453e-02 +2.131431e-06 +6.378973e-06 -1.490108e-06 +7.502622e-06
+1.501667e+01 +1.945803e-02 -4.964846e-01 -3.573036e-03 +9.784996e-02 -4.266646e-07 -6.479771e-08 -1.823446e-04 +3.136965e-02 -6.502640e-01 -1.561331e-02 +4.756240e-01 -9.224414e-03 +1.249551e-06 +6.415752e-06 -1.243933e-06 +7.836687e-06
+1.503333e+01 -1.297577e-02 -4.912419e-01 +2.072234e-04 +9.665806e-02 -1.159227e-07 -9.745676e-08 +3.131804e-04 +3.104122e-02 -6.736710e-01 -6.897750e-02 +6.072573e-01 +2.948653e-02 -7.489384e-08 +6.610143e-06 +2.105285e-07 +7.379118e-06
+1.505000e+01 -1.517663e-02 -5.008857e-01 +2.399299e-04 +9.837377e-02 +1.108392e-06 +8.083070e-07 -2.492027e-03 +2.947812e-02 -3.148369e-01 +9.349457e-02 +7.146033e-01 +2.075860e-01 +1.333118e-06 +6.744570e-06 -2.270758e-06 +6.473222e-06
+1.506667e+01 -8.771858e-03 -5.052082e-01 -1.689686e-03 +9.697747e-02 +1.195454e-07 +8.252071e-07 -8.062648e-04 +2.896005e-02 -6.367396e-01 +1.772306e-01 +6.575091e-01 +1.332541e-01 +4.596430e-06 +8.599470e-06 -4.668431e-06 +4.377074e-06
+1.508333e+01 +1.650495e-02 -5.070656e-01 -2.615882e-03 +9.585153e-02 +4.358801e-07 -1.465330e-07 -1.840212e-03 +3.083197e-02 -4.632797e-01 -7.655671e-02 +6.109515e-01 +1.003887e-02 +5.013341e-06 +1.148111e-05 -5.478305e-06 +2.281196e-06
+1.510000e+01 -9.908279e-03 -4.999853e-01 +3.120873e-06 +9.412121e-02 -7.756294e-08 +3.089489e-07 +1.989207e-04 +2.916662e-02 -4.887749e-01 +1.341730e-01 +4.390418e-01 -1.963435e-02 +5.468199e-06 +1.168456e-05 -5.094032e-06 +1.296269e-06
+1.511667e+01 -1.535542e-02 -5.123986e-01 -1.149669e-03 +9.615686e-02 -2.454889e-07 +4.363500e-07 +2.353106e-04 +2.946047e-02 -6.535694e-01 +1.154813e-01 +5.373926e-01 +4.948804e-02 +5.329536e-06 +9.231208e-06 -4.947441e-06 +3.604417e-06
+1.513333e+01 -1.169730e-02 -5.106897e-01 +1.137879e-03 +9.593003e-02 -5.077656e-08 +1.640977e-06 +4.837098e-04 +2.643748e-02 -5.755123e-01 +3.735758e-01 +5.381494e-01 +2.719863e-01 +6.945338e-06 +9.513696e-06 -6.375287e-06 +2.032704e-06
+1.515000e+01 +5.597281e-03 -5.024853e-01 -1.660535e-03 +9.580551e-02 -9.955704e-08 +1.085529e-06 -2.728347e-04 +2.767532e-02 -5.490882e-01 +1.725413e-01 +4.929809e-01 +2.486474e-01 +4.666425e-06 +7.440010e-06 -4.516855e-06 +4.361003e-06
+1.516667e+01 -2.688347e-03 -4.973886e-01 -1.224159e-03 +9.565811e-02 -4.220314e-08 +9.521184e-08 -2.772248e-04 +2.996722e-02 -5.512003e-01 -1.614810e-01 +5.177693e-01 +1.775273e-01 +3.808427e-06 +3.540846e-06 -3.707576e-06 +8.822504e-06
+1.518333e+01 -5.652495e-03 -4.899187e-01 -4.035954e-03 +9.266654e-02 -2.353493e-08 -4.209094e-08 -1.197290e-03 +2.930472e-02 -5.537814e-01 -5.460552e-02 +5.275186e-01 +2.124607e-02 +2.733236e-07 +2.134261e-06 -7.201005e-07 +9.789026e-06
+1.520000e+01 +4.507754e-03 -5.042112e-01 -6.534332e-03 +9.461346e-02 -4.876359e-07 -4.455291e-07 -8.175941e-04 +3.085430e-02 -7.352868e-01 -1.762759e-01 +5.131670e-01 -2.362181e-02 -1.793735e-06 +4.723895e-06 +1.377212e-06 +7.821971e-06
+1.521667e+01 -1.308439e-02 -5.114450e-01 -1.836718e-03 +9.607180e-02 +3.589301e-07 -1.242521e-07 -1.487725e-03 +3.045385e-02 -6.473901e-01 +1.413929e-01 +7.750525e-01 -1.915025e-01 -4.055708e-06 +2.867509e-06 +3.264354e-06 +9.312556e-06
+1.523333e+01 -5.604140e-04 -4.873861e-01 -1.465494e-03 +9.433867e-02 +3.562500e-07 -1.563846e-07 -1.365209e-03 +2.995888e-02 -4.973673e-01 +3.927917e-02 +6.295264e-01 -1.063502e-01 -7.992325e-08 +1.196496e-06 -4.429209e-07 +1.059247e-05
+1.525000e+01 -9.865863e-04 -5.177539e-01 -7.437225e-04 +9.987249e-02 +4.385400e-08 +2.450149e-07 -3.370430e-04 +3.061527e-02 -6.566345e-01 -5.575560e-03 +6.515537e-01 +1.107669e-01 -5.489139e-07 -1.276659e-06 +3.793989e-07 +1.305340e-05
+1.526667e+01 -3.685977e-05 -4.843055e-01 -8.697922e-04 +9.382597e-02 -3.000921e-07 +2.486399e-07 +5.190499e-04 +2.869157e-02 -6.282446e-01 +9.080130e-02 +4.741270e-01 +1.851493e-02 -1.560457e-06 +8.606126e-07 +1.647403e-06 +1.022090e-05
+1.528333e+01 +2.270942e-03 -5.129972e-01 -6.891031e-04 +9.596117e-02 +1.487036e-07 +3.322054e-07 -6.050423e-04 +2.909567e-02 -5.037611e-01 -4.606849e-02 +5.517559e-01 +1.881875e-01 +7.620774e-07 +3.183742e-06 -9.478480e-07 +8.058217e-06
+1.530000e+01 -1.362001e-02 -5.271625e-01 +2.999947e-03 +9.795333e-02 +4.483171e-07 -1.718660e-07 -2.590959e-04 +3.100804e-02 -4.105081e-01 -4.533001e-02 +5.953088e-01 -3.652826e-02 +2.628173e-06 +4.364497e-06 -2.585628e-06 +7.511603e-06
+1.531667e+01 -2.276362e-03 -5.227483e-01 +4.303044e-04 +9.489369e-02 -1.269785e-08 +2.307750e-07 +1.820498e-04 +2.894343e-02 -6.061671e-01 +1.380639e-01 +5.821681e-01 -3.519663e-02 +6.557439e-07 +4.824704e-06 -5.656905e-07 +6.237261e-06
+1.533333e+01 +1.078903e-03 -5.302213e-01 +1.346967e-03 +9.696866e-02 +1.976045e-07 +3.896421e-08 -1.074694e-04 +3.006716e-02 -5.196565e-01 +3.848881e-02 +5.943645e-01 -2.403233e-02 -1.000741e-06 +3.341339e-06 +8.998356e-07 +7.917781e-06
+1.535000e+01 -5.154628e-03 -4.896158e-01 +2.691547e-03 +9.287044e-02 -3.746217e-07 -1.451155e-07 +1.874372e-03 +2.927049e-02 -7.557192e-01 -5.512347e-02 +5.655321e-01 -1.577946e-02 +2.686939e-07 +3.578319e-06 +3.838107e-07 +7.307783e-06
+1.536667e+01 -1.551573e-02 -4.911274e-01 +4.496777e-03 +9.242314e-02 -1.059562e-07 -4.382175e-07 +1.686576e-03 +2.991464e-02 -5.707387e-01 +5.354628e-02 +5.100882e-01 -2.582152e-01 -5.440152e-07 +7.625953e-06 +1.087704e-06 +3.593348e-06
+1.538333e+01 -1.092575e-03 -4.974465e-01 +2.122902e-03 +9.412341e-02 +2.222911e-07 +2.138372e-07 +3.338005e-05 +2.859573e-02 -4.651342e-01 +1.230961e-01 +5.614080e-01 -1.856940e-02 +3.097415e-09 +5.103656e-06 +1.303933e-08 +5.421356e-06
+1.540000e+01 -1.304427e-02 -5.136801e-01 +3.151991e-03 +9.800112e-02 +1.250505e-07 +9.162750e-07 +6.248196e-04 +2.778367e-02 -6.654292e-01 +3.134260e-01 +7.119229e-01 +1.290908e-01 +8.929204e-07 +4.919690e-06 -6.308033e-07 +5.217311e-06
+1.541667e+01 -1.513703e-02 -5.018889e-01 +3.384507e-03 +9.420478e-02 -2.902754e-07 +2.544605e-07 +1.877642e-03 +2.845869e-02 -6.694932e-01 -7.475742e-03 +5.136312e-01 +1.228226e-01 +4.643509e-06 +4.774243e-06 -3.759742e-06 +5.476574e-06
+1.543333e+01 +3.490599e-02 -4.962889e-01 -6.094411e-03 +9.030260e-02 -3.579051e-07 +1.857198e-07 -8.359459e-04 +2.741398e-02 -7.051169e-01 -2.363883e-02 +5.141525e-01 +1.062090e-01 +4.346402e-06 +3.086242e-06 -4.371264e-06 +6.628994e-06
+1.545000e+01 -1.720346e-02 -5.079624e-01 +1.281677e-03 +9.291528e-02 +2.911489e-07 -6.944166e-08 -4.562339e-04 +2.890960e-02 -5.396519e-01 -8.623879e-03 +6.742069e-01 -3.311639e-02 +3.388810e-07 +2.155536e-06 -4.628890e-07 +7.900556e-06
+1.546667e+01 -4.976055e-04 -5.130274e-01 -3.395611e-03 +9.286380e-02 +2.423345e-08 -1.043123e-07 -1.108045e-03 +2.895771e-02 -6.538642e-01 -5.719320e-02 +6.500626e-01 -2.527791e-03 +1.510935e-06 +3.864625e-06 -1.780947e-06 +6.207020e-06
+1.548333e+01 -2.372771e-03 -4.915407e-01 -1.780080e-03 +8.906058e-02 -8.651765e-08 -3.292480e-07 -2.863889e-04 +2.842563e-02 -7.438389e-01 -5.098782e-02 +6.804854e-01 -1.231751e-01 +1.960062e-06 +3.942357e-06 -1.942994e-06 +5.869325e-06
+1.550000e+01 -4.864134e-03 -5.160236e-01 -1.201552e-03 +9.405988e-02 +3.212739e-07 +7.416236e-08 -1.326340e-03 +2.873165e-02 -5.256008e-01 -2.689742e-03 +6.815423e-01 +4.109475e-02 +1.863333e-06 +3.889657e-06 -2.180330e-06 +5.922914e-06
+1.551667e+01 -3.534514e-03 -5.007933e-01 -3.272009e-03 +9.322598e-02 -6.263707e-08 +1.786397e-07 -8.044852e-04 +2.813738e-02 -4.790863e-01 +3.139352e-02 +4.321526e-01 +6.345695e-02 +1.051626e-06 +5.795262e-06 -1.249389e-06 +3.844101e-06
+1.553333e+01 +1.059801e-02 -5.004825e-01 -5.416527e-03 +9.302527e-02 +2.808661e-07 +3.296227e-07 -2.505917e-03 +2.758891e-02 -5.335731e-01 +7.130103e-02 +6.693617e-01 +1.049736e-01 -1.049476e-06 +5.781119e-06 +2.087097e-07 +3.596691e-06
+1.555000e+01 -4.092266e-03 -4.756853e-01 -1.170081e-03 +8.942088e-02 +3.913812e-07 +3.470062e-07 -1.550837e-03 +2.640211e-02 -5.140695e-01 +1.603274e-01 +7.119800e-01 +2.656721e-02 -8.407616e-07 +7.034810e-06 +3.071203e-07 +1.959340e-06
+1.556667e+01 +2.128866e-02 -5.064131e-01 -4.952490e-03 +9.440402e-02 +5.832212e-07 +4.236220e-07 -3.297690e-03 +2.764505e-02 -3.655387e-01 +1.174986e-01 +6.723461e-01 +1.128941e-01 +1.565476e-07 +7.141222e-06 -1.166450e-06 +2.155258e-06
+1.558333e+01 -1.108365e-03 -5.130556e-01 -1.507269e-03 +9.537586e-02 +1.225245e-07 +2.256793e-08 -8.184264e-04 +2.914646e-02 -4.880033e-01 +2.725685e-02 +5.430554e-01 -2.001450e-02 -9.581931e-07 +3.773940e-06 +6.400884e-07 +5.708494e-06
+1.560000e+01 +1.032308e-02 -4.866580e-01 -4.785167e-03 +9.309574e-02 +3.737605e-07 +1.046453e-07 -2.609405e-03 +2.815412e-02 -4.261705e-01 +5.790683e-02 +6.267400e-01 -4.205994e-03 -2.157927e-06 +4.907639e-06 +1.240515e-06 +4.256031e-06
+1.561667e+01 -1.939748e-02 -4.953996e-01 +4.575420e-04 +9.402114e-02 -7.877497e-09 +1.460307e-07 +1.906255e-04 +2.826291e-02 -5.382287e-01 -3.915131e-02 +5.289867e-01 +1.216042e-01 -9.451212e-07 +3.275459e-06 +9.284260e-07 +5.745978e-06
+1.563333e+01 +1.090095e-02 -5.230080e-01 -2.477900e-03 +9.910892e-02 -7.093915e-09 +1.835523e-07 -7.047876e-04 +2.964200e-02 -5.380439e-01 +9.688673e-02 +5.334868e-01 +2.143465e-03 +5.005934e-07 +4.349336e-06 -6.969524e-07 +5.052296e-06
+1.565000e+01 +1.592020e-02 -5.151123e-01 -5.191998e-03 +9.663486e-02 -4.407801e-07 +1.024762e-07 -1.165376e-04 +2.911386e-02 -6.827983e-01 +2.338357e-02 +4.341604e-01 +3.189774e-02 -1.190102e-06 +2.835543e-06 +1.073810e-06 +6.242241e-06
+1.566667e+01 -4.727715e-03 -5.224653e-01 -1.034994e-03 +9.771065e-02 -3.214184e-07 -3.882899e-07 +7.451361e-04 +3.100954e-02 -5.504360e-01 -2.210123e-01 +3.696438e-01 -5.117832e-03 +4.364938e-07 +1.829713e-06 -2.131639e-07 +7.647904e-06
+1.568333e+01 -8.032570e-03 -5.123445e-01 +8.145544e-04 +9.701351e-02 +5.222453e-08 -1.063864e-07 +5.879805e-05 +2.982808e-02 -4.812144e-01 +3.628570e-02 +5.170072e-01 -9.895125e-02 -1.659476e-06 -9.862042e-07 +1.574691e-06 +9.880465e-06
+1.570000e+01 +3.287542e-02 -5.081909e-01 -5.543111e-03 +9.607126e-02 +3.117451e-08 -4.361471e-07 -1.788383e-03 +3.063170e-02 -5.593534e-01 -1.095322e-01 +5.829143e-01 -1.455677e-01 -2.491957e-06 -1.806536e-06 +1.846795e-06 +1.078494e-05
+1.571667e+01 +2.319649e-03 -5.102431e-01 -1.380924e-03 +9.765922e-02 +2.825933e-07 +1.935817e-07 -1.390163e-03 +2.894155e-02 -5.417780e-01 -6.136755e-02 +7.144466e-01 +1.794130e-01 -2.424656e-06 -3.461474e-06 +1.895217e-06 +1.178493e-05
+1.573333e+01 -1.204720e-02 -5.083290e-01 -3.856173e-04 +9.824579e-02 +2.288786e-07 +4.235929e-07 -9.045897e-04 +2.830048e-02 -5.479080e-01 +1.110828e-01 +6.900091e-01 +1.429894e-01 -8.616852e-07 -5.459923e-06 +5.533577e-07 +1.340252e-05
+1.575000e+01 +5.606533e-03 -4.958053e-01 -4.581301e-03 +9.621743e-02 +1.614690e-07 -2.533676e-07 -1.932727e-03 +3.002249e-02 -5.090596e-01 -1.239453e-01 +6.109206e-01 -3.383963e-02 -3.506990e-06 -4.052906e-06 +2.778037e-06 +1.244512e-05
+1.576667e+01 -2.791109e-03 -4.920693e-01 -2.557124e-03 +9.375849e-02 +2.533034e-07 -2.678720e-07 -1.651488e-03 +2.930814e-02 -5.649410e-01 -1.351831e-01 +7.303339e-01 -3.076253e-02 -2.410718e-06 -2.444333e-06 +1.820232e-06 +1.064068e-05
+1.578333e+01 -7.305359e-03 -4.992368e-01 -3.153422e-03 +9.401565e-02 +2.778392e-07 -2.134016e-07 -1.922958e-03 +2.917340e-02 -5.113925e-01 -2.628509e-02 +6.940934e-01 -1.103149e-01 -3.578498e-06 -2.648561e-06 +2.855782e-06 +1.070513e-05
+1.580000e+01 +6.349589e-03 -5.169365e-01 -3.030677e-03 +9.721295e-02 +4.469785e-08 -3.782869e-07 -1.046542e-03 +3.072234e-02 -6.339800e-01 -6.115998e-02 +6.769062e-01 -1.818892e-01 -6.239524e-07 -3.647820e-06 +2.957163e-07 +1.196131e-05
+1.581667e+01 -1.414625e-02 -5.005724e-01 +1.731010e-03 +9.396640e-02 -2.822695e-07 +1.016179e-07 +1.585346e-03 +2.797852e-02 -8.321508e-01 +1.304796e-01 +6.743977e-01 -6.599475e-02 -4.941325e-07 -2.532348e-06 +8.535628e-07 +1.010724e-05
+1.583333e+01 +3.726748e-03 -5.084931e-01 -2.083005e-03 +9.412913e-02 +4.595269e-08 +9.750774e-08 -7.826482e-04 +2.803387e-02 -4.991196e-01 +1.359927e-01 +5.501937e-01 -7.477709e-02 +3.055567e-07 -2.573995e-06 -5.028348e-07 +1.007061e-05
+1.585000e+01 -4.915468e-03 -4.920061e-01 -3.215870e-04 +9.323352e-02 -5.615736e-08 +9.054976e-08 +1.267529e-04 +2.777620e-02 -6.101951e-01 -1.631717e-02 +5.971929e-01 +7.997570e-02 +2.481685e-06 -6.445218e-07 -2.327820e-06 +8.095179e-06
+1.586667e+01 +6.531728e-03 -4.866212e-01 -1.754023e-03 +9.077787e-02 -1.481049e-07 +3.339293e-07 +4.216785e-05 +2.610107e-02 -7.429295e-01 -2.609717e-02 +6.723523e-01 +2.591392e-01 +8.894727e-07 -7.331404e-07 -8.417887e-07 +7.677006e-06
+1.588333e+01 +1.379269e-03 -4.846192e-01 -2.430785e-03 +9.188690e-02 +2.121475e-08 +1.424774e-07 -8.052427e-04 +2.713431e-02 -5.251372e-01 -2.328388e-03 +5.651128e-01 +9.947813e-02 -9.964890e-07 +4.678279e-07 +7.323857e-07 +6.720957e-06
+1.590000e+01 -1.069114e-02 -5.117426e-01 -2.520014e-03 +9.476568e-02 -1.286254e-07 +7.010820e-08 -2.575958e-04 +2.824312e-02 -6.131001e-01 +6.286123e-02 +5.492974e-01 -1.941833e-02 -7.187376e-07 +1.761165e-06 +6.063807e-07 +5.697018e-06
+1.591667e+01 +8.682521e-03 -5.149726e-01 -4.911203e-03 +9.466796e-02 -1.334532e-07 +2.123417e-07 -9.527393e-04 +2.763134e-02 -5.410481e-01 +1.261329e-01 +4.701378e-01 +1.812164e-02 -1.244484e-06 -1.044364e-06 +9.356082e-07 +8.126372e-06
+1.593333e+01 -1.350833e-02 -4.994441e-01 -5.566750e-05 +9.180720e-02 -2.030455e-07 -8.751845e-08 +7.687758e-04 +2.791505e-02 -5.598386e-01 +6.199289e-03 +4.377503e-01 -7.381654e-02 -1.324868e-06 +1.780869e-06 +1.428780e-06 +5.451765e-06
+1.595000e+01 -1.053616e-02 -5.183271e-01 -9.922089e-04 +9.347791e-02 +2.362874e-07 +3.535243e-07 -1.244069e-03 +2.663895e-02 -4.613567e-01 +1.658304e-01 +6.518849e-01 +8.203246e-02 -7.053638e-07 +2.278525e-06 +3.632481e-07 +4.605009e-06
+1.596667e+01 +2.938443e-03 -5.271483e-01 -1.520337e-03 +9.531579e-02 +7.114821e-08 +3.019487e-07 -7.418727e-04 +2.735087e-02 -5.761671e-01 +1.730393e-01 +6.488532e-01 +3.773123e-02 -1.641102e-07 +1.957471e-06 -2.808393e-08 +5.008911e-06
+1.598333e+01 +8.825350e-03 -5.209015e-01 -1.699703e-03 +9.402308e-02 -1.964514e-07 -3.068803e-09 +2.819928e-04 +2.814749e-02 -6.342512e-01 +8.998518e-02 +5.098565e-01 -1.020003e-01 +1.622486e-07 +3.004369e-06 -9.482036e-08 +4.139120e-06
+1.600000e+01 -2.438502e-02 -4.985924e-01 +4.238396e-03 +9.310239e-02 -2.833808e-07 +1.098002e-07 +2.396700e-03 +2.737333e-02 -6.248756e-01 +2.231054e-02 +4.340413e-01 +5.274552e-02 -1.190274e-06 +2.808677e-06 +1.676287e-06 +4.076773e-06
+1.601667e+01 +9.083735e-04 -5.058023e-01 -1.685628e-03 +9.413990e-02 -2.240828e-07 +2.290343e-07 +4.034616e-04 +2.714904e-02 -5.679225e-01 +2.391664e-03 +4.185051e-01 +1.630180e-01 -1.659765e-07 +4.236675e-07 +2.492922e-07 +6.213533e-06
+1.603333e+01 -8.792348e-03 -4.840867e-01 +1.525245e-04 +8.964748e-02 +2.238628e-07 -2.473878e-07 -9.050794e-04 +2.774986e-02 -4.778586e-01 -2.133465e-02 +6.609331e-01 -1.689598e-01 -1.711367e-06 -2.430727e-07 +1.411954e-06 +6.915834e-06
+1.605000e+01 -2.466591e-03 -4.792068e-01 +1.396384e-03 +8.983910e-02 -2.219699e-07 +1.322534e-07 +1.330332e-03 +2.618478e-02 -6.830406e-01 +2.177884e-02 +5.283341e-01 +7.729306e-02 -5.748988e-07 +3.270811e-07 +8.422624e-07 +5.958606e-06
+1.606667e+01 +1.331211e-02 -4.952411e-01 -2.255485e-03 +9.208963e-02 -1.247216e-07 -8.127629e-08 -1.551167e-04 +2.771571e-02 -6.613018e-01 -4.022182e-02 +5.791072e-01 -2.428232e-02 -1.544489e-06 +1.657467e-06 +1.426280e-06 +4.981331e-06
+1.608333e+01 +4.608768e-03 -4.974651e-01 -1.707785e-04 +9.215309e-02 +6.898189e-08 +2.923622e-07 -3.622396e-04 +2.611257e-02 -4.354812e-01 +2.541928e-01 +5.020656e-01 -2.693315e-02 -5.966911e-07 +1.055795e-06 +4.841837e-07 +5.132522e-06
+1.610000e+01 +1.581895e-02 -5.015192e-01 -3.306270e-03 +9.263376e-02 +4.367848e-09 +9.319385e-08 -1.005184e-03 +2.707255e-02 -5.095708e-01 +7.078945e-02 +5.231235e-01 +4.873005e-04 +3.919273e-07 +3.111173e-06 -5.918537e-07 +3.340199e-06
+1.611667e+01 -4.270247e-03 -5.154233e-01 +7.193585e-04 +9.420434e-02 +2.244098e-07 -8.609815e-08 -7.741734e-04 +2.827418e-02 -4.409716e-01 -1.220848e-03 +6.258551e-01 -6.832649e-02 +1.332767e-06 +1.571524e-06 -1.430768e-06 +4.998120e-06
+1.613333e+01 +9.035874e-03 -5.162683e-01 +3.673046e-04 +9.288763e-02 -1.202233e-07 +7.122144e-08 +6.348208e-04 +2.716439e-02 -6.507051e-01 +8.458008e-02 +5.625938e-01 -2.935648e-02 +1.198089e-06 +1.689172e-06 -9.995445e-07 +4.586862e-06
+1.615000e+01 -2.712513e-03 -5.042210e-01 +3.810180e-03 +9.279420e-02 -1.647325e-07 -5.850123e-08 +1.843441e-03 +2.767850e-02 -5.682904e-01 +3.102745e-02 +4.430054e-01 -7.991544e-02 +1.304853e-06 +3.256119e-06 -8.425777e-07 +3.154314e-06
+1.616667e+01 -2.175292e-02 -5.225904e-01 +6.315587e-03 +9.662779e-02 +4.121269e-08 -1.532928e-07 +1.657929e-03 +2.919856e-02 -4.964405e-01 -1.660940e-01 +5.361197e-01 +3.970283e-02 +3.485412e-07 +2.351524e-07 +2.215585e-08 +6.270415e-06
+1.618333e+01 +2.756171e-02 -4.917858e-01 -2.478100e-03 +9.147314e-02 -5.383768e-08 +3.921380e-08 -4.894407e-04 +2.678902e-02 -6.241216e-01 -1.161207e-01 +5.844486e-01 +1.467839e-01 +2.240496e-07 +2.871757e-06 -3.080587e-07 +3.211987e-06
+1.620000e+01 +1.112282e-03 -5.165535e-01 +2.611075e-03 +9.499102e-02 -5.915714e-08 -1.793630e-08 +1.027928e-03 +2.805718e-02 -6.795804e-01 -3.020429e-02 +6.336319e-01 +1.449737e-02 -6.570586e-07 +3.191335e-06 +8.372415e-07 +3.109325e-06
+1.621667e+01 +2.153831e-02 -5.064102e-01 -1.972340e-04 +9.366688e-02 -4.072196e-08 +1.188445e-07 +1.218531e-04 +2.701125e-02 -6.203562e-01 -1.974698e-02 +5.887906e-01 +1.189022e-01 -6.873308e-07 +3.641768e-06 +6.801618e-07 +2.407714e-06
+1.623333e+01 +2.105083e-03 -4.900962e-01 +8.159174e-04 +9.046350e-02 +4.317266e-08 +6.214037e-07 +2.720037e-05 +2.369480e-02 -5.357179e-01 +1.991505e-01 +5.748307e-01 +3.299497e-01 -1.161999e-06 +1.792681e-06 +1.109016e-06 +3.425512e-06
+1.625000e+01 -2.143597e-03 -5.237267e-01 +8.321995e-04 +9.781829e-02 -1.537043e-08 +3.018413e-07 +3.082978e-04 +2.729036e-02 -6.451755e-01 +1.618656e-01 +6.325500e-01 +9.197989e-02 -2.229561e-06 +1.407700e-06 +2.174205e-06 +4.456483e-06
+1.626667e+01 +2.306334e-02 -5.110881e-01 -3.956937e-03 +9.576488e-02 +8.620057e-09 +1.790421e-07 -1.193288e-03 +2.722260e-02 -6.080180e-01 +9.219467e-02 +6.159656e-01 +5.516327e-02 -1.607517e-06 +1.713406e-06 +1.286778e-06 +4.098328e-06
+1.628333e+01 +6.104912e-03 -4.920984e-01 -2.232069e-03 +9.210528e-02 -8.687115e-08 +1.617544e-07 -2.346989e-04 +2.618903e-02 -5.953108e-01 -5.098818e-02 +5.176091e-01 +1.840896e-01 -6.602428e-07 +9.288707e-07 +5.794030e-07 +4.581133e-06
+1.630000e+01 -9.181237e-03 -4.909262e-01 -8.306978e-04 +9.017814e-02 -1.307470e-07 +3.593155e-07 +3.842234e-04 +2.461824e-02 -5.527302e-01 +1.622288e-01 +4.350650e-01 +1.522956e-01 -4.957459e-07 +1.296051e-06 +5.444138e-07 +3.873485e-06
+1.631667e+01 +1.068983e-02 -5.187467e-01 -2.945858e-03 +9.277730e-02 -5.290720e-08 +3.033381e-07 -6.022017e-04 +2.557728e-02 -6.040791e-01 +1.331073e-01 +5.542504e-01 +1.323255e-01 +6.413932e-08 +9.374736e-07 -1.762761e-07 +4.347581e-06
+1.633333e+01 -1.845668e-02 -4.969682e-01 +6.390658e-04 +8.980855e-02 +1.430761e-07 +1.379839e-07 -5.340807e-04 +2.547165e-02 -4.316642e-01 +6.254264e-02 +5.621826e-01 +5.294818e-02 -4.375252e-07 +9.973818e-07 +3.111887e-07 +4.221430e-06
+1.635000e+01 -1.766715e-02 -5.002471e-01 +1.547323e-03 +8.848751e-02 +2.235923e-07 -2.081585e-07 -6.716363e-04 +2.674633e-02 -3.855999e-01 -1.496358e-01 +5.901606e-01 -5.371930e-02 +3.504096e-07 +9.103135e-07 -4.600011e-07 +4.498838e-06
+1.636667e+01 -2.386485e-02 -4.868513e-01 +3.860059e-03 +8.568427e-02 -1.936149e-07 +3.054866e-07 +2.081352e-03 +2.332220e-02 -5.856222e-01 +1.321319e-01 +4.027146e-01 +1.438469e-01 -1.084991e-07 -6.859557e-07 +4.934445e-07 +5.314146e-06
+1.638333e+01 -2.545551e-02 -4.982350e-01 +2.474539e-03 +8.870215e-02 -2.865136e-07 +6.040771e-08 +2.152328e-03 +2.537066e-02 -7.142879e-01 +7.791036e-02 +4.429456e-01 -2.937088e-02 +4.469320e-08 -5.912633e-07 +3.618191e-07 +5.564154e-06
+1.640000e+01 +7.346750e-03 -4.927766e-01 -1.870305e-03 +8.720625e-02 -7.972243e-09 +1.908455e-07 -5.039246e-04 +2.423402e-02 -6.071295e-01 +1.299569e-01 +5.964052e-01 +4.362782e-02 +1.779104e-06 -5.569142e-07 -1.772963e-06 +5.276246e-06
+1.641667e+01 +6.530198e-03 -4.921097e-01 -2.112127e-03 +8.768591e-02 +1.373752e-07 -1.357508e-07 -1.314770e-03 +2.599408e-02 -4.036385e-01 -1.470085e-01 +5.345593e-01 +4.211602e-03 +9.104736e-07 +6.813453e-08 -1.101648e-06 +4.968174e-06
+1.643333e+01 +4.591516e-03 -5.029143e-01 -2.049545e-03 +8.715233e-02 -1.560369e-07 +7.981844e-09 +2.188413e-04 +2.506242e-02 -5.967761e-01 -1.214828e-01 +4.414074e-01 +1.180481e-01 +9.292191e-07 +5.048433e-07 -8.388578e-07 +4.342049e-06
+1.645000e+01 -1.261146e-02 -4.881052e-01 -3.917666e-04 +8.577785e-02 +3.711134e-08 +1.956419e-07 -3.124562e-04 +2.365881e-02 -5.848480e-01 -5.326663e-03 +6.126833e-01 +1.867027e-01 +1.606707e-06 +5.400314e-07 -1.575998e-06 +4.012182e-06
+1.646667e+01 +7.065557e-03 -5.083120e-01 -4.510868e-03 +8.908059e-02 -3.849512e-09 +1.870704e-07 -1.270477e-03 +2.460752e-02 -7.294006e-01 +8.513125e-02 +7.120489e-01 +9.182988e-02 +2.265504e-06 +1.609470e-06 -2.371708e-06 +3.132008e-06
+1.648333e+01 +9.100538e-03 -4.909581e-01 -4.005484e-03 +8.862371e-02 -3.579402e-07 +1.133044e-08 +7.453938e-04 +2.536457e-02 -7.725412e-01 +1.481155e-01 +3.986882e-01 -1.433473e-01 +1.971926e-06 +2.662886e-06 -1.733325e-06 +2.232027e-06
+1.650000e+01 -7.960778e-03 -5.225919e-01 -3.158256e-04 +9.227407e-02 -1.456692e-08 +3.175517e-08 -3.375331e-05 +2.625407e-02 -5.690078e-01 +1.684442e-03 +5.459862e-01 +1.773700e-02 +1.561642e-06 +4.231906e-06 -1.483258e-06 +8.661992e-07
+1.651667e+01 -1.079759e-02 -5.032482e-01 +5.246346e-05 +8.903517e-02 -1.628700e-09 -1.388827e-07 +4.468291e-06 +2.621709e-02 -6.403450e-01 -4.103663e-02 +6.230393e-01 -1.123926e-01 +2.557023e-06 +4.868854e-06 -2.417877e-06 +2.162771e-07
+1.653333e+01 +3.790433e-04 -5.250955e-01 -2.444535e-03 +9.227024e-02 +7.935257e-08 +1.932140e-07 -1.142506e-03 +2.529658e-02 -4.709124e-01 +7.933055e-02 +5.429945e-01 +1.163191e-01 +2.466215e-06 +5.917018e-06 -2.530805e-06 -9.768679e-07
+1.655000e+01 +2.174027e-02 -5.146843e-01 -3.945026e-03 +8.877797e-02 +2.600343e-08 +2.186297e-07 -1.271634e-03 +2.413110e-02 -4.301120e-01 +1.501546e-01 +4.469447e-01 +7.641545e-02 +2.454355e-06 +4.907296e-06 -2.541428e-06 -2.641659e-07
+1.656667e+01 +9.917253e-03 -5.167368e-01 -1.297334e-03 +8.982855e-02 +1.048365e-07 +2.486922e-07 -9.589354e-04 +2.421809e-02 -5.186227e-01 +9.122576e-02 +6.123499e-01 +1.652580e-01 +2.101320e-06 +4.915468e-06 -2.153709e-06 -2.974489e-07
+1.658333e+01 +1.071536e-02 -5.194778e-01 +3.608368e-04 +8.997425e-02 +1.476261e-07 +1.432853e-07 -7.299505e-04 +2.479841e-02 -4.883742e-01 -1.839951e-02 +6.284766e-01 +1.610485e-01 +3.089664e-06 +5.591336e-06 -3.048963e-06 -8.775983e-07
+1.660000e+01 +9.028107e-03 -4.901139e-01 +7.897238e-04 +8.513350e-02 +4.485544e-08 +9.334760e-08 -3.038758e-05 +2.366919e-02 -5.406824e-01 +1.471477e-01 +5.703030e-01 -5.340236e-02 +2.904669e-06 +4.563069e-06 -2.756009e-06 -1.333278e-07
+1.661667e+01 +3.134765e-02 -5.165910e-01 -4.844288e-03 +8.809323e-02 +5.151401e-08 +1.938581e-07 -1.649281e-03 +2.388081e-02 -5.482145e-01 +1.273853e-01 +5.864866e-01 +7.745119e-02 +2.804485e-06 +4.357328e-06 -2.930045e-06 +5.919776e-08
+1.663333e+01 +6.503137e-03 -5.310495e-01 -4.873864e-04 +9.041037e-02 +1.210202e-09 +1.791356e-08 -1.422221e-04 +2.548481e-02 -6.050921e-01 +6.244448e-02 +5.885292e-01 -5.147565e-02 +1.951584e-06 +3.617945e-06 -1.873788e-06 +9.869778e-07
+1.665000e+01 -1.089648e-02 -5.017336e-01 +4.661786e-03 +8.770379e-02 -8.313509e-09 -1.440127e-08 +1.352453e-03 +2.486748e-02 -5.915721e-01 +1.091794e-02 +5.658738e-01 -3.541341e-02 +2.314354e-06 +3.882720e-06 -1.971786e-06 +5.983481e-07
+1.666667e+01 -1.636769e-02 -5.158360e-01 +4.709787e-03 +9.149736e-02 +9.723849e-08 +1.285045e-07 +7.496695e-04 +2.505157e-02 -5.059439e-01 +1.385039e-01 +6.022713e-01 +2.335762e-03 +2.686297e-06 +4.062949e-06 -2.420723e-06 +4.201940e-07
+1.668333e+01 +1.140534e-02 -5.013581e-01 +1.160245e-03 +8.755756e-02 +9.142076e-09 +3.582024e-07 +2.777347e-04 +2.255359e-02 -6.478706e-01 +1.619685e-01 +6.432049e-01 +2.442805e-01 +3.737611e-06 +3.888796e-06 -3.490361e-06 +1.466190e-07
+1.670000e+01 +1.365372e-02 -5.028976e-01 -1.286964e-04 +8.759280e-02 +1.657423e-07 +1.284491e-07 -1.010289e-03 +2.387034e-02 -5.248756e-01 +8.475392e-02 +7.065994e-01 +5.357123e-02 +2.104495e-06 +5.093895e-06 -2.151282e-06 -8.184591e-07
+1.671667e+01 -1.233541e-02 -5.170546e-01 +3.259263e-03 +9.040621e-02 -5.174316e-08 -4.274817e-09 +1.226684e-03 +2.538919e-02 -5.900593e-01 +5.658014e-02 +5.144130e-01 -7.510740e-02 +2.231483e-06 +5.810653e-06 -1.917606e-06 -1.290895e-06
+1.673333e+01 -9.782503e-03 -4.939126e-01 +4.327694e-03 +8.528437e-02 +1.703165e-07 +1.193031e-07 +1.788575e-04 +2.317435e-02 -3.372283e-01 +2.542488e-02 +5.316586e-01 +1.075395e-01 +1.192461e-06 +5.573855e-06 -1.099062e-06 -1.449212e-06
+1.675000e+01 -3.224038e-03 -5.183378e-01 +1.527983e-03 +9.009981e-02 -3.858869e-08 -1.246643e-08 +6.735400e-04 +2.525945e-02 -6.801011e-01 +1.922041e-02 +6.278661e-01 -4.491565e-02 +3.199486e-07 +4.786012e-06 -1.974346e-07 -4.152177e-07
+1.676667e+01 +7.512395e-03 -4.992760e-01 +2.777131e-03 +8.604296e-02 -6.343749e-08 +8.166305e-08 +1.169489e-03 +2.351517e-02 -6.674605e-01 +1.285257e-01 +5.860217e-01 -3.719339e-02 +8.880780e-07 +4.291044e-06 -6.587121e-07 -2.506470e-07
+1.678333e+01 +2.577933e-02 -5.235445e-01 +5.034187e-04 +9.059745e-02 +1.460420e-08 -1.442218e-07 +5.650769e-05 +2.612997e-02 -6.412220e-01 -1.884563e-01 +6.578867e-01 -1.183675e-03 +3.894856e-07 +2.555121e-06 -3.572386e-07 +1.754223e-06
+1.680000e+01 +1.028670e-02 -5.170978e-01 +2.374126e-03 +8.937906e-02 -9.630708e-09 +2.127372e-07 +7.237403e-04 +2.351866e-02 -6.262763e-01 +5.858286e-02 +6.123307e-01 +2.077496e-01 +3.950238e-07 +1.520470e-06 -2.625053e-07 +2.302859e-06
+1.681667e+01 -1.945180e-02 -5.088565e-01 +6.984118e-03 +8.902353e-02 +8.025169e-08 +2.764668e-07 +1.421722e-03 +2.297580e-02 -6.784935e-01 +1.263581e-01 +7.814452e-01 +2.238889e-01 -1.889030e-07 +2.427056e-06 +3.932501e-07 +1.329161e-06
+1.683333e+01 +2.133929e-04 -5.035592e-01 +2.993655e-03 +8.848418e-02 +6.476086e-08 +1.759728e-07 +4.236794e-04 +2.341766e-02 -5.452530e-01 +5.612993e-02 +6.277646e-01 +1.633497e-01 -2.485248e-07 +2.205295e-06 +3.011921e-07 +1.570267e-06
+1.685000e+01 +1.069365e-02 -5.016491e-01 +3.734136e-03 +8.664670e-02 +2.029032e-07 -1.328662e-07 -2.657421e-04 +2.484698e-02 -5.254354e-01 -2.894679e-02 +7.978152e-01 -1.665770e-01 +6.742588e-07 +2.334810e-06 -6.731386e-07 +1.624627e-06
+1.686667e+01 -9.519441e-03 -5.177977e-01 +7.342432e-03 +8.868726e-02 +6.771274e-08 -9.941083e-08 +1.595565e-03 +2.514552e-02 -4.456448e-01 -8.018106e-02 +5.305265e-01 -6.449436e-02 +7.824540e-07 +3.070208e-06 -5.054050e-07 +9.387368e-07
+1.688333e+01 -2.267791e-02 -5.369359e-01 +7.940124e-03 +9.103416e-02 -1.163989e-07 -1.498140e-07 +2.964798e-03 +2.608482e-02 -6.740477e-01 -7.224637e-02 +5.159893e-01 -1.424878e-01 +7.906897e-07 +3.584032e-06 -3.172368e-07 +5.528377e-07
+1.690000e+01 -9.298984e-03 -5.139477e-01 +4.791408e-03 +8.857732e-02 -6.986078e-08 -1.430494e-07 +1.790245e-03 +2.534251e-02 -5.895648e-01 -1.261500e-01 +4.970605e-01 -7.631667e-02 +1.635694e-06 +3.407656e-06 -1.284214e-06 +5.771236e-07
+1.691667e+01 -1.610732e-02 -5.097980e-01 +4.467445e-03 +8.710415e-02 +4.792139e-08 +3.823744e-08 +9.066282e-04 +2.370016e-02 -5.924092e-01 -1.672420e-02 +6.688377e-01 +6.956722e-02 +1.365388e-06 +2.550104e-06 -1.154247e-06 +1.119817e-06
+1.693333e+01 +4.776189e-03 -5.372634e-01 +2.675330e-03 +9.044670e-02 +5.430518e-08 -8.330242e-08 +3.713676e-04 +2.542092e-02 -5.058385e-01 -8.186806e-02 +5.905526e-01 -3.858781e-02 +2.057559e-06 +3.261102e-06 -1.884649e-06 +6.502078e-07
+1.695000e+01 -2.729616e-03 -4.913189e-01 +5.778809e-03 +8.394472e-02 +2.315842e-08 +1.082918e-08 +1.432374e-03 +2.297795e-02 -5.812142e-01 +6.385434e-02 +6.251855e-01 -5.179672e-02 +1.946301e-06 +2.132007e-06 -1.635241e-06 +1.344973e-06
+1.696667e+01 +5.165177e-03 -5.095577e-01 +2.416048e-03 +8.514466e-02 +1.275419e-08 -6.821149e-08 +5.835658e-04 +2.383584e-02 -4.968438e-01 -2.292620e-02 +5.241082e-01 -7.850321e-02 +1.142912e-06 +2.422643e-06 -9.928447e-07 +1.151833e-06
+1.698333e+01 -7.518484e-03 -5.263268e-01 +4.175444e-03 +8.802991e-02 -8.800091e-08 +6.785690e-08 +1.767299e-03 +2.365678e-02 -7.055976e-01 +3.476093e-02 +5.927359e-01 +6.432572e-02 +6.688657e-07 +2.117604e-06 -3.862330e-07 +1.381617e-06
+1.700000e+01 +5.035817e-03 -5.256840e-01 +9.640304e-05 +8.702431e-02 +5.268935e-08 +1.398261e-07 -3.395748e-04 +2.285389e-02 -5.650123e-01 +2.430581e-02 +6.600981e-01 +1.837618e-01 +9.810992e-07 +1.730201e-06 -9.647623e-07 +1.606866e-06
+1.701667e+01 -1.627837e-02 -5.251857e-01 +2.972415e-03 +8.803094e-02 +3.214468e-08 -3.151709e-08 +5.873386e-04 +2.431894e-02 -4.844295e-01 -6.657171e-02 +5.460398e-01 +1.601451e-02 +5.432591e-07 +2.316493e-06 -4.289940e-07 +1.214968e-06
+1.703333e+01 +1.725641e-02 -5.336204e-01 -3.664590e-03 +8.907418e-02 +7.643721e-08 +1.055097e-07 -1.536433e-03 +2.359093e-02 -4.287369e-01 +1.799517e-01 +5.576260e-01 -2.783277e-02 -7.441909e-07 +2.072889e-06 +5.080179e-07 +1.317363e-06
+1.705000e+01 -5.877911e-03 -5.116373e-01 -1.055201e-03 +8.486259e-02 +3.178071e-08 +6.403119e-08 -5.067278e-04 +2.271813e-02 -5.740819e-01 +9.575097e-04 +6.412882e-01 +9.515919e-02 -1.224688e-07 +1.803433e-06 +5.358688e-08 +1.426800e-06
+1.706667e+01 +3.375446e-03 -5.146458e-01 -1.868675e-03 +8.753220e-02 +6.028885e-08 +8.782421e-08 -9.372090e-04 +2.323340e-02 -5.648876e-01 +8.983705e-02 +6.783570e-01 +4.034289e-02 -3.127263e-08 +1.336254e-06 -8.872030e-08 +1.904626e-06
+1.708333e+01 +8.136746e-03 -4.967217e-01 -1.304636e-03 +8.471731e-02 +3.541505e-08 -2.905779e-08 -6.031947e-04 +2.329914e-02 -5.864872e-01 -1.078535e-01 +6.634174e-01 +6.193810e-02 +3.001679e-07 +1.780883e-06 -3.595664e-07 +1.462914e-06
+1.710000e+01 +1.139074e-02 -4.807861e-01 -2.355296e-04 +8.294885e-02 +6.078093e-08 +5.131568e-08 -5.054176e-04 +2.219094e-02 -5.484504e-01 -5.485855e-02 +6.669673e-01 +1.379317e-01 +2.545575e-07 +2.490247e-06 -3.041550e-07 +6.223823e-07
+1.711667e+01 -1.702940e-02 -5.246634e-01 +4.202886e-03 +8.754459e-02 -1.298746e-07 +1.430437e-07 +2.119516e-03 +2.270978e-02 -7.594910e-01 +1.275162e-01 +5.780916e-01 +9.677167e-02 +2.901084e-07 +2.282723e-06 -7.236099e-09 +8.559402e-07
+1.713333e+01 -2.013906e-02 -5.234929e-01 +4.601965e-03 +8.860261e-02 +4.415249e-08 +8.295545e-08 +9.091177e-04 +2.341019e-02 -4.579613e-01 +8.525420e-02 +5.545976e-01 +4.164229e-02 +4.833438e-07 +3.139019e-06 -3.414206e-07 +1.064957e-07
+1.715000e+01 +3.034651e-02 -5.213659e-01 -1.901767e-03 +8.946395e-02 +1.599535e-07 +1.969311e-07 -1.722184e-03 +2.272881e-02 -4.678270e-01 +2.804432e-01 +7.608984e-01 +3.069145e-02 -1.928457e-07 +2.623683e-06 -2.806029e-08 +4.819550e-07
+1.716667e+01 +8.242949e-03 -5.193278e-01 -1.017412e-03 +8.966425e-02 -4.063896e-08 +1.604996e-07 +5.693387e-05 +2.301233e-02 -3.917468e-01 +1.290730e-01 +3.345708e-01 +1.308334e-01 -3.819203e-07 +3.584898e-06 +3.687025e-07 -4.189274e-07
+1.718333e+01 +1.146725e-02 -5.234743e-01 -2.104934e-03 +9.047029e-02 -4.120949e-08 +2.766104e-08 -2.302637e-04 +2.420347e-02 -5.240620e-01 +5.452732e-02 +4.760037e-01 -1.770042e-02 -9.798399e-07 +3.832117e-06 +8.989403e-07 -5.346336e-07
+1.720000e+01 -3.197612e-02 -5.148995e-01 +2.469589e-03 +8.848995e-02 -1.183847e-07 -5.361651e-08 +1.592843e-03 +2.426198e-02 -6.513559e-01 -2.669823e-02 +4.781564e-01 -7.113834e-02 -7.376810e-07 +3.786853e-06 +8.889988e-07 -5.124744e-07
+1.721667e+01 -3.860871e-03 -5.088929e-01 -1.046217e-03 +8.724793e-02 +3.284984e-08 -2.209235e-08 -5.445014e-04 +2.363560e-02 -4.760671e-01 -2.932554e-02 +5.570909e-01 -1.283511e-02 -1.213073e-07 +4.123854e-06 +5.209197e-08 -9.339487e-07
+1.723333e+01 -2.164860e-02 -5.082040e-01 +2.408828e-03 +8.792476e-02 -8.591940e-08 -3.424307e-08 +1.328880e-03 +2.387293e-02 -7.185808e-01 -8.934098e-02 +6.025600e-01 +2.938706e-02 -1.046724e-07 +3.914517e-06 +2.563763e-07 -7.366882e-07
+1.725000e+01 +7.561218e-03 -5.172574e-01 -1.334476e-03 +8.887693e-02 -1.245545e-08 +4.118775e-08 -2.611756e-04 +2.347768e-02 -4.593660e-01 -2.195249e-02 +4.631969e-01 +9.370862e-02 +3.515604e-07 +3.071824e-06 -3.602508e-07 -1.483355e-08
+1.726667e+01 -2.180691e-02 -4.914440e-01 +1.967954e-03 +8.668806e-02 -5.877019e-08 +8.593888e-08 +9.963019e-04 +2.249290e-02 -4.383332e-01 +2.838540e-02 +3.575464e-01 +1.215136e-01 +6.672581e-07 +2.946966e-06 -5.142305e-07 -3.873283e-08
+1.728333e+01 +9.832778e-03 -5.010793e-01 -1.727380e-03 +8.595815e-02 -1.642469e-07 +1.950629e-08 +8.928076e-04 +2.280967e-02 -6.758647e-01 +4.133092e-02 +4.129557e-01 -9.097217e-03 +4.180569e-07 +2.920287e-06 -2.909097e-07 -4.881976e-09
+1.730000e+01 +8.358400e-03 -5.349608e-01 -3.309099e-04 +9.113110e-02 -1.109802e-07 +1.145629e-07 +8.205405e-04 +2.334530e-02 -7.184119e-01 +1.369315e-01 +5.461224e-01 +6.331278e-02 +1.309483e-06 +1.891524e-06 -1.142209e-06 +1.001214e-06
+1.731667e+01 -1.781895e-02 -4.941299e-01 +3.206643e-03 +8.593699e-02 +4.806780e-08 -4.458588e-08 +4.154323e-04 +2.327412e-02 -4.944093e-01 -1.159470e-01 +6.034682e-01 +2.991643e-02 +1.619275e-06 +2.341959e-06 -1.480968e-06 +5.405815e-07
+1.733333e+01 +6.129040e-03 -5.087775e-01 +3.919990e-05 +8.537489e-02 -3.463621e-08 +2.423078e-08 +2.886809e-04 +2.250123e-02 -6.332876e-01 +8.487527e-02 +5.883636e-01 -4.476081e-02 +6.706878e-07 +2.304703e-06 -5.989253e-07 +4.633591e-07
+1.735000e+01 -1.782776e-03 -5.228281e-01 +1.899473e-03 +8.832939e-02 -1.560462e-08 +4.102907e-08 +6.176108e-04 +2.309731e-02 -4.192435e-01 +8.244843e-02 +4.073045e-01 -1.079194e-02 +8.259970e-07 +1.598202e-06 -7.100942e-07 +1.170667e-06
+1.736667e+01 -7.836547e-03 -5.227143e-01 +2.617254e-03 +8.850903e-02 +8.064486e-08 -7.119096e-08 -2.698987e-05 +2.408069e-02 -3.668009e-01 -2.164549e-02 +5.285601e-01 -1.126146e-01 +9.435469e-07 +8.480492e-07 -8.918699e-07 +1.960868e-06
+1.738333e+01 +1.026182e-02 -5.042174e-01 +4.781749e-04 +8.599090e-02 -6.532933e-08 +1.135286e-08 +6.945111e-04 +2.266248e-02 -5.725486e-01 +1.299307e-02 +4.631393e-01 +5.696892e-03 +8.086593e-07 +2.919192e-07 -6.872336e-07 +2.307469e-06
+1.740000e+01 -1.107209e-02 -5.086568e-01 +3.030307e-03 +8.681742e-02 +4.960773e-08 -2.595264e-08 +3.465186e-04 +2.317916e-02 -5.297413e-01 -2.630443e-02 +6.315262e-01 -2.407898e-02 +8.450925e-07 +9.862568e-07 -7.592316e-07 +1.680264e-06
+1.741667e+01 -1.028016e-02 -5.064952e-01 +1.840549e-03 +8.689013e-02 -1.109026e-07 +1.226197e-08 +1.473017e-03 +2.282747e-02 -6.711994e-01 +1.397023e-01 +4.693628e-01 -1.182249e-01 +8.380327e-07 +7.647860e-07 -6.342268e-07 +1.826719e-06
+1.743333e+01 +3.312258e-03 -5.432424e-01 -1.627661e-04 +9.265865e-02 -7.798028e-08 -1.056033e-07 +6.525161e-04 +2.537541e-02 -7.031086e-01 -6.498777e-02 +5.605138e-01 -1.395262e-01 +1.162529e-06 +9.062856e-07 -1.027277e-06 +1.933654e-06
+1.745000e+01 -2.253187e-02 -5.171994e-01 +3.066623e-03 +8.637509e-02 +3.395490e-08 -4.453600e-08 +4.741866e-04 +2.314794e-02 -6.246170e-01 -1.028590e-01 +6.952912e-01 +1.474947e-02 +9.639211e-07 +9.204575e-07 -8.585812e-07 +1.663617e-06
+1.746667e+01 -7.995873e-03 -5.297500e-01 +2.580908e-03 +8.800413e-02 +1.633223e-09 +8.760987e-08 +6.488041e-04 +2.233011e-02 -6.417858e-01 +1.692046e-01 +6.462638e-01 +7.321680e-03 +2.110153e-07 +1.047482e-06 -1.297486e-07 +1.433367e-06
+1.748333e+01 -9.472929e-03 -5.464385e-01 +1.150027e-03 +9.159529e-02 -8.161745e-08 -7.373195e-09 +1.055394e-03 +2.412895e-02 -6.731633e-01 +6.129717e-02 +5.082869e-01 -7.672245e-02 +6.953530e-08 +1.356441e-06 +4.441443e-08 +1.297234e-06
+1.750000e+01 +1.033203e-03 -4.960347e-01 -2.624574e-03 +8.416339e-02 -3.641676e-08 +7.764930e-08 -3.539013e-04 +2.135877e-02 -6.482581e-01 +1.535252e-01 +5.721972e-01 +5.737289e-03 -4.125170e-07 +1.295187e-06 +3.587056e-07 +1.052355e-06
+1.751667e+01 +2.042807e-02 -5.115665e-01 -3.691405e-03 +8.660960e-02 -6.454794e-08 -3.068495e-08 -3.603071e-04 +2.299648e-02 -6.775180e-01 -3.801318e-02 +5.395867e-01 -3.008220e-02 -1.012370e-06 +1.914812e-06 +9.245005e-07 +6.042262e-07
+1.753333e+01 +5.821521e-03 -5.266943e-01 +7.621590e-04 +8.958613e-02 -1.369806e-08 +5.858415e-08 +3.110016e-04 +2.288166e-02 -5.200718e-01 -8.742061e-02 +4.900705e-01 +2.013166e-01 -4.415368e-07 +1.865527e-06 +4.503039e-07 +6.151234e-07
+1.755000e+01 -1.067054e-03 -5.132594e-01 +8.043046e-04 +8.760582e-02 +3.565057e-08 -3.497110e-08 -1.552414e-04 +2.324491e-02 -4.999522e-01 +1.751193e-02 +5.699867e-01 -9.258468e-02 -3.938923e-07 +1.424022e-06 +3.595831e-07 +1.043593e-06
+1.756667e+01 +1.003371e-02 -5.164053e-01 -8.962291e-04 +8.766509e-02 -8.648543e-08 -6.307919e-08 +6.074338e-04 +2.350688e-02 -6.981131e-01 -8.478399e-02 +5.021001e-01 -5.278632e-02 -2.216751e-07 +1.791192e-06 +2.697098e-07 +6.975509e-07
+1.758333e+01 +1.227909e-02 -5.119169e-01 -6.293310e-04 +8.583490e-02 +7.588362e-09 +1.589817e-08 -2.561119e-04 +2.222232e-02 -5.045014e-01 -8.555347e-03 +5.138793e-01 +4.188840e-02 -5.419120e-07 +1.209995e-06 +4.900262e-07 +1.100623e-06
+1.760000e+01 -1.121473e-02 -5.070290e-01 +3.444770e-03 +8.438332e-02 +1.400596e-07 -3.422735e-08 -5.289304e-04 +2.232406e-02 -4.900385e-01 -6.548464e-02 +7.796700e-01 -1.073330e-02 -1.059232e-06 +1.471593e-06 +9.530559e-07 +8.394338e-07
+1.761667e+01 -8.187399e-03 -5.065666e-01 +1.075699e-03 +8.166638e-02 -7.733844e-08 -4.241898e-08 +1.061081e-03 +2.168142e-02 -6.262616e-01 -4.556256e-02 +4.357006e-01 -4.834418e-02 -9.492231e-07 +1.061529e-06 +9.971495e-07 +1.144261e-06
+1.763333e+01 -1.897413e-02 -4.912074e-01 +2.133904e-03 +8.160161e-02 -8.316211e-08 -4.245558e-08 +1.395421e-03 +2.164605e-02 -6.132403e-01 +2.812841e-02 +4.100751e-01 -1.197738e-01 -4.849042e-07 +1.092448e-06 +5.888979e-07 +1.089847e-06
+1.765000e+01 +3.198033e-03 -5.131525e-01 -3.220997e-03 +8.433657e-02 -3.088462e-08 -1.436436e-08 -5.261340e-04 +2.204820e-02 -6.179207e-01 -3.411615e-02 +5.285841e-01 +1.479423e-03 -1.096534e-06 +1.455435e-06 +9.904352e-07 +7.624960e-07
+1.766667e+01 -3.866636e-02 -5.239129e-01 +3.396587e-03 +8.632324e-02 +2.039051e-08 +1.746879e-09 +6.530396e-04 +2.237774e-02 -5.001624e-01 -9.284992e-02 +5.292971e-01 +9.291239e-02 -8.786824e-07 +2.156086e-06 +8.913909e-07 +1.094610e-07
+1.768333e+01 -9.342471e-03 -5.226320e-01 +7.805726e-04 +8.640738e-02 +5.926499e-08 +5.273969e-08 -4.287259e-04 +2.184544e-02 -5.267006e-01 -8.396439e-03 +6.408873e-01 +1.269493e-01 -7.622625e-07 +2.178303e-06 +6.836925e-07 +2.000319e-08
+1.770000e+01 +7.088450e-03 -5.024262e-01 -4.510658e-03 +8.373554e-02 -3.039528e-08 +1.135395e-07 -8.408102e-04 +2.048907e-02 -5.823688e-01 +8.953753e-02 +4.896393e-01 +1.720813e-01 -1.166771e-06 +1.809187e-06 +1.029078e-06 +2.278581e-07
+1.771667e+01 -2.268431e-02 -5.114855e-01 +1.566373e-03 +8.587221e-02 -5.532005e-08 +1.632236e-08 +9.857270e-04 +2.204193e-02 -6.863030e-01 +1.505808e-01 +5.320062e-01 -1.105472e-01 -6.916599e-07 +1.623008e-06 +7.416832e-07 +5.225131e-07
+1.773333e+01 -1.287085e-02 -5.310996e-01 -2.328549e-03 +8.923801e-02 -1.368835e-08 +5.625225e-09 -4.589187e-04 +2.298705e-02 -6.424260e-01 +8.889389e-02 +5.860519e-01 -7.604107e-02 -8.334331e-07 +2.066943e-06 +7.487211e-07 +1.669818e-07
+1.775000e+01 +9.847560e-03 -5.160142e-01 -4.989326e-03 +8.605565e-02 +8.432196e-08 +5.131534e-08 -2.205194e-03 +2.164195e-02 -3.935625e-01 +6.229693e-02 +5.805490e-01 +5.802937e-02 -4.880496e-07 +1.519465e-06 +2.706600e-07 +5.483419e-07
+1.776667e+01 +1.634340e-02 -5.289407e-01 -4.514114e-03 +8.780582e-02 +2.713632e-08 -1.106536e-08 -1.454667e-03 +2.273842e-02 -5.977416e-01 +1.040763e-01 +6.399336e-01 -1.309047e-01 -3.185340e-07 +1.797548e-06 +1.751152e-07 +3.606806e-07
+1.778333e+01 -2.028115e-03 -5.314106e-01 -2.568892e-03 +8.871768e-02 +6.654130e-08 -3.494098e-08 -1.396170e-03 +2.320236e-02 -4.894571e-01 +1.385596e-02 +6.321764e-01 -1.014359e-01 -2.912238e-07 +1.704499e-06 +1.546273e-07 +4.686269e-07
+1.780000e+01 -2.489889e-02 -5.111917e-01 +1.382010e-03 +8.536934e-02 +8.007709e-09 +2.369762e-08 +2.680751e-04 +2.165924e-02 -5.645971e-01 +3.246940e-02 +5.623892e-01 +2.630440e-02 -5.347946e-07 +1.714713e-06 +5.251655e-07 +3.092881e-07
+1.781667e+01 -6.742224e-03 -5.182993e-01 -1.745900e-03 +8.680716e-02 -4.046260e-08 -1.889486e-08 +2.108787e-05 +2.247705e-02 -5.394350e-01 -1.226580e-01 +4.176705e-01 +7.173585e-02 -3.239080e-07 +1.168806e-06 +3.056808e-07 +8.738613e-07
+1.783333e+01 -1.642915e-02 -5.347680e-01 -6.971442e-04 +8.946296e-02 +4.124280e-08 -3.421176e-08 -6.495534e-04 +2.329862e-02 -5.817351e-01 -5.950341e-02 +6.653089e-01 -2.826748e-02 -2.176156e-07 +1.462519e-06 +1.503148e-07 +6.443842e-07
+1.785000e+01 +9.784909e-03 -5.252865e-01 -4.641224e-03 +8.774804e-02 +1.322271e-07 +6.908139e-08 -2.708863e-03 +2.163686e-02 -5.074605e-01 +1.448531e-01 +8.278626e-01 +3.614714e-02 -5.696220e-07 +8.023953e-07 +3.158532e-07 +1.113003e-06
+1.786667e+01 +1.992564e-02 -5.172597e-01 -6.594351e-03 +8.763645e-02 -4.711692e-09 -6.632183e-08 -1.601333e-03 +2.316276e-02 -6.735245e-01 -7.277634e-02 +6.367238e-01 -1.043299e-01 -7.835339e-07 +6.921699e-07 +6.079580e-07 +1.320629e-06
+1.788333e+01 -1.195493e-02 -4.891531e-01 -6.202230e-05 +8.323796e-02 +1.114892e-07 -6.217994e-09 -1.326709e-03 +2.130916e-02 -3.839184e-01 -1.109613e-01 +6.641728e-01 +9.669869e-02 -8.709376e-07 +5.675773e-07 +7.132252e-07 +1.270781e-06
+1.790000e+01 +1.323547e-02 -5.161058e-01 -2.007802e-03 +8.628403e-02 -3.872786e-08 +5.678001e-08 -2.534545e-05 +2.130191e-02 -7.180519e-01 +8.145259e-02 +5.989168e-01 +7.280954e-02 -7.290439e-07 +5.600038e-07 +6.826540e-07 +1.258191e-06
+1.791667e+01 -1.630851e-02 -5.247394e-01 +2.615998e-03 +8.683466e-02 -8.597782e-08 +1.926912e-08 +1.710495e-03 +2.186346e-02 -7.869000e-01 +5.260949e-02 +5.401391e-01 -2.251404e-03 -8.203311e-07 +6.613158e-07 +9.054813e-07 +1.187921e-06
+1.793333e+01 -8.250043e-04 -5.207415e-01 +1.496627e-03 +8.695443e-02 -7.050321e-09 -1.447908e-08 +4.656462e-04 +2.227356e-02 -4.885817e-01 -1.833560e-02 +4.661729e-01 -2.622865e-02 -9.979285e-07 +9.782582e-07 +9.772523e-07 +9.019083e-07
+1.795000e+01 +1.398201e-02 -5.137408e-01 -3.026942e-03 +8.798719e-02 +5.752499e-09 +1.813499e-08 -8.317429e-04 +2.210211e-02 -4.336702e-01 +8.434361e-02 +4.476077e-01 -3.536780e-02 -5.275088e-07 +1.339450e-06 +4.333924e-07 +5.291430e-07
+1.796667e+01 +3.632572e-03 -5.014257e-01 -1.323703e-03 +8.586349e-02 +3.935937e-08 -3.780327e-08 -8.220548e-04 +2.223279e-02 -5.221134e-01 -5.344267e-02 +6.301512e-01 -5.645494e-02 -4.379375e-07 +9.954529e-07 +3.497857e-07 +8.460992e-07
+1.798333e+01 +1.454483e-02 -5.140413e-01 -1.226521e-03 +8.737077e-02 +3.103790e-09 +5.505981e-08 -3.423379e-04 +2.141587e-02 -5.514272e-01 +3.283999e-02 +5.561389e-01 +1.242473e-01 -1.612158e-07 +3.970118e-07 +1.246210e-07 +1.332338e-06
+1.800000e+01 +9.111349e-04 -5.301694e-01 +1.420486e-03 +9.015278e-02 +6.095830e-08 +3.723559e-08 -4.142218e-04 +2.230648e-02 -5.378601e-01 +9.640224e-02 +7.113862e-01 +9.213378e-03 -4.112254e-07 +2.337585e-07 +3.559335e-07 +1.535356e-06
+1.801667e+01 +2.494503e-02 -5.428670e-01 -2.245724e-03 +9.036225e-02 -8.031885e-08 -3.429455e-08 +4.807821e-04 +2.323972e-02 -5.904343e-01 -1.129101e-01 +3.474979e-01 +9.926367e-03 -5.153847e-07 +5.883728e-07 +5.205991e-07 +1.251237e-06
+1.803333e+01 +9.847658e-03 -5.325856e-01 +4.521539e-05 +8.937924e-02 +1.955135e-08 -4.336181e-08 -2.449737e-04 +2.307871e-02 -4.834458e-01 -9.549862e-02 +5.369205e-01 -3.409488e-02 -7.628784e-07 +9.626881e-07 +7.020243e-07 +8.675051e-07
+1.805000e+01 -8.487944e-03 -5.306449e-01 +3.017943e-03 +8.763597e-02 -1.861055e-08 -2.603231e-09 +9.996264e-04 +2.207825e-02 -7.502959e-01 +4.521153e-03 +6.913945e-01 -1.263929e-02 -1.065230e-06 +1.101279e-06 +1.077360e-06 +6.461164e-07
+1.806667e+01 -6.878891e-03 -5.274735e-01 +3.098406e-03 +8.713064e-02 +1.823583e-08 +2.897753e-08 +5.296626e-04 +2.150361e-02 -5.350921e-01 +1.188651e-01 +5.892723e-01 -3.020542e-02 -1.254113e-06 +4.083074e-07 +1.222591e-06 +1.242038e-06
+1.808333e+01 +2.166071e-02 -5.043522e-01 -6.764806e-04 +8.350889e-02 +1.526746e-08 -8.496006e-10 -3.705644e-04 +2.097107e-02 -4.513850e-01 +3.071637e-02 +4.967268e-01 -3.403067e-02 -8.481265e-07 +5.792751e-07 +7.755226e-07 +1.025311e-06
+1.810000e+01 -3.488878e-03 -5.069751e-01 +2.463123e-03 +8.417626e-02 +1.724173e-08 -2.784788e-08 +3.827029e-04 +2.147280e-02 -5.291587e-01 -4.962693e-02 +5.813412e-01 -3.714003e-02 -6.159037e-07 +1.000816e-06 +6.086147e-07 +6.449926e-07
+1.811667e+01 +1.413834e-02 -5.175517e-01 -9.530469e-04 +8.671988e-02 +3.602012e-08 -4.884022e-08 -7.241026e-04 +2.236594e-02 -4.015037e-01 -1.131109e-01 +5.126260e-01 -3.918360e-02 -7.078654e-07 +1.161696e-06 +6.190592e-07 +5.381709e-07
+1.813333e+01 +8.265242e-03 -5.166986e-01 +1.228355e-03 +8.553503e-02 +6.479561e-08 -3.407431e-08 -5.815678e-04 +2.184601e-02 -3.958777e-01 -1.238392e-01 +5.990619e-01 +1.825473e-02 -4.925383e-07 +8.460708e-07 +4.253529e-07 +7.843712e-07
+1.815000e+01 -2.655670e-02 -5.164788e-01 +6.900814e-03 +8.655527e-02 +3.727761e-08 -1.822190e-08 +1.209182e-03 +2.185926e-02 -5.567216e-01 -1.108595e-02 +6.782897e-01 -4.674819e-02 -6.152415e-07 +6.818861e-07 +6.625511e-07 +9.240393e-07
+1.816667e+01 +3.415273e-02 -5.138290e-01 -1.678864e-03 +8.692780e-02 +1.947441e-08 +2.838120e-08 -6.720415e-04 +2.127477e-02 -5.187192e-01 +6.335319e-02 +5.838559e-01 +2.824500e-02 -4.846264e-07 +4.650925e-07 +4.131973e-07 +1.073588e-06
+1.818333e+01 +5.138742e-03 -5.002130e-01 +1.192907e-03 +8.350531e-02 -4.086066e-08 +5.960315e-08 +8.956793e-04 +1.995846e-02 -6.934525e-01 +1.597810e-01 +5.690579e-01 +3.119631e-02 -5.002118e-07 +1.933957e-07 +5.319011e-07 +1.227342e-06
+1.820000e+01 +1.843867e-02 -5.382523e-01 -1.963203e-03 +8.739543e-02 -2.840946e-08 +1.710997e-08 -6.471614e-05 +2.149972e-02 -5.312122e-01 +3.426025e-02 +4.452194e-01 +1.840064e-02 -6.898818e-07 +4.428169e-07 +6.479467e-07 +1.078210e-06
+1.821667e+01 -4.107188e-03 -5.153427e-01 +7.683255e-04 +8.560603e-02 -7.257122e-08 -1.448111e-08 +1.247753e-03 +2.148507e-02 -6.694812e-01 +2.906643e-02 +4.379988e-01 -8.144515e-02 -3.894688e-07 +8.584882e-07 +4.495024e-07 +6.696471e-07
+1.823333e+01 -4.489444e-03 -5.180265e-01 +2.084715e-03 +8.666612e-02 -3.027736e-08 -1.373449e-08 +9.531812e-04 +2.170618e-02 -7.253457e-01 -2.110425e-02 +6.335580e-01 -2.827787e-02 -6.883373e-07 +1.192473e-06 +7.128603e-07 +3.536066e-07
+1.825000e+01 +2.600797e-04 -5.162551e-01 +1.876011e-03 +8.417287e-02 -2.266728e-08 -3.988490e-08 +7.904015e-04 +2.145231e-02 -6.622202e-01 -9.509844e-02 +5.941134e-01 -4.392396e-02 -5.817500e-07 +1.302854e-06 +6.015084e-07 +2.184388e-07
+1.826667e+01 +1.420437e-02 -5.125362e-01 -3.809761e-04 +8.419681e-02 +3.870350e-08 +4.410995e-08 -6.809788e-04 +2.017965e-02 -5.096920e-01 +4.682909e-02 +6.530096e-01 +1.067957e-01 -6.575246e-07 +1.483922e-06 +5.799026e-07 -4.761960e-08
+1.828333e+01 -1.602990e-02 -4.986504e-01 +2.846362e-03 +8.041347e-02 +2.420644e-08 +4.048751e-08 +3.302287e-04 +1.927807e-02 -6.070797e-01 -2.009555e-03 +6.976335e-01 +1.430012e-01 -6.767355e-08 +1.573683e-06 +8.559874e-08 -2.027846e-07
+1.830000e+01 +2.300121e-03 -4.934473e-01 +4.057977e-04 +7.775866e-02 +1.168551e-08 +3.051535e-08 -7.770497e-05 +1.874909e-02 -5.570414e-01 -6.273987e-02 +6.022041e-01 +1.689207e-01 +4.052124e-08 +1.228331e-06 -4.224122e-08 +7.782931e-08
+1.831667e+01 +1.190409e-02 -5.317963e-01 -1.914094e-03 +8.117558e-02 -1.048071e-07 +1.775687e-08 +1.131459e-03 +1.974944e-02 -7.823980e-01 +8.802750e-03 +4.042424e-01 +5.081415e-02 -1.207815e-08 +8.311303e-07 +8.224052e-08 +5.033330e-07
+1.833333e+01 +1.357336e-02 -5.128541e-01 -1.742071e-03 +7.835434e-02 -4.644374e-08 -9.461471e-09 +2.783061e-04 +1.944861e-02 -7.450042e-01 -2.637718e-02 +5.778943e-01 -1.341262e-02 -2.267924e-07 +9.150761e-07 +2.325460e-07 +3.940034e-07
+1.835000e+01 -1.804439e-02 -5.282089e-01 +1.582875e-03 +8.145601e-02 +1.341918e-08 -4.307101e-08 +1.656852e-04 +2.069917e-02 -5.693022e-01 -1.484015e-01 +6.249607e-01 -1.917654e-02 -1.368474e-07 +1.342716e-06 +1.404731e-07 +5.509361e-08
+1.836667e+01 +4.319199e-03 -5.175522e-01 -7.008224e-04 +8.025466e-02 -6.656180e-08 -4.623664e-08 +8.598236e-04 +2.043397e-02 -8.591947e-01 -2.040911e-01 +6.027848e-01 +2.325830e-02 -1.352878e-07 +1.579466e-06 +1.807902e-07 -1.959043e-07
+1.838333e+01 +4.243194e-03 -5.165917e-01 -1.729254e-03 +8.159560e-02 -1.959622e-08 +5.599918e-08 -1.292197e-04 +1.913266e-02 -5.806281e-01 +9.739763e-02 +5.112177e-01 +1.259546e-01 +1.710809e-07 +1.656406e-06 -1.682423e-07 -3.577833e-07
+1.840000e+01 -8.638895e-03 -5.164016e-01 +5.972332e-04 +8.146569e-02 -4.796407e-08 -9.051308e-09 +8.908106e-04 +2.011070e-02 -6.646838e-01 +1.047022e-01 +4.760869e-01 -1.308158e-01 +3.543830e-07 +1.416989e-06 -2.809919e-07 -8.400594e-08
+1.841667e+01 +1.031590e-02 -5.384517e-01 -2.023483e-03 +8.569917e-02 +3.175133e-08 -2.626582e-08 -1.020542e-03 +2.139407e-02 -4.989699e-01 -1.718425e-01 +6.222368e-01 +6.091164e-02 -1.528101e-07 +1.929313e-06 +8.547214e-08 -5.032387e-07
+1.843333e+01 +1.245386e-02 -5.172267e-01 -2.524674e-03 +8.302644e-02 -1.647899e-08 -1.663416e-08 -3.585267e-04 +2.056749e-02 -5.535311e-01 -1.546280e-02 +4.808825e-01 -4.924373e-02 +8.623869e-08 +1.703468e-06 -1.019584e-07 -3.491960e-07
+1.845000e+01 +4.122991e-03 -5.227525e-01 -5.143915e-04 +8.321590e-02 -1.475511e-09 +4.163359e-09 -1.135264e-04 +2.025317e-02 -5.455587e-01 +3.365200e-02 +5.285563e-01 -1.398951e-02 +3.521173e-07 +1.532017e-06 -3.391493e-07 -2.165933e-07
+1.846667e+01 -1.949576e-03 -4.836525e-01 +1.729850e-03 +7.849596e-02 -1.074191e-08 +8.380084e-08 +5.857931e-04 +1.777119e-02 -5.145523e-01 +2.163567e-01 +4.595171e-01 +1.290708e-01 -2.754019e-08 +1.270331e-06 +5.965480e-08 -1.224283e-07
+1.848333e+01 +1.250422e-02 -5.116957e-01 -1.764327e-03 +8.123696e-02 +2.433182e-08 +9.504199e-10 -8.392830e-04 +1.977955e-02 -4.449041e-01 -5.022973e-02 +5.306838e-01 +5.001270e-02 +1.854472e-07 +1.366583e-06 -2.227957e-07 -1.093597e-07
+1.850000e+01 +6.745623e-03 -5.148065e-01 +7.749250e-04 +8.041539e-02 -5.576073e-08 +7.070481e-08 +1.115786e-03 +1.838457e-02 -6.610870e-01 +2.540656e-02 +4.121157e-01 +2.584684e-01 -5.612438e-08 +9.528478e-07 +1.158494e-07 +1.927920e-07
+1.851667e+01 +2.368009e-03 -5.393303e-01 +2.867694e-03 +8.358727e-02 +3.125632e-08 +6.294771e-08 +1.545245e-04 +1.924347e-02 -4.426642e-01 +1.667253e-01 +5.558404e-01 +9.542218e-02 +3.268966e-08 +9.231588e-07 -2.202210e-08 +2.593883e-07
+1.853333e+01 -1.173687e-03 -5.372720e-01 +1.944371e-03 +8.516097e-02 -1.094701e-08 -2.278923e-08 +6.503415e-04 +2.103556e-02 -5.839526e-01 -1.104616e-01 +5.154723e-01 +7.973797e-03 -4.829455e-08 +8.246730e-07 +8.205276e-08 +4.426921e-07
+1.855000e+01 +1.838279e-02 -5.411255e-01 +1.557519e-03 +8.482740e-02 -2.696845e-08 -3.217028e-09 +8.335310e-04 +2.058256e-02 -5.763111e-01 -1.362600e-01 +4.407077e-01 +1.130393e-01 -1.938614e-07 +5.724634e-07 +2.296032e-07 +6.460833e-07
+1.856667e+01 -1.186576e-03 -5.294610e-01 +3.244264e-03 +8.211273e-02 -2.983643e-08 +1.660478e-08 +1.288094e-03 +1.955341e-02 -6.641068e-01 +6.681289e-02 +5.086523e-01 +5.404051e-03 -2.836732e-07 +6.175216e-07 +3.390520e-07 +5.371424e-07
+1.858333e+01 +1.030179e-02 -5.042723e-01 +2.486282e-03 +8.031871e-02 -1.557282e-08 +1.769751e-08 +8.585918e-04 +1.907014e-02 -6.111014e-01 +1.478791e-01 +5.160353e-01 -6.467830e-02 -1.617473e-07 +2.957672e-07 +2.004294e-07 +8.049743e-07
+1.860000e+01 +2.307224e-02 -4.849752e-01 +1.964884e-03 +7.794485e-02 -3.422054e-08 +5.466872e-08 +1.065047e-03 +1.781567e-02 -5.936066e-01 +1.094238e-01 +4.187814e-01 +1.260955e-01 -4.158319e-07 +1.453751e-07 +4.513662e-07 +8.701215e-07
+1.861667e+01 +3.602631e-04 -5.109237e-01 +6.133288e-03 +7.926245e-02 -1.538419e-09 -1.326596e-08 +1.477391e-03 +1.929754e-02 -6.319575e-01 +2.622517e-02 +5.877026e-01 -8.301696e-02 -2.481400e-07 +4.546806e-07 +3.145432e-07 +6.473848e-07
+1.863333e+01 +1.978470e-02 -5.349517e-01 +4.993290e-03 +8.144327e-02 -2.391804e-08 +3.070479e-08 +1.608704e-03 +1.899408e-02 -6.405802e-01 +1.335828e-01 +4.973091e-01 +7.117610e-03 -3.191446e-07 +5.635981e-07 +3.882482e-07 +5.192738e-07
+1.865000e+01 +5.909077e-03 -5.223011e-01 +5.278814e-03 +8.067118e-02 +2.368299e-09 +1.517607e-08 +1.202591e-03 +1.905534e-02 -6.715933e-01 +1.082054e-02 +6.351691e-01 +5.200702e-02 -6.965462e-08 +6.124279e-07 +1.308287e-07 +4.672945e-07
+1.866667e+01 -1.655660e-02 -5.126518e-01 +6.446103e-03 +7.941146e-02 -2.175863e-08 +5.190842e-10 +1.919149e-03 +1.898800e-02 -7.453001e-01 -5.212372e-02 +5.937984e-01 +4.554494e-02 +1.866031e-07 +6.547714e-07 -7.462555e-08 +4.148492e-07
+1.868333e+01 +1.011003e-02 -5.460427e-01 +1.910324e-03 +8.469230e-02 +3.051031e-08 +8.035136e-09 -1.132628e-04 +2.006470e-02 -6.006334e-01 +4.945836e-03 +6.932788e-01 +2.823709e-02 +1.755269e-07 +7.363377e-07 -1.691047e-07 +3.842555e-07
+1.870000e+01 -6.425473e-04 -5.444073e-01 +2.184528e-03 +8.564157e-02 -1.353352e-08 -4.848831e-09 +7.691615e-04 +2.049298e-02 -7.036553e-01 -8.179719e-03 +5.853509e-01 -1.798262e-02 +2.505398e-07 +8.613283e-07 -1.955121e-07 +2.787456e-07
+1.871667e+01 -1.801744e-02 -5.202887e-01 +6.214071e-03 +8.160248e-02 +4.061963e-08 -1.443725e-08 +7.009331e-04 +1.968713e-02 -4.613148e-01 -7.653416e-02 +6.144828e-01 +1.556732e-04 +6.273553e-08 +5.783410e-07 -2.184356e-08 +4.960978e-07
+1.873333e+01 +1.154718e-02 -5.171785e-01 +1.928589e-03 +8.188323e-02 +3.098030e-09 +4.508281e-09 +4.028681e-04 +1.936224e-02 -6.881701e-01 +3.243823e-02 +6.472682e-01 -1.078068e-02 +9.806948e-08 +7.751114e-07 -7.046934e-08 +2.843338e-07
+1.875000e+01 -1.531229e-02 -4.933134e-01 +5.406640e-03 +7.813484e-02 +2.947669e-08 +4.692993e-08 +7.135844e-04 +1.763725e-02 -5.447600e-01 +2.149648e-01 +6.417107e-01 +2.449472e-02 -1.517223e-07 +5.253366e-07 +1.805801e-07 +4.258144e-07
+1.876667e+01 +1.128136e-02 -5.303818e-01 +9.958490e-04 +8.317925e-02 -7.190929e-09 +1.669521e-08 +3.843559e-04 +1.936680e-02 -6.140393e-01 +1.240341e-01 +5.286765e-01 -3.769130e-02 -1.543501e-07 +6.275551e-07 +1.665868e-07 +4.051187e-07
+1.878333e+01 +1.486701e-02 -5.138023e-01 +1.545309e-04 +8.028166e-02 +2.651472e-08 +1.939041e-08 -4.700371e-04 +1.859977e-02 -4.521709e-01 -4.951170e-02 +5.451857e-01 +1.370334e-01 +5.814411e-08 +7.502247e-07 -7.604318e-08 +2.430433e-07
+1.880000e+01 -1.232079e-02 -5.282486e-01 +1.767967e-03 +8.163806e-02 -1.549182e-08 +1.963331e-08 +7.284546e-04 +1.887409e-02 -6.007344e-01 +7.516195e-02 +4.768926e-01 +2.246950e-02 +2.592728e-07 +8.583420e-07 -2.086569e-07 +1.454116e-07
+1.881667e+01 -9.392551e-03 -5.239270e-01 +2.443699e-03 +8.152222e-02 -5.599373e-09 +6.343012e-08 +6.884693e-04 +1.794175e-02 -6.348807e-01 +2.498676e-01 +5.586059e-01 +7.962946e-02 +1.855972e-07 +7.028149e-07 -1.411811e-07 +2.393450e-07
+1.883333e+01 -7.206781e-03 -5.351226e-01 +3.190695e-03 +8.253338e-02 -4.515053e-08 +2.193741e-08 +1.648652e-03 +1.895832e-02 -7.331101e-01 +5.022052e-02 +4.495384e-01 +5.602066e-02 +3.405433e-07 +5.820355e-07 -2.423621e-07 +3.935025e-07
+1.885000e+01 -2.195386e-03 -5.234108e-01 +2.425487e-03 +7.989691e-02 +1.360780e-09 +1.842775e-08 +5.353992e-04 +1.837336e-02 -5.832573e-01 -1.887953e-02 +5.471331e-01 +1.023271e-01 +1.917093e-07 +7.904029e-07 -1.542864e-07 +1.608990e-07
+1.886667e+01 -1.021275e-02 -5.281315e-01 +2.299130e-03 +8.070888e-02 +2.615379e-08 +2.251869e-09 +2.840894e-06 +1.884490e-02 -5.963542e-01 +1.975878e-03 +6.843507e-01 +1.975389e-03 +2.840910e-07 +8.332772e-07 -2.667021e-07 +1.343165e-07
+1.888333e+01 +1.951574e-02 -5.185460e-01 -6.674988e-04 +7.967317e-02 -2.747421e-09 -4.950294e-09 -9.110050e-05 +1.871194e-02 -6.023517e-01 +3.029293e-02 +5.386550e-01 -6.057244e-02 +4.590309e-07 +7.832223e-07 -4.366312e-07 +1.674660e-07
+1.890000e+01 +7.638166e-03 -5.224467e-01 +1.664704e-03 +8.111492e-02 -3.318431e-08 -2.207018e-08 +1.074321e-03 +1.936013e-02 -6.163435e-01 +2.321259e-02 +3.905959e-01 -1.435944e-01 +2.174091e-07 +9.430596e-07 -1.551858e-07 +3.806282e-08
+1.891667e+01 -1.772334e-05 -5.341631e-01 +1.969447e-03 +8.181188e-02 +5.576524e-08 -5.242487e-09 -7.121813e-04 +1.913688e-02 -4.603575e-01 +6.692811e-03 +7.185636e-01 -3.866548e-02 +1.616882e-07 +4.100273e-07 -1.836257e-07 +5.235607e-07
+1.893333e+01 -2.649844e-02 -5.290578e-01 +4.971417e-03 +8.290663e-02 +5.565101e-08 +2.141281e-08 -2.071370e-05 +1.879550e-02 -4.540750e-01 +2.552140e-02 +7.141828e-01 +8.923111e-02 +4.259944e-08 +2.788514e-07 -4.026285e-08 +6.239948e-07
+1.895000e+01 -6.809088e-03 -5.157260e-01 +1.421529e-03 +8.013534e-02 +3.699106e-08 +1.063639e-08 -4.416133e-04 +1.835402e-02 -4.603671e-01 +1.106875e-01 +6.207675e-01 -5.134132e-02 +2.154144e-07 +3.787191e-07 -2.224144e-07 +5.018279e-07
+1.896667e+01 +3.071460e-02 -5.255424e-01 -3.164226e-03 +8.063275e-02 +3.307537e-08 +2.753532e-08 -1.412011e-03 +1.807011e-02 -5.914367e-01 +2.553367e-01 +7.307660e-01 -9.502766e-02 +2.389117e-07 +2.935649e-07 -2.874181e-07 +5.618181e-07
+1.898333e+01 -1.211521e-02 -5.264026e-01 +7.670456e-04 +8.075198e-02 -9.907098e-09 +1.199648e-08 +4.124179e-04 +1.839611e-02 -6.131191e-01 +2.365961e-02 +5.083712e-01 +4.216631e-02 +8.806263e-08 +4.528526e-07 -6.522173e-08 +4.177351e-07
+1.900000e+01 +2.631749e-02 -5.276702e-01 -3.704435e-03 +8.062779e-02 -5.118794e-09 +4.502995e-08 -7.149623e-04 +1.760867e-02 -5.572433e-01 +1.737498e-01 +4.865906e-01 +9.014320e-02 +3.212298e-08 +4.956450e-07 -6.114830e-08 +3.355632e-07
+1.901667e+01 +3.998702e-03 -5.549516e-01 -5.452173e-04 +8.354676e-02 -3.175983e-09 +2.168854e-08 -4.199687e-05 +1.874288e-02 -5.443120e-01 +7.748466e-02 +4.888671e-01 +4.708093e-02 -1.858566e-07 +6.492241e-07 +1.737778e-07 +2.317648e-07
+1.903333e+01 +1.784324e-02 -5.272959e-01 -2.547808e-03 +7.961250e-02 +1.568356e-08 +3.028888e-08 -9.165610e-04 +1.761549e-02 -5.613210e-01 +1.205619e-01 +6.191493e-01 +5.728135e-02 -1.297953e-07 +7.356534e-07 +8.362090e-08 +9.471218e-08
+1.905000e+01 -7.420201e-03 -4.973187e-01 +3.399801e-04 +7.633449e-02 +1.821589e-08 -4.823266e-09 -3.221160e-04 +1.761492e-02 -5.391389e-01 +2.727912e-02 +6.157214e-01 -6.160994e-02 -2.528549e-08 +6.175992e-07 +9.988540e-09 +1.990971e-07
+1.906667e+01 +5.236176e-03 -5.066386e-01 -1.975297e-03 +7.929242e-02 +3.515640e-08 +3.742510e-08 -1.229193e-03 +1.728934e-02 -4.503992e-01 +8.913068e-02 +6.354363e-01 +1.358687e-01 -2.354817e-07 +5.339972e-07 +1.707310e-07 +2.575327e-07
+1.908333e+01 -7.133857e-04 -5.268011e-01 -9.684563e-04 +8.066374e-02 +9.179898e-09 +3.558078e-08 -4.142796e-04 +1.759685e-02 -7.017673e-01 +7.475976e-02 +7.284213e-01 +1.398455e-01 -3.138809e-07 +3.867750e-07 +2.788122e-07 +4.027694e-07
+1.910000e+01 +3.111123e-03 -5.493531e-01 -9.345379e-04 +8.254903e-02 -2.322096e-08 -3.219145e-08 +3.335961e-04 +1.952661e-02 -7.043415e-01 +1.180475e-01 +5.295480e-01 -3.320842e-01 -1.636821e-07 +4.619458e-07 +1.678141e-07 +4.047505e-07
+1.911667e+01 -5.085085e-03 -5.106584e-01 +1.631799e-03 +7.849612e-02 +2.600929e-08 +9.864603e-09 -2.326954e-04 +1.760349e-02 -5.024310e-01 +3.788195e-02 +6.498920e-01 +1.943411e-02 -1.832578e-07 +4.364926e-07 +1.633186e-07 +3.434210e-07
+1.913333e+01 +6.191108e-03 -4.906690e-01 -3.540177e-04 +7.461545e-02 +5.533259e-09 +3.840195e-08 -2.005230e-04 +1.602949e-02 -5.288905e-01 +1.731211e-01 +5.457382e-01 +7.225946e-02 +1.244885e-07 +3.275742e-07 -1.261615e-07 +3.759089e-07
+1.915000e+01 +9.889835e-03 -5.486334e-01 -1.344892e-03 +8.169716e-02 -6.749037e-08 +6.540438e-09 +1.292716e-03 +1.832250e-02 -7.850190e-01 +5.495111e-02 +3.225002e-01 -1.876162e-02 +2.660701e-07 +1.728850e-07 -1.998707e-07 +6.079866e-07
+1.916667e+01 +1.497827e-02 -5.421799e-01 -7.164954e-05 +8.200029e-02 -2.461998e-08 +1.602433e-08 +5.606056e-04 +1.812654e-02 -7.428849e-01 +2.244429e-02 +5.622313e-01 +7.625744e-02 +1.460983e-07 +3.720076e-07 -1.156457e-07 +4.055311e-07
+1.918333e+01 +1.913469e-03 -5.290595e-01 +4.346698e-05 +8.117443e-02 -1.511953e-08 +3.226438e-08 +3.606141e-04 +1.751334e-02 -7.447958e-01 +2.109125e-01 +6.243817e-01 +5.768454e-03 +5.089658e-08 +4.628867e-07 -3.360503e-08 +2.889397e-07
+1.920000e+01 -3.390196e-03 -5.122862e-01 -1.070701e-03 +7.968107e-02 +1.381680e-08 -5.684571e-09 -5.835956e-04 +1.805515e-02 -5.199844e-01 -6.095152e-02 +6.036643e-01 +8.400306e-03 +1.787059e-07 +3.551675e-07 -1.913742e-07 +4.055219e-07
+1.921667e+01 +4.319303e-04 -5.262924e-01 -7.651577e-04 +7.994086e-02 +1.854452e-08 +3.550443e-09 -6.298293e-04 +1.784734e-02 -5.164723e-01 +3.140762e-02 +6.302901e-01 -1.472950e-02 +1.698160e-07 +2.710608e-07 -1.847809e-07 +4.705057e-07
+1.923333e+01 -1.334898e-02 -5.513118e-01 +7.528005e-04 +8.132231e-02 +1.453591e-08 +1.695775e-08 -1.947298e-04 +1.778421e-02 -5.408975e-01 +1.148242e-01 +6.251462e-01 -5.753056e-04 +8.530374e-08 +1.588240e-07 -8.819607e-08 +5.677162e-07
+1.925000e+01 -1.115247e-03 -5.309117e-01 +8.078041e-04 +7.806627e-02 -1.751517e-08 -4.255226e-09 +6.138981e-04 +1.755266e-02 -6.434625e-01 -2.792415e-02 +4.991734e-01 -1.021554e-02 -7.679266e-08 +2.181657e-07 +9.576928e-08 +4.964184e-07
+1.926667e+01 -9.094122e-03 -5.258684e-01 +1.347090e-03 +7.776729e-02 +5.080932e-08 +2.165544e-08 -9.797817e-04 +1.680030e-02 -3.940639e-01 +7.046598e-02 +7.418774e-01 +7.957798e-02 -3.463462e-08 +8.131159e-08 -4.137001e-09 +5.910874e-07
+1.928333e+01 +5.508538e-03 -5.179188e-01 +4.548433e-04 +7.518308e-02 +3.859322e-08 +1.369531e-08 -8.685443e-04 +1.639508e-02 -4.028173e-01 +2.488848e-02 +6.642635e-01 +6.802749e-02 +9.985903e-08 +1.500485e-07 -1.270540e-07 +5.048992e-07
+1.930000e+01 +2.078600e-02 -5.383109e-01 -2.771158e-03 +7.959894e-02 +1.435695e-08 +1.335762e-08 -9.623887e-04 +1.733606e-02 -5.945976e-01 +1.126257e-01 +6.821691e-01 -2.146501e-02 +6.805061e-08 +4.928785e-08 -1.004162e-07 +6.293309e-07
+1.931667e+01 +1.106809e-02 -5.334613e-01 -1.840637e-03 +7.807864e-02 +5.468907e-09 +3.151640e-08 -5.325749e-04 +1.649947e-02 -6.072271e-01 +1.835104e-01 +6.323307e-01 +4.459506e-02 +1.903053e-09 +2.861974e-08 -2.196789e-08 +6.123102e-07
+1.933333e+01 +2.622675e-02 -5.350682e-01 -4.386331e-03 +7.788187e-02 +1.788650e-08 -2.057564e-10 -1.410781e-03 +1.723500e-02 -5.211958e-01 +1.905388e-02 +6.436539e-01 -2.949314e-02 -1.351632e-07 -1.005460e-07 +7.556570e-08 +7.557659e-07
+1.935000e+01 +1.155894e-03 -5.350347e-01 -2.273969e-03 +7.737694e-02 -1.027552e-08 +2.149565e-08 -2.179915e-04 +1.652110e-02 -6.846995e-01 +1.509690e-01 +5.965534e-01 +5.213668e-03 +8.035988e-08 +1.212538e-08 -8.473416e-08 +6.178722e-07
+1.936667e+01 +7.276238e-03 -5.306880e-01 -2.545043e-03 +7.693516e-02 +2.090063e-08 +4.140687e-08 -1.096576e-03 +1.586264e-02 -5.441684e-01 +1.679628e-01 +7.008520e-01 +1.454982e-01 -1.507207e-07 +8.026888e-08 +1.021970e-07 +5.244219e-07
+1.938333e+01 +1.062912e-02 -5.174735e-01 -2.236280e-03 +7.461936e-02 -3.144506e-09 +4.944132e-08 -3.954612e-04 +1.510494e-02 -6.947166e-01 +1.974647e-01 +6.660001e-01 +1.816694e-01 -6.753098e-08 +1.341064e-07 +4.880278e-08 +4.413687e-07
+1.940000e+01 -9.161180e-03 -5.314229e-01 +1.499438e-03 +7.884975e-02 +1.383641e-08 +2.565837e-08 -4.027098e-05 +1.660292e-02 -5.351352e-01 +4.239817e-02 +6.441536e-01 +1.489720e-01 -1.958466e-08 +1.912230e-07 +1.627282e-08 +4.359945e-07
+1.941667e+01 -1.996231e-03 -5.140725e-01 -2.070897e-03 +7.797346e-02 -1.680715e-09 +1.180753e-08 -3.946791e-04 +1.673658e-02 -5.278648e-01 -3.626599e-02 +5.114736e-01 +1.182789e-01 -3.429643e-08 +3.590856e-09 +1.779196e-08 +6.133448e-07
+1.943333e+01 +3.187572e-02 -5.305278e-01 -5.490665e-03 +7.862285e-02 +1.196084e-08 +1.766018e-08 -1.498264e-03 +1.667126e-02 -4.867401e-01 -7.671071e-04 +5.850349e-01 +1.330870e-01 -2.418808e-07 +8.495793e-08 +1.754822e-07 +5.294096e-07
+1.945000e+01 -1.658622e-02 -5.158078e-01 -1.055199e-03 +7.674499e-02 -7.422417e-09 +1.222008e-08 -2.076224e-05 +1.637012e-02 -5.884175e-01 -2.361661e-02 +5.301275e-01 +1.134711e-01 -2.505114e-07 +1.511501e-07 +2.350880e-07 +4.516165e-07
+1.946667e+01 +5.098232e-04 -5.610040e-01 -4.525707e-03 +8.305412e-02 +1.020857e-08 +1.470656e-08 -1.246853e-03 +1.760578e-02 -4.839046e-01 +4.985943e-03 +5.734789e-01 +1.072305e-01 -2.342824e-07 +1.962460e-07 +1.776812e-07 +4.468083e-07
+1.948333e+01 -2.545527e-02 -5.341634e-01 -5.181678e-04 +7.858106e-02 -1.410172e-08 +3.057304e-09 +2.816449e-04 +1.692805e-02 -6.084812e-01 +7.589666e-02 +4.971002e-01 -6.344655e-02 -1.485973e-07 +3.010572e-07 +1.489553e-07 +3.196561e-07
+1.950000e+01 +8.297460e-03 -5.355156e-01 -4.390390e-03 +7.873356e-02 -2.400321e-09 +1.102201e-08 -8.695742e-04 +1.669295e-02 -5.885326e-01 +1.274798e-02 +5.776723e-01 +7.124432e-02 -2.406202e-07 +2.247645e-07 +1.972311e-07 +3.787755e-07
+1.951667e+01 +2.462622e-03 -5.263900e-01 -2.827298e-03 +7.691206e-02 -8.740890e-09 +1.507589e-08 -3.578084e-04 +1.614761e-02 -4.940281e-01 +3.411255e-02 +4.267248e-01 +8.615052e-02 -1.901827e-07 +1.624815e-07 +1.668484e-07 +4.143602e-07
+1.953333e+01 -6.492981e-03 -5.204498e-01 -1.428309e-03 +7.644965e-02 -1.989252e-08 -1.838963e-08 +2.571363e-04 +1.695852e-02 -6.093699e-01 +6.790534e-03 +4.477739e-01 -1.740051e-01 -2.485501e-07 +2.155685e-07 +2.425824e-07 +3.861983e-07
+1.955000e+01 +2.306753e-02 -5.177914e-01 -5.791044e-03 +7.682444e-02 -1.322469e-08 -2.253860e-08 -8.565804e-04 +1.712037e-02 -6.777555e-01 -3.977269e-02 +5.735309e-01 -1.619244e-01 -2.424871e-07 +3.360792e-07 +2.003590e-07 +2.726417e-07
+1.956667e+01 -2.268203e-02 -5.451129e-01 -9.492209e-04 +8.035261e-02 +8.171277e-09 -3.062459e-09 -4.502868e-04 +1.727153e-02 -5.603625e-01 +3.954778e-02 +6.421890e-01 -6.963453e-02 -1.846519e-07 +3.346530e-07 +1.590650e-07 +2.738273e-07
+1.958333e+01 +5.120961e-03 -5.273532e-01 -4.492986e-03 +7.909334e-02 +1.895780e-08 +9.214569e-10 -1.514193e-03 +1.685802e-02 -4.851112e-01 -2.192926e-02 +6.619012e-01 +2.819287e-02 -3.790953e-07 +1.901042e-07 +3.087227e-07 +3.919276e-07
+1.960000e+01 +4.763662e-03 -5.189152e-01 -4.220097e-03 +7.714836e-02 -6.102787e-09 +6.404489e-09 -7.135432e-04 +1.625463e-02 -6.570742e-01 +3.891968e-02 +6.106295e-01 +1.627958e-02 -2.131974e-07 +1.379436e-07 +1.776596e-07 +4.167743e-07
+1.961667e+01 -1.232173e-02 -5.312306e-01 -1.501985e-03 +7.970824e-02 +9.357413e-09 +1.324628e-08 -6.019803e-04 +1.655773e-02 -5.728204e-01 -4.995251e-02 +6.673138e-01 +1.698965e-01 -1.768529e-07 +6.486056e-08 +1.470331e-07 +4.903684e-07
+1.963333e+01 +3.529633e-03 -5.372540e-01 -3.692399e-03 +7.969772e-02 -2.148355e-08 -1.348586e-08 -1.314624e-04 +1.732676e-02 -6.657736e-01 -1.668051e-01 +4.744738e-01 +3.980150e-02 -1.661738e-07 +1.980777e-07 +1.518798e-07 +3.835489e-07
+1.965000e+01 -1.416766e-02 -5.252253e-01 -6.864097e-04 +7.949445e-02 +5.107910e-09 -3.277259e-09 -3.096144e-04 +1.694180e-02 -6.088229e-01 +2.266943e-02 +6.661262e-01 -5.474193e-02 +3.453896e-08 +3.344844e-07 -4.317623e-08 +2.375397e-07
+1.966667e+01 -1.313775e-04 -5.181725e-01 -3.254764e-03 +7.728035e-02 -8.504990e-09 -1.969777e-09 -4.269102e-04 +1.640734e-02 -6.296744e-01 -3.943336e-02 +5.567434e-01 +2.063526e-02 +1.203069e-07 +4.312707e-07 -1.276813e-07 +1.244927e-07
+1.968333e+01 +5.860911e-03 -5.302433e-01 -2.641708e-03 +7.910785e-02 -1.014358e-08 -4.309812e-09 -2.462376e-04 +1.683212e-02 -7.451421e-01 -3.338789e-02 +6.560280e-01 -8.011053e-03 +1.001137e-07 +4.110208e-07 -1.029479e-07 +1.514969e-07
+1.970000e+01 +3.213194e-02 -5.222084e-01 -4.917914e-03 +7.830294e-02 -1.272156e-08 -9.112380e-09 -6.382908e-04 +1.678552e-02 -7.370336e-01 -1.019357e-01 +6.206614e-01 +1.304573e-02 +1.941507e-07 +4.750111e-07 -2.034955e-07 +8.455469e-08
+1.971667e+01 +1.802158e-02 -5.107509e-01 -2.545628e-03 +7.545227e-02 -1.121208e-08 -1.577294e-08 -1.892251e-04 +1.637493e-02 -6.685632e-01 -1.228398e-01 +5.650127e-01 -3.298629e-02 +2.597897e-08 +4.301494e-07 -3.100983e-08 +1.096609e-07
+1.973333e+01 +1.662075e-02 -5.214246e-01 -1.826847e-03 +7.592469e-02 +1.107294e-08 -3.649716e-10 -7.491937e-04 +1.595712e-02 -5.645286e-01 -1.470868e-01 +6.829870e-01 +1.443565e-01 -2.188245e-07 +3.165554e-07 +1.839442e-07 +1.997266e-07
+1.975000e+01 -1.372784e-03 -5.491593e-01 -1.333280e-03 +8.083362e-02 +9.126940e-09 +3.115108e-09 -5.819274e-04 +1.684191e-02 -6.032644e-01 -5.677906e-02 +6.995000e-01 +9.029159e-02 -4.255775e-07 +2.761957e-07 +3.843969e-07 +2.590291e-07
+1.976667e+01 -6.551937e-03 -5.224638e-01 -2.581841e-04 +7.792072e-02 +1.038369e-08 -1.577577e-08 -3.985869e-04 +1.682588e-02 -4.295695e-01 -1.759763e-02 +5.390150e-01 -1.459562e-01 -2.946011e-07 +3.556231e-07 +2.660714e-07 +1.786703e-07
+1.978333e+01 -4.390361e-03 -5.240224e-01 +2.304809e-04 +7.789454e-02 +1.409013e-08 +2.178099e-08 -4.187118e-04 +1.556106e-02 -4.592961e-01 +1.439221e-01 +6.081261e-01 +8.607650e-02 -2.428463e-07 +2.934705e-07 +2.167196e-07 +1.962396e-07
+1.980000e+01 +1.526526e-02 -5.172724e-01 -3.986839e-03 +7.733711e-02 +4.310875e-09 +1.274900e-08 -9.658046e-04 +1.571574e-02 -5.430842e-01 +1.574293e-01 +5.902751e-01 -2.375633e-02 -1.374208e-07 +4.281651e-07 +1.016192e-07 +6.872221e-08
+1.981667e+01 -5.614743e-03 -5.345984e-01 -2.005503e-03 +7.953105e-02 -4.265555e-09 +9.177096e-09 -2.709768e-04 +1.625478e-02 -5.356121e-01 +4.848302e-02 +4.916994e-01 +4.864888e-02 -1.411256e-07 +3.480651e-07 +1.249121e-07 +1.552049e-07
+1.983333e+01 +2.276685e-03 -5.225107e-01 -3.197677e-03 +7.806680e-02 +2.922057e-08 +2.385239e-08 -1.644920e-03 +1.542421e-02 -3.868577e-01 +9.934864e-02 +7.029173e-01 +1.556084e-01 -1.432535e-07 +1.234353e-07 +8.857304e-08 +3.398138e-07
+1.985000e+01 +5.917863e-03 -5.297441e-01 -3.285750e-03 +7.899546e-02 -2.675778e-09 +1.987041e-08 -5.792113e-04 +1.571069e-02 -6.164422e-01 +1.483102e-01 +5.923286e-01 +6.166979e-02 -1.157915e-07 -2.619675e-09 +9.240854e-08 +4.626549e-07
+1.986667e+01 +1.221109e-02 -5.230832e-01 -3.885175e-03 +7.746201e-02 +2.854776e-08 -4.802991e-09 -1.771556e-03 +1.620102e-02 -3.154406e-01 -5.482642e-03 +6.317830e-01 -5.351785e-02 -2.463326e-07 -1.379330e-08 +1.830825e-07 +4.825715e-07
+1.988333e+01 -6.703254e-03 -5.220074e-01 -1.204580e-03 +7.636697e-02 +8.891044e-09 +1.158704e-08 -5.462911e-04 +1.537212e-02 -4.074946e-01 +4.800660e-02 +5.100038e-01 +7.607257e-02 -1.907036e-07 -1.352160e-08 +1.641650e-07 +4.555014e-07
+1.990000e+01 -4.092905e-03 -5.384733e-01 -2.470352e-03 +7.856106e-02 -7.532897e-09 +2.717813e-08 -2.320712e-04 +1.523528e-02 -5.396376e-01 +3.465524e-02 +4.665837e-01 +2.677502e-01 -2.392618e-07 +8.057428e-08 +2.187672e-07 +3.588234e-07
+1.991667e+01 -8.328270e-03 -5.204801e-01 -9.580377e-04 +7.719046e-02 -7.200434e-11 +4.331190e-10 -1.886207e-04 +1.585354e-02 -6.126553e-01 +1.429683e-01 +6.312171e-01 -1.508654e-01 -2.575589e-07 +3.723857e-08 +2.374020e-07 +4.125122e-07
+1.993333e+01 -1.563989e-02 -5.102391e-01 +1.282906e-03 +7.552550e-02 +2.229607e-08 -1.692367e-09 -5.293031e-04 +1.555097e-02 -3.803355e-01 -1.037553e-01 +6.479877e-01 +8.506490e-02 -4.266968e-08 +1.370804e-07 +2.537817e-08 +3.062025e-07
+1.995000e+01 +8.132576e-03 -5.251111e-01 -6.642301e-04 +7.746802e-02 +8.683693e-09 +1.936612e-08 -4.368619e-04 +1.515170e-02 -4.281757e-01 +1.267468e-01 +5.422223e-01 +8.725736e-02 +4.418735e-08 +1.908857e-07 -5.412317e-08 +2.409777e-07
+1.996667e+01 +1.123883e-03 -5.400127e-01 +1.142595e-03 +7.836656e-02 +1.649846e-08 +3.299262e-08 -3.565543e-04 +1.480009e-02 -5.248199e-01 +1.856162e-01 +7.421687e-01 +1.865359e-01 -8.181373e-08 +1.214742e-07 +6.721011e-08 +2.936584e-07
+1.998333e+01 +2.776446e-03 -5.384242e-01 +5.196551e-04 +7.738744e-02 -4.897071e-10 +3.778429e-09 +1.331403e-04 +1.561678e-02 -5.382126e-01 -1.080166e-01 +5.548366e-01 +1.533471e-01 -9.378783e-08 +9.135735e-08 +9.140501e-08 +3.398370e-07
+2.000000e+01 +1.661367e-04 -5.199903e-01 +1.356528e-03 +7.437079e-02 +3.443693e-09 +5.374893e-10 +1.545663e-04 +1.508759e-02 -4.327552e-01 +1.101170e-01 +4.921578e-01 -1.225011e-01 -5.207437e-08 +1.687803e-07 +5.263614e-08 +2.494434e-07
+2.001667e+01 -1.804463e-02 -5.532225e-01 +2.877459e-03 +7.825435e-02 -5.930666e-09 +5.669156e-09 +8.022448e-04 +1.563150e-02 -6.413506e-01 -1.049603e-01 +6.076325e-01 +1.768406e-01 +3.830180e-08 +1.001009e-07 -1.611725e-08 +3.247980e-07
+2.003333e+01 +5.005954e-03 -5.284737e-01 -6.615586e-04 +7.462797e-02 +1.279531e-09 +8.354044e-09 -1.719632e-04 +1.476852e-02 -5.799809e-01 -1.957032e-02 +6.333153e-01 +1.190230e-01 +1.132468e-07 +1.259528e-07 -1.116221e-07 +2.749590e-07
+2.005000e+01 -1.802798e-03 -5.365786e-01 -2.979859e-04 +7.486897e-02 -4.668409e-10 -5.560242e-09 -3.537936e-05 +1.529817e-02 -5.031603e-01 -4.284814e-02 +5.296948e-01 -3.093209e-02 +8.618550e-08 +2.396883e-07 -8.256639e-08 +1.774058e-07
+2.006667e+01 -2.416037e-02 -5.293735e-01 +1.100829e-03 +7.419919e-02 +6.561667e-09 +1.114546e-08 -2.483451e-05 +1.449681e-02 -3.815553e-01 -4.064198e-03 +4.890229e-01 +1.411239e-01 +1.530112e-08 +2.618914e-07 -1.527265e-08 +1.330320e-07
+2.008333e+01 -2.178474e-02 -5.397768e-01 -7.347990e-05 +7.493514e-02 -1.110488e-08 +7.306562e-09 +4.149289e-04 +1.475196e-02 -5.644533e-01 +8.032280e-02 +4.638285e-01 +8.289536e-04 -5.106654e-08 +2.810288e-07 +5.838678e-08 +1.180226e-07
+2.010000e+01 -7.709701e-03 -5.407115e-01 -2.763066e-03 +7.613033e-02 -1.555962e-08 +1.001586e-08 +5.456562e-05 +1.484720e-02 -6.561705e-01 +8.974237e-02 +5.059178e-01 +2.642993e-02 -3.815760e-08 +3.062040e-07 +3.733339e-08 +9.339459e-08
+2.011667e+01 +7.736059e-03 -5.337624e-01 -4.343890e-03 +7.641436e-02 -1.183693e-08 -7.655850e-09 -4.001802e-04 +1.554929e-02 -5.398650e-01 -2.439839e-02 +4.289467e-01 -7.935225e-02 +1.248906e-08 +3.799789e-07 -2.162421e-08 +3.766696e-08
+2.013333e+01 -6.889299e-03 -5.273729e-01 -2.794738e-03 +7.515931e-02 -1.162465e-08 +6.254884e-10 -1.025265e-04 +1.494426e-02 -7.504214e-01 -1.001887e-01 +6.506999e-01 +1.081466e-01 -2.013700e-08 +2.993717e-07 +1.642885e-08 +9.600768e-08
+2.015000e+01 -2.134462e-02 -5.220846e-01 -6.218030e-04 +7.344329e-02 -7.031167e-09 -2.531134e-09 +1.447454e-04 +1.469844e-02 -5.876844e-01 +7.714940e-02 +5.384326e-01 -1.166329e-01 +4.188338e-08 +1.615196e-07 -3.624013e-08 +2.172153e-07
+2.016667e+01 +4.876036e-03 -5.333928e-01 -1.986804e-03 +7.521671e-02 -4.094149e-09 +2.629588e-08 -2.375342e-04 +1.386945e-02 -6.518263e-01 +1.742793e-01 +6.396704e-01 +1.658356e-01 +5.222180e-08 +9.076750e-08 -5.508661e-08 +2.612471e-07
+2.018333e+01 +5.015736e-03 -5.579621e-01 -2.283263e-03 +7.685695e-02 -7.165031e-09 +1.501131e-08 -1.705536e-04 +1.460368e-02 -5.729333e-01 +8.790593e-02 +5.133247e-01 +1.038898e-01 +5.485467e-08 +1.511906e-07 -5.597429e-08 +2.185329e-07
+2.020000e+01 -1.971364e-02 -5.417045e-01 +8.736460e-04 +7.569000e-02 -6.094189e-09 -1.805224e-09 +4.025879e-04 +1.501428e-02 -5.567041e-01 -9.055466e-02 +5.074930e-01 +5.958016e-02 -7.476518e-08 +1.069688e-07 +7.999172e-08 +2.670302e-07
+2.021667e+01 -1.577873e-02 -5.261387e-01 +1.278723e-03 +7.365423e-02 +1.571659e-08 +4.917456e-09 -4.034773e-04 +1.430797e-02 -3.565685e-01 +1.145310e-01 +5.980164e-01 -5.612126e-02 -4.703541e-08 +1.548253e-07 +3.506021e-08 +2.024248e-07
+2.023333e+01 +1.277685e-02 -5.385112e-01 -3.007189e-03 +7.532551e-02 -6.290559e-09 +1.021967e-08 -3.310431e-04 +1.437786e-02 -5.787137e-01 -2.192574e-02 +5.212068e-01 +1.591434e-01 +9.041016e-09 +2.131875e-07 -1.625569e-08 +1.459846e-07
+2.025000e+01 -2.639758e-02 -5.406942e-01 +1.521842e-03 +7.540077e-02 +5.414416e-09 -1.356593e-08 +6.206906e-05 +1.533653e-02 -5.584792e-01 -1.561794e-01 +6.616391e-01 -3.366824e-02 +5.151327e-08 +1.164510e-07 -4.738264e-08 +2.565066e-07
+2.026667e+01 +1.693868e-03 -5.432080e-01 -3.443437e-03 +7.487786e-02 +1.136242e-08 -6.511520e-10 -1.143878e-03 +1.466423e-02 -4.117219e-01 -1.726766e-01 +5.932548e-01 +1.673300e-01 +8.008215e-08 +8.637697e-08 -1.016800e-07 +2.667513e-07
+2.028333e+01 +7.241422e-03 -5.365370e-01 -3.650216e-03 +7.452779e-02 -3.478750e-09 +6.777380e-09 -5.588388e-04 +1.425264e-02 -5.838283e-01 +2.200483e-01 +5.597962e-01 -1.361467e-01 +3.846621e-08 +1.183216e-07 -4.916504e-08 +2.243753e-07
+2.030000e+01 -2.384392e-03 -5.426633e-01 -1.746776e-03 +7.470555e-02 +1.854719e-09 -1.751720e-09 -4.184167e-04 +1.461582e-02 -5.869234e-01 -5.748548e-02 +6.402128e-01 +2.926116e-02 +7.631116e-08 +1.307704e-07 -8.175051e-08 +2.178286e-07
+2.031667e+01 +1.208520e-02 -5.089443e-01 -4.088885e-03 +7.093181e-02 -1.400940e-08 +5.681578e-10 -1.885349e-04 +1.376093e-02 -7.705038e-01 +6.607418e-03 +5.967693e-01 -2.511803e-03 +5.395647e-08 +1.329757e-07 -5.548646e-08 +1.940003e-07
+2.033333e+01 +2.359052e-02 -5.719232e-01 -4.582519e-03 +7.873864e-02 -1.386932e-08 -1.513488e-08 -2.878363e-04 +1.590329e-02 -6.368693e-01 -1.083448e-01 +4.593394e-01 -1.194551e-01 +1.185590e-08 +1.622356e-07 -1.781896e-08 +2.105935e-07
+2.035000e+01 -5.848883e-03 -5.259416e-01 -1.115228e-03 +7.430596e-02 -2.241023e-08 +5.607036e-09 +7.506689e-04 +1.412390e-02 -6.675381e-01 +1.794865e-02 +3.580396e-01 +6.501231e-02 -3.533422e-08 +1.116147e-07 +4.934048e-08 +2.169118e-07
+2.036667e+01 +2.133251e-02 -5.105563e-01 -4.622165e-03 +7.268577e-02 -8.947704e-09 +1.008508e-08 -5.072883e-04 +1.358956e-02 -5.885434e-01 +1.127247e-02 +4.763241e-01 +1.388514e-01 -7.985389e-08 +7.102283e-08 +6.440496e-08 +2.409072e-07
+2.038333e+01 +2.578816e-02 -5.594019e-01 -4.990996e-03 +7.681947e-02 -3.361972e-09 +6.581921e-09 -8.210736e-04 +1.450110e-02 -7.278201e-01 -2.145426e-02 +6.916131e-01 +1.184739e-01 -6.079213e-08 +1.657826e-07 +3.972418e-08 +1.680736e-07
+2.040000e+01 +8.889455e-04 -5.470613e-01 -2.557945e-03 +7.514149e-02 -7.836695e-09 +8.694220e-10 -1.558822e-04 +1.440447e-02 -5.929460e-01 +3.003809e-02 +4.858952e-01 -1.933015e-02 -6.082342e-08 +1.673590e-07 +5.388603e-08 +1.617948e-07
+2.041667e+01 +8.554570e-03 -5.468884e-01 -2.942225e-03 +7.624178e-02 -2.470798e-08 -3.944434e-09 +5.349766e-04 +1.479664e-02 -7.482620e-01 -3.204638e-03 +3.709420e-01 -6.097693e-02 +9.814139e-08 +1.955145e-07 -8.181539e-08 +1.406773e-07
+2.043333e+01 -9.253552e-03 -5.310136e-01 -6.671324e-04 +7.389584e-02 +6.114108e-10 +3.549394e-09 -1.816816e-04 +1.398063e-02 -4.045360e-01 +1.209642e-02 +4.300906e-01 +4.075401e-02 +3.731146e-08 +1.401524e-07 -3.918187e-08 +1.732704e-07
+2.045000e+01 +1.607673e-02 -5.461824e-01 -2.669668e-03 +7.455262e-02 +1.148510e-08 +4.392023e-09 -1.053577e-03 +1.403382e-02 -4.312460e-01 +9.491940e-02 +6.178673e-01 -2.432514e-02 +7.501365e-10 +1.403662e-07 -2.256672e-08 +1.714569e-07
+2.046667e+01 +1.346292e-02 -5.473413e-01 -1.017531e-03 +7.363061e-02 +1.475899e-09 -1.969068e-09 -2.769464e-04 +1.412173e-02 -5.593336e-01 +4.796855e-03 +5.804623e-01 -3.724214e-02 +6.445683e-09 +7.684640e-08 -1.202743e-08 +2.306323e-07
+2.048333e+01 -1.294022e-02 -5.579627e-01 +9.267824e-04 +7.484115e-02 -1.367228e-09 +4.274804e-09 +2.233416e-04 +1.402675e-02 -6.946432e-01 +5.344147e-02 +6.634000e-01 +1.537248e-02 +6.610818e-08 +1.412133e-07 -5.822927e-08 +1.652484e-07
+2.050000e+01 +2.080757e-02 -5.317986e-01 -1.548557e-03 +6.998144e-02 -2.811367e-09 -9.115750e-09 -1.701417e-04 +1.371377e-02 -6.173219e-01 -7.069620e-02 +5.629798e-01 -8.200728e-02 +4.421882e-08 +6.860341e-08 -4.541205e-08 +2.250021e-07
+2.051667e+01 -2.643952e-03 -5.222233e-01 +4.052775e-04 +7.130187e-02 -9.074098e-09 +1.016743e-08 +4.944097e-04 +1.301970e-02 -5.677149e-01 +9.737589e-02 +4.100088e-01 +7.314746e-02 +6.166098e-08 +5.973008e-08 -4.860989e-08 +2.170365e-07
+2.053333e+01 +2.263726e-02 -5.228625e-01 -1.446034e-03 +7.108087e-02 -1.469062e-08 +1.675626e-08 +4.186606e-04 +1.263464e-02 -7.496758e-01 +2.150684e-01 +4.883618e-01 +6.946514e-02 +8.576037e-08 +2.006918e-08 -7.286867e-08 +2.445195e-07
+2.055000e+01 +1.114894e-02 -5.278594e-01 -6.490072e-04 +7.206593e-02 +2.859244e-09 +7.200435e-09 -2.717063e-04 +1.324282e-02 -4.050725e-01 +9.320274e-02 +4.524790e-01 +2.609383e-02 +8.732872e-08 +5.718287e-08 -8.794985e-08 +2.192156e-07
+2.056667e+01 -3.349466e-03 -5.483125e-01 +7.363112e-04 +7.413027e-02 +4.999704e-09 +5.684509e-09 -1.159729e-04 +1.366510e-02 -4.807787e-01 +6.283963e-02 +5.548478e-01 +3.029978e-02 +7.127404e-08 +6.604806e-08 -6.971314e-08 +2.169478e-07
+2.058333e+01 +1.256443e-02 -5.305364e-01 -1.346728e-03 +7.019179e-02 +1.499101e-08 +6.255980e-09 -9.861647e-04 +1.287365e-02 -3.946552e-01 -8.863184e-03 +6.386183e-01 +1.084130e-01 +2.533350e-08 +3.346191e-08 -4.317251e-08 +2.302213e-07
+2.060000e+01 +1.242721e-02 -5.174573e-01 -1.829208e-03 +6.874594e-02 -2.169797e-09 +1.301520e-08 -2.341911e-04 +1.224131e-02 -5.255069e-01 +1.583246e-01 +4.706850e-01 +6.412163e-02 +3.243340e-08 +8.907836e-08 -3.534569e-08 +1.633832e-07
+2.061667e+01 +3.189478e-02 -5.421109e-01 -2.869361e-03 +7.136772e-02 +8.638333e-10 +1.299835e-08 -5.742919e-04 +1.268940e-02 -6.004270e-01 -1.022145e-02 +5.941961e-01 +2.267786e-01 +3.901689e-08 +1.456747e-07 -4.806560e-08 +1.165536e-07
+2.063333e+01 +4.008653e-03 -5.266886e-01 +1.100767e-03 +6.943059e-02 -9.512283e-09 -4.610876e-09 +6.686987e-04 +1.316907e-02 -5.509080e-01 -1.779180e-01 +3.646370e-01 +8.168057e-02 +1.899152e-08 +1.723487e-07 -5.394821e-09 +9.861672e-08
+2.065000e+01 +6.714390e-03 -5.529709e-01 +1.084639e-03 +7.309932e-02 +1.604627e-09 +1.519107e-08 +1.120393e-04 +1.281975e-02 -5.387228e-01 +8.502069e-03 +5.465061e-01 +2.516171e-01 +4.934169e-08 +1.300787e-07 -4.460118e-08 +1.300766e-07
+2.066667e+01 -3.479819e-03 -5.313984e-01 +1.685553e-03 +7.178892e-02 -3.525486e-09 +1.547301e-08 +4.803344e-04 +1.252910e-02 -7.464819e-01 +7.677239e-02 +6.545243e-01 +1.926814e-01 +4.361796e-08 +8.699509e-08 -3.225659e-08 +1.634882e-07
+2.068333e+01 -7.118123e-04 -5.469458e-01 +2.184509e-03 +7.324354e-02 -1.164165e-08 +1.466432e-08 +9.821792e-04 +1.279425e-02 -7.974181e-01 +3.212436e-02 +5.547745e-01 +2.230001e-01 +3.386949e-08 +9.838576e-08 -1.366688e-08 +1.558876e-07
+2.070000e+01 +6.796665e-03 -5.374042e-01 +9.456214e-04 +7.313711e-02 +1.031295e-08 +8.593500e-09 -3.594772e-04 +1.304122e-02 -6.136668e-01 +9.933740e-02 +7.841327e-01 +5.046029e-02 -2.899334e-09 +1.429330e-07 -3.819873e-09 +1.165893e-07
+2.071667e+01 +2.020489e-02 -5.344318e-01 +1.208042e-03 +7.312559e-02 +1.333009e-09 +1.803424e-09 +1.489992e-04 +1.334417e-02 -6.320145e-01 -8.506687e-02 +6.305727e-01 +1.005471e-01 +9.423865e-10 +1.645173e-07 +1.898462e-09 +9.997204e-08
+2.073333e+01 +5.279724e-03 -5.362860e-01 +5.889188e-04 +7.319194e-02 +5.555968e-10 +8.807999e-09 +7.771408e-05 +1.295150e-02 -4.199125e-01 -4.260916e-02 +4.120490e-01 +1.981332e-01 +1.602268e-08 +1.177837e-07 -1.366607e-08 +1.351340e-07
+2.075000e+01 -1.903960e-02 -5.279165e-01 +1.375602e-03 +7.080554e-02 -7.513778e-09 +1.029225e-09 +6.398635e-04 +1.288650e-02 -4.461413e-01 -5.544444e-02 +2.809365e-01 +6.139108e-02 -6.448207e-08 +1.151676e-07 +7.258835e-08 +1.345872e-07
+2.076667e+01 +3.577265e-03 -5.475647e-01 -2.028222e-03 +7.155693e-02 +9.405767e-09 -1.894250e-09 -8.593962e-04 +1.313477e-02 -5.386876e-01 -2.056515e-02 +6.965842e-01 -2.670785e-02 -5.562268e-08 +9.780505e-08 +3.726192e-08 +1.536196e-07
+2.078333e+01 +1.234974e-02 -5.502468e-01 -3.001380e-03 +7.159993e-02 +1.042167e-08 -9.409322e-09 -1.087608e-03 +1.350405e-02 -5.681899e-01 -1.066956e-01 +7.474306e-01 -9.028096e-02 -4.742258e-08 +1.179238e-07 +2.544816e-08 +1.393165e-07
+2.080000e+01 +6.399511e-03 -5.229302e-01 -7.943156e-04 +6.827354e-02 -6.522634e-09 +1.986723e-08 +2.133403e-04 +1.130945e-02 -6.805977e-01 +3.489861e-01 +5.177685e-01 +5.560279e-02 +2.999742e-08 +5.734356e-08 -2.475109e-08 +1.559333e-07
+2.081667e+01 +6.605260e-03 -5.366756e-01 -7.150044e-04 +7.062142e-02 -9.714651e-09 +4.394468e-09 +3.985792e-04 +1.252396e-02 -5.315002e-01 +9.524903e-02 +3.090361e-01 -1.368381e-02 +5.193463e-08 +1.060976e-07 -4.220913e-08 +1.294201e-07
+2.083333e+01 -2.488299e-03 -5.448672e-01 +1.181932e-03 +7.215235e-02 +6.946019e-09 -1.738739e-09 -1.674740e-04 +1.309260e-02 -5.892622e-01 -5.889553e-02 +7.043079e-01 +1.060631e-02 +7.526150e-08 +1.394926e-07 -7.411498e-08 +1.060319e-07
+2.085000e+01 -3.754619e-03 -5.559489e-01 +1.354586e-03 +7.302736e-02 -8.087601e-10 +1.660521e-09 +2.866227e-04 +1.302787e-02 -6.044560e-01 +6.339526e-02 +5.588474e-01 -3.533120e-02 +9.551261e-08 +2.037073e-07 -8.539462e-08 +4.243689e-08
+2.086667e+01 -1.637204e-02 -5.452061e-01 +1.749885e-03 +7.248939e-02 -5.973216e-10 +1.089157e-08 +3.443429e-04 +1.238952e-02 -6.870706e-01 +2.368350e-01 +6.444667e-01 -6.768510e-03 +7.160685e-08 +1.928901e-07 -6.180672e-08 +3.991244e-08
+2.088333e+01 +1.434101e-02 -5.476936e-01 -6.307504e-04 +7.297498e-02 +3.805151e-12 +9.070896e-09 -1.083291e-04 +1.253869e-02 -7.787219e-01 +1.041656e-01 +7.459794e-01 +8.366517e-02 +1.091434e-07 +2.247671e-07 -1.049848e-07 +1.055011e-08
+2.090000e+01 -4.000358e-03 -5.383075e-01 +2.422955e-04 +7.184170e-02 -7.620417e-09 +1.441337e-08 +4.711879e-04 +1.200125e-02 -7.466730e-01 +1.636480e-01 +5.471905e-01 +1.470208e-01 +1.003042e-07 +1.598689e-07 -8.685157e-08 +6.106808e-08
+2.091667e+01 +1.332849e-02 -5.404735e-01 -1.568431e-03 +7.256371e-02 -1.201164e-08 -1.232887e-09 +4.028103e-04 +1.296629e-02 -8.261138e-01 -8.440485e-02 +5.228674e-01 +3.588893e-02 +5.710816e-08 +1.482425e-07 -4.717919e-08 +8.655082e-08
+2.093333e+01 -1.992097e-02 -5.164374e-01 +3.731000e-03 +6.959849e-02 +9.571757e-09 -3.607687e-09 +9.900318e-05 +1.254487e-02 -5.374276e-01 +4.721048e-02 +7.361356e-01 -1.369001e-01 +4.565927e-08 +1.665073e-07 -4.142107e-08 +6.055655e-08
+2.095000e+01 +1.477311e-02 -5.419728e-01 -4.455546e-04 +7.194674e-02 -6.352529e-09 +7.563080e-09 +2.860762e-04 +1.227624e-02 -6.720013e-01 +6.054750e-02 +4.948818e-01 +1.094810e-01 +1.337097e-07 +1.438856e-07 -1.215750e-07 +7.578748e-08
+2.096667e+01 +1.867498e-03 -5.266896e-01 +1.951480e-03 +6.893213e-02 -1.155317e-08 +1.156570e-08 +1.002423e-03 +1.148467e-02 -7.745232e-01 +1.507173e-01 +4.680932e-01 +1.193528e-01 +9.701688e-08 +1.069991e-07 -7.519870e-08 +9.601386e-08
+2.098333e+01 +1.322612e-03 -5.463595e-01 +1.948479e-03 +7.149159e-02 +2.029669e-09 -5.547026e-09 +2.135708e-04 +1.288185e-02 -4.100103e-01 -1.144045e-01 +4.461644e-01 -3.430237e-02 +4.039892e-08 +1.640005e-07 -3.454375e-08 +6.326205e-08
+2.100000e+01 +8.699896e-04 -5.469647e-01 +3.027819e-03 +6.881907e-02 -5.021860e-09 +1.650780e-09 +8.138009e-04 +1.196355e-02 -5.693504e-01 +4.817547e-02 +4.247662e-01 -1.433611e-02 +4.267699e-08 +1.879937e-07 -2.705921e-08 +2.413977e-08
+2.101667e+01 +1.498294e-03 -5.111046e-01 +4.125584e-03 +6.686307e-02 +5.881922e-09 -4.656731e-09 +3.591113e-04 +1.196577e-02 -5.163573e-01 -1.310420e-02 +6.272307e-01 -1.041517e-01 +1.003091e-08 +2.389901e-07 -3.516032e-09 -2.563330e-08
+2.103333e+01 -2.736649e-03 -5.621464e-01 +3.751588e-03 +7.354182e-02 +7.197710e-09 +3.550838e-09 +2.165395e-04 +1.259528e-02 -4.663759e-01 +1.091730e-01 +6.106412e-01 -2.159926e-02 -4.741767e-08 +2.414287e-07 +4.847707e-08 -1.951516e-08
+2.105000e+01 -6.567209e-03 -5.463347e-01 +3.631834e-03 +7.167436e-02 +5.674122e-09 -4.046335e-09 +2.865612e-04 +1.269889e-02 -4.991502e-01 -1.391272e-02 +6.045315e-01 -8.847678e-02 -2.000563e-08 +1.822891e-07 +2.363178e-08 +3.640393e-08
+2.106667e+01 +1.975926e-02 -5.510829e-01 -7.164484e-06 +7.062239e-02 +2.458579e-09 +2.067210e-09 -1.420957e-04 +1.211763e-02 -6.915392e-01 +1.081837e-02 +7.091198e-01 +3.783233e-02 -3.924607e-08 +1.971190e-07 +3.509499e-08 +1.167925e-08
+2.108333e+01 +7.709905e-03 -5.527464e-01 +1.740380e-03 +7.123886e-02 +5.026905e-09 +3.600051e-09 -2.488046e-06 +1.209775e-02 -6.457619e-01 -6.635318e-02 +7.313475e-01 +1.501193e-01 -4.698587e-09 +1.784905e-07 +4.571372e-09 +2.735749e-08
+2.110000e+01 -9.223092e-03 -5.498198e-01 +3.041444e-03 +7.227564e-02 -1.453336e-09 -4.899625e-09 +6.158866e-04 +1.276466e-02 -4.863521e-01 -8.198702e-02 +4.145537e-01 -5.199048e-02 -1.147075e-08 +1.741037e-07 +2.043538e-08 +4.013946e-08
+2.111667e+01 +2.601981e-02 -5.402340e-01 -1.766047e-03 +7.191720e-02 +2.881116e-09 -9.713974e-09 -4.706399e-04 +1.297261e-02 -4.727277e-01 -1.375925e-01 +5.149214e-01 -1.213438e-01 +2.030020e-08 +1.445248e-07 -2.613754e-08 +6.960556e-08
+2.113333e+01 +2.529078e-02 -5.158435e-01 -7.762967e-04 +7.089209e-02 +6.764977e-09 -5.819431e-09 -5.484694e-04 +1.252746e-02 -4.158865e-01 -7.264285e-02 +5.627699e-01 -8.285568e-02 +7.683060e-09 +1.309441e-07 -1.540182e-08 +7.403419e-08
+2.115000e+01 -1.199027e-02 -5.379361e-01 +3.896316e-03 +7.167609e-02 +2.260618e-09 +2.315480e-09 +5.261401e-04 +1.211932e-02 -6.287788e-01 -6.192686e-02 +6.554772e-01 +1.192815e-01 +6.356974e-09 +9.585763e-08 +1.853028e-09 +9.939696e-08
+2.116667e+01 +3.867832e-04 -5.565908e-01 +2.624073e-03 +7.275772e-02 -2.756625e-09 +5.466878e-10 +6.303574e-04 +1.238784e-02 -5.602455e-01 -1.067597e-01 +4.580527e-01 +1.165527e-01 +3.564433e-08 +1.198019e-07 -2.430182e-08 +7.904916e-08
+2.118333e+01 +1.331268e-02 -5.441784e-01 +1.177036e-03 +7.062169e-02 +9.841574e-10 -2.969226e-09 +1.438321e-04 +1.222693e-02 -5.033265e-01 -1.054610e-01 +5.045174e-01 +2.178552e-02 -1.284661e-08 +5.357096e-08 +1.438266e-08 +1.376110e-07
+2.120000e+01 -8.024776e-04 -5.514703e-01 +1.624424e-03 +7.177054e-02 +1.177364e-09 +4.810055e-09 +2.047630e-04 +1.188575e-02 -6.330651e-01 -2.765082e-02 +6.376680e-01 +1.549598e-01 -3.281412e-08 +6.991524e-08 +3.411538e-08 +1.155519e-07
+2.121667e+01 +1.402864e-02 -5.430684e-01 +7.489295e-04 +7.049817e-02 -6.013050e-09 +5.022171e-09 +5.286042e-04 +1.162868e-02 -5.925555e-01 +6.450123e-02 +4.035995e-01 +7.132746e-02 +2.124082e-08 +1.281619e-07 -1.233519e-08 +5.518669e-08
+2.123333e+01 +2.759451e-02 -5.512967e-01 -1.892125e-03 +7.043751e-02 -4.822431e-09 +6.469752e-09 +8.687093e-06 +1.149079e-02 -5.796776e-01 +4.781599e-02 +4.242598e-01 +1.274968e-01 +6.870729e-08 +1.295798e-07 -6.465733e-08 +5.032382e-08
+2.125000e+01 +7.301320e-04 -5.679021e-01 +1.035933e-03 +7.242265e-02 -2.448773e-09 +1.260754e-09 +3.366998e-04 +1.213309e-02 -5.407917e-01 -7.382774e-02 +4.517188e-01 +1.019083e-01 +2.530665e-08 +1.138043e-07 -1.900622e-08 +7.286043e-08
+2.126667e+01 +1.716746e-02 -5.402873e-01 -1.517495e-03 +6.968860e-02 +3.717120e-09 +8.048073e-10 -5.003480e-04 +1.167634e-02 -5.918422e-01 +8.440459e-02 +6.689494e-01 -6.080832e-02 +6.263662e-08 +7.809336e-08 -6.609000e-08 +9.869102e-08
+2.128333e+01 +6.044318e-03 -5.332425e-01 -1.412453e-03 +6.811359e-02 -1.647855e-09 +4.419762e-09 -1.201452e-04 +1.113778e-02 -5.984840e-01 +1.093752e-01 +5.255486e-01 +1.688159e-02 +3.772480e-08 +1.438202e-08 -3.725232e-08 +1.499286e-07
+2.130000e+01 -1.327549e-02 -5.558609e-01 +3.873524e-04 +7.061579e-02 +8.402812e-10 -1.261153e-09 +6.766324e-06 +1.190314e-02 -6.323663e-01 -1.141905e-02 +6.283021e-01 -2.759305e-02 +3.557173e-08 +7.230215e-08 -3.346780e-08 +1.044126e-07
+2.131667e+01 -1.059017e-02 -5.318243e-01 -1.246689e-03 +6.744152e-02 -3.055489e-09 -3.270353e-09 +5.802019e-06 +1.148698e-02 -7.046057e-01 -8.426944e-02 +5.858862e-01 -1.515300e-02 -4.722348e-09 +9.086406e-08 +4.593428e-09 +7.975330e-08
+2.133333e+01 +9.733262e-04 -5.548810e-01 -1.398163e-03 +7.049895e-02 +8.370890e-10 +3.086276e-09 -2.883710e-04 +1.151893e-02 -4.453335e-01 +8.618280e-02 +4.519965e-01 +7.882483e-03 -5.464050e-09 +8.808869e-08 +1.272050e-09 +8.145064e-08
+2.135000e+01 -1.068623e-02 -5.493819e-01 -6.460102e-04 +6.832973e-02 +2.987172e-09 -2.239145e-09 -3.151656e-04 +1.150452e-02 -6.186680e-01 +7.339287e-02 +6.790618e-01 -1.353000e-01 -4.174806e-08 +9.959029e-08 +3.520081e-08 +6.904542e-08
+2.136667e+01 +6.698371e-03 -5.391369e-01 -3.420343e-03 +6.721083e-02 +1.760773e-09 +6.867105e-09 -6.819530e-04 +1.065219e-02 -5.002668e-01 +2.455310e-01 +5.293971e-01 -2.905366e-02 -2.906541e-08 +1.215597e-07 +1.828935e-08 +3.550909e-08
+2.138333e+01 -1.202154e-02 -5.655929e-01 -7.790472e-04 +6.865847e-02 +2.022351e-09 +6.111271e-09 -2.705249e-04 +1.091032e-02 -6.628727e-01 +9.669813e-02 +6.939343e-01 +9.106776e-02 -5.460260e-10 +1.016418e-07 -3.158103e-09 +5.654055e-08
+2.140000e+01 -3.017583e-02 -5.591860e-01 +2.041141e-03 +6.823908e-02 -3.587699e-09 +2.778392e-09 +5.861131e-04 +1.104686e-02 -6.617159e-01 -6.371853e-02 +5.212564e-01 +1.438095e-01 +3.260425e-08 +1.114430e-07 -2.310653e-08 +4.789350e-08
+2.141667e+01 -1.371729e-03 -5.415565e-01 +1.736898e-04 +6.585170e-02 -5.693226e-09 +2.583428e-09 +4.352763e-04 +1.064214e-02 -7.119979e-01 -2.489513e-02 +5.040360e-01 +1.011361e-01 +4.572642e-08 +7.208592e-08 -3.749445e-08 +7.858732e-08
+2.143333e+01 +4.300947e-03 -5.369846e-01 +1.862799e-04 +6.609102e-02 -6.443884e-10 +2.859176e-09 +7.371405e-05 +1.062914e-02 -7.413919e-01 +1.148967e-02 +6.880608e-01 +7.591900e-02 +4.004002e-08 +8.231508e-08 -3.686014e-08 +6.762948e-08
+2.145000e+01 +7.709968e-03 -5.719216e-01 -1.073858e-03 +6.937785e-02 +3.780796e-09 -2.441958e-09 -4.496462e-04 +1.151136e-02 -6.411960e-01 -7.170503e-02 +7.336046e-01 -1.445454e-02 -1.441667e-09 +6.573857e-08 -4.472644e-09 +9.370664e-08
+2.146667e+01 +8.682788e-03 -5.332635e-01 +1.387892e-04 +6.622328e-02 +7.831995e-09 -2.099562e-09 -5.514305e-04 +1.094998e-02 -4.351487e-01 +1.744919e-02 +6.703044e-01 -8.781772e-02 -2.953373e-08 +3.794722e-08 +2.076935e-08 +1.116136e-07
+2.148333e+01 -1.390918e-02 -5.542759e-01 +9.289765e-04 +6.979053e-02 +7.958939e-09 -5.169588e-09 -4.347233e-04 +1.172029e-02 -4.782790e-01 -1.729100e-01 +7.187479e-01 -5.266415e-03 -4.223381e-08 +5.990427e-08 +3.428021e-08 +9.963227e-08
+2.150000e+01 +9.658326e-03 -5.316246e-01 -1.422439e-04 +6.754668e-02 +6.914419e-09 +4.791882e-09 -5.297616e-04 +1.059374e-02 -5.215140e-01 +1.017098e-01 +7.300053e-01 +6.342572e-02 -4.612266e-08 +6.835669e-08 +3.676789e-08 +7.619416e-08
+2.151667e+01 -1.807510e-02 -5.502516e-01 +3.840259e-03 +7.062140e-02 -9.193917e-10 -1.152527e-09 +6.905101e-04 +1.150136e-02 -6.228358e-01 -4.353207e-02 +5.635912e-01 +1.937992e-03 +3.051540e-08 +8.231423e-08 -2.025618e-08 +7.333991e-08
+2.153333e+01 +2.555356e-02 -5.280097e-01 -1.281944e-03 +6.947100e-02 +3.135997e-09 +7.723445e-10 -4.321515e-04 +1.114435e-02 -5.482050e-01 +1.475767e-01 +6.362794e-01 -1.215150e-01 +2.789852e-08 +5.299864e-08 -3.180307e-08 +9.544475e-08
+2.155000e+01 +1.891737e-02 -5.265603e-01 -4.667556e-04 +6.824917e-02 -2.963784e-09 +8.435413e-09 +1.605777e-04 +1.033706e-02 -5.925459e-01 +5.821340e-03 +4.668507e-01 +2.961494e-01 +3.960106e-08 +6.353265e-08 -3.550626e-08 +7.434330e-08
+2.156667e+01 +1.198238e-02 -5.572769e-01 -3.174076e-04 +7.072855e-02 +1.440038e-09 +2.537975e-09 -1.546948e-04 +1.114790e-02 -5.491731e-01 -2.439136e-02 +5.856223e-01 +1.139566e-01 +1.316671e-08 +6.684088e-08 -1.439705e-08 +8.012097e-08
+2.158333e+01 +2.596126e-02 -5.338276e-01 -2.785024e-03 +6.731061e-02 -2.681898e-09 +3.791326e-09 -2.248498e-04 +1.047923e-02 -6.784991e-01 -4.380116e-02 +5.687581e-01 +1.798034e-01 -1.578241e-09 +3.947114e-08 -1.308176e-09 +9.672719e-08
+2.160000e+01 +1.371400e-02 -5.740433e-01 -1.758901e-03 +7.243238e-02 -6.208534e-09 +1.332553e-09 +2.101455e-04 +1.143877e-02 -6.344158e-01 -8.672819e-02 +3.961967e-01 +1.326242e-01 -3.213219e-09 +2.257978e-08 +5.526213e-09 +1.232784e-07
+2.161667e+01 -3.099482e-03 -5.485041e-01 +1.891878e-05 +6.982750e-02 -1.639899e-09 +3.939934e-09 +1.290477e-04 +1.079103e-02 -6.338855e-01 +1.450457e-01 +5.642053e-01 +6.479807e-04 -1.312362e-09 +5.456317e-08 +2.760572e-09 +8.416739e-08
+2.163333e+01 -1.160970e-03 -5.300626e-01 +2.056619e-03 +6.714371e-02 +1.557686e-09 +3.882949e-09 +1.932343e-04 +1.034087e-02 -5.206361e-01 +4.338670e-03 +5.716294e-01 +1.369647e-01 +1.005544e-08 +2.665737e-08 -7.215274e-09 +1.040921e-07
+2.165000e+01 +3.241162e-03 -5.260893e-01 +1.671000e-04 +6.651459e-02 -4.298479e-10 +4.246506e-09 +5.900359e-05 +1.017734e-02 -5.402012e-01 +6.739477e-02 +5.160950e-01 +8.927402e-02 -2.567684e-08 +4.557082e-08 +2.496659e-08 +8.323991e-08
+2.166667e+01 +6.469374e-04 -5.275584e-01 +9.373370e-04 +6.598661e-02 +5.092698e-10 -2.835877e-09 +1.028815e-04 +1.062732e-02 -5.026713e-01 -7.928013e-02 +5.146243e-01 -3.378273e-02 -5.001963e-09 +3.769248e-08 +5.942000e-09 +9.499117e-08
+2.168333e+01 -1.685663e-02 -5.491105e-01 +1.462767e-03 +6.843426e-02 -2.653909e-09 +3.809394e-09 +4.397967e-04 +1.043453e-02 -6.780110e-01 +8.165707e-02 +5.669008e-01 +6.140109e-02 -1.094427e-08 +1.856839e-08 +1.549354e-08 +1.098264e-07
+2.170000e+01 +4.593268e-03 -5.810418e-01 -6.907194e-04 +7.247790e-02 -3.382159e-10 +5.415701e-10 -7.967016e-05 +1.128793e-02 -5.393960e-01 -8.830842e-02 +5.195916e-01 +1.024847e-01 -3.761032e-08 -3.105472e-09 +3.466277e-08 +1.392427e-07
+2.171667e+01 +2.243525e-03 -5.548619e-01 -4.735343e-04 +6.869906e-02 +1.120390e-09 +4.943583e-09 -1.661125e-04 +1.031149e-02 -3.658568e-01 +6.414081e-02 +4.057592e-01 +1.249983e-01 +1.689884e-08 -1.237776e-08 -1.785398e-08 +1.357705e-07
+2.173333e+01 +5.296057e-03 -5.549576e-01 -7.986223e-04 +6.864921e-02 -4.521292e-10 +1.772229e-09 -8.529401e-05 +1.052948e-02 -5.599045e-01 -1.161922e-02 +5.343354e-01 +7.684922e-02 +5.340210e-08 +4.777747e-09 -5.143487e-08 +1.210538e-07
+2.175000e+01 +2.437104e-02 -5.440234e-01 -3.880048e-03 +6.759639e-02 +2.968864e-09 +4.781514e-09 -8.391280e-04 +1.008150e-02 -5.833870e-01 +7.327165e-02 +6.905438e-01 +1.120094e-01 +3.763734e-08 +1.021338e-08 -4.506841e-08 +1.098658e-07
+2.176667e+01 -5.686620e-03 -5.579236e-01 -7.348190e-04 +6.957563e-02 +5.673798e-09 -1.392230e-09 -5.896621e-04 +1.086270e-02 -3.973126e-01 +8.584748e-03 +6.154255e-01 -6.990657e-02 +3.533911e-08 +1.499211e-08 -4.008190e-08 +1.131882e-07
+2.178333e+01 -1.233566e-03 -5.480718e-01 +1.386912e-04 +6.752378e-02 -3.766010e-09 +9.315116e-10 +3.423526e-04 +1.031997e-02 -5.413031e-01 -6.858052e-02 +3.793201e-01 +1.028107e-01 +5.443296e-08 +9.566883e-09 -4.772603e-08 +1.112986e-07
+2.180000e+01 +1.706551e-02 -5.566302e-01 -6.114265e-04 +6.851232e-02 -4.086560e-09 -4.603654e-09 +2.567619e-04 +1.090701e-02 -6.887203e-01 -1.227576e-01 +5.142202e-01 -6.711540e-02 +7.389982e-09 -1.257775e-08 -4.200133e-09 +1.377692e-07
+2.181667e+01 +7.892614e-03 -5.644511e-01 +3.677184e-05 +6.889310e-02 +5.921816e-10 -2.528785e-10 -4.863280e-05 +1.055766e-02 -4.296375e-01 +1.157695e-01 +4.502725e-01 -1.234970e-01 +1.721111e-08 -1.933769e-08 -1.682426e-08 +1.393519e-07
+2.183333e+01 -1.705307e-02 -5.684044e-01 +3.190609e-03 +7.039690e-02 +8.960018e-10 +4.069289e-09 +3.983353e-04 +1.037607e-02 -6.106171e-01 +8.578423e-02 +6.399798e-01 +8.293482e-02 +4.596744e-08 +8.093852e-09 -3.914219e-08 +1.104757e-07
+2.185000e+01 +6.074114e-03 -5.510683e-01 +1.016502e-03 +6.634181e-02 -6.371644e-09 +4.126953e-09 +7.106403e-04 +9.731409e-03 -5.460669e-01 +3.604828e-02 +2.730462e-01 +1.347327e-01 +4.079989e-08 +2.789735e-08 -3.089290e-08 +8.384640e-08
+2.186667e+01 -7.322252e-04 -5.413755e-01 +2.015197e-03 +6.448233e-02 -6.498164e-09 +5.495654e-10 +8.707686e-04 +9.735719e-03 -7.708791e-01 +5.919109e-02 +4.852693e-01 -3.594290e-02 +7.214102e-08 +1.657388e-08 -5.880776e-08 +9.368141e-08
+2.188333e+01 -8.591744e-03 -5.468598e-01 +2.926019e-03 +6.661609e-02 +9.258131e-10 -6.683711e-10 +3.479318e-04 +1.012820e-02 -5.738207e-01 -1.369310e-01 +6.041660e-01 +9.972045e-02 +8.974016e-08 -8.811484e-09 -8.102409e-08 +1.209784e-07
+2.190000e+01 +2.230275e-02 -5.765067e-01 +1.434425e-03 +6.816134e-02 +5.157822e-09 +5.402738e-10 -2.509901e-04 +1.021787e-02 -4.940874e-01 +5.294785e-02 +7.048126e-01 -2.962091e-02 +7.714063e-08 -1.444377e-08 -7.546206e-08 +1.263845e-07
+2.191667e+01 -6.288846e-03 -5.405419e-01 +3.818932e-03 +6.450410e-02 -1.134412e-09 +2.335264e-09 +6.678335e-04 +9.484872e-03 -5.697388e-01 +7.372950e-02 +5.048887e-01 +2.843005e-02 +4.445675e-08 -2.357720e-10 -3.495110e-08 +1.044090e-07
+2.193333e+01 -1.510845e-02 -5.511504e-01 +5.113372e-03 +6.604102e-02 -4.123876e-09 +7.307526e-09 +1.128992e-03 +9.229459e-03 -6.133405e-01 +1.906854e-01 +4.159184e-01 +1.330339e-01 +5.169683e-08 +6.275036e-09 -3.700474e-08 +9.477346e-08
+2.195000e+01 +2.640438e-02 -5.480465e-01 +5.951199e-05 +6.438720e-02 +5.288316e-10 +1.811692e-09 -3.633112e-05 +9.454687e-03 -5.370705e-01 +5.903640e-02 +5.453083e-01 +1.862906e-02 +2.346764e-08 +2.331014e-08 -2.242599e-08 +8.023296e-08
+2.196667e+01 +1.857323e-02 -5.343194e-01 +2.632223e-03 +6.269066e-02 -2.668910e-09 +7.334368e-10 +6.323823e-04 +9.273228e-03 -7.172140e-01 -4.046135e-02 +5.748341e-01 +6.686380e-02 +2.878362e-08 +6.550649e-10 -2.058081e-08 +9.903005e-08
+2.198333e+01 +4.212269e-03 -5.361018e-01 +3.423739e-03 +6.270924e-02 +3.897040e-09 +4.202485e-09 +1.418436e-04 +8.925484e-03 -5.349465e-01 +1.499981e-01 +6.944196e-01 +4.279836e-02 +3.495018e-08 +3.319752e-09 -3.145652e-08 +9.223445e-08
+2.200000e+01 -1.352062e-02 -5.277813e-01 +4.298290e-03 +6.162226e-02 +6.013043e-11 -8.560987e-10 +6.237438e-04 +9.205666e-03 -6.553296e-01 +2.844861e-02 +6.337217e-01 -7.183461e-02 +3.656920e-08 -2.781428e-08 -2.809392e-08 +1.238450e-07
+2.201667e+01 +1.219497e-02 -5.497769e-01 +8.730860e-04 +6.441435e-02 -2.391322e-09 +3.510563e-10 +3.543528e-04 +9.470146e-03 -6.355054e-01 +9.042863e-02 +4.999393e-01 -7.433261e-02 +4.067569e-08 -3.504762e-08 -3.472825e-08 +1.327096e-07
+2.203333e+01 +9.259605e-03 -5.487013e-01 +1.673915e-03 +6.320090e-02 -3.778635e-09 +3.370500e-09 +5.999003e-04 +8.983432e-03 -5.844815e-01 +8.085862e-02 +3.849835e-01 +7.761546e-02 +5.028475e-08 -2.652816e-08 -4.136103e-08 +1.191062e-07
+2.205000e+01 -1.549563e-02 -5.603323e-01 +1.918386e-03 +6.354691e-02 -1.031137e-09 -2.810730e-09 +3.756286e-04 +9.588262e-03 -5.348901e-01 -5.210804e-03 +4.655993e-01 -1.312309e-01 +5.599576e-08 -1.669156e-08 -4.902887e-08 +1.152391e-07
+2.206667e+01 +2.807827e-03 -5.621051e-01 -7.336424e-04 +6.390823e-02 -1.737549e-12 -3.091426e-09 -1.043526e-04 +9.640948e-03 -4.597506e-01 -1.557861e-01 +4.418625e-01 -2.386484e-03 -4.713485e-09 -8.888755e-09 +3.554939e-09 +1.077493e-07
+2.208333e+01 -1.652780e-02 -5.392662e-01 +2.572985e-03 +6.126024e-02 -1.253058e-09 +6.892228e-10 +4.907231e-04 +8.873981e-03 -6.502860e-01 -1.146833e-02 +5.600263e-01 +4.156460e-02 -2.278225e-08 -1.173475e-08 +2.648262e-08 +1.022214e-07
+2.210000e+01 -9.780503e-03 -5.462846e-01 +2.476411e-03 +6.131289e-02 -6.071173e-10 +1.408481e-11 +4.145079e-04 +8.922910e-03 -6.693345e-01 -4.474953e-03 +6.069979e-01 +2.972169e-03 -9.837962e-09 -3.083670e-08 +1.347974e-08 +1.201306e-07
+2.211667e+01 +9.146158e-03 -5.429611e-01 -3.889029e-04 +6.190654e-02 +2.528758e-09 -2.261269e-09 -2.994805e-04 +9.205239e-03 -5.950408e-01 -7.014224e-02 +6.887665e-01 -4.640299e-02 +7.810116e-09 -1.336641e-08 -1.018628e-08 +1.057668e-07
+2.213333e+01 +9.439272e-03 -5.417237e-01 -3.429329e-04 +6.171063e-02 +2.923906e-09 +3.305119e-09 -3.318532e-04 +8.612847e-03 -5.903777e-01 +6.819056e-02 +7.040810e-01 +1.009176e-01 +3.034765e-08 +1.069699e-08 -3.181634e-08 +7.667833e-08
+2.215000e+01 +1.481882e-02 -5.429047e-01 -1.945243e-03 +6.300917e-02 +2.072085e-10 +1.755543e-09 -2.942742e-04 +8.926440e-03 -5.620340e-01 +6.592083e-02 +5.394708e-01 +2.416414e-02 +4.216263e-08 +1.105455e-09 -4.263119e-08 +8.819068e-08
+2.216667e+01 -1.903281e-02 -5.571515e-01 +2.193071e-03 +6.470886e-02 +3.415355e-10 +5.534532e-09 +2.793672e-04 +8.770641e-03 -6.230919e-01 +9.479050e-02 +6.064005e-01 +1.924425e-01 -6.960458e-10 +1.994330e-08 +3.367447e-09 +6.832445e-08
+2.218333e+01 +3.557655e-02 -5.618002e-01 -3.542608e-03 +6.534433e-02 +6.652413e-09 +1.954655e-09 -1.156950e-03 +9.187337e-03 -5.591884e-01 +1.048853e-01 +8.786147e-01 -4.429657e-03 -5.767363e-09 -2.275251e-09 -5.529747e-09 +9.273816e-08
+2.220000e+01 +1.078088e-04 -5.575042e-01 +1.428056e-03 +6.443983e-02 -2.347280e-10 -9.338235e-10 +2.294623e-04 +9.319341e-03 -6.305459e-01 -1.161622e-01 +5.777954e-01 +5.767390e-02 -5.881797e-09 -4.774261e-09 +7.694054e-09 +9.577778e-08
+2.221667e+01 +2.084009e-02 -5.613624e-01 -1.570765e-03 +6.671502e-02 -4.001726e-09 -2.597229e-10 +1.873462e-04 +9.541886e-03 -6.769031e-01 -3.150380e-02 +4.195472e-01 +1.221612e-02 -5.165913e-08 +1.976104e-08 +5.056839e-08 +7.408831e-08
+2.223333e+01 -2.122089e-02 -5.374687e-01 +2.581420e-03 +6.538661e-02 +1.748816e-09 -1.007046e-09 +1.834357e-04 +9.402655e-03 -4.898652e-01 -1.012652e-01 +5.594617e-01 +3.904467e-02 -1.724853e-08 -4.526890e-09 +1.800865e-08 +9.513354e-08
+2.225000e+01 -5.947151e-03 -5.381164e-01 +6.454799e-04 +6.443551e-02 +3.869336e-10 -4.534128e-10 +5.275415e-05 +9.184303e-03 -4.960465e-01 -3.148021e-03 +4.917158e-01 -2.515294e-02 -5.455956e-09 +2.844172e-09 +5.655123e-09 +8.552108e-08
+2.226667e+01 -2.347398e-02 -5.658972e-01 +2.253445e-03 +6.624887e-02 +1.297567e-09 +7.948526e-10 +1.816612e-04 +9.278597e-03 -6.443715e-01 +6.793234e-02 +6.899731e-01 -2.385520e-02 +5.113981e-09 +5.010310e-09 -3.157281e-09 +8.370417e-08
+2.228333e+01 -1.852504e-02 -5.591112e-01 +3.112622e-03 +6.431820e-02 +3.498444e-09 -2.736132e-09 +7.082394e-05 +9.348784e-03 -4.696779e-01 -1.479835e-01 +6.477419e-01 -1.461371e-02 +2.390981e-09 +2.052718e-08 -1.594316e-09 +6.903574e-08
+2.230000e+01 -5.385720e-03 -5.654899e-01 +1.723033e-03 +6.395243e-02 +4.059717e-09 -6.770381e-09 -1.811273e-04 +9.693371e-03 -4.223292e-01 -1.807915e-01 +6.371737e-01 -2.177724e-01 +1.942238e-08 +2.778571e-08 -1.996515e-08 +6.462858e-08
+2.231667e+01 -1.687157e-02 -5.549303e-01 +4.474264e-03 +6.303179e-02 -2.098586e-09 +3.792108e-09 +8.489545e-04 +8.423871e-03 -6.555979e-01 +1.039075e-01 +5.107199e-01 +1.237093e-01 +2.240361e-08 +2.339745e-08 -1.359556e-08 +5.677288e-08
+2.233333e+01 -1.630624e-02 -5.582506e-01 +4.331982e-03 +6.353955e-02 -1.447854e-09 -6.739142e-09 +7.584322e-04 +9.589319e-03 -7.129128e-01 -2.066156e-01 +6.098778e-01 -1.980745e-01 +1.683130e-08 +4.495899e-08 -9.139323e-09 +4.609180e-08
+2.235000e+01 +5.636507e-03 -5.506169e-01 +1.279269e-03 +6.361678e-02 -4.195416e-09 -2.348200e-09 +6.336512e-04 +9.105777e-03 -7.628443e-01 +9.773094e-02 +4.929055e-01 -2.328620e-01 +1.390655e-08 +2.651907e-08 -7.487459e-09 +5.860599e-08
+2.236667e+01 +5.897776e-03 -5.817583e-01 -1.035917e-03 +6.744221e-02 +3.742039e-09 -1.072193e-09 -5.444560e-04 +9.469969e-03 -4.320924e-01 +8.215819e-02 +6.580966e-01 -1.402764e-01 +8.285800e-09 +3.189765e-08 -1.246322e-08 +5.603480e-08
+2.238333e+01 +9.680141e-03 -5.297123e-01 -1.040214e-03 +6.262905e-02 +7.580194e-10 +1.424302e-10 -2.194935e-04 +8.657105e-03 -5.204955e-01 -9.055533e-03 +5.592443e-01 +2.481104e-02 -2.554628e-09 +3.238959e-08 +5.779869e-10 +4.787353e-08
+2.240000e+01 -1.197041e-02 -5.882403e-01 +1.057921e-03 +6.754569e-02 +1.648510e-09 +1.729164e-09 -3.304787e-05 +9.127333e-03 -4.753507e-01 +4.400611e-02 +5.715389e-01 +7.137920e-02 +5.738665e-09 +4.899536e-08 -5.668258e-09 +3.556326e-08
+2.241667e+01 -1.775418e-02 -5.527602e-01 +1.360255e-03 +6.392301e-02 +3.832896e-10 +1.626176e-09 +1.473327e-04 +8.621177e-03 -5.407879e-01 +2.152923e-02 +5.575768e-01 +8.651889e-02 -1.810684e-08 +3.624679e-08 +1.839840e-08 +4.265841e-08
+2.243333e+01 -4.089774e-03 -5.704438e-01 +1.425427e-03 +6.546970e-02 -1.858299e-09 +5.067693e-11 +4.056940e-04 +8.977424e-03 -6.765048e-01 -5.066259e-03 +5.503815e-01 +1.108909e-02 -2.519418e-08 +1.938568e-08 +2.727434e-08 +6.098181e-08
+2.245000e+01 +5.295101e-03 -5.558975e-01 +9.269366e-05 +6.255738e-02 -3.621129e-09 +1.444671e-09 +4.246213e-04 +8.400095e-03 -7.701592e-01 +3.403922e-03 +5.284890e-01 +9.290941e-02 -2.292900e-08 +2.653852e-08 +2.528273e-08 +4.876049e-08
+2.246667e+01 -1.289931e-03 -5.594493e-01 +1.216698e-03 +6.319748e-02 -1.247434e-09 +4.821641e-09 +3.056587e-04 +8.073696e-03 -5.613519e-01 +1.623762e-01 +4.784561e-01 +1.594710e-01 -2.724377e-08 +5.396887e-08 +2.835845e-08 +1.952280e-08
+2.248333e+01 +1.677795e-02 -5.308463e-01 -1.155550e-03 +6.037784e-02 +3.888387e-11 +1.387274e-09 -1.572096e-04 +8.058193e-03 -5.916783e-01 +2.436507e-02 +5.897819e-01 +6.685953e-02 -2.679816e-08 +3.290242e-08 +2.408954e-08 +3.874983e-08
+2.250000e+01 +3.060199e-03 -5.289782e-01 -3.450026e-05 +6.022842e-02 -1.670949e-09 +2.182667e-09 +1.875544e-04 +7.916870e-03 -6.013144e-01 +1.128554e-01 +4.828973e-01 +3.452439e-02 -2.627501e-08 +2.787853e-08 +2.642840e-08 +4.180818e-08
+2.251667e+01 -1.922118e-02 -5.524069e-01 +8.232854e-04 +6.236153e-02 -2.671701e-10 +3.627562e-11 +1.394698e-04 +8.416721e-03 -5.712476e-01 -9.344907e-02 +5.454093e-01 +8.943498e-02 -2.854460e-08 +3.734180e-08 +2.817052e-08 +3.646878e-08
+2.253333e+01 +1.779682e-02 -5.438682e-01 -2.837682e-03 +6.212553e-02 -4.322842e-10 +2.140242e-09 -3.245613e-04 +8.112399e-03 -6.836573e-01 +8.368587e-02 +6.399128e-01 +6.202836e-02 -3.860492e-08 +1.235596e-08 +3.389055e-08 +5.711428e-08
+2.255000e+01 +1.560792e-03 -5.804291e-01 -1.618813e-03 +6.652466e-02 +4.140662e-10 -8.501162e-11 -2.627652e-04 +8.920609e-03 -5.816255e-01 -1.956615e-01 +5.981399e-01 +1.774935e-01 -2.036835e-08 +2.246360e-08 +1.714976e-08 +5.362994e-08
+2.256667e+01 -5.458798e-03 -5.399764e-01 -7.436468e-04 +6.199569e-02 +4.383729e-09 -1.588911e-09 -6.151585e-04 +8.473807e-03 -5.561420e-01 +8.770835e-03 +8.494201e-01 -1.234096e-01 -4.429402e-08 +1.012167e-08 +3.693369e-08 +6.120817e-08
+2.258333e+01 -2.141438e-02 -5.559169e-01 -2.256045e-04 +6.536773e-02 +2.105939e-09 +1.599694e-09 -2.776491e-04 +8.507287e-03 -6.158058e-01 +5.835583e-02 +7.463094e-01 +5.884455e-02 -4.049856e-08 +1.651537e-09 +3.603996e-08 +6.897950e-08
+2.260000e+01 -1.103325e-02 -5.581488e-01 -1.678091e-03 +6.425369e-02 +2.474377e-09 -3.970184e-10 -5.110233e-04 +8.570335e-03 -5.909143e-01 -1.339072e-01 +7.531198e-01 +1.034183e-01 -5.713318e-08 +2.698753e-10 +4.992356e-08 +7.028114e-08
+2.261667e+01 +2.538015e-02 -5.649427e-01 -5.585954e-03 +6.522970e-02 -4.951216e-10 -1.743917e-09 -6.603250e-04 +8.828643e-03 -7.504203e-01 -1.081696e-02 +6.943229e-01 -1.241812e-01 -4.725653e-08 +1.214768e-08 +3.942783e-08 +6.057294e-08
+2.263333e+01 +5.618142e-03 -5.621651e-01 -3.361753e-03 +6.455887e-02 +5.441635e-10 -4.632391e-09 -4.995497e-04 +9.063400e-03 -6.076594e-01 -2.155966e-01 +6.347912e-01 -1.418065e-01 -5.248397e-08 +2.761892e-08 +4.563437e-08 +4.724969e-08
+2.265000e+01 -1.676925e-02 -5.344243e-01 -1.894495e-04 +6.107866e-02 +2.234409e-09 -2.268015e-09 -2.981891e-04 +8.298041e-03 -6.326609e-01 -1.440414e-01 +7.969445e-01 -2.849789e-02 -5.252502e-08 +2.409884e-08 +4.724243e-08 +4.413421e-08
+2.266667e+01 +2.716891e-02 -5.300733e-01 -3.961585e-03 +6.045218e-02 +2.142586e-09 -9.178018e-10 -7.725272e-04 +8.026039e-03 -4.733646e-01 -9.622175e-02 +6.312808e-01 +3.076411e-02 -4.832455e-08 +2.330981e-08 +3.966634e-08 +4.226439e-08
+2.268333e+01 -1.298324e-02 -5.644241e-01 -9.411838e-04 +6.355278e-02 +6.421604e-10 -1.953662e-09 -1.985457e-04 +8.529428e-03 -4.402125e-01 -1.238578e-02 +4.791465e-01 -1.418729e-01 -4.371721e-08 +2.471290e-08 +3.969167e-08 +4.424525e-08
+2.270000e+01 -3.026637e-03 -5.452485e-01 -8.484241e-04 +6.177995e-02 +2.654653e-09 +6.581098e-10 -4.395533e-04 +7.951697e-03 -4.785413e-01 +8.019105e-02 +6.889781e-01 -2.396708e-02 -4.161018e-08 +2.728958e-08 +3.590566e-08 +3.694168e-08
+2.271667e+01 -1.334644e-02 -5.633691e-01 +2.000834e-03 +6.259845e-02 +2.014484e-09 -6.481464e-10 +4.053613e-06 +8.197063e-03 -4.190487e-01 -1.068017e-01 +5.784345e-01 +6.247431e-02 -3.634918e-08 +3.910384e-08 +3.427320e-08 +2.711532e-08
+2.273333e+01 -2.755009e-03 -5.518680e-01 +1.420925e-03 +6.120024e-02 -7.872534e-10 -2.535864e-09 +2.857629e-04 +8.235236e-03 -5.032155e-01 -5.356175e-02 +4.367709e-01 -1.537139e-01 -3.512854e-08 +4.028045e-08 +3.522960e-08 +2.579873e-08
+2.275000e+01 +1.945977e-02 -5.535894e-01 -8.781298e-04 +6.229071e-02 +1.902636e-09 +1.436279e-10 -3.512872e-04 +8.007677e-03 -4.866074e-01 +1.090542e-02 +6.504612e-01 +3.826938e-03 -2.894419e-08 +3.228365e-08 +2.469950e-08 +3.119555e-08
+2.276667e+01 -9.671647e-03 -5.548393e-01 +2.178623e-03 +6.382156e-02 +4.139580e-10 +2.532125e-09 +2.263639e-04 +7.869567e-03 -6.391126e-01 +1.045174e-01 +6.902110e-01 +1.080450e-01 -2.464905e-08 +3.496053e-08 +2.488305e-08 +2.718295e-08
+2.278333e+01 +5.166616e-03 -5.538494e-01 +1.533519e-03 +6.342155e-02 -7.215004e-10 +1.798499e-09 +2.917479e-04 +7.887994e-03 -6.020032e-01 +1.493786e-01 +5.558893e-01 -3.524516e-03 -2.977613e-08 +4.806307e-08 +3.021407e-08 +1.447723e-08
+2.280000e+01 -1.353933e-02 -5.621138e-01 +3.799637e-03 +6.219541e-02 -2.818885e-09 -1.206944e-09 +8.487301e-04 +8.099023e-03 -6.563911e-01 -1.045415e-01 +4.321581e-01 +1.957427e-03 -2.980658e-08 +4.998679e-08 +3.427422e-08 +1.373991e-08
+2.281667e+01 -1.310798e-02 -5.451891e-01 +1.793772e-03 +6.053252e-02 -9.109175e-10 -1.064390e-09 +3.465492e-04 +7.845464e-03 -4.810640e-01 -9.258617e-02 +4.177190e-01 +2.160634e-03 -2.517793e-08 +5.754013e-08 +2.629534e-08 +4.337479e-09
+2.283333e+01 -1.150108e-02 -5.633108e-01 +3.154993e-03 +6.138469e-02 -1.696665e-09 +8.234306e-11 +6.198443e-04 +7.773591e-03 -4.822911e-01 +1.163641e-01 +3.500846e-01 -1.131397e-01 -2.178239e-08 +4.907872e-08 +2.502850e-08 +1.138839e-08
+2.285000e+01 -3.640188e-03 -5.687346e-01 +2.602017e-03 +6.182108e-02 -2.673572e-09 +3.022090e-09 +6.813745e-04 +7.409371e-03 -5.874999e-01 +1.408034e-01 +3.719312e-01 +1.184081e-01 -1.696758e-09 +4.053691e-08 +6.471525e-09 +1.646006e-08
+2.286667e+01 -2.860496e-02 -5.386503e-01 +4.756728e-03 +5.914460e-02 -2.744573e-09 +1.158891e-09 +9.567646e-04 +7.301085e-03 -6.229606e-01 -2.273187e-02 +3.995968e-01 +1.215197e-01 +6.164246e-09 +4.905533e-08 +9.686321e-10 +7.243194e-09
+2.288333e+01 +4.682119e-03 -5.575668e-01 +1.168569e-03 +6.095448e-02 -1.696595e-09 +7.654737e-10 +3.735748e-04 +7.549520e-03 -6.551556e-01 -4.705182e-02 +5.196807e-01 +1.117265e-01 +8.616984e-09 +5.516389e-08 -5.446771e-09 +2.824421e-09
+2.290000e+01 -4.434372e-03 -5.557167e-01 +1.415797e-03 +6.057887e-02 -9.493953e-10 +1.443317e-09 +3.024237e-04 +7.383841e-03 -6.042893e-01 +1.594995e-02 +5.314353e-01 +1.094691e-01 -9.351772e-09 +3.698024e-08 +1.102641e-08 +1.848275e-08
+2.291667e+01 +9.398193e-03 -5.385048e-01 +6.381744e-04 +5.955904e-02 -9.301055e-10 -3.788268e-10 +2.048454e-04 +7.480200e-03 -5.949667e-01 -9.031442e-02 +5.203537e-01 +5.275966e-02 +7.950900e-10 +3.982394e-08 +7.464256e-10 +1.609819e-08
+2.293333e+01 +1.837529e-02 -5.399767e-01 -7.507199e-04 +5.988612e-02 +3.219990e-09 +1.581492e-09 -5.346730e-04 +7.223725e-03 -4.896545e-01 +1.211049e-01 +7.837905e-01 +2.171225e-02 -1.026374e-08 +4.083043e-08 +6.101991e-09 +1.302726e-08
+2.295000e+01 +3.436491e-03 -5.466523e-01 -5.684559e-04 +6.100555e-02 +9.114607e-10 +1.402726e-09 -1.936962e-04 +7.356975e-03 -4.836137e-01 +1.065072e-01 +5.658230e-01 +2.027063e-02 -9.400661e-09 +3.703403e-08 +7.608428e-09 +1.718237e-08
+2.296667e+01 +1.471493e-02 -5.678659e-01 -1.650170e-03 +6.231459e-02 +1.509493e-10 +1.474825e-09 -2.188657e-04 +7.476986e-03 -6.121397e-01 +4.501234e-02 +6.251321e-01 +8.921356e-02 -1.148515e-08 +3.258764e-08 +9.401546e-09 +2.186256e-08
+2.298333e+01 -3.238207e-04 -5.641990e-01 +6.496000e-04 +6.140690e-02 +1.351835e-09 +4.160011e-10 -1.105902e-04 +7.486628e-03 -5.923930e-01 -3.416738e-03 +7.192551e-01 +3.882111e-02 -1.625969e-08 +5.147792e-08 +1.464144e-08 +3.736022e-09
+2.300000e+01 +2.063276e-02 -5.635288e-01 -1.047204e-03 +6.135675e-02 +3.358228e-10 +6.514693e-10 -1.709211e-04 +7.418007e-03 -5.117408e-01 +3.359091e-02 +5.412899e-01 +2.462543e-02 -4.556654e-09 +4.629351e-08 +3.173484e-09 +7.838285e-09
+2.301667e+01 +8.822295e-03 -5.639613e-01 -6.101204e-04 +6.160199e-02 +6.694562e-10 +1.463367e-09 -1.663740e-04 +7.302494e-03 -6.149723e-01 +4.970455e-02 +6.808837e-01 +8.783437e-02 -3.030277e-09 +4.240470e-08 +1.760330e-09 +1.040816e-08
+2.303333e+01 +1.442400e-03 -5.603740e-01 +2.262830e-04 +6.154754e-02 -1.851216e-10 +6.250302e-10 +5.468397e-05 +7.385329e-03 -5.108598e-01 -3.418496e-03 +4.918712e-01 +6.009186e-02 +5.124625e-09 +4.125440e-08 -4.484021e-09 +1.171171e-08
+2.305000e+01 -1.556217e-02 -5.711044e-01 +2.236927e-03 +6.275501e-02 +1.202707e-09 +2.169418e-09 +9.271174e-05 +7.275633e-03 -3.968608e-01 +1.656772e-01 +5.153504e-01 +4.187113e-02 +1.408645e-08 +4.067727e-08 -1.270441e-08 +1.120478e-08
+2.306667e+01 -5.452652e-03 -5.353091e-01 +6.959728e-04 +5.819618e-02 -3.311833e-10 +2.165906e-09 +1.328562e-04 +6.707820e-03 -5.409593e-01 +1.438329e-01 +5.117529e-01 +6.475918e-02 +5.886553e-09 +4.198121e-08 -4.692654e-09 +5.936277e-09
+2.308333e+01 -2.722332e-03 -5.452912e-01 -3.984546e-04 +5.984714e-02 +6.404600e-10 +2.331575e-09 -1.370444e-04 +6.845522e-03 -6.451818e-01 +1.643773e-02 +7.175325e-01 +2.127423e-01 +8.666684e-09 +4.265718e-08 -9.076076e-09 +5.884405e-09
+2.310000e+01 +1.089588e-02 -5.665890e-01 -9.182968e-04 +6.182396e-02 -1.242659e-09 +2.666924e-09 +7.699795e-05 +6.995059e-03 -6.691104e-01 +1.004791e-01 +5.496151e-01 +1.624980e-01 +2.789961e-08 +3.475021e-08 -2.587018e-08 +1.402854e-08
+2.311667e+01 -1.878127e-04 -5.472650e-01 +1.479532e-03 +6.027388e-02 -4.324161e-10 -2.103731e-10 +2.358455e-04 +7.204683e-03 -6.426769e-01 -7.655542e-02 +6.078311e-01 +4.470350e-02 +2.195791e-08 +4.114647e-08 -1.923369e-08 +9.039395e-09
+2.313333e+01 +1.088525e-02 -5.594139e-01 -4.252686e-04 +6.246224e-02 +7.472131e-10 +1.946320e-09 -1.589427e-04 +7.106515e-03 -5.199168e-01 +1.736765e-01 +6.078311e-01 +2.025424e-02 +1.871720e-08 +3.580194e-08 -1.869396e-08 +1.316916e-08
+2.315000e+01 +4.973825e-03 -5.483505e-01 -3.629615e-04 +6.018449e-02 -3.037467e-09 -6.645259e-10 +4.116514e-04 +7.200216e-03 -6.227647e-01 -3.761225e-02 +3.076046e-01 -4.223380e-02 +1.681492e-08 +3.081234e-08 -1.327666e-08 +1.818481e-08
+2.316667e+01 -1.955765e-03 -5.329890e-01 +1.495302e-03 +5.861293e-02 -1.259489e-09 -6.685021e-10 +3.582742e-04 +6.989318e-03 -6.277565e-01 +2.910449e-02 +5.006540e-01 -1.079454e-01 +9.087815e-09 +3.367883e-08 -6.313090e-09 +1.384821e-08
+2.318333e+01 -3.676253e-03 -5.579729e-01 +2.029376e-03 +6.010903e-02 -2.856087e-09 -1.507784e-09 +6.606736e-04 +7.257572e-03 -6.580812e-01 +2.915151e-03 +3.574086e-01 -1.708176e-01 +7.584269e-09 +2.561114e-08 -3.004021e-09 +2.285730e-08
+2.320000e+01 -7.524104e-03 -5.537909e-01 +9.468342e-04 +5.875559e-02 -1.024711e-09 +4.971125e-10 +2.595768e-04 +6.770972e-03 -6.278890e-01 +3.027706e-02 +5.204718e-01 +1.821361e-02 +7.889345e-09 +2.589531e-08 -5.793571e-09 +1.926275e-08
+2.321667e+01 -6.179615e-03 -5.721943e-01 +2.881470e-03 +6.154985e-02 -2.490893e-10 +2.592945e-09 +3.613070e-04 +6.740594e-03 -6.246227e-01 +1.275814e-01 +5.970717e-01 +1.512994e-01 +1.354165e-09 +2.728651e-08 +1.002524e-09 +1.746716e-08
+2.323333e+01 +5.114333e-03 -5.620217e-01 +2.269498e-03 +6.032936e-02 -1.730052e-09 -6.061481e-10 +5.203865e-04 +7.065424e-03 -6.851246e-01 -1.118061e-02 +4.899233e-01 -6.367155e-02 +2.169105e-08 +2.475127e-08 -1.725161e-08 +2.157382e-08
+2.325000e+01 +1.101880e-02 -5.515298e-01 +8.610576e-04 +5.933214e-02 -1.372136e-09 -8.635795e-10 +3.069651e-04 +6.964613e-03 -5.437501e-01 -5.609928e-02 +3.904413e-01 -4.811663e-02 +3.635255e-08 +3.334675e-08 -3.242228e-08 +1.254645e-08
+2.326667e+01 +2.235193e-02 -5.551541e-01 -6.168557e-04 +5.784972e-02 +3.351295e-10 +3.248422e-11 -1.245099e-04 +6.631434e-03 -6.331441e-01 -1.369617e-02 +6.581510e-01 +1.136749e-02 +1.320481e-08 +3.315150e-08 -1.316937e-08 +1.042440e-08
+2.328333e+01 +6.486252e-03 -5.637134e-01 +5.653707e-04 +5.886830e-02 -7.005814e-10 -1.516653e-09 +1.705563e-04 +6.962050e-03 -6.459907e-01 -6.893073e-02 +5.510378e-01 -1.092716e-01 +1.697672e-08 +2.760848e-08 -1.496664e-08 +1.737573e-08
+2.330000e+01 -1.205602e-02 -5.663023e-01 +1.510500e-03 +5.936771e-02 +1.083441e-09 +1.223925e-09 -5.458087e-06 +6.560056e-03 -6.098506e-01 +7.092979e-02 +7.161516e-01 +6.999576e-02 +2.530761e-08 +3.941085e-08 -2.390237e-08 +3.535156e-09
+2.331667e+01 +1.201048e-02 -5.536604e-01 -1.114674e-04 +5.832430e-02 +8.755856e-10 +1.289775e-09 -1.522496e-04 +6.408077e-03 -4.880274e-01 -3.353993e-02 +5.744053e-01 +1.782870e-01 +2.309680e-08 +3.636721e-08 -2.269345e-08 +5.236214e-09
+2.333333e+01 -8.098656e-03 -5.699320e-01 +1.279945e-03 +5.925223e-02 -3.377115e-10 +1.590673e-10 +1.952358e-04 +6.664920e-03 -5.341448e-01 -2.480932e-02 +4.758461e-01 +3.738026e-02 +9.592798e-09 +3.912993e-08 -7.879912e-09 +3.884304e-09
+2.335000e+01 -3.306254e-03 -5.704027e-01 -3.448808e-04 +5.951432e-02 +5.065626e-10 +1.315161e-09 -1.192408e-04 +6.481726e-03 -5.933951e-01 +6.416767e-02 +6.327878e-01 +8.946954e-02 +7.432525e-09 +4.036998e-08 -7.693026e-09 +1.376905e-09
+2.336667e+01 +7.623056e-03 -5.524119e-01 -4.920293e-04 +5.729626e-02 +1.345459e-09 -1.140134e-09 -2.709970e-04 +6.608428e-03 -5.247411e-01 -3.740468e-02 +6.679064e-01 -1.070893e-01 +7.907497e-09 +3.332749e-08 -9.033559e-09 +8.521985e-09
+2.338333e+01 -1.223487e-02 -5.689769e-01 +1.033119e-03 +5.937368e-02 +1.287929e-09 +7.245478e-10 -9.531142e-05 +6.506648e-03 -6.612755e-01 -8.113970e-03 +7.970075e-01 +9.414305e-02 +2.641384e-09 +1.760973e-08 -3.037912e-09 +2.253585e-08
+2.340000e+01 +6.657669e-03 -5.620418e-01 -4.730237e-04 +5.899076e-02 -1.942914e-10 -2.541029e-09 -1.699823e-05 +6.973239e-03 -6.907399e-01 -2.337110e-01 +6.419933e-01 -9.508506e-02 +1.158807e-08 +8.427287e-09 -1.104311e-08 +3.366181e-08
+2.341667e+01 -3.795320e-04 -5.541816e-01 -1.824704e-04 +5.867800e-02 +1.966960e-09 -3.344806e-10 -3.423238e-04 +6.551459e-03 -5.860390e-01 -1.463149e-01 +8.201933e-01 +1.032186e-01 +1.195132e-08 +1.470530e-09 -1.325097e-08 +3.756256e-08
+2.343333e+01 +2.162122e-02 -5.692125e-01 -2.582506e-03 +6.161222e-02 +9.571609e-10 +2.493037e-10 -4.346424e-04 +6.747825e-03 -5.891382e-01 -6.039930e-02 +6.938908e-01 +9.429271e-02 +1.032387e-08 +9.516445e-09 -1.223713e-08 +3.081971e-08
+2.345000e+01 -2.081816e-02 -5.618636e-01 +1.008161e-03 +5.930127e-02 -7.000283e-11 +4.923821e-10 +1.226827e-04 +6.433261e-03 -6.179400e-01 -5.100323e-03 +5.891707e-01 +7.116882e-02 +1.920427e-08 +7.007376e-09 -1.747818e-08 +3.115427e-08
+2.346667e+01 -2.195210e-03 -5.473191e-01 -5.993123e-04 +5.752072e-02 -2.848645e-10 -2.238492e-09 -1.365711e-05 +6.676194e-03 -7.171667e-01 -8.407834e-02 +6.651459e-01 -2.238204e-01 +1.772029e-08 -1.790228e-09 -1.683867e-08 +4.057930e-08
+2.348333e+01 -1.491226e-02 -5.717230e-01 -1.037016e-03 +5.931178e-02 +7.982328e-11 +8.402300e-10 -1.225312e-04 +6.322018e-03 -5.547065e-01 -3.873988e-02 +5.549096e-01 +1.610355e-01 +9.773053e-09 +3.854857e-09 -9.932029e-09 +3.301288e-08
+2.350000e+01 -4.047102e-04 -5.679232e-01 -1.815600e-03 +5.931313e-02 +1.108582e-09 +5.025333e-10 -3.808814e-04 +6.354883e-03 -3.727701e-01 +6.419203e-02 +5.186499e-01 +8.326089e-03 +1.276431e-08 +9.719227e-09 -1.418840e-08 +2.740300e-08
+2.351667e+01 -1.467732e-02 -5.687629e-01 -3.457640e-04 +5.969709e-02 +1.985687e-10 -4.402745e-11 -6.947806e-05 +6.463671e-03 -4.719992e-01 -1.184209e-01 +4.940324e-01 +1.171507e-01 +1.915120e-08 +4.612105e-11 -1.850603e-08 +3.690016e-08
+2.353333e+01 -6.413644e-03 -5.606022e-01 -3.790151e-04 +5.805036e-02 +8.722885e-10 +5.020611e-10 -1.895404e-04 +6.169964e-03 -5.236014e-01 -1.104764e-01 +6.456895e-01 +1.865874e-01 +1.854173e-08 +2.087194e-08 -1.858288e-08 +1.536623e-08
+2.355000e+01 +2.230012e-02 -5.554031e-01 -3.624662e-03 +5.750916e-02 +1.915037e-09 -1.457829e-09 -7.113147e-04 +6.427649e-03 -3.195313e-01 -6.463127e-02 +5.894023e-01 -1.451298e-01 +8.694962e-09 +9.115710e-09 -1.210991e-08 +2.764361e-08
+2.356667e+01 -2.044694e-03 -5.634554e-01 -3.788818e-04 +5.834094e-02 +1.410786e-09 -2.440986e-10 -2.840645e-04 +6.278080e-03 -4.577087e-01 +7.903623e-02 +6.648954e-01 -1.181685e-01 -1.478225e-09 +1.056890e-08 -1.793576e-10 +2.522541e-08
+2.358333e+01 +1.689002e-02 -5.665016e-01 -3.108862e-03 +5.891861e-02 -2.483605e-10 +3.649607e-11 -2.769486e-04 +6.264687e-03 -6.396431e-01 -5.629029e-02 +6.163474e-01 +6.759969e-02 -8.722604e-09 +8.856264e-09 +6.713885e-09 +2.653878e-08
+2.360000e+01 +3.225125e-02 -5.470123e-01 -3.690792e-03 +5.852172e-02 -7.056611e-10 -3.908377e-10 -2.565021e-04 +6.274578e-03 -6.927060e-01 -1.628743e-01 +6.072867e-01 +1.157010e-01 -3.914420e-09 +8.416126e-09 +2.286641e-09 +2.677691e-08
+2.361667e+01 -4.429002e-03 -5.449586e-01 -4.408126e-04 +5.750193e-02 -2.683623e-09 -1.099718e-09 +4.321278e-04 +6.271087e-03 -7.079033e-01 -8.264121e-02 +3.224222e-01 -7.754430e-02 -6.842534e-10 -2.189939e-09 +2.890122e-09 +3.655399e-08
+2.363333e+01 +1.143129e-02 -5.635003e-01 -1.887526e-03 +5.766900e-02 -1.575565e-09 -6.967505e-10 +8.487330e-05 +6.192512e-03 -7.418428e-01 -6.538139e-02 +5.241196e-01 -3.468943e-02 -4.435708e-09 +2.335548e-09 +4.613160e-09 +3.163547e-08
+2.365000e+01 +2.196820e-04 -5.482797e-01 -1.280326e-03 +5.470378e-02 -1.290460e-10 -1.898130e-10 -1.132705e-04 +5.773690e-03 -6.272850e-01 -4.797969e-02 +6.272709e-01 +2.446290e-02 +3.432702e-10 +4.789932e-09 -9.362095e-10 +2.690099e-08
+2.366667e+01 +6.157935e-03 -5.725393e-01 -1.303652e-03 +5.771482e-02 +9.083211e-10 +2.960986e-10 -3.031500e-04 +5.971478e-03 -5.871848e-01 +3.430455e-02 +7.449742e-01 +1.668712e-02 -1.615560e-09 +8.156816e-09 -6.934480e-11 +2.453500e-08
+2.368333e+01 -2.440622e-02 -5.683207e-01 +6.343255e-04 +5.797687e-02 -1.486106e-09 -1.285465e-09 +3.322382e-04 +6.264335e-03 -7.504108e-01 -6.009471e-02 +5.289512e-01 -1.396796e-01 +7.967096e-09 +2.706699e-08 -5.835285e-09 +7.968989e-09
+2.370000e+01 -1.271521e-02 -5.573658e-01 -1.006200e-03 +5.796753e-02 +2.178394e-10 +3.111812e-10 -1.468761e-04 +5.947657e-03 -5.035438e-01 -2.832584e-02 +5.529033e-01 +8.326313e-02 +1.836159e-09 +2.380219e-08 -2.499611e-09 +9.216827e-09
+2.371667e+01 +4.977803e-03 -5.846624e-01 -2.502035e-03 +5.905419e-02 -9.242661e-10 -1.106509e-09 -8.589278e-05 +6.296888e-03 -7.980327e-01 -4.146620e-02 +6.606025e-01 -1.330517e-01 +4.264034e-09 +2.981838e-08 -4.480778e-09 +5.107133e-09
+2.373333e+01 -6.487187e-04 -5.411559e-01 -4.947649e-04 +5.424413e-02 +5.894070e-10 -5.211990e-10 -1.651393e-04 +5.680963e-03 -5.138650e-01 -8.255816e-02 +6.247530e-01 +2.434460e-03 +4.120705e-09 +2.574865e-08 -4.744565e-09 +5.620612e-09
+2.375000e+01 +4.125693e-04 -5.756575e-01 -7.558516e-04 +5.864777e-02 +5.067438e-10 -1.135411e-09 -1.750726e-04 +6.216385e-03 -5.655153e-01 -1.557198e-02 +6.600990e-01 -1.674631e-01 +6.498999e-09 +2.436007e-08 -7.039876e-09 +9.431339e-09
+2.376667e+01 -1.687372e-02 -5.626781e-01 +5.826662e-04 +5.822162e-02 -1.218260e-09 -1.182947e-09 +2.849366e-04 +6.161223e-03 -7.967752e-01 -4.737377e-02 +5.996013e-01 -1.449425e-01 +1.092231e-08 +2.222444e-08 -8.914954e-09 +1.096781e-08
+2.378333e+01 -5.696673e-03 -5.433789e-01 -6.005264e-04 +5.793120e-02 -4.338383e-10 -9.603947e-10 +1.868918e-05 +6.068672e-03 -6.471075e-01 -4.396814e-02 +5.828536e-01 -1.118535e-01 +6.971010e-09 +1.970378e-08 -6.502169e-09 +1.268174e-08
+2.380000e+01 +1.446252e-02 -5.510057e-01 -1.922737e-03 +5.788250e-02 -3.612417e-10 -3.180009e-10 -1.256249e-04 +5.919582e-03 -5.935161e-01 +5.642199e-02 +5.394717e-01 -1.012482e-01 +6.183556e-09 +1.778120e-08 -6.469153e-09 +1.355460e-08
+2.381667e+01 +1.777182e-02 -5.778178e-01 -2.561370e-03 +6.110098e-02 +7.657848e-10 -8.980953e-11 -4.050551e-04 +6.171643e-03 -5.630077e-01 +1.345868e-01 +7.029257e-01 -1.397188e-01 -9.224943e-09 +1.788935e-08 +6.725598e-09 +1.448301e-08
+2.383333e+01 -3.499519e-03 -5.555012e-01 -1.524538e-04 +5.912919e-02 -2.111885e-09 -1.416904e-10 +3.910159e-04 +5.964314e-03 -7.774306e-01 -7.875812e-02 +4.029954e-01 +6.159686e-02 -8.257508e-09 +9.431073e-09 +9.688033e-09 +2.125944e-08
+2.385000e+01 -1.036943e-02 -5.581450e-01 -3.679047e-05 +5.945311e-02 -9.667911e-10 +1.096382e-09 +1.795017e-04 +5.729427e-03 -6.110716e-01 +1.226411e-01 +4.414557e-01 +8.508468e-02 -8.017811e-09 +1.424795e-08 +8.440311e-09 +1.536420e-08
+2.386667e+01 -1.587834e-03 -5.687568e-01 -1.142679e-03 +6.030384e-02 +1.073738e-09 -7.340174e-10 -3.281454e-04 +6.145750e-03 -4.715675e-01 -1.553756e-01 +6.662763e-01 +2.460915e-02 -3.720260e-09 +1.577278e-08 +1.939797e-09 +1.572224e-08
+2.388333e+01 -7.275583e-03 -5.592609e-01 -4.911178e-04 +5.886419e-02 +8.115330e-10 -9.063723e-11 -2.124496e-04 +5.852670e-03 -4.989404e-01 +5.505407e-03 +6.432442e-01 -1.623801e-02 -8.717831e-09 +1.641997e-08 +7.216627e-09 +1.350827e-08
+2.390000e+01 -1.720512e-03 -5.686405e-01 -1.156253e-03 +6.035702e-02 +4.812090e-10 +8.790405e-10 -2.100059e-04 +5.776228e-03 -5.672465e-01 +8.680811e-02 +6.490789e-01 +8.098524e-02 -3.614738e-09 +1.346873e-08 +2.407614e-09 +1.573354e-08
+2.391667e+01 -1.392813e-02 -5.697682e-01 -4.109727e-04 +6.060949e-02 -8.043164e-10 -7.824631e-11 +1.198514e-04 +5.964443e-03 -6.963004e-01 -8.967718e-02 +5.373762e-01 +7.666330e-02 -1.017767e-08 +1.961224e-08 +1.016562e-08 +1.061441e-08
+2.393333e+01 +2.843123e-03 -5.507360e-01 -1.347126e-04 +5.757779e-02 -1.691179e-11 -1.169969e-09 -1.260789e-05 +5.868421e-03 -5.259384e-01 -1.421657e-01 +5.174713e-01 -7.753227e-02 -1.024875e-08 +1.473852e-08 +9.616293e-09 +1.457333e-08
+2.395000e+01 -4.654632e-03 -5.661751e-01 +1.907255e-03 +5.850207e-02 -1.091831e-10 -4.134896e-10 +2.001630e-04 +5.775027e-03 -5.790043e-01 +2.408268e-02 +5.508311e-01 -9.781010e-02 -6.484222e-09 +1.466480e-08 +7.046773e-09 +1.401202e-08
+2.396667e+01 +2.494059e-03 -5.497827e-01 +2.762090e-04 +5.642686e-02 -1.738434e-10 -1.585863e-10 +5.990430e-05 +5.500595e-03 -6.136812e-01 +8.817932e-02 +5.714100e-01 -1.125416e-01 -5.822414e-09 +6.574053e-09 +5.775759e-09 +2.019991e-08
+2.398333e+01 -5.507649e-03 -5.556786e-01 +1.864086e-03 +5.646131e-02 -6.575715e-11 +1.287213e-09 +1.870948e-04 +5.180100e-03 -5.543874e-01 +1.434877e-01 +5.333748e-01 +1.110636e-01 -3.259347e-10 +2.910040e-09 +1.163602e-09 +2.200804e-08
+2.400000e+01 -1.654664e-02 -5.620382e-01 +2.653700e-03 +5.642032e-02 -4.595665e-11 -4.382646e-10 +2.569127e-04 +5.507746e-03 -5.638535e-01 +9.745233e-02 +5.454503e-01 -1.787317e-01 +6.643645e-09 +7.215814e-09 -5.105713e-09 +1.925823e-08
+2.401667e+01 +2.376491e-02 -5.833482e-01 -1.254376e-03 +5.857594e-02 -7.503383e-12 +6.117110e-11 -1.150307e-04 +5.579354e-03 -5.291614e-01 -1.743975e-02 +5.184234e-01 +3.071220e-02 +3.760528e-09 +1.096212e-08 -4.068213e-09 +1.587159e-08
+2.403333e+01 +2.011853e-02 -5.685671e-01 -8.276917e-04 +5.645970e-02 -6.126524e-10 +5.869187e-10 +5.148603e-05 +5.247562e-03 -6.416610e-01 +4.255413e-02 +5.083493e-01 +7.548406e-02 +1.002076e-08 +1.182544e-08 -9.235669e-09 +1.339221e-08
+2.405000e+01 +1.839846e-03 -5.522784e-01 +2.090728e-03 +5.642407e-02 -8.808389e-10 +4.086568e-10 +3.772914e-04 +5.256367e-03 -7.200424e-01 +3.877300e-02 +5.295270e-01 +4.377707e-02 +1.332136e-08 +6.924733e-09 -1.089573e-08 +1.790248e-08
+2.406667e+01 -9.647849e-03 -5.682816e-01 +2.641766e-03 +5.847147e-02 -1.218217e-09 +2.029796e-09 +4.995450e-04 +5.075365e-03 -6.938226e-01 +2.516379e-01 +4.343239e-01 +1.644053e-01 +1.470218e-08 +1.444913e-08 -1.165774e-08 +9.828390e-09
+2.408333e+01 -1.164956e-02 -5.593862e-01 +1.821803e-03 +5.869289e-02 -4.543939e-10 -6.047857e-11 +2.622821e-04 +5.513137e-03 -6.241886e-01 +1.451637e-03 +5.174989e-01 -1.885197e-02 +9.620117e-09 +1.463308e-08 -7.910564e-09 +1.144956e-08
+2.410000e+01 -7.595698e-03 -5.662474e-01 +2.687869e-03 +5.964083e-02 -7.406599e-10 -2.086550e-10 +4.021985e-04 +5.603393e-03 -7.590897e-01 +8.956717e-02 +5.809240e-01 -1.298186e-01 +1.661845e-08 +1.698787e-08 -1.391221e-08 +9.472109e-09
+2.411667e+01 +1.859023e-02 -5.579509e-01 -3.324171e-04 +5.965999e-02 +1.575058e-10 +1.086546e-09 -6.402541e-05 +5.297892e-03 -5.788196e-01 +1.318604e-01 +5.931532e-01 +9.626893e-02 +3.917018e-09 +1.518794e-08 -3.953372e-09 +9.682382e-09
+2.413333e+01 +7.399922e-03 -5.142423e-01 +1.501735e-03 +5.510888e-02 +6.894219e-10 -3.389286e-10 -1.520178e-05 +5.170604e-03 -3.653232e-01 +1.188235e-01 +5.019167e-01 -1.854528e-01 -5.859766e-09 +1.256097e-08 +5.495483e-09 +1.146060e-08
+2.415000e+01 -1.546106e-03 -5.651500e-01 +1.360659e-03 +6.026698e-02 +4.094633e-10 +8.006340e-10 +3.312608e-05 +5.355109e-03 -4.338200e-01 +2.272694e-01 +5.050211e-01 -4.868889e-02 -6.175498e-09 +1.443601e-08 +5.999572e-09 +1.034088e-08
+2.416667e+01 +4.393635e-03 -5.458685e-01 -4.815612e-05 +5.710122e-02 +9.153462e-10 +1.434376e-10 -2.032846e-04 +5.190015e-03 -5.610536e-01 +1.058056e-01 +7.286065e-01 -7.207965e-02 -1.049065e-09 +9.825264e-09 +1.343069e-10 +1.384260e-08
+2.418333e+01 -4.423775e-03 -5.619136e-01 -9.302721e-04 +5.912301e-02 -3.027826e-10 -3.092108e-11 -1.250967e-05 +5.378904e-03 -6.509500e-01 +9.731433e-02 +5.527707e-01 -1.012170e-01 -7.439614e-09 +1.104549e-09 +6.988423e-09 +2.274979e-08
+2.420000e+01 -4.292606e-03 -5.726019e-01 +2.616855e-04 +5.999571e-02 -6.296166e-10 +1.057117e-09 +1.645114e-04 +5.185425e-03 -5.776653e-01 +3.989146e-02 +4.120228e-01 +1.902438e-01 -5.034809e-09 +3.731486e-09 +5.466056e-09 +1.930042e-08
+2.421667e+01 +1.457581e-02 -5.631525e-01 -1.295665e-03 +5.854256e-02 -7.462179e-10 +3.258784e-10 +5.472332e-05 +5.192778e-03 -7.538438e-01 -5.618847e-02 +5.520248e-01 +1.218477e-01 -6.192508e-09 +4.295611e-09 +6.094635e-09 +1.865614e-08
+2.423333e+01 -4.193961e-03 -5.918609e-01 +3.022330e-04 +5.943656e-02 +1.519265e-09 +9.991703e-11 -3.164844e-04 +5.291688e-03 -3.536465e-01 -2.881198e-02 +6.764856e-01 +4.693898e-02 -7.457845e-09 +1.390259e-09 +5.730295e-09 +2.167689e-08
+2.425000e+01 +1.778816e-02 -5.784634e-01 -1.555255e-03 +5.785362e-02 +3.223500e-10 +1.206901e-09 -2.056770e-04 +4.875069e-03 -4.956570e-01 +7.146613e-02 +5.431939e-01 +2.006903e-01 -8.840131e-09 +6.242389e-09 +7.498694e-09 +1.521187e-08
+2.426667e+01 -1.150624e-02 -5.414136e-01 +3.505896e-04 +5.487915e-02 +1.199070e-09 +5.474300e-11 -2.421454e-04 +4.852773e-03 -4.862827e-01 +7.298245e-02 +7.346476e-01 -6.208011e-02 -4.633603e-09 -1.450323e-09 +3.371959e-09 +2.225534e-08
+2.428333e+01 +2.545110e-03 -5.372456e-01 -1.783994e-03 +5.463066e-02 -5.717883e-11 +8.405363e-10 -1.372625e-04 +4.623837e-03 -5.749547e-01 -3.342685e-02 +5.321253e-01 +2.264514e-01 -7.774286e-09 -1.259668e-09 +6.774727e-09 +2.100040e-08
+2.430000e+01 +3.371551e-02 -5.519384e-01 -4.086214e-03 +5.640056e-02 -5.587801e-10 +3.756577e-10 -2.177791e-04 +4.853840e-03 -4.082511e-01 +4.827162e-02 +2.528172e-01 +3.709679e-02 -6.861442e-09 -4.560468e-09 +5.582038e-09 +2.494523e-08
+2.431667e+01 -6.822739e-04 -5.661203e-01 -1.010201e-03 +5.731038e-02 +3.714392e-10 +3.749796e-11 -1.723603e-04 +4.982047e-03 -5.953064e-01 +1.591023e-02 +6.557103e-01 -9.876007e-03 -6.197132e-09 -6.506471e-09 +5.141857e-09 +2.719099e-08
+2.433333e+01 -3.281634e-03 -5.612412e-01 -7.146779e-04 +5.579013e-02 -1.566878e-10 +9.908063e-11 -2.469584e-05 +4.813503e-03 -7.322869e-01 +1.139383e-01 +6.673162e-01 -9.111488e-02 -6.796451e-09 -7.589660e-09 +6.311298e-09 +2.741077e-08
+2.435000e+01 +6.176520e-03 -5.723471e-01 -1.600063e-03 +5.675032e-02 +2.683943e-11 -7.225328e-10 -1.414141e-04 +5.059976e-03 -4.508524e-01 +1.020532e-02 +4.383172e-01 -1.888587e-01 -3.010379e-09 -3.650469e-09 +2.262309e-09 +2.456975e-08
+2.436667e+01 -1.323689e-02 -5.766252e-01 +3.580086e-04 +5.745732e-02 -3.217414e-12 -7.747098e-11 +2.911608e-05 +4.942773e-03 -7.120515e-01 +5.999738e-02 +6.886670e-01 -7.987187e-02 -5.324655e-09 -5.127029e-10 +5.137727e-09 +2.101477e-08
+2.438333e+01 +3.649212e-02 -5.804937e-01 -3.481321e-03 +5.775528e-02 +1.328818e-09 -2.203079e-10 -6.037989e-04 +4.976604e-03 -4.651297e-01 -9.292759e-02 +7.801337e-01 +3.461496e-02 -5.294946e-09 +7.956210e-09 +2.580893e-09 +1.302763e-08
+2.440000e+01 -4.935487e-03 -5.698308e-01 -7.479969e-04 +5.644446e-02 +4.558222e-10 -6.022626e-12 -1.706084e-04 +4.792954e-03 -6.539407e-01 +7.786283e-03 +7.504497e-01 -1.135697e-02 -5.619261e-09 +6.646440e-09 +4.612182e-09 +1.341670e-08
+2.441667e+01 +1.750181e-04 -5.665299e-01 -1.042591e-03 +5.646653e-02 +2.818166e-10 -3.388931e-10 -1.531478e-04 +4.850092e-03 -5.911816e-01 -8.878656e-02 +6.460435e-01 -7.107568e-04 -1.093090e-08 +8.040538e-09 +9.705323e-09 +1.220781e-08
+2.443333e+01 +1.122147e-02 -5.797832e-01 -2.153856e-03 +5.672626e-02 +3.153755e-10 +9.920374e-10 -2.519966e-04 +4.527414e-03 -7.073192e-01 +2.302422e-01 +7.780801e-01 +3.028551e-02 -5.395556e-09 +1.596868e-09 +4.089057e-09 +1.691444e-08
+2.445000e+01 -4.733491e-03 -5.665129e-01 -2.963031e-04 +5.572713e-02 -2.394788e-10 -6.759226e-10 +3.305903e-05 +4.824665e-03 -6.431310e-01 -1.246625e-01 +5.648949e-01 -6.439922e-02 -2.567563e-09 +5.290921e-09 +2.534610e-09 +1.447447e-08
+2.446667e+01 +1.800537e-02 -5.664315e-01 -1.519024e-03 +5.672256e-02 +5.581879e-10 -6.123379e-10 -2.595617e-04 +4.866226e-03 -5.205547e-01 -1.606085e-01 +6.646191e-01 -9.856194e-03 -3.020646e-10 +8.872685e-09 -7.408101e-10 +1.113966e-08
+2.448333e+01 +8.231101e-03 -5.353813e-01 -7.861300e-04 +5.299153e-02 -1.940476e-10 +7.676126e-10 -1.642213e-05 +4.205310e-03 -6.401420e-01 -2.302702e-02 +5.789765e-01 +2.378321e-01 +2.461969e-09 +2.959587e-09 -2.410535e-09 +1.406361e-08
+2.450000e+01 -1.544115e-02 -5.463562e-01 +1.704317e-03 +5.462517e-02 -5.156898e-10 -3.089560e-10 +2.623109e-04 +4.578064e-03 -5.776844e-01 -5.161546e-02 +4.265710e-01 -3.881053e-02 +3.324422e-09 +7.229087e-09 -2.149713e-09 +1.135943e-08
+2.451667e+01 -4.838127e-03 -5.336530e-01 +7.369606e-04 +5.233566e-02 +7.934446e-10 +3.030947e-10 -1.377958e-04 +4.222550e-03 -4.410586e-01 +1.724226e-01 +6.625021e-01 -9.024316e-02 +7.259135e-09 +8.944254e-09 -7.398796e-09 +8.275323e-09
+2.453333e+01 +1.007550e-02 -5.613108e-01 -1.328191e-03 +5.577778e-02 +4.494540e-10 -4.304735e-10 -2.168094e-04 +4.656951e-03 -4.925942e-01 -3.758704e-02 +6.185323e-01 -8.727187e-02 +4.928587e-09 +1.093455e-08 -5.495610e-09 +7.955870e-09
+2.455000e+01 +1.059489e-02 -5.660567e-01 -2.401352e-03 +5.508304e-02 +6.985932e-10 -9.949730e-10 -3.638429e-04 +4.721760e-03 -5.243098e-01 -2.986924e-02 +7.274371e-01 -2.604725e-01 +2.369432e-09 +1.128319e-08 -3.632111e-09 +7.775527e-09
+2.456667e+01 +1.300494e-03 -5.656519e-01 -3.132357e-04 +5.576136e-02 +4.824183e-10 -6.787631e-10 -1.451214e-04 +4.676037e-03 -5.199838e-01 -4.396764e-02 +6.631416e-01 -1.517578e-01 +1.810497e-09 +7.265656e-09 -2.276249e-09 +1.130138e-08
+2.458333e+01 -1.492303e-02 -5.767824e-01 +6.913578e-04 +5.613851e-02 +4.350418e-10 -1.309859e-10 -5.450578e-05 +4.547718e-03 -3.822866e-01 +9.237738e-02 +5.080202e-01 -1.307185e-01 -1.989537e-09 +7.318544e-09 +1.658099e-09 +1.067042e-08
+2.460000e+01 -1.414343e-02 -5.496055e-01 +2.823822e-04 +5.407255e-02 +3.168004e-10 +8.891029e-10 -5.672563e-05 +4.107375e-03 -5.777613e-01 +1.881295e-01 +6.858814e-01 +7.844905e-02 +1.655882e-09 +8.765606e-09 -1.792704e-09 +7.563007e-09
+2.461667e+01 +2.317136e-02 -5.535387e-01 -2.263293e-03 +5.411158e-02 -3.617377e-10 +6.184610e-10 -8.187305e-05 +4.158341e-03 -7.080792e-01 +9.445713e-02 +6.189700e-01 +9.404257e-02 +6.162439e-09 +6.632124e-09 -6.142807e-09 +9.675669e-09
+2.463333e+01 +8.429663e-04 -5.803588e-01 +5.197076e-04 +5.648092e-02 -3.636546e-10 +7.753114e-10 +1.334031e-04 +4.279799e-03 -6.010790e-01 +1.540627e-01 +5.076182e-01 +8.052990e-02 +4.062903e-09 +7.176724e-09 -3.360347e-09 +9.521563e-09
+2.465000e+01 +5.904978e-03 -5.442446e-01 -8.687813e-05 +5.297860e-02 +9.192281e-11 -4.146249e-10 -3.014804e-05 +4.294155e-03 -4.459989e-01 -4.503263e-02 +4.904727e-01 -8.711851e-02 +3.143220e-09 +9.803134e-09 -3.091039e-09 +7.005811e-09
+2.466667e+01 +8.319957e-03 -5.708572e-01 +3.779965e-04 +5.497749e-02 +2.651377e-10 -2.241028e-10 -3.937858e-05 +4.376169e-03 -5.604482e-01 -2.754539e-03 +6.669635e-01 -7.058075e-02 +7.681769e-09 +1.189425e-08 -7.412964e-09 +5.244771e-09
+2.468333e+01 -2.781919e-02 -5.830362e-01 +3.912428e-03 +5.563759e-02 -8.789884e-11 +3.991936e-10 +3.207860e-04 +4.243228e-03 -5.661858e-01 +1.073787e-01 +5.607486e-01 +1.445784e-02 +6.719598e-09 +1.253431e-08 -5.190879e-09 +4.070748e-09
+2.470000e+01 +1.621929e-02 -5.806622e-01 +1.388161e-03 +5.394920e-02 -1.334639e-10 +2.036018e-10 +1.416227e-04 +4.144546e-03 -4.926812e-01 +6.039993e-03 +4.695804e-01 +5.796555e-02 +7.735490e-09 +1.094376e-08 -6.799840e-09 +5.132883e-09
+2.471667e+01 -1.428225e-03 -5.387514e-01 +2.747273e-03 +4.976672e-02 +1.528067e-10 +3.610845e-10 +1.684172e-04 +3.766967e-03 -5.446493e-01 +7.596705e-04 +6.182823e-01 +1.151921e-01 +7.313421e-09 +1.105636e-08 -6.304389e-09 +3.583461e-09
+2.473333e+01 +1.447912e-02 -5.906029e-01 +1.098526e-03 +5.425469e-02 -6.502456e-10 +1.816150e-11 +2.555237e-04 +4.172534e-03 -5.752791e-01 +1.383324e-01 +3.863449e-01 -1.428516e-01 +1.114886e-08 +4.008954e-09 -9.616644e-09 +1.162760e-08
+2.475000e+01 -5.906282e-04 -5.777923e-01 +1.994148e-03 +5.292597e-02 -5.444159e-10 +1.441935e-10 +2.940019e-04 +4.019507e-03 -6.659146e-01 +7.372095e-02 +5.152646e-01 -3.326970e-02 +1.395712e-08 +2.576566e-09 -1.213424e-08 +1.235901e-08
+2.476667e+01 -1.153508e-02 -5.975069e-01 +2.717590e-03 +5.442683e-02 -6.737200e-10 -2.164334e-10 +3.816685e-04 +4.205930e-03 -5.828663e-01 -1.322006e-01 +3.852213e-01 +5.920824e-02 +1.331574e-08 +4.505995e-09 -1.121730e-08 +1.112645e-08
+2.478333e+01 -3.429041e-03 -5.787915e-01 +3.468609e-03 +5.341069e-02 -2.312367e-10 -5.778175e-10 +3.188320e-04 +4.206856e-03 -5.755799e-01 -2.620153e-01 +5.213811e-01 +7.121430e-02 +1.476102e-08 +5.143632e-09 -1.280839e-08 +1.045286e-08
+2.480000e+01 +1.658494e-02 -5.817377e-01 +6.620757e-05 +5.404383e-02 -4.160361e-10 -4.587995e-12 +1.181699e-04 +4.079840e-03 -5.922337e-01 -7.325335e-02 +4.731162e-01 +7.296173e-02 +1.038216e-08 +4.817563e-09 -9.379766e-09 +1.023815e-08
+2.481667e+01 +2.053278e-02 -5.814287e-01 -7.404392e-04 +5.394559e-02 +9.887647e-12 +2.786401e-10 -5.571620e-05 +3.976306e-03 -5.949098e-01 -2.893176e-02 +6.144903e-01 +1.234108e-01 +1.043984e-08 +3.295259e-09 -1.004686e-08 +1.123933e-08
+2.483333e+01 -2.009879e-02 -5.713897e-01 +2.293320e-03 +5.247372e-02 -2.101764e-10 +5.800774e-10 +2.240941e-04 +3.767323e-03 -6.263968e-01 +1.268149e-01 +5.682312e-01 +7.069843e-02 +1.427920e-08 +8.243052e-09 -1.270127e-08 +5.760596e-09
+2.485000e+01 -5.907361e-03 -5.650547e-01 +1.126969e-03 +5.207774e-02 +1.085724e-10 -2.739038e-10 +5.303465e-05 +3.950119e-03 -7.136675e-01 +1.571885e-02 +7.610166e-01 -1.119594e-01 +1.436452e-08 +9.613414e-09 -1.337917e-08 +5.031978e-09
+2.486667e+01 +3.594714e-03 -5.764978e-01 -1.027558e-03 +5.374742e-02 +6.608055e-10 -6.893813e-10 -2.529212e-04 +4.163761e-03 -4.196028e-01 -1.434090e-01 +6.612749e-01 -1.002112e-01 +1.143840e-08 +1.306901e-08 -1.167475e-08 +2.437159e-09
+2.488333e+01 -2.416876e-04 -5.738916e-01 -6.465246e-04 +5.306091e-02 +9.352903e-12 +4.097047e-10 -4.709897e-05 +3.793509e-03 -6.958257e-01 +9.040590e-02 +7.072665e-01 +5.768850e-02 +1.271454e-08 +9.267416e-09 -1.217363e-08 +4.685408e-09
+2.490000e+01 -6.234316e-03 -5.759207e-01 +1.016373e-03 +5.267623e-02 +6.554195e-10 +6.601885e-10 -1.070546e-04 +3.677271e-03 -4.444544e-01 +1.066360e-01 +6.900499e-01 +1.334426e-01 +1.179465e-08 +6.237466e-09 -1.151044e-08 +7.082771e-09
+2.491667e+01 -1.063508e-02 -5.820333e-01 +1.478254e-03 +5.398329e-02 -1.847669e-10 -5.274399e-11 +1.577460e-04 +3.946755e-03 -6.425097e-01 +1.267902e-02 +5.818016e-01 -3.617911e-02 +8.338334e-09 +5.089722e-09 -7.339922e-09 +9.023072e-09
+2.493333e+01 +3.106686e-02 -5.668382e-01 -2.224676e-03 +5.401296e-02 +4.414593e-10 +3.003276e-10 -2.773298e-04 +3.830145e-03 -4.199951e-01 +8.240191e-02 +5.916820e-01 +2.641835e-02 +2.774848e-09 +8.398089e-09 -3.560446e-09 +5.434703e-09
+2.495000e+01 -8.070883e-03 -5.504895e-01 +1.278851e-03 +5.302034e-02 +3.569243e-10 +8.719855e-10 -8.961406e-06 +3.579962e-03 -4.894423e-01 +1.990015e-01 +6.332306e-01 +1.246660e-01 +3.258498e-09 +6.273666e-09 -3.110074e-09 +6.532076e-09
+2.496667e+01 -4.525506e-03 -5.650341e-01 +1.583924e-03 +5.417194e-02 -2.364209e-11 -4.157563e-10 +1.185929e-04 +3.999387e-03 -4.904033e-01 -1.584700e-01 +4.890470e-01 -9.257385e-04 +5.285007e-09 +6.359006e-09 -4.595623e-09 +7.803540e-09
+2.498333e+01 -6.442023e-03 -5.698325e-01 +1.896647e-03 +5.375444e-02 -1.773505e-10 -3.132643e-10 +1.831663e-04 +3.920292e-03 -5.823419e-01 -4.355309e-02 +5.267665e-01 -8.001834e-02 +1.505777e-09 +5.524637e-09 -8.076410e-10 +8.263583e-09
+2.500000e+01 -1.047853e-02 -5.559406e-01 +4.771579e-04 +5.250251e-02 +2.411146e-10 -1.543289e-12 -3.342737e-05 +3.724817e-03 -6.659200e-01 +1.245659e-01 +7.782354e-01 -1.315329e-01 -3.136396e-10 +3.737771e-09 +1.894313e-10 +9.236366e-09
+2.501667e+01 +3.961408e-02 -5.668197e-01 -3.392969e-03 +5.284352e-02 +4.759477e-10 -9.379010e-11 -3.653035e-04 +3.753689e-03 -6.247268e-01 -8.543876e-02 +8.320906e-01 +5.063258e-02 -4.344058e-09 +5.676240e-09 +2.897267e-09 +7.436643e-09
+2.503333e+01 -3.797898e-03 -5.707662e-01 +1.832867e-04 +5.226609e-02 +1.055269e-09 -5.815121e-10 -2.881652e-04 +3.833533e-03 -3.046498e-01 -2.364124e-01 +7.380169e-01 +7.984629e-03 -4.087507e-09 +5.849733e-09 +2.909838e-09 +7.473386e-09
+2.505000e+01 +3.757999e-03 -5.667213e-01 -2.010201e-04 +5.164811e-02 +3.511824e-10 -2.063993e-10 -1.120674e-04 +3.664188e-03 -4.565328e-01 -5.710044e-02 +6.100127e-01 -2.705177e-02 -3.343397e-09 +9.415435e-09 +2.785910e-09 +3.483600e-09
+2.506667e+01 +3.809013e-03 -5.621887e-01 -8.585817e-04 +5.107323e-02 -3.269408e-10 +4.764411e-11 +3.916657e-05 +3.532958e-03 -5.521988e-01 +7.951172e-02 +4.296257e-01 -6.729068e-02 -9.153294e-10 +1.209743e-08 +9.865687e-10 +4.575679e-10
+2.508333e+01 -1.469685e-02 -5.702187e-01 +2.978115e-04 +5.219642e-02 -2.168640e-10 -6.443585e-11 +8.447984e-05 +3.622064e-03 -5.152207e-01 +1.717651e-02 +4.410914e-01 -4.767298e-02 -2.106253e-09 +1.204308e-08 +2.260651e-09 +7.394126e-10
+2.510000e+01 +1.097561e-02 -5.608215e-01 -6.583053e-04 +5.170068e-02 -2.266758e-10 -2.873503e-10 +2.335715e-05 +3.635246e-03 -4.757529e-01 +2.350571e-02 +3.974587e-01 -1.498842e-01 -1.187213e-09 +9.532229e-09 +1.194502e-09 +3.096608e-09
+2.511667e+01 +6.830407e-03 -5.550779e-01 +2.749797e-04 +5.157788e-02 -5.299345e-10 -3.012526e-10 +1.740178e-04 +3.612788e-03 -5.968753e-01 -5.856502e-02 +3.990403e-01 -6.788144e-02 -1.594853e-09 +8.043141e-09 +2.066265e-09 +4.373413e-09
+2.513333e+01 -4.381470e-03 -5.783230e-01 +2.537128e-04 +5.242056e-02 +2.363580e-10 +2.918603e-10 -5.286992e-05 +3.475871e-03 -3.501119e-01 -1.448140e-02 +4.677574e-01 +1.396802e-01 -1.397664e-09 +6.055931e-09 +1.151381e-09 +5.754374e-09
+2.515000e+01 -7.650765e-03 -5.498383e-01 +5.314547e-04 +5.074708e-02 -4.833113e-10 +5.250244e-10 +1.779618e-04 +3.278498e-03 -6.322098e-01 +2.209481e-02 +4.581041e-01 +2.012552e-01 -4.315458e-09 +8.150705e-09 +4.647353e-09 +3.087519e-09
+2.516667e+01 -1.866134e-02 -5.660098e-01 +3.674192e-04 +5.277018e-02 -2.320053e-10 -1.106787e-10 +9.275543e-05 +3.580216e-03 -6.507634e-01 -1.931406e-02 +5.850415e-01 -2.948567e-02 -2.295519e-09 +4.844479e-09 +2.466419e-09 +7.121464e-09
+2.518333e+01 -7.627440e-03 -5.740566e-01 -4.911459e-05 +5.356833e-02 -2.736827e-10 +5.203394e-10 +7.817915e-05 +3.425007e-03 -5.921840e-01 -1.604249e-02 +5.043294e-01 +2.427580e-01 -4.543211e-09 +5.552336e-09 +4.544213e-09 +5.907153e-09
+2.520000e+01 -4.033804e-03 -5.700605e-01 -1.874831e-03 +5.288910e-02 -1.285092e-10 -6.633119e-10 -8.274241e-05 +3.715261e-03 -5.903041e-01 -2.037116e-01 +5.642609e-01 -8.457227e-02 -2.869857e-09 +5.186138e-09 +2.453890e-09 +7.118135e-09
+2.521667e+01 +4.261317e-03 -5.676353e-01 -2.576257e-03 +5.293495e-02 +1.757106e-10 -3.011798e-10 -2.190212e-04 +3.589691e-03 -4.215435e-01 -6.649604e-02 +5.241112e-01 -6.440838e-02 -7.354872e-10 +2.779781e-09 +8.467883e-12 +8.943895e-09
+2.523333e+01 +1.096957e-02 -5.587319e-01 -2.880669e-03 +5.220292e-02 +2.890532e-10 +8.595082e-11 -2.724224e-04 +3.406470e-03 -4.117317e-01 +8.909964e-02 +5.632296e-01 -5.176696e-02 -2.507803e-09 +2.664700e-09 +1.517182e-09 +8.425293e-09
+2.525000e+01 +6.549673e-04 -5.516876e-01 -1.744025e-03 +5.112107e-02 +4.250478e-10 +2.789972e-10 -2.414411e-04 +3.259719e-03 -4.973495e-01 +3.018699e-02 +7.134935e-01 +9.670667e-02 -6.070621e-10 +1.139114e-09 -1.820655e-10 +9.357022e-09
+2.526667e+01 +5.828767e-04 -5.791604e-01 -1.656131e-03 +5.350337e-02 -4.885776e-11 +8.891534e-11 -9.106285e-05 +3.448113e-03 -6.404822e-01 -1.291002e-01 +6.470519e-01 +1.774818e-01 +3.273333e-09 +1.773453e-09 -3.382577e-09 +9.289673e-09
+2.528333e+01 +2.294774e-02 -5.694659e-01 -2.929541e-03 +5.243665e-02 +7.824838e-11 +4.333771e-10 -2.092278e-04 +3.255767e-03 -7.303472e-01 +7.741064e-02 +8.033264e-01 +1.219259e-01 +5.355671e-09 -4.614021e-10 -5.713805e-09 +1.075753e-08
+2.530000e+01 -7.456435e-03 -5.678916e-01 +4.666679e-04 +5.278729e-02 -4.903447e-10 +4.982477e-10 +1.770485e-04 +3.237025e-03 -7.471081e-01 +1.555009e-01 +5.453882e-01 +7.175033e-02 +5.211514e-09 +1.004679e-09 -4.389877e-09 +9.264699e-09
+2.531667e+01 -5.891234e-03 -5.791323e-01 +6.682875e-04 +5.398019e-02 -1.693148e-10 -2.503289e-10 +9.080235e-05 +3.520700e-03 -6.580320e-01 -3.641696e-02 +6.090265e-01 -9.502042e-02 +6.316297e-09 -1.753173e-09 -5.697008e-09 +1.269104e-08
+2.533333e+01 -4.965639e-03 -5.720999e-01 +8.516582e-04 +5.327997e-02 +1.709892e-10 +4.381134e-10 -3.252487e-06 +3.242845e-03 -6.202390e-01 +1.421887e-01 +7.372292e-01 +6.438495e-02 +9.642318e-09 -1.078802e-09 -9.126228e-09 +1.115867e-08
+2.535000e+01 -4.977762e-03 -5.743648e-01 +7.834830e-04 +5.373519e-02 -3.242168e-10 -2.588629e-10 +1.473110e-04 +3.466211e-03 -7.564168e-01 -2.120075e-02 +6.258953e-01 -1.190037e-01 +1.228479e-08 +2.892779e-09 -1.116722e-08 +8.033192e-09
+2.536667e+01 -2.694001e-02 -5.637998e-01 +1.955268e-03 +5.261786e-02 -3.986160e-10 +1.178480e-10 +2.416581e-04 +3.259084e-03 -8.363709e-01 +1.395116e-02 +6.669801e-01 +4.053089e-02 +1.342632e-08 +3.815650e-09 -1.196189e-08 +6.487157e-09
+2.538333e+01 -1.256855e-02 -5.750327e-01 +9.304786e-04 +5.314887e-02 +1.957886e-10 +1.848908e-10 -6.872359e-06 +3.248417e-03 -5.346217e-01 +5.889887e-02 +6.696003e-01 +3.150110e-02 +1.235381e-08 +4.380955e-09 -1.169417e-08 +5.872061e-09
+2.540000e+01 +6.263999e-03 -5.671094e-01 +6.912681e-06 +5.200472e-02 -2.126390e-10 +2.250693e-10 +6.738713e-05 +3.145975e-03 -7.389513e-01 +6.478877e-02 +6.566725e-01 +4.802261e-02 +1.113148e-08 +4.864551e-09 -1.031753e-08 +5.061118e-09
+2.541667e+01 -4.040426e-04 -5.681938e-01 +2.015288e-04 +5.238801e-02 -1.924794e-10 +2.710134e-10 +7.259126e-05 +3.132727e-03 -5.967729e-01 +1.077302e-01 +5.200869e-01 +3.081218e-02 +7.650565e-09 +4.410274e-09 -7.012507e-09 +5.404691e-09
+2.543333e+01 +1.229611e-02 -5.627608e-01 -3.538642e-04 +5.232985e-02 -5.791068e-10 +1.422289e-10 +1.633593e-04 +3.149055e-03 -7.629062e-01 +1.681603e-01 +4.725602e-01 -9.854221e-02 +7.908512e-09 +5.864398e-09 -6.987972e-09 +4.033619e-09
+2.545000e+01 -2.006708e-02 -5.840298e-01 +2.485670e-03 +5.385329e-02 -3.186260e-10 -9.094297e-11 +2.460105e-04 +3.291569e-03 -5.271799e-01 -1.055574e-01 +3.773259e-01 +4.427592e-02 +6.996171e-09 +5.885568e-09 -5.882648e-09 +4.389722e-09
+2.546667e+01 +5.579481e-03 -5.767576e-01 +2.149677e-05 +5.351301e-02 +1.759067e-11 +3.152152e-10 -5.058565e-06 +3.119757e-03 -5.264628e-01 +1.241059e-01 +5.533979e-01 +4.324038e-02 +4.020139e-09 +3.941506e-09 -3.807770e-09 +5.677886e-09
+2.548333e+01 +5.244797e-03 -5.524272e-01 +7.682631e-04 +5.220826e-02 +2.322865e-10 +1.979435e-10 -3.140549e-05 +3.060883e-03 -5.586790e-01 +6.124811e-02 +6.975304e-01 +4.151110e-02 +2.411149e-09 +4.059703e-09 -2.365025e-09 +5.349960e-09
+2.550000e+01 +3.504534e-03 -5.754157e-01 +1.104179e-03 +5.386617e-02 -9.144511e-11 +5.094644e-11 +9.290218e-05 +3.181960e-03 -6.663984e-01 +6.701043e-02 +6.201411e-01 -4.496998e-02 +2.637619e-09 +4.504647e-09 -2.218154e-09 +5.238772e-09
+2.551667e+01 +4.997655e-03 -5.730292e-01 +1.375703e-03 +5.329991e-02 -1.875786e-10 +1.228063e-10 +1.396186e-04 +3.104721e-03 -8.639336e-01 +6.679062e-02 +7.571053e-01 -2.845372e-03 +1.629915e-09 +3.124211e-09 -1.131311e-09 +6.276603e-09
+2.553333e+01 +2.799203e-02 -5.671401e-01 -4.344007e-04 +5.223604e-02 -9.281437e-11 +1.444359e-10 +6.456858e-06 +3.016001e-03 -5.404355e-01 +1.694289e-02 +4.934494e-01 +5.961248e-02 +1.191618e-09 +4.759534e-09 -1.101979e-09 +4.432399e-09
+2.555000e+01 +6.046624e-03 -5.590759e-01 +2.371092e-03 +5.067904e-02 -4.467433e-10 -1.257517e-10 +2.799539e-04 +2.996383e-03 -6.706994e-01 -7.094472e-02 +4.103509e-01 -1.115327e-02 +1.243453e-09 +1.740091e-09 -3.666061e-10 +7.188236e-09
+2.556667e+01 +4.155238e-03 -5.761287e-01 +1.605791e-03 +5.153575e-02 +1.366428e-10 -3.687838e-10 +4.450954e-05 +3.104030e-03 -5.336900e-01 -2.319824e-01 +6.142124e-01 +2.168053e-03 +2.742367e-09 +3.895134e-09 -2.457759e-09 +5.418379e-09
+2.558333e+01 +1.004591e-02 -5.501559e-01 +6.070043e-04 +4.972907e-02 -1.184850e-10 -9.713596e-11 +7.376283e-05 +2.894208e-03 -5.873210e-01 -2.541730e-02 +5.120355e-01 -3.548301e-02 +7.247364e-10 +3.649686e-09 -4.686975e-10 +5.012276e-09
+2.560000e+01 -2.996491e-03 -5.782111e-01 +7.799648e-04 +5.064475e-02 -3.058802e-11 +6.578146e-11 +5.387157e-05 +2.871693e-03 -5.101510e-01 +8.230343e-02 +4.871128e-01 -4.162987e-02 +5.448237e-11 +2.306813e-09 +1.073065e-10 +6.178213e-09
+2.561667e+01 +2.762584e-03 -5.749935e-01 -9.704676e-04 +5.040229e-02 -6.873403e-11 +2.896802e-11 -2.938828e-05 +2.852363e-03 -7.450799e-01 +9.120012e-02 +6.861197e-01 -7.168204e-02 -2.023101e-09 +4.698596e-09 +1.834776e-09 +3.824956e-09
+2.563333e+01 -5.398345e-03 -5.717622e-01 -5.088675e-04 +5.014214e-02 +2.469116e-11 +1.633445e-10 -3.567979e-05 +2.775056e-03 -6.415485e-01 +1.234234e-02 +6.413637e-01 +8.526959e-02 -2.082303e-09 +5.290288e-09 +1.872211e-09 +3.011387e-09
+2.565000e+01 -2.626285e-02 -5.851225e-01 +1.516429e-03 +5.039928e-02 +2.035068e-10 +1.142219e-10 +1.367376e-05 +2.787733e-03 -4.787908e-01 +9.798463e-02 +5.939338e-01 -2.627505e-02 -3.382843e-10 +4.273829e-09 +3.616004e-10 +3.972426e-09
+2.566667e+01 -1.935659e-02 -5.769294e-01 +1.041138e-03 +5.047610e-02 -4.071452e-10 -1.874121e-10 +1.944451e-04 +2.876197e-03 -6.770087e-01 -1.808302e-01 +4.039535e-01 +5.518341e-02 +1.058409e-09 +5.254115e-09 -4.539283e-10 +3.259000e-09
+2.568333e+01 +6.800613e-03 -5.907875e-01 -5.465563e-04 +5.077418e-02 -2.230228e-10 +2.473725e-10 +4.692079e-05 +2.727237e-03 -6.814272e-01 +1.565647e-01 +5.200421e-01 +6.371876e-03 -1.820152e-09 +6.095790e-09 +1.855439e-09 +2.014965e-09
+2.570000e+01 -1.145137e-02 -5.843771e-01 +8.465893e-04 +4.989572e-02 -5.209425e-10 -3.693042e-10 +2.224509e-04 +2.873200e-03 -6.965369e-01 -9.556542e-02 +3.443126e-01 -1.434333e-01 -2.531094e-09 +7.324052e-09 +3.013382e-09 +1.226033e-09
+2.571667e+01 +1.182098e-02 -5.973195e-01 +7.363707e-05 +5.177421e-02 -3.361314e-10 +2.490678e-10 +1.184362e-04 +2.744089e-03 -6.377369e-01 -2.233636e-03 +4.009684e-01 +1.569839e-01 -3.333540e-09 +6.148335e-09 +3.483580e-09 +1.947695e-09
+2.573333e+01 -1.721533e-02 -5.664666e-01 +9.744240e-04 +4.924160e-02 +1.847658e-10 -7.538269e-11 -1.309309e-05 +2.705261e-03 -4.535987e-01 -3.981712e-02 +5.543470e-01 -1.148859e-02 -3.211337e-09 +5.585567e-09 +3.005197e-09 +2.340446e-09
+2.575000e+01 +2.208653e-02 -5.619735e-01 -2.360095e-03 +4.907818e-02 -2.379646e-10 +4.230923e-10 -4.131793e-05 +2.508019e-03 -7.924390e-01 +2.190569e-01 +5.943103e-01 +6.607505e-02 -2.861192e-09 +5.011498e-09 +2.595997e-09 +2.310943e-09
+2.576667e+01 -8.222925e-03 -5.565327e-01 +5.404992e-04 +4.841886e-02 +9.414649e-11 +9.231413e-11 -5.542831e-06 +2.571319e-03 -4.625371e-01 +6.554975e-03 +5.043275e-01 +4.721862e-02 -3.441600e-09 +3.982427e-09 +3.241651e-09 +3.427146e-09
+2.578333e+01 -3.323146e-02 -5.452030e-01 +2.135451e-03 +4.875623e-02 +3.460191e-10 -1.448718e-10 -1.051302e-05 +2.654568e-03 -5.604484e-01 -6.109448e-03 +7.514732e-01 -9.295255e-02 -3.923868e-09 +2.842057e-09 +3.683328e-09 +4.703577e-09
+2.580000e+01 -9.660093e-03 -5.565962e-01 +1.358208e-03 +4.989290e-02 +2.022784e-10 -4.133546e-10 -4.139509e-07 +2.790380e-03 -6.130985e-01 -2.317294e-01 +7.047220e-01 -6.112553e-02 -1.704872e-09 -2.470011e-10 +1.612955e-09 +7.964045e-09
+2.581667e+01 -3.251106e-03 -5.621462e-01 +2.208465e-04 +4.980871e-02 +2.201502e-10 +2.933958e-10 -6.482379e-05 +2.523491e-03 -6.103147e-01 +5.751639e-02 +7.151809e-01 +1.468467e-01 -8.127562e-11 +5.442061e-11 -9.611965e-11 +6.928875e-09
+2.583333e+01 -1.448217e-03 -5.878016e-01 +8.011160e-04 +5.135680e-02 -8.596486e-11 -3.721266e-11 +7.171615e-05 +2.701902e-03 -6.137629e-01 -1.752435e-01 +5.084595e-01 +1.384837e-01 -5.622710e-10 -1.552441e-10 +7.261649e-10 +7.580135e-09
+2.585000e+01 +6.919213e-03 -6.030751e-01 -8.071651e-04 +5.189425e-02 +1.906971e-10 -9.055366e-11 -1.067362e-04 +2.731328e-03 -5.724803e-01 -3.723367e-02 +6.644748e-01 -2.884350e-02 +1.457662e-09 +2.709674e-10 -1.662213e-09 +7.228175e-09
+2.586667e+01 +5.418020e-03 -5.844826e-01 -8.435715e-04 +5.164120e-02 +2.647050e-10 +3.879959e-10 -1.348782e-04 +2.532602e-03 -4.014015e-01 +1.732293e-01 +5.566862e-01 +1.110845e-01 +1.075127e-09 -3.988892e-11 -1.375941e-09 +6.962308e-09
+2.588333e+01 -1.770176e-02 -5.518991e-01 +2.312355e-03 +4.806857e-02 -1.280268e-10 +1.557451e-10 +1.605460e-04 +2.420610e-03 -5.712174e-01 +7.134511e-02 +4.410978e-01 +4.247398e-02 +1.793808e-09 +1.825029e-09 -1.268561e-09 +4.873593e-09
+2.590000e+01 -2.277658e-03 -5.664747e-01 +1.072825e-03 +4.989952e-02 -4.708696e-11 +3.389685e-11 +7.056358e-05 +2.537049e-03 -5.935880e-01 -1.089275e-02 +5.225582e-01 +3.363993e-02 +9.958565e-10 +3.091965e-09 -7.533471e-10 +3.958743e-09
+2.591667e+01 -1.098144e-03 -5.669343e-01 +1.589873e-03 +4.939301e-02 +2.855600e-10 -1.557669e-10 -2.318993e-05 +2.563116e-03 -3.967276e-01 -4.770937e-02 +5.771533e-01 -6.835953e-02 +8.287259e-10 +3.726013e-09 -8.435578e-10 +3.402243e-09
+2.593333e+01 +3.601382e-03 -5.739213e-01 +2.435110e-03 +5.071785e-02 +1.703402e-10 +5.816243e-11 +5.888580e-05 +2.534226e-03 -5.795155e-01 -5.947819e-02 +6.714670e-01 +9.960890e-02 -4.698227e-10 +3.162968e-09 +5.999096e-10 +3.832125e-09
+2.595000e+01 -1.435439e-03 -5.704605e-01 +2.520426e-03 +5.059939e-02 +1.249404e-10 +1.232478e-10 +7.891518e-05 +2.488275e-03 -6.190673e-01 +1.780047e-01 +6.792689e-01 -8.299007e-02 -1.318908e-09 +4.316545e-09 +1.454809e-09 +2.595172e-09
+2.596667e+01 +3.687790e-04 -5.820573e-01 +2.401514e-03 +5.084526e-02 +1.247124e-10 +1.612053e-10 +7.278087e-05 +2.469272e-03 -4.792197e-01 +5.642715e-02 +5.455278e-01 +6.535817e-02 -6.992202e-10 +5.756030e-09 +8.527798e-10 +1.159278e-09
+2.598333e+01 +1.956905e-02 -5.900018e-01 +4.881414e-04 +5.102457e-02 +1.763124e-11 +1.089964e-10 +2.013236e-05 +2.479355e-03 -5.810094e-01 +1.141271e-01 +5.669664e-01 -3.109336e-02 -1.957187e-09 +4.203224e-09 +1.904211e-09 +2.627922e-09
+2.600000e+01 +8.183329e-03 -5.546091e-01 +1.329438e-03 +4.772243e-02 +6.728006e-11 -9.778123e-11 +4.116438e-05 +2.381407e-03 -5.432564e-01 -9.514841e-02 +5.710860e-01 +1.501430e-02 -1.710052e-09 +2.008435e-09 +1.724913e-09 +4.422941e-09
+2.601667e+01 -5.565143e-03 -5.607358e-01 +9.563787e-04 +4.718123e-02 -4.567940e-11 +1.252325e-10 +6.439684e-05 +2.257911e-03 -6.748860e-01 -1.464630e-02 +6.150316e-01 +1.105469e-01 -2.512297e-09 +3.518911e-09 +2.542958e-09 +2.651364e-09
+2.603333e+01 -1.021278e-02 -5.799474e-01 +1.427903e-03 +4.985526e-02 -2.418181e-10 -1.172518e-10 +1.577081e-04 +2.455297e-03 -6.791606e-01 -1.441671e-01 +4.652705e-01 +4.572914e-02 -2.054527e-09 +4.215000e-09 +2.350768e-09 +2.479830e-09
+2.605000e+01 +3.721411e-03 -5.587734e-01 -7.866596e-04 +4.803420e-02 -9.508362e-11 +1.267602e-10 +8.312222e-07 +2.265331e-03 -7.013025e-01 +7.683041e-02 +6.031854e-01 +2.654475e-02 -2.148826e-09 +3.661611e-09 +2.036074e-09 +2.491219e-09
+2.606667e+01 -2.157490e-02 -5.795369e-01 +9.267202e-04 +5.047440e-02 -2.158080e-10 -9.125662e-11 +1.238584e-04 +2.442298e-03 -6.713798e-01 -1.455581e-01 +4.760328e-01 +6.436270e-02 -5.491388e-10 +3.857864e-09 +8.390128e-10 +2.737028e-09
+2.608333e+01 -8.696671e-03 -5.584390e-01 -4.621253e-04 +4.898985e-02 -1.293135e-10 +9.793440e-11 +2.816440e-05 +2.288607e-03 -5.517659e-01 +2.796440e-02 +4.304949e-01 +5.327600e-02 -4.341345e-10 +4.233481e-09 +4.854295e-10 +1.966894e-09
+2.610000e+01 +8.507859e-03 -5.894612e-01 -7.536795e-04 +5.233478e-02 -4.626214e-11 +3.650024e-11 -1.606492e-05 +2.447309e-03 -6.333928e-01 -3.451900e-03 +5.719828e-01 +3.300989e-02 -2.378792e-10 +4.220840e-09 +1.868541e-10 +2.360595e-09
+2.611667e+01 +1.035637e-02 -5.704646e-01 -9.508265e-04 +5.032367e-02 -3.138278e-11 +3.759826e-11 -3.056014e-05 +2.339832e-03 -6.437013e-01 -9.846653e-02 +5.914581e-01 +1.230848e-01 -8.400695e-10 +4.430214e-09 +7.188673e-10 +1.867596e-09
+2.613333e+01 -2.278077e-02 -5.689390e-01 +1.129792e-03 +4.883900e-02 +3.375697e-10 +1.342456e-10 -7.583698e-05 +2.220675e-03 -5.207566e-01 +2.812591e-02 +7.805183e-01 +8.473699e-02 +4.735933e-10 +4.550553e-09 -6.373820e-10 +1.430423e-09
+2.615000e+01 +5.101711e-03 -5.634809e-01 -5.394848e-04 +4.780396e-02 -7.436216e-11 +2.140631e-10 +4.713946e-06 +2.128346e-03 -7.759968e-01 +1.431054e-01 +6.747775e-01 +4.294153e-02 +6.027813e-10 +3.745353e-09 -5.569006e-10 +1.937310e-09
+2.616667e+01 -3.982148e-03 -5.653129e-01 +2.500312e-04 +4.866050e-02 -2.196002e-11 +1.645652e-11 +1.966765e-05 +2.224293e-03 -6.633421e-01 +5.596983e-02 +6.131709e-01 -4.531838e-02 +4.884836e-10 +2.760573e-09 -4.114812e-10 +3.088393e-09
+2.618333e+01 +1.012820e-02 -5.743522e-01 +3.622277e-04 +4.945323e-02 -2.311346e-11 -2.484041e-10 +2.493957e-05 +2.343103e-03 -6.669434e-01 -1.129911e-01 +6.155402e-01 -1.177020e-01 +5.746071e-10 +3.583808e-09 -4.798425e-10 +2.587411e-09
+2.620000e+01 -1.390334e-02 -5.828748e-01 +3.309607e-03 +4.941205e-02 -1.726999e-10 +1.303195e-10 +2.095673e-04 +2.182158e-03 -6.646874e-01 +5.154918e-02 +4.788507e-01 +6.607445e-02 +1.540696e-09 +5.119100e-09 -9.329814e-10 +7.144609e-10
+2.621667e+01 -3.997886e-03 -5.851111e-01 +2.341810e-03 +4.937116e-02 -2.168276e-10 +8.937560e-11 +1.844515e-04 +2.180252e-03 -7.310671e-01 +1.105452e-01 +5.001731e-01 -2.588967e-02 +3.242110e-09 +3.051602e-09 -2.603881e-09 +2.643587e-09
+2.623333e+01 +1.394536e-02 -5.700787e-01 +1.543381e-03 +4.657456e-02 -1.502747e-11 +3.802689e-11 +7.305787e-05 +2.064467e-03 -6.228018e-01 +1.232472e-01 +5.796101e-01 -8.345858e-02 +2.706064e-09 +1.168156e-09 -2.373617e-09 +4.117176e-09
+2.625000e+01 -9.525914e-03 -5.669180e-01 +2.850887e-03 +4.591807e-02 +2.231506e-10 -2.316109e-10 +3.727866e-05 +2.124641e-03 -3.482470e-01 -3.453056e-02 +5.409347e-01 -1.836393e-01 +1.897021e-09 +8.754977e-10 -1.697853e-09 +4.523448e-09
+2.626667e+01 -1.263364e-02 -5.590881e-01 +1.313202e-03 +4.464190e-02 -2.327105e-10 -1.730619e-10 +1.468128e-04 +2.033990e-03 -5.854929e-01 -2.054655e-01 +3.412037e-01 +3.154349e-02 +2.708599e-09 +1.102046e-09 -2.195795e-09 +4.067646e-09
+2.628333e+01 +3.488207e-03 -5.651754e-01 -1.095404e-03 +4.545065e-02 +7.566188e-11 -9.533749e-12 -7.366830e-05 +1.991951e-03 -5.688111e-01 +8.818800e-02 +6.077531e-01 -8.976892e-02 +1.336600e-10 +9.389759e-10 -3.039606e-10 +4.100818e-09
+2.630000e+01 +1.026895e-02 -5.905779e-01 -1.499451e-03 +4.725508e-02 -2.172114e-10 -9.563362e-11 +2.216597e-05 +2.088106e-03 -7.311297e-01 -7.554042e-02 +4.841429e-01 -1.789477e-02 +1.070870e-10 +2.720996e-09 -4.458055e-11 +2.635091e-09
+2.631667e+01 +4.533709e-04 -5.715902e-01 -1.153783e-03 +4.694236e-02 +9.814075e-12 -4.265365e-11 -5.138734e-05 +2.041891e-03 -6.337112e-01 +6.428233e-02 +6.052633e-01 -9.669845e-02 +4.537154e-10 +3.272160e-09 -5.521464e-10 +1.984546e-09
+2.633333e+01 -2.350173e-02 -5.983865e-01 +1.741335e-03 +4.828857e-02 -1.335471e-10 +2.838310e-10 +1.240685e-04 +1.958237e-03 -6.555413e-01 +1.787528e-01 +4.865887e-01 +1.088082e-01 +7.956472e-10 +2.861740e-09 -4.485383e-10 +2.152374e-09
+2.635000e+01 +8.179075e-03 -5.766723e-01 -5.153642e-04 +4.736183e-02 +1.211955e-11 +2.122692e-10 -2.536932e-05 +1.934821e-03 -5.598904e-01 +1.958181e-01 +5.363627e-01 +2.481161e-02 +1.611324e-09 +3.343685e-09 -1.582623e-09 +1.624178e-09
+2.636667e+01 -2.131459e-02 -5.718580e-01 +2.289581e-03 +4.703871e-02 -1.644868e-10 -4.255980e-12 +1.578028e-04 +1.992730e-03 -7.436122e-01 -6.950073e-02 +5.302794e-01 +5.708634e-02 +2.287251e-09 +3.726187e-09 -1.778179e-09 +1.387674e-09
+2.638333e+01 +1.398073e-02 -5.695933e-01 -1.315236e-03 +4.768721e-02 +6.314486e-11 +1.073958e-10 -7.732901e-05 +1.961979e-03 -5.922316e-01 +6.706486e-02 +6.127468e-01 +4.353660e-02 +3.200732e-09 +2.986819e-09 -3.209682e-09 +1.997179e-09
+2.640000e+01 -1.343032e-02 -5.793455e-01 +1.225891e-04 +4.815187e-02 -6.451454e-11 +2.685615e-10 +3.049909e-05 +1.903908e-03 -6.401170e-01 +4.733716e-02 +5.272951e-01 +2.212322e-01 +3.316547e-09 +4.065776e-09 -3.059798e-09 +8.227622e-10
+2.641667e+01 +1.862095e-02 -5.605463e-01 -1.944014e-03 +4.675220e-02 +2.811460e-10 +6.954226e-12 -1.878988e-04 +1.937158e-03 -3.844241e-01 -1.770711e-01 +6.404693e-01 +1.625887e-01 +2.318948e-09 +2.246919e-09 -2.641624e-09 +2.607370e-09
+2.643333e+01 -3.177698e-02 -5.967401e-01 +2.091460e-03 +4.956319e-02 +4.140304e-11 +1.793091e-10 +6.646331e-05 +1.966769e-03 -5.134307e-01 +4.060991e-02 +5.147773e-01 +1.390691e-01 +2.230970e-09 +2.339451e-09 -1.949418e-09 +2.576600e-09
+2.645000e+01 -2.023343e-02 -5.750097e-01 +1.741240e-03 +4.793944e-02 +2.470791e-10 -6.494446e-11 -2.880968e-05 +1.985398e-03 -3.223621e-01 -7.944461e-03 +5.500852e-01 -6.618869e-02 +2.532542e-09 +3.262570e-09 -2.461956e-09 +1.734299e-09
+2.646667e+01 -9.432299e-03 -5.749351e-01 +1.586263e-05 +4.799499e-02 +9.151159e-11 +4.385196e-11 -3.444374e-05 +1.930083e-03 -5.167022e-01 -5.542661e-02 +5.727124e-01 +9.252686e-02 +3.357377e-09 +2.716469e-09 -3.254998e-09 +2.104367e-09
+2.648333e+01 -2.414885e-02 -5.871346e-01 +8.802470e-04 +4.918679e-02 -1.531354e-11 +2.358513e-11 +4.129191e-05 +1.969905e-03 -5.281071e-01 +1.797342e-02 +4.731149e-01 +2.606204e-03 +4.287232e-09 +3.429360e-09 -3.954209e-09 +1.510632e-09
+2.650000e+01 +1.378553e-02 -5.682001e-01 -1.869079e-03 +4.768885e-02 +5.637762e-11 +7.521736e-11 -9.290359e-05 +1.877284e-03 -5.485853e-01 +2.118329e-02 +5.697501e-01 +5.493279e-02 +3.115694e-09 +3.513609e-09 -3.164203e-09 +1.197452e-09
+2.651667e+01 -6.303830e-05 -5.685808e-01 -1.857172e-03 +4.744236e-02 -7.949171e-11 +3.363487e-10 -3.810474e-05 +1.748731e-03 -5.295850e-01 +1.235784e-01 +4.082180e-01 +2.376734e-01 +3.281976e-09 +4.699152e-09 -3.192135e-09 -2.404173e-10
+2.653333e+01 -1.001238e-02 -5.869901e-01 +1.853907e-04 +4.764074e-02 -4.803997e-11 +4.035653e-12 +2.627970e-05 +1.875127e-03 -5.990059e-01 +1.041547e-03 +5.088523e-01 -2.072310e-03 +2.525503e-09 +5.280251e-09 -2.325635e-09 -5.058773e-10
+2.655000e+01 -1.763604e-03 -5.699387e-01 -6.110925e-04 +4.576185e-02 +1.890268e-10 +5.358424e-11 -9.904702e-05 +1.770434e-03 -3.646721e-01 +2.624520e-02 +5.449106e-01 +2.858428e-02 +9.731745e-10 +4.658642e-09 -1.152277e-09 -1.773337e-10
+2.656667e+01 +2.982313e-03 -5.873268e-01 -6.141966e-04 +4.708863e-02 +2.418184e-10 -8.045801e-11 -1.204917e-04 +1.860029e-03 -4.155036e-01 +1.762237e-02 +6.525838e-01 -1.088048e-01 +1.310580e-09 +3.593779e-09 -1.521217e-09 +1.025702e-09
+2.658333e+01 +6.955958e-03 -5.824885e-01 -4.703910e-04 +4.708944e-02 +6.379727e-11 +1.871080e-10 -4.307454e-05 +1.738002e-03 -5.492962e-01 +1.198784e-01 +5.880070e-01 +9.003108e-02 +1.041400e-09 +3.387562e-09 -1.086041e-09 +9.229899e-10
+2.660000e+01 +2.659870e-02 -5.888584e-01 -2.408705e-03 +4.810898e-02 +2.321226e-10 -6.727574e-11 -1.824627e-04 +1.865018e-03 -4.341603e-01 +4.838356e-02 +6.689077e-01 -1.268830e-01 +5.569723e-10 +3.174276e-09 -9.521764e-10 +1.407455e-09
+2.661667e+01 -1.557091e-02 -5.707858e-01 +3.480364e-04 +4.610929e-02 +1.270869e-10 -4.274323e-11 -3.942359e-05 +1.768643e-03 -4.815478e-01 -3.914989e-03 +6.000004e-01 -4.615994e-02 +1.567571e-09 +2.825911e-09 -1.575314e-09 +1.500412e-09
+2.663333e+01 +7.138849e-04 -5.835874e-01 -1.280891e-03 +4.564364e-02 -2.637184e-11 -2.504609e-11 -3.550504e-05 +1.731297e-03 -6.362059e-01 +6.095438e-02 +5.815612e-01 -9.085660e-02 +2.270882e-10 +3.141017e-09 -2.988920e-10 +1.103614e-09
+2.665000e+01 +7.695885e-03 -5.841190e-01 -2.858543e-03 +4.555368e-02 +7.009404e-11 -8.449425e-11 -1.315565e-04 +1.739531e-03 -6.051545e-01 -2.862901e-02 +6.687783e-01 -7.146272e-02 -3.192387e-10 +1.542079e-09 -3.652279e-12 +2.621562e-09
+2.666667e+01 -9.331503e-03 -5.937637e-01 -1.002804e-03 +4.680853e-02 -1.831246e-11 +9.072146e-11 -2.896627e-05 +1.699747e-03 -6.000413e-01 -1.414442e-03 +5.607658e-01 +1.128377e-01 +2.504411e-10 +8.607220e-10 -3.057340e-10 +3.161963e-09
+2.668333e+01 -1.621546e-04 -5.859333e-01 -1.286212e-03 +4.661429e-02 +2.395800e-12 -2.055943e-11 -4.735548e-05 +1.726118e-03 -5.248630e-01 -6.530713e-03 +5.136302e-01 -1.823076e-02 +8.366542e-10 +2.442421e-09 -9.015810e-10 +1.715715e-09
+2.670000e+01 -2.204371e-02 -5.971561e-01 +8.393760e-04 +4.728034e-02 -1.144380e-10 -1.959645e-11 +7.569155e-05 +1.736552e-03 -6.900334e-01 +2.800973e-02 +5.385172e-01 -5.186348e-02 +1.511464e-09 +3.084427e-09 -1.257554e-09 +1.121112e-09
+2.671667e+01 +1.657321e-03 -5.743195e-01 -3.626059e-04 +4.590037e-02 +5.623163e-11 +3.262054e-11 -3.671927e-05 +1.654232e-03 -5.146255e-01 -2.204580e-02 +5.770729e-01 +6.263094e-02 -1.618622e-10 +3.596067e-09 +6.788914e-11 +4.381199e-10
+2.673333e+01 -2.273964e-02 -5.766111e-01 +4.060905e-04 +4.550118e-02 -1.053019e-10 +6.254187e-11 +5.707050e-05 +1.615550e-03 -6.471421e-01 +9.111501e-02 +5.073256e-01 -1.260897e-02 -1.038035e-09 +3.852147e-09 +1.109611e-09 +9.675407e-11
+2.675000e+01 +5.323618e-03 -5.624797e-01 -1.758522e-03 +4.427664e-02 +7.334929e-11 +7.368974e-11 -9.149597e-05 +1.556632e-03 -6.024926e-01 +1.941000e-01 +6.889098e-01 -9.975451e-02 -1.850037e-09 +3.129687e-09 +1.540061e-09 +6.349639e-10
+2.676667e+01 -7.387302e-03 -5.648273e-01 -9.090288e-04 +4.387148e-02 +4.118720e-11 +1.097837e-10 -4.896240e-05 +1.515917e-03 -6.746088e-01 -2.642131e-02 +7.194937e-01 +1.662161e-01 -1.146194e-09 +2.394079e-09 +9.713472e-10 +1.227654e-09
+2.678333e+01 -1.233075e-02 -5.695601e-01 -6.099921e-04 +4.432142e-02 -5.706433e-11 -7.816365e-11 +2.384083e-06 +1.598272e-03 -5.904542e-01 -1.492214e-03 +5.063223e-01 -1.074245e-01 -5.197827e-10 +2.370093e-09 +4.955604e-10 +1.426717e-09
+2.680000e+01 +2.866465e-02 -5.695668e-01 -2.869216e-03 +4.531492e-02 -1.362279e-10 +8.806675e-11 -4.040909e-05 +1.550985e-03 -7.232143e-01 +1.024810e-02 +5.330667e-01 +1.037783e-01 -2.639424e-10 +2.834621e-09 +1.574206e-10 +8.713988e-10
+2.681667e+01 +6.541530e-03 -5.794894e-01 -8.055292e-04 +4.555475e-02 -1.697758e-11 +3.613780e-11 -2.122614e-05 +1.569639e-03 -5.696517e-01 -7.714511e-02 +5.421419e-01 +1.200662e-01 +5.518908e-10 +3.286379e-09 -5.703373e-10 +4.770272e-10
+2.683333e+01 +1.830228e-02 -5.602884e-01 -1.576652e-03 +4.545912e-02 +1.772477e-10 -2.881658e-11 -1.283244e-04 +1.582580e-03 -3.261197e-01 -1.355501e-01 +5.669581e-01 +8.951744e-02 +1.343958e-10 +2.945483e-09 -4.159542e-10 +8.190417e-10
+2.685000e+01 -5.016607e-02 -5.838710e-01 +3.252040e-03 +4.616263e-02 +1.067922e-10 -1.907007e-10 +6.071297e-05 +1.662875e-03 -4.184115e-01 -2.108272e-01 +5.617688e-01 -5.759181e-02 +1.124102e-09 +3.176587e-09 -9.279426e-10 +7.711253e-10
+2.686667e+01 +9.413623e-03 -5.608452e-01 -4.634119e-04 +4.436186e-02 +3.489009e-12 -2.798884e-11 -1.694565e-05 +1.523893e-03 -5.066152e-01 +2.640158e-02 +5.071923e-01 -6.818365e-02 +5.760073e-10 +3.013437e-09 -5.830560e-10 +6.055552e-10
+2.688333e+01 +3.506805e-03 -5.918750e-01 -5.288179e-04 +4.668057e-02 +7.436706e-11 -1.046695e-10 -4.908550e-05 +1.620745e-03 -5.581771e-01 -1.005677e-01 +6.585833e-01 -4.800084e-02 +2.194177e-10 +2.319599e-09 -3.174362e-10 +1.467596e-09
+2.690000e+01 -1.140873e-02 -5.507021e-01 +1.115413e-03 +4.354067e-02 +3.420077e-11 +2.009691e-11 +2.102123e-05 +1.455319e-03 -4.930220e-01 +9.237733e-02 +5.372178e-01 -6.473849e-02 +7.840809e-10 +1.119470e-09 -6.953559e-10 +2.225118e-09
+2.691667e+01 +1.685159e-02 -5.643174e-01 -7.048193e-04 +4.385414e-02 +1.032114e-10 +8.078233e-11 -6.664791e-05 +1.428616e-03 -4.467896e-01 -8.299806e-04 +5.912462e-01 +1.167460e-01 +6.857718e-10 +4.087271e-10 -7.964983e-10 +2.828580e-09
+2.693333e+01 -3.002202e-02 -5.860209e-01 +2.728936e-03 +4.540535e-02 +1.047536e-10 -3.936273e-11 +4.184031e-05 +1.518605e-03 -4.695269e-01 +5.683779e-02 +6.191957e-01 -1.169563e-01 +1.600949e-09 +1.610009e-10 -1.421502e-09 +3.252949e-09
+2.695000e+01 -4.357197e-03 -5.897446e-01 +1.240907e-03 +4.556140e-02 -1.468948e-11 -1.586296e-11 +4.599901e-05 +1.502700e-03 -5.318042e-01 +3.607874e-02 +5.101707e-01 -6.072189e-02 +2.138092e-09 +9.494180e-10 -1.919925e-09 +2.463997e-09
+2.696667e+01 -5.490436e-03 -5.739725e-01 +1.313097e-06 +4.498792e-02 -7.490331e-11 -1.698817e-10 +3.296068e-05 +1.540060e-03 -7.148933e-01 -5.022699e-02 +6.119129e-01 -2.010522e-01 +1.326465e-09 +3.871233e-10 -1.181444e-09 +3.068955e-09
+2.698333e+01 +9.052266e-03 -5.801535e-01 -9.891302e-04 +4.644263e-02 -5.281473e-11 +6.521423e-11 -7.412279e-06 +1.473224e-03 -6.767351e-01 +9.093723e-02 +6.071995e-01 +9.978981e-03 +5.760291e-10 +3.146013e-10 -5.607008e-10 +2.982103e-09
+2.700000e+01 +1.051037e-03 -5.778938e-01 -3.622757e-05 +4.627806e-02 +1.960143e-11 +1.742733e-11 -9.399650e-06 +1.477711e-03 -5.698025e-01 +6.290325e-02 +6.096377e-01 -3.528222e-02 +1.126787e-10 +1.058193e-09 -1.271014e-10 +2.280400e-09
+2.701667e+01 +5.389822e-03 -6.022311e-01 -5.142284e-04 +4.881579e-02 -2.464712e-12 -5.654851e-11 -1.445410e-05 +1.575844e-03 -5.052077e-01 -1.190498e-01 +5.096395e-01 +3.428197e-02 +5.523354e-10 +1.362546e-09 -5.536605e-10 +2.198199e-09
+2.703333e+01 +2.524454e-03 -5.948889e-01 -3.856107e-04 +4.741979e-02 +2.165070e-10 -1.177899e-10 -1.057105e-04 +1.548335e-03 -4.282140e-01 -1.423604e-01 +7.742634e-01 -3.824867e-02 +6.992228e-10 +1.136462e-09 -8.909138e-10 +2.342983e-09
+2.705000e+01 -1.940683e-02 -5.910526e-01 +1.033540e-03 +4.554419e-02 -9.012140e-11 -1.562264e-10 +7.034849e-05 +1.496864e-03 -6.949235e-01 -5.961070e-02 +5.612527e-01 -1.870587e-01 +1.338084e-09 +1.159627e-09 -1.112969e-09 +2.200171e-09
+2.706667e+01 -8.739463e-03 -5.812428e-01 +4.513779e-04 +4.445375e-02 +5.972086e-11 -5.683189e-11 -1.247466e-05 +1.409218e-03 -4.990474e-01 -9.197777e-02 +6.050475e-01 +7.492852e-03 +4.668097e-10 +2.007809e-09 -4.684355e-10 +1.199705e-09
+2.708333e+01 -5.753204e-03 -5.912009e-01 +7.467611e-04 +4.543637e-02 -3.695466e-11 -2.093719e-11 +3.853113e-05 +1.410984e-03 -5.911921e-01 +3.499497e-02 +5.426397e-01 -6.583344e-02 +8.557171e-10 +2.690254e-09 -7.259889e-10 +5.494457e-10
+2.710000e+01 +7.191730e-03 -5.868865e-01 -3.924835e-04 +4.638283e-02 +1.248302e-10 -2.645860e-11 -6.590659e-05 +1.429717e-03 -4.390674e-01 +1.304314e-01 +6.560147e-01 -1.743004e-01 +9.570030e-10 +2.082214e-09 -1.046333e-09 +1.155614e-09
+2.711667e+01 -1.696181e-02 -5.534446e-01 +1.719339e-03 +4.426838e-02 -1.695865e-11 +3.890114e-11 +5.764912e-05 +1.328235e-03 -6.182685e-01 +1.349668e-01 +6.057476e-01 -6.923736e-02 +1.373874e-09 +1.543282e-09 -1.175241e-09 +1.438584e-09
+2.713333e+01 -1.035962e-02 -5.771582e-01 +9.467829e-04 +4.500961e-02 -2.215823e-11 +1.500823e-10 +3.762042e-05 +1.289316e-03 -4.890933e-01 +3.091021e-01 +4.635712e-01 -6.060510e-02 +2.072526e-09 +1.818618e-09 -1.878433e-09 +1.086746e-09
+2.715000e+01 -9.169740e-05 -5.887764e-01 +3.448807e-04 +4.625050e-02 +2.416880e-12 +9.163317e-11 +9.465464e-06 +1.339413e-03 -6.822239e-01 -5.185438e-02 +7.061795e-01 +2.117760e-01 +2.222653e-09 +2.700122e-09 -2.080491e-09 +3.528009e-10
+2.716667e+01 -3.224689e-03 -5.830888e-01 +1.501218e-03 +4.542684e-02 +7.904176e-12 +9.099803e-12 +3.957221e-05 +1.341420e-03 -5.303562e-01 -6.421692e-02 +5.592456e-01 +7.939356e-02 +1.720566e-09 +2.260090e-09 -1.541774e-09 +7.653644e-10
+2.718333e+01 -2.069111e-02 -5.751573e-01 +2.535259e-03 +4.452683e-02 -3.890346e-11 +2.731727e-11 +8.916932e-05 +1.296888e-03 -5.655191e-01 +5.040452e-02 +5.131029e-01 -6.548698e-03 +1.433838e-09 +2.377054e-09 -1.165333e-09 +5.526341e-10
+2.720000e+01 +1.212535e-02 -6.075739e-01 +2.022981e-04 +4.663885e-02 +8.826680e-12 +6.270584e-11 +2.874379e-06 +1.328814e-03 -4.606781e-01 +3.350003e-02 +4.905642e-01 +7.484893e-02 +8.610198e-10 +2.020247e-09 -8.071603e-10 +9.503949e-10
+2.721667e+01 -1.271961e-02 -5.782740e-01 +1.173277e-03 +4.387557e-02 +1.207731e-11 +1.046510e-10 +2.795426e-05 +1.222799e-03 -5.167177e-01 +2.587647e-02 +5.545282e-01 +1.587496e-01 +2.667042e-10 +2.162193e-09 -1.924261e-10 +5.846344e-10
+2.723333e+01 -2.397367e-02 -5.839683e-01 +1.753691e-03 +4.448793e-02 -8.972720e-11 -4.426695e-11 +8.912046e-05 +1.295168e-03 -5.232210e-01 -3.824143e-02 +3.765454e-01 -4.495379e-02 +1.073005e-09 +2.762507e-09 -8.253294e-10 +1.634243e-10
+2.725000e+01 -1.219023e-02 -5.976151e-01 +1.573986e-03 +4.528732e-02 -1.324601e-10 +7.529119e-12 +1.031867e-04 +1.282934e-03 -6.207629e-01 +8.135650e-02 +3.986455e-01 -7.304936e-02 +1.663002e-09 +2.665893e-09 -1.353453e-09 +2.222534e-10
+2.726667e+01 -2.372177e-02 -5.782868e-01 +2.510296e-03 +4.503508e-02 -5.113884e-11 +3.670608e-11 +9.160526e-05 +1.252389e-03 -7.375094e-01 -3.565603e-02 +6.617746e-01 +9.852707e-02 +1.786873e-09 +2.464206e-09 -1.495090e-09 +3.420061e-10
+2.728333e+01 +7.791342e-03 -5.830762e-01 +9.282984e-04 +4.512404e-02 +6.933386e-11 +7.645057e-11 -5.028893e-06 +1.226253e-03 -4.298591e-01 +1.071334e-01 +5.740348e-01 +2.998309e-02 +1.712387e-09 +1.731850e-09 -1.627765e-09 +9.728621e-10
+2.730000e+01 -1.673445e-04 -5.645263e-01 +5.004794e-04 +4.379584e-02 -1.227512e-10 +1.375969e-11 +7.004289e-05 +1.208844e-03 -6.018853e-01 -7.201382e-02 +3.868086e-01 +9.437587e-02 +1.777600e-09 +1.684464e-09 -1.532328e-09 +9.749041e-10
+2.731667e+01 -8.131258e-03 -5.847229e-01 +5.688756e-04 +4.437946e-02 +5.029398e-11 +1.440179e-11 -6.589611e-06 +1.213535e-03 -4.955455e-01 -6.550020e-02 +6.018210e-01 +8.955389e-02 +1.956356e-09 +1.590506e-09 -1.861705e-09 +1.067432e-09
+2.733333e+01 +7.875664e-03 -6.032461e-01 -7.019476e-04 +4.546425e-02 -5.591347e-11 -4.904347e-11 +8.253493e-06 +1.260291e-03 -6.648555e-01 +2.482590e-02 +5.688361e-01 -1.209249e-01 +1.775781e-09 +1.800541e-09 -1.660234e-09 +9.605191e-10
+2.735000e+01 -5.346244e-03 -5.813108e-01 -3.721117e-04 +4.462683e-02 -8.344011e-11 -7.041351e-11 +2.910110e-05 +1.238201e-03 -6.713803e-01 -7.556617e-02 +5.202934e-01 -6.168741e-02 +1.712551e-09 +1.929883e-09 -1.557231e-09 +7.862768e-10
+2.736667e+01 -2.988613e-02 -5.919408e-01 +1.293955e-03 +4.656955e-02 -3.049165e-11 -6.262207e-11 +4.749190e-05 +1.274244e-03 -5.643140e-01 -1.706830e-01 +5.141797e-01 +4.686579e-02 +1.587291e-09 +2.506124e-09 -1.400801e-09 +3.104616e-10
+2.738333e+01 -3.247208e-03 -5.653676e-01 -5.941470e-04 +4.369832e-02 +3.896254e-11 +2.607229e-11 -3.210628e-05 +1.150813e-03 -4.714125e-01 -3.974396e-02 +5.553958e-01 +9.139501e-02 +7.181817e-10 +2.470907e-09 -7.443687e-10 +8.195145e-11
+2.740000e+01 -1.098954e-03 -5.665624e-01 -1.276607e-03 +4.387799e-02 -3.230648e-11 -4.125662e-11 -1.676501e-05 +1.176070e-03 -6.186381e-01 -1.476615e-01 +5.578682e-01 +6.490373e-02 +1.333759e-09 +2.381180e-09 -1.294597e-09 +2.130591e-10
+2.741667e+01 -1.984751e-02 -5.927165e-01 -3.396201e-04 +4.531548e-02 -1.087966e-10 -2.422819e-11 +4.158094e-05 +1.194299e-03 -6.760519e-01 -7.213030e-02 +4.592188e-01 +2.444900e-02 +1.027850e-09 +2.147671e-09 -8.852010e-10 +4.655793e-10
+2.743333e+01 -4.526164e-03 -5.744400e-01 -8.233802e-04 +4.335333e-02 +4.594249e-11 +6.099703e-11 -4.140661e-05 +1.096870e-03 -3.735849e-01 +1.078958e-01 +4.733796e-01 +2.093139e-02 +9.408389e-10 +1.863237e-09 -9.738651e-10 +5.281405e-10
+2.745000e+01 +9.761871e-03 -5.753155e-01 -2.214074e-03 +4.336030e-02 -5.384078e-11 -2.151325e-11 -2.958110e-05 +1.125373e-03 -5.692854e-01 +8.843047e-02 +4.597563e-01 -1.264419e-01 +1.011778e-09 +1.302331e-09 -1.016686e-09 +1.111389e-09
+2.746667e+01 +1.606899e-03 -5.595982e-01 -7.563235e-04 +4.111414e-02 -6.085768e-11 +3.692175e-11 +9.184555e-06 +1.034455e-03 -6.080891e-01 -5.673193e-02 +4.798921e-01 +1.310805e-01 +2.609270e-10 +1.587830e-09 -2.275593e-10 +6.498014e-10
+2.748333e+01 -5.699110e-03 -6.027298e-01 +1.115514e-04 +4.410364e-02 +8.083456e-11 -1.063285e-10 -3.512076e-05 +1.163944e-03 -6.083535e-01 -1.174738e-01 +7.648463e-01 -1.024011e-01 +2.708114e-10 +1.991321e-09 -3.276670e-10 +5.286529e-10
+2.750000e+01 +8.470846e-03 -5.868472e-01 -7.693797e-04 +4.256122e-02 +1.140926e-10 -5.308786e-11 -7.155698e-05 +1.093523e-03 -4.355638e-01 -2.044361e-01 +6.661307e-01 +9.318570e-02 +8.438318e-10 +1.765129e-09 -9.437099e-10 +5.935361e-10
+2.751667e+01 +1.284932e-02 -5.950779e-01 -1.010529e-03 +4.429044e-02 -1.586686e-11 -6.400440e-11 -1.702274e-05 +1.131166e-03 -6.433581e-01 -1.417558e-01 +5.944550e-01 +6.923609e-03 +7.755034e-10 +1.990389e-09 -7.678876e-10 +4.524809e-10
+2.753333e+01 +9.861537e-03 -5.772127e-01 -1.376208e-03 +4.391104e-02 +2.239652e-12 +4.890304e-11 -3.397605e-05 +1.061138e-03 -7.220653e-01 +8.953539e-02 +7.122166e-01 +2.380440e-02 +7.162220e-10 +1.816640e-09 -7.463095e-10 +4.692827e-10
+2.755000e+01 +5.834967e-03 -5.852729e-01 -1.665073e-03 +4.369903e-02 -5.141399e-11 -2.495231e-11 -1.566012e-05 +1.081827e-03 -6.365808e-01 +7.843133e-03 +5.089142e-01 -6.096207e-02 +1.174136e-10 +2.218886e-09 -1.430845e-10 +1.263525e-10
+2.756667e+01 +8.718261e-04 -5.758845e-01 -3.887297e-04 +4.311622e-02 -3.203409e-11 -4.983629e-11 +5.066752e-06 +1.071225e-03 -7.100471e-01 -2.747502e-02 +6.236601e-01 -8.279349e-02 +2.095660e-10 +1.600984e-09 -1.881117e-10 +6.841818e-10
+2.758333e+01 -1.896542e-02 -5.778672e-01 +1.383761e-03 +4.291743e-02 +4.333118e-11 -2.587234e-11 +1.080873e-05 +1.046915e-03 -6.221565e-01 +7.628130e-03 +7.091738e-01 -6.281486e-02 -4.292009e-11 +1.222720e-09 +6.218894e-11 +9.878951e-10
+2.760000e+01 -4.533974e-04 -5.622690e-01 +5.656129e-04 +4.222214e-02 -2.949739e-11 +5.210912e-11 +2.628042e-05 +9.861374e-04 -7.318019e-01 +6.812976e-02 +6.466704e-01 +5.934325e-02 +4.179918e-10 +1.039558e-09 -3.421702e-10 +1.033764e-09
+2.761667e+01 +5.362790e-03 -5.899447e-01 +2.908005e-05 +4.417304e-02 -6.884183e-11 +2.373352e-11 +3.261243e-05 +1.035396e-03 -6.061309e-01 -9.881134e-02 +4.301485e-01 +1.541037e-01 +5.471475e-10 +1.498914e-09 -4.514604e-10 +6.946522e-10
+2.763333e+01 +1.923486e-02 -5.900685e-01 -8.026413e-04 +4.365015e-02 -4.437805e-12 +1.365474e-11 -1.624136e-05 +1.019985e-03 -6.159764e-01 -7.264332e-02 +5.914581e-01 +1.045237e-01 +5.876262e-10 +1.379187e-09 -5.880516e-10 +7.725792e-10
+2.765000e+01 +2.373837e-03 -6.034537e-01 +5.744478e-04 +4.388508e-02 +9.568087e-11 +3.951979e-11 -3.260784e-05 +1.004614e-03 -5.309981e-01 +1.064507e-01 +7.498307e-01 -5.871069e-03 +6.454727e-10 +1.520834e-09 -6.756024e-10 +6.036791e-10
+2.766667e+01 +1.428063e-02 -5.621940e-01 -5.660656e-04 +4.083238e-02 +9.376294e-11 +4.533332e-11 -5.682575e-05 +9.260442e-04 -4.797468e-01 +8.813303e-02 +6.961181e-01 +2.641585e-02 -2.030061e-10 +1.348380e-09 +7.779698e-11 +6.050538e-10
+2.768333e+01 +1.023377e-02 -5.736123e-01 +3.700629e-04 +4.192347e-02 +1.178627e-11 +5.652589e-11 +2.384996e-06 +9.365510e-04 -5.299268e-01 +9.177428e-02 +5.421123e-01 +5.111013e-02 -2.184016e-10 +1.264268e-09 +2.109777e-10 +7.017929e-10
+2.770000e+01 +1.185367e-02 -5.674078e-01 -2.505954e-04 +4.147631e-02 +5.153551e-11 +1.178667e-11 -2.987230e-05 +9.400072e-04 -4.478762e-01 -3.956174e-02 +5.641192e-01 +6.865126e-02 +6.436379e-11 +4.929668e-10 -1.207616e-10 +1.434079e-09
+2.771667e+01 -2.434588e-02 -5.857202e-01 +2.025959e-03 +4.253430e-02 -1.957623e-11 +2.307931e-11 +5.291794e-05 +9.497558e-04 -4.836490e-01 -1.907878e-03 +4.203331e-01 +5.997057e-02 -1.176309e-10 +7.599215e-10 +2.166276e-10 +1.197733e-09
+2.773333e+01 -2.058918e-03 -5.868823e-01 +4.413100e-04 +4.264185e-02 -3.878315e-11 -2.940503e-11 +2.806188e-05 +9.691964e-04 -6.046203e-01 -2.581665e-02 +4.947991e-01 -5.083234e-02 -2.176599e-12 +6.922219e-10 +5.795607e-11 +1.297049e-09
+2.775000e+01 -1.118791e-03 -5.675915e-01 +3.416696e-04 +4.180523e-02 +3.544281e-11 -3.186897e-11 -9.333907e-06 +9.449042e-04 -5.010126e-01 +4.155669e-02 +5.845863e-01 -1.242423e-01 +1.330408e-10 +1.117590e-09 -1.442804e-10 +8.432282e-10
+2.776667e+01 +2.472311e-02 -5.686174e-01 -1.848199e-03 +4.203367e-02 -2.786050e-11 +3.683929e-11 -2.540465e-05 +9.094834e-04 -5.897097e-01 -5.893693e-02 +5.095659e-01 +1.563839e-01 +2.474371e-10 +1.361788e-09 -2.843362e-10 +5.386579e-10
+2.778333e+01 -1.387313e-03 -5.694329e-01 -6.688633e-04 +4.150544e-02 -1.623812e-11 +6.076865e-11 -6.293771e-06 +8.795369e-04 -6.237654e-01 +7.941841e-02 +5.751609e-01 +8.127052e-02 +1.647702e-10 +1.557628e-09 -1.682767e-10 +2.908678e-10
+2.780000e+01 -1.237526e-02 -5.655820e-01 +9.849552e-04 +4.007577e-02 -3.147877e-11 +1.909988e-11 +3.527705e-05 +8.623630e-04 -6.399148e-01 -6.357704e-02 +5.508725e-01 +1.126203e-01 -1.175860e-10 +1.744895e-09 +1.809732e-10 +7.671462e-11
+2.781667e+01 -7.894816e-03 -5.998543e-01 +7.979227e-04 +4.233619e-02 -1.645674e-11 +3.105854e-11 +2.425871e-05 +8.960725e-04 -5.101937e-01 +4.603625e-02 +4.626523e-01 +3.677348e-02 -7.448363e-11 +1.782459e-09 +1.184267e-10 +1.049364e-10
+2.783333e+01 +1.104148e-02 -5.986303e-01 -1.064006e-03 +4.206284e-02 -3.071590e-11 -1.770223e-11 -6.938264e-06 +9.066114e-04 -6.274387e-01 -2.718014e-02 +5.389882e-01 -2.261667e-02 -2.607714e-10 +1.347956e-09 +2.328431e-10 +5.334941e-10
+2.785000e+01 +1.217259e-02 -6.026689e-01 -2.105191e-03 +4.301454e-02 +7.027670e-11 +4.712879e-11 -7.636470e-05 +8.876184e-04 -5.552938e-01 +3.743212e-02 +7.424729e-01 +9.106941e-02 -6.904017e-10 +1.547680e-09 +5.019533e-10 +3.043162e-10
+2.786667e+01 -1.881936e-03 -6.042570e-01 -5.954811e-04 +4.259465e-02 -1.796632e-11 -1.956503e-12 -3.700320e-06 +8.953746e-04 -7.154836e-01 +7.155768e-02 +6.561178e-01 -8.002845e-02 -8.824889e-10 +1.174519e-09 +8.266442e-10 +6.693720e-10
+2.788333e+01 +3.561765e-03 -5.928912e-01 -4.717198e-04 +4.227791e-02 +7.191010e-11 -5.528215e-11 -4.435406e-05 +9.072845e-04 -3.850886e-01 +2.084804e-02 +5.853405e-01 -1.814644e-01 -1.064116e-09 +1.388536e-09 +9.184049e-10 +4.875899e-10
+2.790000e+01 -2.489220e-03 -5.850277e-01 +6.799910e-05 +4.176574e-02 +6.885781e-11 +9.473555e-11 -3.218746e-05 +8.175954e-04 -4.773393e-01 +1.414178e-01 +6.711950e-01 +1.313446e-01 -1.422996e-09 +1.256338e-09 +1.281528e-09 +4.335472e-10
+2.791667e+01 +2.326457e-02 -5.781541e-01 -1.130691e-03 +4.026866e-02 +1.626103e-11 -5.208777e-11 -3.018688e-05 +8.517871e-04 -6.649432e-01 -3.136769e-02 +7.109586e-01 -1.248657e-01 -1.206619e-09 +1.448989e-09 +1.080990e-09 +3.156708e-10
+2.793333e+01 -4.604540e-03 -5.708080e-01 +2.459882e-04 +3.991147e-02 +5.950975e-11 -2.426072e-11 -2.431173e-05 +8.243707e-04 -5.053064e-01 -4.702947e-02 +6.809060e-01 -2.475571e-02 -1.284394e-09 +1.535322e-09 +1.166057e-09 +1.776435e-10
+2.795000e+01 -1.803737e-02 -6.097242e-01 +9.293002e-04 +4.252669e-02 +2.586629e-11 +1.658661e-11 +5.150553e-06 +8.481894e-04 -7.019994e-01 +1.901527e-03 +7.862270e-01 +4.989850e-02 -1.256999e-09 +1.182579e-09 +1.197809e-09 +5.549160e-10
+2.796667e+01 -1.676265e-04 -5.866650e-01 -6.025775e-04 +4.224889e-02 -1.962919e-11 +3.289084e-11 -2.029470e-06 +8.280594e-04 -6.080368e-01 +6.178672e-03 +5.485590e-01 +9.711414e-02 -9.828624e-10 +1.079067e-09 +9.247411e-10 +6.107984e-10
[truncated: 29,037 more chars]
