# Supplementary material for: Visual motion perception as online hierarchical inference
Source: Nat Commun. 2022 Dec 1;13:7403. doi: 10.1038/s41467-022-34805-5 (PMC9715570; doi:10.1038/s41467-022-34805-5)
Supplement: Supplementary file 10 — Source Data [file 41467_2022_34805_MOESM10_ESM.zip › Supplementary_Figure_S6a.txt]

# COLUMNS: | t | lam_1 | lam_2 | lam_3 | lam_4 | lam_5 | lam_6 | lam_7 | lam_8 | lam_9 | lam_10 | lam_11 | lam_12 | lam_13 | lam_14 | lam_15 | lam_16 | lam_17 | lam_18 | lam_19 | lam_20 | lam_21 | lam_22 | lam_23 | lam_24 |
+0.000000e+00 +4.891066e-01 +4.887029e-01 +4.892082e-01 +4.892082e-01 +4.920572e-01 +4.920572e-01 +4.920572e-01 +4.920572e-01 +4.920572e-01 +4.920572e-01 +4.920572e-01 +4.920572e-01 +4.920572e-01 +4.920572e-01 +4.920572e-01 +4.920572e-01 +4.920572e-01 +4.920572e-01 +4.920572e-01 +4.920572e-01 +4.920572e-01 +4.920572e-01 +4.920572e-01 +4.920572e-01
+1.666667e-02 +5.658466e-01 +5.471186e-01 +5.755038e-01 +8.328779e-01 +4.901792e-01 +4.869120e-01 +4.859720e-01 +4.894511e-01 +4.944928e-01 +5.033694e-01 +4.998792e-01 +4.897953e-01 +4.953789e-01 +4.879699e-01 +5.107013e-01 +5.121121e-01 +4.964420e-01 +5.276344e-01 +5.178743e-01 +5.120504e-01 +5.294747e-01 +5.111310e-01 +5.118111e-01 +5.241145e-01
+3.333333e-02 +6.255763e-01 +5.949851e-01 +6.944774e-01 +1.153571e+00 +4.876668e-01 +4.888738e-01 +4.905642e-01 +4.905551e-01 +5.004862e-01 +5.094628e-01 +5.092984e-01 +4.908114e-01 +4.977694e-01 +4.851688e-01 +5.243494e-01 +5.435693e-01 +5.150123e-01 +5.702649e-01 +5.339111e-01 +5.305859e-01 +5.505425e-01 +5.285957e-01 +5.460950e-01 +5.542826e-01
+5.000000e-02 +6.742858e-01 +6.369931e-01 +7.951911e-01 +1.424507e+00 +4.868655e-01 +4.955535e-01 +5.061691e-01 +4.952319e-01 +4.998159e-01 +5.112215e-01 +5.043425e-01 +4.920586e-01 +5.057135e-01 +4.818360e-01 +5.391139e-01 +5.624433e-01 +5.310032e-01 +5.981175e-01 +5.594239e-01 +5.535077e-01 +5.652560e-01 +5.421299e-01 +5.691296e-01 +5.760468e-01
+6.666667e-02 +7.196457e-01 +6.757369e-01 +8.974859e-01 +1.651001e+00 +4.844046e-01 +4.952252e-01 +5.099178e-01 +5.067465e-01 +5.011769e-01 +5.163135e-01 +5.066564e-01 +4.953835e-01 +5.121648e-01 +4.766590e-01 +5.526428e-01 +5.781326e-01 +5.507882e-01 +6.076155e-01 +5.686676e-01 +5.723481e-01 +5.813168e-01 +5.494383e-01 +5.951972e-01 +5.886910e-01
+8.333333e-02 +7.583627e-01 +7.081631e-01 +1.002047e+00 +1.845527e+00 +4.929407e-01 +4.971602e-01 +5.105926e-01 +5.069989e-01 +5.009902e-01 +5.204330e-01 +5.030144e-01 +4.952115e-01 +5.220998e-01 +4.725137e-01 +5.625355e-01 +5.966461e-01 +5.729189e-01 +6.110662e-01 +5.696977e-01 +5.817958e-01 +5.932639e-01 +5.609505e-01 +6.065847e-01 +6.002361e-01
+1.000000e-01 +7.887194e-01 +7.345541e-01 +1.102188e+00 +2.018512e+00 +4.956542e-01 +4.986641e-01 +5.192313e-01 +5.122570e-01 +5.101319e-01 +5.200660e-01 +5.024342e-01 +4.955563e-01 +5.220676e-01 +4.696381e-01 +5.651721e-01 +5.927962e-01 +5.890486e-01 +6.120914e-01 +5.750921e-01 +5.884894e-01 +6.012063e-01 +5.797564e-01 +6.152813e-01 +6.072650e-01
+1.166667e-01 +8.155176e-01 +7.577572e-01 +1.215493e+00 +2.160726e+00 +4.943424e-01 +5.013006e-01 +5.178996e-01 +5.134951e-01 +5.099809e-01 +5.179628e-01 +5.029007e-01 +5.033811e-01 +5.255386e-01 +4.668440e-01 +5.666368e-01 +5.915261e-01 +5.983118e-01 +6.136016e-01 +5.826806e-01 +5.957706e-01 +5.989398e-01 +5.868445e-01 +6.228761e-01 +6.056669e-01
+1.333333e-01 +8.463747e-01 +7.837238e-01 +1.330470e+00 +2.277025e+00 +4.939725e-01 +4.970392e-01 +5.128955e-01 +5.140881e-01 +5.144859e-01 +5.169646e-01 +5.045185e-01 +5.102504e-01 +5.243592e-01 +4.673425e-01 +5.674591e-01 +5.902897e-01 +5.971434e-01 +6.207549e-01 +5.839584e-01 +6.042286e-01 +5.962260e-01 +5.874889e-01 +6.258299e-01 +6.069777e-01
+1.500000e-01 +8.743085e-01 +8.069422e-01 +1.458842e+00 +2.372117e+00 +4.925199e-01 +4.950167e-01 +5.080643e-01 +5.200660e-01 +5.119158e-01 +5.148470e-01 +5.185843e-01 +5.092591e-01 +5.267128e-01 +4.652079e-01 +5.711189e-01 +5.831349e-01 +6.054211e-01 +6.160916e-01 +5.797502e-01 +6.105315e-01 +5.898624e-01 +5.913916e-01 +6.269701e-01 +6.073547e-01
+1.666667e-01 +8.990765e-01 +8.273496e-01 +1.601681e+00 +2.450913e+00 +4.897517e-01 +4.930200e-01 +5.049901e-01 +5.289442e-01 +5.075039e-01 +5.151728e-01 +5.340243e-01 +5.093810e-01 +5.271434e-01 +4.609845e-01 +5.767859e-01 +5.787156e-01 +6.045730e-01 +6.130383e-01 +5.749887e-01 +6.156267e-01 +5.813987e-01 +5.891971e-01 +6.256478e-01 +6.047094e-01
+1.833333e-01 +9.186787e-01 +8.445074e-01 +1.739467e+00 +2.512439e+00 +4.911506e-01 +4.965141e-01 +4.991264e-01 +5.286218e-01 +5.029304e-01 +5.101524e-01 +5.483593e-01 +5.094336e-01 +5.297927e-01 +4.623359e-01 +5.850245e-01 +5.772094e-01 +5.993696e-01 +6.108199e-01 +5.704536e-01 +6.179332e-01 +5.730483e-01 +5.916956e-01 +6.255195e-01 +5.945758e-01
+2.000000e-01 +9.408648e-01 +8.637203e-01 +1.898030e+00 +2.546578e+00 +4.933090e-01 +5.007591e-01 +4.988101e-01 +5.259157e-01 +4.981102e-01 +5.099206e-01 +5.558960e-01 +5.074557e-01 +5.318004e-01 +4.630665e-01 +5.899786e-01 +5.749402e-01 +6.005873e-01 +6.035350e-01 +5.632897e-01 +6.092305e-01 +5.636633e-01 +5.880097e-01 +6.186416e-01 +5.882406e-01
+2.166667e-01 +9.610103e-01 +8.818740e-01 +2.056011e+00 +2.560061e+00 +4.896304e-01 +5.123095e-01 +4.981123e-01 +5.248069e-01 +4.917047e-01 +5.123310e-01 +5.548577e-01 +5.120236e-01 +5.334677e-01 +4.618553e-01 +5.891071e-01 +5.687886e-01 +5.966454e-01 +6.005878e-01 +5.578689e-01 +6.028849e-01 +5.567090e-01 +5.802669e-01 +6.101109e-01 +5.817468e-01
+2.333333e-01 +9.771378e-01 +8.984434e-01 +2.219987e+00 +2.568623e+00 +4.865381e-01 +5.216267e-01 +5.040464e-01 +5.208681e-01 +4.887585e-01 +5.114026e-01 +5.477469e-01 +5.164819e-01 +5.342144e-01 +4.578090e-01 +5.817767e-01 +5.634946e-01 +5.954219e-01 +5.980364e-01 +5.490581e-01 +5.940919e-01 +5.516483e-01 +5.755624e-01 +6.067747e-01 +5.755782e-01
+2.500000e-01 +9.927791e-01 +9.147093e-01 +2.388109e+00 +2.554497e+00 +4.819173e-01 +5.282639e-01 +5.005336e-01 +5.187869e-01 +4.864857e-01 +5.106077e-01 +5.424008e-01 +5.154550e-01 +5.446309e-01 +4.605076e-01 +5.730150e-01 +5.559824e-01 +5.895244e-01 +5.892623e-01 +5.422177e-01 +5.856346e-01 +5.470448e-01 +5.671726e-01 +5.978930e-01 +5.734595e-01
+2.666667e-01 +1.004375e+00 +9.281437e-01 +2.557895e+00 +2.534938e+00 +4.808650e-01 +5.359650e-01 +4.992872e-01 +5.173338e-01 +4.846231e-01 +5.091601e-01 +5.345704e-01 +5.088483e-01 +5.502933e-01 +4.602595e-01 +5.656791e-01 +5.493317e-01 +5.797327e-01 +5.793260e-01 +5.358772e-01 +5.767766e-01 +5.415898e-01 +5.596965e-01 +5.925754e-01 +5.674046e-01
+2.833333e-01 +1.010151e+00 +9.368095e-01 +2.705599e+00 +2.509390e+00 +4.815965e-01 +5.382501e-01 +4.956156e-01 +5.123847e-01 +4.821792e-01 +5.113928e-01 +5.258739e-01 +5.028701e-01 +5.551503e-01 +4.611583e-01 +5.571514e-01 +5.432626e-01 +5.700727e-01 +5.697826e-01 +5.289025e-01 +5.709497e-01 +5.344299e-01 +5.518747e-01 +5.828063e-01 +5.634570e-01
+3.000000e-01 +1.016273e+00 +9.458189e-01 +2.852046e+00 +2.477092e+00 +4.779135e-01 +5.346763e-01 +4.950505e-01 +5.103487e-01 +4.802495e-01 +5.142149e-01 +5.176207e-01 +4.966541e-01 +5.540507e-01 +4.624999e-01 +5.495694e-01 +5.412223e-01 +5.619159e-01 +5.607290e-01 +5.204109e-01 +5.619144e-01 +5.258784e-01 +5.453066e-01 +5.767714e-01 +5.570322e-01
+3.166667e-01 +1.019907e+00 +9.518886e-01 +2.999503e+00 +2.451570e+00 +4.726920e-01 +5.300885e-01 +4.981136e-01 +5.093515e-01 +4.798216e-01 +5.160563e-01 +5.123595e-01 +4.888447e-01 +5.495678e-01 +4.643126e-01 +5.414358e-01 +5.341348e-01 +5.541285e-01 +5.558578e-01 +5.138237e-01 +5.529087e-01 +5.174972e-01 +5.398144e-01 +5.686231e-01 +5.511965e-01
+3.333333e-01 +1.024127e+00 +9.558407e-01 +3.135307e+00 +2.428592e+00 +4.750370e-01 +5.232364e-01 +5.023471e-01 +5.020441e-01 +4.752637e-01 +5.139522e-01 +5.076028e-01 +4.816508e-01 +5.483335e-01 +4.610811e-01 +5.336449e-01 +5.325600e-01 +5.452671e-01 +5.510961e-01 +5.086782e-01 +5.495419e-01 +5.093091e-01 +5.315142e-01 +5.621145e-01 +5.441168e-01
+3.500000e-01 +1.025128e+00 +9.571615e-01 +3.252053e+00 +2.414288e+00 +4.721369e-01 +5.194188e-01 +5.042288e-01 +4.946667e-01 +4.731838e-01 +5.086676e-01 +5.011352e-01 +4.752298e-01 +5.497757e-01 +4.570060e-01 +5.253657e-01 +5.311047e-01 +5.371160e-01 +5.434990e-01 +5.017604e-01 +5.408512e-01 +5.012055e-01 +5.254470e-01 +5.555642e-01 +5.376855e-01
+3.666667e-01 +1.024720e+00 +9.580009e-01 +3.356415e+00 +2.410577e+00 +4.689921e-01 +5.247600e-01 +5.007529e-01 +4.921274e-01 +4.674514e-01 +5.032189e-01 +4.949014e-01 +4.680691e-01 +5.458474e-01 +4.542975e-01 +5.189216e-01 +5.270748e-01 +5.284333e-01 +5.364744e-01 +4.967939e-01 +5.377711e-01 +4.939626e-01 +5.248245e-01 +5.493614e-01 +5.304752e-01
+3.833333e-01 +1.024990e+00 +9.580782e-01 +3.442928e+00 +2.414125e+00 +4.653926e-01 +5.291325e-01 +4.945613e-01 +4.901460e-01 +4.627208e-01 +4.965488e-01 +4.906675e-01 +4.619276e-01 +5.447250e-01 +4.485074e-01 +5.129969e-01 +5.235959e-01 +5.201529e-01 +5.301635e-01 +4.926220e-01 +5.314818e-01 +4.874874e-01 +5.199972e-01 +5.409036e-01 +5.230545e-01
+4.000000e-01 +1.022101e+00 +9.568351e-01 +3.518368e+00 +2.438069e+00 +4.626565e-01 +5.279543e-01 +4.869757e-01 +4.894958e-01 +4.557023e-01 +4.893644e-01 +4.958279e-01 +4.569288e-01 +5.432722e-01 +4.430762e-01 +5.092432e-01 +5.162688e-01 +5.122782e-01 +5.246717e-01 +4.884054e-01 +5.265031e-01 +4.800282e-01 +5.179949e-01 +5.325247e-01 +5.170777e-01
+4.166667e-01 +1.020265e+00 +9.573356e-01 +3.574548e+00 +2.477120e+00 +4.585046e-01 +5.217330e-01 +4.805465e-01 +4.958545e-01 +4.545903e-01 +4.855151e-01 +5.013334e-01 +4.505645e-01 +5.365376e-01 +4.385390e-01 +5.062361e-01 +5.108092e-01 +5.079272e-01 +5.193719e-01 +4.860550e-01 +5.200857e-01 +4.725691e-01 +5.181105e-01 +5.239231e-01 +5.118872e-01
+4.333333e-01 +1.019588e+00 +9.581425e-01 +3.620915e+00 +2.530709e+00 +4.576398e-01 +5.223358e-01 +4.754206e-01 +4.930074e-01 +4.539991e-01 +4.815255e-01 +4.979068e-01 +4.445943e-01 +5.293624e-01 +4.353781e-01 +5.029347e-01 +5.043098e-01 +5.072272e-01 +5.182603e-01 +4.811506e-01 +5.138032e-01 +4.660899e-01 +5.190076e-01 +5.166568e-01 +5.054310e-01
+4.500000e-01 +1.015766e+00 +9.564888e-01 +3.643798e+00 +2.593289e+00 +4.538582e-01 +5.182161e-01 +4.688371e-01 +4.883491e-01 +4.495405e-01 +4.741144e-01 +4.917632e-01 +4.398295e-01 +5.219339e-01 +4.345344e-01 +5.028027e-01 +4.969687e-01 +5.003966e-01 +5.121083e-01 +4.768827e-01 +5.060525e-01 +4.602465e-01 +5.144012e-01 +5.114723e-01 +4.974903e-01
+4.666667e-01 +1.013612e+00 +9.567515e-01 +3.651866e+00 +2.671912e+00 +4.499982e-01 +5.125614e-01 +4.621350e-01 +4.835818e-01 +4.443299e-01 +4.670531e-01 +4.847567e-01 +4.359621e-01 +5.138711e-01 +4.298034e-01 +5.032393e-01 +4.895059e-01 +4.944619e-01 +5.052280e-01 +4.714053e-01 +5.006176e-01 +4.552876e-01 +5.074689e-01 +5.077697e-01 +4.901031e-01
+4.833333e-01 +1.011793e+00 +9.576209e-01 +3.649478e+00 +2.772667e+00 +4.445518e-01 +5.064730e-01 +4.559593e-01 +4.817483e-01 +4.378511e-01 +4.620022e-01 +4.796275e-01 +4.294701e-01 +5.072064e-01 +4.250328e-01 +4.985780e-01 +4.820648e-01 +4.906690e-01 +5.012581e-01 +4.694738e-01 +4.947416e-01 +4.503352e-01 +5.025961e-01 +5.012465e-01 +4.847113e-01
+5.000000e-01 +1.010062e+00 +9.565148e-01 +3.631123e+00 +2.880044e+00 +4.378997e-01 +5.051343e-01 +4.501331e-01 +4.795618e-01 +4.340692e-01 +4.576088e-01 +4.746701e-01 +4.275652e-01 +5.008455e-01 +4.204738e-01 +4.970384e-01 +4.756318e-01 +4.864735e-01 +4.939651e-01 +4.668527e-01 +4.890521e-01 +4.444074e-01 +5.030127e-01 +4.972347e-01 +4.772458e-01
+5.166667e-01 +1.012850e+00 +9.590238e-01 +3.595855e+00 +2.995462e+00 +4.321578e-01 +4.989649e-01 +4.448948e-01 +4.727094e-01 +4.278724e-01 +4.524019e-01 +4.680599e-01 +4.228888e-01 +4.941439e-01 +4.144701e-01 +4.905756e-01 +4.777687e-01 +4.800803e-01 +4.874217e-01 +4.613442e-01 +4.817868e-01 +4.391927e-01 +5.010319e-01 +4.968742e-01 +4.705043e-01
+5.333333e-01 +1.013167e+00 +9.590564e-01 +3.554369e+00 +3.116342e+00 +4.260417e-01 +4.910602e-01 +4.391533e-01 +4.666682e-01 +4.230023e-01 +4.494558e-01 +4.611047e-01 +4.182993e-01 +4.871519e-01 +4.086561e-01 +4.847536e-01 +4.748700e-01 +4.745785e-01 +4.823562e-01 +4.550273e-01 +4.753361e-01 +4.347996e-01 +4.983165e-01 +4.993840e-01 +4.647394e-01
+5.500000e-01 +1.012005e+00 +9.568997e-01 +3.507930e+00 +3.239837e+00 +4.205198e-01 +4.839717e-01 +4.332585e-01 +4.599829e-01 +4.175215e-01 +4.479106e-01 +4.540222e-01 +4.149242e-01 +4.841042e-01 +4.042085e-01 +4.824739e-01 +4.716682e-01 +4.691987e-01 +4.774513e-01 +4.494448e-01 +4.682884e-01 +4.326954e-01 +4.920820e-01 +5.036268e-01 +4.590275e-01
+5.666667e-01 +1.010641e+00 +9.547251e-01 +3.447889e+00 +3.357346e+00 +4.151674e-01 +4.799792e-01 +4.290282e-01 +4.531025e-01 +4.141747e-01 +4.428693e-01 +4.496919e-01 +4.110188e-01 +4.781037e-01 +4.022961e-01 +4.763860e-01 +4.659691e-01 +4.661895e-01 +4.740501e-01 +4.436458e-01 +4.614943e-01 +4.327429e-01 +4.856256e-01 +4.993236e-01 +4.528808e-01
+5.833333e-01 +1.008187e+00 +9.524135e-01 +3.386592e+00 +3.474201e+00 +4.126106e-01 +4.759753e-01 +4.233677e-01 +4.464388e-01 +4.082540e-01 +4.375244e-01 +4.437002e-01 +4.052059e-01 +4.710927e-01 +4.020251e-01 +4.703131e-01 +4.606562e-01 +4.689004e-01 +4.726834e-01 +4.371739e-01 +4.562206e-01 +4.362137e-01 +4.791772e-01 +4.971680e-01 +4.481054e-01
+6.000000e-01 +1.007474e+00 +9.490189e-01 +3.320388e+00 +3.575923e+00 +4.103358e-01 +4.711555e-01 +4.176332e-01 +4.403097e-01 +4.041600e-01 +4.341873e-01 +4.385366e-01 +4.000798e-01 +4.644255e-01 +3.992268e-01 +4.634049e-01 +4.537306e-01 +4.699345e-01 +4.661878e-01 +4.335254e-01 +4.515499e-01 +4.310716e-01 +4.730997e-01 +4.969579e-01 +4.495254e-01
+6.166667e-01 +1.003660e+00 +9.453703e-01 +3.259781e+00 +3.685966e+00 +4.044977e-01 +4.653972e-01 +4.141970e-01 +4.340954e-01 +4.025958e-01 +4.291440e-01 +4.326474e-01 +3.945636e-01 +4.575287e-01 +3.946677e-01 +4.577705e-01 +4.485662e-01 +4.674854e-01 +4.596943e-01 +4.307770e-01 +4.487375e-01 +4.259752e-01 +4.683389e-01 +4.950496e-01 +4.452429e-01
+6.333333e-01 +9.993887e-01 +9.415125e-01 +3.201264e+00 +3.788106e+00 +4.006679e-01 +4.594078e-01 +4.091018e-01 +4.283812e-01 +3.978646e-01 +4.242893e-01 +4.268313e-01 +3.904606e-01 +4.510322e-01 +3.894302e-01 +4.531499e-01 +4.422555e-01 +4.617174e-01 +4.544758e-01 +4.314259e-01 +4.447155e-01 +4.207004e-01 +4.617488e-01 +4.919421e-01 +4.427889e-01
+6.500000e-01 +9.929573e-01 +9.366965e-01 +3.151316e+00 +3.874094e+00 +3.951085e-01 +4.565955e-01 +4.043525e-01 +4.229758e-01 +3.934312e-01 +4.196238e-01 +4.210902e-01 +3.859603e-01 +4.445993e-01 +3.855855e-01 +4.488375e-01 +4.378530e-01 +4.550062e-01 +4.533869e-01 +4.302532e-01 +4.381341e-01 +4.146286e-01 +4.580658e-01 +4.959971e-01 +4.384939e-01
+6.666667e-01 +9.867124e-01 +9.325511e-01 +3.116287e+00 +3.947367e+00 +3.896890e-01 +4.511106e-01 +4.004767e-01 +4.185443e-01 +3.891533e-01 +4.165781e-01 +4.149359e-01 +3.838993e-01 +4.384343e-01 +3.821277e-01 +4.449117e-01 +4.317930e-01 +4.511480e-01 +4.495265e-01 +4.285998e-01 +4.320627e-01 +4.110651e-01 +4.541474e-01 +4.897269e-01 +4.337272e-01
+6.833333e-01 +9.800614e-01 +9.280336e-01 +3.092467e+00 +4.015302e+00 +3.849110e-01 +4.526624e-01 +3.981884e-01 +4.135692e-01 +3.840524e-01 +4.118875e-01 +4.096444e-01 +3.810039e-01 +4.340409e-01 +3.773423e-01 +4.394274e-01 +4.253722e-01 +4.487839e-01 +4.431486e-01 +4.275506e-01 +4.259181e-01 +4.085021e-01 +4.522086e-01 +4.850602e-01 +4.303626e-01
+7.000000e-01 +9.737297e-01 +9.235803e-01 +3.082915e+00 +4.065596e+00 +3.795021e-01 +4.483308e-01 +3.925711e-01 +4.105158e-01 +3.794489e-01 +4.093220e-01 +4.039030e-01 +3.770818e-01 +4.291127e-01 +3.734726e-01 +4.334593e-01 +4.205797e-01 +4.431540e-01 +4.390668e-01 +4.235833e-01 +4.220052e-01 +4.037500e-01 +4.498137e-01 +4.799324e-01 +4.259123e-01
+7.166667e-01 +9.684685e-01 +9.180556e-01 +3.081514e+00 +4.091855e+00 +3.749499e-01 +4.436716e-01 +3.911377e-01 +4.083756e-01 +3.746404e-01 +4.065592e-01 +3.986878e-01 +3.725984e-01 +4.229698e-01 +3.690275e-01 +4.290888e-01 +4.152876e-01 +4.370925e-01 +4.409284e-01 +4.194876e-01 +4.173269e-01 +3.991900e-01 +4.443629e-01 +4.737212e-01 +4.235396e-01
+7.333333e-01 +9.640677e-01 +9.129499e-01 +3.096863e+00 +4.114277e+00 +3.702918e-01 +4.396550e-01 +3.930265e-01 +4.048736e-01 +3.702427e-01 +4.014134e-01 +3.943688e-01 +3.688449e-01 +4.168724e-01 +3.659680e-01 +4.228640e-01 +4.103350e-01 +4.311135e-01 +4.355335e-01 +4.141001e-01 +4.151913e-01 +3.956542e-01 +4.401106e-01 +4.672838e-01 +4.196900e-01
+7.500000e-01 +9.611993e-01 +9.082454e-01 +3.128558e+00 +4.117942e+00 +3.656249e-01 +4.374428e-01 +3.891685e-01 +4.008961e-01 +3.685045e-01 +3.965278e-01 +3.905667e-01 +3.645251e-01 +4.117869e-01 +3.622591e-01 +4.192712e-01 +4.056844e-01 +4.266729e-01 +4.299638e-01 +4.095990e-01 +4.128367e-01 +3.904806e-01 +4.352793e-01 +4.633873e-01 +4.149929e-01
+7.666667e-01 +9.574763e-01 +9.031999e-01 +3.188660e+00 +4.110021e+00 +3.608158e-01 +4.366708e-01 +3.838611e-01 +3.973225e-01 +3.702666e-01 +3.914159e-01 +3.887570e-01 +3.598599e-01 +4.064735e-01 +3.614306e-01 +4.166367e-01 +4.016994e-01 +4.206988e-01 +4.237679e-01 +4.047332e-01 +4.078289e-01 +3.862021e-01 +4.321457e-01 +4.601963e-01 +4.113841e-01
+7.833333e-01 +9.553638e-01 +9.007168e-01 +3.255383e+00 +4.083466e+00 +3.573540e-01 +4.313016e-01 +3.786316e-01 +3.962742e-01 +3.682013e-01 +3.861613e-01 +3.894850e-01 +3.555029e-01 +4.014967e-01 +3.574641e-01 +4.111877e-01 +3.975895e-01 +4.164045e-01 +4.179918e-01 +4.016399e-01 +4.045142e-01 +3.817328e-01 +4.260924e-01 +4.570312e-01 +4.057462e-01
+8.000000e-01 +9.519887e-01 +8.971096e-01 +3.333987e+00 +4.043782e+00 +3.537915e-01 +4.250278e-01 +3.753373e-01 +3.934646e-01 +3.638368e-01 +3.832926e-01 +3.934143e-01 +3.513185e-01 +3.959180e-01 +3.541116e-01 +4.059087e-01 +3.957060e-01 +4.113656e-01 +4.150760e-01 +3.973781e-01 +4.026212e-01 +3.788872e-01 +4.199529e-01 +4.509319e-01 +4.013374e-01
+8.166667e-01 +9.482161e-01 +8.944732e-01 +3.435949e+00 +3.995685e+00 +3.493323e-01 +4.198284e-01 +3.735173e-01 +3.910082e-01 +3.622199e-01 +3.843449e-01 +3.950753e-01 +3.480534e-01 +3.910621e-01 +3.508545e-01 +4.040166e-01 +3.914023e-01 +4.056554e-01 +4.109391e-01 +3.940352e-01 +4.013936e-01 +3.736692e-01 +4.152079e-01 +4.456776e-01 +3.959216e-01
+8.333333e-01 +9.465817e-01 +8.927555e-01 +3.540457e+00 +3.934741e+00 +3.458750e-01 +4.153665e-01 +3.683821e-01 +3.891845e-01 +3.621262e-01 +3.793896e-01 +3.943103e-01 +3.442660e-01 +3.857518e-01 +3.484794e-01 +4.061166e-01 +3.869762e-01 +4.003496e-01 +4.061870e-01 +3.913698e-01 +3.976815e-01 +3.691988e-01 +4.094228e-01 +4.399887e-01 +3.923363e-01
+8.500000e-01 +9.436926e-01 +8.905369e-01 +3.653355e+00 +3.868087e+00 +3.416580e-01 +4.127471e-01 +3.634693e-01 +3.850927e-01 +3.624468e-01 +3.745523e-01 +3.913225e-01 +3.403039e-01 +3.811459e-01 +3.465603e-01 +4.053900e-01 +3.845554e-01 +3.950026e-01 +4.016881e-01 +3.866486e-01 +3.936613e-01 +3.642473e-01 +4.036167e-01 +4.347605e-01 +3.883210e-01
+8.666667e-01 +9.402916e-01 +8.874222e-01 +3.761823e+00 +3.794015e+00 +3.372073e-01 +4.084851e-01 +3.592575e-01 +3.822503e-01 +3.621535e-01 +3.708293e-01 +3.860728e-01 +3.368885e-01 +3.800923e-01 +3.445317e-01 +3.995899e-01 +3.798516e-01 +3.896361e-01 +3.964161e-01 +3.840178e-01 +3.884142e-01 +3.593648e-01 +3.984624e-01 +4.315904e-01 +3.868733e-01
+8.833333e-01 +9.372091e-01 +8.844978e-01 +3.874722e+00 +3.716746e+00 +3.330138e-01 +4.029890e-01 +3.549134e-01 +3.794472e-01 +3.608598e-01 +3.698020e-01 +3.810013e-01 +3.346491e-01 +3.775532e-01 +3.422213e-01 +3.941707e-01 +3.751703e-01 +3.851519e-01 +3.911023e-01 +3.808794e-01 +3.844895e-01 +3.556040e-01 +3.941958e-01 +4.260979e-01 +3.821211e-01
+9.000000e-01 +9.324294e-01 +8.810042e-01 +3.972833e+00 +3.635638e+00 +3.301210e-01 +3.980975e-01 +3.502622e-01 +3.800119e-01 +3.576627e-01 +3.658310e-01 +3.760338e-01 +3.315486e-01 +3.731648e-01 +3.407094e-01 +3.894355e-01 +3.705995e-01 +3.804684e-01 +3.855539e-01 +3.762027e-01 +3.825634e-01 +3.528535e-01 +3.886985e-01 +4.212664e-01 +3.778419e-01
+9.166667e-01 +9.267757e-01 +8.757107e-01 +4.069105e+00 +3.561538e+00 +3.266708e-01 +3.932658e-01 +3.457552e-01 +3.795411e-01 +3.543829e-01 +3.657452e-01 +3.726761e-01 +3.274127e-01 +3.700353e-01 +3.396341e-01 +3.857538e-01 +3.660735e-01 +3.754443e-01 +3.802436e-01 +3.715825e-01 +3.782434e-01 +3.509651e-01 +3.832964e-01 +4.167140e-01 +3.725514e-01
+9.333333e-01 +9.210205e-01 +8.722303e-01 +4.167983e+00 +3.489660e+00 +3.228638e-01 +3.893413e-01 +3.411082e-01 +3.772725e-01 +3.507833e-01 +3.664750e-01 +3.676499e-01 +3.237382e-01 +3.655053e-01 +3.384188e-01 +3.826557e-01 +3.635216e-01 +3.702051e-01 +3.749719e-01 +3.672791e-01 +3.736002e-01 +3.502747e-01 +3.793315e-01 +4.106684e-01 +3.674861e-01
+9.500000e-01 +9.129027e-01 +8.675383e-01 +4.259991e+00 +3.429277e+00 +3.196584e-01 +3.867754e-01 +3.372009e-01 +3.729114e-01 +3.499165e-01 +3.637472e-01 +3.646631e-01 +3.198656e-01 +3.612390e-01 +3.373480e-01 +3.790381e-01 +3.593128e-01 +3.663487e-01 +3.704942e-01 +3.623743e-01 +3.701016e-01 +3.494626e-01 +3.766716e-01 +4.048881e-01 +3.628338e-01
+9.666667e-01 +9.053244e-01 +8.623719e-01 +4.338377e+00 +3.382917e+00 +3.167186e-01 +3.817576e-01 +3.364198e-01 +3.696765e-01 +3.498814e-01 +3.610063e-01 +3.609351e-01 +3.165776e-01 +3.570568e-01 +3.341559e-01 +3.742639e-01 +3.561717e-01 +3.617646e-01 +3.655923e-01 +3.587449e-01 +3.654968e-01 +3.487563e-01 +3.726844e-01 +3.992241e-01 +3.585435e-01
+9.833333e-01 +8.976201e-01 +8.571828e-01 +4.402111e+00 +3.344593e+00 +3.140957e-01 +3.766756e-01 +3.328035e-01 +3.658717e-01 +3.484652e-01 +3.575565e-01 +3.561431e-01 +3.134969e-01 +3.534235e-01 +3.310566e-01 +3.708570e-01 +3.535701e-01 +3.588775e-01 +3.607340e-01 +3.549199e-01 +3.609919e-01 +3.458698e-01 +3.681194e-01 +3.940621e-01 +3.536827e-01
+1.000000e+00 +8.917376e-01 +8.516887e-01 +4.432989e+00 +3.330196e+00 +3.109930e-01 +3.724835e-01 +3.314851e-01 +3.633151e-01 +3.447095e-01 +3.576649e-01 +3.515757e-01 +3.095492e-01 +3.491254e-01 +3.277464e-01 +3.666203e-01 +3.488093e-01 +3.576000e-01 +3.575007e-01 +3.501123e-01 +3.568292e-01 +3.415737e-01 +3.637368e-01 +3.889302e-01 +3.490532e-01
+1.016667e+00 +8.872384e-01 +8.464421e-01 +4.452556e+00 +3.331252e+00 +3.082247e-01 +3.676603e-01 +3.271973e-01 +3.638545e-01 +3.405461e-01 +3.554199e-01 +3.473053e-01 +3.061698e-01 +3.466739e-01 +3.263549e-01 +3.618021e-01 +3.446344e-01 +3.542235e-01 +3.532292e-01 +3.455654e-01 +3.547790e-01 +3.370470e-01 +3.588626e-01 +3.836975e-01 +3.451879e-01
+1.033333e+00 +8.834575e-01 +8.409960e-01 +4.459252e+00 +3.347169e+00 +3.044988e-01 +3.642466e-01 +3.233548e-01 +3.624385e-01 +3.367938e-01 +3.519440e-01 +3.460692e-01 +3.045806e-01 +3.439853e-01 +3.231025e-01 +3.581264e-01 +3.409043e-01 +3.544343e-01 +3.495593e-01 +3.413602e-01 +3.510765e-01 +3.327077e-01 +3.546153e-01 +3.787609e-01 +3.406080e-01
+1.050000e+00 +8.793930e-01 +8.359749e-01 +4.451452e+00 +3.379719e+00 +3.008696e-01 +3.603901e-01 +3.211949e-01 +3.614153e-01 +3.324946e-01 +3.479063e-01 +3.435325e-01 +3.062159e-01 +3.407033e-01 +3.196887e-01 +3.537080e-01 +3.372619e-01 +3.510486e-01 +3.450048e-01 +3.369347e-01 +3.467473e-01 +3.289531e-01 +3.510094e-01 +3.749195e-01 +3.367250e-01
+1.066667e+00 +8.770610e-01 +8.310464e-01 +4.438769e+00 +3.421521e+00 +2.985206e-01 +3.566866e-01 +3.183110e-01 +3.603389e-01 +3.285368e-01 +3.444377e-01 +3.402576e-01 +3.055249e-01 +3.378741e-01 +3.164661e-01 +3.489337e-01 +3.339141e-01 +3.466891e-01 +3.410382e-01 +3.326131e-01 +3.427668e-01 +3.251116e-01 +3.506625e-01 +3.709730e-01 +3.331851e-01
+1.083333e+00 +8.743258e-01 +8.280846e-01 +4.405087e+00 +3.502351e+00 +2.960822e-01 +3.527670e-01 +3.170230e-01 +3.561327e-01 +3.247202e-01 +3.409838e-01 +3.367177e-01 +3.041564e-01 +3.339291e-01 +3.138635e-01 +3.444748e-01 +3.306509e-01 +3.422185e-01 +3.394636e-01 +3.293367e-01 +3.387795e-01 +3.237268e-01 +3.470150e-01 +3.692604e-01 +3.319797e-01
+1.100000e+00 +8.719548e-01 +8.248777e-01 +4.358257e+00 +3.577404e+00 +2.925858e-01 +3.484021e-01 +3.159236e-01 +3.531443e-01 +3.206512e-01 +3.365613e-01 +3.347784e-01 +3.042921e-01 +3.298038e-01 +3.103040e-01 +3.401267e-01 +3.264665e-01 +3.386057e-01 +3.359047e-01 +3.270868e-01 +3.351682e-01 +3.261507e-01 +3.431911e-01 +3.674279e-01 +3.360711e-01
+1.116667e+00 +8.690321e-01 +8.214063e-01 +4.299258e+00 +3.666588e+00 +2.890825e-01 +3.440751e-01 +3.131312e-01 +3.496461e-01 +3.179546e-01 +3.327271e-01 +3.345298e-01 +3.042289e-01 +3.283887e-01 +3.079530e-01 +3.355993e-01 +3.228103e-01 +3.343390e-01 +3.319186e-01 +3.236739e-01 +3.314440e-01 +3.333893e-01 +3.411750e-01 +3.658057e-01 +3.355887e-01
+1.133333e+00 +8.651386e-01 +8.184955e-01 +4.224817e+00 +3.763921e+00 +2.869639e-01 +3.401760e-01 +3.095646e-01 +3.478051e-01 +3.156538e-01 +3.285762e-01 +3.302608e-01 +3.029925e-01 +3.268304e-01 +3.056450e-01 +3.312258e-01 +3.202457e-01 +3.312021e-01 +3.294666e-01 +3.197237e-01 +3.275116e-01 +3.336447e-01 +3.405882e-01 +3.612878e-01 +3.322709e-01
+1.150000e+00 +8.633879e-01 +8.158386e-01 +4.149328e+00 +3.868730e+00 +2.836950e-01 +3.358319e-01 +3.061944e-01 +3.453086e-01 +3.116152e-01 +3.247036e-01 +3.262482e-01 +3.011579e-01 +3.262848e-01 +3.025383e-01 +3.272481e-01 +3.186505e-01 +3.299009e-01 +3.260757e-01 +3.157323e-01 +3.236652e-01 +3.367170e-01 +3.382680e-01 +3.571309e-01 +3.291964e-01
+1.166667e+00 +8.608426e-01 +8.122507e-01 +4.063549e+00 +3.963963e+00 +2.803402e-01 +3.314668e-01 +3.034756e-01 +3.437829e-01 +3.081546e-01 +3.209966e-01 +3.221809e-01 +2.983529e-01 +3.276744e-01 +2.992407e-01 +3.233765e-01 +3.170944e-01 +3.274827e-01 +3.220720e-01 +3.120097e-01 +3.199052e-01 +3.380579e-01 +3.374005e-01 +3.526559e-01 +3.249512e-01
+1.183333e+00 +8.590434e-01 +8.084362e-01 +3.975512e+00 +4.062140e+00 +2.775224e-01 +3.272380e-01 +3.013965e-01 +3.406012e-01 +3.065168e-01 +3.178373e-01 +3.184514e-01 +2.952517e-01 +3.281882e-01 +2.963495e-01 +3.199885e-01 +3.146779e-01 +3.237420e-01 +3.179481e-01 +3.091947e-01 +3.173998e-01 +3.365963e-01 +3.356459e-01 +3.515265e-01 +3.218147e-01
+1.200000e+00 +8.568014e-01 +8.043812e-01 +3.888082e+00 +4.160148e+00 +2.756490e-01 +3.230826e-01 +2.991418e-01 +3.373366e-01 +3.026725e-01 +3.138547e-01 +3.163858e-01 +2.928373e-01 +3.278309e-01 +2.927465e-01 +3.165460e-01 +3.117259e-01 +3.212108e-01 +3.141545e-01 +3.069959e-01 +3.144855e-01 +3.335311e-01 +3.325358e-01 +3.517535e-01 +3.184961e-01
+1.216667e+00 +8.552210e-01 +7.997943e-01 +3.804752e+00 +4.257113e+00 +2.723573e-01 +3.189979e-01 +2.963760e-01 +3.339938e-01 +2.993179e-01 +3.100835e-01 +3.128000e-01 +2.914683e-01 +3.248943e-01 +2.900470e-01 +3.132810e-01 +3.084723e-01 +3.180493e-01 +3.126721e-01 +3.045453e-01 +3.109350e-01 +3.292736e-01 +3.300355e-01 +3.495223e-01 +3.145240e-01
+1.233333e+00 +8.532247e-01 +7.944547e-01 +3.727026e+00 +4.331330e+00 +2.700039e-01 +3.157094e-01 +2.929715e-01 +3.300334e-01 +2.956654e-01 +3.063916e-01 +3.089694e-01 +2.887276e-01 +3.220618e-01 +2.878319e-01 +3.104657e-01 +3.053924e-01 +3.154089e-01 +3.106351e-01 +3.029491e-01 +3.079109e-01 +3.250955e-01 +3.291112e-01 +3.460060e-01 +3.111564e-01
+1.250000e+00 +8.501967e-01 +7.902114e-01 +3.657850e+00 +4.410983e+00 +2.680407e-01 +3.119730e-01 +2.894904e-01 +3.260793e-01 +2.921918e-01 +3.026986e-01 +3.056673e-01 +2.879200e-01 +3.220451e-01 +2.856356e-01 +3.077872e-01 +3.032466e-01 +3.132778e-01 +3.093240e-01 +3.025990e-01 +3.043648e-01 +3.215952e-01 +3.265560e-01 +3.462689e-01 +3.072661e-01
+1.266667e+00 +8.446283e-01 +7.844387e-01 +3.602601e+00 +4.484811e+00 +2.669495e-01 +3.080579e-01 +2.864728e-01 +3.220917e-01 +2.893155e-01 +3.006110e-01 +3.020072e-01 +2.847256e-01 +3.187838e-01 +2.841208e-01 +3.052892e-01 +3.006648e-01 +3.100930e-01 +3.067658e-01 +3.030956e-01 +3.010054e-01 +3.177293e-01 +3.230810e-01 +3.445907e-01 +3.049988e-01
+1.283333e+00 +8.403321e-01 +7.798433e-01 +3.560355e+00 +4.537262e+00 +2.658243e-01 +3.041620e-01 +2.835416e-01 +3.179936e-01 +2.862885e-01 +2.984591e-01 +2.983699e-01 +2.814891e-01 +3.153809e-01 +2.815684e-01 +3.025525e-01 +2.974341e-01 +3.072976e-01 +3.032214e-01 +3.026103e-01 +2.982580e-01 +3.138037e-01 +3.193673e-01 +3.409737e-01 +3.028385e-01
+1.300000e+00 +8.349257e-01 +7.742766e-01 +3.529897e+00 +4.573080e+00 +2.646384e-01 +3.003687e-01 +2.820546e-01 +3.139497e-01 +2.844939e-01 +2.954178e-01 +2.959049e-01 +2.786045e-01 +3.115393e-01 +2.783842e-01 +2.992886e-01 +2.947963e-01 +3.051996e-01 +2.997458e-01 +3.015735e-01 +2.957565e-01 +3.100221e-01 +3.167672e-01 +3.365638e-01 +2.992888e-01
+1.316667e+00 +8.292924e-01 +7.707909e-01 +3.518453e+00 +4.597157e+00 +2.623075e-01 +2.971019e-01 +2.801971e-01 +3.099629e-01 +2.828630e-01 +2.929234e-01 +2.951346e-01 +2.756265e-01 +3.096250e-01 +2.758013e-01 +2.963917e-01 +2.944616e-01 +3.026581e-01 +2.965208e-01 +3.011552e-01 +2.925430e-01 +3.089025e-01 +3.136746e-01 +3.326558e-01 +2.958262e-01
+1.333333e+00 +8.225495e-01 +7.662360e-01 +3.515849e+00 +4.593295e+00 +2.593772e-01 +2.936768e-01 +2.769395e-01 +3.062110e-01 +2.810575e-01 +2.905347e-01 +2.918655e-01 +2.724462e-01 +3.064043e-01 +2.732152e-01 +2.929220e-01 +2.932620e-01 +3.003430e-01 +2.933166e-01 +2.986238e-01 +2.898556e-01 +3.064759e-01 +3.111065e-01 +3.302714e-01 +2.943375e-01
+1.350000e+00 +8.171861e-01 +7.623914e-01 +3.540069e+00 +4.583468e+00 +2.566341e-01 +2.901596e-01 +2.736513e-01 +3.045973e-01 +2.778145e-01 +2.881524e-01 +2.890144e-01 +2.696733e-01 +3.064991e-01 +2.702349e-01 +2.894932e-01 +2.928257e-01 +2.968241e-01 +2.903454e-01 +2.970712e-01 +2.873778e-01 +3.038096e-01 +3.075341e-01 +3.264109e-01 +2.914050e-01
+1.366667e+00 +8.131184e-01 +7.592187e-01 +3.590844e+00 +4.558440e+00 +2.542633e-01 +2.874057e-01 +2.706880e-01 +3.036431e-01 +2.750700e-01 +2.866090e-01 +2.868095e-01 +2.668492e-01 +3.071976e-01 +2.675250e-01 +2.863701e-01 +2.913231e-01 +2.943588e-01 +2.868815e-01 +2.944346e-01 +2.869763e-01 +3.001670e-01 +3.041205e-01 +3.231126e-01 +2.895078e-01
+1.383333e+00 +8.095513e-01 +7.558441e-01 +3.656453e+00 +4.524600e+00 +2.513603e-01 +2.856917e-01 +2.676075e-01 +3.021735e-01 +2.725514e-01 +2.841277e-01 +2.833614e-01 +2.680362e-01 +3.086989e-01 +2.659071e-01 +2.828975e-01 +2.886533e-01 +2.934391e-01 +2.840490e-01 +2.922710e-01 +2.884134e-01 +2.974584e-01 +3.011570e-01 +3.192201e-01 +2.873214e-01
+1.400000e+00 +8.049293e-01 +7.520093e-01 +3.720678e+00 +4.470920e+00 +2.491093e-01 +2.832740e-01 +2.646087e-01 +2.994995e-01 +2.696461e-01 +2.815247e-01 +2.804300e-01 +2.677131e-01 +3.093822e-01 +2.644219e-01 +2.795642e-01 +2.861019e-01 +2.915324e-01 +2.806656e-01 +2.900709e-01 +2.859737e-01 +2.939313e-01 +2.982739e-01 +3.153078e-01 +2.849770e-01
+1.416667e+00 +8.008155e-01 +7.489542e-01 +3.801580e+00 +4.415048e+00 +2.469620e-01 +2.807830e-01 +2.617170e-01 +2.961836e-01 +2.681664e-01 +2.801533e-01 +2.784438e-01 +2.660217e-01 +3.057579e-01 +2.623646e-01 +2.766431e-01 +2.845308e-01 +2.888355e-01 +2.773572e-01 +2.878910e-01 +2.830688e-01 +2.912364e-01 +2.955299e-01 +3.115395e-01 +2.829113e-01
+1.433333e+00 +7.967956e-01 +7.462895e-01 +3.897878e+00 +4.342346e+00 +2.444282e-01 +2.797545e-01 +2.590172e-01 +2.942835e-01 +2.669745e-01 +2.786695e-01 +2.761752e-01 +2.652382e-01 +3.020162e-01 +2.598457e-01 +2.741334e-01 +2.820138e-01 +2.859690e-01 +2.742412e-01 +2.853497e-01 +2.797871e-01 +2.901728e-01 +2.922062e-01 +3.086042e-01 +2.809815e-01
+1.450000e+00 +7.939948e-01 +7.447052e-01 +4.008893e+00 +4.259462e+00 +2.423843e-01 +2.773611e-01 +2.563556e-01 +2.927598e-01 +2.650739e-01 +2.757348e-01 +2.740432e-01 +2.685364e-01 +2.983317e-01 +2.580192e-01 +2.710849e-01 +2.788353e-01 +2.832777e-01 +2.715204e-01 +2.847256e-01 +2.765797e-01 +2.894427e-01 +2.888553e-01 +3.055986e-01 +2.792238e-01
+1.466667e+00 +7.921379e-01 +7.433432e-01 +4.119396e+00 +4.170211e+00 +2.402998e-01 +2.757129e-01 +2.534247e-01 +2.901653e-01 +2.632828e-01 +2.739451e-01 +2.715144e-01 +2.703040e-01 +2.969583e-01 +2.570370e-01 +2.682125e-01 +2.758079e-01 +2.800274e-01 +2.694073e-01 +2.842546e-01 +2.742744e-01 +2.892284e-01 +2.867733e-01 +3.018166e-01 +2.772831e-01
+1.483333e+00 +7.882847e-01 +7.401192e-01 +4.218812e+00 +4.078467e+00 +2.383707e-01 +2.758257e-01 +2.507961e-01 +2.867322e-01 +2.606087e-01 +2.714045e-01 +2.704030e-01 +2.696662e-01 +2.943582e-01 +2.573277e-01 +2.658990e-01 +2.727002e-01 +2.769763e-01 +2.662383e-01 +2.827546e-01 +2.713131e-01 +2.902414e-01 +2.847350e-01 +2.985282e-01 +2.743553e-01
+1.500000e+00 +7.856281e-01 +7.366010e-01 +4.313257e+00 +3.985740e+00 +2.358343e-01 +2.781054e-01 +2.486393e-01 +2.835208e-01 +2.589581e-01 +2.684851e-01 +2.722774e-01 +2.675146e-01 +2.915348e-01 +2.585991e-01 +2.637193e-01 +2.696961e-01 +2.736748e-01 +2.633699e-01 +2.811157e-01 +2.681147e-01 +2.882461e-01 +2.814407e-01 +2.957844e-01 +2.714234e-01
+1.516667e+00 +7.828638e-01 +7.331320e-01 +4.409538e+00 +3.896609e+00 +2.334613e-01 +2.776709e-01 +2.469082e-01 +2.802450e-01 +2.565673e-01 +2.655972e-01 +2.737404e-01 +2.660228e-01 +2.896028e-01 +2.583840e-01 +2.618307e-01 +2.675075e-01 +2.704678e-01 +2.604300e-01 +2.781437e-01 +2.652158e-01 +2.853421e-01 +2.782286e-01 +2.924208e-01 +2.682965e-01
+1.533333e+00 +7.798016e-01 +7.295825e-01 +4.494525e+00 +3.812779e+00 +2.309881e-01 +2.747245e-01 +2.452405e-01 +2.769954e-01 +2.555559e-01 +2.630215e-01 +2.717201e-01 +2.634146e-01 +2.865987e-01 +2.573029e-01 +2.597984e-01 +2.682551e-01 +2.680128e-01 +2.582974e-01 +2.759016e-01 +2.621639e-01 +2.822735e-01 +2.749725e-01 +2.904114e-01 +2.652527e-01
+1.550000e+00 +7.764243e-01 +7.247863e-01 +4.574203e+00 +3.737291e+00 +2.286126e-01 +2.714712e-01 +2.452983e-01 +2.741437e-01 +2.530107e-01 +2.600734e-01 +2.692328e-01 +2.610329e-01 +2.831472e-01 +2.570106e-01 +2.574085e-01 +2.676185e-01 +2.663678e-01 +2.554477e-01 +2.736288e-01 +2.591996e-01 +2.796040e-01 +2.720426e-01 +2.890037e-01 +2.622809e-01
+1.566667e+00 +7.723067e-01 +7.195065e-01 +4.632258e+00 +3.672717e+00 +2.265352e-01 +2.684074e-01 +2.434405e-01 +2.716824e-01 +2.508088e-01 +2.571750e-01 +2.678173e-01 +2.584907e-01 +2.797809e-01 +2.579726e-01 +2.551061e-01 +2.668184e-01 +2.644521e-01 +2.531096e-01 +2.708872e-01 +2.566249e-01 +2.768030e-01 +2.702892e-01 +2.870549e-01 +2.610001e-01
+1.583333e+00 +7.682322e-01 +7.147245e-01 +4.679631e+00 +3.624675e+00 +2.245398e-01 +2.659679e-01 +2.411193e-01 +2.700295e-01 +2.491667e-01 +2.543585e-01 +2.680157e-01 +2.557440e-01 +2.766180e-01 +2.587564e-01 +2.522715e-01 +2.664952e-01 +2.621556e-01 +2.503253e-01 +2.679156e-01 +2.537872e-01 +2.735649e-01 +2.685337e-01 +2.842951e-01 +2.606802e-01
+1.600000e+00 +7.663572e-01 +7.102859e-01 +4.724330e+00 +3.595770e+00 +2.223341e-01 +2.642796e-01 +2.397760e-01 +2.677537e-01 +2.474063e-01 +2.516221e-01 +2.664747e-01 +2.529677e-01 +2.736663e-01 +2.579104e-01 +2.494995e-01 +2.651383e-01 +2.596704e-01 +2.485402e-01 +2.649049e-01 +2.510277e-01 +2.705052e-01 +2.684539e-01 +2.821077e-01 +2.586890e-01
+1.616667e+00 +7.643790e-01 +7.058684e-01 +4.734906e+00 +3.583029e+00 +2.206597e-01 +2.651120e-01 +2.380219e-01 +2.665220e-01 +2.450377e-01 +2.494583e-01 +2.638986e-01 +2.505848e-01 +2.736012e-01 +2.560706e-01 +2.469362e-01 +2.637520e-01 +2.580068e-01 +2.477526e-01 +2.619033e-01 +2.491140e-01 +2.674727e-01 +2.657056e-01 +2.793884e-01 +2.559743e-01
+1.633333e+00 +7.620670e-01 +7.017958e-01 +4.734894e+00 +3.591477e+00 +2.187315e-01 +2.667873e-01 +2.362338e-01 +2.643903e-01 +2.427325e-01 +2.466730e-01 +2.611835e-01 +2.477470e-01 +2.732300e-01 +2.534417e-01 +2.452672e-01 +2.613423e-01 +2.555349e-01 +2.478119e-01 +2.590322e-01 +2.471289e-01 +2.645031e-01 +2.637195e-01 +2.766292e-01 +2.552009e-01
+1.650000e+00 +7.607201e-01 +6.987708e-01 +4.722556e+00 +3.612956e+00 +2.171311e-01 +2.671272e-01 +2.339407e-01 +2.614124e-01 +2.402506e-01 +2.446057e-01 +2.591185e-01 +2.452682e-01 +2.707268e-01 +2.519030e-01 +2.439572e-01 +2.586398e-01 +2.531281e-01 +2.468396e-01 +2.562400e-01 +2.446577e-01 +2.624758e-01 +2.609415e-01 +2.735158e-01 +2.540217e-01
+1.666667e+00 +7.582152e-01 +6.952131e-01 +4.697391e+00 +3.656127e+00 +2.154163e-01 +2.680150e-01 +2.334669e-01 +2.599704e-01 +2.377900e-01 +2.432863e-01 +2.566225e-01 +2.425813e-01 +2.677580e-01 +2.496674e-01 +2.423059e-01 +2.557724e-01 +2.511101e-01 +2.447741e-01 +2.534883e-01 +2.422873e-01 +2.615825e-01 +2.586810e-01 +2.708395e-01 +2.516824e-01
+1.683333e+00 +7.562409e-01 +6.927997e-01 +4.657992e+00 +3.710052e+00 +2.134229e-01 +2.663547e-01 +2.319848e-01 +2.588694e-01 +2.353385e-01 +2.427807e-01 +2.538617e-01 +2.399482e-01 +2.646217e-01 +2.484609e-01 +2.398121e-01 +2.529063e-01 +2.497453e-01 +2.430380e-01 +2.511037e-01 +2.397530e-01 +2.610277e-01 +2.560691e-01 +2.683519e-01 +2.506074e-01
+1.700000e+00 +7.539719e-01 +6.896592e-01 +4.603723e+00 +3.771540e+00 +2.113092e-01 +2.654983e-01 +2.294704e-01 +2.568997e-01 +2.328431e-01 +2.427120e-01 +2.509707e-01 +2.373822e-01 +2.623073e-01 +2.463835e-01 +2.372772e-01 +2.508396e-01 +2.490997e-01 +2.417640e-01 +2.497080e-01 +2.379683e-01 +2.589812e-01 +2.532332e-01 +2.655583e-01 +2.483256e-01
+1.716667e+00 +7.516668e-01 +6.863394e-01 +4.534398e+00 +3.854376e+00 +2.092419e-01 +2.635960e-01 +2.270703e-01 +2.558912e-01 +2.304952e-01 +2.411154e-01 +2.481495e-01 +2.350301e-01 +2.599264e-01 +2.437393e-01 +2.354012e-01 +2.497099e-01 +2.484280e-01 +2.407514e-01 +2.481418e-01 +2.361326e-01 +2.577644e-01 +2.507376e-01 +2.625199e-01 +2.465285e-01
+1.733333e+00 +7.517448e-01 +6.852727e-01 +4.459788e+00 +3.966382e+00 +2.074509e-01 +2.631322e-01 +2.251221e-01 +2.543323e-01 +2.284185e-01 +2.391782e-01 +2.456922e-01 +2.330797e-01 +2.576989e-01 +2.412581e-01 +2.334015e-01 +2.479102e-01 +2.456915e-01 +2.403848e-01 +2.470662e-01 +2.352391e-01 +2.551371e-01 +2.481233e-01 +2.603541e-01 +2.443444e-01
+1.750000e+00 +7.493837e-01 +6.829254e-01 +4.381459e+00 +4.075320e+00 +2.054693e-01 +2.626178e-01 +2.229188e-01 +2.527535e-01 +2.259822e-01 +2.368618e-01 +2.429342e-01 +2.311226e-01 +2.548969e-01 +2.387595e-01 +2.315426e-01 +2.466446e-01 +2.430995e-01 +2.399244e-01 +2.462317e-01 +2.331378e-01 +2.524333e-01 +2.455769e-01 +2.585588e-01 +2.424464e-01
+1.766667e+00 +7.477998e-01 +6.812333e-01 +4.286726e+00 +4.184592e+00 +2.034086e-01 +2.625000e-01 +2.207615e-01 +2.507588e-01 +2.239549e-01 +2.349026e-01 +2.403519e-01 +2.287162e-01 +2.522777e-01 +2.365062e-01 +2.302382e-01 +2.454684e-01 +2.404086e-01 +2.413825e-01 +2.443905e-01 +2.308555e-01 +2.495693e-01 +2.429983e-01 +2.566315e-01 +2.401556e-01
+1.783333e+00 +7.460291e-01 +6.786593e-01 +4.194432e+00 +4.295194e+00 +2.015108e-01 +2.632430e-01 +2.188056e-01 +2.485381e-01 +2.221044e-01 +2.327097e-01 +2.377308e-01 +2.263274e-01 +2.497505e-01 +2.340767e-01 +2.283908e-01 +2.432957e-01 +2.380776e-01 +2.406812e-01 +2.430299e-01 +2.290452e-01 +2.467867e-01 +2.409780e-01 +2.543901e-01 +2.388033e-01
+1.800000e+00 +7.441429e-01 +6.752985e-01 +4.099111e+00 +4.389579e+00 +1.995397e-01 +2.632350e-01 +2.167931e-01 +2.459592e-01 +2.199598e-01 +2.308186e-01 +2.356286e-01 +2.239144e-01 +2.474010e-01 +2.321873e-01 +2.267034e-01 +2.415972e-01 +2.359587e-01 +2.389518e-01 +2.420326e-01 +2.269979e-01 +2.441288e-01 +2.385721e-01 +2.546308e-01 +2.375502e-01
+1.816667e+00 +7.427126e-01 +6.719946e-01 +4.005983e+00 +4.483948e+00 +1.977562e-01 +2.640398e-01 +2.152171e-01 +2.432819e-01 +2.178050e-01 +2.290736e-01 +2.334300e-01 +2.218005e-01 +2.447550e-01 +2.299359e-01 +2.243762e-01 +2.406762e-01 +2.335206e-01 +2.391721e-01 +2.412112e-01 +2.254051e-01 +2.421347e-01 +2.361434e-01 +2.563878e-01 +2.365644e-01
+1.833333e+00 +7.419754e-01 +6.687764e-01 +3.915503e+00 +4.559527e+00 +1.959476e-01 +2.645931e-01 +2.146677e-01 +2.406678e-01 +2.160155e-01 +2.271967e-01 +2.314221e-01 +2.198702e-01 +2.426144e-01 +2.276083e-01 +2.221633e-01 +2.396106e-01 +2.315960e-01 +2.395294e-01 +2.403907e-01 +2.231977e-01 +2.407062e-01 +2.343032e-01 +2.564511e-01 +2.367789e-01
+1.850000e+00 +7.417836e-01 +6.653686e-01 +3.834534e+00 +4.634786e+00 +1.946034e-01 +2.651495e-01 +2.138910e-01 +2.381394e-01 +2.149455e-01 +2.254302e-01 +2.289500e-01 +2.177829e-01 +2.402743e-01 +2.253637e-01 +2.199459e-01 +2.385291e-01 +2.296346e-01 +2.388358e-01 +2.397133e-01 +2.215980e-01 +2.389662e-01 +2.324306e-01 +2.576217e-01 +2.363324e-01
+1.866667e+00 +7.384009e-01 +6.610249e-01 +3.769258e+00 +4.691266e+00 +1.935067e-01 +2.629092e-01 +2.124381e-01 +2.358357e-01 +2.134026e-01 +2.241371e-01 +2.272243e-01 +2.155780e-01 +2.378746e-01 +2.235012e-01 +2.179957e-01 +2.368012e-01 +2.271953e-01 +2.389280e-01 +2.381466e-01 +2.203239e-01 +2.382429e-01 +2.300209e-01 +2.588878e-01 +2.354050e-01
+1.883333e+00 +7.347021e-01 +6.567118e-01 +3.712547e+00 +4.739300e+00 +1.926495e-01 +2.602094e-01 +2.111328e-01 +2.347376e-01 +2.122906e-01 +2.221290e-01 +2.255400e-01 +2.133303e-01 +2.352515e-01 +2.232162e-01 +2.162516e-01 +2.342086e-01 +2.249004e-01 +2.382726e-01 +2.358418e-01 +2.197810e-01 +2.369825e-01 +2.282155e-01 +2.584497e-01 +2.354555e-01
+1.900000e+00 +7.316842e-01 +6.519543e-01 +3.671089e+00 +4.767843e+00 +1.911623e-01 +2.579207e-01 +2.091970e-01 +2.334448e-01 +2.107218e-01 +2.201486e-01 +2.231437e-01 +2.111299e-01 +2.329806e-01 +2.229373e-01 +2.143778e-01 +2.316876e-01 +2.229179e-01 +2.386186e-01 +2.336467e-01 +2.193013e-01 +2.348492e-01 +2.260708e-01 +2.563689e-01 +2.356255e-01
+1.916667e+00 +7.323266e-01 +6.491145e-01 +3.654943e+00 +4.792624e+00 +1.897522e-01 +2.555313e-01 +2.072961e-01 +2.322597e-01 +2.092915e-01 +2.178511e-01 +2.210305e-01 +2.100071e-01 +2.310392e-01 +2.214021e-01 +2.124448e-01 +2.295113e-01 +2.208432e-01 +2.387424e-01 +2.321085e-01 +2.185371e-01 +2.327741e-01 +2.243732e-01 +2.542380e-01 +2.333782e-01
+1.933333e+00 +7.327418e-01 +6.457937e-01 +3.655033e+00 +4.798702e+00 +1.879808e-01 +2.534142e-01 +2.058908e-01 +2.300195e-01 +2.076709e-01 +2.163475e-01 +2.192588e-01 +2.080906e-01 +2.285561e-01 +2.196167e-01 +2.115024e-01 +2.272582e-01 +2.187159e-01 +2.391069e-01 +2.303389e-01 +2.173196e-01 +2.302776e-01 +2.236742e-01 +2.519196e-01 +2.312509e-01
+1.950000e+00 +7.321927e-01 +6.436000e-01 +3.684564e+00 +4.794705e+00 +1.863952e-01 +2.505486e-01 +2.043399e-01 +2.278100e-01 +2.060573e-01 +2.143493e-01 +2.175365e-01 +2.069963e-01 +2.265078e-01 +2.176299e-01 +2.104997e-01 +2.251816e-01 +2.172970e-01 +2.386904e-01 +2.297061e-01 +2.152974e-01 +2.281991e-01 +2.217388e-01 +2.494413e-01 +2.287930e-01
+1.966667e+00 +7.324104e-01 +6.415206e-01 +3.742730e+00 +4.777241e+00 +1.848679e-01 +2.479561e-01 +2.025217e-01 +2.255821e-01 +2.050164e-01 +2.127183e-01 +2.158352e-01 +2.060737e-01 +2.257197e-01 +2.161992e-01 +2.088775e-01 +2.229957e-01 +2.151829e-01 +2.383023e-01 +2.276459e-01 +2.132254e-01 +2.268805e-01 +2.198596e-01 +2.472406e-01 +2.265453e-01
+1.983333e+00 +7.305916e-01 +6.384095e-01 +3.803064e+00 +4.736504e+00 +1.831846e-01 +2.454891e-01 +2.014343e-01 +2.243045e-01 +2.042282e-01 +2.123920e-01 +2.139133e-01 +2.059417e-01 +2.238507e-01 +2.140983e-01 +2.067422e-01 +2.206389e-01 +2.136837e-01 +2.377482e-01 +2.257350e-01 +2.110758e-01 +2.245708e-01 +2.176750e-01 +2.456613e-01 +2.252495e-01
+2.000000e+00 +7.286995e-01 +6.359787e-01 +3.872667e+00 +4.677581e+00 +1.816863e-01 +2.434239e-01 +1.996752e-01 +2.232896e-01 +2.023403e-01 +2.132473e-01 +2.125368e-01 +2.050200e-01 +2.223375e-01 +2.122683e-01 +2.047126e-01 +2.184315e-01 +2.116874e-01 +2.363147e-01 +2.236982e-01 +2.089456e-01 +2.227198e-01 +2.156242e-01 +2.429149e-01 +2.238442e-01
+2.016667e+00 +7.272390e-01 +6.333776e-01 +3.959251e+00 +4.611797e+00 +1.806449e-01 +2.408311e-01 +1.979447e-01 +2.215120e-01 +2.005002e-01 +2.124021e-01 +2.124624e-01 +2.035628e-01 +2.202797e-01 +2.113295e-01 +2.026523e-01 +2.162652e-01 +2.095176e-01 +2.337194e-01 +2.219895e-01 +2.076612e-01 +2.204575e-01 +2.139744e-01 +2.402723e-01 +2.226481e-01
+2.033333e+00 +7.257412e-01 +6.320779e-01 +4.057781e+00 +4.530463e+00 +1.794283e-01 +2.382499e-01 +1.966279e-01 +2.192119e-01 +1.986612e-01 +2.114118e-01 +2.121551e-01 +2.026032e-01 +2.183000e-01 +2.094396e-01 +2.006853e-01 +2.141095e-01 +2.076108e-01 +2.312391e-01 +2.200643e-01 +2.059938e-01 +2.182842e-01 +2.122980e-01 +2.376594e-01 +2.210078e-01
+2.050000e+00 +7.240909e-01 +6.299516e-01 +4.159511e+00 +4.442963e+00 +1.781993e-01 +2.363983e-01 +1.958556e-01 +2.170913e-01 +1.981461e-01 +2.105085e-01 +2.109070e-01 +2.024942e-01 +2.161040e-01 +2.077661e-01 +1.986744e-01 +2.121637e-01 +2.061249e-01 +2.287803e-01 +2.179128e-01 +2.040717e-01 +2.164256e-01 +2.104966e-01 +2.350921e-01 +2.193724e-01
+2.066667e+00 +7.231171e-01 +6.287222e-01 +4.273775e+00 +4.349131e+00 +1.769279e-01 +2.344528e-01 +1.946258e-01 +2.161720e-01 +1.968183e-01 +2.094926e-01 +2.087989e-01 +2.016480e-01 +2.140251e-01 +2.065213e-01 +1.968117e-01 +2.105032e-01 +2.043054e-01 +2.266592e-01 +2.157110e-01 +2.021696e-01 +2.142934e-01 +2.097011e-01 +2.330363e-01 +2.173884e-01
+2.083333e+00 +7.217064e-01 +6.271316e-01 +4.380312e+00 +4.251072e+00 +1.754499e-01 +2.321114e-01 +1.930594e-01 +2.157269e-01 +1.956054e-01 +2.098390e-01 +2.066978e-01 +2.007520e-01 +2.117992e-01 +2.048928e-01 +1.950452e-01 +2.084570e-01 +2.022586e-01 +2.244295e-01 +2.134954e-01 +2.001925e-01 +2.122117e-01 +2.085556e-01 +2.313183e-01 +2.155589e-01
+2.100000e+00 +7.184477e-01 +6.241200e-01 +4.470745e+00 +4.152594e+00 +1.738887e-01 +2.297150e-01 +1.916757e-01 +2.153122e-01 +1.943970e-01 +2.087263e-01 +2.047498e-01 +2.004858e-01 +2.098973e-01 +2.032949e-01 +1.932858e-01 +2.067715e-01 +2.003627e-01 +2.221069e-01 +2.113179e-01 +1.987855e-01 +2.100204e-01 +2.078650e-01 +2.289210e-01 +2.133503e-01
+2.116667e+00 +7.153431e-01 +6.215121e-01 +4.558713e+00 +4.055892e+00 +1.726423e-01 +2.272679e-01 +1.902477e-01 +2.141310e-01 +1.937205e-01 +2.086404e-01 +2.027236e-01 +1.988695e-01 +2.078168e-01 +2.023263e-01 +1.914590e-01 +2.046844e-01 +1.984238e-01 +2.200443e-01 +2.096829e-01 +1.970671e-01 +2.079925e-01 +2.075052e-01 +2.265940e-01 +2.112090e-01
+2.133333e+00 +7.126970e-01 +6.188613e-01 +4.647061e+00 +3.964643e+00 +1.712265e-01 +2.257433e-01 +1.893335e-01 +2.122725e-01 +1.924392e-01 +2.086773e-01 +2.010266e-01 +1.971674e-01 +2.056997e-01 +2.012764e-01 +1.895957e-01 +2.026765e-01 +1.969104e-01 +2.179374e-01 +2.083807e-01 +1.952840e-01 +2.062287e-01 +2.061562e-01 +2.244696e-01 +2.095997e-01
+2.150000e+00 +7.079994e-01 +6.156898e-01 +4.723452e+00 +3.881840e+00 +1.697322e-01 +2.237361e-01 +1.885405e-01 +2.100990e-01 +1.909744e-01 +2.101407e-01 +2.004327e-01 +1.961226e-01 +2.036378e-01 +1.997074e-01 +1.877740e-01 +2.008678e-01 +1.950277e-01 +2.158992e-01 +2.073053e-01 +1.937910e-01 +2.048733e-01 +2.045989e-01 +2.223896e-01 +2.081428e-01
+2.166667e+00 +7.032029e-01 +6.117913e-01 +4.779237e+00 +3.814693e+00 +1.683090e-01 +2.217184e-01 +1.878807e-01 +2.080742e-01 +1.893515e-01 +2.105677e-01 +1.999048e-01 +1.948000e-01 +2.016237e-01 +1.980067e-01 +1.859666e-01 +1.988565e-01 +1.934745e-01 +2.138457e-01 +2.068557e-01 +1.925877e-01 +2.032444e-01 +2.029181e-01 +2.203259e-01 +2.063330e-01
+2.183333e+00 +7.001557e-01 +6.082205e-01 +4.829126e+00 +3.763273e+00 +1.668615e-01 +2.195361e-01 +1.873695e-01 +2.060191e-01 +1.877242e-01 +2.098108e-01 +1.994342e-01 +1.930407e-01 +1.997256e-01 +1.963532e-01 +1.842830e-01 +1.969687e-01 +1.920811e-01 +2.118351e-01 +2.065997e-01 +1.910937e-01 +2.016215e-01 +2.013779e-01 +2.186408e-01 +2.045104e-01
+2.200000e+00 +6.960197e-01 +6.047729e-01 +4.863872e+00 +3.729672e+00 +1.654017e-01 +2.172553e-01 +1.863412e-01 +2.045729e-01 +1.860858e-01 +2.089908e-01 +1.980125e-01 +1.914840e-01 +1.980186e-01 +1.948179e-01 +1.828912e-01 +1.960349e-01 +1.903042e-01 +2.098148e-01 +2.059073e-01 +1.900010e-01 +1.997547e-01 +2.003074e-01 +2.172989e-01 +2.026865e-01
+2.216667e+00 +6.919985e-01 +6.018276e-01 +4.882144e+00 +3.709716e+00 +1.645379e-01 +2.152336e-01 +1.853711e-01 +2.032685e-01 +1.844984e-01 +2.075560e-01 +1.961488e-01 +1.903169e-01 +1.968165e-01 +1.940033e-01 +1.815251e-01 +1.943864e-01 +1.893219e-01 +2.080244e-01 +2.069238e-01 +1.885191e-01 +1.979585e-01 +1.986426e-01 +2.169983e-01 +2.006924e-01
+2.233333e+00 +6.874539e-01 +5.985385e-01 +4.886798e+00 +3.707793e+00 +1.633500e-01 +2.130294e-01 +1.839290e-01 +2.018480e-01 +1.833311e-01 +2.072433e-01 +1.944461e-01 +1.892112e-01 +1.956759e-01 +1.923907e-01 +1.803525e-01 +1.929853e-01 +1.874922e-01 +2.062854e-01 +2.073405e-01 +1.872743e-01 +1.960866e-01 +1.966728e-01 +2.169078e-01 +2.000186e-01
+2.250000e+00 +6.834423e-01 +5.952705e-01 +4.872815e+00 +3.726894e+00 +1.620151e-01 +2.108473e-01 +1.823200e-01 +1.999268e-01 +1.819673e-01 +2.070835e-01 +1.925896e-01 +1.877506e-01 +1.943367e-01 +1.910009e-01 +1.802876e-01 +1.915475e-01 +1.856922e-01 +2.042274e-01 +2.076215e-01 +1.858549e-01 +1.945479e-01 +1.947679e-01 +2.180627e-01 +2.008309e-01
+2.266667e+00 +6.812553e-01 +5.931330e-01 +4.845153e+00 +3.773239e+00 +1.606283e-01 +2.087231e-01 +1.805988e-01 +1.979327e-01 +1.810261e-01 +2.070995e-01 +1.907422e-01 +1.866670e-01 +1.928508e-01 +1.893774e-01 +1.792887e-01 +1.906524e-01 +1.839233e-01 +2.025523e-01 +2.084147e-01 +1.842620e-01 +1.938397e-01 +1.933699e-01 +2.173873e-01 +1.994005e-01
+2.283333e+00 +6.785327e-01 +5.913798e-01 +4.805459e+00 +3.836924e+00 +1.592291e-01 +2.072218e-01 +1.794709e-01 +1.961010e-01 +1.795351e-01 +2.053057e-01 +1.900469e-01 +1.854572e-01 +1.911332e-01 +1.879135e-01 +1.782260e-01 +1.891115e-01 +1.822681e-01 +2.006258e-01 +2.095626e-01 +1.827947e-01 +1.920608e-01 +1.925068e-01 +2.158112e-01 +1.977621e-01
+2.300000e+00 +6.768089e-01 +5.900033e-01 +4.748886e+00 +3.906911e+00 +1.578303e-01 +2.065384e-01 +1.785423e-01 +1.942087e-01 +1.783596e-01 +2.034734e-01 +1.895473e-01 +1.846620e-01 +1.900384e-01 +1.864152e-01 +1.772260e-01 +1.874449e-01 +1.805689e-01 +1.989947e-01 +2.086080e-01 +1.813590e-01 +1.901811e-01 +1.917527e-01 +2.149369e-01 +1.965069e-01
+2.316667e+00 +6.750264e-01 +5.885863e-01 +4.678210e+00 +3.990732e+00 +1.565409e-01 +2.056352e-01 +1.774069e-01 +1.923148e-01 +1.767479e-01 +2.018753e-01 +1.885636e-01 +1.830316e-01 +1.882859e-01 +1.847612e-01 +1.760935e-01 +1.859450e-01 +1.788573e-01 +1.971175e-01 +2.086701e-01 +1.800891e-01 +1.884081e-01 +1.904514e-01 +2.140842e-01 +1.956968e-01
+2.333333e+00 +6.734495e-01 +5.875380e-01 +4.599626e+00 +4.088065e+00 +1.552666e-01 +2.041259e-01 +1.759925e-01 +1.905002e-01 +1.752013e-01 +2.007295e-01 +1.869502e-01 +1.813098e-01 +1.864710e-01 +1.832749e-01 +1.748876e-01 +1.846909e-01 +1.775736e-01 +1.951609e-01 +2.095265e-01 +1.795844e-01 +1.869204e-01 +1.898792e-01 +2.126048e-01 +1.947541e-01
+2.350000e+00 +6.710177e-01 +5.857356e-01 +4.509565e+00 +4.189277e+00 +1.542149e-01 +2.027360e-01 +1.744197e-01 +1.886603e-01 +1.736825e-01 +1.995462e-01 +1.851825e-01 +1.800133e-01 +1.848231e-01 +1.818299e-01 +1.735082e-01 +1.830041e-01 +1.770511e-01 +1.934321e-01 +2.084511e-01 +1.786480e-01 +1.855271e-01 +1.888109e-01 +2.114801e-01 +1.936375e-01
+2.366667e+00 +6.689849e-01 +5.842760e-01 +4.414063e+00 +4.298118e+00 +1.533007e-01 +2.013824e-01 +1.727942e-01 +1.873291e-01 +1.720784e-01 +1.977030e-01 +1.834200e-01 +1.783207e-01 +1.833661e-01 +1.804488e-01 +1.721872e-01 +1.812607e-01 +1.760732e-01 +1.921487e-01 +2.073669e-01 +1.777170e-01 +1.839281e-01 +1.884813e-01 +2.110181e-01 +1.928105e-01
+2.383333e+00 +6.678653e-01 +5.830296e-01 +4.314621e+00 +4.408001e+00 +1.523230e-01 +1.997055e-01 +1.713262e-01 +1.859427e-01 +1.705887e-01 +1.958928e-01 +1.816817e-01 +1.768820e-01 +1.818523e-01 +1.787865e-01 +1.709122e-01 +1.799504e-01 +1.748874e-01 +1.905070e-01 +2.057603e-01 +1.765867e-01 +1.824719e-01 +1.886215e-01 +2.101305e-01 +1.915377e-01
+2.400000e+00 +6.651983e-01 +5.807037e-01 +4.215582e+00 +4.512103e+00 +1.511753e-01 +1.994293e-01 +1.701516e-01 +1.843687e-01 +1.690396e-01 +1.942672e-01 +1.800690e-01 +1.753518e-01 +1.801793e-01 +1.773064e-01 +1.696663e-01 +1.798767e-01 +1.737771e-01 +1.886859e-01 +2.037031e-01 +1.753481e-01 +1.812265e-01 +1.890782e-01 +2.086851e-01 +1.899913e-01
+2.416667e+00 +6.617767e-01 +5.778290e-01 +4.116984e+00 +4.597611e+00 +1.501909e-01 +1.981798e-01 +1.687242e-01 +1.826660e-01 +1.675683e-01 +1.928277e-01 +1.783937e-01 +1.739097e-01 +1.787977e-01 +1.759350e-01 +1.685147e-01 +1.788619e-01 +1.722454e-01 +1.869591e-01 +2.018347e-01 +1.740188e-01 +1.802644e-01 +1.895720e-01 +2.067003e-01 +1.892118e-01
+2.433333e+00 +6.581712e-01 +5.749825e-01 +4.023152e+00 +4.681850e+00 +1.492716e-01 +1.963558e-01 +1.672140e-01 +1.812277e-01 +1.668118e-01 +1.910969e-01 +1.768890e-01 +1.723809e-01 +1.776523e-01 +1.744846e-01 +1.670911e-01 +1.775368e-01 +1.710456e-01 +1.852418e-01 +2.000582e-01 +1.724707e-01 +1.786508e-01 +1.911349e-01 +2.046503e-01 +1.882416e-01
+2.450000e+00 +6.542520e-01 +5.725409e-01 +3.942731e+00 +4.765113e+00 +1.484376e-01 +1.947280e-01 +1.658923e-01 +1.799125e-01 +1.665335e-01 +1.892343e-01 +1.762328e-01 +1.709814e-01 +1.762329e-01 +1.734076e-01 +1.655837e-01 +1.773708e-01 +1.699710e-01 +1.836958e-01 +1.980733e-01 +1.713904e-01 +1.773009e-01 +1.926202e-01 +2.030822e-01 +1.867108e-01
+2.466667e+00 +6.489532e-01 +5.691382e-01 +3.871816e+00 +4.823610e+00 +1.476511e-01 +1.932054e-01 +1.644462e-01 +1.782490e-01 +1.661340e-01 +1.874734e-01 +1.767930e-01 +1.696817e-01 +1.752535e-01 +1.725442e-01 +1.641095e-01 +1.763676e-01 +1.691948e-01 +1.821010e-01 +1.962175e-01 +1.701973e-01 +1.765432e-01 +1.934460e-01 +2.010609e-01 +1.859078e-01
+2.483333e+00 +6.453083e-01 +5.663941e-01 +3.810968e+00 +4.881410e+00 +1.467008e-01 +1.913675e-01 +1.630202e-01 +1.767793e-01 +1.648279e-01 +1.857975e-01 +1.769450e-01 +1.687149e-01 +1.745678e-01 +1.709639e-01 +1.627897e-01 +1.750913e-01 +1.688539e-01 +1.804836e-01 +1.945292e-01 +1.688488e-01 +1.758194e-01 +1.940456e-01 +1.991321e-01 +1.842377e-01
+2.500000e+00 +6.411688e-01 +5.634511e-01 +3.766365e+00 +4.919938e+00 +1.456718e-01 +1.895963e-01 +1.616170e-01 +1.758382e-01 +1.634223e-01 +1.841409e-01 +1.765293e-01 +1.679038e-01 +1.733670e-01 +1.694388e-01 +1.614859e-01 +1.741308e-01 +1.675622e-01 +1.792069e-01 +1.931622e-01 +1.679545e-01 +1.753940e-01 +1.932778e-01 +1.971449e-01 +1.828136e-01
+2.516667e+00 +6.380201e-01 +5.616490e-01 +3.754035e+00 +4.942880e+00 +1.448295e-01 +1.878338e-01 +1.604986e-01 +1.756727e-01 +1.620964e-01 +1.824450e-01 +1.760098e-01 +1.665232e-01 +1.720840e-01 +1.680285e-01 +1.604007e-01 +1.731549e-01 +1.661286e-01 +1.785133e-01 +1.918952e-01 +1.674161e-01 +1.742126e-01 +1.931361e-01 +1.955653e-01 +1.812860e-01
+2.533333e+00 +6.338414e-01 +5.584536e-01 +3.745200e+00 +4.946967e+00 +1.440233e-01 +1.860822e-01 +1.594042e-01 +1.758763e-01 +1.609022e-01 +1.808800e-01 +1.747433e-01 +1.650466e-01 +1.709661e-01 +1.668414e-01 +1.594045e-01 +1.724078e-01 +1.647154e-01 +1.775701e-01 +1.907811e-01 +1.664833e-01 +1.737194e-01 +1.922923e-01 +1.944589e-01 +1.799479e-01
+2.550000e+00 +6.311098e-01 +5.561137e-01 +3.763268e+00 +4.938922e+00 +1.431364e-01 +1.845055e-01 +1.580319e-01 +1.749894e-01 +1.595560e-01 +1.792337e-01 +1.737866e-01 +1.635834e-01 +1.699497e-01 +1.655990e-01 +1.583381e-01 +1.713304e-01 +1.635592e-01 +1.766860e-01 +1.893398e-01 +1.662425e-01 +1.731544e-01 +1.908288e-01 +1.927698e-01 +1.796475e-01
+2.566667e+00 +6.289637e-01 +5.546799e-01 +3.805751e+00 +4.922381e+00 +1.420602e-01 +1.829397e-01 +1.566743e-01 +1.748056e-01 +1.587564e-01 +1.776021e-01 +1.726911e-01 +1.621954e-01 +1.690027e-01 +1.646537e-01 +1.570826e-01 +1.705333e-01 +1.622992e-01 +1.753940e-01 +1.879710e-01 +1.670742e-01 +1.720029e-01 +1.893827e-01 +1.915757e-01 +1.780624e-01
+2.583333e+00 +6.286825e-01 +5.532169e-01 +3.860722e+00 +4.877891e+00 +1.410808e-01 +1.815155e-01 +1.554011e-01 +1.741196e-01 +1.580686e-01 +1.765559e-01 +1.714347e-01 +1.608587e-01 +1.677874e-01 +1.642773e-01 +1.561121e-01 +1.708500e-01 +1.610462e-01 +1.743412e-01 +1.863417e-01 +1.672731e-01 +1.707470e-01 +1.876421e-01 +1.903015e-01 +1.766261e-01
+2.600000e+00 +6.288402e-01 +5.512221e-01 +3.929812e+00 +4.821918e+00 +1.403512e-01 +1.800053e-01 +1.540391e-01 +1.729162e-01 +1.569809e-01 +1.753710e-01 +1.706569e-01 +1.594763e-01 +1.670379e-01 +1.635967e-01 +1.549845e-01 +1.709425e-01 +1.596357e-01 +1.727705e-01 +1.848605e-01 +1.669717e-01 +1.692293e-01 +1.868668e-01 +1.884784e-01 +1.751849e-01
+2.616667e+00 +6.312569e-01 +5.509303e-01 +4.018823e+00 +4.752193e+00 +1.399355e-01 +1.795332e-01 +1.526951e-01 +1.713668e-01 +1.560700e-01 +1.740519e-01 +1.691109e-01 +1.589310e-01 +1.663577e-01 +1.623977e-01 +1.536391e-01 +1.705793e-01 +1.582989e-01 +1.711790e-01 +1.834537e-01 +1.667320e-01 +1.676756e-01 +1.857134e-01 +1.866779e-01 +1.742036e-01
+2.633333e+00 +6.334514e-01 +5.503359e-01 +4.120718e+00 +4.667506e+00 +1.398441e-01 +1.793214e-01 +1.513756e-01 +1.698555e-01 +1.559801e-01 +1.727908e-01 +1.678380e-01 +1.579648e-01 +1.661020e-01 +1.611376e-01 +1.523324e-01 +1.701511e-01 +1.572880e-01 +1.696121e-01 +1.820297e-01 +1.658338e-01 +1.661716e-01 +1.845528e-01 +1.848770e-01 +1.737409e-01
+2.650000e+00 +6.319685e-01 +5.486716e-01 +4.216918e+00 +4.576979e+00 +1.399327e-01 +1.783668e-01 +1.501526e-01 +1.688833e-01 +1.552809e-01 +1.718067e-01 +1.663786e-01 +1.572234e-01 +1.651526e-01 +1.597841e-01 +1.511375e-01 +1.702358e-01 +1.563658e-01 +1.681633e-01 +1.803002e-01 +1.643625e-01 +1.651018e-01 +1.838450e-01 +1.832973e-01 +1.733159e-01
+2.666667e+00 +6.303734e-01 +5.469779e-01 +4.310570e+00 +4.480530e+00 +1.393424e-01 +1.778538e-01 +1.490274e-01 +1.678945e-01 +1.550793e-01 +1.712445e-01 +1.649031e-01 +1.560012e-01 +1.638785e-01 +1.588040e-01 +1.502280e-01 +1.692235e-01 +1.555029e-01 +1.667595e-01 +1.786296e-01 +1.631921e-01 +1.637367e-01 +1.828000e-01 +1.820042e-01 +1.721816e-01
+2.683333e+00 +6.304515e-01 +5.461146e-01 +4.419107e+00 +4.377674e+00 +1.386676e-01 +1.778890e-01 +1.478735e-01 +1.665629e-01 +1.540861e-01 +1.703877e-01 +1.635766e-01 +1.550304e-01 +1.628043e-01 +1.577681e-01 +1.489529e-01 +1.683981e-01 +1.544822e-01 +1.656869e-01 +1.773424e-01 +1.618758e-01 +1.625612e-01 +1.814216e-01 +1.808427e-01 +1.707168e-01
+2.700000e+00 +6.299481e-01 +5.443802e-01 +4.526555e+00 +4.275652e+00 +1.382102e-01 +1.779232e-01 +1.466581e-01 +1.656730e-01 +1.529780e-01 +1.689300e-01 +1.624084e-01 +1.537812e-01 +1.617225e-01 +1.571334e-01 +1.476847e-01 +1.674637e-01 +1.539333e-01 +1.652772e-01 +1.765872e-01 +1.606319e-01 +1.616480e-01 +1.813513e-01 +1.791897e-01 +1.691423e-01
+2.716667e+00 +6.287193e-01 +5.415376e-01 +4.607134e+00 +4.175044e+00 +1.373674e-01 +1.771410e-01 +1.455269e-01 +1.651487e-01 +1.520809e-01 +1.679192e-01 +1.611294e-01 +1.524545e-01 +1.603307e-01 +1.566538e-01 +1.464229e-01 +1.662450e-01 +1.534166e-01 +1.649504e-01 +1.756527e-01 +1.596281e-01 +1.606960e-01 +1.802060e-01 +1.775820e-01 +1.676754e-01
+2.733333e+00 +6.268949e-01 +5.392706e-01 +4.714600e+00 +4.081787e+00 +1.365684e-01 +1.767668e-01 +1.445023e-01 +1.644554e-01 +1.513648e-01 +1.665613e-01 +1.596991e-01 +1.512494e-01 +1.592731e-01 +1.562952e-01 +1.452367e-01 +1.650482e-01 +1.525924e-01 +1.641415e-01 +1.747718e-01 +1.588108e-01 +1.600509e-01 +1.786080e-01 +1.759881e-01 +1.661721e-01
+2.750000e+00 +6.256658e-01 +5.374502e-01 +4.793780e+00 +3.993197e+00 +1.356093e-01 +1.768451e-01 +1.437437e-01 +1.635586e-01 +1.513796e-01 +1.650735e-01 +1.583816e-01 +1.502760e-01 +1.581079e-01 +1.559049e-01 +1.443848e-01 +1.636396e-01 +1.515643e-01 +1.636265e-01 +1.731449e-01 +1.575848e-01 +1.597934e-01 +1.772221e-01 +1.744397e-01 +1.648846e-01
+2.766667e+00 +6.230892e-01 +5.344735e-01 +4.857521e+00 +3.922930e+00 +1.347117e-01 +1.760308e-01 +1.433419e-01 +1.628258e-01 +1.506724e-01 +1.637723e-01 +1.575232e-01 +1.494082e-01 +1.568238e-01 +1.557188e-01 +1.436562e-01 +1.623099e-01 +1.507617e-01 +1.633836e-01 +1.718956e-01 +1.562408e-01 +1.598248e-01 +1.756143e-01 +1.729758e-01 +1.643619e-01
+2.783333e+00 +6.197766e-01 +5.315174e-01 +4.907352e+00 +3.863072e+00 +1.337806e-01 +1.754646e-01 +1.427998e-01 +1.616137e-01 +1.498387e-01 +1.629896e-01 +1.565690e-01 +1.484383e-01 +1.561036e-01 +1.552995e-01 +1.428184e-01 +1.608514e-01 +1.501744e-01 +1.625996e-01 +1.704432e-01 +1.548968e-01 +1.600853e-01 +1.739964e-01 +1.725755e-01 +1.634075e-01
+2.800000e+00 +6.175251e-01 +5.295047e-01 +4.951787e+00 +3.821655e+00 +1.329964e-01 +1.749557e-01 +1.421631e-01 +1.604705e-01 +1.495440e-01 +1.623852e-01 +1.553219e-01 +1.474695e-01 +1.556089e-01 +1.543211e-01 +1.419140e-01 +1.594438e-01 +1.506739e-01 +1.614227e-01 +1.689744e-01 +1.535589e-01 +1.595845e-01 +1.724263e-01 +1.717749e-01 +1.622791e-01
+2.816667e+00 +6.138408e-01 +5.264830e-01 +4.971237e+00 +3.796033e+00 +1.320218e-01 +1.733782e-01 +1.412659e-01 +1.591656e-01 +1.493138e-01 +1.615962e-01 +1.540811e-01 +1.462659e-01 +1.556077e-01 +1.532608e-01 +1.411312e-01 +1.581282e-01 +1.513648e-01 +1.601036e-01 +1.677267e-01 +1.522818e-01 +1.586856e-01 +1.708566e-01 +1.706790e-01 +1.609821e-01
+2.833333e+00 +6.136188e-01 +5.246716e-01 +4.991862e+00 +3.790776e+00 +1.309485e-01 +1.717676e-01 +1.404642e-01 +1.579141e-01 +1.483510e-01 +1.607831e-01 +1.530801e-01 +1.451423e-01 +1.548176e-01 +1.523193e-01 +1.402995e-01 +1.569457e-01 +1.514968e-01 +1.588859e-01 +1.666240e-01 +1.512010e-01 +1.577922e-01 +1.693295e-01 +1.693608e-01 +1.596561e-01
+2.850000e+00 +6.138964e-01 +5.237275e-01 +4.988508e+00 +3.818758e+00 +1.299339e-01 +1.704960e-01 +1.394546e-01 +1.570867e-01 +1.472301e-01 +1.604660e-01 +1.521610e-01 +1.442674e-01 +1.535357e-01 +1.512000e-01 +1.397916e-01 +1.560482e-01 +1.508083e-01 +1.577645e-01 +1.652531e-01 +1.501422e-01 +1.567050e-01 +1.681494e-01 +1.685569e-01 +1.589500e-01
+2.866667e+00 +6.121489e-01 +5.215636e-01 +4.961502e+00 +3.856522e+00 +1.291027e-01 +1.691538e-01 +1.385577e-01 +1.561497e-01 +1.460288e-01 +1.601042e-01 +1.509087e-01 +1.436367e-01 +1.522508e-01 +1.503569e-01 +1.391554e-01 +1.548204e-01 +1.502507e-01 +1.566779e-01 +1.638720e-01 +1.490525e-01 +1.556084e-01 +1.666902e-01 +1.673610e-01 +1.579866e-01
+2.883333e+00 +6.110533e-01 +5.197388e-01 +4.913693e+00 +3.905363e+00 +1.281801e-01 +1.679553e-01 +1.374458e-01 +1.550764e-01 +1.448721e-01 +1.588708e-01 +1.499853e-01 +1.427314e-01 +1.510777e-01 +1.492627e-01 +1.381419e-01 +1.540437e-01 +1.496176e-01 +1.553098e-01 +1.624943e-01 +1.480013e-01 +1.549969e-01 +1.652475e-01 +1.659849e-01 +1.566012e-01
+2.900000e+00 +6.103430e-01 +5.184694e-01 +4.859110e+00 +3.975466e+00 +1.272555e-01 +1.666721e-01 +1.363701e-01 +1.537559e-01 +1.436727e-01 +1.577092e-01 +1.490908e-01 +1.419424e-01 +1.497991e-01 +1.482289e-01 +1.371532e-01 +1.534220e-01 +1.485987e-01 +1.539544e-01 +1.611371e-01 +1.470784e-01 +1.545206e-01 +1.638238e-01 +1.647623e-01 +1.553019e-01
+2.916667e+00 +6.103263e-01 +5.172050e-01 +4.792425e+00 +4.057432e+00 +1.263955e-01 +1.652809e-01 +1.354085e-01 +1.525112e-01 +1.424740e-01 +1.568299e-01 +1.481786e-01 +1.413890e-01 +1.485211e-01 +1.470487e-01 +1.363458e-01 +1.522576e-01 +1.475069e-01 +1.529480e-01 +1.599270e-01 +1.460479e-01 +1.541466e-01 +1.624410e-01 +1.633943e-01 +1.540441e-01
+2.933333e+00 +6.106183e-01 +5.158029e-01 +4.711352e+00 +4.149650e+00 +1.259638e-01 +1.638565e-01 +1.346042e-01 +1.511884e-01 +1.413529e-01 +1.556323e-01 +1.471608e-01 +1.402768e-01 +1.473185e-01 +1.460739e-01 +1.352655e-01 +1.512385e-01 +1.467324e-01 +1.517469e-01 +1.585218e-01 +1.450678e-01 +1.531392e-01 +1.610601e-01 +1.620256e-01 +1.530610e-01
+2.950000e+00 +6.109669e-01 +5.148127e-01 +4.622473e+00 +4.252179e+00 +1.253207e-01 +1.627132e-01 +1.335613e-01 +1.499169e-01 +1.402400e-01 +1.544955e-01 +1.460800e-01 +1.391475e-01 +1.461284e-01 +1.449080e-01 +1.341673e-01 +1.501009e-01 +1.459754e-01 +1.506975e-01 +1.573422e-01 +1.439008e-01 +1.519659e-01 +1.601616e-01 +1.608238e-01 +1.523399e-01
+2.966667e+00 +6.112159e-01 +5.133470e-01 +4.526497e+00 +4.359173e+00 +1.247641e-01 +1.619292e-01 +1.327682e-01 +1.486354e-01 +1.392746e-01 +1.531969e-01 +1.450678e-01 +1.380027e-01 +1.450074e-01 +1.438936e-01 +1.331039e-01 +1.488424e-01 +1.449765e-01 +1.504012e-01 +1.564315e-01 +1.430480e-01 +1.508774e-01 +1.602230e-01 +1.599138e-01 +1.518818e-01
+2.983333e+00 +6.107248e-01 +5.122684e-01 +4.425393e+00 +4.461269e+00 +1.241707e-01 +1.615020e-01 +1.319244e-01 +1.473685e-01 +1.381594e-01 +1.523169e-01 +1.441022e-01 +1.369465e-01 +1.438776e-01 +1.428353e-01 +1.323295e-01 +1.476305e-01 +1.441835e-01 +1.498856e-01 +1.553129e-01 +1.426668e-01 +1.497730e-01 +1.595807e-01 +1.590479e-01 +1.514199e-01
+3.000000e+00 +6.103845e-01 +5.105652e-01 +4.321855e+00 +4.563977e+00 +1.235068e-01 +1.611019e-01 +1.310097e-01 +1.462165e-01 +1.370665e-01 +1.512129e-01 +1.429056e-01 +1.359458e-01 +1.429069e-01 +1.416985e-01 +1.319607e-01 +1.465330e-01 +1.435796e-01 +1.491112e-01 +1.540035e-01 +1.418632e-01 +1.487726e-01 +1.584150e-01 +1.581279e-01 +1.514327e-01
+3.016667e+00 +6.120791e-01 +5.091376e-01 +4.218756e+00 +4.665010e+00 +1.232224e-01 +1.605117e-01 +1.300889e-01 +1.451045e-01 +1.360604e-01 +1.499898e-01 +1.420118e-01 +1.350959e-01 +1.418710e-01 +1.405323e-01 +1.320165e-01 +1.453060e-01 +1.432228e-01 +1.484788e-01 +1.533370e-01 +1.410376e-01 +1.478037e-01 +1.575115e-01 +1.568941e-01 +1.504747e-01
+3.033333e+00 +6.124826e-01 +5.063999e-01 +4.120817e+00 +4.749680e+00 +1.225210e-01 +1.595744e-01 +1.291849e-01 +1.438927e-01 +1.350036e-01 +1.488216e-01 +1.408458e-01 +1.340479e-01 +1.411314e-01 +1.395252e-01 +1.313919e-01 +1.441296e-01 +1.423657e-01 +1.481439e-01 +1.528178e-01 +1.402134e-01 +1.472236e-01 +1.570153e-01 +1.561735e-01 +1.496023e-01
+3.050000e+00 +6.142357e-01 +5.043375e-01 +4.034530e+00 +4.837691e+00 +1.216936e-01 +1.583737e-01 +1.281704e-01 +1.427572e-01 +1.339315e-01 +1.475477e-01 +1.398314e-01 +1.330382e-01 +1.401305e-01 +1.385623e-01 +1.305871e-01 +1.430147e-01 +1.414769e-01 +1.478383e-01 +1.537350e-01 +1.393530e-01 +1.466243e-01 +1.558041e-01 +1.553934e-01 +1.483981e-01
+3.066667e+00 +6.136037e-01 +5.012051e-01 +3.954562e+00 +4.893270e+00 +1.208646e-01 +1.575299e-01 +1.271547e-01 +1.415745e-01 +1.329253e-01 +1.466207e-01 +1.387683e-01 +1.319762e-01 +1.392246e-01 +1.375025e-01 +1.298404e-01 +1.418955e-01 +1.413151e-01 +1.469298e-01 +1.536944e-01 +1.383660e-01 +1.459063e-01 +1.545060e-01 +1.544106e-01 +1.472101e-01
+3.083333e+00 +6.147777e-01 +4.984301e-01 +3.891045e+00 +4.941710e+00 +1.201105e-01 +1.564716e-01 +1.261744e-01 +1.406269e-01 +1.319482e-01 +1.459677e-01 +1.376646e-01 +1.309087e-01 +1.380890e-01 +1.363951e-01 +1.291013e-01 +1.408558e-01 +1.407444e-01 +1.457755e-01 +1.534817e-01 +1.374066e-01 +1.449853e-01 +1.532085e-01 +1.535517e-01 +1.459532e-01
+3.100000e+00 +6.157350e-01 +4.955346e-01 +3.849930e+00 +4.971026e+00 +1.192026e-01 +1.554528e-01 +1.251852e-01 +1.395918e-01 +1.309685e-01 +1.452920e-01 +1.366315e-01 +1.299667e-01 +1.369476e-01 +1.353652e-01 +1.281320e-01 +1.398629e-01 +1.404751e-01 +1.445584e-01 +1.522809e-01 +1.365343e-01 +1.440547e-01 +1.519461e-01 +1.529337e-01 +1.447321e-01
+3.116667e+00 +6.182644e-01 +4.935453e-01 +3.819524e+00 +4.996529e+00 +1.183240e-01 +1.543418e-01 +1.242068e-01 +1.386602e-01 +1.299461e-01 +1.444326e-01 +1.358214e-01 +1.290196e-01 +1.358470e-01 +1.343378e-01 +1.271043e-01 +1.387738e-01 +1.394425e-01 +1.435258e-01 +1.513246e-01 +1.356271e-01 +1.434206e-01 +1.511814e-01 +1.524108e-01 +1.438345e-01
+3.133333e+00 +6.214670e-01 +4.917349e-01 +3.817083e+00 +5.000244e+00 +1.175296e-01 +1.530724e-01 +1.232317e-01 +1.377673e-01 +1.289215e-01 +1.432772e-01 +1.348135e-01 +1.282657e-01 +1.350851e-01 +1.332593e-01 +1.261445e-01 +1.378347e-01 +1.384536e-01 +1.423313e-01 +1.508570e-01 +1.346362e-01 +1.431049e-01 +1.502589e-01 +1.520134e-01 +1.430189e-01
+3.150000e+00 +6.235075e-01 +4.898598e-01 +3.825137e+00 +4.986156e+00 +1.166374e-01 +1.517713e-01 +1.223857e-01 +1.369629e-01 +1.278931e-01 +1.421151e-01 +1.337120e-01 +1.273998e-01 +1.351135e-01 +1.325834e-01 +1.252274e-01 +1.367898e-01 +1.373264e-01 +1.411355e-01 +1.504663e-01 +1.337515e-01 +1.423226e-01 +1.496855e-01 +1.520161e-01 +1.418756e-01
+3.166667e+00 +6.262206e-01 +4.879270e-01 +3.862466e+00 +4.955264e+00 +1.159119e-01 +1.505070e-01 +1.214777e-01 +1.362232e-01 +1.269303e-01 +1.410158e-01 +1.326688e-01 +1.265200e-01 +1.347276e-01 +1.317991e-01 +1.242833e-01 +1.357239e-01 +1.363288e-01 +1.399981e-01 +1.497318e-01 +1.334777e-01 +1.416387e-01 +1.495278e-01 +1.515398e-01 +1.408466e-01
+3.183333e+00 +6.292847e-01 +4.863837e-01 +3.916479e+00 +4.911530e+00 +1.151627e-01 +1.493824e-01 +1.205763e-01 +1.356185e-01 +1.260158e-01 +1.403649e-01 +1.316149e-01 +1.257190e-01 +1.345911e-01 +1.309251e-01 +1.233320e-01 +1.347132e-01 +1.357523e-01 +1.388389e-01 +1.496010e-01 +1.335362e-01 +1.411717e-01 +1.486170e-01 +1.510211e-01 +1.400451e-01
+3.200000e+00 +6.313392e-01 +4.847499e-01 +3.980775e+00 +4.859782e+00 +1.143712e-01 +1.482414e-01 +1.197778e-01 +1.348738e-01 +1.252013e-01 +1.398997e-01 +1.306067e-01 +1.247950e-01 +1.343045e-01 +1.299151e-01 +1.223807e-01 +1.337370e-01 +1.354875e-01 +1.377769e-01 +1.508745e-01 +1.335246e-01 +1.407958e-01 +1.473445e-01 +1.501875e-01 +1.389412e-01
+3.216667e+00 +6.344189e-01 +4.833329e-01 +4.065098e+00 +4.796588e+00 +1.135001e-01 +1.471785e-01 +1.195008e-01 +1.340650e-01 +1.242145e-01 +1.392214e-01 +1.296848e-01 +1.241767e-01 +1.341516e-01 +1.290815e-01 +1.215405e-01 +1.327390e-01 +1.358950e-01 +1.366959e-01 +1.512006e-01 +1.337338e-01 +1.402127e-01 +1.463007e-01 +1.491833e-01 +1.378709e-01
+3.233333e+00 +6.375144e-01 +4.826300e-01 +4.166675e+00 +4.721320e+00 +1.129693e-01 +1.461560e-01 +1.194868e-01 +1.334831e-01 +1.232442e-01 +1.388904e-01 +1.289269e-01 +1.233688e-01 +1.335822e-01 +1.280635e-01 +1.207696e-01 +1.318183e-01 +1.359859e-01 +1.357091e-01 +1.509178e-01 +1.339665e-01 +1.393442e-01 +1.454997e-01 +1.482396e-01 +1.368301e-01
+3.250000e+00 +6.388721e-01 +4.814727e-01 +4.264370e+00 +4.629537e+00 +1.121974e-01 +1.451408e-01 +1.188367e-01 +1.331323e-01 +1.223238e-01 +1.381841e-01 +1.280306e-01 +1.225064e-01 +1.331891e-01 +1.271156e-01 +1.202487e-01 +1.308723e-01 +1.353428e-01 +1.347157e-01 +1.501449e-01 +1.337591e-01 +1.383816e-01 +1.451819e-01 +1.471318e-01 +1.357524e-01
+3.266667e+00 +6.391718e-01 +4.802386e-01 +4.360131e+00 +4.534507e+00 +1.113843e-01 +1.440397e-01 +1.183375e-01 +1.334934e-01 +1.215650e-01 +1.372205e-01 +1.270571e-01 +1.217470e-01 +1.326204e-01 +1.262701e-01 +1.195209e-01 +1.300815e-01 +1.343748e-01 +1.338745e-01 +1.489242e-01 +1.331303e-01 +1.375943e-01 +1.447387e-01 +1.462034e-01 +1.346689e-01
+3.283333e+00 +6.382744e-01 +4.787291e-01 +4.460723e+00 +4.430927e+00 +1.106819e-01 +1.430220e-01 +1.181708e-01 +1.334228e-01 +1.208320e-01 +1.364055e-01 +1.262693e-01 +1.210310e-01 +1.319093e-01 +1.255470e-01 +1.187945e-01 +1.291636e-01 +1.333014e-01 +1.328809e-01 +1.477540e-01 +1.325405e-01 +1.364970e-01 +1.440455e-01 +1.451251e-01 +1.339602e-01
+3.300000e+00 +6.394873e-01 +4.776202e-01 +4.569940e+00 +4.326516e+00 +1.099841e-01 +1.418918e-01 +1.180036e-01 +1.330028e-01 +1.200587e-01 +1.356839e-01 +1.254234e-01 +1.204299e-01 +1.308936e-01 +1.245913e-01 +1.181361e-01 +1.281917e-01 +1.322150e-01 +1.318773e-01 +1.469064e-01 +1.317058e-01 +1.354192e-01 +1.436078e-01 +1.439400e-01 +1.337847e-01
+3.316667e+00 +6.392484e-01 +4.761101e-01 +4.682515e+00 +4.225803e+00 +1.094891e-01 +1.408410e-01 +1.178743e-01 +1.320591e-01 +1.192319e-01 +1.347059e-01 +1.246937e-01 +1.197722e-01 +1.299690e-01 +1.236462e-01 +1.172993e-01 +1.273588e-01 +1.312279e-01 +1.310604e-01 +1.458548e-01 +1.310189e-01 +1.343167e-01 +1.427650e-01 +1.427916e-01 +1.331994e-01
+3.333333e+00 +6.389194e-01 +4.745209e-01 +4.774711e+00 +4.127122e+00 +1.090115e-01 +1.397774e-01 +1.175566e-01 +1.311263e-01 +1.183346e-01 +1.338058e-01 +1.242006e-01 +1.190332e-01 +1.290677e-01 +1.227514e-01 +1.165276e-01 +1.263681e-01 +1.301900e-01 +1.300450e-01 +1.447476e-01 +1.302107e-01 +1.332722e-01 +1.424129e-01 +1.416114e-01 +1.324912e-01
+3.350000e+00 +6.358585e-01 +4.714372e-01 +4.851154e+00 +4.039020e+00 +1.087365e-01 +1.386590e-01 +1.170945e-01 +1.303579e-01 +1.174209e-01 +1.330355e-01 +1.233939e-01 +1.181633e-01 +1.281398e-01 +1.218474e-01 +1.160133e-01 +1.254172e-01 +1.291539e-01 +1.293212e-01 +1.436901e-01 +1.295663e-01 +1.322085e-01 +1.423568e-01 +1.407631e-01 +1.317258e-01
+3.366667e+00 +6.346251e-01 +4.687026e-01 +4.913059e+00 +3.965692e+00 +1.084885e-01 +1.376971e-01 +1.170447e-01 +1.300128e-01 +1.165274e-01 +1.320605e-01 +1.224750e-01 +1.174190e-01 +1.271189e-01 +1.212811e-01 +1.158273e-01 +1.244464e-01 +1.282092e-01 +1.284009e-01 +1.428805e-01 +1.286715e-01 +1.311807e-01 +1.419799e-01 +1.397571e-01 +1.310763e-01
+3.383333e+00 +6.351400e-01 +4.664727e-01 +4.964838e+00 +3.906989e+00 +1.081084e-01 +1.365646e-01 +1.169787e-01 +1.295956e-01 +1.157579e-01 +1.311067e-01 +1.215375e-01 +1.168182e-01 +1.262489e-01 +1.205190e-01 +1.153183e-01 +1.235571e-01 +1.273883e-01 +1.273782e-01 +1.423367e-01 +1.277612e-01 +1.301963e-01 +1.414985e-01 +1.386758e-01 +1.302631e-01
+3.400000e+00 +6.331521e-01 +4.637423e-01 +5.001631e+00 +3.860895e+00 +1.075589e-01 +1.354386e-01 +1.169064e-01 +1.293193e-01 +1.149790e-01 +1.301758e-01 +1.205923e-01 +1.161156e-01 +1.252475e-01 +1.196494e-01 +1.146595e-01 +1.227309e-01 +1.266474e-01 +1.263604e-01 +1.417193e-01 +1.268420e-01 +1.291633e-01 +1.404657e-01 +1.375918e-01 +1.294368e-01
+3.416667e+00 +6.327236e-01 +4.616931e-01 +5.025792e+00 +3.847924e+00 +1.068978e-01 +1.344708e-01 +1.168165e-01 +1.288433e-01 +1.142027e-01 +1.291456e-01 +1.196632e-01 +1.154085e-01 +1.243712e-01 +1.187475e-01 +1.140810e-01 +1.221774e-01 +1.257319e-01 +1.254819e-01 +1.409750e-01 +1.258351e-01 +1.282035e-01 +1.393966e-01 +1.364949e-01 +1.287408e-01
+3.433333e+00 +6.310946e-01 +4.592147e-01 +5.028808e+00 +3.834361e+00 +1.061781e-01 +1.334456e-01 +1.166134e-01 +1.284355e-01 +1.134262e-01 +1.282409e-01 +1.187848e-01 +1.147038e-01 +1.234570e-01 +1.180739e-01 +1.133561e-01 +1.215974e-01 +1.247530e-01 +1.247147e-01 +1.402768e-01 +1.248626e-01 +1.272736e-01 +1.385702e-01 +1.358976e-01 +1.285206e-01
+3.450000e+00 +6.312725e-01 +4.575241e-01 +5.019253e+00 +3.842294e+00 +1.054888e-01 +1.325353e-01 +1.158584e-01 +1.277466e-01 +1.125985e-01 +1.273848e-01 +1.178672e-01 +1.140687e-01 +1.226273e-01 +1.174638e-01 +1.127183e-01 +1.209691e-01 +1.238549e-01 +1.240246e-01 +1.394190e-01 +1.240332e-01 +1.263228e-01 +1.381917e-01 +1.351997e-01 +1.286631e-01
+3.466667e+00 +6.308083e-01 +4.559275e-01 +4.994602e+00 +3.879940e+00 +1.047762e-01 +1.314792e-01 +1.151386e-01 +1.272233e-01 +1.117577e-01 +1.264458e-01 +1.171070e-01 +1.134306e-01 +1.217134e-01 +1.165691e-01 +1.120459e-01 +1.202097e-01 +1.230557e-01 +1.232144e-01 +1.386185e-01 +1.236924e-01 +1.254750e-01 +1.377640e-01 +1.343193e-01 +1.286001e-01
+3.483333e+00 +6.312594e-01 +4.543347e-01 +4.956989e+00 +3.926531e+00 +1.040503e-01 +1.306245e-01 +1.145750e-01 +1.271159e-01 +1.109825e-01 +1.258111e-01 +1.164451e-01 +1.125880e-01 +1.207908e-01 +1.158419e-01 +1.113668e-01 +1.195995e-01 +1.221527e-01 +1.223481e-01 +1.378861e-01 +1.232959e-01 +1.246168e-01 +1.371684e-01 +1.333134e-01 +1.279341e-01
+3.500000e+00 +6.326256e-01 +4.532549e-01 +4.900319e+00 +3.991067e+00 +1.033780e-01 +1.298475e-01 +1.138222e-01 +1.264391e-01 +1.101750e-01 +1.249370e-01 +1.158525e-01 +1.118345e-01 +1.198753e-01 +1.150661e-01 +1.105977e-01 +1.189925e-01 +1.214115e-01 +1.217051e-01 +1.373450e-01 +1.231459e-01 +1.236834e-01 +1.362701e-01 +1.327580e-01 +1.272602e-01
+3.516667e+00 +6.324280e-01 +4.518752e-01 +4.828629e+00 +4.062393e+00 +1.027062e-01 +1.290524e-01 +1.132875e-01 +1.259014e-01 +1.095175e-01 +1.240190e-01 +1.151115e-01 +1.111356e-01 +1.189460e-01 +1.142255e-01 +1.097990e-01 +1.184926e-01 +1.204847e-01 +1.207956e-01 +1.367831e-01 +1.228115e-01 +1.228491e-01 +1.354577e-01 +1.320215e-01 +1.266563e-01
+3.533333e+00 +6.339352e-01 +4.513036e-01 +4.747514e+00 +4.160407e+00 +1.020633e-01 +1.281536e-01 +1.126121e-01 +1.252683e-01 +1.088354e-01 +1.230916e-01 +1.143825e-01 +1.103239e-01 +1.180247e-01 +1.134667e-01 +1.089835e-01 +1.180560e-01 +1.195817e-01 +1.200273e-01 +1.371393e-01 +1.221281e-01 +1.219109e-01 +1.344995e-01 +1.315249e-01 +1.257919e-01
+3.550000e+00 +6.346695e-01 +4.507384e-01 +4.655370e+00 +4.259968e+00 +1.014381e-01 +1.272100e-01 +1.117938e-01 +1.246389e-01 +1.084158e-01 +1.221351e-01 +1.135813e-01 +1.095235e-01 +1.171304e-01 +1.127111e-01 +1.081897e-01 +1.179120e-01 +1.187321e-01 +1.191304e-01 +1.368941e-01 +1.215606e-01 +1.209567e-01 +1.336485e-01 +1.308231e-01 +1.248710e-01
+3.566667e+00 +6.349920e-01 +4.498072e-01 +4.554542e+00 +4.361113e+00 +1.007218e-01 +1.262127e-01 +1.111148e-01 +1.239956e-01 +1.076892e-01 +1.211920e-01 +1.128199e-01 +1.087207e-01 +1.162847e-01 +1.119243e-01 +1.074975e-01 +1.173707e-01 +1.180938e-01 +1.182577e-01 +1.363978e-01 +1.207570e-01 +1.200289e-01 +1.326645e-01 +1.301762e-01 +1.240151e-01
+3.583333e+00 +6.340666e-01 +4.482620e-01 +4.451339e+00 +4.458468e+00 +9.999931e-02 +1.252677e-01 +1.104929e-01 +1.231908e-01 +1.070097e-01 +1.202661e-01 +1.119788e-01 +1.080083e-01 +1.154576e-01 +1.111405e-01 +1.068235e-01 +1.168606e-01 +1.175361e-01 +1.173526e-01 +1.357805e-01 +1.199894e-01 +1.192535e-01 +1.316309e-01 +1.294752e-01 +1.231618e-01
+3.600000e+00 +6.337184e-01 +4.470311e-01 +4.345025e+00 +4.558974e+00 +9.929264e-02 +1.242807e-01 +1.099266e-01 +1.224423e-01 +1.063157e-01 +1.196087e-01 +1.112090e-01 +1.072170e-01 +1.146382e-01 +1.104439e-01 +1.060498e-01 +1.160411e-01 +1.169234e-01 +1.164669e-01 +1.349678e-01 +1.191131e-01 +1.183547e-01 +1.306572e-01 +1.291932e-01 +1.222685e-01
+3.616667e+00 +6.324405e-01 +4.451360e-01 +4.241697e+00 +4.649828e+00 +9.859464e-02 +1.233869e-01 +1.092613e-01 +1.216345e-01 +1.057141e-01 +1.188974e-01 +1.104147e-01 +1.064182e-01 +1.137818e-01 +1.097981e-01 +1.052708e-01 +1.152438e-01 +1.163437e-01 +1.157613e-01 +1.341770e-01 +1.182079e-01 +1.174568e-01 +1.299105e-01 +1.289963e-01 +1.213671e-01
+3.633333e+00 +6.319389e-01 +4.435227e-01 +4.143045e+00 +4.742475e+00 +9.799473e-02 +1.228788e-01 +1.085783e-01 +1.209844e-01 +1.050994e-01 +1.181686e-01 +1.096613e-01 +1.056326e-01 +1.129140e-01 +1.090928e-01 +1.045414e-01 +1.144137e-01 +1.155436e-01 +1.150691e-01 +1.334248e-01 +1.173403e-01 +1.165625e-01 +1.289451e-01 +1.287653e-01 +1.205454e-01
+3.650000e+00 +6.296356e-01 +4.414831e-01 +4.052926e+00 +4.819428e+00 +9.736177e-02 +1.223063e-01 +1.080150e-01 +1.202925e-01 +1.045636e-01 +1.173154e-01 +1.088743e-01 +1.049288e-01 +1.120955e-01 +1.083107e-01 +1.038709e-01 +1.136310e-01 +1.147215e-01 +1.142962e-01 +1.325253e-01 +1.165078e-01 +1.156665e-01 +1.280542e-01 +1.282487e-01 +1.197993e-01
+3.666667e+00 +6.274165e-01 +4.393866e-01 +3.976584e+00 +4.899929e+00 +9.684126e-02 +1.217998e-01 +1.074140e-01 +1.194654e-01 +1.040741e-01 +1.164982e-01 +1.081084e-01 +1.042346e-01 +1.112809e-01 +1.075794e-01 +1.031399e-01 +1.129641e-01 +1.141406e-01 +1.134922e-01 +1.318081e-01 +1.156472e-01 +1.149290e-01 +1.270675e-01 +1.272976e-01 +1.188976e-01
+3.683333e+00 +6.253718e-01 +4.372300e-01 +3.908175e+00 +4.955657e+00 +9.616683e-02 +1.212622e-01 +1.067952e-01 +1.185610e-01 +1.036113e-01 +1.156668e-01 +1.073781e-01 +1.034756e-01 +1.105449e-01 +1.068210e-01 +1.024440e-01 +1.122877e-01 +1.134094e-01 +1.127424e-01 +1.309546e-01 +1.148777e-01 +1.141386e-01 +1.261782e-01 +1.262866e-01 +1.180377e-01
+3.700000e+00 +6.238177e-01 +4.348844e-01 +3.858610e+00 +4.990552e+00 +9.556592e-02 +1.206805e-01 +1.061603e-01 +1.177260e-01 +1.031120e-01 +1.148580e-01 +1.067251e-01 +1.027877e-01 +1.097176e-01 +1.061293e-01 +1.017558e-01 +1.117076e-01 +1.127401e-01 +1.121787e-01 +1.300298e-01 +1.140400e-01 +1.133769e-01 +1.252721e-01 +1.252918e-01 +1.173110e-01
+3.716667e+00 +6.231807e-01 +4.336163e-01 +3.841680e+00 +5.013906e+00 +9.490633e-02 +1.200587e-01 +1.054888e-01 +1.169338e-01 +1.027652e-01 +1.140234e-01 +1.060646e-01 +1.020512e-01 +1.089430e-01 +1.053778e-01 +1.010133e-01 +1.115757e-01 +1.120858e-01 +1.115137e-01 +1.290716e-01 +1.132507e-01 +1.127111e-01 +1.243295e-01 +1.243451e-01 +1.168971e-01
+3.733333e+00 +6.210052e-01 +4.322339e-01 +3.838590e+00 +5.035569e+00 +9.423710e-02 +1.194059e-01 +1.048085e-01 +1.162159e-01 +1.022648e-01 +1.131931e-01 +1.056252e-01 +1.014057e-01 +1.081417e-01 +1.046295e-01 +1.003033e-01 +1.114045e-01 +1.114836e-01 +1.108735e-01 +1.280573e-01 +1.124111e-01 +1.120519e-01 +1.235168e-01 +1.235311e-01 +1.162903e-01
+3.750000e+00 +6.192510e-01 +4.309741e-01 +3.854244e+00 +5.028998e+00 +9.357912e-02 +1.190714e-01 +1.041273e-01 +1.158755e-01 +1.017815e-01 +1.124471e-01 +1.050365e-01 +1.006744e-01 +1.074079e-01 +1.038780e-01 +9.978733e-02 +1.111608e-01 +1.107321e-01 +1.101103e-01 +1.270525e-01 +1.115774e-01 +1.116987e-01 +1.229407e-01 +1.225701e-01 +1.154344e-01
+3.766667e+00 +6.183596e-01 +4.298840e-01 +3.893730e+00 +5.011189e+00 +9.293755e-02 +1.184841e-01 +1.034780e-01 +1.155346e-01 +1.013885e-01 +1.116607e-01 +1.046265e-01 +1.000033e-01 +1.066582e-01 +1.031150e-01 +9.911576e-02 +1.110301e-01 +1.099508e-01 +1.093157e-01 +1.260560e-01 +1.107520e-01 +1.112334e-01 +1.222462e-01 +1.216620e-01 +1.146754e-01
+3.783333e+00 +6.171393e-01 +4.285097e-01 +3.946920e+00 +4.977103e+00 +9.228446e-02 +1.179307e-01 +1.027280e-01 +1.151397e-01 +1.011279e-01 +1.109153e-01 +1.041199e-01 +9.935554e-02 +1.058680e-01 +1.023715e-01 +9.842576e-02 +1.106548e-01 +1.091793e-01 +1.085821e-01 +1.251231e-01 +1.099909e-01 +1.109462e-01 +1.215687e-01 +1.207121e-01 +1.138061e-01
+3.800000e+00 +6.158164e-01 +4.272200e-01 +4.004774e+00 +4.924175e+00 +9.169475e-02 +1.171230e-01 +1.020397e-01 +1.145046e-01 +1.009383e-01 +1.101328e-01 +1.035707e-01 +9.879537e-02 +1.051625e-01 +1.016246e-01 +9.771647e-02 +1.102530e-01 +1.083615e-01 +1.082001e-01 +1.242640e-01 +1.092610e-01 +1.103548e-01 +1.206274e-01 +1.197695e-01 +1.129443e-01
+3.816667e+00 +6.156578e-01 +4.269002e-01 +4.086562e+00 +4.860667e+00 +9.111679e-02 +1.162662e-01 +1.014494e-01 +1.137464e-01 +1.006140e-01 +1.094285e-01 +1.029401e-01 +9.813738e-02 +1.044582e-01 +1.010126e-01 +9.701367e-02 +1.104239e-01 +1.075623e-01 +1.075572e-01 +1.233569e-01 +1.084779e-01 +1.098250e-01 +1.197225e-01 +1.190467e-01 +1.121922e-01
+3.833333e+00 +6.146564e-01 +4.264963e-01 +4.185765e+00 +4.779452e+00 +9.054251e-02 +1.155380e-01 +1.008090e-01 +1.129532e-01 +1.002421e-01 +1.091397e-01 +1.024536e-01 +9.743641e-02 +1.037509e-01 +1.004557e-01 +9.632795e-02 +1.104937e-01 +1.067617e-01 +1.067951e-01 +1.224899e-01 +1.076904e-01 +1.092284e-01 +1.189210e-01 +1.182036e-01 +1.113818e-01
+3.850000e+00 +6.135308e-01 +4.258861e-01 +4.284759e+00 +4.692321e+00 +8.993129e-02 +1.148212e-01 +1.002347e-01 +1.121534e-01 +9.996119e-02 +1.084277e-01 +1.018985e-01 +9.673537e-02 +1.030373e-01 +9.988631e-02 +9.566730e-02 +1.103563e-01 +1.059833e-01 +1.060226e-01 +1.215773e-01 +1.069135e-01 +1.085527e-01 +1.181207e-01 +1.173917e-01 +1.105896e-01
+3.866667e+00 +6.133882e-01 +4.254889e-01 +4.398441e+00 +4.593594e+00 +8.932304e-02 +1.139987e-01 +9.953354e-02 +1.113110e-01 +9.961618e-02 +1.078624e-01 +1.012918e-01 +9.611303e-02 +1.024389e-01 +9.923108e-02 +9.499642e-02 +1.096376e-01 +1.052176e-01 +1.052956e-01 +1.207442e-01 +1.062468e-01 +1.078860e-01 +1.172093e-01 +1.167405e-01 +1.097553e-01
+3.883333e+00 +6.122595e-01 +4.247251e-01 +4.505572e+00 +4.492860e+00 +8.872719e-02 +1.134531e-01 +9.884431e-02 +1.105429e-01 +9.938369e-02 +1.072897e-01 +1.006598e-01 +9.547436e-02 +1.018390e-01 +9.856217e-02 +9.437723e-02 +1.089667e-01 +1.044987e-01 +1.047409e-01 +1.201013e-01 +1.055033e-01 +1.072281e-01 +1.163647e-01 +1.161155e-01 +1.089906e-01
+3.900000e+00 +6.109963e-01 +4.238758e-01 +4.611560e+00 +4.388308e+00 +8.815976e-02 +1.128367e-01 +9.817886e-02 +1.099732e-01 +9.911561e-02 +1.067052e-01 +1.001055e-01 +9.495999e-02 +1.011216e-01 +9.795448e-02 +9.375899e-02 +1.082968e-01 +1.037864e-01 +1.040334e-01 +1.194405e-01 +1.048571e-01 +1.065980e-01 +1.155303e-01 +1.153351e-01 +1.083053e-01
+3.916667e+00 +6.088977e-01 +4.228796e-01 +4.723565e+00 +4.283851e+00 +8.770553e-02 +1.121385e-01 +9.750364e-02 +1.096007e-01 +9.878980e-02 +1.062769e-01 +9.964612e-02 +9.457218e-02 +1.005048e-01 +9.736287e-02 +9.310362e-02 +1.075679e-01 +1.032612e-01 +1.035194e-01 +1.188132e-01 +1.041448e-01 +1.059655e-01 +1.148026e-01 +1.146465e-01 +1.076788e-01
+3.933333e+00 +6.078436e-01 +4.215823e-01 +4.820953e+00 +4.183894e+00 +8.716887e-02 +1.114959e-01 +9.687947e-02 +1.091314e-01 +9.828148e-02 +1.061327e-01 +9.913306e-02 +9.407689e-02 +9.984055e-02 +9.673280e-02 +9.247534e-02 +1.069071e-01 +1.029585e-01 +1.027925e-01 +1.182194e-01 +1.034652e-01 +1.053466e-01 +1.140835e-01 +1.140414e-01 +1.070028e-01
+3.950000e+00 +6.049939e-01 +4.194273e-01 +4.894928e+00 +4.090768e+00 +8.664628e-02 +1.108855e-01 +9.625256e-02 +1.088762e-01 +9.766807e-02 +1.059561e-01 +9.852031e-02 +9.363942e-02 +9.920613e-02 +9.608097e-02 +9.182740e-02 +1.063114e-01 +1.028568e-01 +1.021291e-01 +1.174418e-01 +1.027193e-01 +1.047386e-01 +1.135182e-01 +1.135082e-01 +1.062527e-01
+3.966667e+00 +6.017929e-01 +4.170759e-01 +4.963429e+00 +4.009705e+00 +8.612265e-02 +1.103515e-01 +9.557615e-02 +1.082427e-01 +9.704999e-02 +1.056743e-01 +9.783958e-02 +9.312903e-02 +9.857806e-02 +9.550092e-02 +9.118263e-02 +1.055885e-01 +1.027526e-01 +1.014264e-01 +1.168180e-01 +1.020327e-01 +1.041433e-01 +1.128392e-01 +1.128651e-01 +1.054916e-01
+3.983333e+00 +6.005370e-01 +4.150318e-01 +5.016392e+00 +3.940839e+00 +8.560475e-02 +1.098033e-01 +9.492934e-02 +1.077107e-01 +9.640498e-02 +1.051048e-01 +9.714602e-02 +9.250133e-02 +9.793430e-02 +9.489285e-02 +9.058460e-02 +1.049592e-01 +1.027154e-01 +1.007823e-01 +1.161062e-01 +1.013860e-01 +1.034335e-01 +1.123030e-01 +1.120616e-01 +1.049256e-01
+4.000000e+00 +6.005578e-01 +4.131250e-01 +5.059403e+00 +3.893330e+00 +8.513384e-02 +1.099382e-01 +9.426057e-02 +1.069657e-01 +9.574523e-02 +1.045227e-01 +9.645411e-02 +9.197641e-02 +9.737978e-02 +9.424091e-02 +8.996625e-02 +1.043749e-01 +1.024119e-01 +1.001458e-01 +1.155156e-01 +1.008467e-01 +1.029870e-01 +1.115386e-01 +1.113785e-01 +1.043027e-01
+4.016667e+00 +5.999690e-01 +4.106741e-01 +5.080871e+00 +3.855967e+00 +8.469320e-02 +1.095721e-01 +9.360242e-02 +1.062630e-01 +9.506270e-02 +1.038126e-01 +9.583738e-02 +9.135209e-02 +9.697487e-02 +9.358778e-02 +8.935513e-02 +1.040196e-01 +1.019932e-01 +9.946546e-02 +1.147840e-01 +1.002056e-01 +1.023438e-01 +1.108079e-01 +1.106954e-01 +1.036730e-01
+4.033333e+00 +6.000304e-01 +4.088083e-01 +5.101850e+00 +3.856590e+00 +8.434752e-02 +1.089218e-01 +9.296381e-02 +1.054936e-01 +9.444601e-02 +1.030765e-01 +9.519295e-02 +9.073201e-02 +9.660438e-02 +9.293390e-02 +8.883093e-02 +1.036320e-01 +1.016674e-01 +9.881579e-02 +1.144143e-01 +9.952802e-02 +1.018217e-01 +1.101913e-01 +1.098879e-01 +1.030588e-01
+4.050000e+00 +5.990182e-01 +4.069130e-01 +5.091261e+00 +3.869590e+00 +8.418297e-02 +1.081144e-01 +9.232056e-02 +1.047890e-01 +9.379594e-02 +1.024404e-01 +9.451953e-02 +9.013040e-02 +9.602087e-02 +9.228589e-02 +8.825926e-02 +1.033926e-01 +1.013371e-01 +9.814202e-02 +1.138822e-01 +9.883430e-02 +1.011977e-01 +1.093952e-01 +1.091597e-01 +1.024658e-01
+4.066667e+00 +5.992675e-01 +4.054136e-01 +5.068724e+00 +3.893816e+00 +8.384866e-02 +1.074051e-01 +9.167510e-02 +1.040283e-01 +9.316614e-02 +1.016914e-01 +9.387258e-02 +8.952166e-02 +9.544298e-02 +9.169958e-02 +8.782513e-02 +1.029607e-01 +1.010112e-01 +9.751764e-02 +1.130602e-01 +9.820875e-02 +1.005036e-01 +1.086190e-01 +1.084162e-01 +1.018095e-01
+4.083333e+00 +6.008103e-01 +4.045214e-01 +5.029320e+00 +3.939575e+00 +8.363506e-02 +1.066181e-01 +9.106648e-02 +1.033854e-01 +9.255304e-02 +1.010008e-01 +9.320941e-02 +8.897054e-02 +9.482807e-02 +9.124118e-02 +8.740240e-02 +1.023886e-01 +1.004869e-01 +9.682472e-02 +1.122436e-01 +9.755993e-02 +9.979978e-02 +1.079005e-01 +1.077712e-01 +1.011537e-01
+4.100000e+00 +6.029660e-01 +4.037776e-01 +4.978160e+00 +4.016771e+00 +8.323896e-02 +1.059166e-01 +9.048780e-02 +1.027562e-01 +9.191497e-02 +1.003218e-01 +9.259938e-02 +8.840297e-02 +9.419312e-02 +9.063334e-02 +8.694320e-02 +1.018284e-01 +9.979590e-02 +9.613629e-02 +1.114843e-01 +9.691123e-02 +9.910192e-02 +1.071070e-01 +1.075773e-01 +1.005053e-01
+4.116667e+00 +6.044309e-01 +4.028262e-01 +4.901632e+00 +4.091287e+00 +8.271820e-02 +1.052120e-01 +8.989612e-02 +1.021133e-01 +9.127990e-02 +9.963900e-02 +9.202302e-02 +8.781420e-02 +9.358157e-02 +9.000480e-02 +8.662784e-02 +1.012301e-01 +9.944769e-02 +9.547173e-02 +1.106594e-01 +9.628404e-02 +9.839571e-02 +1.063469e-01 +1.070190e-01 +9.986086e-02
+4.133333e+00 +6.065266e-01 +4.022515e-01 +4.820351e+00 +4.189141e+00 +8.224837e-02 +1.045358e-01 +8.929729e-02 +1.014233e-01 +9.069445e-02 +9.899211e-02 +9.142083e-02 +8.727149e-02 +9.302812e-02 +8.938524e-02 +8.659490e-02 +1.006091e-01 +9.898191e-02 +9.492597e-02 +1.098252e-01 +9.565494e-02 +9.771783e-02 +1.055619e-01 +1.062987e-01 +9.920287e-02
+4.150000e+00 +6.094213e-01 +4.022351e-01 +4.727370e+00 +4.299601e+00 +8.180689e-02 +1.038788e-01 +8.872038e-02 +1.007254e-01 +9.018564e-02 +9.829703e-02 +9.084837e-02 +8.667530e-02 +9.239828e-02 +8.876237e-02 +8.646673e-02 +1.000008e-01 +9.860421e-02 +9.432696e-02 +1.090517e-01 +9.498887e-02 +9.702822e-02 +1.048638e-01 +1.055213e-01 +9.867937e-02
+4.166667e+00 +6.112768e-01 +4.014841e-01 +4.629588e+00 +4.417336e+00 +8.137884e-02 +1.032944e-01 +8.822406e-02 +1.001017e-01 +8.976769e-02 +9.765080e-02 +9.021449e-02 +8.612695e-02 +9.176853e-02 +8.819339e-02 +8.614348e-02 +9.939279e-02 +9.807290e-02 +9.381309e-02 +1.084034e-01 +9.434263e-02 +9.633902e-02 +1.040909e-01 +1.047834e-01 +9.811712e-02
+4.183333e+00 +6.131544e-01 +4.005710e-01 +4.526135e+00 +4.520435e+00 +8.087265e-02 +1.026011e-01 +8.784448e-02 +9.973128e-02 +8.940886e-02 +9.702464e-02 +8.958856e-02 +8.554748e-02 +9.113457e-02 +8.760851e-02 +8.579242e-02 +9.885036e-02 +9.744894e-02 +9.336296e-02 +1.077768e-01 +9.383481e-02 +9.572147e-02 +1.033902e-01 +1.040385e-01 +9.747936e-02
+4.200000e+00 +6.147327e-01 +3.996474e-01 +4.418880e+00 +4.624182e+00 +8.044459e-02 +1.018831e-01 +8.743194e-02 +9.936152e-02 +8.885839e-02 +9.640976e-02 +8.897824e-02 +8.504870e-02 +9.049934e-02 +8.702527e-02 +8.548865e-02 +9.852831e-02 +9.676281e-02 +9.296553e-02 +1.074482e-01 +9.347478e-02 +9.516347e-02 +1.026587e-01 +1.033202e-01 +9.689203e-02
+4.216667e+00 +6.159643e-01 +3.983725e-01 +4.313780e+00 +4.724231e+00 +7.991581e-02 +1.012472e-01 +8.697287e-02 +9.889628e-02 +8.835089e-02 +9.573731e-02 +8.837565e-02 +8.447297e-02 +8.987397e-02 +8.642377e-02 +8.504803e-02 +9.804368e-02 +9.617504e-02 +9.268638e-02 +1.067155e-01 +9.306434e-02 +9.453796e-02 +1.019244e-01 +1.025888e-01 +9.642354e-02
+4.233333e+00 +6.150090e-01 +3.970019e-01 +4.212732e+00 +4.823516e+00 +7.939943e-02 +1.007886e-01 +8.657848e-02 +9.879151e-02 +8.783005e-02 +9.515256e-02 +8.777329e-02 +8.394650e-02 +8.925275e-02 +8.583626e-02 +8.477283e-02 +9.746746e-02 +9.563982e-02 +9.258736e-02 +1.059221e-01 +9.266692e-02 +9.391332e-02 +1.012053e-01 +1.019912e-01 +9.586361e-02
+4.250000e+00 +6.124752e-01 +3.955807e-01 +4.120743e+00 +4.915620e+00 +7.888317e-02 +1.001281e-01 +8.609109e-02 +9.863352e-02 +8.726906e-02 +9.449421e-02 +8.723408e-02 +8.343247e-02 +8.864077e-02 +8.528147e-02 +8.452332e-02 +9.705925e-02 +9.511382e-02 +9.249591e-02 +1.051385e-01 +9.227451e-02 +9.324962e-02 +1.005264e-01 +1.013992e-01 +9.523829e-02
+4.266667e+00 +6.108354e-01 +3.945951e-01 +4.039547e+00 +4.990561e+00 +7.837982e-02 +9.958761e-02 +8.558298e-02 +9.862247e-02 +8.673551e-02 +9.382258e-02 +8.669871e-02 +8.291324e-02 +8.804010e-02 +8.490499e-02 +8.421145e-02 +9.669610e-02 +9.455221e-02 +9.237994e-02 +1.044460e-01 +9.175465e-02 +9.261273e-02 +9.993273e-02 +1.006850e-01 +9.464482e-02
+4.283333e+00 +6.095005e-01 +3.932280e-01 +3.969460e+00 +5.052448e+00 +7.790911e-02 +9.899548e-02 +8.512957e-02 +9.852877e-02 +8.620931e-02 +9.320602e-02 +8.621015e-02 +8.237481e-02 +8.748238e-02 +8.448173e-02 +8.374346e-02 +9.614669e-02 +9.401621e-02 +9.203238e-02 +1.036896e-01 +9.113871e-02 +9.196861e-02 +9.930963e-02 +1.000076e-01 +9.397987e-02
+4.300000e+00 +6.071034e-01 +3.912372e-01 +3.918362e+00 +5.092365e+00 +7.740414e-02 +9.849793e-02 +8.470259e-02 +9.842752e-02 +8.566333e-02 +9.254720e-02 +8.569234e-02 +8.183276e-02 +8.690365e-02 +8.413581e-02 +8.324797e-02 +9.573474e-02 +9.346018e-02 +9.163349e-02 +1.029505e-01 +9.055467e-02 +9.133585e-02 +9.874351e-02 +9.947012e-02 +9.331606e-02
+4.316667e+00 +6.045985e-01 +3.895728e-01 +3.883202e+00 +5.119583e+00 +7.690236e-02 +9.780983e-02 +8.441565e-02 +9.818226e-02 +8.515068e-02 +9.189435e-02 +8.521948e-02 +8.135580e-02 +8.639375e-02 +8.389348e-02 +8.283059e-02 +9.535870e-02 +9.301697e-02 +9.107463e-02 +1.022812e-01 +9.002300e-02 +9.071796e-02 +9.816039e-02 +9.880977e-02 +9.266937e-02
+4.333333e+00 +6.030064e-01 +3.880114e-01 +3.866543e+00 +5.142701e+00 +7.643736e-02 +9.728732e-02 +8.397202e-02 +9.810710e-02 +8.459491e-02 +9.124999e-02 +8.476685e-02 +8.083550e-02 +8.590902e-02 +8.349573e-02 +8.240582e-02 +9.501010e-02 +9.261097e-02 +9.051189e-02 +1.016055e-01 +8.950925e-02 +9.016536e-02 +9.761127e-02 +9.823124e-02 +9.203191e-02
+4.350000e+00 +6.011419e-01 +3.864377e-01 +3.867848e+00 +5.134395e+00 +7.603996e-02 +9.676668e-02 +8.351502e-02 +9.797403e-02 +8.417999e-02 +9.062931e-02 +8.436633e-02 +8.031847e-02 +8.536766e-02 +8.298692e-02 +8.195374e-02 +9.476809e-02 +9.225209e-02 +9.001404e-02 +1.009198e-01 +8.888404e-02 +8.964974e-02 +9.699539e-02 +9.762757e-02 +9.139193e-02
+4.366667e+00 +6.010633e-01 +3.857857e-01 +3.903246e+00 +5.117527e+00 +7.556907e-02 +9.617297e-02 +8.300184e-02 +9.756930e-02 +8.366661e-02 +9.004358e-02 +8.400219e-02 +7.980095e-02 +8.479600e-02 +8.245311e-02 +8.148615e-02 +9.451421e-02 +9.194568e-02 +8.948563e-02 +1.002593e-01 +8.836193e-02 +8.909343e-02 +9.630142e-02 +9.710722e-02 +9.074740e-02
+4.383333e+00 +6.003444e-01 +3.847384e-01 +3.951629e+00 +5.078801e+00 +7.510882e-02 +9.589321e-02 +8.244812e-02 +9.737183e-02 +8.316412e-02 +8.948650e-02 +8.353605e-02 +7.929802e-02 +8.421873e-02 +8.196277e-02 +8.101114e-02 +9.437976e-02 +9.156482e-02 +8.893582e-02 +9.954170e-02 +8.788262e-02 +8.850610e-02 +9.561890e-02 +9.652452e-02 +9.011270e-02
+4.400000e+00 +6.018725e-01 +3.840127e-01 +4.024372e+00 +5.020834e+00 +7.468540e-02 +9.539063e-02 +8.196778e-02 +9.700662e-02 +8.263935e-02 +8.907114e-02 +8.303377e-02 +7.880594e-02 +8.365321e-02 +8.145220e-02 +8.045971e-02 +9.429358e-02 +9.107542e-02 +8.836685e-02 +9.883495e-02 +8.727247e-02 +8.794188e-02 +9.498609e-02 +9.590006e-02 +8.948741e-02
+4.416667e+00 +6.028469e-01 +3.833188e-01 +4.105383e+00 +4.952799e+00 +7.425667e-02 +9.484929e-02 +8.146467e-02 +9.663142e-02 +8.210179e-02 +8.870041e-02 +8.249991e-02 +7.836021e-02 +8.308308e-02 +8.092041e-02 +7.992039e-02 +9.400583e-02 +9.054196e-02 +8.777060e-02 +9.816703e-02 +8.667286e-02 +8.736546e-02 +9.432347e-02 +9.532284e-02 +8.893739e-02
+4.433333e+00 +6.049308e-01 +3.827504e-01 +4.203027e+00 +4.869042e+00 +7.383430e-02 +9.427424e-02 +8.096217e-02 +9.612476e-02 +8.157064e-02 +8.827925e-02 +8.203522e-02 +7.798183e-02 +8.252067e-02 +8.045641e-02 +7.944924e-02 +9.353554e-02 +9.005773e-02 +8.715996e-02 +9.749880e-02 +8.607646e-02 +8.687750e-02 +9.365258e-02 +9.475015e-02 +8.841653e-02
+4.450000e+00 +6.079422e-01 +3.819925e-01 +4.293747e+00 +4.774051e+00 +7.349507e-02 +9.367270e-02 +8.043216e-02 +9.552764e-02 +8.108306e-02 +8.777108e-02 +8.164825e-02 +7.768297e-02 +8.201915e-02 +7.995757e-02 +7.896363e-02 +9.296549e-02 +8.954044e-02 +8.656285e-02 +9.684364e-02 +8.550938e-02 +8.631262e-02 +9.300253e-02 +9.425354e-02 +8.791417e-02
+4.466667e+00 +6.087615e-01 +3.811262e-01 +4.394453e+00 +4.672659e+00 +7.313910e-02 +9.311449e-02 +7.989448e-02 +9.494286e-02 +8.069642e-02 +8.728544e-02 +8.113749e-02 +7.741639e-02 +8.149631e-02 +7.943616e-02 +7.857769e-02 +9.241209e-02 +8.898425e-02 +8.596427e-02 +9.622686e-02 +8.503996e-02 +8.576502e-02 +9.241625e-02 +9.376434e-02 +8.742254e-02
+4.483333e+00 +6.096782e-01 +3.809617e-01 +4.505415e+00 +4.567369e+00 +7.273295e-02 +9.270870e-02 +7.942497e-02 +9.465208e-02 +8.018144e-02 +8.671361e-02 +8.061766e-02 +7.708865e-02 +8.104173e-02 +7.890858e-02 +7.821547e-02 +9.186627e-02 +8.844321e-02 +8.540981e-02 +9.555508e-02 +8.453408e-02 +8.520804e-02 +9.178618e-02 +9.319140e-02 +8.688995e-02
+4.500000e+00 +6.095577e-01 +3.797000e-01 +4.604642e+00 +4.458604e+00 +7.230191e-02 +9.216072e-02 +7.892790e-02 +9.449306e-02 +7.965498e-02 +8.611829e-02 +8.007155e-02 +7.683203e-02 +8.058567e-02 +7.837946e-02 +7.775562e-02 +9.132754e-02 +8.793005e-02 +8.482138e-02 +9.490510e-02 +8.397223e-02 +8.465172e-02 +9.114289e-02 +9.262711e-02 +8.637331e-02
+4.516667e+00 +6.108930e-01 +3.787914e-01 +4.706494e+00 +4.352052e+00 +7.186807e-02 +9.167974e-02 +7.846141e-02 +9.416483e-02 +7.915493e-02 +8.555366e-02 +7.953631e-02 +7.660921e-02 +8.005641e-02 +7.786986e-02 +7.726569e-02 +9.078516e-02 +8.734585e-02 +8.430726e-02 +9.427771e-02 +8.341323e-02 +8.408080e-02 +9.051830e-02 +9.207431e-02 +8.607454e-02
+4.533333e+00 +6.112229e-01 +3.774460e-01 +4.801619e+00 +4.248857e+00 +7.141509e-02 +9.111540e-02 +7.800912e-02 +9.391473e-02 +7.864135e-02 +8.497559e-02 +7.901132e-02 +7.629695e-02 +7.951930e-02 +7.735083e-02 +7.697461e-02 +9.028930e-02 +8.679962e-02 +8.374352e-02 +9.368793e-02 +8.288870e-02 +8.352875e-02 +8.990532e-02 +9.146135e-02 +8.568462e-02
+4.550000e+00 +6.105597e-01 +3.761851e-01 +4.877568e+00 +4.154578e+00 +7.100518e-02 +9.050779e-02 +7.754857e-02 +9.353524e-02 +7.815260e-02 +8.439404e-02 +7.851281e-02 +7.623020e-02 +7.898100e-02 +7.683713e-02 +7.651250e-02 +8.980665e-02 +8.634410e-02 +8.318867e-02 +9.319669e-02 +8.235696e-02 +8.296157e-02 +8.930905e-02 +9.088061e-02 +8.533940e-02
+4.566667e+00 +6.094671e-01 +3.743939e-01 +4.945564e+00 +4.073708e+00 +7.057624e-02 +8.995340e-02 +7.706707e-02 +9.288898e-02 +7.767136e-02 +8.383083e-02 +7.803620e-02 +7.604876e-02 +7.845047e-02 +7.633842e-02 +7.604308e-02 +8.924178e-02 +8.590507e-02 +8.266623e-02 +9.277388e-02 +8.190736e-02 +8.245541e-02 +8.871699e-02 +9.028139e-02 +8.494356e-02
+4.583333e+00 +6.076499e-01 +3.725209e-01 +5.008888e+00 +4.006101e+00 +7.020146e-02 +8.945641e-02 +7.663349e-02 +9.225122e-02 +7.720984e-02 +8.329039e-02 +7.751024e-02 +7.579774e-02 +7.792658e-02 +7.583276e-02 +7.569921e-02 +8.866035e-02 +8.548231e-02 +8.217174e-02 +9.218842e-02 +8.147318e-02 +8.189174e-02 +8.811016e-02 +8.966117e-02 +8.454432e-02
+4.600000e+00 +6.053641e-01 +3.703651e-01 +5.053813e+00 +3.954090e+00 +6.990348e-02 +8.900518e-02 +7.619513e-02 +9.176167e-02 +7.673229e-02 +8.281572e-02 +7.699228e-02 +7.544341e-02 +7.741944e-02 +7.538563e-02 +7.520411e-02 +8.808422e-02 +8.500989e-02 +8.164969e-02 +9.166523e-02 +8.111892e-02 +8.133577e-02 +8.755014e-02 +8.904807e-02 +8.401525e-02
+4.616667e+00 +6.046782e-01 +3.688560e-01 +5.082791e+00 +3.924060e+00 +6.955116e-02 +8.854036e-02 +7.581319e-02 +9.118147e-02 +7.627094e-02 +8.226266e-02 +7.650333e-02 +7.498156e-02 +7.690716e-02 +7.491357e-02 +7.471632e-02 +8.750046e-02 +8.448305e-02 +8.122675e-02 +9.112633e-02 +8.072400e-02 +8.083555e-02 +8.695785e-02 +8.843082e-02 +8.349663e-02
+4.633333e+00 +6.039076e-01 +3.674299e-01 +5.093718e+00 +3.915364e+00 +6.915571e-02 +8.824340e-02 +7.551100e-02 +9.064149e-02 +7.581975e-02 +8.170044e-02 +7.602082e-02 +7.458609e-02 +7.639608e-02 +7.454039e-02 +7.424273e-02 +8.692746e-02 +8.393210e-02 +8.082709e-02 +9.048859e-02 +8.044116e-02 +8.029067e-02 +8.638453e-02 +8.783291e-02 +8.293221e-02
+4.650000e+00 +6.030958e-01 +3.662311e-01 +5.089839e+00 +3.927614e+00 +6.877590e-02 +8.774171e-02 +7.520999e-02 +9.015629e-02 +7.542970e-02 +8.115699e-02 +7.551189e-02 +7.416993e-02 +7.589955e-02 +7.429888e-02 +7.379784e-02 +8.636293e-02 +8.336507e-02 +8.033408e-02 +8.989861e-02 +8.019118e-02 +7.975010e-02 +8.580422e-02 +8.724698e-02 +8.239681e-02
+4.666667e+00 +6.013711e-01 +3.653653e-01 +5.069848e+00 +3.962215e+00 +6.840657e-02 +8.716202e-02 +7.487135e-02 +8.978540e-02 +7.511342e-02 +8.061821e-02 +7.503128e-02 +7.378434e-02 +7.540095e-02 +7.397121e-02 +7.340006e-02 +8.583981e-02 +8.287056e-02 +7.983517e-02 +8.927396e-02 +7.987359e-02 +7.931273e-02 +8.522742e-02 +8.665573e-02 +8.187951e-02
+4.683333e+00 +5.998787e-01 +3.648219e-01 +5.031817e+00 +4.017204e+00 +6.803191e-02 +8.659241e-02 +7.437714e-02 +8.924159e-02 +7.466941e-02 +8.007387e-02 +7.457922e-02 +7.342256e-02 +7.490083e-02 +7.361902e-02 +7.297031e-02 +8.528505e-02 +8.245571e-02 +7.931122e-02 +8.866159e-02 +7.959360e-02 +7.881837e-02 +8.468794e-02 +8.621132e-02 +8.137922e-02
+4.700000e+00 +6.001575e-01 +3.649608e-01 +4.986248e+00 +4.097575e+00 +6.774780e-02 +8.601044e-02 +7.390807e-02 +8.873189e-02 +7.426378e-02 +7.953579e-02 +7.410145e-02 +7.297123e-02 +7.440813e-02 +7.317559e-02 +7.251528e-02 +8.480422e-02 +8.205908e-02 +7.882371e-02 +8.804613e-02 +7.919790e-02 +7.833079e-02 +8.410421e-02 +8.581699e-02 +8.084380e-02
+4.716667e+00 +5.999671e-01 +3.648398e-01 +4.918075e+00 +4.181500e+00 +6.752930e-02 +8.544579e-02 +7.342762e-02 +8.820974e-02 +7.383853e-02 +7.902463e-02 +7.365306e-02 +7.254491e-02 +7.393277e-02 +7.273489e-02 +7.209238e-02 +8.426795e-02 +8.157888e-02 +7.835632e-02 +8.745833e-02 +7.871402e-02 +7.784775e-02 +8.353450e-02 +8.537953e-02 +8.032409e-02
+4.733333e+00 +5.983954e-01 +3.641071e-01 +4.834813e+00 +4.272487e+00 +6.725931e-02 +8.487649e-02 +7.298539e-02 +8.759422e-02 +7.336613e-02 +7.855101e-02 +7.317015e-02 +7.209715e-02 +7.346458e-02 +7.225969e-02 +7.168460e-02 +8.371745e-02 +8.113018e-02 +7.792872e-02 +8.692913e-02 +7.827501e-02 +7.746258e-02 +8.297331e-02 +8.485419e-02 +7.978486e-02
+4.750000e+00 +5.973943e-01 +3.634928e-01 +4.744515e+00 +4.364535e+00 +6.695753e-02 +8.431523e-02 +7.262575e-02 +8.708967e-02 +7.297801e-02 +7.807885e-02 +7.275048e-02 +7.164243e-02 +7.297744e-02 +7.178745e-02 +7.122087e-02 +8.320444e-02 +8.071586e-02 +7.743223e-02 +8.655888e-02 +7.792870e-02 +7.705815e-02 +8.240771e-02 +8.431217e-02 +7.925424e-02
+4.766667e+00 +5.968082e-01 +3.627110e-01 +4.646975e+00 +4.467443e+00 +6.664777e-02 +8.375812e-02 +7.235773e-02 +8.656820e-02 +7.254891e-02 +7.761021e-02 +7.243447e-02 +7.129233e-02 +7.250721e-02 +7.132339e-02 +7.075980e-02 +8.271226e-02 +8.025256e-02 +7.696811e-02 +8.629778e-02 +7.782683e-02 +7.677815e-02 +8.186024e-02 +8.378659e-02 +7.872873e-02
+4.783333e+00 +5.965790e-01 +3.619359e-01 +4.541959e+00 +4.578335e+00 +6.642500e-02 +8.319223e-02 +7.214872e-02 +8.602099e-02 +7.219274e-02 +7.714433e-02 +7.215642e-02 +7.095370e-02 +7.204599e-02 +7.090076e-02 +7.030904e-02 +8.225174e-02 +7.978567e-02 +7.647382e-02 +8.616359e-02 +7.769122e-02 +7.656222e-02 +8.135975e-02 +8.324837e-02 +7.826144e-02
+4.800000e+00 +5.959237e-01 +3.611905e-01 +4.433722e+00 +4.685623e+00 +6.616525e-02 +8.264925e-02 +7.174961e-02 +8.546981e-02 +7.178692e-02 +7.671019e-02 +7.190688e-02 +7.055049e-02 +7.157894e-02 +7.047312e-02 +6.985732e-02 +8.183882e-02 +7.929996e-02 +7.601450e-02 +8.587714e-02 +7.738403e-02 +7.632802e-02 +8.094513e-02 +8.268654e-02 +7.782983e-02
+4.816667e+00 +5.953790e-01 +3.604800e-01 +4.325838e+00 +4.787131e+00 +6.593535e-02 +8.210559e-02 +7.135148e-02 +8.488845e-02 +7.135415e-02 +7.619690e-02 +7.163853e-02 +7.010580e-02 +7.113777e-02 +7.003858e-02 +6.941289e-02 +8.136617e-02 +7.876973e-02 +7.558186e-02 +8.568647e-02 +7.706337e-02 +7.601730e-02 +8.048988e-02 +8.214590e-02 +7.733590e-02
+4.833333e+00 +5.931275e-01 +3.592061e-01 +4.223910e+00 +4.882946e+00 +6.558339e-02 +8.157490e-02 +7.095181e-02 +8.436760e-02 +7.091901e-02 +7.573111e-02 +7.132840e-02 +6.964625e-02 +7.072538e-02 +6.959547e-02 +6.899582e-02 +8.084269e-02 +7.824762e-02 +7.516059e-02 +8.554177e-02 +7.671451e-02 +7.560159e-02 +8.000901e-02 +8.163771e-02 +7.682988e-02
+4.850000e+00 +5.915918e-01 +3.577045e-01 +4.129610e+00 +4.968739e+00 +6.520097e-02 +8.105845e-02 +7.050862e-02 +8.394759e-02 +7.045643e-02 +7.530851e-02 +7.094616e-02 +6.920490e-02 +7.029440e-02 +6.916431e-02 +6.857104e-02 +8.034652e-02 +7.773725e-02 +7.472476e-02 +8.543275e-02 +7.642503e-02 +7.521570e-02 +7.958955e-02 +8.115132e-02 +7.632432e-02
+4.866667e+00 +5.903090e-01 +3.562178e-01 +4.042236e+00 +5.039412e+00 +6.481784e-02 +8.062760e-02 +7.008113e-02 +8.344552e-02 +7.002438e-02 +7.481288e-02 +7.056064e-02 +6.877651e-02 +6.984988e-02 +6.874038e-02 +6.813282e-02 +7.985762e-02 +7.722730e-02 +7.429814e-02 +8.534481e-02 +7.604742e-02 +7.483837e-02 +7.905380e-02 +8.068015e-02 +7.581998e-02
+4.883333e+00 +5.886894e-01 +3.551888e-01 +3.973851e+00 +5.098556e+00 +6.443458e-02 +8.017065e-02 +6.965336e-02 +8.289262e-02 +6.961312e-02 +7.432075e-02 +7.018822e-02 +6.833056e-02 +6.943250e-02 +6.844561e-02 +6.768922e-02 +7.944150e-02 +7.686072e-02 +7.380771e-02 +8.499632e-02 +7.562869e-02 +7.447289e-02 +7.853124e-02 +8.013499e-02 +7.533102e-02
+4.900000e+00 +5.862672e-01 +3.533314e-01 +3.922626e+00 +5.130711e+00 +6.403866e-02 +7.967812e-02 +6.921966e-02 +8.232862e-02 +6.918575e-02 +7.383595e-02 +6.986335e-02 +6.788427e-02 +6.901440e-02 +6.811866e-02 +6.725188e-02 +7.918844e-02 +7.651204e-02 +7.335305e-02 +8.456379e-02 +7.528791e-02 +7.413587e-02 +7.806479e-02 +7.960088e-02 +7.487625e-02
+4.916667e+00 +5.841669e-01 +3.522425e-01 +3.893279e+00 +5.155570e+00 +6.365952e-02 +7.914880e-02 +6.884557e-02 +8.179958e-02 +6.874412e-02 +7.334693e-02 +6.957867e-02 +6.745355e-02 +6.858297e-02 +6.777179e-02 +6.682843e-02 +7.887361e-02 +7.609092e-02 +7.295473e-02 +8.416526e-02 +7.487157e-02 +7.384771e-02 +7.760606e-02 +7.906920e-02 +7.445296e-02
+4.933333e+00 +5.826920e-01 +3.510098e-01 +3.883018e+00 +5.170056e+00 +6.327747e-02 +7.865351e-02 +6.848458e-02 +8.124661e-02 +6.835034e-02 +7.287321e-02 +6.926281e-02 +6.702763e-02 +6.813673e-02 +6.739824e-02 +6.639391e-02 +7.840652e-02 +7.564621e-02 +7.267731e-02 +8.388172e-02 +7.443484e-02 +7.361914e-02 +7.720510e-02 +7.854751e-02 +7.404072e-02
+4.950000e+00 +5.823109e-01 +3.500865e-01 +3.899639e+00 +5.171568e+00 +6.290559e-02 +7.825664e-02 +6.808632e-02 +8.072126e-02 +6.797142e-02 +7.240565e-02 +6.888769e-02 +6.665916e-02 +6.770582e-02 +6.705964e-02 +6.597658e-02 +7.788347e-02 +7.517418e-02 +7.234352e-02 +8.342241e-02 +7.396983e-02 +7.344622e-02 +7.678440e-02 +7.804052e-02 +7.363287e-02
+4.966667e+00 +5.812996e-01 +3.490974e-01 +3.919556e+00 +5.155124e+00 +6.254785e-02 +7.786924e-02 +6.765792e-02 +8.018327e-02 +6.753298e-02 +7.199811e-02 +6.847190e-02 +6.624820e-02 +6.726842e-02 +6.675089e-02 +6.555171e-02 +7.740823e-02 +7.472876e-02 +7.200377e-02 +8.285051e-02 +7.348460e-02 +7.317522e-02 +7.627934e-02 +7.766369e-02 +7.333166e-02
+4.983333e+00 +5.820175e-01 +3.485440e-01 +3.974452e+00 +5.122609e+00 +6.216227e-02 +7.736746e-02 +6.724752e-02 +7.965574e-02 +6.711225e-02 +7.166166e-02 +6.809107e-02 +6.588768e-02 +6.683168e-02 +6.633206e-02 +6.515815e-02 +7.689639e-02 +7.423580e-02 +7.157727e-02 +8.229871e-02 +7.300611e-02 +7.284585e-02 +7.578462e-02 +7.729760e-02 +7.309564e-02
+5.000000e+00 +5.834464e-01 +3.481939e-01 +4.049814e+00 +5.071869e+00 +6.183286e-02 +7.689756e-02 +6.682545e-02 +7.912033e-02 +6.669811e-02 +7.135587e-02 +6.768522e-02 +6.552243e-02 +6.640934e-02 +6.592091e-02 +6.481780e-02 +7.640698e-02 +7.375367e-02 +7.113302e-02 +8.174685e-02 +7.252801e-02 +7.239479e-02 +7.529660e-02 +7.688678e-02 +7.269590e-02
+5.016667e+00 +5.847641e-01 +3.481573e-01 +4.137007e+00 +5.002697e+00 +6.149308e-02 +7.641999e-02 +6.642472e-02 +7.859883e-02 +6.627932e-02 +7.096230e-02 +6.727362e-02 +6.518509e-02 +6.603083e-02 +6.551065e-02 +6.443826e-02 +7.591819e-02 +7.329546e-02 +7.077145e-02 +8.119186e-02 +7.206188e-02 +7.194751e-02 +7.483479e-02 +7.646319e-02 +7.239699e-02
+5.033333e+00 +5.837878e-01 +3.473803e-01 +4.230013e+00 +4.925651e+00 +6.111243e-02 +7.600986e-02 +6.603853e-02 +7.807711e-02 +6.587821e-02 +7.059204e-02 +6.691455e-02 +6.478509e-02 +6.567852e-02 +6.509491e-02 +6.405603e-02 +7.544233e-02 +7.289139e-02 +7.041926e-02 +8.064727e-02 +7.164289e-02 +7.151564e-02 +7.435658e-02 +7.604979e-02 +7.205665e-02
+5.050000e+00 +5.831846e-01 +3.468162e-01 +4.327740e+00 +4.835704e+00 +6.072767e-02 +7.558416e-02 +6.562872e-02 +7.757394e-02 +6.550207e-02 +7.021165e-02 +6.654470e-02 +6.442238e-02 +6.537513e-02 +6.469665e-02 +6.366969e-02 +7.496855e-02 +7.247192e-02 +7.000414e-02 +8.010774e-02 +7.118834e-02 +7.113911e-02 +7.386204e-02 +7.562895e-02 +7.172936e-02
+5.066667e+00 +5.838072e-01 +3.462443e-01 +4.429950e+00 +4.738235e+00 +6.035164e-02 +7.514874e-02 +6.526979e-02 +7.706182e-02 +6.513886e-02 +6.986752e-02 +6.616851e-02 +6.403031e-02 +6.506456e-02 +6.428209e-02 +6.327486e-02 +7.451490e-02 +7.206152e-02 +6.959834e-02 +7.961517e-02 +7.072325e-02 +7.078175e-02 +7.337147e-02 +7.515052e-02 +7.130687e-02
+5.083333e+00 +5.836232e-01 +3.456333e-01 +4.541016e+00 +4.635937e+00 +5.998860e-02 +7.477670e-02 +6.487881e-02 +7.662466e-02 +6.473358e-02 +6.950058e-02 +6.586122e-02 +6.363038e-02 +6.479931e-02 +6.387855e-02 +6.291566e-02 +7.418058e-02 +7.159416e-02 +6.917267e-02 +7.911991e-02 +7.028658e-02 +7.038023e-02 +7.289629e-02 +7.465742e-02 +7.087111e-02
+5.100000e+00 +5.836929e-01 +3.451008e-01 +4.642914e+00 +4.525089e+00 +5.963271e-02 +7.432680e-02 +6.453293e-02 +7.618013e-02 +6.431602e-02 +6.916447e-02 +6.549593e-02 +6.328670e-02 +6.456220e-02 +6.349025e-02 +6.252961e-02 +7.392509e-02 +7.114455e-02 +6.876393e-02 +7.865245e-02 +6.984716e-02 +6.994083e-02 +7.241985e-02 +7.417095e-02 +7.049085e-02
+5.116667e+00 +5.817615e-01 +3.439540e-01 +4.739089e+00 +4.416332e+00 +5.928708e-02 +7.389688e-02 +6.417082e-02 +7.578888e-02 +6.391614e-02 +6.880601e-02 +6.511290e-02 +6.292035e-02 +6.425157e-02 +6.309613e-02 +6.215184e-02 +7.367602e-02 +7.068131e-02 +6.840052e-02 +7.823573e-02 +6.942115e-02 +6.949102e-02 +7.195923e-02 +7.368198e-02 +7.007089e-02
+5.133333e+00 +5.810934e-01 +3.430015e-01 +4.838922e+00 +4.311555e+00 +5.893371e-02 +7.341713e-02 +6.379045e-02 +7.536938e-02 +6.355252e-02 +6.845174e-02 +6.474117e-02 +6.258943e-02 +6.389521e-02 +6.269826e-02 +6.177932e-02 +7.352825e-02 +7.025755e-02 +6.800225e-02 +7.783651e-02 +6.900932e-02 +6.905180e-02 +7.148844e-02 +7.319694e-02 +6.973753e-02
+5.150000e+00 +5.800997e-01 +3.422426e-01 +4.936314e+00 +4.213709e+00 +5.856753e-02 +7.304272e-02 +6.341251e-02 +7.491597e-02 +6.322417e-02 +6.801744e-02 +6.437586e-02 +6.223712e-02 +6.350577e-02 +6.233921e-02 +6.145867e-02 +7.325742e-02 +6.987024e-02 +6.758686e-02 +7.748458e-02 +6.856137e-02 +6.863335e-02 +7.103588e-02 +7.272374e-02 +6.932904e-02
+5.166667e+00 +5.766669e-01 +3.405812e-01 +5.005074e+00 +4.131467e+00 +5.819657e-02 +7.263434e-02 +6.300833e-02 +7.443869e-02 +6.289058e-02 +6.758327e-02 +6.401716e-02 +6.191022e-02 +6.310567e-02 +6.197896e-02 +6.113809e-02 +7.294691e-02 +6.944261e-02 +6.715004e-02 +7.717018e-02 +6.811846e-02 +6.821884e-02 +7.058276e-02 +7.226847e-02 +6.889917e-02
+5.183333e+00 +5.735577e-01 +3.392035e-01 +5.066826e+00 +4.058177e+00 +5.783031e-02 +7.218515e-02 +6.260673e-02 +7.402513e-02 +6.251938e-02 +6.714673e-02 +6.364155e-02 +6.157845e-02 +6.270280e-02 +6.164855e-02 +6.081351e-02 +7.267083e-02 +6.898903e-02 +6.671909e-02 +7.683467e-02 +6.768306e-02 +6.779900e-02 +7.012281e-02 +7.180335e-02 +6.851256e-02
+5.200000e+00 +5.703990e-01 +3.374383e-01 +5.113775e+00 +4.004909e+00 +5.747327e-02 +7.174246e-02 +6.221439e-02 +7.358014e-02 +6.214803e-02 +6.671290e-02 +6.327479e-02 +6.127351e-02 +6.230206e-02 +6.130414e-02 +6.049483e-02 +7.230812e-02 +6.855813e-02 +6.628574e-02 +7.656699e-02 +6.727955e-02 +6.737778e-02 +6.966409e-02 +7.133141e-02 +6.807921e-02
+5.216667e+00 +5.688433e-01 +3.358036e-01 +5.151289e+00 +3.971514e+00 +5.714445e-02 +7.131874e-02 +6.181522e-02 +7.316953e-02 +6.176353e-02 +6.629046e-02 +6.289842e-02 +6.110550e-02 +6.190460e-02 +6.092270e-02 +6.019035e-02 +7.197116e-02 +6.813423e-02 +6.586203e-02 +7.636413e-02 +6.688331e-02 +6.697812e-02 +6.920903e-02 +7.087475e-02 +6.764158e-02
+5.233333e+00 +5.691325e-01 +3.347780e-01 +5.170673e+00 +3.950668e+00 +5.679692e-02 +7.088434e-02 +6.141956e-02 +7.273410e-02 +6.137601e-02 +6.591444e-02 +6.252119e-02 +6.087530e-02 +6.151387e-02 +6.055614e-02 +5.991488e-02 +7.160656e-02 +6.770313e-02 +6.544475e-02 +7.597217e-02 +6.648633e-02 +6.655075e-02 +6.876594e-02 +7.042103e-02 +6.720584e-02
+5.250000e+00 +5.687703e-01 +3.337513e-01 +5.159676e+00 +3.956785e+00 +5.644647e-02 +7.050628e-02 +6.102980e-02 +7.226000e-02 +6.101625e-02 +6.558251e-02 +6.213101e-02 +6.053859e-02 +6.115767e-02 +6.017876e-02 +5.959289e-02 +7.124800e-02 +6.726400e-02 +6.504810e-02 +7.547047e-02 +6.609211e-02 +6.613844e-02 +6.831935e-02 +6.997150e-02 +6.677876e-02
+5.266667e+00 +5.668649e-01 +3.328379e-01 +5.143048e+00 +3.992858e+00 +5.609567e-02 +7.005828e-02 +6.064264e-02 +7.179826e-02 +6.065933e-02 +6.521133e-02 +6.174924e-02 +6.022210e-02 +6.078256e-02 +5.981147e-02 +5.927022e-02 +7.090469e-02 +6.683965e-02 +6.465677e-02 +7.503769e-02 +6.570426e-02 +6.571228e-02 +6.788755e-02 +6.951228e-02 +6.635641e-02
+5.283333e+00 +5.652935e-01 +3.320330e-01 +5.105830e+00 +4.041388e+00 +5.574288e-02 +6.962498e-02 +6.028011e-02 +7.133998e-02 +6.032955e-02 +6.482734e-02 +6.137860e-02 +5.987829e-02 +6.040238e-02 +5.944688e-02 +5.892606e-02 +7.059538e-02 +6.641904e-02 +6.429197e-02 +7.460875e-02 +6.532826e-02 +6.528981e-02 +6.745430e-02 +6.906571e-02 +6.595941e-02
+5.300000e+00 +5.646492e-01 +3.315989e-01 +5.054533e+00 +4.098674e+00 +5.539540e-02 +6.925154e-02 +5.990697e-02 +7.091626e-02 +6.000076e-02 +6.446128e-02 +6.101003e-02 +5.951919e-02 +6.002163e-02 +5.910219e-02 +5.858372e-02 +7.028879e-02 +6.599047e-02 +6.389996e-02 +7.413893e-02 +6.492757e-02 +6.489371e-02 +6.701678e-02 +6.862369e-02 +6.555202e-02
+5.316667e+00 +5.643157e-01 +3.313023e-01 +4.987727e+00 +4.180767e+00 +5.504729e-02 +6.887457e-02 +5.953066e-02 +7.047840e-02 +5.965664e-02 +6.408848e-02 +6.064074e-02 +5.915680e-02 +5.966725e-02 +5.876413e-02 +5.823760e-02 +7.012761e-02 +6.556356e-02 +6.350747e-02 +7.369832e-02 +6.452266e-02 +6.454008e-02 +6.658835e-02 +6.818443e-02 +6.516155e-02
+5.333333e+00 +5.638570e-01 +3.311184e-01 +4.909852e+00 +4.286625e+00 +5.470203e-02 +6.844942e-02 +5.915606e-02 +7.010007e-02 +5.929255e-02 +6.370126e-02 +6.026157e-02 +5.879620e-02 +5.931180e-02 +5.847417e-02 +5.787804e-02 +6.986933e-02 +6.514082e-02 +6.314556e-02 +7.323220e-02 +6.411956e-02 +6.415504e-02 +6.616168e-02 +6.777642e-02 +6.479063e-02
+5.350000e+00 +5.612784e-01 +3.303773e-01 +4.820434e+00 +4.388015e+00 +5.436755e-02 +6.802986e-02 +5.877989e-02 +6.969252e-02 +5.892868e-02 +6.333034e-02 +5.990213e-02 +5.842883e-02 +5.897955e-02 +5.817038e-02 +5.755663e-02 +6.951426e-02 +6.471975e-02 +6.279263e-02 +7.277632e-02 +6.372342e-02 +6.374967e-02 +6.574651e-02 +6.736493e-02 +6.447073e-02
+5.366667e+00 +5.595938e-01 +3.302173e-01 +4.717714e+00 +4.506792e+00 +5.403871e-02 +6.760985e-02 +5.840685e-02 +6.929384e-02 +5.856815e-02 +6.298556e-02 +5.953991e-02 +5.806586e-02 +5.863962e-02 +5.790737e-02 +5.726996e-02 +6.914205e-02 +6.430220e-02 +6.245427e-02 +7.233836e-02 +6.334682e-02 +6.334572e-02 +6.532048e-02 +6.700989e-02 +6.407444e-02
+5.383333e+00 +5.577712e-01 +3.295308e-01 +4.611123e+00 +4.605930e+00 +5.370584e-02 +6.717245e-02 +5.803798e-02 +6.892821e-02 +5.819696e-02 +6.260913e-02 +5.917414e-02 +5.770110e-02 +5.835615e-02 +5.760328e-02 +5.699048e-02 +6.877389e-02 +6.389089e-02 +6.208343e-02 +7.186589e-02 +6.295292e-02 +6.294133e-02 +6.489846e-02 +6.665018e-02 +6.374064e-02
+5.400000e+00 +5.568943e-01 +3.290652e-01 +4.502591e+00 +4.716319e+00 +5.338343e-02 +6.674158e-02 +5.768331e-02 +6.850984e-02 +5.784556e-02 +6.222772e-02 +5.882491e-02 +5.733566e-02 +5.800033e-02 +5.729072e-02 +5.671485e-02 +6.840695e-02 +6.350656e-02 +6.169461e-02 +7.146418e-02 +6.256913e-02 +6.254806e-02 +6.450208e-02 +6.634891e-02 +6.333735e-02
+5.416667e+00 +5.551636e-01 +3.283044e-01 +4.394876e+00 +4.828715e+00 +5.307090e-02 +6.634438e-02 +5.737023e-02 +6.808686e-02 +5.749435e-02 +6.183186e-02 +5.848475e-02 +5.698450e-02 +5.763767e-02 +5.696047e-02 +5.648678e-02 +6.800445e-02 +6.313609e-02 +6.130159e-02 +7.105721e-02 +6.222020e-02 +6.215026e-02 +6.409402e-02 +6.606211e-02 +6.301939e-02
+5.433333e+00 +5.514024e-01 +3.271696e-01 +4.288902e+00 +4.912926e+00 +5.274617e-02 +6.591879e-02 +5.701971e-02 +6.770152e-02 +5.715238e-02 +6.144888e-02 +5.815163e-02 +5.663100e-02 +5.728737e-02 +5.661429e-02 +5.615609e-02 +6.765743e-02 +6.273805e-02 +6.092845e-02 +7.061339e-02 +6.187271e-02 +6.176871e-02 +6.373333e-02 +6.571475e-02 +6.269262e-02
+5.450000e+00 +5.498279e-01 +3.263489e-01 +4.190303e+00 +5.011304e+00 +5.242526e-02 +6.552442e-02 +5.669786e-02 +6.728962e-02 +5.683554e-02 +6.107215e-02 +5.778348e-02 +5.627704e-02 +5.693240e-02 +5.626666e-02 +5.585307e-02 +6.724072e-02 +6.233896e-02 +6.055085e-02 +7.017597e-02 +6.151670e-02 +6.137802e-02 +6.337557e-02 +6.536906e-02 +6.234134e-02
+5.466667e+00 +5.478415e-01 +3.251299e-01 +4.105143e+00 +5.092219e+00 +5.210089e-02 +6.514222e-02 +5.638084e-02 +6.691311e-02 +5.653413e-02 +6.068402e-02 +5.742416e-02 +5.593525e-02 +5.657944e-02 +5.591619e-02 +5.554502e-02 +6.681478e-02 +6.194122e-02 +6.018005e-02 +6.973343e-02 +6.115976e-02 +6.098759e-02 +6.301267e-02 +6.500364e-02 +6.205032e-02
+5.483333e+00 +5.455850e-01 +3.235345e-01 +4.031420e+00 +5.155739e+00 +5.178257e-02 +6.474180e-02 +5.609101e-02 +6.652607e-02 +5.620947e-02 +6.034269e-02 +5.707168e-02 +5.560716e-02 +5.622498e-02 +5.557317e-02 +5.524237e-02 +6.639345e-02 +6.154556e-02 +5.982479e-02 +6.933738e-02 +6.077529e-02 +6.060584e-02 +6.264158e-02 +6.464211e-02 +6.171179e-02
+5.500000e+00 +5.443330e-01 +3.222473e-01 +3.974983e+00 +5.206296e+00 +5.148161e-02 +6.433007e-02 +5.579171e-02 +6.610652e-02 +5.586090e-02 +6.003827e-02 +5.672183e-02 +5.528156e-02 +5.588757e-02 +5.524638e-02 +5.490261e-02 +6.598281e-02 +6.116784e-02 +5.946390e-02 +6.889266e-02 +6.041384e-02 +6.022071e-02 +6.225125e-02 +6.429855e-02 +6.136616e-02
+5.516667e+00 +5.434267e-01 +3.208675e-01 +3.938451e+00 +5.238322e+00 +5.119258e-02 +6.391512e-02 +5.546672e-02 +6.570260e-02 +5.551902e-02 +5.970576e-02 +5.638060e-02 +5.495532e-02 +5.558224e-02 +5.492987e-02 +5.456427e-02 +6.559209e-02 +6.084407e-02 +5.912775e-02 +6.844634e-02 +6.004442e-02 +5.983975e-02 +6.186881e-02 +6.396757e-02 +6.103272e-02
+5.533333e+00 +5.441371e-01 +3.197878e-01 +3.927791e+00 +5.248823e+00 +5.092046e-02 +6.350524e-02 +5.514508e-02 +6.532144e-02 +5.518262e-02 +5.936206e-02 +5.606573e-02 +5.461183e-02 +5.530876e-02 +5.460599e-02 +5.424109e-02 +6.523676e-02 +6.049782e-02 +5.880533e-02 +6.801346e-02 +5.969900e-02 +5.948536e-02 +6.151969e-02 +6.363018e-02 +6.067499e-02
+5.550000e+00 +5.457941e-01 +3.190081e-01 +3.939915e+00 +5.247105e+00 +5.063820e-02 +6.315123e-02 +5.482699e-02 +6.499150e-02 +5.488023e-02 +5.899815e-02 +5.573691e-02 +5.427580e-02 +5.498528e-02 +5.426962e-02 +5.397254e-02 +6.487972e-02 +6.015405e-02 +5.848952e-02 +6.757965e-02 +5.932726e-02 +5.912405e-02 +6.114909e-02 +6.331159e-02 +6.028767e-02
+5.566667e+00 +5.460656e-01 +3.180335e-01 +3.967937e+00 +5.225862e+00 +5.035496e-02 +6.278286e-02 +5.454189e-02 +6.468250e-02 +5.454910e-02 +5.863093e-02 +5.540256e-02 +5.393606e-02 +5.466642e-02 +5.393135e-02 +5.376633e-02 +6.452000e-02 +5.978179e-02 +5.815344e-02 +6.718410e-02 +5.895523e-02 +5.876540e-02 +6.079384e-02 +6.293685e-02 +5.991987e-02
+5.583333e+00 +5.479673e-01 +3.173267e-01 +4.017418e+00 +5.186533e+00 +5.007556e-02 +6.240495e-02 +5.420385e-02 +6.442970e-02 +5.422352e-02 +5.826019e-02 +5.508046e-02 +5.360715e-02 +5.435030e-02 +5.360087e-02 +5.364027e-02 +6.417374e-02 +5.940499e-02 +5.781640e-02 +6.681725e-02 +5.858113e-02 +5.840205e-02 +6.044988e-02 +6.260424e-02 +5.954144e-02
+5.600000e+00 +5.499091e-01 +3.167913e-01 +4.077716e+00 +5.133185e+00 +4.976622e-02 +6.201687e-02 +5.387624e-02 +6.412225e-02 +5.388840e-02 +5.789361e-02 +5.475142e-02 +5.330442e-02 +5.408744e-02 +5.328820e-02 +5.347211e-02 +6.378615e-02 +5.905406e-02 +5.748360e-02 +6.648021e-02 +5.821852e-02 +5.804158e-02 +6.013469e-02 +6.227551e-02 +5.916390e-02
+5.616667e+00 +5.526354e-01 +3.166913e-01 +4.161603e+00 +5.065763e+00 +4.946766e-02 +6.163146e-02 +5.353866e-02 +6.377088e-02 +5.355143e-02 +5.753537e-02 +5.443096e-02 +5.298440e-02 +5.381977e-02 +5.296776e-02 +5.323595e-02 +6.338414e-02 +5.870056e-02 +5.712524e-02 +6.607774e-02 +5.786081e-02 +5.767449e-02 +5.979491e-02 +6.198606e-02 +5.879736e-02
+5.633333e+00 +5.549320e-01 +3.158039e-01 +4.255786e+00 +4.980980e+00 +4.917047e-02 +6.125599e-02 +5.321698e-02 +6.342942e-02 +5.322773e-02 +5.723107e-02 +5.410050e-02 +5.266252e-02 +5.354139e-02 +5.263977e-02 +5.296543e-02 +6.297913e-02 +5.834917e-02 +5.676523e-02 +6.565281e-02 +5.751328e-02 +5.731514e-02 +5.946433e-02 +6.171585e-02 +5.843110e-02
+5.650000e+00 +5.568997e-01 +3.152103e-01 +4.348466e+00 +4.890893e+00 +4.886943e-02 +6.088948e-02 +5.289152e-02 +6.308250e-02 +5.289936e-02 +5.693427e-02 +5.378309e-02 +5.235232e-02 +5.330302e-02 +5.233378e-02 +5.268664e-02 +6.259827e-02 +5.802175e-02 +5.641503e-02 +6.523927e-02 +5.716138e-02 +5.695649e-02 +5.913682e-02 +6.136623e-02 +5.811425e-02
+5.666667e+00 +5.592594e-01 +3.149457e-01 +4.454993e+00 +4.791244e+00 +4.857205e-02 +6.053333e-02 +5.257274e-02 +6.273509e-02 +5.257642e-02 +5.661690e-02 +5.347570e-02 +5.207502e-02 +5.310246e-02 +5.202408e-02 +5.238952e-02 +6.225454e-02 +5.767494e-02 +5.607834e-02 +6.485560e-02 +5.682489e-02 +5.666117e-02 +5.882822e-02 +6.106913e-02 +5.781618e-02
+5.683333e+00 +5.623464e-01 +3.147650e-01 +4.568576e+00 +4.687365e+00 +4.828705e-02 +6.015886e-02 +5.224808e-02 +6.237523e-02 +5.226139e-02 +5.628460e-02 +5.317542e-02 +5.181620e-02 +5.290213e-02 +5.174480e-02 +5.207951e-02 +6.193677e-02 +5.737282e-02 +5.576462e-02 +6.447716e-02 +5.647263e-02 +5.637756e-02 +5.856325e-02 +6.077524e-02 +5.754373e-02
+5.700000e+00 +5.629062e-01 +3.137118e-01 +4.670952e+00 +4.578203e+00 +4.800895e-02 +5.978800e-02 +5.192841e-02 +6.200608e-02 +5.195103e-02 +5.594152e-02 +5.289106e-02 +5.156087e-02 +5.270442e-02 +5.145700e-02 +5.178283e-02 +6.159866e-02 +5.702890e-02 +5.542775e-02 +6.409137e-02 +5.613473e-02 +5.605338e-02 +5.826789e-02 +6.051481e-02 +5.719841e-02
+5.716667e+00 +5.650977e-01 +3.133414e-01 +4.779648e+00 +4.466490e+00 +4.772069e-02 +5.941647e-02 +5.161523e-02 +6.164146e-02 +5.166336e-02 +5.560499e-02 +5.261742e-02 +5.128845e-02 +5.251253e-02 +5.115313e-02 +5.147990e-02 +6.126109e-02 +5.668403e-02 +5.510621e-02 +6.368546e-02 +5.580123e-02 +5.570041e-02 +5.794827e-02 +6.028634e-02 +5.686257e-02
+5.733333e+00 +5.668776e-01 +3.124825e-01 +4.873843e+00 +4.358044e+00 +4.743183e-02 +5.906361e-02 +5.134589e-02 +6.126094e-02 +5.137378e-02 +5.525788e-02 +5.231472e-02 +5.101781e-02 +5.233336e-02 +5.084816e-02 +5.117877e-02 +6.088895e-02 +5.634497e-02 +5.481822e-02 +6.329378e-02 +5.546386e-02 +5.534971e-02 +5.761976e-02 +5.998085e-02 +5.653234e-02
+5.750000e+00 +5.664071e-01 +3.109335e-01 +4.946016e+00 +4.260007e+00 +4.714905e-02 +5.872414e-02 +5.105244e-02 +6.089505e-02 +5.106486e-02 +5.492423e-02 +5.201023e-02 +5.072434e-02 +5.212021e-02 +5.053996e-02 +5.087560e-02 +6.050998e-02 +5.599924e-02 +5.452449e-02 +6.291509e-02 +5.515350e-02 +5.502695e-02 +5.734435e-02 +5.965684e-02 +5.618310e-02
+5.766667e+00 +5.661971e-01 +3.097467e-01 +5.016276e+00 +4.170815e+00 +4.686372e-02 +5.841860e-02 +5.074925e-02 +6.052957e-02 +5.076519e-02 +5.458328e-02 +5.171818e-02 +5.045885e-02 +5.183603e-02 +5.025471e-02 +5.057156e-02 +6.014004e-02 +5.565803e-02 +5.420306e-02 +6.255828e-02 +5.482054e-02 +5.468691e-02 +5.709240e-02 +5.936766e-02 +5.582893e-02
+5.783333e+00 +5.656799e-01 +3.087050e-01 +5.084711e+00 +4.094143e+00 +4.658743e-02 +5.809390e-02 +5.043979e-02 +6.016208e-02 +5.047505e-02 +5.425045e-02 +5.140628e-02 +5.018505e-02 +5.157726e-02 +4.998704e-02 +5.027942e-02 +5.978962e-02 +5.531394e-02 +5.386347e-02 +6.225108e-02 +5.449621e-02 +5.435338e-02 +5.681539e-02 +5.904888e-02 +5.548977e-02
+5.800000e+00 +5.640871e-01 +3.069875e-01 +5.125490e+00 +4.033419e+00 +4.630477e-02 +5.779274e-02 +5.014800e-02 +5.979533e-02 +5.020007e-02 +5.392336e-02 +5.109259e-02 +4.989934e-02 +5.128917e-02 +4.976218e-02 +4.999040e-02 +5.942016e-02 +5.496636e-02 +5.352811e-02 +6.197823e-02 +5.417689e-02 +5.401502e-02 +5.653972e-02 +5.884265e-02 +5.517462e-02
+5.816667e+00 +5.638061e-01 +3.058660e-01 +5.167677e+00 +3.989221e+00 +4.602837e-02 +5.749477e-02 +4.985622e-02 +5.944539e-02 +4.991125e-02 +5.360971e-02 +5.078229e-02 +4.964013e-02 +5.100062e-02 +4.950618e-02 +4.968337e-02 +5.905655e-02 +5.463037e-02 +5.319362e-02 +6.164233e-02 +5.389646e-02 +5.368153e-02 +5.623027e-02 +5.854942e-02 +5.483904e-02
+5.833333e+00 +5.630699e-01 +3.050354e-01 +5.196838e+00 +3.965890e+00 +4.576344e-02 +5.714540e-02 +4.955904e-02 +5.915093e-02 +4.960872e-02 +5.327434e-02 +5.046910e-02 +4.938161e-02 +5.071314e-02 +4.924936e-02 +4.938064e-02 +5.871471e-02 +5.430927e-02 +5.286401e-02 +6.129971e-02 +5.359145e-02 +5.335520e-02 +5.596942e-02 +5.821071e-02 +5.449856e-02
+5.850000e+00 +5.636011e-01 +3.045135e-01 +5.195729e+00 +3.973284e+00 +4.550478e-02 +5.680093e-02 +4.926935e-02 +5.886569e-02 +4.930887e-02 +5.294254e-02 +5.016469e-02 +4.912698e-02 +5.046958e-02 +4.899024e-02 +4.907838e-02 +5.839624e-02 +5.399022e-02 +5.253571e-02 +6.091504e-02 +5.325725e-02 +5.302574e-02 +5.566795e-02 +5.786014e-02 +5.416619e-02
+5.866667e+00 +5.645782e-01 +3.036450e-01 +5.181819e+00 +3.992354e+00 +4.524871e-02 +5.645706e-02 +4.898525e-02 +5.860883e-02 +4.901088e-02 +5.261708e-02 +4.986464e-02 +4.888110e-02 +5.022755e-02 +4.875709e-02 +4.878511e-02 +5.808856e-02 +5.369858e-02 +5.221990e-02 +6.054015e-02 +5.293029e-02 +5.269541e-02 +5.537618e-02 +5.750342e-02 +5.383265e-02
+5.883333e+00 +5.650028e-01 +3.030993e-01 +5.149307e+00 +4.034959e+00 +4.498360e-02 +5.610451e-02 +4.869543e-02 +5.833274e-02 +4.871213e-02 +5.229653e-02 +4.955843e-02 +4.859217e-02 +5.001410e-02 +4.847981e-02 +4.850253e-02 +5.778226e-02 +5.341503e-02 +5.189903e-02 +6.017635e-02 +5.261755e-02 +5.237204e-02 +5.505924e-02 +5.715712e-02 +5.349729e-02
+5.900000e+00 +5.652072e-01 +3.024912e-01 +5.097570e+00 +4.096026e+00 +4.471655e-02 +5.576492e-02 +4.842131e-02 +5.800628e-02 +4.841627e-02 +5.199969e-02 +4.926316e-02 +4.830682e-02 +4.982547e-02 +4.820406e-02 +4.820992e-02 +5.742879e-02 +5.310296e-02 +5.157980e-02 +5.982518e-02 +5.229946e-02 +5.204992e-02 +5.481127e-02 +5.682514e-02 +5.316847e-02
+5.916667e+00 +5.664534e-01 +3.021396e-01 +5.032992e+00 +4.175088e+00 +4.444627e-02 +5.544887e-02 +4.814213e-02 +5.769463e-02 +4.812607e-02 +5.167750e-02 +4.896430e-02 +4.802452e-02 +4.958478e-02 +4.792872e-02 +4.794153e-02 +5.708918e-02 +5.281031e-02 +5.127434e-02 +5.946300e-02 +5.197377e-02 +5.173452e-02 +5.455397e-02 +5.647771e-02 +5.284446e-02
+5.933333e+00 +5.665191e-01 +3.016859e-01 +4.955003e+00 +4.262786e+00 +4.417822e-02 +5.511118e-02 +4.785971e-02 +5.734687e-02 +4.783363e-02 +5.139548e-02 +4.866400e-02 +4.773405e-02 +4.930606e-02 +4.767410e-02 +4.768355e-02 +5.675710e-02 +5.251247e-02 +5.095826e-02 +5.909417e-02 +5.165220e-02 +5.142681e-02 +5.425173e-02 +5.616418e-02 +5.253628e-02
+5.950000e+00 +5.671623e-01 +3.016907e-01 +4.865993e+00 +4.376456e+00 +4.392160e-02 +5.481044e-02 +4.756698e-02 +5.700182e-02 +4.755013e-02 +5.112508e-02 +4.837404e-02 +4.743985e-02 +4.901980e-02 +4.742582e-02 +4.742852e-02 +5.650731e-02 +5.220038e-02 +5.064145e-02 +5.872587e-02 +5.133210e-02 +5.113380e-02 +5.394911e-02 +5.583531e-02 +5.224421e-02
+5.966667e+00 +5.680753e-01 +3.008369e-01 +4.762870e+00 +4.472131e+00 +4.366003e-02 +5.453686e-02 +4.728617e-02 +5.667327e-02 +4.727604e-02 +5.086716e-02 +4.808934e-02 +4.714942e-02 +4.873088e-02 +4.716123e-02 +4.715124e-02 +5.623638e-02 +5.190126e-02 +5.032874e-02 +5.841682e-02 +5.101475e-02 +5.083345e-02 +5.367370e-02 +5.550365e-02 +5.195852e-02
+5.983333e+00 +5.685515e-01 +3.002864e-01 +4.656380e+00 +4.584984e+00 +4.341857e-02 +5.422444e-02 +4.699527e-02 +5.635492e-02 +4.699159e-02 +5.061519e-02 +4.780393e-02 +4.685957e-02 +4.846513e-02 +4.691606e-02 +4.687351e-02 +5.596223e-02 +5.159670e-02 +5.001783e-02 +5.812631e-02 +5.070169e-02 +5.051891e-02 +5.341640e-02 +5.519030e-02 +5.163940e-02
+6.000000e+00 +5.677840e-01 +2.993279e-01 +4.547884e+00 +4.677203e+00 +4.317445e-02 +5.392346e-02 +4.670600e-02 +5.606207e-02 +4.670295e-02 +5.034495e-02 +4.752727e-02 +4.657930e-02 +4.824434e-02 +4.664665e-02 +4.660858e-02 +5.569544e-02 +5.130572e-02 +4.972138e-02 +5.786923e-02 +5.038830e-02 +5.020518e-02 +5.314513e-02 +5.485882e-02 +5.133134e-02
+6.016667e+00 +5.665544e-01 +2.986301e-01 +4.437808e+00 +4.777751e+00 +4.293255e-02 +5.361270e-02 +4.642784e-02 +5.576068e-02 +4.641831e-02 +5.005696e-02 +4.725987e-02 +4.630058e-02 +4.801527e-02 +4.638327e-02 +4.633892e-02 +5.541558e-02 +5.104475e-02 +4.941857e-02 +5.756303e-02 +5.007967e-02 +4.989852e-02 +5.286408e-02 +5.455935e-02 +5.101340e-02
+6.033333e+00 +5.663995e-01 +2.979608e-01 +4.330480e+00 +4.877985e+00 +4.272554e-02 +5.330326e-02 +4.615177e-02 +5.545832e-02 +4.614570e-02 +4.979592e-02 +4.698542e-02 +4.602161e-02 +4.773902e-02 +4.610858e-02 +4.608113e-02 +5.513815e-02 +5.076784e-02 +4.911466e-02 +5.726366e-02 +4.979125e-02 +4.959399e-02 +5.255540e-02 +5.426325e-02 +5.069773e-02
+6.050000e+00 +5.650443e-01 +2.970116e-01 +4.229821e+00 +4.968128e+00 +4.253169e-02 +5.298479e-02 +4.587277e-02 +5.517782e-02 +4.589627e-02 +4.954514e-02 +4.671646e-02 +4.577781e-02 +4.745667e-02 +4.583843e-02 +4.580982e-02 +5.485744e-02 +5.046809e-02 +4.881107e-02 +5.695727e-02 +4.950515e-02 +4.929293e-02 +5.225589e-02 +5.399740e-02 +5.038483e-02
+6.066667e+00 +5.632084e-01 +2.958414e-01 +4.140536e+00 +5.051506e+00 +4.230949e-02 +5.268255e-02 +4.559372e-02 +5.492676e-02 +4.568678e-02 +4.928186e-02 +4.645782e-02 +4.551101e-02 +4.716789e-02 +4.557936e-02 +4.553575e-02 +5.460333e-02 +5.016366e-02 +4.852664e-02 +5.672229e-02 +4.921224e-02 +4.899885e-02 +5.194821e-02 +5.369986e-02 +5.007307e-02
+6.083333e+00 +5.623568e-01 +2.944811e-01 +4.066726e+00 +5.110842e+00 +4.207648e-02 +5.237669e-02 +4.533077e-02 +5.471698e-02 +4.545489e-02 +4.900200e-02 +4.619834e-02 +4.523494e-02 +4.688933e-02 +4.532453e-02 +4.526508e-02 +5.431483e-02 +4.987319e-02 +4.823838e-02 +5.643753e-02 +4.893867e-02 +4.871618e-02 +5.163174e-02 +5.338318e-02 +4.978369e-02
+6.100000e+00 +5.608236e-01 +2.927933e-01 +4.005401e+00 +5.161834e+00 +4.183579e-02 +5.207347e-02 +4.505709e-02 +5.449545e-02 +4.523927e-02 +4.872193e-02 +4.592361e-02 +4.496240e-02 +4.660432e-02 +4.507915e-02 +4.502189e-02 +5.401548e-02 +4.957253e-02 +4.797327e-02 +5.617666e-02 +4.866456e-02 +4.842879e-02 +5.131604e-02 +5.309124e-02 +4.953135e-02
+6.116667e+00 +5.601428e-01 +2.915680e-01 +3.966731e+00 +5.205049e+00 +4.159719e-02 +5.177107e-02 +4.478593e-02 +5.422395e-02 +4.507666e-02 +4.845196e-02 +4.565926e-02 +4.469119e-02 +4.632043e-02 +4.485369e-02 +4.476882e-02 +5.371488e-02 +4.928291e-02 +4.773396e-02 +5.590114e-02 +4.839032e-02 +4.816699e-02 +5.102511e-02 +5.278689e-02 +4.925583e-02
+6.133333e+00 +5.588329e-01 +2.906492e-01 +3.944577e+00 +5.228567e+00 +4.134568e-02 +5.145591e-02 +4.451494e-02 +5.396079e-02 +4.486677e-02 +4.821834e-02 +4.539487e-02 +4.442872e-02 +4.604052e-02 +4.464206e-02 +4.452552e-02 +5.343043e-02 +4.900152e-02 +4.750119e-02 +5.560488e-02 +4.816060e-02 +4.794021e-02 +5.074162e-02 +5.247674e-02 +4.896997e-02
+6.150000e+00 +5.580864e-01 +2.897498e-01 +3.938940e+00 +5.227375e+00 +4.110416e-02 +5.113856e-02 +4.424332e-02 +5.369923e-02 +4.465342e-02 +4.795898e-02 +4.514482e-02 +4.415900e-02 +4.575917e-02 +4.441429e-02 +4.428337e-02 +5.312445e-02 +4.871503e-02 +4.723655e-02 +5.529001e-02 +4.796397e-02 +4.768792e-02 +5.045706e-02 +5.215704e-02 +4.866929e-02
+6.166667e+00 +5.581359e-01 +2.890431e-01 +3.966763e+00 +5.210656e+00 +4.086240e-02 +5.084043e-02 +4.398074e-02 +5.340050e-02 +4.441557e-02 +4.773066e-02 +4.489419e-02 +4.389583e-02 +4.547941e-02 +4.418826e-02 +4.402762e-02 +5.279881e-02 +4.842827e-02 +4.696572e-02 +5.499143e-02 +4.773840e-02 +4.743338e-02 +5.014886e-02 +5.183431e-02 +4.836851e-02
+6.183333e+00 +5.599508e-01 +2.887322e-01 +4.011853e+00 +5.181990e+00 +4.061652e-02 +5.054172e-02 +4.371415e-02 +5.308487e-02 +4.421178e-02 +4.749440e-02 +4.464729e-02 +4.364308e-02 +4.520600e-02 +4.393985e-02 +4.376749e-02 +5.246905e-02 +4.813478e-02 +4.669084e-02 +5.470493e-02 +4.751206e-02 +4.722965e-02 +4.985960e-02 +5.151132e-02 +4.807085e-02
+6.200000e+00 +5.615949e-01 +2.882113e-01 +4.078707e+00 +5.134165e+00 +4.037035e-02 +5.023180e-02 +4.345079e-02 +5.279119e-02 +4.396464e-02 +4.723581e-02 +4.439532e-02 +4.339850e-02 +4.493130e-02 +4.370801e-02 +4.351038e-02 +5.214686e-02 +4.783848e-02 +4.641864e-02 +5.441268e-02 +4.728024e-02 +4.701975e-02 +4.959245e-02 +5.120003e-02 +4.777543e-02
+6.216667e+00 +5.629479e-01 +2.877326e-01 +4.158796e+00 +5.072290e+00 +4.013038e-02 +4.992242e-02 +4.318769e-02 +5.247799e-02 +4.372766e-02 +4.700189e-02 +4.414625e-02 +4.316708e-02 +4.466253e-02 +4.346841e-02 +4.325412e-02 +5.182338e-02 +4.754678e-02 +4.615549e-02 +5.411718e-02 +4.700308e-02 +4.680562e-02 +4.931656e-02 +5.089546e-02 +4.748246e-02
+6.233333e+00 +5.662256e-01 +2.876711e-01 +4.253172e+00 +4.991144e+00 +3.989696e-02 +4.961818e-02 +4.292596e-02 +5.216875e-02 +4.351831e-02 +4.674756e-02 +4.388219e-02 +4.293490e-02 +4.440169e-02 +4.322488e-02 +4.301767e-02 +5.150707e-02 +4.725803e-02 +4.587575e-02 +5.382579e-02 +4.672872e-02 +4.656678e-02 +4.904180e-02 +5.058436e-02 +4.719278e-02
+6.250000e+00 +5.676607e-01 +2.871412e-01 +4.350730e+00 +4.900336e+00 +3.966300e-02 +4.932525e-02 +4.266816e-02 +5.194828e-02 +4.330436e-02 +4.646803e-02 +4.362383e-02 +4.268147e-02 +4.413440e-02 +4.298769e-02 +4.279282e-02 +5.120949e-02 +4.696698e-02 +4.559950e-02 +5.351316e-02 +4.644879e-02 +4.631800e-02 +4.878248e-02 +5.030057e-02 +4.691236e-02
+6.266667e+00 +5.691161e-01 +2.864559e-01 +4.450277e+00 +4.800301e+00 +3.943057e-02 +4.903477e-02 +4.241296e-02 +5.172556e-02 +4.309028e-02 +4.618951e-02 +4.336940e-02 +4.242233e-02 +4.387389e-02 +4.274521e-02 +4.255531e-02 +5.091794e-02 +4.667900e-02 +4.533391e-02 +5.319912e-02 +4.618685e-02 +4.607507e-02 +4.850014e-02 +5.000102e-02 +4.663012e-02
+6.283333e+00 +5.704085e-01 +2.856777e-01 +4.552157e+00 +4.691919e+00 +3.920021e-02 +4.874957e-02 +4.215863e-02 +5.149878e-02 +4.285537e-02 +4.590864e-02 +4.311214e-02 +4.216605e-02 +4.361581e-02 +4.250839e-02 +4.230202e-02 +5.063948e-02 +4.639920e-02 +4.506686e-02 +5.288870e-02 +4.592008e-02 +4.583449e-02 +4.821365e-02 +4.970845e-02 +4.636283e-02
+6.300000e+00 +5.721088e-01 +2.852440e-01 +4.664274e+00 +4.582611e+00 +3.897089e-02 +4.845700e-02 +4.190935e-02 +5.125725e-02 +4.260685e-02 +4.562718e-02 +4.285446e-02 +4.191154e-02 +4.335501e-02 +4.227468e-02 +4.204902e-02 +5.037301e-02 +4.612171e-02 +4.479611e-02 +5.257550e-02 +4.564477e-02 +4.558941e-02 +4.794399e-02 +4.940266e-02 +4.608380e-02
+6.316667e+00 +5.739058e-01 +2.851297e-01 +4.779610e+00 +4.470467e+00 +3.873726e-02 +4.818333e-02 +4.166086e-02 +5.098882e-02 +4.236782e-02 +4.535851e-02 +4.259750e-02 +4.166714e-02 +4.310361e-02 +4.206830e-02 +4.179544e-02 +5.011316e-02 +4.583875e-02 +4.453135e-02 +5.224755e-02 +4.536708e-02 +4.532893e-02 +4.766055e-02 +4.910313e-02 +4.580642e-02
+6.333333e+00 +5.731523e-01 +2.843203e-01 +4.876374e+00 +4.362501e+00 +3.851109e-02 +4.789431e-02 +4.141481e-02 +5.070028e-02 +4.213503e-02 +4.508309e-02 +4.234273e-02 +4.142337e-02 +4.284885e-02 +4.183414e-02 +4.154137e-02 +4.985877e-02 +4.557156e-02 +4.426739e-02 +5.192466e-02 +4.509126e-02 +4.507833e-02 +4.740832e-02 +4.881415e-02 +4.553078e-02
+6.350000e+00 +5.728470e-01 +2.833402e-01 +4.968463e+00 +4.261555e+00 +3.829081e-02 +4.761156e-02 +4.116323e-02 +5.042778e-02 +4.189772e-02 +4.481032e-02 +4.209117e-02 +4.117566e-02 +4.259097e-02 +4.159999e-02 +4.129113e-02 +4.960470e-02 +4.530499e-02 +4.400009e-02 +5.160262e-02 +4.481503e-02 +4.483416e-02 +4.719110e-02 +4.852239e-02 +4.525495e-02
+6.366667e+00 +5.733202e-01 +2.823765e-01 +5.051268e+00 +4.169213e+00 +3.806811e-02 +4.734428e-02 +4.091345e-02 +5.014597e-02 +4.166458e-02 +4.454210e-02 +4.184075e-02 +4.092789e-02 +4.234836e-02 +4.135593e-02 +4.104502e-02 +4.934046e-02 +4.503558e-02 +4.374002e-02 +5.128579e-02 +4.454656e-02 +4.459270e-02 +4.693013e-02 +4.823292e-02 +4.499417e-02
+6.383333e+00 +5.733136e-01 +2.812801e-01 +5.107572e+00 +4.090081e+00 +3.784488e-02 +4.708865e-02 +4.066955e-02 +4.984912e-02 +4.143242e-02 +4.427002e-02 +4.158631e-02 +4.068582e-02 +4.211976e-02 +4.111578e-02 +4.080370e-02 +4.908626e-02 +4.476924e-02 +4.349310e-02 +5.098268e-02 +4.428798e-02 +4.435066e-02 +4.667979e-02 +4.794303e-02 +4.472492e-02
+6.400000e+00 +5.729775e-01 +2.796773e-01 +5.152634e+00 +4.025741e+00 +3.764412e-02 +4.681216e-02 +4.042829e-02 +4.955447e-02 +4.118875e-02 +4.400011e-02 +4.133551e-02 +4.044434e-02 +4.187988e-02 +4.087122e-02 +4.055660e-02 +4.880670e-02 +4.450046e-02 +4.324237e-02 +5.068280e-02 +4.403547e-02 +4.415401e-02 +4.641482e-02 +4.765276e-02 +4.445541e-02
+6.416667e+00 +5.734022e-01 +2.782765e-01 +5.186316e+00 +3.983928e+00 +3.743353e-02 +4.652623e-02 +4.019860e-02 +4.925645e-02 +4.094578e-02 +4.373445e-02 +4.110265e-02 +4.020252e-02 +4.166216e-02 +4.062416e-02 +4.031298e-02 +4.854225e-02 +4.423146e-02 +4.299369e-02 +5.040246e-02 +4.380352e-02 +4.392241e-02 +4.615495e-02 +4.737315e-02 +4.419041e-02
+6.433333e+00 +5.744015e-01 +2.769227e-01 +5.203632e+00 +3.961565e+00 +3.722110e-02 +4.624685e-02 +3.998011e-02 +4.897707e-02 +4.070191e-02 +4.346736e-02 +4.085855e-02 +3.996348e-02 +4.146294e-02 +4.038299e-02 +4.007222e-02 +4.825790e-02 +4.397494e-02 +4.274977e-02 +5.009724e-02 +4.359921e-02 +4.368403e-02 +4.590172e-02 +4.708282e-02 +4.394441e-02
+6.450000e+00 +5.755293e-01 +2.759176e-01 +5.199219e+00 +3.958561e+00 +3.699849e-02 +4.596747e-02 +3.975599e-02 +4.869521e-02 +4.046680e-02 +4.320328e-02 +4.061304e-02 +3.973150e-02 +4.127858e-02 +4.013886e-02 +3.983290e-02 +4.797897e-02 +4.373434e-02 +4.249847e-02 +4.979547e-02 +4.340558e-02 +4.343186e-02 +4.565807e-02 +4.679368e-02 +4.369676e-02
+6.466667e+00 +5.778160e-01 +2.753304e-01 +5.177306e+00 +3.986032e+00 +3.677593e-02 +4.568981e-02 +3.953071e-02 +4.841707e-02 +4.022849e-02 +4.294165e-02 +4.037203e-02 +3.951096e-02 +4.107680e-02 +3.989751e-02 +3.959353e-02 +4.773601e-02 +4.347503e-02 +4.224037e-02 +4.949791e-02 +4.321024e-02 +4.319443e-02 +4.540295e-02 +4.651020e-02 +4.343851e-02
+6.483333e+00 +5.782150e-01 +2.742833e-01 +5.141627e+00 +4.012689e+00 +3.655518e-02 +4.541271e-02 +3.930448e-02 +4.813800e-02 +3.998877e-02 +4.268132e-02 +4.013625e-02 +3.929023e-02 +4.085341e-02 +3.965598e-02 +3.935598e-02 +4.747564e-02 +4.321353e-02 +4.199264e-02 +4.922230e-02 +4.300628e-02 +4.294522e-02 +4.514215e-02 +4.622671e-02 +4.318395e-02
+6.500000e+00 +5.798305e-01 +2.737934e-01 +5.092949e+00 +4.066188e+00 +3.634305e-02 +4.514281e-02 +3.907402e-02 +4.786461e-02 +3.975338e-02 +4.242484e-02 +3.989860e-02 +3.908630e-02 +4.062216e-02 +3.941642e-02 +3.913184e-02 +4.722383e-02 +4.296204e-02 +4.174419e-02 +4.897626e-02 +4.278858e-02 +4.269201e-02 +4.488533e-02 +4.594546e-02 +4.292458e-02
+6.516667e+00 +5.817921e-01 +2.731921e-01 +5.026446e+00 +4.139716e+00 +3.613422e-02 +4.488053e-02 +3.885077e-02 +4.763399e-02 +3.951910e-02 +4.218435e-02 +3.966367e-02 +3.888681e-02 +4.038421e-02 +3.917939e-02 +3.890793e-02 +4.695136e-02 +4.270170e-02 +4.150256e-02 +4.871801e-02 +4.260704e-02 +4.244672e-02 +4.462358e-02 +4.566969e-02 +4.266624e-02
+6.533333e+00 +5.843457e-01 +2.730950e-01 +4.948352e+00 +4.234564e+00 +3.592114e-02 +4.462476e-02 +3.862114e-02 +4.736076e-02 +3.928824e-02 +4.194612e-02 +3.943043e-02 +3.868127e-02 +4.014506e-02 +3.894960e-02 +3.869250e-02 +4.668272e-02 +4.244223e-02 +4.127020e-02 +4.845068e-02 +4.239889e-02 +4.221721e-02 +4.435434e-02 +4.539524e-02 +4.240897e-02
+6.550000e+00 +5.874930e-01 +2.728347e-01 +4.865445e+00 +4.332364e+00 +3.570940e-02 +4.435475e-02 +3.839765e-02 +4.707670e-02 +3.905223e-02 +4.169764e-02 +3.920086e-02 +3.847570e-02 +3.990421e-02 +3.872190e-02 +3.848802e-02 +4.641293e-02 +4.219340e-02 +4.103415e-02 +4.817746e-02 +4.216039e-02 +4.197208e-02 +4.408457e-02 +4.512040e-02 +4.215129e-02
+6.566667e+00 +5.896981e-01 +2.723178e-01 +4.769534e+00 +4.433058e+00 +3.549639e-02 +4.408631e-02 +3.817846e-02 +4.679530e-02 +3.881634e-02 +4.145631e-02 +3.897220e-02 +3.826821e-02 +3.968427e-02 +3.849801e-02 +3.827371e-02 +4.616481e-02 +4.196025e-02 +4.079609e-02 +4.790577e-02 +4.190744e-02 +4.172303e-02 +4.382116e-02 +4.484477e-02 +4.190196e-02
+6.583333e+00 +5.917474e-01 +2.718525e-01 +4.663932e+00 +4.543632e+00 +3.528447e-02 +4.381840e-02 +3.797444e-02 +4.652996e-02 +3.858195e-02 +4.120888e-02 +3.874917e-02 +3.804447e-02 +3.945886e-02 +3.828006e-02 +3.805661e-02 +4.588668e-02 +4.172977e-02 +4.057568e-02 +4.764137e-02 +4.165510e-02 +4.147280e-02 +4.356683e-02 +4.458018e-02 +4.166929e-02
+6.600000e+00 +5.935599e-01 +2.714924e-01 +4.553932e+00 +4.648379e+00 +3.508103e-02 +4.355731e-02 +3.780367e-02 +4.630430e-02 +3.835193e-02 +4.096048e-02 +3.851834e-02 +3.782053e-02 +3.923565e-02 +3.805065e-02 +3.782914e-02 +4.561581e-02 +4.149888e-02 +4.037088e-02 +4.735764e-02 +4.140497e-02 +4.122806e-02 +4.330994e-02 +4.433011e-02 +4.142616e-02
+6.616667e+00 +5.944157e-01 +2.708846e-01 +4.444905e+00 +4.763614e+00 +3.487117e-02 +4.329234e-02 +3.761563e-02 +4.606206e-02 +3.812263e-02 +4.071194e-02 +3.829203e-02 +3.759765e-02 +3.901526e-02 +3.782431e-02 +3.760518e-02 +4.534288e-02 +4.126313e-02 +4.016238e-02 +4.707720e-02 +4.115565e-02 +4.098021e-02 +4.304716e-02 +4.407271e-02 +4.117823e-02
+6.633333e+00 +5.972193e-01 +2.703202e-01 +4.337017e+00 +4.869319e+00 +3.466585e-02 +4.302994e-02 +3.741251e-02 +4.579690e-02 +3.789329e-02 +4.046546e-02 +3.807038e-02 +3.737149e-02 +3.880305e-02 +3.759675e-02 +3.738194e-02 +4.508624e-02 +4.101672e-02 +3.993263e-02 +4.680183e-02 +4.091115e-02 +4.073160e-02 +4.278578e-02 +4.383435e-02 +4.093128e-02
+6.650000e+00 +5.986856e-01 +2.693678e-01 +4.237320e+00 +4.967422e+00 +3.446137e-02 +4.277966e-02 +3.719559e-02 +4.555131e-02 +3.766766e-02 +4.022423e-02 +3.784530e-02 +3.714649e-02 +3.860906e-02 +3.737570e-02 +3.715834e-02 +4.483285e-02 +4.077244e-02 +3.970068e-02 +4.651883e-02 +4.067673e-02 +4.048482e-02 +4.252600e-02 +4.359805e-02 +4.068414e-02
+6.666667e+00 +5.991777e-01 +2.682977e-01 +4.145614e+00 +5.045896e+00 +3.425730e-02 +4.254057e-02 +3.698344e-02 +4.529285e-02 +3.744289e-02 +3.998241e-02 +3.761903e-02 +3.692334e-02 +3.840777e-02 +3.715288e-02 +3.694198e-02 +4.460139e-02 +4.052920e-02 +3.946243e-02 +4.625880e-02 +4.044335e-02 +4.024353e-02 +4.227159e-02 +4.335436e-02 +4.044080e-02
+6.683333e+00 +5.981322e-01 +2.675245e-01 +4.071545e+00 +5.118766e+00 +3.405611e-02 +4.232711e-02 +3.676950e-02 +4.504012e-02 +3.721833e-02 +3.975561e-02 +3.740142e-02 +3.670540e-02 +3.820007e-02 +3.693153e-02 +3.672136e-02 +4.436136e-02 +4.028574e-02 +3.922419e-02 +4.599909e-02 +4.021456e-02 +4.001036e-02 +4.202481e-02 +4.311230e-02 +4.020050e-02
+6.700000e+00 +5.957080e-01 +2.665149e-01 +4.009023e+00 +5.178129e+00 +3.386001e-02 +4.210165e-02 +3.655393e-02 +4.479301e-02 +3.699977e-02 +3.952314e-02 +3.719026e-02 +3.649073e-02 +3.799706e-02 +3.671072e-02 +3.650127e-02 +4.411142e-02 +4.004512e-02 +3.898980e-02 +4.575236e-02 +3.997964e-02 +3.977819e-02 +4.178739e-02 +4.287533e-02 +3.996384e-02
+6.716667e+00 +5.932133e-01 +2.656294e-01 +3.964527e+00 +5.226164e+00 +3.366074e-02 +4.186848e-02 +3.634347e-02 +4.453641e-02 +3.678078e-02 +3.929579e-02 +3.697038e-02 +3.627592e-02 +3.778426e-02 +3.649024e-02 +3.628817e-02 +4.385816e-02 +3.980455e-02 +3.875980e-02 +4.548767e-02 +3.974343e-02 +3.954653e-02 +4.156098e-02 +4.262498e-02 +3.972411e-02
+6.733333e+00 +5.922899e-01 +2.648205e-01 +3.946750e+00 +5.252245e+00 +3.345962e-02 +4.163997e-02 +3.613194e-02 +4.429778e-02 +3.657004e-02 +3.907896e-02 +3.674995e-02 +3.605793e-02 +3.756986e-02 +3.627103e-02 +3.608234e-02 +4.360290e-02 +3.956750e-02 +3.854250e-02 +4.522382e-02 +3.950830e-02 +3.932356e-02 +4.132811e-02 +4.237652e-02 +3.948480e-02
+6.750000e+00 +5.909283e-01 +2.639727e-01 +3.949116e+00 +5.254428e+00 +3.326009e-02 +4.140982e-02 +3.592607e-02 +4.406310e-02 +3.636444e-02 +3.884925e-02 +3.653171e-02 +3.584328e-02 +3.735398e-02 +3.605925e-02 +3.588610e-02 +4.334958e-02 +3.933134e-02 +3.831524e-02 +4.497078e-02 +3.927699e-02 +3.910050e-02 +4.110134e-02 +4.213046e-02 +3.924739e-02
+6.766667e+00 +5.896876e-01 +2.632431e-01 +3.965562e+00 +5.241883e+00 +3.306202e-02 +4.117523e-02 +3.571670e-02 +4.385276e-02 +3.615254e-02 +3.861708e-02 +3.631879e-02 +3.563114e-02 +3.713866e-02 +3.584632e-02 +3.568956e-02 +4.310480e-02 +3.909639e-02 +3.809336e-02 +4.469804e-02 +3.904948e-02 +3.886970e-02 +4.086557e-02 +4.188307e-02 +3.901363e-02
+6.783333e+00 +5.886245e-01 +2.624877e-01 +3.995712e+00 +5.210441e+00 +3.286478e-02 +4.092889e-02 +3.550354e-02 +4.364812e-02 +3.593817e-02 +3.838402e-02 +3.610617e-02 +3.541754e-02 +3.692586e-02 +3.563679e-02 +3.549208e-02 +4.285945e-02 +3.886044e-02 +3.786902e-02 +4.443134e-02 +3.882557e-02 +3.864677e-02 +4.063991e-02 +4.163233e-02 +3.878608e-02
+6.800000e+00 +5.862922e-01 +2.618728e-01 +4.050224e+00 +5.159666e+00 +3.266957e-02 +4.068128e-02 +3.529121e-02 +4.343220e-02 +3.572460e-02 +3.816320e-02 +3.589089e-02 +3.520698e-02 +3.671257e-02 +3.543230e-02 +3.528639e-02 +4.260263e-02 +3.862759e-02 +3.764247e-02 +4.416151e-02 +3.861165e-02 +3.842225e-02 +4.042779e-02 +4.138358e-02 +3.855544e-02
+6.816667e+00 +5.849019e-01 +2.615712e-01 +4.130873e+00 +5.099396e+00 +3.247657e-02 +4.043493e-02 +3.508083e-02 +4.320508e-02 +3.551114e-02 +3.794909e-02 +3.567702e-02 +3.499854e-02 +3.649317e-02 +3.522981e-02 +3.508133e-02 +4.235598e-02 +3.839682e-02 +3.741619e-02 +4.389269e-02 +3.839130e-02 +3.819370e-02 +4.020291e-02 +4.114025e-02 +3.832683e-02
+6.833333e+00 +5.844003e-01 +2.615961e-01 +4.227225e+00 +5.028189e+00 +3.229822e-02 +4.019080e-02 +3.487084e-02 +4.301245e-02 +3.529863e-02 +3.772872e-02 +3.546439e-02 +3.479433e-02 +3.627472e-02 +3.502159e-02 +3.487589e-02 +4.210332e-02 +3.816730e-02 +3.719348e-02 +4.362522e-02 +3.816909e-02 +3.796905e-02 +3.998717e-02 +4.089913e-02 +3.810537e-02
+6.850000e+00 +5.846793e-01 +2.611796e-01 +4.329167e+00 +4.937656e+00 +3.212787e-02 +3.995149e-02 +3.466321e-02 +4.277628e-02 +3.508777e-02 +3.752420e-02 +3.525345e-02 +3.459468e-02 +3.605877e-02 +3.481235e-02 +3.467444e-02 +4.184808e-02 +3.793941e-02 +3.697167e-02 +4.336076e-02 +3.794256e-02 +3.775144e-02 +3.977009e-02 +4.065379e-02 +3.788653e-02
+6.866667e+00 +5.847532e-01 +2.606834e-01 +4.427770e+00 +4.842572e+00 +3.195378e-02 +3.971611e-02 +3.445755e-02 +4.254083e-02 +3.487752e-02 +3.732306e-02 +3.504234e-02 +3.439314e-02 +3.584381e-02 +3.460524e-02 +3.447314e-02 +4.159735e-02 +3.771336e-02 +3.675233e-02 +4.309748e-02 +3.771415e-02 +3.753033e-02 +3.955184e-02 +4.040807e-02 +3.766999e-02
+6.883333e+00 +5.852405e-01 +2.602841e-01 +4.542763e+00 +4.739523e+00 +3.177632e-02 +3.948391e-02 +3.425486e-02 +4.231599e-02 +3.466873e-02 +3.713050e-02 +3.483407e-02 +3.419204e-02 +3.563115e-02 +3.439821e-02 +3.427286e-02 +4.134867e-02 +3.748619e-02 +3.653352e-02 +4.283470e-02 +3.749260e-02 +3.731225e-02 +3.932261e-02 +4.017184e-02 +3.745225e-02
+6.900000e+00 +5.860399e-01 +2.600065e-01 +4.654357e+00 +4.629570e+00 +3.159649e-02 +3.926000e-02 +3.405251e-02 +4.208975e-02 +3.446275e-02 +3.694730e-02 +3.462579e-02 +3.399224e-02 +3.542428e-02 +3.419366e-02 +3.407391e-02 +4.110080e-02 +3.726450e-02 +3.631428e-02 +4.258049e-02 +3.727508e-02 +3.710113e-02 +3.908501e-02 +3.994558e-02 +3.722844e-02
+6.916667e+00 +5.875371e-01 +2.596196e-01 +4.778734e+00 +4.518827e+00 +3.141135e-02 +3.904531e-02 +3.387134e-02 +4.186348e-02 +3.426792e-02 +3.676158e-02 +3.441981e-02 +3.379292e-02 +3.521745e-02 +3.398965e-02 +3.387325e-02 +4.085133e-02 +3.704518e-02 +3.609788e-02 +4.234950e-02 +3.705575e-02 +3.688339e-02 +3.885274e-02 +3.971662e-02 +3.701613e-02
+6.933333e+00 +5.878622e-01 +2.588515e-01 +4.880808e+00 +4.410630e+00 +3.122729e-02 +3.884067e-02 +3.368811e-02 +4.166351e-02 +3.407885e-02 +3.655580e-02 +3.421761e-02 +3.359643e-02 +3.501193e-02 +3.378813e-02 +3.367443e-02 +4.060972e-02 +3.682390e-02 +3.588516e-02 +4.210764e-02 +3.683379e-02 +3.666621e-02 +3.863041e-02 +3.948176e-02 +3.681519e-02
+6.950000e+00 +5.897087e-01 +2.584330e-01 +4.983145e+00 +4.305260e+00 +3.104994e-02 +3.862309e-02 +3.351579e-02 +4.144120e-02 +3.389363e-02 +3.634113e-02 +3.401620e-02 +3.340679e-02 +3.480499e-02 +3.359006e-02 +3.347939e-02 +4.036968e-02 +3.661760e-02 +3.567080e-02 +4.187642e-02 +3.661716e-02 +3.644650e-02 +3.841540e-02 +3.925036e-02 +3.662104e-02
+6.966667e+00 +5.887452e-01 +2.573675e-01 +5.057806e+00 +4.213212e+00 +3.087467e-02 +3.839374e-02 +3.332707e-02 +4.121649e-02 +3.369863e-02 +3.612707e-02 +3.381493e-02 +3.320987e-02 +3.460123e-02 +3.339935e-02 +3.328303e-02 +4.015488e-02 +3.642178e-02 +3.545757e-02 +4.165076e-02 +3.640204e-02 +3.622760e-02 +3.819735e-02 +3.901845e-02 +3.644169e-02
+6.983333e+00 +5.878605e-01 +2.562197e-01 +5.122388e+00 +4.129154e+00 +3.069276e-02 +3.816478e-02 +3.314117e-02 +4.100180e-02 +3.350142e-02 +3.591047e-02 +3.361423e-02 +3.301173e-02 +3.439616e-02 +3.320395e-02 +3.309144e-02 +3.992979e-02 +3.623171e-02 +3.524826e-02 +4.141741e-02 +3.619185e-02 +3.601654e-02 +3.797557e-02 +3.880102e-02 +3.624336e-02
+7.000000e+00 +5.872133e-01 +2.553681e-01 +5.171911e+00 +4.069998e+00 +3.051160e-02 +3.793536e-02 +3.294950e-02 +4.080117e-02 +3.330478e-02 +3.569621e-02 +3.341738e-02 +3.281810e-02 +3.419218e-02 +3.301076e-02 +3.291110e-02 +3.970482e-02 +3.602698e-02 +3.503996e-02 +4.118045e-02 +3.598075e-02 +3.580891e-02 +3.774774e-02 +3.858071e-02 +3.603237e-02
+7.016667e+00 +5.856160e-01 +2.544032e-01 +5.206101e+00 +4.025725e+00 +3.033108e-02 +3.771229e-02 +3.275485e-02 +4.061355e-02 +3.311105e-02 +3.548709e-02 +3.322149e-02 +3.262697e-02 +3.399032e-02 +3.281625e-02 +3.273725e-02 +3.947799e-02 +3.581764e-02 +3.483020e-02 +4.094361e-02 +3.576902e-02 +3.560327e-02 +3.752564e-02 +3.834967e-02 +3.581788e-02
+7.033333e+00 +5.844346e-01 +2.533249e-01 +5.226531e+00 +4.001339e+00 +3.015135e-02 +3.748987e-02 +3.256381e-02 +4.041077e-02 +3.292439e-02 +3.527557e-02 +3.302428e-02 +3.245383e-02 +3.379078e-02 +3.262475e-02 +3.255666e-02 +3.924257e-02 +3.561381e-02 +3.462358e-02 +4.069694e-02 +3.555630e-02 +3.539184e-02 +3.730705e-02 +3.812289e-02 +3.560509e-02
+7.050000e+00 +5.850303e-01 +2.524592e-01 +5.239826e+00 +3.991656e+00 +2.997255e-02 +3.727358e-02 +3.237038e-02 +4.021240e-02 +3.273032e-02 +3.506411e-02 +3.282831e-02 +3.227821e-02 +3.359233e-02 +3.243975e-02 +3.237339e-02 +3.901103e-02 +3.541334e-02 +3.441668e-02 +4.045113e-02 +3.534495e-02 +3.518241e-02 +3.709539e-02 +3.789504e-02 +3.539263e-02
+7.066667e+00 +5.854755e-01 +2.516716e-01 +5.216646e+00 +4.007429e+00 +2.979459e-02 +3.705751e-02 +3.217830e-02 +4.001422e-02 +3.253549e-02 +3.485406e-02 +3.263247e-02 +3.210742e-02 +3.339447e-02 +3.224936e-02 +3.218147e-02 +3.878302e-02 +3.521576e-02 +3.421535e-02 +4.020705e-02 +3.513443e-02 +3.497472e-02 +3.688022e-02 +3.766808e-02 +3.518072e-02
+7.083333e+00 +5.849063e-01 +2.511420e-01 +5.193910e+00 +4.054878e+00 +2.961950e-02 +3.685904e-02 +3.198836e-02 +3.981069e-02 +3.235306e-02 +3.464535e-02 +3.243877e-02 +3.192145e-02 +3.319882e-02 +3.205748e-02 +3.198985e-02 +3.855487e-02 +3.501288e-02 +3.401602e-02 +3.996367e-02 +3.492515e-02 +3.476656e-02 +3.667512e-02 +3.744142e-02 +3.497687e-02
+7.100000e+00 +5.848484e-01 +2.503195e-01 +5.150001e+00 +4.110993e+00 +2.944491e-02 +3.664235e-02 +3.179858e-02 +3.960017e-02 +3.216842e-02 +3.443900e-02 +3.224561e-02 +3.173409e-02 +3.301506e-02 +3.186775e-02 +3.179981e-02 +3.833870e-02 +3.481537e-02 +3.381669e-02 +3.973821e-02 +3.471855e-02 +3.456352e-02 +3.648105e-02 +3.721720e-02 +3.477112e-02
+7.116667e+00 +5.862386e-01 +2.498197e-01 +5.088481e+00 +4.175644e+00 +2.927689e-02 +3.642765e-02 +3.160999e-02 +3.936878e-02 +3.198000e-02 +3.424099e-02 +3.205547e-02 +3.154676e-02 +3.282364e-02 +3.167961e-02 +3.161555e-02 +3.812292e-02 +3.461688e-02 +3.362336e-02 +3.952216e-02 +3.451459e-02 +3.436066e-02 +3.627838e-02 +3.699549e-02 +3.456497e-02
+7.133333e+00 +5.876989e-01 +2.492495e-01 +5.018011e+00 +4.264697e+00 +2.911025e-02 +3.621534e-02 +3.142291e-02 +3.914156e-02 +3.179205e-02 +3.404429e-02 +3.186700e-02 +3.136035e-02 +3.263021e-02 +3.149302e-02 +3.143074e-02 +3.793778e-02 +3.442160e-02 +3.342742e-02 +3.929559e-02 +3.431175e-02 +3.416222e-02 +3.608062e-02 +3.678299e-02 +3.436405e-02
+7.150000e+00 +5.891011e-01 +2.487998e-01 +4.931842e+00 +4.354476e+00 +2.894576e-02 +3.600798e-02 +3.124057e-02 +3.892221e-02 +3.161419e-02 +3.384348e-02 +3.168509e-02 +3.117755e-02 +3.243734e-02 +3.130732e-02 +3.124436e-02 +3.773883e-02 +3.422566e-02 +3.323725e-02 +3.907481e-02 +3.410970e-02 +3.396182e-02 +3.588076e-02 +3.658204e-02 +3.416800e-02
+7.166667e+00 +5.906738e-01 +2.482666e-01 +4.835613e+00 +4.454365e+00 +2.878457e-02 +3.579531e-02 +3.105541e-02 +3.868857e-02 +3.143322e-02 +3.364697e-02 +3.150427e-02 +3.099327e-02 +3.224541e-02 +3.112148e-02 +3.105876e-02 +3.754448e-02 +3.403020e-02 +3.304636e-02 +3.884802e-02 +3.390827e-02 +3.376487e-02 +3.568325e-02 +3.639585e-02 +3.396719e-02
+7.183333e+00 +5.936608e-01 +2.482431e-01 +4.728823e+00 +4.568048e+00 +2.863387e-02 +3.559163e-02 +3.087082e-02 +3.845956e-02 +3.124747e-02 +3.345439e-02 +3.132225e-02 +3.081081e-02 +3.205441e-02 +3.093685e-02 +3.087484e-02 +3.734752e-02 +3.383907e-02 +3.287088e-02 +3.862319e-02 +3.370929e-02 +3.357538e-02 +3.548457e-02 +3.621564e-02 +3.377558e-02
+7.200000e+00 +5.939749e-01 +2.477367e-01 +4.618774e+00 +4.677304e+00 +2.848635e-02 +3.538485e-02 +3.068826e-02 +3.823295e-02 +3.106489e-02 +3.326283e-02 +3.114382e-02 +3.062904e-02 +3.186516e-02 +3.075305e-02 +3.069320e-02 +3.714461e-02 +3.364344e-02 +3.269404e-02 +3.839288e-02 +3.351406e-02 +3.337651e-02 +3.527758e-02 +3.603220e-02 +3.357809e-02
+7.216667e+00 +5.946105e-01 +2.471885e-01 +4.507993e+00 +4.785708e+00 +2.833948e-02 +3.517694e-02 +3.050773e-02 +3.800524e-02 +3.088432e-02 +3.308039e-02 +3.096417e-02 +3.045035e-02 +3.167987e-02 +3.057040e-02 +3.051117e-02 +3.694766e-02 +3.345012e-02 +3.251676e-02 +3.817161e-02 +3.331421e-02 +3.317960e-02 +3.506950e-02 +3.584142e-02 +3.338616e-02
+7.233333e+00 +5.933645e-01 +2.461847e-01 +4.399749e+00 +4.879096e+00 +2.818384e-02 +3.496879e-02 +3.032972e-02 +3.778176e-02 +3.071377e-02 +3.289494e-02 +3.078390e-02 +3.027015e-02 +3.149598e-02 +3.038895e-02 +3.032995e-02 +3.674745e-02 +3.325969e-02 +3.233205e-02 +3.796111e-02 +3.311775e-02 +3.298248e-02 +3.486478e-02 +3.565108e-02 +3.319233e-02
+7.250000e+00 +5.925972e-01 +2.452793e-01 +4.294727e+00 +4.956843e+00 +2.802561e-02 +3.475979e-02 +3.016060e-02 +3.756277e-02 +3.054249e-02 +3.271176e-02 +3.060359e-02 +3.009046e-02 +3.130969e-02 +3.021178e-02 +3.014982e-02 +3.654097e-02 +3.308051e-02 +3.215242e-02 +3.774777e-02 +3.292457e-02 +3.278717e-02 +3.465924e-02 +3.546088e-02 +3.300088e-02
+7.266667e+00 +5.905851e-01 +2.442721e-01 +4.201861e+00 +5.036400e+00 +2.786977e-02 +3.455459e-02 +2.998939e-02 +3.733948e-02 +3.036932e-02 +3.252364e-02 +3.042217e-02 +2.991228e-02 +3.113292e-02 +3.003533e-02 +2.997130e-02 +3.632516e-02 +3.290074e-02 +3.197034e-02 +3.753881e-02 +3.273186e-02 +3.259164e-02 +3.445778e-02 +3.526223e-02 +3.280499e-02
+7.283333e+00 +5.893202e-01 +2.436141e-01 +4.115918e+00 +5.110190e+00 +2.771738e-02 +3.435026e-02 +2.981181e-02 +3.712945e-02 +3.019053e-02 +3.234100e-02 +3.024140e-02 +2.973464e-02 +3.095037e-02 +2.986085e-02 +2.979377e-02 +3.611093e-02 +3.271829e-02 +3.178139e-02 +3.732040e-02 +3.254201e-02 +3.239789e-02 +3.425352e-02 +3.505700e-02 +3.261135e-02
+7.300000e+00 +5.877941e-01 +2.425809e-01 +4.048480e+00 +5.167316e+00 +2.756370e-02 +3.414767e-02 +2.963504e-02 +3.692080e-02 +3.001394e-02 +3.216448e-02 +3.006205e-02 +2.955910e-02 +3.076728e-02 +2.969032e-02 +2.961914e-02 +3.589564e-02 +3.254130e-02 +3.159414e-02 +3.710229e-02 +3.235515e-02 +3.220573e-02 +3.405414e-02 +3.486836e-02 +3.241745e-02
+7.316667e+00 +5.867126e-01 +2.417360e-01 +4.004662e+00 +5.203850e+00 +2.740623e-02 +3.394416e-02 +2.946080e-02 +3.671375e-02 +2.984251e-02 +3.197700e-02 +2.988536e-02 +2.938437e-02 +3.058698e-02 +2.951601e-02 +2.944552e-02 +3.569118e-02 +3.236298e-02 +3.140764e-02 +3.688465e-02 +3.216700e-02 +3.202056e-02 +3.385656e-02 +3.467715e-02 +3.222495e-02
+7.333333e+00 +5.869326e-01 +2.410091e-01 +3.973582e+00 +5.223719e+00 +2.724552e-02 +3.374245e-02 +2.929076e-02 +3.650164e-02 +2.966937e-02 +3.178758e-02 +2.971445e-02 +2.921178e-02 +3.040734e-02 +2.934447e-02 +2.927310e-02 +3.547810e-02 +3.217934e-02 +3.122199e-02 +3.666759e-02 +3.198213e-02 +3.184086e-02 +3.366313e-02 +3.447878e-02 +3.203348e-02
+7.350000e+00 +5.866339e-01 +2.401392e-01 +3.963417e+00 +5.222417e+00 +2.708512e-02 +3.354123e-02 +2.912283e-02 +3.628994e-02 +2.949552e-02 +3.159933e-02 +2.954871e-02 +2.903939e-02 +3.022745e-02 +2.917287e-02 +2.909989e-02 +3.527137e-02 +3.200836e-02 +3.103796e-02 +3.645684e-02 +3.179495e-02 +3.165261e-02 +3.346640e-02 +3.429035e-02 +3.184270e-02
+7.366667e+00 +5.876947e-01 +2.394073e-01 +3.980087e+00 +5.206614e+00 +2.692659e-02 +3.334162e-02 +2.895809e-02 +3.607469e-02 +2.932283e-02 +3.141443e-02 +2.937621e-02 +2.887222e-02 +3.004997e-02 +2.900114e-02 +2.892806e-02 +3.506240e-02 +3.183227e-02 +3.085596e-02 +3.624435e-02 +3.160941e-02 +3.146739e-02 +3.327786e-02 +3.409498e-02 +3.165462e-02
+7.383333e+00 +5.867364e-01 +2.384146e-01 +4.001996e+00 +5.176440e+00 +2.676975e-02 +3.314329e-02 +2.879400e-02 +3.585811e-02 +2.915202e-02 +3.123457e-02 +2.920908e-02 +2.870611e-02 +2.987423e-02 +2.883357e-02 +2.875796e-02 +3.485304e-02 +3.165917e-02 +3.067286e-02 +3.603202e-02 +3.142561e-02 +3.128294e-02 +3.308710e-02 +3.389722e-02 +3.146768e-02
+7.400000e+00 +5.863470e-01 +2.377274e-01 +4.056448e+00 +5.128813e+00 +2.661693e-02 +3.294540e-02 +2.862912e-02 +3.564595e-02 +2.898223e-02 +3.105148e-02 +2.904094e-02 +2.853906e-02 +2.970250e-02 +2.867670e-02 +2.858817e-02 +3.464459e-02 +3.148652e-02 +3.049053e-02 +3.581599e-02 +3.124423e-02 +3.109729e-02 +3.289236e-02 +3.370232e-02 +3.128270e-02
+7.416667e+00 +5.870123e-01 +2.373958e-01 +4.135087e+00 +5.067485e+00 +2.647042e-02 +3.275041e-02 +2.846728e-02 +3.543826e-02 +2.881048e-02 +3.086804e-02 +2.887327e-02 +2.837610e-02 +2.952928e-02 +2.851381e-02 +2.841949e-02 +3.443776e-02 +3.131774e-02 +3.030978e-02 +3.560508e-02 +3.106068e-02 +3.091377e-02 +3.269703e-02 +3.350546e-02 +3.109777e-02
+7.433333e+00 +5.881681e-01 +2.369905e-01 +4.218473e+00 +4.991749e+00 +2.632225e-02 +3.256562e-02 +2.830042e-02 +3.522568e-02 +2.864049e-02 +3.068862e-02 +2.870746e-02 +2.821748e-02 +2.935409e-02 +2.835574e-02 +2.825320e-02 +3.423200e-02 +3.115061e-02 +3.013071e-02 +3.540058e-02 +3.088215e-02 +3.073246e-02 +3.250531e-02 +3.330930e-02 +3.091339e-02
+7.450000e+00 +5.896226e-01 +2.368556e-01 +4.320145e+00 +4.903260e+00 +2.617470e-02 +3.237440e-02 +2.813341e-02 +3.501693e-02 +2.847184e-02 +3.051349e-02 +2.854652e-02 +2.805930e-02 +2.918009e-02 +2.819543e-02 +2.808673e-02 +3.403094e-02 +3.099000e-02 +2.995252e-02 +3.520671e-02 +3.070789e-02 +3.055045e-02 +3.231263e-02 +3.311208e-02 +3.073130e-02
+7.466667e+00 +5.905482e-01 +2.366976e-01 +4.430100e+00 +4.808920e+00 +2.602723e-02 +3.218587e-02 +2.796692e-02 +3.480703e-02 +2.830598e-02 +3.033665e-02 +2.838563e-02 +2.790609e-02 +2.900831e-02 +2.803098e-02 +2.792072e-02 +3.383072e-02 +3.083106e-02 +2.977593e-02 +3.500669e-02 +3.053158e-02 +3.036881e-02 +3.212187e-02 +3.291951e-02 +3.055164e-02
+7.483333e+00 +5.915527e-01 +2.364847e-01 +4.546516e+00 +4.704846e+00 +2.587918e-02 +3.200191e-02 +2.780190e-02 +3.460043e-02 +2.814097e-02 +3.016277e-02 +2.823046e-02 +2.775238e-02 +2.883704e-02 +2.787096e-02 +2.775566e-02 +3.363204e-02 +3.066606e-02 +2.960018e-02 +3.481214e-02 +3.035896e-02 +3.019013e-02 +3.193058e-02 +3.272710e-02 +3.037742e-02
+7.500000e+00 +5.930617e-01 +2.360506e-01 +4.656811e+00 +4.598049e+00 +2.572950e-02 +3.181934e-02 +2.764014e-02 +3.439428e-02 +2.797454e-02 +2.998636e-02 +2.807783e-02 +2.760210e-02 +2.866641e-02 +2.771388e-02 +2.759343e-02 +3.343191e-02 +3.050559e-02 +2.942728e-02 +3.460589e-02 +3.018658e-02 +3.001347e-02 +3.174094e-02 +3.253275e-02 +3.020285e-02
+7.516667e+00 +5.943543e-01 +2.354929e-01 +4.762284e+00 +4.488332e+00 +2.558142e-02 +3.163616e-02 +2.748038e-02 +3.418961e-02 +2.780910e-02 +2.981464e-02 +2.792318e-02 +2.745243e-02 +2.849669e-02 +2.756139e-02 +2.743188e-02 +3.324187e-02 +3.034229e-02 +2.925420e-02 +3.440449e-02 +3.001990e-02 +2.984151e-02 +3.155242e-02 +3.233948e-02 +3.003077e-02
+7.533333e+00 +5.949736e-01 +2.350180e-01 +4.862268e+00 +4.378862e+00 +2.543709e-02 +3.146305e-02 +2.732035e-02 +3.398611e-02 +2.764465e-02 +2.964929e-02 +2.777495e-02 +2.731251e-02 +2.832796e-02 +2.740492e-02 +2.727211e-02 +3.305676e-02 +3.017430e-02 +2.908073e-02 +3.420124e-02 +2.984439e-02 +2.968021e-02 +3.136515e-02 +3.214781e-02 +2.985780e-02
+7.550000e+00 +5.938187e-01 +2.341183e-01 +4.953869e+00 +4.275040e+00 +2.529291e-02 +3.128857e-02 +2.716223e-02 +3.378423e-02 +2.748148e-02 +2.948427e-02 +2.761441e-02 +2.717541e-02 +2.816256e-02 +2.724690e-02 +2.711255e-02 +3.287020e-02 +3.000636e-02 +2.890953e-02 +3.400121e-02 +2.966908e-02 +2.951329e-02 +3.118469e-02 +3.195676e-02 +2.968374e-02
+7.566667e+00 +5.929661e-01 +2.332009e-01 +5.032353e+00 +4.178870e+00 +2.514976e-02 +3.111499e-02 +2.700808e-02 +3.358572e-02 +2.732380e-02 +2.931612e-02 +2.745314e-02 +2.702409e-02 +2.799605e-02 +2.709011e-02 +2.695228e-02 +3.267488e-02 +2.983383e-02 +2.874128e-02 +3.380434e-02 +2.949331e-02 +2.934488e-02 +3.100656e-02 +3.176819e-02 +2.950883e-02
+7.583333e+00 +5.934869e-01 +2.323094e-01 +5.106629e+00 +4.096862e+00 +2.500550e-02 +3.093390e-02 +2.685000e-02 +3.338588e-02 +2.716765e-02 +2.915321e-02 +2.729195e-02 +2.687111e-02 +2.783121e-02 +2.693630e-02 +2.679335e-02 +3.248156e-02 +2.966018e-02 +2.857561e-02 +3.360448e-02 +2.931882e-02 +2.918077e-02 +3.082640e-02 +3.158613e-02 +2.933734e-02
+7.600000e+00 +5.933622e-01 +2.312556e-01 +5.168434e+00 +4.035531e+00 +2.486217e-02 +3.075728e-02 +2.669447e-02 +3.319080e-02 +2.701091e-02 +2.898119e-02 +2.713389e-02 +2.671432e-02 +2.766774e-02 +2.678706e-02 +2.663700e-02 +3.229013e-02 +2.949199e-02 +2.841048e-02 +3.340774e-02 +2.914560e-02 +2.902207e-02 +3.064909e-02 +3.140378e-02 +2.916463e-02
+7.616667e+00 +5.939225e-01 +2.305955e-01 +5.207163e+00 +3.980416e+00 +2.471828e-02 +3.057624e-02 +2.653747e-02 +3.299255e-02 +2.685524e-02 +2.881196e-02 +2.697563e-02 +2.655787e-02 +2.750476e-02 +2.664232e-02 +2.648018e-02 +3.209958e-02 +2.931902e-02 +2.824442e-02 +3.321237e-02 +2.897387e-02 +2.886036e-02 +3.047458e-02 +3.122152e-02 +2.899723e-02
+7.633333e+00 +5.945155e-01 +2.298649e-01 +5.229227e+00 +3.954565e+00 +2.457409e-02 +3.039750e-02 +2.638184e-02 +3.279742e-02 +2.669843e-02 +2.864281e-02 +2.681824e-02 +2.640374e-02 +2.734496e-02 +2.649651e-02 +2.632493e-02 +3.190986e-02 +2.914659e-02 +2.807883e-02 +3.302483e-02 +2.880694e-02 +2.869808e-02 +3.030201e-02 +3.104508e-02 +2.883671e-02
+7.650000e+00 +5.949499e-01 +2.292523e-01 +5.232814e+00 +3.949502e+00 +2.443091e-02 +3.021911e-02 +2.622872e-02 +3.260658e-02 +2.654300e-02 +2.847600e-02 +2.666145e-02 +2.625100e-02 +2.718586e-02 +2.634261e-02 +2.617081e-02 +3.172195e-02 +2.897768e-02 +2.791527e-02 +3.283509e-02 +2.863930e-02 +2.854173e-02 +3.013419e-02 +3.087003e-02 +2.867335e-02
+7.666667e+00 +5.949643e-01 +2.284568e-01 +5.220786e+00 +3.964035e+00 +2.428965e-02 +3.004639e-02 +2.607669e-02 +3.241575e-02 +2.638811e-02 +2.830903e-02 +2.650522e-02 +2.609926e-02 +2.702803e-02 +2.618981e-02 +2.601947e-02 +3.153693e-02 +2.880951e-02 +2.775532e-02 +3.264578e-02 +2.847255e-02 +2.838727e-02 +2.996379e-02 +3.068884e-02 +2.850615e-02
+7.683333e+00 +5.971438e-01 +2.281201e-01 +5.197585e+00 +4.016391e+00 +2.414803e-02 +2.986952e-02 +2.592520e-02 +3.222884e-02 +2.623524e-02 +2.814277e-02 +2.635041e-02 +2.594862e-02 +2.686960e-02 +2.603960e-02 +2.586759e-02 +3.135062e-02 +2.864402e-02 +2.759747e-02 +3.245265e-02 +2.830747e-02 +2.822865e-02 +2.979266e-02 +3.051375e-02 +2.833973e-02
+7.700000e+00 +5.990056e-01 +2.276779e-01 +5.156895e+00 +4.077401e+00 +2.400693e-02 +2.969281e-02 +2.577562e-02 +3.203941e-02 +2.608329e-02 +2.798285e-02 +2.619607e-02 +2.579988e-02 +2.671257e-02 +2.588984e-02 +2.571965e-02 +3.116881e-02 +2.848602e-02 +2.743921e-02 +3.226083e-02 +2.814389e-02 +2.806626e-02 +2.962119e-02 +3.034100e-02 +2.817925e-02
+7.716667e+00 +6.018907e-01 +2.271901e-01 +5.095012e+00 +4.141640e+00 +2.387083e-02 +2.951760e-02 +2.562446e-02 +3.185382e-02 +2.593365e-02 +2.781868e-02 +2.604312e-02 +2.564872e-02 +2.655490e-02 +2.574149e-02 +2.557381e-02 +3.099172e-02 +2.833020e-02 +2.727921e-02 +3.206986e-02 +2.798125e-02 +2.790437e-02 +2.944690e-02 +3.016837e-02 +2.801593e-02
+7.733333e+00 +6.047704e-01 +2.267095e-01 +5.022674e+00 +4.230780e+00 +2.373704e-02 +2.934364e-02 +2.547400e-02 +3.166615e-02 +2.578208e-02 +2.765504e-02 +2.589297e-02 +2.549807e-02 +2.639851e-02 +2.559793e-02 +2.542449e-02 +3.082138e-02 +2.817215e-02 +2.711867e-02 +3.187952e-02 +2.781910e-02 +2.774068e-02 +2.927350e-02 +2.999518e-02 +2.785401e-02
+7.750000e+00 +6.075861e-01 +2.263345e-01 +4.935512e+00 +4.326787e+00 +2.360113e-02 +2.917154e-02 +2.532535e-02 +3.147776e-02 +2.563030e-02 +2.749427e-02 +2.574150e-02 +2.534863e-02 +2.624568e-02 +2.545453e-02 +2.527539e-02 +3.064860e-02 +2.801171e-02 +2.695920e-02 +3.169005e-02 +2.765591e-02 +2.757736e-02 +2.910118e-02 +2.982301e-02 +2.769434e-02
+7.766667e+00 +6.109969e-01 +2.260361e-01 +4.838105e+00 +4.432307e+00 +2.346394e-02 +2.900244e-02 +2.517721e-02 +3.129100e-02 +2.547959e-02 +2.733447e-02 +2.559301e-02 +2.519953e-02 +2.609121e-02 +2.530892e-02 +2.512947e-02 +3.047353e-02 +2.785004e-02 +2.680046e-02 +3.150150e-02 +2.749463e-02 +2.741434e-02 +2.893233e-02 +2.964658e-02 +2.754639e-02
+7.783333e+00 +6.121322e-01 +2.253570e-01 +4.739848e+00 +4.528493e+00 +2.332820e-02 +2.883596e-02 +2.502932e-02 +3.110478e-02 +2.533099e-02 +2.717514e-02 +2.544506e-02 +2.505160e-02 +2.593768e-02 +2.516044e-02 +2.498371e-02 +3.030528e-02 +2.768608e-02 +2.664315e-02 +3.131413e-02 +2.733214e-02 +2.725239e-02 +2.876629e-02 +2.947289e-02 +2.739744e-02
+7.800000e+00 +6.152598e-01 +2.247865e-01 +4.630451e+00 +4.623387e+00 +2.319266e-02 +2.866677e-02 +2.488245e-02 +3.092003e-02 +2.518474e-02 +2.701793e-02 +2.530002e-02 +2.490444e-02 +2.578512e-02 +2.501222e-02 +2.483755e-02 +3.013406e-02 +2.752256e-02 +2.648630e-02 +3.112922e-02 +2.717156e-02 +2.709220e-02 +2.860066e-02 +2.930040e-02 +2.724814e-02
+7.816667e+00 +6.175239e-01 +2.241439e-01 +4.520114e+00 +4.728331e+00 +2.305822e-02 +2.849939e-02 +2.473614e-02 +3.073725e-02 +2.503832e-02 +2.686515e-02 +2.515390e-02 +2.475822e-02 +2.563304e-02 +2.486547e-02 +2.469702e-02 +2.996197e-02 +2.736075e-02 +2.633054e-02 +3.094413e-02 +2.701142e-02 +2.693351e-02 +2.843495e-02 +2.912863e-02 +2.709128e-02
+7.833333e+00 +6.203908e-01 +2.233264e-01 +4.410404e+00 +4.818461e+00 +2.292417e-02 +2.833251e-02 +2.459177e-02 +3.055637e-02 +2.489127e-02 +2.671252e-02 +2.500705e-02 +2.461289e-02 +2.548239e-02 +2.471977e-02 +2.455557e-02 +2.978901e-02 +2.719948e-02 +2.617593e-02 +3.076273e-02 +2.685256e-02 +2.677718e-02 +2.827020e-02 +2.895617e-02 +2.694034e-02
+7.850000e+00 +6.237611e-01 +2.225378e-01 +4.306398e+00 +4.918109e+00 +2.278995e-02 +2.816648e-02 +2.444876e-02 +3.038076e-02 +2.474527e-02 +2.655713e-02 +2.486497e-02 +2.446985e-02 +2.533214e-02 +2.457446e-02 +2.441185e-02 +2.961349e-02 +2.703987e-02 +2.602209e-02 +3.058707e-02 +2.669920e-02 +2.662371e-02 +2.810946e-02 +2.878531e-02 +2.678614e-02
+7.866667e+00 +6.248742e-01 +2.215897e-01 +4.209441e+00 +5.000777e+00 +2.265646e-02 +2.800182e-02 +2.430578e-02 +3.020920e-02 +2.459958e-02 +2.640066e-02 +2.472295e-02 +2.432751e-02 +2.518432e-02 +2.443007e-02 +2.426989e-02 +2.943843e-02 +2.688113e-02 +2.587343e-02 +3.041232e-02 +2.654438e-02 +2.647387e-02 +2.794728e-02 +2.861701e-02 +2.663127e-02
+7.883333e+00 +6.239914e-01 +2.205328e-01 +4.129385e+00 +5.076605e+00 +2.252434e-02 +2.783752e-02 +2.416467e-02 +3.003664e-02 +2.445527e-02 +2.624739e-02 +2.458210e-02 +2.418484e-02 +2.503687e-02 +2.428642e-02 +2.412979e-02 +2.926486e-02 +2.672460e-02 +2.572337e-02 +3.023726e-02 +2.638942e-02 +2.632284e-02 +2.778624e-02 +2.844957e-02 +2.647844e-02
+7.900000e+00 +6.239106e-01 +2.195958e-01 +4.060645e+00 +5.135082e+00 +2.239452e-02 +2.767356e-02 +2.402446e-02 +2.986982e-02 +2.431184e-02 +2.609557e-02 +2.444112e-02 +2.404457e-02 +2.489026e-02 +2.414394e-02 +2.398904e-02 +2.909162e-02 +2.656771e-02 +2.557385e-02 +3.006720e-02 +2.623369e-02 +2.617695e-02 +2.763386e-02 +2.828137e-02 +2.632644e-02
+7.916667e+00 +6.227917e-01 +2.188718e-01 +4.010908e+00 +5.188735e+00 +2.226418e-02 +2.751274e-02 +2.388791e-02 +2.969855e-02 +2.416891e-02 +2.594380e-02 +2.430108e-02 +2.390536e-02 +2.474461e-02 +2.400183e-02 +2.384998e-02 +2.892013e-02 +2.641504e-02 +2.542413e-02 +2.989466e-02 +2.607907e-02 +2.603211e-02 +2.747878e-02 +2.811445e-02 +2.617253e-02
+7.933333e+00 +6.230545e-01 +2.182335e-01 +3.986673e+00 +5.224692e+00 +2.213382e-02 +2.735124e-02 +2.374977e-02 +2.952698e-02 +2.402798e-02 +2.579176e-02 +2.416194e-02 +2.376658e-02 +2.460597e-02 +2.386089e-02 +2.371357e-02 +2.875209e-02 +2.626599e-02 +2.527486e-02 +2.972253e-02 +2.592542e-02 +2.588349e-02 +2.731973e-02 +2.794862e-02 +2.601838e-02
+7.950000e+00 +6.233336e-01 +2.176033e-01 +3.985520e+00 +5.239424e+00 +2.200596e-02 +2.718988e-02 +2.361108e-02 +2.935458e-02 +2.388738e-02 +2.564624e-02 +2.402106e-02 +2.362844e-02 +2.446602e-02 +2.372052e-02 +2.357734e-02 +2.858210e-02 +2.611328e-02 +2.512603e-02 +2.955174e-02 +2.577264e-02 +2.573345e-02 +2.716106e-02 +2.778392e-02 +2.586507e-02
+7.966667e+00 +6.237572e-01 +2.168740e-01 +3.997784e+00 +5.224677e+00 +2.187881e-02 +2.702944e-02 +2.347239e-02 +2.918077e-02 +2.374698e-02 +2.550135e-02 +2.388049e-02 +2.349126e-02 +2.432724e-02 +2.358195e-02 +2.344427e-02 +2.841505e-02 +2.596393e-02 +2.497792e-02 +2.937863e-02 +2.562111e-02 +2.558734e-02 +2.700313e-02 +2.762017e-02 +2.571306e-02
+7.983333e+00 +6.237808e-01 +2.162598e-01 +4.033076e+00 +5.198310e+00 +2.175067e-02 +2.687126e-02 +2.333474e-02 +2.900938e-02 +2.360901e-02 +2.535672e-02 +2.374079e-02 +2.336113e-02 +2.418774e-02 +2.344429e-02 +2.331048e-02 +2.825041e-02 +2.581326e-02 +2.483091e-02 +2.920486e-02 +2.547074e-02 +2.543974e-02 +2.684375e-02 +2.745751e-02 +2.556511e-02
+8.000000e+00 +6.253567e-01 +2.159906e-01 +4.101884e+00 +5.156336e+00 +2.162335e-02 +2.671299e-02 +2.319959e-02 +2.884077e-02 +2.347198e-02 +2.521067e-02 +2.360113e-02 +2.322953e-02 +2.405088e-02 +2.330955e-02 +2.317843e-02 +2.808621e-02 +2.566182e-02 +2.468708e-02 +2.903395e-02 +2.532674e-02 +2.529274e-02 +2.668661e-02 +2.729586e-02 +2.541616e-02
+8.016667e+00 +6.272380e-01 +2.158272e-01 +4.182838e+00 +5.096651e+00 +2.149711e-02 +2.655520e-02 +2.306478e-02 +2.867971e-02 +2.333773e-02 +2.506409e-02 +2.346235e-02 +2.309608e-02 +2.391934e-02 +2.317344e-02 +2.304901e-02 +2.792405e-02 +2.551128e-02 +2.454441e-02 +2.886374e-02 +2.518506e-02 +2.515352e-02 +2.652980e-02 +2.713447e-02 +2.526697e-02
+8.033333e+00 +6.271260e-01 +2.154957e-01 +4.265559e+00 +5.026971e+00 +2.137304e-02 +2.640014e-02 +2.293025e-02 +2.852419e-02 +2.320327e-02 +2.491899e-02 +2.332448e-02 +2.296256e-02 +2.378704e-02 +2.303772e-02 +2.292177e-02 +2.776071e-02 +2.536129e-02 +2.440309e-02 +2.869706e-02 +2.504103e-02 +2.501102e-02 +2.637391e-02 +2.697483e-02 +2.511979e-02
+8.050000e+00 +6.273450e-01 +2.151137e-01 +4.357125e+00 +4.944049e+00 +2.124919e-02 +2.624769e-02 +2.279654e-02 +2.836549e-02 +2.307203e-02 +2.477834e-02 +2.318757e-02 +2.283207e-02 +2.364934e-02 +2.290251e-02 +2.279641e-02 +2.759759e-02 +2.521190e-02 +2.426165e-02 +2.853124e-02 +2.490063e-02 +2.486862e-02 +2.621817e-02 +2.681659e-02 +2.497247e-02
+8.066667e+00 +6.288621e-01 +2.149664e-01 +4.468582e+00 +4.846604e+00 +2.112679e-02 +2.609860e-02 +2.266415e-02 +2.821739e-02 +2.293962e-02 +2.463260e-02 +2.305545e-02 +2.270266e-02 +2.351530e-02 +2.276847e-02 +2.266678e-02 +2.743607e-02 +2.506340e-02 +2.412106e-02 +2.836523e-02 +2.475809e-02 +2.473083e-02 +2.606362e-02 +2.665866e-02 +2.482671e-02
+8.083333e+00 +6.308587e-01 +2.145233e-01 +4.571188e+00 +4.744379e+00 +2.100564e-02 +2.594888e-02 +2.253149e-02 +2.806381e-02 +2.280609e-02 +2.448857e-02 +2.292299e-02 +2.257572e-02 +2.337825e-02 +2.263566e-02 +2.253807e-02 +2.727425e-02 +2.491632e-02 +2.397912e-02 +2.820140e-02 +2.461735e-02 +2.458793e-02 +2.590987e-02 +2.650134e-02 +2.468252e-02
+8.100000e+00 +6.319439e-01 +2.141605e-01 +4.682563e+00 +4.634637e+00 +2.088344e-02 +2.579910e-02 +2.239938e-02 +2.790736e-02 +2.267404e-02 +2.434555e-02 +2.279184e-02 +2.244756e-02 +2.324205e-02 +2.250475e-02 +2.240771e-02 +2.711505e-02 +2.477141e-02 +2.383846e-02 +2.804162e-02 +2.447435e-02 +2.444473e-02 +2.575830e-02 +2.634496e-02 +2.454203e-02
+8.116667e+00 +6.310133e-01 +2.134957e-01 +4.782837e+00 +4.523804e+00 +2.076268e-02 +2.564861e-02 +2.226938e-02 +2.775182e-02 +2.254588e-02 +2.420351e-02 +2.265888e-02 +2.231692e-02 +2.310593e-02 +2.237496e-02 +2.227716e-02 +2.695823e-02 +2.462704e-02 +2.369933e-02 +2.787748e-02 +2.433449e-02 +2.430306e-02 +2.560726e-02 +2.619039e-02 +2.440311e-02
+8.133333e+00 +6.309682e-01 +2.129576e-01 +4.886374e+00 +4.413759e+00 +2.064360e-02 +2.549882e-02 +2.214067e-02 +2.759736e-02 +2.241909e-02 +2.406290e-02 +2.252699e-02 +2.218694e-02 +2.297114e-02 +2.224553e-02 +2.214687e-02 +2.679915e-02 +2.448779e-02 +2.356068e-02 +2.771325e-02 +2.419491e-02 +2.416045e-02 +2.545922e-02 +2.603993e-02 +2.426207e-02
+8.150000e+00 +6.290052e-01 +2.120578e-01 +4.965381e+00 +4.308631e+00 +2.052391e-02 +2.535054e-02 +2.201203e-02 +2.744183e-02 +2.229270e-02 +2.392404e-02 +2.239547e-02 +2.205896e-02 +2.283812e-02 +2.211924e-02 +2.201734e-02 +2.664115e-02 +2.435080e-02 +2.342246e-02 +2.754940e-02 +2.405607e-02 +2.402186e-02 +2.531140e-02 +2.588858e-02 +2.412139e-02
+8.166667e+00 +6.282071e-01 +2.112884e-01 +5.049957e+00 +4.210834e+00 +2.040381e-02 +2.520411e-02 +2.188479e-02 +2.728389e-02 +2.216694e-02 +2.378436e-02 +2.226428e-02 +2.193122e-02 +2.270492e-02 +2.199383e-02 +2.188842e-02 +2.648465e-02 +2.421047e-02 +2.328488e-02 +2.738726e-02 +2.391715e-02 +2.388146e-02 +2.516441e-02 +2.574028e-02 +2.397984e-02
+8.183333e+00 +6.271208e-01 +2.103489e-01 +5.123547e+00 +4.127163e+00 +2.028477e-02 +2.506065e-02 +2.175797e-02 +2.712842e-02 +2.204198e-02 +2.364715e-02 +2.213403e-02 +2.180351e-02 +2.257170e-02 +2.187073e-02 +2.176149e-02 +2.632831e-02 +2.407007e-02 +2.314829e-02 +2.722534e-02 +2.377844e-02 +2.374289e-02 +2.501679e-02 +2.559138e-02 +2.383901e-02
+8.200000e+00 +6.258385e-01 +2.093172e-01 +5.179030e+00 +4.059452e+00 +2.016641e-02 +2.491434e-02 +2.163149e-02 +2.697322e-02 +2.191506e-02 +2.350932e-02 +2.200455e-02 +2.167583e-02 +2.243980e-02 +2.174883e-02 +2.163776e-02 +2.617299e-02 +2.393219e-02 +2.301346e-02 +2.706745e-02 +2.364124e-02 +2.360855e-02 +2.487013e-02 +2.544494e-02 +2.369912e-02
+8.216667e+00 +6.256807e-01 +2.084848e-01 +5.228214e+00 +4.003820e+00 +2.004894e-02 +2.477185e-02 +2.150560e-02 +2.681922e-02 +2.178677e-02 +2.337204e-02 +2.187565e-02 +2.154987e-02 +2.230897e-02 +2.162443e-02 +2.151258e-02 +2.601891e-02 +2.379857e-02 +2.288001e-02 +2.690862e-02 +2.350374e-02 +2.347235e-02 +2.472802e-02 +2.530190e-02 +2.356008e-02
+8.233333e+00 +6.252167e-01 +2.075984e-01 +5.245492e+00 +3.967372e+00 +1.993238e-02 +2.463143e-02 +2.138008e-02 +2.666364e-02 +2.165962e-02 +2.323802e-02 +2.174819e-02 +2.142406e-02 +2.218002e-02 +2.150337e-02 +2.138658e-02 +2.586687e-02 +2.366466e-02 +2.274943e-02 +2.675149e-02 +2.336856e-02 +2.333609e-02 +2.458461e-02 +2.515994e-02 +2.342223e-02
+8.250000e+00 +6.257099e-01 +2.069759e-01 +5.260202e+00 +3.960792e+00 +1.981761e-02 +2.449167e-02 +2.125479e-02 +2.650778e-02 +2.153270e-02 +2.310828e-02 +2.162151e-02 +2.129895e-02 +2.205137e-02 +2.138102e-02 +2.126321e-02 +2.571815e-02 +2.353197e-02 +2.261998e-02 +2.659662e-02 +2.323438e-02 +2.320343e-02 +2.444278e-02 +2.501478e-02 +2.328589e-02
+8.266667e+00 +6.265808e-01 +2.062750e-01 +5.250683e+00 +3.967815e+00 +1.970376e-02 +2.435435e-02 +2.113144e-02 +2.635260e-02 +2.140846e-02 +2.297872e-02 +2.149574e-02 +2.117487e-02 +2.192240e-02 +2.125720e-02 +2.113883e-02 +2.557297e-02 +2.339789e-02 +2.248965e-02 +2.644038e-02 +2.310196e-02 +2.307256e-02 +2.430448e-02 +2.486877e-02 +2.315166e-02
+8.283333e+00 +6.266120e-01 +2.055130e-01 +5.222177e+00 +4.005185e+00 +1.958933e-02 +2.422118e-02 +2.100800e-02 +2.619855e-02 +2.128349e-02 +2.284723e-02 +2.137057e-02 +2.105082e-02 +2.179416e-02 +2.113288e-02 +2.101531e-02 +2.542755e-02 +2.326321e-02 +2.236085e-02 +2.628566e-02 +2.296719e-02 +2.293831e-02 +2.416320e-02 +2.472371e-02 +2.301915e-02
+8.300000e+00 +6.291571e-01 +2.052004e-01 +5.180544e+00 +4.070985e+00 +1.947556e-02 +2.409033e-02 +2.088513e-02 +2.604491e-02 +2.115992e-02 +2.271525e-02 +2.124618e-02 +2.092783e-02 +2.166661e-02 +2.100898e-02 +2.089244e-02 +2.528470e-02 +2.312754e-02 +2.223312e-02 +2.613465e-02 +2.283282e-02 +2.280775e-02 +2.402269e-02 +2.457885e-02 +2.288555e-02
+8.316667e+00 +6.327155e-01 +2.046859e-01 +5.119737e+00 +4.132499e+00 +1.936255e-02 +2.396413e-02 +2.076273e-02 +2.589291e-02 +2.103632e-02 +2.258391e-02 +2.112239e-02 +2.080549e-02 +2.153953e-02 +2.088611e-02 +2.077067e-02 +2.513776e-02 +2.299338e-02 +2.210435e-02 +2.598048e-02 +2.270115e-02 +2.267629e-02 +2.388543e-02 +2.443409e-02 +2.275420e-02
+8.333333e+00 +6.370742e-01 +2.042947e-01 +5.049271e+00 +4.216887e+00 +1.924962e-02 +2.383887e-02 +2.064191e-02 +2.574166e-02 +2.091380e-02 +2.245480e-02 +2.100017e-02 +2.068404e-02 +2.141453e-02 +2.076426e-02 +2.064927e-02 +2.499027e-02 +2.286052e-02 +2.197495e-02 +2.582821e-02 +2.256877e-02 +2.254533e-02 +2.374726e-02 +2.429065e-02 +2.262422e-02
+8.350000e+00 +6.411414e-01 +2.040603e-01 +4.965986e+00 +4.311863e+00 +1.913715e-02 +2.370916e-02 +2.052121e-02 +2.559690e-02 +2.079145e-02 +2.232432e-02 +2.087866e-02 +2.056312e-02 +2.128970e-02 +2.064263e-02 +2.052906e-02 +2.484904e-02 +2.272954e-02 +2.184656e-02 +2.567626e-02 +2.243665e-02 +2.241621e-02 +2.361156e-02 +2.414862e-02 +2.249650e-02
+8.366667e+00 +6.428948e-01 +2.033849e-01 +4.871432e+00 +4.406238e+00 +1.902551e-02 +2.358142e-02 +2.040151e-02 +2.545117e-02 +2.066966e-02 +2.219344e-02 +2.076059e-02 +2.044531e-02 +2.116536e-02 +2.052194e-02 +2.040992e-02 +2.470820e-02 +2.259677e-02 +2.171857e-02 +2.552843e-02 +2.230795e-02 +2.228607e-02 +2.347345e-02 +2.400732e-02 +2.236651e-02
+8.383333e+00 +6.461796e-01 +2.029728e-01 +4.769016e+00 +4.514111e+00 +1.891453e-02 +2.345208e-02 +2.028279e-02 +2.531245e-02 +2.054865e-02 +2.206466e-02 +2.063958e-02 +2.032843e-02 +2.104206e-02 +2.040268e-02 +2.029175e-02 +2.457016e-02 +2.246511e-02 +2.159280e-02 +2.537891e-02 +2.217841e-02 +2.215626e-02 +2.333711e-02 +2.386664e-02 +2.223921e-02
+8.400000e+00 +6.486982e-01 +2.025153e-01 +4.659439e+00 +4.614639e+00 +1.880623e-02 +2.332140e-02 +2.016473e-02 +2.517497e-02 +2.043020e-02 +2.193581e-02 +2.051938e-02 +2.021161e-02 +2.091947e-02 +2.028410e-02 +2.017344e-02 +2.443047e-02 +2.233342e-02 +2.146701e-02 +2.523169e-02 +2.205100e-02 +2.202627e-02 +2.320096e-02 +2.372651e-02 +2.211349e-02
+8.416667e+00 +6.498584e-01 +2.019019e-01 +4.546644e+00 +4.709048e+00 +1.869959e-02 +2.319204e-02 +2.004740e-02 +2.503767e-02 +2.031285e-02 +2.180725e-02 +2.039949e-02 +2.009701e-02 +2.079808e-02 +2.016617e-02 +2.005760e-02 +2.428915e-02 +2.220235e-02 +2.134152e-02 +2.508670e-02 +2.192720e-02 +2.189755e-02 +2.306545e-02 +2.358708e-02 +2.198609e-02
+8.433333e+00 +6.505673e-01 +2.013139e-01 +4.436404e+00 +4.810606e+00 +1.859136e-02 +2.305769e-02 +1.993065e-02 +2.490105e-02 +2.019532e-02 +2.167936e-02 +2.028087e-02 +1.998327e-02 +2.067765e-02 +2.005002e-02 +1.994086e-02 +2.414838e-02 +2.207247e-02 +2.121649e-02 +2.494715e-02 +2.180204e-02 +2.176923e-02 +2.293271e-02 +2.344932e-02 +2.185880e-02
+8.450000e+00 +6.496099e-01 +2.005926e-01 +4.331336e+00 +4.902411e+00 +1.848300e-02 +2.292394e-02 +1.981449e-02 +2.476867e-02 +2.007729e-02 +2.155267e-02 +2.016335e-02 +1.986727e-02 +2.055764e-02 +1.993448e-02 +1.982516e-02 +2.400753e-02 +2.194314e-02 +2.109372e-02 +2.480659e-02 +2.167826e-02 +2.164235e-02 +2.280041e-02 +2.331214e-02 +2.173175e-02
+8.466667e+00 +6.493407e-01 +2.000728e-01 +4.234796e+00 +4.998993e+00 +1.837512e-02 +2.278952e-02 +1.970022e-02 +2.463001e-02 +1.996038e-02 +2.142658e-02 +2.004537e-02 +1.975249e-02 +2.043852e-02 +1.982136e-02 +1.970977e-02 +2.386866e-02 +2.181522e-02 +2.097358e-02 +2.467544e-02 +2.155358e-02 +2.151619e-02 +2.267048e-02 +2.317725e-02 +2.160538e-02
+8.483333e+00 +6.472210e-01 +1.992786e-01 +4.145523e+00 +5.067355e+00 +1.826791e-02 +2.265603e-02 +1.958877e-02 +2.449479e-02 +1.984412e-02 +2.130106e-02 +1.992847e-02 +1.963738e-02 +2.032125e-02 +1.970874e-02 +1.959495e-02 +2.373203e-02 +2.168897e-02 +2.085295e-02 +2.454039e-02 +2.142824e-02 +2.139080e-02 +2.254126e-02 +2.304232e-02 +2.147897e-02
+8.500000e+00 +6.469081e-01 +1.985665e-01 +4.075231e+00 +5.125558e+00 +1.816158e-02 +2.252385e-02 +1.948059e-02 +2.435844e-02 +1.972933e-02 +2.117625e-02 +1.981179e-02 +1.952284e-02 +2.020531e-02 +1.959507e-02 +1.948027e-02 +2.359466e-02 +2.156193e-02 +2.073413e-02 +2.440986e-02 +2.130368e-02 +2.126647e-02 +2.241486e-02 +2.290833e-02 +2.135500e-02
+8.516667e+00 +6.480259e-01 +1.980011e-01 +4.022403e+00 +5.178609e+00 +1.805631e-02 +2.239265e-02 +1.937033e-02 +2.422319e-02 +1.961422e-02 +2.105231e-02 +1.969709e-02 +1.940925e-02 +2.008804e-02 +1.948194e-02 +1.936773e-02 +2.346113e-02 +2.143610e-02 +2.061442e-02 +2.427880e-02 +2.117963e-02 +2.114285e-02 +2.228987e-02 +2.277446e-02 +2.123094e-02
+8.533333e+00 +6.480757e-01 +1.972446e-01 +3.984203e+00 +5.200758e+00 +1.795137e-02 +2.226525e-02 +1.925897e-02 +2.408595e-02 +1.949953e-02 +2.092963e-02 +1.958443e-02 +1.929712e-02 +1.997054e-02 +1.936989e-02 +1.925579e-02 +2.332598e-02 +2.131234e-02 +2.049662e-02 +2.414498e-02 +2.105582e-02 +2.102027e-02 +2.216181e-02 +2.264211e-02 +2.110970e-02
+8.550000e+00 +6.487794e-01 +1.967025e-01 +3.966174e+00 +5.216065e+00 +1.784929e-02 +2.213889e-02 +1.914847e-02 +2.394751e-02 +1.938675e-02 +2.080813e-02 +1.947165e-02 +1.918477e-02 +1.985367e-02 +1.925804e-02 +1.914572e-02 +2.319042e-02 +2.118852e-02 +2.037885e-02 +2.400983e-02 +2.093256e-02 +2.089843e-02 +2.203405e-02 +2.251084e-02 +2.098692e-02
+8.566667e+00 +6.480349e-01 +1.960509e-01 +3.977987e+00 +5.216192e+00 +1.774768e-02 +2.201174e-02 +1.903780e-02 +2.380935e-02 +1.927684e-02 +2.069023e-02 +1.936058e-02 +1.907292e-02 +1.973817e-02 +1.914684e-02 +1.903609e-02 +2.305631e-02 +2.106804e-02 +2.026008e-02 +2.387031e-02 +2.081053e-02 +2.077705e-02 +2.190495e-02 +2.238228e-02 +2.086436e-02
+8.583333e+00 +6.459488e-01 +1.954662e-01 +4.012907e+00 +5.189669e+00 +1.764755e-02 +2.188836e-02 +1.892787e-02 +2.367116e-02 +1.916690e-02 +2.057477e-02 +1.925212e-02 +1.896147e-02 +1.962401e-02 +1.903789e-02 +1.892742e-02 +2.292440e-02 +2.095085e-02 +2.014229e-02 +2.373114e-02 +2.068921e-02 +2.065681e-02 +2.177801e-02 +2.225343e-02 +2.074317e-02
+8.600000e+00 +6.439973e-01 +1.950853e-01 +4.066404e+00 +5.148572e+00 +1.754850e-02 +2.176243e-02 +1.881778e-02 +2.353249e-02 +1.905732e-02 +2.045951e-02 +1.914408e-02 +1.885064e-02 +1.951011e-02 +1.893247e-02 +1.881877e-02 +2.279324e-02 +2.083592e-02 +2.002555e-02 +2.359584e-02 +2.056855e-02 +2.053787e-02 +2.165040e-02 +2.212467e-02 +2.062179e-02
+8.616667e+00 +6.424722e-01 +1.947015e-01 +4.131322e+00 +5.089241e+00 +1.745082e-02 +2.163768e-02 +1.870805e-02 +2.339648e-02 +1.894771e-02 +2.034615e-02 +1.903552e-02 +1.874045e-02 +1.939604e-02 +1.882436e-02 +1.871071e-02 +2.266618e-02 +2.072317e-02 +1.990873e-02 +2.346428e-02 +2.044973e-02 +2.041971e-02 +2.152358e-02 +2.199724e-02 +2.050136e-02
+8.633333e+00 +6.414962e-01 +1.943288e-01 +4.209137e+00 +5.017699e+00 +1.735188e-02 +2.151407e-02 +1.859871e-02 +2.326056e-02 +1.883805e-02 +2.023082e-02 +1.892572e-02 +1.863147e-02 +1.928347e-02 +1.871615e-02 +1.860330e-02 +2.253560e-02 +2.060994e-02 +1.979278e-02 +2.333682e-02 +2.033180e-02 +2.030080e-02 +2.139761e-02 +2.187022e-02 +2.038277e-02
+8.650000e+00 +6.422674e-01 +1.940979e-01 +4.308346e+00 +4.937790e+00 +1.725464e-02 +2.139351e-02 +1.848999e-02 +2.312524e-02 +1.872922e-02 +2.011470e-02 +1.881563e-02 +1.852310e-02 +1.917131e-02 +1.860795e-02 +1.849517e-02 +2.240674e-02 +2.049606e-02 +1.967753e-02 +2.320648e-02 +2.021334e-02 +2.018278e-02 +2.127323e-02 +2.174370e-02 +2.026350e-02
+8.666667e+00 +6.452980e-01 +1.940754e-01 +4.423964e+00 +4.848602e+00 +1.715753e-02 +2.127215e-02 +1.838201e-02 +2.299004e-02 +1.862166e-02 +1.999763e-02 +1.870719e-02 +1.841525e-02 +1.906015e-02 +1.850026e-02 +1.838714e-02 +2.227629e-02 +2.037884e-02 +1.956388e-02 +2.307544e-02 +2.009508e-02 +2.006541e-02 +2.115208e-02 +2.161831e-02 +2.014570e-02
+8.683333e+00 +6.464817e-01 +1.936714e-01 +4.523144e+00 +4.749739e+00 +1.705874e-02 +2.114900e-02 +1.827461e-02 +2.285739e-02 +1.851487e-02 +1.988182e-02 +1.859965e-02 +1.830849e-02 +1.894992e-02 +1.839256e-02 +1.827975e-02 +2.214804e-02 +2.026150e-02 +1.945215e-02 +2.294344e-02 +1.997758e-02 +1.994894e-02 +2.102897e-02 +2.149401e-02 +2.003000e-02
+8.700000e+00 +6.475358e-01 +1.932012e-01 +4.626002e+00 +4.640185e+00 +1.696043e-02 +2.102608e-02 +1.816783e-02 +2.272367e-02 +1.840828e-02 +1.976623e-02 +1.849445e-02 +1.820216e-02 +1.884112e-02 +1.828668e-02 +1.817297e-02 +2.202072e-02 +2.014622e-02 +1.933961e-02 +2.281214e-02 +1.986078e-02 +1.983224e-02 +2.090630e-02 +2.137067e-02 +1.991569e-02
+8.716667e+00 +6.486226e-01 +1.926769e-01 +4.731410e+00 +4.530830e+00 +1.686240e-02 +2.090473e-02 +1.806247e-02 +2.259166e-02 +1.830207e-02 +1.965080e-02 +1.838949e-02 +1.809596e-02 +1.873275e-02 +1.818285e-02 +1.806696e-02 +2.189371e-02 +2.003056e-02 +1.922815e-02 +2.267996e-02 +1.974525e-02 +1.971645e-02 +2.078408e-02 +2.125028e-02 +1.980148e-02
+8.733333e+00 +6.493944e-01 +1.921612e-01 +4.834521e+00 +4.420706e+00 +1.676428e-02 +2.078273e-02 +1.795829e-02 +2.245964e-02 +1.819660e-02 +1.953603e-02 +1.828605e-02 +1.799036e-02 +1.862491e-02 +1.807930e-02 +1.796176e-02 +2.176752e-02 +1.991563e-02 +1.911853e-02 +2.254853e-02 +1.963079e-02 +1.960126e-02 +2.066289e-02 +2.112813e-02 +1.968611e-02
+8.750000e+00 +6.484605e-01 +1.915980e-01 +4.925904e+00 +4.314463e+00 +1.666688e-02 +2.066240e-02 +1.785438e-02 +2.232889e-02 +1.809236e-02 +1.942223e-02 +1.818408e-02 +1.788581e-02 +1.851783e-02 +1.797527e-02 +1.785720e-02 +2.164096e-02 +1.980137e-02 +1.901004e-02 +2.241877e-02 +1.951696e-02 +1.948682e-02 +2.054225e-02 +2.100528e-02 +1.957267e-02
+8.766667e+00 +6.479669e-01 +1.908658e-01 +5.012075e+00 +4.216423e+00 +1.657050e-02 +2.054563e-02 +1.775150e-02 +2.219850e-02 +1.798765e-02 +1.930947e-02 +1.808170e-02 +1.778178e-02 +1.841069e-02 +1.787219e-02 +1.775415e-02 +2.151441e-02 +1.968826e-02 +1.890241e-02 +2.229080e-02 +1.940430e-02 +1.937289e-02 +2.042342e-02 +2.088220e-02 +1.945967e-02
+8.783333e+00 +6.495023e-01 +1.902478e-01 +5.086581e+00 +4.125897e+00 +1.647451e-02 +2.042749e-02 +1.765009e-02 +2.206877e-02 +1.788314e-02 +1.919742e-02 +1.798006e-02 +1.767855e-02 +1.830450e-02 +1.776907e-02 +1.765073e-02 +2.138887e-02 +1.957508e-02 +1.879426e-02 +2.216269e-02 +1.929211e-02 +1.925978e-02 +2.030634e-02 +2.075999e-02 +1.934632e-02
+8.800000e+00 +6.506344e-01 +1.896414e-01 +5.162200e+00 +4.060922e+00 +1.637925e-02 +2.030947e-02 +1.754867e-02 +2.193974e-02 +1.777960e-02 +1.908651e-02 +1.787660e-02 +1.757637e-02 +1.819788e-02 +1.766592e-02 +1.754804e-02 +2.126414e-02 +1.946216e-02 +1.868516e-02 +2.203563e-02 +1.918044e-02 +1.914717e-02 +2.019013e-02 +2.063846e-02 +1.923365e-02
+8.816667e+00 +6.515183e-01 +1.889037e-01 +5.208630e+00 +4.003293e+00 +1.628381e-02 +2.019218e-02 +1.744683e-02 +2.181101e-02 +1.767704e-02 +1.897531e-02 +1.777374e-02 +1.747402e-02 +1.809180e-02 +1.756383e-02 +1.744621e-02 +2.113994e-02 +1.934898e-02 +1.857615e-02 +2.190793e-02 +1.906838e-02 +1.903526e-02 +2.007353e-02 +2.051817e-02 +1.912115e-02
+8.833333e+00 +6.515070e-01 +1.881078e-01 +5.236293e+00 +3.967690e+00 +1.618891e-02 +2.007468e-02 +1.734582e-02 +2.168306e-02 +1.757435e-02 +1.886440e-02 +1.767106e-02 +1.737269e-02 +1.798663e-02 +1.746281e-02 +1.734543e-02 +2.101687e-02 +1.923690e-02 +1.846765e-02 +2.178216e-02 +1.895741e-02 +1.892404e-02 +1.995735e-02 +2.039835e-02 +1.900958e-02
+8.850000e+00 +6.518844e-01 +1.872115e-01 +5.235962e+00 +3.949315e+00 +1.609464e-02 +1.995824e-02 +1.724616e-02 +2.155664e-02 +1.747244e-02 +1.875431e-02 +1.756852e-02 +1.727149e-02 +1.788250e-02 +1.736163e-02 +1.724504e-02 +2.089513e-02 +1.912572e-02 +1.835982e-02 +2.165610e-02 +1.884763e-02 +1.881422e-02 +1.984097e-02 +2.027913e-02 +1.890185e-02
+8.866667e+00 +6.525904e-01 +1.863611e-01 +5.231109e+00 +3.952970e+00 +1.600081e-02 +1.984250e-02 +1.714683e-02 +2.143115e-02 +1.737094e-02 +1.864509e-02 +1.746672e-02 +1.717093e-02 +1.777828e-02 +1.726189e-02 +1.714479e-02 +2.077574e-02 +1.901420e-02 +1.825272e-02 +2.153054e-02 +1.873830e-02 +1.870476e-02 +1.972487e-02 +2.016060e-02 +1.879467e-02
+8.883333e+00 +6.543537e-01 +1.857501e-01 +5.208194e+00 +3.975072e+00 +1.590785e-02 +1.972727e-02 +1.704737e-02 +2.130775e-02 +1.726961e-02 +1.853660e-02 +1.736494e-02 +1.707188e-02 +1.767447e-02 +1.716154e-02 +1.704565e-02 +2.065625e-02 +1.890327e-02 +1.814764e-02 +2.140628e-02 +1.863127e-02 +1.859665e-02 +1.960950e-02 +2.004287e-02 +1.868886e-02
+8.900000e+00 +6.562522e-01 +1.852161e-01 +5.167696e+00 +4.024402e+00 +1.581588e-02 +1.961196e-02 +1.694863e-02 +2.118428e-02 +1.716899e-02 +1.842929e-02 +1.726397e-02 +1.697229e-02 +1.757164e-02 +1.706274e-02 +1.694710e-02 +2.053859e-02 +1.879351e-02 +1.804391e-02 +2.128128e-02 +1.852383e-02 +1.848952e-02 +1.949500e-02 +1.992611e-02 +1.858776e-02
+8.916667e+00 +6.587336e-01 +1.847373e-01 +5.104169e+00 +4.102405e+00 +1.572375e-02 +1.949745e-02 +1.685096e-02 +2.106203e-02 +1.706947e-02 +1.832169e-02 +1.716383e-02 +1.687356e-02 +1.746919e-02 +1.696419e-02 +1.684887e-02 +2.042031e-02 +1.868440e-02 +1.794071e-02 +2.115701e-02 +1.841595e-02 +1.838169e-02 +1.938118e-02 +1.981078e-02 +1.848804e-02
+8.933333e+00 +6.614868e-01 +1.843957e-01 +5.034854e+00 +4.185929e+00 +1.563245e-02 +1.938370e-02 +1.675359e-02 +2.094152e-02 +1.697138e-02 +1.821462e-02 +1.706386e-02 +1.677510e-02 +1.736730e-02 +1.686642e-02 +1.675124e-02 +2.030228e-02 +1.857567e-02 +1.783801e-02 +2.103333e-02 +1.830853e-02 +1.827527e-02 +1.926875e-02 +1.969725e-02 +1.839098e-02
+8.950000e+00 +6.633024e-01 +1.838498e-01 +4.952286e+00 +4.270881e+00 +1.554227e-02 +1.927092e-02 +1.665664e-02 +2.081932e-02 +1.687447e-02 +1.810839e-02 +1.696546e-02 +1.667731e-02 +1.726594e-02 +1.676873e-02 +1.665398e-02 +2.018416e-02 +1.846744e-02 +1.773536e-02 +2.091113e-02 +1.820254e-02 +1.816925e-02 +1.915716e-02 +1.958570e-02 +1.829087e-02
+8.966667e+00 +6.656940e-01 +1.838314e-01 +4.856359e+00 +4.385188e+00 +1.545275e-02 +1.915894e-02 +1.656010e-02 +2.069966e-02 +1.677862e-02 +1.800400e-02 +1.686756e-02 +1.658063e-02 +1.716518e-02 +1.667131e-02 +1.655790e-02 +2.006651e-02 +1.835977e-02 +1.763267e-02 +2.078949e-02 +1.809746e-02 +1.806405e-02 +1.904617e-02 +1.947287e-02 +1.819071e-02
+8.983333e+00 +6.653202e-01 +1.834661e-01 +4.758129e+00 +4.485526e+00 +1.536326e-02 +1.904732e-02 +1.646391e-02 +2.058088e-02 +1.668208e-02 +1.790125e-02 +1.676959e-02 +1.648409e-02 +1.706515e-02 +1.657415e-02 +1.646205e-02 +1.994920e-02 +1.825295e-02 +1.752989e-02 +2.066880e-02 +1.799315e-02 +1.795876e-02 +1.893614e-02 +1.936156e-02 +1.808996e-02
+9.000000e+00 +6.651688e-01 +1.831117e-01 +4.649734e+00 +4.600948e+00 +1.527422e-02 +1.893595e-02 +1.636847e-02 +2.046158e-02 +1.658553e-02 +1.779810e-02 +1.667206e-02 +1.638809e-02 +1.696584e-02 +1.647756e-02 +1.636811e-02 +1.983317e-02 +1.814754e-02 +1.742796e-02 +2.054974e-02 +1.788918e-02 +1.785402e-02 +1.882666e-02 +1.925163e-02 +1.798993e-02
+9.016667e+00 +6.647553e-01 +1.826996e-01 +4.537590e+00 +4.698037e+00 +1.518567e-02 +1.882615e-02 +1.627331e-02 +2.034335e-02 +1.648899e-02 +1.769512e-02 +1.657518e-02 +1.629254e-02 +1.686684e-02 +1.638224e-02 +1.627432e-02 +1.971732e-02 +1.804386e-02 +1.732634e-02 +2.043141e-02 +1.778784e-02 +1.775008e-02 +1.871724e-02 +1.914038e-02 +1.788949e-02
+9.033333e+00 +6.627137e-01 +1.822629e-01 +4.428169e+00 +4.812937e+00 +1.509735e-02 +1.871687e-02 +1.617863e-02 +2.022750e-02 +1.639283e-02 +1.759295e-02 +1.647856e-02 +1.619758e-02 +1.676850e-02 +1.628752e-02 +1.618094e-02 +1.960383e-02 +1.794085e-02 +1.722551e-02 +2.031232e-02 +1.768601e-02 +1.764682e-02 +1.860848e-02 +1.902994e-02 +1.779074e-02
+9.050000e+00 +6.614871e-01 +1.819221e-01 +4.321569e+00 +4.916542e+00 +1.500986e-02 +1.860799e-02 +1.608533e-02 +2.011043e-02 +1.629748e-02 +1.749046e-02 +1.638275e-02 +1.610314e-02 +1.667068e-02 +1.619292e-02 +1.608824e-02 +1.949122e-02 +1.783875e-02 +1.712526e-02 +2.019341e-02 +1.758487e-02 +1.754541e-02 +1.850089e-02 +1.891941e-02 +1.769354e-02
+9.066667e+00 +6.610139e-01 +1.815817e-01 +4.221472e+00 +5.015933e+00 +1.492272e-02 +1.849946e-02 +1.599260e-02 +1.999409e-02 +1.620244e-02 +1.738894e-02 +1.628723e-02 +1.600932e-02 +1.657349e-02 +1.609906e-02 +1.599555e-02 +1.937819e-02 +1.773657e-02 +1.702597e-02 +2.007525e-02 +1.748423e-02 +1.744432e-02 +1.839435e-02 +1.880961e-02 +1.759733e-02
+9.083333e+00 +6.587399e-01 +1.810528e-01 +4.136483e+00 +5.102454e+00 +1.483672e-02 +1.839256e-02 +1.590103e-02 +1.988022e-02 +1.610807e-02 +1.728773e-02 +1.619247e-02 +1.591602e-02 +1.647684e-02 +1.600523e-02 +1.590302e-02 +1.926544e-02 +1.763490e-02 +1.692730e-02 +1.995788e-02 +1.738243e-02 +1.734377e-02 +1.828811e-02 +1.870006e-02 +1.750052e-02
+9.100000e+00 +6.555338e-01 +1.804146e-01 +4.066141e+00 +5.164219e+00 +1.475088e-02 +1.828594e-02 +1.580926e-02 +1.976731e-02 +1.601485e-02 +1.718688e-02 +1.609896e-02 +1.582333e-02 +1.638146e-02 +1.591246e-02 +1.581075e-02 +1.915340e-02 +1.753280e-02 +1.682870e-02 +1.984243e-02 +1.728141e-02 +1.724324e-02 +1.818264e-02 +1.859132e-02 +1.740318e-02
+9.116667e+00 +6.524393e-01 +1.797997e-01 +4.008548e+00 +5.219054e+00 +1.466521e-02 +1.818148e-02 +1.571793e-02 +1.965372e-02 +1.592274e-02 +1.708705e-02 +1.600542e-02 +1.573146e-02 +1.628620e-02 +1.582013e-02 +1.571866e-02 +1.904249e-02 +1.743171e-02 +1.673064e-02 +1.972703e-02 +1.718057e-02 +1.714282e-02 +1.807649e-02 +1.848323e-02 +1.730543e-02
+9.133333e+00 +6.485187e-01 +1.789789e-01 +3.971797e+00 +5.245103e+00 +1.458032e-02 +1.807811e-02 +1.562684e-02 +1.954109e-02 +1.583010e-02 +1.698808e-02 +1.591299e-02 +1.564012e-02 +1.619156e-02 +1.572845e-02 +1.562724e-02 +1.893216e-02 +1.733047e-02 +1.663307e-02 +1.961227e-02 +1.708038e-02 +1.704288e-02 +1.797153e-02 +1.837598e-02 +1.720860e-02
+9.150000e+00 +6.453183e-01 +1.783564e-01 +3.958776e+00 +5.251697e+00 +1.449557e-02 +1.797639e-02 +1.553608e-02 +1.942784e-02 +1.573791e-02 +1.688996e-02 +1.582118e-02 +1.554952e-02 +1.609774e-02 +1.563763e-02 +1.553646e-02 +1.882417e-02 +1.723052e-02 +1.653608e-02 +1.949891e-02 +1.698149e-02 +1.694422e-02 +1.786718e-02 +1.826961e-02 +1.711241e-02
+9.166667e+00 +6.431187e-01 +1.779784e-01 +3.978436e+00 +5.250797e+00 +1.441131e-02 +1.787356e-02 +1.544662e-02 +1.931714e-02 +1.564666e-02 +1.679146e-02 +1.573018e-02 +1.545901e-02 +1.600398e-02 +1.554840e-02 +1.544641e-02 +1.871521e-02 +1.713201e-02 +1.643980e-02 +1.938547e-02 +1.688364e-02 +1.684674e-02 +1.776359e-02 +1.816410e-02 +1.701436e-02
+9.183333e+00 +6.423377e-01 +1.775218e-01 +4.011505e+00 +5.230519e+00 +1.432821e-02 +1.777248e-02 +1.535817e-02 +1.921102e-02 +1.555573e-02 +1.669395e-02 +1.563958e-02 +1.536957e-02 +1.591113e-02 +1.545901e-02 +1.535673e-02 +1.860697e-02 +1.703587e-02 +1.634421e-02 +1.927281e-02 +1.678555e-02 +1.674979e-02 +1.766054e-02 +1.805919e-02 +1.691572e-02
+9.200000e+00 +6.437456e-01 +1.772453e-01 +4.068251e+00 +5.200918e+00 +1.424548e-02 +1.767362e-02 +1.526993e-02 +1.910371e-02 +1.546540e-02 +1.659741e-02 +1.554917e-02 +1.528071e-02 +1.581867e-02 +1.536971e-02 +1.526765e-02 +1.849970e-02 +1.693972e-02 +1.624938e-02 +1.916101e-02 +1.668781e-02 +1.665215e-02 +1.755753e-02 +1.795484e-02 +1.681736e-02
+9.216667e+00 +6.454098e-01 +1.770321e-01 +4.144137e+00 +5.138383e+00 +1.416328e-02 +1.757185e-02 +1.518267e-02 +1.899605e-02 +1.537574e-02 +1.650191e-02 +1.546018e-02 +1.519191e-02 +1.572675e-02 +1.528038e-02 +1.517988e-02 +1.839354e-02 +1.684247e-02 +1.615628e-02 +1.904968e-02 +1.659052e-02 +1.655583e-02 +1.745555e-02 +1.785187e-02 +1.671975e-02
+9.233333e+00 +6.487581e-01 +1.770579e-01 +4.235926e+00 +5.073863e+00 +1.408098e-02 +1.747105e-02 +1.509707e-02 +1.888812e-02 +1.528645e-02 +1.640624e-02 +1.537065e-02 +1.510345e-02 +1.563569e-02 +1.519143e-02 +1.509201e-02 +1.829063e-02 +1.674545e-02 +1.606410e-02 +1.894065e-02 +1.649378e-02 +1.645940e-02 +1.735390e-02 +1.774924e-02 +1.662255e-02
+9.250000e+00 +6.515794e-01 +1.769088e-01 +4.328596e+00 +4.987119e+00 +1.399962e-02 +1.737054e-02 +1.501119e-02 +1.877947e-02 +1.519753e-02 +1.631170e-02 +1.528167e-02 +1.501592e-02 +1.554541e-02 +1.510296e-02 +1.500461e-02 +1.818851e-02 +1.664872e-02 +1.597224e-02 +1.882990e-02 +1.639760e-02 +1.636351e-02 +1.725284e-02 +1.764671e-02 +1.652561e-02
+9.266667e+00 +6.533372e-01 +1.766052e-01 +4.429395e+00 +4.888249e+00 +1.391833e-02 +1.727235e-02 +1.492605e-02 +1.867125e-02 +1.510921e-02 +1.621699e-02 +1.519318e-02 +1.492901e-02 +1.545583e-02 +1.501505e-02 +1.491771e-02 +1.808696e-02 +1.655258e-02 +1.588031e-02 +1.872006e-02 +1.630226e-02 +1.626830e-02 +1.715257e-02 +1.754392e-02 +1.642970e-02
+9.283333e+00 +6.545353e-01 +1.761387e-01 +4.534344e+00 +4.783609e+00 +1.383781e-02 +1.717383e-02 +1.484110e-02 +1.856304e-02 +1.502121e-02 +1.612259e-02 +1.510501e-02 +1.484226e-02 +1.536709e-02 +1.492822e-02 +1.483205e-02 +1.798808e-02 +1.645623e-02 +1.578890e-02 +1.861089e-02 +1.620726e-02 +1.617345e-02 +1.705251e-02 +1.744151e-02 +1.633442e-02
+9.300000e+00 +6.569245e-01 +1.758308e-01 +4.636776e+00 +4.674395e+00 +1.375787e-02 +1.707750e-02 +1.475795e-02 +1.845518e-02 +1.493391e-02 +1.602867e-02 +1.501764e-02 +1.475587e-02 +1.527889e-02 +1.484168e-02 +1.474657e-02 +1.788777e-02 +1.636050e-02 +1.569730e-02 +1.850304e-02 +1.611311e-02 +1.607924e-02 +1.695360e-02 +1.733981e-02 +1.623924e-02
+9.316667e+00 +6.595345e-01 +1.754268e-01 +4.748691e+00 +4.563983e+00 +1.367889e-02 +1.698257e-02 +1.467393e-02 +1.834894e-02 +1.484729e-02 +1.593528e-02 +1.493070e-02 +1.467023e-02 +1.519087e-02 +1.475596e-02 +1.466176e-02 +1.778651e-02 +1.626529e-02 +1.560596e-02 +1.839607e-02 +1.601932e-02 +1.598575e-02 +1.685500e-02 +1.723886e-02 +1.614520e-02
+9.333333e+00 +6.606268e-01 +1.749946e-01 +4.855813e+00 +4.452942e+00 +1.359947e-02 +1.688730e-02 +1.458981e-02 +1.824414e-02 +1.476099e-02 +1.584261e-02 +1.484507e-02 +1.458562e-02 +1.510302e-02 +1.467091e-02 +1.457676e-02 +1.768486e-02 +1.617059e-02 +1.551535e-02 +1.828932e-02 +1.592645e-02 +1.589319e-02 +1.675779e-02 +1.713900e-02 +1.605244e-02
+9.350000e+00 +6.606133e-01 +1.743870e-01 +4.944214e+00 +4.345666e+00 +1.352104e-02 +1.679036e-02 +1.450591e-02 +1.814033e-02 +1.467533e-02 +1.575032e-02 +1.476000e-02 +1.450125e-02 +1.501570e-02 +1.458631e-02 +1.449243e-02 +1.758403e-02 +1.607692e-02 +1.542551e-02 +1.818267e-02 +1.583425e-02 +1.580099e-02 +1.666193e-02 +1.704094e-02 +1.596058e-02
+9.366667e+00 +6.607804e-01 +1.737569e-01 +5.026651e+00 +4.244152e+00 +1.344369e-02 +1.669459e-02 +1.442186e-02 +1.803620e-02 +1.458990e-02 +1.565899e-02 +1.467475e-02 +1.441751e-02 +1.492852e-02 +1.450226e-02 +1.440857e-02 +1.748275e-02 +1.598371e-02 +1.533576e-02 +1.807646e-02 +1.574225e-02 +1.570976e-02 +1.656779e-02 +1.694421e-02 +1.586935e-02
+9.383333e+00 +6.610613e-01 +1.731797e-01 +5.109844e+00 +4.156250e+00 +1.336687e-02 +1.659913e-02 +1.433810e-02 +1.793223e-02 +1.450532e-02 +1.556848e-02 +1.459131e-02 +1.433433e-02 +1.484195e-02 +1.441922e-02 +1.432483e-02 +1.738128e-02 +1.589122e-02 +1.524643e-02 +1.797119e-02 +1.565104e-02 +1.561900e-02 +1.647304e-02 +1.684848e-02 +1.577944e-02
+9.400000e+00 +6.616468e-01 +1.725599e-01 +5.169005e+00 +4.075837e+00 +1.329057e-02 +1.650456e-02 +1.425512e-02 +1.782798e-02 +1.442096e-02 +1.547864e-02 +1.450880e-02 +1.425117e-02 +1.475578e-02 +1.433586e-02 +1.424176e-02 +1.728056e-02 +1.579893e-02 +1.515807e-02 +1.786714e-02 +1.556033e-02 +1.552872e-02 +1.637767e-02 +1.675313e-02 +1.568974e-02
+9.416667e+00 +6.603758e-01 +1.717965e-01 +5.216980e+00 +4.015213e+00 +1.321418e-02 +1.641075e-02 +1.417228e-02 +1.772396e-02 +1.433714e-02 +1.538888e-02 +1.442624e-02 +1.416843e-02 +1.467035e-02 +1.425314e-02 +1.415912e-02 +1.717996e-02 +1.570740e-02 +1.507019e-02 +1.776348e-02 +1.547039e-02 +1.543873e-02 +1.628223e-02 +1.665705e-02 +1.559981e-02
+9.433333e+00 +6.587083e-01 +1.710786e-01 +5.254665e+00 +3.977733e+00 +1.313818e-02 +1.631690e-02 +1.408996e-02 +1.762085e-02 +1.425410e-02 +1.529973e-02 +1.434440e-02 +1.408599e-02 +1.458535e-02 +1.417145e-02 +1.407688e-02 +1.707979e-02 +1.561621e-02 +1.498305e-02 +1.765997e-02 +1.538064e-02 +1.534970e-02 +1.618753e-02 +1.656210e-02 +1.551044e-02
+9.450000e+00 +6.559533e-01 +1.702573e-01 +5.259468e+00 +3.961960e+00 +1.306283e-02 +1.622471e-02 +1.400829e-02 +1.751890e-02 +1.417242e-02 +1.521069e-02 +1.426261e-02 +1.400419e-02 +1.450098e-02 +1.408936e-02 +1.399522e-02 +1.698103e-02 +1.552549e-02 +1.489602e-02 +1.755686e-02 +1.529108e-02 +1.526133e-02 +1.609323e-02 +1.646878e-02 +1.542126e-02
+9.466667e+00 +6.535787e-01 +1.694313e-01 +5.249859e+00 +3.961473e+00 +1.298729e-02 +1.613177e-02 +1.392727e-02 +1.741730e-02 +1.409070e-02 +1.512226e-02 +1.418086e-02 +1.392308e-02 +1.441698e-02 +1.400770e-02 +1.391397e-02 +1.688265e-02 +1.543516e-02 +1.480935e-02 +1.745446e-02 +1.520223e-02 +1.517393e-02 +1.599958e-02 +1.637626e-02 +1.533249e-02
+9.483333e+00 +6.532782e-01 +1.689919e-01 +5.227712e+00 +3.987464e+00 +1.291255e-02 +1.603988e-02 +1.384706e-02 +1.731672e-02 +1.400908e-02 +1.503445e-02 +1.409953e-02 +1.384224e-02 +1.433307e-02 +1.392642e-02 +1.383357e-02 +1.678538e-02 +1.534551e-02 +1.472325e-02 +1.735255e-02 +1.511382e-02 +1.508684e-02 +1.590640e-02 +1.628454e-02 +1.524460e-02
+9.500000e+00 +6.539283e-01 +1.684816e-01 +5.187325e+00 +4.028427e+00 +1.283841e-02 +1.594904e-02 +1.376708e-02 +1.721756e-02 +1.392785e-02 +1.494693e-02 +1.401838e-02 +1.376181e-02 +1.424975e-02 +1.384538e-02 +1.375400e-02 +1.668842e-02 +1.525624e-02 +1.463793e-02 +1.725129e-02 +1.502586e-02 +1.499984e-02 +1.581389e-02 +1.619527e-02 +1.515640e-02
+9.516667e+00 +6.569394e-01 +1.680894e-01 +5.138565e+00 +4.089324e+00 +1.276484e-02 +1.585857e-02 +1.368780e-02 +1.711891e-02 +1.384688e-02 +1.485998e-02 +1.393806e-02 +1.368189e-02 +1.416702e-02 +1.376531e-02 +1.367486e-02 +1.659115e-02 +1.516744e-02 +1.455327e-02 +1.715131e-02 +1.493863e-02 +1.491385e-02 +1.572175e-02 +1.610376e-02 +1.506913e-02
+9.533333e+00 +6.599077e-01 +1.676670e-01 +5.072120e+00 +4.164309e+00 +1.269136e-02 +1.576958e-02 +1.360883e-02 +1.701981e-02 +1.376642e-02 +1.477344e-02 +1.385840e-02 +1.360246e-02 +1.408459e-02 +1.368608e-02 +1.359703e-02 +1.649475e-02 +1.507911e-02 +1.446961e-02 +1.705186e-02 +1.485178e-02 +1.482792e-02 +1.563116e-02 +1.601164e-02 +1.498199e-02
+9.550000e+00 +6.639204e-01 +1.674485e-01 +4.990064e+00 +4.252397e+00 +1.261838e-02 +1.567989e-02 +1.352990e-02 +1.692150e-02 +1.368662e-02 +1.468801e-02 +1.377811e-02 +1.352342e-02 +1.400277e-02 +1.360686e-02 +1.351931e-02 +1.639873e-02 +1.499140e-02 +1.438589e-02 +1.695308e-02 +1.476582e-02 +1.474261e-02 +1.554061e-02 +1.592059e-02 +1.489548e-02
+9.566667e+00 +6.649387e-01 +1.668820e-01 +4.902009e+00 +4.338884e+00 +1.254549e-02 +1.559019e-02 +1.345123e-02 +1.682294e-02 +1.360732e-02 +1.460303e-02 +1.369814e-02 +1.344496e-02 +1.392167e-02 +1.352853e-02 +1.344194e-02 +1.630317e-02 +1.490436e-02 +1.430359e-02 +1.685465e-02 +1.468058e-02 +1.465717e-02 +1.545073e-02 +1.582864e-02 +1.480937e-02
+9.583333e+00 +6.683043e-01 +1.665981e-01 +4.802885e+00 +4.454248e+00 +1.247276e-02 +1.550098e-02 +1.337305e-02 +1.672544e-02 +1.352857e-02 +1.451845e-02 +1.361899e-02 +1.336688e-02 +1.384099e-02 +1.345049e-02 +1.336448e-02 +1.620813e-02 +1.481776e-02 +1.422117e-02 +1.675679e-02 +1.459663e-02 +1.457255e-02 +1.536163e-02 +1.573734e-02 +1.472364e-02
+9.600000e+00 +6.715574e-01 +1.663414e-01 +4.695137e+00 +4.570223e+00 +1.240037e-02 +1.541194e-02 +1.329571e-02 +1.662836e-02 +1.345007e-02 +1.443426e-02 +1.354034e-02 +1.329002e-02 +1.376073e-02 +1.337257e-02 +1.328765e-02 +1.611365e-02 +1.473209e-02 +1.413991e-02 +1.665968e-02 +1.451325e-02 +1.448802e-02 +1.527275e-02 +1.564664e-02 +1.463828e-02
+9.616667e+00 +6.734622e-01 +1.660194e-01 +4.584373e+00 +4.686145e+00 +1.232843e-02 +1.532243e-02 +1.321846e-02 +1.653168e-02 +1.337214e-02 +1.435025e-02 +1.346215e-02 +1.321326e-02 +1.368082e-02 +1.329504e-02 +1.321054e-02 +1.601983e-02 +1.464675e-02 +1.405986e-02 +1.656324e-02 +1.443029e-02 +1.440438e-02 +1.518402e-02 +1.555718e-02 +1.455304e-02
+9.633333e+00 +6.766441e-01 +1.657578e-01 +4.473107e+00 +4.806117e+00 +1.225696e-02 +1.523394e-02 +1.314177e-02 +1.643534e-02 +1.329455e-02 +1.426673e-02 +1.338407e-02 +1.313684e-02 +1.360153e-02 +1.321837e-02 +1.313391e-02 +1.592653e-02 +1.456152e-02 +1.397882e-02 +1.646670e-02 +1.434790e-02 +1.432088e-02 +1.509617e-02 +1.546860e-02 +1.446835e-02
+9.650000e+00 +6.767350e-01 +1.652752e-01 +4.364330e+00 +4.894626e+00 +1.218581e-02 +1.514622e-02 +1.306536e-02 +1.633953e-02 +1.321755e-02 +1.418396e-02 +1.330645e-02 +1.306077e-02 +1.352311e-02 +1.314210e-02 +1.305824e-02 +1.583385e-02 +1.447677e-02 +1.389826e-02 +1.637112e-02 +1.426501e-02 +1.423775e-02 +1.500871e-02 +1.538005e-02 +1.438424e-02
+9.666667e+00 +6.767922e-01 +1.645901e-01 +4.264711e+00 +4.970659e+00 +1.211508e-02 +1.505832e-02 +1.298939e-02 +1.624424e-02 +1.314143e-02 +1.410250e-02 +1.322923e-02 +1.298495e-02 +1.344481e-02 +1.306574e-02 +1.298300e-02 +1.574169e-02 +1.439258e-02 +1.381817e-02 +1.627597e-02 +1.418299e-02 +1.415500e-02 +1.492252e-02 +1.529148e-02 +1.430086e-02
+9.683333e+00 +6.751457e-01 +1.639086e-01 +4.177057e+00 +5.040535e+00 +1.204488e-02 +1.497087e-02 +1.291394e-02 +1.615015e-02 +1.306539e-02 +1.402085e-02 +1.315229e-02 +1.290950e-02 +1.336695e-02 +1.298983e-02 +1.290799e-02 +1.565071e-02 +1.430908e-02 +1.373819e-02 +1.618110e-02 +1.410111e-02 +1.407272e-02 +1.483623e-02 +1.520398e-02 +1.421789e-02
+9.700000e+00 +6.746739e-01 +1.632736e-01 +4.096179e+00 +5.112218e+00 +1.197508e-02 +1.488403e-02 +1.283917e-02 +1.605700e-02 +1.298962e-02 +1.393936e-02 +1.307598e-02 +1.283445e-02 +1.328933e-02 +1.291462e-02 +1.283341e-02 +1.556019e-02 +1.422597e-02 +1.365859e-02 +1.608711e-02 +1.401996e-02 +1.399086e-02 +1.475031e-02 +1.511676e-02 +1.413564e-02
+9.716667e+00 +6.721432e-01 +1.625727e-01 +4.037548e+00 +5.160284e+00 +1.190576e-02 +1.479751e-02 +1.276475e-02 +1.596398e-02 +1.291459e-02 +1.385855e-02 +1.300005e-02 +1.275985e-02 +1.321223e-02 +1.283994e-02 +1.275904e-02 +1.547010e-02 +1.414343e-02 +1.357981e-02 +1.599356e-02 +1.393908e-02 +1.390949e-02 +1.466484e-02 +1.502997e-02 +1.405392e-02
+9.733333e+00 +6.702123e-01 +1.618466e-01 +3.997216e+00 +5.199989e+00 +1.183700e-02 +1.471173e-02 +1.269072e-02 +1.587120e-02 +1.284009e-02 +1.377828e-02 +1.292481e-02 +1.268598e-02 +1.313588e-02 +1.276555e-02 +1.268512e-02 +1.538047e-02 +1.406124e-02 +1.350101e-02 +1.590038e-02 +1.385930e-02 +1.382855e-02 +1.458018e-02 +1.494394e-02 +1.397304e-02
+9.750000e+00 +6.691720e-01 +1.612734e-01 +3.981503e+00 +5.221114e+00 +1.176852e-02 +1.462636e-02 +1.261741e-02 +1.577892e-02 +1.276570e-02 +1.369816e-02 +1.284986e-02 +1.261232e-02 +1.305981e-02 +1.269161e-02 +1.261176e-02 +1.529109e-02 +1.397987e-02 +1.342263e-02 +1.580772e-02 +1.377954e-02 +1.374816e-02 +1.449539e-02 +1.485742e-02 +1.389235e-02
+9.766667e+00 +6.687744e-01 +1.607287e-01 +3.980942e+00 +5.230008e+00 +1.170030e-02 +1.454235e-02 +1.254445e-02 +1.568700e-02 +1.269202e-02 +1.361868e-02 +1.277569e-02 +1.253907e-02 +1.298425e-02 +1.261822e-02 +1.253861e-02 +1.520204e-02 +1.389856e-02 +1.334499e-02 +1.571560e-02 +1.370020e-02 +1.366829e-02 +1.441157e-02 +1.477189e-02 +1.381205e-02
+9.783333e+00 +6.680933e-01 +1.601416e-01 +4.000221e+00 +5.205626e+00 +1.163240e-02 +1.445930e-02 +1.247200e-02 +1.559568e-02 +1.261887e-02 +1.353981e-02 +1.270149e-02 +1.246623e-02 +1.290916e-02 +1.254537e-02 +1.246596e-02 +1.511355e-02 +1.381771e-02 +1.326763e-02 +1.562409e-02 +1.362110e-02 +1.358930e-02 +1.432793e-02 +1.468616e-02 +1.373182e-02
+9.800000e+00 +6.678286e-01 +1.596478e-01 +4.037129e+00 +5.170102e+00 +1.156514e-02 +1.437590e-02 +1.240074e-02 +1.550498e-02 +1.254597e-02 +1.346152e-02 +1.262794e-02 +1.239387e-02 +1.283522e-02 +1.247255e-02 +1.239373e-02 +1.502551e-02 +1.373732e-02 +1.319051e-02 +1.553307e-02 +1.354218e-02 +1.351063e-02 +1.424476e-02 +1.460198e-02 +1.365192e-02
+9.816667e+00 +6.690016e-01 +1.593090e-01 +4.100114e+00 +5.117545e+00 +1.149846e-02 +1.429286e-02 +1.233023e-02 +1.541484e-02 +1.247345e-02 +1.338354e-02 +1.255473e-02 +1.232223e-02 +1.276145e-02 +1.240009e-02 +1.232173e-02 +1.493819e-02 +1.365743e-02 +1.311387e-02 +1.544257e-02 +1.346364e-02 +1.343218e-02 +1.416201e-02 +1.451846e-02 +1.357255e-02
+9.833333e+00 +6.705472e-01 +1.589589e-01 +4.186456e+00 +5.055197e+00 +1.143184e-02 +1.421036e-02 +1.225966e-02 +1.532526e-02 +1.240143e-02 +1.330612e-02 +1.248208e-02 +1.225102e-02 +1.268764e-02 +1.232803e-02 +1.225016e-02 +1.485153e-02 +1.357809e-02 +1.303761e-02 +1.535288e-02 +1.338548e-02 +1.335407e-02 +1.407960e-02 +1.443475e-02 +1.349385e-02
+9.850000e+00 +6.715943e-01 +1.587353e-01 +4.286917e+00 +4.972801e+00 +1.136549e-02 +1.412799e-02 +1.218905e-02 +1.523619e-02 +1.232967e-02 +1.322884e-02 +1.241022e-02 +1.218001e-02 +1.261453e-02 +1.225650e-02 +1.217914e-02 +1.476534e-02 +1.349918e-02 +1.296188e-02 +1.526349e-02 +1.330815e-02 +1.327657e-02 +1.399772e-02 +1.435133e-02 +1.341537e-02
+9.866667e+00 +6.726971e-01 +1.585476e-01 +4.386686e+00 +4.879230e+00 +1.129959e-02 +1.404590e-02 +1.211881e-02 +1.514743e-02 +1.225847e-02 +1.315197e-02 +1.233897e-02 +1.210940e-02 +1.254160e-02 +1.218529e-02 +1.210855e-02 +1.467960e-02 +1.342093e-02 +1.288660e-02 +1.517459e-02 +1.323114e-02 +1.320059e-02 +1.391627e-02 +1.426817e-02 +1.333750e-02
+9.883333e+00 +6.735055e-01 +1.584545e-01 +4.509623e+00 +4.779366e+00 +1.123404e-02 +1.396454e-02 +1.204949e-02 +1.505920e-02 +1.218760e-02 +1.307556e-02 +1.226767e-02 +1.203929e-02 +1.246924e-02 +1.211456e-02 +1.203841e-02 +1.459433e-02 +1.334339e-02 +1.281192e-02 +1.508663e-02 +1.315537e-02 +1.312498e-02 +1.383564e-02 +1.418548e-02 +1.326008e-02
+9.900000e+00 +6.740132e-01 +1.581838e-01 +4.622552e+00 +4.672115e+00 +1.116894e-02 +1.388376e-02 +1.198068e-02 +1.497150e-02 +1.211697e-02 +1.299980e-02 +1.219683e-02 +1.196959e-02 +1.239709e-02 +1.204465e-02 +1.196851e-02 +1.450986e-02 +1.326601e-02 +1.273794e-02 +1.499909e-02 +1.307977e-02 +1.304985e-02 +1.375519e-02 +1.410340e-02 +1.318365e-02
+9.916667e+00 +6.742261e-01 +1.578995e-01 +4.736306e+00 +4.563970e+00 +1.110420e-02 +1.380340e-02 +1.191208e-02 +1.488459e-02 +1.204698e-02 +1.292427e-02 +1.212688e-02 +1.190096e-02 +1.232505e-02 +1.197508e-02 +1.189902e-02 +1.442580e-02 +1.318933e-02 +1.266403e-02 +1.491206e-02 +1.300415e-02 +1.297545e-02 +1.367520e-02 +1.402278e-02 +1.310776e-02
+9.933333e+00 +6.738515e-01 +1.574577e-01 +4.834587e+00 +4.453085e+00 +1.103981e-02 +1.372416e-02 +1.184393e-02 +1.479820e-02 +1.197746e-02 +1.284919e-02 +1.205674e-02 +1.183303e-02 +1.225347e-02 +1.190572e-02 +1.183000e-02 +1.434198e-02 +1.311318e-02 +1.259063e-02 +1.482576e-02 +1.292969e-02 +1.290091e-02 +1.359603e-02 +1.394150e-02 +1.303196e-02
+9.950000e+00 +6.736993e-01 +1.570158e-01 +4.927723e+00 +4.344229e+00 +1.097584e-02 +1.364538e-02 +1.177591e-02 +1.471224e-02 +1.190832e-02 +1.277467e-02 +1.198703e-02 +1.176557e-02 +1.218241e-02 +1.183664e-02 +1.176131e-02 +1.425899e-02 +1.303713e-02 +1.251775e-02 +1.473998e-02 +1.285501e-02 +1.282651e-02 +1.351738e-02 +1.386061e-02 +1.295638e-02
+9.966667e+00 +6.744756e-01 +1.564153e-01 +5.016540e+00 +4.242282e+00 +1.091226e-02 +1.356683e-02 +1.170782e-02 +1.462669e-02 +1.183963e-02 +1.270062e-02 +1.191752e-02 +1.169833e-02 +1.211174e-02 +1.176823e-02 +1.169303e-02 +1.417638e-02 +1.296190e-02 +1.244516e-02 +1.465436e-02 +1.278051e-02 +1.275266e-02 +1.343964e-02 +1.378002e-02 +1.288114e-02
+9.983333e+00 +6.756645e-01 +1.558133e-01 +5.094905e+00 +4.150673e+00 +1.084919e-02 +1.348864e-02 +1.163988e-02 +1.454204e-02 +1.177114e-02 +1.262750e-02 +1.184834e-02 +1.163146e-02 +1.204182e-02 +1.170008e-02 +1.162513e-02 +1.409420e-02 +1.288693e-02 +1.237318e-02 +1.456976e-02 +1.270661e-02 +1.267910e-02 +1.336163e-02 +1.370058e-02 +1.280654e-02
+1.000000e+01 +6.761501e-01 +1.551879e-01 +5.151660e+00 +4.079806e+00 +1.078638e-02 +1.341062e-02 +1.157227e-02 +1.445796e-02 +1.170332e-02 +1.255449e-02 +1.177963e-02 +1.156508e-02 +1.197221e-02 +1.163241e-02 +1.155765e-02 +1.401242e-02 +1.281257e-02 +1.230139e-02 +1.448576e-02 +1.263282e-02 +1.260631e-02 +1.328431e-02 +1.362102e-02 +1.273215e-02
+1.001667e+01 +6.761523e-01 +1.544912e-01 +5.196598e+00 +4.022711e+00 +1.072393e-02 +1.333288e-02 +1.150508e-02 +1.437387e-02 +1.163604e-02 +1.248159e-02 +1.171127e-02 +1.149890e-02 +1.190297e-02 +1.156546e-02 +1.149051e-02 +1.393121e-02 +1.273825e-02 +1.222997e-02 +1.440198e-02 +1.255969e-02 +1.253375e-02 +1.320721e-02 +1.354183e-02 +1.265813e-02
+1.003333e+01 +6.777121e-01 +1.538279e-01 +5.225692e+00 +3.978495e+00 +1.066176e-02 +1.325543e-02 +1.143826e-02 +1.429032e-02 +1.156979e-02 +1.240909e-02 +1.164334e-02 +1.143305e-02 +1.183420e-02 +1.149878e-02 +1.142378e-02 +1.385032e-02 +1.266440e-02 +1.215921e-02 +1.431870e-02 +1.248712e-02 +1.246161e-02 +1.313085e-02 +1.346321e-02 +1.258455e-02
+1.005000e+01 +6.783041e-01 +1.530878e-01 +5.238792e+00 +3.958250e+00 +1.059995e-02 +1.317861e-02 +1.137184e-02 +1.420713e-02 +1.150419e-02 +1.233731e-02 +1.157584e-02 +1.136751e-02 +1.176557e-02 +1.143231e-02 +1.135753e-02 +1.376990e-02 +1.259082e-02 +1.208899e-02 +1.423564e-02 +1.241460e-02 +1.238959e-02 +1.305496e-02 +1.338551e-02 +1.251158e-02
+1.006667e+01 +6.794117e-01 +1.525879e-01 +5.240938e+00 +3.953032e+00 +1.053847e-02 +1.310212e-02 +1.130593e-02 +1.412447e-02 +1.143835e-02 +1.226595e-02 +1.150876e-02 +1.130320e-02 +1.169729e-02 +1.136634e-02 +1.129172e-02 +1.368989e-02 +1.251763e-02 +1.201926e-02 +1.415312e-02 +1.234245e-02 +1.231766e-02 +1.297949e-02 +1.330784e-02 +1.243904e-02
+1.008333e+01 +6.796727e-01 +1.519867e-01 +5.224652e+00 +3.968804e+00 +1.047730e-02 +1.302615e-02 +1.124056e-02 +1.404232e-02 +1.137226e-02 +1.219470e-02 +1.144213e-02 +1.123861e-02 +1.162942e-02 +1.130058e-02 +1.122636e-02 +1.361051e-02 +1.244490e-02 +1.194946e-02 +1.407112e-02 +1.227072e-02 +1.224611e-02 +1.290443e-02 +1.323100e-02 +1.236713e-02
+1.010000e+01 +6.806083e-01 +1.514836e-01 +5.194664e+00 +4.004142e+00 +1.041652e-02 +1.295053e-02 +1.117548e-02 +1.396078e-02 +1.130673e-02 +1.212392e-02 +1.137579e-02 +1.117436e-02 +1.156191e-02 +1.123500e-02 +1.116129e-02 +1.353160e-02 +1.237275e-02 +1.188008e-02 +1.398999e-02 +1.219954e-02 +1.217500e-02 +1.283001e-02 +1.315573e-02 +1.229563e-02
+1.011667e+01 +6.837164e-01 +1.511278e-01 +5.147980e+00 +4.066047e+00 +1.035611e-02 +1.287549e-02 +1.111060e-02 +1.388009e-02 +1.124141e-02 +1.205351e-02 +1.130977e-02 +1.111018e-02 +1.149477e-02 +1.116980e-02 +1.109647e-02 +1.345301e-02 +1.230120e-02 +1.181133e-02 +1.390921e-02 +1.212886e-02 +1.210429e-02 +1.275591e-02 +1.308055e-02 +1.222430e-02
+1.013333e+01 +6.847470e-01 +1.506909e-01 +5.075033e+00 +4.140007e+00 +1.029602e-02 +1.280135e-02 +1.104620e-02 +1.379982e-02 +1.117692e-02 +1.198353e-02 +1.124415e-02 +1.104630e-02 +1.142801e-02 +1.110497e-02 +1.103203e-02 +1.337509e-02 +1.223034e-02 +1.174303e-02 +1.382864e-02 +1.205853e-02 +1.203408e-02 +1.268201e-02 +1.300501e-02 +1.215340e-02
+1.015000e+01 +6.889806e-01 +1.505716e-01 +5.001764e+00 +4.246933e+00 +1.023631e-02 +1.272753e-02 +1.098215e-02 +1.371964e-02 +1.111276e-02 +1.191403e-02 +1.117908e-02 +1.098286e-02 +1.136165e-02 +1.104069e-02 +1.096799e-02 +1.329743e-02 +1.215955e-02 +1.167507e-02 +1.374927e-02 +1.198851e-02 +1.196456e-02 +1.260852e-02 +1.292994e-02 +1.208299e-02
+1.016667e+01 +6.909037e-01 +1.503122e-01 +4.912318e+00 +4.349921e+00 +1.017694e-02 +1.265464e-02 +1.091839e-02 +1.364011e-02 +1.104869e-02 +1.184505e-02 +1.111420e-02 +1.091969e-02 +1.129574e-02 +1.097674e-02 +1.090450e-02 +1.322056e-02 +1.208914e-02 +1.160766e-02 +1.367015e-02 +1.191894e-02 +1.189547e-02 +1.253558e-02 +1.285529e-02 +1.201323e-02
+1.018333e+01 +6.920330e-01 +1.501474e-01 +4.812387e+00 +4.464059e+00 +1.011790e-02 +1.258224e-02 +1.085500e-02 +1.356106e-02 +1.098500e-02 +1.177658e-02 +1.104967e-02 +1.085685e-02 +1.123016e-02 +1.091318e-02 +1.084123e-02 +1.314383e-02 +1.201889e-02 +1.154046e-02 +1.359153e-02 +1.184985e-02 +1.182670e-02 +1.246319e-02 +1.278097e-02 +1.194370e-02
+1.020000e+01 +6.921262e-01 +1.498163e-01 +4.703958e+00 +4.573949e+00 +1.005924e-02 +1.250997e-02 +1.079203e-02 +1.348231e-02 +1.092174e-02 +1.170833e-02 +1.098556e-02 +1.079413e-02 +1.116505e-02 +1.085005e-02 +1.077832e-02 +1.306791e-02 +1.194906e-02 +1.147355e-02 +1.351414e-02 +1.178107e-02 +1.175813e-02 +1.239140e-02 +1.270672e-02 +1.187434e-02
+1.021667e+01 +6.905886e-01 +1.493592e-01 +4.592848e+00 +4.673194e+00 +1.000088e-02 +1.243809e-02 +1.072964e-02 +1.340428e-02 +1.085863e-02 +1.164034e-02 +1.092191e-02 +1.073190e-02 +1.110036e-02 +1.078712e-02 +1.071574e-02 +1.299229e-02 +1.187969e-02 +1.140702e-02 +1.343686e-02 +1.171274e-02 +1.169000e-02 +1.231987e-02 +1.263290e-02 +1.180539e-02
+1.023333e+01 +6.905390e-01 +1.491319e-01 +4.481053e+00 +4.786806e+00 +9.942852e-03 +1.236671e-02 +1.066769e-02 +1.332714e-02 +1.079580e-02 +1.157274e-02 +1.085863e-02 +1.066982e-02 +1.103594e-02 +1.072458e-02 +1.065380e-02 +1.291695e-02 +1.181077e-02 +1.134100e-02 +1.335970e-02 +1.164474e-02 +1.162215e-02 +1.224862e-02 +1.255960e-02 +1.173684e-02
+1.025000e+01 +6.887443e-01 +1.486619e-01 +4.371504e+00 +4.874715e+00 +9.885224e-03 +1.229597e-02 +1.060635e-02 +1.325041e-02 +1.073347e-02 +1.150557e-02 +1.079567e-02 +1.060797e-02 +1.097190e-02 +1.066245e-02 +1.059204e-02 +1.284221e-02 +1.174221e-02 +1.127530e-02 +1.328383e-02 +1.157715e-02 +1.155490e-02 +1.217758e-02 +1.248680e-02 +1.166867e-02
+1.026667e+01 +6.868741e-01 +1.482950e-01 +4.269740e+00 +4.976301e+00 +9.828058e-03 +1.222502e-02 +1.054528e-02 +1.317353e-02 +1.067120e-02 +1.143877e-02 +1.073324e-02 +1.054685e-02 +1.090824e-02 +1.060067e-02 +1.053057e-02 +1.276832e-02 +1.167425e-02 +1.121002e-02 +1.320890e-02 +1.150998e-02 +1.148848e-02 +1.210696e-02 +1.241452e-02 +1.160088e-02
+1.028333e+01 +6.852629e-01 +1.477781e-01 +4.180031e+00 +5.066759e+00 +9.771113e-03 +1.215460e-02 +1.048425e-02 +1.309694e-02 +1.060933e-02 +1.137233e-02 +1.067098e-02 +1.048625e-02 +1.084507e-02 +1.053953e-02 +1.046965e-02 +1.269455e-02 +1.160657e-02 +1.114510e-02 +1.313329e-02 +1.144318e-02 +1.142291e-02 +1.203691e-02 +1.234256e-02 +1.153350e-02
+1.030000e+01 +6.844620e-01 +1.472968e-01 +4.100417e+00 +5.128735e+00 +9.714479e-03 +1.208431e-02 +1.042348e-02 +1.302085e-02 +1.054780e-02 +1.130632e-02 +1.060906e-02 +1.042590e-02 +1.078219e-02 +1.047866e-02 +1.040901e-02 +1.262115e-02 +1.153923e-02 +1.108058e-02 +1.305774e-02 +1.137675e-02 +1.135718e-02 +1.196728e-02 +1.227100e-02 +1.146659e-02
+1.031667e+01 +6.829501e-01 +1.467022e-01 +4.035934e+00 +5.180528e+00 +9.658310e-03 +1.201439e-02 +1.036301e-02 +1.294527e-02 +1.048667e-02 +1.124077e-02 +1.054758e-02 +1.036570e-02 +1.071968e-02 +1.041810e-02 +1.034871e-02 +1.254823e-02 +1.147222e-02 +1.101638e-02 +1.298272e-02 +1.131067e-02 +1.129160e-02 +1.189810e-02 +1.219973e-02 +1.140001e-02
+1.033333e+01 +6.823644e-01 +1.461348e-01 +3.994474e+00 +5.214991e+00 +9.602386e-03 +1.194501e-02 +1.030286e-02 +1.287014e-02 +1.042597e-02 +1.117566e-02 +1.048637e-02 +1.030602e-02 +1.065750e-02 +1.035794e-02 +1.028870e-02 +1.247560e-02 +1.140569e-02 +1.095246e-02 +1.290805e-02 +1.124500e-02 +1.122657e-02 +1.182937e-02 +1.212883e-02 +1.133382e-02
+1.035000e+01 +6.808899e-01 +1.456036e-01 +3.973689e+00 +5.233453e+00 +9.546891e-03 +1.187583e-02 +1.024306e-02 +1.279546e-02 +1.036549e-02 +1.111085e-02 +1.042557e-02 +1.024650e-02 +1.059579e-02 +1.029843e-02 +1.022908e-02 +1.240338e-02 +1.133971e-02 +1.088890e-02 +1.283307e-02 +1.117972e-02 +1.116233e-02 +1.176090e-02 +1.205857e-02 +1.126801e-02
+1.036667e+01 +6.782687e-01 +1.449918e-01 +3.969288e+00 +5.232744e+00 +9.491775e-03 +1.180709e-02 +1.018369e-02 +1.272125e-02 +1.030542e-02 +1.104647e-02 +1.036507e-02 +1.018713e-02 +1.053441e-02 +1.023910e-02 +1.016983e-02 +1.233165e-02 +1.127415e-02 +1.082567e-02 +1.275916e-02 +1.111498e-02 +1.109817e-02 +1.169284e-02 +1.198856e-02 +1.120270e-02
+1.038333e+01 +6.783033e-01 +1.447068e-01 +3.994575e+00 +5.218904e+00 +9.436976e-03 +1.173891e-02 +1.012468e-02 +1.264737e-02 +1.024561e-02 +1.098249e-02 +1.030500e-02 +1.012803e-02 +1.047331e-02 +1.018004e-02 +1.011099e-02 +1.226029e-02 +1.120903e-02 +1.076303e-02 +1.268573e-02 +1.105051e-02 +1.103384e-02 +1.162519e-02 +1.191923e-02 +1.113769e-02
+1.040000e+01 +6.792284e-01 +1.443663e-01 +4.046910e+00 +5.186605e+00 +9.382450e-03 +1.167093e-02 +1.006600e-02 +1.257438e-02 +1.018616e-02 +1.091902e-02 +1.024527e-02 +1.006942e-02 +1.041252e-02 +1.012121e-02 +1.005251e-02 +1.218936e-02 +1.114412e-02 +1.070094e-02 +1.261257e-02 +1.098647e-02 +1.096998e-02 +1.155786e-02 +1.185017e-02 +1.107308e-02
+1.041667e+01 +6.796907e-01 +1.438647e-01 +4.099392e+00 +5.141089e+00 +9.328059e-03 +1.160380e-02 +1.000760e-02 +1.250147e-02 +1.012705e-02 +1.085594e-02 +1.018586e-02 +1.001107e-02 +1.035215e-02 +1.006266e-02 +9.994340e-03 +1.211874e-02 +1.107986e-02 +1.063914e-02 +1.253959e-02 +1.092294e-02 +1.090642e-02 +1.149094e-02 +1.178145e-02 +1.100891e-02
+1.043333e+01 +6.797803e-01 +1.434409e-01 +4.166698e+00 +5.075231e+00 +9.273991e-03 +1.153732e-02 +9.949553e-03 +1.242925e-02 +1.006854e-02 +1.079317e-02 +1.012694e-02 +9.953136e-03 +1.029232e-02 +1.000433e-02 +9.936364e-03 +1.204832e-02 +1.101567e-02 +1.057762e-02 +1.246748e-02 +1.085956e-02 +1.084332e-02 +1.142424e-02 +1.171302e-02 +1.094509e-02
+1.045000e+01 +6.814174e-01 +1.432125e-01 +4.256579e+00 +5.000356e+00 +9.220243e-03 +1.147099e-02 +9.891833e-03 +1.235737e-02 +1.001030e-02 +1.073067e-02 +1.006831e-02 +9.895618e-03 +1.023269e-02 +9.946415e-03 +9.878757e-03 +1.197851e-02 +1.095189e-02 +1.051638e-02 +1.239538e-02 +1.079655e-02 +1.078056e-02 +1.135791e-02 +1.164498e-02 +1.088162e-02
+1.046667e+01 +6.833075e-01 +1.429925e-01 +4.358273e+00 +4.912341e+00 +9.166771e-03 +1.140511e-02 +9.834448e-03 +1.228596e-02 +9.952366e-03 +1.066844e-02 +1.001014e-02 +9.838282e-03 +1.017333e-02 +9.888850e-03 +9.821495e-03 +1.190908e-02 +1.088833e-02 +1.045534e-02 +1.232343e-02 +1.073390e-02 +1.071829e-02 +1.129212e-02 +1.157760e-02 +1.081844e-02
+1.048333e+01 +6.846552e-01 +1.427003e-01 +4.463267e+00 +4.815466e+00 +9.113606e-03 +1.134003e-02 +9.777399e-03 +1.221466e-02 +9.894733e-03 +1.060653e-02 +9.952349e-03 +9.781315e-03 +1.011439e-02 +9.831695e-03 +9.764547e-03 +1.183995e-02 +1.082534e-02 +1.039474e-02 +1.225198e-02 +1.067159e-02 +1.065672e-02 +1.122656e-02 +1.151037e-02 +1.075570e-02
+1.050000e+01 +6.839488e-01 +1.423027e-01 +4.566839e+00 +4.708393e+00 +9.060779e-03 +1.127486e-02 +9.720670e-03 +1.214370e-02 +9.837517e-03 +1.054506e-02 +9.894653e-03 +9.724722e-03 +1.005571e-02 +9.774776e-03 +9.708000e-03 +1.177126e-02 +1.076252e-02 +1.033443e-02 +1.218078e-02 +1.060964e-02 +1.059534e-02 +1.116138e-02 +1.144371e-02 +1.069331e-02
+1.051667e+01 +6.846593e-01 +1.419465e-01 +4.674515e+00 +4.599053e+00 +9.008276e-03 +1.121008e-02 +9.664304e-03 +1.207315e-02 +9.780632e-03 +1.048421e-02 +9.837236e-03 +9.668455e-03 +9.997440e-03 +9.718181e-03 +9.651918e-03 +1.170303e-02 +1.070009e-02 +1.027448e-02 +1.211020e-02 +1.054818e-02 +1.053410e-02 +1.109666e-02 +1.137732e-02 +1.063134e-02
+1.053333e+01 +6.852190e-01 +1.415690e-01 +4.776455e+00 +4.487761e+00 +8.956097e-03 +1.114545e-02 +9.608329e-03 +1.200300e-02 +9.724074e-03 +1.042375e-02 +9.780185e-03 +9.612479e-03 +9.939501e-03 +9.661818e-03 +9.596345e-03 +1.163521e-02 +1.063805e-02 +1.021485e-02 +1.204011e-02 +1.048726e-02 +1.047310e-02 +1.103255e-02 +1.131129e-02 +1.056967e-02
+1.055000e+01 +6.847317e-01 +1.411186e-01 +4.880350e+00 +4.379381e+00 +8.904249e-03 +1.108098e-02 +9.552639e-03 +1.193335e-02 +9.667747e-03 +1.036361e-02 +9.723461e-03 +9.556793e-03 +9.881835e-03 +9.605849e-03 +9.540888e-03 +1.156782e-02 +1.057637e-02 +1.015559e-02 +1.197021e-02 +1.042672e-02 +1.041241e-02 +1.096874e-02 +1.124574e-02 +1.050843e-02
+1.056667e+01 +6.840052e-01 +1.405302e-01 +4.966135e+00 +4.277172e+00 +8.852655e-03 +1.101670e-02 +9.497267e-03 +1.186425e-02 +9.611689e-03 +1.030425e-02 +9.667132e-03 +9.501426e-03 +9.824552e-03 +9.550189e-03 +9.485783e-03 +1.150081e-02 +1.051502e-02 +1.009667e-02 +1.190112e-02 +1.036676e-02 +1.035217e-02 +1.090539e-02 +1.118068e-02 +1.044748e-02
+1.058333e+01 +6.827904e-01 +1.398987e-01 +5.044883e+00 +4.187064e+00 +8.801411e-03 +1.095294e-02 +9.442465e-03 +1.179561e-02 +9.556008e-03 +1.024527e-02 +9.611084e-03 +9.446353e-03 +9.767598e-03 +9.494853e-03 +9.431073e-03 +1.143409e-02 +1.045424e-02 +1.003812e-02 +1.183224e-02 +1.030688e-02 +1.029250e-02 +1.084223e-02 +1.111619e-02 +1.038694e-02
+1.060000e+01 +6.822530e-01 +1.394350e-01 +5.119967e+00 +4.106151e+00 +8.750493e-03 +1.088950e-02 +9.387919e-03 +1.172732e-02 +9.500663e-03 +1.018681e-02 +9.555378e-03 +9.391582e-03 +9.711198e-03 +9.440106e-03 +9.376537e-03 +1.136784e-02 +1.039365e-02 +9.979883e-03 +1.176372e-02 +1.024716e-02 +1.023341e-02 +1.077970e-02 +1.105174e-02 +1.032675e-02
+1.061667e+01 +6.804466e-01 +1.387976e-01 +5.166613e+00 +4.039910e+00 +8.699826e-03 +1.082630e-02 +9.333617e-03 +1.165933e-02 +9.445559e-03 +1.012856e-02 +9.499978e-03 +9.337140e-03 +9.655022e-03 +9.385550e-03 +9.322288e-03 +1.130191e-02 +1.033350e-02 +9.921994e-03 +1.169548e-02 +1.018798e-02 +1.017465e-02 +1.071795e-02 +1.098766e-02 +1.026683e-02
+1.063333e+01 +6.788202e-01 +1.382179e-01 +5.201223e+00 +3.989843e+00 +8.649435e-03 +1.076347e-02 +9.279602e-03 +1.159170e-02 +9.390804e-03 +1.007057e-02 +9.444899e-03 +9.283076e-03 +9.599058e-03 +9.331346e-03 +9.268347e-03 +1.123636e-02 +1.027374e-02 +9.864458e-03 +1.162767e-02 +1.012910e-02 +1.011658e-02 +1.065646e-02 +1.092389e-02 +1.020734e-02
+1.065000e+01 +6.776028e-01 +1.376481e-01 +5.224312e+00 +3.970557e+00 +8.599419e-03 +1.070102e-02 +9.226169e-03 +1.152451e-02 +9.336436e-03 +1.001268e-02 +9.390126e-03 +9.229312e-03 +9.543504e-03 +9.277397e-03 +9.214685e-03 +1.117115e-02 +1.021438e-02 +9.807227e-03 +1.156032e-02 +1.007071e-02 +1.005860e-02 +1.059521e-02 +1.086062e-02 +1.014868e-02
+1.066667e+01 +6.772138e-01 +1.371732e-01 +5.242512e+00 +3.965027e+00 +8.549639e-03 +1.063889e-02 +9.172806e-03 +1.145826e-02 +9.282283e-03 +9.955084e-03 +9.335701e-03 +9.175831e-03 +9.488212e-03 +9.223647e-03 +9.161459e-03 +1.110635e-02 +1.015527e-02 +9.750323e-03 +1.149349e-02 +1.001245e-02 +1.000157e-02 +1.053399e-02 +1.079765e-02 +1.009010e-02
+1.068333e+01 +6.740632e-01 +1.364873e-01 +5.220423e+00 +3.984314e+00 +8.500192e-03 +1.057732e-02 +9.119711e-03 +1.139204e-02 +9.228503e-03 +9.897921e-03 +9.281628e-03 +9.122613e-03 +9.433232e-03 +9.170283e-03 +9.108555e-03 +1.104199e-02 +1.009639e-02 +9.693759e-03 +1.142697e-02 +9.954422e-03 +9.944364e-03 +1.047336e-02 +1.073517e-02 +1.003181e-02
+1.070000e+01 +6.727670e-01 +1.360206e-01 +5.193608e+00 +4.027015e+00 +8.450976e-03 +1.051597e-02 +9.066864e-03 +1.132589e-02 +9.175089e-03 +9.841047e-03 +9.227992e-03 +9.069720e-03 +9.378555e-03 +9.117220e-03 +9.055869e-03 +1.097805e-02 +1.003793e-02 +9.637546e-03 +1.136067e-02 +9.896679e-03 +9.887374e-03 +1.041278e-02 +1.067317e-02 +9.974090e-03
+1.071667e+01 +6.744761e-01 +1.358667e-01 +5.149558e+00 +4.085441e+00 +8.402010e-03 +1.045510e-02 +9.014366e-03 +1.126029e-02 +9.122042e-03 +9.784410e-03 +9.174729e-03 +9.017118e-03 +9.324203e-03 +9.064377e-03 +9.003365e-03 +1.091449e-02 +9.979807e-03 +9.581649e-03 +1.129474e-02 +9.839340e-03 +9.830532e-03 +1.035248e-02 +1.061154e-02 +9.916494e-03
+1.073333e+01 +6.750615e-01 +1.355900e-01 +5.088040e+00 +4.165897e+00 +8.353297e-03 +1.039459e-02 +8.962620e-03 +1.119503e-02 +9.069446e-03 +9.727889e-03 +9.121604e-03 +8.964854e-03 +9.270143e-03 +9.011927e-03 +8.951189e-03 +1.085122e-02 +9.922022e-03 +9.526072e-03 +1.122927e-02 +9.782349e-03 +9.773612e-03 +1.029245e-02 +1.055019e-02 +9.859357e-03
+1.075000e+01 +6.746391e-01 +1.352276e-01 +5.014194e+00 +4.241253e+00 +8.304871e-03 +1.033464e-02 +8.911106e-03 +1.113005e-02 +9.017130e-03 +9.671692e-03 +9.068709e-03 +8.912876e-03 +9.216414e-03 +8.959787e-03 +8.899321e-03 +1.078825e-02 +9.864504e-03 +9.470813e-03 +1.116421e-02 +9.725612e-03 +9.717014e-03 +1.023290e-02 +1.048912e-02 +9.802535e-03
+1.076667e+01 +6.751204e-01 +1.348943e-01 +4.920796e+00 +4.333167e+00 +8.256749e-03 +1.027502e-02 +8.859958e-03 +1.106559e-02 +8.965111e-03 +9.615688e-03 +9.016281e-03 +8.861223e-03 +9.162963e-03 +8.907872e-03 +8.847742e-03 +1.072568e-02 +9.807285e-03 +9.415874e-03 +1.109947e-02 +9.669245e-03 +9.660793e-03 +1.017361e-02 +1.042842e-02 +9.745860e-03
+1.078333e+01 +6.775687e-01 +1.346831e-01 +4.823235e+00 +4.443722e+00 +8.208883e-03 +1.021583e-02 +8.809066e-03 +1.100150e-02 +8.913378e-03 +9.559927e-03 +8.964056e-03 +8.809909e-03 +9.109886e-03 +8.856244e-03 +8.796576e-03 +1.066357e-02 +9.750491e-03 +9.361300e-03 +1.103501e-02 +9.613225e-03 +9.604904e-03 +1.011482e-02 +1.036794e-02 +9.689706e-03
+1.080000e+01 +6.809206e-01 +1.345147e-01 +4.717648e+00 +4.566766e+00 +8.161329e-03 +1.015681e-02 +8.758357e-03 +1.093777e-02 +8.861793e-03 +9.504750e-03 +8.912077e-03 +8.758826e-03 +9.057156e-03 +8.804917e-03 +8.745751e-03 +1.060168e-02 +9.694032e-03 +9.307059e-03 +1.097108e-02 +9.557583e-03 +9.549326e-03 +1.005638e-02 +1.030780e-02 +9.634164e-03
+1.081667e+01 +6.822572e-01 +1.342264e-01 +4.605851e+00 +4.680650e+00 +8.114030e-03 +1.009823e-02 +8.708089e-03 +1.087438e-02 +8.810451e-03 +9.449820e-03 +8.860410e-03 +8.708063e-03 +9.004667e-03 +8.753888e-03 +8.695241e-03 +1.054016e-02 +9.637880e-03 +9.253081e-03 +1.090756e-02 +9.502198e-03 +9.493930e-03 +9.998212e-03 +1.024797e-02 +9.579198e-03
+1.083333e+01 +6.825523e-01 +1.338238e-01 +4.495177e+00 +4.783353e+00 +8.067067e-03 +1.004026e-02 +8.657978e-03 +1.081163e-02 +8.759412e-03 +9.395263e-03 +8.809041e-03 +8.657619e-03 +8.952440e-03 +8.703154e-03 +8.644920e-03 +1.047915e-02 +9.582147e-03 +9.199470e-03 +1.084422e-02 +9.447376e-03 +9.438882e-03 +9.940249e-03 +1.018860e-02 +9.524101e-03
+1.085000e+01 +6.806577e-01 +1.332680e-01 +4.387784e+00 +4.880839e+00 +8.020322e-03 +9.982431e-03 +8.608118e-03 +1.074903e-02 +8.708665e-03 +9.340862e-03 +8.758016e-03 +8.607522e-03 +8.900529e-03 +8.652686e-03 +8.594963e-03 +1.041842e-02 +9.527019e-03 +9.146166e-03 +1.078130e-02 +9.392925e-03 +9.384203e-03 +9.882577e-03 +1.012952e-02 +9.469211e-03
+1.086667e+01 +6.806171e-01 +1.328184e-01 +4.286995e+00 +4.983740e+00 +7.973844e-03 +9.924871e-03 +8.558463e-03 +1.068665e-02 +8.658170e-03 +9.286858e-03 +8.707436e-03 +8.557662e-03 +8.848923e-03 +8.602524e-03 +8.545354e-03 +1.035799e-02 +9.472046e-03 +9.093452e-03 +1.071875e-02 +9.338816e-03 +9.329828e-03 +9.825303e-03 +1.007079e-02 +9.414556e-03
+1.088333e+01 +6.799352e-01 +1.323217e-01 +4.190764e+00 +5.063301e+00 +7.927647e-03 +9.867522e-03 +8.508944e-03 +1.062467e-02 +8.607976e-03 +9.233146e-03 +8.657208e-03 +8.508069e-03 +8.797713e-03 +8.552687e-03 +8.496005e-03 +1.029787e-02 +9.417228e-03 +9.040987e-03 +1.065652e-02 +9.284932e-03 +9.275714e-03 +9.768322e-03 +1.001245e-02 +9.360519e-03
+1.090000e+01 +6.790443e-01 +1.319614e-01 +4.108402e+00 +5.140836e+00 +7.881697e-03 +9.810687e-03 +8.459681e-03 +1.056301e-02 +8.558118e-03 +9.179882e-03 +8.607201e-03 +8.458747e-03 +8.746899e-03 +8.503141e-03 +8.447056e-03 +1.023819e-02 +9.362887e-03 +8.989000e-03 +1.059475e-02 +9.231382e-03 +9.221981e-03 +9.711717e-03 +9.954371e-03 +9.306547e-03
+1.091667e+01 +6.766217e-01 +1.314122e-01 +4.049273e+00 +5.202377e+00 +7.836021e-03 +9.754431e-03 +8.410668e-03 +1.050170e-02 +8.508618e-03 +9.126908e-03 +8.557486e-03 +8.409723e-03 +8.696222e-03 +8.453908e-03 +8.398287e-03 +1.017879e-02 +9.308856e-03 +8.937152e-03 +1.053351e-02 +9.178196e-03 +9.168752e-03 +9.655579e-03 +9.896642e-03 +9.252683e-03
+1.093333e+01 +6.747255e-01 +1.309435e-01 +4.003923e+00 +5.246890e+00 +7.790653e-03 +9.698587e-03 +8.361962e-03 +1.044097e-02 +8.459334e-03 +9.074357e-03 +8.508087e-03 +8.361070e-03 +8.645821e-03 +8.404963e-03 +8.349791e-03 +1.011974e-02 +9.255090e-03 +8.885494e-03 +1.047266e-02 +9.125659e-03 +9.115672e-03 +9.599670e-03 +9.839235e-03 +9.199092e-03
+1.095000e+01 +6.717548e-01 +1.304470e-01 +3.983798e+00 +5.272560e+00 +7.745560e-03 +9.643065e-03 +8.313527e-03 +1.038057e-02 +8.410303e-03 +9.022010e-03 +8.458981e-03 +8.312634e-03 +8.595788e-03 +8.356253e-03 +8.301560e-03 +1.006101e-02 +9.201648e-03 +8.834067e-03 +1.041218e-02 +9.073356e-03 +9.062906e-03 +9.544025e-03 +9.782144e-03 +9.145803e-03
+1.096667e+01 +6.710639e-01 +1.300620e-01 +3.983205e+00 +5.277044e+00 +7.700745e-03 +9.587852e-03 +8.265384e-03 +1.032035e-02 +8.361564e-03 +8.969939e-03 +8.410046e-03 +8.264503e-03 +8.546018e-03 +8.307905e-03 +8.253572e-03 +1.000268e-02 +9.148365e-03 +8.782909e-03 +1.035204e-02 +9.021097e-03 +9.010630e-03 +9.488669e-03 +9.725395e-03 +9.092785e-03
+1.098333e+01 +6.729195e-01 +1.298106e-01 +4.005941e+00 +5.270470e+00 +7.656240e-03 +9.532575e-03 +8.217467e-03 +1.026047e-02 +8.313105e-03 +8.917963e-03 +8.361324e-03 +8.216770e-03 +8.496683e-03 +8.259816e-03 +8.205741e-03 +9.944995e-03 +9.095322e-03 +8.732019e-03 +1.029199e-02 +8.968881e-03 +8.958462e-03 +9.433685e-03 +9.668973e-03 +9.040138e-03
+1.100000e+01 +6.744415e-01 +1.294755e-01 +4.051801e+00 +5.235503e+00 +7.612022e-03 +9.477615e-03 +8.169825e-03 +1.020093e-02 +8.264918e-03 +8.866305e-03 +8.312882e-03 +8.169306e-03 +8.447666e-03 +8.212106e-03 +8.158210e-03 +9.887673e-03 +9.042693e-03 +8.681390e-03 +1.023228e-02 +8.916905e-03 +8.906531e-03 +9.378975e-03 +9.612923e-03 +8.987800e-03
+1.101667e+01 +6.765541e-01 +1.290907e-01 +4.107449e+00 +5.185770e+00 +7.567985e-03 +9.423069e-03 +8.122504e-03 +1.014174e-02 +8.217055e-03 +8.814942e-03 +8.264728e-03 +8.122160e-03 +8.398837e-03 +8.164587e-03 +8.110962e-03 +9.830387e-03 +8.990317e-03 +8.631099e-03 +1.017289e-02 +8.865302e-03 +8.855017e-03 +9.324577e-03 +9.557160e-03 +8.935704e-03
+1.103333e+01 +6.788750e-01 +1.288043e-01 +4.182125e+00 +5.126329e+00 +7.524159e-03 +9.369224e-03 +8.075437e-03 +1.008289e-02 +8.169458e-03 +8.763822e-03 +8.216821e-03 +8.075394e-03 +8.350201e-03 +8.117307e-03 +8.064018e-03 +9.773648e-03 +8.938271e-03 +8.581096e-03 +1.011391e-02 +8.813928e-03 +8.804072e-03 +9.270485e-03 +9.501740e-03 +8.883952e-03
+1.105000e+01 +6.811354e-01 +1.284680e-01 +4.272883e+00 +5.045937e+00 +7.480598e-03 +9.315524e-03 +8.028626e-03 +1.002445e-02 +8.122190e-03 +8.712999e-03 +8.169186e-03 +8.028809e-03 +8.301869e-03 +8.070273e-03 +8.017354e-03 +9.717414e-03 +8.886536e-03 +8.531426e-03 +1.005545e-02 +8.762878e-03 +8.753233e-03 +9.216726e-03 +9.446615e-03 +8.832436e-03
+1.106667e+01 +6.847254e-01 +1.283487e-01 +4.381474e+00 +4.959220e+00 +7.437329e-03 +9.261696e-03 +7.982091e-03 +9.966380e-03 +8.075147e-03 +8.662480e-03 +8.121911e-03 +7.982499e-03 +8.253822e-03 +8.023549e-03 +7.970918e-03 +9.661339e-03 +8.835037e-03 +8.482024e-03 +9.997294e-03 +8.712097e-03 +8.702629e-03 +9.163272e-03 +9.391824e-03 +8.781226e-03
+1.108333e+01 +6.895088e-01 +1.282407e-01 +4.503608e+00 +4.862921e+00 +7.394490e-03 +9.207982e-03 +7.935863e-03 +9.908682e-03 +8.028421e-03 +8.612249e-03 +8.074952e-03 +7.936417e-03 +8.206006e-03 +7.977239e-03 +7.924740e-03 +9.605440e-03 +8.783800e-03 +8.432861e-03 +9.939531e-03 +8.661631e-03 +8.652690e-03 +9.110298e-03 +9.337394e-03 +8.730360e-03
+1.110000e+01 +6.898596e-01 +1.278242e-01 +4.597595e+00 +4.755706e+00 +7.351831e-03 +9.154695e-03 +7.889885e-03 +9.851359e-03 +7.981980e-03 +8.562340e-03 +8.028240e-03 +7.890748e-03 +8.158446e-03 +7.931164e-03 +7.878815e-03 +9.549729e-03 +8.732861e-03 +8.383984e-03 +9.882047e-03 +8.611503e-03 +8.602848e-03 +9.057469e-03 +9.283285e-03 +8.679731e-03
+1.111667e+01 +6.919904e-01 +1.275513e-01 +4.712683e+00 +4.645104e+00 +7.309458e-03 +9.101684e-03 +7.844191e-03 +9.794217e-03 +7.935776e-03 +8.512711e-03 +7.981777e-03 +7.845244e-03 +8.111253e-03 +7.885378e-03 +7.833144e-03 +9.494335e-03 +8.682235e-03 +8.335500e-03 +9.825032e-03 +8.561801e-03 +8.553085e-03 +9.004948e-03 +9.229678e-03 +8.629399e-03
+1.113333e+01 +6.933031e-01 +1.271882e-01 +4.833262e+00 +4.534201e+00 +7.267261e-03 +9.049081e-03 +7.798726e-03 +9.737529e-03 +7.889868e-03 +8.463411e-03 +7.935632e-03 +7.799984e-03 +8.064247e-03 +7.839799e-03 +7.787750e-03 +9.439348e-03 +8.631909e-03 +8.287185e-03 +9.768304e-03 +8.512512e-03 +8.503491e-03 +8.952752e-03 +9.176397e-03 +8.579371e-03
+1.115000e+01 +6.910193e-01 +1.266648e-01 +4.928756e+00 +4.425176e+00 +7.225385e-03 +8.996868e-03 +7.753536e-03 +9.681122e-03 +7.844234e-03 +8.414412e-03 +7.889714e-03 +7.754926e-03 +8.017539e-03 +7.794458e-03 +7.742626e-03 +9.384831e-03 +8.581920e-03 +8.239155e-03 +9.711984e-03 +8.463474e-03 +8.454210e-03 +8.900937e-03 +9.123607e-03 +8.529714e-03
+1.116667e+01 +6.892407e-01 +1.261301e-01 +5.010928e+00 +4.321573e+00 +7.183667e-03 +8.944926e-03 +7.708605e-03 +9.625100e-03 +7.798809e-03 +8.365674e-03 +7.844062e-03 +7.710122e-03 +7.971124e-03 +7.749397e-03 +7.697841e-03 +9.330504e-03 +8.532216e-03 +8.191387e-03 +9.655943e-03 +8.414626e-03 +8.405199e-03 +8.849347e-03 +9.071240e-03 +8.480349e-03
+1.118333e+01 +6.891436e-01 +1.256810e-01 +5.097938e+00 +4.226451e+00 +7.142240e-03 +8.893227e-03 +7.663964e-03 +9.569447e-03 +7.753644e-03 +8.317172e-03 +7.798631e-03 +7.665614e-03 +7.924983e-03 +7.704545e-03 +7.653417e-03 +9.276453e-03 +8.482810e-03 +8.143907e-03 +9.600159e-03 +8.366037e-03 +8.356494e-03 +8.798073e-03 +9.019312e-03 +8.431319e-03
+1.120000e+01 +6.885329e-01 +1.251949e-01 +5.158606e+00 +4.145070e+00 +7.100994e-03 +8.841967e-03 +7.619602e-03 +9.514084e-03 +7.708732e-03 +8.269070e-03 +7.753559e-03 +7.621281e-03 +7.879120e-03 +7.659995e-03 +7.609292e-03 +9.222680e-03 +8.433823e-03 +8.096724e-03 +9.544593e-03 +8.317631e-03 +8.308045e-03 +8.747066e-03 +8.967294e-03 +8.382512e-03
+1.121667e+01 +6.873656e-01 +1.246699e-01 +5.206016e+00 +4.075493e+00 +7.060041e-03 +8.790996e-03 +7.575586e-03 +9.458981e-03 +7.664120e-03 +8.221183e-03 +7.708796e-03 +7.577279e-03 +7.833517e-03 +7.615694e-03 +7.565449e-03 +9.169418e-03 +8.385109e-03 +8.049877e-03 +9.489520e-03 +8.269507e-03 +8.259909e-03 +8.696497e-03 +8.915650e-03 +8.333931e-03
+1.123333e+01 +6.866241e-01 +1.242243e-01 +5.247230e+00 +4.033738e+00 +7.019347e-03 +8.740262e-03 +7.531770e-03 +9.404138e-03 +7.619765e-03 +8.173558e-03 +7.664295e-03 +7.533465e-03 +7.788156e-03 +7.571744e-03 +7.521661e-03 +9.116539e-03 +8.336756e-03 +8.003213e-03 +9.434601e-03 +8.221656e-03 +8.212093e-03 +8.646406e-03 +8.864350e-03 +8.285625e-03
+1.125000e+01 +6.850841e-01 +1.237489e-01 +5.268955e+00 +4.001876e+00 +6.978940e-03 +8.689756e-03 +7.488129e-03 +9.349583e-03 +7.575611e-03 +8.126195e-03 +7.620029e-03 +7.489831e-03 +7.743105e-03 +7.528114e-03 +7.478090e-03 +9.063764e-03 +8.288567e-03 +7.956828e-03 +9.380002e-03 +8.174074e-03 +8.164527e-03 +8.596448e-03 +8.813249e-03 +8.237623e-03
+1.126667e+01 +6.834275e-01 +1.233236e-01 +5.277885e+00 +3.997229e+00 +6.938601e-03 +8.639531e-03 +7.444741e-03 +9.295390e-03 +7.531716e-03 +8.079125e-03 +7.575943e-03 +7.446526e-03 +7.698235e-03 +7.484732e-03 +7.434813e-03 +9.011378e-03 +8.240632e-03 +7.910778e-03 +9.325669e-03 +8.126819e-03 +8.117295e-03 +8.546725e-03 +8.762284e-03 +8.189874e-03
+1.128333e+01 +6.818978e-01 +1.228377e-01 +5.267269e+00 +4.015515e+00 +6.898484e-03 +8.589569e-03 +7.401608e-03 +9.241507e-03 +7.488109e-03 +8.032342e-03 +7.532103e-03 +7.403475e-03 +7.653642e-03 +7.441576e-03 +7.391792e-03 +8.959346e-03 +8.192892e-03 +7.864940e-03 +9.271711e-03 +8.079924e-03 +8.070320e-03 +8.497309e-03 +8.711596e-03 +8.142440e-03
+1.130000e+01 +6.814782e-01 +1.224603e-01 +5.238484e+00 +4.052727e+00 +6.858551e-03 +8.539824e-03 +7.358833e-03 +9.187913e-03 +7.444771e-03 +7.985784e-03 +7.488530e-03 +7.360686e-03 +7.609296e-03 +7.398596e-03 +7.349053e-03 +8.907425e-03 +8.145498e-03 +7.819408e-03 +9.217977e-03 +8.033374e-03 +8.023620e-03 +8.448089e-03 +8.661216e-03 +8.095236e-03
+1.131667e+01 +6.808404e-01 +1.220930e-01 +5.189586e+00 +4.108902e+00 +6.818823e-03 +8.490357e-03 +7.316261e-03 +9.134625e-03 +7.401685e-03 +7.939516e-03 +7.445190e-03 +7.318132e-03 +7.565195e-03 +7.355849e-03 +7.306514e-03 +8.855842e-03 +8.098410e-03 +7.774102e-03 +9.164558e-03 +7.987036e-03 +7.977173e-03 +8.399227e-03 +8.611157e-03 +8.048313e-03
+1.133333e+01 +6.804154e-01 +1.217497e-01 +5.125283e+00 +4.181201e+00 +6.779339e-03 +8.441243e-03 +7.273883e-03 +9.081681e-03 +7.358849e-03 +7.893492e-03 +7.402109e-03 +7.275769e-03 +7.521357e-03 +7.313271e-03 +7.264238e-03 +8.804548e-03 +8.051644e-03 +7.729059e-03 +9.111554e-03 +7.940995e-03 +7.930992e-03 +8.350684e-03 +8.561403e-03 +8.001657e-03
+1.135000e+01 +6.804478e-01 +1.214325e-01 +5.051804e+00 +4.267480e+00 +6.740068e-03 +8.392346e-03 +7.231755e-03 +9.029029e-03 +7.316217e-03 +7.847769e-03 +7.359344e-03 +7.233626e-03 +7.477770e-03 +7.270915e-03 +7.222231e-03 +8.753514e-03 +8.005245e-03 +7.684279e-03 +9.058816e-03 +7.895266e-03 +7.885041e-03 +8.302441e-03 +8.511995e-03 +7.955272e-03
+1.136667e+01 +6.829305e-01 +1.212758e-01 +4.962930e+00 +4.372106e+00 +6.701023e-03 +8.343780e-03 +7.189883e-03 +8.976684e-03 +7.273834e-03 +7.802311e-03 +7.316782e-03 +7.191743e-03 +7.434471e-03 +7.228794e-03 +7.180455e-03 +8.702784e-03 +7.959043e-03 +7.639766e-03 +9.006524e-03 +7.849685e-03 +7.839353e-03 +8.254517e-03 +8.462768e-03 +7.909192e-03
+1.138333e+01 +6.835065e-01 +1.209627e-01 +4.864640e+00 +4.468732e+00 +6.662246e-03 +8.295625e-03 +7.148250e-03 +8.924662e-03 +7.231700e-03 +7.757123e-03 +7.274475e-03 +7.150114e-03 +7.391394e-03 +7.186911e-03 +7.138927e-03 +8.652405e-03 +7.913173e-03 +7.595584e-03 +8.954428e-03 +7.804305e-03 +7.793921e-03 +8.206762e-03 +8.413947e-03 +7.863384e-03
+1.140000e+01 +6.841312e-01 +1.206317e-01 +4.759552e+00 +4.577933e+00 +6.623686e-03 +8.247668e-03 +7.106857e-03 +8.873046e-03 +7.189871e-03 +7.712198e-03 +7.232511e-03 +7.108691e-03 +7.348560e-03 +7.145265e-03 +7.097595e-03 +8.602319e-03 +7.867423e-03 +7.551634e-03 +8.902711e-03 +7.759109e-03 +7.748746e-03 +8.159409e-03 +8.365341e-03 +7.817814e-03
+1.141667e+01 +6.841778e-01 +1.203498e-01 +4.647085e+00 +4.687950e+00 +6.585431e-03 +8.200090e-03 +7.065715e-03 +8.821669e-03 +7.148251e-03 +7.667530e-03 +7.190749e-03 +7.067565e-03 +7.305978e-03 +7.103861e-03 +7.056522e-03 +8.552565e-03 +7.821900e-03 +7.507967e-03 +8.851344e-03 +7.714188e-03 +7.703835e-03 +8.112238e-03 +8.317262e-03 +7.772508e-03
+1.143333e+01 +6.840943e-01 +1.200109e-01 +4.534952e+00 +4.792964e+00 +6.547387e-03 +8.152678e-03 +7.024827e-03 +8.770579e-03 +7.106857e-03 +7.623095e-03 +7.149215e-03 +7.026679e-03 +7.263640e-03 +7.062706e-03 +7.015687e-03 +8.503066e-03 +7.776603e-03 +7.464595e-03 +8.800292e-03 +7.669551e-03 +7.659188e-03 +8.065364e-03 +8.269489e-03 +7.727468e-03
+1.145000e+01 +6.843889e-01 +1.195759e-01 +4.424891e+00 +4.890839e+00 +6.509492e-03 +8.105501e-03 +6.984216e-03 +8.719723e-03 +7.065729e-03 +7.578927e-03 +7.107855e-03 +6.985992e-03 +7.221556e-03 +7.021814e-03 +6.975063e-03 +8.453776e-03 +7.731613e-03 +7.421567e-03 +8.749427e-03 +7.625132e-03 +7.614898e-03 +8.018967e-03 +8.221728e-03 +7.682734e-03
+1.146667e+01 +6.854301e-01 +1.191688e-01 +4.319883e+00 +4.993482e+00 +6.471856e-03 +8.058563e-03 +6.943847e-03 +8.669163e-03 +7.024839e-03 +7.535027e-03 +7.066692e-03 +6.945512e-03 +7.179722e-03 +6.981162e-03 +6.934668e-03 +8.404828e-03 +7.686840e-03 +7.378776e-03 +8.698737e-03 +7.580990e-03 +7.570786e-03 +7.973038e-03 +8.174197e-03 +7.638230e-03
+1.148333e+01 +6.840912e-01 +1.186601e-01 +4.221675e+00 +5.073146e+00 +6.434385e-03 +8.011878e-03 +6.903636e-03 +8.618923e-03 +6.984261e-03 +7.491360e-03 +7.025766e-03 +6.905306e-03 +7.138124e-03 +6.940729e-03 +6.894534e-03 +8.356234e-03 +7.642408e-03 +7.336085e-03 +8.648335e-03 +7.537152e-03 +7.526927e-03 +7.927224e-03 +8.126861e-03 +7.593963e-03
+1.150000e+01 +6.840913e-01 +1.181502e-01 +4.141323e+00 +5.143327e+00 +6.397157e-03 +7.965433e-03 +6.863640e-03 +8.569029e-03 +6.943819e-03 +7.447956e-03 +6.985072e-03 +6.865300e-03 +7.096792e-03 +6.900586e-03 +6.854611e-03 +8.307897e-03 +7.598159e-03 +7.293692e-03 +8.598247e-03 +7.493591e-03 +7.483320e-03 +7.881660e-03 +8.079823e-03 +7.549989e-03
+1.151667e+01 +6.852643e-01 +1.177387e-01 +4.074547e+00 +5.199086e+00 +6.360178e-03 +7.919270e-03 +6.823894e-03 +8.519486e-03 +6.903662e-03 +7.404814e-03 +6.944611e-03 +6.825525e-03 +7.055709e-03 +6.860623e-03 +6.814906e-03 +8.259872e-03 +7.554231e-03 +7.251525e-03 +8.548426e-03 +7.450170e-03 +7.439979e-03 +7.836265e-03 +8.033043e-03 +7.506365e-03
+1.153333e+01 +6.863255e-01 +1.172204e-01 +4.022662e+00 +5.232302e+00 +6.323396e-03 +7.873437e-03 +6.784421e-03 +8.470153e-03 +6.863849e-03 +7.361988e-03 +6.904435e-03 +6.786005e-03 +7.014907e-03 +6.820883e-03 +6.775441e-03 +8.212146e-03 +7.510668e-03 +7.209568e-03 +8.498890e-03 +7.407013e-03 +7.396862e-03 +7.791125e-03 +7.986572e-03 +7.462984e-03
+1.155000e+01 +6.859690e-01 +1.166948e-01 +3.994133e+00 +5.258980e+00 +6.286854e-03 +7.827825e-03 +6.745128e-03 +8.421186e-03 +6.824296e-03 +7.319402e-03 +6.864485e-03 +6.746720e-03 +6.974340e-03 +6.781403e-03 +6.736214e-03 +8.164595e-03 +7.467367e-03 +7.167870e-03 +8.449619e-03 +7.364126e-03 +7.354043e-03 +7.746184e-03 +7.940337e-03 +7.419798e-03
+1.156667e+01 +6.841928e-01 +1.162582e-01 +3.989204e+00 +5.267064e+00 +6.250527e-03 +7.782487e-03 +6.706058e-03 +8.372503e-03 +6.784867e-03 +7.277051e-03 +6.824806e-03 +6.707636e-03 +6.933951e-03 +6.742157e-03 +6.697229e-03 +8.117293e-03 +7.424233e-03 +7.126411e-03 +8.400627e-03 +7.321473e-03 +7.311528e-03 +7.701372e-03 +7.894384e-03 +7.376910e-03
+1.158333e+01 +6.830397e-01 +1.158308e-01 +3.990492e+00 +5.256719e+00 +6.214420e-03 +7.737462e-03 +6.667233e-03 +8.324116e-03 +6.745596e-03 +7.234921e-03 +6.785350e-03 +6.668798e-03 +6.893827e-03 +6.703124e-03 +6.658479e-03 +8.070274e-03 +7.381300e-03 +7.085244e-03 +8.351934e-03 +7.279074e-03 +7.269226e-03 +7.656869e-03 +7.848686e-03 +7.334226e-03
+1.160000e+01 +6.831242e-01 +1.154350e-01 +4.029516e+00 +5.229449e+00 +6.178492e-03 +7.692764e-03 +6.628615e-03 +8.275947e-03 +6.706538e-03 +7.193018e-03 +6.746057e-03 +6.630275e-03 +6.853933e-03 +6.664357e-03 +6.619927e-03 +8.023515e-03 +7.338526e-03 +7.044272e-03 +8.303564e-03 +7.237013e-03 +7.227151e-03 +7.612581e-03 +7.803272e-03 +7.291773e-03
+1.161667e+01 +6.835452e-01 +1.150875e-01 +4.084299e+00 +5.180399e+00 +6.142711e-03 +7.648284e-03 +6.590232e-03 +8.228026e-03 +6.667711e-03 +7.151361e-03 +6.707120e-03 +6.591918e-03 +6.814244e-03 +6.625791e-03 +6.581598e-03 +7.977014e-03 +7.296035e-03 +7.003498e-03 +8.255443e-03 +7.195183e-03 +7.185291e-03 +7.568551e-03 +7.758068e-03 +7.249598e-03
+1.163333e+01 +6.844639e-01 +1.148312e-01 +4.164257e+00 +5.126733e+00 +6.107142e-03 +7.604052e-03 +6.552057e-03 +8.180401e-03 +6.629097e-03 +7.109962e-03 +6.668370e-03 +6.553759e-03 +6.774817e-03 +6.587487e-03 +6.543504e-03 +7.930779e-03 +7.253768e-03 +6.962921e-03 +8.207662e-03 +7.153586e-03 +7.143683e-03 +7.524731e-03 +7.713104e-03 +7.207651e-03
+1.165000e+01 +6.866967e-01 +1.146992e-01 +4.257064e+00 +5.054743e+00 +6.071780e-03 +7.560075e-03 +6.514140e-03 +8.133036e-03 +6.590710e-03 +7.068778e-03 +6.629778e-03 +6.515799e-03 +6.735619e-03 +6.549406e-03 +6.505621e-03 +7.884821e-03 +7.211784e-03 +6.922586e-03 +8.160179e-03 +7.112205e-03 +7.102309e-03 +7.481165e-03 +7.668535e-03 +7.165977e-03
+1.166667e+01 +6.886339e-01 +1.144436e-01 +4.361219e+00 +4.964521e+00 +6.036643e-03 +7.516316e-03 +6.476425e-03 +8.085981e-03 +6.552530e-03 +7.027869e-03 +6.591429e-03 +6.478052e-03 +6.696695e-03 +6.511554e-03 +6.468026e-03 +7.839120e-03 +7.169993e-03 +6.882478e-03 +8.112918e-03 +7.071074e-03 +7.061198e-03 +7.437812e-03 +7.624162e-03 +7.124455e-03
+1.168333e+01 +6.922279e-01 +1.142156e-01 +4.466998e+00 +4.863393e+00 +6.001686e-03 +7.472843e-03 +6.438920e-03 +8.039151e-03 +6.514576e-03 +6.987191e-03 +6.553344e-03 +6.440534e-03 +6.657949e-03 +6.473942e-03 +6.430594e-03 +7.793699e-03 +7.128447e-03 +6.842605e-03 +8.065937e-03 +7.030162e-03 +7.020317e-03 +7.394718e-03 +7.580034e-03 +7.083183e-03
+1.170000e+01 +6.949484e-01 +1.138899e-01 +4.581140e+00 +4.758855e+00 +5.966929e-03 +7.429588e-03 +6.401662e-03 +7.992596e-03 +6.476878e-03 +6.946799e-03 +6.515452e-03 +6.403227e-03 +6.619407e-03 +6.436654e-03 +6.393349e-03 +7.748531e-03 +7.087157e-03 +6.802969e-03 +8.019235e-03 +6.989439e-03 +6.979689e-03 +7.351869e-03 +7.536154e-03 +7.042160e-03
+1.171667e+01 +6.974886e-01 +1.135232e-01 +4.679786e+00 +4.647736e+00 +5.932408e-03 +7.386639e-03 +6.364612e-03 +7.946282e-03 +6.439470e-03 +6.906627e-03 +6.477768e-03 +6.366138e-03 +6.581066e-03 +6.399653e-03 +6.356316e-03 +7.703653e-03 +7.046097e-03 +6.763582e-03 +7.972793e-03 +6.948977e-03 +6.939253e-03 +7.309283e-03 +7.492587e-03 +7.001361e-03
+1.173333e+01 +6.987635e-01 +1.130841e-01 +4.784230e+00 +4.537718e+00 +5.898150e-03 +7.343915e-03 +6.327800e-03 +7.900231e-03 +6.402341e-03 +6.866821e-03 +6.440270e-03 +6.329288e-03 +6.542986e-03 +6.362906e-03 +6.319505e-03 +7.659021e-03 +7.005306e-03 +6.724403e-03 +7.926577e-03 +6.908730e-03 +6.899067e-03 +7.266959e-03 +7.449275e-03 +6.960803e-03
+1.175000e+01 +7.003810e-01 +1.127089e-01 +4.889834e+00 +4.428053e+00 +5.864064e-03 +7.301393e-03 +6.291161e-03 +7.854453e-03 +6.365300e-03 +6.827131e-03 +6.403047e-03 +6.292624e-03 +6.505083e-03 +6.326307e-03 +6.282915e-03 +7.614673e-03 +6.964745e-03 +6.685477e-03 +7.880641e-03 +6.868722e-03 +6.859164e-03 +7.224859e-03 +7.406158e-03 +6.920502e-03
+1.176667e+01 +7.005165e-01 +1.122126e-01 +4.978432e+00 +4.322776e+00 +5.830127e-03 +7.259083e-03 +6.254751e-03 +7.808940e-03 +6.328455e-03 +6.787678e-03 +6.366075e-03 +6.256182e-03 +6.467454e-03 +6.289783e-03 +6.246542e-03 +7.570573e-03 +6.924391e-03 +6.646744e-03 +7.835045e-03 +6.828932e-03 +6.819490e-03 +7.183001e-03 +7.363288e-03 +6.880438e-03
+1.178333e+01 +7.014426e-01 +1.117362e-01 +5.058003e+00 +4.227967e+00 +5.796431e-03 +7.217025e-03 +6.218544e-03 +7.763806e-03 +6.291814e-03 +6.748449e-03 +6.329242e-03 +6.219967e-03 +6.430070e-03 +6.253404e-03 +6.210362e-03 +7.526799e-03 +6.884272e-03 +6.608236e-03 +7.789750e-03 +6.789397e-03 +6.780008e-03 +7.141432e-03 +7.320642e-03 +6.840630e-03
+1.180000e+01 +7.005033e-01 +1.111358e-01 +5.116573e+00 +4.146868e+00 +5.762924e-03 +7.175223e-03 +6.182569e-03 +7.718835e-03 +6.255410e-03 +6.709446e-03 +6.292584e-03 +6.183979e-03 +6.392928e-03 +6.217244e-03 +6.174423e-03 +7.483282e-03 +6.844386e-03 +6.569952e-03 +7.744730e-03 +6.750120e-03 +6.740761e-03 +7.100099e-03 +7.278279e-03 +6.801024e-03
+1.181667e+01 +7.004347e-01 +1.106072e-01 +5.171641e+00 +4.072809e+00 +5.729588e-03 +7.133685e-03 +6.146788e-03 +7.674103e-03 +6.219219e-03 +6.670698e-03 +6.256165e-03 +6.148191e-03 +6.355984e-03 +6.181244e-03 +6.138681e-03 +7.439974e-03 +6.804729e-03 +6.531903e-03 +7.699971e-03 +6.711095e-03 +6.701736e-03 +7.059001e-03 +7.236169e-03 +6.761738e-03
+1.183333e+01 +6.999039e-01 +1.100706e-01 +5.203538e+00 +4.018690e+00 +5.696458e-03 +7.092372e-03 +6.111183e-03 +7.629671e-03 +6.183235e-03 +6.632129e-03 +6.219946e-03 +6.112594e-03 +6.319265e-03 +6.145443e-03 +6.103129e-03 +7.396899e-03 +6.765339e-03 +6.494089e-03 +7.655510e-03 +6.672285e-03 +6.662922e-03 +7.018103e-03 +7.194261e-03 +6.722697e-03
+1.185000e+01 +6.996315e-01 +1.095775e-01 +5.230453e+00 +3.985016e+00 +5.663513e-03 +7.051286e-03 +6.075802e-03 +7.585534e-03 +6.147436e-03 +6.593761e-03 +6.183933e-03 +6.077209e-03 +6.282770e-03 +6.109846e-03 +6.067785e-03 +7.354080e-03 +6.726230e-03 +6.456629e-03 +7.611177e-03 +6.633736e-03 +6.624352e-03 +6.977455e-03 +7.152585e-03 +6.683851e-03
+1.186667e+01 +6.991234e-01 +1.090708e-01 +5.244933e+00 +3.976320e+00 +5.630737e-03 +7.010433e-03 +6.040616e-03 +7.541630e-03 +6.111839e-03 +6.555581e-03 +6.148131e-03 +6.042023e-03 +6.246481e-03 +6.074474e-03 +6.032651e-03 +7.311575e-03 +6.687282e-03 +6.419345e-03 +7.567225e-03 +6.595337e-03 +6.585979e-03 +6.937033e-03 +7.111156e-03 +6.645202e-03
+1.188333e+01 +6.995449e-01 +1.086422e-01 +5.236425e+00 +3.990064e+00 +5.598151e-03 +6.969872e-03 +6.005630e-03 +7.497975e-03 +6.076442e-03 +6.517619e-03 +6.112555e-03 +6.007044e-03 +6.210383e-03 +6.039333e-03 +5.997736e-03 +7.269289e-03 +6.648550e-03 +6.382240e-03 +7.523585e-03 +6.557199e-03 +6.547825e-03 +6.896872e-03 +7.069957e-03 +6.606816e-03
+1.190000e+01 +7.003102e-01 +1.083030e-01 +5.207958e+00 +4.028872e+00 +5.565746e-03 +6.929562e-03 +5.970861e-03 +7.454545e-03 +6.041247e-03 +6.479872e-03 +6.077208e-03 +5.972280e-03 +6.174442e-03 +6.004422e-03 +5.963040e-03 +7.227192e-03 +6.610044e-03 +6.345293e-03 +7.480126e-03 +6.519348e-03 +6.509908e-03 +6.856974e-03 +7.028992e-03 +6.568601e-03
+1.191667e+01 +7.017072e-01 +1.080332e-01 +5.164910e+00 +4.090117e+00 +5.533539e-03 +6.889454e-03 +5.936284e-03 +7.411368e-03 +6.006257e-03 +6.442395e-03 +6.042084e-03 +5.937775e-03 +6.138738e-03 +5.969713e-03 +5.928531e-03 +7.185376e-03 +6.571771e-03 +6.308549e-03 +7.436867e-03 +6.481736e-03 +6.472238e-03 +6.817284e-03 +6.988324e-03 +6.530626e-03
+1.193333e+01 +7.045342e-01 +1.078581e-01 +5.105504e+00 +4.171100e+00 +5.501499e-03 +6.849585e-03 +5.901906e-03 +7.368477e-03 +5.971476e-03 +6.405138e-03 +6.007120e-03 +5.903416e-03 +6.103248e-03 +5.935172e-03 +5.894200e-03 +7.143775e-03 +6.533739e-03 +6.272060e-03 +7.393845e-03 +6.444346e-03 +6.434868e-03 +6.777786e-03 +6.947884e-03 +6.492826e-03
+1.195000e+01 +7.056695e-01 +1.076149e-01 +5.027704e+00 +4.255532e+00 +5.469667e-03 +6.809921e-03 +5.867737e-03 +7.325801e-03 +5.936951e-03 +6.368087e-03 +5.972390e-03 +5.869235e-03 +6.067907e-03 +5.900847e-03 +5.860077e-03 +7.102386e-03 +6.495896e-03 +6.235740e-03 +7.351047e-03 +6.407105e-03 +6.397776e-03 +6.738529e-03 +6.907676e-03 +6.455265e-03
+1.196667e+01 +7.076212e-01 +1.073151e-01 +4.941090e+00 +4.354479e+00 +5.438047e-03 +6.770501e-03 +5.833780e-03 +7.283358e-03 +5.902572e-03 +6.331293e-03 +5.937902e-03 +5.835265e-03 +6.032780e-03 +5.866685e-03 +5.826183e-03 +7.061240e-03 +6.458277e-03 +6.199640e-03 +7.308462e-03 +6.370099e-03 +6.360832e-03 +6.699513e-03 +6.867680e-03 +6.417888e-03
+1.198333e+01 +7.089638e-01 +1.069886e-01 +4.845230e+00 +4.451714e+00 +5.406588e-03 +6.731293e-03 +5.800023e-03 +7.241156e-03 +5.868415e-03 +6.294656e-03 +5.903645e-03 +5.801471e-03 +5.997838e-03 +5.832741e-03 +5.792462e-03 +7.020344e-03 +6.420877e-03 +6.163750e-03 +7.266133e-03 +6.333346e-03 +6.324043e-03 +6.660757e-03 +6.827925e-03 +6.380714e-03
+1.200000e+01 +7.101880e-01 +1.067546e-01 +4.742709e+00 +4.566620e+00 +5.375309e-03 +6.692349e-03 +5.766461e-03 +7.199195e-03 +5.834444e-03 +6.258225e-03 +5.869550e-03 +5.767871e-03 +5.963099e-03 +5.798971e-03 +5.758966e-03 +6.979766e-03 +6.383695e-03 +6.128080e-03 +7.224030e-03 +6.296754e-03 +6.287430e-03 +6.622258e-03 +6.788476e-03 +6.343797e-03
+1.201667e+01 +7.092167e-01 +1.064626e-01 +4.633571e+00 +4.677720e+00 +5.344194e-03 +6.653615e-03 +5.733074e-03 +7.157484e-03 +5.800690e-03 +6.221999e-03 +5.835642e-03 +5.734469e-03 +5.928567e-03 +5.765390e-03 +5.725642e-03 +6.939493e-03 +6.346719e-03 +6.092639e-03 +7.182210e-03 +6.260412e-03 +6.251059e-03 +6.583967e-03 +6.749338e-03 +6.307153e-03
+1.203333e+01 +7.080778e-01 +1.061750e-01 +4.521774e+00 +4.790728e+00 +5.313246e-03 +6.615092e-03 +5.699870e-03 +7.116040e-03 +5.767146e-03 +6.186000e-03 +5.801973e-03 +5.701267e-03 +5.894237e-03 +5.732014e-03 +5.692523e-03 +6.899531e-03 +6.309955e-03 +6.057356e-03 +7.140682e-03 +6.224209e-03 +6.214891e-03 +6.545850e-03 +6.710372e-03 +6.270660e-03
+1.205000e+01 +7.091862e-01 +1.059066e-01 +4.411254e+00 +4.900548e+00 +5.282492e-03 +6.576793e-03 +5.666860e-03 +7.074854e-03 +5.733775e-03 +6.150194e-03 +5.768478e-03 +5.668248e-03 +5.860109e-03 +5.698836e-03 +5.659583e-03 +6.859740e-03 +6.273418e-03 +6.022288e-03 +7.099440e-03 +6.188226e-03 +6.178955e-03 +6.507944e-03 +6.671597e-03 +6.234368e-03
+1.206667e+01 +7.094806e-01 +1.055046e-01 +4.305838e+00 +4.986404e+00 +5.251969e-03 +6.538722e-03 +5.634040e-03 +7.033939e-03 +5.700591e-03 +6.114621e-03 +5.735146e-03 +5.635429e-03 +5.826254e-03 +5.665857e-03 +5.626826e-03 +6.820096e-03 +6.237085e-03 +5.987441e-03 +7.058368e-03 +6.152397e-03 +6.143182e-03 +6.470250e-03 +6.633058e-03 +6.198298e-03
+1.208333e+01 +7.096047e-01 +1.050965e-01 +4.208986e+00 +5.057791e+00 +5.221644e-03 +6.500884e-03 +5.601426e-03 +6.993258e-03 +5.667609e-03 +6.079229e-03 +5.702029e-03 +5.602797e-03 +5.792569e-03 +5.633060e-03 +5.594258e-03 +6.780727e-03 +6.200963e-03 +5.952784e-03 +7.017486e-03 +6.116785e-03 +6.107619e-03 +6.432785e-03 +6.594733e-03 +6.162399e-03
+1.210000e+01 +7.090447e-01 +1.047742e-01 +4.125309e+00 +5.145158e+00 +5.191441e-03 +6.463286e-03 +5.569017e-03 +6.952830e-03 +5.634871e-03 +6.044068e-03 +5.669057e-03 +5.570365e-03 +5.759066e-03 +5.600469e-03 +5.561893e-03 +6.741584e-03 +6.165050e-03 +5.918326e-03 +6.976824e-03 +6.081380e-03 +6.072252e-03 +6.395540e-03 +6.556694e-03 +6.126712e-03
+1.211667e+01 +7.062009e-01 +1.042961e-01 +4.059498e+00 +5.197987e+00 +5.161399e-03 +6.425879e-03 +5.536785e-03 +6.912674e-03 +5.602282e-03 +6.009137e-03 +5.636238e-03 +5.538123e-03 +5.725778e-03 +5.568076e-03 +5.529691e-03 +6.702714e-03 +6.129377e-03 +5.884115e-03 +6.936404e-03 +6.046160e-03 +6.037118e-03 +6.358513e-03 +6.518760e-03 +6.091259e-03
+1.213333e+01 +7.049005e-01 +1.038239e-01 +4.005569e+00 +5.230767e+00 +5.131528e-03 +6.388678e-03 +5.504726e-03 +6.872778e-03 +5.569862e-03 +5.974404e-03 +5.603627e-03 +5.506080e-03 +5.692695e-03 +5.535851e-03 +5.497683e-03 +6.663932e-03 +6.093907e-03 +5.850069e-03 +6.896245e-03 +6.011154e-03 +6.002170e-03 +6.321698e-03 +6.481017e-03 +6.056009e-03
+1.215000e+01 +7.053906e-01 +1.034430e-01 +3.973490e+00 +5.255978e+00 +5.101821e-03 +6.351684e-03 +5.472860e-03 +6.833029e-03 +5.537645e-03 +5.939849e-03 +5.571200e-03 +5.474240e-03 +5.659799e-03 +5.503814e-03 +5.465872e-03 +6.625356e-03 +6.058676e-03 +5.816232e-03 +6.856373e-03 +5.976373e-03 +5.967406e-03 +6.285099e-03 +6.443473e-03 +6.020987e-03
+1.216667e+01 +7.056094e-01 +1.030249e-01 +3.959302e+00 +5.270686e+00 +5.072299e-03 +6.314898e-03 +5.441179e-03 +6.793488e-03 +5.505611e-03 +5.905561e-03 +5.538957e-03 +5.442572e-03 +5.627109e-03 +5.471952e-03 +5.434227e-03 +6.586992e-03 +6.023712e-03 +5.782547e-03 +6.816690e-03 +5.941775e-03 +5.932855e-03 +6.248793e-03 +6.406195e-03 +5.986166e-03
+1.218333e+01 +7.068387e-01 +1.026693e-01 +3.976377e+00 +5.263654e+00 +5.042950e-03 +6.278332e-03 +5.409674e-03 +6.754222e-03 +5.473845e-03 +5.871454e-03 +5.506899e-03 +5.411056e-03 +5.594592e-03 +5.440285e-03 +5.402772e-03 +6.548837e-03 +5.988960e-03 +5.749067e-03 +6.777294e-03 +5.907371e-03 +5.898503e-03 +6.212622e-03 +6.369098e-03 +5.951531e-03
+1.220000e+01 +7.078470e-01 +1.022940e-01 +4.004350e+00 +5.236009e+00 +5.013766e-03 +6.241966e-03 +5.378368e-03 +6.715132e-03 +5.442262e-03 +5.837490e-03 +5.475050e-03 +5.379734e-03 +5.562251e-03 +5.408798e-03 +5.371495e-03 +6.510911e-03 +5.954348e-03 +5.715781e-03 +6.738174e-03 +5.873161e-03 +5.864340e-03 +6.176650e-03 +6.332216e-03 +5.917068e-03
+1.221667e+01 +7.092085e-01 +1.019034e-01 +4.061688e+00 +5.186622e+00 +4.984737e-03 +6.205848e-03 +5.347244e-03 +6.676243e-03 +5.410857e-03 +5.803699e-03 +5.443353e-03 +5.348599e-03 +5.530131e-03 +5.377493e-03 +5.340410e-03 +6.473244e-03 +5.919917e-03 +5.682690e-03 +6.699262e-03 +5.839166e-03 +5.830381e-03 +6.140874e-03 +6.295551e-03 +5.882804e-03
+1.223333e+01 +7.110933e-01 +1.015868e-01 +4.129790e+00 +5.124558e+00 +4.955886e-03 +6.169916e-03 +5.316285e-03 +6.637595e-03 +5.379617e-03 +5.770107e-03 +5.411836e-03 +5.317669e-03 +5.498189e-03 +5.346376e-03 +5.309504e-03 +6.435774e-03 +5.885716e-03 +5.649789e-03 +6.660484e-03 +5.805387e-03 +5.796617e-03 +6.105321e-03 +6.259085e-03 +5.848754e-03
+1.225000e+01 +7.148212e-01 +1.013464e-01 +4.211098e+00 +5.058274e+00 +4.927199e-03 +6.134204e-03 +5.285525e-03 +6.599197e-03 +5.348583e-03 +5.736695e-03 +5.380496e-03 +5.286920e-03 +5.466456e-03 +5.315474e-03 +5.278783e-03 +6.398530e-03 +5.851679e-03 +5.617069e-03 +6.621956e-03 +5.771803e-03 +5.763051e-03 +6.069994e-03 +6.222830e-03 +5.814914e-03
+1.226667e+01 +7.191883e-01 +1.010416e-01 +4.304402e+00 +4.970822e+00 +4.898696e-03 +6.098709e-03 +5.254948e-03 +6.560973e-03 +5.317667e-03 +5.703473e-03 +5.349345e-03 +5.256310e-03 +5.434942e-03 +5.284705e-03 +5.248244e-03 +6.361554e-03 +5.817857e-03 +5.584539e-03 +6.583627e-03 +5.738393e-03 +5.729675e-03 +6.034865e-03 +6.186789e-03 +5.781247e-03
+1.228333e+01 +7.222590e-01 +1.007230e-01 +4.406169e+00 +4.872447e+00 +4.870359e-03 +6.063412e-03 +5.224562e-03 +6.522969e-03 +5.286932e-03 +5.670452e-03 +5.318387e-03 +5.225880e-03 +5.403551e-03 +5.254108e-03 +5.217884e-03 +6.324768e-03 +5.784178e-03 +5.552198e-03 +6.545527e-03 +5.705166e-03 +5.696501e-03 +5.999939e-03 +6.150967e-03 +5.747828e-03
+1.230000e+01 +7.266878e-01 +1.005089e-01 +4.514138e+00 +4.766814e+00 +4.842180e-03 +6.028304e-03 +5.194372e-03 +6.485216e-03 +5.256354e-03 +5.637626e-03 +5.287596e-03 +5.195620e-03 +5.372387e-03 +5.223699e-03 +5.187698e-03 +6.288254e-03 +5.750680e-03 +5.520047e-03 +6.507628e-03 +5.672130e-03 +5.663526e-03 +5.965221e-03 +6.115373e-03 +5.714615e-03
+1.231667e+01 +7.300941e-01 +1.002652e-01 +4.634831e+00 +4.658811e+00 +4.814166e-03 +5.993437e-03 +5.164360e-03 +6.447657e-03 +5.225928e-03 +5.605003e-03 +5.256993e-03 +5.165539e-03 +5.341369e-03 +5.193466e-03 +5.157682e-03 +6.251931e-03 +5.717378e-03 +5.488085e-03 +6.469946e-03 +5.639305e-03 +5.630756e-03 +5.930679e-03 +6.079981e-03 +5.681534e-03
+1.233333e+01 +7.332964e-01 +9.999334e-02 +4.746172e+00 +4.546964e+00 +4.786310e-03 +5.958773e-03 +5.134500e-03 +6.410320e-03 +5.195668e-03 +5.572573e-03 +5.226582e-03 +5.135652e-03 +5.310573e-03 +5.163441e-03 +5.127843e-03 +6.215813e-03 +5.684275e-03 +5.456308e-03 +6.432524e-03 +5.606662e-03 +5.598172e-03 +5.896330e-03 +6.044792e-03 +5.648631e-03
+1.235000e+01 +7.333055e-01 +9.959848e-02 +4.843489e+00 +4.437079e+00 +4.758627e-03 +5.924326e-03 +5.104828e-03 +6.373221e-03 +5.165591e-03 +5.540362e-03 +5.196362e-03 +5.105965e-03 +5.279937e-03 +5.133551e-03 +5.098166e-03 +6.179941e-03 +5.651357e-03 +5.424712e-03 +6.395292e-03 +5.574192e-03 +5.565809e-03 +5.862182e-03 +6.009797e-03 +5.615917e-03
+1.236667e+01 +7.350700e-01 +9.926475e-02 +4.936194e+00 +4.330305e+00 +4.731095e-03 +5.890077e-03 +5.075347e-03 +6.336393e-03 +5.135680e-03 +5.508317e-03 +5.166281e-03 +5.076426e-03 +5.249492e-03 +5.103826e-03 +5.068655e-03 +6.144325e-03 +5.618642e-03 +5.393300e-03 +6.358283e-03 +5.541927e-03 +5.533647e-03 +5.828235e-03 +5.975013e-03 +5.583394e-03
+1.238333e+01 +7.364854e-01 +9.878573e-02 +5.014018e+00 +4.233900e+00 +4.703713e-03 +5.856165e-03 +5.045991e-03 +6.299736e-03 +5.105944e-03 +5.476473e-03 +5.136393e-03 +5.047063e-03 +5.219186e-03 +5.074280e-03 +5.039305e-03 +6.108806e-03 +5.586104e-03 +5.362071e-03 +6.321475e-03 +5.509855e-03 +5.501656e-03 +5.794487e-03 +5.940421e-03 +5.551070e-03
+1.240000e+01 +7.362096e-01 +9.831286e-02 +5.077051e+00 +4.145966e+00 +4.676503e-03 +5.822425e-03 +5.016788e-03 +6.263317e-03 +5.076388e-03 +5.444789e-03 +5.106653e-03 +5.017877e-03 +5.189002e-03 +5.044906e-03 +5.010126e-03 +6.073524e-03 +5.553760e-03 +5.331028e-03 +6.284877e-03 +5.478009e-03 +5.469851e-03 +5.760937e-03 +5.906017e-03 +5.518927e-03
+1.241667e+01 +7.347225e-01 +9.786524e-02 +5.129563e+00 +4.071825e+00 +4.649455e-03 +5.788793e-03 +4.987759e-03 +6.227115e-03 +5.047024e-03 +5.413273e-03 +5.077087e-03 +4.988827e-03 +5.158988e-03 +5.015710e-03 +4.981117e-03 +6.038463e-03 +5.521603e-03 +5.300164e-03 +6.248478e-03 +5.446441e-03 +5.438221e-03 +5.727573e-03 +5.871822e-03 +5.486992e-03
+1.243333e+01 +7.365782e-01 +9.746360e-02 +5.175729e+00 +4.020934e+00 +4.622567e-03 +5.755370e-03 +4.958879e-03 +6.191088e-03 +5.017833e-03 +5.381930e-03 +5.047698e-03 +4.959943e-03 +5.129143e-03 +4.986708e-03 +4.952280e-03 +6.003538e-03 +5.489641e-03 +5.269487e-03 +6.212297e-03 +5.415041e-03 +5.406735e-03 +5.694408e-03 +5.837841e-03 +5.455242e-03
+1.245000e+01 +7.360781e-01 +9.698434e-02 +5.207679e+00 +3.988538e+00 +4.595817e-03 +5.722118e-03 +4.930168e-03 +6.155318e-03 +4.988801e-03 +5.350782e-03 +5.018475e-03 +4.931225e-03 +5.099472e-03 +4.957842e-03 +4.923611e-03 +5.968870e-03 +5.457871e-03 +5.238975e-03 +6.176405e-03 +5.383762e-03 +5.375430e-03 +5.661430e-03 +5.804038e-03 +5.423657e-03
+1.246667e+01 +7.371103e-01 +9.656840e-02 +5.221480e+00 +3.977381e+00 +4.569213e-03 +5.689099e-03 +4.901641e-03 +6.119731e-03 +4.959949e-03 +5.319810e-03 +4.989420e-03 +4.902678e-03 +5.069956e-03 +4.929139e-03 +4.895103e-03 +5.934345e-03 +5.426319e-03 +5.208643e-03 +6.140740e-03 +5.352657e-03 +5.344302e-03 +5.628642e-03 +5.770435e-03 +5.392256e-03
+1.248333e+01 +7.389348e-01 +9.616615e-02 +5.213432e+00 +3.981549e+00 +4.542760e-03 +5.656192e-03 +4.873271e-03 +6.084312e-03 +4.931310e-03 +5.289020e-03 +4.960538e-03 +4.874296e-03 +5.040626e-03 +4.900602e-03 +4.866760e-03 +5.900029e-03 +5.394939e-03 +5.178481e-03 +6.105262e-03 +5.321696e-03 +5.313356e-03 +5.596061e-03 +5.737042e-03 +5.361035e-03
+1.250000e+01 +7.400744e-01 +9.583722e-02 +5.199731e+00 +4.011605e+00 +4.516462e-03 +5.623513e-03 +4.845064e-03 +6.049079e-03 +4.902813e-03 +5.258412e-03 +4.931820e-03 +4.846079e-03 +5.011443e-03 +4.872232e-03 +4.838584e-03 +5.865922e-03 +5.363739e-03 +5.148501e-03 +6.069986e-03 +5.290902e-03 +5.282595e-03 +5.563658e-03 +5.703836e-03 +5.330007e-03
+1.251667e+01 +7.408814e-01 +9.553093e-02 +5.158791e+00 +4.061445e+00 +4.490316e-03 +5.590989e-03 +4.817020e-03 +6.014048e-03 +4.874477e-03 +5.227977e-03 +4.903266e-03 +4.818031e-03 +4.982454e-03 +4.844027e-03 +4.810577e-03 +5.831994e-03 +5.332697e-03 +5.118697e-03 +6.034881e-03 +5.260273e-03 +5.252023e-03 +5.531438e-03 +5.670837e-03 +5.299161e-03
+1.253333e+01 +7.405859e-01 +9.513261e-02 +5.093886e+00 +4.129297e+00 +4.464324e-03 +5.558618e-03 +4.789144e-03 +5.979215e-03 +4.846305e-03 +5.197752e-03 +4.874879e-03 +4.790154e-03 +4.953645e-03 +4.815996e-03 +4.782740e-03 +5.798288e-03 +5.301853e-03 +5.089067e-03 +5.999975e-03 +5.229818e-03 +5.221631e-03 +5.499421e-03 +5.638028e-03 +5.268497e-03
+1.255000e+01 +7.433298e-01 +9.492741e-02 +5.024761e+00 +4.223876e+00 +4.438485e-03 +5.526446e-03 +4.761423e-03 +5.944593e-03 +4.818279e-03 +5.167692e-03 +4.846664e-03 +4.762442e-03 +4.925012e-03 +4.788131e-03 +4.755078e-03 +5.764804e-03 +5.271154e-03 +5.059613e-03 +5.965377e-03 +5.199552e-03 +5.191422e-03 +5.467584e-03 +5.605389e-03 +5.237992e-03
+1.256667e+01 +7.439950e-01 +9.464880e-02 +4.935492e+00 +4.311038e+00 +4.412789e-03 +5.494460e-03 +4.733875e-03 +5.910169e-03 +4.790398e-03 +5.137783e-03 +4.818618e-03 +4.734922e-03 +4.896534e-03 +4.760427e-03 +4.727593e-03 +5.731460e-03 +5.240637e-03 +5.030321e-03 +5.930962e-03 +5.169484e-03 +5.161393e-03 +5.435925e-03 +5.572936e-03 +5.207675e-03
+1.258333e+01 +7.450292e-01 +9.434799e-02 +4.839686e+00 +4.412042e+00 +4.387242e-03 +5.462661e-03 +4.706476e-03 +5.875952e-03 +4.762689e-03 +5.108046e-03 +4.790722e-03 +4.707530e-03 +4.868213e-03 +4.732875e-03 +4.700275e-03 +5.698364e-03 +5.210305e-03 +5.001203e-03 +5.896799e-03 +5.139573e-03 +5.131552e-03 +5.404461e-03 +5.540673e-03 +5.177522e-03
+1.260000e+01 +7.451679e-01 +9.410317e-02 +4.736202e+00 +4.522489e+00 +4.361844e-03 +5.431059e-03 +4.679237e-03 +5.841925e-03 +4.735162e-03 +5.078480e-03 +4.762990e-03 +4.680286e-03 +4.840055e-03 +4.705477e-03 +4.673093e-03 +5.665417e-03 +5.180160e-03 +4.972257e-03 +5.862886e-03 +5.109831e-03 +5.101860e-03 +5.373167e-03 +5.508601e-03 +5.147553e-03
+1.261667e+01 +7.437109e-01 +9.377365e-02 +4.630689e+00 +4.633984e+00 +4.336595e-03 +5.399657e-03 +4.652148e-03 +5.808094e-03 +4.707787e-03 +5.049079e-03 +4.735413e-03 +4.653201e-03 +4.812068e-03 +4.678245e-03 +4.646072e-03 +5.632641e-03 +5.150221e-03 +4.943472e-03 +5.829101e-03 +5.080244e-03 +5.072354e-03 +5.342074e-03 +5.476703e-03 +5.117758e-03
+1.263333e+01 +7.446463e-01 +9.357214e-02 +4.519467e+00 +4.753239e+00 +4.311493e-03 +5.368435e-03 +4.625215e-03 +5.774469e-03 +4.680589e-03 +5.019853e-03 +4.707999e-03 +4.626270e-03 +4.784239e-03 +4.651199e-03 +4.619215e-03 +5.600059e-03 +5.120425e-03 +4.914849e-03 +5.795467e-03 +5.050828e-03 +5.043000e-03 +5.311176e-03 +5.445032e-03 +5.088124e-03
+1.265000e+01 +7.435452e-01 +9.324235e-02 +4.410323e+00 +4.861498e+00 +4.286534e-03 +5.337373e-03 +4.598437e-03 +5.741025e-03 +4.653545e-03 +4.990808e-03 +4.680742e-03 +4.599487e-03 +4.756570e-03 +4.624301e-03 +4.592494e-03 +5.567676e-03 +5.090795e-03 +4.886403e-03 +5.762090e-03 +5.021583e-03 +5.013812e-03 +5.280470e-03 +5.413577e-03 +5.058664e-03
+1.266667e+01 +7.421096e-01 +9.291729e-02 +4.305161e+00 +4.966410e+00 +4.261720e-03 +5.306478e-03 +4.571820e-03 +5.707780e-03 +4.626631e-03 +4.961966e-03 +4.653650e-03 +4.572868e-03 +4.729035e-03 +4.597546e-03 +4.565926e-03 +5.535460e-03 +5.061397e-03 +4.858119e-03 +5.728835e-03 +4.992511e-03 +4.984808e-03 +5.249908e-03 +5.382285e-03 +5.029373e-03
+1.268333e+01 +7.398872e-01 +9.255073e-02 +4.209526e+00 +5.055700e+00 +4.237051e-03 +5.275762e-03 +4.545370e-03 +5.674726e-03 +4.599868e-03 +4.933264e-03 +4.626707e-03 +4.546409e-03 +4.701657e-03 +4.570932e-03 +4.539532e-03 +5.503411e-03 +5.032133e-03 +4.829991e-03 +5.695737e-03 +4.963608e-03 +4.955961e-03 +5.219512e-03 +5.351159e-03 +5.000252e-03
+1.270000e+01 +7.389393e-01 +9.226491e-02 +4.124047e+00 +5.137707e+00 +4.212530e-03 +5.245212e-03 +4.519061e-03 +5.641864e-03 +4.573263e-03 +4.904729e-03 +4.599921e-03 +4.520091e-03 +4.674462e-03 +4.544475e-03 +4.513273e-03 +5.471550e-03 +5.003005e-03 +4.802036e-03 +5.662900e-03 +4.934870e-03 +4.927279e-03 +5.189288e-03 +5.320200e-03 +4.971317e-03
+1.271667e+01 +7.366232e-01 +9.180625e-02 +4.047656e+00 +5.191066e+00 +4.188174e-03 +5.214848e-03 +4.492913e-03 +5.609226e-03 +4.546793e-03 +4.876370e-03 +4.573304e-03 +4.493944e-03 +4.647400e-03 +4.518167e-03 +4.487171e-03 +5.439874e-03 +4.974057e-03 +4.774241e-03 +5.630269e-03 +4.906307e-03 +4.898765e-03 +5.159240e-03 +5.289420e-03 +4.942540e-03
+1.273333e+01 +7.353095e-01 +9.145167e-02 +3.993091e+00 +5.240614e+00 +4.163944e-03 +5.184670e-03 +4.466949e-03 +5.576747e-03 +4.520483e-03 +4.848171e-03 +4.546850e-03 +4.467937e-03 +4.620500e-03 +4.492017e-03 +4.461205e-03 +5.408384e-03 +4.945305e-03 +4.746609e-03 +5.597790e-03 +4.877906e-03 +4.870436e-03 +5.129370e-03 +5.258803e-03 +4.913944e-03
+1.275000e+01 +7.326254e-01 +9.099115e-02 +3.960683e+00 +5.251550e+00 +4.139861e-03 +5.154720e-03 +4.441146e-03 +5.544467e-03 +4.494320e-03 +4.820139e-03 +4.520528e-03 +4.442072e-03 +4.593771e-03 +4.466014e-03 +4.435394e-03 +5.377081e-03 +4.916687e-03 +4.719128e-03 +5.565497e-03 +4.849679e-03 +4.842257e-03 +5.099674e-03 +5.228354e-03 +4.885512e-03
+1.276667e+01 +7.314009e-01 +9.060401e-02 +3.948475e+00 +5.262601e+00 +4.115913e-03 +5.124892e-03 +4.415514e-03 +5.512373e-03 +4.468315e-03 +4.792279e-03 +4.494356e-03 +4.416380e-03 +4.567210e-03 +4.440167e-03 +4.409731e-03 +5.345965e-03 +4.888249e-03 +4.691806e-03 +5.533320e-03 +4.821620e-03 +4.814223e-03 +5.070146e-03 +5.198086e-03 +4.857293e-03
+1.278333e+01 +7.302674e-01 +9.024232e-02 +3.954009e+00 +5.262114e+00 +4.092102e-03 +5.095233e-03 +4.389997e-03 +5.480470e-03 +4.442456e-03 +4.764596e-03 +4.468339e-03 +4.390851e-03 +4.540780e-03 +4.414470e-03 +4.384206e-03 +5.315044e-03 +4.859984e-03 +4.664651e-03 +5.501326e-03 +4.793714e-03 +4.786356e-03 +5.040794e-03 +5.168009e-03 +4.829242e-03
+1.280000e+01 +7.299442e-01 +8.993586e-02 +3.986407e+00 +5.236438e+00 +4.068416e-03 +5.065732e-03 +4.364617e-03 +5.448747e-03 +4.416737e-03 +4.737069e-03 +4.442470e-03 +4.365440e-03 +4.514494e-03 +4.388922e-03 +4.358829e-03 +5.284306e-03 +4.831905e-03 +4.637649e-03 +5.469503e-03 +4.765959e-03 +4.758687e-03 +5.011610e-03 +5.138094e-03 +4.801331e-03
+1.281667e+01 +7.305924e-01 +8.964097e-02 +4.039228e+00 +5.194858e+00 +4.044867e-03 +5.036410e-03 +4.339397e-03 +5.417200e-03 +4.391173e-03 +4.709701e-03 +4.416751e-03 +4.340168e-03 +4.488367e-03 +4.363525e-03 +4.333595e-03 +5.253722e-03 +4.803993e-03 +4.610798e-03 +5.437879e-03 +4.738367e-03 +4.731172e-03 +4.982609e-03 +5.108355e-03 +4.773584e-03
+1.283333e+01 +7.317377e-01 +8.933226e-02 +4.099960e+00 +5.134314e+00 +4.021454e-03 +5.007252e-03 +4.314300e-03 +5.385834e-03 +4.365758e-03 +4.682471e-03 +4.391188e-03 +4.315045e-03 +4.462415e-03 +4.338277e-03 +4.308510e-03 +5.223304e-03 +4.776238e-03 +4.584105e-03 +5.406419e-03 +4.710934e-03 +4.703805e-03 +4.953775e-03 +5.078792e-03 +4.746014e-03
+1.285000e+01 +7.359360e-01 +8.913208e-02 +4.196125e+00 +5.064656e+00 +3.998175e-03 +4.978274e-03 +4.289341e-03 +5.354659e-03 +4.340495e-03 +4.655405e-03 +4.365767e-03 +4.290066e-03 +4.436606e-03 +4.313173e-03 +4.283570e-03 +5.193070e-03 +4.748660e-03 +4.557570e-03 +5.375139e-03 +4.683660e-03 +4.676608e-03 +4.925095e-03 +5.049401e-03 +4.718568e-03
+1.286667e+01 +7.395721e-01 +8.892556e-02 +4.293880e+00 +4.980176e+00 +3.975032e-03 +4.949462e-03 +4.264530e-03 +5.323653e-03 +4.315373e-03 +4.628504e-03 +4.340508e-03 +4.265231e-03 +4.410940e-03 +4.288218e-03 +4.258781e-03 +5.163007e-03 +4.721208e-03 +4.531198e-03 +5.344027e-03 +4.656544e-03 +4.649553e-03 +4.896584e-03 +5.020182e-03 +4.691259e-03
+1.288333e+01 +7.410058e-01 +8.864387e-02 +4.392931e+00 +4.886137e+00 +3.952024e-03 +4.920837e-03 +4.239859e-03 +5.292842e-03 +4.290393e-03 +4.601796e-03 +4.315389e-03 +4.240540e-03 +4.385421e-03 +4.263397e-03 +4.234134e-03 +5.133122e-03 +4.693937e-03 +4.504969e-03 +5.313106e-03 +4.629584e-03 +4.622647e-03 +4.868245e-03 +4.991138e-03 +4.664098e-03
+1.290000e+01 +7.422286e-01 +8.839529e-02 +4.501687e+00 +4.783563e+00 +3.929150e-03 +4.892390e-03 +4.215327e-03 +5.262207e-03 +4.265557e-03 +4.575210e-03 +4.290414e-03 +4.215992e-03 +4.360050e-03 +4.238725e-03 +4.209633e-03 +5.103410e-03 +4.666796e-03 +4.478903e-03 +5.282370e-03 +4.602786e-03 +4.595906e-03 +4.840091e-03 +4.962271e-03 +4.637101e-03
+1.291667e+01 +7.444369e-01 +8.816426e-02 +4.618387e+00 +4.674161e+00 +3.906406e-03 +4.864093e-03 +4.190937e-03 +5.231761e-03 +4.240863e-03 +4.548817e-03 +4.265587e-03 +4.191587e-03 +4.334828e-03 +4.214188e-03 +4.185284e-03 +5.073864e-03 +4.639781e-03 +4.452974e-03 +5.251790e-03 +4.576158e-03 +4.569305e-03 +4.812092e-03 +4.933548e-03 +4.610254e-03
+1.293333e+01 +7.459030e-01 +8.795229e-02 +4.730310e+00 +4.561522e+00 +3.883796e-03 +4.835948e-03 +4.166687e-03 +5.201495e-03 +4.216318e-03 +4.522592e-03 +4.240898e-03 +4.167326e-03 +4.309762e-03 +4.189792e-03 +4.161067e-03 +5.044496e-03 +4.612918e-03 +4.427204e-03 +5.221393e-03 +4.549683e-03 +4.542861e-03 +4.784246e-03 +4.904993e-03 +4.583564e-03
+1.295000e+01 +7.468204e-01 +8.761503e-02 +4.832009e+00 +4.451383e+00 +3.861315e-03 +4.807984e-03 +4.142571e-03 +5.171399e-03 +4.191910e-03 +4.496567e-03 +4.216350e-03 +4.143209e-03 +4.284839e-03 +4.165541e-03 +4.136995e-03 +5.015295e-03 +4.586212e-03 +4.401594e-03 +5.191168e-03 +4.523363e-03 +4.516562e-03 +4.756553e-03 +4.876596e-03 +4.557030e-03
+1.296667e+01 +7.463930e-01 +8.727450e-02 +4.922000e+00 +4.344193e+00 +3.838966e-03 +4.780192e-03 +4.118601e-03 +5.141501e-03 +4.167644e-03 +4.470690e-03 +4.191943e-03 +4.119231e-03 +4.260043e-03 +4.141432e-03 +4.113053e-03 +4.986271e-03 +4.559662e-03 +4.376121e-03 +5.161142e-03 +4.497176e-03 +4.490432e-03 +4.729018e-03 +4.848370e-03 +4.530665e-03
+1.298333e+01 +7.480168e-01 +8.693516e-02 +5.008635e+00 +4.245011e+00 +3.816747e-03 +4.752529e-03 +4.094762e-03 +5.111782e-03 +4.143522e-03 +4.444948e-03 +4.167678e-03 +4.095397e-03 +4.235397e-03 +4.117458e-03 +4.089251e-03 +4.957411e-03 +4.533265e-03 +4.350797e-03 +5.131275e-03 +4.471145e-03 +4.464440e-03 +4.701643e-03 +4.820307e-03 +4.504454e-03
+1.300000e+01 +7.479412e-01 +8.654753e-02 +5.084730e+00 +4.154946e+00 +3.794661e-03 +4.725026e-03 +4.071061e-03 +5.082247e-03 +4.119539e-03 +4.419322e-03 +4.143556e-03 +4.071704e-03 +4.210884e-03 +4.093628e-03 +4.065582e-03 +4.928719e-03 +4.507022e-03 +4.325612e-03 +5.101583e-03 +4.445262e-03 +4.438596e-03 +4.674424e-03 +4.792403e-03 +4.478380e-03
+1.301667e+01 +7.494330e-01 +8.618770e-02 +5.155150e+00 +4.076959e+00 +3.772696e-03 +4.697700e-03 +4.047510e-03 +5.052860e-03 +4.095705e-03 +4.393792e-03 +4.119576e-03 +4.048156e-03 +4.186514e-03 +4.069934e-03 +4.042049e-03 +4.900190e-03 +4.480931e-03 +4.300571e-03 +5.072067e-03 +4.419529e-03 +4.412906e-03 +4.647364e-03 +4.764681e-03 +4.452455e-03
+1.303333e+01 +7.492537e-01 +8.578732e-02 +5.197336e+00 +4.016982e+00 +3.750862e-03 +4.670537e-03 +4.024088e-03 +5.023656e-03 +4.072019e-03 +4.368379e-03 +4.095734e-03 +4.024729e-03 +4.162292e-03 +4.046379e-03 +4.018654e-03 +4.871831e-03 +4.454989e-03 +4.275681e-03 +5.042710e-03 +4.393952e-03 +4.387360e-03 +4.620462e-03 +4.737117e-03 +4.426681e-03
+1.305000e+01 +7.489704e-01 +8.542048e-02 +5.225300e+00 +3.984904e+00 +3.729152e-03 +4.643552e-03 +4.000795e-03 +4.994644e-03 +4.048457e-03 +4.343100e-03 +4.072033e-03 +4.001439e-03 +4.138204e-03 +4.022956e-03 +3.995393e-03 +4.843623e-03 +4.429199e-03 +4.250934e-03 +5.013513e-03 +4.368529e-03 +4.361967e-03 +4.593716e-03 +4.709695e-03 +4.401061e-03
+1.306667e+01 +7.486557e-01 +8.507788e-02 +5.240088e+00 +3.980523e+00 +3.707568e-03 +4.616705e-03 +3.977637e-03 +4.965778e-03 +4.025029e-03 +4.317975e-03 +4.048473e-03 +3.978282e-03 +4.114251e-03 +3.999672e-03 +3.972266e-03 +4.815594e-03 +4.403560e-03 +4.226326e-03 +4.984495e-03 +4.343272e-03 +4.336724e-03 +4.567123e-03 +4.682430e-03 +4.375583e-03
+1.308333e+01 +7.483444e-01 +8.473471e-02 +5.237302e+00 +3.991795e+00 +3.686109e-03 +4.589993e-03 +3.954616e-03 +4.937107e-03 +4.001748e-03 +4.292996e-03 +4.025046e-03 +3.955269e-03 +4.090442e-03 +3.976519e-03 +3.949275e-03 +4.787736e-03 +4.378071e-03 +4.201862e-03 +4.955674e-03 +4.318166e-03 +4.311643e-03 +4.540686e-03 +4.655323e-03 +4.350253e-03
+1.310000e+01 +7.478111e-01 +8.439353e-02 +5.215375e+00 +4.024376e+00 +3.664774e-03 +4.563432e-03 +3.931732e-03 +4.908557e-03 +3.978589e-03 +4.268150e-03 +4.001764e-03 +3.932375e-03 +4.066766e-03 +3.953500e-03 +3.926421e-03 +4.760048e-03 +4.352731e-03 +4.177550e-03 +4.926994e-03 +4.293196e-03 +4.286690e-03 +4.514410e-03 +4.628386e-03 +4.325081e-03
+1.311667e+01 +7.485851e-01 +8.408911e-02 +5.168185e+00 +4.071275e+00 +3.643567e-03 +4.537036e-03 +3.908978e-03 +4.880147e-03 +3.955560e-03 +4.243468e-03 +3.978609e-03 +3.909612e-03 +4.043230e-03 +3.930617e-03 +3.903699e-03 +4.732534e-03 +4.327539e-03 +4.153387e-03 +4.898491e-03 +4.268351e-03 +4.261899e-03 +4.488281e-03 +4.601605e-03 +4.300056e-03
+1.313333e+01 +7.501759e-01 +8.385199e-02 +5.106502e+00 +4.135084e+00 +3.622480e-03 +4.510828e-03 +3.886355e-03 +4.851895e-03 +3.932669e-03 +4.218913e-03 +3.955580e-03 +3.886986e-03 +4.019825e-03 +3.907877e-03 +3.881115e-03 +4.705144e-03 +4.302516e-03 +4.129355e-03 +4.870154e-03 +4.243648e-03 +4.237238e-03 +4.462310e-03 +4.574977e-03 +4.275176e-03
+1.315000e+01 +7.509183e-01 +8.364813e-02 +5.041045e+00 +4.218241e+00 +3.601516e-03 +4.484745e-03 +3.863864e-03 +4.823804e-03 +3.909906e-03 +4.194500e-03 +3.932684e-03 +3.864486e-03 +3.996556e-03 +3.885281e-03 +3.858656e-03 +4.677909e-03 +4.277633e-03 +4.105451e-03 +4.841967e-03 +4.219088e-03 +4.212735e-03 +4.436508e-03 +4.548492e-03 +4.250439e-03
+1.316667e+01 +7.511495e-01 +8.338683e-02 +4.960615e+00 +4.302576e+00 +3.580678e-03 +4.458804e-03 +3.841501e-03 +4.795891e-03 +3.887273e-03 +4.170241e-03 +3.909919e-03 +3.842124e-03 +3.973424e-03 +3.862820e-03 +3.836341e-03 +4.650831e-03 +4.252891e-03 +4.081691e-03 +4.813947e-03 +4.194666e-03 +4.188380e-03 +4.410845e-03 +4.522165e-03 +4.225846e-03
+1.318333e+01 +7.529912e-01 +8.314604e-02 +4.866539e+00 +4.406984e+00 +3.559955e-03 +4.433004e-03 +3.819268e-03 +4.768131e-03 +3.864771e-03 +4.146127e-03 +3.887286e-03 +3.819885e-03 +3.950428e-03 +3.840506e-03 +3.814158e-03 +4.623920e-03 +4.228297e-03 +4.058068e-03 +4.786099e-03 +4.170386e-03 +4.164172e-03 +4.385326e-03 +4.495990e-03 +4.201400e-03
+1.320000e+01 +7.543356e-01 +8.292368e-02 +4.761431e+00 +4.512952e+00 +3.539352e-03 +4.407341e-03 +3.797163e-03 +4.740538e-03 +3.842401e-03 +4.122160e-03 +3.864794e-03 +3.797776e-03 +3.927564e-03 +3.818309e-03 +3.792109e-03 +4.597154e-03 +4.203865e-03 +4.034594e-03 +4.758411e-03 +4.146252e-03 +4.140099e-03 +4.359939e-03 +4.469962e-03 +4.177087e-03
+1.321667e+01 +7.543732e-01 +8.266969e-02 +4.652718e+00 +4.625627e+00 +3.518878e-03 +4.381843e-03 +3.775195e-03 +4.713110e-03 +3.820160e-03 +4.098337e-03 +3.842429e-03 +3.775798e-03 +3.904831e-03 +3.796236e-03 +3.770178e-03 +4.570544e-03 +4.179551e-03 +4.011251e-03 +4.730886e-03 +4.122257e-03 +4.116148e-03 +4.334707e-03 +4.444098e-03 +4.152915e-03
+1.323333e+01 +7.519966e-01 +8.237751e-02 +4.542295e+00 +4.736408e+00 +3.498518e-03 +4.356495e-03 +3.753350e-03 +4.685840e-03 +3.798052e-03 +4.074671e-03 +3.820194e-03 +3.753947e-03 +3.882237e-03 +3.774283e-03 +3.748385e-03 +4.544089e-03 +4.155374e-03 +3.988032e-03 +4.703523e-03 +4.098398e-03 +4.092324e-03 +4.309621e-03 +4.418408e-03 +4.128875e-03
+1.325000e+01 +7.491979e-01 +8.202172e-02 +4.431902e+00 +4.825562e+00 +3.478269e-03 +4.331277e-03 +3.731628e-03 +4.658711e-03 +3.776070e-03 +4.051126e-03 +3.798084e-03 +3.732223e-03 +3.859789e-03 +3.752440e-03 +3.726712e-03 +4.517819e-03 +4.131322e-03 +3.964946e-03 +4.676312e-03 +4.074677e-03 +4.068641e-03 +4.284675e-03 +4.392873e-03 +4.104976e-03
+1.326667e+01 +7.471238e-01 +8.173359e-02 +4.326471e+00 +4.938952e+00 +3.458139e-03 +4.306203e-03 +3.710039e-03 +4.631742e-03 +3.754216e-03 +4.027698e-03 +3.776100e-03 +3.710629e-03 +3.837460e-03 +3.730724e-03 +3.705159e-03 +4.491707e-03 +4.107407e-03 +3.941997e-03 +4.649245e-03 +4.051092e-03 +4.045092e-03 +4.259875e-03 +4.367483e-03 +4.081218e-03
+1.328333e+01 +7.457846e-01 +8.138905e-02 +4.228858e+00 +5.027995e+00 +3.438129e-03 +4.281274e-03 +3.688584e-03 +4.604928e-03 +3.732493e-03 +4.004403e-03 +3.754251e-03 +3.689164e-03 +3.815250e-03 +3.709129e-03 +3.683756e-03 +4.465746e-03 +4.083631e-03 +3.919178e-03 +4.622331e-03 +4.027646e-03 +4.021677e-03 +4.235232e-03 +4.342222e-03 +4.057596e-03
+1.330000e+01 +7.429367e-01 +8.098700e-02 +4.142014e+00 +5.113694e+00 +3.418229e-03 +4.256490e-03 +3.667251e-03 +4.578269e-03 +3.710898e-03 +3.981230e-03 +3.732534e-03 +3.667813e-03 +3.793173e-03 +3.687660e-03 +3.662490e-03 +4.439933e-03 +4.059993e-03 +3.896494e-03 +4.595577e-03 +4.004341e-03 +3.998399e-03 +4.210762e-03 +4.317103e-03 +4.034113e-03
+1.331667e+01 +7.399968e-01 +8.062243e-02 +4.067525e+00 +5.182882e+00 +3.398445e-03 +4.231849e-03 +3.646058e-03 +4.551769e-03 +3.689425e-03 +3.958187e-03 +3.710939e-03 +3.646587e-03 +3.771218e-03 +3.666315e-03 +3.641334e-03 +4.414257e-03 +4.036500e-03 +3.873940e-03 +4.568987e-03 +3.981161e-03 +3.975257e-03 +4.186434e-03 +4.292116e-03 +4.010769e-03
+1.333333e+01 +7.383872e-01 +8.025023e-02 +4.014076e+00 +5.228349e+00 +3.378779e-03 +4.207352e-03 +3.624971e-03 +4.525419e-03 +3.668081e-03 +3.935274e-03 +3.689469e-03 +3.625480e-03 +3.749389e-03 +3.645097e-03 +3.620295e-03 +4.388759e-03 +4.013144e-03 +3.851523e-03 +4.542551e-03 +3.958119e-03 +3.952246e-03 +4.162232e-03 +4.267269e-03 +3.987556e-03
+1.335000e+01 +7.373607e-01 +7.989766e-02 +3.976139e+00 +5.265987e+00 +3.359228e-03 +4.182999e-03 +3.603999e-03 +4.499226e-03 +3.646855e-03 +3.912500e-03 +3.668124e-03 +3.604501e-03 +3.727691e-03 +3.624001e-03 +3.599353e-03 +4.363403e-03 +3.989933e-03 +3.829254e-03 +4.516271e-03 +3.935209e-03 +3.929375e-03 +4.138153e-03 +4.242569e-03 +3.964474e-03
+1.336667e+01 +7.361345e-01 +7.955976e-02 +3.963311e+00 +5.280916e+00 +3.339789e-03 +4.158797e-03 +3.583145e-03 +4.473187e-03 +3.625754e-03 +3.889863e-03 +3.646899e-03 +3.583651e-03 +3.706122e-03 +3.603030e-03 +3.578528e-03 +4.338196e-03 +3.966837e-03 +3.807111e-03 +4.490127e-03 +3.912445e-03 +3.906634e-03 +4.114208e-03 +4.218009e-03 +3.941528e-03
+1.338333e+01 +7.352516e-01 +7.922725e-02 +3.973281e+00 +5.274133e+00 +3.320460e-03 +4.134733e-03 +3.562411e-03 +4.447302e-03 +3.604771e-03 +3.867348e-03 +3.625791e-03 +3.562917e-03 +3.684681e-03 +3.582177e-03 +3.557824e-03 +4.313129e-03 +3.943875e-03 +3.785084e-03 +4.464136e-03 +3.889809e-03 +3.884029e-03 +4.090408e-03 +4.193592e-03 +3.918724e-03
+1.340000e+01 +7.360549e-01 +7.897248e-02 +4.004298e+00 +5.252926e+00 +3.301242e-03 +4.110820e-03 +3.541797e-03 +4.421561e-03 +3.583917e-03 +3.844962e-03 +3.604806e-03 +3.542296e-03 +3.663363e-03 +3.561443e-03 +3.537232e-03 +4.288209e-03 +3.921047e-03 +3.763182e-03 +4.438294e-03 +3.867296e-03 +3.861563e-03 +4.066749e-03 +4.169318e-03 +3.896065e-03
+1.341667e+01 +7.367692e-01 +7.876019e-02 +4.055849e+00 +5.218367e+00 +3.282144e-03 +4.087038e-03 +3.521301e-03 +4.395967e-03 +3.563187e-03 +3.822706e-03 +3.583941e-03 +3.521794e-03 +3.642169e-03 +3.540829e-03 +3.516761e-03 +4.263416e-03 +3.898353e-03 +3.741405e-03 +4.412600e-03 +3.844920e-03 +3.839226e-03 +4.043220e-03 +4.145182e-03 +3.873524e-03
+1.343333e+01 +7.352015e-01 +7.848776e-02 +4.116297e+00 +5.169140e+00 +3.263156e-03 +4.063389e-03 +3.500928e-03 +4.370522e-03 +3.542570e-03 +3.800582e-03 +3.563200e-03 +3.501411e-03 +3.621116e-03 +3.520336e-03 +3.496412e-03 +4.238782e-03 +3.875798e-03 +3.719755e-03 +4.387054e-03 +3.822669e-03 +3.817015e-03 +4.019831e-03 +4.121187e-03 +3.851104e-03
+1.345000e+01 +7.355042e-01 +7.824132e-02 +4.188426e+00 +5.100718e+00 +3.244272e-03 +4.039878e-03 +3.480670e-03 +4.345231e-03 +3.522072e-03 +3.778592e-03 +3.542578e-03 +3.481145e-03 +3.600175e-03 +3.499963e-03 +3.476184e-03 +4.214264e-03 +3.853388e-03 +3.698229e-03 +4.361662e-03 +3.800542e-03 +3.794928e-03 +3.996570e-03 +4.097334e-03 +3.828812e-03
+1.346667e+01 +7.374510e-01 +7.802386e-02 +4.282905e+00 +5.019986e+00 +3.225501e-03 +4.016494e-03 +3.460529e-03 +4.320089e-03 +3.501690e-03 +3.756724e-03 +3.522087e-03 +3.460999e-03 +3.579359e-03 +3.479705e-03 +3.456069e-03 +4.189887e-03 +3.831120e-03 +3.676835e-03 +4.336420e-03 +3.778552e-03 +3.772969e-03 +3.973445e-03 +4.073624e-03 +3.806651e-03
+1.348333e+01 +7.388950e-01 +7.772294e-02 +4.371317e+00 +4.927544e+00 +3.206853e-03 +3.993253e-03 +3.440506e-03 +4.295080e-03 +3.481434e-03 +3.734983e-03 +3.501722e-03 +3.440969e-03 +3.558655e-03 +3.459565e-03 +3.436073e-03 +4.165658e-03 +3.808970e-03 +3.655580e-03 +4.311320e-03 +3.756691e-03 +3.751141e-03 +3.950447e-03 +4.050044e-03 +3.784617e-03
+1.350000e+01 +7.415664e-01 +7.747078e-02 +4.484023e+00 +4.827206e+00 +3.188305e-03 +3.970141e-03 +3.420597e-03 +4.270219e-03 +3.461285e-03 +3.713366e-03 +3.481479e-03 +3.421053e-03 +3.538066e-03 +3.439546e-03 +3.416192e-03 +4.141550e-03 +3.786944e-03 +3.634435e-03 +4.286361e-03 +3.734947e-03 +3.729430e-03 +3.927590e-03 +4.026605e-03 +3.762711e-03
+1.351667e+01 +7.425683e-01 +7.718191e-02 +4.590938e+00 +4.720712e+00 +3.169859e-03 +3.947161e-03 +3.400813e-03 +4.245510e-03 +3.441255e-03 +3.691876e-03 +3.461352e-03 +3.401252e-03 +3.517596e-03 +3.419645e-03 +3.396423e-03 +4.117577e-03 +3.765039e-03 +3.613399e-03 +4.261553e-03 +3.713333e-03 +3.707851e-03 +3.904868e-03 +4.003314e-03 +3.740932e-03
+1.353333e+01 +7.436376e-01 +7.693180e-02 +4.696395e+00 +4.607287e+00 +3.151516e-03 +3.924313e-03 +3.381153e-03 +4.220950e-03 +3.421339e-03 +3.670507e-03 +3.441344e-03 +3.381568e-03 +3.497242e-03 +3.399854e-03 +3.376769e-03 +4.093743e-03 +3.743265e-03 +3.592484e-03 +4.236916e-03 +3.691846e-03 +3.686394e-03 +3.882268e-03 +3.980176e-03 +3.719281e-03
+1.355000e+01 +7.438137e-01 +7.664686e-02 +4.803128e+00 +4.495824e+00 +3.133279e-03 +3.901602e-03 +3.361596e-03 +4.196524e-03 +3.401554e-03 +3.649262e-03 +3.421465e-03 +3.361998e-03 +3.477007e-03 +3.380183e-03 +3.357229e-03 +4.070051e-03 +3.721612e-03 +3.571691e-03 +4.212399e-03 +3.670480e-03 +3.665057e-03 +3.859801e-03 +3.957169e-03 +3.697756e-03
+1.356667e+01 +7.457138e-01 +7.634953e-02 +4.894067e+00 +4.385858e+00 +3.115145e-03 +3.879018e-03 +3.342157e-03 +4.172241e-03 +3.381890e-03 +3.628141e-03 +3.401691e-03 +3.342539e-03 +3.456889e-03 +3.360623e-03 +3.337800e-03 +4.046493e-03 +3.700083e-03 +3.551024e-03 +4.188022e-03 +3.649239e-03 +3.643845e-03 +3.837459e-03 +3.934282e-03 +3.676363e-03
+1.358333e+01 +7.461702e-01 +7.603994e-02 +4.990742e+00 +4.285082e+00 +3.097118e-03 +3.856565e-03 +3.322822e-03 +4.148100e-03 +3.362323e-03 +3.607143e-03 +3.382024e-03 +3.323193e-03 +3.436891e-03 +3.341178e-03 +3.318483e-03 +4.023087e-03 +3.678674e-03 +3.530474e-03 +4.163788e-03 +3.628119e-03 +3.622754e-03 +3.815246e-03 +3.911524e-03 +3.655084e-03
+1.360000e+01 +7.454972e-01 +7.568973e-02 +5.073148e+00 +4.197761e+00 +3.079195e-03 +3.834245e-03 +3.303591e-03 +4.124119e-03 +3.342876e-03 +3.586273e-03 +3.362463e-03 +3.303961e-03 +3.417013e-03 +3.321841e-03 +3.299278e-03 +3.999818e-03 +3.657386e-03 +3.510042e-03 +4.139696e-03 +3.607132e-03 +3.601787e-03 +3.793163e-03 +3.888888e-03 +3.633928e-03
+1.361667e+01 +7.454915e-01 +7.539061e-02 +5.146504e+00 +4.120814e+00 +3.061375e-03 +3.812055e-03 +3.284474e-03 +4.100283e-03 +3.323534e-03 +3.565520e-03 +3.343011e-03 +3.284840e-03 +3.397244e-03 +3.302616e-03 +3.280183e-03 +3.976686e-03 +3.636223e-03 +3.489733e-03 +4.115741e-03 +3.586268e-03 +3.580940e-03 +3.771213e-03 +3.866380e-03 +3.612897e-03
+1.363333e+01 +7.429483e-01 +7.503496e-02 +5.201000e+00 +4.060871e+00 +3.043664e-03 +3.789992e-03 +3.265475e-03 +4.076563e-03 +3.304302e-03 +3.544886e-03 +3.323667e-03 +3.265832e-03 +3.377589e-03 +3.283505e-03 +3.261200e-03 +3.953718e-03 +3.615179e-03 +3.469544e-03 +4.091929e-03 +3.565528e-03 +3.560218e-03 +3.749390e-03 +3.844001e-03 +3.591996e-03
+1.365000e+01 +7.423715e-01 +7.472397e-02 +5.241941e+00 +4.023598e+00 +3.026052e-03 +3.768059e-03 +3.246597e-03 +4.052968e-03 +3.285183e-03 +3.524369e-03 +3.304436e-03 +3.246930e-03 +3.358056e-03 +3.264504e-03 +3.242327e-03 +3.930862e-03 +3.594261e-03 +3.449474e-03 +4.068243e-03 +3.544895e-03 +3.539612e-03 +3.727690e-03 +3.821750e-03 +3.571223e-03
+1.366667e+01 +7.416801e-01 +7.440395e-02 +5.262140e+00 +4.006408e+00 +3.008539e-03 +3.746248e-03 +3.227820e-03 +4.029512e-03 +3.266172e-03 +3.503970e-03 +3.285316e-03 +3.228138e-03 +3.338638e-03 +3.245614e-03 +3.223566e-03 +3.908141e-03 +3.573473e-03 +3.429511e-03 +4.044702e-03 +3.524387e-03 +3.519126e-03 +3.706115e-03 +3.799632e-03 +3.550562e-03
+1.368333e+01 +7.407491e-01 +7.406663e-02 +5.258846e+00 +4.001532e+00 +2.991134e-03 +3.724565e-03 +3.209147e-03 +4.006191e-03 +3.247269e-03 +3.483691e-03 +3.266304e-03 +3.209456e-03 +3.319330e-03 +3.226842e-03 +3.204920e-03 +3.885530e-03 +3.552800e-03 +3.409664e-03 +4.021291e-03 +3.503994e-03 +3.498757e-03 +3.684674e-03 +3.777642e-03 +3.530019e-03
+1.370000e+01 +7.411964e-01 +7.374772e-02 +5.242751e+00 +4.021728e+00 +2.973833e-03 +3.703006e-03 +3.190580e-03 +3.983001e-03 +3.228477e-03 +3.463528e-03 +3.247401e-03 +3.190883e-03 +3.300135e-03 +3.208174e-03 +3.186386e-03 +3.863046e-03 +3.532242e-03 +3.389931e-03 +3.998014e-03 +3.483718e-03 +3.478508e-03 +3.663354e-03 +3.755775e-03 +3.509593e-03
+1.371667e+01 +7.417051e-01 +7.343976e-02 +5.208032e+00 +4.052843e+00 +2.956626e-03 +3.681573e-03 +3.172121e-03 +3.959946e-03 +3.209794e-03 +3.443481e-03 +3.228610e-03 +3.172420e-03 +3.281044e-03 +3.189610e-03 +3.167954e-03 +3.840702e-03 +3.511809e-03 +3.370319e-03 +3.974879e-03 +3.463563e-03 +3.458379e-03 +3.642159e-03 +3.734038e-03 +3.489282e-03
+1.373333e+01 +7.413198e-01 +7.314542e-02 +5.156167e+00 +4.105790e+00 +2.939518e-03 +3.660264e-03 +3.153768e-03 +3.937027e-03 +3.191217e-03 +3.423550e-03 +3.209929e-03 +3.154064e-03 +3.262065e-03 +3.171160e-03 +3.149622e-03 +3.818487e-03 +3.491489e-03 +3.350824e-03 +3.951876e-03 +3.443530e-03 +3.438365e-03 +3.621091e-03 +3.712425e-03 +3.469091e-03
+1.375000e+01 +7.440295e-01 +7.292833e-02 +5.088348e+00 +4.182630e+00 +2.922512e-03 +3.639080e-03 +3.135525e-03 +3.914256e-03 +3.172747e-03 +3.403739e-03 +3.191359e-03 +3.135812e-03 +3.243197e-03 +3.152812e-03 +3.131394e-03 +3.796391e-03 +3.471282e-03 +3.331443e-03 +3.929007e-03 +3.423616e-03 +3.418479e-03 +3.600154e-03 +3.690938e-03 +3.449014e-03
+1.376667e+01 +7.448145e-01 +7.269711e-02 +5.002547e+00 +4.285720e+00 +2.905600e-03 +3.618019e-03 +3.117386e-03 +3.891623e-03 +3.154385e-03 +3.384040e-03 +3.172891e-03 +3.117664e-03 +3.224432e-03 +3.134567e-03 +3.113271e-03 +3.774420e-03 +3.451191e-03 +3.312185e-03 +3.906270e-03 +3.403804e-03 +3.398704e-03 +3.579356e-03 +3.669574e-03 +3.429060e-03
+1.378333e+01 +7.460375e-01 +7.249065e-02 +4.914832e+00 +4.384610e+00 +2.888786e-03 +3.597077e-03 +3.099351e-03 +3.869123e-03 +3.136129e-03 +3.364457e-03 +3.154528e-03 +3.099626e-03 +3.205778e-03 +3.116428e-03 +3.095254e-03 +3.752574e-03 +3.431217e-03 +3.293039e-03 +3.883658e-03 +3.384107e-03 +3.379041e-03 +3.558666e-03 +3.648334e-03 +3.409223e-03
+1.380000e+01 +7.477212e-01 +7.224413e-02 +4.815335e+00 +4.487714e+00 +2.872071e-03 +3.576258e-03 +3.081420e-03 +3.846777e-03 +3.117980e-03 +3.344990e-03 +3.136271e-03 +3.081695e-03 +3.187229e-03 +3.098393e-03 +3.077343e-03 +3.730856e-03 +3.411360e-03 +3.273997e-03 +3.861177e-03 +3.364528e-03 +3.359494e-03 +3.538079e-03 +3.627220e-03 +3.389494e-03
+1.381667e+01 +7.478400e-01 +7.194381e-02 +4.707612e+00 +4.585422e+00 +2.855454e-03 +3.555562e-03 +3.063591e-03 +3.824554e-03 +3.099937e-03 +3.325634e-03 +3.118121e-03 +3.063870e-03 +3.168786e-03 +3.080472e-03 +3.059535e-03 +3.709262e-03 +3.391620e-03 +3.255070e-03 +3.838827e-03 +3.345062e-03 +3.340052e-03 +3.517608e-03 +3.606227e-03 +3.369879e-03
+1.383333e+01 +7.483522e-01 +7.166814e-02 +4.596293e+00 +4.695450e+00 +2.838944e-03 +3.534999e-03 +3.045867e-03 +3.802473e-03 +3.082000e-03 +3.306396e-03 +3.100081e-03 +3.046148e-03 +3.150446e-03 +3.062661e-03 +3.041835e-03 +3.687796e-03 +3.372005e-03 +3.236255e-03 +3.816607e-03 +3.325703e-03 +3.320721e-03 +3.497251e-03 +3.585362e-03 +3.350376e-03
+1.385000e+01 +7.499047e-01 +7.140462e-02 +4.484678e+00 +4.805060e+00 +2.822515e-03 +3.514542e-03 +3.028243e-03 +3.780519e-03 +3.064171e-03 +3.287265e-03 +3.082143e-03 +3.028536e-03 +3.132216e-03 +3.044942e-03 +3.024236e-03 +3.666452e-03 +3.352501e-03 +3.217559e-03 +3.794517e-03 +3.306457e-03 +3.301508e-03 +3.477015e-03 +3.564615e-03 +3.330990e-03
+1.386667e+01 +7.499953e-01 +7.111982e-02 +4.377282e+00 +4.906951e+00 +2.806182e-03 +3.494200e-03 +3.010729e-03 +3.758662e-03 +3.046441e-03 +3.268249e-03 +3.064308e-03 +3.011022e-03 +3.114089e-03 +3.027326e-03 +3.006737e-03 +3.645241e-03 +3.333106e-03 +3.198962e-03 +3.772553e-03 +3.287321e-03 +3.282403e-03 +3.456894e-03 +3.543982e-03 +3.311726e-03
+1.388333e+01 +7.485939e-01 +7.084284e-02 +4.275434e+00 +5.000920e+00 +2.789942e-03 +3.473980e-03 +2.993310e-03 +3.736913e-03 +3.028812e-03 +3.249337e-03 +3.046578e-03 +2.993608e-03 +3.096069e-03 +3.009807e-03 +2.989339e-03 +3.624167e-03 +3.313823e-03 +3.180464e-03 +3.750716e-03 +3.268296e-03 +3.263409e-03 +3.436889e-03 +3.523470e-03 +3.292572e-03
+1.390000e+01 +7.465470e-01 +7.054170e-02 +4.183800e+00 +5.079794e+00 +2.773798e-03 +3.453882e-03 +2.975993e-03 +3.715282e-03 +3.011285e-03 +3.230532e-03 +3.028954e-03 +2.976286e-03 +3.078151e-03 +2.992390e-03 +2.972041e-03 +3.603210e-03 +3.294649e-03 +3.162065e-03 +3.729010e-03 +3.249387e-03 +3.244525e-03 +3.417005e-03 +3.503076e-03 +3.273526e-03
+1.391667e+01 +7.446726e-01 +7.020250e-02 +4.109033e+00 +5.148285e+00 +2.757750e-03 +3.433899e-03 +2.958772e-03 +3.693777e-03 +2.993860e-03 +3.211835e-03 +3.011427e-03 +2.959069e-03 +3.060336e-03 +2.975073e-03 +2.954840e-03 +3.582377e-03 +3.275588e-03 +3.143769e-03 +3.707430e-03 +3.230589e-03 +3.225746e-03 +3.397232e-03 +3.482801e-03 +3.254594e-03
+1.393333e+01 +7.431099e-01 +6.988501e-02 +4.054159e+00 +5.192760e+00 +2.741792e-03 +3.414038e-03 +2.941655e-03 +3.672401e-03 +2.976534e-03 +3.193246e-03 +2.994000e-03 +2.941948e-03 +3.042624e-03 +2.957859e-03 +2.937740e-03 +3.561659e-03 +3.256637e-03 +3.125582e-03 +3.685973e-03 +3.211896e-03 +3.207078e-03 +3.377573e-03 +3.462645e-03 +3.235767e-03
+1.395000e+01 +7.424064e-01 +6.958861e-02 +4.022545e+00 +5.229580e+00 +2.725925e-03 +3.394291e-03 +2.924641e-03 +3.651151e-03 +2.959309e-03 +3.174768e-03 +2.976673e-03 +2.924924e-03 +3.025015e-03 +2.940744e-03 +2.920739e-03 +3.541055e-03 +3.237797e-03 +3.107494e-03 +3.664641e-03 +3.193311e-03 +3.188517e-03 +3.358028e-03 +3.442605e-03 +3.217041e-03
+1.396667e+01 +7.418797e-01 +6.927513e-02 +4.005541e+00 +5.251237e+00 +2.710150e-03 +3.374674e-03 +2.907723e-03 +3.630034e-03 +2.942184e-03 +3.156397e-03 +2.959446e-03 +2.907997e-03 +3.007508e-03 +2.923725e-03 +2.903836e-03 +3.520568e-03 +3.219064e-03 +3.089516e-03 +3.643430e-03 +3.174839e-03 +3.170068e-03 +3.338596e-03 +3.422680e-03 +3.198422e-03
+1.398333e+01 +7.413372e-01 +6.897536e-02 +4.008405e+00 +5.250868e+00 +2.694467e-03 +3.355171e-03 +2.890900e-03 +3.609032e-03 +2.925162e-03 +3.138131e-03 +2.942318e-03 +2.891171e-03 +2.990102e-03 +2.906804e-03 +2.887032e-03 +3.500194e-03 +3.200437e-03 +3.071646e-03 +3.622344e-03 +3.156467e-03 +3.151721e-03 +3.319278e-03 +3.402873e-03 +3.179914e-03
+1.400000e+01 +7.397603e-01 +6.864749e-02 +4.030454e+00 +5.228610e+00 +2.678876e-03 +3.335784e-03 +2.874173e-03 +3.588154e-03 +2.908235e-03 +3.119975e-03 +2.925293e-03 +2.874454e-03 +2.972799e-03 +2.889982e-03 +2.870324e-03 +3.479936e-03 +3.181917e-03 +3.053881e-03 +3.601377e-03 +3.138200e-03 +3.133483e-03 +3.300070e-03 +3.383191e-03 +3.161515e-03
+1.401667e+01 +7.414941e-01 +6.843590e-02 +4.082023e+00 +5.195989e+00 +2.663373e-03 +3.316513e-03 +2.857543e-03 +3.567388e-03 +2.891404e-03 +3.101919e-03 +2.908365e-03 +2.857830e-03 +2.955597e-03 +2.873258e-03 +2.853713e-03 +3.459795e-03 +3.163506e-03 +3.036218e-03 +3.580536e-03 +3.120038e-03 +3.115349e-03 +3.280974e-03 +3.363617e-03 +3.143220e-03
+1.403333e+01 +7.412468e-01 +6.813341e-02 +4.135292e+00 +5.150159e+00 +2.647960e-03 +3.297335e-03 +2.841009e-03 +3.546758e-03 +2.874672e-03 +3.083967e-03 +2.891536e-03 +2.841303e-03 +2.938497e-03 +2.856630e-03 +2.837198e-03 +3.439771e-03 +3.145207e-03 +3.018651e-03 +3.559821e-03 +3.101983e-03 +3.097319e-03 +3.261990e-03 +3.344152e-03 +3.125030e-03
+1.405000e+01 +7.424950e-01 +6.789982e-02 +4.215011e+00 +5.084266e+00 +2.632638e-03 +3.278255e-03 +2.824568e-03 +3.526242e-03 +2.858038e-03 +3.066118e-03 +2.874807e-03 +2.824868e-03 +2.921497e-03 +2.840100e-03 +2.820779e-03 +3.419864e-03 +3.127016e-03 +3.001182e-03 +3.539227e-03 +3.084035e-03 +3.079395e-03 +3.243119e-03 +3.324806e-03 +3.106947e-03
+1.406667e+01 +7.433487e-01 +6.767520e-02 +4.311064e+00 +5.000085e+00 +2.617404e-03 +3.259287e-03 +2.808222e-03 +3.505843e-03 +2.841498e-03 +3.048377e-03 +2.858172e-03 +2.808530e-03 +2.904598e-03 +2.823667e-03 +2.804455e-03 +3.400072e-03 +3.108929e-03 +2.983817e-03 +3.518749e-03 +3.066193e-03 +3.061580e-03 +3.224354e-03 +3.305573e-03 +3.088972e-03
+1.408333e+01 +7.440573e-01 +6.742338e-02 +4.408918e+00 +4.912872e+00 +2.602257e-03 +3.240431e-03 +2.791970e-03 +3.485566e-03 +2.825056e-03 +3.030736e-03 +2.841641e-03 +2.792283e-03 +2.887793e-03 +2.807328e-03 +2.788228e-03 +3.380402e-03 +3.090942e-03 +2.966555e-03 +3.498389e-03 +3.048450e-03 +3.043863e-03 +3.205699e-03 +3.286444e-03 +3.071101e-03
+1.410000e+01 +7.461310e-01 +6.716492e-02 +4.517039e+00 +4.817031e+00 +2.587198e-03 +3.221686e-03 +2.775813e-03 +3.465402e-03 +2.808708e-03 +3.013197e-03 +2.825212e-03 +2.776132e-03 +2.871087e-03 +2.791084e-03 +2.772093e-03 +3.360842e-03 +3.073060e-03 +2.949388e-03 +3.478145e-03 +3.030814e-03 +3.026250e-03 +3.187149e-03 +3.267428e-03 +3.053338e-03
+1.411667e+01 +7.469241e-01 +6.691271e-02 +4.623825e+00 +4.710614e+00 +2.572226e-03 +3.203050e-03 +2.759750e-03 +3.445356e-03 +2.792456e-03 +2.995761e-03 +2.808878e-03 +2.760073e-03 +2.854474e-03 +2.774934e-03 +2.756050e-03 +3.341392e-03 +3.055276e-03 +2.932320e-03 +3.458017e-03 +3.013275e-03 +3.008739e-03 +3.168706e-03 +3.248518e-03 +3.035669e-03
+1.413333e+01 +7.464182e-01 +6.668947e-02 +4.740139e+00 +4.599059e+00 +2.557344e-03 +3.184526e-03 +2.743780e-03 +3.425424e-03 +2.776300e-03 +2.978425e-03 +2.792637e-03 +2.744107e-03 +2.837954e-03 +2.758878e-03 +2.740101e-03 +3.322053e-03 +3.037597e-03 +2.915354e-03 +3.438002e-03 +2.995836e-03 +2.991327e-03 +3.150371e-03 +3.229716e-03 +3.018102e-03
+1.415000e+01 +7.451966e-01 +6.642458e-02 +4.841457e+00 +4.487031e+00 +2.542546e-03 +3.166104e-03 +2.727901e-03 +3.405612e-03 +2.760235e-03 +2.961195e-03 +2.776492e-03 +2.728236e-03 +2.821532e-03 +2.742912e-03 +2.724245e-03 +3.302827e-03 +3.020022e-03 +2.898485e-03 +3.418108e-03 +2.978499e-03 +2.974016e-03 +3.132139e-03 +3.211023e-03 +3.000636e-03
+1.416667e+01 +7.431213e-01 +6.616549e-02 +4.949893e+00 +4.378558e+00 +2.527835e-03 +3.147787e-03 +2.712114e-03 +3.385914e-03 +2.744269e-03 +2.944060e-03 +2.760431e-03 +2.712460e-03 +2.805204e-03 +2.727038e-03 +2.708483e-03 +3.283711e-03 +3.002548e-03 +2.881713e-03 +3.398326e-03 +2.961261e-03 +2.956810e-03 +3.114012e-03 +3.192439e-03 +2.983271e-03
+1.418333e+01 +7.416409e-01 +6.591311e-02 +5.050880e+00 +4.277686e+00 +2.513207e-03 +3.129573e-03 +2.696421e-03 +3.366325e-03 +2.728396e-03 +2.927022e-03 +2.744462e-03 +2.696777e-03 +2.788972e-03 +2.711257e-03 +2.692813e-03 +3.264708e-03 +2.985175e-03 +2.865043e-03 +3.378659e-03 +2.944125e-03 +2.939699e-03 +3.095990e-03 +3.173963e-03 +2.966006e-03
+1.420000e+01 +7.374878e-01 +6.561995e-02 +5.131550e+00 +4.185529e+00 +2.498664e-03 +3.111463e-03 +2.680823e-03 +3.346842e-03 +2.712609e-03 +2.910086e-03 +2.728586e-03 +2.681197e-03 +2.772836e-03 +2.695568e-03 +2.677231e-03 +3.245813e-03 +2.967901e-03 +2.848471e-03 +3.359106e-03 +2.927088e-03 +2.922686e-03 +3.078073e-03 +3.155597e-03 +2.948841e-03
+1.421667e+01 +7.343355e-01 +6.534817e-02 +5.202192e+00 +4.108390e+00 +2.484205e-03 +3.093461e-03 +2.665319e-03 +3.327472e-03 +2.696917e-03 +2.893249e-03 +2.712802e-03 +2.665697e-03 +2.756790e-03 +2.679972e-03 +2.661737e-03 +3.227028e-03 +2.950725e-03 +2.831992e-03 +3.339666e-03 +2.910149e-03 +2.905772e-03 +3.060260e-03 +3.137345e-03 +2.931776e-03
+1.423333e+01 +7.307033e-01 +6.504741e-02 +5.251651e+00 +4.044856e+00 +2.469830e-03 +3.075572e-03 +2.649901e-03 +3.308215e-03 +2.681312e-03 +2.876506e-03 +2.697114e-03 +2.650287e-03 +2.740840e-03 +2.664469e-03 +2.646339e-03 +3.208351e-03 +2.933648e-03 +2.815610e-03 +3.320339e-03 +2.893310e-03 +2.888956e-03 +3.042549e-03 +3.119198e-03 +2.914808e-03
+1.425000e+01 +7.281334e-01 +6.474098e-02 +5.289485e+00 +3.996604e+00 +2.455537e-03 +3.057787e-03 +2.634568e-03 +3.289074e-03 +2.665797e-03 +2.859861e-03 +2.681513e-03 +2.634957e-03 +2.724984e-03 +2.649053e-03 +2.631035e-03 +3.189783e-03 +2.916671e-03 +2.799319e-03 +3.301131e-03 +2.876569e-03 +2.872237e-03 +3.024944e-03 +3.101153e-03 +2.897940e-03
+1.426667e+01 +7.261839e-01 +6.442579e-02 +5.301060e+00 +3.975829e+00 +2.441327e-03 +3.040117e-03 +2.619324e-03 +3.270039e-03 +2.650371e-03 +2.843311e-03 +2.666000e-03 +2.619717e-03 +2.709221e-03 +2.633724e-03 +2.615829e-03 +3.171322e-03 +2.899792e-03 +2.783120e-03 +3.282029e-03 +2.859922e-03 +2.855614e-03 +3.007441e-03 +3.083220e-03 +2.881170e-03
+1.428333e+01 +7.263926e-01 +6.410911e-02 +5.299037e+00 +3.971801e+00 +2.427200e-03 +3.022548e-03 +2.604167e-03 +3.251114e-03 +2.635033e-03 +2.826858e-03 +2.650575e-03 +2.604560e-03 +2.693555e-03 +2.618483e-03 +2.600707e-03 +3.152972e-03 +2.883012e-03 +2.767014e-03 +3.263038e-03 +2.843377e-03 +2.839091e-03 +2.990036e-03 +3.065388e-03 +2.864496e-03
+1.430000e+01 +7.270371e-01 +6.382680e-02 +5.282629e+00 +3.989522e+00 +2.413154e-03 +3.005061e-03 +2.589100e-03 +3.232299e-03 +2.619784e-03 +2.810499e-03 +2.635241e-03 +2.589491e-03 +2.677969e-03 +2.603331e-03 +2.585671e-03 +3.134728e-03 +2.866331e-03 +2.751001e-03 +3.244154e-03 +2.826931e-03 +2.822661e-03 +2.972734e-03 +3.047656e-03 +2.847918e-03
+1.431667e+01 +7.278420e-01 +6.356609e-02 +5.246946e+00 +4.030847e+00 +2.399190e-03 +2.987677e-03 +2.574117e-03 +3.213594e-03 +2.604625e-03 +2.794237e-03 +2.619994e-03 +2.574510e-03 +2.662480e-03 +2.588266e-03 +2.570726e-03 +3.116588e-03 +2.849744e-03 +2.735082e-03 +3.225378e-03 +2.810575e-03 +2.806327e-03 +2.955530e-03 +3.030023e-03 +2.831437e-03
+1.433333e+01 +7.283214e-01 +6.330657e-02 +5.196737e+00 +4.084452e+00 +2.385306e-03 +2.970393e-03 +2.559223e-03 +3.194999e-03 +2.589558e-03 +2.778070e-03 +2.604835e-03 +2.559614e-03 +2.647079e-03 +2.573290e-03 +2.555860e-03 +3.098560e-03 +2.833255e-03 +2.719256e-03 +3.206711e-03 +2.794312e-03 +2.790089e-03 +2.938425e-03 +3.012493e-03 +2.815050e-03
+1.435000e+01 +7.303458e-01 +6.307543e-02 +5.125777e+00 +4.166391e+00 +2.371503e-03 +2.953207e-03 +2.544413e-03 +3.176512e-03 +2.574582e-03 +2.761995e-03 +2.589762e-03 +2.544802e-03 +2.631762e-03 +2.558401e-03 +2.541073e-03 +3.080641e-03 +2.816861e-03 +2.703522e-03 +3.188156e-03 +2.778145e-03 +2.773946e-03 +2.921422e-03 +2.995065e-03 +2.798759e-03
+1.436667e+01 +7.321607e-01 +6.283523e-02 +5.046673e+00 +4.249614e+00 +2.357781e-03 +2.936121e-03 +2.529689e-03 +3.158130e-03 +2.559689e-03 +2.746020e-03 +2.574776e-03 +2.530077e-03 +2.616532e-03 +2.543600e-03 +2.526371e-03 +3.062826e-03 +2.800563e-03 +2.687878e-03 +3.169709e-03 +2.762068e-03 +2.757895e-03 +2.904517e-03 +2.977734e-03 +2.782564e-03
+1.438333e+01 +7.338626e-01 +6.259978e-02 +4.951584e+00 +4.357672e+00 +2.344138e-03 +2.919132e-03 +2.515050e-03 +3.139856e-03 +2.544881e-03 +2.730137e-03 +2.559879e-03 +2.515440e-03 +2.601392e-03 +2.528884e-03 +2.511754e-03 +3.045110e-03 +2.784367e-03 +2.672325e-03 +3.151368e-03 +2.746083e-03 +2.741934e-03 +2.887713e-03 +2.960504e-03 +2.766464e-03
+1.440000e+01 +7.359046e-01 +6.238088e-02 +4.850157e+00 +4.467332e+00 +2.330573e-03 +2.902241e-03 +2.500496e-03 +3.121686e-03 +2.530158e-03 +2.714341e-03 +2.545068e-03 +2.500887e-03 +2.586341e-03 +2.514257e-03 +2.497220e-03 +3.027490e-03 +2.768266e-03 +2.656860e-03 +3.133140e-03 +2.730191e-03 +2.726067e-03 +2.871011e-03 +2.943373e-03 +2.750458e-03
+1.441667e+01 +7.372702e-01 +6.214735e-02 +4.742587e+00 +4.574776e+00 +2.317086e-03 +2.885447e-03 +2.486028e-03 +3.103620e-03 +2.515518e-03 +2.698635e-03 +2.530342e-03 +2.486416e-03 +2.571380e-03 +2.499711e-03 +2.482770e-03 +3.009968e-03 +2.752257e-03 +2.641485e-03 +3.115010e-03 +2.714392e-03 +2.710290e-03 +2.854406e-03 +2.926344e-03 +2.734541e-03
+1.443333e+01 +7.357003e-01 +6.189015e-02 +4.632726e+00 +4.691924e+00 +2.303678e-03 +2.868749e-03 +2.471650e-03 +3.085660e-03 +2.500964e-03 +2.683020e-03 +2.515700e-03 +2.472027e-03 +2.556507e-03 +2.485247e-03 +2.468409e-03 +2.992548e-03 +2.736336e-03 +2.626201e-03 +3.096986e-03 +2.698685e-03 +2.694605e-03 +2.837893e-03 +2.909410e-03 +2.718717e-03
+1.445000e+01 +7.349396e-01 +6.165323e-02 +4.521705e+00 +4.803283e+00 +2.290348e-03 +2.852150e-03 +2.457349e-03 +3.067808e-03 +2.486497e-03 +2.667499e-03 +2.501142e-03 +2.457722e-03 +2.541714e-03 +2.470871e-03 +2.454132e-03 +2.975229e-03 +2.720508e-03 +2.611005e-03 +3.079072e-03 +2.683068e-03 +2.679012e-03 +2.821476e-03 +2.892577e-03 +2.702988e-03
+1.446667e+01 +7.336193e-01 +6.139731e-02 +4.413250e+00 +4.911891e+00 +2.277094e-03 +2.835645e-03 +2.443130e-03 +3.050060e-03 +2.472109e-03 +2.652074e-03 +2.486668e-03 +2.443500e-03 +2.527006e-03 +2.456573e-03 +2.439939e-03 +2.958010e-03 +2.704772e-03 +2.595894e-03 +3.061259e-03 +2.667540e-03 +2.663510e-03 +2.805157e-03 +2.875842e-03 +2.687350e-03
+1.448333e+01 +7.310897e-01 +6.112736e-02 +4.309485e+00 +4.996263e+00 +2.263919e-03 +2.819235e-03 +2.428991e-03 +3.032419e-03 +2.457804e-03 +2.636738e-03 +2.472280e-03 +2.429362e-03 +2.512385e-03 +2.442356e-03 +2.425836e-03 +2.940899e-03 +2.689137e-03 +2.580872e-03 +3.043544e-03 +2.652105e-03 +2.648097e-03 +2.788936e-03 +2.859203e-03 +2.671803e-03
+1.450000e+01 +7.294626e-01 +6.086394e-02 +4.216041e+00 +5.070767e+00 +2.250820e-03 +2.802921e-03 +2.414935e-03 +3.014877e-03 +2.443581e-03 +2.621487e-03 +2.457976e-03 +2.415307e-03 +2.497847e-03 +2.428222e-03 +2.411814e-03 +2.923887e-03 +2.673592e-03 +2.565939e-03 +3.025933e-03 +2.636761e-03 +2.632778e-03 +2.772805e-03 +2.842664e-03 +2.656348e-03
+1.451667e+01 +7.276636e-01 +6.056307e-02 +4.137659e+00 +5.137588e+00 +2.237796e-03 +2.786700e-03 +2.400960e-03 +2.997434e-03 +2.429441e-03 +2.606322e-03 +2.443753e-03 +2.401333e-03 +2.483393e-03 +2.414171e-03 +2.397871e-03 +2.906978e-03 +2.658131e-03 +2.551093e-03 +3.008423e-03 +2.621507e-03 +2.617549e-03 +2.756761e-03 +2.826221e-03 +2.640981e-03
+1.453333e+01 +7.256815e-01 +6.026914e-02 +4.076802e+00 +5.183604e+00 +2.224847e-03 +2.770573e-03 +2.387066e-03 +2.980089e-03 +2.415383e-03 +2.591242e-03 +2.429612e-03 +2.387439e-03 +2.469023e-03 +2.400201e-03 +2.384000e-03 +2.890160e-03 +2.642754e-03 +2.536332e-03 +2.991016e-03 +2.606343e-03 +2.602407e-03 +2.740808e-03 +2.809870e-03 +2.625698e-03
+1.455000e+01 +7.240023e-01 +5.996216e-02 +4.030300e+00 +5.217109e+00 +2.211974e-03 +2.754541e-03 +2.373253e-03 +2.962848e-03 +2.401407e-03 +2.576250e-03 +2.415554e-03 +2.373627e-03 +2.454738e-03 +2.386311e-03 +2.370209e-03 +2.873438e-03 +2.627463e-03 +2.521657e-03 +2.973716e-03 +2.591267e-03 +2.587350e-03 +2.724947e-03 +2.793611e-03 +2.610506e-03
+1.456667e+01 +7.261151e-01 +5.968257e-02 +4.001213e+00 +5.234279e+00 +2.199175e-03 +2.738603e-03 +2.359520e-03 +2.945711e-03 +2.387510e-03 +2.561344e-03 +2.401576e-03 +2.359895e-03 +2.440536e-03 +2.372503e-03 +2.356497e-03 +2.856815e-03 +2.612261e-03 +2.507069e-03 +2.956513e-03 +2.576275e-03 +2.572382e-03 +2.709179e-03 +2.777444e-03 +2.595403e-03
+1.458333e+01 +7.281932e-01 +5.940366e-02 +4.005588e+00 +5.228602e+00 +2.186450e-03 +2.722757e-03 +2.345868e-03 +2.928664e-03 +2.373694e-03 +2.546522e-03 +2.387679e-03 +2.346247e-03 +2.426418e-03 +2.358775e-03 +2.342866e-03 +2.840284e-03 +2.597147e-03 +2.492564e-03 +2.939418e-03 +2.561369e-03 +2.557497e-03 +2.693501e-03 +2.761373e-03 +2.580385e-03
+1.460000e+01 +7.314414e-01 +5.915393e-02 +4.029225e+00 +5.209190e+00 +2.173799e-03 +2.707001e-03 +2.332295e-03 +2.911717e-03 +2.359958e-03 +2.531785e-03 +2.373865e-03 +2.332679e-03 +2.412382e-03 +2.345128e-03 +2.329315e-03 +2.823854e-03 +2.582122e-03 +2.478141e-03 +2.922416e-03 +2.546552e-03 +2.542699e-03 +2.677914e-03 +2.745401e-03 +2.565456e-03
+1.461667e+01 +7.324333e-01 +5.891287e-02 +4.070118e+00 +5.170863e+00 +2.161220e-03 +2.691336e-03 +2.318801e-03 +2.894871e-03 +2.346301e-03 +2.517135e-03 +2.360128e-03 +2.319190e-03 +2.398427e-03 +2.331562e-03 +2.315840e-03 +2.807515e-03 +2.567181e-03 +2.463800e-03 +2.905511e-03 +2.531820e-03 +2.527987e-03 +2.662417e-03 +2.729519e-03 +2.550610e-03
+1.463333e+01 +7.324879e-01 +5.869184e-02 +4.134231e+00 +5.116652e+00 +2.148714e-03 +2.675763e-03 +2.305384e-03 +2.878123e-03 +2.332726e-03 +2.502569e-03 +2.346472e-03 +2.305780e-03 +2.384554e-03 +2.318072e-03 +2.302442e-03 +2.791268e-03 +2.552327e-03 +2.449542e-03 +2.888702e-03 +2.517171e-03 +2.513359e-03 +2.647010e-03 +2.713727e-03 +2.535850e-03
+1.465000e+01 +7.324910e-01 +5.845746e-02 +4.200128e+00 +5.051105e+00 +2.136280e-03 +2.660281e-03 +2.292044e-03 +2.861467e-03 +2.319227e-03 +2.488089e-03 +2.332903e-03 +2.292455e-03 +2.370762e-03 +2.304661e-03 +2.289120e-03 +2.775116e-03 +2.537558e-03 +2.435368e-03 +2.871991e-03 +2.502610e-03 +2.498815e-03 +2.631698e-03 +2.698029e-03 +2.521175e-03
+1.466667e+01 +7.340198e-01 +5.826917e-02 +4.297451e+00 +4.976528e+00 +2.123918e-03 +2.644889e-03 +2.278781e-03 +2.844910e-03 +2.305808e-03 +2.473693e-03 +2.319409e-03 +2.279200e-03 +2.357049e-03 +2.291329e-03 +2.275876e-03 +2.759060e-03 +2.522876e-03 +2.421275e-03 +2.855375e-03 +2.488131e-03 +2.484355e-03 +2.616472e-03 +2.682425e-03 +2.506585e-03
+1.468333e+01 +7.336831e-01 +5.805334e-02 +4.391936e+00 +4.883620e+00 +2.111627e-03 +2.629584e-03 +2.265595e-03 +2.828448e-03 +2.292466e-03 +2.459381e-03 +2.305991e-03 +2.266015e-03 +2.343421e-03 +2.278069e-03 +2.262707e-03 +2.743098e-03 +2.508276e-03 +2.407265e-03 +2.838852e-03 +2.473733e-03 +2.469981e-03 +2.601332e-03 +2.666917e-03 +2.492080e-03
+1.470000e+01 +7.335795e-01 +5.784665e-02 +4.494478e+00 +4.782891e+00 +2.099408e-03 +2.614370e-03 +2.252485e-03 +2.812081e-03 +2.279201e-03 +2.445150e-03 +2.292652e-03 +2.252905e-03 +2.329868e-03 +2.264887e-03 +2.249614e-03 +2.727229e-03 +2.493761e-03 +2.393336e-03 +2.822430e-03 +2.459418e-03 +2.455689e-03 +2.586281e-03 +2.651491e-03 +2.477663e-03
+1.471667e+01 +7.346168e-01 +5.764619e-02 +4.611139e+00 +4.676518e+00 +2.087260e-03 +2.599245e-03 +2.239451e-03 +2.795810e-03 +2.266013e-03 +2.431001e-03 +2.279387e-03 +2.239872e-03 +2.316390e-03 +2.251780e-03 +2.236598e-03 +2.711449e-03 +2.479332e-03 +2.379488e-03 +2.806107e-03 +2.445187e-03 +2.441481e-03 +2.571317e-03 +2.636148e-03 +2.463327e-03
+1.473333e+01 +7.379459e-01 +5.749917e-02 +4.741826e+00 +4.565589e+00 +2.075181e-03 +2.584208e-03 +2.226492e-03 +2.779631e-03 +2.252900e-03 +2.416936e-03 +2.266201e-03 +2.226917e-03 +2.302990e-03 +2.238750e-03 +2.223655e-03 +2.695758e-03 +2.464987e-03 +2.365718e-03 +2.789880e-03 +2.431039e-03 +2.427355e-03 +2.556438e-03 +2.620895e-03 +2.449077e-03
+1.475000e+01 +7.384849e-01 +5.729683e-02 +4.854470e+00 +4.454131e+00 +2.063174e-03 +2.569255e-03 +2.213608e-03 +2.763545e-03 +2.239864e-03 +2.402954e-03 +2.253090e-03 +2.214038e-03 +2.289665e-03 +2.225795e-03 +2.210788e-03 +2.680158e-03 +2.450723e-03 +2.352028e-03 +2.773739e-03 +2.416971e-03 +2.413309e-03 +2.541644e-03 +2.605736e-03 +2.434910e-03
+1.476667e+01 +7.398720e-01 +5.706955e-02 +4.963249e+00 +4.346169e+00 +2.051235e-03 +2.554393e-03 +2.200799e-03 +2.747553e-03 +2.226906e-03 +2.389052e-03 +2.240056e-03 +2.201232e-03 +2.276416e-03 +2.212915e-03 +2.197994e-03 +2.664647e-03 +2.436542e-03 +2.338418e-03 +2.757690e-03 +2.402984e-03 +2.399345e-03 +2.526936e-03 +2.590663e-03 +2.420830e-03
+1.478333e+01 +7.378246e-01 +5.678664e-02 +5.047568e+00 +4.245183e+00 +2.039366e-03 +2.539616e-03 +2.188066e-03 +2.731654e-03 +2.214020e-03 +2.375228e-03 +2.227100e-03 +2.188499e-03 +2.263243e-03 +2.200110e-03 +2.185275e-03 +2.649227e-03 +2.422442e-03 +2.324885e-03 +2.741739e-03 +2.389078e-03 +2.385464e-03 +2.512313e-03 +2.575671e-03 +2.406830e-03
+1.480000e+01 +7.369937e-01 +5.651037e-02 +5.118194e+00 +4.152348e+00 +2.027565e-03 +2.524924e-03 +2.175410e-03 +2.715846e-03 +2.201209e-03 +2.361483e-03 +2.214218e-03 +2.175838e-03 +2.250146e-03 +2.187378e-03 +2.172631e-03 +2.633896e-03 +2.408424e-03 +2.311432e-03 +2.725879e-03 +2.375254e-03 +2.371661e-03 +2.497774e-03 +2.560766e-03 +2.392910e-03
+1.481667e+01 +7.367063e-01 +5.623760e-02 +5.184964e+00 +4.073445e+00 +2.015833e-03 +2.510315e-03 +2.162827e-03 +2.700130e-03 +2.188473e-03 +2.347818e-03 +2.201406e-03 +2.163250e-03 +2.237125e-03 +2.174721e-03 +2.160059e-03 +2.618657e-03 +2.394487e-03 +2.298056e-03 +2.710109e-03 +2.361509e-03 +2.357937e-03 +2.483319e-03 +2.545946e-03 +2.379074e-03
+1.483333e+01 +7.369059e-01 +5.597260e-02 +5.238117e+00 +4.016914e+00 +2.004171e-03 +2.495792e-03 +2.150318e-03 +2.684506e-03 +2.175811e-03 +2.334232e-03 +2.188669e-03 +2.150737e-03 +2.224179e-03 +2.162136e-03 +2.147560e-03 +2.603506e-03 +2.380630e-03 +2.284760e-03 +2.694431e-03 +2.347844e-03 +2.344294e-03 +2.468950e-03 +2.531214e-03 +2.365314e-03
+1.485000e+01 +7.360295e-01 +5.567675e-02 +5.267629e+00 +3.970134e+00 +1.992576e-03 +2.481353e-03 +2.137877e-03 +2.668971e-03 +2.163222e-03 +2.320726e-03 +2.176005e-03 +2.138293e-03 +2.211310e-03 +2.149625e-03 +2.135132e-03 +2.588441e-03 +2.366854e-03 +2.271543e-03 +2.678844e-03 +2.334259e-03 +2.330730e-03 +2.454666e-03 +2.516569e-03 +2.351629e-03
+1.486667e+01 +7.353178e-01 +5.540801e-02 +5.272490e+00 +3.957144e+00 +1.981048e-03 +2.466995e-03 +2.125506e-03 +2.653525e-03 +2.150704e-03 +2.307298e-03 +2.163415e-03 +2.125920e-03 +2.198515e-03 +2.137186e-03 +2.122778e-03 +2.573462e-03 +2.353157e-03 +2.258402e-03 +2.663343e-03 +2.320753e-03 +2.317243e-03 +2.440464e-03 +2.502009e-03 +2.338022e-03
+1.488333e+01 +7.346320e-01 +5.514014e-02 +5.279155e+00 +3.957015e+00 +1.969586e-03 +2.452720e-03 +2.113208e-03 +2.638171e-03 +2.138260e-03 +2.293947e-03 +2.150897e-03 +2.113620e-03 +2.185794e-03 +2.124819e-03 +2.110496e-03 +2.558569e-03 +2.339540e-03 +2.245335e-03 +2.647932e-03 +2.307328e-03 +2.303835e-03 +2.426343e-03 +2.487536e-03 +2.324492e-03
+1.490000e+01 +7.350796e-01 +5.491083e-02 +5.275880e+00 +3.980974e+00 +1.958190e-03 +2.438526e-03 +2.100980e-03 +2.622904e-03 +2.125888e-03 +2.280674e-03 +2.138452e-03 +2.101390e-03 +2.173147e-03 +2.112524e-03 +2.098286e-03 +2.543763e-03 +2.326002e-03 +2.232343e-03 +2.632609e-03 +2.293978e-03 +2.290504e-03 +2.412303e-03 +2.473144e-03 +2.311041e-03
+1.491667e+01 +7.356638e-01 +5.468145e-02 +5.244252e+00 +4.023369e+00 +1.946860e-03 +2.424415e-03 +2.088824e-03 +2.607729e-03 +2.113587e-03 +2.267482e-03 +2.126078e-03 +2.089233e-03 +2.160574e-03 +2.100301e-03 +2.086144e-03 +2.529043e-03 +2.312543e-03 +2.219426e-03 +2.617379e-03 +2.280708e-03 +2.277250e-03 +2.398345e-03 +2.458835e-03 +2.297668e-03
+1.493333e+01 +7.360006e-01 +5.445522e-02 +5.196298e+00 +4.077046e+00 +1.935596e-03 +2.410385e-03 +2.076738e-03 +2.592643e-03 +2.101356e-03 +2.254364e-03 +2.113776e-03 +2.077146e-03 +2.148073e-03 +2.088150e-03 +2.074073e-03 +2.514408e-03 +2.299161e-03 +2.206587e-03 +2.602235e-03 +2.267511e-03 +2.264075e-03 +2.384467e-03 +2.444609e-03 +2.284372e-03
+1.495000e+01 +7.390713e-01 +5.424799e-02 +5.134811e+00 +4.158542e+00 +1.924398e-03 +2.396436e-03 +2.064721e-03 +2.577650e-03 +2.089196e-03 +2.241327e-03 +2.101545e-03 +2.065127e-03 +2.135644e-03 +2.076069e-03 +2.062072e-03 +2.499858e-03 +2.285857e-03 +2.193822e-03 +2.587175e-03 +2.254392e-03 +2.250975e-03 +2.370671e-03 +2.430468e-03 +2.271154e-03
+1.496667e+01 +7.418167e-01 +5.403462e-02 +5.056483e+00 +4.250218e+00 +1.913264e-03 +2.382569e-03 +2.052775e-03 +2.562745e-03 +2.077107e-03 +2.228371e-03 +2.089384e-03 +2.053178e-03 +2.123288e-03 +2.064057e-03 +2.050140e-03 +2.485394e-03 +2.272630e-03 +2.181130e-03 +2.572205e-03 +2.241346e-03 +2.237950e-03 +2.356958e-03 +2.416408e-03 +2.258014e-03
+1.498333e+01 +7.429108e-01 +5.380838e-02 +4.963023e+00 +4.351644e+00 +1.902194e-03 +2.368781e-03 +2.040897e-03 +2.547928e-03 +2.065089e-03 +2.215490e-03 +2.077295e-03 +2.041299e-03 +2.111004e-03 +2.052115e-03 +2.038277e-03 +2.471011e-03 +2.259479e-03 +2.168512e-03 +2.557326e-03 +2.228376e-03 +2.225000e-03 +2.343324e-03 +2.402427e-03 +2.244949e-03
+1.500000e+01 +7.456573e-01 +5.363173e-02 +4.868435e+00 +4.463209e+00 +1.891190e-03 +2.355074e-03 +2.029088e-03 +2.533192e-03 +2.053141e-03 +2.202678e-03 +2.065276e-03 +2.029490e-03 +2.098791e-03 +2.040241e-03 +2.026483e-03 +2.456711e-03 +2.246405e-03 +2.155967e-03 +2.542537e-03 +2.215482e-03 +2.212125e-03 +2.329768e-03 +2.388527e-03 +2.231960e-03
+1.501667e+01 +7.446762e-01 +5.341803e-02 +4.760249e+00 +4.573731e+00 +1.880247e-03 +2.341445e-03 +2.017347e-03 +2.518539e-03 +2.041261e-03 +2.189941e-03 +2.053325e-03 +2.017748e-03 +2.086646e-03 +2.028435e-03 +2.014758e-03 +2.442495e-03 +2.233406e-03 +2.143493e-03 +2.527831e-03 +2.202662e-03 +2.199324e-03 +2.316294e-03 +2.374711e-03 +2.219044e-03
+1.503333e+01 +7.451876e-01 +5.321488e-02 +4.650515e+00 +4.690561e+00 +1.869367e-03 +2.327897e-03 +2.005674e-03 +2.503972e-03 +2.029450e-03 +2.177274e-03 +2.041445e-03 +2.006072e-03 +2.074572e-03 +2.016698e-03 +2.003101e-03 +2.428361e-03 +2.220482e-03 +2.131092e-03 +2.513209e-03 +2.189917e-03 +2.186601e-03 +2.302897e-03 +2.360975e-03 +2.206204e-03
+1.505000e+01 +7.435412e-01 +5.297798e-02 +4.537926e+00 +4.786249e+00 +1.858550e-03 +2.314426e-03 +1.994069e-03 +2.489490e-03 +2.017708e-03 +2.164683e-03 +2.029633e-03 +1.994464e-03 +2.062568e-03 +2.005029e-03 +1.991513e-03 +2.414310e-03 +2.207633e-03 +2.118766e-03 +2.498671e-03 +2.177246e-03 +2.173951e-03 +2.289572e-03 +2.347322e-03 +2.193438e-03
+1.506667e+01 +7.438686e-01 +5.276162e-02 +4.428590e+00 +4.900024e+00 +1.847796e-03 +2.301035e-03 +1.982531e-03 +2.475094e-03 +2.006034e-03 +2.152160e-03 +2.017888e-03 +1.982923e-03 +2.050632e-03 +1.993427e-03 +1.979991e-03 +2.400340e-03 +2.194858e-03 +2.106509e-03 +2.484214e-03 +2.164648e-03 +2.161375e-03 +2.276322e-03 +2.333750e-03 +2.180746e-03
+1.508333e+01 +7.426576e-01 +5.252745e-02 +4.324253e+00 +4.993594e+00 +1.837103e-03 +2.287720e-03 +1.971059e-03 +2.460785e-03 +1.994427e-03 +2.139711e-03 +2.006211e-03 +1.971449e-03 +2.038769e-03 +1.981892e-03 +1.968535e-03 +2.386452e-03 +2.182157e-03 +2.094323e-03 +2.469839e-03 +2.152122e-03 +2.148869e-03 +2.263151e-03 +2.320260e-03 +2.168128e-03
+1.510000e+01 +7.419602e-01 +5.229417e-02 +4.230557e+00 +5.072585e+00 +1.826473e-03 +2.274486e-03 +1.959654e-03 +2.446553e-03 +1.982886e-03 +2.127333e-03 +1.994604e-03 +1.960042e-03 +2.026975e-03 +1.970424e-03 +1.957145e-03 +2.372644e-03 +2.169531e-03 +2.082206e-03 +2.455549e-03 +2.139669e-03 +2.136437e-03 +2.250056e-03 +2.306845e-03 +2.155583e-03
+1.511667e+01 +7.411577e-01 +5.205234e-02 +4.151716e+00 +5.142506e+00 +1.815904e-03 +2.261329e-03 +1.948316e-03 +2.432408e-03 +1.971413e-03 +2.115028e-03 +1.983064e-03 +1.948702e-03 +2.015248e-03 +1.959023e-03 +1.945821e-03 +2.358917e-03 +2.156981e-03 +2.070161e-03 +2.441341e-03 +2.127287e-03 +2.124076e-03 +2.237036e-03 +2.293503e-03 +2.143110e-03
+1.513333e+01 +7.383982e-01 +5.179510e-02 +4.085665e+00 +5.198252e+00 +1.805396e-03 +2.248255e-03 +1.937043e-03 +2.418339e-03 +1.960006e-03 +2.102792e-03 +1.971590e-03 +1.937426e-03 +2.003588e-03 +1.947690e-03 +1.934562e-03 +2.345267e-03 +2.144505e-03 +2.058183e-03 +2.427216e-03 +2.114977e-03 +2.111786e-03 +2.224091e-03 +2.280234e-03 +2.130710e-03
+1.515000e+01 +7.357224e-01 +5.154332e-02 +4.031390e+00 +5.239735e+00 +1.794950e-03 +2.235255e-03 +1.925834e-03 +2.404352e-03 +1.948665e-03 +2.090627e-03 +1.960182e-03 +1.926216e-03 +1.991998e-03 +1.936423e-03 +1.923369e-03 +2.331695e-03 +2.132103e-03 +2.046276e-03 +2.413170e-03 +2.102738e-03 +2.099566e-03 +2.211221e-03 +2.267039e-03 +2.118381e-03
+1.516667e+01 +7.346994e-01 +5.131266e-02 +4.003174e+00 +5.260865e+00 +1.784564e-03 +2.222332e-03 +1.914691e-03 +2.390448e-03 +1.937389e-03 +2.078533e-03 +1.948840e-03 +1.915070e-03 +1.980473e-03 +1.925222e-03 +1.912241e-03 +2.318203e-03 +2.119771e-03 +2.034438e-03 +2.399207e-03 +2.090571e-03 +2.087417e-03 +2.198425e-03 +2.253922e-03 +2.106125e-03
+1.518333e+01 +7.345934e-01 +5.108942e-02 +4.002034e+00 +5.275881e+00 +1.774238e-03 +2.209481e-03 +1.903613e-03 +2.376628e-03 +1.926180e-03 +2.066510e-03 +1.937564e-03 +1.903988e-03 +1.969014e-03 +1.914086e-03 +1.901177e-03 +2.304788e-03 +2.107508e-03 +2.022667e-03 +2.385325e-03 +2.078475e-03 +2.075340e-03 +2.185704e-03 +2.240880e-03 +2.093944e-03
+1.520000e+01 +7.356501e-01 +5.085759e-02 +4.022083e+00 +5.262147e+00 +1.763971e-03 +2.196705e-03 +1.892600e-03 +2.362884e-03 +1.915035e-03 +2.054553e-03 +1.926354e-03 +1.892971e-03 +1.957621e-03 +1.903015e-03 +1.890176e-03 +2.291453e-03 +2.095319e-03 +2.010962e-03 +2.371522e-03 +2.066448e-03 +2.063333e-03 +2.173056e-03 +2.227913e-03 +2.081833e-03
+1.521667e+01 +7.354695e-01 +5.061452e-02 +4.049574e+00 +5.224290e+00 +1.753764e-03 +2.183997e-03 +1.881649e-03 +2.349221e-03 +1.903955e-03 +2.042666e-03 +1.915211e-03 +1.882018e-03 +1.946293e-03 +1.892006e-03 +1.879240e-03 +2.278194e-03 +2.083200e-03 +1.999326e-03 +2.357798e-03 +2.054491e-03 +2.051393e-03 +2.160481e-03 +2.215022e-03 +2.069789e-03
+1.523333e+01 +7.350260e-01 +5.040521e-02 +4.109427e+00 +5.180637e+00 +1.743616e-03 +2.171362e-03 +1.870761e-03 +2.335642e-03 +1.892939e-03 +2.030848e-03 +1.904133e-03 +1.871127e-03 +1.935032e-03 +1.881059e-03 +1.868366e-03 +2.265013e-03 +2.071149e-03 +1.987757e-03 +2.344155e-03 +2.042602e-03 +2.039524e-03 +2.147979e-03 +2.202205e-03 +2.057815e-03
+1.525000e+01 +7.354980e-01 +5.020159e-02 +4.186535e+00 +5.118798e+00 +1.733527e-03 +2.158799e-03 +1.859936e-03 +2.322142e-03 +1.881986e-03 +2.019098e-03 +1.893116e-03 +1.860300e-03 +1.923837e-03 +1.870177e-03 +1.857556e-03 +2.251908e-03 +2.059166e-03 +1.976255e-03 +2.330591e-03 +2.030783e-03 +2.027724e-03 +2.135553e-03 +2.189462e-03 +2.045910e-03
+1.526667e+01 +7.366049e-01 +5.001473e-02 +4.280009e+00 +5.045752e+00 +1.723496e-03 +2.146308e-03 +1.849173e-03 +2.308719e-03 +1.871095e-03 +2.007416e-03 +1.882163e-03 +1.849536e-03 +1.912706e-03 +1.859359e-03 +1.846808e-03 +2.238879e-03 +2.047254e-03 +1.964821e-03 +2.317104e-03 +2.019033e-03 +2.015996e-03 +2.123196e-03 +2.176792e-03 +2.034074e-03
+1.528333e+01 +7.360762e-01 +4.982441e-02 +4.378243e+00 +4.958787e+00 +1.713523e-03 +2.133891e-03 +1.838474e-03 +2.295368e-03 +1.860268e-03 +1.995802e-03 +1.871273e-03 +1.838835e-03 +1.901640e-03 +1.848600e-03 +1.836121e-03 +2.225926e-03 +2.035411e-03 +1.953451e-03 +2.303696e-03 +2.007351e-03 +2.004331e-03 +2.110910e-03 +2.164196e-03 +2.022307e-03
+1.530000e+01 +7.362280e-01 +4.960734e-02 +4.478893e+00 +4.858958e+00 +1.703609e-03 +2.121548e-03 +1.827840e-03 +2.282096e-03 +1.849504e-03 +1.984256e-03 +1.860448e-03 +1.828198e-03 +1.890637e-03 +1.837903e-03 +1.825496e-03 +2.213046e-03 +2.023634e-03 +1.942148e-03 +2.290366e-03 +1.995738e-03 +1.992733e-03 +2.098695e-03 +2.151672e-03 +2.010607e-03
+1.531667e+01 +7.383150e-01 +4.940388e-02 +4.579113e+00 +4.754063e+00 +1.693752e-03 +2.109276e-03 +1.817267e-03 +2.268899e-03 +1.838802e-03 +1.972775e-03 +1.849685e-03 +1.817621e-03 +1.879699e-03 +1.827268e-03 +1.814933e-03 +2.200240e-03 +2.011926e-03 +1.930909e-03 +2.277112e-03 +1.984192e-03 +1.981202e-03 +2.086551e-03 +2.139221e-03 +1.998975e-03
+1.533333e+01 +7.388752e-01 +4.918877e-02 +4.675672e+00 +4.641408e+00 +1.683952e-03 +2.097076e-03 +1.806753e-03 +2.255779e-03 +1.828162e-03 +1.961361e-03 +1.838983e-03 +1.807105e-03 +1.868827e-03 +1.816695e-03 +1.804431e-03 +2.187508e-03 +2.000284e-03 +1.919736e-03 +2.263935e-03 +1.972713e-03 +1.969737e-03 +2.074478e-03 +2.126842e-03 +1.987411e-03
+1.535000e+01 +7.396473e-01 +4.898655e-02 +4.779239e+00 +4.527918e+00 +1.674210e-03 +2.084946e-03 +1.796301e-03 +2.242732e-03 +1.817583e-03 +1.950014e-03 +1.828343e-03 +1.796650e-03 +1.858018e-03 +1.806182e-03 +1.793990e-03 +2.174853e-03 +1.988710e-03 +1.908628e-03 +2.250834e-03 +1.961299e-03 +1.958339e-03 +2.062475e-03 +2.114537e-03 +1.975917e-03
+1.536667e+01 +7.424322e-01 +4.878198e-02 +4.885396e+00 +4.417238e+00 +1.664525e-03 +2.072885e-03 +1.785908e-03 +2.229759e-03 +1.807066e-03 +1.938734e-03 +1.817764e-03 +1.786255e-03 +1.847269e-03 +1.795731e-03 +1.783612e-03 +2.162272e-03 +1.977202e-03 +1.897584e-03 +2.237809e-03 +1.949952e-03 +1.947007e-03 +2.050543e-03 +2.102302e-03 +1.964488e-03
+1.538333e+01 +7.425023e-01 +4.857110e-02 +4.987408e+00 +4.313059e+00 +1.654894e-03 +2.060894e-03 +1.775574e-03 +2.216858e-03 +1.796609e-03 +1.927518e-03 +1.807247e-03 +1.775920e-03 +1.836583e-03 +1.785341e-03 +1.773294e-03 +2.149762e-03 +1.965761e-03 +1.886604e-03 +2.224862e-03 +1.938668e-03 +1.935741e-03 +2.038679e-03 +2.090139e-03 +1.953122e-03
+1.540000e+01 +7.403427e-01 +4.833310e-02 +5.053599e+00 +4.219579e+00 +1.645319e-03 +2.048969e-03 +1.765300e-03 +2.204034e-03 +1.786213e-03 +1.916366e-03 +1.796791e-03 +1.765646e-03 +1.825962e-03 +1.775011e-03 +1.763036e-03 +2.137324e-03 +1.954386e-03 +1.875687e-03 +2.211989e-03 +1.927450e-03 +1.924540e-03 +2.026883e-03 +2.078046e-03 +1.941821e-03
+1.541667e+01 +7.386851e-01 +4.810073e-02 +5.127926e+00 +4.139165e+00 +1.635799e-03 +2.037114e-03 +1.755085e-03 +2.191282e-03 +1.775878e-03 +1.905277e-03 +1.786395e-03 +1.755430e-03 +1.815402e-03 +1.764741e-03 +1.752837e-03 +2.124958e-03 +1.943078e-03 +1.864834e-03 +2.199190e-03 +1.916297e-03 +1.913405e-03 +2.015156e-03 +2.066022e-03 +1.930584e-03
+1.543333e+01 +7.385891e-01 +4.784661e-02 +5.171935e+00 +4.075636e+00 +1.626335e-03 +2.025326e-03 +1.744930e-03 +2.178604e-03 +1.765603e-03 +1.894253e-03 +1.776061e-03 +1.745274e-03 +1.804900e-03 +1.754530e-03 +1.742696e-03 +2.112663e-03 +1.931835e-03 +1.854044e-03 +2.186466e-03 +1.905209e-03 +1.902334e-03 +2.003499e-03 +2.054068e-03 +1.919414e-03
+1.545000e+01 +7.380138e-01 +4.761194e-02 +5.214362e+00 +4.028325e+00 +1.616926e-03 +2.013606e-03 +1.734834e-03 +2.165998e-03 +1.755386e-03 +1.883292e-03 +1.765787e-03 +1.735175e-03 +1.794458e-03 +1.744378e-03 +1.732613e-03 +2.100438e-03 +1.920657e-03 +1.843316e-03 +2.173814e-03 +1.894185e-03 +1.891326e-03 +1.991908e-03 +2.042183e-03 +1.908307e-03
+1.546667e+01 +7.387338e-01 +4.740561e-02 +5.243747e+00 +4.015293e+00 +1.607571e-03 +2.001954e-03 +1.724796e-03 +2.153465e-03 +1.745229e-03 +1.872394e-03 +1.755571e-03 +1.725134e-03 +1.784077e-03 +1.734284e-03 +1.722588e-03 +2.088283e-03 +1.909544e-03 +1.832650e-03 +2.161238e-03 +1.883226e-03 +1.880384e-03 +1.980382e-03 +2.030369e-03 +1.897267e-03
+1.548333e+01 +7.397473e-01 +4.719139e-02 +5.247089e+00 +4.012670e+00 +1.598270e-03 +1.990370e-03 +1.714817e-03 +2.141004e-03 +1.735130e-03 +1.861559e-03 +1.745413e-03 +1.715153e-03 +1.773755e-03 +1.724249e-03 +1.712622e-03 +2.076200e-03 +1.898496e-03 +1.822046e-03 +2.148732e-03 +1.872328e-03 +1.869503e-03 +1.968923e-03 +2.018623e-03 +1.886289e-03
+1.550000e+01 +7.409636e-01 +4.698315e-02 +5.232520e+00 +4.033874e+00 +1.589023e-03 +1.978854e-03 +1.704895e-03 +2.128615e-03 +1.725090e-03 +1.850788e-03 +1.735314e-03 +1.705229e-03 +1.763493e-03 +1.714272e-03 +1.702714e-03 +2.064186e-03 +1.887511e-03 +1.811503e-03 +2.136299e-03 +1.861494e-03 +1.858685e-03 +1.957529e-03 +2.006945e-03 +1.875374e-03
+1.551667e+01 +7.401230e-01 +4.677512e-02 +5.204498e+00 +4.080748e+00 +1.579829e-03 +1.967405e-03 +1.695030e-03 +2.116297e-03 +1.715108e-03 +1.840079e-03 +1.725273e-03 +1.695363e-03 +1.753290e-03 +1.704352e-03 +1.692862e-03 +2.052242e-03 +1.876589e-03 +1.801021e-03 +2.123938e-03 +1.850723e-03 +1.847930e-03 +1.946202e-03 +1.995334e-03 +1.864523e-03
+1.553333e+01 +7.397956e-01 +4.656453e-02 +5.159252e+00 +4.129240e+00 +1.570689e-03 +1.956022e-03 +1.685222e-03 +2.104051e-03 +1.705184e-03 +1.829433e-03 +1.715290e-03 +1.685555e-03 +1.743146e-03 +1.694490e-03 +1.683068e-03 +2.040366e-03 +1.865730e-03 +1.790600e-03 +2.111647e-03 +1.840015e-03 +1.837237e-03 +1.934940e-03 +1.983789e-03 +1.853735e-03
+1.555000e+01 +7.416177e-01 +4.638761e-02 +5.100633e+00 +4.213001e+00 +1.561601e-03 +1.944704e-03 +1.675471e-03 +2.091876e-03 +1.695317e-03 +1.818848e-03 +1.705364e-03 +1.675802e-03 +1.733060e-03 +1.684685e-03 +1.673330e-03 +2.028561e-03 +1.854935e-03 +1.780240e-03 +2.099428e-03 +1.829370e-03 +1.826608e-03 +1.923744e-03 +1.972311e-03 +1.843009e-03
+1.556667e+01 +7.424773e-01 +4.620651e-02 +5.025953e+00 +4.298534e+00 +1.552565e-03 +1.933450e-03 +1.665776e-03 +2.079771e-03 +1.685507e-03 +1.808324e-03 +1.695496e-03 +1.666106e-03 +1.723032e-03 +1.674937e-03 +1.663648e-03 +2.016823e-03 +1.844202e-03 +1.769938e-03 +2.087279e-03 +1.818786e-03 +1.816041e-03 +1.912613e-03 +1.960899e-03 +1.832347e-03
+1.558333e+01 +7.423794e-01 +4.603406e-02 +4.942081e+00 +4.396927e+00 +1.543582e-03 +1.922263e-03 +1.656137e-03 +2.067737e-03 +1.675755e-03 +1.797863e-03 +1.685685e-03 +1.656465e-03 +1.713062e-03 +1.665245e-03 +1.654022e-03 +2.005153e-03 +1.833532e-03 +1.759697e-03 +2.075202e-03 +1.808263e-03 +1.805534e-03 +1.901546e-03 +1.949553e-03 +1.821744e-03
+1.560000e+01 +7.438701e-01 +4.585790e-02 +4.845759e+00 +4.501412e+00 +1.534651e-03 +1.911139e-03 +1.646555e-03 +2.055773e-03 +1.666058e-03 +1.787461e-03 +1.675931e-03 +1.646881e-03 +1.703149e-03 +1.655609e-03 +1.644451e-03 +1.993550e-03 +1.822925e-03 +1.749515e-03 +2.063194e-03 +1.797802e-03 +1.795088e-03 +1.890543e-03 +1.938273e-03 +1.811203e-03
+1.561667e+01 +7.433051e-01 +4.566432e-02 +4.742988e+00 +4.604880e+00 +1.525772e-03 +1.900081e-03 +1.637027e-03 +2.043878e-03 +1.656418e-03 +1.777119e-03 +1.666234e-03 +1.637352e-03 +1.693294e-03 +1.646030e-03 +1.634936e-03 +1.982015e-03 +1.812379e-03 +1.739392e-03 +2.051258e-03 +1.787400e-03 +1.784703e-03 +1.879604e-03 +1.927058e-03 +1.800724e-03
+1.563333e+01 +7.420609e-01 +4.549376e-02 +4.631891e+00 +4.723834e+00 +1.516944e-03 +1.889086e-03 +1.627556e-03 +2.032052e-03 +1.646833e-03 +1.766836e-03 +1.656592e-03 +1.627878e-03 +1.683496e-03 +1.636505e-03 +1.625477e-03 +1.970547e-03 +1.801895e-03 +1.729327e-03 +2.039390e-03 +1.777058e-03 +1.774377e-03 +1.868728e-03 +1.915908e-03 +1.790305e-03
+1.565000e+01 +7.386634e-01 +4.531582e-02 +4.519535e+00 +4.840168e+00 +1.508167e-03 +1.878155e-03 +1.618139e-03 +2.020293e-03 +1.637304e-03 +1.756612e-03 +1.647007e-03 +1.618458e-03 +1.673755e-03 +1.627036e-03 +1.616072e-03 +1.959145e-03 +1.791471e-03 +1.719320e-03 +2.027589e-03 +1.766776e-03 +1.764110e-03 +1.857916e-03 +1.904822e-03 +1.779946e-03
+1.566667e+01 +7.369453e-01 +4.513424e-02 +4.408195e+00 +4.948764e+00 +1.499441e-03 +1.867287e-03 +1.608777e-03 +2.008604e-03 +1.627831e-03 +1.746448e-03 +1.637478e-03 +1.609093e-03 +1.664071e-03 +1.617621e-03 +1.606721e-03 +1.947810e-03 +1.781106e-03 +1.709372e-03 +2.015857e-03 +1.756554e-03 +1.753903e-03 +1.847168e-03 +1.893801e-03 +1.769647e-03
+1.568333e+01 +7.345264e-01 +4.492978e-02 +4.302581e+00 +5.047542e+00 +1.490766e-03 +1.856483e-03 +1.599469e-03 +1.996981e-03 +1.618412e-03 +1.736344e-03 +1.628003e-03 +1.599784e-03 +1.654442e-03 +1.608261e-03 +1.597424e-03 +1.936540e-03 +1.770801e-03 +1.699481e-03 +2.004193e-03 +1.746391e-03 +1.743754e-03 +1.836480e-03 +1.882843e-03 +1.759407e-03
+1.570000e+01 +7.323801e-01 +4.470347e-02 +4.208428e+00 +5.125749e+00 +1.482140e-03 +1.845741e-03 +1.590215e-03 +1.985426e-03 +1.609047e-03 +1.726297e-03 +1.618583e-03 +1.590528e-03 +1.644869e-03 +1.598956e-03 +1.588182e-03 +1.925335e-03 +1.760556e-03 +1.689647e-03 +1.992596e-03 +1.736287e-03 +1.733665e-03 +1.825854e-03 +1.871948e-03 +1.749226e-03
+1.571667e+01 +7.326291e-01 +4.449880e-02 +4.128146e+00 +5.193006e+00 +1.473564e-03 +1.835062e-03 +1.581013e-03 +1.973937e-03 +1.599737e-03 +1.716308e-03 +1.609218e-03 +1.581324e-03 +1.635351e-03 +1.589704e-03 +1.578992e-03 +1.914195e-03 +1.750369e-03 +1.679870e-03 +1.981066e-03 +1.726242e-03 +1.723633e-03 +1.815292e-03 +1.861117e-03 +1.739104e-03
+1.573333e+01 +7.310754e-01 +4.425405e-02 +4.066279e+00 +5.248480e+00 +1.465038e-03 +1.824444e-03 +1.571866e-03 +1.962517e-03 +1.590481e-03 +1.706377e-03 +1.599907e-03 +1.572174e-03 +1.625889e-03 +1.580506e-03 +1.569856e-03 +1.903119e-03 +1.740241e-03 +1.670150e-03 +1.969603e-03 +1.716254e-03 +1.713661e-03 +1.804791e-03 +1.850348e-03 +1.729042e-03
+1.575000e+01 +7.314758e-01 +4.403485e-02 +4.013892e+00 +5.287075e+00 +1.456561e-03 +1.813887e-03 +1.562772e-03 +1.951162e-03 +1.581279e-03 +1.696503e-03 +1.590650e-03 +1.563077e-03 +1.616482e-03 +1.571362e-03 +1.560772e-03 +1.892106e-03 +1.730171e-03 +1.660486e-03 +1.958207e-03 +1.706324e-03 +1.703746e-03 +1.794351e-03 +1.839642e-03 +1.719038e-03
+1.576667e+01 +7.321671e-01 +4.381290e-02 +3.988374e+00 +5.308826e+00 +1.448133e-03 +1.803391e-03 +1.553730e-03 +1.939874e-03 +1.572130e-03 +1.686686e-03 +1.581446e-03 +1.554033e-03 +1.607128e-03 +1.562271e-03 +1.551742e-03 +1.881158e-03 +1.720161e-03 +1.650878e-03 +1.946877e-03 +1.696451e-03 +1.693888e-03 +1.783971e-03 +1.828999e-03 +1.709092e-03
+1.578333e+01 +7.318690e-01 +4.359793e-02 +3.978999e+00 +5.320395e+00 +1.439753e-03 +1.792956e-03 +1.544740e-03 +1.928651e-03 +1.563034e-03 +1.676926e-03 +1.572295e-03 +1.545041e-03 +1.597829e-03 +1.553231e-03 +1.542763e-03 +1.870275e-03 +1.710208e-03 +1.641326e-03 +1.935611e-03 +1.686635e-03 +1.684087e-03 +1.773651e-03 +1.818417e-03 +1.699203e-03
+1.580000e+01 +7.322703e-01 +4.338724e-02 +3.995129e+00 +5.300383e+00 +1.431423e-03 +1.782581e-03 +1.535802e-03 +1.917493e-03 +1.553990e-03 +1.667223e-03 +1.563197e-03 +1.536102e-03 +1.588584e-03 +1.544244e-03 +1.533837e-03 +1.859454e-03 +1.700312e-03 +1.631829e-03 +1.924411e-03 +1.676878e-03 +1.674344e-03 +1.763391e-03 +1.807900e-03 +1.689370e-03
+1.581667e+01 +7.334435e-01 +4.318487e-02 +4.025305e+00 +5.271653e+00 +1.423141e-03 +1.772268e-03 +1.526915e-03 +1.906400e-03 +1.544999e-03 +1.657576e-03 +1.554153e-03 +1.527214e-03 +1.579392e-03 +1.535308e-03 +1.524962e-03 +1.848698e-03 +1.690473e-03 +1.622387e-03 +1.913275e-03 +1.667178e-03 +1.664658e-03 +1.753191e-03 +1.797444e-03 +1.679595e-03
+1.583333e+01 +7.368364e-01 +4.299603e-02 +4.078417e+00 +5.232563e+00 +1.414907e-03 +1.762013e-03 +1.518080e-03 +1.895369e-03 +1.536059e-03 +1.647985e-03 +1.545160e-03 +1.518377e-03 +1.570254e-03 +1.526425e-03 +1.516139e-03 +1.838005e-03 +1.680692e-03 +1.612999e-03 +1.902207e-03 +1.657533e-03 +1.655028e-03 +1.743048e-03 +1.787048e-03 +1.669876e-03
+1.585000e+01 +7.406185e-01 +4.281608e-02 +4.152747e+00 +5.171156e+00 +1.406721e-03 +1.751818e-03 +1.509296e-03 +1.884404e-03 +1.527171e-03 +1.638449e-03 +1.536219e-03 +1.509592e-03 +1.561168e-03 +1.517593e-03 +1.507366e-03 +1.827370e-03 +1.670967e-03 +1.603665e-03 +1.891201e-03 +1.647943e-03 +1.645452e-03 +1.732963e-03 +1.776713e-03 +1.660214e-03
+1.586667e+01 +7.440998e-01 +4.263198e-02 +4.238472e+00 +5.097310e+00 +1.398581e-03 +1.741682e-03 +1.500563e-03 +1.873501e-03 +1.518336e-03 +1.628969e-03 +1.527330e-03 +1.500857e-03 +1.552134e-03 +1.508812e-03 +1.498644e-03 +1.816796e-03 +1.661299e-03 +1.594386e-03 +1.880261e-03 +1.638408e-03 +1.635931e-03 +1.722936e-03 +1.766440e-03 +1.650608e-03
+1.588333e+01 +7.492831e-01 +4.244234e-02 +4.331764e+00 +5.003394e+00 +1.390488e-03 +1.731604e-03 +1.491881e-03 +1.862660e-03 +1.509552e-03 +1.619543e-03 +1.518493e-03 +1.492173e-03 +1.543153e-03 +1.500083e-03 +1.489975e-03 +1.806283e-03 +1.651686e-03 +1.585160e-03 +1.869382e-03 +1.628928e-03 +1.626465e-03 +1.712967e-03 +1.756224e-03 +1.641058e-03
+1.590000e+01 +7.553390e-01 +4.225928e-02 +4.436889e+00 +4.905801e+00 +1.382443e-03 +1.721585e-03 +1.483249e-03 +1.851882e-03 +1.500819e-03 +1.610172e-03 +1.509706e-03 +1.483539e-03 +1.534224e-03 +1.491403e-03 +1.481355e-03 +1.795831e-03 +1.642128e-03 +1.575988e-03 +1.858566e-03 +1.619504e-03 +1.617054e-03 +1.703056e-03 +1.746064e-03 +1.631562e-03
+1.591667e+01 +7.637428e-01 +4.210127e-02 +4.544860e+00 +4.798626e+00 +1.374444e-03 +1.711623e-03 +1.474666e-03 +1.841167e-03 +1.492136e-03 +1.600855e-03 +1.500972e-03 +1.474955e-03 +1.525347e-03 +1.482774e-03 +1.472785e-03 +1.785440e-03 +1.632627e-03 +1.566869e-03 +1.847815e-03 +1.610133e-03 +1.607697e-03 +1.693202e-03 +1.735962e-03 +1.622122e-03
+1.593333e+01 +7.668993e-01 +4.191126e-02 +4.651271e+00 +4.686871e+00 +1.366492e-03 +1.701720e-03 +1.466134e-03 +1.830513e-03 +1.483504e-03 +1.591592e-03 +1.492288e-03 +1.466421e-03 +1.516521e-03 +1.474194e-03 +1.464265e-03 +1.775108e-03 +1.623180e-03 +1.557803e-03 +1.837125e-03 +1.600817e-03 +1.598395e-03 +1.683405e-03 +1.725918e-03 +1.612736e-03
+1.595000e+01 +7.710485e-01 +4.173310e-02 +4.761443e+00 +4.572585e+00 +1.358586e-03 +1.691874e-03 +1.457651e-03 +1.819921e-03 +1.474922e-03 +1.582383e-03 +1.483654e-03 +1.457936e-03 +1.507746e-03 +1.465664e-03 +1.455792e-03 +1.764837e-03 +1.613788e-03 +1.548790e-03 +1.826499e-03 +1.591554e-03 +1.589147e-03 +1.673666e-03 +1.715932e-03 +1.603406e-03
+1.596667e+01 +7.726718e-01 +4.154033e-02 +4.870199e+00 +4.461813e+00 +1.350725e-03 +1.682085e-03 +1.449218e-03 +1.809392e-03 +1.466389e-03 +1.573228e-03 +1.475069e-03 +1.449500e-03 +1.499022e-03 +1.457184e-03 +1.447369e-03 +1.754625e-03 +1.604450e-03 +1.539829e-03 +1.815936e-03 +1.582345e-03 +1.579952e-03 +1.663983e-03 +1.706004e-03 +1.594130e-03
+1.598333e+01 +7.721579e-01 +4.134083e-02 +4.971333e+00 +4.356384e+00 +1.342911e-03 +1.672352e-03 +1.440832e-03 +1.798923e-03 +1.457906e-03 +1.564125e-03 +1.466534e-03 +1.441113e-03 +1.490349e-03 +1.448753e-03 +1.438994e-03 +1.744472e-03 +1.595166e-03 +1.530919e-03 +1.805434e-03 +1.573189e-03 +1.570810e-03 +1.654356e-03 +1.696134e-03 +1.584907e-03
+1.600000e+01 +7.731618e-01 +4.114273e-02 +5.052936e+00 +4.258700e+00 +1.335141e-03 +1.662676e-03 +1.432496e-03 +1.788516e-03 +1.449472e-03 +1.555075e-03 +1.458049e-03 +1.432775e-03 +1.481725e-03 +1.440370e-03 +1.430668e-03 +1.734378e-03 +1.585936e-03 +1.522061e-03 +1.794993e-03 +1.564087e-03 +1.561721e-03 +1.644785e-03 +1.686320e-03 +1.575738e-03
+1.601667e+01 +7.726167e-01 +4.093472e-02 +5.119996e+00 +4.176287e+00 +1.327416e-03 +1.653056e-03 +1.424207e-03 +1.778168e-03 +1.441085e-03 +1.546077e-03 +1.449612e-03 +1.424484e-03 +1.473153e-03 +1.432036e-03 +1.422389e-03 +1.724342e-03 +1.576760e-03 +1.513254e-03 +1.784609e-03 +1.555036e-03 +1.552684e-03 +1.635268e-03 +1.676562e-03 +1.566621e-03
+1.603333e+01 +7.729012e-01 +4.074329e-02 +5.181294e+00 +4.105647e+00 +1.319735e-03 +1.643492e-03 +1.415967e-03 +1.767879e-03 +1.432747e-03 +1.537131e-03 +1.441224e-03 +1.416242e-03 +1.464630e-03 +1.423750e-03 +1.414159e-03 +1.714364e-03 +1.567637e-03 +1.504498e-03 +1.774284e-03 +1.546038e-03 +1.543700e-03 +1.625805e-03 +1.666861e-03 +1.557556e-03
+1.605000e+01 +7.704407e-01 +4.052675e-02 +5.226627e+00 +4.050813e+00 +1.312099e-03 +1.633984e-03 +1.407775e-03 +1.757650e-03 +1.424457e-03 +1.528237e-03 +1.432886e-03 +1.408048e-03 +1.456157e-03 +1.415511e-03 +1.405977e-03 +1.704444e-03 +1.558566e-03 +1.495794e-03 +1.764018e-03 +1.537092e-03 +1.534768e-03 +1.616398e-03 +1.657217e-03 +1.548543e-03
+1.606667e+01 +7.687543e-01 +4.031223e-02 +5.252113e+00 +4.013644e+00 +1.304507e-03 +1.624532e-03 +1.399630e-03 +1.747481e-03 +1.416215e-03 +1.519395e-03 +1.424596e-03 +1.399900e-03 +1.447731e-03 +1.407321e-03 +1.397841e-03 +1.694581e-03 +1.549548e-03 +1.487139e-03 +1.753812e-03 +1.528198e-03 +1.525887e-03 +1.607045e-03 +1.647629e-03 +1.539583e-03
+1.608333e+01 +7.686777e-01 +4.011371e-02 +5.262771e+00 +4.003313e+00 +1.296958e-03 +1.615134e-03 +1.391534e-03 +1.737370e-03 +1.408020e-03 +1.510603e-03 +1.416354e-03 +1.391800e-03 +1.439354e-03 +1.399178e-03 +1.389753e-03 +1.684778e-03 +1.540583e-03 +1.478535e-03 +1.743664e-03 +1.519356e-03 +1.517058e-03 +1.597747e-03 +1.638096e-03 +1.530674e-03
+1.610000e+01 +7.694523e-01 +3.991369e-02 +5.257383e+00 +4.013161e+00 +1.289454e-03 +1.605791e-03 +1.383483e-03 +1.727317e-03 +1.399873e-03 +1.501863e-03 +1.408159e-03 +1.383747e-03 +1.431026e-03 +1.391082e-03 +1.381713e-03 +1.675030e-03 +1.531670e-03 +1.469980e-03 +1.733574e-03 +1.510565e-03 +1.508280e-03 +1.588502e-03 +1.628618e-03 +1.521818e-03
+1.611667e+01 +7.712590e-01 +3.971371e-02 +5.227141e+00 +4.046431e+00 +1.281993e-03 +1.596502e-03 +1.375479e-03 +1.717322e-03 +1.391773e-03 +1.493173e-03 +1.400011e-03 +1.375740e-03 +1.422746e-03 +1.383033e-03 +1.373719e-03 +1.665338e-03 +1.522809e-03 +1.461475e-03 +1.723544e-03 +1.501824e-03 +1.499553e-03 +1.579311e-03 +1.619196e-03 +1.513012e-03
+1.613333e+01 +7.755151e-01 +3.953160e-02 +5.181520e+00 +4.106862e+00 +1.274575e-03 +1.587266e-03 +1.367522e-03 +1.707385e-03 +1.383721e-03 +1.484533e-03 +1.391910e-03 +1.367781e-03 +1.414514e-03 +1.375032e-03 +1.365771e-03 +1.655702e-03 +1.514000e-03 +1.453020e-03 +1.713571e-03 +1.493134e-03 +1.490876e-03 +1.570173e-03 +1.609828e-03 +1.504258e-03
+1.615000e+01 +7.777764e-01 +3.933773e-02 +5.121340e+00 +4.164749e+00 +1.267201e-03 +1.578083e-03 +1.359612e-03 +1.697506e-03 +1.375714e-03 +1.475943e-03 +1.383857e-03 +1.359867e-03 +1.406330e-03 +1.367076e-03 +1.357870e-03 +1.646121e-03 +1.505242e-03 +1.444613e-03 +1.703655e-03 +1.484494e-03 +1.482250e-03 +1.561087e-03 +1.600513e-03 +1.495555e-03
+1.616667e+01 +7.817360e-01 +3.914768e-02 +5.047774e+00 +4.237421e+00 +1.259869e-03 +1.568952e-03 +1.351746e-03 +1.687683e-03 +1.367755e-03 +1.467403e-03 +1.375850e-03 +1.351999e-03 +1.398193e-03 +1.359166e-03 +1.350015e-03 +1.636596e-03 +1.496536e-03 +1.436255e-03 +1.693797e-03 +1.475905e-03 +1.473674e-03 +1.552055e-03 +1.591252e-03 +1.486901e-03
+1.618333e+01 +7.852746e-01 +3.896121e-02 +4.960091e+00 +4.330208e+00 +1.252579e-03 +1.559874e-03 +1.343925e-03 +1.677918e-03 +1.359841e-03 +1.458913e-03 +1.367889e-03 +1.344176e-03 +1.390103e-03 +1.351303e-03 +1.342204e-03 +1.627127e-03 +1.487879e-03 +1.427946e-03 +1.683997e-03 +1.467365e-03 +1.465147e-03 +1.543075e-03 +1.582045e-03 +1.478297e-03
+1.620000e+01 +7.891743e-01 +3.877625e-02 +4.864282e+00 +4.434762e+00 +1.245331e-03 +1.550848e-03 +1.336149e-03 +1.668210e-03 +1.351973e-03 +1.450471e-03 +1.359974e-03 +1.336400e-03 +1.382060e-03 +1.343484e-03 +1.334438e-03 +1.617712e-03 +1.479273e-03 +1.419684e-03 +1.674253e-03 +1.458874e-03 +1.456671e-03 +1.534147e-03 +1.572892e-03 +1.469744e-03
+1.621667e+01 +7.935510e-01 +3.859792e-02 +4.760225e+00 +4.544440e+00 +1.238126e-03 +1.541875e-03 +1.328418e-03 +1.658557e-03 +1.344150e-03 +1.442079e-03 +1.352105e-03 +1.328668e-03 +1.374064e-03 +1.335711e-03 +1.326717e-03 +1.608351e-03 +1.470716e-03 +1.411470e-03 +1.664565e-03 +1.450433e-03 +1.448245e-03 +1.525270e-03 +1.563792e-03 +1.461240e-03
+1.623333e+01 +7.961777e-01 +3.841894e-02 +4.652572e+00 +4.651053e+00 +1.230962e-03 +1.532953e-03 +1.320731e-03 +1.648961e-03 +1.336372e-03 +1.433736e-03 +1.344282e-03 +1.320981e-03 +1.366113e-03 +1.327982e-03 +1.319040e-03 +1.599045e-03 +1.462207e-03 +1.403303e-03 +1.654935e-03 +1.442040e-03 +1.439867e-03 +1.516445e-03 +1.554743e-03 +1.452785e-03
+1.625000e+01 +7.980347e-01 +3.824085e-02 +4.539742e+00 +4.756110e+00 +1.223839e-03 +1.524083e-03 +1.313089e-03 +1.639420e-03 +1.328640e-03 +1.425441e-03 +1.336504e-03 +1.313338e-03 +1.358209e-03 +1.320298e-03 +1.311408e-03 +1.589794e-03 +1.453747e-03 +1.395183e-03 +1.645359e-03 +1.433696e-03 +1.431539e-03 +1.507670e-03 +1.545748e-03 +1.444380e-03
+1.626667e+01 +7.988060e-01 +3.805013e-02 +4.430213e+00 +4.856232e+00 +1.216758e-03 +1.515265e-03 +1.305491e-03 +1.629934e-03 +1.320952e-03 +1.417194e-03 +1.328771e-03 +1.305740e-03 +1.350350e-03 +1.312658e-03 +1.303820e-03 +1.580596e-03 +1.445338e-03 +1.387111e-03 +1.635840e-03 +1.425400e-03 +1.423258e-03 +1.498948e-03 +1.536806e-03 +1.436022e-03
+1.628333e+01 +7.990086e-01 +3.786143e-02 +4.323878e+00 +4.943862e+00 +1.209718e-03 +1.506499e-03 +1.297938e-03 +1.620502e-03 +1.313309e-03 +1.408994e-03 +1.321082e-03 +1.298186e-03 +1.342537e-03 +1.305063e-03 +1.296276e-03 +1.571452e-03 +1.436976e-03 +1.379085e-03 +1.626377e-03 +1.417153e-03 +1.415024e-03 +1.490276e-03 +1.527914e-03 +1.427714e-03
+1.630000e+01 +7.976642e-01 +3.766184e-02 +4.227975e+00 +5.033630e+00 +1.202719e-03 +1.497782e-03 +1.290427e-03 +1.611127e-03 +1.305710e-03 +1.400842e-03 +1.313439e-03 +1.290676e-03 +1.334769e-03 +1.297512e-03 +1.288776e-03 +1.562362e-03 +1.428662e-03 +1.371105e-03 +1.616967e-03 +1.408954e-03 +1.406837e-03 +1.481654e-03 +1.519073e-03 +1.419455e-03
+1.631667e+01 +7.967754e-01 +3.746514e-02 +4.147083e+00 +5.099858e+00 +1.195760e-03 +1.489116e-03 +1.282961e-03 +1.601805e-03 +1.298156e-03 +1.392736e-03 +1.305839e-03 +1.283210e-03 +1.327046e-03 +1.290005e-03 +1.281319e-03 +1.553323e-03 +1.420397e-03 +1.363172e-03 +1.607612e-03 +1.400802e-03 +1.398696e-03 +1.473082e-03 +1.510285e-03 +1.411243e-03
+1.633333e+01 +7.965027e-01 +3.727489e-02 +4.073793e+00 +5.150313e+00 +1.188841e-03 +1.480500e-03 +1.275537e-03 +1.592537e-03 +1.290645e-03 +1.384678e-03 +1.298283e-03 +1.275786e-03 +1.319368e-03 +1.282541e-03 +1.273905e-03 +1.544338e-03 +1.412178e-03 +1.355284e-03 +1.598311e-03 +1.392698e-03 +1.390603e-03 +1.464559e-03 +1.501546e-03 +1.403078e-03
+1.635000e+01 +7.937161e-01 +3.707476e-02 +4.021698e+00 +5.193743e+00 +1.181962e-03 +1.471934e-03 +1.268157e-03 +1.583322e-03 +1.283177e-03 +1.376667e-03 +1.290771e-03 +1.268405e-03 +1.311734e-03 +1.275120e-03 +1.266534e-03 +1.535403e-03 +1.404008e-03 +1.347442e-03 +1.589063e-03 +1.384640e-03 +1.382557e-03 +1.456084e-03 +1.492859e-03 +1.394960e-03
+1.636667e+01 +7.911545e-01 +3.688286e-02 +3.991817e+00 +5.223636e+00 +1.175123e-03 +1.463417e-03 +1.260820e-03 +1.574161e-03 +1.275752e-03 +1.368702e-03 +1.283303e-03 +1.261066e-03 +1.304145e-03 +1.267742e-03 +1.259207e-03 +1.526520e-03 +1.395884e-03 +1.339646e-03 +1.579869e-03 +1.376629e-03 +1.374557e-03 +1.447659e-03 +1.484222e-03 +1.386889e-03
+1.638333e+01 +7.900218e-01 +3.669777e-02 +3.987505e+00 +5.224409e+00 +1.168324e-03 +1.454949e-03 +1.253524e-03 +1.565052e-03 +1.268370e-03 +1.360783e-03 +1.275877e-03 +1.253770e-03 +1.296600e-03 +1.260407e-03 +1.251921e-03 +1.517688e-03 +1.387808e-03 +1.331895e-03 +1.570728e-03 +1.368664e-03 +1.366604e-03 +1.439282e-03 +1.475636e-03 +1.378865e-03
+1.640000e+01 +7.891420e-01 +3.651952e-02 +4.007147e+00 +5.222022e+00 +1.161564e-03 +1.446531e-03 +1.246272e-03 +1.555997e-03 +1.261031e-03 +1.352910e-03 +1.268495e-03 +1.246517e-03 +1.289098e-03 +1.253115e-03 +1.244678e-03 +1.508907e-03 +1.379778e-03 +1.324189e-03 +1.561640e-03 +1.360745e-03 +1.358696e-03 +1.430954e-03 +1.467098e-03 +1.370887e-03
+1.641667e+01 +7.894442e-01 +3.634205e-02 +4.040371e+00 +5.195705e+00 +1.154843e-03 +1.438162e-03 +1.239060e-03 +1.546994e-03 +1.253735e-03 +1.345084e-03 +1.261155e-03 +1.239305e-03 +1.281639e-03 +1.245865e-03 +1.237477e-03 +1.500176e-03 +1.371794e-03 +1.316527e-03 +1.552604e-03 +1.352871e-03 +1.350835e-03 +1.422674e-03 +1.458610e-03 +1.362956e-03
+1.643333e+01 +7.890987e-01 +3.616125e-02 +4.082511e+00 +5.157012e+00 +1.148161e-03 +1.429841e-03 +1.231891e-03 +1.538043e-03 +1.246480e-03 +1.337302e-03 +1.253858e-03 +1.232134e-03 +1.274223e-03 +1.238658e-03 +1.230317e-03 +1.491495e-03 +1.363857e-03 +1.308910e-03 +1.543622e-03 +1.345043e-03 +1.343018e-03 +1.414442e-03 +1.450170e-03 +1.355070e-03
+1.645000e+01 +7.898100e-01 +3.599359e-02 +4.158664e+00 +5.096069e+00 +1.141519e-03 +1.421569e-03 +1.224764e-03 +1.529144e-03 +1.239268e-03 +1.329566e-03 +1.246603e-03 +1.225005e-03 +1.266850e-03 +1.231492e-03 +1.223199e-03 +1.482865e-03 +1.355965e-03 +1.301337e-03 +1.534691e-03 +1.337261e-03 +1.335247e-03 +1.406258e-03 +1.441779e-03 +1.347230e-03
+1.646667e+01 +7.909998e-01 +3.583150e-02 +4.243674e+00 +5.023513e+00 +1.134914e-03 +1.413344e-03 +1.217677e-03 +1.520297e-03 +1.232098e-03 +1.321875e-03 +1.239390e-03 +1.217917e-03 +1.259520e-03 +1.224368e-03 +1.216121e-03 +1.474286e-03 +1.348119e-03 +1.293808e-03 +1.525811e-03 +1.329523e-03 +1.327521e-03 +1.398121e-03 +1.433437e-03 +1.339436e-03
+1.648333e+01 +7.924832e-01 +3.566881e-02 +4.348900e+00 +4.939517e+00 +1.128349e-03 +1.405168e-03 +1.210632e-03 +1.511501e-03 +1.224969e-03 +1.314229e-03 +1.232218e-03 +1.210870e-03 +1.252233e-03 +1.217285e-03 +1.209085e-03 +1.465756e-03 +1.340319e-03 +1.286323e-03 +1.516983e-03 +1.321830e-03 +1.319840e-03 +1.390031e-03 +1.425143e-03 +1.331686e-03
+1.650000e+01 +7.920523e-01 +3.550498e-02 +4.451678e+00 +4.846624e+00 +1.121821e-03 +1.397038e-03 +1.203627e-03 +1.502756e-03 +1.217881e-03 +1.306625e-03 +1.225089e-03 +1.203863e-03 +1.244987e-03 +1.210243e-03 +1.202089e-03 +1.457275e-03 +1.332563e-03 +1.278881e-03 +1.508206e-03 +1.314182e-03 +1.312203e-03 +1.381988e-03 +1.416896e-03 +1.323981e-03
+1.651667e+01 +7.931770e-01 +3.534119e-02 +4.562336e+00 +4.746360e+00 +1.115331e-03 +1.388956e-03 +1.196663e-03 +1.494063e-03 +1.210834e-03 +1.299065e-03 +1.218000e-03 +1.196898e-03 +1.237784e-03 +1.203241e-03 +1.195133e-03 +1.448843e-03 +1.324853e-03 +1.271481e-03 +1.499481e-03 +1.306578e-03 +1.304610e-03 +1.373992e-03 +1.408698e-03 +1.316320e-03
+1.653333e+01 +7.927245e-01 +3.517806e-02 +4.666348e+00 +4.637979e+00 +1.108878e-03 +1.380919e-03 +1.189739e-03 +1.485419e-03 +1.203828e-03 +1.291549e-03 +1.210952e-03 +1.189972e-03 +1.230622e-03 +1.196280e-03 +1.188218e-03 +1.440460e-03 +1.317187e-03 +1.264124e-03 +1.490805e-03 +1.299018e-03 +1.297062e-03 +1.366042e-03 +1.400547e-03 +1.308704e-03
+1.655000e+01 +7.930510e-01 +3.501166e-02 +4.778103e+00 +4.528487e+00 +1.102463e-03 +1.372929e-03 +1.182855e-03 +1.476826e-03 +1.196862e-03 +1.284075e-03 +1.203946e-03 +1.183087e-03 +1.223502e-03 +1.189358e-03 +1.181343e-03 +1.432125e-03 +1.309566e-03 +1.256810e-03 +1.482179e-03 +1.291501e-03 +1.289556e-03 +1.358137e-03 +1.392443e-03 +1.301131e-03
+1.656667e+01 +7.942772e-01 +3.484369e-02 +4.871711e+00 +4.417133e+00 +1.096086e-03 +1.364985e-03 +1.176012e-03 +1.468283e-03 +1.189937e-03 +1.276645e-03 +1.196979e-03 +1.176241e-03 +1.216422e-03 +1.182476e-03 +1.174508e-03 +1.423839e-03 +1.301988e-03 +1.249538e-03 +1.473604e-03 +1.284028e-03 +1.282095e-03 +1.350279e-03 +1.384387e-03 +1.293603e-03
+1.658333e+01 +7.949850e-01 +3.466645e-02 +4.961952e+00 +4.313326e+00 +1.089744e-03 +1.357088e-03 +1.169207e-03 +1.459790e-03 +1.183052e-03 +1.269259e-03 +1.190053e-03 +1.169435e-03 +1.209384e-03 +1.175635e-03 +1.167712e-03 +1.415601e-03 +1.294455e-03 +1.242308e-03 +1.465078e-03 +1.276599e-03 +1.274677e-03 +1.342466e-03 +1.376377e-03 +1.286118e-03
+1.660000e+01 +7.967316e-01 +3.449276e-02 +5.052801e+00 +4.216887e+00 +1.083439e-03 +1.349236e-03 +1.162443e-03 +1.451345e-03 +1.176207e-03 +1.261915e-03 +1.183168e-03 +1.162669e-03 +1.202387e-03 +1.168833e-03 +1.160955e-03 +1.407411e-03 +1.286966e-03 +1.235120e-03 +1.456600e-03 +1.269213e-03 +1.267301e-03 +1.334699e-03 +1.368413e-03 +1.278676e-03
+1.661667e+01 +7.958078e-01 +3.431573e-02 +5.111968e+00 +4.129551e+00 +1.077170e-03 +1.341429e-03 +1.155717e-03 +1.442949e-03 +1.169401e-03 +1.254614e-03 +1.176322e-03 +1.155941e-03 +1.195429e-03 +1.162070e-03 +1.154238e-03 +1.399269e-03 +1.279520e-03 +1.227973e-03 +1.448172e-03 +1.261869e-03 +1.259968e-03 +1.326976e-03 +1.360496e-03 +1.271277e-03
+1.663333e+01 +7.933092e-01 +3.413429e-02 +5.176384e+00 +4.057566e+00 +1.070938e-03 +1.333668e-03 +1.149030e-03 +1.434600e-03 +1.162635e-03 +1.247355e-03 +1.169515e-03 +1.149253e-03 +1.188512e-03 +1.155347e-03 +1.147560e-03 +1.391173e-03 +1.272117e-03 +1.220868e-03 +1.439793e-03 +1.254568e-03 +1.252678e-03 +1.319299e-03 +1.352624e-03 +1.263922e-03
+1.665000e+01 +7.908838e-01 +3.395293e-02 +5.218243e+00 +4.003827e+00 +1.064742e-03 +1.325951e-03 +1.142381e-03 +1.426300e-03 +1.155908e-03 +1.240139e-03 +1.162749e-03 +1.142604e-03 +1.181636e-03 +1.148663e-03 +1.140920e-03 +1.383124e-03 +1.264757e-03 +1.213804e-03 +1.431462e-03 +1.247309e-03 +1.245430e-03 +1.311665e-03 +1.344798e-03 +1.256608e-03
+1.666667e+01 +7.876524e-01 +3.377605e-02 +5.250441e+00 +3.970886e+00 +1.058581e-03 +1.318279e-03 +1.135771e-03 +1.418048e-03 +1.149220e-03 +1.232964e-03 +1.156021e-03 +1.135993e-03 +1.174799e-03 +1.142017e-03 +1.134318e-03 +1.375122e-03 +1.257439e-03 +1.206781e-03 +1.423180e-03 +1.240091e-03 +1.238224e-03 +1.304076e-03 +1.337017e-03 +1.249337e-03
+1.668333e+01 +7.850666e-01 +3.360518e-02 +5.260523e+00 +3.963511e+00 +1.052456e-03 +1.310651e-03 +1.129200e-03 +1.409843e-03 +1.142571e-03 +1.225831e-03 +1.149332e-03 +1.129420e-03 +1.168001e-03 +1.135410e-03 +1.127755e-03 +1.367167e-03 +1.250163e-03 +1.199798e-03 +1.414945e-03 +1.232916e-03 +1.231060e-03 +1.296531e-03 +1.329281e-03 +1.242108e-03
+1.670000e+01 +7.851102e-01 +3.343723e-02 +5.250874e+00 +3.979698e+00 +1.046367e-03 +1.303068e-03 +1.122666e-03 +1.401685e-03 +1.135960e-03 +1.218740e-03 +1.142682e-03 +1.122885e-03 +1.161243e-03 +1.128840e-03 +1.121230e-03 +1.359258e-03 +1.242930e-03 +1.192856e-03 +1.406758e-03 +1.225782e-03 +1.223936e-03 +1.289029e-03 +1.321590e-03 +1.234922e-03
+1.671667e+01 +7.870428e-01 +3.326881e-02 +5.229632e+00 +4.007802e+00 +1.040312e-03 +1.295528e-03 +1.116170e-03 +1.393575e-03 +1.129387e-03 +1.211689e-03 +1.136070e-03 +1.116388e-03 +1.154524e-03 +1.122309e-03 +1.114742e-03 +1.351394e-03 +1.235739e-03 +1.185954e-03 +1.398619e-03 +1.218690e-03 +1.216855e-03 +1.281570e-03 +1.313944e-03 +1.227776e-03
+1.673333e+01 +7.889605e-01 +3.309438e-02 +5.180973e+00 +4.055056e+00 +1.034293e-03 +1.288032e-03 +1.109712e-03 +1.385512e-03 +1.122853e-03 +1.204678e-03 +1.129497e-03 +1.109928e-03 +1.147844e-03 +1.115815e-03 +1.108292e-03 +1.343575e-03 +1.228589e-03 +1.179092e-03 +1.390527e-03 +1.211638e-03 +1.209814e-03 +1.274155e-03 +1.306341e-03 +1.220672e-03
+1.675000e+01 +7.920731e-01 +3.293354e-02 +5.123481e+00 +4.122748e+00 +1.028309e-03 +1.280579e-03 +1.103292e-03 +1.377495e-03 +1.116356e-03 +1.197708e-03 +1.122961e-03 +1.103506e-03 +1.141202e-03 +1.109359e-03 +1.101880e-03 +1.335802e-03 +1.221480e-03 +1.172270e-03 +1.382482e-03 +1.204627e-03 +1.202814e-03 +1.266783e-03 +1.298782e-03 +1.213609e-03
+1.676667e+01 +7.925357e-01 +3.276375e-02 +5.050634e+00 +4.199447e+00 +1.022359e-03 +1.273170e-03 +1.096908e-03 +1.369525e-03 +1.109896e-03 +1.190778e-03 +1.116464e-03 +1.097121e-03 +1.134599e-03 +1.102940e-03 +1.095504e-03 +1.328073e-03 +1.214412e-03 +1.165487e-03 +1.374484e-03 +1.197657e-03 +1.195854e-03 +1.259453e-03 +1.291267e-03 +1.206587e-03
+1.678333e+01 +7.941570e-01 +3.260488e-02 +4.967148e+00 +4.294664e+00 +1.016443e-03 +1.265803e-03 +1.090561e-03 +1.361601e-03 +1.103475e-03 +1.183888e-03 +1.110004e-03 +1.090773e-03 +1.128034e-03 +1.096558e-03 +1.089165e-03 +1.320389e-03 +1.207386e-03 +1.158743e-03 +1.366531e-03 +1.190727e-03 +1.188935e-03 +1.252167e-03 +1.283796e-03 +1.199606e-03
+1.680000e+01 +7.960748e-01 +3.244831e-02 +4.874500e+00 +4.398447e+00 +1.010562e-03 +1.258479e-03 +1.084251e-03 +1.353722e-03 +1.097090e-03 +1.177038e-03 +1.103582e-03 +1.084462e-03 +1.121507e-03 +1.090214e-03 +1.082863e-03 +1.312749e-03 +1.200400e-03 +1.152039e-03 +1.358624e-03 +1.183837e-03 +1.182056e-03 +1.244922e-03 +1.276368e-03 +1.192665e-03
+1.681667e+01 +7.988499e-01 +3.229982e-02 +4.769520e+00 +4.511968e+00 +1.004715e-03 +1.251198e-03 +1.077978e-03 +1.345889e-03 +1.090742e-03 +1.170228e-03 +1.097196e-03 +1.078187e-03 +1.115018e-03 +1.083906e-03 +1.076598e-03 +1.305155e-03 +1.193455e-03 +1.145373e-03 +1.350763e-03 +1.176988e-03 +1.175216e-03 +1.237721e-03 +1.268983e-03 +1.185764e-03
+1.683333e+01 +7.981382e-01 +3.213858e-02 +4.661969e+00 +4.621114e+00 +9.989018e-04 +1.243958e-03 +1.071740e-03 +1.338102e-03 +1.084431e-03 +1.163457e-03 +1.090848e-03 +1.071948e-03 +1.108567e-03 +1.077635e-03 +1.070369e-03 +1.297605e-03 +1.186550e-03 +1.138746e-03 +1.342949e-03 +1.170178e-03 +1.168416e-03 +1.230561e-03 +1.261640e-03 +1.178903e-03
+1.685000e+01 +7.981526e-01 +3.197668e-02 +4.550639e+00 +4.723662e+00 +9.931221e-04 +1.236761e-03 +1.065539e-03 +1.330359e-03 +1.078156e-03 +1.156725e-03 +1.084536e-03 +1.065746e-03 +1.102153e-03 +1.071400e-03 +1.064176e-03 +1.290098e-03 +1.179685e-03 +1.132157e-03 +1.335180e-03 +1.163407e-03 +1.161656e-03 +1.223442e-03 +1.254340e-03 +1.172082e-03
+1.686667e+01 +7.986213e-01 +3.182276e-02 +4.439701e+00 +4.833682e+00 +9.873758e-04 +1.229605e-03 +1.059374e-03 +1.322662e-03 +1.071918e-03 +1.150032e-03 +1.078261e-03 +1.059580e-03 +1.095776e-03 +1.065200e-03 +1.058019e-03 +1.282634e-03 +1.172860e-03 +1.125606e-03 +1.327456e-03 +1.156675e-03 +1.154935e-03 +1.216366e-03 +1.247083e-03 +1.165301e-03
+1.688333e+01 +7.973401e-01 +3.165909e-02 +4.333542e+00 +4.933582e+00 +9.816629e-04 +1.222490e-03 +1.053244e-03 +1.315009e-03 +1.065716e-03 +1.143378e-03 +1.072022e-03 +1.053449e-03 +1.089435e-03 +1.059037e-03 +1.051897e-03 +1.275213e-03 +1.166074e-03 +1.119093e-03 +1.319776e-03 +1.149983e-03 +1.148252e-03 +1.209330e-03 +1.239867e-03 +1.158558e-03
+1.690000e+01 +7.961326e-01 +3.149776e-02 +4.236773e+00 +5.016849e+00 +9.759830e-04 +1.215416e-03 +1.047150e-03 +1.307400e-03 +1.059550e-03 +1.136762e-03 +1.065819e-03 +1.047353e-03 +1.083132e-03 +1.052909e-03 +1.045811e-03 +1.267835e-03 +1.159327e-03 +1.112618e-03 +1.312140e-03 +1.143329e-03 +1.141609e-03 +1.202334e-03 +1.232693e-03 +1.151855e-03
+1.691667e+01 +7.939202e-01 +3.132808e-02 +4.152710e+00 +5.094438e+00 +9.703361e-04 +1.208384e-03 +1.041091e-03 +1.299835e-03 +1.053419e-03 +1.130185e-03 +1.059652e-03 +1.041293e-03 +1.076865e-03 +1.046817e-03 +1.039760e-03 +1.260500e-03 +1.152619e-03 +1.106180e-03 +1.304548e-03 +1.136713e-03 +1.135003e-03 +1.195379e-03 +1.225561e-03 +1.145191e-03
+1.693333e+01 +7.912331e-01 +3.115306e-02 +4.084528e+00 +5.156452e+00 +9.647218e-04 +1.201392e-03 +1.035067e-03 +1.292314e-03 +1.047324e-03 +1.123646e-03 +1.053521e-03 +1.035268e-03 +1.070634e-03 +1.040760e-03 +1.033744e-03 +1.253207e-03 +1.145950e-03 +1.099780e-03 +1.297000e-03 +1.130136e-03 +1.128436e-03 +1.188463e-03 +1.218470e-03 +1.138565e-03
+1.695000e+01 +7.881388e-01 +3.098228e-02 +4.029486e+00 +5.192834e+00 +9.591398e-04 +1.194440e-03 +1.029078e-03 +1.284837e-03 +1.041264e-03 +1.117144e-03 +1.047425e-03 +1.029278e-03 +1.064440e-03 +1.034738e-03 +1.027763e-03 +1.245957e-03 +1.139319e-03 +1.093417e-03 +1.289496e-03 +1.123597e-03 +1.121907e-03 +1.181587e-03 +1.211420e-03 +1.131977e-03
+1.696667e+01 +7.873726e-01 +3.082124e-02 +3.989867e+00 +5.213671e+00 +9.535901e-04 +1.187529e-03 +1.023124e-03 +1.277403e-03 +1.035240e-03 +1.110680e-03 +1.041365e-03 +1.023323e-03 +1.058281e-03 +1.028751e-03 +1.021816e-03 +1.238748e-03 +1.132727e-03 +1.087090e-03 +1.282034e-03 +1.117096e-03 +1.115416e-03 +1.174751e-03 +1.204411e-03 +1.125427e-03
+1.698333e+01 +7.873104e-01 +3.066285e-02 +3.979114e+00 +5.221403e+00 +9.480726e-04 +1.180658e-03 +1.017204e-03 +1.270012e-03 +1.029250e-03 +1.104254e-03 +1.035339e-03 +1.017402e-03 +1.052158e-03 +1.022799e-03 +1.015904e-03 +1.231581e-03 +1.126173e-03 +1.080800e-03 +1.274616e-03 +1.110633e-03 +1.108962e-03 +1.167954e-03 +1.197443e-03 +1.118915e-03
+1.700000e+01 +7.854739e-01 +3.049798e-02 +3.987729e+00 +5.215023e+00 +9.425869e-04 +1.173827e-03 +1.011318e-03 +1.262664e-03 +1.023294e-03 +1.097865e-03 +1.029349e-03 +1.011515e-03 +1.046071e-03 +1.016881e-03 +1.010026e-03 +1.224455e-03 +1.119657e-03 +1.074546e-03 +1.267241e-03 +1.104207e-03 +1.102545e-03 +1.161196e-03 +1.190515e-03 +1.112441e-03
+1.701667e+01 +7.865361e-01 +3.034537e-02 +4.027885e+00 +5.188349e+00 +9.371330e-04 +1.167036e-03 +1.005467e-03 +1.255359e-03 +1.017374e-03 +1.091512e-03 +1.023393e-03 +1.005662e-03 +1.040019e-03 +1.010997e-03 +1.004182e-03 +1.217371e-03 +1.113179e-03 +1.068329e-03 +1.259909e-03 +1.097817e-03 +1.096166e-03 +1.154477e-03 +1.183626e-03 +1.106004e-03
+1.703333e+01 +7.873056e-01 +3.019233e-02 +4.076671e+00 +5.148575e+00 +9.317106e-04 +1.160283e-03 +9.996492e-04 +1.248095e-03 +1.011487e-03 +1.085197e-03 +1.017472e-03 +9.998432e-04 +1.034002e-03 +1.005148e-03 +9.983717e-04 +1.210327e-03 +1.106738e-03 +1.062148e-03 +1.252619e-03 +1.091465e-03 +1.089824e-03 +1.147797e-03 +1.176778e-03 +1.099605e-03
+1.705000e+01 +7.875258e-01 +3.003629e-02 +4.142552e+00 +5.092700e+00 +9.263198e-04 +1.153571e-03 +9.938652e-04 +1.240874e-03 +1.005635e-03 +1.078918e-03 +1.011585e-03 +9.940580e-04 +1.028019e-03 +9.993321e-04 +9.925951e-04 +1.203325e-03 +1.100335e-03 +1.056002e-03 +1.245371e-03 +1.085150e-03 +1.083518e-03 +1.141156e-03 +1.169970e-03 +1.093242e-03
+1.706667e+01 +7.893481e-01 +2.989111e-02 +4.218833e+00 +5.027361e+00 +9.209601e-04 +1.146896e-03 +9.881146e-04 +1.233695e-03 +9.998159e-04 +1.072675e-03 +1.005732e-03 +9.883063e-04 +1.022072e-03 +9.935499e-04 +9.868518e-04 +1.196363e-03 +1.093968e-03 +1.049892e-03 +1.238166e-03 +1.078871e-03 +1.077249e-03 +1.134553e-03 +1.163201e-03 +1.086917e-03
+1.708333e+01 +7.904831e-01 +2.974096e-02 +4.314024e+00 +4.945065e+00 +9.156315e-04 +1.140261e-03 +9.823974e-04 +1.226557e-03 +9.940308e-04 +1.066468e-03 +9.999125e-04 +9.825879e-04 +1.016158e-03 +9.878012e-04 +9.811418e-04 +1.189441e-03 +1.087639e-03 +1.043817e-03 +1.231002e-03 +1.072629e-03 +1.071017e-03 +1.127989e-03 +1.156472e-03 +1.080628e-03
+1.710000e+01 +7.904731e-01 +2.959560e-02 +4.417687e+00 +4.850744e+00 +9.103336e-04 +1.133663e-03 +9.767134e-04 +1.219460e-03 +9.882792e-04 +1.060297e-03 +9.941269e-04 +9.769025e-04 +1.010279e-03 +9.820857e-04 +9.754648e-04 +1.182560e-03 +1.081346e-03 +1.037778e-03 +1.223879e-03 +1.066422e-03 +1.064820e-03 +1.121462e-03 +1.149781e-03 +1.074375e-03
+1.711667e+01 +7.909372e-01 +2.944424e-02 +4.519803e+00 +4.748250e+00 +9.050665e-04 +1.127104e-03 +9.710622e-04 +1.212404e-03 +9.825609e-04 +1.054162e-03 +9.883748e-04 +9.712501e-04 +1.004434e-03 +9.764032e-04 +9.698207e-04 +1.175718e-03 +1.075089e-03 +1.031774e-03 +1.216797e-03 +1.060252e-03 +1.058659e-03 +1.114973e-03 +1.143129e-03 +1.068158e-03
+1.713333e+01 +7.913421e-01 +2.929481e-02 +4.613314e+00 +4.640303e+00 +8.998299e-04 +1.120583e-03 +9.654437e-04 +1.205388e-03 +9.768758e-04 +1.048063e-03 +9.826560e-04 +9.656303e-04 +9.986223e-04 +9.707536e-04 +9.642092e-04 +1.168915e-03 +1.068868e-03 +1.025804e-03 +1.209757e-03 +1.054117e-03 +1.052533e-03 +1.108522e-03 +1.136516e-03 +1.061978e-03
+1.715000e+01 +7.927304e-01 +2.914671e-02 +4.725917e+00 +4.531615e+00 +8.946234e-04 +1.114099e-03 +9.598575e-04 +1.198414e-03 +9.712235e-04 +1.041999e-03 +9.769703e-04 +9.600431e-04 +9.928450e-04 +9.651370e-04 +9.586302e-04 +1.162152e-03 +1.062684e-03 +1.019869e-03 +1.202757e-03 +1.048018e-03 +1.046443e-03 +1.102108e-03 +1.129940e-03 +1.055833e-03
+1.716667e+01 +7.930680e-01 +2.900157e-02 +4.843137e+00 +4.422161e+00 +8.894471e-04 +1.107653e-03 +9.543038e-04 +1.191480e-03 +9.656039e-04 +1.035970e-03 +9.713176e-04 +9.544881e-04 +9.871009e-04 +9.595529e-04 +9.530836e-04 +1.155428e-03 +1.056535e-03 +1.013968e-03 +1.195798e-03 +1.041954e-03 +1.040388e-03 +1.095731e-03 +1.123402e-03 +1.049724e-03
+1.718333e+01 +7.921892e-01 +2.885443e-02 +4.947985e+00 +4.316356e+00 +8.843008e-04 +1.101243e-03 +9.487821e-04 +1.184586e-03 +9.600169e-04 +1.029975e-03 +9.656976e-04 +9.489654e-04 +9.813896e-04 +9.540011e-04 +9.475691e-04 +1.148742e-03 +1.050421e-03 +1.008101e-03 +1.188879e-03 +1.035926e-03 +1.034369e-03 +1.089391e-03 +1.116902e-03 +1.043650e-03
+1.720000e+01 +7.909193e-01 +2.870532e-02 +5.034766e+00 +4.218526e+00 +8.791841e-04 +1.094872e-03 +9.432924e-04 +1.177731e-03 +9.544623e-04 +1.024016e-03 +9.601101e-04 +9.434747e-04 +9.757112e-04 +9.484815e-04 +9.420864e-04 +1.142096e-03 +1.044344e-03 +1.002268e-03 +1.182000e-03 +1.029932e-03 +1.028384e-03 +1.083087e-03 +1.110439e-03 +1.037612e-03
+1.721667e+01 +7.906801e-01 +2.855466e-02 +5.109441e+00 +4.130810e+00 +8.740971e-04 +1.088537e-03 +9.378346e-04 +1.170917e-03 +9.489397e-04 +1.018091e-03 +9.545549e-04 +9.380159e-04 +9.700657e-04 +9.429939e-04 +9.366353e-04 +1.135488e-03 +1.038301e-03 +9.964694e-04 +1.175161e-03 +1.023972e-03 +1.022433e-03 +1.076820e-03 +1.104014e-03 +1.031609e-03
+1.723333e+01 +7.878507e-01 +2.840021e-02 +5.168620e+00 +4.056425e+00 +8.690395e-04 +1.082238e-03 +9.324084e-04 +1.164142e-03 +9.434491e-04 +1.012200e-03 +9.490318e-04 +9.325885e-04 +9.644531e-04 +9.375378e-04 +9.312160e-04 +1.128918e-03 +1.032293e-03 +9.907040e-04 +1.168361e-03 +1.018048e-03 +1.016517e-03 +1.070590e-03 +1.097626e-03 +1.025640e-03
+1.725000e+01 +7.841266e-01 +2.824311e-02 +5.207525e+00 +4.006100e+00 +8.640112e-04 +1.075976e-03 +9.270138e-04 +1.157406e-03 +9.379902e-04 +1.006344e-03 +9.435407e-04 +9.271926e-04 +9.588733e-04 +9.321133e-04 +9.258282e-04 +1.122386e-03 +1.026320e-03 +9.849723e-04 +1.161601e-03 +1.012157e-03 +1.010636e-03 +1.064395e-03 +1.091276e-03 +1.019705e-03
+1.726667e+01 +7.810736e-01 +2.808761e-02 +5.234274e+00 +3.969956e+00 +8.590120e-04 +1.069750e-03 +9.216507e-04 +1.150709e-03 +9.325629e-04 +1.000521e-03 +9.380817e-04 +9.218278e-04 +9.533254e-04 +9.267204e-04 +9.204715e-04 +1.115892e-03 +1.020383e-03 +9.792734e-04 +1.154880e-03 +1.006300e-03 +1.004788e-03 +1.058236e-03 +1.084962e-03 +1.013806e-03
+1.728333e+01 +7.772078e-01 +2.793398e-02 +5.247534e+00 +3.956832e+00 +8.540417e-04 +1.063561e-03 +9.163183e-04 +1.144051e-03 +9.271671e-04 +9.947320e-04 +9.326542e-04 +9.164941e-04 +9.478095e-04 +9.213586e-04 +9.151456e-04 +1.109435e-03 +1.014479e-03 +9.736076e-04 +1.148197e-03 +1.000478e-03 +9.989747e-04 +1.052113e-03 +1.078684e-03 +1.007940e-03
+1.730000e+01 +7.748476e-01 +2.779147e-02 +5.243323e+00 +3.964204e+00 +8.491002e-04 +1.057407e-03 +9.110166e-04 +1.137432e-03 +9.218025e-04 +9.889764e-04 +9.272579e-04 +9.111911e-04 +9.423256e-04 +9.160279e-04 +9.098505e-04 +1.103016e-03 +1.008609e-03 +9.679745e-04 +1.141554e-03 +9.946891e-04 +9.931945e-04 +1.046026e-03 +1.072444e-03 +1.002108e-03
+1.731667e+01 +7.699850e-01 +2.764471e-02 +5.210682e+00 +3.983428e+00 +8.441872e-04 +1.051289e-03 +9.057456e-04 +1.130851e-03 +9.164689e-04 +9.832544e-04 +9.218929e-04 +9.059189e-04 +9.368736e-04 +9.107278e-04 +9.045860e-04 +1.096633e-03 +1.002773e-03 +9.623740e-04 +1.134949e-03 +9.889337e-04 +9.874480e-04 +1.039973e-03 +1.066239e-03 +9.963103e-04
+1.733333e+01 +7.672592e-01 +2.750560e-02 +5.173965e+00 +4.029903e+00 +8.393027e-04 +1.045206e-03 +9.005051e-04 +1.124308e-03 +9.111661e-04 +9.775654e-04 +9.165588e-04 +9.006773e-04 +9.314530e-04 +9.054582e-04 +8.993521e-04 +1.090288e-03 +9.969706e-04 +9.568059e-04 +1.128382e-03 +9.832118e-04 +9.817346e-04 +1.033956e-03 +1.060071e-03 +9.905457e-04
+1.735000e+01 +7.641053e-01 +2.737229e-02 +5.117041e+00 +4.108452e+00 +8.344464e-04 +1.039159e-03 +8.952949e-04 +1.117803e-03 +9.058940e-04 +9.719100e-04 +9.112558e-04 +8.954659e-04 +9.260639e-04 +9.002192e-04 +8.941484e-04 +1.083980e-03 +9.912020e-04 +9.512700e-04 +1.121853e-03 +9.775229e-04 +9.760545e-04 +1.027973e-03 +1.053939e-03 +9.848144e-04
+1.736667e+01 +7.635932e-01 +2.724549e-02 +5.056941e+00 +4.205973e+00 +8.296182e-04 +1.033146e-03 +8.901148e-04 +1.111335e-03 +9.006524e-04 +9.662869e-04 +9.059833e-04 +8.902847e-04 +9.207059e-04 +8.950105e-04 +8.889750e-04 +1.077708e-03 +9.854668e-04 +9.457658e-04 +1.115362e-03 +9.718669e-04 +9.704073e-04 +1.022025e-03 +1.047841e-03 +9.791162e-04
+1.738333e+01 +7.618023e-01 +2.711001e-02 +4.976814e+00 +4.297338e+00 +8.248180e-04 +1.027168e-03 +8.849646e-04 +1.104905e-03 +8.954412e-04 +9.606965e-04 +9.007412e-04 +8.851335e-04 +9.153788e-04 +8.898320e-04 +8.838315e-04 +1.071472e-03 +9.797648e-04 +9.402936e-04 +1.108909e-03 +9.662438e-04 +9.647927e-04 +1.016112e-03 +1.041779e-03 +9.734510e-04
+1.740000e+01 +7.619621e-01 +2.697437e-02 +4.882428e+00 +4.390870e+00 +8.200455e-04 +1.021225e-03 +8.798441e-04 +1.098512e-03 +8.902600e-04 +9.551381e-04 +8.955297e-04 +8.800120e-04 +9.100825e-04 +8.846834e-04 +8.787179e-04 +1.065273e-03 +9.740958e-04 +9.348530e-04 +1.102494e-03 +9.606532e-04 +9.592104e-04 +1.010232e-03 +1.035751e-03 +9.678186e-04
+1.741667e+01 +7.614731e-01 +2.684103e-02 +4.778098e+00 +4.492573e+00 +8.153007e-04 +1.015316e-03 +8.747533e-04 +1.092156e-03 +8.851089e-04 +9.496117e-04 +8.903485e-04 +8.749204e-04 +9.048169e-04 +8.795647e-04 +8.736338e-04 +1.059109e-03 +9.684597e-04 +9.294438e-04 +1.096115e-03 +9.550951e-04 +9.536604e-04 +1.004387e-03 +1.029759e-03 +9.622188e-04
+1.743333e+01 +7.634298e-01 +2.670853e-02 +4.666871e+00 +4.604512e+00 +8.105833e-04 +1.009442e-03 +8.696919e-04 +1.085836e-03 +8.799876e-04 +9.441174e-04 +8.851974e-04 +8.698584e-04 +8.995817e-04 +8.744757e-04 +8.685792e-04 +1.052981e-03 +9.628561e-04 +9.240660e-04 +1.089773e-03 +9.495690e-04 +9.481427e-04 +9.985757e-04 +1.023801e-03 +9.566514e-04
+1.745000e+01 +7.662948e-01 +2.657432e-02 +4.554902e+00 +4.714138e+00 +8.058932e-04 +1.003601e-03 +8.646599e-04 +1.079554e-03 +8.748959e-04 +9.386549e-04 +8.800760e-04 +8.648257e-04 +8.943767e-04 +8.694162e-04 +8.635537e-04 +1.046889e-03 +9.572851e-04 +9.187193e-04 +1.083468e-03 +9.440748e-04 +9.426569e-04 +9.927978e-04 +1.017878e-03 +9.511164e-04
+1.746667e+01 +7.678351e-01 +2.643860e-02 +4.444425e+00 +4.822640e+00 +8.012303e-04 +9.977946e-04 +8.596569e-04 +1.073307e-03 +8.698337e-04 +9.332240e-04 +8.749841e-04 +8.598221e-04 +8.892018e-04 +8.643860e-04 +8.585574e-04 +1.040831e-03 +9.517462e-04 +9.134036e-04 +1.077199e-03 +9.386123e-04 +9.372029e-04 +9.870534e-04 +1.011988e-03 +9.456134e-04
+1.748333e+01 +7.703391e-01 +2.630626e-02 +4.336334e+00 +4.925155e+00 +7.965943e-04 +9.920214e-04 +8.546828e-04 +1.067097e-03 +8.648008e-04 +9.278243e-04 +8.699215e-04 +8.548474e-04 +8.840567e-04 +8.593850e-04 +8.535898e-04 +1.034809e-03 +9.462396e-04 +9.081187e-04 +1.070967e-03 +9.331815e-04 +9.317805e-04 +9.813422e-04 +1.006133e-03 +9.401422e-04
+1.750000e+01 +7.685840e-01 +2.616239e-02 +4.237256e+00 +5.003645e+00 +7.919852e-04 +9.862816e-04 +8.497376e-04 +1.060923e-03 +8.597971e-04 +9.224559e-04 +8.648881e-04 +8.499013e-04 +8.789415e-04 +8.544129e-04 +8.486513e-04 +1.028822e-03 +9.407648e-04 +9.028642e-04 +1.064771e-03 +9.277821e-04 +9.263896e-04 +9.756640e-04 +1.000311e-03 +9.347027e-04
+1.751667e+01 +7.684637e-01 +2.602405e-02 +4.150325e+00 +5.076830e+00 +7.874027e-04 +9.805749e-04 +8.448209e-04 +1.054784e-03 +8.548224e-04 +9.171184e-04 +8.598838e-04 +8.449839e-04 +8.738559e-04 +8.494695e-04 +8.437411e-04 +1.022869e-03 +9.353218e-04 +8.976404e-04 +1.058610e-03 +9.224139e-04 +9.210299e-04 +9.700187e-04 +9.945236e-04 +9.292944e-04
+1.753333e+01 +7.696854e-01 +2.588640e-02 +4.083080e+00 +5.147055e+00 +7.828468e-04 +9.749013e-04 +8.399327e-04 +1.048681e-03 +8.498766e-04 +9.118119e-04 +8.549084e-04 +8.400948e-04 +8.687997e-04 +8.445547e-04 +8.388595e-04 +1.016952e-03 +9.299100e-04 +8.924466e-04 +1.052485e-03 +9.170770e-04 +9.157008e-04 +9.644061e-04 +9.887693e-04 +9.239176e-04
+1.755000e+01 +7.694214e-01 +2.574733e-02 +4.026660e+00 +5.197041e+00 +7.783171e-04 +9.692608e-04 +8.350728e-04 +1.042613e-03 +8.449592e-04 +9.065361e-04 +8.499620e-04 +8.352339e-04 +8.637727e-04 +8.396684e-04 +8.340062e-04 +1.011068e-03 +9.245295e-04 +8.872829e-04 +1.046395e-03 +9.117708e-04 +9.104026e-04 +9.588260e-04 +9.830482e-04 +9.185718e-04
+1.756667e+01 +7.686505e-01 +2.560915e-02 +3.984413e+00 +5.233655e+00 +7.738138e-04 +9.636528e-04 +8.302410e-04 +1.036580e-03 +8.400706e-04 +9.012910e-04 +8.450440e-04 +8.304012e-04 +8.587749e-04 +8.348103e-04 +8.291809e-04 +1.005218e-03 +9.191801e-04 +8.821491e-04 +1.040341e-03 +9.064954e-04 +9.051349e-04 +9.532781e-04 +9.773602e-04 +9.132568e-04
+1.758333e+01 +7.687749e-01 +2.547719e-02 +3.973074e+00 +5.247090e+00 +7.693365e-04 +9.580772e-04 +8.254372e-04 +1.030583e-03 +8.352104e-04 +8.960763e-04 +8.401547e-04 +8.255966e-04 +8.538060e-04 +8.299803e-04 +8.243834e-04 +9.994022e-04 +9.138616e-04 +8.770450e-04 +1.034322e-03 +9.012504e-04 +8.998979e-04 +9.477624e-04 +9.717053e-04 +9.079726e-04
+1.760000e+01 +7.705989e-01 +2.534269e-02 +3.976548e+00 +5.243883e+00 +7.648851e-04 +9.525337e-04 +8.206611e-04 +1.024620e-03 +8.303781e-04 +8.908917e-04 +8.352936e-04 +8.208197e-04 +8.488659e-04 +8.251781e-04 +8.196138e-04 +9.936199e-04 +9.085740e-04 +8.719704e-04 +1.028337e-03 +8.960357e-04 +8.946912e-04 +9.422787e-04 +9.660830e-04 +9.027190e-04
+1.761667e+01 +7.712591e-01 +2.520742e-02 +4.009305e+00 +5.232835e+00 +7.604594e-04 +9.470224e-04 +8.159128e-04 +1.018691e-03 +8.255736e-04 +8.857370e-04 +8.304609e-04 +8.160704e-04 +8.439543e-04 +8.204037e-04 +8.148717e-04 +9.878710e-04 +9.033169e-04 +8.669251e-04 +1.022387e-03 +8.908512e-04 +8.895145e-04 +9.368268e-04 +9.604932e-04 +8.974958e-04
+1.763333e+01 +7.716171e-01 +2.507180e-02 +4.062113e+00 +5.194318e+00 +7.560594e-04 +9.415432e-04 +8.111920e-04 +1.012797e-03 +8.207968e-04 +8.806121e-04 +8.256560e-04 +8.113487e-04 +8.390711e-04 +8.156568e-04 +8.101569e-04 +9.821555e-04 +8.980902e-04 +8.619091e-04 +1.016472e-03 +8.856967e-04 +8.843677e-04 +9.314064e-04 +9.549357e-04 +8.923030e-04
+1.765000e+01 +7.720562e-01 +2.494229e-02 +4.123577e+00 +5.137688e+00 +7.516848e-04 +9.360956e-04 +8.064984e-04 +1.006937e-03 +8.160479e-04 +8.755168e-04 +8.208789e-04 +8.066546e-04 +8.342163e-04 +8.109375e-04 +8.054694e-04 +9.764729e-04 +8.928940e-04 +8.569220e-04 +1.010590e-03 +8.805721e-04 +8.792506e-04 +9.260173e-04 +9.494104e-04 +8.871403e-04
+1.766667e+01 +7.734050e-01 +2.481489e-02 +4.207398e+00 +5.070505e+00 +7.473355e-04 +9.306795e-04 +8.018319e-04 +1.001111e-03 +8.113263e-04 +8.704512e-04 +8.161296e-04 +8.019878e-04 +8.293895e-04 +8.062454e-04 +8.008090e-04 +9.708233e-04 +8.877277e-04 +8.519638e-04 +1.004743e-03 +8.754771e-04 +8.741632e-04 +9.206592e-04 +9.439170e-04 +8.820074e-04
+1.768333e+01 +7.780860e-01 +2.468599e-02 +4.299458e+00 +4.990119e+00 +7.430114e-04 +9.252948e-04 +7.971925e-04 +9.953183e-04 +8.066320e-04 +8.654148e-04 +8.114078e-04 +7.973479e-04 +8.245906e-04 +8.015804e-04 +7.961755e-04 +9.652068e-04 +8.825912e-04 +8.470343e-04 +9.989293e-04 +8.704115e-04 +8.691054e-04 +9.153323e-04 +9.384554e-04 +8.769042e-04
+1.770000e+01 +7.826357e-01 +2.456035e-02 +4.386163e+00 +4.893913e+00 +7.387123e-04 +9.199411e-04 +7.925799e-04 +9.895593e-04 +8.019648e-04 +8.604075e-04 +8.067132e-04 +7.927349e-04 +8.198195e-04 +7.969425e-04 +7.915687e-04 +9.596226e-04 +8.774844e-04 +8.421333e-04 +9.931494e-04 +8.653752e-04 +8.640768e-04 +9.100361e-04 +9.330254e-04 +8.718305e-04
+1.771667e+01 +7.850183e-01 +2.443236e-02 +4.488666e+00 +4.792316e+00 +7.344381e-04 +9.146183e-04 +7.879939e-04 +9.838337e-04 +7.973246e-04 +8.554293e-04 +8.020457e-04 +7.881488e-04 +8.150761e-04 +7.923314e-04 +7.869887e-04 +9.540707e-04 +8.724072e-04 +8.372607e-04 +9.874030e-04 +8.603681e-04 +8.590772e-04 +9.047706e-04 +9.276271e-04 +8.667862e-04
+1.773333e+01 +7.867069e-01 +2.430656e-02 +4.591944e+00 +4.682147e+00 +7.301886e-04 +9.093262e-04 +7.834346e-04 +9.781411e-04 +7.927113e-04 +8.504798e-04 +7.974054e-04 +7.835891e-04 +8.103602e-04 +7.877469e-04 +7.824351e-04 +9.485508e-04 +8.673595e-04 +8.324162e-04 +9.816899e-04 +8.553900e-04 +8.541065e-04 +8.995357e-04 +9.222599e-04 +8.617710e-04
+1.775000e+01 +7.872339e-01 +2.417921e-02 +4.697890e+00 +4.571784e+00 +7.259637e-04 +9.040648e-04 +7.789017e-04 +9.724815e-04 +7.881247e-04 +8.455589e-04 +7.927917e-04 +7.790555e-04 +8.056717e-04 +7.831890e-04 +7.779079e-04 +9.430627e-04 +8.623410e-04 +8.275998e-04 +9.760101e-04 +8.504406e-04 +8.491646e-04 +8.943311e-04 +9.169239e-04 +8.567849e-04
+1.776667e+01 +7.857658e-01 +2.405121e-02 +4.807704e+00 +4.461882e+00 +7.217632e-04 +8.988339e-04 +7.743950e-04 +9.668547e-04 +7.835646e-04 +8.406666e-04 +7.882046e-04 +7.745484e-04 +8.010102e-04 +7.786576e-04 +7.734070e-04 +9.376064e-04 +8.573515e-04 +8.228113e-04 +9.703630e-04 +8.455199e-04 +8.442513e-04 +8.891565e-04 +9.116187e-04 +8.518279e-04
+1.778333e+01 +7.841815e-01 +2.392381e-02 +4.897189e+00 +4.353935e+00 +7.175871e-04 +8.936332e-04 +7.699144e-04 +9.612606e-04 +7.790308e-04 +8.358025e-04 +7.836441e-04 +7.700671e-04 +7.963757e-04 +7.741523e-04 +7.689320e-04 +9.321814e-04 +8.523908e-04 +8.180505e-04 +9.647483e-04 +8.406279e-04 +8.393664e-04 +8.840119e-04 +9.063441e-04 +8.468994e-04
+1.780000e+01 +7.831546e-01 +2.379576e-02 +4.978299e+00 +4.252390e+00 +7.134352e-04 +8.884627e-04 +7.654596e-04 +9.556990e-04 +7.745233e-04 +8.309665e-04 +7.791100e-04 +7.656117e-04 +7.917679e-04 +7.696731e-04 +7.644831e-04 +9.267879e-04 +8.474588e-04 +8.133173e-04 +9.591662e-04 +8.357640e-04 +8.345098e-04 +8.788974e-04 +9.011002e-04 +8.419992e-04
+1.781667e+01 +7.820925e-01 +2.366877e-02 +5.059089e+00 +4.165306e+00 +7.093074e-04 +8.833220e-04 +7.610306e-04 +9.501696e-04 +7.700419e-04 +8.261585e-04 +7.746022e-04 +7.611818e-04 +7.871867e-04 +7.652198e-04 +7.600598e-04 +9.214256e-04 +8.425556e-04 +8.086114e-04 +9.536164e-04 +8.309282e-04 +8.296812e-04 +8.738122e-04 +8.958866e-04 +8.371275e-04
+1.783333e+01 +7.793788e-01 +2.354234e-02 +5.131672e+00 +4.093666e+00 +7.052034e-04 +8.782110e-04 +7.566273e-04 +9.446720e-04 +7.655865e-04 +8.213783e-04 +7.701205e-04 +7.567777e-04 +7.826321e-04 +7.607922e-04 +7.556621e-04 +9.160945e-04 +8.376809e-04 +8.039329e-04 +9.480987e-04 +8.261204e-04 +8.248807e-04 +8.687565e-04 +8.907030e-04 +8.322840e-04
+1.785000e+01 +7.778505e-01 +2.341346e-02 +5.177066e+00 +4.030703e+00 +7.011232e-04 +8.731297e-04 +7.522494e-04 +9.392063e-04 +7.611568e-04 +8.166258e-04 +7.656645e-04 +7.523989e-04 +7.781037e-04 +7.563902e-04 +7.512898e-04 +9.107942e-04 +8.328342e-04 +7.992815e-04 +9.426130e-04 +8.213404e-04 +8.201080e-04 +8.637303e-04 +8.855493e-04 +8.274685e-04
+1.786667e+01 +7.784988e-01 +2.328656e-02 +5.214411e+00 +3.990055e+00 +6.970666e-04 +8.680777e-04 +7.478969e-04 +9.337721e-04 +7.567527e-04 +8.119007e-04 +7.612344e-04 +7.480455e-04 +7.736018e-04 +7.520138e-04 +7.469428e-04 +9.055245e-04 +8.280156e-04 +7.946570e-04 +9.371591e-04 +8.165880e-04 +8.153629e-04 +8.587328e-04 +8.804254e-04 +8.226810e-04
+1.788333e+01 +7.815078e-01 +2.316012e-02 +5.226379e+00 +3.975339e+00 +6.930334e-04 +8.630549e-04 +7.435696e-04 +9.283695e-04 +7.523741e-04 +8.072030e-04 +7.568299e-04 +7.437175e-04 +7.691259e-04 +7.476629e-04 +7.426210e-04 +9.002852e-04 +8.232248e-04 +7.900592e-04 +9.317367e-04 +8.118632e-04 +8.106451e-04 +8.537642e-04 +8.753312e-04 +8.179210e-04
+1.790000e+01 +7.847486e-01 +2.303729e-02 +5.232730e+00 +3.983885e+00 +6.890235e-04 +8.580612e-04 +7.392673e-04 +9.229984e-04 +7.480209e-04 +8.025325e-04 +7.524509e-04 +7.394145e-04 +7.646758e-04 +7.433371e-04 +7.383242e-04 +8.950761e-04 +8.184616e-04 +7.854879e-04 +9.263457e-04 +8.071657e-04 +8.059547e-04 +8.488243e-04 +8.702665e-04 +8.131887e-04
+1.791667e+01 +7.867249e-01 +2.291296e-02 +5.214076e+00 +4.009809e+00 +6.850367e-04 +8.530964e-04 +7.349899e-04 +9.176580e-04 +7.436928e-04 +7.978890e-04 +7.480972e-04 +7.351363e-04 +7.602515e-04 +7.390364e-04 +7.340523e-04 +8.898972e-04 +8.137260e-04 +7.809431e-04 +9.209860e-04 +8.024954e-04 +8.012914e-04 +8.439130e-04 +8.652310e-04 +8.084839e-04
+1.793333e+01 +7.872421e-01 +2.278912e-02 +5.174082e+00 +4.055132e+00 +6.810731e-04 +8.481603e-04 +7.307374e-04 +9.123486e-04 +7.393899e-04 +7.932723e-04 +7.437686e-04 +7.308828e-04 +7.558528e-04 +7.347606e-04 +7.298052e-04 +8.847482e-04 +8.090178e-04 +7.764246e-04 +9.156572e-04 +7.978521e-04 +7.966551e-04 +8.390301e-04 +8.602249e-04 +8.038063e-04
+1.795000e+01 +7.862943e-01 +2.266566e-02 +5.131049e+00 +4.110006e+00 +6.771325e-04 +8.432528e-04 +7.265094e-04 +9.070698e-04 +7.351117e-04 +7.886824e-04 +7.394652e-04 +7.266539e-04 +7.514794e-04 +7.305095e-04 +7.255826e-04 +8.796290e-04 +8.043369e-04 +7.719322e-04 +9.103594e-04 +7.932358e-04 +7.920456e-04 +8.341754e-04 +8.552477e-04 +7.991557e-04
+1.796667e+01 +7.861072e-01 +2.254673e-02 +5.061467e+00 +4.188345e+00 +6.732146e-04 +8.383738e-04 +7.223060e-04 +9.018214e-04 +7.308583e-04 +7.841190e-04 +7.351866e-04 +7.224495e-04 +7.471314e-04 +7.262828e-04 +7.213844e-04 +8.745394e-04 +7.996833e-04 +7.674658e-04 +9.050923e-04 +7.886461e-04 +7.874628e-04 +8.293488e-04 +8.502993e-04 +7.945320e-04
+1.798333e+01 +7.881503e-01 +2.243305e-02 +4.988292e+00 +4.295190e+00 +6.693195e-04 +8.335229e-04 +7.181269e-04 +8.966034e-04 +7.266295e-04 +7.795821e-04 +7.309328e-04 +7.182694e-04 +7.428085e-04 +7.220808e-04 +7.172104e-04 +8.694793e-04 +7.950565e-04 +7.630254e-04 +8.998556e-04 +7.840829e-04 +7.829065e-04 +8.245502e-04 +8.453796e-04 +7.899353e-04
+1.800000e+01 +7.906569e-01 +2.232458e-02 +4.894734e+00 +4.418359e+00 +6.654469e-04 +8.287001e-04 +7.139719e-04 +8.914157e-04 +7.224252e-04 +7.750714e-04 +7.267036e-04 +7.141134e-04 +7.385106e-04 +7.179032e-04 +7.130607e-04 +8.644486e-04 +7.904564e-04 +7.586105e-04 +8.946493e-04 +7.795462e-04 +7.783766e-04 +8.197794e-04 +8.404884e-04 +7.853651e-04
+1.801667e+01 +7.892347e-01 +2.220798e-02 +4.791816e+00 +4.518624e+00 +6.615967e-04 +8.239053e-04 +7.098409e-04 +8.862580e-04 +7.182453e-04 +7.705867e-04 +7.224989e-04 +7.099816e-04 +7.342375e-04 +7.137496e-04 +7.089349e-04 +8.594469e-04 +7.858829e-04 +7.542214e-04 +8.894732e-04 +7.750357e-04 +7.738728e-04 +8.150361e-04 +8.356254e-04 +7.808213e-04
+1.803333e+01 +7.903364e-01 +2.209175e-02 +4.687548e+00 +4.628955e+00 +6.577690e-04 +8.191383e-04 +7.057338e-04 +8.811302e-04 +7.140895e-04 +7.661281e-04 +7.183185e-04 +7.058736e-04 +7.299892e-04 +7.096200e-04 +7.048330e-04 +8.544743e-04 +7.813358e-04 +7.498576e-04 +8.843268e-04 +7.705513e-04 +7.693952e-04 +8.103202e-04 +8.307906e-04 +7.763038e-04
+1.805000e+01 +7.924610e-01 +2.197997e-02 +4.576267e+00 +4.746082e+00 +6.539632e-04 +8.143988e-04 +7.016504e-04 +8.760320e-04 +7.099578e-04 +7.616952e-04 +7.141623e-04 +7.017894e-04 +7.257655e-04 +7.055142e-04 +7.007548e-04 +8.495303e-04 +7.768152e-04 +7.455191e-04 +8.792102e-04 +7.660928e-04 +7.649434e-04 +8.056317e-04 +8.259837e-04 +7.718123e-04
+1.806667e+01 +7.902554e-01 +2.186220e-02 +4.465651e+00 +4.848319e+00 +6.501795e-04 +8.096867e-04 +6.975906e-04 +8.709633e-04 +7.058500e-04 +7.572880e-04 +7.100301e-04 +6.977289e-04 +7.215662e-04 +7.014321e-04 +6.967002e-04 +8.446152e-04 +7.723208e-04 +7.412056e-04 +8.741231e-04 +7.616602e-04 +7.605174e-04 +8.009704e-04 +8.212046e-04 +7.673468e-04
+1.808333e+01 +7.902611e-01 +2.174649e-02 +4.357177e+00 +4.948199e+00 +6.464175e-04 +8.050018e-04 +6.935543e-04 +8.659241e-04 +7.017659e-04 +7.529063e-04 +7.059219e-04 +6.936918e-04 +7.173912e-04 +6.973738e-04 +6.926690e-04 +8.397284e-04 +7.678524e-04 +7.369171e-04 +8.690655e-04 +7.572532e-04 +7.561170e-04 +7.963360e-04 +8.164530e-04 +7.629072e-04
+1.810000e+01 +7.892095e-01 +2.162873e-02 +4.254187e+00 +5.033961e+00 +6.426774e-04 +8.003441e-04 +6.895414e-04 +8.609139e-04 +6.977055e-04 +7.485500e-04 +7.018374e-04 +6.896781e-04 +7.132404e-04 +6.933390e-04 +6.886612e-04 +8.348698e-04 +7.634097e-04 +7.326535e-04 +8.640371e-04 +7.528718e-04 +7.517421e-04 +7.917285e-04 +8.117290e-04 +7.584933e-04
+1.811667e+01 +7.880248e-01 +2.150860e-02 +4.168016e+00 +5.110340e+00 +6.389589e-04 +7.957132e-04 +6.855518e-04 +8.559327e-04 +6.936686e-04 +7.442190e-04 +6.977766e-04 +6.856876e-04 +7.091136e-04 +6.893274e-04 +6.846766e-04 +8.300394e-04 +7.589926e-04 +7.284145e-04 +8.590378e-04 +7.485157e-04 +7.473925e-04 +7.871478e-04 +8.070323e-04 +7.541047e-04
+1.813333e+01 +7.882609e-01 +2.139223e-02 +4.096157e+00 +5.159321e+00 +6.352619e-04 +7.911093e-04 +6.815853e-04 +8.509804e-04 +6.896551e-04 +7.399130e-04 +6.937393e-04 +6.817202e-04 +7.050107e-04 +6.853390e-04 +6.807151e-04 +8.252369e-04 +7.546011e-04 +7.242001e-04 +8.540674e-04 +7.441848e-04 +7.430680e-04 +7.825935e-04 +8.023629e-04 +7.497415e-04
+1.815000e+01 +7.871387e-01 +2.127334e-02 +4.039656e+00 +5.203319e+00 +6.315863e-04 +7.865319e-04 +6.776419e-04 +8.460567e-04 +6.856647e-04 +7.356319e-04 +6.897253e-04 +6.777758e-04 +7.009315e-04 +6.813737e-04 +6.767764e-04 +8.204621e-04 +7.502350e-04 +7.200099e-04 +8.491257e-04 +7.398789e-04 +7.387686e-04 +7.780655e-04 +7.977204e-04 +7.454037e-04
+1.816667e+01 +7.857665e-01 +2.115494e-02 +3.997176e+00 +5.233665e+00 +6.279319e-04 +7.819811e-04 +6.737212e-04 +8.411615e-04 +6.816974e-04 +7.313755e-04 +6.857346e-04 +6.738543e-04 +6.968759e-04 +6.774314e-04 +6.728606e-04 +8.157149e-04 +7.458941e-04 +7.158440e-04 +8.442126e-04 +7.355979e-04 +7.344941e-04 +7.735636e-04 +7.931048e-04 +7.410911e-04
+1.818333e+01 +7.846603e-01 +2.103834e-02 +3.974141e+00 +5.257534e+00 +6.242987e-04 +7.774566e-04 +6.698232e-04 +8.362946e-04 +6.777531e-04 +7.271437e-04 +6.817670e-04 +6.699554e-04 +6.928437e-04 +6.735118e-04 +6.689674e-04 +8.109952e-04 +7.415783e-04 +7.117021e-04 +8.393280e-04 +7.313417e-04 +7.302443e-04 +7.690878e-04 +7.885159e-04 +7.368033e-04
+1.820000e+01 +7.847292e-01 +2.092478e-02 +3.984290e+00 +5.261114e+00 +6.206865e-04 +7.729582e-04 +6.659477e-04 +8.314559e-04 +6.738316e-04 +7.229364e-04 +6.778223e-04 +6.660791e-04 +6.888349e-04 +6.696149e-04 +6.650967e-04 +8.063027e-04 +7.372876e-04 +7.075843e-04 +8.344716e-04 +7.271101e-04 +7.260191e-04 +7.646378e-04 +7.839535e-04 +7.325402e-04
+1.821667e+01 +7.840319e-01 +2.081217e-02 +4.012483e+00 +5.245487e+00 +6.170952e-04 +7.684859e-04 +6.620945e-04 +8.266451e-04 +6.699328e-04 +7.187535e-04 +6.739005e-04 +6.622251e-04 +6.848493e-04 +6.657404e-04 +6.612485e-04 +8.016375e-04 +7.330216e-04 +7.034902e-04 +8.296434e-04 +7.229032e-04 +7.218183e-04 +7.602136e-04 +7.794177e-04 +7.283018e-04
+1.823333e+01 +7.834102e-01 +2.069855e-02 +4.047532e+00 +5.214247e+00 +6.135247e-04 +7.640394e-04 +6.582637e-04 +8.218621e-04 +6.660565e-04 +7.145949e-04 +6.700014e-04 +6.583935e-04 +6.808867e-04 +6.618885e-04 +6.574225e-04 +7.969993e-04 +7.287803e-04 +6.994198e-04 +8.248430e-04 +7.187205e-04 +7.176419e-04 +7.558150e-04 +7.749080e-04 +7.240879e-04
+1.825000e+01 +7.853566e-01 +2.058906e-02 +4.123859e+00 +5.161898e+00 +6.099748e-04 +7.596186e-04 +6.544550e-04 +8.171068e-04 +6.622028e-04 +7.104604e-04 +6.661249e-04 +6.545840e-04 +6.769471e-04 +6.580587e-04 +6.536187e-04 +7.923878e-04 +7.245635e-04 +6.953730e-04 +8.200704e-04 +7.145620e-04 +7.134896e-04 +7.514419e-04 +7.704244e-04 +7.198984e-04
+1.826667e+01 +7.862376e-01 +2.047908e-02 +4.206712e+00 +5.090605e+00 +6.064455e-04 +7.552235e-04 +6.506684e-04 +8.123790e-04 +6.583713e-04 +7.063497e-04 +6.622708e-04 +6.507966e-04 +6.730303e-04 +6.542512e-04 +6.498369e-04 +7.878031e-04 +7.203712e-04 +6.913497e-04 +8.153255e-04 +7.104275e-04 +7.093614e-04 +7.470940e-04 +7.659667e-04 +7.157332e-04
+1.828333e+01 +7.892006e-01 +2.037169e-02 +4.306180e+00 +5.008455e+00 +6.029367e-04 +7.508539e-04 +6.469037e-04 +8.076785e-04 +6.545620e-04 +7.022628e-04 +6.584390e-04 +6.470311e-04 +6.691362e-04 +6.504657e-04 +6.460769e-04 +7.832449e-04 +7.162031e-04 +6.873496e-04 +8.106079e-04 +7.063170e-04 +7.052570e-04 +7.427713e-04 +7.615348e-04 +7.115920e-04
+1.830000e+01 +7.921242e-01 +2.026371e-02 +4.408156e+00 +4.916383e+00 +5.994481e-04 +7.465095e-04 +6.431607e-04 +8.030052e-04 +6.507747e-04 +6.981995e-04 +6.546293e-04 +6.432873e-04 +6.652645e-04 +6.467020e-04 +6.423387e-04 +7.787132e-04 +7.120591e-04 +6.833727e-04 +8.059177e-04 +7.022303e-04 +7.011764e-04 +7.384736e-04 +7.571285e-04 +7.074748e-04
+1.831667e+01 +7.941799e-01 +2.015573e-02 +4.504234e+00 +4.814060e+00 +5.959797e-04 +7.421903e-04 +6.394394e-04 +7.983590e-04 +6.470093e-04 +6.941597e-04 +6.508416e-04 +6.395653e-04 +6.614153e-04 +6.429602e-04 +6.386221e-04 +7.742076e-04 +7.079391e-04 +6.794187e-04 +8.012547e-04 +6.981671e-04 +6.971195e-04 +7.342008e-04 +7.527477e-04 +7.033813e-04
+1.833333e+01 +7.990232e-01 +2.005238e-02 +4.627885e+00 +4.706316e+00 +5.925313e-04 +7.378960e-04 +6.357396e-04 +7.937397e-04 +6.432658e-04 +6.901434e-04 +6.470759e-04 +6.358648e-04 +6.575884e-04 +6.392400e-04 +6.349270e-04 +7.697281e-04 +7.038430e-04 +6.754877e-04 +7.966186e-04 +6.941275e-04 +6.930860e-04 +7.299527e-04 +7.483923e-04 +6.993116e-04
+1.835000e+01 +7.994084e-01 +1.994420e-02 +4.732362e+00 +4.596575e+00 +5.891029e-04 +7.336266e-04 +6.320612e-04 +7.891471e-04 +6.395439e-04 +6.861505e-04 +6.433320e-04 +6.321857e-04 +6.537838e-04 +6.355414e-04 +6.312533e-04 +7.652745e-04 +6.997706e-04 +6.715794e-04 +7.920094e-04 +6.901112e-04 +6.890758e-04 +7.257292e-04 +7.440621e-04 +6.952654e-04
+1.836667e+01 +7.987243e-01 +1.983624e-02 +4.834507e+00 +4.485932e+00 +5.856944e-04 +7.293819e-04 +6.284043e-04 +7.845811e-04 +6.358436e-04 +6.821805e-04 +6.396097e-04 +6.285279e-04 +6.500011e-04 +6.318641e-04 +6.276009e-04 +7.608467e-04 +6.957217e-04 +6.676937e-04 +7.874268e-04 +6.861183e-04 +6.850888e-04 +7.215301e-04 +7.397569e-04 +6.912427e-04
+1.838333e+01 +7.989076e-01 +1.972831e-02 +4.932674e+00 +4.377932e+00 +5.823056e-04 +7.251617e-04 +6.247685e-04 +7.800415e-04 +6.321647e-04 +6.782335e-04 +6.359090e-04 +6.248912e-04 +6.462403e-04 +6.282081e-04 +6.239695e-04 +7.564444e-04 +6.916962e-04 +6.638305e-04 +7.828707e-04 +6.821484e-04 +6.811249e-04 +7.173553e-04 +7.354766e-04 +6.872432e-04
+1.840000e+01 +7.981575e-01 +1.961975e-02 +5.022136e+00 +4.275965e+00 +5.789364e-04 +7.209661e-04 +6.211538e-04 +7.755281e-04 +6.285071e-04 +6.743093e-04 +6.322296e-04 +6.212756e-04 +6.425013e-04 +6.245733e-04 +6.203592e-04 +7.520676e-04 +6.876941e-04 +6.599896e-04 +7.783409e-04 +6.782015e-04 +6.771839e-04 +7.132048e-04 +7.312211e-04 +6.832668e-04
+1.841667e+01 +7.979405e-01 +1.951173e-02 +5.096421e+00 +4.184902e+00 +5.755867e-04 +7.167948e-04 +6.175600e-04 +7.710409e-04 +6.248707e-04 +6.704078e-04 +6.285716e-04 +6.176809e-04 +6.387839e-04 +6.209595e-04 +6.167699e-04 +7.477161e-04 +6.837151e-04 +6.561709e-04 +7.738374e-04 +6.742774e-04 +6.732657e-04 +7.090782e-04 +7.269903e-04 +6.793135e-04
+1.843333e+01 +7.960035e-01 +1.940161e-02 +5.160253e+00 +4.106942e+00 +5.722563e-04 +7.126475e-04 +6.139870e-04 +7.665796e-04 +6.212553e-04 +6.665288e-04 +6.249347e-04 +6.141070e-04 +6.350880e-04 +6.173666e-04 +6.132013e-04 +7.433898e-04 +6.797592e-04 +6.523744e-04 +7.693599e-04 +6.703760e-04 +6.693702e-04 +7.049755e-04 +7.227841e-04 +6.753831e-04
+1.845000e+01 +7.948057e-01 +1.929377e-02 +5.214934e+00 +4.047955e+00 +5.689452e-04 +7.085243e-04 +6.104346e-04 +7.621441e-04 +6.176607e-04 +6.626723e-04 +6.213188e-04 +6.105538e-04 +6.314134e-04 +6.137945e-04 +6.096533e-04 +7.390885e-04 +6.758261e-04 +6.485998e-04 +7.649084e-04 +6.664972e-04 +6.654972e-04 +7.008966e-04 +7.186023e-04 +6.714755e-04
+1.846667e+01 +7.923239e-01 +1.918541e-02 +5.244099e+00 +4.003528e+00 +5.656533e-04 +7.044248e-04 +6.069028e-04 +7.577344e-04 +6.140870e-04 +6.588382e-04 +6.177239e-04 +6.070211e-04 +6.277602e-04 +6.102431e-04 +6.061259e-04 +7.348121e-04 +6.719157e-04 +6.448470e-04 +7.604826e-04 +6.626408e-04 +6.616466e-04 +6.968413e-04 +7.144445e-04 +6.675904e-04
+1.848333e+01 +7.904619e-01 +1.907714e-02 +5.257294e+00 +3.971460e+00 +5.623804e-04 +7.003490e-04 +6.033914e-04 +7.533502e-04 +6.105339e-04 +6.550263e-04 +6.141498e-04 +6.035089e-04 +6.241279e-04 +6.067122e-04 +6.026188e-04 +7.305604e-04 +6.680280e-04 +6.411159e-04 +7.560824e-04 +6.588067e-04 +6.578183e-04 +6.928094e-04 +7.103109e-04 +6.637278e-04
+1.850000e+01 +7.885255e-01 +1.897029e-02 +5.252614e+00 +3.973360e+00 +5.591265e-04 +6.962968e-04 +5.999002e-04 +7.489913e-04 +6.070013e-04 +6.512366e-04 +6.105964e-04 +6.000170e-04 +6.205168e-04 +6.032018e-04 +5.991321e-04 +7.263334e-04 +6.641629e-04 +6.374064e-04 +7.517077e-04 +6.549949e-04 +6.540121e-04 +6.888009e-04 +7.062011e-04 +6.598875e-04
+1.851667e+01 +7.884868e-01 +1.886653e-02 +5.239659e+00 +3.994641e+00 +5.558914e-04 +6.922680e-04 +5.964292e-04 +7.446577e-04 +6.034892e-04 +6.474688e-04 +6.070634e-04 +5.965453e-04 +6.169265e-04 +5.997116e-04 +5.956655e-04 +7.221308e-04 +6.603201e-04 +6.337183e-04 +7.473583e-04 +6.512051e-04 +6.502280e-04 +6.848156e-04 +7.021151e-04 +6.560695e-04
+1.853333e+01 +7.886975e-01 +1.876299e-02 +5.205749e+00 +4.034847e+00 +5.526750e-04 +6.882625e-04 +5.929783e-04 +7.403492e-04 +5.999974e-04 +6.437226e-04 +6.035510e-04 +5.930937e-04 +6.133570e-04 +5.962417e-04 +5.922189e-04 +7.179525e-04 +6.564995e-04 +6.300516e-04 +7.430341e-04 +6.474372e-04 +6.464658e-04 +6.808532e-04 +6.980527e-04 +6.522735e-04
+1.855000e+01 +7.907691e-01 +1.866122e-02 +5.150182e+00 +4.102068e+00 +5.494773e-04 +6.842802e-04 +5.895474e-04 +7.360655e-04 +5.965258e-04 +6.399981e-04 +6.000588e-04 +5.896621e-04 +6.098081e-04 +5.927918e-04 +5.887924e-04 +7.137984e-04 +6.527010e-04 +6.264062e-04 +7.387349e-04 +6.436911e-04 +6.427253e-04 +6.769139e-04 +6.940138e-04 +6.484994e-04
+1.856667e+01 +7.928283e-01 +1.856089e-02 +5.088442e+00 +4.182078e+00 +5.462980e-04 +6.803209e-04 +5.861362e-04 +7.318066e-04 +5.930743e-04 +6.362951e-04 +5.965869e-04 +5.862503e-04 +6.062798e-04 +5.893619e-04 +5.853856e-04 +7.096684e-04 +6.489245e-04 +6.227819e-04 +7.344606e-04 +6.399667e-04 +6.390065e-04 +6.729973e-04 +6.899982e-04 +6.447472e-04
+1.858333e+01 +7.933450e-01 +1.846034e-02 +5.010775e+00 +4.261691e+00 +5.431371e-04 +6.763846e-04 +5.827448e-04 +7.275724e-04 +5.896428e-04 +6.326135e-04 +5.931350e-04 +5.828582e-04 +6.027719e-04 +5.859519e-04 +5.819985e-04 +7.055623e-04 +6.451698e-04 +6.191786e-04 +7.302110e-04 +6.362638e-04 +6.353092e-04 +6.691034e-04 +6.860058e-04 +6.410167e-04
+1.860000e+01 +7.950594e-01 +1.836242e-02 +4.919499e+00 +4.370229e+00 +5.399945e-04 +6.724710e-04 +5.793731e-04 +7.233626e-04 +5.862311e-04 +6.289531e-04 +5.897032e-04 +5.794858e-04 +5.992842e-04 +5.825616e-04 +5.786311e-04 +7.014800e-04 +6.414369e-04 +6.155962e-04 +7.259860e-04 +6.325824e-04 +6.316333e-04 +6.652320e-04 +6.820366e-04 +6.373077e-04
+1.861667e+01 +7.975959e-01 +1.826453e-02 +4.821323e+00 +4.479124e+00 +5.368701e-04 +6.685800e-04 +5.760208e-04 +7.191773e-04 +5.828393e-04 +6.253140e-04 +5.862911e-04 +5.761329e-04 +5.958168e-04 +5.791909e-04 +5.752831e-04 +6.974212e-04 +6.377255e-04 +6.120345e-04 +7.217854e-04 +6.289223e-04 +6.279787e-04 +6.613829e-04 +6.780903e-04 +6.336202e-04
+1.863333e+01 +7.979260e-01 +1.816540e-02 +4.715494e+00 +4.578625e+00 +5.337638e-04 +6.647116e-04 +5.726880e-04 +7.150161e-04 +5.794670e-04 +6.216959e-04 +5.828989e-04 +5.727993e-04 +5.923694e-04 +5.758398e-04 +5.719546e-04 +6.933859e-04 +6.340356e-04 +6.084934e-04 +7.176092e-04 +6.252833e-04 +6.243452e-04 +6.575562e-04 +6.741669e-04 +6.299541e-04
+1.865000e+01 +7.992521e-01 +1.806911e-02 +4.604428e+00 +4.688402e+00 +5.306754e-04 +6.608656e-04 +5.693744e-04 +7.108791e-04 +5.761143e-04 +6.180988e-04 +5.795262e-04 +5.694851e-04 +5.889420e-04 +5.725080e-04 +5.686453e-04 +6.893740e-04 +6.303671e-04 +6.049726e-04 +7.134570e-04 +6.216655e-04 +6.207328e-04 +6.537516e-04 +6.702662e-04 +6.263092e-04
+1.866667e+01 +7.989520e-01 +1.797285e-02 +4.492339e+00 +4.802841e+00 +5.276049e-04 +6.570418e-04 +5.660800e-04 +7.067659e-04 +5.727809e-04 +6.145225e-04 +5.761731e-04 +5.661901e-04 +5.855344e-04 +5.691955e-04 +5.653551e-04 +6.853853e-04 +6.267198e-04 +6.014722e-04 +7.093290e-04 +6.180686e-04 +6.171412e-04 +6.499690e-04 +6.663881e-04 +6.226853e-04
+1.868333e+01 +7.978406e-01 +1.787602e-02 +4.382866e+00 +4.906325e+00 +5.245522e-04 +6.532402e-04 +5.628046e-04 +7.026766e-04 +5.694670e-04 +6.109668e-04 +5.728393e-04 +5.629141e-04 +5.821465e-04 +5.659022e-04 +5.620840e-04 +6.814198e-04 +6.230935e-04 +5.979921e-04 +7.052248e-04 +6.144926e-04 +6.135704e-04 +6.462084e-04 +6.625323e-04 +6.190825e-04
+1.870000e+01 +7.953369e-01 +1.777892e-02 +4.280705e+00 +5.002804e+00 +5.215171e-04 +6.494605e-04 +5.595482e-04 +6.986109e-04 +5.661721e-04 +6.074318e-04 +5.695249e-04 +5.596570e-04 +5.787783e-04 +5.626278e-04 +5.588317e-04 +6.774772e-04 +6.194883e-04 +5.945321e-04 +7.011444e-04 +6.109372e-04 +6.100203e-04 +6.424695e-04 +6.586989e-04 +6.155005e-04
+1.871667e+01 +7.914475e-01 +1.767906e-02 +4.190284e+00 +5.077871e+00 +5.184997e-04 +6.457028e-04 +5.563106e-04 +6.945688e-04 +5.628963e-04 +6.039173e-04 +5.662296e-04 +5.564189e-04 +5.754295e-04 +5.593725e-04 +5.555983e-04 +6.735574e-04 +6.159039e-04 +5.910922e-04 +6.970876e-04 +6.074024e-04 +6.064907e-04 +6.387522e-04 +6.548877e-04 +6.119392e-04
+1.873333e+01 +7.895597e-01 +1.758078e-02 +4.106777e+00 +5.154512e+00 +5.154997e-04 +6.419667e-04 +5.530918e-04 +6.905500e-04 +5.596394e-04 +6.004231e-04 +5.629534e-04 +5.531994e-04 +5.721001e-04 +5.561359e-04 +5.523836e-04 +6.696604e-04 +6.123403e-04 +5.876722e-04 +6.930542e-04 +6.038881e-04 +6.029816e-04 +6.350564e-04 +6.510985e-04 +6.083986e-04
+1.875000e+01 +7.862833e-01 +1.748229e-02 +4.039794e+00 +5.204343e+00 +5.125170e-04 +6.382523e-04 +5.498916e-04 +6.865545e-04 +5.564013e-04 +5.969491e-04 +5.596962e-04 +5.499986e-04 +5.687899e-04 +5.529181e-04 +5.491876e-04 +6.657859e-04 +6.087973e-04 +5.842719e-04 +6.890443e-04 +6.003940e-04 +5.994927e-04 +6.313821e-04 +6.473312e-04 +6.048785e-04
+1.876667e+01 +7.833430e-01 +1.738571e-02 +3.996468e+00 +5.246737e+00 +5.095516e-04 +6.345594e-04 +5.467099e-04 +6.825821e-04 +5.531820e-04 +5.934951e-04 +5.564579e-04 +5.468163e-04 +5.654989e-04 +5.497189e-04 +5.460099e-04 +6.619339e-04 +6.052748e-04 +5.808913e-04 +6.850576e-04 +5.969201e-04 +5.960240e-04 +6.277289e-04 +6.435858e-04 +6.013787e-04
+1.878333e+01 +7.821978e-01 +1.728938e-02 +3.986998e+00 +5.264310e+00 +5.066034e-04 +6.308878e-04 +5.435467e-04 +6.786327e-04 +5.499813e-04 +5.900612e-04 +5.532383e-04 +5.436525e-04 +5.622269e-04 +5.465382e-04 +5.428507e-04 +6.581040e-04 +6.017727e-04 +5.775303e-04 +6.810938e-04 +5.934663e-04 +5.925754e-04 +6.240969e-04 +6.398620e-04 +5.978992e-04
+1.880000e+01 +7.822770e-01 +1.719553e-02 +3.993372e+00 +5.278360e+00 +5.036722e-04 +6.272375e-04 +5.404017e-04 +6.747061e-04 +5.467991e-04 +5.866471e-04 +5.500373e-04 +5.405069e-04 +5.589739e-04 +5.433760e-04 +5.397098e-04 +6.542963e-04 +5.982910e-04 +5.741887e-04 +6.771530e-04 +5.900325e-04 +5.891468e-04 +6.204859e-04 +6.361598e-04 +5.944398e-04
+1.881667e+01 +7.804772e-01 +1.710044e-02 +4.009117e+00 +5.264179e+00 +5.007580e-04 +6.236083e-04 +5.372749e-04 +6.708023e-04 +5.436353e-04 +5.832527e-04 +5.468549e-04 +5.373795e-04 +5.557396e-04 +5.402320e-04 +5.365870e-04 +6.505107e-04 +5.948293e-04 +5.708664e-04 +6.732350e-04 +5.866186e-04 +5.857380e-04 +6.168958e-04 +6.324789e-04 +5.910004e-04
+1.883333e+01 +7.810184e-01 +1.700766e-02 +4.050643e+00 +5.223819e+00 +4.978607e-04 +6.200001e-04 +5.341663e-04 +6.669210e-04 +5.404898e-04 +5.798780e-04 +5.436908e-04 +5.342703e-04 +5.525241e-04 +5.371062e-04 +5.334823e-04 +6.467471e-04 +5.913877e-04 +5.675634e-04 +6.693397e-04 +5.832245e-04 +5.823489e-04 +6.133265e-04 +6.288194e-04 +5.875809e-04
+1.885000e+01 +7.825854e-01 +1.691479e-02 +4.103162e+00 +5.164025e+00 +4.949801e-04 +6.164127e-04 +5.310756e-04 +6.630622e-04 +5.373626e-04 +5.765229e-04 +5.405452e-04 +5.311791e-04 +5.493273e-04 +5.339985e-04 +5.303956e-04 +6.430052e-04 +5.879660e-04 +5.642795e-04 +6.654669e-04 +5.798500e-04 +5.789794e-04 +6.097779e-04 +6.251811e-04 +5.841811e-04
+1.886667e+01 +7.862673e-01 +1.682380e-02 +4.177887e+00 +5.103872e+00 +4.921161e-04 +6.128461e-04 +5.280028e-04 +6.592257e-04 +5.342534e-04 +5.731871e-04 +5.374176e-04 +5.281057e-04 +5.461489e-04 +5.309088e-04 +5.273267e-04 +6.392849e-04 +5.845641e-04 +5.610145e-04 +6.616165e-04 +5.764950e-04 +5.756295e-04 +6.062497e-04 +6.215638e-04 +5.808011e-04
+1.888333e+01 +7.883041e-01 +1.673182e-02 +4.264621e+00 +5.024357e+00 +4.892687e-04 +6.093002e-04 +5.249478e-04 +6.554114e-04 +5.311622e-04 +5.698706e-04 +5.343082e-04 +5.250501e-04 +5.429889e-04 +5.278369e-04 +5.242756e-04 +6.355862e-04 +5.811818e-04 +5.577685e-04 +6.577883e-04 +5.731594e-04 +5.722988e-04 +6.027420e-04 +6.179674e-04 +5.774406e-04
+1.890000e+01 +7.926123e-01 +1.664188e-02 +4.378542e+00 +4.936328e+00 +4.864379e-04 +6.057748e-04 +5.219104e-04 +6.516192e-04 +5.280889e-04 +5.665734e-04 +5.312167e-04 +5.220122e-04 +5.398472e-04 +5.247829e-04 +5.212422e-04 +6.319089e-04 +5.778192e-04 +5.545413e-04 +6.539823e-04 +5.698432e-04 +5.689875e-04 +5.992545e-04 +6.143918e-04 +5.740995e-04
+1.891667e+01 +7.942350e-01 +1.655073e-02 +4.473738e+00 +4.835716e+00 +4.836233e-04 +6.022697e-04 +5.188907e-04 +6.478489e-04 +5.250334e-04 +5.632952e-04 +5.281431e-04 +5.189919e-04 +5.367237e-04 +5.217465e-04 +5.182263e-04 +6.282528e-04 +5.744760e-04 +5.513327e-04 +6.501984e-04 +5.665461e-04 +5.656953e-04 +5.957872e-04 +6.108369e-04 +5.707777e-04
+1.893333e+01 +7.987329e-01 +1.646272e-02 +4.588277e+00 +4.731623e+00 +4.808251e-04 +5.987850e-04 +5.158884e-04 +6.441004e-04 +5.219955e-04 +5.600360e-04 +5.250874e-04 +5.159890e-04 +5.336182e-04 +5.187276e-04 +5.152278e-04 +6.246177e-04 +5.711521e-04 +5.481427e-04 +6.464363e-04 +5.632680e-04 +5.624222e-04 +5.923401e-04 +6.073026e-04 +5.674752e-04
+1.895000e+01 +8.020307e-01 +1.637403e-02 +4.702367e+00 +4.619271e+00 +4.780431e-04 +5.953204e-04 +5.129035e-04 +6.403736e-04 +5.189753e-04 +5.567957e-04 +5.220492e-04 +5.130035e-04 +5.305307e-04 +5.157263e-04 +5.122468e-04 +6.210037e-04 +5.678475e-04 +5.449713e-04 +6.426960e-04 +5.600090e-04 +5.591681e-04 +5.889128e-04 +6.037887e-04 +5.641918e-04
+1.896667e+01 +8.024784e-01 +1.628398e-02 +4.809613e+00 +4.508260e+00 +4.752771e-04 +5.918759e-04 +5.099358e-04 +6.366684e-04 +5.159725e-04 +5.535741e-04 +5.190287e-04 +5.100352e-04 +5.274610e-04 +5.127423e-04 +5.092830e-04 +6.174106e-04 +5.645619e-04 +5.418181e-04 +6.389774e-04 +5.567688e-04 +5.559327e-04 +5.855054e-04 +6.002952e-04 +5.609274e-04
+1.898333e+01 +8.037884e-01 +1.619494e-02 +4.909295e+00 +4.397680e+00 +4.725272e-04 +5.884513e-04 +5.069854e-04 +6.329846e-04 +5.129870e-04 +5.503712e-04 +5.160256e-04 +5.070841e-04 +5.244092e-04 +5.097755e-04 +5.063363e-04 +6.138383e-04 +5.612954e-04 +5.386833e-04 +6.352803e-04 +5.535473e-04 +5.527161e-04 +5.821177e-04 +5.968219e-04 +5.576819e-04
+1.900000e+01 +8.020952e-01 +1.610369e-02 +5.000236e+00 +4.295551e+00 +4.697932e-04 +5.850465e-04 +5.040520e-04 +6.293222e-04 +5.100189e-04 +5.471868e-04 +5.130399e-04 +5.041501e-04 +5.213749e-04 +5.068260e-04 +5.034066e-04 +6.102868e-04 +5.580478e-04 +5.355666e-04 +6.316046e-04 +5.503444e-04 +5.495181e-04 +5.787496e-04 +5.933686e-04 +5.544551e-04
+1.901667e+01 +8.000761e-01 +1.601263e-02 +5.079791e+00 +4.200026e+00 +4.670750e-04 +5.816615e-04 +5.011356e-04 +6.256810e-04 +5.070679e-04 +5.440208e-04 +5.100715e-04 +5.012331e-04 +5.183583e-04 +5.038935e-04 +5.004940e-04 +6.067557e-04 +5.548190e-04 +5.324679e-04 +6.279501e-04 +5.471601e-04 +5.463386e-04 +5.754010e-04 +5.899354e-04 +5.512471e-04
[truncated: 230,651 more chars]
