# Supplementary material for: Visual motion perception as online hierarchical inference
Source: Nat Commun. 2022 Dec 1;13:7403. doi: 10.1038/s41467-022-34805-5 (PMC9715570; doi:10.1038/s41467-022-34805-5)
Supplement: Supplementary file 10 — Source Data [file 41467_2022_34805_MOESM10_ESM.zip › Supplementary_Figure_S6b.txt]

# COLUMNS: | t | mu_1_x | mu_2_x | mu_3_x | mu_4_x | mu_5_x | mu_6_x | mu_7_x | mu_8_x | mu_9_x | mu_10_x | mu_11_x | mu_12_x | mu_13_x | mu_14_x | mu_15_x | mu_16_x | mu_17_x | mu_18_x | mu_19_x | mu_20_x | mu_21_x | mu_22_x | mu_23_x | mu_24_x |
+0.000000e+00 +0.000000e+00 +0.000000e+00 +0.000000e+00 +0.000000e+00 +0.000000e+00 +0.000000e+00 +0.000000e+00 +0.000000e+00 +0.000000e+00 +0.000000e+00 +0.000000e+00 +0.000000e+00 +0.000000e+00 +0.000000e+00 +0.000000e+00 +0.000000e+00 +0.000000e+00 +0.000000e+00 +0.000000e+00 +0.000000e+00 +0.000000e+00 +0.000000e+00 +0.000000e+00 +0.000000e+00
+1.666667e-02 +4.258858e-01 +4.289051e-01 -5.102252e-01 +1.098680e+00 -1.218363e-01 -7.839721e-02 -6.511539e-02 -1.109343e-01 -1.391121e-01 -2.206969e-01 -1.997180e-01 -1.083058e-01 -1.556761e-01 -9.606569e-02 +2.603738e-01 +2.683619e-01 +1.754211e-01 +3.354519e-01 +2.885466e-01 +2.668414e-01 +3.424707e-01 +2.635247e-01 +2.669077e-01 +3.225018e-01
+3.333333e-02 +4.033098e-01 +4.120067e-01 -6.168756e-01 +1.311262e+00 -1.137366e-01 -1.540001e-01 -1.666666e-01 -1.211215e-01 -1.759657e-01 -1.918915e-01 -2.016300e-01 -1.336206e-01 -1.193917e-01 -1.090884e-01 +2.413135e-01 +3.274984e-01 +2.626298e-01 +3.807785e-01 +2.571614e-01 +2.540589e-01 +2.872037e-01 +2.618838e-01 +3.377219e-01 +3.255493e-01
+5.000000e-02 +3.835587e-01 +4.027147e-01 -6.020674e-01 +1.397204e+00 -1.302036e-01 -1.898713e-01 -2.303966e-01 -1.307858e-01 -8.653833e-02 -1.614613e-01 -8.650855e-02 -1.043451e-01 -1.852420e-01 -8.679651e-02 +2.524972e-01 +2.813775e-01 +2.496251e-01 +3.352318e-01 +3.104431e-01 +2.838676e-01 +2.616321e-01 +2.440788e-01 +2.922455e-01 +2.975076e-01
+6.666667e-02 +3.714002e-01 +3.884503e-01 -5.409134e-01 +1.394073e+00 -1.048384e-01 -1.380027e-01 -1.548513e-01 -1.545868e-01 -1.131958e-01 -1.876244e-01 -1.255354e-01 -6.182079e-02 -1.349771e-01 -5.342876e-02 +2.434165e-01 +2.707272e-01 +2.508361e-01 +2.459206e-01 +2.296094e-01 +2.754500e-01 +2.717340e-01 +2.097955e-01 +3.212840e-01 +2.563881e-01
+8.333333e-02 +3.309069e-01 +3.508385e-01 -5.403536e-01 +1.413785e+00 -1.652770e-01 -1.037616e-01 -1.178034e-01 -7.294583e-02 -1.232611e-01 -1.816040e-01 -9.206652e-02 -9.675957e-02 -1.219751e-01 -7.020616e-02 +2.335598e-01 +2.693376e-01 +2.793200e-01 +1.975595e-01 +1.748267e-01 +2.175233e-01 +2.525699e-01 +2.374931e-01 +2.525007e-01 +2.565343e-01
+1.000000e-01 +3.056958e-01 +3.293864e-01 -5.012725e-01 +1.401859e+00 -1.588666e-01 -8.408789e-02 -2.112905e-01 -6.477370e-02 -1.037038e-01 -1.392948e-01 -1.063063e-01 -1.136268e-01 -5.172238e-02 +7.132186e-03 +1.859622e-01 +1.278584e-01 +2.538215e-01 +1.898281e-01 +1.972088e-01 +2.146120e-01 +2.354479e-01 +2.855979e-01 +2.435631e-01 +2.273521e-01
+1.166667e-01 +2.627346e-01 +2.881602e-01 -4.925941e-01 +1.351632e+00 -8.383401e-02 -1.126634e-01 -1.346741e-01 -1.001814e-01 -6.888926e-02 -1.001870e-01 -8.817101e-02 -1.640785e-01 -4.527418e-02 -3.877786e-02 +1.744480e-01 +1.636369e-01 +2.284113e-01 +1.794372e-01 +2.253838e-01 +2.109056e-01 +1.560851e-01 +2.213627e-01 +2.290277e-01 +1.567020e-01
+1.333333e-01 +2.592557e-01 +2.815207e-01 -4.174073e-01 +1.300342e+00 -8.685476e-02 -8.616912e-02 -8.535964e-02 -9.585198e-02 -3.753364e-02 -3.645891e-02 -1.011669e-01 -1.345402e-01 -6.683892e-02 -5.821979e-02 +1.702272e-01 +1.098792e-01 +1.432444e-01 +2.339911e-01 +1.826033e-01 +2.392855e-01 +1.447420e-01 +1.647310e-01 +2.027694e-01 +1.645676e-01
+1.500000e-01 +2.252241e-01 +2.509035e-01 -3.875151e-01 +1.213252e+00 -4.592579e-02 -1.017728e-02 -8.610035e-02 -1.223463e-01 -8.685560e-02 -8.697274e-02 -1.325772e-01 -2.290673e-02 -2.996791e-02 -7.586374e-02 +1.956020e-01 +8.535628e-02 +2.078478e-01 +1.381043e-01 +1.187289e-01 +2.260880e-01 +1.018687e-01 +1.969484e-01 +1.686567e-01 +1.130519e-01
+1.666667e-01 +1.918760e-01 +2.153077e-01 -3.832104e-01 +1.130431e+00 -9.478143e-02 -2.792935e-02 -6.529919e-02 -7.213925e-02 -5.419788e-02 -8.828220e-02 -1.427471e-01 -3.747211e-02 +1.212420e-02 -6.264290e-02 +2.005677e-01 +1.185386e-01 +1.347052e-01 +1.475038e-01 +1.208175e-01 +2.213739e-01 +4.325451e-02 +1.168745e-01 +1.591504e-01 +1.148132e-01
+1.833333e-01 +1.613012e-01 +1.973110e-01 -3.338326e-01 +1.036100e+00 -6.738283e-02 -1.117770e-01 -4.656127e-02 -4.059638e-02 -8.322621e-02 -4.840760e-02 -1.846290e-01 +1.824314e-02 +5.546326e-02 -3.423673e-02 +2.020431e-01 +1.312678e-01 +1.005515e-01 +1.259241e-01 +1.225964e-01 +2.006075e-01 +1.243988e-02 +1.305251e-01 +1.659368e-01 +1.900415e-02
+2.000000e-01 +1.469979e-01 +1.706701e-01 -2.595647e-01 +8.591969e-01 -7.263658e-02 -3.998973e-02 -9.565788e-02 -2.418499e-02 -6.265018e-02 -1.188764e-01 -1.268202e-01 -1.501016e-02 +1.033109e-01 +9.556336e-03 +2.108651e-01 +7.692205e-02 +1.850734e-01 +9.279622e-02 +7.198770e-02 +7.109648e-02 +2.122167e-02 +9.331424e-02 +9.924924e-02 +8.723269e-02
+2.166667e-01 +1.294254e-01 +1.497894e-01 -1.901968e-01 +7.100936e-01 +2.415148e-02 -3.936398e-02 -6.289652e-02 +3.250628e-02 -1.428580e-02 -1.510393e-01 -1.175853e-01 -8.749111e-02 +5.857956e-02 -2.822786e-03 +1.661603e-01 +5.055025e-02 +1.095315e-01 +1.284391e-01 +7.765783e-02 +4.876364e-02 +8.354863e-02 +3.397955e-02 +5.566129e-02 +8.465377e-02
+2.333333e-01 +1.137850e-01 +1.271567e-01 -2.083070e-01 +6.618080e-01 +6.455012e-02 -8.253052e-02 -4.531802e-02 +1.777293e-02 -5.369964e-02 -1.086951e-01 -2.065408e-02 -9.603237e-02 -2.467974e-02 +1.671844e-02 +8.771923e-02 +1.362673e-02 +1.225964e-01 +1.047437e-01 -1.138519e-02 +5.353635e-02 +1.056766e-01 +1.012900e-01 +7.647382e-02 +9.450492e-02
+2.500000e-01 +7.584664e-02 +9.797585e-02 -8.781541e-02 +4.175809e-01 +7.100578e-02 -1.308679e-01 -6.688858e-02 +1.126604e-02 -5.818577e-02 -8.838116e-02 -1.320845e-02 -5.847686e-02 +5.586602e-02 +4.317270e-02 +5.515038e-02 +7.197510e-02 -1.516157e-02 +6.531262e-02 +4.602515e-02 +6.970384e-02 +6.394537e-02 +2.053272e-02 +3.809230e-02 +1.298559e-01
+2.666667e-01 +5.321877e-02 +6.776269e-02 -5.381416e-02 +2.703553e-01 +7.320098e-02 -1.382588e-01 -3.012298e-02 +1.494999e-02 -6.820093e-02 -4.057441e-02 +2.565532e-03 -3.149310e-02 +1.531832e-02 +1.457261e-02 +3.836612e-02 +8.325886e-02 -1.214144e-02 -1.821205e-03 +6.853560e-02 +5.521062e-02 +8.937248e-02 +6.244675e-04 +2.916381e-02 +5.865402e-02
+2.833333e-01 +3.055164e-02 +3.525658e-02 -5.476721e-02 +1.509389e-01 +6.409662e-02 -1.084506e-01 -4.337651e-02 +3.207773e-02 -7.245643e-02 -2.165760e-02 +1.811208e-03 -1.354610e-02 +1.474944e-02 -1.098980e-02 +8.833534e-03 +6.481805e-02 -1.432813e-02 +2.384736e-02 +4.586004e-02 +9.699352e-02 +6.864909e-02 -3.178864e-02 +2.185861e-02 +2.322539e-02
+3.000000e-01 +9.724799e-03 +3.218721e-03 +5.579526e-02 -6.960817e-02 +2.359149e-02 -3.178521e-02 -4.306098e-02 +5.219353e-02 -5.154692e-02 +4.204409e-02 -1.131432e-02 -5.876687e-02 +1.810566e-02 -1.923479e-02 +1.883301e-02 +1.368828e-01 -5.160378e-02 -5.898032e-03 -8.005468e-03 +1.609291e-02 -1.750401e-02 -5.535385e-02 +1.027837e-01 +2.503019e-02
+3.166667e-01 -3.928691e-02 -3.756787e-02 +3.220015e-03 -1.727692e-01 -1.673695e-02 +6.563254e-02 -4.931761e-02 +1.680998e-03 -4.776096e-02 +7.885589e-02 -6.766007e-02 -7.816688e-03 +8.847565e-03 -4.134067e-02 +2.936915e-02 +5.921691e-02 +1.546189e-02 -9.416271e-03 +6.953279e-02 -2.912269e-02 -1.016933e-02 -1.077664e-02 +5.125598e-02 -9.832604e-02
+3.333333e-01 -6.373053e-02 -5.462153e-02 +6.739163e-02 -2.834921e-01 -2.415286e-02 +4.504440e-02 -4.930993e-02 +8.799748e-03 -5.135640e-03 +2.417767e-02 +7.928614e-03 -2.595285e-02 -1.220759e-02 -1.354286e-02 +4.638671e-02 +3.289610e-02 -5.944620e-03 -4.841045e-02 +3.352965e-02 -8.354500e-02 -1.223338e-02 +6.514813e-03 +9.019704e-02 -7.311892e-02
+3.500000e-01 -8.955702e-02 -7.503958e-02 +2.228012e-01 -4.730389e-01 -2.522340e-02 +4.391186e-02 -1.515112e-02 -1.789480e-02 -2.223628e-02 -4.177028e-02 +2.825327e-02 -1.752090e-02 +4.252542e-02 +4.799728e-02 +3.951096e-03 +8.065578e-03 +3.291437e-02 -3.696957e-02 -2.300959e-02 -6.492635e-03 -9.227154e-03 -6.398141e-02 +4.667642e-02 -8.036938e-02
+3.666667e-01 -1.400401e-01 -1.167562e-01 +2.228296e-01 -6.188667e-01 -7.121521e-03 +1.111562e-01 -5.209909e-02 -1.111723e-02 -1.015021e-02 -5.291760e-02 +1.670050e-02 -2.188858e-02 +4.489695e-02 +1.926904e-02 -3.673113e-02 -2.438198e-02 +2.061485e-03 -5.078470e-02 -4.376294e-02 -1.267120e-01 +1.124688e-02 +1.504876e-02 +9.121840e-02 -6.073181e-02
+3.833333e-01 -1.485963e-01 -1.322924e-01 +3.227647e-01 -7.407242e-01 -1.553448e-02 +1.306815e-01 +1.645575e-02 -2.214334e-02 -4.273225e-02 +3.516165e-02 -4.467191e-02 +3.285987e-02 +3.962281e-02 -4.094577e-02 -2.762940e-02 -5.389189e-02 +2.517028e-02 -6.289179e-02 -6.613584e-02 -8.186911e-02 +5.858449e-03 -1.836233e-02 +3.630068e-02 -5.717497e-02
+4.000000e-01 -1.752370e-01 -1.707068e-01 +3.361178e-01 -8.836902e-01 +1.059395e-02 +9.113607e-02 -2.444477e-02 +5.962935e-02 -1.530935e-02 +2.277911e-02 -6.148477e-02 +4.204499e-02 +7.511862e-03 -4.568733e-02 -5.322811e-02 -3.437832e-02 -2.056341e-02 -8.480589e-02 -4.273510e-02 -9.980751e-02 +2.042961e-02 -5.115857e-02 -3.580746e-02 +1.096483e-02
+4.166667e-01 -1.980373e-01 -2.031414e-01 +3.968354e-01 -1.040350e+00 +1.174197e-02 +7.126509e-02 +8.095875e-03 +4.676168e-02 -1.171245e-01 +9.778471e-02 -4.666264e-02 +2.794308e-02 +1.984907e-02 -3.360361e-03 -1.073234e-01 -8.251339e-02 -9.196593e-02 -7.246791e-02 -4.013008e-03 -5.665371e-02 -9.796882e-03 -4.110020e-02 +1.359292e-02 -1.986593e-02
+4.333333e-01 -2.275805e-01 -2.320727e-01 +3.903684e-01 -1.142030e+00 +8.517313e-03 +1.509106e-01 -5.067171e-02 +6.900193e-02 -1.081551e-01 +9.224505e-02 -6.684696e-03 -3.015377e-02 -1.891783e-02 +1.938384e-02 -1.109894e-01 -3.979244e-02 -1.379646e-01 -6.277227e-02 -3.228100e-02 +2.306902e-03 -4.509348e-02 +1.635959e-02 -5.036010e-02 -5.881220e-02
+4.500000e-01 -2.272083e-01 -2.407225e-01 +4.537785e-01 -1.220776e+00 -1.567488e-02 +9.648433e-02 -1.731083e-02 +5.875383e-02 -5.346939e-02 -1.073017e-02 +3.622440e-02 +4.163678e-02 -2.749094e-02 +2.221480e-02 -1.429401e-01 -1.668432e-03 -5.747505e-02 -6.177956e-02 -7.510787e-02 -3.501152e-02 -4.090618e-02 -6.407309e-02 -8.657003e-02 +6.429442e-03
+4.666667e-01 -2.466724e-01 -2.652048e-01 +4.991491e-01 -1.354756e+00 +2.581736e-02 +6.586390e-02 +1.919859e-02 +2.699086e-02 -1.539633e-02 +1.104307e-02 +4.239042e-02 +1.596467e-02 -2.802351e-02 -2.006912e-02 -1.350076e-01 -1.405326e-02 -7.135282e-02 -2.613257e-02 -6.691858e-02 -7.781951e-02 -6.536840e-02 -5.609562e-02 -7.441549e-02 -2.631107e-02
+4.833333e-01 -2.653571e-01 -2.887110e-01 +5.480156e-01 -1.496667e+00 -1.662808e-02 +5.981278e-02 +5.254825e-03 +5.227450e-02 -1.488920e-02 +3.807923e-02 +7.837217e-02 +7.660303e-03 -3.182546e-02 -1.466623e-02 -7.114085e-02 -1.921819e-02 -9.969982e-02 -1.028943e-01 -6.510900e-02 -6.345238e-02 -6.685379e-02 -9.150147e-02 -5.857176e-02 -3.130491e-02
+5.000000e-01 -2.750314e-01 -2.907966e-01 +6.129102e-01 -1.573451e+00 +7.771695e-03 +9.584374e-02 +1.043391e-02 +1.082518e-02 -6.700803e-02 -3.199156e-02 +7.832550e-02 +4.124897e-02 +2.411310e-02 +1.690959e-02 -1.259078e-01 -5.191852e-02 -9.433741e-02 -2.815744e-02 -9.014256e-02 -5.520325e-02 -1.974948e-02 -1.466899e-01 -8.563495e-02 +6.904119e-04
+5.166667e-01 -3.057619e-01 -3.241861e-01 +5.112007e-01 -1.665087e+00 +3.020663e-03 +2.037440e-02 +3.461940e-02 -5.345434e-03 -6.433827e-03 +3.334992e-02 +1.166104e-02 +3.671570e-02 +1.550478e-02 -1.605773e-03 -5.831009e-02 -1.529526e-01 -5.477436e-02 -5.500686e-02 -5.338641e-02 -3.146171e-02 -3.863061e-02 -1.249558e-01 -1.126671e-01 -3.206327e-02
+5.333333e-01 -2.952037e-01 -3.156704e-01 +6.074758e-01 -1.740752e+00 -1.630728e-02 +3.623665e-03 +2.725747e-02 -2.305294e-02 +5.407993e-02 +4.480381e-02 -1.071356e-02 +5.931076e-02 -5.193045e-03 +2.086638e-02 -6.811524e-02 -1.031267e-01 -3.661029e-02 -8.057700e-02 -3.637620e-02 -1.492825e-02 -7.027804e-02 -1.129144e-01 -1.525010e-01 -5.004696e-02
+5.500000e-01 -2.957789e-01 -3.084299e-01 +6.672601e-01 -1.801041e+00 -2.145750e-02 +3.944745e-02 +3.571762e-02 -2.339735e-02 -8.904072e-04 -1.837679e-02 +1.741524e-04 +6.324507e-02 +7.625421e-02 +3.611233e-02 -7.574591e-02 -9.491927e-02 -3.562326e-02 -7.623281e-02 -5.488170e-02 +3.435109e-03 -9.817139e-02 -6.348904e-02 -1.751079e-01 -5.218521e-02
+5.666667e-01 -2.977854e-01 -3.137183e-01 +6.140580e-01 -1.827784e+00 -2.449521e-02 +5.947755e-02 +2.900687e-02 -1.981162e-02 -2.407314e-02 -1.383813e-02 -4.467247e-02 +6.728610e-02 +5.860827e-02 +7.988579e-02 -5.490806e-02 -5.327664e-02 -9.458341e-02 -9.880580e-02 -4.853054e-02 -3.166850e-02 -1.205593e-01 -5.745450e-02 -9.799361e-02 -4.524147e-02
+5.833333e-01 -2.910401e-01 -3.135236e-01 +6.024411e-01 -1.871811e+00 -3.032826e-02 +1.630249e-02 +3.792228e-02 -3.643480e-04 -3.295455e-03 +6.098968e-03 -2.753031e-02 +1.902593e-02 +3.298130e-02 +1.072310e-01 -4.965419e-02 -6.694289e-02 -1.193400e-01 -6.690025e-02 -2.097189e-02 -3.970109e-02 -1.456468e-01 +8.153030e-03 -1.217876e-01 -6.975711e-02
+6.000000e-01 -3.024392e-01 -3.068929e-01 +5.484593e-01 -1.843251e+00 -8.347384e-03 +6.049480e-02 +2.428121e-02 +3.744828e-02 +6.099288e-02 -6.572019e-02 -5.536806e-02 +3.063076e-03 +1.581972e-02 +7.264440e-02 -3.011079e-02 -4.494169e-03 -1.144698e-01 -4.075189e-02 -7.519341e-02 -7.329474e-02 -5.051368e-02 -4.100118e-02 -1.400134e-01 -9.849546e-02
+6.166667e-01 -2.798820e-01 -3.030335e-01 +5.827202e-01 -1.924214e+00 +5.520634e-03 +3.381475e-02 +1.100048e-02 +2.737758e-02 +9.273210e-02 -5.684770e-02 -1.652993e-02 +4.524207e-03 +2.231632e-03 +4.765818e-02 -5.891975e-02 +1.093115e-02 -9.137331e-02 -4.041105e-02 -7.828963e-02 -9.668843e-02 -5.182725e-02 -7.438246e-02 -1.184378e-01 -7.116730e-02
+6.333333e-01 -2.744113e-01 -2.988527e-01 +5.435419e-01 -1.925173e+00 +6.229424e-02 +4.933366e-02 +2.047779e-02 +3.085852e-02 +3.523676e-02 -5.518586e-02 -1.018625e-02 -9.487412e-03 +1.202129e-02 +1.396168e-02 -7.492456e-02 -2.080716e-03 -5.711955e-02 -6.087800e-02 -1.049891e-01 -7.964721e-02 -4.696307e-02 -3.290847e-02 -1.082812e-01 -7.743097e-02
+6.500000e-01 -2.536430e-01 -2.863988e-01 +4.966463e-01 -1.868116e+00 -2.065318e-02 +5.722900e-02 +4.483878e-02 +3.733925e-02 +5.107488e-02 -5.766879e-02 -3.615855e-02 -2.402328e-02 +3.121317e-02 +5.602583e-02 -7.463677e-02 -5.048950e-03 -3.014962e-02 -1.090841e-01 -8.805290e-02 +6.035227e-03 -1.134021e-02 -7.870161e-02 -1.732195e-01 -6.030674e-02
+6.666667e-01 -2.367347e-01 -2.751143e-01 +4.683708e-01 -1.836715e+00 -2.152076e-02 +4.317291e-02 +6.203691e-02 +6.251734e-02 +2.797980e-02 -4.112722e-02 -1.155487e-02 -3.429901e-02 -2.157069e-02 +6.270296e-02 -7.983380e-02 -2.594103e-02 -8.327980e-02 -6.844307e-02 -6.975925e-02 +2.120292e-02 -6.962101e-02 -7.743911e-02 -6.096720e-02 -6.368358e-02
+6.833333e-01 -2.150156e-01 -2.625329e-01 +4.701171e-01 -1.830667e+00 -3.776943e-02 +1.215276e-01 +8.481176e-02 +3.196437e-02 +2.510984e-02 -1.958271e-02 +9.134616e-03 -5.259683e-02 -5.420798e-02 +3.305071e-02 -4.616225e-02 -3.231066e-03 -1.000076e-01 -3.006554e-02 -6.985723e-03 -2.471216e-02 -8.507459e-02 -9.543255e-02 -8.588695e-02 -8.344836e-02
+7.000000e-01 -1.962706e-01 -2.463831e-01 +4.352737e-01 -1.750125e+00 -9.175192e-03 +6.720716e-02 +4.763763e-03 +2.875693e-02 +4.045173e-02 +1.733236e-02 -2.017172e-03 -4.325733e-02 -3.272470e-02 +5.166101e-02 -3.377657e-02 -5.125836e-02 -4.427171e-02 -7.379767e-02 +2.303844e-02 -7.157931e-02 -4.438532e-02 -1.008200e-01 -5.895051e-02 -6.582136e-02
+7.166667e-01 -1.958200e-01 -2.312306e-01 +3.470665e-01 -1.598189e+00 -3.438340e-02 +1.965410e-02 +5.214968e-02 +9.072082e-03 +3.154975e-02 +7.323804e-02 -3.035058e-02 -3.906299e-02 -2.318854e-02 +3.726441e-02 -5.134452e-02 -3.720623e-02 -3.678628e-02 -8.777494e-02 +9.282041e-03 -5.725749e-02 -4.620222e-02 -5.623047e-02 -1.009788e-02 -8.762141e-02
+7.333333e-01 -1.887019e-01 -2.144930e-01 +3.751170e-01 -1.582867e+00 -3.096061e-02 -4.226219e-02 +4.154013e-02 -1.469723e-02 -7.714155e-03 +3.916339e-02 -1.051082e-02 +3.665007e-02 +1.633760e-02 +6.256479e-02 -1.623177e-02 -3.979183e-02 -3.606150e-02 +5.119756e-03 -2.019734e-02 -9.086482e-02 -6.726999e-02 -6.679700e-02 -4.728421e-02 -6.128834e-02
+7.500000e-01 -1.700709e-01 -1.947295e-01 +3.391574e-01 -1.455009e+00 +2.129468e-02 -1.570405e-02 +9.098365e-03 -3.830512e-02 +1.594868e-02 +1.915942e-02 -5.605516e-02 +2.850913e-02 +4.597182e-02 +5.032536e-02 -3.590881e-02 -3.907999e-02 -5.327528e-02 +1.110064e-02 -1.913458e-02 -7.936039e-02 -2.762038e-02 -2.954387e-02 -8.921484e-02 -4.443014e-02
+7.666667e-01 -1.392827e-01 -1.690358e-01 +3.384224e-01 -1.327185e+00 +1.391625e-02 -2.015490e-02 +2.502015e-03 +3.632460e-03 -2.141067e-02 +2.929867e-02 -7.373706e-02 +2.572474e-02 +3.482649e-02 +8.564474e-02 -7.635184e-02 -6.257643e-02 -2.762472e-02 +9.614960e-03 -2.103318e-02 -3.063546e-02 -3.064436e-02 +1.740566e-02 -9.497756e-02 -4.670211e-02
+7.833333e-01 -1.282085e-01 -1.655242e-01 +2.256291e-01 -1.193292e+00 +2.617251e-02 -3.779054e-02 +1.984862e-02 +5.508511e-02 -2.326964e-03 -6.251311e-03 -6.520154e-02 +7.264394e-03 +3.436013e-02 +2.346339e-02 -2.766620e-02 -5.911389e-02 -2.967469e-02 -3.014491e-02 -6.692732e-03 -3.336975e-02 -2.940302e-02 +4.162579e-03 -9.574228e-02 -1.873630e-02
+8.000000e-01 -1.029578e-01 -1.322306e-01 +2.598116e-01 -1.044713e+00 +4.445147e-02 -1.166224e-02 +1.617273e-02 +6.294752e-02 +4.737806e-03 -5.846002e-02 -6.884666e-02 +1.755391e-02 +2.115877e-02 +3.242988e-02 -1.161574e-02 -8.586893e-02 -3.490018e-03 -7.340642e-02 +1.391859e-02 -5.820197e-02 -5.858380e-02 +1.747834e-02 +6.362850e-03 -1.336966e-02
+8.166667e-01 -8.784795e-02 -1.125702e-01 +2.369442e-01 -9.092232e-01 +2.491041e-02 -4.050067e-02 -2.594791e-02 +7.919496e-02 +2.134862e-02 -1.852435e-02 -9.535203e-02 +2.527723e-02 +3.885615e-02 +4.093734e-02 -7.279869e-02 -4.960387e-02 -8.165709e-03 -5.008590e-02 -8.888843e-03 -5.755863e-02 -1.160931e-02 +4.133355e-02 -5.232553e-02 +2.773370e-02
+8.333333e-01 -7.327496e-02 -1.007681e-01 +1.491463e-01 -7.453277e-01 +3.559750e-02 -7.851257e-03 -4.336652e-03 +7.150117e-02 +1.919017e-02 -9.129234e-03 -8.433962e-02 +5.928156e-03 -1.451997e-02 +2.143697e-02 -1.010817e-01 -4.532470e-02 -1.377793e-02 -4.498920e-02 +2.395582e-02 -4.825097e-02 +2.061523e-02 +4.961571e-03 -4.563828e-02 +4.356663e-02
+8.500000e-01 -4.906998e-02 -7.834529e-02 +1.359331e-01 -5.971003e-01 +1.262575e-02 -9.129952e-03 +1.852192e-02 -1.448531e-02 +3.222409e-02 +1.781108e-02 -5.580904e-02 -1.348869e-03 +5.258121e-03 +2.379437e-02 -3.823798e-02 -6.662490e-02 +2.694619e-02 -4.481287e-02 +1.760830e-02 -2.085867e-02 -1.469976e-02 -1.728283e-02 -4.328081e-02 +3.888842e-02
+8.666667e-01 -2.912335e-02 -6.026629e-02 +4.822781e-02 -3.963756e-01 +4.502838e-03 -2.480183e-02 +3.855685e-02 -2.160727e-03 +3.063112e-02 +3.073716e-02 -9.111461e-03 -2.026403e-02 +3.167609e-02 -5.650536e-02 -1.299657e-02 -3.407336e-02 +2.426055e-02 -1.492758e-02 -4.421323e-02 -1.701445e-02 +1.525569e-02 -2.537463e-02 -8.618589e-02 +7.294419e-02
+8.833333e-01 -2.627705e-02 -3.948448e-02 +1.755795e-02 -2.403588e-01 +1.707544e-02 -3.936649e-03 +2.110772e-02 +1.913464e-02 -4.897066e-02 +3.086063e-02 +1.013427e-02 -3.117342e-02 +5.702095e-02 -4.805038e-02 -2.501479e-02 -3.878708e-03 -1.285551e-02 +1.222251e-02 -8.227127e-03 -5.534274e-02 +4.219052e-02 -9.243766e-03 -4.359539e-02 +2.077464e-02
+9.000000e-01 +3.419907e-03 -3.849221e-03 +4.889530e-02 -5.535943e-02 +2.723018e-02 +2.395975e-02 +1.820397e-02 -1.357816e-02 -2.786880e-02 -1.719231e-02 +1.493210e-02 -7.698660e-03 +3.567519e-02 -3.182944e-02 -3.947839e-02 +2.036579e-02 -1.678995e-02 +7.966785e-03 -1.568795e-02 -5.352386e-02 +5.100420e-02 +1.732504e-02 -5.385908e-02 +3.993689e-02
+9.166667e-01 +1.240591e-02 +1.447391e-02 -3.904476e-02 +1.330579e-01 +2.834495e-02 -1.609945e-02 +1.418717e-03 -4.676588e-02 +2.155505e-02 -3.381254e-02 -2.512710e-02 -5.708248e-04 +6.170501e-02 +8.171632e-04 -4.054209e-02 +3.142579e-02 +5.846405e-03 -3.435951e-03 -2.376193e-02 -3.487697e-02 +5.063648e-02 +8.538368e-03 +1.020363e-02 +5.172264e-03
+9.333333e-01 +4.028258e-02 +3.850640e-02 -7.003074e-02 +3.001938e-01 +1.423645e-02 -6.447559e-03 +5.015732e-04 -3.984264e-02 +3.346904e-02 -2.184639e-02 -1.058176e-02 -5.332722e-03 -9.725014e-03 +3.007800e-02 -6.844202e-02 +5.727326e-02 +9.725416e-04 +4.018072e-03 +1.258036e-02 -1.029995e-02 +3.426910e-02 +1.661904e-02 -1.220231e-02 +9.982291e-03
+9.500000e-01 +6.156478e-02 +5.947490e-02 -1.340993e-01 +4.729437e-01 +3.529519e-02 -2.971961e-02 -2.343938e-02 -2.947549e-02 +2.171304e-02 -3.041356e-02 -5.738933e-02 +1.343179e-02 +3.424192e-02 +3.107933e-02 -5.920290e-02 +2.986422e-02 +4.377596e-02 +2.595554e-02 +1.953067e-03 -3.673573e-02 +2.720874e-02 +4.184789e-02 -9.500138e-03 +2.252979e-02
+9.666667e-01 +8.573433e-02 +9.085879e-02 -1.432751e-01 +6.570420e-01 +1.930822e-02 +2.038993e-02 -6.232711e-02 -1.552335e-03 -1.602151e-02 -2.641350e-02 -4.944054e-02 +3.450868e-02 +3.537555e-02 +2.098267e-02 -2.942170e-02 -1.868536e-04 +3.008104e-02 +1.250590e-02 -3.580947e-02 +2.563342e-02 +4.732542e-02 +3.754203e-02 +1.773308e-02 +3.004505e-02
+9.833333e-01 +9.467814e-02 +1.018488e-01 -2.169948e-01 +7.727793e-01 +1.466735e-02 +1.308152e-02 -3.282906e-02 -1.505960e-02 -3.822021e-02 +2.027128e-02 -4.040197e-03 +3.660341e-02 -1.096442e-02 -1.914447e-02 -2.294857e-02 +2.125957e-02 +5.605418e-02 +1.133548e-03 +2.826476e-02 +9.468445e-03 +3.794355e-02 +2.937004e-02 -6.556282e-03 +4.399529e-03
+1.000000e+00 +1.347059e-01 +1.387527e-01 -2.618490e-01 +1.011368e+00 +2.244469e-03 +4.587858e-02 -7.237523e-02 +1.738172e-03 -1.248230e-02 +3.084815e-02 -1.498684e-02 +6.810593e-03 -1.119166e-02 -6.453847e-03 -3.359250e-02 +4.882844e-03 +7.354934e-02 +4.819903e-02 -1.877748e-03 +3.675622e-02 +2.485768e-02 +2.194237e-02 +2.518204e-02 +1.717987e-02
+1.016667e+00 +1.477847e-01 +1.546743e-01 -3.211412e-01 +1.142210e+00 -1.254894e-02 -2.640490e-02 -1.137607e-02 +5.713659e-02 +3.972847e-03 +2.006485e-02 -2.749933e-02 +2.947294e-02 -5.476800e-02 -2.628090e-02 +8.308068e-03 +2.171006e-03 +4.526574e-02 +2.843984e-02 +1.822659e-02 +6.624151e-02 +7.735942e-03 +9.944178e-03 +2.447639e-02 +3.674315e-02
+1.033333e+00 +1.600080e-01 +1.682040e-01 -3.722690e-01 +1.255096e+00 -1.369047e-02 -5.030322e-02 -2.468332e-02 +3.670050e-02 +1.270988e-02 +2.835788e-02 -7.753248e-02 +5.724115e-02 -5.079654e-02 +1.455799e-02 +3.392170e-02 +3.970473e-02 +8.850930e-02 +1.713695e-02 -1.139563e-02 +3.058580e-02 +1.502728e-02 +3.382318e-02 +3.091600e-02 -3.731453e-03
+1.050000e+00 +1.844028e-01 +1.885356e-01 -3.743494e-01 +1.374006e+00 -1.515233e-02 -4.668887e-02 -5.416756e-02 -7.313391e-04 +5.668782e-03 +1.842692e-02 -4.990714e-02 +5.780984e-02 +1.012825e-02 +8.251202e-03 +2.347050e-02 +3.381662e-02 +5.026336e-02 +1.052343e-02 +8.774958e-03 +2.617133e-02 +3.150186e-02 +4.621586e-02 +4.798531e-02 +1.878209e-02
+1.066667e+00 +2.033784e-01 +1.939599e-01 -4.283164e-01 +1.449634e+00 -1.519824e-02 -4.789758e-02 -4.538723e-02 -2.841573e-04 +2.648131e-02 -2.130900e-03 -4.332628e-02 +1.143241e-02 +1.456447e-02 +3.102756e-02 +8.013164e-03 +3.647345e-02 +2.346341e-02 +3.352598e-02 -5.034027e-04 +2.964881e-02 +8.941108e-03 +8.784672e-02 +4.950720e-02 +3.579217e-02
+1.083333e+00 +2.213396e-01 +2.268525e-01 -4.870575e-01 +1.698502e+00 -2.978855e-02 -2.681262e-02 -6.003258e-02 -6.272362e-03 +1.908877e-02 +9.160800e-03 -3.948406e-02 +6.974339e-03 +9.726987e-03 +4.364117e-02 +1.976438e-02 +1.906946e-02 -1.327432e-02 +6.538341e-02 +3.633676e-02 -2.191352e-02 +6.570241e-02 +3.615279e-02 +7.806519e-02 +6.903876e-02
+1.100000e+00 +2.317709e-01 +2.321622e-01 -4.320496e-01 +1.700779e+00 -6.859845e-03 +2.568482e-02 -4.073137e-02 -2.932063e-02 -7.170980e-05 -1.461665e-02 -1.236904e-02 +1.067126e-02 -1.089605e-02 +1.218678e-02 -1.286129e-02 +6.847755e-03 +2.502259e-03 +3.090500e-02 +3.260911e-02 -3.282588e-02 +9.921103e-02 +2.467012e-02 +7.460814e-02 +1.207514e-01
+1.116667e+00 +2.320741e-01 +2.370533e-01 -5.069825e-01 +1.811602e+00 -1.081236e-02 +1.590259e-02 -8.797427e-03 -4.857094e-02 -2.163559e-02 -4.596203e-03 +7.076677e-03 -1.730106e-02 -3.696710e-02 +4.657216e-02 +2.156441e-03 +2.035965e-02 +6.620884e-03 +2.330357e-02 +7.705871e-03 -3.275146e-02 +1.168094e-01 +6.027661e-02 +7.888968e-02 +8.148033e-02
+1.133333e+00 +2.291824e-01 +2.490415e-01 -4.809203e-01 +1.892568e+00 -1.373581e-02 +3.552097e-02 -7.823345e-03 -6.991314e-02 -2.621404e-02 -1.448228e-02 +9.406162e-03 -8.764592e-03 -2.226403e-02 +4.269346e-02 +8.461371e-03 +4.146543e-02 +3.256920e-02 +5.706650e-02 +4.107922e-03 +9.568466e-03 +7.519348e-02 +7.894004e-02 +1.717730e-02 +4.208304e-02
+1.150000e+00 +2.458170e-01 +2.552175e-01 -4.802636e-01 +1.965167e+00 -9.660286e-03 -1.245506e-02 -6.723881e-03 -4.548321e-02 +3.314471e-03 +2.103195e-02 -2.155555e-02 +4.444192e-03 -4.357817e-02 +3.152691e-02 +1.530425e-02 +6.092839e-02 +3.848326e-02 +3.249370e-02 +1.388121e-02 +1.287781e-03 +9.448863e-02 +6.001792e-02 +2.782774e-02 +2.875721e-02
+1.166667e+00 +2.422810e-01 +2.509967e-01 -4.654931e-01 +1.960481e+00 +1.139722e-02 +6.508311e-04 -4.149520e-02 -1.921304e-02 +1.440241e-02 -4.776532e-03 +1.061753e-02 -9.456873e-03 -6.432309e-02 +2.793937e-02 -6.537396e-03 +6.050936e-02 +5.624295e-02 +1.558057e-02 +2.240909e-02 +2.486062e-02 +9.427172e-02 +7.947555e-02 +2.614151e-02 -6.466432e-03
+1.183333e+00 +2.483643e-01 +2.518638e-01 -4.665365e-01 +2.011143e+00 +2.787106e-02 -1.365595e-02 -5.183561e-02 +2.610046e-02 -1.046066e-02 -2.286600e-02 +2.080111e-03 +2.275940e-03 -5.928778e-02 +2.627103e-02 +3.240030e-02 +5.141498e-02 +2.412547e-02 -9.245827e-03 +1.450210e-02 +2.290773e-02 +6.434289e-02 +6.616679e-02 +8.027060e-02 +2.531054e-02
+1.200000e+00 +2.448070e-01 +2.494046e-01 -4.723657e-01 +2.047500e+00 +4.124051e-02 -7.740498e-03 -3.507904e-02 +4.722414e-02 +7.070028e-03 -1.322119e-02 -3.818115e-03 -2.821629e-02 -7.030720e-02 -8.474536e-03 +3.106244e-02 +3.717457e-02 +2.428876e-02 +2.018780e-02 +5.051041e-02 -3.408549e-03 +3.265313e-02 +4.788088e-02 +9.097588e-02 +3.577422e-02
+1.216667e+00 +2.486731e-01 +2.432293e-01 -4.971985e-01 +2.080339e+00 -1.541895e-03 -1.131039e-02 -2.169003e-02 +4.390703e-02 +2.114425e-02 +4.730977e-03 -2.138396e-02 -4.502495e-02 -4.407397e-02 +7.702798e-03 +3.578163e-02 +3.401690e-02 +2.453012e-02 +6.414853e-02 +4.705217e-02 +1.910739e-02 +1.386070e-06 +5.667727e-02 +6.261499e-02 +1.387761e-02
+1.233333e+00 +2.443015e-01 +2.322566e-01 -4.418486e-01 +1.989864e+00 +3.428113e-02 -2.430332e-02 -1.849342e-02 +1.915524e-02 -6.970150e-03 -8.645924e-03 +1.577778e-02 -3.014330e-02 -2.762619e-02 -1.922752e-02 +1.873763e-02 +3.199777e-02 +8.556916e-03 +5.531238e-02 +5.661936e-02 +2.262058e-02 -4.757150e-03 +7.110503e-02 +4.636799e-02 +2.806393e-02
+1.250000e+00 +2.339587e-01 +2.356621e-01 -4.175678e-01 +2.046908e+00 +3.716209e-02 +1.786699e-02 -1.324230e-02 +2.191103e-02 -1.080223e-02 +8.602483e-03 -1.840941e-02 -4.739827e-02 -1.945172e-02 -3.474232e-02 +3.504937e-02 +4.811912e-02 -2.137418e-02 +6.499485e-02 +7.304568e-02 +6.782122e-03 -2.320823e-02 +5.254133e-02 +9.081753e-02 +9.899012e-03
+1.266667e+00 +2.063547e-01 +2.164213e-01 -4.929523e-01 +2.039792e+00 +4.245193e-02 -3.241851e-03 -2.356931e-02 +1.774307e-02 +1.686266e-02 -3.686124e-02 -4.227224e-03 -2.118736e-02 -2.904675e-02 -3.579971e-02 +3.023492e-02 +3.473524e-02 -5.756129e-03 +3.237364e-02 +8.167957e-02 +2.726213e-02 -2.165021e-02 +3.643469e-02 +7.180679e-02 +3.647492e-02
+1.283333e+00 +2.006852e-01 +2.130398e-01 -3.888663e-01 +1.941251e+00 +4.161316e-02 -3.799837e-03 -1.733812e-02 -7.689959e-03 +3.646601e-03 -4.712437e-02 +3.736378e-03 -1.357855e-02 -8.456729e-03 -1.485781e-02 +2.297870e-02 +1.704832e-02 +1.650347e-02 +2.285273e-02 +7.137466e-02 +3.711064e-02 -7.602807e-03 +2.650246e-02 +4.105807e-02 +5.129038e-02
+1.300000e+00 +1.897370e-01 +1.976843e-01 -3.729665e-01 +1.847242e+00 +3.793749e-02 -6.933565e-03 -3.123649e-02 -8.481818e-03 -6.453010e-03 -2.935377e-02 +7.605343e-03 +7.351763e-03 -1.449136e-02 -1.761506e-02 +2.595098e-02 +1.418926e-02 +5.253161e-02 +1.641717e-02 +6.284084e-02 +3.880446e-02 +1.072955e-02 +4.310660e-02 -2.791719e-03 +1.427400e-02
+1.316667e+00 +1.689380e-01 +1.965760e-01 -2.929749e-01 +1.787437e+00 +2.093457e-02 +2.691610e-02 -7.808367e-03 -3.963995e-03 -7.628587e-03 -4.196125e-02 +3.336243e-02 +1.069136e-03 -3.729316e-02 -3.029422e-02 +3.513071e-03 +4.506174e-02 +4.520560e-02 +6.640890e-03 +7.066901e-02 +2.012642e-02 +2.638686e-02 +3.665869e-02 +2.961663e-02 -1.705030e-02
+1.333333e+00 +1.558069e-01 +1.740487e-01 -2.630251e-01 +1.599691e+00 -2.725688e-03 -7.983184e-03 +3.270921e-03 +1.127739e-02 -9.675317e-03 -2.563191e-02 +8.946417e-03 +5.524015e-03 -2.502461e-04 -1.960048e-02 +9.321685e-03 +4.378440e-02 +4.778497e-02 -2.701795e-02 +3.660402e-02 +3.227291e-02 +3.288209e-02 +3.706528e-02 +5.722964e-02 -2.807006e-02
+1.350000e+00 +1.454474e-01 +1.601128e-01 -2.806960e-01 +1.542694e+00 +8.524337e-03 +1.302902e-02 -3.818010e-03 -5.239482e-03 -1.433000e-02 -3.108714e-02 -1.218645e-02 +2.515681e-02 -1.265372e-02 -1.304458e-02 +1.042848e-02 +6.854796e-02 +1.907728e-02 -2.307303e-02 +5.598891e-02 +3.640701e-02 +2.358313e-02 +1.577038e-02 +2.835337e-02 -1.293366e-02
+1.366667e+00 +1.308341e-01 +1.408932e-01 -2.799984e-01 +1.408250e+00 -2.446380e-03 +3.277512e-02 -1.766008e-02 -1.521835e-02 +1.678163e-03 -3.925141e-02 +2.029236e-02 +2.108355e-02 -3.137811e-02 -1.457898e-02 +2.348100e-02 +5.626075e-02 +4.262155e-02 -1.134131e-02 +4.006560e-02 +6.696833e-02 -7.500636e-03 -3.546500e-04 +1.681934e-02 -3.116357e-02
+1.383333e+00 +1.118617e-01 +1.283149e-01 -2.578094e-01 +1.298334e+00 +2.578571e-03 +4.830537e-02 -1.269517e-02 -4.710865e-02 -1.148622e-02 -3.397416e-02 +7.915121e-03 +5.070045e-02 -1.612027e-02 -3.258283e-02 +5.213132e-03 +3.674682e-02 +6.423638e-02 -3.134164e-02 +4.406262e-02 +8.262813e-02 -1.467617e-02 +2.233644e-02 +6.542975e-03 -3.642509e-02
+1.400000e+00 +9.259107e-02 +1.103856e-01 -2.063070e-01 +1.099774e+00 -2.728582e-02 +3.935935e-02 -1.231587e-02 -2.648014e-02 +9.344986e-03 -3.519494e-02 +1.910214e-02 +3.884525e-02 -2.030206e-02 -1.648592e-02 +4.075312e-03 +1.393661e-02 +4.988092e-02 -9.873462e-03 +4.056067e-02 +3.917172e-02 +1.232556e-02 +3.684863e-02 +4.861566e-03 -3.816763e-02
+1.416667e+00 +7.784522e-02 +9.898916e-02 -2.309311e-01 +1.047204e+00 -2.929890e-02 +3.701385e-02 -1.223308e-02 +7.950190e-03 -1.004673e-02 -3.909171e-02 +1.122677e-02 +2.898072e-02 -4.195564e-04 -1.992835e-02 +1.036626e-02 +5.879231e-05 +3.628521e-02 -1.055215e-02 +3.291776e-02 +2.798533e-02 +3.577501e-02 +3.849685e-02 +2.059166e-02 -4.484143e-02
+1.433333e+00 +5.126219e-02 +7.798515e-02 -1.695642e-01 +8.060047e-01 -1.776813e-02 +5.812032e-02 -1.489465e-02 -6.425497e-03 +4.399221e-03 -2.845701e-02 +1.377157e-02 -5.995498e-03 -1.239307e-02 -1.121815e-02 +1.467428e-02 -9.172047e-03 +3.146428e-02 -1.714572e-02 +1.012733e-02 +1.306745e-02 +6.110070e-02 +2.261319e-02 +3.312265e-02 -4.247247e-02
+1.450000e+00 +4.039089e-02 +6.495870e-02 -8.613353e-02 +6.092254e-01 -1.945637e-02 +3.211605e-02 +1.275718e-02 -3.236361e-02 +1.071463e-02 -1.502345e-02 -1.125666e-02 -8.015778e-03 +5.545710e-03 +1.022639e-02 +3.116399e-03 -1.251514e-02 +2.986735e-02 -2.504837e-02 +1.825169e-02 +1.121547e-02 +6.505981e-02 +1.844728e-02 +3.269008e-02 -4.811381e-02
+1.466667e+00 +3.674966e-02 +5.091808e-02 -4.395098e-02 +4.507347e-01 -7.194424e-03 -3.340228e-02 -2.339720e-03 -2.515710e-02 +1.480575e-02 -1.774722e-02 +7.349272e-03 -1.473885e-02 +5.969732e-02 +1.434631e-02 -5.019999e-03 -3.704838e-03 -3.130142e-03 -5.322506e-03 -1.480270e-02 +3.253500e-02 +7.004315e-02 +3.705143e-02 +4.901667e-03 -4.478787e-02
+1.483333e+00 +1.963795e-02 +2.814812e-02 -2.710238e-02 +2.481452e-01 -7.950938e-03 -4.608348e-02 +2.125725e-04 +1.128957e-03 -5.814106e-03 +4.541142e-04 +3.705272e-02 -3.064336e-02 +4.020279e-02 +1.082643e-02 -2.914917e-02 +1.589569e-03 +1.027911e-02 -2.006098e-03 -1.796548e-02 +1.140712e-02 +8.210460e-02 +3.433074e-02 -2.639371e-02 -2.359495e-02
+1.500000e+00 -9.982394e-04 +9.927988e-03 +2.964138e-02 +4.679420e-02 -1.044356e-02 -7.512227e-02 -1.794613e-02 +1.266682e-02 -1.984912e-02 -1.871444e-03 +5.939830e-02 -1.409312e-02 +3.319187e-02 +4.073247e-02 -2.307143e-02 -1.681250e-02 +9.603940e-04 +1.551310e-02 +3.938607e-02 +5.000605e-03 +4.813230e-02 -1.574436e-02 -1.903762e-02 -2.185440e-02
+1.516667e+00 -2.335061e-02 -9.762444e-03 +7.509855e-02 -1.508579e-01 -1.397291e-02 -6.119666e-02 -2.720799e-02 +1.539497e-02 -1.129090e-02 -8.173663e-03 +4.280937e-02 +2.161540e-02 +4.829063e-02 +1.115408e-02 -3.603931e-02 -3.371724e-02 +4.167149e-03 +1.204011e-02 -1.403329e-03 +1.266021e-02 +2.785329e-02 +3.378120e-03 +9.872123e-03 -9.507544e-03
+1.533333e+00 -5.039196e-02 -3.453780e-02 +5.801337e-02 -3.277899e-01 -8.411422e-03 -1.916397e-02 -1.210667e-02 +1.276143e-02 -7.698550e-04 -1.691292e-02 +2.035081e-02 +1.018506e-02 +2.827723e-02 -2.260043e-03 -3.356479e-02 -6.986627e-02 +1.127430e-02 +3.355173e-02 +3.079637e-03 +9.185387e-04 +2.276683e-02 +7.922675e-03 -8.410985e-03 -3.417284e-03
+1.550000e+00 -5.645692e-02 -4.189705e-02 +1.036410e-01 -4.207594e-01 +4.959771e-03 +1.955931e-03 +2.391545e-02 +6.511785e-04 -8.295478e-03 -1.228944e-02 +1.507661e-02 -7.481369e-03 +7.936381e-03 -1.811500e-02 -2.811136e-02 -5.808942e-02 +6.548183e-03 +6.631459e-03 +1.529800e-03 +1.066291e-02 +2.192115e-02 -3.551611e-04 +5.242182e-03 -1.182885e-02
+1.566667e+00 -7.798132e-02 -6.621427e-02 +1.078747e-01 -6.053329e-01 +4.285655e-03 +5.424991e-03 +2.185943e-02 -3.014760e-02 -2.131682e-02 +3.905318e-04 +4.652374e-02 +9.701886e-03 +2.390466e-03 -3.017667e-02 -2.860113e-02 -4.379957e-02 -4.061570e-03 +1.801063e-02 +6.838736e-04 +1.510552e-02 +1.346657e-02 -4.751531e-03 +6.388803e-03 -4.309493e-02
+1.583333e+00 -9.991673e-02 -8.740555e-02 +1.810677e-01 -8.183423e-01 -3.374421e-03 +2.535325e-02 +2.167267e-02 -7.614640e-03 -3.313497e-02 -1.240576e-02 +6.592377e-02 +1.437649e-02 -3.537812e-03 -4.552682e-02 -9.815827e-03 -4.871365e-02 +2.652688e-03 +1.054825e-02 -1.430380e-02 +9.306264e-03 +1.024051e-02 -1.957037e-02 -1.245412e-03 -4.021273e-02
+1.600000e+00 -1.289722e-01 -1.063468e-01 +2.268313e-01 -9.904765e-01 -6.825891e-03 +4.102618e-02 +2.274817e-02 -1.499877e-02 -2.194418e-02 -6.836674e-03 +4.436604e-02 +1.429281e-02 -1.693715e-02 -3.111277e-02 -6.362324e-03 -4.757353e-02 +8.299724e-03 -3.673148e-02 -1.362084e-02 -3.677052e-03 +1.097919e-02 -8.102981e-03 -3.533439e-03 -1.953828e-02
+1.616667e+00 -1.366846e-01 -1.231787e-01 +2.831683e-01 -1.154093e+00 -2.500664e-02 +7.297393e-02 +1.958892e-02 +3.198846e-02 -1.448377e-02 -7.057516e-03 +2.752309e-02 -6.068549e-03 -4.982774e-02 -1.516547e-02 +5.520722e-03 -4.800338e-02 -1.316829e-02 -4.599738e-02 +4.573376e-03 -1.454892e-02 -1.507947e-02 +2.583594e-03 -8.633617e-03 -9.194169e-03
+1.633333e+00 -1.489238e-01 -1.465486e-01 +2.493420e-01 -1.299480e+00 -2.123696e-02 +7.408870e-02 +3.013963e-02 +9.525245e-03 -1.966532e-02 +3.723642e-03 +2.062536e-03 +2.722589e-03 -4.522780e-02 -9.481017e-03 -6.168835e-03 -2.736192e-02 -1.620676e-02 -5.568648e-02 +1.356850e-02 -2.018497e-02 -1.087206e-02 +1.301230e-02 +8.577372e-03 -5.350685e-02
+1.650000e+00 -1.642313e-01 -1.600002e-01 +2.622077e-01 -1.409007e+00 -2.819302e-02 +6.486520e-02 +1.477753e-02 -5.895146e-03 -1.559666e-03 +1.637871e-02 -2.468327e-02 +5.890226e-03 -7.432531e-03 -3.249322e-03 -3.304082e-02 -2.116912e-02 +5.965333e-03 -4.351911e-02 +6.286659e-03 -1.252658e-02 -3.170798e-02 -8.187512e-03 +1.191297e-02 -4.346781e-02
+1.666667e+00 -1.734461e-01 -1.701375e-01 +3.439063e-01 -1.549428e+00 -2.411151e-02 +7.208065e-02 +4.717692e-02 -2.959140e-02 -1.594263e-02 -1.524594e-02 -2.399487e-02 +6.629094e-03 -7.052509e-03 +2.551331e-02 -3.666518e-02 +1.001429e-02 -7.362100e-03 -2.930352e-02 -1.546222e-02 -8.399840e-03 -5.107055e-02 -3.159124e-02 -8.382531e-03 -1.219859e-02
+1.683333e+00 -1.796300e-01 -1.838830e-01 +3.195173e-01 -1.641932e+00 -1.417782e-02 +4.410356e-02 +3.502212e-02 -3.041730e-02 -3.588305e-03 -2.780775e-02 -1.167960e-02 -2.848137e-03 -1.739903e-03 +4.357045e-02 -1.589530e-02 -2.841984e-03 -1.979486e-02 -2.022450e-02 -2.039986e-02 -1.346581e-02 -5.226778e-02 -2.165675e-02 -3.329610e-03 -3.146423e-02
+1.700000e+00 -1.879478e-01 -1.867601e-01 +3.619074e-01 -1.707574e+00 +7.488535e-04 +5.331644e-02 -2.671114e-03 +1.427812e-02 -8.347914e-03 -3.023578e-02 +1.095570e-03 +7.166941e-03 -2.114283e-02 +2.288551e-02 -1.225328e-02 -1.739253e-02 -2.221549e-02 -2.702392e-02 -4.126749e-02 -2.887004e-02 -3.156057e-02 +5.452061e-04 -4.868130e-03 -1.982904e-02
+1.716667e+00 -1.987952e-01 -1.976984e-01 +4.042228e-01 -1.844260e+00 -3.164737e-03 +4.032738e-02 -4.881181e-03 +1.587997e-02 +1.488310e-03 -1.212348e-02 -6.327455e-03 +1.593197e-02 -1.667338e-02 +9.111978e-03 -2.998623e-02 -8.409987e-03 +1.567416e-03 -2.449657e-02 -3.926081e-02 -2.422252e-02 -4.718947e-02 -1.549986e-02 -9.895059e-03 -2.148464e-02
+1.733333e+00 -2.136862e-01 -2.161300e-01 +4.283670e-01 -2.037734e+00 +9.721509e-04 +5.644646e-02 -2.343646e-02 -4.984635e-03 -1.728054e-02 -9.059554e-03 +1.608885e-02 +2.574157e-02 -1.663073e-02 +1.726076e-02 -2.130635e-02 -2.509835e-02 -6.784086e-03 -4.968016e-02 -4.486526e-02 -1.781421e-02 -1.661098e-02 -1.127403e-02 -3.299619e-02 -1.138678e-02
+1.750000e+00 -2.020214e-01 -2.099056e-01 +4.862795e-01 -2.064630e+00 -7.897431e-03 +5.146923e-02 -1.487329e-02 +2.805152e-02 -2.585082e-03 -9.877445e-03 -4.223353e-04 +2.478350e-02 +5.383877e-04 -1.514166e-02 -1.510916e-02 -3.501713e-02 -1.094625e-02 -4.877771e-02 -4.742514e-02 -8.932202e-03 -1.706626e-02 -1.725798e-02 -1.984688e-02 -1.692179e-02
+1.766667e+00 -2.134929e-01 -2.203393e-01 +3.992032e-01 -2.111425e+00 -2.185628e-03 +5.568289e-02 -1.215705e-02 +3.370303e-02 +2.128286e-02 -8.371637e-03 -6.106676e-03 +9.871350e-04 -1.931326e-02 -2.081546e-02 -2.679352e-02 -3.755983e-02 -2.658200e-03 -6.304340e-02 -3.246700e-02 -1.553394e-02 +2.311992e-04 -1.417791e-02 -2.950683e-02 -1.421331e-02
+1.783333e+00 -2.127373e-01 -2.135081e-01 +4.702880e-01 -2.161045e+00 -1.054203e-02 +5.638813e-02 -1.509694e-02 +2.846712e-02 +2.461219e-02 +6.061111e-03 -6.691960e-03 +1.997678e-03 -1.951600e-02 -1.423055e-02 -1.849520e-02 -6.304132e-03 -1.812537e-02 -4.314716e-02 -4.074799e-02 -2.792902e-02 -5.326543e-03 -2.147739e-02 -2.561920e-02 -2.764512e-02
+1.800000e+00 -2.110027e-01 -2.078126e-01 +4.323408e-01 -2.117319e+00 -3.075976e-03 +5.881332e-02 -8.273072e-03 +1.556552e-02 +9.882439e-03 +8.512342e-03 +1.798757e-02 -2.435643e-03 -2.278233e-02 -2.739211e-02 -2.611999e-02 +1.759904e-02 -2.033068e-02 -3.224798e-02 -4.309117e-02 -1.967684e-02 -1.846486e-03 -7.053121e-03 -5.332505e-02 -4.109711e-02
+1.816667e+00 -2.136353e-01 -2.072224e-01 +4.223298e-01 -2.153219e+00 -8.786956e-03 +7.240606e-02 -2.731521e-02 +2.680822e-03 +1.371622e-02 +1.232025e-02 +2.158305e-02 -2.732313e-03 -1.346718e-02 -1.815917e-02 +1.732823e-03 +2.026869e-02 -9.464188e-03 -4.182060e-02 -4.772630e-02 -2.932212e-02 -2.740131e-02 +6.131819e-03 -6.030020e-02 -4.076459e-02
+1.833333e+00 -2.157220e-01 -2.052042e-01 +3.282595e-01 -2.083597e+00 -1.031269e-02 +6.962192e-02 -3.979736e-02 -3.930224e-04 +2.367465e-02 +2.099390e-02 +2.356135e-02 -1.730447e-02 -1.237298e-02 -1.237944e-02 +3.854640e-03 +9.351520e-03 -1.547024e-02 -4.201510e-02 -4.609149e-02 -4.415219e-03 -3.981946e-02 +1.538782e-02 -5.543407e-02 -4.507562e-02
+1.850000e+00 -2.155694e-01 -2.000505e-01 +3.448138e-01 -2.107347e+00 -1.772228e-02 +7.070634e-02 -3.832072e-02 +7.439879e-03 +3.644494e-02 +2.441019e-02 +6.605251e-03 -1.395869e-02 -1.592768e-02 -1.132569e-02 +3.196578e-03 +1.564673e-02 -2.518198e-02 -2.290987e-02 -4.794937e-02 -2.811243e-02 -2.767713e-02 +2.869043e-02 -6.859394e-02 -4.238289e-02
+1.866667e+00 -1.884604e-01 -1.826270e-01 +3.789061e-01 -2.026142e+00 -2.603657e-02 +2.821631e-02 -2.801970e-02 +1.475608e-02 +2.493930e-02 +3.594201e-02 +2.766542e-02 -9.748085e-03 -1.317288e-02 -8.222695e-03 +1.901060e-02 +1.609076e-02 +4.323446e-04 -3.011917e-02 -3.328237e-02 -2.655999e-02 -4.725725e-02 -2.368676e-03 -6.846991e-02 -3.386344e-02
+1.883333e+00 -1.785796e-01 -1.777351e-01 +3.487759e-01 -1.993100e+00 -3.082567e-02 +1.937640e-02 -2.878019e-02 +4.244676e-02 +3.340099e-02 +2.111370e-02 +1.860675e-02 +1.283620e-03 +7.936704e-04 -3.190695e-02 +2.403417e-02 -3.900940e-03 -1.304644e-02 -4.142177e-02 -1.840025e-02 -3.138119e-02 -4.066687e-02 +1.844135e-02 -3.450373e-02 -5.409975e-02
+1.900000e+00 -1.641449e-01 -1.638344e-01 +3.369666e-01 -1.883542e+00 -1.939291e-02 +1.032406e-02 -1.427217e-02 +3.382762e-02 +2.609188e-02 +2.080360e-02 -3.777926e-04 -8.830713e-04 -8.190163e-03 -1.025762e-02 +1.887493e-02 -6.384919e-03 +1.119945e-02 -4.646733e-02 -2.158057e-02 -4.119539e-02 -2.081046e-02 +1.266677e-02 -3.323556e-02 -5.445674e-02
+1.916667e+00 -1.770223e-01 -1.696611e-01 +2.274097e-01 -1.854530e+00 -1.754319e-02 +3.441629e-03 -1.294900e-02 +3.467444e-02 +2.474017e-02 +5.148730e-03 +1.350460e-02 -1.194265e-02 -9.030651e-04 -1.071377e-02 +1.810252e-02 -1.106831e-02 -5.154514e-03 -5.224190e-02 -3.474143e-02 -2.193105e-02 -1.606391e-02 -1.164963e-03 -3.183511e-02 -1.882323e-02
+1.933333e+00 -1.652408e-01 -1.493585e-01 +2.751307e-01 -1.741369e+00 -8.073770e-03 -4.943941e-04 -1.953510e-02 +1.438562e-02 +1.080769e-02 +2.516518e-03 +1.372836e-02 +1.182932e-03 +2.649835e-03 +1.154736e-02 +3.121431e-02 -6.946411e-03 +1.437617e-02 -5.956957e-02 -2.222043e-02 -3.444609e-02 -6.583176e-03 -3.211996e-02 -2.548769e-02 -2.108094e-02
+1.950000e+00 -1.438613e-01 -1.433235e-01 +2.301899e-01 -1.656497e+00 -1.018419e-02 +5.644152e-03 -1.159449e-02 +1.326097e-02 +1.227663e-02 +1.179072e-02 +9.508899e-03 -2.218756e-02 +1.587658e-02 +3.809339e-03 +9.279406e-03 -1.259054e-02 +3.159895e-02 -5.248357e-02 -4.691785e-02 -1.697933e-02 -2.022456e-02 -1.586630e-02 -2.056120e-02 -8.081129e-03
+1.966667e+00 -1.320954e-01 -1.276085e-01 +2.398741e-01 -1.530402e+00 -1.470103e-02 +4.234334e-03 -3.786136e-03 -1.177054e-02 +2.264066e-03 +2.111800e-02 +2.216748e-02 -1.631182e-02 +3.492063e-02 -9.084400e-03 +2.704392e-03 +1.141386e-03 +1.069667e-02 -5.269572e-02 -2.234930e-02 -1.185765e-02 -3.455956e-02 +1.346837e-03 -2.782120e-02 -6.798698e-03
+1.983333e+00 -1.040962e-01 -1.042126e-01 +2.620701e-01 -1.329013e+00 +1.960121e-03 -1.484747e-03 -1.628163e-02 -2.557997e-02 -3.394000e-03 +4.189588e-02 +1.100543e-02 -2.019989e-02 +2.376983e-02 +1.349680e-02 -1.970329e-03 +4.389453e-03 +2.187772e-02 -5.044409e-02 -2.512656e-02 -3.878078e-03 -1.205447e-02 +5.557921e-03 -3.887577e-02 -2.458943e-02
+2.000000e+00 -9.870295e-02 -9.601880e-02 +1.624970e-01 -1.136728e+00 +5.177466e-03 -2.922866e-02 -1.185060e-02 -3.508049e-02 -9.217500e-04 +5.480016e-02 +1.354764e-02 +1.829832e-03 +2.887774e-02 -1.976439e-02 -5.499497e-04 +4.569725e-03 +1.408353e-02 -3.740246e-02 -1.949317e-02 -2.350319e-03 -2.488105e-02 -1.005337e-02 +2.350070e-03 -2.713185e-02
+2.016667e+00 -8.661078e-02 -8.047887e-02 +1.842007e-01 -1.009981e+00 +4.608765e-03 -1.263297e-02 -1.437996e-02 -2.625433e-02 +5.506391e-03 +2.552135e-02 +4.358202e-02 -1.354011e-02 +1.708671e-02 -1.648092e-02 +4.686738e-03 +1.197522e-02 +4.798261e-03 -4.779119e-06 -2.414942e-02 -2.856166e-02 -5.597867e-03 -1.191283e-02 -8.757284e-03 -2.746027e-02
+2.033333e+00 -6.439332e-02 -6.087264e-02 +1.946566e-01 -8.218426e-01 -6.283554e-03 +5.799588e-03 -2.593370e-02 -3.765410e-03 +1.271815e-02 +6.071592e-03 +2.701773e-02 -1.457497e-02 +1.613617e-02 +5.422642e-03 -9.094259e-03 +3.679575e-03 +1.642088e-02 -9.424147e-03 -1.953258e-02 -6.715826e-03 +6.588712e-04 -1.751063e-02 -6.703902e-03 -2.226981e-02
+2.050000e+00 -5.716954e-02 -5.455300e-02 +7.853435e-02 -6.314119e-01 -1.069317e-02 +3.021075e-02 -2.822544e-02 +1.372711e-02 +2.729507e-02 +1.052893e-02 +3.273168e-03 -2.524196e-02 +2.115226e-03 -4.415783e-03 -2.725869e-03 -1.926429e-03 +2.594485e-02 -7.616010e-03 -1.642305e-03 -1.063201e-02 -6.913129e-03 -2.084944e-02 -7.895951e-03 -2.144297e-02
+2.066667e+00 -4.491550e-02 -3.565651e-02 +1.159081e-01 -4.772956e-01 -8.588682e-03 +2.386202e-02 -2.578156e-02 +2.853819e-02 +2.206180e-02 -3.770684e-03 -7.922196e-03 -3.671386e-03 +2.193194e-03 -7.679030e-03 +6.438694e-03 +6.143579e-03 +1.703502e-02 -1.830368e-02 +1.034781e-03 -1.300880e-02 -6.246951e-03 -3.864903e-02 +1.949318e-02 -1.414962e-02
+2.083333e+00 -3.848178e-02 -2.437166e-02 +5.108799e-02 -2.965672e-01 -1.178320e-02 +7.107701e-03 -1.788947e-02 +3.509843e-02 +1.413953e-02 -2.983956e-02 -4.098446e-03 +8.606902e-03 -1.525916e-03 +1.143132e-02 +9.190657e-03 +8.129264e-04 +3.077692e-03 -7.016853e-03 +6.367753e-03 -7.697703e-03 -5.181363e-03 -3.311565e-02 +3.147008e-02 -2.102996e-02
+2.100000e+00 -1.717495e-02 -1.548173e-05 +8.634482e-02 -8.572276e-02 +5.735846e-03 -9.245372e-03 -2.014809e-02 +3.636518e-02 +1.514816e-02 -2.006196e-02 -8.714953e-03 -5.710025e-03 +2.320088e-03 +1.106319e-02 +1.169991e-02 -2.209854e-02 -1.033363e-02 +9.216732e-03 +6.890935e-03 +2.115807e-02 +2.838918e-03 -3.831541e-02 +7.489805e-03 +2.767191e-03
+2.116667e+00 +7.293101e-03 +1.296058e-02 -2.229057e-02 +1.438981e-01 +9.517484e-03 -2.307891e-03 -1.387454e-02 +2.142890e-02 +1.429798e-02 -4.126317e-02 +8.358923e-04 -9.295456e-03 -4.647789e-03 +2.163173e-02 +6.540280e-03 -4.145987e-03 +3.336871e-03 -2.371697e-03 +1.878581e-02 +1.545658e-02 -6.157283e-03 -4.277540e-02 +1.135547e-02 +9.188204e-03
+2.133333e+00 +3.005092e-02 +2.736455e-02 -4.259407e-03 +2.673941e-01 -6.785958e-03 +2.802286e-02 -9.345339e-03 +1.708920e-02 +6.687729e-03 -4.626005e-02 -3.488250e-03 +1.462621e-02 -3.352851e-03 +9.154776e-03 +2.101507e-03 -7.375098e-03 +7.348576e-03 +6.986321e-03 +2.120957e-02 +2.316273e-03 -6.807279e-03 -2.596723e-02 +4.936833e-03 +1.618351e-02
+2.150000e+00 +3.120077e-02 +3.942984e-02 -7.428097e-02 +4.409697e-01 -8.434689e-03 +2.143015e-02 -3.317430e-03 +3.060458e-03 +6.670882e-03 -5.550571e-02 +5.722557e-03 +2.216461e-02 -4.400131e-03 +1.096893e-02 +4.546092e-03 -1.404869e-02 +4.302091e-03 +1.580352e-02 +2.841824e-02 +8.168042e-03 -1.734474e-03 -1.647147e-02 +2.799916e-03 +2.969021e-03
+2.166667e+00 +5.739502e-02 +6.173446e-02 -1.024724e-01 +6.707301e-01 -9.572358e-03 +1.458132e-02 +1.620495e-03 +9.101365e-03 +2.376397e-03 -3.868533e-02 +1.432101e-03 +2.180134e-02 -4.502715e-03 -1.033832e-03 +3.133384e-03 +2.447417e-03 -2.339036e-03 +1.508761e-02 +3.123640e-02 -1.949559e-03 +1.994760e-03 -1.462360e-02 +1.141015e-02 +9.521616e-03
+2.183333e+00 +7.977166e-02 +7.854631e-02 -1.331438e-01 +8.476852e-01 -3.518959e-03 +1.395644e-02 -1.055415e-02 +2.703599e-03 +8.642217e-03 -3.033728e-02 +6.780214e-03 +1.003577e-02 -3.809106e-05 -3.291229e-03 -5.565959e-03 -5.281310e-03 +2.227676e-02 +1.457485e-02 +3.180476e-02 -7.860338e-03 +1.390514e-03 -2.285568e-02 +2.688977e-02 +1.734260e-02
+2.200000e+00 +8.917201e-02 +9.445218e-02 -1.726916e-01 +1.020681e+00 -3.697575e-03 +4.218457e-03 -9.749862e-03 +1.157671e-02 -4.425107e-03 -2.024579e-02 +1.065544e-02 +1.789576e-02 -1.365493e-02 -2.614428e-04 -3.711601e-03 +5.840264e-03 +1.033600e-02 +1.258679e-02 +1.361312e-02 +1.551537e-02 +4.302957e-03 -2.019959e-02 +3.012338e-02 +1.620612e-02
+2.216667e+00 +1.028131e-01 +1.080356e-01 -1.801897e-01 +1.146816e+00 -2.044514e-02 +5.636548e-03 -7.585967e-03 +2.103091e-02 -1.252327e-02 -4.381973e-03 -4.462090e-03 +2.551869e-02 +6.595279e-03 -9.361404e-03 -1.002950e-02 +3.865955e-03 +1.431937e-02 +2.000836e-02 +4.329078e-02 +8.399731e-03 -1.450661e-02 -1.038246e-02 +4.010710e-02 +4.282367e-03
+2.233333e+00 +1.170178e-01 +1.185976e-01 -2.316219e-01 +1.278864e+00 -1.516972e-02 +2.433305e-03 -8.819530e-03 +1.691130e-02 -2.381114e-02 +2.104973e-02 -1.555806e-02 +2.714957e-02 -1.313320e-03 -5.201306e-03 -6.720340e-03 -1.079658e-02 +3.687080e-03 +2.040513e-02 +3.697942e-02 +1.409647e-03 +5.664678e-03 +3.899632e-03 +3.531174e-02 +2.102045e-02
+2.250000e+00 +1.313522e-01 +1.330902e-01 -2.540211e-01 +1.426918e+00 -9.523275e-03 +1.439289e-03 -5.644965e-03 -5.871293e-03 -1.892403e-02 +2.710606e-02 -8.105426e-03 +1.814583e-02 +7.097719e-03 -1.243173e-02 -1.204219e-02 -1.609995e-02 +3.451834e-03 +6.224817e-03 +2.764185e-02 +1.411873e-02 +1.620970e-02 +6.845210e-03 +3.435420e-02 +4.046033e-02
+2.266667e+00 +1.468904e-01 +1.482762e-01 -3.223275e-01 +1.620669e+00 -7.514549e-03 +3.645347e-04 -3.903750e-03 -3.466979e-03 -2.719080e-02 +2.243711e-02 -2.587708e-03 +2.069743e-03 +1.694564e-02 -7.583247e-03 -7.454855e-03 -1.154047e-02 -1.012489e-03 +1.571014e-02 +3.545426e-02 +9.445071e-03 +2.601716e-02 +2.290459e-02 +3.061886e-02 +1.567511e-02
+2.283333e+00 +1.546081e-01 +1.604292e-01 -3.199971e-01 +1.738317e+00 -5.214949e-03 -1.807946e-02 -7.074733e-03 +1.077727e-02 -1.454483e-02 +9.068738e-03 +9.543939e-03 +5.808799e-03 +1.119694e-02 -1.685249e-02 +9.650103e-03 -6.641357e-03 +5.446222e-03 +5.066573e-04 +5.159398e-02 +1.382768e-02 +9.532955e-03 +2.882494e-02 +1.865281e-02 +7.895834e-03
+2.300000e+00 +1.675056e-01 +1.679050e-01 -3.026236e-01 +1.806181e+00 -2.003157e-03 -1.199660e-02 -1.165543e-02 +3.735358e-04 -1.451515e-02 -2.687513e-04 +1.044358e-02 +5.102148e-03 +2.665364e-02 -1.774882e-02 +6.324220e-03 -2.557735e-03 +3.685930e-04 +8.899856e-03 +2.624867e-02 +1.417964e-02 -2.187726e-03 +2.915886e-02 +3.891003e-02 +2.664400e-02
+2.316667e+00 +1.742394e-01 +1.756011e-01 -3.171127e-01 +1.908333e+00 -9.083763e-03 -2.216213e-02 -8.163860e-03 +1.415115e-03 -7.794830e-03 +1.421473e-02 -5.808913e-03 +8.378078e-03 +1.004714e-02 +3.547313e-03 +1.662308e-02 -1.720474e-02 +1.765053e-03 +9.077992e-03 +3.654807e-02 +1.454636e-02 +2.028174e-03 +1.715124e-02 +3.825374e-02 +3.382375e-02
+2.333333e+00 +1.782483e-01 +1.816769e-01 -3.470288e-01 +2.015300e+00 -4.638666e-03 -1.145253e-02 -1.483263e-03 +2.133176e-03 -1.017604e-02 +2.312866e-02 -4.504187e-03 +3.995163e-03 +3.746443e-03 -1.663725e-02 +4.800408e-03 -2.273256e-02 +9.855655e-03 -2.591830e-03 +5.156447e-02 +2.553913e-02 +8.932612e-03 +2.722106e-02 +2.394435e-02 +3.060229e-02
+2.350000e+00 +1.781073e-01 +1.821493e-01 -3.744013e-01 +2.071039e+00 -1.407845e-02 -2.319794e-02 -5.248212e-03 +4.358325e-03 -7.599726e-03 +1.987468e-02 -5.051536e-03 +1.916367e-02 +8.797431e-03 -1.366961e-02 +1.114504e-02 -4.746724e-03 +2.028767e-02 +1.373153e-02 +2.397567e-02 +7.679970e-03 -1.789553e-03 +2.549710e-02 +3.159301e-02 +2.849209e-02
+2.366667e+00 +1.810424e-01 +1.861993e-01 -3.805962e-01 +2.152941e+00 -1.384933e-02 -2.215809e-02 +6.082367e-04 +2.029706e-02 +1.294006e-03 -8.243269e-03 -1.209058e-03 +3.444815e-03 +1.729307e-02 -1.797775e-02 +5.743054e-03 -5.635250e-04 +1.623235e-02 +2.323296e-02 +1.886252e-02 -1.420435e-03 -1.088247e-02 +3.803716e-02 +4.155153e-02 +3.177766e-02
+2.383333e+00 +1.898028e-01 +1.890169e-01 -3.576588e-01 +2.200925e+00 -9.806529e-03 -1.911645e-02 +3.481678e-03 +1.980238e-02 +7.701390e-03 -1.028845e-02 -4.112556e-03 -1.097976e-02 +4.091255e-03 -1.999944e-03 -1.173519e-03 +1.561908e-02 +1.518494e-02 +1.559278e-02 +1.244121e-02 +1.419207e-03 -3.461372e-03 +4.336388e-02 +3.640761e-02 +2.487674e-02
+2.400000e+00 +1.807023e-01 +1.814664e-01 -4.078231e-01 +2.212178e+00 -6.867474e-03 -2.122879e-02 -2.494838e-03 +1.388942e-02 -2.537514e-05 -1.212599e-02 -2.979050e-03 +9.612675e-03 -7.223377e-03 +3.763985e-03 -1.532175e-02 +3.686486e-02 +1.675680e-02 -1.381027e-04 +6.105232e-03 +7.238810e-03 +1.533453e-02 +4.698999e-02 +2.378256e-02 +1.590465e-02
+2.416667e+00 +1.745465e-01 +1.763434e-01 -3.589340e-01 +2.150547e+00 +2.262335e-03 -1.662500e-02 +4.571971e-03 -2.206629e-03 +8.349785e-03 -1.249641e-02 -5.457211e-03 +4.781046e-03 -1.562328e-02 +4.955725e-03 -1.855035e-02 +7.694988e-03 +8.739968e-03 +8.709193e-03 +1.372857e-02 +1.397622e-02 +2.291947e-02 +4.781067e-02 +1.281740e-02 +3.113776e-02
+2.433333e+00 +1.713242e-01 +1.747539e-01 -3.503372e-01 +2.174747e+00 +5.470776e-03 -1.148151e-02 -4.288096e-03 -1.419723e-02 +1.642049e-02 +3.130217e-03 -1.015263e-02 -1.289699e-04 -2.183392e-02 +1.112278e-02 -1.021186e-02 +1.218315e-02 +1.803260e-02 +9.343199e-03 +1.317763e-02 +7.410723e-03 +9.198974e-03 +5.250608e-02 +4.762548e-03 +2.808428e-02
+2.450000e+00 +1.632287e-01 +1.732401e-01 -3.391064e-01 +2.198021e+00 +8.251859e-03 -4.190481e-03 -7.173075e-04 -1.824257e-02 +2.513613e-02 +2.490624e-03 -3.024319e-02 +1.169724e-02 -9.688121e-03 -1.109822e-02 -3.241143e-03 +1.515964e-02 +1.476071e-02 +1.319226e-02 +4.925152e-03 -3.161967e-03 +1.672120e-02 +4.766856e-02 +2.092286e-02 +1.661253e-02
+2.466667e+00 +1.472801e-01 +1.601309e-01 -3.341017e-01 +2.085125e+00 +1.477629e-02 +9.570753e-03 -2.646993e-03 -6.182366e-03 +1.878129e-02 -4.700401e-04 -4.494338e-02 +1.282288e-02 -2.219167e-02 -5.363881e-03 +2.744596e-03 +5.890713e-03 +1.773647e-02 +1.248287e-02 -1.115080e-02 -2.481287e-03 +2.250346e-02 +4.494733e-02 +5.760721e-03 +3.061154e-02
+2.483333e+00 +1.528734e-01 +1.612443e-01 -2.907207e-01 +2.100149e+00 +1.037782e-02 +7.999789e-03 +1.775629e-03 -1.027765e-02 +6.108225e-03 -3.835340e-04 -3.969254e-02 +1.400244e-02 -8.928474e-03 -2.562195e-03 +1.105127e-02 +6.891888e-03 +2.267603e-02 +7.226826e-03 +5.196613e-03 +4.207607e-04 +1.596809e-02 +4.987719e-02 +9.931390e-03 -2.494540e-03
+2.500000e+00 +1.410849e-01 +1.520870e-01 -2.609407e-01 +1.997653e+00 +1.092234e-02 +5.389010e-03 +4.163990e-03 -8.963732e-03 -1.145957e-03 -2.109591e-04 -3.342686e-02 +1.695543e-02 -1.487306e-02 +9.582390e-04 +4.126015e-03 +1.029476e-02 +9.442652e-03 +1.119425e-02 +2.302662e-02 +2.185865e-03 +2.763912e-02 +3.202721e-02 +2.615697e-03 -2.677971e-03
+2.516667e+00 +1.350549e-01 +1.438689e-01 -2.377703e-01 +1.910585e+00 +1.125155e-02 -5.726457e-04 -3.963543e-03 +1.245386e-03 -9.418087e-03 +7.183381e-03 -3.078608e-02 +3.468283e-03 -6.445455e-03 +1.131523e-02 -3.205380e-03 +1.127466e-03 +8.851191e-03 +1.015324e-02 +2.465570e-02 +5.069555e-03 +1.563846e-02 +4.177686e-02 +1.463246e-02 -3.802995e-04
+2.533333e+00 +1.192248e-01 +1.265462e-01 -2.829883e-01 +1.787922e+00 -1.221449e-02 -5.720516e-03 +5.418445e-03 +5.026848e-03 -1.181178e-02 +1.263361e-02 -1.773592e-02 +5.380868e-03 -9.243273e-03 +1.580790e-02 +1.116086e-03 +2.380800e-02 +3.540069e-03 +4.247695e-03 +2.691830e-02 -4.617718e-03 +1.442972e-02 +3.029632e-02 +1.376131e-02 -5.137757e-03
+2.550000e+00 +1.082689e-01 +1.198047e-01 -2.483272e-01 +1.693163e+00 -1.556357e-02 +1.420399e-02 -5.086470e-03 +1.104274e-02 -5.440149e-03 +3.259205e-03 -1.984704e-02 -3.094690e-03 -2.310181e-04 +1.462230e-02 +1.392935e-03 +1.944131e-02 +7.493488e-03 +1.105844e-02 +1.936507e-02 +3.560675e-03 +1.615831e-02 +1.940795e-02 +1.199868e-02 -1.219045e-02
+2.566667e+00 +9.549228e-02 +1.133324e-01 -2.319874e-01 +1.620296e+00 -9.703696e-03 +1.155510e-02 +2.702360e-03 +7.709243e-03 -2.026025e-02 -6.829986e-04 -2.163950e-02 -2.525155e-03 +6.598572e-03 +1.848619e-02 +3.550759e-04 +2.552907e-02 -3.696129e-03 +1.246610e-02 +2.082299e-02 +5.402127e-03 +8.512753e-03 +2.034553e-02 +1.103333e-02 -6.664970e-03
+2.583333e+00 +9.975307e-02 +1.063008e-01 -8.186763e-02 +1.360643e+00 -7.181068e-03 +1.208836e-02 +8.526957e-03 +1.346373e-02 -2.415620e-02 -9.366500e-03 -1.604672e-02 -9.981759e-03 +3.346538e-03 +2.912798e-02 -1.046950e-02 +4.082400e-02 -3.559143e-03 +4.945154e-03 +1.153972e-02 +1.661291e-03 +1.495152e-02 +1.007258e-02 +2.091005e-02 -1.046603e-02
+2.600000e+00 +8.414728e-02 +8.285211e-02 -2.098455e-01 +1.235770e+00 -9.590694e-03 +8.116765e-03 -9.894286e-04 +1.071124e-02 -1.157217e-02 +4.496608e-04 -2.429816e-02 +5.742626e-03 -6.772576e-03 +2.042980e-02 -1.687135e-03 +3.826148e-02 +7.341734e-04 -5.956955e-03 +1.621755e-02 -3.982917e-03 +6.171890e-03 +7.988920e-03 +5.980731e-03 +6.250906e-03
+2.616667e+00 +7.730398e-02 +7.771171e-02 -1.253378e-01 +1.080956e+00 -2.199870e-02 +2.318095e-02 -6.326420e-04 +3.998289e-03 -1.932733e-02 +3.746750e-03 -4.893427e-03 +1.970469e-02 -5.736612e-03 +5.936339e-03 +3.641934e-05 +3.225665e-02 -1.046827e-03 -3.186701e-03 +9.983418e-03 +6.922788e-03 -4.934138e-04 +5.807884e-03 +5.059279e-03 +4.590490e-03
+2.633333e+00 +6.339417e-02 +6.264237e-02 -8.001652e-02 +8.435883e-01 -2.123414e-02 +2.319669e-02 +1.743388e-05 +7.697808e-03 -2.782513e-02 -8.752482e-03 +2.692421e-03 +1.747809e-02 +4.597921e-03 +8.814602e-03 +5.375048e-04 +3.176477e-02 -1.604303e-02 -1.534056e-03 +1.411019e-02 +5.893022e-03 -8.810758e-05 +1.573050e-02 +1.975293e-03 -1.522339e-03
+2.650000e+00 +3.658755e-02 +4.411735e-02 -1.579770e-01 +7.034102e-01 -1.785946e-02 +1.042437e-02 -8.293097e-03 +1.825753e-02 +4.928810e-03 -2.278911e-02 -8.247732e-04 +1.010545e-02 +4.234116e-03 -1.001956e-04 +4.183539e-04 +3.713421e-02 -1.232134e-02 -9.813509e-03 -2.581450e-03 -2.796468e-03 +3.532039e-03 +2.737893e-02 +2.315688e-03 -3.427799e-04
+2.666667e+00 +3.378845e-02 +3.963788e-02 -6.009359e-02 +5.440510e-01 -1.022682e-02 +2.152156e-02 -4.004998e-03 +1.337767e-02 -6.697815e-03 -2.957423e-02 -3.905106e-03 +9.099276e-03 +1.275911e-02 -3.890931e-04 -1.922627e-05 +2.129508e-02 -1.647951e-02 -1.030108e-02 +6.032573e-03 -2.889540e-03 +4.501369e-03 +2.574490e-02 +5.216534e-03 +3.250167e-03
+2.683333e+00 +1.887501e-02 +2.333145e-02 -3.930357e-02 +3.232355e-01 -8.519897e-03 +2.070589e-02 -9.972104e-03 +9.556204e-03 -2.725974e-03 -1.135215e-02 -1.000021e-02 +2.957264e-03 +1.764799e-02 -3.462727e-03 +2.118603e-03 +2.469643e-02 -1.071097e-02 -1.592993e-02 +1.029495e-02 -1.484809e-03 -5.458800e-03 +1.809205e-02 -1.720015e-03 +2.888427e-03
+2.700000e+00 +3.786004e-03 +1.056951e-02 +4.691029e-03 +1.259320e-01 -9.538132e-03 +1.827608e-02 -2.793910e-03 +1.379838e-02 -4.822567e-03 -8.856868e-03 -8.655019e-03 -5.081362e-03 +9.906162e-03 +4.303455e-03 -2.655763e-03 +2.297692e-02 -2.484798e-02 -2.804524e-02 +2.639208e-02 -2.220907e-03 -8.460178e-03 +3.866909e-02 -2.155775e-03 +4.556951e-04
+2.716667e+00 -1.992257e-02 -8.121490e-03 -2.697876e-03 -8.762823e-02 -3.301487e-03 +1.179457e-02 +4.403944e-03 +1.327779e-02 -1.491475e-02 -2.045119e-02 -7.299292e-03 +7.666647e-04 +6.757949e-03 +1.030985e-02 +1.792765e-03 +1.637480e-02 -2.491794e-02 -2.357446e-02 +2.499783e-02 -3.678735e-03 -1.395952e-03 +2.281256e-02 -6.671794e-03 -1.014577e-03
+2.733333e+00 -2.908089e-02 -1.696214e-02 +2.856315e-02 -2.184314e-01 -3.677017e-03 +1.074070e-02 -2.934610e-03 +1.028495e-02 -2.096103e-02 -6.056950e-03 -6.878068e-04 -2.560613e-03 +1.751898e-02 +4.582683e-03 +1.841340e-03 -6.543039e-03 -1.889622e-02 -1.069946e-02 +2.228816e-02 -1.752139e-03 -6.040943e-03 +1.021121e-02 +8.066676e-04 +4.541666e-03
+2.750000e+00 -3.449449e-02 -3.026101e-02 +1.175911e-01 -4.456922e-01 -2.587442e-03 +1.099581e-02 +4.930598e-03 +9.758468e-03 -2.669276e-02 +4.775857e-03 +6.029544e-03 -1.448723e-02 +8.683404e-03 +9.326996e-03 -2.061698e-03 -4.310456e-03 -1.309514e-02 -2.225800e-02 +1.656299e-03 -9.649594e-04 +1.833936e-04 +1.627505e-02 -3.316942e-03 +9.700307e-03
+2.766667e+00 -5.879778e-02 -5.417445e-02 +8.145389e-02 -6.796340e-01 +6.371851e-03 +1.015200e-04 -2.316067e-03 +1.285582e-02 -1.929572e-02 +7.848217e-03 -8.598201e-03 -5.683106e-03 +9.331580e-03 +4.352277e-03 +2.191150e-03 -1.917224e-04 -2.001480e-02 -2.967332e-02 +1.139384e-02 +9.149049e-04 -1.189619e-02 +7.212043e-03 -3.820622e-03 +1.299102e-02
+2.783333e+00 -7.751749e-02 -6.488735e-02 +9.491510e-02 -8.051693e-01 +1.028522e-02 +7.995904e-03 -1.310366e-02 +1.327865e-02 -1.754052e-02 +1.445007e-02 -1.735982e-02 -1.448285e-02 +2.320651e-02 +1.942987e-03 +6.024429e-03 -1.512416e-04 -2.359500e-02 -2.313436e-02 +7.673397e-03 +4.262150e-03 -1.307330e-02 -3.567481e-03 -1.017331e-02 +1.495276e-02
+2.800000e+00 -8.623743e-02 -7.512185e-02 +2.201756e-01 -1.010949e+00 +1.458515e-02 +6.439211e-03 -1.663389e-02 +1.063734e-02 -1.920960e-02 +1.913608e-02 -1.040757e-02 -1.529934e-02 +2.617086e-02 -2.298530e-03 +6.862292e-03 -4.780317e-03 -3.670317e-02 -1.377380e-02 +9.419345e-03 +3.915085e-03 -1.651264e-02 -5.570241e-03 -8.278823e-03 +1.504073e-02
+2.816667e+00 -9.344987e-02 -8.870819e-02 +1.881639e-01 -1.128426e+00 +8.649285e-03 -3.691875e-03 -8.757430e-03 -6.293588e-04 -1.198790e-02 +1.004383e-02 -8.051353e-03 -4.077619e-03 +3.313263e-02 -6.889739e-03 +1.962619e-03 -8.017052e-03 -3.949004e-02 -1.028725e-02 +1.040888e-02 +8.444599e-04 -1.432641e-02 +4.296941e-03 -1.134885e-02 +1.139890e-02
+2.833333e+00 -1.181646e-01 -1.038905e-01 +1.913144e-01 -1.290425e+00 -4.225935e-04 +8.763923e-04 +2.795599e-03 -3.371931e-03 -6.553198e-03 +1.718376e-02 -1.355489e-02 -5.449114e-03 +1.851394e-02 -4.393853e-04 +1.335328e-03 -1.201424e-02 -3.362688e-02 -9.575082e-03 +1.499666e-02 -7.543772e-03 -1.558834e-02 +1.785870e-03 -9.175186e-03 +6.282231e-03
+2.850000e+00 -1.422776e-01 -1.249289e-01 +2.092543e-01 -1.528253e+00 +2.703464e-03 +7.288720e-03 +1.975198e-03 -4.249084e-03 -6.019380e-03 +1.202478e-02 -1.204644e-02 +8.942003e-03 +6.552746e-03 -8.665516e-03 -1.736769e-02 -1.990009e-02 -2.198347e-02 -1.526863e-02 +1.083196e-02 -1.257024e-02 -1.489091e-02 +1.664268e-02 -6.865963e-03 +1.075323e-02
+2.866667e+00 -1.404382e-01 -1.271319e-01 +2.693368e-01 -1.597481e+00 +1.208878e-02 +6.931333e-03 +3.466029e-04 -9.139355e-03 +3.203226e-04 +1.260531e-02 -1.810844e-03 +3.554199e-03 +2.153676e-03 -1.909313e-02 -1.549843e-02 -1.040218e-02 -2.413953e-02 -1.498246e-02 +2.257657e-03 -1.267123e-02 -1.339451e-02 +5.904041e-03 -8.967388e-03 +1.515660e-02
+2.883333e+00 -1.481477e-01 -1.329057e-01 +3.064443e-01 -1.693216e+00 +8.528541e-03 +5.889437e-03 +2.629267e-03 -4.206293e-04 +5.459826e-03 +5.963611e-03 -3.912929e-03 +2.631985e-03 -7.841328e-03 -9.585064e-03 -1.016632e-02 -1.755287e-02 -1.901944e-02 -1.967194e-03 -2.350303e-03 -9.170688e-03 -2.364744e-02 -6.776755e-03 +7.010684e-03 +3.686973e-04
+2.900000e+00 -1.621307e-01 -1.465223e-01 +2.740248e-01 -1.828029e+00 +8.233993e-03 +1.433595e-03 +1.352030e-03 -1.613326e-03 +2.687326e-03 +1.238158e-02 -1.617862e-04 +2.647078e-03 -4.614436e-03 -1.391670e-02 -1.060409e-02 -2.404403e-02 -1.210077e-02 -2.769579e-03 -6.337904e-03 -9.464493e-03 -2.213709e-02 -7.990112e-03 +1.397935e-02 -8.160874e-03
+2.916667e+00 -1.727436e-01 -1.501864e-01 +3.262827e-01 -1.925137e+00 +1.018308e-02 -3.202039e-03 -8.838157e-04 -3.760969e-03 +1.830871e-03 +2.049235e-02 -8.606805e-03 +4.044038e-03 -2.424942e-03 -7.825494e-03 -1.458244e-02 -1.131652e-02 -1.182343e-02 -3.616601e-04 -1.347797e-02 -1.172424e-02 -2.516789e-02 -5.543470e-03 +9.739748e-03 -9.132047e-03
+2.933333e+00 -1.775876e-01 -1.536135e-01 +3.631940e-01 -2.014781e+00 +1.889449e-02 -7.309834e-03 -1.767671e-03 -6.360306e-04 +3.061195e-03 +1.109492e-02 -7.995914e-03 -1.105371e-03 +6.878068e-03 -1.352244e-02 +1.290260e-03 -1.494404e-02 -1.714690e-02 -4.770125e-03 -3.575011e-03 -1.395255e-02 -1.604504e-02 -7.559461e-03 -7.727354e-03 -1.639189e-02
+2.950000e+00 -1.810735e-01 -1.602425e-01 +3.468312e-01 -2.104916e+00 +1.460585e-02 -1.345264e-02 +3.079292e-03 +3.471234e-03 +7.292197e-03 +4.589458e-03 -9.268053e-03 -1.588929e-03 -1.892126e-03 -1.190407e-03 +1.769524e-03 -1.145746e-02 -1.718965e-02 -1.247060e-02 -3.052557e-03 -4.793426e-03 -1.124855e-02 -2.097477e-02 -4.565515e-03 -2.133004e-02
+2.966667e+00 -1.822552e-01 -1.601106e-01 +3.828564e-01 -2.167276e+00 +1.373275e-02 -1.209980e-02 +4.606954e-03 -1.570729e-03 +1.222480e-02 -1.216178e-03 -4.553325e-03 -3.013032e-03 +9.555132e-03 -1.120935e-02 +1.023178e-03 -2.828840e-03 -1.359357e-02 -2.231097e-02 -6.549234e-03 -5.823502e-03 -1.500131e-03 -3.442181e-02 +2.905323e-03 -2.396341e-02
+2.983333e+00 -1.783602e-01 -1.636907e-01 +3.130146e-01 -2.183153e+00 +1.540326e-02 -2.332926e-02 +5.487700e-03 +8.382720e-04 +4.314990e-03 +3.023120e-04 +8.564906e-03 +5.283149e-03 -5.057652e-03 -1.050786e-02 +5.718462e-03 -4.702954e-04 -1.792070e-02 -1.656803e-02 -1.129445e-02 -1.388159e-02 -4.662016e-03 -2.554138e-02 -4.263855e-03 -1.714840e-02
+3.000000e+00 -1.793567e-01 -1.608539e-01 +3.495144e-01 -2.225040e+00 +1.326483e-02 -2.077772e-02 +2.220413e-03 +4.427816e-03 +5.569831e-03 +5.246404e-03 -3.590176e-03 +7.479410e-03 -7.100847e-03 -2.126943e-03 -2.772929e-03 -7.553341e-04 -2.038979e-02 -1.748039e-02 -4.907907e-03 -1.113363e-02 -1.178289e-02 -1.412789e-02 -6.496186e-03 -1.244723e-02
+3.016667e+00 -1.910358e-01 -1.629761e-01 +3.062116e-01 -2.254860e+00 +1.317829e-02 -1.014982e-02 +4.795968e-03 -3.121803e-03 +8.814559e-03 -4.277735e-03 -6.226765e-03 +9.740159e-03 -5.900671e-03 -3.894758e-03 -7.674372e-03 -4.833537e-04 -2.251815e-02 -4.230598e-03 -1.315915e-02 -1.406735e-02 -1.277985e-02 -1.665124e-02 -7.697742e-03 -1.005460e-03
+3.033333e+00 -1.821946e-01 -1.511478e-01 +3.607417e-01 -2.202949e+00 +1.122770e-02 -3.847159e-03 +4.541179e-03 +5.517426e-04 +2.941316e-03 -9.180100e-03 -1.939805e-03 +9.691262e-04 -8.622853e-03 +1.107835e-02 -3.606145e-03 +6.620629e-03 -1.153512e-02 +1.091410e-02 -1.805144e-02 -1.301678e-02 -2.291091e-02 -1.694037e-02 -2.275879e-02 -8.537978e-03
+3.050000e+00 -1.852490e-01 -1.534573e-01 +3.261523e-01 -2.248981e+00 +3.714400e-03 -2.687434e-04 +9.731855e-04 -6.982932e-03 +4.892814e-03 +9.998297e-04 -1.048143e-03 +5.642612e-03 -8.413777e-03 +1.043683e-02 -1.755421e-03 +2.538276e-03 -1.231807e-02 +1.549805e-02 -3.521133e-02 -1.388067e-02 -2.116074e-02 -4.629120e-03 -2.167923e-02 -6.444602e-03
+3.066667e+00 -1.656092e-01 -1.415063e-01 +2.934204e-01 -2.092245e+00 +6.827732e-03 -1.625246e-02 +2.258520e-03 -3.690926e-03 +6.629379e-03 +1.195258e-02 -7.798811e-04 +2.258501e-03 -1.145260e-02 +8.070477e-03 +5.982222e-04 -6.777246e-03 -1.559519e-02 +6.227685e-03 -2.889654e-02 -8.226387e-03 -1.933552e-02 -9.814792e-04 -1.568108e-02 -1.525189e-03
+3.083333e+00 -1.666260e-01 -1.367451e-01 +2.888588e-01 -2.070830e+00 +1.091287e-02 -1.447037e-02 -3.034486e-03 -4.062117e-07 +8.360368e-03 +1.715789e-02 -2.096824e-03 -1.795168e-03 -4.175103e-03 -3.937632e-03 -3.622695e-03 -1.060333e-02 -8.731694e-03 +2.310667e-03 -2.941603e-02 -6.827157e-03 -1.486488e-02 +1.534111e-03 -1.806613e-02 +1.471863e-03
+3.100000e+00 -1.531068e-01 -1.271937e-01 +2.732840e-01 -1.960596e+00 +2.857330e-03 -1.267852e-02 +1.402115e-03 -1.802654e-03 +3.638086e-03 +5.779148e-03 +8.737027e-03 +7.248606e-03 -1.739805e-03 -6.805915e-03 +8.593540e-04 -9.334805e-03 -1.269447e-02 -4.306951e-03 -8.206936e-03 -9.915300e-03 -1.125386e-02 -2.548383e-03 -2.043136e-02 -2.489392e-03
+3.116667e+00 -1.567314e-01 -1.283738e-01 +2.127694e-01 -1.948915e+00 -4.245320e-03 -1.298069e-02 +2.689019e-03 +3.540544e-03 -5.110805e-03 +1.032454e-02 +1.379868e-02 +6.423355e-03 -4.506460e-03 -2.635849e-03 -4.564186e-04 -1.770018e-03 -7.417364e-03 -9.237516e-03 -1.193459e-02 -1.205446e-02 -2.042968e-02 -4.740040e-03 -2.132809e-02 +1.053939e-02
+3.133333e+00 -1.469228e-01 -1.176202e-01 +1.921003e-01 -1.802256e+00 -1.903867e-03 -6.404084e-03 -1.925522e-03 +9.031562e-03 +1.943903e-03 -3.207647e-03 +5.593683e-03 +1.153863e-02 -1.001442e-02 +1.009051e-03 -4.152158e-05 +1.978244e-03 -5.653720e-03 -3.753668e-03 -2.097805e-02 -7.505459e-03 -2.351223e-02 -6.019675e-03 -2.076368e-02 +1.232715e-02
+3.150000e+00 -1.339891e-01 -1.097640e-01 +1.534908e-01 -1.670162e+00 -1.841198e-03 -3.540788e-03 -5.028200e-03 +1.285501e-02 +2.220366e-03 +3.230513e-04 +1.867478e-03 +8.245944e-03 -1.710825e-02 +7.889724e-03 +5.072425e-04 -3.916955e-04 -6.644718e-04 -2.875083e-04 -1.834372e-02 -1.176636e-02 -1.072695e-02 -1.208011e-02 -2.101188e-02 +6.675721e-03
+3.166667e+00 -1.153100e-01 -9.660980e-02 +1.626816e-01 -1.513406e+00 -7.146247e-03 -5.432025e-03 +4.015883e-03 +1.260453e-02 +3.238045e-03 +4.839713e-03 -1.265695e-03 +7.528952e-03 -1.117999e-02 -7.337328e-04 +5.721988e-03 -4.442034e-03 -3.438111e-03 +4.089307e-03 -1.835508e-02 -2.280187e-02 -7.798112e-03 -2.106626e-03 -1.065652e-02 +5.858086e-04
+3.183333e+00 -1.037476e-01 -8.748684e-02 +1.544602e-01 -1.390179e+00 -7.885539e-03 +3.244652e-04 +4.799033e-03 +8.324839e-03 +7.288019e-03 -4.828497e-04 +3.039623e-03 +1.151173e-02 -1.580319e-02 -5.271482e-03 +2.643282e-03 -2.994246e-03 +1.001356e-02 +1.132073e-03 -1.651942e-02 -2.718402e-02 -7.817065e-03 -4.953117e-03 -5.080778e-03 -2.390580e-03
+3.200000e+00 -9.079137e-02 -7.850281e-02 +1.682540e-01 -1.291749e+00 -5.315189e-03 +7.636741e-03 -4.686926e-04 +7.665669e-03 +1.104830e-02 -8.199258e-03 -1.663588e-03 +5.382856e-03 -1.067180e-02 +2.025687e-03 -3.664362e-03 -4.196784e-03 +1.888101e-02 +8.012030e-03 -2.943872e-02 -2.732107e-02 -2.978670e-03 -1.992988e-03 +1.391544e-03 -6.914912e-03
+3.216667e+00 -8.455170e-02 -6.784427e-02 +1.639083e-01 -1.140831e+00 -1.306762e-03 +7.365657e-03 -1.444008e-03 +1.411775e-03 +2.226146e-03 +1.264193e-03 +5.563029e-03 +4.088162e-03 -7.220430e-03 -3.973654e-03 -8.777689e-03 -7.407763e-03 +2.679294e-02 +4.407971e-03 -2.893623e-02 -2.824862e-02 +2.703536e-03 +2.815340e-03 +3.165599e-03 -6.995276e-03
+3.233333e+00 -7.550774e-02 -5.850050e-02 +1.374107e-01 -9.801806e-01 -1.278127e-02 +2.551719e-03 +4.307068e-03 +6.647463e-03 +2.714035e-03 +4.882783e-03 +3.676933e-03 +3.921778e-03 -9.178285e-03 +1.964087e-03 -1.048564e-02 -8.957850e-03 +2.490455e-02 +2.359190e-03 -1.585624e-02 -2.822777e-02 -7.357921e-03 +1.459309e-02 +5.789287e-03 -7.718601e-03
+3.250000e+00 -5.246279e-02 -4.430931e-02 +8.273711e-02 -7.146018e-01 -2.987069e-03 -2.993110e-03 -6.796273e-03 +1.428993e-02 +3.701830e-03 +4.528079e-03 +9.520089e-03 -8.756454e-04 -1.736488e-02 +3.783515e-03 -1.625760e-02 -1.477092e-03 +1.533195e-02 +2.201814e-03 -1.397648e-02 -2.285796e-02 -3.281376e-03 +2.375853e-02 -2.885099e-03 -1.338798e-03
+3.266667e+00 -4.268926e-02 -3.536016e-02 +1.116058e-01 -6.188881e-01 -1.033731e-03 -9.164554e-03 -5.277510e-04 +1.792857e-02 +1.023810e-02 +9.156277e-03 -5.115210e-03 -1.012974e-02 -1.620650e-02 +8.864311e-03 -1.136072e-02 -6.081087e-03 +1.006848e-02 +7.912209e-03 -2.436621e-03 -1.720402e-02 -1.063196e-02 +2.197074e-02 -1.551805e-02 +4.582072e-03
+3.283333e+00 -1.449468e-02 -1.955432e-02 +4.195430e-02 -3.212214e-01 -6.536045e-03 -1.007481e-02 -3.567202e-03 +2.132846e-02 +1.169849e-02 +1.405972e-02 -1.061070e-02 -1.209024e-02 -1.245624e-02 +1.287198e-02 -9.706469e-03 -1.949494e-03 +1.624188e-03 +6.186391e-05 +4.649063e-03 -1.140910e-02 -2.614492e-03 +1.910204e-02 -1.027500e-02 +3.121374e-03
+3.300000e+00 +5.878229e-03 -8.072157e-03 +4.797027e-02 -1.657213e-01 -1.351057e-03 -9.308923e-04 -9.311998e-03 +1.020390e-02 +9.695600e-03 +1.666125e-02 -4.452708e-03 -1.467348e-02 -3.480129e-03 +3.961660e-03 -7.250457e-03 -3.569535e-04 +1.165519e-03 -3.271176e-03 +9.943562e-03 -9.977175e-03 -1.304889e-04 +2.101470e-02 -2.940814e-03 -8.738839e-03
+3.316667e+00 +1.572282e-02 +9.078171e-03 +5.875912e-02 +6.023238e-02 +5.198823e-03 +5.656847e-03 -4.835099e-03 +2.996487e-03 +3.726623e-03 +9.664640e-03 -1.867874e-03 -1.279591e-02 -8.739794e-03 +4.891911e-03 -6.913267e-03 +8.135493e-03 +1.375455e-03 +4.898670e-03 -8.265115e-04 -1.238564e-02 +2.705434e-03 +1.394769e-02 +5.423983e-03 -1.124872e-02
+3.333333e+00 +2.204106e-02 +1.516491e-02 -2.036485e-02 +2.144479e-01 +3.163829e-03 +5.413219e-03 -1.251396e-02 +4.546602e-03 +4.046668e-03 +1.087928e-02 -1.034874e-03 -1.073948e-02 -7.772829e-03 +7.068330e-03 -7.570919e-03 +4.181077e-03 +6.242786e-04 +7.175728e-05 +9.685937e-03 -1.262543e-02 +4.581420e-03 +2.501876e-02 +3.971859e-03 -1.393517e-02
+3.350000e+00 +3.097720e-02 +2.224628e-02 -1.074467e-01 +3.829592e-01 +3.091056e-03 -1.027835e-03 -8.204927e-03 +3.236626e-03 -1.086802e-03 +1.380710e-02 -2.688603e-03 -5.833215e-03 -7.259323e-03 +5.278305e-03 -1.261301e-02 +6.070799e-03 +2.372741e-03 +4.330843e-03 +7.373974e-03 -1.655962e-02 +4.091175e-03 +2.638343e-02 +1.438858e-02 -1.364803e-02
+3.366667e+00 +4.442699e-02 +4.137931e-02 -1.515766e-01 +6.663493e-01 +4.459357e-03 -8.048655e-03 -1.636758e-02 +4.211962e-03 +2.086553e-03 +8.189530e-03 +4.245421e-04 -1.001261e-02 -2.310949e-04 +1.222758e-02 -1.415849e-02 +3.885215e-03 +6.893955e-03 +5.547745e-03 +1.715814e-02 -8.961696e-03 +5.715349e-03 +2.376383e-02 +1.041177e-02 -1.686705e-02
+3.383333e+00 +6.248167e-02 +5.587857e-02 -1.544162e-01 +8.516383e-01 +5.816470e-04 +2.539932e-03 -1.798296e-02 +9.501381e-03 +8.743632e-03 +5.537448e-03 +2.318714e-03 -1.362586e-02 -8.792224e-03 +1.043576e-02 -6.602501e-03 +3.041677e-03 +1.117739e-02 +1.451615e-03 +2.177482e-02 -6.324800e-03 -3.194591e-03 +2.245479e-02 +7.771875e-03 -1.298814e-02
+3.400000e+00 +7.144032e-02 +6.382044e-02 -1.715776e-01 +9.620613e-01 -3.338252e-03 -7.256097e-04 -1.282424e-02 +1.775061e-02 +2.382595e-03 +7.694052e-03 +2.359802e-04 -1.086789e-02 -7.719403e-04 +1.403965e-03 +2.413080e-03 +8.716419e-03 +1.353524e-02 -8.732619e-04 +2.011936e-02 -8.194171e-03 +2.969698e-03 +3.455843e-03 +4.993858e-03 -1.022844e-02
+3.416667e+00 +1.003589e-01 +8.306724e-02 -2.355906e-01 +1.249428e+00 +1.895294e-03 -1.003190e-02 -1.431793e-02 +1.687831e-02 +2.938315e-03 -9.905613e-04 +1.746782e-03 -5.599003e-03 +1.846546e-03 +5.976745e-04 +1.127260e-02 +1.595034e-02 +7.816426e-03 -8.212713e-03 +1.787886e-02 +7.106627e-04 -1.620436e-03 +4.453659e-03 +5.472906e-03 -8.908911e-03
+3.433333e+00 +1.115727e-01 +8.695382e-02 -1.707360e-01 +1.245417e+00 +4.454388e-03 -6.421992e-03 -1.520269e-02 +1.959771e-02 -6.535235e-03 +1.763881e-04 -3.259525e-03 -2.812101e-03 +8.459166e-04 +6.797523e-03 +6.597997e-03 +1.451576e-02 +1.558623e-03 -5.527180e-03 +1.858673e-02 -3.272554e-03 -3.365460e-03 +4.972786e-03 +1.880177e-02 -5.036200e-03
+3.450000e+00 +1.318962e-01 +9.953113e-02 -1.838508e-01 +1.411579e+00 +2.587528e-03 -6.625235e-04 -5.987063e-03 +1.368798e-02 -4.335364e-03 -8.780887e-03 -1.680921e-03 -7.899481e-03 +3.952998e-03 +6.045937e-03 +4.432396e-03 +1.353916e-02 -3.293872e-03 -7.191485e-05 +1.473364e-02 -1.187464e-04 +5.530549e-03 +9.389942e-03 +1.326763e-02 -3.706379e-03
+3.466667e+00 +1.473819e-01 +1.098256e-01 -2.745677e-01 +1.610628e+00 +4.186667e-04 +2.435184e-03 -7.610282e-03 +1.390681e-02 -3.239306e-04 -7.206396e-03 -8.041028e-03 -4.312810e-03 +3.598714e-03 +2.686927e-03 +4.054981e-03 +9.240805e-03 +4.363203e-03 -6.601510e-03 +1.472243e-02 +8.731969e-03 +9.641261e-03 +1.540948e-02 +1.189919e-02 -1.018181e-02
+3.483333e+00 +1.561983e-01 +1.138546e-01 -2.990366e-01 +1.684072e+00 +7.254613e-04 +4.629156e-03 -1.088539e-02 +1.121374e-02 -9.141081e-04 -1.208184e-02 -1.016344e-02 -1.289124e-03 +2.894288e-03 +1.005407e-02 +8.898189e-03 +1.110910e-02 +2.963484e-03 -6.092065e-03 +1.356654e-02 +7.708587e-03 +9.010121e-03 +7.641188e-03 +7.851469e-03 -1.753217e-03
+3.500000e+00 +1.760890e-01 +1.253937e-01 -2.577132e-01 +1.808969e+00 +7.143181e-03 +2.635969e-03 -7.646661e-03 +7.221904e-03 -1.427050e-03 -5.054170e-03 -1.329856e-02 +2.795570e-03 -6.335645e-04 +1.471717e-03 +6.303003e-03 +1.366325e-02 +1.332115e-03 -1.045355e-02 +2.063267e-02 +5.538062e-03 +5.918595e-03 +1.122620e-02 +1.901988e-02 -4.956723e-03
+3.516667e+00 +1.694496e-01 +1.268055e-01 -3.021266e-01 +1.875143e+00 +6.806030e-03 +1.920654e-03 -9.523613e-03 +1.043336e-02 -9.118568e-03 -6.453938e-03 -9.106587e-03 +7.041502e-03 +1.807259e-03 -7.095023e-04 +4.309024e-03 +1.434724e-02 -1.058899e-03 -5.118071e-03 +1.979022e-02 +1.253396e-02 +9.354629e-03 +7.251638e-03 +1.532337e-02 -8.008599e-03
+3.533333e+00 +1.895796e-01 +1.396118e-01 -2.754805e-01 +2.043654e+00 +7.205924e-03 +1.171172e-05 -7.051018e-03 +8.376958e-03 -3.132973e-03 -5.220210e-03 -8.000759e-03 +3.856033e-03 -1.753001e-04 -3.247179e-03 +2.442587e-03 +1.630286e-02 -1.006613e-03 -8.665180e-03 +3.236919e-02 +8.909156e-03 +2.066847e-03 +8.485079e-03 +1.983928e-02 -3.804423e-03
+3.550000e+00 +1.850474e-01 +1.413561e-01 -2.788801e-01 +2.093908e+00 +7.847445e-03 -4.675136e-03 -3.863310e-03 +9.087077e-03 -7.772961e-03 -1.829307e-04 -5.928369e-03 +3.803265e-03 +9.485823e-04 -6.539535e-03 +3.440757e-03 +1.223429e-02 +7.070372e-03 -2.835217e-03 +2.507708e-02 +7.093505e-03 +9.952671e-04 +9.718656e-03 +1.535785e-02 -2.679465e-03
+3.566667e+00 +1.865688e-01 +1.417507e-01 -2.919687e-01 +2.140360e+00 +3.428829e-03 -1.509125e-03 -9.827733e-03 +8.837197e-03 -3.781443e-03 +2.537174e-03 -7.830264e-03 -3.299363e-03 +4.815530e-03 +1.347538e-03 +8.018860e-03 +7.529790e-03 +8.201539e-03 -1.940076e-03 +2.043823e-02 +6.998404e-03 -8.975885e-04 +4.241801e-03 +1.311344e-02 +7.702491e-03
+3.583333e+00 +1.812198e-01 +1.386438e-01 -3.217940e-01 +2.157729e+00 +1.610506e-03 -6.235717e-03 -9.394101e-03 +9.082031e-03 -8.252794e-03 -3.806515e-03 -1.652589e-03 +6.341868e-04 +6.056877e-03 +4.878294e-03 +8.429069e-03 +1.252154e-02 +1.474943e-02 +1.583259e-03 +1.873059e-02 +3.847099e-03 -7.385469e-03 -2.378018e-03 +1.239102e-02 +8.091268e-03
+3.600000e+00 +1.864220e-01 +1.418045e-01 -2.888958e-01 +2.212233e+00 +1.088370e-03 -1.381648e-04 -8.148733e-03 +1.163470e-02 -5.999658e-03 -9.825931e-03 -5.700669e-03 -2.432680e-03 +5.079861e-03 +8.932428e-03 +2.851579e-03 +6.476082e-03 +1.302172e-02 +3.498607e-03 +1.459187e-02 +9.730052e-04 -3.999462e-03 +7.389830e-03 +2.255449e-02 +6.921855e-03
+3.616667e+00 +1.801468e-01 +1.360748e-01 -3.165500e-01 +2.196744e+00 +1.866536e-03 +7.514200e-03 -8.693075e-03 +7.760461e-03 -8.976280e-03 -9.093307e-03 -5.143343e-03 -5.909368e-04 +6.115084e-04 +9.089962e-03 +1.572108e-03 +7.555701e-03 +1.189520e-02 +7.513457e-03 +6.723335e-03 -2.878132e-03 -8.015599e-04 +1.015888e-02 +2.373493e-02 +6.045324e-03
+3.633333e+00 +1.838858e-01 +1.371532e-01 -2.976443e-01 +2.240947e+00 +2.745307e-03 +1.120325e-02 -8.809607e-03 +1.111746e-02 -9.430989e-03 -8.596752e-03 -5.515954e-03 -1.516720e-03 -5.454647e-04 +5.274314e-03 +4.985528e-03 +6.262436e-04 +7.339605e-03 +8.611002e-03 +9.288875e-03 +1.176472e-03 +2.364106e-03 +4.727872e-03 +2.296905e-02 +8.398592e-03
+3.650000e+00 +1.660998e-01 +1.306668e-01 -2.990228e-01 +2.187843e+00 +5.866841e-03 +1.131676e-02 -1.180552e-02 +6.882584e-03 -1.102915e-02 -3.333676e-03 -1.899426e-03 -6.433121e-03 +2.189590e-03 +4.049874e-03 +7.413870e-03 +6.622239e-03 +4.206278e-03 +5.666402e-03 -1.657815e-03 +6.271615e-03 +1.073314e-03 +7.739045e-03 +1.779538e-02 +9.387306e-03
+3.666667e+00 +1.604721e-01 +1.270541e-01 -3.445970e-01 +2.234220e+00 +4.946104e-03 +9.295087e-03 -9.778751e-03 -7.110461e-03 -1.114316e-02 -5.275846e-03 +5.344546e-03 -4.763552e-03 +4.362048e-03 +5.909855e-03 +3.616497e-03 +1.083030e-02 +1.256202e-02 +4.674625e-03 +6.618713e-03 +4.716349e-03 +7.792497e-03 +9.923440e-04 +7.032399e-03 +4.453341e-03
+3.683333e+00 +1.583942e-01 +1.224123e-01 -2.717203e-01 +2.118956e+00 +1.996812e-03 +1.492973e-03 -9.595714e-03 +2.360946e-03 -1.116865e-02 -6.281558e-03 +5.798632e-03 -1.881737e-03 +6.691255e-03 +4.713268e-03 +5.333531e-03 +8.588275e-03 +9.113622e-03 +7.923824e-03 +1.022665e-02 +5.368566e-03 +4.520308e-03 -4.471552e-04 +1.947456e-03 +6.033775e-03
+3.700000e+00 +1.537697e-01 +1.142271e-01 -2.527115e-01 +2.005705e+00 -3.772654e-03 +7.150322e-03 -9.385462e-03 +6.083112e-03 -8.187169e-03 -5.406189e-03 +9.011125e-03 -5.855011e-03 +2.406926e-04 +7.548157e-03 +5.696444e-03 +8.197448e-03 +7.607214e-03 +9.334559e-03 +1.381167e-03 +2.605546e-03 +5.804361e-03 +6.084833e-03 -2.798778e-03 +9.130487e-03
+3.716667e+00 +1.412040e-01 +1.119455e-01 -1.939337e-01 +1.938719e+00 -9.888505e-04 +8.549608e-03 -7.128922e-03 +1.385033e-03 -1.039049e-02 -3.817446e-03 +8.465698e-03 -3.074791e-03 +7.714512e-04 +4.182053e-03 +9.615418e-04 +1.514469e-02 +4.031074e-04 +6.462263e-03 +3.956323e-03 +4.848508e-03 +1.042622e-02 +8.222837e-04 +5.376589e-03 +3.555033e-03
+3.733333e+00 +1.277290e-01 +1.075984e-01 -2.099461e-01 +1.927407e+00 -1.758452e-03 +2.320103e-03 -6.537393e-03 -2.430429e-03 -3.129845e-03 -4.244875e-03 +1.377808e-02 -3.949209e-03 -2.854248e-03 +3.982680e-03 +2.328324e-03 +1.694415e-02 -2.590757e-03 +4.708272e-03 +1.891762e-03 +2.699040e-03 +1.044219e-02 +1.818019e-03 +8.627647e-03 +3.600421e-03
+3.750000e+00 +1.139780e-01 +9.657768e-02 -1.864979e-01 +1.740768e+00 -1.895972e-03 +8.904474e-04 -3.064086e-03 +3.635664e-03 -2.245792e-03 -8.210465e-03 +7.441765e-03 -9.649080e-04 -6.012223e-04 +8.259772e-04 +4.819087e-03 +1.595203e-02 -5.883405e-04 +4.569770e-03 +3.843898e-03 +2.203549e-03 +1.690565e-02 -4.256912e-03 +2.343521e-03 -3.055203e-03
+3.766667e+00 +1.001683e-01 +8.713117e-02 -2.177917e-01 +1.647749e+00 -3.102339e-04 +3.350341e-04 -5.395139e-03 +5.943540e-03 -4.163645e-04 -6.259084e-03 +1.342136e-02 -5.686862e-03 -5.275448e-03 -1.058467e-03 +4.172356e-03 +1.697804e-02 +2.940770e-03 +4.249078e-03 +2.351930e-03 +2.530216e-03 +1.475439e-02 -6.011233e-04 +6.858144e-04 -8.497847e-03
+3.783333e+00 +9.068776e-02 +8.148952e-02 -1.472764e-01 +1.484510e+00 -8.188048e-04 -7.351723e-03 -2.148315e-03 -2.747126e-03 +2.546232e-03 +4.944150e-04 +1.014846e-02 -5.749194e-03 +1.406031e-03 -8.380807e-04 -2.144126e-03 +1.427533e-02 +5.008807e-03 +3.841965e-03 +3.107121e-03 -4.949459e-03 +1.736311e-02 +2.511497e-03 +8.985425e-04 -2.126827e-03
+3.800000e+00 +7.949548e-02 +7.162619e-02 -1.335443e-01 +1.314758e+00 -3.744139e-03 -7.432398e-03 -5.771813e-03 -2.787697e-03 +3.022868e-03 +3.718554e-03 +8.559034e-03 -4.443128e-03 +6.626113e-03 -1.243214e-03 +9.429602e-04 +1.497174e-02 +1.033547e-03 +1.288685e-02 -2.322374e-03 -7.157468e-03 +1.156988e-02 +1.298264e-03 -8.438989e-04 -1.392142e-03
+3.816667e+00 +7.420014e-02 +6.430387e-02 -1.274453e-01 +1.195308e+00 -9.562392e-04 +2.623829e-03 -2.401230e-03 -5.316551e-03 -1.113954e-03 +5.575797e-03 +4.026970e-03 -4.072135e-03 +5.255836e-03 -5.631428e-03 +7.301345e-04 +2.372739e-02 +2.532442e-03 +6.055221e-03 -6.403480e-03 -1.296290e-03 +1.299164e-02 +3.614491e-04 -4.618529e-03 -7.829550e-03
+3.833333e+00 +5.070533e-02 +4.992741e-02 -1.257541e-01 +9.548208e-01 -5.193506e-03 +2.527468e-04 -2.423470e-03 +2.738437e-03 -3.982338e-03 +1.134846e-02 +4.569363e-03 -7.825446e-04 +1.738551e-03 -7.799281e-03 -1.566270e-03 +2.220259e-02 +1.202494e-03 +3.262231e-03 -5.133069e-03 -3.603178e-03 +8.963813e-03 -2.352616e-03 -4.910490e-04 -3.722384e-04
+3.850000e+00 +4.795293e-02 +4.427439e-02 -9.706173e-02 +8.319116e-01 -1.430935e-03 -1.590585e-03 -2.346845e-03 +3.489886e-03 -4.679515e-03 +7.220315e-03 +1.344444e-03 -5.002887e-05 +4.249011e-03 -6.727637e-03 -1.047446e-03 +1.977458e-02 +2.872895e-03 +3.342890e-03 -2.039124e-03 -2.802695e-03 +7.714941e-03 -2.257770e-03 -6.426363e-03 -4.775429e-04
+3.866667e+00 +2.372215e-02 +2.980051e-02 -9.472225e-02 +5.888839e-01 +2.537547e-03 -8.026622e-04 -1.517219e-03 +1.784823e-03 -2.705553e-03 +7.156817e-03 -2.248653e-03 -5.676475e-03 +6.043545e-03 -5.675937e-03 +1.802032e-04 +5.571572e-03 -2.438814e-04 +2.883857e-03 +8.415226e-03 -2.337646e-03 +7.406622e-03 +1.452032e-03 -8.186961e-03 -3.720378e-04
+3.883333e+00 +1.188537e-02 +2.553464e-02 -5.301502e-02 +4.751852e-01 +1.426981e-03 +9.681905e-04 -2.784338e-03 +1.256159e-03 -2.491787e-03 +5.905420e-03 -4.198503e-03 -3.126003e-03 +7.718984e-03 -4.661228e-03 +2.458613e-03 +8.095410e-03 -5.677906e-03 +4.769670e-03 +7.810723e-03 -3.337123e-03 +5.948091e-03 +5.658379e-03 -1.228805e-02 -1.792850e-03
+3.900000e+00 -5.473416e-03 +1.561123e-02 -2.545045e-02 +2.859729e-01 +4.720966e-03 +7.412001e-03 -3.892369e-03 +2.009859e-03 -4.230299e-03 +5.825874e-03 -5.574183e-03 -6.055719e-03 +2.043847e-03 -1.007006e-03 +3.000777e-03 +5.566550e-03 -5.399169e-03 -3.490147e-03 +1.032317e-02 -7.987655e-03 +4.473880e-03 +5.076201e-03 -7.493632e-03 +4.726004e-03
+3.916667e+00 -2.676960e-02 +7.893989e-04 +2.667825e-02 -3.371259e-05 +6.986655e-03 +7.492224e-03 -3.756989e-03 +2.756424e-03 -7.304784e-03 +1.204749e-02 -1.160598e-02 -9.758458e-03 +3.373537e-03 +2.610844e-03 +2.374528e-03 +5.232091e-03 -1.101310e-02 -9.584987e-03 +1.231659e-02 -5.042513e-03 +2.584881e-03 +9.633441e-03 -9.632390e-03 +6.750165e-03
+3.933333e+00 -3.739652e-02 -1.358903e-02 +3.258561e-02 -2.294077e-01 +3.796106e-03 -3.281114e-03 -3.533223e-03 +4.487333e-03 -4.176926e-03 +1.319928e-02 -8.958410e-03 -5.713199e-03 +3.366672e-03 +2.494462e-03 +3.294116e-03 +7.295213e-03 -1.357049e-02 -1.966894e-03 +1.407927e-02 -6.227637e-03 +2.444900e-03 +8.556874e-03 -1.252342e-02 -4.000102e-03
+3.950000e+00 -4.467520e-02 -2.164508e-02 +5.307925e-02 -3.698181e-01 +1.321752e-03 -3.397486e-03 +1.069697e-03 +2.550441e-03 +2.762002e-03 +1.105579e-02 -7.087331e-03 -3.032801e-03 -3.717989e-03 +8.112563e-05 -6.295810e-04 +7.042183e-03 -1.824127e-02 -3.558345e-03 +7.780115e-03 -1.798971e-03 -6.151662e-04 +1.339938e-02 -9.511510e-03 +1.372713e-03
+3.966667e+00 -5.436950e-02 -3.339348e-02 +7.401779e-02 -5.615643e-01 -3.049268e-03 -2.081578e-03 +2.441679e-03 +5.749406e-03 -1.568356e-04 +1.336495e-02 -7.985582e-04 -3.190409e-03 -5.304167e-03 -2.570157e-03 +3.792647e-06 +3.507722e-03 -1.807733e-02 -3.877557e-03 +6.109582e-03 -3.430118e-03 +2.113872e-03 +1.033100e-02 -6.890543e-03 +1.978458e-04
+3.983333e+00 -6.692550e-02 -4.345970e-02 +1.261878e-01 -7.494417e-01 -3.021545e-04 -6.935734e-03 +2.880726e-03 -1.087786e-03 -2.739461e-03 +9.226390e-03 -2.005021e-03 +2.082476e-03 -7.907956e-04 +9.937047e-04 -4.527203e-03 +5.017274e-03 -1.842818e-02 -7.124842e-03 +3.154360e-04 +1.304095e-03 -4.155178e-04 +1.232232e-02 -5.572508e-03 +3.202284e-03
+4.000000e+00 -9.643562e-02 -5.777922e-02 +1.475570e-01 -9.705322e-01 -1.640279e-03 -1.502808e-02 +8.575925e-04 +2.492063e-03 +7.915890e-05 +8.867070e-03 -2.362814e-04 +4.046976e-03 -6.708226e-04 +2.047344e-03 -2.736923e-03 +6.423662e-03 -1.423423e-02 -5.776055e-03 -1.221300e-03 +3.812475e-03 -4.210888e-03 +4.544615e-03 -9.759538e-03 +1.099473e-03
+4.016667e+00 -9.951701e-02 -6.276261e-02 +1.680973e-01 -1.053997e+00 -3.262922e-03 -1.198977e-02 +2.501471e-03 +6.463579e-03 -1.745202e-04 +5.771775e-03 +4.157035e-03 +2.857426e-04 -3.310762e-03 +2.271739e-03 -2.906172e-03 +1.190000e-02 -1.170003e-02 -4.742863e-03 -6.774417e-03 +5.120158e-03 -1.050564e-03 -3.758308e-03 -8.869280e-03 -3.564627e-03
+4.033333e+00 -1.168318e-01 -7.886270e-02 +2.528350e-01 -1.344871e+00 -1.247538e-03 -7.184463e-03 +2.800081e-03 +2.529461e-03 +3.158309e-03 +1.085683e-03 +4.540812e-03 -3.114287e-04 -1.634414e-03 -3.440360e-04 -6.817910e-03 +1.289237e-02 -1.261231e-02 -5.494515e-03 -1.550147e-02 +4.610761e-03 +3.792475e-03 -6.751763e-03 -3.733299e-03 -3.999297e-03
+4.050000e+00 -1.257974e-01 -8.497371e-02 +2.832027e-01 -1.453133e+00 +9.258195e-05 -2.304514e-03 +2.789939e-03 +2.158813e-03 -3.312973e-03 -3.135242e-03 +1.843617e-03 +2.870716e-03 +3.400021e-04 +2.312092e-03 -4.595934e-03 +1.562545e-02 -1.417292e-02 -4.432490e-03 -1.181784e-02 +1.214575e-03 -1.099458e-03 -4.035653e-03 -7.073038e-03 -5.722532e-03
+4.066667e+00 -1.395760e-01 -9.162762e-02 +2.713822e-01 -1.540401e+00 +1.767164e-03 -2.658912e-04 +8.453161e-04 -2.715168e-03 -3.652026e-03 +2.326795e-04 +3.610505e-03 -6.951147e-04 -1.310782e-03 +5.505408e-03 -7.575064e-03 +1.162348e-02 -1.354813e-02 -4.362181e-03 -4.295125e-03 +1.895029e-03 -3.331207e-03 -5.028547e-03 -5.565837e-03 -5.720572e-03
+4.083333e+00 -1.573328e-01 -1.035450e-01 +2.320414e-01 -1.687366e+00 -2.946898e-03 +1.113371e-03 +1.376017e-03 -7.544323e-03 +6.146136e-04 +3.717459e-03 +1.544328e-03 -2.711846e-03 -9.509351e-04 +9.464086e-03 -8.017193e-03 +9.682320e-03 -6.865082e-03 -5.370155e-04 -5.077460e-03 -2.419233e-03 -3.809696e-03 -7.263176e-03 -9.295053e-03 -6.447588e-03
+4.100000e+00 -1.707827e-01 -1.118321e-01 +3.183662e-01 -1.883886e+00 -1.731241e-03 +5.989821e-03 -9.345985e-04 -7.458482e-03 -1.522280e-03 +2.401871e-03 +4.899767e-03 -1.785135e-03 +2.129505e-03 +3.987088e-03 -7.911716e-03 +8.747022e-03 -4.555180e-03 -1.541601e-03 -7.111083e-03 -2.012015e-03 -3.615402e-03 -2.361767e-03 -1.846827e-02 -6.342823e-03
+4.116667e+00 -1.746290e-01 -1.149653e-01 +2.687104e-01 -1.903151e+00 -5.902003e-04 +9.300323e-05 -4.550082e-04 -7.038736e-03 +2.535607e-03 +8.249842e-04 +5.944204e-03 +9.908046e-04 -9.775134e-04 +1.809723e-03 -1.137224e-02 +7.830481e-03 -1.305117e-02 -2.981514e-03 -2.641494e-03 -3.572105e-03 -2.473129e-03 +2.459862e-03 -9.641559e-03 -6.035018e-03
+4.133333e+00 -1.834446e-01 -1.220320e-01 +2.999327e-01 -2.055730e+00 +1.962625e-03 -5.283564e-03 -2.997565e-03 -5.440044e-03 +5.150657e-03 -4.756011e-03 +4.079860e-03 +3.945845e-03 +3.360644e-03 +1.286894e-03 -1.597198e-02 +7.367709e-03 -9.943543e-03 -5.566378e-03 -1.141545e-04 -4.758892e-03 -3.630385e-03 +4.838990e-04 -4.669587e-03 -4.940450e-03
+4.150000e+00 -1.917680e-01 -1.291658e-01 +2.635965e-01 -2.161246e+00 +2.201890e-03 -6.061490e-03 -4.737546e-03 -4.760876e-03 +7.065106e-03 +2.416496e-03 +3.401617e-03 +1.027170e-03 +2.452703e-04 +1.041821e-03 -1.442049e-02 +5.483373e-03 -1.058166e-02 -6.168505e-03 -2.250328e-03 -2.242690e-03 -2.727737e-03 +3.802353e-04 -2.591789e-03 -8.968968e-03
+4.166667e+00 -1.902328e-01 -1.260264e-01 +3.752430e-01 -2.241036e+00 +6.771929e-03 -4.922709e-03 -7.012221e-03 -6.988096e-03 +8.945033e-03 -1.488667e-03 -5.661286e-04 +4.470323e-03 -1.305009e-03 +3.597852e-03 -9.981866e-03 -1.528017e-03 -7.030565e-03 -6.854003e-03 -9.263652e-03 -3.847667e-03 +1.380171e-03 +3.851026e-04 -2.283709e-03 -8.431563e-03
+4.183333e+00 -1.928690e-01 -1.264000e-01 +2.949648e-01 -2.208042e+00 +4.033602e-03 +1.097818e-03 -1.008250e-02 -1.307522e-02 +1.036244e-02 +5.976235e-03 -1.191562e-04 +2.764392e-03 +3.460380e-04 +1.251209e-03 -1.023164e-02 -4.295722e-03 -5.738985e-03 -6.596477e-03 -9.666360e-03 -8.555022e-03 +3.829496e-04 +2.603347e-03 -1.149973e-03 -2.008253e-03
+4.200000e+00 -1.926572e-01 -1.269013e-01 +2.890959e-01 -2.253007e+00 +4.051296e-03 +4.272648e-03 -9.519626e-03 -1.305750e-02 +4.778839e-03 +6.445344e-03 -1.924003e-03 +3.956477e-03 +6.835763e-04 +3.365018e-03 -9.962356e-03 -5.408797e-03 -2.510372e-03 -6.855610e-03 -1.625925e-02 -9.039072e-03 -1.108518e-03 -2.067198e-03 +1.867222e-03 +4.962941e-03
+4.216667e+00 -1.910838e-01 -1.241014e-01 +3.090195e-01 -2.270670e+00 -6.839412e-04 +7.589373e-03 -7.428771e-03 -1.075196e-02 +7.234291e-03 +3.046893e-03 +2.616458e-03 +4.656504e-04 +2.274447e-03 +1.085871e-03 -7.559627e-03 -8.288425e-03 -7.330013e-03 -1.093396e-02 -4.957683e-03 -8.797924e-03 +3.591809e-03 -3.068881e-03 +1.682679e-03 +1.251008e-03
+4.233333e+00 -1.762660e-01 -1.222284e-01 +3.259892e-01 -2.305500e+00 -1.175657e-03 +1.208141e-02 -7.407393e-03 -1.156815e-02 +6.562282e-03 +7.026626e-03 +1.988494e-03 +1.921870e-03 -3.663043e-05 -2.212325e-03 -1.170354e-02 -7.714155e-03 -8.426657e-03 -1.600786e-02 -7.536381e-04 -8.359054e-03 +1.658700e-03 +1.772789e-03 +7.018119e-03 +1.864497e-03
+4.250000e+00 -1.612572e-01 -1.195159e-01 +3.215789e-01 -2.303520e+00 -4.539711e-04 +6.037438e-03 -6.727232e-03 -5.079356e-03 +4.630154e-03 +2.624425e-03 +5.423086e-03 -1.349036e-03 +6.675094e-04 +6.446081e-04 -1.106246e-02 -1.194533e-02 -8.801470e-03 -1.431425e-02 +1.174836e-03 -8.630272e-03 -1.268804e-03 +5.491439e-03 +8.186551e-03 +2.121448e-03
+4.266667e+00 -1.604844e-01 -1.197537e-01 +2.178058e-01 -2.239859e+00 -3.252191e-04 +4.669016e-03 -4.495471e-03 -5.902452e-03 +5.388729e-03 +5.867572e-04 +4.947605e-03 +1.299194e-03 +2.253388e-03 -4.537891e-03 -5.848179e-03 -1.289373e-02 -7.535991e-03 -1.312259e-02 +6.725291e-03 -5.602337e-03 +1.437157e-03 -4.440855e-03 +3.459633e-03 -1.421157e-03
+4.283333e+00 -1.575478e-01 -1.140058e-01 +2.225398e-01 -2.189033e+00 +2.270259e-03 +4.710591e-03 -5.356987e-03 -4.133625e-03 +5.662670e-03 -4.657142e-05 +1.054396e-03 +2.061279e-04 +4.701222e-03 -5.141658e-03 -4.932228e-03 -8.434086e-03 -8.180000e-03 -1.166332e-02 +2.307080e-03 -2.153957e-03 -1.815747e-03 -7.171545e-03 +3.053696e-03 +2.919242e-04
+4.300000e+00 -1.474119e-01 -1.028354e-01 +2.635693e-01 -2.074115e+00 +6.397045e-04 +8.758930e-03 -3.538780e-03 -1.459953e-04 +4.068473e-03 -9.447843e-04 +1.141910e-04 -2.025170e-03 +3.691860e-03 -3.893144e-03 -1.369048e-03 -1.070888e-02 -6.428120e-03 -1.093903e-02 +3.505201e-03 -4.575640e-03 -1.292189e-03 -3.722179e-03 +3.173491e-04 -1.387621e-03
+4.316667e+00 -1.367293e-01 -9.966122e-02 +2.210632e-01 -2.005746e+00 +1.103541e-03 +3.205456e-03 -2.830912e-03 +1.288755e-03 +5.469925e-03 +3.423847e-04 +3.314735e-04 -8.760970e-04 +3.261157e-03 -6.222151e-03 -3.952541e-04 -1.070712e-02 -9.174187e-03 -6.326993e-03 +5.918757e-03 -6.849062e-03 -2.924322e-03 -3.198832e-03 +1.076978e-03 -1.766341e-03
+4.333333e+00 -1.340772e-01 -9.491852e-02 +2.424851e-01 -1.984710e+00 +1.799155e-03 -4.367547e-03 +1.128651e-03 +6.593237e-04 +3.534015e-03 +4.819914e-04 +1.348091e-03 -3.578468e-03 +6.120778e-03 -3.536407e-03 +9.239383e-04 -1.065173e-02 -9.256625e-03 -3.125509e-03 -1.567448e-03 -7.311877e-03 +1.970037e-03 +1.233884e-03 -4.947272e-03 -2.567790e-03
+4.350000e+00 -1.151737e-01 -8.640541e-02 +1.790441e-01 -1.768753e+00 +4.054179e-03 -3.426302e-03 +3.483904e-03 -5.208914e-03 +8.465754e-03 -5.641615e-04 -2.776820e-03 -3.437371e-03 +3.086534e-03 -3.153447e-03 +7.760208e-04 -1.263046e-02 -7.023145e-03 -4.195060e-03 -4.710165e-03 -1.004928e-03 +1.392362e-03 +7.786551e-04 -3.201690e-03 -2.271237e-03
+4.366667e+00 -1.055919e-01 -8.283085e-02 +1.511669e-01 -1.695133e+00 +2.828671e-03 -3.706158e-03 +4.128218e-03 -5.057126e-03 +5.310687e-03 -3.013090e-03 -2.777878e-03 -2.002110e-03 +2.750873e-03 +1.220184e-03 -8.305896e-04 -1.054944e-02 -6.644300e-03 -1.896047e-03 -2.782623e-03 -4.149462e-03 +1.037224e-03 +1.258830e-03 -4.623487e-03 -3.509454e-04
+4.383333e+00 -9.268379e-02 -7.061105e-02 +1.748136e-01 -1.506673e+00 +4.198839e-03 -1.151971e-02 +2.512003e-03 +2.812723e-03 +5.443552e-03 -1.789771e-03 -7.790154e-04 -2.325807e-03 +1.179676e-04 +1.403810e-03 +7.188331e-04 -1.182572e-02 -5.080059e-03 -2.876634e-03 -3.914582e-05 -2.580775e-03 -1.691520e-03 +1.899502e-03 -5.482135e-03 +7.762139e-04
+4.400000e+00 -8.619246e-02 -6.169002e-02 +1.420836e-01 -1.306831e+00 +4.964454e-03 -8.365196e-03 +5.714202e-03 +8.307811e-05 +4.432582e-03 -3.261855e-03 +9.733592e-04 -1.449548e-03 -1.118040e-03 -2.806422e-03 +2.333952e-04 -1.124674e-02 -1.917465e-03 -1.679807e-03 +2.823558e-03 -1.049347e-03 +6.887744e-04 -4.053052e-03 -4.943103e-03 -1.712022e-03
+4.416667e+00 -8.206262e-02 -5.463280e-02 +1.391045e-01 -1.178417e+00 +2.883930e-03 -5.716034e-03 +3.896112e-03 +2.212970e-03 +2.036163e-03 -4.856789e-03 +3.496017e-03 -2.767554e-03 +7.190139e-04 -1.243928e-03 -1.773814e-03 -9.240842e-03 -6.313389e-03 -3.082316e-03 +4.721252e-03 +5.091479e-04 -2.264692e-03 -5.162585e-04 -6.461917e-03 +4.848170e-03
+4.433333e+00 -7.258601e-02 -4.568093e-02 +8.980769e-02 -9.524737e-01 +4.538853e-03 -2.125465e-03 +3.823600e-03 +4.918787e-04 +6.140975e-04 -2.751974e-03 +7.451023e-04 -2.270751e-03 -1.389034e-03 -1.575895e-03 -4.418645e-03 -7.205898e-03 -7.398448e-03 -5.069646e-04 +4.431639e-03 -1.545408e-03 -3.588085e-04 +3.835647e-04 -5.299941e-03 +6.814888e-03
+4.450000e+00 -6.646009e-02 -3.905732e-02 +3.023461e-02 -7.607539e-01 +5.813978e-03 -3.460554e-03 +2.923685e-03 +2.705797e-03 +3.547180e-03 -3.214084e-03 +5.416606e-04 -2.369176e-03 -5.041046e-03 -2.358075e-03 -2.754635e-03 -3.820435e-03 -3.321627e-03 -1.675317e-03 -2.213552e-03 -8.502582e-04 -3.654325e-04 +2.742853e-03 -8.118758e-03 +7.175776e-03
+4.466667e+00 -4.591894e-02 -2.822465e-02 +5.111190e-02 -5.791758e-01 +4.415845e-03 -5.013688e-03 +8.566101e-04 +5.204799e-03 +7.934212e-03 -3.889430e-03 +5.274099e-04 -4.717316e-03 -3.419965e-03 -1.824978e-03 -5.998238e-03 -4.723438e-03 +5.193490e-04 +5.409894e-04 -1.593542e-03 -4.991735e-03 +1.746182e-03 +5.937664e-03 -7.131061e-03 +6.731593e-03
+4.483333e+00 -2.655630e-02 -2.239047e-02 +3.578088e-02 -4.539224e-01 +2.622441e-03 -9.642759e-03 +5.454970e-03 +1.078975e-02 +3.767855e-03 -3.022569e-03 -5.779005e-05 -3.877982e-03 -4.278276e-03 -1.259222e-03 -7.735169e-03 -9.462295e-04 -5.237620e-03 +6.574630e-04 +1.093004e-03 +1.536575e-04 +3.200510e-03 +3.044276e-03 -6.496274e-03 +5.772026e-03
+4.500000e+00 -6.084613e-03 -6.633093e-03 +1.134778e-02 -1.373570e-01 +2.846301e-03 -5.580982e-03 +1.648939e-03 +1.358303e-02 -2.514683e-04 -1.106719e-03 +8.446141e-04 -5.388160e-03 -3.222849e-03 -1.076708e-03 -3.387616e-03 +3.871768e-03 -5.038259e-03 +7.935434e-04 +3.231018e-03 -2.313262e-03 +7.878364e-04 +1.566515e-03 -6.847195e-03 +5.573342e-03
+4.516667e+00 -1.098736e-02 -4.083266e-03 +8.891330e-02 -1.653119e-01 +3.743030e-03 -8.142168e-03 -1.749744e-03 +1.028949e-02 +4.041844e-03 -1.086853e-03 +1.209456e-03 -3.706246e-03 -4.867824e-04 -2.522661e-03 -3.211793e-03 +1.896158e-03 -3.127757e-03 +6.809613e-04 -4.111171e-03 -2.353803e-03 +1.812589e-03 +2.804685e-03 -5.236089e-03 +7.667327e-03
+4.533333e+00 +2.808553e-03 +9.383793e-03 +1.706583e-02 +1.412275e-01 -3.328388e-04 -5.077577e-03 -3.705564e-03 +1.252240e-02 +2.834471e-03 -1.730824e-03 +2.492788e-04 -3.895346e-03 +6.541296e-04 +1.221336e-03 -8.436085e-03 +3.599419e-03 +2.378090e-03 -4.711114e-04 +5.059282e-03 -1.920035e-03 -1.273719e-04 +1.378854e-03 -3.427119e-03 +6.713257e-03
+4.550000e+00 +2.435296e-02 +2.595640e-02 +1.070053e-02 +4.354260e-01 -2.569786e-04 -1.258316e-03 -1.697846e-03 +1.118786e-02 +4.012992e-03 -1.397075e-03 -3.404097e-04 -8.187292e-03 -1.945986e-04 +1.548332e-03 -4.198633e-03 +2.311009e-03 +2.236163e-03 -6.890707e-04 +7.230585e-03 +1.363518e-03 -1.682211e-03 +1.762116e-03 -5.490017e-03 +5.487667e-03
+4.566667e+00 +3.502976e-02 +3.200245e-02 -9.037983e-02 +6.238937e-01 +1.154242e-03 +1.750357e-03 +1.637005e-03 +2.963955e-03 +4.195504e-03 -2.807143e-03 -3.535560e-03 -4.111231e-03 +6.915474e-04 -1.955038e-03 -3.932304e-03 +1.391243e-03 +4.780619e-03 +2.063192e-03 +5.472904e-03 +2.478132e-03 -4.430123e-03 +2.898197e-03 -4.377885e-03 +4.845452e-03
+4.583333e+00 +5.417118e-02 +3.940452e-02 -1.259421e-01 +7.753543e-01 +8.040314e-04 +6.676015e-03 +1.876309e-05 -2.974756e-03 +4.607378e-03 -3.847948e-03 -2.978032e-04 -3.542197e-03 -1.379001e-03 -1.113299e-03 -7.693342e-03 +4.477408e-03 +5.264502e-03 +1.908945e-03 +9.911675e-04 +3.010888e-03 +3.061625e-04 +4.358606e-04 -8.900309e-04 +6.248000e-03
+4.600000e+00 +6.695883e-02 +4.879867e-02 -1.286206e-01 +9.300320e-01 -4.708031e-04 +8.820463e-03 +5.941999e-04 -5.341307e-03 +4.073802e-03 -3.614748e-03 -1.161444e-03 -3.290205e-03 -1.642105e-03 +9.720570e-04 -6.788272e-04 +4.099179e-03 +2.556369e-03 +1.758448e-03 +3.621830e-03 +1.042148e-03 +6.431672e-04 +1.509257e-04 -2.347015e-04 +2.526125e-03
+4.616667e+00 +9.121856e-02 +6.322457e-02 -1.019960e-01 +1.142931e+00 +1.053308e-03 +8.181774e-03 -2.969186e-03 -6.426643e-04 +4.544364e-03 -2.172607e-03 -2.941882e-03 -1.434613e-03 -1.713774e-03 -1.537846e-03 -1.619260e-03 +1.239882e-03 +1.620737e-03 +4.173502e-03 +5.425061e-03 +5.358364e-03 +1.398146e-03 +1.115066e-04 +1.432438e-03 -2.167548e-04
+4.633333e+00 +1.047781e-01 +7.139360e-02 -1.553359e-01 +1.314082e+00 -1.917438e-03 +1.140597e-02 -1.150443e-03 -4.760689e-03 +4.868502e-03 +3.674750e-04 -3.477193e-03 -1.631146e-03 -2.266727e-04 -3.082193e-03 +1.763732e-03 -1.539370e-03 +2.997563e-03 +5.571207e-03 -1.713126e-04 +5.390298e-03 +8.350953e-04 +7.144256e-04 +2.454559e-03 +1.975877e-03
+4.650000e+00 +1.061822e-01 +7.973180e-02 -1.805761e-01 +1.467475e+00 -3.130031e-04 +4.095773e-03 +1.234885e-03 -6.716899e-03 +6.689460e-03 -2.450384e-03 -2.750341e-04 +1.451644e-03 -1.061301e-03 -5.614009e-03 +1.621293e-03 +5.156329e-04 -1.263995e-03 +4.845368e-03 +2.917341e-03 +7.286756e-03 +6.188741e-04 -1.527649e-05 +3.035702e-03 +3.421432e-03
+4.666667e+00 +1.200353e-01 +8.813235e-02 -2.052854e-01 +1.624431e+00 +5.777262e-04 +2.170871e-03 +1.119116e-03 -9.606310e-03 +8.381676e-03 -1.089920e-03 +5.724383e-04 -4.364039e-04 -9.175069e-04 -5.225935e-03 +2.990678e-03 +1.535189e-03 -3.506252e-04 +3.523579e-03 -5.527009e-04 +3.787634e-03 +5.670781e-03 +1.387565e-03 +2.456387e-03 +4.201737e-03
+4.683333e+00 +1.346121e-01 +9.656832e-02 -2.012640e-01 +1.764537e+00 +2.086993e-04 +1.615579e-03 -3.972101e-05 -5.106369e-03 +3.437793e-03 -3.148710e-04 +4.270829e-03 -3.562719e-03 +3.111827e-04 -3.825711e-03 +4.669131e-03 -1.306971e-03 +3.351432e-03 +1.773248e-03 +2.195962e-03 +5.493150e-03 +3.982547e-03 -4.192415e-03 +8.347941e-03 +2.556757e-03
+4.700000e+00 +1.499151e-01 +1.040757e-01 -2.459203e-01 +1.933895e+00 +1.629385e-03 +7.757101e-04 -2.885922e-03 -5.485163e-03 +4.718891e-03 -1.307266e-03 +2.013807e-03 -8.655469e-04 -4.912336e-05 -2.806589e-03 +2.345885e-03 -5.926077e-04 +5.211623e-03 +4.497013e-03 +4.274038e-04 +3.404498e-03 +4.093875e-03 -1.261174e-04 +9.509650e-03 +1.197405e-03
+4.716667e+00 +1.572890e-01 +1.079962e-01 -2.107355e-01 +1.984487e+00 +1.329766e-03 -2.725654e-04 -1.467404e-03 -1.000347e-03 +3.251888e-03 -3.386133e-03 +1.714588e-03 -1.142304e-03 -1.936840e-03 -2.393033e-04 +4.576714e-03 -1.453158e-04 +1.865618e-03 +5.025864e-03 +3.367720e-03 +1.679093e-03 +4.282987e-03 +8.563765e-04 +8.290848e-03 +4.560498e-04
+4.733333e+00 +1.548454e-01 +1.074103e-01 -2.865192e-01 +2.055064e+00 +3.451941e-03 -1.780718e-03 -4.037371e-04 +1.036195e-04 +5.495210e-04 -4.928635e-03 +1.157816e-03 -1.709533e-03 -2.293147e-03 +1.273278e-03 +5.019949e-03 +6.712247e-04 +5.486798e-03 +6.363839e-03 +4.122663e-03 -1.548687e-03 +6.777225e-03 -2.814316e-04 +5.299133e-03 -1.357371e-03
+4.750000e+00 +1.658302e-01 +1.120411e-01 -2.042460e-01 +2.089216e+00 +3.401745e-03 -2.851185e-03 -3.160445e-05 +4.620628e-03 -3.030174e-03 -4.872783e-03 +4.580657e-03 -2.572058e-03 -3.727074e-04 -1.464382e-03 +1.761585e-03 +9.306862e-04 +7.158405e-03 +3.044904e-03 +7.326052e-03 -2.944314e-04 +6.667511e-03 -5.297869e-04 +3.922544e-03 +1.803873e-03
+4.766667e+00 +1.697133e-01 +1.116165e-01 -2.902893e-01 +2.188153e+00 +3.899680e-03 -2.017988e-03 +1.827751e-03 +3.047541e-03 -8.955979e-04 -4.409733e-03 +4.902038e-03 -5.818021e-03 -2.227174e-03 -1.950237e-03 +7.188435e-04 +3.972437e-03 +5.071838e-03 +4.043078e-03 +6.787944e-03 +5.644285e-04 +9.200539e-03 +2.160986e-05 +2.815799e-03 -5.799920e-04
+4.783333e+00 +1.736886e-01 +1.135862e-01 -3.013566e-01 +2.270089e+00 +5.955549e-03 -1.933599e-03 +6.495029e-03 +3.062591e-03 -4.802977e-03 -4.688560e-03 +1.985836e-03 -4.669439e-03 -2.201496e-03 -3.336964e-03 +3.324772e-04 +3.767335e-03 +3.980781e-03 +1.970988e-03 +1.205940e-02 +1.991328e-03 +1.004836e-02 -4.336163e-03 +2.083102e-03 +1.668033e-03
+4.800000e+00 +1.723201e-01 +1.144777e-01 -2.679478e-01 +2.293778e+00 +6.600957e-03 -3.096223e-04 +2.169344e-03 +2.441239e-03 -4.756751e-03 -3.038588e-03 -1.450798e-03 -3.153441e-03 -1.309483e-03 -8.095593e-04 -1.755595e-03 +4.592986e-03 +4.504600e-03 +2.410563e-03 +8.474775e-03 +3.892350e-03 +1.044439e-02 -7.586731e-03 +1.828687e-03 +6.070360e-03
+4.816667e+00 +1.733543e-01 +1.148812e-01 -2.269656e-01 +2.303321e+00 +7.150097e-03 -1.072519e-04 +2.086489e-03 -5.905121e-04 -3.535115e-03 -3.063047e-04 -4.699076e-04 -1.838725e-03 -2.989313e-03 -3.100920e-03 -1.485168e-03 +5.840118e-03 +1.548070e-03 +1.922524e-03 +1.105265e-02 +5.479628e-03 +8.824542e-03 -6.322915e-03 +3.225022e-03 +2.940140e-03
+4.833333e+00 +1.603851e-01 +1.095089e-01 -2.896203e-01 +2.310311e+00 +5.083954e-03 +6.490245e-04 +3.728856e-03 -4.455236e-03 -2.970155e-03 -3.122146e-03 +1.738804e-03 -2.978197e-04 -3.989357e-03 -1.726212e-03 -4.033454e-04 +3.579963e-03 +1.452969e-03 +4.007610e-03 +1.263619e-02 +5.057210e-03 +6.050361e-03 -5.255144e-03 +3.396096e-03 +1.823972e-03
+4.850000e+00 +1.623220e-01 +1.057904e-01 -2.956102e-01 +2.290235e+00 +3.772414e-03 -5.567668e-04 +2.761600e-03 -6.645256e-03 -4.645999e-04 -3.369432e-03 +2.013890e-03 +2.000257e-03 -2.997331e-03 -2.704627e-03 +6.907579e-04 +4.669577e-03 +2.114665e-03 +4.400920e-03 +1.352529e-02 +5.362201e-03 +6.845836e-03 -6.667826e-03 +2.299273e-03 -2.028670e-03
+4.866667e+00 +1.609671e-01 +1.045428e-01 -2.255603e-01 +2.232260e+00 +3.057579e-03 -3.390959e-03 +3.438277e-03 -5.454007e-03 -1.939844e-03 -3.106679e-04 +2.043164e-03 +2.995231e-03 -2.543366e-03 -3.180108e-03 -1.188601e-03 +4.618690e-03 +2.309393e-03 +3.786435e-03 +1.402859e-02 +1.669843e-03 +6.916299e-03 -7.657002e-04 +1.136405e-03 -1.722217e-03
+4.883333e+00 +1.502164e-01 +1.032388e-01 -1.718460e-01 +2.189784e+00 +3.111389e-03 -2.542710e-05 +2.400019e-03 -1.456333e-03 -1.665885e-03 -1.512302e-03 +3.227735e-03 +1.165800e-03 -3.857801e-03 -4.177643e-03 -6.464314e-04 +6.993712e-03 +7.782976e-03 +1.415905e-04 +9.867562e-03 -5.626075e-04 +7.187433e-03 +9.333492e-04 -6.774805e-04 -1.809272e-03
+4.900000e+00 +1.398669e-01 +9.106226e-02 -2.271911e-01 +2.040709e+00 +1.893035e-03 +2.768394e-03 +2.862829e-03 -7.914968e-04 -2.384642e-03 +1.328872e-03 +6.424102e-04 +2.426585e-04 -3.082420e-03 -5.490252e-03 -1.003432e-03 +1.070570e-02 +7.244271e-03 +3.703454e-03 +8.170467e-03 -3.275037e-03 +7.812944e-03 -5.041897e-03 +1.754894e-03 -3.277439e-03
+4.916667e+00 +1.328745e-01 +9.196666e-02 -1.446516e-01 +2.001006e+00 +1.725463e-03 +2.123803e-03 +5.299009e-03 -2.103027e-03 -1.967541e-03 -6.077527e-04 -8.477637e-04 +1.835440e-03 -2.589249e-03 -4.793087e-03 -1.326245e-03 +9.255118e-03 +5.804227e-03 +5.751800e-03 +8.840905e-03 -4.235403e-03 +8.154979e-03 -5.049906e-03 +1.427973e-03 -2.911937e-03
+4.933333e+00 +1.227205e-01 +8.464292e-02 -1.894613e-01 +1.937576e+00 +2.464894e-04 +3.923594e-03 +5.129072e-03 -1.505107e-03 -3.251070e-03 -1.649850e-03 -8.384780e-04 +1.715039e-03 -8.918482e-04 -4.614283e-03 -3.135904e-04 +5.195165e-03 +5.000442e-03 +7.891270e-03 +1.131577e-02 -4.385735e-03 +9.394251e-03 -6.750138e-03 +1.649829e-03 -4.804142e-03
+4.950000e+00 +1.110342e-01 +7.631261e-02 -2.405248e-01 +1.854114e+00 +6.693492e-04 +6.698569e-03 +2.917312e-03 -3.408068e-03 -4.489364e-03 -2.221055e-03 -1.006794e-03 +2.533318e-03 +1.880824e-03 -5.924093e-03 +1.752723e-03 +1.569248e-03 +3.280449e-03 +7.201083e-03 +7.077127e-03 -2.705411e-03 +9.692254e-03 -6.190254e-03 +2.756607e-03 -3.128001e-03
+4.966667e+00 +1.059896e-01 +7.378811e-02 -1.556622e-01 +1.717056e+00 +1.889449e-03 +5.831244e-03 +1.531904e-03 -2.100010e-04 -1.325809e-03 -3.178026e-03 -1.044227e-04 +8.109516e-04 +3.842805e-04 -6.550864e-03 +8.315891e-04 +4.179440e-03 +4.260630e-03 +5.442649e-03 +4.927524e-04 -1.598327e-03 +6.564919e-03 -2.007702e-03 +4.001522e-03 -2.917674e-03
+4.983333e+00 +9.228023e-02 +6.404631e-02 -1.991261e-01 +1.578809e+00 -1.491225e-04 +1.188708e-03 +3.257009e-03 -1.131150e-03 -1.572558e-03 -4.993151e-03 -8.206680e-04 +3.977163e-03 -4.091862e-04 -2.208354e-03 +3.106743e-03 +1.076064e-03 +1.020745e-03 +3.668538e-03 +1.347664e-03 -1.295825e-03 +6.464632e-03 +1.839114e-04 +5.876216e-03 -4.249860e-03
+5.000000e+00 +8.950073e-02 +5.796074e-02 -1.490493e-01 +1.396975e+00 -1.477369e-03 +4.411555e-03 +2.216576e-03 -3.233278e-04 -5.174394e-04 -6.342113e-03 -2.112807e-03 +3.515377e-03 +1.010875e-03 -1.704968e-03 +4.890313e-03 -1.405593e-03 +1.503343e-03 +3.183977e-03 +1.582272e-03 -9.811932e-04 +3.333024e-03 -1.113816e-03 +5.369681e-03 -1.924432e-03
+5.016667e+00 +7.491213e-02 +4.961717e-02 -1.308419e-01 +1.200961e+00 -2.184514e-04 +3.661749e-03 +2.077487e-03 -1.638773e-03 -2.107862e-03 -4.786694e-03 -1.001218e-03 +4.258173e-03 +4.031063e-04 -2.304300e-03 +2.890410e-03 -1.188786e-03 +3.398127e-03 +6.274251e-03 +7.138492e-04 -1.931794e-03 +3.070314e-03 -3.457205e-03 +5.380728e-03 -2.739433e-03
+5.033333e+00 +6.631714e-02 +4.317963e-02 -1.161493e-01 +1.049523e+00 +1.358927e-03 +4.109107e-03 +2.783613e-03 -3.461950e-04 -2.522583e-03 -5.880435e-03 -3.383672e-03 +1.749035e-03 +8.563966e-04 -1.652363e-04 +6.275540e-04 +1.680400e-04 +5.129564e-03 +6.013270e-03 -1.832627e-04 -4.622180e-03 +3.526978e-03 -2.859649e-03 +6.204387e-03 -2.573771e-03
+5.050000e+00 +5.937854e-02 +3.698119e-02 -6.328585e-02 +8.570407e-01 -9.110780e-04 +3.506024e-03 +8.653214e-05 -7.658505e-04 -3.773729e-03 -5.546155e-03 -1.191009e-03 +4.002195e-03 +3.665736e-03 +1.001920e-04 +3.055507e-05 -2.501548e-03 +3.978729e-03 +3.322809e-03 -1.448697e-03 -2.100929e-03 +4.351998e-03 +5.910317e-04 +5.715418e-03 -2.658976e-03
+5.066667e+00 +5.101503e-02 +3.097581e-02 -2.887635e-02 +6.907177e-01 -1.600820e-03 +1.900568e-03 +2.829737e-03 -6.811397e-04 -4.251594e-03 -6.498121e-03 +2.075193e-03 -2.765799e-04 +5.340398e-03 +5.314008e-04 +9.519446e-05 -3.066170e-03 +2.064830e-03 +3.357538e-03 -1.974963e-03 -4.269878e-04 +4.741639e-03 +5.543783e-04 +3.146958e-03 -1.461874e-03
+5.083333e+00 +2.811919e-02 +2.064918e-02 -8.561937e-02 +5.314429e-01 -1.980442e-03 -8.346001e-04 -3.920238e-04 +7.406022e-04 -2.348212e-03 -5.598818e-03 +3.409399e-03 -1.735103e-04 +7.238749e-03 -1.201012e-03 -2.391827e-03 -5.968116e-03 +1.485962e-03 +3.292300e-03 +5.725323e-04 +3.201229e-03 +4.779490e-03 +2.144634e-03 +9.202832e-04 -1.988289e-03
+5.100000e+00 +1.335963e-02 +9.327929e-03 -3.361281e-02 +2.399331e-01 -1.108250e-04 -2.176921e-03 -1.377187e-03 +2.530189e-03 -4.781601e-04 -5.970757e-03 +2.669850e-03 -3.042518e-03 +7.793777e-03 -6.266515e-04 -2.448462e-03 -6.550399e-03 +2.241018e-03 +3.897748e-03 -1.175047e-04 +2.851173e-03 +2.573172e-03 +3.106427e-04 -6.165182e-04 +5.284807e-04
+5.116667e+00 -1.072927e-02 +3.521616e-04 -6.207067e-02 +8.184908e-02 -9.882503e-04 -1.243079e-03 -3.694803e-03 +1.981354e-03 +1.218813e-03 -4.349858e-03 +2.052394e-03 -1.776188e-03 +5.964475e-03 +1.531250e-04 -2.026074e-03 -8.407311e-03 +9.929511e-04 +5.017542e-03 +3.611736e-04 +3.362267e-03 +1.859003e-03 +4.379198e-04 -1.255543e-03 +3.464867e-04
+5.133333e+00 -2.403263e-02 -1.041816e-02 -6.684236e-03 -1.876563e-01 -8.229382e-04 -1.076595e-03 -3.209204e-03 +2.077228e-03 +1.217046e-03 -5.078619e-03 +1.892297e-03 +8.492021e-04 +4.356034e-03 -5.544155e-04 -2.677294e-03 -7.927804e-03 +3.359337e-03 +3.392897e-03 -2.104278e-03 +3.365300e-03 +1.488772e-03 -4.859994e-04 +2.895273e-04 -8.750727e-04
+5.150000e+00 -3.043606e-02 -1.731900e-02 +5.352571e-02 -3.778788e-01 -1.412477e-03 +2.572918e-03 -3.262155e-03 -2.463488e-04 -1.275234e-03 -5.654747e-04 +3.239529e-03 -6.787087e-04 +1.917169e-03 +8.112937e-04 -3.972249e-03 -6.489114e-03 +4.525507e-03 +2.499199e-03 -1.911443e-03 -9.492324e-04 +3.377260e-03 -1.988885e-04 +3.437901e-04 -7.985166e-04
+5.166667e+00 -4.157272e-02 -2.746095e-02 +1.203565e-01 -6.291968e-01 -5.170832e-04 +2.326664e-03 +1.300549e-04 -1.062282e-03 -2.513075e-04 -2.360548e-04 +1.655474e-03 -3.913233e-03 +1.513923e-03 +1.625906e-03 -4.732754e-03 -3.781145e-03 +3.349433e-03 +1.139620e-03 -2.171976e-03 -1.407660e-03 +3.172496e-03 -1.471653e-03 -6.842619e-04 +6.367893e-04
+5.183333e+00 -5.006464e-02 -3.266908e-02 +1.517574e-01 -7.517235e-01 +6.533131e-04 +2.531035e-03 -6.888624e-04 -1.547702e-03 +4.356987e-04 +6.461359e-05 +1.295188e-04 -2.562366e-03 +4.403651e-04 +1.715717e-03 -4.121548e-03 -6.566820e-03 +4.333007e-04 +1.466985e-03 -1.644222e-03 -1.388015e-03 +3.013349e-03 +7.140208e-04 -1.375989e-03 +1.781596e-03
+5.200000e+00 -7.646074e-02 -4.447691e-02 +1.211254e-01 -9.439859e-01 +8.432233e-04 +2.325877e-03 +1.743261e-03 -7.570756e-04 -3.284901e-04 -9.272111e-04 +1.578807e-03 -2.531600e-03 +6.165423e-04 -1.452072e-03 -3.366720e-03 -5.813161e-03 +5.411380e-04 -2.911172e-05 +1.678047e-03 -3.452154e-03 +1.835078e-03 +4.874846e-04 -8.711649e-04 -9.888219e-05
+5.216667e+00 -9.524368e-02 -5.285549e-02 +1.554775e-01 -1.121668e+00 +4.010534e-04 +1.342349e-03 -5.379696e-05 +1.555906e-03 +5.025420e-04 +7.657672e-05 +2.647028e-03 -4.266227e-03 +1.763244e-04 -3.740391e-04 -3.520006e-03 -6.459863e-03 +3.758020e-04 -1.110605e-03 -2.114034e-03 -3.515569e-03 +2.827206e-03 +8.925628e-04 +2.267980e-03 -1.174334e-03
+5.233333e+00 -1.083293e-01 -6.289622e-02 +7.205016e-02 -1.238442e+00 -6.389210e-04 +1.892542e-03 +4.093925e-04 -1.526432e-03 -9.672974e-05 +9.231405e-04 +2.972798e-03 -3.873133e-03 +2.644240e-04 +6.300209e-04 -2.541772e-03 -6.433541e-03 -1.077927e-03 -1.841718e-03 -1.762625e-03 -3.455006e-03 +1.574351e-03 +1.922252e-03 +2.064485e-03 -1.384302e-03
+5.250000e+00 -1.166361e-01 -7.066834e-02 +1.623816e-01 -1.446264e+00 -1.559134e-03 +4.869306e-03 -2.268290e-04 -1.725032e-03 -1.970724e-03 +2.216132e-03 +1.038001e-03 -1.336979e-03 +9.841020e-04 +1.584934e-04 -2.970275e-03 -6.474791e-03 +2.803231e-04 -2.855282e-03 -4.643139e-05 -3.088310e-03 +1.156182e-03 -1.092416e-03 +2.200391e-03 -1.866985e-03
+5.266667e+00 -1.199621e-01 -7.804453e-02 +2.438124e-01 -1.642611e+00 +1.135222e-03 +1.890353e-03 -8.136603e-04 -1.673707e-03 -1.149185e-03 +3.001967e-03 +9.904437e-04 -1.797923e-03 +2.254549e-03 -1.837234e-03 -3.201345e-03 -6.758043e-03 +3.799015e-04 -2.118189e-03 +3.098243e-03 -3.392333e-03 -8.568500e-05 -2.208018e-03 -2.045339e-04 -1.900899e-03
+5.283333e+00 -1.276968e-01 -8.324822e-02 +2.405029e-01 -1.738595e+00 +4.539231e-05 +2.117405e-03 -2.253732e-03 +5.160361e-04 +4.517732e-04 +3.425980e-03 +1.796597e-03 -2.462465e-03 +8.589757e-04 -1.603446e-03 -2.356834e-03 -7.509859e-03 -2.548425e-04 -3.903233e-03 +4.989987e-03 -3.991125e-03 -7.963436e-04 +1.381886e-03 -1.640385e-03 -3.001550e-03
+5.300000e+00 -1.415347e-01 -9.017346e-02 +1.582907e-01 -1.810418e+00 +9.300922e-04 +4.334260e-03 -1.787103e-03 +1.992433e-03 -1.297765e-03 +4.114558e-03 -3.399679e-04 -2.432878e-03 -1.175343e-03 -1.200628e-03 -1.640850e-03 -7.338806e-03 -6.622281e-04 -1.915300e-03 +2.919071e-03 -2.546487e-03 -2.810631e-03 -4.105303e-04 -1.930684e-03 -2.144915e-03
+5.316667e+00 -1.424905e-01 -9.430338e-02 +2.535017e-01 -1.976132e+00 -1.946783e-04 +5.251359e-03 +3.064558e-05 +2.526085e-03 -2.251064e-03 +3.743230e-03 +2.562190e-04 -2.020149e-03 -1.273974e-03 -1.772889e-03 -1.171159e-03 -9.438633e-03 +2.494607e-04 -2.324022e-03 +4.485840e-03 -2.248983e-03 -4.329277e-03 -9.585661e-04 -1.220999e-03 -2.935429e-03
+5.333333e+00 -1.497067e-01 -1.004100e-01 +2.774869e-01 -2.131215e+00 -4.372840e-04 +2.943501e-03 +4.269348e-05 +3.175508e-03 -1.318679e-03 +2.932436e-03 +1.985602e-04 -2.154590e-03 +4.625484e-04 -1.837747e-03 -7.333354e-04 -8.205166e-03 -7.118102e-04 -3.834520e-03 +2.265915e-03 -1.315395e-03 -3.003881e-03 +1.456906e-03 -3.566746e-03 -3.976870e-03
+5.350000e+00 -1.375016e-01 -9.811031e-02 +3.276131e-01 -2.150236e+00 -9.748632e-04 +3.134843e-03 -7.632467e-05 +1.143538e-03 -4.180975e-04 +3.510032e-03 -2.748765e-05 -9.717165e-04 -9.388841e-04 -4.569184e-04 -1.994536e-03 -6.057783e-03 +4.430291e-04 -4.162511e-03 -3.100922e-04 -2.139069e-03 -1.139041e-03 +2.195306e-03 -2.938479e-03 -5.259005e-03
+5.366667e+00 -1.502720e-01 -1.052755e-01 +2.765278e-01 -2.281076e+00 -7.901464e-04 +2.013276e-03 -1.153809e-04 +3.119504e-03 -6.005651e-04 +4.533180e-03 -5.894211e-04 -3.334937e-04 -1.465130e-03 -1.807723e-03 -2.534274e-03 -4.508714e-03 -6.563929e-05 -4.362398e-03 -2.458611e-03 -2.763519e-03 +1.101815e-03 +3.667959e-05 -5.341446e-03 -1.680383e-03
+5.383333e+00 -1.499311e-01 -1.021836e-01 +2.477543e-01 -2.223000e+00 +1.175305e-04 +1.099325e-03 -7.324104e-04 +3.889395e-03 -3.879407e-04 +2.663662e-03 +1.789812e-03 -9.890180e-04 -3.213802e-03 -8.096345e-04 -3.143208e-03 -3.125401e-03 +9.826467e-04 -3.035645e-03 -1.319472e-03 -2.101193e-03 -4.132320e-04 +5.713822e-04 -4.949686e-03 -4.564333e-03
+5.400000e+00 -1.580808e-01 -1.048320e-01 +2.473968e-01 -2.320480e+00 +4.117875e-04 +1.979179e-04 -1.398753e-03 +1.679537e-03 -1.265402e-03 +2.104562e-03 +2.724795e-03 +4.078795e-05 -1.337558e-03 -6.647440e-04 -3.954782e-03 -2.434691e-03 +2.996286e-03 -1.477244e-03 -5.108823e-03 -2.140253e-03 -1.923906e-03 -7.621413e-04 -6.293010e-03 -1.044781e-03
+5.416667e+00 -1.525030e-01 -1.027735e-01 +2.988824e-01 -2.372985e+00 +7.614163e-04 +3.336719e-03 -1.573411e-03 +2.261205e-04 +1.245522e-05 -9.855146e-04 +3.157199e-03 -9.561762e-04 -9.655799e-04 -2.439517e-04 -5.042722e-03 +2.176900e-04 +3.195180e-03 -8.316559e-04 -4.177019e-03 -3.507620e-03 +1.506367e-04 -6.302079e-04 -7.035530e-03 -3.722865e-03
+5.433333e+00 -1.363188e-01 -9.917113e-02 +2.276392e-01 -2.261339e+00 +1.353333e-03 +1.220710e-03 -1.080214e-03 +2.213140e-03 +3.463572e-04 -1.091366e-03 +3.376766e-03 -8.430388e-04 -2.027341e-03 -1.244144e-03 -1.554065e-03 +1.611950e-03 +6.567847e-04 -7.642130e-04 -1.401785e-03 -3.982534e-03 -6.132973e-04 -3.962452e-03 -5.267459e-03 -4.766007e-03
+5.450000e+00 -1.500688e-01 -1.004940e-01 +2.519261e-01 -2.371650e+00 +1.029102e-03 +2.806750e-03 +4.328997e-04 +5.019231e-04 -8.636827e-04 +4.097164e-04 +2.158839e-04 -9.852575e-04 -1.085302e-03 -2.332381e-05 -8.464755e-04 -8.218615e-04 -1.143761e-03 -7.123284e-04 -3.103086e-03 -3.078074e-03 +3.252273e-04 -3.098487e-03 -5.170625e-03 -3.598763e-03
+5.466667e+00 -1.399951e-01 -9.442883e-02 +2.774243e-01 -2.309937e+00 +8.550117e-04 +2.945063e-03 +1.348394e-03 +9.449826e-04 +4.931650e-04 +6.882450e-04 -7.846691e-04 -1.956157e-03 -1.344086e-03 -3.423871e-04 -1.134497e-03 +1.182339e-04 +8.812445e-04 -1.995984e-03 -2.506405e-03 -2.711824e-03 -8.789601e-04 -1.497912e-03 -4.368795e-03 -5.676364e-03
+5.483333e+00 -1.348890e-01 -8.942808e-02 +2.709857e-01 -2.233661e+00 -1.308354e-04 +2.482512e-03 +2.168323e-03 +1.853346e-03 -2.208478e-03 +3.795224e-03 -7.885678e-04 -2.111623e-03 -8.895432e-04 -6.367715e-04 -9.675911e-05 +6.340499e-04 -3.915835e-04 -2.952266e-03 -4.720200e-03 -1.441651e-03 +7.515524e-04 -2.573741e-03 -4.410552e-03 -4.240877e-03
+5.500000e+00 -1.314899e-01 -8.608882e-02 +2.536112e-01 -2.181817e+00 +2.138854e-03 +4.928313e-04 -9.421432e-05 +4.236532e-04 -1.049189e-03 +4.867522e-03 +8.816484e-05 -2.651894e-03 -1.479261e-03 -4.049935e-04 -3.061779e-04 +7.559970e-04 -1.290390e-03 -2.379799e-03 -1.565132e-03 -2.874283e-03 -1.491850e-04 -1.262020e-03 -4.907878e-03 -3.899772e-03
+5.516667e+00 -1.274415e-01 -8.201280e-02 +2.109323e-01 -2.073969e+00 +2.811458e-03 -1.560681e-04 -1.676395e-03 +1.812354e-03 -1.569544e-03 +3.919276e-03 -9.673896e-04 -2.416953e-03 -1.881143e-04 +4.073131e-04 +1.927261e-04 +1.239776e-03 -2.925924e-03 -3.313306e-03 -9.750432e-04 -1.660453e-03 +7.734646e-04 -4.402207e-04 -5.284593e-03 -4.269545e-03
+5.533333e+00 -1.195981e-01 -7.293583e-02 +2.554599e-01 -1.948384e+00 +3.474206e-03 +4.934785e-04 -2.048057e-03 +1.732427e-03 -1.936733e-03 +3.319748e-03 -2.388358e-03 -6.238408e-04 -4.526637e-04 +6.033877e-04 -1.637522e-03 +1.057059e-03 -7.651017e-04 -3.831930e-03 -6.148861e-04 -8.551924e-04 +2.763142e-03 -3.013789e-03 -4.967483e-03 -3.187510e-03
+5.550000e+00 -1.185991e-01 -7.266929e-02 +1.585531e-01 -1.854076e+00 +2.940544e-03 +4.244646e-05 -1.205619e-03 +3.713733e-03 -3.092233e-03 +2.059875e-03 -1.414811e-03 -1.278110e-03 -8.210065e-04 +9.370464e-04 -2.755905e-03 -2.996184e-04 -1.285517e-03 -3.872843e-03 -5.053749e-05 -1.010179e-03 +1.826869e-03 -6.211211e-04 -5.451825e-03 -2.712170e-04
+5.566667e+00 -1.018092e-01 -6.442786e-02 +1.775616e-01 -1.702784e+00 +2.640438e-03 -1.009453e-03 -2.926937e-03 +5.387964e-03 -1.822700e-03 +1.189639e-03 -1.556699e-03 -8.148472e-06 +1.011590e-03 -7.132701e-04 -2.718867e-03 -2.517266e-03 -3.215165e-04 -3.231685e-03 +3.347006e-04 -5.195264e-04 +1.559989e-03 -2.625314e-04 -2.966430e-03 -1.882720e-03
+5.583333e+00 -1.002007e-01 -6.059220e-02 +1.033893e-01 -1.535967e+00 +9.117246e-04 -9.070600e-04 -1.050185e-03 +6.075501e-03 -2.137767e-03 -3.136800e-04 -2.677304e-03 +1.051202e-03 -2.432282e-04 +1.172932e-03 -3.329460e-03 -3.601006e-03 +4.838186e-04 -3.060901e-03 +1.710460e-03 +3.933918e-04 +1.630724e-03 -6.374094e-05 -4.182613e-03 -1.028869e-03
+5.600000e+00 -9.344047e-02 -5.646863e-02 +5.771981e-02 -1.394803e+00 -8.937353e-05 -1.468112e-03 -1.209572e-03 +5.203027e-03 -7.833181e-04 -8.497299e-04 -1.145202e-03 +6.694492e-04 -1.402610e-03 +2.384497e-03 -2.712438e-03 -2.259502e-03 -2.806985e-03 -2.819235e-03 +1.435422e-04 +1.522509e-03 +1.211883e-03 +1.884731e-03 -3.604872e-03 -6.449309e-04
+5.616667e+00 -7.862521e-02 -4.971740e-02 +5.395357e-02 -1.236019e+00 -1.134890e-03 -1.985942e-03 +9.459479e-05 +4.081632e-03 -1.007231e-04 -1.083754e-04 -2.289772e-04 -2.063550e-04 -1.051717e-03 +1.814802e-03 -2.461116e-03 -7.987620e-04 -2.535386e-03 -1.275301e-03 +2.985583e-04 +9.086041e-04 +4.195934e-04 +2.934662e-03 -4.668501e-03 -1.627257e-03
+5.633333e+00 -5.870388e-02 -3.333864e-02 +1.770879e-01 -9.863996e-01 -9.839451e-04 -2.418682e-03 -9.444116e-04 +4.231249e-03 +1.761784e-03 -5.706892e-04 +1.178221e-03 -1.019491e-03 +1.590077e-04 +5.309419e-04 -3.498401e-03 +5.255033e-04 -2.524274e-03 -5.260921e-04 +1.024526e-03 +1.098461e-03 +1.074278e-03 +2.776123e-03 -5.153404e-03 -1.424776e-03
+5.650000e+00 -6.043692e-02 -3.452904e-02 +5.921234e-02 -8.852647e-01 -6.803468e-04 -1.989121e-03 -5.755063e-04 +4.078802e-03 +1.004426e-03 -2.815016e-04 +3.481463e-05 -1.699637e-03 -8.065384e-04 +2.076956e-03 -2.828947e-03 +1.774689e-03 -3.165195e-03 +1.079869e-03 +1.724982e-03 +1.676120e-03 -1.008550e-03 +2.540407e-03 -3.286079e-03 -4.034174e-03
+5.666667e+00 -4.167176e-02 -2.647818e-02 +6.630447e-02 -7.004140e-01 -9.461237e-04 -1.076295e-03 +7.897063e-04 +4.110915e-03 -5.708622e-04 +6.550701e-04 +8.642502e-04 -2.584366e-03 -1.684352e-03 +2.069606e-03 -1.815058e-03 +3.911984e-03 -2.359325e-03 +2.150816e-03 +3.583250e-03 -5.635036e-04 -3.773598e-03 +3.293202e-03 -3.726148e-03 -4.387162e-03
+5.683333e+00 -3.475701e-02 -2.097259e-02 +5.755465e-02 -5.599278e-01 +3.169074e-04 -1.259918e-03 -6.183709e-04 +3.747687e-03 -1.900210e-03 +6.602995e-04 +1.593098e-03 -3.258766e-03 -1.312986e-03 +3.258475e-03 -1.477002e-03 +4.993452e-03 -4.242559e-03 +3.043980e-03 +3.531418e-03 -5.379841e-04 -4.297503e-03 +4.783582e-03 -3.084700e-03 -5.250990e-03
+5.700000e+00 -1.143095e-02 -8.673046e-03 +6.278310e-02 -2.756111e-01 -3.101813e-04 -1.744101e-03 -7.318859e-05 +1.948312e-03 -1.997676e-03 +7.303144e-04 +2.165447e-03 -1.699277e-03 -1.306207e-03 +3.004055e-03 -2.634627e-03 +3.548093e-03 -2.256740e-03 +1.901957e-03 +3.146297e-03 -7.859836e-04 -2.607699e-03 +4.461173e-03 -3.066582e-03 -2.336708e-03
+5.716667e+00 +6.107689e-03 -9.778772e-04 +2.024635e-02 -5.489092e-02 +3.495223e-04 -9.214659e-04 +1.047079e-03 +1.499689e-03 -2.742486e-03 +3.152012e-05 +1.965215e-03 -1.473005e-03 -1.367658e-03 +1.956844e-03 -2.164628e-03 +4.190163e-03 -2.089626e-03 +2.730141e-03 +1.562811e-03 -1.035904e-03 +3.725316e-05 +3.647374e-03 -3.803283e-03 -2.767559e-03
+5.733333e+00 +1.394344e-02 +2.683387e-03 -2.608144e-02 +7.265514e-02 -3.662736e-04 -6.781477e-04 +3.679270e-03 -1.552521e-03 -2.909265e-03 +1.801967e-04 +1.174181e-03 -4.878093e-04 -1.556208e-03 +1.867994e-03 -2.073725e-03 +2.414648e-03 -2.163042e-03 +4.064518e-03 +1.593681e-03 -1.272135e-03 +9.591644e-05 +3.405776e-03 -2.899562e-03 -2.198957e-03
+5.750000e+00 +3.740485e-02 +1.512750e-02 -7.609827e-02 +3.919130e-01 -6.804323e-04 -1.563051e-03 +2.613973e-03 -2.864460e-03 -1.582908e-03 +1.190590e-03 +1.714862e-03 -4.423959e-04 -7.633683e-04 +1.124048e-03 -2.057887e-04 +1.754741e-03 -1.580378e-03 +3.782539e-03 +7.616196e-04 -2.752512e-03 -2.569194e-03 +5.052966e-03 -2.918951e-03 +1.450938e-03
+5.766667e+00 +5.195465e-02 +2.484503e-02 -2.097760e-02 +5.540767e-01 +1.287687e-04 -2.461234e-03 +1.939602e-03 -2.731746e-03 -2.084505e-03 +2.557079e-05 +2.637490e-03 -9.661849e-04 -6.411512e-04 +2.711120e-03 -3.596688e-04 +2.264146e-03 -1.671566e-03 +2.420124e-03 +1.762097e-03 -1.120866e-03 -1.205535e-03 +5.725379e-03 -3.439531e-03 -2.057571e-04
+5.783333e+00 +6.446270e-02 +3.101206e-02 -6.762983e-02 +7.220122e-01 +1.358097e-03 -9.192000e-04 +1.167198e-03 -2.408434e-03 -2.442443e-03 -4.488153e-05 +1.257024e-03 -2.398352e-03 -4.233775e-04 +3.390809e-03 -1.561076e-04 +3.182864e-03 +5.553168e-04 +1.167611e-04 +9.919356e-04 -1.779573e-03 +1.268231e-03 +4.797631e-03 -3.285980e-03 -3.597953e-04
+5.800000e+00 +6.753234e-02 +3.568422e-02 -1.607094e-01 +8.912829e-01 +2.702753e-04 -1.701170e-03 +2.357953e-03 -1.136402e-03 -3.148155e-03 -9.235226e-04 +7.993263e-04 -1.775842e-03 -1.059396e-03 +4.589200e-03 +1.617601e-03 +1.872384e-03 -2.469607e-04 +1.988239e-04 +3.387526e-03 -6.192593e-04 -7.703823e-04 +4.671540e-03 -3.543612e-03 -7.296049e-05
+5.816667e+00 +9.500108e-02 +4.711076e-02 -6.081498e-02 +1.045365e+00 +3.982905e-04 -2.187861e-03 +2.092116e-03 +1.042978e-03 -2.416312e-03 +1.593515e-04 +1.399400e-03 -2.551592e-03 -1.695558e-03 +3.153376e-03 +8.838712e-04 +1.897849e-03 +1.376254e-03 -1.457654e-04 +3.018983e-03 -2.294875e-03 +9.792873e-04 +3.613787e-03 -3.042968e-03 +1.424221e-03
+5.833333e+00 +9.922419e-02 +5.343521e-02 -1.370312e-01 +1.229389e+00 -8.742256e-04 -3.045148e-04 +1.752125e-03 +9.189019e-04 -1.287976e-03 -1.560750e-04 +7.727870e-04 -2.706691e-03 -1.874941e-03 +3.377936e-03 -1.081444e-03 +2.724642e-03 +1.708405e-03 -8.074996e-04 +2.103625e-03 -1.428925e-03 +1.579568e-03 +5.177257e-03 -1.567607e-04 -3.318622e-05
+5.850000e+00 +1.206863e-01 +6.417346e-02 -1.623270e-01 +1.464122e+00 -7.956399e-05 -9.779816e-04 +2.065823e-03 -8.937208e-04 +7.582281e-05 -5.305697e-04 +1.197959e-03 -2.812148e-03 -2.767909e-03 +3.333033e-03 +6.575105e-04 +3.134668e-03 +2.413976e-03 -6.070480e-04 +1.503243e-03 +3.248526e-04 +1.099981e-03 +3.219909e-03 +8.058968e-04 -1.575504e-03
+5.866667e+00 +1.287769e-01 +6.669908e-02 -2.034825e-01 +1.544376e+00 +1.789469e-04 -2.093495e-03 +2.187879e-03 -8.297681e-04 -1.297284e-03 -5.976977e-04 +1.679562e-03 -3.480702e-03 -1.332081e-03 +3.792301e-03 -6.295532e-05 +4.265807e-03 +3.608369e-03 +1.848276e-04 +2.112575e-03 -7.008432e-04 -1.423133e-04 +3.264184e-03 +6.340632e-04 -1.189976e-03
+5.883333e+00 +1.338398e-01 +7.479509e-02 -1.944269e-01 +1.704610e+00 +8.987177e-04 -9.563924e-04 +1.781618e-03 -2.273324e-03 -1.065325e-03 -1.341500e-03 +6.013054e-04 -1.812338e-03 +4.179139e-04 +1.689418e-03 +1.941186e-04 +4.309126e-03 +3.816909e-03 +4.380898e-04 +2.205818e-03 -1.175731e-03 +5.972772e-04 +2.480966e-03 +8.178730e-04 -7.294725e-04
+5.900000e+00 +1.425325e-01 +7.997430e-02 -2.116585e-01 +1.829717e+00 +1.436648e-04 -1.945232e-03 +2.601178e-03 -2.273862e-03 -1.003286e-03 -2.743912e-03 +1.620351e-03 -1.766049e-03 +1.888664e-03 +1.166256e-03 -5.187585e-04 +1.898576e-03 +2.166110e-03 -6.549973e-04 +3.081622e-03 -4.173400e-04 +7.717688e-04 +5.287138e-03 +2.925835e-03 -3.725981e-04
+5.916667e+00 +1.553650e-01 +8.509042e-02 -2.237972e-01 +1.956420e+00 +6.904576e-04 -3.165446e-03 +2.195458e-03 -3.900821e-03 -7.901562e-04 -3.738333e-04 +1.228348e-03 -1.802493e-03 +1.851056e-03 +1.130563e-03 +6.374068e-04 +2.542732e-03 +3.288235e-03 -4.842122e-05 +2.228293e-03 -2.925848e-04 +1.063843e-03 +4.190543e-03 +1.800318e-03 -1.107497e-03
+5.933333e+00 +1.515386e-01 +8.846292e-02 -2.082561e-01 +2.030328e+00 +2.293634e-04 -1.681211e-03 +1.463772e-03 -2.142619e-03 -1.037343e-03 -3.396357e-04 +7.985329e-04 -1.035987e-03 +8.791624e-05 +1.634274e-03 +1.844532e-03 +2.385717e-03 +2.957786e-03 -7.721774e-04 +1.602626e-03 +8.436986e-05 +1.954709e-03 +3.004698e-03 +3.442839e-03 -2.160944e-03
+5.950000e+00 +1.610083e-01 +9.345418e-02 -2.613477e-01 +2.206313e+00 -6.315771e-04 -1.929482e-03 +7.881855e-04 -1.924213e-03 -1.098825e-03 +8.411840e-04 +7.711463e-04 +8.434324e-05 -5.596980e-04 +1.669814e-03 +1.542184e-03 +5.626406e-03 +2.013912e-03 -4.509285e-05 +1.503247e-03 -5.062885e-04 +2.538298e-03 +3.174500e-03 +2.336842e-03 -2.629528e-03
+5.966667e+00 +1.696067e-01 +8.957589e-02 -2.733736e-01 +2.154469e+00 -7.430491e-04 -3.165512e-03 +1.367142e-03 -2.746646e-03 -2.958795e-04 +1.572377e-03 -3.450675e-04 -5.905620e-04 +5.045056e-04 +1.998964e-03 -1.119045e-03 +4.699256e-03 +2.626612e-03 -5.993259e-04 +4.377039e-03 -3.191744e-04 +1.713167e-03 +3.936906e-03 +1.992149e-03 -1.207935e-03
+5.983333e+00 +1.689675e-01 +9.333241e-02 -2.797919e-01 +2.280725e+00 -1.808787e-03 -2.197384e-03 +1.093143e-04 -3.369764e-03 -7.791362e-04 +1.384931e-03 -5.711102e-04 -1.481153e-05 +2.932491e-03 +2.174845e-03 -1.142412e-03 +4.086120e-03 +1.119794e-03 +2.541249e-04 +4.747990e-03 +9.914376e-04 +5.727595e-04 +4.644285e-03 +2.388401e-03 -1.067039e-03
+6.000000e+00 +1.609501e-01 +9.010071e-02 -2.529208e-01 +2.214510e+00 -1.438004e-03 -2.118376e-03 +7.549095e-05 -3.910560e-03 +1.901906e-04 +1.797877e-03 -1.605750e-03 -8.730030e-04 +4.300578e-03 +1.464069e-03 -1.597891e-03 +3.223899e-03 +1.570797e-03 +1.729440e-03 +4.964328e-03 +4.846310e-04 -7.007902e-05 +4.047255e-03 +1.449600e-03 -3.698246e-05
+6.016667e+00 +1.589931e-01 +9.258148e-02 -2.304690e-01 +2.294964e+00 -1.064910e-03 -2.405731e-03 -1.486560e-03 -3.387833e-03 +5.932722e-04 +1.955389e-03 -1.874009e-03 -4.369346e-04 +3.802742e-03 +2.286937e-03 -1.298608e-03 +3.306110e-03 +1.321551e-03 +9.888442e-04 +4.073464e-03 +1.024404e-03 +5.210354e-04 +3.740386e-03 +2.621156e-03 -5.132960e-04
+6.033333e+00 +1.662322e-01 +9.240374e-02 -2.252914e-01 +2.330896e+00 -2.658493e-04 -2.465638e-03 -1.042759e-03 -3.395544e-03 +1.097361e-03 +2.712385e-03 -1.942826e-03 -4.828469e-04 +2.225143e-03 +1.415151e-03 -1.445608e-03 +3.547343e-03 +6.939716e-05 +7.247429e-04 +4.219380e-03 +2.288254e-03 +8.394334e-04 +2.383807e-03 +2.389429e-03 +5.784817e-04
+6.050000e+00 +1.575497e-01 +8.942153e-02 -2.330945e-01 +2.311569e+00 -4.859585e-04 -1.970960e-03 -3.679675e-04 -4.340630e-03 +1.726438e-03 +3.034253e-03 -1.809677e-03 -1.532714e-03 +1.722187e-03 +1.732213e-03 -8.701987e-04 +4.207497e-03 -6.291223e-04 -2.172164e-04 +4.034489e-03 +2.357556e-03 +1.040769e-03 +2.716196e-03 +2.744253e-03 -1.447163e-04
+6.066667e+00 +1.519391e-01 +8.546022e-02 -2.752286e-01 +2.307460e+00 -1.143631e-03 -2.518125e-03 +6.615749e-04 -4.688074e-03 +3.335265e-03 +2.330717e-03 -2.233788e-03 -1.406608e-03 +6.475338e-04 +2.200633e-03 -1.143121e-03 +5.024346e-03 -9.103060e-04 -1.267608e-03 +5.712076e-03 +1.772756e-03 +1.134435e-03 +2.225830e-03 +3.028024e-03 -5.014195e-05
+6.083333e+00 +1.520570e-01 +8.026154e-02 -2.567261e-01 +2.196896e+00 -5.199345e-04 -2.245639e-03 +1.785848e-03 -6.039055e-03 +2.578184e-03 +6.424787e-04 -1.478151e-03 -8.038449e-04 +5.636310e-04 +2.114976e-03 +8.804264e-04 +3.872870e-03 -2.133969e-03 -1.616129e-03 +4.432618e-03 +2.704584e-03 +1.531266e-03 +1.388142e-03 +2.035101e-03 +5.189612e-04
+6.100000e+00 +1.420824e-01 +7.514189e-02 -3.018984e-01 +2.164705e+00 -3.917746e-04 -1.806935e-03 +8.958121e-04 -5.496424e-03 +1.900750e-03 +1.809465e-04 -2.770630e-04 -1.019348e-03 +5.710643e-04 +2.047328e-03 +1.708373e-03 +3.392021e-03 -6.605621e-04 -2.726713e-03 +4.463455e-03 +2.412309e-03 +6.985597e-04 -4.208700e-04 +3.389275e-03 +8.456254e-04
+6.116667e+00 +1.376616e-01 +7.419007e-02 -2.582112e-01 +2.132371e+00 -4.256171e-04 -1.853854e-03 +1.047867e-03 -4.222556e-03 +2.089195e-03 -3.415819e-04 +4.349899e-04 -9.666097e-04 -8.097998e-04 +2.105085e-03 +6.021266e-04 +3.255784e-03 -1.121791e-03 -3.590856e-03 +3.235495e-03 +2.302834e-03 +2.637507e-03 +2.397473e-03 +2.701344e-03 +2.668851e-04
+6.133333e+00 +1.261578e-01 +7.247627e-02 -1.723730e-01 +2.018893e+00 -4.585945e-04 +2.468622e-04 +8.495344e-04 -3.770346e-03 +1.440432e-03 -1.497573e-03 -2.126914e-04 -1.398057e-03 +1.017876e-03 +1.828417e-03 -1.031887e-04 +3.651605e-03 -2.141713e-03 -3.816101e-03 +2.219178e-03 +3.467190e-03 +3.354531e-03 +2.931867e-03 +2.174508e-03 +7.893040e-05
+6.150000e+00 +1.155549e-01 +6.536058e-02 -1.729992e-01 +1.859772e+00 -7.854889e-04 +7.078935e-04 +2.892741e-04 -4.550904e-03 +5.602926e-04 -1.027933e-03 +1.058733e-04 -4.004870e-04 +4.635356e-04 +2.626854e-03 -3.931330e-04 +2.680361e-03 -1.446914e-03 -2.536495e-03 +2.122147e-03 +3.862768e-03 +2.158449e-03 +2.837363e-03 +1.460429e-03 -1.094175e-04
+6.166667e+00 +1.072447e-01 +6.000131e-02 -1.653249e-01 +1.733642e+00 -9.423088e-04 +1.179941e-03 +8.238522e-04 -3.055303e-03 -7.362131e-04 -4.251202e-04 +9.486981e-04 -7.072987e-04 +4.149386e-04 +1.218393e-03 -8.771542e-04 +1.309020e-03 +8.881975e-04 -1.687955e-03 +3.315967e-03 +3.269446e-03 +2.086658e-03 +1.155087e-03 +3.355568e-04 -5.256972e-05
+6.183333e+00 +1.081265e-01 +5.679327e-02 -1.363090e-01 +1.635004e+00 -6.628974e-04 +2.104122e-03 -4.849291e-04 -5.008436e-04 -1.707987e-03 -8.521893e-04 +7.773910e-04 -1.383243e-03 +1.139199e-03 +1.378195e-03 -1.837403e-04 -2.017317e-04 -1.734244e-04 -1.821246e-03 +3.957771e-03 +2.336354e-03 +3.119641e-03 +2.319550e-03 +7.674388e-05 -4.965017e-04
+6.200000e+00 +8.974385e-02 +4.816286e-02 -1.631051e-01 +1.448351e+00 +8.238633e-05 +1.023522e-03 +2.191317e-04 -1.403731e-03 -1.014296e-03 -1.429703e-04 -2.545191e-04 -1.399396e-03 +7.382808e-04 +1.221156e-03 +5.569604e-05 -1.086108e-03 +4.194605e-04 -1.901772e-03 +3.221192e-03 +1.815889e-03 +3.300424e-03 +3.051132e-03 -7.452885e-04 -5.390991e-04
+6.216667e+00 +7.480903e-02 +4.189979e-02 -1.655697e-01 +1.292794e+00 +2.657498e-04 +4.647139e-04 +1.539023e-05 -1.873189e-03 -1.137523e-03 -5.431338e-04 +4.820815e-04 -1.031840e-03 +7.204706e-04 +1.349902e-03 +4.116693e-04 -6.865727e-04 +5.435322e-04 -2.193617e-03 +3.033940e-03 +1.175796e-03 +3.063142e-03 +2.236538e-03 -2.680342e-04 -5.241931e-04
+6.233333e+00 +6.719460e-02 +3.675777e-02 -8.470720e-02 +1.062775e+00 -3.989947e-04 +3.940007e-04 +5.430097e-04 -1.824791e-03 -5.167095e-04 -5.483466e-04 +9.049091e-04 -9.094752e-04 -5.234105e-05 +1.556483e-03 +6.868972e-04 -1.293792e-03 +5.988859e-04 -9.217107e-04 +2.846261e-03 +6.293448e-04 +2.207075e-03 +2.472052e-04 +4.410335e-05 +3.377599e-04
+6.250000e+00 +5.411360e-02 +3.074174e-02 -6.145576e-02 +8.772664e-01 -7.553295e-04 +1.808482e-03 -9.178694e-04 -3.082955e-03 -4.126331e-04 +9.597742e-04 +1.446354e-03 -2.142491e-04 -9.264010e-04 +1.552304e-03 +8.177546e-04 -2.414684e-03 +1.060764e-04 +1.343170e-04 +1.376774e-03 -5.255039e-04 +2.110581e-03 +6.018772e-04 +1.969231e-04 +1.578336e-03
+6.266667e+00 +4.036954e-02 +2.238623e-02 -8.857400e-02 +6.850022e-01 -6.511739e-04 +1.951219e-03 -9.950680e-04 -2.060363e-03 -7.960378e-04 +1.039173e-03 +1.639090e-03 +2.934523e-04 -1.457496e-03 +7.033327e-04 +1.659623e-03 -2.510149e-03 +5.228415e-04 -2.587723e-04 +8.786821e-04 -1.042499e-03 +2.510885e-03 -4.380978e-04 +1.881009e-04 +1.235467e-03
+6.283333e+00 +2.733514e-02 +1.491200e-02 -4.036108e-02 +4.347219e-01 -5.445817e-04 +2.144601e-03 -9.838863e-05 -2.105425e-03 -8.012094e-04 +8.043836e-04 +1.240564e-03 +2.705620e-04 -7.969253e-04 -2.661638e-04 +9.482761e-04 -3.131241e-03 +1.292099e-03 -8.280134e-04 +7.723702e-04 -1.901045e-03 +2.596708e-03 -4.677296e-04 +3.001828e-04 +2.116647e-03
+6.300000e+00 +2.161272e-02 +1.198056e-02 -1.264725e-02 +3.290001e-01 +7.800448e-06 +1.490870e-03 -5.224441e-04 -1.192551e-03 -5.744331e-04 +2.433658e-04 +6.668839e-04 +3.435882e-04 -1.705115e-04 -3.538249e-04 +9.816897e-04 -3.543287e-03 +1.351986e-03 -6.521402e-04 -1.781813e-03 -6.969095e-04 +2.430453e-03 +1.015064e-03 +7.364453e-04 +8.379127e-04
+6.316667e+00 -6.741894e-03 +2.481478e-03 +8.444833e-03 +6.369818e-02 -3.977407e-05 +2.015041e-03 -1.067551e-03 +5.211900e-05 -1.372790e-03 -1.357966e-03 +5.558389e-04 +3.530493e-04 +4.953828e-04 +7.125544e-04 +6.725296e-04 -3.642454e-03 +2.038478e-04 -1.441966e-03 +2.861469e-04 +4.954613e-04 +1.742810e-03 +4.791974e-04 -5.156590e-05 +1.151156e-03
+6.333333e+00 -1.257383e-02 -2.324065e-03 +6.748512e-02 -1.129261e-01 -2.050123e-04 +1.389566e-03 -5.228155e-04 +7.432795e-05 -1.974191e-03 -6.172243e-04 +5.165801e-04 +1.105513e-03 +5.836860e-04 +1.671943e-04 +1.067859e-04 -3.469130e-03 +1.375182e-03 -1.037308e-03 -9.020696e-04 +3.529112e-04 +1.400357e-03 +7.805139e-06 +3.326082e-04 +7.872460e-04
+6.350000e+00 -2.711972e-02 -1.093256e-02 +4.738515e-02 -3.059278e-01 +9.605934e-04 +5.359000e-04 +7.087541e-05 +1.058984e-03 -1.925436e-03 -8.852590e-04 -4.861819e-04 -3.642521e-04 +8.308615e-04 +5.274335e-04 +4.773970e-04 -3.477772e-03 +1.155439e-03 -6.117354e-04 +2.711603e-04 -1.032210e-04 +1.434738e-03 -7.255497e-04 -3.154909e-04 -6.881483e-06
+6.366667e+00 -3.439101e-02 -1.584989e-02 +1.255655e-01 -4.901174e-01 +9.046150e-04 +1.317433e-03 +7.399182e-05 +1.463235e-03 -2.012312e-03 -8.857748e-04 -4.625139e-04 -3.340988e-04 -1.300205e-04 +9.212662e-04 +9.564466e-04 -3.199165e-03 +6.722547e-04 -1.204378e-03 +9.077666e-04 -1.172750e-03 +1.165468e-03 +5.038116e-04 +7.748228e-04 -1.777781e-03
+6.383333e+00 -4.868955e-02 -2.626876e-02 +7.992175e-02 -6.954186e-01 +7.264312e-04 +2.282774e-03 -7.906532e-04 -1.528989e-05 -2.065102e-03 -2.224472e-04 -4.367109e-05 -6.055684e-04 +9.106355e-04 +4.933033e-04 +9.317245e-04 -3.533586e-03 +2.210664e-04 -2.003070e-03 +2.057766e-03 -1.555231e-03 +2.276522e-04 +1.003356e-03 +8.505954e-04 -1.213282e-03
+6.400000e+00 -6.210805e-02 -2.954931e-02 +1.755275e-01 -8.442559e-01 +1.534541e-03 +1.683965e-03 -1.066558e-03 +4.618908e-04 -1.253982e-03 +3.417305e-04 +1.627777e-04 -1.028269e-03 +6.768959e-04 -5.815816e-04 +3.168874e-04 -2.470301e-03 +9.736118e-04 -1.799112e-03 +4.868704e-04 -1.768401e-03 -3.918688e-04 +8.456985e-04 +7.000022e-04 -7.050702e-04
+6.416667e+00 -8.966994e-02 -4.050384e-02 +1.374111e-01 -1.061409e+00 +1.051558e-03 +6.899530e-04 -1.737450e-03 +7.003319e-04 -8.360992e-04 -3.770680e-04 +1.042480e-03 -3.789774e-04 +9.056393e-04 -3.806878e-04 +6.398072e-04 -2.876450e-03 -2.927586e-05 -1.443584e-03 -1.019603e-03 -2.788487e-03 -1.823107e-05 +7.519012e-04 +1.229814e-03 +2.878231e-04
+6.433333e+00 -1.084991e-01 -4.682320e-02 +1.684336e-01 -1.224664e+00 +8.496524e-04 +1.216260e-03 -2.279069e-03 +2.168044e-03 -4.168797e-04 +7.905788e-05 +6.819258e-04 -5.879921e-04 +5.079658e-04 -7.714333e-04 -5.121187e-04 -1.963952e-03 -6.584804e-04 -1.041590e-03 -5.481694e-04 -3.555457e-03 +5.000140e-04 +8.013788e-04 +6.146763e-04 +7.172863e-04
+6.450000e+00 -1.176062e-01 -5.526016e-02 +1.246253e-01 -1.379765e+00 +4.203755e-04 +7.049615e-04 -1.908469e-03 +2.313048e-03 -5.291614e-04 -2.941269e-04 +2.852726e-04 -6.965714e-04 +1.060779e-03 -7.932940e-05 -7.147829e-04 -2.122262e-03 -4.419031e-04 -6.982811e-04 -7.594079e-04 -3.872186e-03 +3.579955e-04 +8.858627e-04 +2.132920e-04 +6.852911e-04
+6.466667e+00 -1.375678e-01 -6.262544e-02 +1.928013e-01 -1.597260e+00 +1.278498e-04 -3.645002e-05 -1.393921e-03 +2.396610e-03 -6.305903e-04 -6.300312e-04 +1.020723e-04 +6.001750e-05 +1.274390e-03 +4.185799e-05 -1.956700e-05 -3.581436e-03 +2.470697e-04 -3.796813e-04 -1.380309e-03 -3.300336e-03 -7.997488e-05 +8.013559e-04 -6.041950e-04 +1.817384e-04
+6.483333e+00 -1.363781e-01 -6.293768e-02 +1.856165e-01 -1.598795e+00 -2.808362e-04 +5.617652e-04 -1.487060e-03 +2.120825e-03 -7.637945e-04 -2.556788e-04 -3.428219e-04 +6.716726e-04 +1.132005e-03 +7.576528e-05 +1.843673e-04 -2.680119e-03 +4.576612e-04 -1.424557e-03 -2.544464e-03 -3.193037e-03 +4.789603e-04 -1.119308e-04 -7.702083e-04 +1.300041e-03
+6.500000e+00 -1.574336e-01 -7.176604e-02 +1.448660e-01 -1.776152e+00 -8.672831e-04 +1.188431e-03 -1.127299e-03 +2.392421e-03 -5.337279e-04 -8.811405e-04 -2.109404e-04 +9.742533e-04 +9.126217e-04 -3.029730e-04 +5.685568e-04 -3.159845e-03 -6.341277e-04 -1.233748e-03 -2.703678e-03 -2.931721e-03 +2.483453e-04 +2.489063e-04 -3.160234e-04 +7.424840e-04
+6.516667e+00 -1.653314e-01 -7.457322e-02 +2.243890e-01 -1.912789e+00 -1.061059e-03 +1.787986e-03 -6.251109e-04 +3.452877e-03 -6.274100e-04 -1.963115e-03 -3.932659e-04 +9.730389e-04 +1.105948e-03 -5.167779e-04 +3.993056e-04 -1.878404e-03 -2.400770e-04 -1.342751e-03 -2.972951e-03 -3.549797e-03 -9.323358e-04 +7.765999e-05 +3.009874e-04 +7.142773e-04
+6.533333e+00 -1.738593e-01 -8.061343e-02 +2.106696e-01 -2.060115e+00 -4.682559e-04 +2.092753e-03 -3.572951e-04 +2.169449e-03 -2.160546e-04 -1.804030e-03 -9.447714e-04 +1.244329e-03 +1.048861e-03 -1.109704e-03 +1.039317e-04 -2.000972e-03 -4.030360e-04 -2.045586e-03 -1.305431e-03 -2.870560e-03 -2.006825e-03 +5.013817e-04 -9.769485e-05 +6.231113e-04
+6.550000e+00 -1.809979e-01 -8.207520e-02 +2.001707e-01 -2.105862e+00 -1.220668e-04 +5.640369e-04 -5.892565e-04 +1.017186e-03 -5.163550e-04 -8.735161e-04 +4.896617e-04 +1.520071e-03 +5.521233e-04 -1.077400e-03 -2.246911e-04 -1.461144e-03 -1.439841e-03 -1.719798e-03 -1.121624e-03 -1.806672e-03 -9.254902e-04 -7.521680e-05 -7.074698e-04 -4.667916e-05
+6.566667e+00 -1.820808e-01 -8.092843e-02 +2.722060e-01 -2.165114e+00 +7.334511e-05 +2.620556e-05 -7.837235e-04 +1.277631e-03 +9.705704e-05 -1.122169e-03 -1.189571e-04 +1.062440e-03 +1.745135e-03 -1.119088e-03 -8.023842e-04 -1.335108e-03 -2.213335e-03 -1.505017e-03 -8.851311e-04 -8.835434e-04 +2.994768e-04 -1.176694e-03 -4.416196e-04 -5.699728e-04
+6.583333e+00 -1.860894e-01 -8.360392e-02 +2.606394e-01 -2.254520e+00 +2.879413e-05 -1.800440e-04 -8.604382e-04 +2.335874e-03 +1.193122e-04 -1.141625e-04 +3.743912e-06 +7.902762e-04 +1.064456e-03 -1.679886e-03 -3.826712e-04 +8.662317e-05 -2.076958e-03 -2.025530e-03 -1.238069e-03 -7.409704e-04 +5.428802e-04 -1.675570e-03 -1.523787e-03 -7.214709e-04
+6.600000e+00 -1.857236e-01 -8.484744e-02 +2.017514e-01 -2.267120e+00 -4.006888e-04 -1.094154e-03 -1.392852e-03 +3.698734e-03 -6.815636e-04 +5.938173e-04 -5.297767e-04 +1.037703e-03 +9.463617e-04 -4.764639e-04 -6.313931e-04 -8.230853e-04 -2.190818e-03 -2.469876e-03 -2.193018e-05 -8.044219e-04 +1.159329e-03 -1.431267e-03 -2.027386e-03 -2.296825e-04
+6.616667e+00 -1.818900e-01 -8.337927e-02 +2.940736e-01 -2.362226e+00 -2.933807e-04 -2.597046e-04 -6.254298e-04 +2.713649e-03 -6.468346e-04 +1.174864e-04 -9.034400e-04 +9.922365e-04 +5.253305e-04 +1.168073e-04 -8.941832e-04 -1.229354e-03 -1.418492e-03 -2.446628e-03 -4.089250e-04 -6.705388e-04 +1.881791e-04 -3.318469e-04 -1.728707e-03 -6.343127e-04
+6.633333e+00 -1.945422e-01 -8.356912e-02 +2.388021e-01 -2.355189e+00 -6.816438e-04 -2.742764e-04 +8.981310e-06 +2.007052e-03 -1.657794e-04 +3.108006e-04 -1.284363e-03 +2.717369e-04 +9.651344e-04 +3.048481e-04 -7.635061e-04 -2.028567e-03 -8.956480e-04 -1.409091e-03 -1.056639e-03 -1.071685e-03 -7.465466e-05 +2.225359e-04 -2.652632e-03 -4.119866e-05
+6.650000e+00 -1.859894e-01 -7.939700e-02 +2.994599e-01 -2.353338e+00 -5.577358e-04 -1.539673e-03 -1.740470e-04 +2.797254e-03 -7.447590e-04 -8.872355e-06 -6.976084e-04 +1.317493e-04 +1.341072e-03 +1.034323e-03 -3.126886e-04 -1.994275e-03 -8.281910e-04 -1.402443e-03 -1.081155e-03 -1.622511e-03 +2.264892e-04 +3.764583e-04 -2.635549e-03 -3.488795e-04
+6.666667e+00 -1.751365e-01 -7.624975e-02 +2.706406e-01 -2.280019e+00 -4.499187e-04 -2.183822e-03 -7.726879e-04 +2.205102e-03 -1.632307e-04 -1.478505e-04 +3.312545e-04 -2.858770e-04 +2.151711e-03 +5.302067e-04 -3.988242e-04 -2.807762e-03 -6.495865e-04 -6.406168e-04 -2.011650e-03 -1.218936e-03 +9.044657e-04 +1.595082e-04 -2.069510e-03 -7.684498e-04
+6.683333e+00 -1.562524e-01 -7.611911e-02 +2.252969e-01 -2.275275e+00 -7.290396e-04 -3.120038e-03 -1.151913e-03 +2.411427e-03 -2.451553e-04 +6.121894e-04 +3.491222e-04 +5.897644e-04 +1.704965e-03 +6.201104e-04 -3.811978e-04 -2.497042e-03 -6.586460e-04 -2.899962e-04 -1.192159e-03 -1.375666e-03 +1.029969e-03 -5.336308e-04 -2.244001e-03 -9.861892e-04
+6.700000e+00 -1.429203e-01 -7.208418e-02 +2.375233e-01 -2.220415e+00 -9.129207e-04 -2.652319e-03 -1.027591e-03 +2.453539e-03 -1.659855e-04 +6.056416e-04 +4.093171e-05 +7.141463e-04 +1.652020e-03 +5.227826e-04 +1.000373e-05 -2.207224e-03 +3.528866e-04 -7.316224e-04 -1.827733e-03 -9.942507e-04 +1.216698e-03 -1.309034e-03 -2.342683e-03 -1.148905e-03
+6.716667e+00 -1.321720e-01 -6.965983e-02 +2.174000e-01 -2.170912e+00 -5.082181e-04 -2.207158e-03 -1.310361e-03 +2.010748e-03 +5.744915e-05 +6.603477e-04 +2.492882e-04 +7.320902e-04 +1.232928e-03 +1.379516e-04 -1.023073e-03 -1.930749e-03 -3.914016e-04 -1.063991e-03 -8.577998e-04 +1.954339e-04 +9.290776e-04 -1.776592e-03 -1.537411e-03 -6.209040e-04
+6.733333e+00 -1.307388e-01 -6.535312e-02 +1.849760e-01 -2.041241e+00 +1.385257e-04 -2.327644e-03 -9.977928e-04 +2.595585e-03 -1.161676e-03 +1.362042e-03 +3.800048e-04 +6.111018e-05 +8.331576e-04 +1.819292e-04 -1.459147e-03 -1.693568e-03 +7.029003e-04 -1.819856e-03 -8.660881e-04 -4.756984e-04 +1.348201e-03 -9.848589e-04 -1.569175e-03 -4.746051e-04
+6.750000e+00 -1.130733e-01 -5.944342e-02 +1.754920e-01 -1.884862e+00 -6.870422e-05 -2.091124e-03 -8.379797e-04 +2.652818e-03 -1.119165e-03 +6.276585e-04 -4.738243e-04 +5.207354e-04 +8.835678e-04 +9.314263e-04 -1.903463e-03 -1.631552e-03 +7.546157e-04 -8.423089e-04 -1.363143e-03 +4.804299e-04 +8.046538e-04 -9.981640e-04 -1.617143e-03 -4.309100e-04
+6.766667e+00 -1.084714e-01 -5.572771e-02 +1.551734e-01 -1.777894e+00 -2.452679e-04 -1.841338e-03 -1.811208e-04 +3.230430e-03 -7.316877e-04 +4.715191e-04 -1.099561e-03 +3.948686e-04 +9.037879e-04 +3.089450e-04 -1.775995e-03 -1.999244e-03 +4.204957e-04 -5.039940e-04 -1.839188e-04 +2.338080e-04 +1.182226e-04 -5.496790e-04 -1.399597e-03 -4.122066e-04
+6.783333e+00 -1.016393e-01 -5.085461e-02 +1.297151e-01 -1.620995e+00 +8.031653e-05 -8.796271e-04 +3.201248e-04 +2.599477e-03 -5.111746e-04 -1.629190e-04 -9.369776e-04 +1.308380e-04 +9.805622e-04 -5.942921e-04 -1.747641e-03 -1.731013e-03 -2.649012e-04 +7.150639e-05 -3.719715e-05 +4.452216e-04 -4.138860e-04 -4.033043e-05 -8.149857e-04 -7.773880e-04
+6.800000e+00 -7.642928e-02 -4.434997e-02 +1.274081e-01 -1.436870e+00 -4.015267e-04 -3.752583e-04 +3.499219e-04 +2.246027e-03 -2.004065e-04 -1.256330e-03 -1.218203e-04 +5.886222e-04 +9.982459e-04 -8.472153e-04 -1.153055e-03 -2.795657e-04 -6.046357e-04 +2.570334e-04 -5.156605e-04 +6.903698e-04 -7.064285e-04 -8.995241e-04 -9.491297e-04 -5.935822e-04
+6.816667e+00 -7.486569e-02 -3.942603e-02 +1.437777e-01 -1.322084e+00 -5.817641e-05 -1.918054e-04 +4.715580e-04 +1.582466e-03 +3.935200e-04 -1.114771e-03 -3.344173e-04 +1.715080e-04 +5.214764e-04 -6.531528e-04 -9.649543e-04 -9.416403e-04 -3.886147e-04 +2.791014e-04 -1.217719e-04 +1.829929e-04 -5.492918e-04 -1.380507e-03 +9.203550e-06 -4.447817e-04
+6.833333e+00 -6.298516e-02 -3.542709e-02 +1.249484e-01 -1.187722e+00 -1.068541e-04 -2.352982e-04 +2.171952e-04 +1.465877e-03 +2.260069e-04 -9.000281e-04 -1.521949e-04 +3.153101e-04 +4.041478e-04 -5.188175e-04 -5.291160e-04 -4.490408e-04 -6.657842e-04 +3.886674e-04 +3.966803e-04 +4.243262e-04 -6.567479e-04 -1.144651e-03 -7.098723e-04 -8.718363e-04
+6.850000e+00 -4.488187e-02 -2.562622e-02 +1.358416e-01 -9.059883e-01 -2.900943e-04 -2.623292e-04 +4.330849e-04 +3.556092e-04 +3.847366e-04 -1.259770e-03 -6.031498e-05 +7.515718e-04 +6.179594e-04 -3.108999e-04 -5.744858e-04 -4.411384e-04 -6.672755e-04 +3.797195e-04 +6.604439e-04 +1.174182e-04 -9.076621e-04 -1.229652e-03 +2.276179e-04 -3.521672e-04
+6.866667e+00 -5.541048e-02 -2.500923e-02 +4.545532e-02 -7.886316e-01 -3.124538e-04 +3.421220e-05 +4.594624e-04 +4.129353e-04 -4.787482e-05 -1.234488e-03 -1.978341e-04 +3.820266e-04 +4.761757e-04 +2.238920e-04 -4.323109e-04 -8.899871e-04 -7.181650e-04 +7.703937e-04 -4.040656e-04 +2.149735e-04 -2.036826e-04 -3.752133e-04 +1.268081e-04 -8.092724e-04
+6.883333e+00 -4.485560e-02 -1.810304e-02 +4.379314e-02 -5.814819e-01 +2.717353e-04 +3.654717e-04 +2.215707e-04 -4.757149e-04 +2.737989e-05 -1.997059e-03 -3.200362e-04 +8.848749e-04 +6.523669e-04 +1.376187e-04 +1.361713e-04 -7.174259e-04 +1.571020e-04 +6.472355e-04 -9.420867e-05 +2.141773e-04 -5.952004e-04 -6.695614e-04 -5.396181e-04 -7.455147e-04
+6.900000e+00 -2.800302e-02 -1.242038e-02 +1.971711e-03 -3.702934e-01 +2.200834e-04 +7.137789e-04 +2.548584e-04 -9.067958e-04 -5.124823e-04 -2.334897e-03 +3.492821e-05 +9.116123e-04 +1.131004e-03 +7.911710e-05 +8.939240e-04 -3.099741e-04 +2.492439e-04 -1.884900e-04 -1.154276e-03 +7.350126e-04 -6.981448e-04 +4.855946e-05 -1.042094e-03 -3.858439e-04
+6.916667e+00 -5.885050e-03 -3.322605e-03 -1.296111e-04 -1.051407e-01 -3.043620e-04 +8.973561e-04 +1.380031e-03 -7.570877e-04 -1.418301e-03 -1.821753e-03 +4.814484e-04 +4.621512e-04 +1.018698e-03 -1.156735e-04 +7.499813e-04 +1.135647e-04 +6.870025e-04 +5.385985e-04 -2.022967e-03 +9.168344e-04 -6.014791e-04 +7.073732e-04 -8.993422e-04 -1.316334e-03
+6.933333e+00 +6.068953e-03 +3.780432e-03 -1.984729e-02 +1.147277e-01 -6.976644e-05 +3.786342e-04 +1.339353e-03 +6.933467e-04 -1.555373e-03 -1.278818e-03 +5.101197e-04 -3.035650e-04 +9.662290e-04 -5.001529e-04 +7.991922e-04 +9.493572e-04 +5.704710e-04 +6.019786e-04 -1.072407e-03 +4.127747e-04 -8.197149e-04 +1.159622e-03 -7.544209e-04 -1.900226e-03
+6.950000e+00 +2.353472e-02 +9.019168e-03 +2.046655e-02 +2.234120e-01 +2.180269e-04 +6.286452e-04 +1.481265e-03 -1.458490e-04 -1.694923e-03 -5.950307e-04 +2.015943e-04 -2.184133e-04 +6.999077e-04 -5.133160e-04 +9.996017e-04 +7.587488e-04 +1.702018e-03 +1.304652e-04 -1.779649e-03 +1.857458e-04 -2.657443e-04 +1.798435e-03 -1.229161e-03 -2.236147e-03
+6.966667e+00 +4.208400e-02 +1.716038e-02 -5.717830e-02 +5.093311e-01 +3.454396e-05 +3.699447e-04 +7.514454e-04 -9.376909e-04 -5.167388e-04 -8.117635e-04 +2.302946e-04 -2.266677e-04 +7.766407e-04 -7.970230e-05 +7.968546e-04 +1.720249e-03 +1.931332e-03 +4.054138e-04 -1.146574e-03 -4.198318e-04 +1.819332e-04 +1.588144e-03 -1.049439e-03 -2.739836e-03
+6.983333e+00 +5.473700e-02 +2.017831e-02 -9.629353e-02 +6.202455e-01 +1.686536e-04 +6.603755e-04 +6.637950e-04 -1.331580e-03 -4.347325e-04 -2.790417e-04 -4.542633e-04 -2.067873e-04 +5.774484e-04 +1.040431e-04 +1.089684e-03 +1.499641e-03 +1.758040e-03 +2.941867e-04 -4.796620e-04 -9.479401e-04 +1.090500e-03 +1.101990e-03 -1.908104e-03 -1.976465e-03
+7.000000e+00 +7.532066e-02 +3.158786e-02 -1.247455e-01 +9.371513e-01 +2.545904e-04 +3.180647e-04 +1.106753e-04 -1.463003e-03 -6.692890e-04 +8.331697e-05 +1.703317e-04 -2.914676e-04 +2.407437e-04 +5.562212e-04 +1.720705e-03 +1.262234e-03 +1.441357e-03 +6.901771e-04 -8.637388e-04 -1.041817e-03 +1.267645e-03 +4.553352e-04 -1.680576e-03 -1.061511e-03
+7.016667e+00 +9.244533e-02 +3.648020e-02 -1.392130e-01 +1.070338e+00 +3.414647e-04 +2.913541e-04 +1.200359e-04 -9.848151e-04 -5.384512e-04 -6.168265e-04 -4.647742e-05 +7.220692e-05 +4.620262e-04 +2.300323e-04 +1.960120e-03 +1.037310e-03 +1.137235e-03 +1.577209e-04 -1.091692e-03 -5.789612e-04 +8.668436e-04 -1.811263e-04 -5.169084e-04 -1.945584e-04
+7.033333e+00 +1.110192e-01 +4.334721e-02 -1.168272e-01 +1.223895e+00 +5.379963e-05 +5.836238e-04 +8.052791e-04 -3.563135e-04 -1.140194e-03 -4.510803e-04 -4.648940e-04 -7.831319e-04 +6.197910e-04 +8.638202e-04 +1.495299e-03 +2.615502e-04 +1.434072e-03 +6.115094e-04 +2.385150e-04 -2.104736e-04 +1.485636e-04 +6.687412e-04 -9.553532e-04 -3.523294e-04
+7.050000e+00 +1.220315e-01 +4.694885e-02 -1.562923e-01 +1.341616e+00 +2.336111e-04 -4.704487e-04 +1.962312e-04 -1.354316e-03 -5.952654e-04 -1.217908e-04 -2.170418e-04 -4.857450e-04 +7.057528e-04 +1.203408e-03 +1.286620e-03 -1.106686e-04 +1.563776e-03 +1.507167e-04 -3.838635e-04 +1.312579e-04 +5.258395e-04 +1.084018e-03 -2.066791e-04 -3.542072e-04
+7.066667e+00 +1.313422e-01 +5.332402e-02 -1.977262e-01 +1.532561e+00 +6.707590e-05 +1.328580e-04 -5.216447e-05 -1.487746e-03 -1.256201e-04 -1.775267e-04 +8.438488e-05 -5.784808e-04 +5.757475e-04 +7.052526e-04 +4.346270e-04 -4.192106e-04 +1.638143e-03 +8.864450e-04 -2.661803e-04 +3.268525e-04 +3.321353e-04 +1.230695e-03 +5.296985e-04 -2.304683e-04
+7.083333e+00 +1.407146e-01 +6.027787e-02 -2.274813e-01 +1.733299e+00 +9.796327e-05 +8.265369e-04 +3.044706e-04 -1.556586e-03 -8.874469e-04 +1.336800e-04 -2.907655e-04 -3.323488e-04 +7.282987e-04 +2.308536e-04 +2.107778e-04 -5.450776e-04 +1.206376e-03 +8.543919e-04 +1.397152e-04 +5.625378e-05 +4.426573e-04 +1.751391e-03 +2.513471e-04 +8.025012e-04
+7.100000e+00 +1.489979e-01 +6.130224e-02 -2.811144e-01 +1.804713e+00 -9.675645e-05 +4.957748e-04 -3.103450e-05 -1.507289e-03 -7.587014e-04 +4.361144e-04 -1.901719e-04 -2.599054e-04 +1.580779e-03 -4.380824e-04 +2.871409e-04 -1.500710e-03 +1.220601e-03 +6.589878e-04 +1.450584e-03 +3.002405e-04 +9.568357e-04 +1.971831e-03 -9.621234e-05 +2.020308e-04
+7.116667e+00 +1.568672e-01 +6.590781e-02 -2.140029e-01 +1.881373e+00 -6.454918e-04 +7.065175e-04 -1.154697e-04 -1.164705e-04 -6.404205e-04 +8.531360e-04 -5.248006e-05 -5.335850e-04 +9.890373e-04 -4.302789e-04 +7.987157e-04 -1.463163e-03 +9.605751e-04 +1.078644e-03 +1.356787e-03 +7.255985e-04 +2.871855e-04 +1.397413e-03 +4.431524e-04 -7.648302e-05
+7.133333e+00 +1.658768e-01 +6.888008e-02 -2.915744e-01 +2.037470e+00 -9.699287e-04 +5.013082e-04 +4.370584e-04 -9.665550e-06 -2.328305e-04 +7.574099e-04 -2.521431e-04 -4.827093e-04 +6.177100e-04 -4.924368e-04 +7.088315e-04 -1.976114e-03 +1.013174e-03 +6.309351e-04 +8.813732e-04 +3.464946e-04 +8.995432e-04 +1.764262e-03 +9.190085e-04 +6.179926e-04
+7.150000e+00 +1.706755e-01 +7.106094e-02 -2.491760e-01 +2.080508e+00 -1.101293e-03 +5.322652e-04 +4.159655e-04 -1.368445e-03 -3.586045e-04 +6.819232e-04 -1.796374e-04 +1.983329e-04 +5.599819e-04 +1.069598e-04 +3.240373e-04 -1.558161e-03 +7.690510e-04 +9.984013e-04 +1.135902e-03 +7.315539e-04 +3.499837e-04 +1.380493e-03 +1.486908e-03 +4.530285e-04
+7.166667e+00 +1.809681e-01 +7.310491e-02 -2.525704e-01 +2.165564e+00 -1.224265e-03 +2.846347e-04 -2.354832e-05 -4.334236e-04 -4.778327e-04 +9.944704e-04 -2.492800e-05 +1.847629e-04 +2.821281e-04 +2.359581e-04 -1.936331e-04 -1.357023e-03 +1.034780e-03 +6.333508e-04 +1.077829e-03 +6.688820e-04 -2.507212e-05 +1.820558e-03 +2.272310e-03 +5.538143e-04
+7.183333e+00 +1.928106e-01 +7.803435e-02 -1.886045e-01 +2.280287e+00 -1.669618e-03 +1.531357e-04 +2.868724e-06 -7.836207e-04 -3.379037e-04 +9.962610e-04 +6.717084e-04 +3.385944e-04 +4.650430e-04 +3.328662e-05 -3.024468e-04 -1.631144e-03 +1.298068e-03 +6.819653e-04 +1.337345e-03 +6.245624e-04 +5.703792e-05 +1.671259e-03 +2.035797e-03 +8.762527e-04
+7.200000e+00 +1.783996e-01 +7.544065e-02 -2.511632e-01 +2.298999e+00 -1.796313e-03 +2.447741e-04 +1.543140e-05 -1.044636e-03 -6.562781e-04 +8.529662e-04 +1.080908e-03 +4.763043e-04 +5.498701e-04 -3.588448e-05 -2.264368e-04 -7.450368e-04 +1.029217e-03 +1.300225e-03 +5.896295e-04 +9.624391e-04 -7.210891e-05 +1.032226e-03 +1.648494e-03 +8.811224e-04
+7.216667e+00 +1.804377e-01 +7.525077e-02 -2.536027e-01 +2.336966e+00 -1.793270e-03 -3.424508e-04 -1.229667e-05 -5.928183e-04 -6.642161e-04 +1.020759e-03 +9.376491e-04 +4.839112e-04 +7.817860e-04 -8.793833e-05 -1.986489e-04 -6.938759e-04 +1.132874e-03 +1.023093e-03 +1.337244e-03 +2.518145e-04 +3.469808e-04 +7.301594e-04 +1.618865e-03 +9.670730e-04
+7.233333e+00 +1.662625e-01 +7.118441e-02 -2.925795e-01 +2.296541e+00 -1.317692e-03 -2.742318e-04 +3.979609e-04 -1.040217e-03 -1.431747e-03 +1.006518e-03 +7.765383e-04 +2.646658e-04 +8.285261e-04 +2.047328e-04 +1.564849e-04 -1.449883e-03 +1.281488e-03 +7.514006e-04 +1.789140e-03 +2.760132e-04 +2.028753e-06 +5.412639e-04 +2.113787e-03 +7.915649e-04
+7.250000e+00 +1.687293e-01 +7.128711e-02 -1.967831e-01 +2.243126e+00 -1.094311e-03 +4.049353e-05 +1.072209e-04 -1.218313e-03 -1.345055e-03 +1.147307e-03 +6.666602e-04 +9.122134e-05 +4.468401e-04 +7.338674e-04 +1.216323e-04 -8.720623e-04 +1.824256e-03 +6.187570e-04 +1.181082e-03 -6.511453e-05 +1.911871e-04 +2.771690e-04 +1.982272e-03 +6.762502e-04
+7.266667e+00 +1.561170e-01 +6.856292e-02 -2.644499e-01 +2.282332e+00 -1.198471e-03 +1.330020e-04 -3.682584e-04 -7.252662e-04 -1.147034e-03 +7.070508e-04 +2.859875e-04 +4.231339e-05 +1.209719e-03 +6.916672e-04 +7.383081e-06 -2.467181e-04 +1.737454e-03 +3.744429e-04 +8.661766e-04 +4.568848e-04 -1.366890e-04 +9.091422e-04 +1.609000e-03 +3.883302e-04
+7.283333e+00 +1.598624e-01 +7.067669e-02 -1.576736e-01 +2.277035e+00 -1.341440e-03 +1.588985e-05 -4.800443e-05 -7.109032e-04 -5.173747e-04 +1.051685e-03 +1.092114e-04 -5.012304e-05 +6.288492e-04 +7.253903e-04 +2.558025e-04 -2.728660e-04 +1.515480e-03 +2.300273e-04 +7.805442e-04 +9.058967e-04 +3.497812e-04 +1.804709e-04 +1.062411e-03 +5.945570e-04
+7.300000e+00 +1.525320e-01 +6.441890e-02 -2.295472e-01 +2.204087e+00 -1.216827e-03 -5.187987e-04 +1.866457e-04 -4.259228e-04 -5.689789e-05 +6.612411e-04 -2.277175e-04 -1.797342e-04 +4.053665e-04 +9.624310e-04 +2.716733e-04 -4.141640e-04 +1.612093e-03 +9.004335e-05 +1.075556e-03 +1.106006e-03 +3.729098e-04 -7.024499e-04 +1.973395e-03 +2.568907e-05
+7.316667e+00 +1.443709e-01 +6.140434e-02 -1.873654e-01 +2.095737e+00 -8.557554e-04 -3.781387e-04 +2.911344e-04 -8.668219e-04 +5.886057e-04 +1.413389e-04 -4.977855e-04 -4.151115e-05 +6.533670e-04 +4.067079e-04 +4.432575e-04 -1.345922e-03 +1.626143e-03 -3.223854e-04 +1.046431e-03 +8.901250e-04 +1.065909e-03 -7.267724e-04 +1.786489e-03 +3.857071e-04
+7.333333e+00 +1.490064e-01 +6.031700e-02 -1.042419e-01 +1.996189e+00 -4.438126e-04 -4.842821e-04 +8.531252e-04 -8.737715e-04 +1.458632e-04 +2.795015e-04 -9.435817e-04 -2.485807e-04 +5.317109e-04 +6.914863e-04 +5.900300e-04 -2.642383e-04 +1.251266e-03 -4.622106e-04 +8.277289e-04 +1.022943e-03 +1.349049e-03 -1.258562e-03 +1.263327e-03 +2.193847e-04
+7.350000e+00 +1.356119e-01 +5.418703e-02 -1.283223e-01 +1.853386e+00 -1.005066e-04 -2.657493e-04 +9.378752e-04 -8.619335e-04 -1.332632e-04 +2.251551e-04 -1.009976e-03 -2.063710e-04 +3.560101e-04 +4.877232e-04 +2.654759e-04 -3.559366e-04 +1.809287e-03 -1.969553e-04 +1.085768e-03 +6.438878e-04 +4.331849e-04 -8.795334e-04 +1.615228e-03 -6.402530e-05
+7.366667e+00 +1.285034e-01 +4.955223e-02 -1.397618e-01 +1.740932e+00 -4.685247e-04 -3.951677e-04 +9.980761e-04 -4.870537e-04 -3.353797e-04 -5.874422e-04 -5.346170e-05 +1.349193e-05 +5.071876e-04 +2.789131e-04 +1.252605e-04 +5.265161e-04 +1.468003e-03 -9.720327e-06 +6.513225e-04 +8.011015e-04 +2.787424e-04 -1.355513e-03 +9.970410e-04 +5.140408e-04
+7.383333e+00 +1.094247e-01 +4.483669e-02 -1.489599e-01 +1.616698e+00 -5.669307e-04 -2.689582e-04 +1.029452e-03 +9.934201e-05 +2.494373e-04 -1.041041e-03 -3.824687e-05 +1.019075e-04 +5.222587e-04 -4.376359e-04 -2.624091e-05 +3.405409e-04 +1.638948e-03 -8.956289e-05 +8.972670e-04 +8.496949e-04 +5.449817e-04 -1.161240e-03 +8.106640e-04 -7.383413e-05
+7.400000e+00 +8.903558e-02 +3.934283e-02 -1.511399e-01 +1.450345e+00 -8.622791e-04 -5.150386e-06 +8.437336e-04 +7.415718e-04 -5.139733e-04 -6.116278e-04 +5.309933e-04 -4.217916e-05 +9.057202e-04 -9.169837e-04 -2.484807e-04 -1.834672e-04 +1.556191e-03 -6.440816e-05 +2.633056e-04 +9.616228e-04 +1.629924e-04 -6.666679e-04 +9.807974e-04 +4.609298e-04
+7.416667e+00 +8.497490e-02 +3.762800e-02 -5.786067e-02 +1.291528e+00 -1.184245e-03 +5.327374e-04 +6.254771e-04 +9.767253e-04 +2.139035e-05 -3.715100e-04 +4.313100e-04 -6.129880e-04 +5.348684e-04 -4.145223e-04 -1.634404e-05 -3.544367e-04 +1.580450e-03 -2.254331e-04 +6.199309e-04 +5.079451e-04 +1.231971e-04 -2.687131e-04 +6.282545e-04 +2.813360e-04
+7.433333e+00 +6.991759e-02 +3.110219e-02 -9.125254e-02 +1.119012e+00 -7.229007e-04 +1.165053e-03 +4.907273e-04 +8.011306e-05 +3.438414e-04 +2.499034e-04 +2.890018e-04 -6.783080e-04 +6.490485e-05 -9.768997e-04 -3.351946e-04 -2.870901e-04 +1.689414e-03 -3.651059e-04 +7.290325e-04 +4.088792e-04 +3.478423e-04 -7.586403e-04 +8.408029e-04 +3.280412e-04
+7.450000e+00 +6.460274e-02 +2.876770e-02 +1.574283e-02 +9.210994e-01 -8.292607e-04 +3.894091e-04 +2.969923e-04 +6.515391e-04 +1.528247e-04 +4.596877e-04 +2.893684e-04 -9.471525e-05 +1.298374e-04 -8.875827e-04 -3.547742e-04 -8.088098e-04 +1.743363e-03 +2.794366e-04 +1.415659e-03 +2.259828e-04 +2.015347e-04 -4.354186e-04 +4.548720e-04 -5.122442e-04
+7.466667e+00 +4.143437e-02 +2.165040e-02 -8.302702e-02 +7.977118e-01 -4.385700e-04 +2.161106e-04 -8.803590e-05 +2.502832e-05 +3.985194e-04 +7.835234e-05 -9.516140e-05 +3.773066e-04 -2.083072e-04 -2.870040e-04 -1.951701e-04 -2.600006e-04 +1.705169e-03 +4.002061e-04 +5.410604e-04 -1.646922e-04 +3.230575e-05 -5.626544e-04 +4.769610e-05 +1.940707e-04
+7.483333e+00 +2.571943e-02 +1.392250e-02 -1.083516e-01 +5.702027e-01 -4.043322e-04 -3.466954e-04 -2.392607e-04 +2.972953e-04 +3.069969e-04 +5.007174e-04 -5.096038e-04 +3.067602e-04 -5.320840e-05 +9.401213e-05 -1.782899e-04 -3.188727e-04 +1.308877e-03 +3.932713e-04 +9.724867e-04 -6.012326e-04 -3.790886e-04 -1.946557e-04 +6.111864e-05 +3.494251e-04
+7.500000e+00 +2.234140e-02 +1.225859e-02 -1.220353e-02 +4.157618e-01 -2.217893e-04 -4.252178e-04 -1.775227e-04 +6.372606e-05 +1.738236e-04 +2.826455e-04 -4.760036e-04 +4.591755e-04 +7.899461e-05 +1.983716e-04 -4.548591e-04 -2.542585e-05 +1.064979e-03 +5.580442e-04 +3.049644e-04 -1.171107e-04 -5.272252e-04 -2.477438e-05 +1.761815e-04 +1.178238e-04
+7.516667e+00 +9.147318e-03 +5.143102e-03 -3.467617e-02 +2.091731e-01 -4.742642e-04 -3.964118e-04 -1.150368e-04 +1.335367e-04 +1.489310e-04 +8.857804e-04 -6.043956e-04 +8.119916e-04 -6.173394e-05 -2.625890e-04 -4.311283e-04 -6.143077e-04 +7.579214e-04 +4.701704e-04 +8.185851e-04 -6.979872e-04 -4.588890e-04 -2.208740e-04 -1.382360e-05 +1.019120e-03
+7.533333e+00 -6.741715e-03 -2.901576e-03 +1.456338e-02 -9.056299e-02 -6.532626e-04 -5.359978e-05 -1.998393e-04 +3.560342e-04 +1.095324e-04 +1.067055e-03 -1.207614e-03 +1.100516e-03 -1.245997e-04 -5.910061e-05 -5.734901e-04 -4.360330e-04 +1.957975e-04 +2.695680e-05 +4.953538e-04 -2.192472e-04 -5.918125e-04 -1.806884e-05 +4.138340e-04 +8.235917e-04
+7.550000e+00 -1.352218e-02 -6.659450e-03 -5.390819e-03 -1.888734e-01 -3.985948e-04 +2.589940e-05 +3.836094e-04 +4.151058e-05 -2.420740e-04 +1.180673e-03 -5.773419e-04 +8.535323e-04 -5.911534e-04 -5.040258e-04 -4.923209e-04 -1.652946e-04 +4.468799e-04 -3.235626e-04 +2.249727e-04 -2.728254e-04 -2.429340e-04 -2.344848e-04 +3.123788e-04 +6.171062e-04
+7.566667e+00 -2.800000e-02 -1.358018e-02 -2.166555e-03 -3.993523e-01 -4.622438e-04 +9.847593e-04 +4.531637e-04 -5.240715e-04 -7.987162e-04 +9.466578e-04 -1.810301e-04 +6.364654e-04 -1.967884e-04 -6.429411e-04 +5.345462e-05 -1.724061e-04 +2.835715e-05 -3.514009e-04 +5.498791e-04 -1.328756e-04 -5.942447e-04 +6.804591e-05 -5.583606e-04 +4.292309e-04
+7.583333e+00 -4.527779e-02 -1.987187e-02 +5.625096e-02 -6.319523e-01 -1.936239e-04 +6.877062e-04 +2.180421e-04 +2.331831e-05 -8.216799e-04 +8.836890e-04 -4.048709e-04 +4.181330e-04 +3.534488e-04 -7.683161e-04 -2.204842e-04 -3.367449e-04 -1.687662e-04 -5.470529e-04 +4.474144e-04 +2.772929e-04 -3.555046e-04 +2.562080e-04 -1.089406e-03 +5.323797e-04
+7.600000e+00 -7.150820e-02 -2.732577e-02 +8.051744e-02 -8.647012e-01 -5.686734e-04 +9.890536e-04 +5.052632e-04 +1.674267e-04 -4.964941e-04 +1.911053e-04 -6.466995e-04 +4.661099e-04 +4.244925e-04 -5.186511e-04 -2.953701e-04 -6.294570e-04 +2.146633e-04 +9.403111e-05 +4.223697e-04 +3.306359e-04 -8.460009e-04 +8.098100e-05 -7.571472e-04 -3.330078e-04
+7.616667e+00 -8.402873e-02 -3.140490e-02 +4.901551e-02 -9.536776e-01 -4.017345e-04 +4.671805e-04 +3.156644e-04 +2.935058e-05 -6.511504e-06 +4.710893e-04 -4.538445e-04 +1.693249e-04 +3.220615e-04 -5.905556e-04 +1.957488e-05 -5.473192e-04 +1.356252e-04 +3.599253e-04 -4.733140e-05 +4.140835e-04 -3.433975e-04 -5.517119e-04 -8.122896e-04 -7.802711e-04
+7.633333e+00 -9.780845e-02 -3.704541e-02 +1.828726e-01 -1.211036e+00 -2.448048e-04 +3.405897e-04 +2.714700e-04 +9.458455e-05 +3.355665e-05 +1.573902e-04 -5.057939e-04 +1.281448e-04 +5.463602e-04 -3.899731e-04 -4.657589e-05 -5.135771e-04 +2.988013e-04 -5.578812e-05 +1.681427e-04 +8.435643e-04 -5.696546e-04 -3.405234e-04 -1.202548e-03 -1.199015e-03
+7.650000e+00 -1.153364e-01 -4.465849e-02 +1.089486e-01 -1.365807e+00 -9.675499e-05 +3.214967e-04 +1.977102e-04 +3.903920e-04 +6.055455e-05 -4.720548e-04 -3.763865e-04 +3.815772e-04 +3.234603e-04 -4.212826e-04 +3.786556e-04 -5.812596e-04 -1.803726e-04 -3.295029e-04 +5.026172e-04 +6.776978e-04 -1.004935e-03 -1.395463e-04 -1.231056e-03 -1.019798e-03
+7.666667e+00 -1.253298e-01 -4.755902e-02 +1.846009e-01 -1.501386e+00 +1.909662e-04 -1.913568e-04 +4.214721e-04 +5.936185e-04 +1.768957e-04 -3.922827e-04 -7.396382e-05 +2.818319e-04 -1.991878e-04 -5.157905e-04 +3.647533e-04 -3.765493e-04 -6.419876e-04 -7.024381e-04 +7.276172e-04 +5.530856e-04 -1.167293e-03 -6.008498e-04 -6.160510e-04 -5.922508e-04
+7.683333e+00 -1.486006e-01 -5.528197e-02 +2.223614e-01 -1.748880e+00 +4.807305e-05 -1.359694e-04 +5.370361e-04 +5.399506e-04 +1.736889e-04 -4.385795e-04 -1.172395e-04 +3.420506e-04 -3.314446e-05 -5.585512e-04 +1.660249e-04 -4.897927e-04 -8.863956e-04 -5.402962e-04 +4.151159e-04 +7.273290e-04 -1.183236e-03 -3.096986e-04 -9.042097e-04 -6.059790e-04
+7.700000e+00 -1.546668e-01 -5.746918e-02 +2.280382e-01 -1.819710e+00 -1.949402e-04 -3.135110e-05 +6.297817e-04 +5.347016e-04 -3.839703e-04 -8.903125e-04 +2.966806e-04 +6.689965e-04 +4.104005e-04 -6.536726e-04 +5.019161e-04 -8.767887e-04 -1.265889e-03 -3.700229e-04 +4.482045e-04 +7.619125e-04 -7.317518e-04 -3.293901e-04 -9.901929e-04 -1.040280e-03
+7.716667e+00 -1.678370e-01 -5.932621e-02 +2.072804e-01 -1.865851e+00 +5.204445e-05 +4.062791e-04 +2.926850e-04 -7.585215e-06 -4.665382e-04 -3.470630e-05 +4.791650e-04 +2.495360e-04 +1.450577e-04 -7.638404e-04 +5.133385e-04 -8.539716e-04 -1.354885e-03 -5.287578e-04 +1.920874e-04 +7.594790e-04 -7.357762e-04 -1.993095e-04 -1.075406e-03 -7.169730e-04
+7.733333e+00 -1.738830e-01 -6.211511e-02 +2.880541e-01 -2.027266e+00 -4.470013e-06 +3.592153e-04 +1.382383e-04 +4.607349e-04 -3.932823e-04 +3.806022e-04 +4.465127e-04 +2.854055e-04 -4.960010e-05 -9.634611e-04 +3.038691e-04 -1.361715e-03 -1.192427e-03 -3.123785e-04 +4.762845e-05 +7.121097e-04 -4.545915e-04 -3.898413e-04 -9.630651e-04 -7.404369e-04
+7.750000e+00 -1.865437e-01 -6.508043e-02 +2.428430e-01 -2.098988e+00 -2.699952e-04 +4.599897e-04 +4.322888e-04 +1.986992e-04 -2.148250e-04 +6.415827e-04 +2.323208e-04 +7.912883e-05 -5.316842e-06 -9.379867e-04 +1.025880e-04 -1.226456e-03 -7.894904e-04 -2.940204e-04 -1.950800e-05 +2.880638e-04 -3.493487e-04 -3.688793e-04 -9.225917e-04 -7.812446e-04
+7.766667e+00 -1.954335e-01 -6.727140e-02 +2.357361e-01 -2.186477e+00 -3.405340e-04 +6.988995e-04 +3.436601e-04 -1.795183e-04 -2.513792e-04 +4.785069e-04 +2.231396e-04 +2.207593e-04 -1.204718e-04 -5.594418e-04 -5.992069e-04 -1.055050e-03 -6.967047e-04 -1.934953e-05 -6.526054e-06 +5.609930e-04 -3.397284e-05 -7.257430e-04 -2.194234e-04 -1.431498e-03
+7.783333e+00 -1.826309e-01 -6.402749e-02 +3.077447e-01 -2.178573e+00 -5.216229e-04 +6.367744e-04 +2.648431e-04 -1.074301e-04 -4.410077e-04 +4.049171e-04 +4.364302e-04 +2.844487e-04 -1.151485e-04 -2.058422e-04 -4.713756e-04 -1.398215e-03 -3.516534e-04 -3.793524e-05 +2.290464e-05 +1.502178e-04 +1.699916e-04 -9.085092e-04 -2.202996e-04 -1.186494e-03
+7.800000e+00 -1.979615e-01 -6.618063e-02 +2.263549e-01 -2.208332e+00 -4.368704e-04 +4.915463e-04 +2.850884e-04 -2.266812e-04 -5.700880e-04 +3.977199e-04 +6.701558e-04 -1.194082e-04 +6.564208e-05 -9.673759e-05 -2.614042e-04 -1.083404e-03 -1.913964e-04 -2.515262e-04 -1.049687e-04 +5.113269e-05 +2.562082e-04 -8.308398e-04 -4.868031e-04 -1.325178e-03
+7.816667e+00 -1.969412e-01 -6.623287e-02 +2.731490e-01 -2.297108e+00 -4.760396e-04 +4.412922e-04 +1.019708e-04 -3.329728e-04 -3.981098e-04 +7.893954e-04 +5.023670e-04 -7.590341e-05 +5.821953e-06 -2.592464e-05 -8.592762e-04 -9.113303e-04 -3.240700e-04 +2.240568e-04 -1.645861e-04 +1.864787e-04 -2.946946e-04 -7.273180e-04 -5.150871e-04 -7.751593e-04
+7.833333e+00 -2.018808e-01 -6.453149e-02 +2.480924e-01 -2.256866e+00 -4.047310e-04 +4.217203e-04 +2.040886e-04 -5.348864e-04 -2.553235e-04 +8.937005e-04 -7.260504e-05 +2.165610e-04 +2.364421e-04 -2.760260e-04 -6.197811e-04 -7.070626e-04 -2.581978e-04 +2.388723e-04 -4.427946e-04 +2.298926e-04 -6.242770e-04 -4.893369e-04 -2.193179e-04 -1.130782e-03
+7.850000e+00 -2.062269e-01 -6.429637e-02 +2.900842e-01 -2.342619e+00 -2.060330e-04 +2.128369e-04 +4.811741e-04 -8.355312e-04 -2.272420e-04 +5.563149e-04 +7.112804e-05 +3.286465e-04 +3.353638e-05 -1.736503e-04 -3.082261e-04 -4.280286e-04 -3.132859e-04 +6.712688e-05 -1.069756e-03 +4.674337e-04 -7.777373e-04 -9.787588e-04 -1.469513e-04 -7.502442e-04
+7.866667e+00 -1.927400e-01 -6.196018e-02 +2.685591e-01 -2.284535e+00 -2.204792e-04 -3.656211e-05 +3.210274e-04 -1.047011e-03 -1.081961e-04 +2.321547e-04 +4.384503e-04 +2.729558e-04 +4.308313e-04 -2.087705e-04 -4.736126e-04 -3.295920e-04 -3.837965e-04 +1.552134e-04 -9.023679e-04 +5.519282e-04 -9.193722e-04 -5.131124e-04 -5.566035e-04 -6.204756e-04
+7.883333e+00 -1.761667e-01 -5.872545e-02 +3.170947e-01 -2.275036e+00 -2.670090e-04 -3.264251e-04 +2.278545e-04 -9.065635e-04 -1.411148e-04 +5.739576e-04 +5.416367e-04 +9.251289e-05 +3.644574e-04 +1.998273e-05 -5.845327e-04 -4.121802e-04 -3.719158e-04 +1.740886e-04 -8.516370e-04 +4.972763e-04 -6.831045e-04 -2.849380e-04 -5.647507e-04 -7.689833e-04
+7.900000e+00 -1.769555e-01 -5.804436e-02 +2.314691e-01 -2.197953e+00 -1.709828e-04 -1.005616e-04 +3.580736e-04 -1.271879e-03 -1.180985e-04 +5.463755e-04 +5.900623e-04 -2.611427e-04 +3.149615e-04 +8.698700e-05 -3.363968e-04 -2.394250e-04 -9.631101e-05 +3.758728e-04 -1.226204e-03 -1.916461e-05 -4.281238e-04 -8.741724e-04 -1.652108e-04 -7.625573e-04
+7.916667e+00 -1.608386e-01 -5.706070e-02 +2.127210e-01 -2.189038e+00 -9.727851e-05 -5.155426e-04 +5.321890e-04 -9.423474e-04 -8.036687e-05 +4.394554e-04 +4.331117e-04 -1.232261e-04 +2.830711e-04 +1.431660e-06 -5.111732e-04 -3.424991e-04 -3.721011e-04 +1.238990e-04 -8.973645e-04 +1.792721e-04 -5.513617e-04 -6.982200e-04 -3.606165e-06 -4.594502e-04
+7.933333e+00 -1.477583e-01 -5.304760e-02 +2.252471e-01 -2.098230e+00 -9.533083e-05 -3.269910e-05 +4.785941e-04 -7.444228e-04 -4.050308e-04 +3.338393e-04 +2.557322e-04 -1.635753e-04 +4.884828e-04 +6.138874e-06 -6.957557e-04 -6.250251e-04 -5.090854e-04 +5.708199e-05 -8.744486e-04 +1.821475e-04 -1.455026e-04 -4.675470e-04 -1.294026e-04 -1.344040e-04
+7.950000e+00 -1.406078e-01 -4.975126e-02 +1.861496e-01 -1.962746e+00 -4.338253e-04 +4.441892e-05 +3.260693e-04 -5.114163e-04 -3.168756e-04 +7.394653e-04 +4.318355e-05 -5.972240e-05 +4.614762e-04 -1.624324e-05 -6.167414e-04 -7.940678e-05 -5.344369e-04 -1.153774e-04 -9.328927e-04 -1.999200e-06 -3.249333e-04 -4.072282e-04 -1.575195e-04 +1.567007e-04
+7.966667e+00 -1.316703e-01 -4.412581e-02 +1.692132e-01 -1.757221e+00 -3.706155e-04 -7.512467e-05 +1.195121e-04 -1.783636e-04 -6.449364e-05 +6.406009e-04 +8.416102e-05 -5.575543e-05 +3.705893e-04 -1.526731e-04 -7.526799e-04 +3.576183e-04 -8.014259e-04 -2.534048e-06 -5.874054e-04 -2.144780e-04 -1.499775e-04 -5.315300e-04 +2.711185e-06 +1.709692e-04
+7.983333e+00 -1.239698e-01 -4.117648e-02 +1.526211e-01 -1.652818e+00 -1.137671e-04 +4.411911e-04 -1.487705e-04 -4.944094e-04 -1.453761e-04 +4.615836e-04 -7.425773e-05 -1.877147e-04 +5.001172e-04 +1.027923e-05 -7.022899e-04 +4.602826e-05 -5.326687e-04 -5.572410e-05 -2.893583e-04 -3.179621e-04 -9.636294e-05 -1.724305e-04 -2.529445e-04 +6.457524e-05
+8.000000e+00 -1.173378e-01 -3.735594e-02 +1.354080e-01 -1.507015e+00 -1.842043e-04 +1.949377e-04 -4.004395e-04 -3.133965e-04 -1.377711e-04 +3.059292e-04 +8.821805e-06 +3.021948e-04 +7.157843e-04 -2.588398e-04 -7.720412e-04 +4.032601e-04 +9.323245e-05 -5.546940e-04 +1.330146e-04 -8.925186e-04 +1.554488e-04 -2.099175e-04 -3.080810e-04 +8.212621e-05
