# Supplementary material for: Visual motion perception as online hierarchical inference
Source: Nat Commun. 2022 Dec 1;13:7403. doi: 10.1038/s41467-022-34805-5 (PMC9715570; doi:10.1038/s41467-022-34805-5)
Supplement: Supplementary file 10 — Source Data [file 41467_2022_34805_MOESM10_ESM.zip › Supplementary_Figure_S6c.txt]

# COLUMNS: | t | mu_1_y | mu_2_y | mu_3_y | mu_4_y | mu_5_y | mu_6_y | mu_7_y | mu_8_y | mu_9_y | mu_10_y | mu_11_y | mu_12_y | mu_13_y | mu_14_y | mu_15_y | mu_16_y | mu_17_y | mu_18_y | mu_19_y | mu_20_y | mu_21_y | mu_22_y | mu_23_y | mu_24_y |
+0.000000e+00 +0.000000e+00 +0.000000e+00 +0.000000e+00 +0.000000e+00 +0.000000e+00 +0.000000e+00 +0.000000e+00 +0.000000e+00 +0.000000e+00 +0.000000e+00 +0.000000e+00 +0.000000e+00 +0.000000e+00 +0.000000e+00 +0.000000e+00 +0.000000e+00 +0.000000e+00 +0.000000e+00 +0.000000e+00 +0.000000e+00 +0.000000e+00 +0.000000e+00 +0.000000e+00 +0.000000e+00
+1.666667e-02 -3.299011e-02 -3.216380e-02 -7.098841e-02 +2.685989e-02 +8.602862e-03 +2.171748e-02 -2.365702e-04 -2.751395e-02 -8.129755e-02 +1.685814e-02 +2.903195e-04 -4.700643e-02 -6.330074e-02 -8.408217e-03 +2.297525e-02 +7.483241e-03 -1.452374e-02 -3.883824e-02 +6.516084e-02 -2.656522e-02 +4.252150e-02 -4.323695e-03 -5.757893e-03 +2.008607e-02
+3.333333e-02 -8.801943e-02 -8.656122e-02 -2.232266e-01 +1.372277e-01 -1.448430e-02 -2.197197e-02 -5.490062e-02 -8.721463e-02 -6.700765e-02 +6.626912e-03 -6.734524e-02 -6.505969e-02 -1.093329e-01 -1.829761e-02 +7.162778e-03 +2.802277e-02 -5.700512e-04 +9.205379e-04 -3.028341e-03 +8.597760e-02 +1.306375e-02 +1.507400e-02 +4.371012e-02 +3.921045e-02
+5.000000e-02 -1.194433e-01 -1.193057e-01 -2.889735e-01 +1.590056e-01 +1.760985e-02 -2.131165e-02 -8.323462e-02 -1.202136e-01 -1.063159e-01 -5.201514e-03 -2.946540e-02 -1.090571e-01 -8.173466e-02 -5.606235e-02 -5.206978e-03 -1.078190e-02 +5.629943e-02 +1.606226e-02 +1.091742e-02 +8.742273e-02 +4.248113e-03 -3.882638e-02 +8.170327e-02 +4.066023e-02
+6.666667e-02 -1.710026e-01 -1.720850e-01 -4.816284e-01 +3.420602e-01 -4.484860e-02 -1.271852e-02 -8.380694e-02 -1.616206e-01 -1.058202e-01 +2.867942e-03 -1.060192e-01 -1.562961e-01 -1.410958e-01 -5.464574e-02 +6.066836e-02 -1.896055e-02 +1.280198e-01 +2.576643e-02 +3.426224e-02 +7.343482e-02 +3.857368e-02 -3.981619e-02 +5.988050e-02 +3.549649e-02
+8.333333e-02 -2.272833e-01 -2.195007e-01 -5.658731e-01 +3.273285e-01 -1.155793e-01 -1.193605e-01 -9.689406e-02 -1.284568e-01 -7.016823e-02 -1.582165e-02 -5.577613e-02 -1.011463e-01 -1.831424e-01 -5.568938e-02 +1.233071e-02 +1.138234e-01 +1.115781e-01 +6.673093e-02 +1.808458e-02 +9.646097e-02 +4.496712e-02 -4.994334e-02 -5.320983e-02 +9.603243e-03
+1.000000e-01 -2.293968e-01 -2.251340e-01 -6.458405e-01 +4.433417e-01 -3.918114e-02 -1.305068e-01 +5.519185e-03 -1.758427e-01 -1.840200e-01 -4.641584e-02 -8.925866e-02 -8.942190e-02 -1.412829e-01 -1.038463e-01 +1.689122e-02 +5.413279e-02 +1.124351e-01 +1.451856e-02 +7.160090e-02 +6.077702e-02 +4.418275e-04 +3.413125e-02 +2.691962e-02 +4.478594e-02
+1.166667e-01 -2.712319e-01 -2.682008e-01 -7.661428e-01 +4.767936e-01 -9.827303e-02 -1.204890e-01 -2.642208e-02 -1.223847e-01 -1.278702e-01 -8.245521e-02 -1.190495e-01 -1.159910e-01 -1.735644e-01 -9.648905e-02 +3.629116e-02 +4.960831e-03 +8.174334e-02 +7.569453e-02 -2.524030e-02 +9.015283e-02 +1.768714e-02 +4.050715e-02 +7.427377e-02 +5.394218e-02
+1.333333e-01 -3.099418e-01 -3.067329e-01 -8.755920e-01 +4.854842e-01 -1.069597e-01 -4.614313e-02 -3.989145e-02 -1.193092e-01 -1.790882e-01 -1.352049e-01 -1.215596e-01 -1.443046e-01 -1.240787e-01 -1.232315e-01 +3.248114e-02 +1.211825e-01 +8.508302e-02 +3.889106e-02 -4.809452e-03 -1.442454e-02 -4.564919e-02 +6.943937e-02 +5.453414e-02 +9.671946e-02
+1.500000e-01 -3.331950e-01 -3.276444e-01 -9.987260e-01 +5.727539e-01 -1.185926e-01 -1.219711e-01 -3.923454e-02 -1.516682e-01 -8.681377e-02 -9.459078e-02 -2.019248e-01 -1.354874e-01 -1.687983e-01 -8.049089e-02 +1.662298e-02 +3.596010e-02 +1.180096e-01 +1.247513e-02 +5.305546e-02 -3.026052e-02 -3.363178e-02 +5.693941e-02 +1.007601e-01 +1.444946e-01
+1.666667e-01 -3.481996e-01 -3.453460e-01 -1.118750e+00 +6.459666e-01 -6.087153e-02 -1.187049e-01 -9.448689e-02 -2.037723e-01 -8.394364e-02 -1.226982e-01 -2.103295e-01 -1.425755e-01 -1.556882e-01 -5.588698e-02 +6.937838e-02 +4.630459e-02 +1.070523e-01 +4.593739e-02 +1.579928e-02 -1.241335e-02 -5.206195e-02 +1.007249e-01 +7.346637e-02 +1.048707e-01
+1.833333e-01 -3.459300e-01 -3.445885e-01 -1.184340e+00 +6.899915e-01 -1.360869e-01 -1.276806e-01 -5.920287e-02 -1.445907e-01 -4.786251e-02 -7.926102e-02 -1.738833e-01 -1.456975e-01 -1.656969e-01 -1.375278e-01 +1.133853e-01 +8.521409e-02 +7.595248e-02 +1.015843e-01 +6.615870e-03 -2.682705e-02 -6.418078e-02 +1.446006e-01 +8.311040e-02 -1.501433e-02
+2.000000e-01 -3.724821e-01 -3.780158e-01 -1.344545e+00 +7.109860e-01 -1.409795e-01 -1.719114e-01 -1.021293e-01 -1.241077e-01 -6.562199e-02 -8.217481e-02 -1.763430e-01 -1.263806e-01 -1.356439e-01 -1.364852e-01 +2.104070e-02 +1.269916e-01 +3.266895e-02 +3.662935e-02 +4.183800e-02 +3.223889e-02 -1.285207e-02 +1.027868e-01 +5.238540e-02 +6.194831e-02
+2.166667e-01 -3.764008e-01 -3.882913e-01 -1.427169e+00 +7.011032e-01 -9.924820e-02 -2.223425e-01 -1.208541e-01 -1.379725e-01 -6.010883e-02 -7.120098e-02 -9.776862e-02 -1.602532e-01 -1.578947e-01 -1.187688e-01 +9.416122e-03 +8.789735e-02 +8.604336e-02 -7.946191e-02 +7.341880e-02 +1.018662e-01 +5.250284e-03 +7.387775e-02 +6.000356e-02 +5.691241e-02
+2.333333e-01 -3.674911e-01 -3.941169e-01 -1.519224e+00 +7.083417e-01 -8.640546e-02 -1.998829e-01 -1.836039e-01 -1.094595e-01 -9.636286e-02 -8.621998e-02 -7.385815e-02 -1.561679e-01 -1.593290e-01 -8.345196e-02 +1.592041e-02 +1.099344e-01 +1.111853e-01 -1.129107e-01 +3.345304e-02 +4.153978e-02 +2.690675e-02 +6.932595e-02 +1.282976e-01 +4.343836e-02
+2.500000e-01 -3.799467e-01 -4.069312e-01 -1.620001e+00 +6.845867e-01 -5.008965e-02 -1.538358e-01 -8.507850e-02 -1.297800e-01 -1.012369e-01 -1.081767e-01 -1.007316e-01 -1.263665e-01 -2.238283e-01 -1.454008e-01 +5.922347e-03 -1.416825e-02 +1.124044e-01 -2.070956e-03 +6.397270e-02 -8.436054e-03 +9.310247e-02 +5.743605e-02 +5.633451e-02 +7.387285e-02
+2.666667e-01 -3.673366e-01 -4.024953e-01 -1.702135e+00 +7.000205e-01 -1.037174e-01 -1.598839e-01 -1.280327e-01 -1.350640e-01 -9.913019e-02 -1.267314e-01 -5.435478e-02 -5.874675e-02 -2.025247e-01 -1.264652e-01 +7.181792e-02 -1.865647e-02 +1.999106e-02 -9.475424e-03 +4.896229e-02 +5.072441e-03 +4.437758e-02 +7.592761e-02 +1.184412e-01 +8.366435e-02
+2.833333e-01 -3.406208e-01 -3.822555e-01 -1.685968e+00 +6.718268e-01 -1.279589e-01 -1.371510e-01 -9.507051e-02 -8.917251e-02 -8.724352e-02 -1.638729e-01 -7.695527e-03 -7.388463e-02 -1.987434e-01 -1.371501e-01 +5.023725e-02 +6.486580e-02 -7.512039e-03 -3.217334e-03 +5.261397e-02 +4.466134e-02 +7.417865e-03 +5.654282e-02 +1.879748e-02 +1.247000e-01
+3.000000e-01 -3.457148e-01 -3.891893e-01 -1.742611e+00 +6.075563e-01 -9.473767e-02 -1.160009e-01 -1.294163e-01 -1.165636e-01 -1.062479e-01 -1.654759e-01 -2.445549e-02 -3.410760e-02 -1.509987e-01 -1.403884e-01 +6.598057e-02 +2.216906e-02 +3.654565e-02 +3.640762e-02 -1.434314e-02 +3.514717e-02 +1.199553e-02 +6.427952e-02 +2.733545e-02 +8.887341e-02
+3.166667e-01 -3.305381e-01 -3.715560e-01 -1.808682e+00 +6.443774e-01 -7.204839e-02 -8.392373e-02 -1.596278e-01 -1.373772e-01 -1.234688e-01 -1.436168e-01 -5.994209e-02 -9.410075e-03 -1.150414e-01 -1.401263e-01 +4.173169e-02 +3.789051e-02 +6.503908e-02 +1.126957e-01 +7.144618e-04 +1.069092e-02 -1.668370e-02 +9.794975e-02 +4.355104e-02 -5.343871e-03
+3.333333e-01 -3.315128e-01 -3.571953e-01 -1.816632e+00 +6.197607e-01 -1.519547e-01 -5.260879e-02 -1.699494e-01 -4.609950e-02 -8.490701e-02 -1.260170e-01 -9.510746e-02 -2.408007e-02 -1.483355e-01 -9.580872e-02 +2.920733e-02 +1.361756e-01 +2.862818e-02 +1.016415e-01 -8.407169e-02 +9.704609e-02 -1.543033e-02 +3.798908e-02 +2.381071e-02 +1.868133e-02
+3.500000e-01 -3.059821e-01 -3.359442e-01 -1.770479e+00 +5.812288e-01 -1.016477e-01 -1.027843e-01 -1.594180e-01 -3.536504e-02 -1.118397e-01 -7.803189e-02 -5.900764e-02 -4.942779e-02 -1.668780e-01 -6.942166e-02 +3.360100e-02 +1.404834e-01 +3.433531e-02 +5.346206e-02 -5.145021e-02 +3.150606e-02 -6.182020e-03 +5.428507e-02 +7.664826e-02 -2.293750e-02
+3.666667e-01 -2.765085e-01 -3.206035e-01 -1.756311e+00 +5.507150e-01 -1.004920e-01 -1.568136e-01 -9.544021e-02 -1.154455e-01 -6.178880e-02 -6.491718e-02 -6.462575e-02 -9.326178e-03 -1.117732e-01 -9.850239e-02 +6.495087e-02 +1.094915e-01 -1.596047e-02 +5.199441e-02 -7.649446e-02 +4.929584e-03 +4.170167e-02 +1.454192e-01 +1.434979e-02 -2.573719e-02
+3.833333e-01 -2.769215e-01 -3.087473e-01 -1.689647e+00 +4.758039e-01 -9.258904e-02 -1.338071e-01 -6.532977e-02 -1.190381e-01 -6.444101e-02 -4.723126e-02 -8.452410e-02 -3.931141e-02 -1.432213e-01 -3.143371e-02 +7.573113e-02 +1.040968e-01 -1.336257e-02 +5.279524e-02 -7.118346e-02 -1.404908e-02 +5.779712e-02 +9.776061e-02 -1.897448e-02 -2.782651e-03
+4.000000e-01 -2.348933e-01 -2.777231e-01 -1.660629e+00 +5.038903e-01 -1.025684e-01 -1.091657e-01 +2.685594e-04 -1.196593e-01 -1.407568e-03 -3.484399e-02 -1.703989e-01 -5.670368e-02 -1.448285e-01 -3.285854e-02 +9.474905e-02 +4.344520e-02 -3.099129e-02 +3.628745e-02 -8.477620e-02 +7.313099e-03 +9.746496e-03 +1.203511e-01 +7.549588e-03 +8.086573e-02
+4.166667e-01 -2.245545e-01 -2.708955e-01 -1.565660e+00 +4.053627e-01 -8.311737e-02 -3.576219e-02 -5.467175e-02 -1.832265e-01 +5.287911e-03 +1.169256e-02 -1.793744e-01 -2.622287e-02 -7.537107e-02 -6.989788e-02 +4.415599e-02 +2.708390e-02 +4.141638e-02 +5.791115e-02 -1.157265e-01 -5.011578e-02 -1.643177e-03 +1.446402e-01 -3.144688e-03 +8.901410e-02
+4.333333e-01 -2.054970e-01 -2.498834e-01 -1.529378e+00 +4.070021e-01 -1.203767e-01 -3.934029e-02 -5.756111e-02 -8.944441e-02 -5.645258e-02 +2.342674e-02 -1.080358e-01 -3.359729e-02 -6.331451e-02 -8.579360e-02 +1.116569e-02 +5.318279e-02 +1.983919e-02 +1.245046e-01 -7.592743e-02 -7.497398e-02 +6.166279e-03 +1.564034e-01 -2.680434e-02 +3.375160e-02
+4.500000e-01 -1.716539e-01 -2.151649e-01 -1.375909e+00 +3.871433e-01 -8.567049e-02 -4.788669e-02 -4.102721e-02 -6.684209e-02 -5.381819e-02 +1.356214e-02 -5.622651e-02 -5.229562e-02 -4.924161e-02 -1.107086e-01 -2.878169e-04 +4.242006e-02 -2.563884e-03 +4.503792e-02 -4.904915e-02 +9.574646e-03 +3.937136e-02 +7.694794e-02 +2.842463e-02 +1.666873e-02
+4.666667e-01 -1.622086e-01 -2.074848e-01 -1.261774e+00 +2.973723e-01 -8.049725e-02 -5.318626e-02 -3.087714e-02 -8.113512e-02 -5.914875e-02 -2.498825e-02 -9.978070e-03 -7.723012e-02 -1.439297e-02 -5.961524e-02 -6.065501e-02 +2.918948e-02 -9.183121e-03 +5.306007e-02 +1.726010e-02 +2.840246e-02 +2.644605e-02 +1.911812e-02 +7.926521e-02 -2.409575e-02
+4.833333e-01 -1.330206e-01 -1.819698e-01 -1.161936e+00 +2.945200e-01 -5.422905e-02 -4.510603e-02 -4.663395e-02 -1.075717e-01 -1.790976e-02 -6.109722e-02 -3.740433e-03 -6.283156e-03 -5.630219e-02 -5.819227e-02 -6.004040e-02 +1.740341e-02 +1.706750e-02 +5.400222e-03 +9.388144e-02 +3.626568e-02 -1.453244e-02 +7.747797e-03 -2.674930e-02 +6.986110e-02
+5.000000e-01 -1.117125e-01 -1.492707e-01 -9.850910e-01 +2.703622e-01 -9.925066e-03 -9.177304e-02 -5.065348e-02 -1.146821e-01 -4.240451e-02 -7.351250e-02 +1.003872e-02 +9.072640e-02 -6.284829e-02 -5.928214e-02 +2.257489e-02 -7.063132e-03 +4.686667e-03 -3.078005e-02 +5.563989e-02 +4.871670e-02 -4.163454e-02 +1.774300e-02 +5.349788e-02 +1.844952e-02
+5.166667e-01 -1.121533e-01 -1.395781e-01 -8.673607e-01 +1.978449e-01 -4.321548e-02 -6.689096e-02 -5.007635e-02 -3.917940e-02 -2.493928e-02 -5.579094e-02 -4.169490e-02 +4.833277e-02 -5.471085e-02 -2.066022e-02 -1.420627e-02 -8.237064e-03 +1.064264e-02 +1.327669e-02 +3.495169e-02 +9.826992e-03 -4.401174e-02 +2.425295e-04 +8.118209e-02 +2.596999e-02
+5.333333e-01 -9.730107e-02 -1.149053e-01 -7.094330e-01 +1.615385e-01 -2.195769e-02 +5.051206e-03 -3.886403e-02 -5.109589e-02 -1.872363e-02 -8.471060e-02 -2.360013e-02 +9.860197e-03 -4.527252e-02 -1.089535e-02 -1.296529e-02 -2.341072e-02 +5.984564e-02 +2.236904e-03 +2.236322e-02 +4.962026e-02 -7.145788e-03 -2.799802e-02 +5.852768e-02 -3.424847e-02
+5.500000e-01 -5.656126e-02 -8.260888e-02 -5.545174e-01 +1.653328e-01 -3.589090e-02 -9.588226e-03 -1.796625e-02 -2.635493e-02 +4.102638e-02 -1.090654e-01 +9.618819e-04 +4.450897e-02 -7.571852e-02 -4.301731e-02 -8.686994e-02 +3.472362e-02 +5.998561e-02 +2.719386e-02 +1.337923e-02 +2.889917e-02 +1.506136e-02 -1.540146e-02 +2.878610e-02 -2.709151e-02
+5.666667e-01 -3.112110e-02 -5.429428e-02 -3.168390e-01 +7.580325e-02 -3.516504e-02 +7.347898e-02 -6.449130e-02 -5.156406e-03 +7.359109e-02 -6.195974e-02 -6.372789e-02 +1.085299e-02 -2.256281e-02 -4.277467e-02 -2.469826e-02 +3.270891e-02 +3.623446e-02 +1.251051e-02 -4.074571e-03 +8.234500e-03 -3.310887e-03 +1.717299e-03 -4.642374e-03 -6.969272e-03
+5.833333e-01 -1.696357e-02 -4.349780e-02 -2.397347e-01 +4.899060e-02 -8.141220e-02 +9.138488e-02 +1.260685e-02 -2.380785e-02 -1.740933e-02 -5.484552e-02 -3.439468e-02 +5.927060e-03 -1.880781e-03 +3.824840e-03 -2.866076e-02 -2.208274e-03 +9.825852e-02 -1.008961e-01 +9.148168e-03 +5.222518e-02 -3.272898e-02 +5.345337e-02 -1.967177e-03 -8.951300e-03
+6.000000e-01 +8.819078e-03 -1.141907e-02 -2.337510e-02 -8.589828e-03 -8.897942e-02 +5.165697e-02 -2.369873e-02 +6.907485e-03 -1.249667e-02 -5.433275e-02 -2.096477e-02 +3.941410e-02 +3.580753e-02 +3.087243e-02 +1.017645e-03 +1.810054e-02 +8.349320e-02 -1.943466e-02 +2.986871e-02 -5.201264e-03 -2.407834e-02 +4.201550e-02 -7.940737e-03 -9.662066e-02
+6.166667e-01 +2.468645e-02 +2.193391e-02 +1.495092e-01 -1.723316e-02 -1.680934e-02 +5.089225e-02 -7.542172e-02 -1.371983e-02 +1.837712e-02 +2.885852e-03 +3.613506e-02 +2.235220e-02 -2.471570e-02 +1.314272e-02 -9.514681e-03 +6.301933e-02 +5.767026e-02 -6.392551e-03 -4.691469e-02 +9.294420e-03 -1.626260e-02 +2.732164e-02 -3.521134e-02 -2.857642e-02
+6.333333e-01 +3.361507e-02 +3.422494e-02 +2.629268e-01 -8.054010e-02 +1.857519e-02 +1.998744e-02 -4.061891e-02 -2.805246e-02 -3.184023e-02 +1.826268e-02 +3.652562e-02 +5.524639e-02 -3.234788e-02 +2.553038e-02 -1.199375e-03 +3.378336e-02 +1.499340e-02 +2.486211e-02 -6.866506e-02 +9.484915e-03 +8.950837e-03 +2.191476e-02 +1.744011e-02 -6.179064e-02
+6.500000e-01 +5.252238e-02 +5.431736e-02 +4.768981e-01 -2.219331e-01 +5.558043e-03 +8.203377e-02 +2.308277e-02 -2.703012e-02 -5.059527e-03 +1.416572e-02 -1.229167e-03 +3.952229e-02 +4.388268e-03 -1.627548e-02 -2.173087e-02 +7.161435e-02 -1.379935e-03 +4.244472e-02 -6.288918e-02 +1.708237e-02 -1.283729e-02 -4.367683e-02 +1.066803e-02 -4.236656e-02
+6.666667e-01 +1.035260e-01 +1.073212e-01 +6.842062e-01 -1.654893e-01 +5.873106e-03 +4.058658e-02 +1.653162e-02 -7.421435e-03 -4.413781e-02 +7.129579e-02 +6.823362e-05 +7.487058e-02 +2.838821e-02 -6.906209e-03 -1.700809e-02 +2.206478e-02 +1.708052e-02 +4.929034e-02 -7.538085e-02 -2.643820e-02 -2.261988e-02 +3.597645e-02 -1.756729e-02 +7.027357e-03
+6.833333e-01 +1.338039e-01 +1.248965e-01 +7.903417e-01 -1.991983e-01 +1.094862e-02 +6.969805e-02 -1.090038e-03 +3.907377e-02 -1.569942e-02 +5.169305e-02 -4.005990e-02 +4.732541e-02 +4.478094e-02 +1.000601e-02 +2.666301e-02 -6.723382e-03 +2.121884e-02 +1.172916e-02 -1.082725e-01 -8.336458e-03 -6.130906e-03 +5.066005e-02 -1.691082e-02 -4.873481e-04
+7.000000e-01 +1.605450e-01 +1.522275e-01 +9.318539e-01 -2.188868e-01 +5.569861e-04 +3.807831e-02 +1.439217e-02 +7.455499e-02 -1.512882e-04 +8.379180e-02 -2.192118e-02 +3.103312e-02 +4.917003e-02 -9.621341e-03 +1.751651e-02 +2.609669e-02 -2.765358e-02 -2.223676e-02 -6.865276e-02 -1.194542e-02 -2.317163e-02 +1.712557e-02 +5.201344e-02 +3.056169e-03
+7.166667e-01 +1.704881e-01 +1.560675e-01 +1.029914e+00 -3.304812e-01 +1.871913e-02 +6.745376e-02 +7.572028e-02 +8.975420e-02 -5.958155e-03 +3.715046e-02 +1.987347e-02 -5.746389e-03 +1.391075e-03 -9.265225e-03 +4.542410e-02 +2.419861e-02 -8.828751e-03 -1.073187e-01 -6.814273e-02 -9.762385e-03 -2.309176e-02 -5.901771e-03 +5.532981e-02 +3.121862e-02
+7.333333e-01 +1.850604e-01 +1.807852e-01 +1.143832e+00 -3.270511e-01 +1.304753e-02 +6.585177e-02 +1.157463e-01 +7.008881e-02 +3.946147e-02 +7.290206e-03 +5.290638e-02 -3.766256e-02 -8.828360e-03 -9.470173e-04 +9.740101e-03 +2.906899e-02 -1.394636e-03 -5.288847e-02 -3.607167e-02 -1.839305e-02 +4.416928e-03 +3.412838e-02 -2.022814e-03 -3.883099e-02
+7.500000e-01 +2.146600e-01 +2.040180e-01 +1.269912e+00 -3.451445e-01 +2.149279e-02 +9.858933e-02 +5.897304e-02 +4.970777e-02 +7.904885e-02 +3.888078e-02 +2.451783e-02 -2.646479e-02 +1.057619e-02 -2.698021e-03 +6.704179e-02 -3.587501e-02 +3.960192e-02 -4.487918e-02 -5.443037e-02 -4.104955e-02 -1.605146e-02 +5.639446e-02 -4.065276e-03 -3.512333e-02
+7.666667e-01 +2.276637e-01 +2.200110e-01 +1.453488e+00 -4.803610e-01 +1.622355e-02 +1.125485e-01 +2.142351e-02 +6.743170e-02 +1.124891e-01 +1.809821e-02 +4.612114e-02 -4.557324e-03 -1.656813e-02 +2.072873e-02 +4.258206e-02 -7.085471e-03 -5.287369e-03 -1.927736e-02 -4.336916e-02 -3.532497e-02 -4.057535e-02 +8.532021e-02 -1.928438e-02 -5.569796e-02
+7.833333e-01 +2.455827e-01 +2.460602e-01 +1.534835e+00 -4.044386e-01 +4.563622e-02 +3.491900e-02 +4.442829e-04 +8.073744e-02 +7.663220e-02 +2.508741e-02 +9.124384e-02 +3.185256e-02 -2.747605e-02 +3.614414e-02 -2.588853e-02 +7.453537e-04 +5.703893e-02 -1.311476e-02 -7.569918e-02 -6.616306e-02 +3.370746e-02 +2.948480e-02 -7.574421e-03 -2.077918e-02
+8.000000e-01 +2.469133e-01 +2.543228e-01 +1.619596e+00 -4.418704e-01 +2.121902e-02 +1.486993e-02 +6.069149e-02 +4.368661e-02 +3.712551e-02 +4.200901e-02 +1.200551e-01 +2.999280e-02 +2.673422e-03 +4.202471e-02 -3.736655e-02 +2.183704e-02 +4.784247e-02 +3.955773e-02 -5.462763e-02 -6.988721e-02 +3.943816e-02 +9.794555e-03 -4.532849e-02 -5.390558e-02
+8.166667e-01 +2.485330e-01 +2.706611e-01 +1.774539e+00 -5.016529e-01 -4.339733e-03 +2.757752e-02 +7.722474e-02 +1.248810e-02 +7.691978e-02 +1.117107e-01 +7.581098e-02 +4.542134e-02 -1.297730e-02 +3.413403e-02 -5.535327e-02 +1.819323e-02 +2.372797e-02 +4.062537e-02 -6.900957e-02 -7.889723e-02 +8.702269e-03 +3.755032e-02 -3.127721e-02 -3.735358e-03
+8.333333e-01 +2.675276e-01 +2.819212e-01 +1.836427e+00 -4.709854e-01 +3.164958e-02 +6.050978e-02 +1.158793e-02 +4.950498e-02 +9.368259e-02 +2.953007e-02 +5.357436e-02 +3.984926e-02 +1.817669e-02 +6.190927e-02 -8.008180e-02 +1.669853e-02 +3.194538e-02 +2.463642e-02 -7.390491e-02 -4.441689e-02 +3.177093e-02 +2.501036e-02 +1.826533e-02 -4.866541e-02
+8.500000e-01 +2.636408e-01 +2.842612e-01 +1.919875e+00 -5.128260e-01 +2.473795e-02 +8.568884e-02 -5.339475e-03 +5.183174e-02 +9.423834e-02 +2.559217e-02 +4.775685e-02 +3.405133e-02 +4.100562e-02 +6.657386e-02 -9.679097e-02 +4.103136e-02 +1.238316e-02 +3.018237e-02 -3.779013e-02 -5.509489e-02 +1.070548e-02 -6.324835e-03 +3.570655e-02 -4.117024e-02
+8.666667e-01 +2.620096e-01 +2.805375e-01 +1.945774e+00 -5.216450e-01 +1.352565e-02 +5.612011e-02 -3.680328e-04 +7.191358e-02 +8.857056e-02 +4.436071e-02 +2.431668e-02 +3.944075e-02 +8.652060e-02 +3.889418e-02 +1.088487e-03 +1.732383e-02 -3.426058e-03 +2.953912e-02 -6.106843e-02 -2.220479e-02 +5.717485e-03 -2.801758e-02 +6.222737e-03 -5.323615e-02
+8.833333e-01 +2.634980e-01 +2.846109e-01 +2.010439e+00 -5.149481e-01 +1.416051e-02 +3.049803e-02 +2.492128e-02 +6.879631e-02 +6.698424e-02 +8.336598e-02 +2.641953e-02 +5.384506e-02 +4.742635e-02 +4.236884e-02 +8.443977e-03 +3.579441e-02 +4.435043e-02 -2.491182e-02 -6.680778e-02 -1.137895e-02 -1.920215e-02 -5.403941e-02 +1.414879e-02 -3.222173e-02
+9.000000e-01 +2.515080e-01 +2.816583e-01 +1.977596e+00 -4.513256e-01 +4.278071e-02 +3.700045e-02 -1.327084e-03 +1.067196e-01 +4.985161e-02 +4.384064e-02 +2.375177e-02 +4.714622e-02 +2.217016e-02 +6.629212e-02 +1.681194e-02 +2.985996e-02 +3.530236e-02 +1.391366e-03 -3.323278e-02 -6.402374e-02 -3.515680e-02 -3.725432e-04 -1.901930e-02 -2.431658e-02
+9.166667e-01 +2.431168e-01 +2.649901e-01 +2.005483e+00 -5.255733e-01 +2.647066e-02 +3.964346e-02 -2.040962e-02 +8.590829e-02 +4.995949e-02 +9.081249e-02 +5.531418e-02 +1.974422e-02 +1.343936e-02 +7.810601e-02 +4.568518e-02 +1.444887e-02 +2.489363e-02 -1.715172e-02 -2.629339e-02 -3.017039e-02 -5.209270e-02 -1.354097e-02 -5.918002e-02 +8.598077e-04
+9.333333e-01 +2.374480e-01 +2.759312e-01 +2.054959e+00 -4.518258e-01 +2.391960e-02 +5.827869e-02 +1.821806e-03 +6.643366e-02 +3.329005e-02 +1.022746e-01 +1.469678e-02 +3.155518e-02 +3.271479e-02 +6.995203e-02 +4.374874e-03 +3.805512e-02 +5.440740e-03 -1.205382e-02 -3.879308e-02 +3.455296e-02 -7.864110e-02 -5.083942e-02 -3.950842e-03 +1.219146e-02
+9.500000e-01 +2.113948e-01 +2.605982e-01 +2.052594e+00 -4.867665e-01 +1.986958e-02 +7.129964e-02 +2.421376e-02 +3.058994e-02 +8.096748e-02 +5.908706e-02 +2.629474e-02 +1.955453e-02 +1.727953e-02 +7.086788e-02 -3.008096e-03 +2.455180e-02 +2.318749e-02 -2.834479e-02 -1.840655e-02 +4.415573e-02 -7.973532e-02 -5.891435e-02 +1.896207e-02 -1.787396e-02
+9.666667e-01 +2.047335e-01 +2.452636e-01 +2.011636e+00 -4.902917e-01 +3.981929e-02 +2.285084e-02 +5.046255e-02 +6.140230e-02 +9.073564e-02 +5.963798e-02 -7.168208e-04 +1.421182e-02 +1.402107e-02 +4.235878e-02 -1.463572e-02 +5.738678e-02 +2.016239e-03 -1.790116e-02 -3.526941e-02 -1.919464e-02 -7.073917e-02 -3.305261e-02 +1.076544e-02 +2.027121e-02
+9.833333e-01 +1.968697e-01 +2.386426e-01 +1.950107e+00 -4.302200e-01 +4.635944e-02 +2.059385e-02 +1.959550e-02 +4.797088e-02 +6.722624e-02 +4.886413e-02 +1.699241e-02 +1.649437e-02 +4.650621e-02 +4.355727e-02 -5.460564e-02 +6.071524e-02 -2.721574e-02 -1.902949e-02 -3.470272e-02 +3.054638e-02 -4.278146e-02 +1.865942e-02 -3.412311e-02 +8.215096e-03
+1.000000e+00 +1.870117e-01 +2.138664e-01 +1.764683e+00 -3.831426e-01 +3.847951e-02 +4.369544e-04 +5.660701e-03 +6.860111e-02 +3.925431e-02 +9.097109e-02 +1.756475e-02 +7.465564e-03 +2.814592e-02 +4.167651e-02 -2.510215e-02 -7.733891e-03 -3.632757e-02 -2.942060e-02 -6.716502e-03 +1.108090e-02 -3.552288e-03 +2.969094e-02 -1.997969e-02 +5.543078e-03
+1.016667e+00 +1.879186e-01 +2.028137e-01 +1.690384e+00 -3.475986e-01 +4.187091e-02 +3.318839e-03 +4.619395e-04 +8.453707e-02 +2.839533e-02 +6.684148e-02 -1.178668e-02 +3.843798e-03 +3.272671e-02 +6.485655e-02 -2.026167e-02 -3.089359e-02 -2.702628e-02 -1.789250e-02 -2.977193e-03 +2.826971e-02 -2.726002e-03 +1.273303e-02 +2.218902e-03 -1.319336e-02
+1.033333e+00 +1.827644e-01 +1.868592e-01 +1.596082e+00 -3.304332e-01 +1.013391e-02 +2.541650e-02 +1.115674e-02 +7.351912e-02 +3.498742e-02 +4.117763e-02 +1.248059e-02 +1.793803e-02 +3.080788e-02 +3.850590e-02 -3.554724e-02 -3.224398e-03 -3.704992e-02 -4.191869e-02 +2.550919e-02 +3.349915e-02 +2.833222e-03 -9.217159e-03 +2.879346e-03 -9.396566e-03
+1.050000e+00 +1.530320e-01 +1.688512e-01 +1.489205e+00 -3.211524e-01 -9.819450e-03 -2.339116e-03 +2.163941e-02 +8.607579e-02 +1.619484e-02 +3.147938e-02 -3.580765e-02 +7.278219e-02 +4.745171e-02 +3.514316e-02 -1.825474e-02 +2.118561e-02 -9.714747e-03 -1.400928e-02 +1.264687e-02 +9.200586e-03 -9.502606e-03 -9.543586e-03 -2.411662e-02 -2.839680e-02
+1.066667e+00 +1.466710e-01 +1.609656e-01 +1.432840e+00 -2.959900e-01 -4.434917e-02 +2.353615e-03 +7.073232e-03 +8.514573e-02 -5.129392e-03 +4.672456e-02 +2.168809e-02 +6.996128e-02 +5.290784e-02 +2.304740e-02 -3.013324e-04 +2.510181e-02 +1.278756e-02 -7.631207e-03 -1.612973e-02 -1.862259e-02 -2.679870e-02 -1.644192e-02 +6.924391e-03 -1.802521e-02
+1.083333e+00 +1.100122e-01 +1.400776e-01 +1.226135e+00 -2.378117e-01 -3.296819e-02 +3.197812e-02 +3.192291e-02 +3.642350e-02 -2.146358e-02 +4.455005e-02 +1.368450e-02 +6.222199e-02 +2.920284e-02 +2.197518e-02 +8.017990e-03 +4.010644e-02 -1.321173e-02 -3.101032e-02 +2.402589e-02 -2.405884e-02 -2.156521e-02 -2.599308e-02 +2.235081e-02 -2.679282e-02
+1.100000e+00 +9.065011e-02 +1.247471e-01 +1.105924e+00 -2.171687e-01 -1.509905e-02 +1.052934e-02 +5.669255e-02 +5.065664e-02 -1.640180e-02 +3.867383e-03 +6.505664e-02 +7.824304e-02 -1.932537e-02 -2.431708e-02 -1.791746e-02 +1.515827e-02 -4.111930e-02 -2.694786e-02 +4.948574e-02 +2.202582e-02 -3.598904e-02 -3.012018e-02 +2.647153e-02 -5.136890e-03
+1.116667e+00 +7.605580e-02 +1.073547e-01 +9.158639e-01 -1.561074e-01 -6.712443e-03 +2.045228e-02 +4.449240e-02 -8.710611e-05 +4.393704e-02 -3.269690e-02 +8.471800e-02 +7.502366e-02 -5.991732e-02 -1.959219e-02 +3.229100e-03 +2.461914e-02 -1.927004e-02 +1.612417e-02 +3.732362e-02 +1.243888e-02 -7.709476e-02 -3.047955e-02 +1.846876e-02 -1.588922e-02
+1.133333e+00 +5.748214e-02 +8.619141e-02 +6.906525e-01 -9.062479e-02 +4.398812e-02 -1.933989e-03 +2.534858e-02 +1.763233e-02 +4.747741e-02 -1.400305e-02 +1.335048e-02 +6.321314e-02 -6.441235e-02 -2.659502e-02 +7.266795e-03 +3.138774e-02 -3.385024e-02 -4.914777e-03 +2.036577e-02 +2.532807e-02 -4.867856e-02 -2.754838e-02 +2.675834e-02 -1.319303e-02
+1.150000e+00 +4.698754e-02 +6.954244e-02 +6.341450e-01 -1.436965e-01 +1.598589e-02 +1.347711e-02 +2.921272e-02 +4.310293e-02 +3.530070e-03 -1.702241e-02 +9.491982e-03 +5.533212e-02 -6.623657e-02 +1.374814e-02 +2.034380e-02 +2.218235e-02 -6.114896e-02 -2.289434e-02 +6.222494e-03 +2.714052e-02 -6.341715e-02 -1.729070e-02 +2.688291e-02 +3.745209e-02
+1.166667e+00 +3.031818e-02 +5.030388e-02 +3.829560e-01 -3.762763e-02 +1.006157e-03 +1.210314e-02 +9.573649e-03 +7.192442e-02 +2.481183e-02 -2.914715e-02 +1.451994e-02 +3.756490e-02 -7.353870e-02 +8.293894e-04 +2.537706e-02 +2.313148e-02 -9.338647e-03 -1.346910e-02 -6.016784e-03 -1.138237e-02 -3.516477e-02 +4.525857e-03 +7.586041e-03 +9.064962e-03
+1.183333e+00 +1.014921e-02 +2.182202e-02 +2.158214e-01 -7.421414e-02 +6.092626e-03 +6.546483e-03 -5.529819e-03 +4.291851e-02 +5.912312e-02 -3.352545e-02 +2.723888e-02 +3.072769e-02 -6.797458e-02 -2.473245e-02 +1.749977e-02 +8.555453e-03 +1.825456e-02 +2.140125e-03 -4.078005e-02 -4.647074e-02 -3.383694e-02 +1.902991e-02 +1.449651e-02 +3.456140e-02
+1.200000e+00 -7.509771e-03 -1.688714e-03 +5.088528e-02 -7.619090e-02 +1.954701e-02 -1.222055e-02 -3.366657e-02 -3.536103e-03 +6.980892e-04 -3.108072e-03 +5.774219e-02 +3.314759e-02 -4.166075e-02 -6.980283e-03 -1.334198e-02 +1.920915e-02 +4.699789e-02 -9.436518e-03 -1.418519e-02 -4.361968e-02 -3.684264e-02 +3.737088e-03 +2.811345e-02 +1.157373e-02
+1.216667e+00 -7.925364e-03 -9.905932e-03 -1.043099e-01 +2.922272e-02 +1.853712e-03 -7.771169e-03 -3.195670e-02 -6.667765e-03 +1.580376e-02 +1.937835e-02 +1.803333e-02 +3.694797e-02 -1.849664e-02 -3.630467e-02 -5.490035e-03 +1.307865e-03 +3.239641e-02 -6.279905e-04 -7.296380e-03 -2.025105e-02 -1.586306e-02 +3.547264e-03 +2.601749e-02 -5.502096e-03
+1.233333e+00 -2.344331e-02 -3.729615e-02 -3.535853e-01 +9.680433e-02 +7.840943e-03 +2.774180e-02 -9.041223e-03 -2.026154e-02 -9.157550e-03 +1.812495e-02 -4.418280e-03 +1.909518e-02 -3.972898e-02 -4.053985e-02 -3.961060e-02 +1.728658e-02 +4.811293e-02 -9.678205e-03 +1.770773e-02 +3.141807e-02 -1.474980e-02 -2.740831e-02 +4.570016e-03 -1.687795e-02
+1.250000e+00 -4.092486e-02 -5.814497e-02 -5.142777e-01 +1.201319e-01 -1.813073e-02 +1.400090e-02 +5.589941e-03 +1.287091e-02 -1.343397e-02 +1.451580e-02 -2.545310e-02 +4.269377e-02 -8.090545e-02 -2.751647e-02 -2.839563e-02 +1.928226e-02 +5.154265e-02 -3.385394e-03 +8.617823e-03 +2.277773e-02 -2.632917e-02 -1.493021e-02 -2.329762e-02 +4.771590e-03
+1.266667e+00 -6.911684e-02 -7.131365e-02 -6.445409e-01 +1.739309e-01 -3.247153e-02 +9.797907e-03 +1.552754e-02 -1.168565e-02 -2.843608e-02 +3.626708e-02 -1.720642e-02 +6.167134e-03 -2.595112e-02 -4.016092e-02 -3.616273e-02 +2.674755e-02 +3.592714e-02 +3.370291e-02 -7.365495e-03 +8.424653e-04 -5.654320e-03 +9.187256e-04 +1.274582e-02 -3.517911e-02
+1.283333e+00 -1.028559e-01 -1.017008e-01 -8.436902e-01 +1.730249e-01 -3.223631e-02 +1.264370e-03 +2.306279e-02 -8.619300e-03 -2.764048e-02 +1.653746e-02 -1.492544e-02 -1.217258e-02 -3.306691e-02 -3.309210e-02 -3.499491e-02 +2.310982e-02 +3.951806e-02 +2.905956e-03 -1.047503e-02 +1.439650e-02 -1.469734e-02 -1.008020e-02 +9.985292e-03 +4.276966e-03
+1.300000e+00 -1.025925e-01 -1.092995e-01 -9.541118e-01 +2.551995e-01 -3.476271e-02 -3.344140e-03 +4.337353e-02 +4.160225e-03 -4.963182e-02 -1.353994e-02 -4.324532e-02 -2.640575e-02 -1.113050e-02 -3.049932e-03 -1.267546e-02 +3.779347e-02 -8.844949e-03 +1.601099e-02 +1.914883e-02 +1.902653e-02 -1.626179e-02 -2.546132e-02 -1.557629e-02 +1.395691e-02
+1.316667e+00 -1.283906e-01 -1.406796e-01 -1.134733e+00 +2.239736e-01 -2.455957e-02 +5.892931e-03 +4.691326e-02 -6.147881e-03 -5.121294e-02 -4.260950e-03 -5.762814e-02 -2.306574e-02 -4.373940e-02 -1.324964e-02 -3.580844e-02 +5.496822e-02 -3.620346e-03 +2.756406e-02 +1.560607e-02 +1.704143e-02 -6.180287e-02 +1.598522e-02 +9.241027e-03 -1.152767e-02
+1.333333e+00 -1.277743e-01 -1.525305e-01 -1.206642e+00 +2.195700e-01 -1.261026e-02 -1.872503e-02 +1.284794e-02 +1.329137e-02 -4.766954e-02 -3.457421e-02 -2.262272e-02 -1.151743e-02 -3.374528e-02 -2.503726e-02 -1.542712e-02 +4.241276e-02 +5.794891e-03 -1.889524e-03 +2.418948e-02 +1.863677e-02 -3.600954e-02 +3.099897e-02 +1.240326e-02 -5.041664e-02
+1.350000e+00 -1.518912e-01 -1.731153e-01 -1.391395e+00 +2.838036e-01 -1.648187e-02 +1.730217e-03 +5.480740e-03 -5.944586e-02 -3.888455e-03 -2.851936e-02 -3.117297e-02 +4.206709e-03 -7.826089e-02 -1.450764e-02 +1.323446e-02 +1.133514e-02 +2.313735e-03 +2.129588e-02 +1.447702e-02 +1.697762e-02 -3.674849e-02 +1.945338e-02 +3.037061e-03 -3.016212e-02
+1.366667e+00 -1.749123e-01 -1.942861e-01 -1.566971e+00 +3.244210e-01 +2.760597e-02 +1.170311e-02 -1.022148e-02 -6.559292e-02 -2.901592e-02 -3.750519e-02 -3.975666e-02 -7.630406e-03 -7.917309e-02 -2.154700e-02 +9.398543e-03 -4.898873e-03 +7.476944e-03 +5.286907e-03 +3.702588e-03 -1.156649e-02 +1.508386e-02 +2.760572e-02 +3.656132e-02 -3.959919e-02
+1.383333e+00 -1.904015e-01 -1.994694e-01 -1.675932e+00 +4.110709e-01 -1.771670e-03 +1.821699e-02 -3.499569e-03 -3.823126e-02 -3.087317e-02 -1.861256e-02 +4.214793e-03 -5.835755e-02 -9.120380e-02 -3.236739e-02 -2.203174e-03 +4.972572e-03 -3.501428e-03 +2.914201e-03 +1.748566e-02 -2.284876e-02 +3.741592e-02 +2.926826e-02 +2.157340e-02 -2.665580e-02
+1.400000e+00 -1.905057e-01 -2.041748e-01 -1.699818e+00 +3.863134e-01 +6.517767e-03 -3.927708e-03 -7.439448e-03 -3.222412e-02 -1.950561e-02 -1.829371e-03 -1.933387e-02 -4.914417e-02 -8.328123e-02 -4.434995e-02 -1.112150e-02 +3.563380e-02 -1.060186e-02 -1.183129e-03 +2.166005e-02 +9.371858e-03 +1.083616e-02 -4.632366e-03 +1.791855e-02 -1.643943e-02
+1.416667e+00 -1.995166e-01 -2.155494e-01 -1.813814e+00 +4.056358e-01 -1.994014e-03 -2.905342e-03 -1.126627e-02 -2.434697e-02 -4.765592e-02 -3.771779e-02 -4.350706e-02 -3.426305e-02 -2.209478e-02 -3.180096e-02 -2.312952e-02 +5.318631e-02 -4.967014e-03 -1.987581e-03 +3.135432e-02 -8.533326e-03 +1.199182e-02 -3.687766e-03 +5.122986e-03 -6.913501e-03
+1.433333e+00 -2.073059e-01 -2.262052e-01 -1.933449e+00 +4.278300e-01 +2.248515e-04 +6.610867e-03 -1.550004e-02 -5.169990e-02 -5.198063e-02 -4.389731e-02 -3.682935e-02 -5.633065e-02 +5.915506e-03 -2.444089e-02 -3.049122e-02 +3.601020e-02 -3.353745e-03 +2.691043e-03 +3.676143e-02 +7.020660e-03 +7.466268e-03 -3.095724e-03 +2.378460e-02 -1.955034e-02
+1.450000e+00 -2.174694e-01 -2.382232e-01 -2.051684e+00 +4.257152e-01 +2.225962e-02 -1.941128e-02 -1.676730e-02 -4.655578e-02 -3.983152e-02 -1.927228e-02 -3.926961e-02 -9.366113e-02 +1.153162e-02 -3.846051e-02 -1.731177e-02 +1.355281e-02 +1.668342e-02 -1.213633e-02 +6.218822e-02 +1.054098e-02 -3.753913e-03 -6.299332e-03 -1.941270e-02 +7.368747e-03
+1.466667e+00 -2.239861e-01 -2.428048e-01 -2.093072e+00 +3.936340e-01 +2.683426e-02 -3.583867e-02 -4.040479e-03 -3.005625e-02 -3.966103e-02 -4.274212e-02 -3.140130e-02 -8.157236e-02 +6.738907e-03 -4.949886e-02 -2.118184e-02 -2.133514e-02 +1.617849e-02 -3.898201e-02 +6.466304e-02 +1.938953e-02 +9.213205e-03 +2.823528e-02 -9.818604e-03 +6.143718e-03
+1.483333e+00 -2.111048e-01 -2.309452e-01 -2.077904e+00 +4.338441e-01 +2.915828e-02 -5.231365e-02 -1.865571e-02 -1.400510e-02 -2.244691e-02 -3.194161e-02 -3.975796e-02 -5.132516e-02 -7.390480e-03 -6.484259e-02 -1.786560e-02 -1.638372e-02 -1.904724e-02 -3.707157e-03 +5.041645e-02 +1.749651e-02 +9.402012e-03 +3.135280e-02 +8.693900e-03 -3.283386e-03
+1.500000e+00 -2.195134e-01 -2.288198e-01 -2.089043e+00 +4.166205e-01 +3.265805e-03 -4.841101e-02 -2.392070e-02 +1.632715e-02 -3.807213e-02 -2.033479e-02 -5.991197e-02 -3.518982e-02 +1.189487e-02 -6.317150e-02 -2.743258e-02 +7.112187e-03 -5.075396e-03 +1.048628e-02 +3.247236e-02 -5.396299e-04 +5.716709e-03 +5.917774e-04 +3.379478e-02 -1.540422e-03
+1.516667e+00 -2.166439e-01 -2.279576e-01 -2.133443e+00 +4.175147e-01 -8.307623e-03 -2.073029e-02 -2.537614e-02 +2.037636e-03 -2.599935e-02 -1.777389e-02 -6.925342e-02 -4.261573e-02 +1.263312e-02 -5.983602e-02 +1.783968e-02 +1.579791e-02 -7.538734e-03 +5.901188e-03 +2.473479e-02 -1.405180e-02 +1.229827e-02 -1.625707e-02 +1.924900e-02 -6.118076e-03
+1.533333e+00 -2.088742e-01 -2.235778e-01 -2.108533e+00 +3.815407e-01 -4.715175e-03 -1.359037e-02 -3.564414e-02 -5.088410e-03 -5.067044e-02 -2.116412e-02 -3.653546e-02 -2.444202e-02 -4.540119e-03 -5.030852e-02 -1.545889e-02 +2.263711e-02 -3.018698e-02 +8.014794e-03 +3.956155e-02 -8.536909e-03 +8.840894e-03 -7.871144e-03 +4.834048e-02 -1.228445e-02
+1.550000e+00 -2.039203e-01 -2.100934e-01 -2.108848e+00 +4.374020e-01 -1.157414e-02 -5.687378e-03 -5.469971e-02 -2.583429e-02 -2.101011e-02 -3.009729e-03 -2.832954e-02 -2.969573e-02 -2.575434e-03 -5.678232e-02 -6.096927e-03 +1.104826e-02 -4.522023e-02 +1.147486e-02 +3.817308e-02 +1.799715e-03 -2.462823e-02 +2.235584e-02 +5.665814e-02 -6.634402e-03
+1.566667e+00 -1.895961e-01 -1.973539e-01 -2.012560e+00 +4.079102e-01 -2.103558e-02 -1.370353e-02 -2.557108e-02 -1.515093e-02 -2.096697e-02 -1.240606e-02 -1.682280e-02 -2.370869e-02 -9.659604e-03 -6.564616e-02 -7.832734e-03 +3.642606e-02 -4.055970e-02 -2.134417e-02 +2.696986e-02 +1.833989e-02 -2.520046e-02 +4.524303e-02 +4.830432e-02 -2.323883e-02
+1.583333e+00 -1.778703e-01 -1.916646e-01 -1.963516e+00 +3.663400e-01 -2.237556e-02 -1.890437e-02 -5.604167e-03 -4.626617e-02 -2.151254e-02 -6.204683e-03 -1.719286e-02 -1.051771e-02 -1.697529e-02 -5.431200e-02 +4.757445e-03 +3.876648e-02 -3.280457e-02 -5.145175e-03 +1.121341e-02 +8.035156e-03 -2.746600e-03 +4.032020e-02 +3.319554e-02 -4.514338e-02
+1.600000e+00 -1.766032e-01 -1.832940e-01 -1.959476e+00 +3.829195e-01 -1.339401e-02 -1.668771e-02 -3.385362e-02 -3.240691e-02 -2.966036e-02 -1.353462e-02 -1.623603e-02 +2.554665e-03 -1.509692e-02 -4.353936e-02 -9.669915e-03 +1.311036e-02 -2.634792e-02 -3.549395e-03 +3.598402e-03 +1.313487e-02 -1.256371e-02 +6.494373e-02 +4.294188e-02 -3.170964e-02
+1.616667e+00 -1.690112e-01 -1.706566e-01 -1.741311e+00 +2.715660e-01 -1.287191e-02 -6.407790e-03 -2.707521e-02 -4.035214e-02 -1.807811e-02 -2.927422e-02 +1.701173e-05 +2.490415e-02 -4.511709e-02 -3.575473e-02 -1.753552e-02 -6.682033e-03 -4.029256e-02 +2.188550e-02 +1.066057e-02 +3.167553e-02 -2.828620e-03 +2.383361e-02 +3.058074e-02 -1.674241e-02
+1.633333e+00 -1.542037e-01 -1.529708e-01 -1.674125e+00 +3.173005e-01 -3.722224e-03 -3.289265e-02 -1.102768e-02 -3.575714e-02 -1.314495e-02 -6.190508e-03 -2.222777e-02 +1.646684e-03 -4.510852e-02 -1.797219e-02 -3.712353e-02 -1.267593e-02 -2.018915e-02 +2.360814e-02 +7.202054e-03 +2.575945e-02 -1.120080e-02 +3.708514e-02 +2.822327e-02 +9.389580e-04
+1.650000e+00 -1.469894e-01 -1.498378e-01 -1.578928e+00 +2.378390e-01 -5.147954e-04 -2.422791e-02 -1.232080e-02 -1.091474e-02 -1.676875e-02 -2.516787e-02 -2.633188e-02 +1.922568e-02 -3.157255e-02 -4.198174e-02 -2.707933e-02 +7.764496e-04 -2.561804e-02 +2.097106e-02 +1.519028e-02 +1.556506e-02 -2.112734e-02 +1.847184e-02 +1.196358e-02 +2.028134e-02
+1.666667e+00 -1.216204e-01 -1.292171e-01 -1.454467e+00 +2.731357e-01 -7.114727e-03 -1.939995e-02 -1.715196e-02 -3.570351e-02 -2.054966e-04 -3.951290e-02 -9.574397e-03 +6.262810e-03 -1.674060e-02 -1.304731e-02 -3.465455e-03 +7.754460e-03 -3.290863e-02 +7.046348e-03 -4.020896e-03 +1.994140e-02 -1.795491e-02 +5.871579e-03 +2.731993e-02 +2.433712e-02
+1.683333e+00 -1.177953e-01 -1.240881e-01 -1.326325e+00 +1.912629e-01 +9.256351e-03 -1.102392e-02 -7.713880e-03 -4.046705e-02 -1.408235e-02 -4.480886e-02 -1.077698e-02 -9.129566e-03 +4.289769e-03 -1.384580e-02 -2.545899e-03 +9.241773e-03 -3.921152e-02 +2.936943e-02 -1.587267e-02 +5.185734e-03 -2.502362e-02 -5.696524e-03 +3.150744e-02 +3.652674e-02
+1.700000e+00 -9.828893e-02 -1.064671e-01 -1.155092e+00 +1.763613e-01 +1.076876e-02 +1.667761e-02 -2.507175e-03 -3.404945e-02 -5.976319e-03 -4.900029e-02 -3.854403e-03 -8.122714e-03 -2.483005e-02 -2.028582e-02 +1.625945e-03 +2.765842e-02 -4.821605e-02 +3.278751e-02 +1.363774e-02 -1.564782e-02 -1.807792e-02 -1.182755e-02 +2.203643e-02 +1.829461e-02
+1.716667e+00 -7.107645e-02 -7.746178e-02 -9.469852e-01 +2.260514e-01 +1.090171e-02 +5.170477e-03 -8.636670e-03 -4.827850e-02 +1.510301e-02 -3.527295e-02 -5.458509e-04 -8.366606e-03 -2.510383e-02 -8.901795e-03 +2.104659e-03 +4.642838e-02 -5.253892e-02 +3.867009e-02 +9.253937e-03 -1.958251e-02 -1.214055e-02 -1.663168e-02 +1.662067e-03 +2.879555e-02
+1.733333e+00 -7.586328e-02 -7.665712e-02 -8.351203e-01 +1.280759e-01 +1.972406e-02 -1.927189e-02 +5.438276e-03 -4.237652e-02 +1.429524e-02 -2.901194e-02 -1.351195e-02 -9.795928e-03 -2.778146e-02 +3.090500e-03 +1.592854e-02 +2.638107e-02 -6.718325e-03 +2.008586e-02 +1.408977e-02 -4.192358e-02 -1.347978e-02 -1.321689e-02 -1.078704e-02 +2.489879e-02
+1.750000e+00 -5.738120e-02 -6.164142e-02 -7.086359e-01 +1.376392e-01 +9.495630e-03 -2.866988e-02 +4.398431e-03 -3.098774e-02 +5.285348e-03 -1.761970e-02 +1.653034e-03 -9.508172e-03 -1.496946e-02 -6.016027e-04 +2.453655e-02 +2.709421e-02 -9.630400e-03 -1.905157e-02 +1.540271e-02 -2.237808e-02 +3.057794e-04 +5.394764e-03 -3.531526e-02 +2.774039e-02
+1.766667e+00 -2.312425e-02 -3.548738e-02 -3.944763e-01 +7.250428e-02 +5.431637e-03 -2.986471e-02 +1.007259e-02 -4.632713e-03 -3.173715e-03 -2.686558e-02 +1.119658e-02 -1.111772e-02 -4.841224e-03 +6.541801e-03 +2.704489e-02 +2.501543e-02 +4.850703e-03 -3.393083e-02 -1.111625e-02 -8.606054e-03 +4.290584e-03 +5.090773e-03 -2.323813e-02 +1.770875e-02
+1.783333e+00 -9.169696e-03 -2.891746e-02 -2.964697e-01 +3.499487e-02 +7.713680e-03 -4.454971e-02 +1.440489e-02 +4.537078e-04 +4.280191e-03 -2.061920e-02 -3.635468e-03 -9.617654e-03 +8.429595e-03 +2.768267e-03 +2.067437e-02 +2.641462e-02 +9.467165e-03 -2.473260e-02 -8.654973e-03 -6.929591e-03 -5.450017e-03 -2.015607e-02 -1.682133e-02 +2.934042e-02
+1.800000e+00 +1.537878e-02 -8.358554e-03 -3.346656e-02 -4.259849e-02 +7.266168e-03 -2.661970e-02 +1.622739e-02 +7.277951e-03 -1.223867e-02 -2.651104e-02 +1.772137e-02 +3.855497e-03 +9.994265e-03 -7.709373e-03 +1.527484e-02 +3.113313e-02 +1.455685e-02 -1.144724e-02 -1.721252e-02 -1.089943e-02 -1.227537e-02 +1.698998e-02 -3.613692e-02 +4.595094e-03
+1.816667e+00 +1.482130e-02 +2.424064e-03 +2.876211e-02 -6.071360e-03 +1.207803e-02 -6.240786e-03 +5.832747e-03 -1.017553e-02 -2.345358e-03 -2.744371e-02 +2.356153e-03 +1.766097e-02 +1.356554e-03 +1.409226e-03 +1.119101e-02 +4.235895e-02 +9.920530e-03 -4.233242e-02 -8.100162e-03 -1.156257e-02 +1.335195e-02 +1.478785e-02 -5.038226e-02 +1.848333e-02
+1.833333e+00 +3.443790e-02 +2.527472e-02 +2.707206e-01 -5.237119e-02 +7.822013e-03 -1.113539e-02 +1.747925e-02 +1.142498e-02 +1.340869e-03 -1.634267e-02 +9.824371e-03 +1.366663e-02 -2.464178e-02 +6.349406e-03 +1.412769e-02 +4.369624e-02 -2.268729e-02 -4.420688e-02 -1.394415e-02 -1.490435e-02 -9.744445e-05 +2.612752e-02 -3.032007e-02 +3.764156e-02
+1.850000e+00 +5.260991e-02 +3.985245e-02 +4.493363e-01 -1.152139e-01 +1.712363e-02 -3.333456e-04 +1.237707e-02 +1.114560e-02 +1.063751e-04 -1.409609e-02 +2.982344e-03 +8.571557e-03 -1.429625e-02 +1.072436e-02 +1.245235e-02 +4.124154e-02 -5.572517e-03 -4.358648e-02 -1.314174e-02 +1.030287e-02 -1.981260e-02 +3.498878e-03 -2.774534e-02 +2.909574e-02
+1.866667e+00 +6.518174e-02 +6.731384e-02 +6.614656e-01 -9.222716e-02 +1.238806e-02 -1.958905e-02 +8.292620e-03 +1.349980e-02 +1.245377e-02 +3.700694e-03 +1.086724e-02 -8.839758e-04 -1.250988e-02 +2.394946e-02 +7.985450e-03 +2.929346e-02 -7.425083e-03 -4.970420e-02 -1.547575e-02 +2.296319e-02 -1.170236e-02 +1.191947e-02 -3.110997e-02 +2.987618e-02
+1.883333e+00 +8.072359e-02 +7.602631e-02 +7.635089e-01 -1.321742e-01 +9.981680e-03 -1.084354e-02 +1.249990e-02 +3.813670e-03 -1.017881e-02 -4.664936e-04 +2.335507e-02 +2.420049e-03 -1.564564e-03 +3.750968e-02 -6.306491e-03 +1.620592e-03 +2.381688e-03 -2.715394e-02 -7.764092e-03 +3.242466e-02 -5.601159e-03 +2.177602e-02 -4.717473e-02 +1.673654e-02
+1.900000e+00 +1.139849e-01 +9.171228e-02 +9.185702e-01 -1.682934e-01 +5.380246e-03 -2.945689e-02 +8.060362e-03 +2.011471e-02 +3.399351e-03 -1.757375e-03 +4.982777e-03 +4.334219e-03 +1.755610e-02 +4.814943e-02 +8.935073e-03 +3.180747e-03 -1.914492e-02 -3.890211e-02 +3.837754e-03 +1.990235e-02 +1.220278e-02 -1.458632e-02 -9.914776e-03 +1.973958e-02
+1.916667e+00 +1.375168e-01 +1.107924e-01 +1.163870e+00 -2.867271e-01 -1.216507e-02 -2.767124e-02 +1.014474e-02 +2.101368e-02 +1.408538e-02 +3.014565e-03 +1.104467e-02 +3.181513e-02 +2.684055e-02 +2.915320e-02 -2.409938e-03 +1.697538e-02 -1.781405e-02 -2.607657e-02 -4.007981e-03 +3.570957e-02 +1.858451e-02 -2.911897e-02 -8.046473e-03 -7.607166e-03
+1.933333e+00 +1.495605e-01 +1.293009e-01 +1.274619e+00 -2.350612e-01 -3.596356e-03 -3.275737e-02 +1.960364e-02 +1.182635e-02 +2.140406e-02 +2.963745e-02 +2.150778e-02 +1.635216e-02 +4.961937e-03 +2.258355e-02 -2.022587e-02 +1.498334e-02 -5.960041e-03 -1.281220e-02 +2.031783e-02 +6.050181e-03 -2.740747e-03 -3.061802e-02 +1.115385e-02 +7.906354e-03
+1.950000e+00 +1.618914e-01 +1.475701e-01 +1.486365e+00 -3.159942e-01 -1.131343e-02 +2.645710e-03 +2.116612e-02 +1.261991e-02 +1.998930e-02 +1.266260e-02 +2.404954e-02 +2.498995e-02 +1.555314e-02 +1.904220e-02 -3.476575e-02 +1.655927e-02 -1.145621e-03 -7.717699e-04 +4.190953e-03 -1.801288e-03 +9.326598e-03 -1.638397e-02 +9.150915e-03 -7.722649e-04
+1.966667e+00 +1.778376e-01 +1.615220e-01 +1.671018e+00 -4.023033e-01 -6.863044e-03 -1.753706e-02 +1.601071e-02 +1.133473e-02 +3.351965e-02 +1.486022e-02 +1.281583e-02 +3.178687e-02 +2.655794e-02 +2.965078e-02 -2.429089e-02 +1.614230e-02 +8.590808e-03 -7.510474e-05 +2.390814e-03 -7.528715e-03 +1.230370e-02 -2.327172e-02 +5.334400e-03 -1.476320e-02
+1.983333e+00 +1.797491e-01 +1.666616e-01 +1.702104e+00 -3.783326e-01 +9.320705e-03 -2.054755e-02 +2.715676e-02 +2.594245e-02 +3.690927e-02 +1.772699e-02 +1.591312e-02 +4.113577e-02 -8.745741e-03 +3.191730e-05 -2.948898e-03 -1.595540e-03 +1.876534e-02 +3.755204e-03 +2.006320e-03 -7.642785e-03 +2.629840e-03 -1.127502e-02 -5.280617e-03 -2.693974e-02
+2.000000e+00 +1.815231e-01 +1.766947e-01 +1.789788e+00 -3.642926e-01 +1.464706e-02 -4.451044e-03 +1.185675e-02 +1.922687e-02 +1.394525e-02 +1.907974e-02 +2.748288e-02 +3.535324e-02 +1.333004e-02 +7.147652e-03 +9.412770e-03 -1.123383e-02 +7.216961e-03 -7.718670e-03 -8.163553e-03 +7.128871e-03 +4.250182e-03 -1.285639e-02 +3.366284e-03 -2.083728e-02
+2.016667e+00 +1.902600e-01 +1.817943e-01 +1.907511e+00 -4.321169e-01 +2.502316e-02 +8.940130e-04 +8.557479e-03 +2.058758e-03 +1.349860e-02 +2.930656e-02 +2.105267e-02 +2.193815e-02 +7.717379e-03 +3.333981e-02 -3.618389e-04 -2.812594e-03 -9.721087e-04 +2.126874e-03 +1.410741e-02 +1.072235e-02 -9.664362e-03 -2.304030e-02 +3.183578e-03 -2.498428e-02
+2.033333e+00 +1.981221e-01 +1.992954e-01 +2.003136e+00 -3.288344e-01 +2.065180e-02 +9.171340e-03 +4.505082e-04 +6.648498e-03 +4.519695e-03 +3.595524e-02 +3.678853e-02 +3.077360e-02 +1.175491e-02 +1.711678e-02 -1.674605e-03 -1.043322e-02 -7.340677e-04 +1.000228e-03 +1.070440e-02 +2.115191e-02 -1.348664e-02 -1.738471e-02 +4.634094e-03 -1.847463e-02
+2.050000e+00 +1.987238e-01 +1.937605e-01 +2.065332e+00 -4.253646e-01 +1.790648e-02 +6.714707e-03 -2.012144e-02 +5.417218e-03 +2.767565e-02 +3.592406e-02 +3.209783e-02 +3.734968e-02 +1.053225e-02 +2.238599e-02 +4.476174e-04 -1.762188e-02 +3.595080e-03 -2.562697e-03 +1.402501e-02 +8.778883e-03 -2.113698e-02 -1.726066e-03 +2.116861e-03 -1.860228e-02
+2.066667e+00 +2.061115e-01 +2.046180e-01 +2.167459e+00 -3.835970e-01 +1.740360e-02 +1.509592e-02 -7.529693e-03 +2.663327e-02 +1.336535e-02 +3.525426e-02 +3.817989e-03 +3.523220e-02 +1.414140e-02 +2.981560e-02 -9.268469e-03 -2.348346e-02 -3.341005e-03 +8.834554e-03 +1.003172e-02 +2.909945e-03 -1.060827e-02 -1.780236e-03 +1.588637e-02 -1.323271e-02
+2.083333e+00 +2.040265e-01 +2.029377e-01 +2.173595e+00 -3.647411e-01 +5.460045e-03 +1.490344e-02 +6.297263e-03 +2.828496e-02 +2.360445e-02 +4.271574e-02 +5.590400e-03 +3.331257e-02 +1.266358e-03 +1.952968e-02 -1.049623e-02 -1.169022e-02 +4.475246e-03 +1.385282e-02 -2.235410e-03 +2.763593e-03 -1.186843e-02 -1.045890e-03 -8.068330e-04 -8.158783e-03
+2.100000e+00 +1.931572e-01 +1.921615e-01 +2.126587e+00 -3.821101e-01 +6.326265e-03 +8.453626e-03 +1.045014e-02 +2.704281e-02 +2.255457e-02 +2.709139e-02 -9.952194e-03 +4.227470e-02 +1.768722e-02 +1.977101e-02 -5.997468e-03 +3.991324e-04 +6.795637e-03 -1.934474e-03 -4.680574e-04 -1.324498e-02 -1.340341e-03 -9.753977e-03 -9.123475e-03 +6.546171e-03
+2.116667e+00 +1.938809e-01 +1.940149e-01 +2.148601e+00 -3.376262e-01 +1.562065e-02 +6.508668e-03 +1.595149e-02 +2.698516e-02 +3.233847e-02 +2.280189e-02 -7.608209e-03 +1.804528e-02 +8.232766e-03 +2.600225e-02 -5.893317e-03 +3.315464e-03 +8.102658e-03 -1.832287e-02 -1.571630e-02 -6.171133e-03 +1.051159e-02 -8.557320e-03 +6.672095e-03 +6.791386e-04
+2.133333e+00 +1.940695e-01 +1.911949e-01 +2.183743e+00 -3.492490e-01 +1.093672e-02 +1.717121e-02 +2.898869e-02 +1.090188e-02 +2.417944e-02 +1.460480e-02 +1.888180e-02 +9.013377e-03 -1.664171e-03 +3.088559e-02 -3.027302e-03 -4.735989e-03 +2.065365e-02 -1.416782e-02 -2.185274e-02 -1.329045e-02 +1.868912e-02 -1.249978e-02 -1.839304e-02 +1.907480e-02
+2.150000e+00 +1.773250e-01 +1.836040e-01 +2.148155e+00 -3.441680e-01 +2.484094e-03 -4.682576e-03 +3.190014e-02 +4.574937e-03 +1.947279e-02 +2.875964e-02 +3.810589e-02 +2.107049e-02 -4.188247e-03 +1.884928e-02 -2.450956e-03 -7.335625e-03 +7.739037e-03 -6.000123e-03 -1.833418e-02 -1.944890e-02 +2.818007e-02 -1.759144e-02 -1.902725e-02 +2.737362e-02
+2.166667e+00 +1.682288e-01 +1.694311e-01 +2.054013e+00 -3.535625e-01 -5.375793e-03 -1.462673e-02 +3.376639e-02 +8.393118e-03 +1.539961e-02 +3.641932e-02 +3.921064e-02 +1.253555e-02 +5.687622e-03 +1.760749e-02 -2.004767e-03 +2.056161e-03 +1.934964e-02 -1.233310e-03 -2.856627e-02 -2.655178e-02 +2.182169e-02 -1.436805e-02 -1.468577e-02 +1.607354e-02
+2.183333e+00 +1.719744e-01 +1.639227e-01 +2.036689e+00 -3.469814e-01 -8.298719e-03 -1.410382e-03 +3.409674e-02 +8.800576e-03 +1.175232e-02 +2.490906e-02 +3.924768e-02 +8.259953e-03 +1.182844e-02 +1.786530e-02 -8.696619e-03 +8.758551e-03 +4.080578e-03 +5.034486e-03 -3.125079e-02 -1.831482e-02 +2.130556e-02 -3.735406e-03 -3.339380e-03 +1.078998e-03
+2.200000e+00 +1.567985e-01 +1.550256e-01 +1.956311e+00 -3.249429e-01 -6.241885e-03 +5.016277e-03 +2.581315e-02 +2.371278e-02 +1.252955e-02 +3.230674e-02 +2.190757e-02 -4.714051e-03 +1.088974e-02 +2.051877e-02 +1.858881e-02 +3.178218e-02 +1.237367e-03 +5.590860e-03 -3.644555e-02 -2.295946e-02 +1.240514e-02 -2.424900e-02 -1.332513e-02 -2.231428e-03
+2.216667e+00 +1.476693e-01 +1.496582e-01 +1.858833e+00 -2.615289e-01 +1.123052e-02 -1.609889e-02 +2.722238e-02 +1.936248e-02 -6.618855e-03 +2.738736e-02 +9.777064e-03 -7.105016e-03 +2.735094e-02 +3.213146e-02 +1.615636e-02 +1.691667e-02 +2.562602e-02 +1.102841e-03 -3.813208e-02 -1.717470e-02 +1.795940e-03 -1.584319e-02 -2.485117e-02 +6.283579e-03
+2.233333e+00 +1.295381e-01 +1.361560e-01 +1.764157e+00 -2.791687e-01 +5.046869e-03 -6.598265e-03 +1.584001e-02 +1.956163e-02 +3.110171e-03 +3.876265e-02 -2.477503e-03 +1.865596e-03 +2.878896e-02 +1.660673e-02 +2.182437e-02 +2.012253e-02 +1.115796e-03 +2.521919e-03 -3.669627e-02 -2.387011e-02 -8.615537e-03 -1.443226e-03 -3.474874e-02 +3.085380e-02
+2.250000e+00 +1.190209e-01 +1.205142e-01 +1.623017e+00 -2.860222e-01 +5.043761e-03 -5.679484e-03 +1.075985e-02 +9.232093e-03 +3.553281e-03 +3.697759e-02 +5.085204e-04 +6.625636e-03 +2.360061e-02 +1.851411e-02 +3.731711e-02 +1.416787e-02 +2.238668e-03 -3.490798e-03 -4.261371e-02 -1.348709e-02 -1.225753e-02 -2.288338e-03 -5.176515e-02 +3.588263e-02
+2.266667e+00 +1.197998e-01 +1.153549e-01 +1.494370e+00 -2.099891e-01 +4.998421e-04 +7.663778e-03 -1.884677e-03 -9.127182e-04 -2.682293e-03 +4.223135e-02 +6.298482e-03 +2.665540e-02 +1.218148e-02 +1.360931e-02 +2.464721e-02 +2.896785e-02 -4.462937e-03 -1.313287e-02 -4.342422e-02 +1.013493e-02 -2.333754e-02 +2.619766e-03 -2.977151e-02 +1.911320e-02
+2.283333e+00 +1.015282e-01 +1.022066e-01 +1.379461e+00 -2.235640e-01 +1.780451e-03 +1.910950e-02 -2.231460e-02 +5.533843e-03 +2.055343e-03 +1.626276e-02 +3.259575e-02 +2.322773e-02 +7.343548e-03 +9.415885e-03 +2.222070e-02 +1.656019e-02 -8.612037e-03 -1.121564e-02 -2.987599e-02 +9.794911e-03 -6.566487e-03 -1.449936e-02 -2.109397e-02 +1.753500e-02
+2.300000e+00 +9.238503e-02 +9.437052e-02 +1.206229e+00 -1.442240e-01 -3.319222e-03 +3.734263e-02 -2.405166e-02 +7.462543e-03 -1.660183e-02 +1.652148e-02 +3.496921e-02 +3.039943e-02 +7.493831e-03 -5.521957e-04 +2.422774e-02 +1.280827e-02 -6.208796e-03 -1.789279e-02 -2.474994e-02 +9.661358e-03 +1.265376e-03 -1.678838e-02 -5.285474e-03 +4.730317e-03
+2.316667e+00 +7.659165e-02 +7.711774e-02 +1.024391e+00 -1.520365e-01 +2.485466e-03 +2.820349e-02 -2.099366e-02 -4.778339e-03 +2.313759e-03 +1.685452e-02 +2.849653e-02 +8.244788e-03 +1.420182e-04 +1.136114e-02 +1.458180e-02 +3.198490e-03 -8.080301e-04 -5.942863e-03 -3.231043e-02 +1.469855e-02 +8.882608e-03 -1.672139e-02 -8.980274e-03 +4.052266e-03
+2.333333e+00 +6.922476e-02 +6.860176e-02 +8.833521e-01 -1.090102e-01 +8.050940e-03 +2.214557e-02 -1.521122e-02 +8.375154e-03 +1.980391e-04 +1.982514e-02 +1.391447e-02 +3.480800e-03 +1.338393e-05 +3.543354e-04 +1.952525e-02 -1.245775e-03 -1.668192e-02 -1.691248e-04 -2.421725e-02 +2.164054e-02 +1.593164e-02 -2.297800e-02 -1.598219e-02 +8.502946e-03
+2.350000e+00 +4.853104e-02 +4.570593e-02 +6.551675e-01 -1.380806e-01 +7.231601e-03 +1.340453e-02 -6.487356e-03 +1.810062e-03 +7.079135e-03 +2.168800e-02 +3.846572e-03 -5.891454e-03 -8.425271e-03 +1.030309e-02 +1.025303e-02 +7.896975e-03 -2.536788e-02 -4.118449e-03 -2.439207e-02 +2.549558e-02 +1.993707e-02 -1.090895e-02 -1.373005e-02 -1.605403e-03
+2.366667e+00 +4.564103e-02 +3.733672e-02 +4.858997e-01 -6.752658e-02 +1.247307e-02 +1.540549e-02 -1.035674e-03 -8.837776e-03 +3.089263e-03 +9.684438e-03 -4.276156e-03 -1.415593e-03 +2.598357e-03 +2.770107e-03 +1.514063e-02 +2.651082e-03 -1.908252e-02 -9.066067e-03 -2.792836e-02 +2.638001e-02 +7.908738e-03 -4.992355e-03 -1.266192e-02 +8.541322e-03
+2.383333e+00 +3.211624e-02 +2.798371e-02 +3.197233e-01 -7.674742e-03 +1.375834e-02 +1.188180e-04 -1.044359e-02 +4.685576e-03 -5.757214e-03 +7.689202e-03 -1.031920e-03 -1.019914e-02 +1.458411e-02 +6.624263e-03 +1.683012e-02 -1.201448e-02 -1.384379e-02 -4.096496e-04 -1.992706e-02 +2.228808e-02 +1.675126e-02 -6.650270e-03 -9.142207e-03 -1.527359e-03
+2.400000e+00 +1.204474e-02 +1.207797e-02 +1.108490e-01 +2.604625e-02 +9.635379e-03 +3.650239e-02 -1.884203e-02 -4.284944e-03 +4.581735e-03 +1.321909e-02 -1.013160e-02 -5.297777e-03 +2.280316e-03 -1.338226e-02 +7.580808e-03 -1.270438e-02 -1.384062e-02 -6.385646e-03 +2.364821e-03 +1.815519e-02 +1.528038e-02 -5.555162e-03 -1.469832e-02 +8.640903e-03
+2.416667e+00 -5.077046e-03 -4.760800e-03 -3.768039e-02 -1.059985e-02 +1.579989e-02 +2.223398e-02 -1.006823e-02 -7.763671e-03 -7.154532e-05 +1.801989e-02 -9.369599e-04 -1.250247e-02 -7.810149e-03 -1.571330e-02 -3.666861e-03 -2.412412e-02 -9.364711e-04 -5.451771e-03 +4.266493e-03 +9.266878e-03 +1.372907e-02 +1.353466e-03 -2.591600e-03 +9.246470e-03
+2.433333e+00 -1.655518e-02 -1.721698e-02 -2.279897e-01 +5.384534e-02 +1.624211e-02 +5.192591e-03 -3.678849e-03 -9.403059e-03 -2.001285e-02 +1.249010e-02 +7.868571e-03 -9.034496e-03 -5.049147e-03 -7.492318e-03 -5.362696e-04 -1.374361e-02 -5.202683e-03 +1.259855e-03 -9.816259e-03 +3.298964e-03 +2.459037e-03 +2.456744e-02 -6.623819e-03 +7.996332e-03
+2.450000e+00 -4.200518e-02 -4.080080e-02 -5.307275e-01 +1.207245e-01 +1.674892e-02 +1.760498e-02 -1.324946e-02 +7.095381e-03 -2.096925e-02 -1.629077e-03 +2.195666e-03 -6.303286e-03 -1.178095e-02 -1.931217e-02 -1.990831e-03 -3.395767e-02 -1.508870e-02 +7.304141e-03 -1.943041e-04 +2.126013e-02 +5.625410e-03 +3.257911e-02 -1.011576e-02 +3.608027e-03
+2.466667e+00 -5.203547e-02 -5.360386e-02 -6.537515e-01 +1.130508e-01 +1.251490e-02 +1.771747e-02 -6.755751e-03 +1.125832e-03 -2.467912e-02 +8.963263e-03 +1.418844e-03 -9.019966e-03 -1.096124e-02 -2.533915e-02 -4.167637e-03 -2.397947e-02 -1.942239e-02 -1.356328e-03 -5.012223e-04 +1.842729e-02 +1.809442e-02 +2.640024e-02 +1.665249e-03 -5.470360e-03
+2.483333e+00 -6.894663e-02 -6.351920e-02 -7.801260e-01 +1.492694e-01 +1.151726e-02 +1.144730e-03 +7.017659e-03 -9.454753e-03 -1.175701e-02 +1.167865e-02 -9.171104e-03 -1.799206e-02 -2.798832e-02 -3.379623e-03 -4.016388e-03 -1.723078e-02 -2.337992e-02 +7.800224e-03 +1.539367e-02 +1.385659e-02 +2.442029e-02 +5.030002e-03 +1.356152e-04 -1.060165e-02
+2.500000e+00 -8.098220e-02 -7.730130e-02 -9.495389e-01 +1.948450e-01 +7.114088e-03 -8.594211e-03 -6.118378e-03 -2.400898e-02 -8.541344e-03 +1.139949e-02 -4.881662e-03 -1.879938e-02 -1.282709e-02 +6.776633e-03 -1.088559e-02 -2.247555e-02 -1.160177e-02 +1.679583e-02 +5.292901e-03 +2.378228e-02 +1.861398e-02 +1.118346e-02 -6.017714e-04 -1.790971e-02
+2.516667e+00 -1.015724e-01 -1.066353e-01 -1.227738e+00 +1.828290e-01 +1.315091e-02 +9.174135e-03 -1.612832e-02 -3.669324e-02 -5.993935e-03 -4.084329e-03 -9.496496e-03 -1.104792e-02 -1.589623e-02 +6.077977e-06 -1.707607e-02 -2.408822e-02 -2.367106e-03 +2.871731e-02 +5.050415e-03 +2.898987e-02 +1.308761e-02 +4.137238e-03 -1.326963e-02 -1.441756e-02
+2.533333e+00 -1.067181e-01 -1.084936e-01 -1.241248e+00 +1.817606e-01 +1.294913e-02 +6.005618e-03 -1.587421e-02 -4.069955e-02 -8.897190e-03 -2.796836e-03 -5.772182e-03 +2.276078e-03 -1.836514e-02 -7.319793e-03 -1.897763e-02 -1.428834e-02 -8.437026e-03 +2.580999e-02 +6.104999e-03 +2.221865e-02 +2.846255e-02 +1.173496e-02 -2.551698e-02 -1.833646e-02
+2.550000e+00 -1.307652e-01 -1.245608e-01 -1.440685e+00 +2.371892e-01 -2.288326e-03 +3.008624e-03 -3.586215e-03 -2.385412e-02 -6.920218e-03 -7.628195e-03 -1.466065e-02 -4.285848e-03 -2.226397e-02 -5.067959e-03 -1.698275e-02 -9.254204e-03 -1.512189e-02 +2.449967e-02 +6.591452e-03 +3.294342e-02 +2.614205e-02 +6.763610e-03 -9.482937e-03 -3.405700e-02
+2.566667e+00 -1.444987e-01 -1.390770e-01 -1.607545e+00 +2.647705e-01 -1.906132e-03 -7.983151e-03 +5.302171e-03 -3.541838e-02 -1.009408e-02 -7.695391e-03 +5.617929e-04 -8.234920e-03 -2.230913e-02 -1.164143e-02 -1.104940e-02 -6.626453e-03 -1.297200e-02 +1.339578e-02 -5.614520e-03 +4.464436e-02 +1.833842e-02 -7.565497e-04 -2.402198e-02 -8.004804e-03
+2.583333e+00 -1.565072e-01 -1.435867e-01 -1.712409e+00 +3.369874e-01 -1.033101e-02 -1.270505e-02 +4.007822e-03 -2.595257e-02 -3.063587e-03 -2.205348e-02 -7.131309e-03 -1.057261e-03 -1.677058e-02 -1.000743e-02 -1.513948e-02 +1.512223e-03 -1.262280e-02 +2.253631e-02 -7.488394e-03 +3.857651e-02 +8.677481e-03 +1.090851e-03 -1.265438e-02 -1.065167e-02
+2.600000e+00 -1.686276e-01 -1.527696e-01 -1.803591e+00 +3.218686e-01 -1.544386e-02 -1.179863e-02 +1.528819e-03 -1.618473e-02 +1.104548e-02 -2.074493e-02 -1.114131e-02 -3.738558e-03 -2.517704e-02 -1.629920e-02 -1.403193e-02 +3.537234e-03 -5.028878e-03 +3.764292e-03 +6.599518e-03 +3.231418e-02 +3.537391e-03 -3.079513e-02 +1.580887e-04 +1.260370e-02
+2.616667e+00 -1.877565e-01 -1.696598e-01 -1.946943e+00 +2.612053e-01 -8.148760e-03 -2.473599e-02 +1.734857e-03 -5.851164e-03 -3.516114e-03 -1.663522e-02 +7.537280e-04 -1.824630e-02 -2.635751e-02 -1.409402e-02 -3.492402e-03 +5.760422e-03 -8.335304e-03 -8.374344e-04 -1.595808e-02 +3.255867e-02 -2.358903e-04 -2.444391e-02 -2.290115e-03 +2.393216e-02
+2.633333e+00 -1.922411e-01 -1.731888e-01 -2.051291e+00 +3.171492e-01 -1.815939e-02 -2.905945e-02 -2.965365e-03 +2.209511e-03 -1.624307e-02 -1.572453e-02 +1.537688e-02 -7.816094e-03 -3.258377e-02 -9.465521e-03 -5.336796e-03 -5.980191e-04 -8.016267e-03 -3.222640e-03 -1.079448e-02 +2.235715e-02 +4.939661e-03 -1.888579e-02 -6.756969e-04 +3.230168e-02
+2.650000e+00 -1.749117e-01 -1.698162e-01 -2.055485e+00 +3.358549e-01 -2.431580e-02 -2.406078e-02 -1.371973e-03 +1.357645e-02 -2.278765e-02 -5.781836e-03 +8.022296e-03 -2.086536e-02 -2.152007e-02 -8.612088e-03 -1.013622e-02 -8.716899e-03 -1.512892e-02 -5.033405e-04 -5.508009e-04 +4.747682e-03 +1.913937e-02 -1.633205e-02 +1.357624e-02 +3.272412e-02
+2.666667e+00 -1.741846e-01 -1.700530e-01 -2.083411e+00 +3.291315e-01 -1.771454e-02 -2.481882e-02 -1.084107e-02 +1.758956e-02 -2.982381e-02 -6.161300e-03 -4.248512e-03 -7.314010e-03 -5.243292e-03 -1.914037e-02 -1.768642e-02 -5.895715e-03 -1.204370e-02 -3.349147e-03 -1.356084e-03 +1.611814e-02 +9.582245e-03 -4.342282e-03 +2.024425e-02 +2.039802e-02
+2.683333e+00 -1.875112e-01 -1.791298e-01 -2.198313e+00 +2.995096e-01 -1.667270e-02 -3.386528e-02 -7.150458e-05 +9.224631e-03 -1.696070e-02 -2.263847e-02 -6.520597e-03 -1.777691e-02 +5.632254e-03 -1.719682e-02 -3.707992e-03 +5.156270e-03 -1.278863e-02 -1.144135e-02 -1.620932e-02 +1.129847e-02 +1.502581e-02 -4.598843e-03 +2.317154e-02 +1.037141e-02
+2.700000e+00 -1.845147e-01 -1.730317e-01 -2.234226e+00 +3.667525e-01 -2.019908e-02 -3.523304e-02 +5.713065e-03 -1.867437e-02 -1.296530e-02 -4.503479e-03 -1.359034e-02 -7.984391e-03 +1.496896e-02 -2.456227e-02 -1.956107e-03 +6.961463e-04 -5.043036e-03 -1.231113e-02 -1.184693e-02 +1.301824e-02 +1.972417e-02 +7.803815e-03 +7.578051e-03 +1.003781e-04
+2.716667e+00 -1.782661e-01 -1.632315e-01 -2.128391e+00 +3.373719e-01 -1.438065e-02 -2.614030e-02 -8.530172e-03 -2.575243e-02 -1.108378e-02 +7.187967e-03 -9.916998e-03 +3.716723e-03 +1.839571e-03 -2.514833e-02 -2.238461e-05 -4.731929e-04 -6.289045e-03 -2.112509e-02 +5.887299e-03 +1.856706e-02 +2.032915e-02 -4.880737e-03 -6.054007e-03 +8.592633e-03
+2.733333e+00 -1.723267e-01 -1.664266e-01 -2.305452e+00 +4.157512e-01 -1.505568e-02 -3.267601e-02 -1.233565e-02 -2.408633e-02 -6.095267e-03 +1.082692e-02 +3.128937e-03 -9.470301e-03 +1.662310e-03 -2.843604e-02 +6.695414e-03 -1.509807e-02 -7.183168e-03 -2.167244e-02 +1.399410e-02 +2.226407e-02 +2.491574e-02 +2.668889e-04 -8.434511e-03 +2.099631e-03
+2.750000e+00 -1.750406e-01 -1.674592e-01 -2.187254e+00 +2.546882e-01 -1.059906e-02 -3.834653e-02 -1.800896e-02 -2.016602e-02 -1.812199e-02 -1.475527e-03 +7.130724e-03 +7.373764e-03 +1.149069e-02 -2.666866e-02 +1.682398e-02 -7.468385e-03 -8.105557e-03 -1.806442e-02 +1.402402e-03 +1.228633e-02 +3.113018e-02 -3.539175e-03 -8.980964e-03 -9.894516e-03
+2.766667e+00 -1.577054e-01 -1.502730e-01 -2.128451e+00 +3.510959e-01 -1.061122e-02 -2.781802e-02 -2.449541e-02 -2.150052e-02 -1.008933e-02 -1.022434e-02 +1.932866e-02 +1.739104e-02 -3.013987e-03 -3.063199e-02 +1.910057e-02 -1.113822e-02 +1.104404e-03 -1.279185e-02 +1.383585e-02 +6.380204e-03 +3.260542e-02 -1.485243e-03 -1.150939e-02 -2.566735e-02
+2.783333e+00 -1.421882e-01 -1.449728e-01 -2.067095e+00 +3.158615e-01 -3.937985e-03 -3.036499e-02 -1.799946e-02 -6.055021e-03 -7.654429e-03 -1.948685e-02 +7.517290e-03 +5.966289e-03 +1.141905e-04 -2.760367e-02 +1.560787e-02 +4.387461e-04 +1.672333e-03 -6.813240e-03 +8.015926e-03 +2.937236e-03 +3.499856e-02 -3.319208e-03 -3.122934e-02 -1.509686e-02
+2.800000e+00 -1.451377e-01 -1.477740e-01 -2.042075e+00 +2.243187e-01 -1.293175e-03 -3.140092e-02 -1.192463e-02 +1.191303e-02 -2.013018e-02 -1.900053e-02 -5.226402e-04 -1.034060e-03 -5.072780e-03 -1.744826e-02 +1.320222e-02 -1.756327e-03 +7.269211e-03 -7.066198e-03 +9.686177e-04 -1.395501e-03 +2.224905e-02 +3.841525e-03 -2.539053e-02 -8.046516e-03
+2.816667e+00 -1.265129e-01 -1.288585e-01 -1.897994e+00 +2.794961e-01 -1.019346e-03 -6.166314e-03 -1.195830e-02 +1.030966e-02 -2.600294e-02 -2.148377e-02 -5.891047e-03 -5.362761e-03 -2.017249e-03 -1.359304e-02 +1.723748e-02 -4.640597e-03 +8.642944e-04 +5.042855e-04 -1.246812e-02 +7.119659e-03 +1.501927e-02 -2.720294e-03 -1.757306e-02 +2.235132e-03
+2.833333e+00 -1.373947e-01 -1.289733e-01 -1.912732e+00 +2.548212e-01 +2.890075e-04 +8.911016e-04 -1.649494e-02 +1.112745e-02 -1.437999e-02 -1.534040e-02 -9.637601e-03 -8.012391e-03 -1.106126e-02 -1.770501e-02 +1.596050e-02 -5.912006e-03 +1.550528e-03 -9.091314e-03 -1.214432e-02 +1.162656e-02 +1.341737e-02 -6.363981e-03 -1.187853e-02 +7.468216e-03
+2.850000e+00 -1.174667e-01 -1.181653e-01 -1.748294e+00 +2.162167e-01 +4.896565e-03 -1.511647e-02 -1.078915e-02 +2.117682e-02 -9.020378e-03 -2.806188e-02 -1.356634e-02 -1.374760e-02 -4.258393e-03 -9.334001e-03 +1.345493e-02 -5.439482e-04 +2.662944e-03 +2.347224e-03 -2.974763e-03 -6.239148e-03 +5.586413e-03 -7.124936e-03 -2.470706e-02 +2.180434e-02
+2.866667e+00 -9.686933e-02 -9.989154e-02 -1.553020e+00 +2.402727e-01 -1.322661e-04 -1.239463e-02 -1.383855e-02 +1.680811e-02 -6.683596e-03 -2.702797e-02 -7.262136e-03 -2.070648e-02 +6.349572e-03 -9.695693e-04 +1.197201e-02 -3.161258e-03 +8.639801e-04 +5.347538e-03 +9.755950e-03 -6.679579e-04 -7.240684e-03 -5.853214e-03 -1.492390e-02 +1.180808e-02
+2.883333e+00 -9.253269e-02 -9.560196e-02 -1.351647e+00 +1.097260e-01 -2.257614e-03 -1.656981e-02 -4.676744e-03 +1.561151e-02 -6.062216e-03 -1.121957e-02 -1.684943e-02 -1.492157e-02 +7.599220e-03 -8.245475e-03 -1.205339e-03 -1.253470e-02 +1.245561e-02 +2.863179e-03 +8.992705e-03 +9.726597e-03 -7.057437e-03 -4.397923e-03 -9.047980e-03 +3.474811e-03
+2.900000e+00 -7.101595e-02 -8.133512e-02 -1.274964e+00 +1.919525e-01 -1.023587e-03 -1.473335e-02 -6.537699e-03 +5.522548e-03 +3.996319e-03 -7.218865e-03 -1.761866e-02 -1.727885e-02 +1.689213e-03 -9.042004e-04 +6.990488e-04 +4.316659e-04 +7.972006e-03 +1.044753e-04 +6.851889e-03 +1.325279e-02 -1.478543e-02 +3.133207e-04 -7.053680e-03 -4.630536e-04
+2.916667e+00 -5.569324e-02 -7.340308e-02 -1.113054e+00 +1.377223e-01 +3.456677e-04 -9.950518e-03 -1.070633e-02 +8.065527e-03 +2.991281e-03 +1.182085e-03 -1.456357e-02 -2.129464e-02 +2.411946e-03 -3.108452e-03 +4.402616e-03 -3.325966e-03 +1.637919e-03 +1.644828e-02 +3.418873e-03 -5.956927e-03 -1.225079e-02 +7.126304e-03 -3.244234e-03 -1.543362e-03
+2.933333e+00 -4.644330e-02 -6.184590e-02 -8.947637e-01 +7.990997e-02 -4.439999e-03 -3.224145e-03 -1.460920e-02 +1.973326e-03 +6.995060e-03 -5.337247e-03 -1.143430e-02 -7.298681e-03 -3.091521e-03 +5.659376e-03 +5.473823e-03 -4.122168e-03 -8.874458e-03 +9.060588e-03 -2.184888e-03 -2.266061e-03 +3.853735e-03 +3.080716e-03 -5.341317e-03 +4.650489e-03
+2.950000e+00 -3.284357e-02 -5.176181e-02 -7.478430e-01 +6.635595e-02 -4.584151e-03 +1.016774e-02 -5.756349e-03 -4.339641e-03 +7.276468e-04 -1.286558e-02 -7.051031e-03 -5.409169e-03 -7.110108e-03 +7.659824e-03 +2.586182e-03 -2.131409e-03 -9.005190e-03 +7.418317e-03 +1.330888e-02 -5.130284e-03 +1.539678e-03 +3.428772e-03 -1.380568e-02 +5.542535e-03
+2.966667e+00 -2.112227e-02 -3.648527e-02 -5.476993e-01 +6.865846e-02 -9.791782e-03 +2.061886e-02 -1.359630e-02 +2.779197e-03 +7.798069e-04 -6.550038e-03 -1.245950e-02 -1.177399e-03 -1.776495e-03 +6.019204e-03 +4.865640e-03 -4.668778e-03 -3.460753e-04 +1.697822e-02 +1.865224e-02 -1.541317e-02 -1.342118e-02 +7.184641e-03 -2.074533e-02 +1.045360e-02
+2.983333e+00 -8.405649e-03 -3.207426e-02 -4.065410e-01 -1.200703e-02 -4.251157e-03 +1.774467e-02 -1.155196e-02 +2.826411e-03 -3.773439e-03 -1.901294e-02 -1.125964e-02 +5.962003e-03 +7.139371e-03 +2.868264e-03 +1.348378e-02 -7.263762e-03 -2.699062e-03 +1.832982e-02 +9.122998e-03 -2.046028e-02 -1.166371e-02 +1.843894e-04 -2.108206e-02 +1.948891e-02
+3.000000e+00 +5.188240e-03 -1.266574e-02 -1.514113e-01 -1.487202e-02 -5.341237e-03 +2.104908e-02 -1.012548e-02 +8.002091e-03 -2.777893e-03 -1.211343e-02 +2.240775e-03 -6.104670e-03 +1.153886e-02 -6.756082e-03 +2.184245e-02 -1.128259e-02 -6.678762e-03 +9.841131e-03 -4.521442e-03 -1.304331e-02 -9.333719e-03 -3.346377e-03 -1.907740e-02 +2.975507e-02
+3.016667e+00 +2.522845e-02 +1.992025e-03 +6.768040e-03 +1.571757e-02 -1.636513e-02 +2.462341e-02 -8.500256e-03 +9.609333e-03 -3.579392e-03 -7.109630e-03 +1.383373e-02 -9.745541e-03 +9.512005e-03 -1.674509e-03 +2.669538e-02 -4.264774e-03 -1.138259e-02 +2.200813e-02 -1.920540e-02 -8.433372e-03 -8.691763e-03 -1.156842e-02 -8.841622e-03 +1.665602e-02
+3.033333e+00 +3.123477e-02 +9.860374e-03 +1.267721e-01 -8.026606e-03 -6.795088e-03 +1.992597e-02 -8.831199e-03 +3.980569e-03 -6.080606e-03 -3.781319e-03 +4.156054e-03 -6.515972e-03 +1.605481e-02 -1.727857e-04 +1.712390e-02 +8.641267e-04 -1.130232e-02 +2.456960e-02 -1.799768e-02 -9.565876e-03 -4.491297e-04 -2.107290e-02 -4.603971e-03 +1.614582e-02
+3.050000e+00 +5.668118e-02 +2.935233e-02 +4.781880e-01 -1.384185e-01 -8.524550e-03 +1.348271e-02 -4.035599e-03 +3.542868e-03 -1.354014e-03 +2.032822e-03 +1.092807e-02 -5.385645e-03 +7.898588e-03 +5.988833e-03 +1.320227e-02 +8.515375e-03 -8.730817e-03 +2.236785e-02 -2.335172e-02 -5.766292e-03 -7.413401e-03 -1.101691e-02 -3.300703e-03 +5.015701e-03
+3.066667e+00 +6.672667e-02 +3.689603e-02 +5.717864e-01 -1.437813e-01 -5.699761e-03 +1.397495e-02 -1.849553e-03 +1.432948e-03 -4.286454e-03 +1.067800e-02 +8.653406e-03 -3.343283e-03 +7.804859e-03 +9.551543e-04 +1.444580e-02 +4.353470e-03 -2.254325e-02 +1.534795e-02 -1.423044e-02 -7.621551e-03 -5.564372e-03 -7.616289e-03 +7.843829e-03 +8.024732e-03
+3.083333e+00 +9.207697e-02 +5.724376e-02 +7.827985e-01 -1.096732e-01 +6.609807e-04 +7.987144e-03 -3.845282e-03 +1.328892e-02 +1.907089e-03 +1.264000e-02 +5.664810e-03 -7.481758e-04 -5.356877e-04 -2.674129e-03 +1.392995e-02 +6.277847e-07 -1.931673e-02 +8.487708e-03 -5.834010e-03 -9.450333e-03 +4.685906e-03 -6.554141e-03 +8.223444e-03 +4.858661e-04
+3.100000e+00 +1.113897e-01 +7.202411e-02 +1.012710e+00 -1.864232e-01 +3.170846e-03 +1.145066e-02 -2.946855e-03 +1.000500e-02 -7.080790e-03 +1.988207e-02 -7.098143e-04 +5.250614e-03 +7.629087e-04 +4.608729e-03 +6.780252e-03 +7.008408e-03 -2.238714e-02 -1.959055e-04 -6.599783e-03 -9.501225e-03 +9.936186e-03 -7.264718e-03 +1.252215e-02 +3.328078e-03
+3.116667e+00 +1.236200e-01 +8.306928e-02 +1.111414e+00 -1.525429e-01 +3.447750e-03 +6.058415e-03 +1.753408e-03 +1.246745e-02 +2.758784e-04 +1.325578e-02 -5.868299e-03 +5.230619e-03 +1.504915e-03 +7.289430e-03 +1.510650e-04 +7.342061e-03 -6.979949e-03 +7.702597e-03 -1.215002e-02 -3.160376e-03 -4.345526e-03 -2.034695e-02 +1.364132e-02 +1.167308e-02
+3.133333e+00 +1.423090e-01 +9.890731e-02 +1.330966e+00 -2.044151e-01 +8.462209e-03 +4.993825e-03 +1.212415e-03 +1.024203e-02 +3.571640e-03 +6.440920e-03 -6.821401e-03 +7.511991e-03 +1.226428e-02 +3.835333e-03 +6.087507e-03 +1.227089e-02 -9.657493e-03 +1.846341e-04 -1.487108e-02 -5.623184e-03 -1.059371e-02 -1.633796e-02 +1.736124e-02 +1.210180e-02
+3.150000e+00 +1.462824e-01 +1.058438e-01 +1.410989e+00 -2.072129e-01 +2.590114e-03 +3.825212e-03 -7.411246e-03 +8.676698e-03 +9.928891e-04 +5.966110e-03 -4.774996e-04 +6.363129e-03 +2.244764e-02 +1.488670e-02 +7.557362e-03 +8.357113e-03 +4.055411e-03 +1.416965e-03 -1.944516e-02 -3.805758e-03 -1.413117e-02 -2.043301e-02 +2.451473e-02 +1.599168e-03
+3.166667e+00 +1.673157e-01 +1.164647e-01 +1.606867e+00 -3.018765e-01 +7.317881e-03 +3.610729e-03 -4.291974e-03 +1.091364e-02 -5.547442e-03 +6.888603e-03 +5.765468e-03 +5.937530e-03 +1.952502e-02 +1.421592e-02 +7.621629e-05 +5.094209e-03 +9.334399e-03 +4.127980e-03 -1.019180e-02 -6.906829e-03 -1.782068e-02 -2.956310e-02 +2.346994e-02 +1.094140e-02
+3.183333e+00 +1.782108e-01 +1.265557e-01 +1.722740e+00 -2.930772e-01 +4.775492e-03 +1.174145e-02 -2.990703e-03 +1.720822e-02 -3.498784e-03 +1.967021e-02 -3.076379e-03 -1.926499e-03 +2.064510e-02 +1.030642e-02 -3.744171e-03 +8.122788e-03 +1.691563e-02 -2.532088e-03 -2.504307e-02 -7.463555e-03 -2.164104e-02 -1.636635e-02 +2.446281e-02 +1.642405e-02
+3.200000e+00 +1.792408e-01 +1.307975e-01 +1.801436e+00 -3.185868e-01 +5.129742e-03 +7.404555e-03 +9.456406e-03 +1.419843e-02 -1.036789e-03 +2.115024e-02 -6.198651e-03 -4.539403e-03 +2.133938e-02 +5.493502e-03 +7.507321e-04 +8.507358e-03 +1.558447e-02 +1.672814e-03 -3.358505e-02 -6.520513e-04 -2.410917e-02 -5.353407e-04 +1.920093e-02 -4.201334e-04
+3.216667e+00 +1.899518e-01 +1.379573e-01 +1.937978e+00 -3.626635e-01 +6.182187e-04 +1.032008e-02 +2.011942e-02 +1.435615e-02 -6.925060e-05 +1.878217e-02 -7.752533e-03 -1.492647e-02 +2.463280e-02 +1.133789e-02 -5.416537e-04 +3.375620e-03 +1.876026e-02 -4.939874e-03 -2.097262e-02 -1.010432e-02 -2.065773e-02 +1.255918e-02 +1.475796e-02 -3.623003e-03
+3.233333e+00 +1.948707e-01 +1.478047e-01 +2.064238e+00 -3.428369e-01 +5.739490e-03 +1.317402e-02 +2.342437e-02 +1.770024e-02 -9.740231e-04 +2.394275e-02 -1.339933e-02 -9.839119e-03 +1.681860e-02 +3.202264e-03 +2.102803e-03 +5.505865e-03 +1.523401e-02 -9.751230e-03 -2.351333e-02 -1.108163e-02 -1.287787e-02 +1.118275e-02 +1.514746e-02 -3.691593e-03
+3.250000e+00 +1.920557e-01 +1.486155e-01 +2.085254e+00 -3.263626e-01 +6.500039e-03 +1.286848e-02 +1.125955e-02 +1.751574e-02 +4.397033e-03 +1.738646e-02 -1.798905e-03 -8.371084e-03 +1.346662e-02 +6.181402e-03 -3.418255e-04 +9.110714e-03 +1.003306e-02 -9.061762e-03 -1.488083e-02 -9.699532e-03 -1.150795e-02 +1.132802e-02 +1.087146e-02 -5.998487e-03
+3.266667e+00 +1.878270e-01 +1.499277e-01 +2.110569e+00 -3.011926e-01 +4.609034e-03 +3.927406e-03 +1.613041e-02 +2.604151e-02 +4.845701e-03 +6.880010e-03 +3.019341e-03 -5.175621e-03 +9.714626e-03 +5.790683e-03 -1.397864e-03 +1.204300e-02 -4.048207e-05 -1.101670e-02 -7.320949e-03 -5.067837e-03 -1.208811e-02 +1.054167e-02 +3.202562e-03 +1.800522e-03
+3.283333e+00 +1.840341e-01 +1.500776e-01 +2.175140e+00 -3.288420e-01 +6.172747e-03 +6.988342e-03 +2.115016e-02 +1.582470e-02 +1.243843e-03 +5.446476e-03 +6.078364e-03 -2.100893e-03 +9.899564e-03 +4.387600e-03 -5.650679e-03 +9.240036e-03 +4.119961e-03 -8.391157e-03 -8.012560e-03 -1.454956e-02 -4.873633e-03 +5.961551e-03 -4.676202e-03 +1.630887e-02
+3.300000e+00 +1.983141e-01 +1.538503e-01 +2.258837e+00 -3.183007e-01 +8.770455e-03 +7.480411e-03 +1.926748e-02 +1.892742e-02 +3.637301e-03 -2.704405e-03 +9.218762e-03 +1.146959e-03 +5.138559e-03 +3.460943e-03 -1.047086e-02 +6.733062e-03 -4.849448e-04 -6.657373e-03 -1.486557e-02 -8.253226e-03 -5.892931e-03 +1.187321e-02 -5.256770e-03 +2.371151e-02
+3.316667e+00 +1.885500e-01 +1.501189e-01 +2.317771e+00 -3.811946e-01 +1.274557e-02 +8.499513e-03 +2.135399e-02 +9.392259e-03 +7.364430e-03 -2.032582e-03 +1.302514e-02 -3.514036e-03 +3.916946e-03 +1.832912e-03 +4.571481e-04 +7.970390e-03 -7.663958e-03 -1.223176e-02 -1.242633e-02 -1.035127e-02 +9.008006e-04 +9.007899e-03 -4.775303e-03 +1.501739e-02
+3.333333e+00 +1.872265e-01 +1.484215e-01 +2.251250e+00 -2.972649e-01 +1.362138e-02 +7.441199e-03 +1.436028e-02 +8.692828e-03 +1.493615e-03 +4.951373e-03 +1.784202e-02 -2.231763e-03 +6.243254e-03 -1.551650e-03 +4.919345e-03 -1.118544e-03 -4.176631e-03 -5.635143e-03 -2.858173e-03 -3.494132e-03 -4.257364e-03 -1.746399e-03 -1.427819e-03 +8.177072e-03
+3.350000e+00 +1.660648e-01 +1.338765e-01 +2.194440e+00 -3.925865e-01 +1.722713e-02 +5.837363e-03 +1.429583e-02 +1.375125e-02 -1.134577e-03 +5.793280e-03 +1.029027e-02 -2.401103e-04 +4.614604e-03 -3.442015e-03 +8.486719e-03 -4.666853e-04 -2.261032e-03 -1.416147e-02 -8.580394e-03 -3.931568e-04 +5.217260e-04 -1.212751e-02 +6.522965e-03 +5.326904e-03
+3.366667e+00 +1.756861e-01 +1.313356e-01 +2.134807e+00 -3.295492e-01 +1.730081e-02 +8.500261e-03 +1.581617e-02 +2.145355e-02 -2.059103e-03 +2.976900e-03 +5.908850e-03 +2.102883e-03 +2.190999e-03 -9.810115e-03 +1.495542e-02 -1.345026e-03 -4.000789e-03 -7.103529e-03 -2.615472e-03 -4.475020e-03 +2.497010e-04 -6.358838e-03 -4.173294e-03 -1.324372e-03
+3.383333e+00 +1.822897e-01 +1.295675e-01 +2.095875e+00 -2.763225e-01 +1.556755e-02 +4.734173e-05 +1.357493e-02 +1.830606e-02 +9.115569e-04 +7.165729e-03 +3.340457e-03 +6.933811e-04 +4.335047e-03 -2.990076e-03 +1.359276e-02 -7.267040e-03 -3.584486e-03 -1.871817e-03 +3.807327e-03 -6.512330e-03 -6.596819e-03 -4.356971e-03 +1.116152e-03 -1.470782e-04
+3.400000e+00 +1.604406e-01 +1.200026e-01 +2.019068e+00 -2.954087e-01 +1.156260e-02 +9.336725e-04 +1.840394e-02 +1.415748e-02 +7.778172e-03 +5.480994e-03 +2.212046e-03 +1.281444e-03 +1.644578e-03 -6.550489e-03 +1.135028e-02 -4.413634e-03 +2.512129e-04 -6.058889e-04 +4.765619e-03 -1.359398e-03 -2.012501e-03 -1.007967e-02 -4.983315e-03 -6.913972e-03
+3.416667e+00 +1.565039e-01 +1.137400e-01 +1.942771e+00 -2.768348e-01 +8.678272e-03 -1.347934e-03 +1.692892e-02 +9.666898e-03 +7.323738e-03 +3.693936e-03 +2.322625e-03 +8.967990e-03 -8.561966e-03 +4.282820e-03 +7.089510e-03 +2.744374e-03 +1.159353e-03 +4.099997e-03 -2.711751e-03 +1.911784e-03 -7.134170e-03 -7.570332e-03 -9.705887e-04 -1.236168e-02
+3.433333e+00 +1.379605e-01 +1.050757e-01 +1.811325e+00 -2.507747e-01 +4.738341e-03 +3.541369e-03 +1.381710e-02 +5.889833e-03 +3.757133e-03 +9.490516e-03 -4.761112e-03 +1.000229e-02 -6.688382e-03 +1.030865e-02 +6.547794e-03 +5.420989e-03 +3.411718e-03 +1.089928e-02 -2.584410e-03 +2.871652e-03 -7.363646e-03 -1.473411e-02 +4.493287e-03 -2.275044e-02
+3.450000e+00 +1.358590e-01 +1.015967e-01 +1.718041e+00 -1.929085e-01 +6.925481e-03 +1.112004e-02 +7.125665e-03 +6.326022e-03 -1.672803e-03 +6.134437e-03 -4.927214e-04 +9.039652e-03 -8.763736e-03 +1.222179e-02 +1.061645e-02 +4.598584e-03 -6.921250e-03 +1.387470e-02 -3.373852e-03 +1.019208e-02 -3.695139e-03 -2.159482e-02 +1.095992e-02 -2.772877e-02
+3.466667e+00 +1.119520e-01 +9.063992e-02 +1.582880e+00 -2.024484e-01 +6.130946e-03 +3.201572e-03 +6.661394e-03 +1.170564e-02 +2.936416e-03 +9.757417e-04 +5.296565e-03 +1.090286e-02 -4.424083e-03 -9.747853e-04 +9.543012e-03 +5.624828e-03 -9.799532e-03 +8.112524e-03 -6.627992e-03 +1.829265e-02 -3.323575e-03 -1.664269e-02 +4.438227e-03 -2.331102e-02
+3.483333e+00 +1.100551e-01 +8.460845e-02 +1.458858e+00 -1.619559e-01 +5.088400e-03 +1.108139e-02 +8.455257e-03 +2.176580e-02 -6.367420e-03 -9.919895e-03 +6.580033e-03 +3.356048e-03 +3.477087e-03 -1.396268e-03 +4.437506e-03 +8.968367e-03 -5.818293e-03 +5.487394e-03 -1.081573e-02 +1.766624e-02 +3.017591e-03 -1.819074e-02 -2.059713e-03 -1.552896e-02
+3.500000e+00 +8.871768e-02 +7.377734e-02 +1.274297e+00 -1.399715e-01 -2.393750e-04 +1.349201e-02 +3.866772e-03 +1.307020e-02 -3.981829e-03 +7.559426e-03 +2.518058e-03 +7.181843e-03 +4.224758e-03 -8.152365e-03 +1.605069e-03 -3.724214e-03 -1.167344e-02 +9.614690e-03 -1.986801e-03 +2.223775e-02 +1.666363e-05 -6.461334e-03 -2.413987e-03 -1.442110e-02
+3.516667e+00 +7.983926e-02 +6.533446e-02 +1.079770e+00 -8.091129e-02 -1.060559e-03 +1.287964e-02 +1.028601e-02 +1.410122e-02 -3.889022e-03 +2.380487e-03 -2.566352e-03 +6.030283e-03 +2.519180e-04 -4.917316e-03 +1.410462e-03 -7.457331e-03 +3.812132e-03 +1.556997e-03 +4.097999e-03 +1.576496e-02 +1.939355e-03 -1.291925e-02 +1.524765e-03 -1.442913e-02
+3.533333e+00 +5.865905e-02 +5.108288e-02 +9.408457e-01 -1.485544e-01 -2.632470e-03 +9.657431e-03 +7.754836e-03 +1.304207e-02 +8.373708e-03 +2.659939e-03 -5.229467e-03 +1.253706e-03 +1.357789e-03 -7.541995e-03 -4.622361e-04 -5.475360e-03 +4.779959e-03 -5.919343e-03 +2.604432e-03 +1.003896e-02 +3.806333e-03 -6.111375e-03 +4.127510e-04 -9.024907e-03
+3.550000e+00 +5.800070e-02 +4.553221e-02 +7.416903e-01 -4.583742e-02 -1.698903e-03 +5.851144e-03 +2.633088e-03 +1.241881e-02 +1.276004e-02 +2.986881e-03 -2.884292e-03 -1.856673e-03 -3.362440e-03 -4.622798e-03 +1.290586e-03 -1.792481e-02 -7.235254e-04 +4.044610e-03 +1.537185e-03 +1.404332e-02 -9.922012e-04 +8.975111e-03 -3.568963e-03 -6.706204e-03
+3.566667e+00 +4.292109e-02 +3.231822e-02 +5.189019e-01 -2.847106e-02 +1.154482e-03 +3.312949e-03 +7.848674e-04 +1.199354e-02 +5.786562e-03 +2.030159e-03 -4.042491e-04 +8.810570e-04 -3.519423e-03 -6.247430e-03 -1.150526e-03 -1.303212e-02 +1.033272e-02 +5.409642e-03 -5.664845e-03 +6.711294e-03 +3.308075e-03 +7.557740e-03 -1.033873e-02 -5.251192e-03
+3.583333e+00 +2.608558e-02 +1.964448e-02 +3.593728e-01 -6.115469e-02 +1.873552e-03 -9.429680e-04 -6.080416e-03 +5.496337e-03 +1.179981e-03 -3.138392e-04 +2.684686e-03 +7.566448e-03 +2.053247e-03 -3.696234e-03 -5.046805e-04 -9.168929e-03 -7.398053e-04 +2.159031e-03 -2.752030e-03 +9.768159e-03 +6.725969e-03 +5.194699e-03 -9.081493e-03 -4.035058e-03
+3.600000e+00 +1.109725e-02 +8.571956e-03 +1.207867e-01 +1.025552e-02 -3.060190e-03 +2.300448e-03 -9.284439e-03 +2.565364e-03 +4.601225e-03 +8.856181e-03 +3.663146e-03 +1.802971e-03 -3.761615e-03 -1.655812e-03 -1.988788e-03 -2.750693e-03 +3.209772e-03 +8.200418e-04 -1.221700e-03 +5.997200e-03 +1.357026e-03 -3.186002e-03 -1.212910e-03 -1.311864e-03
+3.616667e+00 -5.350711e-03 +8.501338e-04 -4.480030e-02 +6.379528e-02 -2.807728e-03 -1.177319e-03 -4.077410e-03 +6.168367e-03 +4.809539e-03 +7.310440e-03 -6.256673e-04 +3.033174e-04 -3.484003e-03 -4.916343e-03 +1.492812e-03 -2.022292e-04 +7.306945e-03 +7.669137e-03 -1.327785e-02 +2.166911e-03 +3.405405e-03 -1.032067e-02 -8.426157e-04 -1.099143e-03
+3.633333e+00 -2.197610e-02 -1.298779e-02 -2.357147e-01 +5.338583e-02 -7.088173e-03 -1.309776e-02 -3.566153e-04 +8.217258e-03 -1.911665e-03 +6.770823e-03 -3.855686e-03 +9.493115e-04 +1.763713e-04 +6.391049e-03 -1.586111e-03 +5.633119e-03 +1.923059e-03 +6.627264e-03 -1.241665e-02 +5.321793e-03 -1.661547e-03 -5.792384e-03 +3.341460e-03 -3.264352e-03
+3.650000e+00 -4.588104e-02 -2.767887e-02 -4.225013e-01 +2.947046e-02 -1.822485e-03 -1.109945e-02 -1.037541e-03 +1.058213e-02 -3.146199e-03 +5.208737e-03 -4.220438e-03 -1.436466e-03 -4.347078e-03 +2.091887e-03 -4.262496e-06 +3.283894e-03 +4.603853e-03 +5.728923e-03 -1.134339e-02 +2.382527e-03 -4.876743e-04 -6.145817e-03 +5.352157e-03 -5.819136e-03
+3.666667e+00 -6.246253e-02 -3.700034e-02 -6.170238e-01 +1.085661e-01 -8.158105e-03 -1.419020e-02 +4.450193e-03 +4.375781e-03 -5.366883e-03 +5.122951e-03 +1.118129e-04 -4.662975e-03 +1.330520e-03 +3.085962e-03 +2.340158e-03 -6.825432e-05 +4.308789e-03 +4.402454e-03 -1.429090e-02 -2.369092e-04 +5.434115e-03 -5.075085e-03 +1.557175e-03 -8.553827e-05
+3.683333e+00 -6.897738e-02 -4.678560e-02 -7.335557e-01 +9.023058e-02 -2.645025e-03 -1.616262e-02 +3.054961e-03 +3.199843e-03 -6.262484e-03 -6.313010e-04 +3.191079e-03 -1.405324e-03 -4.004503e-03 +1.658695e-03 -2.185330e-03 +5.758131e-03 -2.781581e-04 +2.215919e-03 -6.591370e-03 +6.496564e-03 +5.756653e-03 -9.099129e-03 -1.065193e-03 -1.698931e-03
+3.700000e+00 -8.485746e-02 -5.909850e-02 -9.381829e-01 +1.431363e-01 +5.475283e-03 -1.340429e-02 -6.307798e-04 -3.887253e-03 -8.612604e-03 -4.295274e-03 +1.014727e-03 -2.259721e-03 -1.964071e-03 +5.582981e-04 -9.469860e-04 +9.531800e-03 -7.512550e-03 +9.160771e-03 -9.497981e-03 +4.285712e-03 +5.604805e-03 -5.270170e-03 +1.987028e-04 -5.569709e-03
+3.716667e+00 -1.141006e-01 -7.883695e-02 -1.232425e+00 +1.857539e-01 +3.340119e-03 -1.129369e-02 +3.668670e-03 -8.385920e-03 -1.055207e-02 -3.508666e-03 -1.490904e-03 -4.927099e-04 -5.309813e-03 -1.661437e-03 +3.181712e-04 +1.355939e-02 -1.086536e-02 +8.136404e-03 -6.786811e-03 +4.968966e-03 +2.730564e-03 +5.781545e-03 +1.638934e-03 -1.691692e-02
+3.733333e+00 -1.128855e-01 -8.238629e-02 -1.331496e+00 +2.586975e-01 +1.073978e-03 -1.306313e-02 +3.552465e-03 -1.027150e-02 -1.118653e-02 +2.424003e-03 -1.107426e-03 -6.169651e-03 -9.703514e-04 -1.352099e-03 +2.957005e-03 +1.009965e-02 -1.170238e-02 +9.767071e-03 -3.596698e-03 +2.492895e-03 +2.464063e-03 +1.034185e-02 -5.927422e-03 -1.285769e-02
+3.750000e+00 -1.299026e-01 -9.579618e-02 -1.467632e+00 +2.041230e-01 -1.734063e-03 -1.914864e-02 +6.435738e-03 -1.788618e-02 -1.164728e-02 +6.929464e-04 -7.129562e-03 -2.037518e-03 +6.458257e-03 +3.323979e-03 -9.366939e-03 +9.545652e-03 -7.273987e-03 +4.660209e-03 +1.764186e-04 +2.617938e-03 -1.456414e-03 +1.538609e-02 -1.944224e-03 -3.789436e-03
+3.766667e+00 -1.475540e-01 -1.056773e-01 -1.624527e+00 +2.353379e-01 -3.374522e-03 -1.442634e-02 +5.901575e-03 -1.715545e-02 -1.360003e-02 -4.308054e-04 -4.399918e-03 +4.543004e-04 +9.505684e-04 +5.884621e-04 -3.183136e-03 +1.096779e-02 -4.763799e-03 +1.337995e-03 -2.656072e-03 -2.199617e-03 +1.520438e-03 +1.318486e-02 -5.941812e-03 -1.891215e-03
+3.783333e+00 -1.505619e-01 -1.066671e-01 -1.730056e+00 +3.511753e-01 +1.520812e-03 -1.303964e-02 +1.255704e-03 -1.692799e-02 -1.566564e-02 +7.592083e-03 -6.416639e-03 -2.820353e-03 -2.633158e-04 -2.640250e-03 -3.155982e-03 +7.913546e-03 +2.628723e-03 -5.895515e-03 +6.061835e-03 -4.303383e-03 -4.176497e-03 +1.314340e-02 -1.447330e-03 +7.819753e-04
+3.800000e+00 -1.555159e-01 -1.137666e-01 -1.778306e+00 +2.779625e-01 -4.030116e-03 -3.002872e-03 +1.275074e-03 -1.181813e-02 -1.667490e-02 +4.240209e-03 -6.669930e-03 -7.918833e-03 -1.739812e-05 +6.452638e-04 -5.899629e-04 +4.890229e-03 +3.809182e-04 -8.736212e-03 +9.027335e-03 +2.168027e-03 -2.769704e-03 +2.450618e-03 +4.107656e-04 +1.439157e-03
+3.816667e+00 -1.664850e-01 -1.263456e-01 -1.935888e+00 +2.374033e-01 -5.667136e-03 -4.684121e-03 -8.773923e-03 -6.437080e-03 -1.462563e-02 -6.347969e-03 -7.374681e-03 -3.558650e-03 +3.564409e-03 +6.093407e-03 -7.062254e-04 +3.118921e-03 +6.204889e-04 -7.520869e-03 -2.859777e-03 +4.422168e-03 +1.904559e-03 -4.857611e-03 +1.043853e-02 +1.145802e-03
+3.833333e+00 -1.689975e-01 -1.318584e-01 -2.060661e+00 +2.709766e-01 -2.248074e-03 -1.000838e-02 -6.857485e-03 -6.036303e-03 -1.311772e-02 -1.316712e-02 -1.107415e-02 -1.848500e-03 +5.624246e-03 +5.760698e-03 -1.930229e-03 -4.855386e-03 -1.440088e-05 -3.484505e-03 +6.441563e-03 +1.018744e-03 +7.082986e-03 -8.700314e-03 +7.099348e-03 +4.861207e-03
+3.850000e+00 -1.685677e-01 -1.319884e-01 -2.098778e+00 +2.863044e-01 -3.164512e-03 -9.957347e-03 -8.844136e-03 -4.765105e-03 -1.451753e-02 -2.899761e-03 -1.010555e-02 -7.429597e-04 -3.019976e-03 +6.239932e-03 -3.772317e-03 -2.684790e-03 +9.227081e-04 -1.178585e-03 +5.308547e-03 +2.736624e-03 +4.701141e-03 -8.422214e-03 +4.733206e-03 +5.381551e-03
+3.866667e+00 -1.801022e-01 -1.374893e-01 -2.213509e+00 +2.881514e-01 -2.074875e-03 -5.756733e-03 -3.512450e-03 +1.348731e-03 -1.378526e-02 -9.329010e-03 -8.257998e-03 -2.065143e-03 -6.929793e-03 -2.069574e-03 -2.648231e-03 -5.798926e-03 -3.402906e-03 -4.975530e-03 +2.193137e-03 +8.136374e-03 +5.234241e-03 +5.073646e-04 +9.395148e-03 +8.765128e-05
+3.883333e+00 -1.744280e-01 -1.352371e-01 -2.224080e+00 +2.994244e-01 -3.432523e-03 -1.380578e-02 +3.059435e-03 -6.402784e-03 -1.571095e-02 -9.763129e-03 -6.227575e-03 +3.925982e-03 -4.525741e-03 -2.056958e-03 -4.814274e-03 -4.640881e-03 +7.304952e-04 -9.989807e-03 +1.126983e-02 +3.763788e-03 +6.884134e-03 -2.187059e-03 +3.875672e-03 +5.608811e-03
+3.900000e+00 -1.734439e-01 -1.357691e-01 -2.259164e+00 +2.852359e-01 -1.402602e-03 -9.523869e-03 +3.247790e-03 -1.212370e-02 -1.466416e-02 -9.256258e-03 -7.884857e-03 +6.831471e-03 -3.238642e-03 -7.254337e-03 -4.198331e-03 -7.221798e-03 -1.727733e-03 -4.896776e-03 +8.052924e-03 +3.206339e-03 +8.599902e-03 -3.365940e-03 +3.416936e-03 +7.232703e-03
+3.916667e+00 -1.649885e-01 -1.351652e-01 -2.331179e+00 +3.201209e-01 -4.952866e-03 -6.094217e-03 +1.781514e-03 -1.585991e-02 -1.216293e-02 -7.538731e-03 -2.091881e-03 +6.889268e-03 -7.212621e-03 -7.186322e-03 -6.673551e-05 -4.287516e-03 -2.679498e-03 -6.652477e-03 +5.917690e-03 -2.969531e-03 +9.046745e-03 -1.536764e-03 +4.923654e-03 +7.586820e-03
+3.933333e+00 -1.698646e-01 -1.316357e-01 -2.295000e+00 +2.962812e-01 -4.393360e-03 -1.048445e-02 +5.206181e-03 -1.345338e-02 -9.391984e-03 -1.345640e-02 -5.308554e-03 +7.419785e-03 -4.884325e-03 -5.445684e-03 +2.195291e-03 -5.088283e-03 -7.737372e-03 -3.863920e-03 +1.960142e-03 -2.988461e-03 +9.269278e-03 +4.663081e-03 +2.137909e-03 +7.441253e-03
+3.950000e+00 -1.542364e-01 -1.226693e-01 -2.199322e+00 +3.029692e-01 -5.992856e-03 -1.109573e-02 +5.814223e-03 -1.766529e-02 -6.447136e-03 -1.462686e-02 -1.994988e-03 +1.019346e-02 -5.758785e-03 -4.662390e-03 +1.721269e-03 -7.826821e-03 -4.035693e-03 -5.985179e-03 -4.915779e-03 +2.254087e-03 +9.669466e-03 +1.024958e-03 +1.042653e-02 +4.926069e-03
+3.966667e+00 -1.472776e-01 -1.173858e-01 -2.194113e+00 +3.320817e-01 -5.055864e-03 -1.302587e-02 +1.077457e-03 -8.368702e-03 -6.595757e-03 -9.907339e-03 -3.948902e-03 +8.066375e-03 -4.315017e-03 -6.893197e-03 +1.405367e-03 -4.974235e-03 -4.478545e-03 -2.993798e-03 -1.162128e-02 +4.902131e-03 +9.610768e-03 +1.629257e-03 +9.105359e-03 +3.959100e-03
+3.983333e+00 -1.565600e-01 -1.160151e-01 -2.123483e+00 +2.513397e-01 -5.917568e-03 -1.066841e-02 +3.192962e-03 -1.242496e-02 -4.388268e-03 -5.649120e-03 -1.511146e-03 +3.425194e-03 -5.893161e-03 -6.020629e-03 -8.076088e-04 -7.654318e-03 -6.492927e-03 +3.180659e-04 -1.068363e-02 +7.159304e-03 +5.598094e-03 +5.999259e-03 +1.029951e-03 +1.036598e-02
+4.000000e+00 -1.503944e-01 -1.100923e-01 -2.079430e+00 +2.613225e-01 -7.138270e-03 -1.792469e-02 +1.960232e-03 -5.194963e-03 -4.018491e-03 -5.268597e-03 -1.914712e-03 +6.774617e-03 -8.756531e-03 -2.909274e-03 -1.191769e-03 -7.938424e-03 -6.063600e-03 -4.215303e-03 -1.342167e-02 +9.538141e-03 +1.226803e-02 +5.526073e-03 +1.180090e-03 +9.049729e-03
+4.016667e+00 -1.433645e-01 -1.009201e-01 -1.952596e+00 +2.575916e-01 -7.361010e-03 -1.089731e-02 -6.113763e-04 -3.215754e-03 -1.277439e-03 -3.940434e-04 -4.533758e-03 +3.502384e-03 -1.176504e-02 -1.953556e-03 -1.058619e-03 -9.088621e-03 -6.249881e-03 -1.563574e-03 -6.842944e-03 +4.790341e-03 +7.700201e-03 +7.173500e-03 +3.647896e-03 +7.926322e-03
+4.033333e+00 -1.352853e-01 -9.452162e-02 -1.947943e+00 +3.108488e-01 -1.014137e-02 -6.832866e-03 +2.276642e-03 -2.193375e-03 -4.561191e-03 -3.785088e-03 +5.774580e-04 +3.380489e-03 -1.270505e-02 -2.336973e-03 +7.462623e-04 -6.156751e-03 -7.939704e-03 -2.625808e-03 -7.879412e-03 +2.324855e-03 +1.031076e-02 +8.974454e-03 +1.461597e-03 +8.000102e-03
+4.050000e+00 -1.164436e-01 -8.777213e-02 -1.723283e+00 +2.072936e-01 -1.348475e-02 -4.198449e-04 +2.095480e-04 -6.124804e-03 +6.810617e-04 -7.405684e-03 +3.765218e-04 +3.028593e-03 -7.421679e-03 -2.387170e-04 +1.285407e-03 -6.062075e-03 -4.052586e-03 +1.287137e-03 -7.949823e-03 +3.646713e-03 +7.904402e-03 +1.798842e-03 -2.488525e-03 +7.403994e-03
+4.066667e+00 -1.131966e-01 -8.482262e-02 -1.627150e+00 +1.500546e-01 -1.018039e-02 -7.450657e-03 -1.769780e-03 -5.082423e-04 -2.206041e-03 -1.076461e-03 -5.216944e-04 +3.302972e-03 -7.290755e-03 -1.255956e-03 +5.062886e-03 -6.381542e-03 -5.804733e-03 -4.882981e-03 -3.072354e-03 +6.513702e-03 +3.510934e-03 -7.854696e-04 +3.456821e-03 +4.201395e-03
+4.083333e+00 -1.033199e-01 -7.752263e-02 -1.482798e+00 +1.237231e-01 -1.219981e-02 -2.608918e-03 -4.064330e-03 +3.139436e-03 -4.784171e-03 -3.759625e-03 -9.557910e-05 +5.293954e-03 -5.715190e-03 +4.123752e-04 +4.661052e-03 -2.067323e-03 -7.995811e-03 -2.178654e-03 +1.889623e-05 +4.997821e-03 +3.346448e-04 -9.439366e-04 +2.665109e-03 +2.300928e-03
+4.100000e+00 -8.900730e-02 -6.673281e-02 -1.342851e+00 +1.566610e-01 -8.615256e-03 -3.840856e-03 -5.371114e-03 +3.822809e-03 -2.471798e-03 -4.946089e-03 -9.701499e-04 +4.700477e-03 -4.016403e-03 -9.490279e-04 +2.183437e-03 -4.929491e-03 +6.693458e-04 -1.235785e-03 -1.773156e-03 +4.845328e-03 -9.943954e-04 +1.302352e-03 +3.907684e-05 +2.614854e-03
+4.116667e+00 -7.200714e-02 -5.690194e-02 -1.063836e+00 +6.766699e-02 -4.620163e-03 -6.685443e-03 -4.554394e-03 +3.103547e-03 -7.331627e-04 -4.887374e-03 +1.681414e-03 +3.476600e-03 -5.294083e-03 -1.040597e-03 -7.452745e-04 -3.995367e-03 +4.918860e-03 -1.885450e-03 -2.006422e-03 +4.713409e-03 -2.708410e-04 +3.900869e-03 -6.573634e-03 +3.010989e-03
+4.133333e+00 -6.109255e-02 -4.756680e-02 -9.631868e-01 +1.188022e-01 -6.126265e-03 -5.289433e-03 -2.444969e-03 -9.714971e-04 -9.993977e-04 -4.103262e-03 +2.536220e-03 +3.986238e-03 -6.543169e-03 +2.037974e-03 -5.666342e-05 -2.739334e-03 +5.716182e-03 -6.070230e-03 +8.179783e-04 +2.855039e-03 +1.965813e-03 +1.686952e-03 -4.572496e-03 +3.245161e-03
+4.150000e+00 -5.302562e-02 -3.979198e-02 -7.699115e-01 +6.870376e-02 -6.827080e-03 -5.050378e-03 -1.656141e-05 +1.323017e-04 -3.289744e-03 -2.341683e-03 +4.770271e-03 +1.969960e-03 -3.808207e-03 +7.310614e-04 -2.021372e-03 -5.899546e-03 +7.859731e-03 +8.483708e-04 +5.001088e-03 -2.082428e-03 +5.007310e-04 -6.779731e-03 +5.344234e-04 +4.463954e-03
+4.166667e+00 -3.491267e-02 -2.912190e-02 -5.799228e-01 +6.764689e-02 -3.062430e-03 -8.546439e-03 +2.767805e-03 +2.942085e-03 -4.537486e-03 -5.513122e-03 +1.574611e-03 +1.983584e-03 -3.161172e-03 +3.279574e-03 -4.907868e-03 -7.692777e-03 +6.586056e-03 +5.504021e-03 +3.174812e-03 -1.051160e-03 +1.614522e-03 +1.163963e-03 -4.354612e-03 +2.524283e-03
+4.183333e+00 -2.212971e-02 -1.859849e-02 -4.339861e-01 +1.050933e-01 -2.058011e-03 -5.856873e-03 +2.468199e-03 +3.768835e-03 -4.294911e-03 -1.909199e-03 -1.933585e-03 +2.914231e-04 -2.590899e-03 +3.518627e-03 -2.207028e-03 -8.563491e-03 +3.127666e-03 +7.868424e-03 +3.212156e-03 -2.668196e-03 +6.056625e-03 +5.411325e-03 -3.857159e-03 -5.650291e-03
+4.200000e+00 -8.076357e-03 -1.063720e-02 -1.949464e-01 +5.151092e-03 -5.899113e-03 -4.499708e-04 -3.295517e-04 +3.527784e-03 -3.510445e-03 -4.395642e-04 +2.142507e-03 +5.040048e-03 -1.717209e-03 -9.343362e-04 -5.430036e-03 -1.311897e-02 +1.346776e-03 +9.019340e-03 -1.191330e-03 +8.223263e-03 +7.867931e-03 +3.368379e-03 -4.774925e-03 -5.778129e-03
+4.216667e+00 +2.605263e-03 +1.706872e-03 +1.031834e-01 -8.625743e-02 -2.655855e-03 +4.069757e-04 -3.517881e-03 +3.959173e-03 +1.758295e-04 -7.567972e-04 +1.539560e-03 +2.196608e-03 +2.961916e-04 +5.985609e-04 -3.058966e-03 -6.888738e-03 -4.332025e-04 +7.963611e-03 +3.719407e-03 +6.731187e-03 +3.747309e-03 +8.288273e-04 -3.530013e-03 -1.062148e-02
+4.233333e+00 +1.445806e-02 +1.235320e-02 +1.667846e-01 +3.851984e-02 -3.054751e-03 +1.007234e-03 -6.291692e-03 +1.339261e-02 +8.934854e-04 -7.799462e-04 -1.672565e-03 +4.537214e-03 -2.113898e-03 -6.785795e-04 -5.609707e-04 -2.691245e-03 -2.430905e-03 +3.400094e-03 +1.649191e-04 +7.530799e-03 +4.641586e-03 +3.331215e-03 -5.741872e-03 -7.906202e-03
+4.250000e+00 +3.600038e-02 +2.412838e-02 +4.083117e-01 -1.854662e-02 -2.944585e-03 -1.505390e-03 -2.351292e-03 +1.610052e-02 +1.337756e-03 -1.965704e-03 +1.857495e-03 +5.067597e-03 -2.372780e-03 -4.132297e-03 -4.968227e-03 -2.362905e-03 -1.023281e-03 +8.112940e-03 -3.811697e-04 +7.223814e-03 +8.434518e-04 +1.114010e-03 -3.808164e-03 -5.103611e-03
+4.266667e+00 +5.882683e-02 +3.596425e-02 +6.280338e-01 -5.644708e-02 -3.489751e-03 -8.682102e-03 +4.372043e-03 +1.800673e-02 +2.032234e-03 -8.983079e-04 +2.777473e-03 +4.631350e-03 +1.890754e-03 -8.558236e-03 -9.172627e-03 +1.440672e-03 -1.147840e-03 +9.276898e-03 -1.176404e-03 +5.669463e-03 -3.184354e-03 +7.228768e-03 -1.419901e-03 -6.407926e-03
+4.283333e+00 +7.042902e-02 +4.204311e-02 +7.552112e-01 -9.909910e-02 -4.305161e-03 -6.720667e-03 +5.709167e-03 +1.730718e-02 +1.427882e-03 -4.974183e-03 +7.049828e-03 +3.573956e-03 +1.881618e-03 -6.705276e-03 -4.931710e-03 -1.265398e-03 +8.737161e-04 +3.227743e-03 +1.658207e-03 +3.266399e-03 +1.584133e-03 +1.382314e-03 -4.473730e-03 -2.243047e-03
+4.300000e+00 +7.296279e-02 +5.291324e-02 +9.432130e-01 -1.293991e-01 -2.781821e-03 -5.974707e-03 +7.635644e-03 +1.766278e-02 +2.535178e-03 +7.452472e-04 +5.960178e-03 +2.254496e-03 -2.562772e-04 -9.384310e-03 -5.728066e-03 -4.837904e-03 +3.711497e-03 +4.771955e-04 +9.605592e-04 +2.568626e-03 +2.575996e-03 +8.078907e-03 -9.896286e-03 +8.047379e-04
+4.316667e+00 +8.858631e-02 +6.273636e-02 +1.092318e+00 -1.331161e-01 -2.538559e-03 -1.447576e-03 +1.105507e-02 +1.536024e-02 +2.347077e-03 -1.105609e-03 +7.284793e-03 +5.821193e-03 -5.615907e-03 -1.038805e-02 -8.128707e-03 -6.221204e-03 +4.754447e-03 -1.321710e-03 +3.350811e-03 +1.558639e-03 +1.983913e-03 +7.546242e-03 -5.519410e-03 +2.161365e-03
+4.333333e+00 +1.024972e-01 +7.017318e-02 +1.235096e+00 -1.779176e-01 -4.160473e-03 +8.575364e-03 +7.675902e-03 +1.794608e-02 -1.318166e-03 +1.493645e-03 +7.624442e-03 +1.295087e-03 -3.695628e-03 -8.076239e-03 -7.765827e-03 -7.145902e-03 +6.041240e-03 -5.243406e-03 +6.054004e-03 +1.282202e-03 +6.036516e-03 +8.924059e-03 -6.739225e-03 -1.631449e-03
+4.350000e+00 +1.199670e-01 +7.943362e-02 +1.377494e+00 -1.846025e-01 -5.399863e-03 +8.875684e-03 +6.342521e-03 +1.628598e-02 -1.383339e-03 +3.235290e-03 +8.544304e-03 +1.435435e-03 -3.771922e-03 -4.236517e-03 -6.857339e-03 -7.434032e-03 +9.648489e-03 -6.881892e-03 +2.801508e-03 +2.366314e-04 +7.279680e-03 +6.613085e-03 -6.604298e-03 +2.202431e-05
+4.366667e+00 +1.435201e-01 +9.288331e-02 +1.611514e+00 -2.244837e-01 -2.675474e-03 +6.101721e-03 +3.007671e-03 +1.130123e-02 +7.449993e-04 +3.911747e-03 +9.324878e-03 +2.778957e-03 +7.392037e-04 -3.686719e-03 -6.199130e-03 -9.797536e-03 +1.100903e-02 -6.681842e-03 +5.626936e-03 +5.343574e-03 +5.700191e-03 +6.114218e-04 -8.441769e-03 +2.083898e-04
+4.383333e+00 +1.470033e-01 +9.824914e-02 +1.702223e+00 -2.334431e-01 -2.349967e-04 +8.450628e-03 +5.435732e-04 +1.573545e-02 +1.304253e-03 +5.642760e-03 +6.922852e-03 +3.228996e-03 -1.832125e-03 -5.436002e-03 -5.791528e-03 -1.114799e-02 +1.010791e-02 -5.248051e-03 +2.499213e-03 +7.498437e-03 +3.724988e-03 -8.443738e-04 -5.316440e-03 +1.170266e-03
+4.400000e+00 +1.676066e-01 +1.066937e-01 +1.864728e+00 -2.651079e-01 +2.396207e-03 +4.643998e-03 +1.762840e-03 +1.301299e-02 +1.385568e-04 +9.349260e-03 +5.470951e-03 +4.039350e-03 -2.232586e-03 -3.615041e-03 -3.025376e-04 -1.266111e-02 +8.405572e-03 -4.654116e-03 +4.250349e-04 +2.141391e-04 +4.926169e-03 +3.030724e-03 -3.147888e-03 -8.248417e-04
+4.416667e+00 +1.662300e-01 +1.104698e-01 +1.938189e+00 -2.680656e-01 +4.300937e-03 +6.074351e-03 +2.990993e-03 +1.253113e-02 -2.824318e-03 +9.634869e-03 +1.738910e-03 +5.274096e-03 -1.233678e-03 -2.911011e-03 -2.222306e-04 -1.010407e-02 +3.344969e-03 +4.180418e-05 +1.447392e-03 +1.772437e-03 +3.403328e-03 +2.756291e-03 -3.579426e-03 -3.496525e-03
+4.433333e+00 +1.785902e-01 +1.152812e-01 +2.061444e+00 -3.019704e-01 +2.671432e-03 +6.753326e-03 +2.788575e-03 +9.669597e-03 -3.519919e-03 +9.146339e-03 +6.488011e-03 +7.475116e-03 +1.122755e-03 -5.821654e-03 -3.144086e-03 -6.693348e-03 +4.092826e-03 +4.525837e-04 -1.065408e-03 +5.958661e-05 +7.352823e-03 -7.565443e-04 -5.065992e-03 -3.952199e-04
+4.450000e+00 +1.877586e-01 +1.158602e-01 +2.063002e+00 -2.661893e-01 +4.919623e-03 +4.720793e-03 +6.149627e-04 +6.209210e-03 -4.063943e-03 +6.243423e-03 +8.566248e-03 +9.270269e-03 +1.271034e-03 -3.801492e-03 -3.749060e-03 -5.589736e-03 +6.526438e-03 -1.121283e-03 +4.364960e-03 -3.508274e-03 +4.151336e-03 -4.508890e-04 -4.703933e-03 +1.059311e-03
+4.466667e+00 +1.805373e-01 +1.177756e-01 +2.150414e+00 -2.955683e-01 +5.551095e-03 +5.208444e-03 +1.744780e-03 +4.666267e-03 -2.556075e-03 +6.482925e-03 +4.399213e-03 +8.995569e-03 +2.067263e-03 -2.336815e-03 -4.953231e-03 -5.355587e-03 +5.731528e-03 -8.242250e-04 +6.106927e-03 -5.380609e-03 +4.432593e-03 +3.428399e-04 -6.168214e-03 +3.131217e-03
+4.483333e+00 +1.852851e-01 +1.244167e-01 +2.242997e+00 -2.326912e-01 +4.806249e-03 +5.464896e-03 -4.797020e-04 +8.596443e-03 -1.056074e-04 +2.615521e-03 +3.721078e-03 +7.896174e-03 +4.940074e-03 -1.666637e-03 -2.948337e-03 -7.136893e-03 +3.179796e-03 +4.211910e-03 +2.847421e-03 -5.973228e-03 +2.446185e-03 +1.534894e-03 -1.843179e-03 +9.848770e-04
+4.500000e+00 +1.804885e-01 +1.172719e-01 +2.223079e+00 -3.049664e-01 +3.331568e-03 +4.598615e-03 +3.758453e-03 +8.281135e-03 +2.730413e-03 -1.348396e-03 -4.791729e-04 +8.679408e-03 +5.459774e-03 -8.422971e-04 -3.998799e-03 -6.122360e-03 +4.734618e-03 +5.042543e-04 +2.525980e-03 -1.930662e-03 +3.687613e-03 -2.012726e-04 +7.878661e-05 -2.832822e-03
+4.516667e+00 +1.898196e-01 +1.198663e-01 +2.272928e+00 -2.638985e-01 +1.648461e-03 +3.895653e-03 +4.941644e-03 +7.944287e-03 -3.751961e-04 +3.621578e-03 +1.422420e-03 +1.014289e-02 +2.758222e-03 -1.254725e-03 -1.826677e-03 -6.669589e-03 +1.829337e-03 +5.538952e-03 +2.801106e-03 -1.598748e-03 +1.515983e-03 -7.717397e-04 +4.706908e-03 -8.682123e-03
+4.533333e+00 +1.839695e-01 +1.155860e-01 +2.276374e+00 -2.988480e-01 +2.845004e-03 +3.691744e-03 +4.210994e-03 +6.943452e-03 +1.028304e-03 +1.741424e-03 +2.392640e-03 +8.053545e-03 +1.493690e-03 +9.272375e-04 -4.498065e-03 -7.370294e-03 +4.704286e-03 +2.670915e-03 +3.796020e-03 -4.133734e-03 +3.395299e-03 +3.037685e-03 +2.540879e-03 -6.841670e-03
+4.550000e+00 +1.756995e-01 +1.132554e-01 +2.204172e+00 -2.304960e-01 +4.757132e-03 +3.840413e-03 +4.850232e-03 +3.897394e-03 -1.111537e-03 -4.997461e-04 +3.822487e-03 +1.043082e-02 -4.698325e-04 +5.644518e-04 -2.080636e-03 -8.099084e-03 +7.817159e-03 +2.919838e-03 +5.701699e-03 -3.704541e-03 +9.235592e-05 +3.617808e-03 +6.806736e-04 -8.923688e-03
+4.566667e+00 +1.706304e-01 +1.064781e-01 +2.184117e+00 -2.851167e-01 +3.609870e-03 +5.951498e-03 +3.689460e-03 +4.759361e-04 +9.936058e-04 -2.217177e-04 +3.048521e-03 +1.063793e-02 -1.034862e-03 +1.761670e-03 +1.391576e-03 -5.327949e-03 +6.960544e-03 +4.063439e-03 +9.228450e-03 -6.506107e-03 -2.684985e-03 -2.665613e-03 +2.076859e-04 -7.880289e-03
+4.583333e+00 +1.597646e-01 +1.024966e-01 +2.179703e+00 -3.058349e-01 +5.668629e-03 +4.242088e-03 +5.801757e-03 +1.125778e-03 +1.877808e-03 -8.796169e-04 -2.118826e-04 +9.443457e-03 -7.047106e-04 +1.118203e-03 -2.437087e-03 -2.515156e-04 +6.978768e-03 +5.194150e-03 +5.802545e-03 -6.634156e-03 -4.426569e-04 -2.442272e-03 -2.432322e-03 -6.565139e-03
+4.600000e+00 +1.504868e-01 +9.477551e-02 +2.090016e+00 -3.213463e-01 +7.693573e-03 +1.865053e-03 +5.457072e-03 +7.023975e-03 -2.443358e-04 +5.355105e-03 +4.473321e-04 +7.013124e-03 -2.153491e-03 -4.775433e-03 -2.012205e-03 -1.780882e-03 +6.773759e-03 +3.715878e-03 +6.955386e-03 -9.155161e-03 -1.023125e-03 -4.988446e-03 +2.694648e-03 -4.130041e-03
+4.616667e+00 +1.497796e-01 +9.185642e-02 +2.005226e+00 -2.645852e-01 +6.125902e-03 +2.402814e-03 +6.475373e-03 +5.645686e-03 +8.536765e-04 +1.206933e-03 +1.640228e-03 +3.816336e-03 +7.589753e-04 -3.175156e-03 +1.758899e-03 -3.528109e-03 +4.872095e-03 +6.268413e-03 +4.686154e-03 -6.120489e-03 -4.570836e-03 -2.799961e-03 +8.519211e-04 -5.074118e-03
+4.633333e+00 +1.396265e-01 +8.587479e-02 +1.889571e+00 -2.385556e-01 +4.270196e-03 +4.153661e-03 +8.900238e-03 +5.082540e-03 +1.772725e-04 +2.248650e-04 +3.132109e-04 +6.173099e-03 +1.483121e-03 -6.296801e-03 +2.546771e-03 -3.741557e-03 +2.155473e-03 +5.798483e-03 +1.474822e-03 -9.067146e-03 -1.243709e-03 -3.661859e-03 +1.729578e-03 +1.634732e-05
+4.650000e+00 +1.378954e-01 +8.019826e-02 +1.784525e+00 -2.202140e-01 +5.113953e-03 +5.943246e-03 +8.841311e-03 +5.140600e-03 -1.155914e-03 +1.889633e-04 -2.814001e-04 +5.403575e-03 +2.271971e-03 -8.186665e-03 +4.051826e-03 -4.179782e-03 +1.692062e-03 +6.301265e-04 +3.638304e-03 -8.394750e-03 -1.297652e-03 -2.899536e-03 +1.646896e-03 +1.575427e-03
+4.666667e+00 +1.165937e-01 +7.453923e-02 +1.656658e+00 -1.885929e-01 +5.331529e-03 +3.107264e-03 +7.905293e-03 +5.489072e-03 +1.768426e-03 -2.188397e-03 -3.034755e-03 +6.430381e-03 +1.721124e-03 -6.081287e-03 +5.154104e-03 -5.610973e-03 +5.778599e-03 -2.664709e-03 +1.637176e-03 -8.935712e-03 -3.242969e-03 +2.382890e-03 +1.013440e-03 +1.466362e-03
+4.683333e+00 +1.012753e-01 +6.735962e-02 +1.499726e+00 -1.640967e-01 +5.063353e-03 +3.720161e-03 +1.461788e-03 +3.731256e-03 +3.254402e-03 +1.258182e-03 -8.728769e-04 +6.042073e-03 +1.211219e-03 -6.240725e-03 +3.722518e-04 -3.976056e-03 +7.373015e-03 -2.037124e-03 +1.078935e-03 -8.836050e-03 -1.296138e-03 +2.034485e-03 -8.439580e-04 +4.293241e-03
+4.700000e+00 +9.994411e-02 +6.541036e-02 +1.411241e+00 -1.089508e-01 +7.329247e-03 +2.814598e-03 -1.373790e-03 +4.806489e-03 +3.661141e-03 -7.822920e-04 -1.863920e-03 +3.616299e-03 +1.678611e-03 -3.100140e-03 +2.333499e-03 -6.889118e-03 +6.658150e-03 -3.396497e-04 -1.336878e-03 -6.899601e-03 +1.307299e-03 -3.278201e-04 +4.130200e-04 +2.604867e-03
+4.716667e+00 +8.141737e-02 +5.446153e-02 +1.174818e+00 -9.175990e-02 +8.752824e-03 -3.710000e-03 -1.472214e-03 +6.636487e-03 +4.010399e-03 -2.419079e-05 -3.779202e-03 +4.525189e-03 +2.036180e-03 -4.120292e-03 -7.642655e-04 -4.620179e-03 +5.543416e-03 -1.207669e-03 -8.012692e-04 -4.310823e-03 +4.114345e-04 +1.797360e-03 -8.521983e-04 +3.547022e-03
+4.733333e+00 +6.372002e-02 +4.384931e-02 +9.485042e-01 -7.857496e-02 +6.898875e-03 +2.508955e-03 -4.139570e-03 +2.131376e-04 +2.621384e-03 -8.059498e-04 -1.112156e-03 +3.063548e-03 +1.956643e-03 -9.941076e-04 +7.452091e-04 -3.537294e-03 +3.927664e-03 +7.527971e-04 +4.357289e-03 -5.953733e-03 -3.196827e-03 +2.316404e-03 -7.157855e-04 +9.477900e-04
+4.750000e+00 +4.163932e-02 +3.269415e-02 +8.352909e-01 -1.754087e-01 +5.990715e-03 +1.605456e-03 -6.855584e-03 +5.138406e-03 +5.332662e-03 +2.135205e-05 -1.996602e-03 +1.289105e-03 -4.845052e-04 +3.273818e-04 +7.409899e-04 -5.111630e-03 +2.614279e-03 +1.535907e-03 +7.170987e-03 -8.577961e-03 -1.546643e-03 +1.060072e-03 +1.913682e-03 -1.053185e-03
+4.766667e+00 +3.623282e-02 +2.822250e-02 +6.410142e-01 -7.760871e-02 +5.333976e-03 +2.490860e-03 -8.761981e-03 +5.340714e-03 +4.466707e-03 +1.989358e-03 -6.206629e-03 +3.429816e-03 +5.310002e-04 +2.021591e-04 +1.645121e-03 -4.250075e-03 +3.180473e-03 +2.545412e-03 +1.029708e-02 -1.306171e-02 -3.198654e-03 -2.646530e-03 +4.008824e-03 +2.056397e-03
+4.783333e+00 +2.710756e-02 +1.733395e-02 +3.988154e-01 -5.256599e-02 +6.097343e-03 +7.340883e-04 -7.677380e-03 +3.819201e-03 +4.859107e-03 -8.900620e-04 -8.462416e-03 +5.174312e-03 -1.514389e-03 +2.562981e-03 +2.345938e-03 -5.580938e-03 +4.079045e-03 +2.291622e-03 +7.873306e-03 -1.235957e-02 -4.257943e-03 -2.450843e-03 +3.467650e-03 +4.859294e-03
+4.800000e+00 +1.291601e-02 +9.429003e-03 +1.918175e-01 -3.166161e-04 +3.937841e-03 +3.443461e-03 -4.947361e-03 +3.729478e-03 +2.049935e-03 -4.949473e-03 -9.108687e-03 +3.700800e-03 +1.346144e-03 +3.722188e-03 -9.083242e-04 -6.521325e-03 +1.608966e-03 +3.929519e-03 +8.165961e-03 -8.468622e-03 +1.306402e-03 +1.179916e-03 -8.522534e-04 +1.490338e-03
+4.816667e+00 +1.073921e-03 +4.737938e-04 +2.832442e-02 -9.488926e-03 +4.154496e-03 +3.089108e-03 -4.880904e-03 +1.972706e-03 +1.718691e-03 -7.901086e-04 -8.763472e-03 +1.952116e-03 +1.654545e-03 +1.019469e-03 -1.733146e-03 -1.547347e-03 +6.323557e-04 +5.138536e-03 +7.576070e-03 -7.075233e-03 +1.241285e-03 -3.996921e-04 -7.645041e-04 -1.913198e-03
+4.833333e+00 -1.464452e-02 -9.673082e-03 -1.948180e-01 +2.690787e-02 +1.518788e-04 +3.543581e-03 -3.516046e-03 +2.937717e-03 +2.089276e-03 -2.822441e-03 -7.576073e-03 +6.187829e-04 +2.226397e-03 +1.800616e-03 -3.681113e-03 -6.072729e-04 +1.457259e-03 +4.110964e-03 +6.258796e-03 -6.469102e-03 -4.015114e-04 +1.927520e-05 +3.339216e-03 -1.551157e-03
+4.850000e+00 -3.243350e-02 -1.921896e-02 -3.740373e-01 +3.226397e-02 -4.888612e-04 +4.079005e-03 -1.158431e-03 +5.110909e-03 -1.244590e-03 -4.651782e-03 -5.344454e-03 +1.300035e-03 +1.937010e-03 -1.375483e-03 -3.035651e-03 +9.024024e-04 +1.640264e-03 +2.527461e-03 +5.554459e-03 -7.796639e-03 +2.924650e-05 -2.585297e-03 +4.958512e-03 +2.541591e-04
+4.866667e+00 -4.388094e-02 -2.328448e-02 -5.164415e-01 +1.169437e-01 -1.948327e-03 +6.271816e-03 +1.230192e-03 +1.718410e-03 -2.783854e-03 -1.707157e-03 -5.091890e-03 -2.439703e-04 -1.213380e-04 -6.249860e-04 -1.505040e-03 -1.545108e-03 +4.598839e-04 +3.664815e-03 +5.063346e-03 -7.112474e-03 -9.355835e-04 -9.853479e-04 +5.746076e-03 -1.214176e-05
+4.883333e+00 -6.589675e-02 -3.927386e-02 -7.920225e-01 +1.125591e-01 -1.533052e-03 +6.174849e-03 +2.479287e-03 +2.559402e-03 -3.864200e-03 -6.834359e-04 -4.813578e-03 -4.010419e-04 +2.535749e-04 -6.141175e-03 -3.448618e-04 +1.725040e-03 +6.798157e-04 +1.315983e-03 +3.025991e-03 -5.947649e-03 +4.253509e-04 -2.046194e-03 +1.053064e-03 +2.010010e-03
+4.900000e+00 -7.275097e-02 -4.798448e-02 -9.530202e-01 +1.300632e-01 -1.781585e-03 +3.724179e-03 +5.180524e-04 +1.076970e-03 -2.221247e-03 -1.490163e-03 -7.012686e-03 -2.863508e-04 +1.975641e-03 -3.543179e-03 -6.972410e-04 +1.618009e-03 +3.762933e-03 +3.454054e-04 +9.986675e-04 -7.341870e-03 +5.891882e-04 +7.521098e-04 -1.050981e-03 +2.872008e-03
+4.916667e+00 -8.779776e-02 -5.834228e-02 -1.158545e+00 +1.714825e-01 -2.878324e-03 -6.070722e-05 +6.525491e-04 +3.181400e-03 -6.065495e-04 -6.741543e-04 -7.889194e-03 +9.959796e-04 -8.209582e-04 -3.404271e-03 -1.832440e-03 -2.228885e-03 +1.677346e-03 -7.869510e-04 +1.563847e-03 -3.982386e-03 +3.506892e-03 -1.359380e-03 +1.107668e-03 +4.595640e-03
+4.933333e+00 -1.074627e-01 -6.594702e-02 -1.298703e+00 +1.905674e-01 -3.035863e-03 +1.074795e-03 +2.376533e-03 +3.462384e-04 -3.065082e-03 -1.539321e-03 -7.067117e-03 -1.372308e-03 +2.705194e-04 -1.667217e-03 -1.073056e-04 +2.004082e-04 +7.918638e-04 -3.958007e-03 +8.735292e-04 -2.267751e-03 +3.484153e-03 +1.802723e-03 -1.658076e-03 +3.042341e-03
+4.950000e+00 -1.291235e-01 -7.846806e-02 -1.482640e+00 +1.542865e-01 -3.337967e-03 -3.143279e-03 +3.010088e-03 +5.776305e-04 -1.960117e-03 -9.934759e-04 -5.221538e-03 -4.137380e-03 -1.214935e-03 -2.892910e-05 -1.329452e-03 +3.501069e-04 -1.609273e-03 -1.928760e-03 +9.365528e-04 -2.156052e-03 +5.164054e-03 -1.003971e-03 -1.411972e-03 +4.769965e-03
+4.966667e+00 -1.275162e-01 -7.964722e-02 -1.522191e+00 +1.819314e-01 -3.409710e-03 -4.789931e-03 +1.845912e-03 -2.158099e-03 +3.769117e-04 -4.100127e-03 -3.544556e-03 -2.666588e-03 -1.172100e-03 +1.199625e-03 -6.598275e-04 +1.598273e-03 -1.980947e-03 -4.737827e-03 -3.935748e-04 +3.735455e-04 +6.272247e-03 -4.432082e-04 -6.655851e-03 +7.949690e-03
+4.983333e+00 -1.513015e-01 -9.164202e-02 -1.744551e+00 +1.987411e-01 -2.281646e-03 -2.806125e-03 +4.665805e-04 -2.409179e-03 -2.093966e-03 -5.202984e-03 -4.799055e-03 -2.842060e-03 +6.113213e-04 +6.623667e-04 +9.768413e-04 -1.579311e-03 -1.057593e-03 -2.242779e-03 -2.243614e-03 +1.428712e-03 +4.169534e-03 -2.563202e-03 -5.341448e-03 +8.785410e-03
+5.000000e+00 -1.585437e-01 -9.728447e-02 -1.887391e+00 +2.479288e-01 -4.485889e-03 -9.055236e-04 -8.187675e-04 -1.351613e-03 -2.772013e-03 -4.679575e-03 -3.039273e-03 -2.972877e-03 -1.818395e-03 +1.969268e-03 +1.877511e-03 -2.974541e-03 +1.573267e-03 +6.261082e-04 +1.489153e-03 -1.183606e-03 +9.654710e-04 -2.515188e-03 -3.847331e-03 +5.342855e-03
+5.016667e+00 -1.656462e-01 -1.044055e-01 -1.982131e+00 +1.923098e-01 -4.245342e-03 -1.457436e-03 -2.730317e-03 -1.744431e-03 +8.572752e-04 -2.370010e-03 -3.079958e-03 -3.382220e-03 -4.247713e-03 +8.044061e-04 +2.219030e-03 -2.822255e-03 +8.719251e-04 -4.295365e-04 +9.116121e-04 -1.278648e-03 -1.604447e-03 -2.044010e-03 -2.828298e-03 +7.827538e-03
+5.033333e+00 -1.530882e-01 -1.007772e-01 -2.047353e+00 +3.331600e-01 -1.521629e-03 -4.859342e-03 -2.804847e-03 -1.916888e-03 +1.928196e-03 -1.087304e-03 -4.014500e-03 -2.087842e-03 -5.030759e-03 -1.719164e-03 +3.306456e-03 -3.571904e-03 +2.236884e-03 -2.357470e-03 -1.906779e-03 +3.328940e-04 -1.965643e-03 -1.739893e-04 -9.353758e-04 +6.739793e-03
+5.050000e+00 -1.583527e-01 -1.047643e-01 -2.110091e+00 +2.921694e-01 -1.047984e-03 -4.529528e-03 -2.534916e-03 -2.979866e-03 +1.793310e-03 +1.470895e-04 -4.614653e-03 -1.675250e-03 -5.306109e-03 -2.783507e-03 +2.987527e-03 -2.389701e-03 +2.874329e-03 -2.552229e-03 +1.302030e-03 -1.584154e-03 -4.054158e-03 +9.163048e-05 -1.485476e-03 +6.969167e-03
+5.066667e+00 -1.696871e-01 -1.064164e-01 -2.171693e+00 +2.935706e-01 -1.089289e-03 -4.881167e-03 -3.816530e-03 -1.909226e-03 -1.633524e-03 +6.742206e-04 -3.885684e-03 -2.815698e-03 -3.107232e-03 -9.732658e-04 +2.256077e-03 -2.960305e-03 +4.669233e-03 -2.889362e-03 +4.168441e-03 -1.210610e-03 -4.317395e-03 +8.832302e-05 -9.409130e-04 +4.115682e-03
+5.083333e+00 -1.696787e-01 -1.083586e-01 -2.255718e+00 +3.057997e-01 -1.724451e-03 -7.057745e-03 -3.245851e-03 -5.627107e-03 -3.337571e-06 +1.371418e-03 -5.500265e-03 -2.080382e-03 +2.238311e-04 -1.541648e-03 +3.163952e-03 -5.194347e-03 +1.119395e-03 -5.928666e-04 +4.239305e-03 -6.344231e-04 -9.206584e-04 -1.350962e-04 -1.622255e-03 +2.976109e-03
+5.100000e+00 -1.731335e-01 -1.103331e-01 -2.250647e+00 +2.186288e-01 -2.866299e-03 -3.770167e-03 -4.779650e-03 -4.610227e-03 -3.071651e-04 +2.726321e-03 -3.737982e-03 -3.544929e-03 +4.958004e-04 -2.721767e-03 -1.497965e-04 -6.974334e-03 -1.890716e-03 -8.742526e-04 +5.273317e-03 +4.227816e-04 +1.407817e-03 +1.596707e-03 -2.012686e-03 +5.612458e-03
+5.116667e+00 -1.593158e-01 -1.054435e-01 -2.257460e+00 +2.823808e-01 -3.089793e-03 -4.851875e-03 -2.156303e-03 -6.564622e-03 -1.907704e-03 +3.872090e-03 -3.131017e-03 -3.204850e-03 -5.972252e-05 -2.200667e-03 -1.896770e-03 -4.711631e-03 -1.100592e-03 -2.377136e-03 +6.822192e-03 +7.223614e-04 -2.319723e-04 +2.626815e-03 +5.739781e-04 +3.987471e-03
+5.133333e+00 -1.663027e-01 -1.061545e-01 -2.314380e+00 +2.768906e-01 -2.572854e-03 -1.842719e-03 -9.558606e-04 -5.486991e-03 -3.817989e-03 +2.902803e-03 -3.627141e-03 -4.820862e-03 -6.577645e-04 -1.523763e-03 -1.119437e-03 -8.224809e-03 +1.988525e-03 -2.408207e-03 +6.902403e-03 -2.071909e-03 +1.945048e-03 +1.278032e-03 -1.331121e-03 +6.732299e-03
+5.150000e+00 -1.627295e-01 -1.065302e-01 -2.337930e+00 +2.451805e-01 -7.471626e-04 -6.032486e-03 -5.851529e-04 -4.426238e-03 -5.001386e-03 +2.097903e-03 -2.708018e-03 -3.954397e-03 +1.947577e-03 -3.681436e-03 -2.873881e-03 -6.383060e-03 +2.581748e-03 -1.959309e-03 +8.114141e-03 -7.568504e-04 +8.443927e-04 +2.672570e-03 -2.167007e-03 +4.143690e-03
+5.166667e+00 -1.411981e-01 -9.609863e-02 -2.208860e+00 +2.898443e-01 -5.105560e-05 -4.835984e-03 -1.162680e-03 -2.776188e-03 -4.888916e-03 +1.863231e-03 -4.030615e-03 -2.830133e-03 +8.077711e-04 -3.196058e-03 -8.748249e-04 -7.235398e-03 +3.022155e-04 -3.053304e-04 +8.850141e-03 +8.635341e-05 +1.483436e-03 +1.848634e-03 -3.097642e-03 +2.909182e-03
+5.183333e+00 -1.399159e-01 -9.644361e-02 -2.190536e+00 +2.243109e-01 +6.529535e-04 -2.377433e-03 -8.481014e-04 -5.420638e-03 -3.254035e-03 +1.215428e-03 -3.514726e-03 -3.778780e-03 +9.113398e-04 -4.304645e-03 -2.006794e-03 -5.940404e-03 +7.193657e-04 -2.717492e-04 +8.396944e-03 -1.205041e-03 +2.664778e-04 +1.102701e-03 -1.743957e-03 +4.452937e-03
+5.200000e+00 -1.258089e-01 -8.722467e-02 -2.124300e+00 +3.014884e-01 +1.444151e-03 -2.762463e-03 -3.859305e-04 -4.206060e-03 -3.105806e-03 +5.969340e-04 -3.430532e-03 -4.698202e-03 +5.735962e-04 -3.739794e-03 -3.264117e-03 -3.298894e-03 +2.683301e-03 -4.685126e-04 +9.795291e-03 -1.181020e-03 -2.020390e-03 +7.638403e-04 +4.588090e-04 +2.285374e-03
+5.216667e+00 -1.262817e-01 -8.303456e-02 -2.079253e+00 +3.045343e-01 +3.196929e-03 -4.106219e-03 +1.027835e-04 -5.236102e-03 -2.076143e-03 -1.989575e-03 -1.762563e-03 -7.271202e-03 +8.656087e-04 -1.818361e-03 -3.630166e-03 -3.354188e-03 +2.927363e-03 -1.059564e-03 +1.089905e-02 +1.514439e-03 -2.400047e-03 -1.176649e-04 +2.042207e-04 +1.052431e-03
+5.233333e+00 -1.316062e-01 -8.169886e-02 -1.977601e+00 +2.145888e-01 +1.915835e-03 -3.125388e-03 -2.269554e-05 -4.083735e-03 -1.622447e-03 -4.225743e-03 -6.199632e-05 -5.981346e-03 +1.375512e-03 -2.609075e-03 -5.225278e-03 +1.662856e-04 +1.943654e-03 -1.197344e-04 +6.659889e-03 +1.139536e-03 -7.161613e-04 +3.002008e-04 +7.840914e-04 +6.612766e-05
+5.250000e+00 -1.183208e-01 -7.455438e-02 -1.760677e+00 +1.483270e-01 +1.423730e-04 -2.987089e-03 -1.019993e-03 +2.148819e-04 -2.572073e-03 -5.265234e-03 -1.610725e-03 -3.833012e-03 +3.319593e-03 -1.699654e-03 -3.118554e-03 +6.516587e-04 +9.110352e-04 -1.052111e-03 +1.680853e-03 +1.870361e-03 +2.379653e-03 +2.661559e-04 -4.465122e-04 -4.903468e-04
+5.266667e+00 -9.834122e-02 -6.768626e-02 -1.703580e+00 +2.038887e-01 -5.465897e-04 -1.509779e-03 +5.584303e-04 +1.835668e-03 -3.025919e-03 -3.044271e-03 -2.101271e-03 -4.323801e-03 +7.874112e-05 -1.331628e-03 -2.692747e-03 -1.010255e-03 +2.166525e-03 -2.339584e-03 +4.296281e-03 +1.604912e-03 +1.056900e-03 -5.900891e-04 +3.965673e-04 +7.490381e-04
+5.283333e+00 -9.122864e-02 -6.213939e-02 -1.528197e+00 +1.485770e-01 -5.043760e-04 -2.313219e-03 +1.640897e-03 +2.398996e-03 -4.228796e-03 -1.072575e-03 -2.182951e-03 -2.550071e-03 -1.355971e-03 -1.591985e-03 -2.127315e-03 -1.235136e-03 +2.208686e-03 -1.588365e-03 +1.758399e-03 -1.034452e-03 +7.761779e-04 +1.254364e-03 +8.538688e-04 +1.643127e-03
+5.300000e+00 -8.082635e-02 -5.691364e-02 -1.398431e+00 +1.265468e-01 +4.255128e-04 -3.359156e-03 +6.175019e-04 +3.658390e-03 -3.979924e-03 -9.452286e-04 -2.755853e-03 -1.021429e-03 -3.348378e-04 -2.985204e-03 -2.665420e-03 +1.974726e-03 -7.827561e-04 -2.001372e-03 +1.473292e-03 +1.043813e-03 +1.058692e-03 +7.826266e-04 +1.597421e-04 +1.561080e-03
+5.316667e+00 -8.304537e-02 -5.177575e-02 -1.208293e+00 +5.749032e-02 +3.130365e-04 -4.435580e-05 +1.305805e-03 +2.106098e-03 -2.615651e-03 -7.206220e-04 -2.548556e-03 -1.003062e-03 -2.674397e-03 -2.896698e-03 -2.540618e-03 +4.526436e-03 -6.385448e-04 -1.037040e-03 +4.574054e-04 +1.180159e-04 +1.854862e-03 -1.347628e-03 -1.402799e-03 +1.742870e-03
+5.333333e+00 -6.686385e-02 -4.077874e-02 -1.049306e+00 +1.309430e-01 +1.917644e-04 +7.334120e-04 -1.163550e-03 +4.590160e-03 -1.775238e-03 +3.466819e-04 -1.586355e-03 -3.635100e-04 -2.713854e-03 -4.684487e-03 -1.556887e-03 +2.496215e-03 +4.975190e-04 -8.841083e-04 +1.994066e-03 -1.693783e-03 +1.283768e-03 -1.962976e-04 -7.047145e-04 +1.155077e-03
+5.350000e+00 -5.621714e-02 -3.386856e-02 -8.444945e-01 +8.587656e-02 +1.272693e-03 +3.219371e-04 -9.012264e-05 +4.240684e-03 -1.979695e-03 +8.576726e-04 -2.792040e-03 +9.647041e-04 -3.599366e-03 -4.489752e-03 -3.096233e-03 +9.086411e-04 +9.773941e-05 -3.094481e-04 +3.373766e-03 -1.127989e-03 +1.258011e-03 +3.489879e-04 -1.469278e-03 +2.351260e-03
+5.366667e+00 -3.521751e-02 -2.512586e-02 -5.887781e-01 +3.164943e-02 +1.683840e-03 +2.118234e-03 +3.185271e-04 +3.386466e-03 -1.975301e-03 +2.340816e-04 -2.389185e-03 +1.502619e-03 -2.917857e-03 -5.346879e-03 -4.086801e-03 +3.133510e-03 -5.339255e-04 -1.466617e-03 +3.271245e-03 -1.898606e-03 +1.043712e-03 +3.450801e-04 +8.512562e-04 +1.976996e-03
+5.383333e+00 -2.949217e-02 -1.890556e-02 -4.443680e-01 +2.566327e-02 +1.280408e-03 +2.141549e-04 -5.501921e-05 +4.080619e-03 -2.217665e-04 +1.494464e-03 -9.435021e-04 +1.850084e-04 -4.078208e-03 -4.262538e-03 -3.826042e-03 +4.539208e-03 -5.693285e-04 -7.307454e-04 +8.149233e-04 -3.906656e-04 +9.805332e-04 +1.721104e-04 -1.421738e-03 +2.355202e-03
+5.400000e+00 -1.695955e-02 -1.164773e-02 -2.883097e-01 +2.926668e-02 +1.926626e-03 -1.508770e-03 +1.421926e-03 +2.992622e-03 -1.929322e-03 +1.517816e-03 -9.335647e-04 +7.721289e-06 -1.603843e-03 -3.884451e-03 -3.047714e-03 +4.865741e-03 -4.113254e-04 +9.123371e-04 -1.070096e-03 -1.506253e-03 +1.839825e-04 +2.696921e-03 -2.440289e-03 +1.186534e-03
+5.416667e+00 -5.866728e-03 -4.863738e-03 -8.646864e-02 -2.825643e-02 +2.317259e-03 -1.270174e-03 +3.619161e-03 +2.974151e-03 -2.138377e-03 -3.770962e-04 -4.938601e-04 -1.588059e-03 -7.489626e-04 -3.077063e-03 -3.570701e-03 +3.973468e-03 -1.569306e-03 +1.643867e-04 -2.548805e-03 -2.197904e-03 +1.120457e-03 +1.579966e-03 -1.109241e-04 +3.943794e-03
+5.433333e+00 +7.371074e-03 +7.614061e-03 +1.438466e-01 +7.669443e-03 +3.493873e-04 +6.166011e-04 +1.592208e-03 +4.001274e-03 -2.530263e-03 +1.751645e-03 -3.442605e-04 -1.120478e-03 -5.121768e-04 -1.587723e-03 -2.264597e-03 +5.615594e-03 -1.497885e-03 -2.342223e-03 -2.664706e-03 -8.889997e-04 +2.267215e-03 +1.350360e-03 -2.858716e-04 +1.698920e-03
+5.450000e+00 +2.417653e-02 +1.565823e-02 +3.308781e-01 -1.655606e-02 -1.135982e-03 +1.867594e-03 +3.344197e-03 +3.190484e-03 -3.524536e-03 +2.264698e-03 +3.729679e-04 +2.994462e-04 -1.010379e-03 -1.695732e-03 -3.757505e-03 +2.817983e-03 -1.529538e-04 -1.797792e-03 -6.397174e-04 -1.874333e-03 +1.239509e-03 +2.806937e-03 +7.694096e-04 +1.938875e-03
+5.466667e+00 +4.951354e-02 +2.632962e-02 +5.703474e-01 -4.698151e-02 -2.211317e-04 +2.388050e-03 +3.195923e-03 +4.544664e-03 -4.086833e-03 +5.451112e-04 +1.180872e-03 -1.232770e-04 -4.531082e-04 -1.085585e-03 -3.372897e-03 +2.050809e-03 +4.971238e-05 -9.871718e-04 -7.473373e-04 -2.098646e-03 +3.759555e-05 +3.542831e-03 +7.212485e-04 +1.724082e-03
+5.483333e+00 +5.548189e-02 +2.987846e-02 +7.176437e-01 -1.452524e-01 -1.329608e-03 +9.984934e-04 +3.810221e-03 +3.650297e-03 -2.129797e-03 -3.517695e-04 +1.618437e-03 +1.612999e-03 +1.092971e-04 -1.515633e-03 -3.673150e-03 +2.055197e-03 -5.665305e-04 -4.267066e-04 -2.513432e-05 -2.376384e-04 +1.418948e-03 +2.125344e-03 +6.321153e-04 -1.039359e-03
+5.500000e+00 +7.719469e-02 +4.342315e-02 +9.119851e-01 -5.977341e-02 -1.114433e-03 +1.432595e-03 +3.968720e-03 +2.064828e-03 -7.906480e-04 +1.213385e-03 +1.796760e-03 +1.189865e-04 +1.676753e-03 -2.542714e-03 -1.451891e-03 +2.562305e-03 -1.886944e-03 -7.848157e-04 -1.059609e-03 +4.275964e-04 +7.626133e-04 +1.527898e-03 -8.536186e-04 +8.167516e-04
+5.516667e+00 +8.739373e-02 +4.823142e-02 +1.102987e+00 -1.942241e-01 +6.956581e-04 +3.573781e-04 +2.195901e-03 +2.312606e-03 -6.700958e-04 +4.955950e-04 +2.013348e-03 +5.547435e-04 +3.673519e-03 -2.946966e-03 -1.362705e-03 +3.354329e-03 -3.575977e-03 -1.428990e-03 +8.779474e-04 -1.516654e-03 +6.337941e-04 +2.300511e-03 -2.369508e-04 +7.730916e-04
+5.533333e+00 +1.140192e-01 +6.431425e-02 +1.300858e+00 -5.162401e-02 +4.581106e-04 +7.254691e-04 +1.918318e-03 +3.498402e-03 +5.561029e-05 -5.282496e-04 +2.492198e-03 -3.908019e-04 +4.666173e-03 -2.386217e-03 -1.669617e-03 +4.750234e-03 -3.579527e-03 +1.301308e-03 +2.197904e-03 -3.298837e-03 -8.309071e-04 +2.469125e-03 -4.506236e-04 +3.189305e-04
+5.550000e+00 +1.240039e-01 +6.779766e-02 +1.479053e+00 -2.056160e-01 -6.280588e-04 +4.251298e-03 +2.592472e-03 +4.202834e-03 -1.782385e-03 +5.514793e-05 +2.266812e-03 +5.570460e-04 +2.514386e-03 -9.785121e-04 -3.537635e-03 +4.685968e-03 -3.410357e-03 +1.603649e-03 +1.907263e-03 -1.268657e-03 -1.414114e-03 +2.652770e-03 -5.969980e-04 -9.403201e-05
+5.566667e+00 +1.273852e-01 +7.313245e-02 +1.587961e+00 -2.156217e-01 +1.113289e-03 +3.372976e-03 +2.874496e-03 +2.906258e-03 -7.539960e-04 -9.847994e-04 +1.546889e-03 +4.602756e-04 +2.565211e-03 -3.205685e-04 -5.431063e-03 +3.709765e-03 -1.855017e-03 +4.424727e-04 +3.959205e-03 -1.185884e-03 -1.691549e-03 +3.358226e-03 -1.395491e-03 +1.307892e-03
+5.583333e+00 +1.419421e-01 +7.874605e-02 +1.738429e+00 -2.679476e-01 +2.796122e-03 +2.737502e-03 +3.590286e-04 +4.290473e-03 +4.347861e-04 -6.158003e-04 +6.548279e-04 +1.201220e-03 +2.761227e-03 -8.505447e-04 -6.898456e-03 +3.253822e-03 -1.013513e-03 +4.124888e-04 +4.653795e-03 +1.845845e-04 -6.066198e-04 +3.739198e-03 -2.442419e-03 -1.469223e-04
+5.600000e+00 +1.474901e-01 +8.315831e-02 +1.822678e+00 -2.569682e-01 +5.778063e-04 -1.379767e-03 +1.414737e-03 +3.025272e-03 +8.884511e-04 +4.200218e-04 +1.898436e-03 +2.946595e-03 +4.472360e-03 -8.251124e-04 -6.262520e-03 +1.928803e-03 -6.735180e-04 +1.436094e-03 +5.807912e-03 -7.135118e-04 -1.261880e-03 +4.306262e-03 -3.282899e-03 -2.451314e-04
+5.616667e+00 +1.620166e-01 +9.115995e-02 +1.978206e+00 -2.372945e-01 +1.126420e-03 +2.168990e-06 -5.800835e-05 +2.008943e-03 +4.391881e-04 +1.602583e-03 +2.566340e-03 +1.918024e-03 +4.345300e-03 +5.261225e-04 -4.604326e-03 +1.548861e-03 -5.239792e-04 +3.848147e-05 +3.177361e-03 +1.627648e-03 -2.920689e-04 +2.232452e-03 -3.702004e-03 +5.736996e-04
+5.633333e+00 +1.683473e-01 +9.147893e-02 +2.058640e+00 -3.091349e-01 +1.178981e-03 +5.510688e-04 +1.687593e-03 +2.248991e-03 -3.249229e-04 +4.183047e-03 +1.322611e-03 +1.233087e-03 +4.042864e-03 -7.574136e-04 -2.229241e-03 +8.644063e-04 -3.629034e-04 -2.784801e-04 +5.725618e-04 +2.121897e-03 -7.769805e-04 +2.805754e-03 -3.774346e-03 -4.295193e-04
+5.650000e+00 +1.663131e-01 +9.330902e-02 +2.092860e+00 -2.782392e-01 +6.148216e-04 +2.024125e-03 -1.309390e-03 +1.883344e-03 +5.077743e-04 +4.382975e-03 +2.470003e-03 +1.487190e-03 +5.115672e-03 -1.372996e-03 -2.513962e-03 +2.172850e-03 -1.700615e-03 -1.134347e-03 +1.064801e-03 +8.975423e-04 -3.909058e-04 +3.036793e-03 -1.953017e-03 -1.780231e-04
+5.666667e+00 +1.751355e-01 +9.845803e-02 +2.201549e+00 -2.441301e-01 +5.769314e-04 +3.039743e-03 -1.612065e-03 +1.466807e-03 -1.332521e-03 +3.472706e-03 +2.733219e-03 +2.588670e-03 +5.816235e-03 -5.374986e-04 -2.328085e-03 +1.895985e-03 -8.559473e-04 -1.004084e-03 +4.828203e-04 +2.657669e-03 -2.190021e-03 +3.127690e-03 -4.059472e-03 +1.382400e-03
+5.683333e+00 +1.819450e-01 +1.003640e-01 +2.279294e+00 -2.465481e-01 +1.926905e-03 +1.476660e-03 -7.779694e-04 +8.991475e-06 +5.027330e-05 +2.633101e-03 +2.643780e-03 +2.671684e-03 +5.871630e-03 -1.232096e-03 -1.554452e-03 +1.173287e-03 +9.070574e-04 -1.509967e-03 +1.132638e-03 +1.300035e-03 -1.808289e-03 +3.197572e-03 -4.583374e-03 +6.963469e-04
+5.700000e+00 +1.698233e-01 +9.486331e-02 +2.262994e+00 -3.189092e-01 +2.218678e-03 +9.755022e-04 -1.304587e-03 -2.508163e-03 +5.062804e-04 +1.717070e-03 +2.928152e-03 +3.901708e-03 +5.889069e-03 -4.857156e-04 -7.923397e-04 +2.510177e-03 -7.564789e-04 -7.284947e-04 +5.881863e-04 +2.188420e-03 -1.547307e-03 +1.801899e-03 -5.549739e-03 +4.235971e-04
+5.716667e+00 +1.807651e-01 +1.005597e-01 +2.336247e+00 -2.168142e-01 +1.367351e-03 +1.433822e-03 -1.316616e-03 -2.885718e-03 +1.483913e-03 +2.152438e-03 +3.421283e-03 +3.288291e-03 +5.965326e-03 -7.492834e-04 +7.764475e-04 +7.642439e-04 -4.906709e-04 -6.015880e-04 +3.116362e-04 +2.205555e-03 -3.409165e-04 +1.326368e-03 -5.913833e-03 +2.463604e-05
+5.733333e+00 +1.784255e-01 +9.635753e-02 +2.298597e+00 -2.312329e-01 +1.097561e-03 +2.703076e-03 -6.199353e-04 -1.469973e-03 -3.926778e-04 +9.099490e-04 +2.381275e-03 +3.554781e-03 +6.163296e-03 -1.389049e-04 +9.307767e-04 +6.747213e-04 -9.294891e-04 -3.817229e-04 -1.906657e-03 +1.569992e-03 -1.376911e-04 -9.584150e-05 -4.033592e-03 +1.923728e-03
+5.750000e+00 +1.603839e-01 +8.880623e-02 +2.207751e+00 -2.707989e-01 +1.368129e-03 +2.926276e-03 -3.248353e-04 +2.418939e-04 -6.176005e-04 +1.601492e-03 +1.731929e-03 +2.466742e-03 +5.489090e-03 -9.008793e-04 +1.997825e-03 -3.697348e-04 -5.878652e-04 -2.322621e-04 -2.971013e-03 +1.877755e-03 +8.313392e-04 -1.055937e-03 -3.094358e-03 +3.494095e-04
+5.766667e+00 +1.580000e-01 +8.932823e-02 +2.224420e+00 -2.296725e-01 +1.099588e-03 +3.798193e-03 -1.473274e-04 +1.173196e-04 -6.260917e-04 +1.093559e-03 +1.309530e-03 +3.479868e-03 +3.257567e-03 +3.741181e-04 +1.758187e-03 -1.638012e-05 +7.809147e-04 +1.495142e-04 -3.524474e-03 +1.642684e-03 +4.665419e-04 -3.199924e-04 -4.021307e-03 -7.389931e-07
+5.783333e+00 +1.509645e-01 +8.825094e-02 +2.238655e+00 -2.216452e-01 +1.042999e-03 +3.613903e-03 +4.406809e-04 +3.778009e-04 -8.305620e-04 +1.669531e-03 +1.088055e-03 +2.136545e-03 +4.129704e-03 +1.410889e-05 +2.393142e-03 +4.116055e-04 -1.238841e-03 -3.009485e-04 -5.442684e-03 +1.589102e-03 -1.094886e-03 +1.330056e-03 -2.703989e-03 +1.870394e-03
+5.800000e+00 +1.410752e-01 +7.953765e-02 +2.089194e+00 -2.426265e-01 +9.239555e-04 +4.157105e-03 +1.701732e-04 +1.996814e-03 -3.652950e-04 +1.689239e-03 +1.021848e-03 +1.876013e-03 +2.777302e-03 -9.815168e-04 +1.838570e-03 -2.099887e-04 +2.364385e-04 -7.519836e-04 -5.412982e-03 +2.455522e-03 -4.032920e-04 +1.624885e-03 -6.255977e-03 +3.127694e-03
+5.816667e+00 +1.350359e-01 +7.885194e-02 +2.118257e+00 -2.413051e-01 +1.340085e-03 +3.946641e-03 -8.047486e-04 +2.916548e-03 +2.389081e-04 +2.597811e-03 +1.584132e-04 +2.538924e-03 +2.291442e-03 -1.885899e-03 +4.908041e-05 -9.336070e-04 +8.959294e-04 -3.913992e-04 -3.254853e-03 +3.370203e-03 -6.875714e-04 +9.017220e-04 -3.908930e-03 +1.106712e-03
+5.833333e+00 +1.279045e-01 +7.725675e-02 +2.045672e+00 -1.826396e-01 +1.859441e-03 +2.057103e-03 -1.014541e-04 +4.994748e-03 +3.770046e-04 +2.664061e-04 -2.030305e-04 +2.296551e-03 +2.076545e-03 -1.163010e-03 -4.046843e-04 -1.686380e-03 +1.810814e-03 -4.536470e-04 -3.496657e-03 +2.661458e-03 +4.979384e-04 +6.899741e-04 -3.156280e-03 +1.074277e-03
+5.850000e+00 +1.200768e-01 +7.168011e-02 +1.844011e+00 -1.113094e-01 +2.290948e-03 +2.007587e-03 -4.240437e-04 +5.197479e-03 -1.389008e-03 -3.636069e-04 -9.580858e-04 +2.271923e-03 +3.333140e-03 -7.387551e-04 +6.886464e-04 -2.589785e-03 +5.092917e-04 -4.457847e-04 -3.890232e-04 +5.246728e-04 -1.027629e-04 +2.115090e-03 -2.226631e-03 +5.058720e-04
+5.866667e+00 +1.160335e-01 +6.499027e-02 +1.743128e+00 -1.443614e-01 +2.321104e-03 +9.169117e-05 -7.384155e-04 +5.915795e-03 -4.268626e-04 -1.067807e-03 +3.019588e-04 +1.631101e-03 +4.106049e-03 -1.827251e-03 +1.625210e-03 -8.893288e-04 +1.988206e-04 -1.812575e-03 -3.175981e-04 -1.105270e-03 +5.567133e-04 +2.502946e-03 -1.599176e-03 -5.565727e-04
+5.883333e+00 +1.048410e-01 +5.940107e-02 +1.589180e+00 -1.184911e-01 +1.435423e-03 +4.312156e-04 +4.194686e-04 +4.893244e-03 -1.672945e-05 -6.279833e-04 -6.381314e-04 +3.148560e-04 +5.036039e-03 -1.800179e-03 +2.185189e-03 -2.237527e-04 +2.974892e-04 -1.066377e-03 -1.501735e-03 -1.889704e-03 +1.106550e-03 +1.691989e-03 -2.141774e-03 -1.081388e-04
+5.900000e+00 +9.020420e-02 +5.090405e-02 +1.403603e+00 -1.328573e-01 +1.400148e-03 +5.637330e-04 -9.826329e-05 +2.826652e-03 +5.715626e-04 -6.662575e-04 -6.246895e-04 +8.010997e-04 +5.282200e-03 -2.145606e-03 +1.228586e-03 +3.870691e-04 +1.204424e-03 -8.475943e-04 -8.147732e-04 -1.639937e-03 +8.306759e-04 +5.839261e-05 -3.751795e-04 -1.241457e-03
+5.916667e+00 +8.181890e-02 +4.591402e-02 +1.254530e+00 -1.053021e-01 +5.719043e-04 +3.640609e-04 +4.181153e-04 +1.260768e-03 +1.266349e-03 +6.388510e-04 -2.319990e-04 +8.705183e-04 +3.761803e-03 -2.068274e-03 +2.625060e-03 +7.788539e-04 +1.038418e-04 -2.051613e-03 -9.586107e-04 +3.070625e-04 +1.156836e-03 -2.667586e-03 +3.998036e-04 -1.058728e-03
+5.933333e+00 +7.299689e-02 +3.658041e-02 +1.082538e+00 -1.560554e-01 +9.169789e-04 +6.380853e-04 +1.239663e-03 -8.168895e-04 -2.856745e-04 +3.248332e-03 +1.480208e-04 +6.304199e-04 +2.701978e-03 -2.741610e-03 +2.444545e-03 -1.680705e-03 -1.717932e-04 -4.488266e-04 -6.349350e-04 +8.105645e-04 -3.068705e-04 -1.525266e-03 +8.264272e-04 -1.164141e-03
+5.950000e+00 +6.070790e-02 +3.343439e-02 +8.938479e-01 -5.763599e-02 +1.638266e-03 +3.053283e-03 +5.104513e-05 +1.253445e-03 -1.286738e-03 +3.529494e-03 -1.461766e-03 -1.975478e-04 +2.130196e-03 -2.910822e-03 +2.690545e-03 -5.077463e-04 -4.770767e-04 -1.108728e-04 -1.261015e-04 -4.340112e-04 -8.805741e-04 -7.042845e-04 +1.373145e-03 -1.689362e-03
+5.966667e+00 +3.905487e-02 +2.197366e-02 +6.090660e-01 -6.131818e-02 +9.974374e-04 +3.167933e-03 -1.088857e-03 +1.345584e-03 -2.142019e-03 +3.663427e-03 -1.846719e-03 +3.532685e-04 +1.840143e-03 -1.669932e-03 +1.557174e-03 -1.724730e-03 -5.099611e-04 +3.835381e-04 +5.130623e-04 +6.860582e-04 +1.326141e-03 -1.413860e-03 +1.355673e-03 -3.068715e-03
+5.983333e+00 +2.912322e-02 +1.457473e-02 +4.616951e-01 -9.600052e-02 +1.552036e-03 +1.901589e-03 +2.948977e-04 +4.791018e-04 -1.024286e-03 +3.870899e-03 -1.585469e-03 -3.491168e-04 +5.941039e-04 -2.511737e-03 +1.332760e-03 -2.593963e-03 -1.957732e-03 -5.761005e-04 +1.298543e-03 +3.532180e-04 +2.234463e-04 -5.669967e-04 +2.151454e-03 -3.922634e-04
+6.000000e+00 +2.677899e-02 +1.149919e-02 +3.312146e-01 -4.283203e-02 +1.618714e-03 +2.546503e-03 -2.489003e-05 -1.726656e-03 -3.427673e-04 +2.887468e-03 -1.385704e-03 -1.096126e-03 +1.105481e-03 -1.596638e-03 +1.774318e-03 -3.804021e-03 -2.374965e-03 +7.609366e-04 +2.979360e-03 -4.514142e-04 +9.602506e-05 +1.016970e-03 +1.534524e-03 -1.906127e-03
+6.016667e+00 +1.471017e-02 +4.578849e-03 +1.290152e-01 -8.083956e-03 +1.912870e-03 +1.338749e-03 +4.470414e-05 -1.899027e-03 -5.389774e-04 +1.602703e-03 -1.664327e-03 -1.291807e-03 +1.647995e-03 -6.656582e-04 +1.551392e-03 -3.080384e-03 -3.705518e-03 +6.366977e-04 +1.225676e-03 +2.249781e-04 +1.001444e-03 -3.378777e-04 +2.440565e-03 -3.858772e-04
+6.033333e+00 -1.305252e-02 -7.170409e-03 -1.281877e-01 -3.100149e-02 +3.475723e-03 -1.097604e-03 -1.073962e-03 -1.599634e-03 -1.360216e-03 +2.335115e-03 -5.448839e-04 -1.048716e-03 +1.764471e-04 -7.038523e-04 +2.093236e-03 -2.801206e-03 -3.270970e-03 +1.602836e-04 -1.248010e-03 +7.284217e-04 +7.459027e-04 -4.948307e-04 +2.717956e-03 +2.873292e-04
+6.050000e+00 -1.579123e-02 -1.079330e-02 -3.132513e-01 +8.213727e-02 +3.802973e-03 +5.117499e-04 -9.707096e-04 -9.017729e-04 -2.268074e-03 +2.388935e-03 -1.284130e-03 -2.624838e-03 -1.129481e-04 -3.396003e-04 +1.426640e-03 -1.055933e-03 -1.935045e-03 -2.150546e-04 -5.020509e-04 -5.016700e-04 +7.188726e-04 -6.392889e-04 +3.659111e-03 -7.335737e-04
+6.066667e+00 -2.768558e-02 -2.018501e-02 -5.128271e-01 +6.787983e-02 +2.607390e-03 +1.264949e-03 -4.139738e-04 -2.324305e-03 -2.456519e-03 +2.399103e-03 -1.397041e-03 -1.172394e-03 -6.972555e-04 -6.661492e-04 +6.159454e-04 -6.746860e-04 -1.231060e-03 -1.669472e-03 +2.049217e-03 -6.156504e-04 +1.243174e-03 +8.412991e-05 +1.503545e-03 -5.266605e-04
+6.083333e+00 -5.256234e-02 -3.005849e-02 -7.380335e-01 +7.761452e-02 +2.259335e-03 +1.131501e-03 -8.736422e-04 -1.418524e-03 -2.191475e-03 +2.453925e-03 -2.023061e-03 -2.812589e-04 -1.609160e-03 -1.169513e-03 +1.123616e-03 -5.876339e-04 -9.173369e-04 -5.478161e-04 +1.381054e-03 -7.663155e-04 +1.685783e-03 +2.408083e-04 +1.148844e-03 -2.287969e-03
+6.100000e+00 -6.387746e-02 -3.339701e-02 -8.540895e-01 +1.355175e-01 +1.783998e-03 +1.773579e-03 -4.389829e-04 -2.088602e-03 -3.351596e-03 +2.412187e-03 -1.448825e-03 -2.639574e-04 -7.337275e-04 -1.850904e-03 +2.259261e-03 +3.538703e-04 -1.333319e-03 -8.572970e-04 +2.809510e-03 -1.192600e-03 +1.727677e-03 +1.184015e-03 -3.765201e-04 -3.711336e-03
+6.116667e+00 -8.410501e-02 -4.308902e-02 -1.084319e+00 +1.665470e-01 +1.799837e-03 +1.606026e-03 -2.130224e-04 -1.434708e-03 -4.741767e-03 +2.784999e-03 -1.997816e-03 -2.083310e-04 +2.115587e-05 -2.720504e-03 +2.221369e-03 -1.166654e-04 -1.797745e-03 -1.085143e-03 +3.522181e-03 -1.177146e-03 +1.550762e-03 +1.342561e-03 -5.383212e-04 -2.820135e-03
+6.133333e+00 -9.291042e-02 -4.994769e-02 -1.232421e+00 +1.725350e-01 +2.724795e-04 +1.390452e-03 -1.638363e-04 -2.713672e-03 -3.658509e-03 +3.771797e-03 -1.917511e-03 +7.844253e-04 -3.250961e-04 -3.359202e-03 +2.668908e-03 -1.054188e-03 -1.208997e-03 -8.041936e-04 +3.355822e-03 -2.301603e-03 +2.516638e-03 +5.760276e-04 -8.008322e-04 -2.202322e-03
+6.150000e+00 -1.110054e-01 -5.870674e-02 -1.355090e+00 +9.063424e-02 +1.202185e-03 -5.508339e-04 -3.105809e-04 -8.247777e-04 -3.733751e-03 +2.917275e-03 -2.575810e-03 -5.655686e-04 -3.487272e-04 -1.897234e-03 +2.612427e-03 -8.194138e-04 -1.459512e-03 -6.911312e-04 +2.371188e-03 -3.188942e-03 +2.475489e-03 -1.500444e-04 -1.173964e-04 -7.499682e-04
+6.166667e+00 -1.259917e-01 -6.595979e-02 -1.587632e+00 +1.962757e-01 +8.781170e-04 -1.973601e-03 -1.070324e-03 -1.052977e-03 -2.765664e-03 +4.073126e-03 -2.274846e-03 -1.027874e-03 +2.893388e-04 -3.001448e-03 +1.637303e-03 +3.094457e-04 -1.685391e-03 -1.436848e-03 +1.754978e-03 -2.602761e-03 +2.321891e-03 -8.406593e-05 +7.686139e-04 +1.353610e-04
+6.183333e+00 -1.401324e-01 -7.262226e-02 -1.709122e+00 +1.655706e-01 -2.533198e-05 -3.555144e-04 -5.142352e-04 -2.208342e-03 -3.562007e-03 +3.689892e-03 -2.430881e-03 -1.263094e-03 +4.769351e-05 -1.753567e-03 +1.417928e-03 +4.898489e-05 -1.181741e-03 -3.681131e-04 +1.074580e-03 -3.368843e-03 +3.464664e-03 -5.489324e-04 -1.077260e-04 +1.756417e-04
+6.200000e+00 -1.519656e-01 -7.644869e-02 -1.852112e+00 +2.373818e-01 +1.699831e-04 +2.762979e-05 -8.797140e-04 -2.920794e-03 -2.068030e-03 +2.891712e-03 -2.203525e-03 -1.729727e-03 +1.067505e-04 -2.615345e-03 +1.521060e-03 +5.242195e-04 +1.927117e-04 -6.433692e-05 +2.035447e-03 -3.420264e-03 +2.982824e-03 -1.231552e-03 -1.402929e-03 -1.730151e-04
+6.216667e+00 -1.583610e-01 -8.023688e-02 -1.951441e+00 +2.447792e-01 -9.582479e-04 +6.338630e-04 -6.895505e-04 -1.018577e-03 -2.431461e-03 +3.692962e-03 -2.221854e-03 -2.537823e-03 -9.879601e-04 -2.087651e-03 +1.391532e-03 -1.151331e-04 -7.393523e-04 +7.171520e-04 +1.931102e-03 -1.436179e-03 +2.989851e-03 -1.745605e-03 -1.906404e-03 -3.828128e-04
+6.233333e+00 -1.751024e-01 -8.622477e-02 -2.064477e+00 +1.976776e-01 -1.361637e-03 +1.107009e-03 -3.015050e-04 -1.286825e-03 -3.576238e-03 +2.864909e-03 -7.170320e-04 -2.474184e-03 -1.701922e-03 -1.574741e-03 +2.380588e-03 +3.327930e-04 -8.414706e-04 +2.455646e-04 +2.305727e-03 -1.801904e-03 +2.650704e-03 -2.782104e-03 -1.182737e-03 -7.836583e-04
+6.250000e+00 -1.686591e-01 -8.447968e-02 -2.118010e+00 +2.853835e-01 -1.001863e-03 +6.757429e-04 -1.480300e-04 -4.338191e-03 -3.386702e-03 +1.014128e-03 -3.503577e-04 -1.343221e-03 +3.713391e-04 -1.874620e-03 +2.768431e-03 -5.801459e-04 -5.108706e-05 +1.122107e-03 +2.226311e-03 -1.242959e-03 +2.143004e-03 -3.290556e-03 -2.814385e-03 +8.212307e-05
+6.266667e+00 -1.730631e-01 -8.552762e-02 -2.164601e+00 +2.799174e-01 -1.068272e-03 +5.703111e-05 -2.505354e-04 -4.788811e-03 -3.255555e-03 +7.998735e-04 +9.875038e-05 -3.415821e-04 -2.313179e-05 -1.967073e-03 +1.548922e-03 -9.315475e-04 +2.887391e-05 +1.808756e-03 +2.242756e-03 -2.140782e-03 +1.920856e-03 -2.162095e-03 -1.806947e-03 +2.187047e-04
+6.283333e+00 -1.749990e-01 -8.609375e-02 -2.216144e+00 +2.858307e-01 -1.169388e-03 +1.124767e-04 -9.243012e-04 -4.595586e-03 -2.360694e-03 +2.180106e-04 -3.494451e-04 -6.138837e-04 +1.276393e-03 -2.271460e-03 +6.375577e-04 -4.797495e-04 +3.134496e-04 +1.366623e-03 +2.355949e-03 -6.653972e-04 +1.833364e-03 -1.757834e-03 -2.109962e-03 -4.697199e-04
+6.300000e+00 -1.788354e-01 -8.917724e-02 -2.309309e+00 +2.624055e-01 -1.249147e-03 +8.417841e-05 -1.147974e-03 -4.433689e-03 -1.575898e-03 +1.936898e-04 -8.547550e-04 -5.852526e-04 +1.104417e-03 -2.326565e-03 +1.628638e-04 -2.274248e-04 +1.591675e-04 +9.105023e-04 +1.251605e-03 -1.043327e-03 +1.640398e-03 -2.441061e-03 -2.215139e-04 +8.484299e-04
+6.316667e+00 -1.811604e-01 -9.238693e-02 -2.368861e+00 +1.964624e-01 -6.148525e-04 -1.543205e-03 -5.004103e-04 -3.659533e-03 -1.624812e-03 +9.030233e-04 -7.966237e-04 -1.468757e-03 +1.645622e-03 -3.261058e-03 -2.006748e-04 +7.149145e-04 -2.098437e-04 +3.610326e-04 -1.390239e-04 -5.613853e-04 +1.220491e-03 -1.685592e-03 +1.280800e-03 +1.628032e-04
+6.333333e+00 -1.644735e-01 -8.660000e-02 -2.311867e+00 +2.433188e-01 -1.233955e-03 -4.203576e-04 -1.131481e-03 -2.741497e-03 -1.272201e-03 -5.000019e-04 -8.806677e-04 -9.104951e-04 +1.212659e-03 -2.171736e-03 -7.874507e-05 +1.616966e-03 +1.213099e-03 +9.436390e-04 -1.509902e-04 -6.537401e-04 +2.106624e-03 -3.203668e-03 -1.915452e-03 +8.306785e-04
+6.350000e+00 -1.655964e-01 -8.416194e-02 -2.322789e+00 +2.675830e-01 -1.230060e-03 -1.693457e-03 +6.681092e-05 -3.167394e-03 -6.726387e-04 +1.607003e-04 -1.062607e-03 -8.478341e-04 +2.009834e-04 -2.025930e-03 -4.988196e-04 +1.451181e-03 +1.313757e-03 +6.396771e-04 +6.094230e-04 +6.758193e-05 +2.325993e-03 -4.224226e-03 -1.565002e-03 +9.011810e-04
+6.366667e+00 -1.694896e-01 -8.316057e-02 -2.301893e+00 +2.284308e-01 -9.164409e-04 -2.174457e-03 +1.770875e-04 -2.454464e-03 -8.066170e-04 +8.037282e-04 -1.013712e-03 -6.098102e-04 -1.921692e-03 -1.020421e-03 -2.952792e-04 +9.084778e-04 +1.225532e-03 -7.503517e-04 +6.309695e-04 -8.041908e-05 +2.512879e-03 -2.642857e-03 -1.414442e-03 +8.550346e-04
+6.383333e+00 -1.627561e-01 -7.889016e-02 -2.178321e+00 +1.828096e-01 -8.538918e-04 -1.902262e-03 +5.537142e-04 -1.925762e-03 -5.336592e-04 +2.578175e-04 +4.161273e-05 -9.848972e-04 -2.360854e-03 -1.457855e-03 +8.929653e-04 +7.804165e-04 +1.477260e-03 -7.519087e-04 +1.530205e-04 -9.000462e-04 +2.658515e-03 -2.887577e-03 -1.120940e-03 +1.154400e-04
+6.400000e+00 -1.557144e-01 -7.237074e-02 -2.123521e+00 +2.485337e-01 -1.734813e-03 -6.612063e-04 +5.909625e-05 -1.872038e-03 -3.944490e-04 -2.708721e-04 -6.289879e-04 -2.487886e-04 -1.766423e-03 -8.612268e-04 -4.148040e-05 -1.900916e-04 +5.354388e-04 -2.920134e-04 -2.069598e-03 -1.036692e-03 +4.119052e-03 -2.152463e-03 +9.424007e-04 +7.075451e-04
+6.416667e+00 -1.475526e-01 -6.834186e-02 -2.069838e+00 +2.600380e-01 -1.435577e-03 +1.894249e-04 +4.472633e-04 -1.347601e-03 -9.086213e-04 +7.728196e-04 -1.676644e-03 -7.495554e-04 -2.681426e-03 -2.441071e-04 +2.776214e-04 +1.074428e-03 +8.703871e-04 -1.140950e-03 -2.832616e-03 -8.341852e-04 +2.959290e-03 -2.354341e-03 +1.410006e-03 +1.234402e-03
+6.433333e+00 -1.393062e-01 -6.407331e-02 -1.970282e+00 +2.451146e-01 -1.344679e-03 +3.644101e-04 +1.424504e-04 -1.344405e-03 -8.991846e-04 -5.516067e-05 -8.318214e-04 +7.765955e-04 -3.374799e-03 -7.075322e-04 +6.949593e-04 +2.512043e-04 +1.660655e-03 -1.722641e-03 -1.309157e-03 -1.302339e-03 +2.562451e-03 -2.566929e-03 +8.000132e-05 +2.239438e-03
+6.450000e+00 -1.332444e-01 -6.054713e-02 -1.825082e+00 +1.827725e-01 -3.376091e-04 +8.046628e-04 +2.861995e-04 -1.015214e-05 -1.483548e-03 +4.418279e-04 -6.569160e-04 -1.261449e-03 -3.656388e-03 -3.652460e-04 +4.449686e-04 +5.062767e-04 +2.490933e-03 -1.244883e-03 -1.328564e-03 -1.173183e-03 +1.781572e-03 -2.876364e-03 -3.756563e-04 +2.067669e-03
+6.466667e+00 -1.243491e-01 -5.775767e-02 -1.682713e+00 +1.102829e-01 -7.252315e-05 +1.046062e-03 +1.104518e-03 +1.460258e-04 -1.037056e-03 -1.865683e-04 -1.051058e-03 -2.024508e-03 -2.970324e-03 -6.156015e-04 +6.089453e-04 +5.919437e-04 +1.306548e-03 -1.351118e-04 -9.818253e-04 -2.174706e-03 +2.490956e-03 -2.295131e-03 -8.409244e-04 +1.384247e-03
+6.483333e+00 -1.080881e-01 -5.103275e-02 -1.561691e+00 +1.492131e-01 +1.260155e-04 +6.751724e-04 +6.598784e-04 -7.194381e-04 -5.097833e-04 -5.123591e-04 -1.322025e-03 -1.814545e-03 -2.058965e-03 -8.311722e-05 +6.205256e-04 +1.102066e-03 +8.146898e-04 +1.462629e-04 -1.209464e-03 -1.770394e-03 +1.720795e-03 -2.030464e-03 +6.435298e-05 +8.271623e-04
+6.500000e+00 -9.142823e-02 -4.632588e-02 -1.437625e+00 +1.431999e-01 +8.364292e-04 +7.764638e-04 -4.476598e-04 +4.422577e-04 -1.059432e-03 -1.185043e-04 -1.049742e-03 -2.427600e-03 -1.638495e-03 -2.582009e-05 +1.582600e-03 -1.738694e-04 +1.519412e-03 -1.509472e-05 -2.760499e-03 -1.144275e-03 +1.360641e-03 -2.136172e-03 +7.518811e-04 +5.971345e-04
+6.516667e+00 -8.246594e-02 -3.933417e-02 -1.232376e+00 +1.306681e-01 +8.245073e-04 +3.960246e-04 -1.491244e-03 +2.020759e-03 -9.565603e-04 +2.512015e-04 -1.104464e-03 -2.546949e-03 -7.384594e-04 -1.404733e-04 +1.549468e-03 -9.805289e-04 +5.451370e-04 +9.085421e-04 -1.578633e-03 -2.222597e-03 +1.551612e-03 -1.745300e-03 +1.190139e-03 +4.819937e-04
+6.533333e+00 -7.429528e-02 -3.589771e-02 -1.078116e+00 +7.623700e-02 +7.290478e-04 +2.283742e-04 -9.472062e-04 +5.775278e-04 -1.280083e-03 +8.854071e-04 -7.114258e-04 -2.089734e-03 -2.818529e-04 -4.513933e-04 +1.986903e-03 -9.685105e-04 -1.227802e-05 +2.746832e-04 -2.612672e-03 -1.757897e-03 +1.527504e-03 -8.038061e-04 +1.164412e-03 +4.544172e-04
+6.550000e+00 -6.845506e-02 -2.851298e-02 -9.879754e-01 +1.754103e-01 +8.518448e-04 +6.349491e-04 -1.263847e-03 -9.295729e-04 -2.369802e-04 +8.269201e-04 -1.259901e-03 -1.816636e-03 +4.346121e-04 -6.218136e-04 +2.407313e-03 -1.433747e-03 -2.035653e-04 +3.996159e-04 -2.298787e-03 -1.023467e-03 +1.314137e-03 -5.901422e-04 +5.712321e-04 +3.464527e-04
+6.566667e+00 -4.953580e-02 -2.490500e-02 -7.415649e-01 +4.467959e-02 +4.933511e-04 +8.101356e-04 -1.372433e-03 -6.516394e-04 +1.500571e-04 +1.168514e-03 -1.295988e-03 -1.950315e-03 +1.196737e-03 -8.648263e-04 +1.716586e-03 -2.672334e-03 -5.108149e-04 +2.762955e-04 -2.373197e-03 +1.130692e-04 +1.127631e-03 -9.295538e-06 +8.930286e-05 +1.115457e-03
+6.583333e+00 -2.952477e-02 -1.488740e-02 -4.995527e-01 +8.031043e-02 +4.434280e-04 +5.748534e-04 -2.110639e-03 -8.541916e-05 +9.721503e-05 +9.719288e-04 -1.586344e-03 -8.928903e-04 +1.378221e-03 -2.423672e-04 +1.611227e-03 -1.139984e-03 -1.029046e-03 +1.271336e-03 -2.487021e-03 +6.959725e-05 -6.702593e-04 -4.722292e-04 -6.690589e-05 +2.070203e-03
+6.600000e+00 -2.625260e-02 -1.150235e-02 -3.196593e-01 -3.077420e-03 +1.154968e-03 +5.478419e-04 -3.082348e-03 -9.310062e-04 -3.517750e-04 +2.074624e-04 -6.068852e-04 -1.007016e-04 +1.505485e-03 +2.988943e-04 -1.095437e-04 -1.376112e-03 -3.529108e-04 +1.599554e-03 -1.570335e-03 +1.307438e-04 +4.622294e-04 +6.780907e-05 -1.066454e-03 +1.463340e-03
+6.616667e+00 -6.038013e-03 -2.828824e-03 -1.055240e-01 +1.849670e-02 +3.124624e-05 +3.873813e-04 -2.720716e-03 -1.663724e-03 +1.124619e-04 +4.509172e-05 +6.535594e-04 -1.380270e-04 +1.773581e-03 +7.809850e-04 -4.625872e-05 -3.545325e-04 -1.230557e-03 +1.254555e-03 -1.615976e-03 +1.729950e-04 +7.107776e-04 +4.727149e-04 -4.014965e-04 +6.358786e-04
+6.633333e+00 +4.162665e-03 +9.936262e-04 +4.121203e-02 -2.876457e-02 +4.422349e-04 +5.638248e-04 -2.140353e-03 -4.455755e-04 +3.125198e-04 -7.479317e-05 -4.679725e-04 -6.795854e-05 +1.956578e-03 -2.446328e-05 +2.700657e-04 -9.457305e-04 -3.078470e-04 +9.147630e-04 -1.552601e-03 +3.278712e-05 -1.461722e-04 +4.502682e-04 -1.916293e-04 +8.119644e-04
+6.650000e+00 +2.026568e-02 +1.015403e-02 +2.964018e-01 -4.908936e-02 +5.126707e-04 -5.706210e-04 -1.265993e-03 -7.633794e-04 -6.578852e-05 +9.276002e-04 -6.396080e-04 -7.703718e-07 +2.512717e-03 -1.750695e-05 +4.518093e-04 -1.163482e-03 -5.578065e-04 +2.674013e-04 +1.853359e-04 +5.493060e-04 +1.283764e-04 -2.784932e-04 -4.399006e-04 +3.866738e-04
+6.666667e+00 +4.654279e-02 +1.932806e-02 +4.668909e-01 +2.268470e-02 +4.536712e-04 -1.151475e-04 -1.293346e-03 -2.748559e-04 +6.421521e-04 +6.146673e-04 -5.129381e-04 +1.148131e-04 +1.315350e-03 +4.050276e-04 +1.120187e-03 -1.450879e-03 -6.701457e-04 -1.037403e-04 +1.485199e-03 +1.149898e-03 -2.366434e-04 -9.940930e-04 -8.914721e-04 +3.668095e-04
+6.683333e+00 +6.926041e-02 +2.730053e-02 +7.468843e-01 -7.910675e-02 -3.948974e-04 +5.575376e-04 -5.705886e-04 +1.541289e-04 +3.649070e-04 +1.673340e-03 -1.283190e-03 +6.801711e-04 +1.373796e-03 +2.493716e-04 +4.222999e-04 -1.167878e-03 -2.178752e-04 -1.346606e-04 +2.109408e-03 +1.239844e-03 -1.080127e-03 -1.421003e-03 -1.007852e-04 +2.185175e-04
+6.700000e+00 +7.337414e-02 +3.115516e-02 +8.618148e-01 -1.087888e-01 -7.205298e-04 +1.459078e-04 +1.132090e-04 +8.343994e-04 +1.019554e-03 +1.147536e-03 -1.652257e-03 +8.063043e-04 +1.641962e-03 -3.027519e-05 +3.876634e-04 -1.945842e-04 -7.827063e-04 -1.751312e-04 +2.271911e-03 +9.129886e-04 -7.889753e-04 -1.501484e-03 -5.487098e-04 +3.442816e-04
+6.716667e+00 +8.902206e-02 +3.779258e-02 +1.038252e+00 -1.349774e-01 -5.593600e-04 +3.734291e-04 +2.223028e-04 +2.252270e-04 +8.383546e-04 +1.403890e-03 -8.453632e-04 +5.738525e-04 +1.301846e-03 +2.110197e-04 +3.929085e-04 -1.217111e-04 -5.106721e-04 -6.142155e-05 +1.752859e-03 +1.089105e-03 -1.009651e-03 -1.680863e-03 +2.798279e-04 -3.020851e-04
+6.733333e+00 +1.084740e-01 +4.543607e-02 +1.265767e+00 -1.999873e-01 +8.706395e-05 -4.878449e-04 +5.520386e-04 +1.035395e-03 +8.081577e-04 +1.540821e-03 -5.010353e-04 +1.701105e-05 +1.384818e-03 +3.120865e-05 +4.123693e-04 +1.097189e-04 -5.607303e-04 +2.482026e-04 +1.676554e-03 +9.452927e-04 -1.232385e-03 -1.808048e-03 -1.025466e-04 -1.000989e-04
+6.750000e+00 +1.222213e-01 +5.198307e-02 +1.414814e+00 -1.957139e-01 +2.716975e-04 -7.558833e-04 +1.179364e-03 +1.123760e-03 +1.205378e-03 +9.602162e-04 +5.594857e-04 -3.071361e-04 +1.122620e-03 -5.440716e-04 +4.537490e-04 +5.012019e-04 +3.143497e-04 -6.151898e-04 +1.946644e-03 +1.161045e-03 -1.534578e-03 -2.046939e-03 -8.192890e-05 -3.410193e-04
+6.766667e+00 +1.268832e-01 +5.695356e-02 +1.516803e+00 -1.763035e-01 +2.299834e-04 -4.989732e-04 +1.074599e-03 +1.735527e-03 +8.482662e-04 +5.381334e-04 +2.521343e-04 -6.439540e-04 +1.023293e-03 +7.686899e-04 +6.032233e-04 +6.574640e-04 -6.476070e-04 -1.264319e-03 +7.777215e-04 +1.406900e-03 -1.054026e-03 -1.620095e-03 +7.062480e-06 +7.441206e-04
+6.783333e+00 +1.334976e-01 +6.071164e-02 +1.615662e+00 -1.877898e-01 +1.793447e-04 +1.122460e-04 +3.580082e-04 +2.756057e-03 +5.200311e-04 -4.143996e-05 +4.325397e-04 -1.800161e-04 +1.054015e-03 +8.402114e-04 +1.954856e-04 +9.560100e-04 -8.619689e-05 -1.032940e-03 +1.265439e-03 +1.499506e-03 -1.491519e-03 -2.171729e-03 -4.474869e-04 +1.028345e-03
+6.800000e+00 +1.386303e-01 +6.673449e-02 +1.777104e+00 -2.033649e-01 +1.005360e-04 +1.675924e-04 -8.821384e-05 +2.526331e-03 +6.169754e-04 +7.605346e-04 +5.387438e-04 +7.502855e-05 +8.394421e-04 +1.007754e-03 +8.046123e-05 +9.502457e-04 -1.584942e-04 -5.301980e-04 +4.385317e-04 +1.914788e-03 -1.129000e-03 -2.532263e-03 -1.746502e-04 +6.198299e-04
+6.816667e+00 +1.463626e-01 +7.250136e-02 +1.945566e+00 -2.269540e-01 +5.747986e-04 +2.242504e-04 +1.221836e-04 +2.454515e-03 -1.740443e-04 +1.392807e-03 +4.436871e-04 +6.804978e-04 +6.136124e-07 +1.192812e-03 -5.201259e-04 +1.396884e-03 -5.902476e-04 -1.885809e-04 +5.068562e-04 +1.588808e-03 -6.071534e-04 -1.522771e-03 -1.315191e-03 +7.981604e-04
+6.833333e+00 +1.580843e-01 +7.734143e-02 +2.062415e+00 -2.040383e-01 +1.605109e-03 +3.956181e-04 +1.199384e-04 +3.702053e-03 -2.360523e-04 +9.230050e-04 -5.074166e-04 +9.553842e-04 -1.379869e-04 +5.372351e-04 -7.786394e-04 +9.720444e-04 -4.564032e-05 -6.043141e-04 -8.793865e-05 +1.307717e-03 +8.441988e-04 -2.117340e-03 -1.158210e-03 +1.091007e-03
+6.850000e+00 +1.694520e-01 +7.734161e-02 +2.128009e+00 -2.601352e-01 +1.907255e-03 +8.981770e-04 -2.401618e-04 +2.383152e-03 -1.000014e-04 +1.696948e-03 -5.793975e-04 +1.012767e-03 +4.560220e-05 +1.797496e-04 -1.017618e-03 +1.229928e-04 -1.587199e-04 -5.153451e-04 +1.320310e-05 +8.518374e-04 +1.186313e-03 -1.917995e-03 -7.441523e-04 +1.431120e-03
+6.866667e+00 +1.649520e-01 +7.668426e-02 +2.152738e+00 -2.795848e-01 +1.674963e-03 +1.164134e-03 +3.820191e-04 +2.326832e-03 -1.473622e-04 +1.821334e-03 -1.433891e-04 +9.324089e-04 -2.861915e-04 -4.699453e-04 -9.827552e-04 +1.552934e-04 +1.426455e-04 +1.056964e-04 -3.697346e-04 +1.798585e-04 +1.103406e-03 -2.118279e-03 -4.089693e-04 +1.294451e-03
+6.883333e+00 +1.710057e-01 +7.925059e-02 +2.276546e+00 -3.043468e-01 +1.440069e-03 +1.245666e-03 +7.762099e-04 +2.704433e-03 +2.036329e-04 +1.493004e-03 -4.761209e-04 +2.764310e-04 -2.222662e-04 +1.646926e-04 -1.039401e-03 -6.163961e-04 +5.916276e-05 -1.187710e-04 -7.618144e-05 +1.038944e-03 +1.098956e-03 -1.271428e-03 -1.238023e-03 +1.120527e-03
+6.900000e+00 +1.767951e-01 +8.121245e-02 +2.303025e+00 -2.350814e-01 +1.230696e-03 +1.595360e-03 +6.428443e-04 +2.458365e-03 +2.099567e-04 +1.514685e-03 -2.884345e-04 -1.613330e-04 -9.535045e-05 +4.949149e-04 -5.495067e-04 -7.817395e-04 -8.611075e-04 -2.174493e-04 +4.365314e-04 +1.039224e-03 +1.460572e-03 -2.018539e-04 -1.572937e-03 +4.490570e-04
+6.916667e+00 +1.836720e-01 +8.108455e-02 +2.412085e+00 -3.047357e-01 +6.390143e-04 +1.950977e-03 +1.439828e-03 +2.433760e-03 +2.159774e-04 +1.918305e-03 -1.611462e-04 -7.073479e-04 -8.686598e-05 +3.181524e-04 -8.239400e-05 +5.754096e-05 -7.127341e-04 -2.391282e-04 -1.469674e-03 +3.880477e-04 +8.451925e-04 +5.547545e-04 -1.365838e-03 +7.401733e-04
+6.933333e+00 +1.764872e-01 +7.768757e-02 +2.341384e+00 -2.870013e-01 +6.933352e-04 +2.488027e-03 +1.264871e-03 +3.368524e-03 +6.538108e-04 +1.132946e-03 -6.592638e-04 -9.432607e-04 -3.181222e-04 +2.728066e-04 -1.627653e-04 -6.513736e-04 +2.437810e-05 -6.417622e-04 -1.532985e-03 +1.945230e-04 +4.839534e-04 +1.071803e-03 -7.544003e-04 +7.566282e-04
+6.950000e+00 +1.850705e-01 +7.996828e-02 +2.381206e+00 -2.128536e-01 +1.153774e-03 +1.742172e-03 +1.696709e-03 +2.578943e-03 +6.513325e-04 +7.865713e-04 -7.496104e-04 -1.378489e-03 +2.089960e-04 +6.604719e-04 -3.183188e-04 -8.585633e-04 -7.069297e-05 -4.387861e-04 -1.509332e-03 +9.560053e-04 +2.910844e-04 +6.453171e-04 -1.162213e-04 +4.526483e-04
+6.966667e+00 +1.631502e-01 +7.273589e-02 +2.263190e+00 -2.581531e-01 +1.234520e-03 +7.992555e-04 +1.204250e-03 +2.218864e-03 +1.044313e-03 +4.037923e-04 -5.863439e-04 -6.485654e-04 -5.116546e-04 +1.322417e-03 -1.167923e-04 -1.811914e-03 +9.427985e-04 -2.391388e-05 -2.229631e-03 +8.873765e-04 -7.805844e-05 +4.748563e-04 -3.580165e-05 +4.870921e-04
+6.983333e+00 +1.596103e-01 +7.078554e-02 +2.230008e+00 -2.363392e-01 +5.044708e-04 +3.425185e-04 +1.357527e-03 +2.412249e-03 +7.479562e-04 +8.294136e-05 -2.556960e-04 +6.121613e-05 +2.400290e-04 +8.461503e-04 -2.555022e-04 -1.237326e-03 +1.533042e-03 -7.361743e-04 -2.010774e-03 +8.529739e-04 -2.335519e-04 +7.071645e-04 +2.658693e-04 -5.301815e-05
+7.000000e+00 +1.525180e-01 +6.893262e-02 +2.160447e+00 -1.849380e-01 +3.912106e-04 -2.529425e-04 +1.032895e-03 +2.844707e-03 +4.224348e-04 +5.024486e-04 -8.289161e-04 +7.172003e-04 +5.418177e-04 +7.608712e-04 -4.461935e-05 -1.371862e-03 +5.964215e-04 +2.998848e-04 -1.548129e-03 +3.252117e-04 +1.203663e-04 +1.645016e-04 -5.396478e-05 +3.869780e-04
+7.016667e+00 +1.345057e-01 +6.497857e-02 +2.080031e+00 -1.831607e-01 +1.528542e-04 -1.015107e-03 +5.862802e-04 +3.417346e-03 +7.867360e-04 +7.561973e-04 -8.122547e-04 +8.990107e-04 +5.297055e-04 +6.296596e-04 +1.191807e-04 -1.301471e-03 +1.523639e-04 +1.785660e-04 -1.274342e-03 +6.918937e-04 +9.915005e-04 -1.013734e-03 -3.413193e-04 +5.709061e-04
+7.033333e+00 +1.229615e-01 +5.892932e-02 +2.002410e+00 -2.410404e-01 -2.858489e-04 -7.822306e-04 +3.322835e-04 +3.002813e-03 +7.755649e-04 +2.365174e-04 -2.163400e-05 +1.739312e-03 +5.353276e-04 +4.421471e-05 -5.211561e-04 -7.937366e-04 +1.487378e-04 -7.153890e-05 -5.751559e-04 +5.759514e-04 +6.260562e-04 -1.004917e-03 +1.196622e-04 +5.433161e-04
+7.050000e+00 +1.287687e-01 +5.804424e-02 +1.958051e+00 -1.964650e-01 +3.720802e-06 -1.278088e-03 +3.311546e-04 +2.811968e-03 +2.753323e-04 +8.185975e-05 +4.100449e-04 +1.668591e-03 +3.731693e-04 +4.333422e-04 -4.425058e-04 -1.075329e-03 -2.722839e-06 -2.588167e-04 +2.743818e-04 +5.955844e-04 +5.020678e-04 -1.155695e-03 +6.149066e-04 +3.199798e-04
+7.066667e+00 +1.180528e-01 +5.277817e-02 +1.686801e+00 -9.541583e-02 +8.772182e-05 -1.264869e-03 +4.077536e-04 +2.692100e-03 +2.753774e-04 +1.382010e-05 +1.348882e-04 +1.813959e-03 +4.300567e-04 -1.678804e-04 -1.057600e-04 -1.179481e-03 +2.019846e-04 -2.459549e-04 -4.165624e-04 +4.102983e-04 +6.997750e-04 -2.120201e-04 +1.432713e-04 +1.538209e-04
+7.083333e+00 +9.518816e-02 +4.785172e-02 +1.678136e+00 -1.906484e-01 +5.217701e-04 -2.007059e-03 +4.792860e-04 +2.368839e-03 +1.086544e-03 +1.062833e-04 +3.025283e-04 +8.923313e-04 +3.835296e-04 -1.472898e-04 -2.289983e-05 -9.662157e-04 -2.444097e-04 -4.874406e-04 -1.825639e-04 +4.994783e-04 +2.702712e-04 -3.721741e-04 -8.135218e-05 +8.063638e-04
+7.100000e+00 +8.829291e-02 +4.188580e-02 +1.480834e+00 -1.722755e-01 +4.252655e-04 -8.509011e-04 +3.847584e-04 +2.002033e-03 +9.054580e-04 +1.584681e-04 +1.596885e-04 +6.409765e-04 +5.369295e-05 -1.947958e-04 -1.575234e-04 -1.029986e-03 -8.665948e-04 -5.512633e-04 +1.148650e-03 +6.352081e-04 +1.843803e-04 -1.067710e-03 +4.974293e-04 +8.167676e-04
+7.116667e+00 +9.366966e-02 +3.928624e-02 +1.307944e+00 -8.729469e-02 +7.792848e-04 -7.583422e-04 +3.640030e-04 +1.294675e-03 +3.922367e-04 +8.569634e-04 +5.968441e-04 -3.536137e-05 -5.783741e-05 -3.271953e-04 -4.724040e-04 -9.763093e-04 -9.502023e-04 -6.300801e-04 +1.786861e-03 +4.486139e-04 +8.127476e-04 -1.091176e-03 +5.123460e-04 +6.244308e-04
+7.133333e+00 +7.868328e-02 +3.200166e-02 +1.173122e+00 -1.618530e-01 +3.567321e-04 -1.003597e-03 -9.458783e-05 +1.489137e-03 +6.235866e-04 +9.424315e-04 +6.110292e-04 +1.008268e-04 +2.163818e-04 -3.309316e-04 -2.695822e-04 -2.221499e-03 -1.065807e-03 -6.977508e-04 +1.337591e-03 +7.558409e-04 +6.969640e-04 -8.294005e-04 +1.048331e-03 +8.425581e-04
+7.150000e+00 +6.788325e-02 +2.904548e-02 +9.642925e-01 -5.835377e-02 +1.293705e-04 -1.279747e-03 -7.766616e-04 +1.274615e-03 +1.332205e-03 +2.145687e-04 +1.134410e-03 +7.728268e-04 +8.448729e-06 -5.385347e-04 -1.550004e-04 -1.850195e-03 -1.103910e-03 -8.149821e-04 +1.461405e-03 +2.463322e-04 +7.709613e-04 -1.116665e-03 +1.287115e-03 +1.232102e-03
+7.166667e+00 +3.942289e-02 +2.040371e-02 +7.765390e-01 -1.331240e-01 +2.546625e-04 -7.691231e-04 -3.618588e-04 +3.571161e-04 +9.863755e-04 +2.150512e-04 +1.140516e-03 +4.179526e-04 -4.325362e-04 -1.842927e-04 +1.615935e-04 -2.150160e-03 -7.705263e-04 -9.591424e-04 +8.591600e-04 -1.661900e-04 +1.045976e-03 -1.246225e-04 +1.108976e-03 +5.866661e-04
+7.183333e+00 +2.580840e-02 +1.731117e-02 +5.460830e-01 -9.151032e-03 +4.248704e-04 -1.433555e-03 -1.860389e-04 -5.633861e-04 +3.460243e-04 +7.093437e-04 +6.804385e-04 +4.480095e-04 -1.868247e-05 +3.097589e-04 +2.358410e-04 -1.737690e-03 -7.159907e-04 -1.810091e-03 +4.433688e-04 -5.356027e-04 +1.472144e-03 -2.647897e-04 +1.764966e-03 +1.127165e-03
+7.200000e+00 +4.237671e-03 +8.576904e-03 +3.464952e-01 -7.751497e-02 +2.386498e-04 -1.093871e-03 -4.180964e-04 +1.203460e-04 +3.518878e-04 +8.517104e-04 +3.695233e-04 +1.117152e-04 -5.875280e-05 +2.014876e-04 +5.234712e-04 -1.923021e-03 -3.532015e-04 -1.268448e-03 +4.882922e-04 -4.239018e-04 +5.635267e-04 +1.486908e-04 +1.919810e-03 +1.073951e-04
+7.216667e+00 -9.290589e-03 +4.583927e-03 +1.790845e-01 -3.201513e-02 +1.184365e-04 -8.257588e-04 -5.598860e-04 -4.882828e-04 +5.002354e-04 +1.326996e-03 -2.008216e-04 +5.583440e-04 -3.843132e-04 +1.879221e-04 +2.033508e-04 -2.154654e-03 -2.836741e-04 -1.403869e-03 +5.374530e-04 -1.444615e-04 +5.659327e-04 +3.279813e-04 +1.469382e-03 +7.703578e-04
+7.233333e+00 -2.450220e-02 -1.702914e-03 -4.827363e-02 +9.527042e-03 +2.359857e-04 -6.582337e-04 -6.111445e-04 -2.116203e-04 +2.347062e-04 +1.030952e-03 -1.831629e-04 +2.441757e-04 -3.284885e-04 +9.267132e-05 +5.810663e-05 -1.458639e-03 +2.002631e-05 -9.997044e-04 +8.400391e-04 -6.111939e-04 +4.314627e-04 +8.430517e-04 +3.764918e-04 +5.970431e-04
+7.250000e+00 -2.785410e-02 -7.878483e-03 -2.405855e-01 +2.227747e-02 -2.619237e-04 -3.328742e-04 -1.317857e-03 +4.788330e-04 +1.066161e-05 +9.655059e-04 +9.983799e-06 +1.499032e-04 +9.995254e-05 +7.065631e-05 +7.945740e-05 -1.416897e-03 -1.793623e-04 -1.352093e-03 +1.290127e-03 -8.888364e-04 +4.959419e-04 +7.327189e-04 +6.751382e-04 +8.470314e-04
+7.266667e+00 -4.296646e-02 -1.633092e-02 -4.812992e-01 +2.197236e-02 -1.626935e-04 -7.309522e-04 -1.054027e-03 -2.546017e-04 -1.237681e-04 +8.404371e-04 -8.237970e-05 +3.009001e-04 +3.109654e-04 -5.115650e-05 +3.121438e-04 -8.235593e-04 +1.679247e-04 -1.208574e-03 +1.695905e-03 -6.723373e-04 +1.189476e-04 +5.288477e-04 -1.505168e-05 +2.257374e-04
+7.283333e+00 -4.707383e-02 -1.905679e-02 -6.066387e-01 +8.211275e-02 -1.154768e-04 -6.852189e-04 -2.908050e-04 -1.537446e-03 +5.112222e-05 +9.022407e-04 +1.452910e-05 +2.790143e-05 +2.162617e-04 -2.958150e-04 +1.037285e-04 -8.334372e-04 +2.892852e-04 -4.620398e-04 +9.479114e-04 -3.375073e-04 +4.648807e-05 +5.831197e-04 +1.071843e-04 -1.444347e-04
+7.300000e+00 -6.130474e-02 -2.646055e-02 -8.217232e-01 +9.992809e-02 -4.327932e-05 -5.267478e-04 -7.349830e-05 -1.635236e-03 -6.589391e-04 +1.517471e-03 -6.298064e-05 -3.498286e-04 +7.334252e-05 -3.510159e-04 -5.276759e-04 -3.732796e-04 +7.052525e-04 -5.838403e-04 +3.571839e-04 -9.227499e-05 -2.150270e-04 +7.128184e-04 +1.002427e-04 +3.452936e-04
+7.316667e+00 -8.405436e-02 -3.555300e-02 -1.065846e+00 +1.013985e-01 -2.594267e-04 +8.797285e-05 -4.168586e-04 -1.461471e-03 -8.479045e-04 +8.342386e-04 +2.186405e-04 -3.300242e-04 +6.295576e-05 -3.699884e-04 -3.764703e-04 +4.976274e-04 -1.495996e-04 -4.180347e-04 -1.050861e-05 +1.338719e-04 +9.523737e-05 +7.503473e-04 -1.073508e-04 +1.556687e-05
+7.333333e+00 -9.296893e-02 -3.874162e-02 -1.177970e+00 +1.414071e-01 +1.749555e-05 -6.495246e-05 +5.147935e-05 -9.445339e-04 -7.793985e-04 +3.449484e-04 -3.556020e-04 -4.561381e-04 -2.647851e-04 -2.794394e-04 +7.940932e-05 +3.830326e-04 +8.479580e-05 +8.989540e-05 -4.941274e-04 +3.266186e-04 +1.755472e-04 +7.332833e-05 -2.902868e-04 -2.598228e-04
+7.350000e+00 -1.061235e-01 -4.457191e-02 -1.336058e+00 +1.497699e-01 -3.014006e-04 -1.672606e-04 -8.333630e-05 -8.504891e-04 -5.777223e-04 +3.748804e-04 -7.878598e-04 -3.069617e-04 +9.494566e-05 -3.785317e-04 +1.304294e-06 +9.998537e-04 -4.539337e-04 +5.070875e-04 -8.225863e-04 +3.971304e-04 +2.433114e-04 -1.339021e-04 -7.805203e-04 +1.630293e-04
+7.366667e+00 -1.276692e-01 -5.094256e-02 -1.525009e+00 +1.781302e-01 -6.414509e-05 +1.991817e-05 -4.562461e-04 -5.445846e-04 -4.985646e-04 +4.452863e-04 -6.629517e-04 -8.706650e-04 -2.803737e-04 -3.494384e-04 +3.172359e-04 +4.406257e-04 -5.289098e-04 +6.581686e-04 -9.144892e-04 -5.201577e-05 +6.860574e-04 +3.900924e-04 -8.732259e-04 -1.138508e-04
+7.383333e+00 -1.273301e-01 -5.176261e-02 -1.565392e+00 +2.037988e-01 -1.171914e-05 -2.906832e-04 -2.884494e-04 -1.236062e-04 -6.476244e-04 +2.942980e-04 -1.043673e-03 -8.637319e-04 +3.985247e-04 -6.854844e-04 -4.611777e-04 +1.980323e-04 +2.108599e-04 +2.555967e-04 -4.720349e-04 +1.057272e-04 +4.259615e-04 +2.019754e-04 -6.693050e-04 +5.130121e-04
+7.400000e+00 -1.465995e-01 -5.890650e-02 -1.777210e+00 +2.231547e-01 -2.010208e-05 -1.230550e-04 -3.920388e-04 -1.934883e-04 -4.561103e-04 -2.916907e-04 -7.027863e-04 -6.767295e-04 +2.401990e-04 -1.121108e-03 -1.982941e-04 -2.061549e-04 +4.365566e-04 +9.134492e-05 +8.429858e-05 -1.038241e-04 +2.628204e-04 +2.204250e-04 -6.454601e-04 +4.244740e-04
+7.416667e+00 -1.569395e-01 -6.328996e-02 -1.941242e+00 +2.687685e-01 -2.717569e-04 -1.147560e-04 -8.763552e-04 -4.476715e-04 -1.272662e-04 -2.821467e-04 -7.058604e-04 -7.301542e-04 +4.405886e-04 -9.373576e-04 -3.296058e-04 +3.753937e-06 +7.441146e-04 +1.779456e-04 +6.175000e-04 -3.706456e-04 +4.856917e-04 +3.282291e-04 -6.474594e-04 -3.654153e-04
+7.433333e+00 -1.679008e-01 -6.592241e-02 -1.995637e+00 +2.290391e-01 -7.724260e-04 +6.738671e-04 -1.577374e-04 -7.844070e-06 -4.953956e-05 -7.810139e-04 -8.484995e-04 -9.645560e-04 -8.987005e-05 -8.059905e-04 -4.399711e-04 -2.795345e-05 +5.250191e-04 +1.865784e-04 +1.077559e-03 -9.204253e-04 +5.444222e-04 -7.362465e-05 -8.130242e-05 -5.862589e-05
+7.450000e+00 -1.724603e-01 -6.926228e-02 -2.127541e+00 +2.494906e-01 -6.216702e-04 +6.086961e-04 -6.324260e-05 +1.849078e-04 -3.713656e-04 -9.795093e-04 -1.133560e-03 -1.138379e-03 +1.009581e-04 -5.803586e-04 -4.708905e-05 +1.603714e-04 +9.772420e-04 -2.258328e-04 +1.176541e-03 -1.208290e-03 +2.866351e-04 +1.503286e-04 -3.262511e-04 -1.750859e-04
+7.466667e+00 -1.764041e-01 -7.155740e-02 -2.208149e+00 +2.360856e-01 -8.728161e-04 +8.495290e-04 -8.856178e-05 +4.129679e-05 -5.096071e-04 -8.459475e-04 -1.100702e-03 -1.316644e-03 +3.936921e-04 -5.358678e-04 -7.456663e-05 +7.289189e-04 +1.082910e-03 +2.091313e-04 +1.315411e-03 -9.878866e-04 +1.397068e-05 +1.125706e-04 -9.438909e-04 -6.768705e-04
+7.483333e+00 -1.801830e-01 -7.293392e-02 -2.282657e+00 +2.381664e-01 -7.665994e-04 +1.097611e-03 -1.513067e-04 +5.172492e-04 -5.428267e-04 -8.706703e-04 -1.283489e-03 -1.250696e-03 +3.333156e-04 -9.236988e-04 +2.305043e-05 +7.352019e-04 +1.104745e-03 +8.965520e-05 +1.350800e-03 -1.022277e-03 +3.786569e-04 -1.666039e-05 -8.381393e-04 -1.025606e-03
+7.500000e+00 -1.842287e-01 -7.127447e-02 -2.297585e+00 +2.693931e-01 -5.977326e-04 +1.083711e-03 -6.082273e-04 +4.419345e-04 +4.290857e-05 -5.977663e-04 -1.378588e-03 -1.338972e-03 +2.067724e-04 -1.047827e-03 +2.914552e-04 +4.067140e-04 +1.529538e-03 +3.457583e-04 +5.759905e-04 -1.119287e-03 -3.857580e-04 +3.334172e-04 -3.706239e-04 -9.628654e-04
+7.516667e+00 -1.844387e-01 -7.092230e-02 -2.313533e+00 +2.544990e-01 -5.189295e-04 +9.499197e-04 -7.266765e-04 +4.556446e-04 -6.330919e-05 -4.566575e-04 -1.148319e-03 -1.134910e-03 +1.541715e-04 -1.257891e-03 +2.419948e-04 +1.144785e-03 +1.508239e-03 -1.243429e-04 +6.198538e-04 -1.222048e-03 -8.781978e-04 +2.200793e-04 -3.761779e-04 -3.414925e-04
+7.533333e+00 -1.805638e-01 -7.155837e-02 -2.323886e+00 +2.002994e-01 -6.648268e-04 +1.583738e-03 -5.657763e-04 +2.727731e-04 -9.121429e-05 -8.145830e-04 -1.003274e-03 -1.406880e-03 +4.846214e-05 -9.675813e-04 +1.616643e-04 +1.459500e-03 +1.378528e-03 -1.059408e-04 +4.935851e-04 -6.233597e-04 -1.451034e-03 -3.298389e-04 +1.854784e-04 -4.045407e-04
+7.550000e+00 -1.682726e-01 -6.740001e-02 -2.315280e+00 +2.745669e-01 -7.795765e-04 +1.447874e-03 -5.842499e-04 -5.035370e-04 -2.280110e-05 -5.401667e-04 -4.687950e-04 -1.649918e-03 -6.313294e-05 -5.682888e-04 +1.375613e-05 +1.353250e-03 +1.253100e-03 +2.961434e-04 +8.811270e-04 -4.722010e-04 -1.168938e-03 -9.831520e-04 +8.618675e-05 -3.486039e-04
+7.566667e+00 -1.682506e-01 -6.585739e-02 -2.275172e+00 +2.409200e-01 -7.536507e-04 +1.041123e-03 -8.368017e-04 -5.874911e-04 -2.366722e-04 -3.832227e-04 -5.199658e-04 -9.541843e-04 -1.306342e-05 -4.448956e-04 +1.043848e-05 +3.584992e-04 +9.415093e-04 +5.912437e-04 +9.236102e-04 -1.980203e-04 -8.240413e-04 -1.096798e-03 +6.578294e-05 -1.351481e-04
+7.583333e+00 -1.738009e-01 -6.413578e-02 -2.279157e+00 +2.505249e-01 -6.942808e-04 +4.300346e-04 -4.155737e-04 -4.040728e-04 -3.088611e-04 -9.443181e-04 -8.226047e-05 -8.784452e-04 +8.565521e-05 -5.460033e-04 -7.022314e-05 +4.158797e-04 +7.163376e-04 +6.312995e-04 +4.530761e-04 -8.998199e-05 -1.179606e-03 -7.945895e-04 -1.568136e-05 +5.231560e-04
+7.600000e+00 -1.602169e-01 -5.935548e-02 -2.231919e+00 +3.079271e-01 -4.464641e-04 +4.585565e-04 -4.263036e-04 -8.597597e-04 -5.482121e-04 -3.165261e-04 -2.316370e-04 -2.515567e-04 -3.706670e-05 -1.058693e-03 -4.318732e-04 -2.795112e-05 +1.079695e-03 +7.838182e-04 +7.385903e-04 -4.309045e-05 -1.207192e-03 -9.795337e-04 +6.116682e-04 +3.103543e-04
+7.616667e+00 -1.591687e-01 -6.087101e-02 -2.112133e+00 +1.302292e-01 -4.160916e-04 +2.907571e-04 +1.119445e-06 +7.028304e-05 -7.475811e-04 -4.147135e-04 -3.125748e-04 -4.051346e-04 -4.346726e-05 -1.236006e-03 -2.739027e-04 +2.003692e-04 +5.436221e-04 +4.489807e-04 +8.599487e-04 +5.605348e-05 -1.201440e-03 -9.610093e-04 +3.316395e-04 +4.853877e-04
+7.633333e+00 -1.515600e-01 -5.658938e-02 -2.008929e+00 +1.354122e-01 -3.505426e-04 +6.068791e-04 -2.855001e-04 +5.609423e-04 -5.128609e-04 -4.714726e-04 -1.793343e-04 -6.004372e-04 -3.414403e-04 -1.202042e-03 -3.957726e-04 -1.028547e-04 +3.783267e-04 +4.951870e-04 +1.355903e-03 +1.402845e-04 -9.958342e-04 -1.113608e-03 +2.702349e-04 +5.262784e-04
+7.650000e+00 -1.375656e-01 -5.181987e-02 -1.893666e+00 +1.496730e-01 -4.349309e-04 +5.087160e-04 -5.714875e-04 +8.283767e-04 -5.621200e-04 -4.615895e-04 -3.059150e-04 -5.390758e-04 -5.169700e-04 -4.237443e-04 -1.957890e-04 +1.929947e-04 +7.530360e-04 +5.329006e-04 +1.013759e-03 +8.462834e-05 -1.015098e-03 -1.379097e-03 +1.998474e-04 +3.071627e-04
+7.666667e+00 -1.247743e-01 -4.658860e-02 -1.773165e+00 +1.777503e-01 -5.410892e-04 +1.016732e-03 -4.545621e-04 +5.302373e-04 -4.784455e-04 -3.241099e-04 -4.147617e-04 -6.032258e-04 -6.080304e-04 -3.308713e-04 -5.427116e-04 +7.148269e-04 +3.708674e-04 +5.212287e-04 +7.815891e-04 +3.687909e-04 -8.965594e-04 -9.928974e-04 +1.153535e-04 +2.358609e-04
+7.683333e+00 -1.198241e-01 -4.337787e-02 -1.676595e+00 +1.711278e-01 -4.153301e-04 +4.835299e-04 -1.994717e-04 +8.897064e-04 -6.130026e-04 -1.295736e-04 -4.760441e-04 -5.872608e-04 -4.326410e-04 -5.350126e-04 -4.485987e-04 +9.902693e-05 -5.865970e-05 +7.927852e-04 +3.379271e-04 +6.604707e-05 +4.341015e-05 -9.822769e-04 +6.005167e-04 +1.449142e-05
+7.700000e+00 -1.096333e-01 -3.864165e-02 -1.519952e+00 +1.668682e-01 -3.037420e-04 +3.230812e-04 -2.485866e-04 +4.180236e-04 -5.029687e-04 -4.332609e-04 -2.894015e-04 -3.776867e-04 -2.783731e-04 -3.202018e-04 -6.146130e-04 +1.372331e-04 -3.744829e-04 +7.616632e-04 +3.153487e-04 +1.419885e-04 +4.061900e-04 -8.548442e-04 +6.212648e-04 -4.270040e-05
+7.716667e+00 -1.022554e-01 -3.464917e-02 -1.308016e+00 +1.010497e-01 -8.009925e-04 +2.300046e-05 -1.950390e-04 +9.466287e-04 -6.052844e-04 -4.639490e-04 -4.626847e-05 -2.860159e-04 +3.806831e-05 -1.036108e-04 -7.216254e-04 +7.929524e-04 -2.722842e-04 +2.187405e-04 +4.496753e-04 +9.421781e-05 +2.856435e-04 -4.449012e-04 +2.310194e-04 -7.092431e-05
+7.733333e+00 -9.346382e-02 -2.909162e-02 -1.155699e+00 +1.319990e-01 -9.068489e-04 -2.432562e-04 -2.685170e-04 +3.792013e-04 -2.079993e-04 +2.484013e-05 +5.311352e-04 -7.112411e-05 -2.511683e-04 -4.217207e-04 -3.308981e-04 +6.329304e-04 +9.507123e-05 +1.112782e-04 +3.728175e-04 -1.868526e-05 -9.268847e-05 -2.305039e-04 +1.342061e-04 -1.583504e-04
+7.750000e+00 -6.615216e-02 -2.386975e-02 -9.546963e-01 +1.151117e-01 -6.207755e-04 -3.058058e-04 -1.499210e-04 +6.203685e-05 -2.052551e-05 -1.645548e-05 +3.528287e-04 +3.430704e-04 -6.482944e-04 -3.537572e-04 -3.144065e-04 +4.238489e-04 +5.554496e-04 +1.869317e-04 +2.928438e-04 -3.578436e-04 +1.128824e-05 -2.647923e-04 +2.839394e-04 -3.717594e-04
+7.766667e+00 -5.278295e-02 -1.874039e-02 -7.644717e-01 +1.053148e-01 -2.897025e-04 -3.267878e-04 -1.920755e-04 +2.873191e-04 -2.674701e-05 -4.190923e-04 +6.324746e-04 -3.465037e-06 -2.288289e-04 -5.295396e-04 -2.146497e-04 +1.589791e-04 +3.467058e-04 +2.932561e-04 +1.998632e-04 -1.562344e-04 +1.382420e-04 -1.946656e-04 +2.345965e-04 -4.833065e-04
+7.783333e+00 -4.981325e-02 -1.776878e-02 -6.714999e-01 +4.994048e-02 +4.533951e-06 -6.486175e-04 -8.454528e-07 +1.160961e-05 -1.574150e-04 -4.081436e-04 +4.574757e-04 +2.141557e-05 -2.279539e-04 -2.343971e-04 -2.945186e-04 +2.842954e-04 -6.104185e-05 +3.808760e-04 +1.995508e-04 -1.746503e-05 +3.299741e-05 +5.440178e-06 +5.528816e-04 -7.676850e-04
+7.800000e+00 -4.095357e-02 -1.139195e-02 -3.933825e-01 -4.024025e-03 -7.691554e-05 -1.475035e-04 -5.380918e-05 +8.926683e-05 -2.878093e-04 -5.739594e-04 +4.584980e-04 +2.255840e-04 -2.548400e-04 -5.843024e-05 -2.665239e-04 +4.674478e-04 -9.398250e-05 -1.167637e-04 +4.856756e-04 -3.849344e-04 +2.654334e-04 -1.928547e-04 +3.635697e-04 -2.237909e-04
+7.816667e+00 -1.859396e-02 -3.373889e-03 -1.984384e-01 +7.488756e-02 -2.559311e-05 -4.229322e-04 -1.697126e-04 +2.794983e-04 -3.296251e-04 -5.876053e-04 +3.840306e-04 +2.514226e-04 -8.855559e-05 +2.924374e-04 -9.402890e-05 +5.026574e-04 -1.970497e-04 -2.102217e-04 +5.446277e-05 -1.948222e-04 +3.475524e-04 -1.741526e-04 +2.210733e-04 +2.038642e-05
+7.833333e+00 -1.239072e-02 -2.502031e-04 +7.445653e-03 -2.949198e-02 -1.154993e-04 -3.396650e-04 -3.645371e-04 +1.485474e-04 -4.893234e-05 -2.334564e-04 +4.242192e-04 +1.451324e-04 +1.376951e-04 +1.705442e-04 -3.622223e-04 +5.255341e-04 -1.128772e-04 +2.483032e-04 +4.870684e-04 -2.487556e-04 +9.728308e-05 -5.553025e-04 -1.195577e-05 +1.214717e-04
+7.850000e+00 +1.418058e-03 +5.068151e-03 +2.036423e-01 -5.263097e-02 -1.240509e-04 -4.683104e-04 +4.047444e-05 -5.112007e-04 -1.851193e-04 -1.658253e-04 +8.251431e-04 +3.719050e-04 +5.854060e-05 +1.016364e-04 -1.399060e-04 +1.649892e-04 -2.706101e-04 +2.996114e-04 -1.383863e-04 -7.224991e-04 +2.343034e-04 -1.463589e-04 +3.225656e-04 +3.711706e-04
+7.866667e+00 +1.305906e-02 +1.000780e-02 +3.835972e-01 -7.727150e-02 -2.527562e-05 -5.579806e-04 +1.500986e-04 -5.660305e-04 +3.638663e-05 -5.671642e-05 +6.210616e-04 +3.857487e-04 +1.317682e-04 +3.450234e-05 -5.301093e-05 -6.571745e-05 -9.067621e-05 +8.003535e-04 -5.597944e-04 -3.162843e-04 +4.232992e-04 -5.990218e-04 -1.960121e-04 +2.968744e-04
+7.883333e+00 +3.782033e-02 +1.796053e-02 +6.507487e-01 -9.922569e-02 +2.069590e-04 -3.284785e-04 +4.470106e-04 -5.137508e-04 +2.337498e-04 -1.750402e-04 +5.654872e-04 +2.500081e-04 +1.183719e-05 -1.637029e-04 +8.492149e-05 -4.667114e-05 -4.320888e-04 +5.654109e-04 -4.179828e-04 -6.937036e-05 +5.142490e-04 -7.454055e-04 +1.299471e-05 +1.707540e-04
+7.900000e+00 +5.523969e-02 +2.217785e-02 +8.101976e-01 -1.377234e-01 +5.096356e-04 -3.282518e-04 +3.540108e-04 -4.317712e-04 +2.439544e-04 -3.619906e-04 +3.689050e-04 +4.417777e-04 +1.560177e-04 -2.367451e-04 -2.186605e-04 -1.845963e-05 -3.628615e-04 +3.967254e-04 -1.708537e-05 -1.250281e-04 +1.056252e-03 -9.846288e-04 +1.624352e-04 -1.401881e-04
+7.916667e+00 +7.679861e-02 +2.837573e-02 +1.006112e+00 -1.505698e-01 +3.552214e-04 -3.932475e-04 +5.644965e-04 -2.389393e-04 -1.421353e-04 -3.366259e-04 +5.514362e-04 +5.200319e-04 +2.241631e-04 -3.233798e-05 -3.079158e-05 -2.047921e-04 -6.696347e-04 +3.657045e-04 -3.746545e-04 +7.539046e-05 +1.005101e-03 -8.471800e-04 +2.944597e-04 -1.037500e-05
+7.933333e+00 +1.151012e-01 +3.620920e-02 +1.222686e+00 -1.296237e-01 +1.791747e-04 -4.213218e-04 +2.665618e-04 -4.185593e-04 -6.491696e-05 +1.791222e-04 +6.554462e-04 +4.548606e-04 +8.215391e-04 -1.999122e-04 +7.736764e-07 -3.517704e-04 -8.316115e-04 +2.899883e-04 -2.694946e-04 +7.584442e-05 +8.098163e-04 -5.287946e-04 +2.812904e-04 +1.772113e-04
+7.950000e+00 +1.240231e-01 +4.036915e-02 +1.402197e+00 -2.063915e-01 +2.234008e-04 -2.363145e-04 +1.399467e-04 -4.181694e-04 +3.419298e-05 +5.844641e-04 +4.080917e-04 +4.513408e-04 +6.495734e-04 -5.364132e-05 -1.458871e-04 -2.453784e-04 -1.932953e-04 +1.040813e-04 -6.057517e-05 -1.742232e-04 +5.066970e-04 -4.948011e-04 +2.900127e-04 +1.025913e-04
+7.966667e+00 +1.349399e-01 +4.491005e-02 +1.499806e+00 -1.580574e-01 +3.021620e-04 -2.030272e-04 +9.859954e-05 -1.574012e-04 +1.233888e-04 +6.621428e-04 +3.034691e-04 +4.662907e-04 +7.302917e-04 -3.106486e-04 -3.422788e-04 -4.652892e-04 +7.765615e-05 -2.075334e-05 +7.993137e-05 -1.554656e-04 +8.587562e-04 -3.016900e-04 +3.160694e-04 -2.344761e-04
+7.983333e+00 +1.386698e-01 +4.863025e-02 +1.658230e+00 -2.185414e-01 -1.301207e-04 -1.748633e-04 +1.598559e-04 -1.139465e-04 +4.379519e-04 +7.402883e-04 +3.095447e-04 +9.695613e-04 +4.677724e-04 -3.573070e-04 -2.345184e-05 -7.358606e-04 +2.459229e-04 -1.463179e-04 +4.305806e-05 +3.715292e-05 +6.561747e-04 +6.610884e-05 +2.107892e-04 -7.026592e-04
+8.000000e+00 +1.571964e-01 +5.499073e-02 +1.873393e+00 -2.399146e-01 +1.518384e-05 +1.914618e-04 +2.959918e-04 +6.448199e-04 +4.542441e-04 +6.011191e-04 +3.018805e-05 +7.780906e-04 +4.228760e-04 -5.588547e-04 -8.666130e-05 -5.423805e-04 -3.280762e-04 +9.962252e-05 +5.791738e-04 +1.487922e-04 +6.119150e-04 -4.047490e-04 +1.272167e-04 -4.863865e-04
