# Supplementary material for: Visual motion perception as online hierarchical inference
Source: Nat Commun. 2022 Dec 1;13:7403. doi: 10.1038/s41467-022-34805-5 (PMC9715570; doi:10.1038/s41467-022-34805-5)
Supplement: Supplementary file 10 — Source Data [file 41467_2022_34805_MOESM10_ESM.zip › Supplementary_Figure_S6d.txt]

# COLUMNS: | t | lam_1 | lam_2 | lam_3 | lam_4 | lam_5 | lam_6 | lam_7 | lam_8 | lam_9 | lam_10 | lam_11 | lam_12 | lam_13 | lam_14 | lam_15 | lam_16 | lam_17 | lam_18 | lam_19 | lam_20 | lam_21 | lam_22 | lam_23 | lam_24 |
+0.000000e+00 +4.974433e-01 +4.964955e-01 +4.967818e-01 +4.967818e-01 +4.970724e-01 +4.970724e-01 +4.970724e-01 +4.970724e-01 +4.970724e-01 +4.970724e-01 +4.970724e-01 +4.970724e-01 +4.970724e-01 +4.970724e-01 +4.970724e-01 +4.970724e-01 +4.970724e-01 +4.970724e-01 +4.970724e-01 +4.970724e-01 +4.970724e-01 +4.970724e-01 +4.970724e-01 +4.970724e-01
+1.666667e-02 +4.950259e-01 +4.930709e-01 +4.936803e-01 +4.937149e-01 +4.941684e-01 +4.941795e-01 +4.941774e-01 +4.941628e-01 +4.941735e-01 +4.942097e-01 +4.941903e-01 +4.941639e-01 +4.941713e-01 +4.941665e-01 +4.941629e-01 +4.941627e-01 +4.941927e-01 +4.941932e-01 +4.941763e-01 +4.941681e-01 +4.941915e-01 +4.941634e-01 +4.941637e-01 +4.941772e-01
+3.333333e-02 +4.926078e-01 +4.897898e-01 +4.905828e-01 +4.909650e-01 +4.912831e-01 +4.912910e-01 +4.912858e-01 +4.912791e-01 +4.912932e-01 +4.913546e-01 +4.913249e-01 +4.912744e-01 +4.913004e-01 +4.912816e-01 +4.912725e-01 +4.912854e-01 +4.913051e-01 +4.913706e-01 +4.912840e-01 +4.912845e-01 +4.913071e-01 +4.912714e-01 +4.912920e-01 +4.913077e-01
+5.000000e-02 +4.901584e-01 +4.873409e-01 +4.874773e-01 +4.892819e-01 +4.884425e-01 +4.884377e-01 +4.884430e-01 +4.884215e-01 +4.884351e-01 +4.885179e-01 +4.884539e-01 +4.884148e-01 +4.884420e-01 +4.884209e-01 +4.884048e-01 +4.884357e-01 +4.884298e-01 +4.885839e-01 +4.884347e-01 +4.884301e-01 +4.884471e-01 +4.884189e-01 +4.884487e-01 +4.884675e-01
+6.666667e-02 +4.885381e-01 +4.869876e-01 +4.845581e-01 +4.886979e-01 +4.855991e-01 +4.855997e-01 +4.855927e-01 +4.856193e-01 +4.855965e-01 +4.857215e-01 +4.855996e-01 +4.856316e-01 +4.856226e-01 +4.856061e-01 +4.855565e-01 +4.856277e-01 +4.856056e-01 +4.857849e-01 +4.855910e-01 +4.856148e-01 +4.856280e-01 +4.855915e-01 +4.856800e-01 +4.856501e-01
+8.333333e-02 +4.888903e-01 +4.885002e-01 +4.821212e-01 +4.892306e-01 +4.827639e-01 +4.827618e-01 +4.827615e-01 +4.828381e-01 +4.827639e-01 +4.829427e-01 +4.827595e-01 +4.828289e-01 +4.828803e-01 +4.827962e-01 +4.827412e-01 +4.828569e-01 +4.828282e-01 +4.829853e-01 +4.827597e-01 +4.828134e-01 +4.828417e-01 +4.828313e-01 +4.829270e-01 +4.828771e-01
+1.000000e-01 +4.880758e-01 +4.905280e-01 +4.794369e-01 +4.909904e-01 +4.799581e-01 +4.799438e-01 +4.800010e-01 +4.801066e-01 +4.800034e-01 +4.801675e-01 +4.799356e-01 +4.800184e-01 +4.801196e-01 +4.800703e-01 +4.799394e-01 +4.800471e-01 +4.801081e-01 +4.802150e-01 +4.799611e-01 +4.800433e-01 +4.800973e-01 +4.801069e-01 +4.802041e-01 +4.801298e-01
+1.166667e-01 +4.865851e-01 +4.913983e-01 +4.767910e-01 +4.929516e-01 +4.771522e-01 +4.771425e-01 +4.772425e-01 +4.773374e-01 +4.772252e-01 +4.773917e-01 +4.771318e-01 +4.772379e-01 +4.773963e-01 +4.773065e-01 +4.771565e-01 +4.772701e-01 +4.774044e-01 +4.774583e-01 +4.772199e-01 +4.773146e-01 +4.773325e-01 +4.773817e-01 +4.775093e-01 +4.773654e-01
+1.333333e-01 +4.869516e-01 +4.947678e-01 +4.742973e-01 +4.962255e-01 +4.743630e-01 +4.743563e-01 +4.744816e-01 +4.745795e-01 +4.745091e-01 +4.746003e-01 +4.743489e-01 +4.744882e-01 +4.746518e-01 +4.745471e-01 +4.744114e-01 +4.744995e-01 +4.746789e-01 +4.747913e-01 +4.745083e-01 +4.746436e-01 +4.746261e-01 +4.746586e-01 +4.748450e-01 +4.746383e-01
+1.500000e-01 +4.878521e-01 +4.989098e-01 +4.720599e-01 +4.998616e-01 +4.715902e-01 +4.715933e-01 +4.717438e-01 +4.718640e-01 +4.717493e-01 +4.718361e-01 +4.716429e-01 +4.717456e-01 +4.719630e-01 +4.717827e-01 +4.717290e-01 +4.717359e-01 +4.720458e-01 +4.720998e-01 +4.717763e-01 +4.720326e-01 +4.719320e-01 +4.719976e-01 +4.721889e-01 +4.719201e-01
+1.666667e-01 +4.882635e-01 +5.017245e-01 +4.702542e-01 +5.033953e-01 +4.688447e-01 +4.688419e-01 +4.690030e-01 +4.692171e-01 +4.690005e-01 +4.690947e-01 +4.690121e-01 +4.690243e-01 +4.692963e-01 +4.690308e-01 +4.690873e-01 +4.690013e-01 +4.693976e-01 +4.694306e-01 +4.690730e-01 +4.694759e-01 +4.692527e-01 +4.693016e-01 +4.695530e-01 +4.692201e-01
+1.833333e-01 +4.863170e-01 +5.028007e-01 +4.682211e-01 +5.070392e-01 +4.661141e-01 +4.661190e-01 +4.662916e-01 +4.665306e-01 +4.662641e-01 +4.663668e-01 +4.664431e-01 +4.663221e-01 +4.666662e-01 +4.662983e-01 +4.665119e-01 +4.663061e-01 +4.667490e-01 +4.667742e-01 +4.663947e-01 +4.669591e-01 +4.665906e-01 +4.666580e-01 +4.669647e-01 +4.664848e-01
+2.000000e-01 +4.849244e-01 +5.036600e-01 +4.668455e-01 +5.093631e-01 +4.634120e-01 +4.634267e-01 +4.636017e-01 +4.638523e-01 +4.635427e-01 +4.636892e-01 +4.638869e-01 +4.636302e-01 +4.640979e-01 +4.636046e-01 +4.639858e-01 +4.636265e-01 +4.641660e-01 +4.641051e-01 +4.636975e-01 +4.643248e-01 +4.639146e-01 +4.640028e-01 +4.643324e-01 +4.637865e-01
+2.166667e-01 +4.839292e-01 +5.052480e-01 +4.659780e-01 +5.103855e-01 +4.607110e-01 +4.608180e-01 +4.609089e-01 +4.612155e-01 +4.608335e-01 +4.610611e-01 +4.612975e-01 +4.609872e-01 +4.615644e-01 +4.609283e-01 +4.614514e-01 +4.609439e-01 +4.615635e-01 +4.615004e-01 +4.610129e-01 +4.616676e-01 +4.612509e-01 +4.613216e-01 +4.616750e-01 +4.611018e-01
+2.333333e-01 +4.844454e-01 +5.083384e-01 +4.658569e-01 +5.125829e-01 +4.580454e-01 +4.582543e-01 +4.582559e-01 +4.585801e-01 +4.581471e-01 +4.584344e-01 +4.586520e-01 +4.583826e-01 +4.590023e-01 +4.582692e-01 +4.588882e-01 +4.582872e-01 +4.590281e-01 +4.589655e-01 +4.583236e-01 +4.590317e-01 +4.586097e-01 +4.586995e-01 +4.590773e-01 +4.584512e-01
+2.500000e-01 +4.835007e-01 +5.137744e-01 +4.674194e-01 +5.128238e-01 +4.554172e-01 +4.557289e-01 +4.556030e-01 +4.559958e-01 +4.554876e-01 +4.558152e-01 +4.560276e-01 +4.557882e-01 +4.566282e-01 +4.557009e-01 +4.562984e-01 +4.556252e-01 +4.564098e-01 +4.563774e-01 +4.556565e-01 +4.564178e-01 +4.559486e-01 +4.560415e-01 +4.564390e-01 +4.558439e-01
+2.666667e-01 +4.833711e-01 +5.210714e-01 +4.710114e-01 +5.117873e-01 +4.528511e-01 +4.532789e-01 +4.529872e-01 +4.534629e-01 +4.528594e-01 +4.532032e-01 +4.533940e-01 +4.531701e-01 +4.542847e-01 +4.531485e-01 +4.536865e-01 +4.529877e-01 +4.537591e-01 +4.537690e-01 +4.530115e-01 +4.538038e-01 +4.533200e-01 +4.533907e-01 +4.538205e-01 +4.532196e-01
+2.833333e-01 +4.836417e-01 +5.262452e-01 +4.738824e-01 +5.101736e-01 +4.503160e-01 +4.508222e-01 +4.503764e-01 +4.509053e-01 +4.502483e-01 +4.506314e-01 +4.507505e-01 +4.505629e-01 +4.519495e-01 +4.506031e-01 +4.510649e-01 +4.503639e-01 +4.511120e-01 +4.511727e-01 +4.503774e-01 +4.512225e-01 +4.507129e-01 +4.507480e-01 +4.511882e-01 +4.506166e-01
+3.000000e-01 +4.856326e-01 +5.338719e-01 +4.775792e-01 +5.075972e-01 +4.477682e-01 +4.483279e-01 +4.478107e-01 +4.484085e-01 +4.476643e-01 +4.480908e-01 +4.481223e-01 +4.479532e-01 +4.495909e-01 +4.480915e-01 +4.484484e-01 +4.477941e-01 +4.484787e-01 +4.485666e-01 +4.477612e-01 +4.486122e-01 +4.481041e-01 +4.481248e-01 +4.485962e-01 +4.480076e-01
+3.166667e-01 +4.852879e-01 +5.419664e-01 +4.826843e-01 +5.045837e-01 +4.451956e-01 +4.458124e-01 +4.453314e-01 +4.459336e-01 +4.451393e-01 +4.455864e-01 +4.455439e-01 +4.453474e-01 +4.471916e-01 +4.456125e-01 +4.458452e-01 +4.452049e-01 +4.458628e-01 +4.459475e-01 +4.451707e-01 +4.460049e-01 +4.455238e-01 +4.455243e-01 +4.459995e-01 +4.454006e-01
+3.333333e-01 +4.892331e-01 +5.524894e-01 +4.896868e-01 +5.015554e-01 +4.427186e-01 +4.432919e-01 +4.429393e-01 +4.434040e-01 +4.426134e-01 +4.431102e-01 +4.429925e-01 +4.427701e-01 +4.448491e-01 +4.431265e-01 +4.432682e-01 +4.426433e-01 +4.432587e-01 +4.433440e-01 +4.426442e-01 +4.434027e-01 +4.429611e-01 +4.429248e-01 +4.434457e-01 +4.428093e-01
+3.500000e-01 +4.919433e-01 +5.626166e-01 +4.964276e-01 +4.984250e-01 +4.402251e-01 +4.408216e-01 +4.405579e-01 +4.408675e-01 +4.401316e-01 +4.406158e-01 +4.404352e-01 +4.402107e-01 +4.425756e-01 +4.406434e-01 +4.406916e-01 +4.401052e-01 +4.406734e-01 +4.407567e-01 +4.401174e-01 +4.408151e-01 +4.404083e-01 +4.403557e-01 +4.408968e-01 +4.402471e-01
+3.666667e-01 +4.929619e-01 +5.723871e-01 +5.031520e-01 +4.953200e-01 +4.377532e-01 +4.384528e-01 +4.381506e-01 +4.384062e-01 +4.376276e-01 +4.381319e-01 +4.378980e-01 +4.376547e-01 +4.402451e-01 +4.381931e-01 +4.381195e-01 +4.375713e-01 +4.381031e-01 +4.381899e-01 +4.376354e-01 +4.382751e-01 +4.378468e-01 +4.378315e-01 +4.383835e-01 +4.377065e-01
+3.833333e-01 +4.963278e-01 +5.843062e-01 +5.096446e-01 +4.925112e-01 +4.352946e-01 +4.361269e-01 +4.356964e-01 +4.359749e-01 +4.351462e-01 +4.356308e-01 +4.353990e-01 +4.351140e-01 +4.379685e-01 +4.356879e-01 +4.355636e-01 +4.350481e-01 +4.355572e-01 +4.356433e-01 +4.351972e-01 +4.357531e-01 +4.352961e-01 +4.353042e-01 +4.358706e-01 +4.351822e-01
+4.000000e-01 +4.956866e-01 +5.933109e-01 +5.157372e-01 +4.897259e-01 +4.328667e-01 +4.337863e-01 +4.332036e-01 +4.335838e-01 +4.326311e-01 +4.331292e-01 +4.330148e-01 +4.325983e-01 +4.356952e-01 +4.331910e-01 +4.330339e-01 +4.325238e-01 +4.330271e-01 +4.331241e-01 +4.327834e-01 +4.332536e-01 +4.327685e-01 +4.328263e-01 +4.333370e-01 +4.326452e-01
+4.166667e-01 +4.946990e-01 +6.044417e-01 +5.214514e-01 +4.876407e-01 +4.304400e-01 +4.313836e-01 +4.307414e-01 +4.313078e-01 +4.301856e-01 +4.306349e-01 +4.306947e-01 +4.300861e-01 +4.333476e-01 +4.307310e-01 +4.305281e-01 +4.300147e-01 +4.305139e-01 +4.306244e-01 +4.304436e-01 +4.307845e-01 +4.302591e-01 +4.303872e-01 +4.308305e-01 +4.301302e-01
+4.333333e-01 +4.948787e-01 +6.187599e-01 +5.281964e-01 +4.861579e-01 +4.280862e-01 +4.290470e-01 +4.283270e-01 +4.289697e-01 +4.278137e-01 +4.281505e-01 +4.283428e-01 +4.275995e-01 +4.309833e-01 +4.283146e-01 +4.280519e-01 +4.275207e-01 +4.280544e-01 +4.281597e-01 +4.280901e-01 +4.283345e-01 +4.277637e-01 +4.279832e-01 +4.283306e-01 +4.276390e-01
+4.500000e-01 +4.934227e-01 +6.271945e-01 +5.330425e-01 +4.842544e-01 +4.257073e-01 +4.266892e-01 +4.258934e-01 +4.266060e-01 +4.254155e-01 +4.256555e-01 +4.259362e-01 +4.251296e-01 +4.285897e-01 +4.259405e-01 +4.256149e-01 +4.250380e-01 +4.255747e-01 +4.256901e-01 +4.257159e-01 +4.258573e-01 +4.252692e-01 +4.255633e-01 +4.258323e-01 +4.251437e-01
+4.666667e-01 +4.917600e-01 +6.367066e-01 +5.372312e-01 +4.826047e-01 +4.233382e-01 +4.243266e-01 +4.234519e-01 +4.242550e-01 +4.230098e-01 +4.231836e-01 +4.234990e-01 +4.226929e-01 +4.261647e-01 +4.235369e-01 +4.232144e-01 +4.225636e-01 +4.231175e-01 +4.232211e-01 +4.232966e-01 +4.234001e-01 +4.227948e-01 +4.231129e-01 +4.233502e-01 +4.226689e-01
+4.833333e-01 +4.895752e-01 +6.462148e-01 +5.411083e-01 +4.818958e-01 +4.209582e-01 +4.219664e-01 +4.210333e-01 +4.219588e-01 +4.205916e-01 +4.207481e-01 +4.210684e-01 +4.202381e-01 +4.237750e-01 +4.211463e-01 +4.208092e-01 +4.201015e-01 +4.206915e-01 +4.207945e-01 +4.208479e-01 +4.209534e-01 +4.203481e-01 +4.206847e-01 +4.208883e-01 +4.202103e-01
+5.000000e-01 +4.878416e-01 +6.504086e-01 +5.435074e-01 +4.816236e-01 +4.185422e-01 +4.196848e-01 +4.186210e-01 +4.196717e-01 +4.182156e-01 +4.183286e-01 +4.186448e-01 +4.178008e-01 +4.213893e-01 +4.187600e-01 +4.184394e-01 +4.176546e-01 +4.182836e-01 +4.183523e-01 +4.184269e-01 +4.185163e-01 +4.179136e-01 +4.183154e-01 +4.184462e-01 +4.177594e-01
+5.166667e-01 +4.889257e-01 +6.623602e-01 +5.458596e-01 +4.828080e-01 +4.161624e-01 +4.173428e-01 +4.162287e-01 +4.173208e-01 +4.158286e-01 +4.159260e-01 +4.162410e-01 +4.153672e-01 +4.190139e-01 +4.163623e-01 +4.160574e-01 +4.152784e-01 +4.158789e-01 +4.159377e-01 +4.160135e-01 +4.160911e-01 +4.155070e-01 +4.159624e-01 +4.160509e-01 +4.153272e-01
+5.333333e-01 +4.920026e-01 +6.755586e-01 +5.480557e-01 +4.848395e-01 +4.137832e-01 +4.149582e-01 +4.138463e-01 +4.149883e-01 +4.134258e-01 +4.135706e-01 +4.138442e-01 +4.129544e-01 +4.166464e-01 +4.139674e-01 +4.136967e-01 +4.129065e-01 +4.134794e-01 +4.135533e-01 +4.136088e-01 +4.136728e-01 +4.131176e-01 +4.136227e-01 +4.137122e-01 +4.129186e-01
+5.500000e-01 +4.927168e-01 +6.823018e-01 +5.499889e-01 +4.871393e-01 +4.114219e-01 +4.126065e-01 +4.114662e-01 +4.126400e-01 +4.110211e-01 +4.112588e-01 +4.114477e-01 +4.105733e-01 +4.143295e-01 +4.116099e-01 +4.113776e-01 +4.105533e-01 +4.110954e-01 +4.111857e-01 +4.112226e-01 +4.112631e-01 +4.107533e-01 +4.112662e-01 +4.114319e-01 +4.105244e-01
+5.666667e-01 +4.921302e-01 +6.850351e-01 +5.495868e-01 +4.893310e-01 +4.090614e-01 +4.102473e-01 +4.091179e-01 +4.102691e-01 +4.086394e-01 +4.089171e-01 +4.090877e-01 +4.082146e-01 +4.119732e-01 +4.092776e-01 +4.090346e-01 +4.081931e-01 +4.087521e-01 +4.088466e-01 +4.088472e-01 +4.088710e-01 +4.084297e-01 +4.089150e-01 +4.091122e-01 +4.081405e-01
+5.833333e-01 +4.906081e-01 +6.883658e-01 +5.494784e-01 +4.915967e-01 +4.067612e-01 +4.078806e-01 +4.067518e-01 +4.079214e-01 +4.062648e-01 +4.065942e-01 +4.067336e-01 +4.058474e-01 +4.096133e-01 +4.069679e-01 +4.066993e-01 +4.058484e-01 +4.064733e-01 +4.065226e-01 +4.064724e-01 +4.065008e-01 +4.061663e-01 +4.065539e-01 +4.068283e-01 +4.057805e-01
+6.000000e-01 +4.928383e-01 +6.911419e-01 +5.479821e-01 +4.929691e-01 +4.044870e-01 +4.055383e-01 +4.044053e-01 +4.055668e-01 +4.039009e-01 +4.042934e-01 +4.043969e-01 +4.034895e-01 +4.072374e-01 +4.046358e-01 +4.043517e-01 +4.034901e-01 +4.042100e-01 +4.041770e-01 +4.041273e-01 +4.041467e-01 +4.038416e-01 +4.042128e-01 +4.045733e-01 +4.034776e-01
+6.166667e-01 +4.925387e-01 +6.929952e-01 +5.458705e-01 +4.950691e-01 +4.021651e-01 +4.032008e-01 +4.021026e-01 +4.032282e-01 +4.015627e-01 +4.019700e-01 +4.020454e-01 +4.011431e-01 +4.048877e-01 +4.023080e-01 +4.020290e-01 +4.011573e-01 +4.019530e-01 +4.018424e-01 +4.018109e-01 +4.018267e-01 +4.015272e-01 +4.019020e-01 +4.023290e-01 +4.011602e-01
+6.333333e-01 +4.933054e-01 +6.979925e-01 +5.439898e-01 +4.980648e-01 +3.998437e-01 +4.008782e-01 +3.998047e-01 +4.009163e-01 +3.992366e-01 +3.996601e-01 +3.997072e-01 +3.988134e-01 +4.025624e-01 +3.999751e-01 +3.997333e-01 +3.988324e-01 +3.996761e-01 +3.995343e-01 +3.995500e-01 +3.995234e-01 +3.992226e-01 +3.995891e-01 +4.001043e-01 +3.988818e-01
+6.500000e-01 +4.942968e-01 +7.059011e-01 +5.416029e-01 +5.008668e-01 +3.975361e-01 +3.985790e-01 +3.974922e-01 +3.986197e-01 +3.969230e-01 +3.973710e-01 +3.973989e-01 +3.964943e-01 +4.002365e-01 +3.976828e-01 +3.974614e-01 +3.965260e-01 +3.973790e-01 +3.972713e-01 +3.973119e-01 +3.971988e-01 +3.969178e-01 +3.973012e-01 +3.979618e-01 +3.966155e-01
+6.666667e-01 +4.928284e-01 +7.106526e-01 +5.381727e-01 +5.030586e-01 +3.952335e-01 +3.962836e-01 +3.951925e-01 +3.963230e-01 +3.946259e-01 +3.950816e-01 +3.950938e-01 +3.942179e-01 +3.979061e-01 +3.953988e-01 +3.952014e-01 +3.942269e-01 +3.951263e-01 +3.950045e-01 +3.950811e-01 +3.948845e-01 +3.946498e-01 +3.950328e-01 +3.957335e-01 +3.943415e-01
+6.833333e-01 +4.907934e-01 +7.159339e-01 +5.347744e-01 +5.057898e-01 +3.929452e-01 +3.940671e-01 +3.929246e-01 +3.940196e-01 +3.923335e-01 +3.927964e-01 +3.928046e-01 +3.919562e-01 +3.955938e-01 +3.931113e-01 +3.929337e-01 +3.919350e-01 +3.929140e-01 +3.927317e-01 +3.928528e-01 +3.925894e-01 +3.924078e-01 +3.928099e-01 +3.935351e-01 +3.920967e-01
+7.000000e-01 +4.900324e-01 +7.229937e-01 +5.316554e-01 +5.087338e-01 +3.906625e-01 +3.918314e-01 +3.906389e-01 +3.917340e-01 +3.900566e-01 +3.905256e-01 +3.905247e-01 +3.897016e-01 +3.932947e-01 +3.908500e-01 +3.906737e-01 +3.896826e-01 +3.906725e-01 +3.904936e-01 +3.905963e-01 +3.903275e-01 +3.901557e-01 +3.906113e-01 +3.913392e-01 +3.898572e-01
+7.166667e-01 +4.903295e-01 +7.287502e-01 +5.283073e-01 +5.099921e-01 +3.884045e-01 +3.895842e-01 +3.883797e-01 +3.894620e-01 +3.877917e-01 +3.882532e-01 +3.882648e-01 +3.874515e-01 +3.910113e-01 +3.885922e-01 +3.884345e-01 +3.874354e-01 +3.884305e-01 +3.882864e-01 +3.883566e-01 +3.880715e-01 +3.879118e-01 +3.883831e-01 +3.891126e-01 +3.876435e-01
+7.333333e-01 +4.907592e-01 +7.360138e-01 +5.249027e-01 +5.120144e-01 +3.861631e-01 +3.873306e-01 +3.861474e-01 +3.871984e-01 +3.855319e-01 +3.859908e-01 +3.860113e-01 +3.851976e-01 +3.887392e-01 +3.863623e-01 +3.861913e-01 +3.852100e-01 +3.862043e-01 +3.860415e-01 +3.861193e-01 +3.858557e-01 +3.856984e-01 +3.861924e-01 +3.869037e-01 +3.854345e-01
+7.500000e-01 +4.925432e-01 +7.439856e-01 +5.215135e-01 +5.142880e-01 +3.839175e-01 +3.851036e-01 +3.839044e-01 +3.849487e-01 +3.832907e-01 +3.837420e-01 +3.837922e-01 +3.829595e-01 +3.864784e-01 +3.841442e-01 +3.839952e-01 +3.829825e-01 +3.840187e-01 +3.838028e-01 +3.838970e-01 +3.836562e-01 +3.834769e-01 +3.840137e-01 +3.847384e-01 +3.832293e-01
+7.666667e-01 +4.920852e-01 +7.473354e-01 +5.184439e-01 +5.155656e-01 +3.816833e-01 +3.829075e-01 +3.816707e-01 +3.827145e-01 +3.810844e-01 +3.815073e-01 +3.815941e-01 +3.807310e-01 +3.842379e-01 +3.819674e-01 +3.818224e-01 +3.807804e-01 +3.818120e-01 +3.815731e-01 +3.816885e-01 +3.814450e-01 +3.812705e-01 +3.818390e-01 +3.825866e-01 +3.810425e-01
+7.833333e-01 +4.912806e-01 +7.562894e-01 +5.156513e-01 +5.168630e-01 +3.794598e-01 +3.806942e-01 +3.794503e-01 +3.805093e-01 +3.788831e-01 +3.792859e-01 +3.794297e-01 +3.785136e-01 +3.820137e-01 +3.797572e-01 +3.796243e-01 +3.785988e-01 +3.796463e-01 +3.793646e-01 +3.794990e-01 +3.792520e-01 +3.790789e-01 +3.796583e-01 +3.804574e-01 +3.788462e-01
+8.000000e-01 +4.901190e-01 +7.621615e-01 +5.130283e-01 +5.174466e-01 +3.772529e-01 +3.784829e-01 +3.772509e-01 +3.783146e-01 +3.766817e-01 +3.770906e-01 +3.773003e-01 +3.763092e-01 +3.797958e-01 +3.775668e-01 +3.774271e-01 +3.764582e-01 +3.774829e-01 +3.771963e-01 +3.773072e-01 +3.770852e-01 +3.769218e-01 +3.774762e-01 +3.782685e-01 +3.766595e-01
+8.166667e-01 +4.880718e-01 +7.683376e-01 +5.115324e-01 +5.176456e-01 +3.750601e-01 +3.762905e-01 +3.750742e-01 +3.761467e-01 +3.745187e-01 +3.749323e-01 +3.751914e-01 +3.741255e-01 +3.775990e-01 +3.753998e-01 +3.752721e-01 +3.743128e-01 +3.753195e-01 +3.750375e-01 +3.751399e-01 +3.749425e-01 +3.747465e-01 +3.753142e-01 +3.761161e-01 +3.744682e-01
+8.333333e-01 +4.879353e-01 +7.817618e-01 +5.111392e-01 +5.178676e-01 +3.728834e-01 +3.741265e-01 +3.728940e-01 +3.740052e-01 +3.723933e-01 +3.727593e-01 +3.730947e-01 +3.719548e-01 +3.753996e-01 +3.732439e-01 +3.731630e-01 +3.721836e-01 +3.731787e-01 +3.728932e-01 +3.729823e-01 +3.728001e-01 +3.725848e-01 +3.731651e-01 +3.739804e-01 +3.722899e-01
+8.500000e-01 +4.875053e-01 +7.989015e-01 +5.122782e-01 +5.179511e-01 +3.707171e-01 +3.719994e-01 +3.707280e-01 +3.718539e-01 +3.703027e-01 +3.706000e-01 +3.709943e-01 +3.697992e-01 +3.732168e-01 +3.711134e-01 +3.710422e-01 +3.700974e-01 +3.710299e-01 +3.707687e-01 +3.708233e-01 +3.706623e-01 +3.704378e-01 +3.710157e-01 +3.718635e-01 +3.701242e-01
+8.666667e-01 +4.876306e-01 +8.164493e-01 +5.139546e-01 +5.173118e-01 +3.685605e-01 +3.698747e-01 +3.685792e-01 +3.697301e-01 +3.682281e-01 +3.684632e-01 +3.688725e-01 +3.676618e-01 +3.710701e-01 +3.689688e-01 +3.689051e-01 +3.679927e-01 +3.688824e-01 +3.686427e-01 +3.686994e-01 +3.685272e-01 +3.682910e-01 +3.688701e-01 +3.697798e-01 +3.679809e-01
+8.833333e-01 +4.895058e-01 +8.400232e-01 +5.172131e-01 +5.165053e-01 +3.664193e-01 +3.677528e-01 +3.664460e-01 +3.676295e-01 +3.661578e-01 +3.663717e-01 +3.667577e-01 +3.655563e-01 +3.689363e-01 +3.668467e-01 +3.667862e-01 +3.658936e-01 +3.667732e-01 +3.665058e-01 +3.665861e-01 +3.664251e-01 +3.661476e-01 +3.667290e-01 +3.676873e-01 +3.658417e-01
+9.000000e-01 +4.897356e-01 +8.620181e-01 +5.201126e-01 +5.152918e-01 +3.643051e-01 +3.656420e-01 +3.643198e-01 +3.655716e-01 +3.640787e-01 +3.642680e-01 +3.646429e-01 +3.634543e-01 +3.668067e-01 +3.647502e-01 +3.646880e-01 +3.637973e-01 +3.646787e-01 +3.643851e-01 +3.644688e-01 +3.643449e-01 +3.640169e-01 +3.646026e-01 +3.656056e-01 +3.637145e-01
+9.166667e-01 +4.916517e-01 +8.766215e-01 +5.228780e-01 +5.132997e-01 +3.621992e-01 +3.635421e-01 +3.622001e-01 +3.635155e-01 +3.620095e-01 +3.622126e-01 +3.625628e-01 +3.613503e-01 +3.646996e-01 +3.626785e-01 +3.626085e-01 +3.616961e-01 +3.625800e-01 +3.622724e-01 +3.623671e-01 +3.622622e-01 +3.619027e-01 +3.624833e-01 +3.634979e-01 +3.615969e-01
+9.333333e-01 +4.906775e-01 +9.012073e-01 +5.278933e-01 +5.109101e-01 +3.601071e-01 +3.614734e-01 +3.600959e-01 +3.614716e-01 +3.599519e-01 +3.602000e-01 +3.604765e-01 +3.592700e-01 +3.625939e-01 +3.606343e-01 +3.605526e-01 +3.596189e-01 +3.604863e-01 +3.601693e-01 +3.602711e-01 +3.601729e-01 +3.598089e-01 +3.603735e-01 +3.614055e-01 +3.594922e-01
+9.500000e-01 +4.887114e-01 +9.261195e-01 +5.348822e-01 +5.080577e-01 +3.580373e-01 +3.594402e-01 +3.580128e-01 +3.594207e-01 +3.579546e-01 +3.581792e-01 +3.584294e-01 +3.572010e-01 +3.605097e-01 +3.586186e-01 +3.585031e-01 +3.575425e-01 +3.584039e-01 +3.580731e-01 +3.581841e-01 +3.581080e-01 +3.577375e-01 +3.582804e-01 +3.593225e-01 +3.574011e-01
+9.666667e-01 +4.871966e-01 +9.474792e-01 +5.436307e-01 +5.049922e-01 +3.559944e-01 +3.573921e-01 +3.559701e-01 +3.574097e-01 +3.559924e-01 +3.561786e-01 +3.563796e-01 +3.551511e-01 +3.584443e-01 +3.565988e-01 +3.564446e-01 +3.554889e-01 +3.563222e-01 +3.559897e-01 +3.561271e-01 +3.560288e-01 +3.556929e-01 +3.562007e-01 +3.572368e-01 +3.553231e-01
+9.833333e-01 +4.859484e-01 +9.720970e-01 +5.537460e-01 +5.020154e-01 +3.539742e-01 +3.553561e-01 +3.539246e-01 +3.554068e-01 +3.540309e-01 +3.541850e-01 +3.543383e-01 +3.531191e-01 +3.563995e-01 +3.545912e-01 +3.544048e-01 +3.534492e-01 +3.542524e-01 +3.539211e-01 +3.540733e-01 +3.539626e-01 +3.536477e-01 +3.541282e-01 +3.551704e-01 +3.532549e-01
+1.000000e+00 +4.852457e-01 +9.869743e-01 +5.598692e-01 +4.990980e-01 +3.519495e-01 +3.533150e-01 +3.518941e-01 +3.534184e-01 +3.520353e-01 +3.522316e-01 +3.523012e-01 +3.510796e-01 +3.543487e-01 +3.525806e-01 +3.523677e-01 +3.513956e-01 +3.522100e-01 +3.518682e-01 +3.520209e-01 +3.519024e-01 +3.516010e-01 +3.520705e-01 +3.531048e-01 +3.512008e-01
+1.016667e+00 +4.866216e-01 +1.001393e+00 +5.641934e-01 +4.965442e-01 +3.499334e-01 +3.512740e-01 +3.498542e-01 +3.514596e-01 +3.500322e-01 +3.502612e-01 +3.502662e-01 +3.490513e-01 +3.523114e-01 +3.505966e-01 +3.503234e-01 +3.493507e-01 +3.501748e-01 +3.498248e-01 +3.499768e-01 +3.498641e-01 +3.495614e-01 +3.500239e-01 +3.510496e-01 +3.491661e-01
+1.033333e+00 +4.904495e-01 +1.013523e+00 +5.675270e-01 +4.943060e-01 +3.479093e-01 +3.492571e-01 +3.478329e-01 +3.494963e-01 +3.480382e-01 +3.482767e-01 +3.482784e-01 +3.470481e-01 +3.502879e-01 +3.485987e-01 +3.482896e-01 +3.473259e-01 +3.481794e-01 +3.477969e-01 +3.479404e-01 +3.478358e-01 +3.475329e-01 +3.479939e-01 +3.490072e-01 +3.471351e-01
+1.050000e+00 +4.900424e-01 +1.021051e+00 +5.696657e-01 +4.924811e-01 +3.458884e-01 +3.472414e-01 +3.458393e-01 +3.475493e-01 +3.460378e-01 +3.462895e-01 +3.462804e-01 +3.450937e-01 +3.482748e-01 +3.466050e-01 +3.462658e-01 +3.453168e-01 +3.461773e-01 +3.457762e-01 +3.459158e-01 +3.458155e-01 +3.455228e-01 +3.459812e-01 +3.469816e-01 +3.451223e-01
+1.066667e+00 +4.916989e-01 +1.032115e+00 +5.738812e-01 +4.904145e-01 +3.438775e-01 +3.452457e-01 +3.438571e-01 +3.456286e-01 +3.440416e-01 +3.443292e-01 +3.443051e-01 +3.431463e-01 +3.462864e-01 +3.446225e-01 +3.442526e-01 +3.433200e-01 +3.441726e-01 +3.437689e-01 +3.439063e-01 +3.438058e-01 +3.435210e-01 +3.439989e-01 +3.449668e-01 +3.431223e-01
+1.083333e+00 +4.898180e-01 +1.042642e+00 +5.765818e-01 +4.905689e-01 +3.418844e-01 +3.432651e-01 +3.419084e-01 +3.436716e-01 +3.420449e-01 +3.423721e-01 +3.423385e-01 +3.412012e-01 +3.442934e-01 +3.426473e-01 +3.422504e-01 +3.413417e-01 +3.421746e-01 +3.417992e-01 +3.419124e-01 +3.418064e-01 +3.415602e-01 +3.420194e-01 +3.429860e-01 +3.411620e-01
+1.100000e+00 +4.894434e-01 +1.054514e+00 +5.782908e-01 +4.911034e-01 +3.398967e-01 +3.412770e-01 +3.399728e-01 +3.417341e-01 +3.400585e-01 +3.404007e-01 +3.403890e-01 +3.392873e-01 +3.422946e-01 +3.406583e-01 +3.402622e-01 +3.393643e-01 +3.401960e-01 +3.398294e-01 +3.399353e-01 +3.398195e-01 +3.396495e-01 +3.400489e-01 +3.410224e-01 +3.392596e-01
+1.116667e+00 +4.881785e-01 +1.063002e+00 +5.791709e-01 +4.921054e-01 +3.379227e-01 +3.393021e-01 +3.380293e-01 +3.397789e-01 +3.381063e-01 +3.384240e-01 +3.384604e-01 +3.373814e-01 +3.403133e-01 +3.386859e-01 +3.382827e-01 +3.374048e-01 +3.382251e-01 +3.378628e-01 +3.379648e-01 +3.378447e-01 +3.378010e-01 +3.381084e-01 +3.390788e-01 +3.373473e-01
+1.133333e+00 +4.859304e-01 +1.069449e+00 +5.776807e-01 +4.936999e-01 +3.359694e-01 +3.373295e-01 +3.360812e-01 +3.378434e-01 +3.361632e-01 +3.364590e-01 +3.365017e-01 +3.354659e-01 +3.383488e-01 +3.367237e-01 +3.363154e-01 +3.354712e-01 +3.362764e-01 +3.359250e-01 +3.360044e-01 +3.358846e-01 +3.359203e-01 +3.361953e-01 +3.371248e-01 +3.354213e-01
+1.150000e+00 +4.852590e-01 +1.082292e+00 +5.763737e-01 +4.964028e-01 +3.340208e-01 +3.353735e-01 +3.341456e-01 +3.359240e-01 +3.342131e-01 +3.345028e-01 +3.345608e-01 +3.335614e-01 +3.364054e-01 +3.347759e-01 +3.343621e-01 +3.335596e-01 +3.343576e-01 +3.339940e-01 +3.340558e-01 +3.339357e-01 +3.340898e-01 +3.342882e-01 +3.351867e-01 +3.335015e-01
+1.166667e+00 +4.847562e-01 +1.093559e+00 +5.740354e-01 +4.983411e-01 +3.320782e-01 +3.334259e-01 +3.322255e-01 +3.340217e-01 +3.322786e-01 +3.325574e-01 +3.326216e-01 +3.316518e-01 +3.344939e-01 +3.328367e-01 +3.324198e-01 +3.316609e-01 +3.324427e-01 +3.320628e-01 +3.321191e-01 +3.319972e-01 +3.322537e-01 +3.324012e-01 +3.332542e-01 +3.315706e-01
+1.183333e+00 +4.858091e-01 +1.104285e+00 +5.709372e-01 +5.003235e-01 +3.301492e-01 +3.314888e-01 +3.303175e-01 +3.321043e-01 +3.303697e-01 +3.306267e-01 +3.306953e-01 +3.297445e-01 +3.325981e-01 +3.309099e-01 +3.304922e-01 +3.297633e-01 +3.305227e-01 +3.301343e-01 +3.301965e-01 +3.300756e-01 +3.304051e-01 +3.305175e-01 +3.313592e-01 +3.296621e-01
+1.200000e+00 +4.868713e-01 +1.118615e+00 +5.676065e-01 +5.029754e-01 +3.282388e-01 +3.295613e-01 +3.284137e-01 +3.301812e-01 +3.284506e-01 +3.287046e-01 +3.287925e-01 +3.278497e-01 +3.307128e-01 +3.289858e-01 +3.285783e-01 +3.278699e-01 +3.286148e-01 +3.282272e-01 +3.282975e-01 +3.281678e-01 +3.285507e-01 +3.286354e-01 +3.294891e-01 +3.277668e-01
+1.216667e+00 +4.918615e-01 +1.134462e+00 +5.646314e-01 +5.065292e-01 +3.263304e-01 +3.276461e-01 +3.265163e-01 +3.282692e-01 +3.265485e-01 +3.267955e-01 +3.268937e-01 +3.259785e-01 +3.288180e-01 +3.270774e-01 +3.266795e-01 +3.259875e-01 +3.267203e-01 +3.263541e-01 +3.264122e-01 +3.262694e-01 +3.266759e-01 +3.267737e-01 +3.276212e-01 +3.258755e-01
+1.233333e+00 +4.997609e-01 +1.145949e+00 +5.612386e-01 +5.085502e-01 +3.244399e-01 +3.257475e-01 +3.246262e-01 +3.263618e-01 +3.246501e-01 +3.248973e-01 +3.249940e-01 +3.241013e-01 +3.269351e-01 +3.251829e-01 +3.247912e-01 +3.241138e-01 +3.248331e-01 +3.244859e-01 +3.245406e-01 +3.243778e-01 +3.247978e-01 +3.249318e-01 +3.257492e-01 +3.239976e-01
+1.250000e+00 +5.042305e-01 +1.170849e+00 +5.577082e-01 +5.118177e-01 +3.225654e-01 +3.238549e-01 +3.227434e-01 +3.244703e-01 +3.227623e-01 +3.230093e-01 +3.231064e-01 +3.222500e-01 +3.250840e-01 +3.232993e-01 +3.229197e-01 +3.222655e-01 +3.229561e-01 +3.226412e-01 +3.226996e-01 +3.224959e-01 +3.229257e-01 +3.230920e-01 +3.239236e-01 +3.221244e-01
+1.266667e+00 +5.038043e-01 +1.186936e+00 +5.549521e-01 +5.164600e-01 +3.207038e-01 +3.219741e-01 +3.208802e-01 +3.225846e-01 +3.208865e-01 +3.211461e-01 +3.212298e-01 +3.203910e-01 +3.232229e-01 +3.214356e-01 +3.210634e-01 +3.204289e-01 +3.210916e-01 +3.207958e-01 +3.208888e-01 +3.206324e-01 +3.210566e-01 +3.212548e-01 +3.221073e-01 +3.202803e-01
+1.283333e+00 +5.030188e-01 +1.209457e+00 +5.523862e-01 +5.211612e-01 +3.188577e-01 +3.201029e-01 +3.190253e-01 +3.207091e-01 +3.190232e-01 +3.192940e-01 +3.193631e-01 +3.185339e-01 +3.213690e-01 +3.195793e-01 +3.192189e-01 +3.185915e-01 +3.192449e-01 +3.189538e-01 +3.190874e-01 +3.187869e-01 +3.192028e-01 +3.194223e-01 +3.202817e-01 +3.184553e-01
+1.300000e+00 +5.033161e-01 +1.226242e+00 +5.496640e-01 +5.251937e-01 +3.170225e-01 +3.182431e-01 +3.171949e-01 +3.188459e-01 +3.171770e-01 +3.174459e-01 +3.175109e-01 +3.166826e-01 +3.195153e-01 +3.177254e-01 +3.173799e-01 +3.167686e-01 +3.174166e-01 +3.171183e-01 +3.172916e-01 +3.169558e-01 +3.173616e-01 +3.176086e-01 +3.184384e-01 +3.166207e-01
+1.316667e+00 +5.013109e-01 +1.260419e+00 +5.468079e-01 +5.294768e-01 +3.151923e-01 +3.163952e-01 +3.153676e-01 +3.169923e-01 +3.153449e-01 +3.156111e-01 +3.156794e-01 +3.148419e-01 +3.176879e-01 +3.158857e-01 +3.155520e-01 +3.149806e-01 +3.155991e-01 +3.152904e-01 +3.155171e-01 +3.151283e-01 +3.155580e-01 +3.158001e-01 +3.166194e-01 +3.147856e-01
+1.333333e+00 +5.018784e-01 +1.284386e+00 +5.434456e-01 +5.310805e-01 +3.133630e-01 +3.145557e-01 +3.135405e-01 +3.151547e-01 +3.135203e-01 +3.137819e-01 +3.138464e-01 +3.130121e-01 +3.158520e-01 +3.140542e-01 +3.137292e-01 +3.131885e-01 +3.137888e-01 +3.134583e-01 +3.137182e-01 +3.133115e-01 +3.137566e-01 +3.139940e-01 +3.148174e-01 +3.129694e-01
+1.350000e+00 +5.014826e-01 +1.308009e+00 +5.402486e-01 +5.323398e-01 +3.115468e-01 +3.127293e-01 +3.117226e-01 +3.133265e-01 +3.116983e-01 +3.119650e-01 +3.120248e-01 +3.111976e-01 +3.140486e-01 +3.122306e-01 +3.119116e-01 +3.114148e-01 +3.119761e-01 +3.116367e-01 +3.119402e-01 +3.115071e-01 +3.119649e-01 +3.121854e-01 +3.130100e-01 +3.111606e-01
+1.366667e+00 +5.004476e-01 +1.333093e+00 +5.379815e-01 +5.330614e-01 +3.097390e-01 +3.109172e-01 +3.099146e-01 +3.115163e-01 +3.098917e-01 +3.101674e-01 +3.102204e-01 +3.093905e-01 +3.122710e-01 +3.104214e-01 +3.101084e-01 +3.096423e-01 +3.101835e-01 +3.098259e-01 +3.101605e-01 +3.097329e-01 +3.101574e-01 +3.103793e-01 +3.112073e-01 +3.093681e-01
+1.383333e+00 +4.985310e-01 +1.354083e+00 +5.368372e-01 +5.335776e-01 +3.079395e-01 +3.091204e-01 +3.081169e-01 +3.097203e-01 +3.080996e-01 +3.083792e-01 +3.084178e-01 +3.076140e-01 +3.105189e-01 +3.086347e-01 +3.083114e-01 +3.078706e-01 +3.084172e-01 +3.080253e-01 +3.083945e-01 +3.079887e-01 +3.083556e-01 +3.085922e-01 +3.094104e-01 +3.075802e-01
+1.400000e+00 +4.960146e-01 +1.360027e+00 +5.351330e-01 +5.329473e-01 +3.061524e-01 +3.073310e-01 +3.063302e-01 +3.079290e-01 +3.063121e-01 +3.066011e-01 +3.066284e-01 +3.058415e-01 +3.087703e-01 +3.068576e-01 +3.065245e-01 +3.061013e-01 +3.066524e-01 +3.062350e-01 +3.066337e-01 +3.062226e-01 +3.065679e-01 +3.068175e-01 +3.076203e-01 +3.058009e-01
+1.416667e+00 +4.935452e-01 +1.366670e+00 +5.338463e-01 +5.338490e-01 +3.043792e-01 +3.055503e-01 +3.045555e-01 +3.061424e-01 +3.045457e-01 +3.048440e-01 +3.048541e-01 +3.040716e-01 +3.069938e-01 +3.050893e-01 +3.047546e-01 +3.043477e-01 +3.048976e-01 +3.044558e-01 +3.048873e-01 +3.044674e-01 +3.048022e-01 +3.050606e-01 +3.058481e-01 +3.040296e-01
+1.433333e+00 +4.917064e-01 +1.371298e+00 +5.336832e-01 +5.337798e-01 +3.026153e-01 +3.037868e-01 +3.027938e-01 +3.043783e-01 +3.027939e-01 +3.030993e-01 +3.030906e-01 +3.023207e-01 +3.052221e-01 +3.033293e-01 +3.029980e-01 +3.025942e-01 +3.031488e-01 +3.026864e-01 +3.031382e-01 +3.027123e-01 +3.030607e-01 +3.033047e-01 +3.040918e-01 +3.022720e-01
+1.450000e+00 +4.897208e-01 +1.395264e+00 +5.353066e-01 +5.327509e-01 +3.008630e-01 +3.020286e-01 +3.010366e-01 +3.026355e-01 +3.010529e-01 +3.013541e-01 +3.013454e-01 +3.006191e-01 +3.034550e-01 +3.015846e-01 +3.012448e-01 +3.008415e-01 +3.014076e-01 +3.009288e-01 +3.014098e-01 +3.009641e-01 +3.013340e-01 +3.015553e-01 +3.023422e-01 +3.005237e-01
+1.466667e+00 +4.883800e-01 +1.452535e+00 +5.385973e-01 +5.315830e-01 +2.991170e-01 +3.002838e-01 +2.992901e-01 +3.008981e-01 +2.993280e-01 +2.996304e-01 +2.996108e-01 +2.989325e-01 +3.017019e-01 +2.998626e-01 +2.995033e-01 +2.990971e-01 +2.996630e-01 +2.991893e-01 +2.996807e-01 +2.992358e-01 +2.996253e-01 +2.998256e-01 +3.005936e-01 +2.987856e-01
+1.483333e+00 +4.869544e-01 +1.493141e+00 +5.413942e-01 +5.296185e-01 +2.973824e-01 +2.985611e-01 +2.975561e-01 +2.991590e-01 +2.976033e-01 +2.979062e-01 +2.978950e-01 +2.972360e-01 +2.999593e-01 +2.981637e-01 +2.977686e-01 +2.973624e-01 +2.979317e-01 +2.974517e-01 +2.979568e-01 +2.975070e-01 +2.979371e-01 +2.981050e-01 +2.988476e-01 +2.970541e-01
+1.500000e+00 +4.869212e-01 +1.528056e+00 +5.437632e-01 +5.269095e-01 +2.956555e-01 +2.968608e-01 +2.958362e-01 +2.974217e-01 +2.958970e-01 +2.961862e-01 +2.962134e-01 +2.955350e-01 +2.982220e-01 +2.964809e-01 +2.960473e-01 +2.956352e-01 +2.962045e-01 +2.957250e-01 +2.962507e-01 +2.957833e-01 +2.962353e-01 +2.963744e-01 +2.971142e-01 +2.953329e-01
+1.516667e+00 +4.866266e-01 +1.568446e+00 +5.471236e-01 +5.236890e-01 +2.939402e-01 +2.951586e-01 +2.941306e-01 +2.956971e-01 +2.941951e-01 +2.944765e-01 +2.945513e-01 +2.938518e-01 +2.965012e-01 +2.948060e-01 +2.943316e-01 +2.939209e-01 +2.944864e-01 +2.940075e-01 +2.945387e-01 +2.940703e-01 +2.945298e-01 +2.946557e-01 +2.953912e-01 +2.936206e-01
+1.533333e+00 +4.864639e-01 +1.614920e+00 +5.506940e-01 +5.202907e-01 +2.922346e-01 +2.934545e-01 +2.924389e-01 +2.939836e-01 +2.925190e-01 +2.927805e-01 +2.928715e-01 +2.921662e-01 +2.947877e-01 +2.931343e-01 +2.926323e-01 +2.922341e-01 +2.927824e-01 +2.923028e-01 +2.928401e-01 +2.923632e-01 +2.928283e-01 +2.929458e-01 +2.936825e-01 +2.919194e-01
+1.550000e+00 +4.875014e-01 +1.649937e+00 +5.551477e-01 +5.171236e-01 +2.905404e-01 +2.917559e-01 +2.907723e-01 +2.922873e-01 +2.908376e-01 +2.910881e-01 +2.911972e-01 +2.904938e-01 +2.930809e-01 +2.914823e-01 +2.909371e-01 +2.905513e-01 +2.910923e-01 +2.906060e-01 +2.911551e-01 +2.906682e-01 +2.911402e-01 +2.912474e-01 +2.919925e-01 +2.902261e-01
+1.566667e+00 +4.868256e-01 +1.662521e+00 +5.583580e-01 +5.142815e-01 +2.888589e-01 +2.900680e-01 +2.890975e-01 +2.906007e-01 +2.891664e-01 +2.894053e-01 +2.895325e-01 +2.888251e-01 +2.913833e-01 +2.898498e-01 +2.892507e-01 +2.888818e-01 +2.894090e-01 +2.889224e-01 +2.894783e-01 +2.889878e-01 +2.894597e-01 +2.895675e-01 +2.903147e-01 +2.885509e-01
+1.583333e+00 +4.852349e-01 +1.670671e+00 +5.609078e-01 +5.114563e-01 +2.871885e-01 +2.883911e-01 +2.874243e-01 +2.889324e-01 +2.875079e-01 +2.877316e-01 +2.878867e-01 +2.871585e-01 +2.896966e-01 +2.882231e-01 +2.875713e-01 +2.872287e-01 +2.877342e-01 +2.872460e-01 +2.878040e-01 +2.873137e-01 +2.877849e-01 +2.878969e-01 +2.886413e-01 +2.868921e-01
+1.600000e+00 +4.873814e-01 +1.690196e+00 +5.654954e-01 +5.091036e-01 +2.855279e-01 +2.867295e-01 +2.857773e-01 +2.872740e-01 +2.858643e-01 +2.860709e-01 +2.862442e-01 +2.854987e-01 +2.880225e-01 +2.865996e-01 +2.859017e-01 +2.855811e-01 +2.860671e-01 +2.855810e-01 +2.861376e-01 +2.856484e-01 +2.861180e-01 +2.862523e-01 +2.869838e-01 +2.852343e-01
+1.616667e+00 +4.885654e-01 +1.707312e+00 +5.674986e-01 +5.065799e-01 +2.838785e-01 +2.850878e-01 +2.841337e-01 +2.856264e-01 +2.842181e-01 +2.844227e-01 +2.845974e-01 +2.838408e-01 +2.863731e-01 +2.849685e-01 +2.842426e-01 +2.839405e-01 +2.844144e-01 +2.839336e-01 +2.844806e-01 +2.839961e-01 +2.844562e-01 +2.845978e-01 +2.853284e-01 +2.835829e-01
+1.633333e+00 +4.887368e-01 +1.723043e+00 +5.683003e-01 +5.047300e-01 +2.822360e-01 +2.834654e-01 +2.824939e-01 +2.839828e-01 +2.825795e-01 +2.827746e-01 +2.829565e-01 +2.821944e-01 +2.847349e-01 +2.833323e-01 +2.825986e-01 +2.823024e-01 +2.827662e-01 +2.823056e-01 +2.828330e-01 +2.823543e-01 +2.828042e-01 +2.829594e-01 +2.836830e-01 +2.819564e-01
+1.650000e+00 +4.889763e-01 +1.760979e+00 +5.692154e-01 +5.027424e-01 +2.806075e-01 +2.818467e-01 +2.808604e-01 +2.823410e-01 +2.809488e-01 +2.811418e-01 +2.813256e-01 +2.805555e-01 +2.830958e-01 +2.817182e-01 +2.809698e-01 +2.806714e-01 +2.811298e-01 +2.806819e-01 +2.811948e-01 +2.807178e-01 +2.811650e-01 +2.813220e-01 +2.820405e-01 +2.803358e-01
+1.666667e+00 +4.877296e-01 +1.782826e+00 +5.697252e-01 +5.011861e-01 +2.789875e-01 +2.802445e-01 +2.792488e-01 +2.807213e-01 +2.793242e-01 +2.795282e-01 +2.796985e-01 +2.789269e-01 +2.814607e-01 +2.800955e-01 +2.793478e-01 +2.790439e-01 +2.795039e-01 +2.790612e-01 +2.795634e-01 +2.790929e-01 +2.795400e-01 +2.796948e-01 +2.804127e-01 +2.787147e-01
+1.683333e+00 +4.865304e-01 +1.820349e+00 +5.705101e-01 +4.993996e-01 +2.773720e-01 +2.786371e-01 +2.776397e-01 +2.791171e-01 +2.777112e-01 +2.779338e-01 +2.780811e-01 +2.773109e-01 +2.798299e-01 +2.784857e-01 +2.777289e-01 +2.774262e-01 +2.778926e-01 +2.774509e-01 +2.779408e-01 +2.774739e-01 +2.779283e-01 +2.780727e-01 +2.787942e-01 +2.771105e-01
+1.700000e+00 +4.851133e-01 +1.841276e+00 +5.706801e-01 +4.970778e-01 +2.757621e-01 +2.770391e-01 +2.760308e-01 +2.775135e-01 +2.761050e-01 +2.763537e-01 +2.764705e-01 +2.757038e-01 +2.782183e-01 +2.768839e-01 +2.761172e-01 +2.758223e-01 +2.762957e-01 +2.758515e-01 +2.763330e-01 +2.758647e-01 +2.763192e-01 +2.764580e-01 +2.771820e-01 +2.755068e-01
+1.716667e+00 +4.829668e-01 +1.831189e+00 +5.690451e-01 +4.954155e-01 +2.741617e-01 +2.754465e-01 +2.744308e-01 +2.759232e-01 +2.745019e-01 +2.747669e-01 +2.748667e-01 +2.741058e-01 +2.766126e-01 +2.752826e-01 +2.745185e-01 +2.742380e-01 +2.747061e-01 +2.742681e-01 +2.747362e-01 +2.742643e-01 +2.747222e-01 +2.748530e-01 +2.755763e-01 +2.739178e-01
+1.733333e+00 +4.818288e-01 +1.856683e+00 +5.677620e-01 +4.956235e-01 +2.725707e-01 +2.738767e-01 +2.728391e-01 +2.743417e-01 +2.729104e-01 +2.731871e-01 +2.732769e-01 +2.725205e-01 +2.750183e-01 +2.736888e-01 +2.729322e-01 +2.726612e-01 +2.731135e-01 +2.727022e-01 +2.731571e-01 +2.726792e-01 +2.731317e-01 +2.732584e-01 +2.739819e-01 +2.723377e-01
+1.750000e+00 +4.801411e-01 +1.875401e+00 +5.684098e-01 +4.970452e-01 +2.709882e-01 +2.723265e-01 +2.712565e-01 +2.727729e-01 +2.713270e-01 +2.716135e-01 +2.716938e-01 +2.709495e-01 +2.734298e-01 +2.721046e-01 +2.713578e-01 +2.711011e-01 +2.715312e-01 +2.711429e-01 +2.715938e-01 +2.710994e-01 +2.715513e-01 +2.716771e-01 +2.723952e-01 +2.707718e-01
+1.766667e+00 +4.782009e-01 +1.907163e+00 +5.665852e-01 +4.997565e-01 +2.694147e-01 +2.707844e-01 +2.696815e-01 +2.712007e-01 +2.697551e-01 +2.700486e-01 +2.701165e-01 +2.693801e-01 +2.718461e-01 +2.705262e-01 +2.698010e-01 +2.695546e-01 +2.699564e-01 +2.696087e-01 +2.700322e-01 +2.695311e-01 +2.699777e-01 +2.701061e-01 +2.708225e-01 +2.692134e-01
+1.783333e+00 +4.776863e-01 +1.934738e+00 +5.654820e-01 +5.035920e-01 +2.678506e-01 +2.692632e-01 +2.681157e-01 +2.696374e-01 +2.681949e-01 +2.684908e-01 +2.685501e-01 +2.678206e-01 +2.702689e-01 +2.689568e-01 +2.682503e-01 +2.680068e-01 +2.683959e-01 +2.680743e-01 +2.684871e-01 +2.679789e-01 +2.684151e-01 +2.685467e-01 +2.692603e-01 +2.676749e-01
+1.800000e+00 +4.783553e-01 +1.945800e+00 +5.637337e-01 +5.064544e-01 +2.662961e-01 +2.677469e-01 +2.665600e-01 +2.680781e-01 +2.666421e-01 +2.669423e-01 +2.669967e-01 +2.662672e-01 +2.687003e-01 +2.673975e-01 +2.667090e-01 +2.664617e-01 +2.668449e-01 +2.665403e-01 +2.669517e-01 +2.664322e-01 +2.668604e-01 +2.669937e-01 +2.677219e-01 +2.661440e-01
+1.816667e+00 +4.782901e-01 +1.964728e+00 +5.626296e-01 +5.098127e-01 +2.647503e-01 +2.662478e-01 +2.650134e-01 +2.665289e-01 +2.650994e-01 +2.654076e-01 +2.654541e-01 +2.647228e-01 +2.671414e-01 +2.658465e-01 +2.651663e-01 +2.649305e-01 +2.653005e-01 +2.650270e-01 +2.654301e-01 +2.648999e-01 +2.653228e-01 +2.654472e-01 +2.662043e-01 +2.646265e-01
+1.833333e+00 +4.800303e-01 +1.998221e+00 +5.600684e-01 +5.120982e-01 +2.632138e-01 +2.647501e-01 +2.634818e-01 +2.649829e-01 +2.635663e-01 +2.638778e-01 +2.639185e-01 +2.631861e-01 +2.655974e-01 +2.643040e-01 +2.636318e-01 +2.634105e-01 +2.637676e-01 +2.635218e-01 +2.639151e-01 +2.633666e-01 +2.637980e-01 +2.639115e-01 +2.646888e-01 +2.631259e-01
+1.850000e+00 +4.847014e-01 +2.057418e+00 +5.569987e-01 +5.147270e-01 +2.616892e-01 +2.632565e-01 +2.619611e-01 +2.634459e-01 +2.620461e-01 +2.623561e-01 +2.623878e-01 +2.616587e-01 +2.640612e-01 +2.627705e-01 +2.621055e-01 +2.618972e-01 +2.622461e-01 +2.620175e-01 +2.624122e-01 +2.618506e-01 +2.622799e-01 +2.623804e-01 +2.631939e-01 +2.616310e-01
+1.866667e+00 +4.851394e-01 +2.076975e+00 +5.539720e-01 +5.161591e-01 +2.601752e-01 +2.617531e-01 +2.604452e-01 +2.619193e-01 +2.605318e-01 +2.608431e-01 +2.608715e-01 +2.601401e-01 +2.625320e-01 +2.612459e-01 +2.605859e-01 +2.603893e-01 +2.607254e-01 +2.605243e-01 +2.609074e-01 +2.603441e-01 +2.607770e-01 +2.608605e-01 +2.617066e-01 +2.601397e-01
+1.883333e+00 +4.837186e-01 +2.088031e+00 +5.511438e-01 +5.173178e-01 +2.586715e-01 +2.602527e-01 +2.589385e-01 +2.604116e-01 +2.590333e-01 +2.593364e-01 +2.593626e-01 +2.586307e-01 +2.610098e-01 +2.597360e-01 +2.590739e-01 +2.588825e-01 +2.592158e-01 +2.590381e-01 +2.594037e-01 +2.588526e-01 +2.592801e-01 +2.593517e-01 +2.602142e-01 +2.586646e-01
+1.900000e+00 +4.831778e-01 +2.079419e+00 +5.485961e-01 +5.174633e-01 +2.571725e-01 +2.587629e-01 +2.574368e-01 +2.589107e-01 +2.575401e-01 +2.578401e-01 +2.578587e-01 +2.571302e-01 +2.594949e-01 +2.582341e-01 +2.575731e-01 +2.573844e-01 +2.577120e-01 +2.575637e-01 +2.579080e-01 +2.573709e-01 +2.577838e-01 +2.578465e-01 +2.587200e-01 +2.571981e-01
+1.916667e+00 +4.865552e-01 +2.127663e+00 +5.450882e-01 +5.184581e-01 +2.556857e-01 +2.572731e-01 +2.559453e-01 +2.574161e-01 +2.560514e-01 +2.563452e-01 +2.563638e-01 +2.556412e-01 +2.579894e-01 +2.567395e-01 +2.560785e-01 +2.558982e-01 +2.562195e-01 +2.561036e-01 +2.564283e-01 +2.558960e-01 +2.562968e-01 +2.563518e-01 +2.572365e-01 +2.557182e-01
+1.933333e+00 +4.924840e-01 +2.183712e+00 +5.417174e-01 +5.195968e-01 +2.542037e-01 +2.557913e-01 +2.544656e-01 +2.559247e-01 +2.545685e-01 +2.548586e-01 +2.548788e-01 +2.541581e-01 +2.564920e-01 +2.552517e-01 +2.545947e-01 +2.544202e-01 +2.547325e-01 +2.546554e-01 +2.549546e-01 +2.544292e-01 +2.548142e-01 +2.548737e-01 +2.557583e-01 +2.542498e-01
+1.950000e+00 +4.929872e-01 +2.276284e+00 +5.391458e-01 +5.213871e-01 +2.527313e-01 +2.543096e-01 +2.529947e-01 +2.544423e-01 +2.530955e-01 +2.533809e-01 +2.534039e-01 +2.526901e-01 +2.550045e-01 +2.537736e-01 +2.531214e-01 +2.529523e-01 +2.532548e-01 +2.532134e-01 +2.535021e-01 +2.529633e-01 +2.533460e-01 +2.534000e-01 +2.542878e-01 +2.527837e-01
+1.966667e+00 +4.953632e-01 +2.377766e+00 +5.389919e-01 +5.239949e-01 +2.512673e-01 +2.528368e-01 +2.515321e-01 +2.529679e-01 +2.516384e-01 +2.519163e-01 +2.519409e-01 +2.512361e-01 +2.535347e-01 +2.523119e-01 +2.516575e-01 +2.514887e-01 +2.517853e-01 +2.517837e-01 +2.520469e-01 +2.515048e-01 +2.518942e-01 +2.519352e-01 +2.528301e-01 +2.513258e-01
+1.983333e+00 +4.942796e-01 +2.400519e+00 +5.399298e-01 +5.253239e-01 +2.498116e-01 +2.513728e-01 +2.500837e-01 +2.515067e-01 +2.501931e-01 +2.504730e-01 +2.504869e-01 +2.497967e-01 +2.520680e-01 +2.508512e-01 +2.501989e-01 +2.500300e-01 +2.503244e-01 +2.503575e-01 +2.505989e-01 +2.500506e-01 +2.504397e-01 +2.504764e-01 +2.513846e-01 +2.498838e-01
+2.000000e+00 +4.926938e-01 +2.408365e+00 +5.405444e-01 +5.253107e-01 +2.483659e-01 +2.499141e-01 +2.486375e-01 +2.500537e-01 +2.487468e-01 +2.490465e-01 +2.490452e-01 +2.483617e-01 +2.506139e-01 +2.493993e-01 +2.487473e-01 +2.485799e-01 +2.488720e-01 +2.489302e-01 +2.491556e-01 +2.486022e-01 +2.489960e-01 +2.490283e-01 +2.499302e-01 +2.484487e-01
+2.016667e+00 +4.915289e-01 +2.398342e+00 +5.418927e-01 +5.256693e-01 +2.469337e-01 +2.484640e-01 +2.471990e-01 +2.486049e-01 +2.473100e-01 +2.476195e-01 +2.476228e-01 +2.469299e-01 +2.491655e-01 +2.479645e-01 +2.473052e-01 +2.471379e-01 +2.474290e-01 +2.474941e-01 +2.477206e-01 +2.471704e-01 +2.475569e-01 +2.475938e-01 +2.484865e-01 +2.470250e-01
+2.033333e+00 +4.894093e-01 +2.419814e+00 +5.451609e-01 +5.244566e-01 +2.455093e-01 +2.470259e-01 +2.457687e-01 +2.471654e-01 +2.458830e-01 +2.462008e-01 +2.462128e-01 +2.455119e-01 +2.477285e-01 +2.465339e-01 +2.458719e-01 +2.457046e-01 +2.459944e-01 +2.460657e-01 +2.462909e-01 +2.457399e-01 +2.461239e-01 +2.461651e-01 +2.470484e-01 +2.456036e-01
+2.050000e+00 +4.873648e-01 +2.428178e+00 +5.481883e-01 +5.233080e-01 +2.440926e-01 +2.456008e-01 +2.443466e-01 +2.457358e-01 +2.444770e-01 +2.447913e-01 +2.448008e-01 +2.441086e-01 +2.462958e-01 +2.451128e-01 +2.444463e-01 +2.442821e-01 +2.445701e-01 +2.446448e-01 +2.448641e-01 +2.443172e-01 +2.447030e-01 +2.447428e-01 +2.456188e-01 +2.441908e-01
+2.066667e+00 +4.863298e-01 +2.478871e+00 +5.537287e-01 +5.219359e-01 +2.426862e-01 +2.441858e-01 +2.429328e-01 +2.443274e-01 +2.430745e-01 +2.433904e-01 +2.433865e-01 +2.427141e-01 +2.448743e-01 +2.437062e-01 +2.430303e-01 +2.428693e-01 +2.431531e-01 +2.432332e-01 +2.434450e-01 +2.429036e-01 +2.432878e-01 +2.433356e-01 +2.441935e-01 +2.427829e-01
+2.083333e+00 +4.870007e-01 +2.551460e+00 +5.595581e-01 +5.203538e-01 +2.412835e-01 +2.427756e-01 +2.415291e-01 +2.429315e-01 +2.416821e-01 +2.420026e-01 +2.419809e-01 +2.413283e-01 +2.434573e-01 +2.423052e-01 +2.416227e-01 +2.414625e-01 +2.417424e-01 +2.418264e-01 +2.420337e-01 +2.414971e-01 +2.418809e-01 +2.419355e-01 +2.427775e-01 +2.413842e-01
+2.100000e+00 +4.874626e-01 +2.572557e+00 +5.635594e-01 +5.186079e-01 +2.398884e-01 +2.413697e-01 +2.401329e-01 +2.415447e-01 +2.402965e-01 +2.406114e-01 +2.405782e-01 +2.399524e-01 +2.420521e-01 +2.409109e-01 +2.402229e-01 +2.400659e-01 +2.403406e-01 +2.404253e-01 +2.406303e-01 +2.400983e-01 +2.404793e-01 +2.405479e-01 +2.413708e-01 +2.399856e-01
+2.116667e+00 +4.854397e-01 +2.601485e+00 +5.662265e-01 +5.160336e-01 +2.385046e-01 +2.399716e-01 +2.387452e-01 +2.401593e-01 +2.389218e-01 +2.392284e-01 +2.391842e-01 +2.385701e-01 +2.406508e-01 +2.395285e-01 +2.388306e-01 +2.386736e-01 +2.389462e-01 +2.390350e-01 +2.392365e-01 +2.387062e-01 +2.390852e-01 +2.391687e-01 +2.399704e-01 +2.385940e-01
+2.133333e+00 +4.834531e-01 +2.652861e+00 +5.697857e-01 +5.133415e-01 +2.371257e-01 +2.385905e-01 +2.373711e-01 +2.387769e-01 +2.375503e-01 +2.378527e-01 +2.378036e-01 +2.371950e-01 +2.392564e-01 +2.381551e-01 +2.374458e-01 +2.372904e-01 +2.375610e-01 +2.376509e-01 +2.378525e-01 +2.373233e-01 +2.376996e-01 +2.377919e-01 +2.385807e-01 +2.372100e-01
+2.150000e+00 +4.823492e-01 +2.686154e+00 +5.727969e-01 +5.108132e-01 +2.357522e-01 +2.372121e-01 +2.360070e-01 +2.373966e-01 +2.361838e-01 +2.364956e-01 +2.364403e-01 +2.358337e-01 +2.378692e-01 +2.367844e-01 +2.360690e-01 +2.359175e-01 +2.361828e-01 +2.362734e-01 +2.364772e-01 +2.359501e-01 +2.363232e-01 +2.364225e-01 +2.371998e-01 +2.358356e-01
+2.166667e+00 +4.805476e-01 +2.683057e+00 +5.740209e-01 +5.084232e-01 +2.343848e-01 +2.358395e-01 +2.346506e-01 +2.360249e-01 +2.348209e-01 +2.351437e-01 +2.350836e-01 +2.344755e-01 +2.364907e-01 +2.354177e-01 +2.347005e-01 +2.345494e-01 +2.348134e-01 +2.349038e-01 +2.351154e-01 +2.345890e-01 +2.349532e-01 +2.350597e-01 +2.358268e-01 +2.344676e-01
+2.183333e+00 +4.789118e-01 +2.690185e+00 +5.754443e-01 +5.062416e-01 +2.330251e-01 +2.344750e-01 +2.333038e-01 +2.346599e-01 +2.334659e-01 +2.337937e-01 +2.337369e-01 +2.331212e-01 +2.351217e-01 +2.340590e-01 +2.333418e-01 +2.331892e-01 +2.334537e-01 +2.335418e-01 +2.337653e-01 +2.332342e-01 +2.335909e-01 +2.337041e-01 +2.344622e-01 +2.331082e-01
+2.200000e+00 +4.771657e-01 +2.698014e+00 +5.766360e-01 +5.043966e-01 +2.316734e-01 +2.331169e-01 +2.319614e-01 +2.333079e-01 +2.321167e-01 +2.324531e-01 +2.323912e-01 +2.317733e-01 +2.337605e-01 +2.327092e-01 +2.319883e-01 +2.318381e-01 +2.321006e-01 +2.321878e-01 +2.324238e-01 +2.318900e-01 +2.322359e-01 +2.323609e-01 +2.331090e-01 +2.317575e-01
+2.216667e+00 +4.754604e-01 +2.715908e+00 +5.776031e-01 +5.021896e-01 +2.303352e-01 +2.317660e-01 +2.306275e-01 +2.319649e-01 +2.307708e-01 +2.311161e-01 +2.310476e-01 +2.304351e-01 +2.324126e-01 +2.313721e-01 +2.306435e-01 +2.304936e-01 +2.307572e-01 +2.308425e-01 +2.310978e-01 +2.305502e-01 +2.308903e-01 +2.310202e-01 +2.317686e-01 +2.304131e-01
+2.233333e+00 +4.736729e-01 +2.711937e+00 +5.781088e-01 +5.001422e-01 +2.290023e-01 +2.304222e-01 +2.292967e-01 +2.306284e-01 +2.294357e-01 +2.297921e-01 +2.297091e-01 +2.291061e-01 +2.310730e-01 +2.300364e-01 +2.293070e-01 +2.291584e-01 +2.294189e-01 +2.295049e-01 +2.297781e-01 +2.292212e-01 +2.295521e-01 +2.296824e-01 +2.304390e-01 +2.290795e-01
+2.250000e+00 +4.719737e-01 +2.689291e+00 +5.778139e-01 +4.986046e-01 +2.276762e-01 +2.290859e-01 +2.279711e-01 +2.292934e-01 +2.281076e-01 +2.284757e-01 +2.283780e-01 +2.277826e-01 +2.297396e-01 +2.287089e-01 +2.279826e-01 +2.278316e-01 +2.280885e-01 +2.281753e-01 +2.284688e-01 +2.278978e-01 +2.282236e-01 +2.283526e-01 +2.291270e-01 +2.277589e-01
+2.266667e+00 +4.706108e-01 +2.681317e+00 +5.775064e-01 +4.971666e-01 +2.263571e-01 +2.277580e-01 +2.266504e-01 +2.279644e-01 +2.267895e-01 +2.271693e-01 +2.270556e-01 +2.264697e-01 +2.284118e-01 +2.273876e-01 +2.266627e-01 +2.265134e-01 +2.267663e-01 +2.268557e-01 +2.271704e-01 +2.265766e-01 +2.269075e-01 +2.270299e-01 +2.278136e-01 +2.264400e-01
+2.283333e+00 +4.693371e-01 +2.684822e+00 +5.774728e-01 +4.965682e-01 +2.250460e-01 +2.264410e-01 +2.253371e-01 +2.266449e-01 +2.254774e-01 +2.258594e-01 +2.257500e-01 +2.251640e-01 +2.270900e-01 +2.260747e-01 +2.253500e-01 +2.252003e-01 +2.254533e-01 +2.255428e-01 +2.258827e-01 +2.252643e-01 +2.255939e-01 +2.257208e-01 +2.265038e-01 +2.251281e-01
+2.300000e+00 +4.673924e-01 +2.707331e+00 +5.771680e-01 +4.956147e-01 +2.237413e-01 +2.251370e-01 +2.240324e-01 +2.253328e-01 +2.241718e-01 +2.245568e-01 +2.244541e-01 +2.238694e-01 +2.257789e-01 +2.247674e-01 +2.240460e-01 +2.238946e-01 +2.241467e-01 +2.242390e-01 +2.245896e-01 +2.239595e-01 +2.242858e-01 +2.244198e-01 +2.252021e-01 +2.238271e-01
+2.316667e+00 +4.655699e-01 +2.727128e+00 +5.760752e-01 +4.948107e-01 +2.224457e-01 +2.238393e-01 +2.227347e-01 +2.240263e-01 +2.228733e-01 +2.232615e-01 +2.231625e-01 +2.225747e-01 +2.244711e-01 +2.234673e-01 +2.227493e-01 +2.225977e-01 +2.228472e-01 +2.229407e-01 +2.233099e-01 +2.226625e-01 +2.229851e-01 +2.231243e-01 +2.239086e-01 +2.225361e-01
+2.333333e+00 +4.641259e-01 +2.762749e+00 +5.750802e-01 +4.943342e-01 +2.211585e-01 +2.225473e-01 +2.214434e-01 +2.227292e-01 +2.215828e-01 +2.219759e-01 +2.218737e-01 +2.212860e-01 +2.231703e-01 +2.221749e-01 +2.214600e-01 +2.213092e-01 +2.215588e-01 +2.216482e-01 +2.220414e-01 +2.213776e-01 +2.216930e-01 +2.218408e-01 +2.226199e-01 +2.212530e-01
+2.350000e+00 +4.627190e-01 +2.763134e+00 +5.732779e-01 +4.943361e-01 +2.198810e-01 +2.212628e-01 +2.201602e-01 +2.214382e-01 +2.203003e-01 +2.206964e-01 +2.205892e-01 +2.200045e-01 +2.218762e-01 +2.208913e-01 +2.201773e-01 +2.200259e-01 +2.202844e-01 +2.203656e-01 +2.207709e-01 +2.200964e-01 +2.204079e-01 +2.205625e-01 +2.213412e-01 +2.199770e-01
+2.366667e+00 +4.623051e-01 +2.769511e+00 +5.715894e-01 +4.948111e-01 +2.186131e-01 +2.199870e-01 +2.188840e-01 +2.201550e-01 +2.190239e-01 +2.194207e-01 +2.193108e-01 +2.187292e-01 +2.205910e-01 +2.196156e-01 +2.189025e-01 +2.187499e-01 +2.190148e-01 +2.190937e-01 +2.195070e-01 +2.188227e-01 +2.191297e-01 +2.192958e-01 +2.200740e-01 +2.187107e-01
+2.383333e+00 +4.612243e-01 +2.811783e+00 +5.698290e-01 +4.959478e-01 +2.173521e-01 +2.187159e-01 +2.176149e-01 +2.188804e-01 +2.177537e-01 +2.181523e-01 +2.180405e-01 +2.174618e-01 +2.193147e-01 +2.183447e-01 +2.176355e-01 +2.174843e-01 +2.177512e-01 +2.178270e-01 +2.182453e-01 +2.175571e-01 +2.178601e-01 +2.180411e-01 +2.188126e-01 +2.174507e-01
+2.400000e+00 +4.597419e-01 +2.827872e+00 +5.685454e-01 +4.972808e-01 +2.160971e-01 +2.174624e-01 +2.163555e-01 +2.176113e-01 +2.164927e-01 +2.168932e-01 +2.167771e-01 +2.162008e-01 +2.180447e-01 +2.170792e-01 +2.163745e-01 +2.162337e-01 +2.164954e-01 +2.165652e-01 +2.169843e-01 +2.162999e-01 +2.166011e-01 +2.167968e-01 +2.175547e-01 +2.161959e-01
+2.416667e+00 +4.583807e-01 +2.813884e+00 +5.674841e-01 +4.975856e-01 +2.148499e-01 +2.162121e-01 +2.151014e-01 +2.163499e-01 +2.152378e-01 +2.156435e-01 +2.155223e-01 +2.149472e-01 +2.167835e-01 +2.158210e-01 +2.151206e-01 +2.149845e-01 +2.152424e-01 +2.153115e-01 +2.157308e-01 +2.150491e-01 +2.153504e-01 +2.155587e-01 +2.162983e-01 +2.149522e-01
+2.433333e+00 +4.574416e-01 +2.802580e+00 +5.663497e-01 +4.977682e-01 +2.136104e-01 +2.149643e-01 +2.138557e-01 +2.150978e-01 +2.139905e-01 +2.143978e-01 +2.142773e-01 +2.137012e-01 +2.155319e-01 +2.145695e-01 +2.138734e-01 +2.137412e-01 +2.139994e-01 +2.140647e-01 +2.144855e-01 +2.138037e-01 +2.141032e-01 +2.143321e-01 +2.150475e-01 +2.137146e-01
+2.450000e+00 +4.563988e-01 +2.797650e+00 +5.643871e-01 +4.987576e-01 +2.123760e-01 +2.137229e-01 +2.126177e-01 +2.138547e-01 +2.127531e-01 +2.131555e-01 +2.130446e-01 +2.124621e-01 +2.142848e-01 +2.133296e-01 +2.126333e-01 +2.125117e-01 +2.127649e-01 +2.128266e-01 +2.132448e-01 +2.125676e-01 +2.128659e-01 +2.131150e-01 +2.138081e-01 +2.124814e-01
+2.466667e+00 +4.563718e-01 +2.769141e+00 +5.627977e-01 +4.987521e-01 +2.111472e-01 +2.124867e-01 +2.113867e-01 +2.126164e-01 +2.115236e-01 +2.119217e-01 +2.118282e-01 +2.112305e-01 +2.130494e-01 +2.120978e-01 +2.114006e-01 +2.112844e-01 +2.115388e-01 +2.115949e-01 +2.120087e-01 +2.113381e-01 +2.116389e-01 +2.119015e-01 +2.125706e-01 +2.112589e-01
+2.483333e+00 +4.546278e-01 +2.768994e+00 +5.606754e-01 +4.996983e-01 +2.099256e-01 +2.112555e-01 +2.101619e-01 +2.113859e-01 +2.102979e-01 +2.106956e-01 +2.106159e-01 +2.100072e-01 +2.118197e-01 +2.108692e-01 +2.101770e-01 +2.100632e-01 +2.103239e-01 +2.103703e-01 +2.107818e-01 +2.101155e-01 +2.104202e-01 +2.106976e-01 +2.113417e-01 +2.100357e-01
+2.500000e+00 +4.532858e-01 +2.782730e+00 +5.581662e-01 +5.006460e-01 +2.087105e-01 +2.100309e-01 +2.089436e-01 +2.101637e-01 +2.090792e-01 +2.094768e-01 +2.094074e-01 +2.087915e-01 +2.105956e-01 +2.096476e-01 +2.089597e-01 +2.088509e-01 +2.091090e-01 +2.091551e-01 +2.095659e-01 +2.089037e-01 +2.092123e-01 +2.094925e-01 +2.101183e-01 +2.088200e-01
+2.516667e+00 +4.522700e-01 +2.821582e+00 +5.559868e-01 +5.015278e-01 +2.075029e-01 +2.088143e-01 +2.077351e-01 +2.089528e-01 +2.078688e-01 +2.082622e-01 +2.082045e-01 +2.075821e-01 +2.093780e-01 +2.084321e-01 +2.077499e-01 +2.076452e-01 +2.079001e-01 +2.079495e-01 +2.083580e-01 +2.077010e-01 +2.080061e-01 +2.082984e-01 +2.089054e-01 +2.076115e-01
+2.533333e+00 +4.508667e-01 +2.812062e+00 +5.540394e-01 +5.016905e-01 +2.063062e-01 +2.076059e-01 +2.065323e-01 +2.077497e-01 +2.066665e-01 +2.070548e-01 +2.070044e-01 +2.063786e-01 +2.081684e-01 +2.072239e-01 +2.065483e-01 +2.064497e-01 +2.066974e-01 +2.067486e-01 +2.071575e-01 +2.065013e-01 +2.068097e-01 +2.071052e-01 +2.077011e-01 +2.064100e-01
+2.550000e+00 +4.492302e-01 +2.804565e+00 +5.525059e-01 +5.019612e-01 +2.051154e-01 +2.064027e-01 +2.053365e-01 +2.065485e-01 +2.054701e-01 +2.058547e-01 +2.058131e-01 +2.051828e-01 +2.069652e-01 +2.060225e-01 +2.053538e-01 +2.052595e-01 +2.055040e-01 +2.055562e-01 +2.059623e-01 +2.053135e-01 +2.056206e-01 +2.059142e-01 +2.065013e-01 +2.052192e-01
+2.566667e+00 +4.481063e-01 +2.829756e+00 +5.517984e-01 +5.035955e-01 +2.039298e-01 +2.052061e-01 +2.041467e-01 +2.053590e-01 +2.042861e-01 +2.046621e-01 +2.046292e-01 +2.039945e-01 +2.057691e-01 +2.048291e-01 +2.041655e-01 +2.040802e-01 +2.043156e-01 +2.043704e-01 +2.047764e-01 +2.041402e-01 +2.044356e-01 +2.047316e-01 +2.053119e-01 +2.040308e-01
+2.583333e+00 +4.465801e-01 +2.874382e+00 +5.499281e-01 +5.039668e-01 +2.027495e-01 +2.040169e-01 +2.029633e-01 +2.041741e-01 +2.031079e-01 +2.034782e-01 +2.034479e-01 +2.028130e-01 +2.045787e-01 +2.036459e-01 +2.029833e-01 +2.029136e-01 +2.031330e-01 +2.031918e-01 +2.035936e-01 +2.029718e-01 +2.032572e-01 +2.035509e-01 +2.041286e-01 +2.028486e-01
+2.600000e+00 +4.458394e-01 +2.869713e+00 +5.488863e-01 +5.037082e-01 +2.015786e-01 +2.028345e-01 +2.017871e-01 +2.029932e-01 +2.019339e-01 +2.023007e-01 +2.022778e-01 +2.016374e-01 +2.033990e-01 +2.024683e-01 +2.018080e-01 +2.017525e-01 +2.019565e-01 +2.020149e-01 +2.024185e-01 +2.018069e-01 +2.020822e-01 +2.023774e-01 +2.029476e-01 +2.016749e-01
+2.616667e+00 +4.462512e-01 +2.935819e+00 +5.486151e-01 +5.032040e-01 +2.004186e-01 +2.016625e-01 +2.006177e-01 +2.018177e-01 +2.007689e-01 +2.011299e-01 +2.011076e-01 +2.004726e-01 +2.022274e-01 +2.012967e-01 +2.006389e-01 +2.005960e-01 +2.007875e-01 +2.008444e-01 +2.012497e-01 +2.006485e-01 +2.009121e-01 +2.012101e-01 +2.017735e-01 +2.005090e-01
+2.633333e+00 +4.475026e-01 +3.021964e+00 +5.492431e-01 +5.014556e-01 +1.992681e-01 +2.005003e-01 +1.994554e-01 +2.006484e-01 +1.996165e-01 +1.999673e-01 +1.999426e-01 +1.993130e-01 +2.010656e-01 +2.001318e-01 +1.994765e-01 +1.994444e-01 +1.996247e-01 +1.996804e-01 +2.000870e-01 +1.994922e-01 +1.997484e-01 +2.000499e-01 +2.006049e-01 +1.993511e-01
+2.650000e+00 +4.456620e-01 +3.033379e+00 +5.497063e-01 +4.994055e-01 +1.981268e-01 +1.993418e-01 +1.983012e-01 +1.994857e-01 +1.984646e-01 +1.988137e-01 +1.987851e-01 +1.981617e-01 +1.999056e-01 +1.989730e-01 +1.983211e-01 +1.983020e-01 +1.984694e-01 +1.985229e-01 +1.989276e-01 +1.983374e-01 +1.985945e-01 +1.988987e-01 +1.994432e-01 +1.982013e-01
+2.666667e+00 +4.437516e-01 +3.019824e+00 +5.487984e-01 +4.976398e-01 +1.969851e-01 +1.981905e-01 +1.971535e-01 +1.983304e-01 +1.973227e-01 +1.976686e-01 +1.976344e-01 +1.970138e-01 +1.987476e-01 +1.978224e-01 +1.971740e-01 +1.971603e-01 +1.973205e-01 +1.973721e-01 +1.977762e-01 +1.971921e-01 +1.974460e-01 +1.977535e-01 +1.982900e-01 +1.970561e-01
+2.683333e+00 +4.420775e-01 +3.050090e+00 +5.487012e-01 +4.953765e-01 +1.958497e-01 +1.970496e-01 +1.960127e-01 +1.971809e-01 +1.961832e-01 +1.965284e-01 +1.964917e-01 +1.958749e-01 +1.975961e-01 +1.966790e-01 +1.960317e-01 +1.960259e-01 +1.961785e-01 +1.962287e-01 +1.966331e-01 +1.960514e-01 +1.963036e-01 +1.966125e-01 +1.971428e-01 +1.959154e-01
+2.700000e+00 +4.407678e-01 +3.071793e+00 +5.492225e-01 +4.929862e-01 +1.947231e-01 +1.959171e-01 +1.948770e-01 +1.960415e-01 +1.950499e-01 +1.953914e-01 +1.953562e-01 +1.947413e-01 +1.964509e-01 +1.955450e-01 +1.948955e-01 +1.948970e-01 +1.950440e-01 +1.950940e-01 +1.954995e-01 +1.949182e-01 +1.951695e-01 +1.954847e-01 +1.960009e-01 +1.947803e-01
+2.716667e+00 +4.397610e-01 +3.043576e+00 +5.481727e-01 +4.903407e-01 +1.935983e-01 +1.947865e-01 +1.937480e-01 +1.949095e-01 +1.939243e-01 +1.942632e-01 +1.942262e-01 +1.936125e-01 +1.953122e-01 +1.944168e-01 +1.937660e-01 +1.937717e-01 +1.939171e-01 +1.939667e-01 +1.943713e-01 +1.937933e-01 +1.940428e-01 +1.943570e-01 +1.948647e-01 +1.936525e-01
+2.733333e+00 +4.380817e-01 +3.029617e+00 +5.498876e-01 +4.885165e-01 +1.924821e-01 +1.936670e-01 +1.926281e-01 +1.937858e-01 +1.928075e-01 +1.931385e-01 +1.931011e-01 +1.924926e-01 +1.941813e-01 +1.932991e-01 +1.926442e-01 +1.926490e-01 +1.927949e-01 +1.928435e-01 +1.932515e-01 +1.926781e-01 +1.929261e-01 +1.932336e-01 +1.937355e-01 +1.925316e-01
+2.750000e+00 +4.367817e-01 +3.067648e+00 +5.515771e-01 +4.859252e-01 +1.913705e-01 +1.925577e-01 +1.915166e-01 +1.926683e-01 +1.917020e-01 +1.920196e-01 +1.919819e-01 +1.913785e-01 +1.930560e-01 +1.921884e-01 +1.915305e-01 +1.915328e-01 +1.916785e-01 +1.917287e-01 +1.921323e-01 +1.915647e-01 +1.918174e-01 +1.921175e-01 +1.926126e-01 +1.914168e-01
+2.766667e+00 +4.351320e-01 +3.059891e+00 +5.525832e-01 +4.837601e-01 +1.902646e-01 +1.914498e-01 +1.904143e-01 +1.915578e-01 +1.905981e-01 +1.909082e-01 +1.908710e-01 +1.902702e-01 +1.919381e-01 +1.910853e-01 +1.904253e-01 +1.904230e-01 +1.905708e-01 +1.906225e-01 +1.910223e-01 +1.904570e-01 +1.907180e-01 +1.910054e-01 +1.914962e-01 +1.903094e-01
+2.783333e+00 +4.340127e-01 +3.044570e+00 +5.530839e-01 +4.819020e-01 +1.891633e-01 +1.903491e-01 +1.893176e-01 +1.904497e-01 +1.894997e-01 +1.898054e-01 +1.897680e-01 +1.891696e-01 +1.908282e-01 +1.899869e-01 +1.893264e-01 +1.893199e-01 +1.894709e-01 +1.895210e-01 +1.899176e-01 +1.893554e-01 +1.896276e-01 +1.898987e-01 +1.903881e-01 +1.892079e-01
+2.800000e+00 +4.322621e-01 +3.069471e+00 +5.545231e-01 +4.795561e-01 +1.880695e-01 +1.892567e-01 +1.882262e-01 +1.893469e-01 +1.884112e-01 +1.887111e-01 +1.886694e-01 +1.880753e-01 +1.897279e-01 +1.888920e-01 +1.882325e-01 +1.882227e-01 +1.883839e-01 +1.884244e-01 +1.888181e-01 +1.882586e-01 +1.885373e-01 +1.887985e-01 +1.892864e-01 +1.881127e-01
+2.816667e+00 +4.308728e-01 +3.050345e+00 +5.549055e-01 +4.775035e-01 +1.869809e-01 +1.881624e-01 +1.871392e-01 +1.882495e-01 +1.873292e-01 +1.876226e-01 +1.875773e-01 +1.869863e-01 +1.886366e-01 +1.878017e-01 +1.871465e-01 +1.871319e-01 +1.873040e-01 +1.873335e-01 +1.877250e-01 +1.871698e-01 +1.874509e-01 +1.877049e-01 +1.881902e-01 +1.870241e-01
+2.833333e+00 +4.301788e-01 +3.092869e+00 +5.580825e-01 +4.755630e-01 +1.858984e-01 +1.870741e-01 +1.860613e-01 +1.871585e-01 +1.862502e-01 +1.865416e-01 +1.864942e-01 +1.859054e-01 +1.875496e-01 +1.867208e-01 +1.860667e-01 +1.860476e-01 +1.862281e-01 +1.862487e-01 +1.866388e-01 +1.860885e-01 +1.863705e-01 +1.866173e-01 +1.870999e-01 +1.859419e-01
+2.850000e+00 +4.293226e-01 +3.203425e+00 +5.617988e-01 +4.744973e-01 +1.848216e-01 +1.859964e-01 +1.849880e-01 +1.860740e-01 +1.851762e-01 +1.854714e-01 +1.854191e-01 +1.848331e-01 +1.864654e-01 +1.856442e-01 +1.849951e-01 +1.849719e-01 +1.851558e-01 +1.851723e-01 +1.855579e-01 +1.850116e-01 +1.852951e-01 +1.855369e-01 +1.860174e-01 +1.848692e-01
+2.866667e+00 +4.277057e-01 +3.222131e+00 +5.637665e-01 +4.739987e-01 +1.837530e-01 +1.849235e-01 +1.839214e-01 +1.849959e-01 +1.841063e-01 +1.844069e-01 +1.843469e-01 +1.837689e-01 +1.853853e-01 +1.845722e-01 +1.839297e-01 +1.839010e-01 +1.840905e-01 +1.841028e-01 +1.844846e-01 +1.839419e-01 +1.842237e-01 +1.844620e-01 +1.849402e-01 +1.838019e-01
+2.883333e+00 +4.260307e-01 +3.213154e+00 +5.635926e-01 +4.725219e-01 +1.826901e-01 +1.838567e-01 +1.828573e-01 +1.839241e-01 +1.830414e-01 +1.833419e-01 +1.832822e-01 +1.827079e-01 +1.843109e-01 +1.835054e-01 +1.828653e-01 +1.828372e-01 +1.830303e-01 +1.830366e-01 +1.834167e-01 +1.828788e-01 +1.831602e-01 +1.833931e-01 +1.838686e-01 +1.827375e-01
+2.900000e+00 +4.249463e-01 +3.206309e+00 +5.632203e-01 +4.716067e-01 +1.816331e-01 +1.827953e-01 +1.817997e-01 +1.828582e-01 +1.819810e-01 +1.822828e-01 +1.822242e-01 +1.816539e-01 +1.832431e-01 +1.824439e-01 +1.818077e-01 +1.817815e-01 +1.819739e-01 +1.819766e-01 +1.823551e-01 +1.818234e-01 +1.821025e-01 +1.823308e-01 +1.828034e-01 +1.816793e-01
+2.916667e+00 +4.256104e-01 +3.196755e+00 +5.630836e-01 +4.708229e-01 +1.805828e-01 +1.817389e-01 +1.807495e-01 +1.817985e-01 +1.809269e-01 +1.812306e-01 +1.811721e-01 +1.806082e-01 +1.821814e-01 +1.813883e-01 +1.807578e-01 +1.807293e-01 +1.809225e-01 +1.809253e-01 +1.812999e-01 +1.807712e-01 +1.810521e-01 +1.812754e-01 +1.817443e-01 +1.806272e-01
+2.933333e+00 +4.256258e-01 +3.175678e+00 +5.623299e-01 +4.699870e-01 +1.795429e-01 +1.806870e-01 +1.797062e-01 +1.807452e-01 +1.798787e-01 +1.801837e-01 +1.801248e-01 +1.795636e-01 +1.811275e-01 +1.803378e-01 +1.797117e-01 +1.796839e-01 +1.798779e-01 +1.798787e-01 +1.802496e-01 +1.797258e-01 +1.800065e-01 +1.802257e-01 +1.806915e-01 +1.795828e-01
+2.950000e+00 +4.255793e-01 +3.169967e+00 +5.615678e-01 +4.695289e-01 +1.785078e-01 +1.796401e-01 +1.786670e-01 +1.796989e-01 +1.788375e-01 +1.791434e-01 +1.790827e-01 +1.785247e-01 +1.800793e-01 +1.792928e-01 +1.786710e-01 +1.786443e-01 +1.788398e-01 +1.788392e-01 +1.792071e-01 +1.786850e-01 +1.789659e-01 +1.791841e-01 +1.796451e-01 +1.785460e-01
+2.966667e+00 +4.249821e-01 +3.151347e+00 +5.610678e-01 +4.696363e-01 +1.774804e-01 +1.785993e-01 +1.776365e-01 +1.786579e-01 +1.778039e-01 +1.781074e-01 +1.780477e-01 +1.774910e-01 +1.790384e-01 +1.782540e-01 +1.776369e-01 +1.776097e-01 +1.778072e-01 +1.778107e-01 +1.781724e-01 +1.776508e-01 +1.779296e-01 +1.781534e-01 +1.786053e-01 +1.775174e-01
+2.983333e+00 +4.246879e-01 +3.170896e+00 +5.604919e-01 +4.695125e-01 +1.764584e-01 +1.775654e-01 +1.766117e-01 +1.776232e-01 +1.767754e-01 +1.770806e-01 +1.770199e-01 +1.764636e-01 +1.780010e-01 +1.772215e-01 +1.766101e-01 +1.765810e-01 +1.767817e-01 +1.767865e-01 +1.771422e-01 +1.766255e-01 +1.768998e-01 +1.771258e-01 +1.775725e-01 +1.764948e-01
+3.000000e+00 +4.236637e-01 +3.172822e+00 +5.593085e-01 +4.695838e-01 +1.754417e-01 +1.765376e-01 +1.755917e-01 +1.765948e-01 +1.757528e-01 +1.760583e-01 +1.759944e-01 +1.754439e-01 +1.769697e-01 +1.761959e-01 +1.755926e-01 +1.755586e-01 +1.757632e-01 +1.757671e-01 +1.761163e-01 +1.756047e-01 +1.758772e-01 +1.761019e-01 +1.765459e-01 +1.754803e-01
+3.016667e+00 +4.258985e-01 +3.206485e+00 +5.575548e-01 +4.705582e-01 +1.744341e-01 +1.755157e-01 +1.745774e-01 +1.755716e-01 +1.747368e-01 +1.750400e-01 +1.749747e-01 +1.744312e-01 +1.759443e-01 +1.751755e-01 +1.745854e-01 +1.745419e-01 +1.747523e-01 +1.747545e-01 +1.750986e-01 +1.745907e-01 +1.748612e-01 +1.750850e-01 +1.755244e-01 +1.744674e-01
+3.033333e+00 +4.278141e-01 +3.204187e+00 +5.573777e-01 +4.712508e-01 +1.734299e-01 +1.744990e-01 +1.735703e-01 +1.745550e-01 +1.737270e-01 +1.740274e-01 +1.739614e-01 +1.734233e-01 +1.749250e-01 +1.741631e-01 +1.735797e-01 +1.735307e-01 +1.737432e-01 +1.737479e-01 +1.740876e-01 +1.735821e-01 +1.738539e-01 +1.740746e-01 +1.745114e-01 +1.734616e-01
+3.050000e+00 +4.314025e-01 +3.229781e+00 +5.556983e-01 +4.728186e-01 +1.724287e-01 +1.734884e-01 +1.725663e-01 +1.735435e-01 +1.727220e-01 +1.730200e-01 +1.729537e-01 +1.724209e-01 +1.739114e-01 +1.731558e-01 +1.725779e-01 +1.725263e-01 +1.727411e-01 +1.727457e-01 +1.730908e-01 +1.725804e-01 +1.728530e-01 +1.730679e-01 +1.735053e-01 +1.724592e-01
+3.066667e+00 +4.323462e-01 +3.218053e+00 +5.539391e-01 +4.727922e-01 +1.714334e-01 +1.724837e-01 +1.715679e-01 +1.725382e-01 +1.717236e-01 +1.720198e-01 +1.719518e-01 +1.714235e-01 +1.729038e-01 +1.721543e-01 +1.715811e-01 +1.715279e-01 +1.717472e-01 +1.717472e-01 +1.720956e-01 +1.715825e-01 +1.718564e-01 +1.720659e-01 +1.725030e-01 +1.714614e-01
+3.083333e+00 +4.360159e-01 +3.197076e+00 +5.517373e-01 +4.725323e-01 +1.704438e-01 +1.714846e-01 +1.705747e-01 +1.715393e-01 +1.707306e-01 +1.710268e-01 +1.709556e-01 +1.704309e-01 +1.719021e-01 +1.711572e-01 +1.705907e-01 +1.705357e-01 +1.707561e-01 +1.707535e-01 +1.711057e-01 +1.705901e-01 +1.708642e-01 +1.710694e-01 +1.715071e-01 +1.704684e-01
+3.100000e+00 +4.399959e-01 +3.170479e+00 +5.494990e-01 +4.714131e-01 +1.694574e-01 +1.704918e-01 +1.695873e-01 +1.705461e-01 +1.697428e-01 +1.700384e-01 +1.699664e-01 +1.694449e-01 +1.709062e-01 +1.701656e-01 +1.696034e-01 +1.695492e-01 +1.697723e-01 +1.697648e-01 +1.701159e-01 +1.696038e-01 +1.698769e-01 +1.700787e-01 +1.705174e-01 +1.694814e-01
+3.116667e+00 +4.455551e-01 +3.201379e+00 +5.465645e-01 +4.709812e-01 +1.684756e-01 +1.695045e-01 +1.686051e-01 +1.695591e-01 +1.687594e-01 +1.690553e-01 +1.689840e-01 +1.684641e-01 +1.699160e-01 +1.691798e-01 +1.686213e-01 +1.685679e-01 +1.687907e-01 +1.687835e-01 +1.691332e-01 +1.686236e-01 +1.688976e-01 +1.690956e-01 +1.695349e-01 +1.685010e-01
+3.133333e+00 +4.529543e-01 +3.268797e+00 +5.438727e-01 +4.701308e-01 +1.675000e-01 +1.685228e-01 +1.676282e-01 +1.685783e-01 +1.677819e-01 +1.680761e-01 +1.680056e-01 +1.674900e-01 +1.689329e-01 +1.681997e-01 +1.676455e-01 +1.675927e-01 +1.678147e-01 +1.678064e-01 +1.681585e-01 +1.676482e-01 +1.679251e-01 +1.681177e-01 +1.685585e-01 +1.675265e-01
+3.150000e+00 +4.569097e-01 +3.329349e+00 +5.408265e-01 +4.687442e-01 +1.665296e-01 +1.675467e-01 +1.666579e-01 +1.676032e-01 +1.668099e-01 +1.671024e-01 +1.670323e-01 +1.665204e-01 +1.679592e-01 +1.672269e-01 +1.666755e-01 +1.666227e-01 +1.668428e-01 +1.668346e-01 +1.671891e-01 +1.666789e-01 +1.669549e-01 +1.671469e-01 +1.675891e-01 +1.665562e-01
+3.166667e+00 +4.622657e-01 +3.349497e+00 +5.383475e-01 +4.666476e-01 +1.655656e-01 +1.665764e-01 +1.656927e-01 +1.666342e-01 +1.658438e-01 +1.661348e-01 +1.660647e-01 +1.655565e-01 +1.669899e-01 +1.662595e-01 +1.657100e-01 +1.656578e-01 +1.658769e-01 +1.658682e-01 +1.662239e-01 +1.657181e-01 +1.659904e-01 +1.661832e-01 +1.666221e-01 +1.655922e-01
+3.183333e+00 +4.666554e-01 +3.364943e+00 +5.364958e-01 +4.643193e-01 +1.646073e-01 +1.656123e-01 +1.647330e-01 +1.656718e-01 +1.648834e-01 +1.651749e-01 +1.651027e-01 +1.645985e-01 +1.660281e-01 +1.652975e-01 +1.647500e-01 +1.646985e-01 +1.649172e-01 +1.649073e-01 +1.652666e-01 +1.647643e-01 +1.650324e-01 +1.652226e-01 +1.656600e-01 +1.646345e-01
+3.200000e+00 +4.681847e-01 +3.361157e+00 +5.346472e-01 +4.623469e-01 +1.636542e-01 +1.646535e-01 +1.637794e-01 +1.647144e-01 +1.639294e-01 +1.642210e-01 +1.641464e-01 +1.636455e-01 +1.650709e-01 +1.643402e-01 +1.637958e-01 +1.637450e-01 +1.639638e-01 +1.639520e-01 +1.643217e-01 +1.638166e-01 +1.640810e-01 +1.642658e-01 +1.647020e-01 +1.636811e-01
+3.216667e+00 +4.712261e-01 +3.356106e+00 +5.336388e-01 +4.610526e-01 +1.627061e-01 +1.637009e-01 +1.628344e-01 +1.637624e-01 +1.629799e-01 +1.632725e-01 +1.631961e-01 +1.626992e-01 +1.641203e-01 +1.633896e-01 +1.628482e-01 +1.627973e-01 +1.630175e-01 +1.630025e-01 +1.633806e-01 +1.628773e-01 +1.631347e-01 +1.633143e-01 +1.637487e-01 +1.627338e-01
+3.233333e+00 +4.733172e-01 +3.386382e+00 +5.343522e-01 +4.602954e-01 +1.617654e-01 +1.627546e-01 +1.618981e-01 +1.628183e-01 +1.620362e-01 +1.623322e-01 +1.622516e-01 +1.617575e-01 +1.631738e-01 +1.624438e-01 +1.619070e-01 +1.618558e-01 +1.620756e-01 +1.620593e-01 +1.624430e-01 +1.619450e-01 +1.621936e-01 +1.623683e-01 +1.628009e-01 +1.617925e-01
+3.250000e+00 +4.727727e-01 +3.390464e+00 +5.349928e-01 +4.589189e-01 +1.608294e-01 +1.618136e-01 +1.609625e-01 +1.618810e-01 +1.610984e-01 +1.613957e-01 +1.613128e-01 +1.608207e-01 +1.622329e-01 +1.615040e-01 +1.609728e-01 +1.609186e-01 +1.611376e-01 +1.611216e-01 +1.615079e-01 +1.610151e-01 +1.612568e-01 +1.614289e-01 +1.618585e-01 +1.608560e-01
+3.266667e+00 +4.714672e-01 +3.389988e+00 +5.351562e-01 +4.579171e-01 +1.598983e-01 +1.608767e-01 +1.600335e-01 +1.609530e-01 +1.601675e-01 +1.604629e-01 +1.603785e-01 +1.598892e-01 +1.612958e-01 +1.605704e-01 +1.600433e-01 +1.599881e-01 +1.602042e-01 +1.601895e-01 +1.605750e-01 +1.600885e-01 +1.603270e-01 +1.604946e-01 +1.609238e-01 +1.599243e-01
+3.283333e+00 +4.693477e-01 +3.364062e+00 +5.351212e-01 +4.561364e-01 +1.589728e-01 +1.599455e-01 +1.591116e-01 +1.600284e-01 +1.592421e-01 +1.595363e-01 +1.594499e-01 +1.589633e-01 +1.603635e-01 +1.596429e-01 +1.591187e-01 +1.590619e-01 +1.592762e-01 +1.592626e-01 +1.596465e-01 +1.591666e-01 +1.593997e-01 +1.595657e-01 +1.599932e-01 +1.589986e-01
+3.300000e+00 +4.699355e-01 +3.380502e+00 +5.365747e-01 +4.540932e-01 +1.580538e-01 +1.590200e-01 +1.581954e-01 +1.591079e-01 +1.583222e-01 +1.586154e-01 +1.585274e-01 +1.580431e-01 +1.594356e-01 +1.587195e-01 +1.581997e-01 +1.581408e-01 +1.583536e-01 +1.583410e-01 +1.587242e-01 +1.582480e-01 +1.584775e-01 +1.586428e-01 +1.590671e-01 +1.580808e-01
+3.316667e+00 +4.685852e-01 +3.420635e+00 +5.406530e-01 +4.523554e-01 +1.571433e-01 +1.581015e-01 +1.572867e-01 +1.581901e-01 +1.574078e-01 +1.576991e-01 +1.576121e-01 +1.571279e-01 +1.585134e-01 +1.578019e-01 +1.572846e-01 +1.572248e-01 +1.574372e-01 +1.574260e-01 +1.578076e-01 +1.573360e-01 +1.575600e-01 +1.577245e-01 +1.581461e-01 +1.571669e-01
+3.333333e+00 +4.675036e-01 +3.464979e+00 +5.444415e-01 +4.505115e-01 +1.562383e-01 +1.571880e-01 +1.563809e-01 +1.572775e-01 +1.564976e-01 +1.567890e-01 +1.567038e-01 +1.562181e-01 +1.575971e-01 +1.568896e-01 +1.563748e-01 +1.563143e-01 +1.565258e-01 +1.565152e-01 +1.568945e-01 +1.564281e-01 +1.566482e-01 +1.568133e-01 +1.572302e-01 +1.562585e-01
+3.350000e+00 +4.655568e-01 +3.423143e+00 +5.463715e-01 +4.497953e-01 +1.553396e-01 +1.562787e-01 +1.554797e-01 +1.563704e-01 +1.555914e-01 +1.558840e-01 +1.557982e-01 +1.553135e-01 +1.566856e-01 +1.559815e-01 +1.554719e-01 +1.554093e-01 +1.556200e-01 +1.556122e-01 +1.559882e-01 +1.555270e-01 +1.557417e-01 +1.559094e-01 +1.563197e-01 +1.553557e-01
+3.366667e+00 +4.669000e-01 +3.374712e+00 +5.475603e-01 +4.487843e-01 +1.544460e-01 +1.553751e-01 +1.545861e-01 +1.554706e-01 +1.546904e-01 +1.549825e-01 +1.548970e-01 +1.544150e-01 +1.557788e-01 +1.550794e-01 +1.545744e-01 +1.545097e-01 +1.547198e-01 +1.547129e-01 +1.550866e-01 +1.546293e-01 +1.548404e-01 +1.550102e-01 +1.554153e-01 +1.544588e-01
+3.383333e+00 +4.712939e-01 +3.350936e+00 +5.490065e-01 +4.472925e-01 +1.535567e-01 +1.544756e-01 +1.536980e-01 +1.545756e-01 +1.537954e-01 +1.540864e-01 +1.540006e-01 +1.535226e-01 +1.548783e-01 +1.541821e-01 +1.536800e-01 +1.536161e-01 +1.538253e-01 +1.538176e-01 +1.541904e-01 +1.537358e-01 +1.539451e-01 +1.541163e-01 +1.545155e-01 +1.535655e-01
+3.400000e+00 +4.723731e-01 +3.314770e+00 +5.501626e-01 +4.459146e-01 +1.526711e-01 +1.535813e-01 +1.528157e-01 +1.536856e-01 +1.529061e-01 +1.531952e-01 +1.531092e-01 +1.526352e-01 +1.539819e-01 +1.532890e-01 +1.527900e-01 +1.527277e-01 +1.529358e-01 +1.529273e-01 +1.532991e-01 +1.528470e-01 +1.530543e-01 +1.532256e-01 +1.536215e-01 +1.526780e-01
+3.416667e+00 +4.732432e-01 +3.297176e+00 +5.518467e-01 +4.453361e-01 +1.517895e-01 +1.526931e-01 +1.519391e-01 +1.527991e-01 +1.520219e-01 +1.523088e-01 +1.522230e-01 +1.517537e-01 +1.530900e-01 +1.524019e-01 +1.519064e-01 +1.518457e-01 +1.520513e-01 +1.520417e-01 +1.524143e-01 +1.519620e-01 +1.521694e-01 +1.523403e-01 +1.527325e-01 +1.517961e-01
+3.433333e+00 +4.716838e-01 +3.263438e+00 +5.524019e-01 +4.443223e-01 +1.509117e-01 +1.518098e-01 +1.510661e-01 +1.519176e-01 +1.511426e-01 +1.514282e-01 +1.513415e-01 +1.508769e-01 +1.522034e-01 +1.515211e-01 +1.510269e-01 +1.509681e-01 +1.511709e-01 +1.511611e-01 +1.515343e-01 +1.510822e-01 +1.512897e-01 +1.514611e-01 +1.518500e-01 +1.509221e-01
+3.450000e+00 +4.712167e-01 +3.257968e+00 +5.528287e-01 +4.427412e-01 +1.500396e-01 +1.509323e-01 +1.501939e-01 +1.510404e-01 +1.502675e-01 +1.505527e-01 +1.504653e-01 +1.500056e-01 +1.513218e-01 +1.506462e-01 +1.501526e-01 +1.500951e-01 +1.502963e-01 +1.502858e-01 +1.506585e-01 +1.502072e-01 +1.504143e-01 +1.505885e-01 +1.509714e-01 +1.500546e-01
+3.466667e+00 +4.694512e-01 +3.248747e+00 +5.530185e-01 +4.415145e-01 +1.491722e-01 +1.500587e-01 +1.493269e-01 +1.501693e-01 +1.493978e-01 +1.496815e-01 +1.495955e-01 +1.491395e-01 +1.504453e-01 +1.497738e-01 +1.492833e-01 +1.492267e-01 +1.494276e-01 +1.494155e-01 +1.497883e-01 +1.493382e-01 +1.495445e-01 +1.497209e-01 +1.500980e-01 +1.491913e-01
+3.483333e+00 +4.687462e-01 +3.241292e+00 +5.536134e-01 +4.400323e-01 +1.483097e-01 +1.491915e-01 +1.484663e-01 +1.493056e-01 +1.485326e-01 +1.488158e-01 +1.487317e-01 +1.482768e-01 +1.495746e-01 +1.489069e-01 +1.484193e-01 +1.483636e-01 +1.485631e-01 +1.485502e-01 +1.489234e-01 +1.484744e-01 +1.486789e-01 +1.488574e-01 +1.492294e-01 +1.483302e-01
+3.500000e+00 +4.684063e-01 +3.241003e+00 +5.531295e-01 +4.385899e-01 +1.474513e-01 +1.483296e-01 +1.476086e-01 +1.484440e-01 +1.476724e-01 +1.479554e-01 +1.478726e-01 +1.474193e-01 +1.487090e-01 +1.480445e-01 +1.475601e-01 +1.475064e-01 +1.477044e-01 +1.476906e-01 +1.480637e-01 +1.476165e-01 +1.478183e-01 +1.479972e-01 +1.483674e-01 +1.474738e-01
+3.516667e+00 +4.665083e-01 +3.225308e+00 +5.517598e-01 +4.366005e-01 +1.465977e-01 +1.474724e-01 +1.467573e-01 +1.475875e-01 +1.468182e-01 +1.470993e-01 +1.470173e-01 +1.465665e-01 +1.478478e-01 +1.471871e-01 +1.467056e-01 +1.466542e-01 +1.468489e-01 +1.468354e-01 +1.472080e-01 +1.467633e-01 +1.469626e-01 +1.471420e-01 +1.475093e-01 +1.466224e-01
+3.533333e+00 +4.653645e-01 +3.228186e+00 +5.497657e-01 +4.353845e-01 +1.457491e-01 +1.466195e-01 +1.459096e-01 +1.467355e-01 +1.459691e-01 +1.462479e-01 +1.461666e-01 +1.457179e-01 +1.469917e-01 +1.463348e-01 +1.458561e-01 +1.458078e-01 +1.459984e-01 +1.459859e-01 +1.463610e-01 +1.459142e-01 +1.461115e-01 +1.462913e-01 +1.466576e-01 +1.457747e-01
+3.550000e+00 +4.639175e-01 +3.255514e+00 +5.474225e-01 +4.340310e-01 +1.449056e-01 +1.457712e-01 +1.450654e-01 +1.458884e-01 +1.451266e-01 +1.454012e-01 +1.453204e-01 +1.448740e-01 +1.461403e-01 +1.454876e-01 +1.450115e-01 +1.449676e-01 +1.451534e-01 +1.451404e-01 +1.455172e-01 +1.450705e-01 +1.452654e-01 +1.454449e-01 +1.458101e-01 +1.449312e-01
+3.566667e+00 +4.627568e-01 +3.270496e+00 +5.444434e-01 +4.325246e-01 +1.440666e-01 +1.449272e-01 +1.442265e-01 +1.450457e-01 +1.442868e-01 +1.445592e-01 +1.444795e-01 +1.440352e-01 +1.452940e-01 +1.446451e-01 +1.441724e-01 +1.441302e-01 +1.443137e-01 +1.442999e-01 +1.446774e-01 +1.442310e-01 +1.444241e-01 +1.446028e-01 +1.449675e-01 +1.440925e-01
+3.583333e+00 +4.610176e-01 +3.244462e+00 +5.414100e-01 +4.307888e-01 +1.432323e-01 +1.440882e-01 +1.433925e-01 +1.442067e-01 +1.434521e-01 +1.437222e-01 +1.436430e-01 +1.432017e-01 +1.444527e-01 +1.438075e-01 +1.433380e-01 +1.432977e-01 +1.434794e-01 +1.434642e-01 +1.438418e-01 +1.433963e-01 +1.435880e-01 +1.437653e-01 +1.441296e-01 +1.432586e-01
+3.600000e+00 +4.592696e-01 +3.231476e+00 +5.380433e-01 +4.290963e-01 +1.424028e-01 +1.432538e-01 +1.425635e-01 +1.433725e-01 +1.426221e-01 +1.428911e-01 +1.428116e-01 +1.423725e-01 +1.436162e-01 +1.429751e-01 +1.425080e-01 +1.424684e-01 +1.426497e-01 +1.426333e-01 +1.430103e-01 +1.425661e-01 +1.427564e-01 +1.429332e-01 +1.432978e-01 +1.424292e-01
+3.616667e+00 +4.573234e-01 +3.201194e+00 +5.347955e-01 +4.272292e-01 +1.415782e-01 +1.424242e-01 +1.417391e-01 +1.425429e-01 +1.417974e-01 +1.420646e-01 +1.419850e-01 +1.415480e-01 +1.427845e-01 +1.421477e-01 +1.416828e-01 +1.416439e-01 +1.418250e-01 +1.418080e-01 +1.421832e-01 +1.417406e-01 +1.419298e-01 +1.421064e-01 +1.424710e-01 +1.416045e-01
+3.633333e+00 +4.558248e-01 +3.188453e+00 +5.315892e-01 +4.257065e-01 +1.407589e-01 +1.416006e-01 +1.409193e-01 +1.417185e-01 +1.409774e-01 +1.412429e-01 +1.411633e-01 +1.407283e-01 +1.419576e-01 +1.413248e-01 +1.408625e-01 +1.408238e-01 +1.410043e-01 +1.409877e-01 +1.413611e-01 +1.409202e-01 +1.411078e-01 +1.412837e-01 +1.416494e-01 +1.407849e-01
+3.650000e+00 +4.540835e-01 +3.166892e+00 +5.286310e-01 +4.240464e-01 +1.399439e-01 +1.407816e-01 +1.401052e-01 +1.408987e-01 +1.401628e-01 +1.404253e-01 +1.403462e-01 +1.399140e-01 +1.411357e-01 +1.405064e-01 +1.400474e-01 +1.400088e-01 +1.401881e-01 +1.401717e-01 +1.405431e-01 +1.401044e-01 +1.402906e-01 +1.404662e-01 +1.408314e-01 +1.399704e-01
+3.666667e+00 +4.528516e-01 +3.149052e+00 +5.264651e-01 +4.231546e-01 +1.391344e-01 +1.399677e-01 +1.392958e-01 +1.400834e-01 +1.393537e-01 +1.396129e-01 +1.395334e-01 +1.391047e-01 +1.403183e-01 +1.396927e-01 +1.392368e-01 +1.391995e-01 +1.393782e-01 +1.393605e-01 +1.397308e-01 +1.392935e-01 +1.394791e-01 +1.396530e-01 +1.400168e-01 +1.391601e-01
+3.683333e+00 +4.509131e-01 +3.132402e+00 +5.240794e-01 +4.223015e-01 +1.383288e-01 +1.391584e-01 +1.384911e-01 +1.392723e-01 +1.385493e-01 +1.388052e-01 +1.387254e-01 +1.382994e-01 +1.395058e-01 +1.388837e-01 +1.384312e-01 +1.383948e-01 +1.385722e-01 +1.385544e-01 +1.389231e-01 +1.384877e-01 +1.386720e-01 +1.388448e-01 +1.392064e-01 +1.383548e-01
+3.700000e+00 +4.494477e-01 +3.105676e+00 +5.215861e-01 +4.210684e-01 +1.375285e-01 +1.383535e-01 +1.376908e-01 +1.384658e-01 +1.377490e-01 +1.380021e-01 +1.379222e-01 +1.374994e-01 +1.386979e-01 +1.380796e-01 +1.376302e-01 +1.375949e-01 +1.377710e-01 +1.377536e-01 +1.381193e-01 +1.376860e-01 +1.378696e-01 +1.380414e-01 +1.384003e-01 +1.375547e-01
+3.716667e+00 +4.479907e-01 +3.132941e+00 +5.197067e-01 +4.197467e-01 +1.367322e-01 +1.375536e-01 +1.368945e-01 +1.376644e-01 +1.369544e-01 +1.372034e-01 +1.371238e-01 +1.367034e-01 +1.378951e-01 +1.372801e-01 +1.368333e-01 +1.368019e-01 +1.369739e-01 +1.369571e-01 +1.373201e-01 +1.368893e-01 +1.370724e-01 +1.372422e-01 +1.375994e-01 +1.367600e-01
+3.733333e+00 +4.461596e-01 +3.177634e+00 +5.183596e-01 +4.193069e-01 +1.359405e-01 +1.367587e-01 +1.361026e-01 +1.368681e-01 +1.361636e-01 +1.364092e-01 +1.363309e-01 +1.359129e-01 +1.370969e-01 +1.364853e-01 +1.360416e-01 +1.360144e-01 +1.361812e-01 +1.361658e-01 +1.365252e-01 +1.360973e-01 +1.362804e-01 +1.364485e-01 +1.368038e-01 +1.359692e-01
+3.750000e+00 +4.443202e-01 +3.217550e+00 +5.174565e-01 +4.185438e-01 +1.351537e-01 +1.359698e-01 +1.353149e-01 +1.360780e-01 +1.353774e-01 +1.356201e-01 +1.355424e-01 +1.351262e-01 +1.363030e-01 +1.356949e-01 +1.352550e-01 +1.352312e-01 +1.353929e-01 +1.353784e-01 +1.357352e-01 +1.353097e-01 +1.354943e-01 +1.356598e-01 +1.360120e-01 +1.351818e-01
+3.766667e+00 +4.430147e-01 +3.256738e+00 +5.176472e-01 +4.179871e-01 +1.343716e-01 +1.351848e-01 +1.345323e-01 +1.352927e-01 +1.345966e-01 +1.348357e-01 +1.347588e-01 +1.343446e-01 +1.355144e-01 +1.349093e-01 +1.344725e-01 +1.344533e-01 +1.346094e-01 +1.345953e-01 +1.349496e-01 +1.345266e-01 +1.347127e-01 +1.348756e-01 +1.352248e-01 +1.343990e-01
+3.783333e+00 +4.416743e-01 +3.259564e+00 +5.178983e-01 +4.179153e-01 +1.335937e-01 +1.344046e-01 +1.337536e-01 +1.345121e-01 +1.338208e-01 +1.340551e-01 +1.339798e-01 +1.335678e-01 +1.347298e-01 +1.341285e-01 +1.336939e-01 +1.336793e-01 +1.338311e-01 +1.338165e-01 +1.341692e-01 +1.337476e-01 +1.339363e-01 +1.340969e-01 +1.344422e-01 +1.336210e-01
+3.800000e+00 +4.400279e-01 +3.246983e+00 +5.172246e-01 +4.175459e-01 +1.328210e-01 +1.336273e-01 +1.329799e-01 +1.337347e-01 +1.330494e-01 +1.332788e-01 +1.332049e-01 +1.327959e-01 +1.339497e-01 +1.333519e-01 +1.329201e-01 +1.329094e-01 +1.330566e-01 +1.330440e-01 +1.333933e-01 +1.329735e-01 +1.331630e-01 +1.333211e-01 +1.336641e-01 +1.328475e-01
+3.816667e+00 +4.382899e-01 +3.274296e+00 +5.168872e-01 +4.171426e-01 +1.320527e-01 +1.328540e-01 +1.322112e-01 +1.329614e-01 +1.322822e-01 +1.325075e-01 +1.324343e-01 +1.320278e-01 +1.331740e-01 +1.325804e-01 +1.321508e-01 +1.321469e-01 +1.322868e-01 +1.322748e-01 +1.326209e-01 +1.322041e-01 +1.323950e-01 +1.325494e-01 +1.328911e-01 +1.320783e-01
+3.833333e+00 +4.370940e-01 +3.289993e+00 +5.175764e-01 +4.160701e-01 +1.312892e-01 +1.320861e-01 +1.314469e-01 +1.321921e-01 +1.315196e-01 +1.317421e-01 +1.316692e-01 +1.312638e-01 +1.324029e-01 +1.318139e-01 +1.313857e-01 +1.313875e-01 +1.315212e-01 +1.315095e-01 +1.318534e-01 +1.314387e-01 +1.316306e-01 +1.317820e-01 +1.321224e-01 +1.313140e-01
+3.850000e+00 +4.356019e-01 +3.303526e+00 +5.179820e-01 +4.152753e-01 +1.305297e-01 +1.313226e-01 +1.306872e-01 +1.314271e-01 +1.307618e-01 +1.309794e-01 +1.309082e-01 +1.305040e-01 +1.316364e-01 +1.310517e-01 +1.306251e-01 +1.306321e-01 +1.307603e-01 +1.307487e-01 +1.310903e-01 +1.306779e-01 +1.308705e-01 +1.310191e-01 +1.313576e-01 +1.305542e-01
+3.866667e+00 +4.343047e-01 +3.330523e+00 +5.197096e-01 +4.140628e-01 +1.297742e-01 +1.305632e-01 +1.299314e-01 +1.306663e-01 +1.300083e-01 +1.302222e-01 +1.301518e-01 +1.297497e-01 +1.308750e-01 +1.302941e-01 +1.298689e-01 +1.298771e-01 +1.300034e-01 +1.299922e-01 +1.303325e-01 +1.299222e-01 +1.301145e-01 +1.302608e-01 +1.305978e-01 +1.297984e-01
+3.883333e+00 +4.337701e-01 +3.353143e+00 +5.213150e-01 +4.132829e-01 +1.290233e-01 +1.298094e-01 +1.291796e-01 +1.299105e-01 +1.292599e-01 +1.294694e-01 +1.293997e-01 +1.289990e-01 +1.301178e-01 +1.295407e-01 +1.291176e-01 +1.291272e-01 +1.292507e-01 +1.292409e-01 +1.295800e-01 +1.291703e-01 +1.293632e-01 +1.295075e-01 +1.298420e-01 +1.290474e-01
+3.900000e+00 +4.337665e-01 +3.387488e+00 +5.230623e-01 +4.127757e-01 +1.282765e-01 +1.290591e-01 +1.284324e-01 +1.291601e-01 +1.285157e-01 +1.287209e-01 +1.286525e-01 +1.282533e-01 +1.293648e-01 +1.287919e-01 +1.283710e-01 +1.283813e-01 +1.285023e-01 +1.284927e-01 +1.288323e-01 +1.284227e-01 +1.286165e-01 +1.287586e-01 +1.290904e-01 +1.283019e-01
+3.916667e+00 +4.351753e-01 +3.413363e+00 +5.259427e-01 +4.117959e-01 +1.275349e-01 +1.283128e-01 +1.276894e-01 +1.284153e-01 +1.277760e-01 +1.279771e-01 +1.279101e-01 +1.275128e-01 +1.286169e-01 +1.280474e-01 +1.276284e-01 +1.276393e-01 +1.277584e-01 +1.277488e-01 +1.280889e-01 +1.276791e-01 +1.278738e-01 +1.280147e-01 +1.283435e-01 +1.275610e-01
+3.933333e+00 +4.344738e-01 +3.436731e+00 +5.291917e-01 +4.102785e-01 +1.267975e-01 +1.275721e-01 +1.269507e-01 +1.276743e-01 +1.270392e-01 +1.272393e-01 +1.271720e-01 +1.267756e-01 +1.278731e-01 +1.273070e-01 +1.268903e-01 +1.269015e-01 +1.270192e-01 +1.270091e-01 +1.273494e-01 +1.269398e-01 +1.271353e-01 +1.272749e-01 +1.276010e-01 +1.268234e-01
+3.950000e+00 +4.334878e-01 +3.404374e+00 +5.306142e-01 +4.089284e-01 +1.260645e-01 +1.268355e-01 +1.262157e-01 +1.269384e-01 +1.263050e-01 +1.265055e-01 +1.264371e-01 +1.260424e-01 +1.271339e-01 +1.265707e-01 +1.261560e-01 +1.261679e-01 +1.262851e-01 +1.262737e-01 +1.266130e-01 +1.262053e-01 +1.264010e-01 +1.265401e-01 +1.268638e-01 +1.260901e-01
+3.966667e+00 +4.322269e-01 +3.354269e+00 +5.317768e-01 +4.079573e-01 +1.253359e-01 +1.261034e-01 +1.254850e-01 +1.262048e-01 +1.255751e-01 +1.257753e-01 +1.257058e-01 +1.253133e-01 +1.263990e-01 +1.258392e-01 +1.254262e-01 +1.254380e-01 +1.255554e-01 +1.255426e-01 +1.258807e-01 +1.254755e-01 +1.256716e-01 +1.258092e-01 +1.261309e-01 +1.253610e-01
+3.983333e+00 +4.305887e-01 +3.316069e+00 +5.325275e-01 +4.065193e-01 +1.246114e-01 +1.253754e-01 +1.247584e-01 +1.254762e-01 +1.248492e-01 +1.250482e-01 +1.249785e-01 +1.245877e-01 +1.256681e-01 +1.251116e-01 +1.247001e-01 +1.247125e-01 +1.248300e-01 +1.248159e-01 +1.251520e-01 +1.247504e-01 +1.249451e-01 +1.250833e-01 +1.254010e-01 +1.246373e-01
+4.000000e+00 +4.304960e-01 +3.294493e+00 +5.335762e-01 +4.048800e-01 +1.238916e-01 +1.246546e-01 +1.240360e-01 +1.247505e-01 +1.241272e-01 +1.243254e-01 +1.242553e-01 +1.238664e-01 +1.249420e-01 +1.243877e-01 +1.239782e-01 +1.239912e-01 +1.241083e-01 +1.240933e-01 +1.244276e-01 +1.240300e-01 +1.242241e-01 +1.243602e-01 +1.246755e-01 +1.239172e-01
+4.016667e+00 +4.301270e-01 +3.255069e+00 +5.338946e-01 +4.033216e-01 +1.231761e-01 +1.239357e-01 +1.233180e-01 +1.240289e-01 +1.234089e-01 +1.236060e-01 +1.235366e-01 +1.231492e-01 +1.242210e-01 +1.236678e-01 +1.232604e-01 +1.232752e-01 +1.233904e-01 +1.233748e-01 +1.237071e-01 +1.233133e-01 +1.235063e-01 +1.236411e-01 +1.239544e-01 +1.232011e-01
+4.033333e+00 +4.296149e-01 +3.221887e+00 +5.359670e-01 +4.023942e-01 +1.224660e-01 +1.232199e-01 +1.226041e-01 +1.233115e-01 +1.226955e-01 +1.228912e-01 +1.228217e-01 +1.224362e-01 +1.235048e-01 +1.229524e-01 +1.225475e-01 +1.225630e-01 +1.226771e-01 +1.226607e-01 +1.229916e-01 +1.226003e-01 +1.227938e-01 +1.229270e-01 +1.232373e-01 +1.224895e-01
+4.050000e+00 +4.279049e-01 +3.178287e+00 +5.370464e-01 +4.013983e-01 +1.217612e-01 +1.225068e-01 +1.218946e-01 +1.225987e-01 +1.219854e-01 +1.221809e-01 +1.221109e-01 +1.217274e-01 +1.227912e-01 +1.222409e-01 +1.218387e-01 +1.218553e-01 +1.219684e-01 +1.219511e-01 +1.222800e-01 +1.218913e-01 +1.220845e-01 +1.222158e-01 +1.225243e-01 +1.217820e-01
+4.066667e+00 +4.265886e-01 +3.156050e+00 +5.383139e-01 +3.998741e-01 +1.210593e-01 +1.217988e-01 +1.211893e-01 +1.218892e-01 +1.212797e-01 +1.214740e-01 +1.214044e-01 +1.210227e-01 +1.220817e-01 +1.215340e-01 +1.211347e-01 +1.211510e-01 +1.212637e-01 +1.212451e-01 +1.215720e-01 +1.211867e-01 +1.213784e-01 +1.215084e-01 +1.218156e-01 +1.210777e-01
+4.083333e+00 +4.258844e-01 +3.157956e+00 +5.388273e-01 +3.981497e-01 +1.203621e-01 +1.210942e-01 +1.204883e-01 +1.211837e-01 +1.205784e-01 +1.207716e-01 +1.207018e-01 +1.203220e-01 +1.213760e-01 +1.208317e-01 +1.204347e-01 +1.204504e-01 +1.205622e-01 +1.205431e-01 +1.208683e-01 +1.204857e-01 +1.206759e-01 +1.208052e-01 +1.211111e-01 +1.203773e-01
+4.100000e+00 +4.258629e-01 +3.163874e+00 +5.395216e-01 +3.970664e-01 +1.196676e-01 +1.203942e-01 +1.197917e-01 +1.204822e-01 +1.198809e-01 +1.200734e-01 +1.200038e-01 +1.196253e-01 +1.206742e-01 +1.201328e-01 +1.197388e-01 +1.197535e-01 +1.198647e-01 +1.198453e-01 +1.201689e-01 +1.197888e-01 +1.199774e-01 +1.201060e-01 +1.204123e-01 +1.196811e-01
+4.116667e+00 +4.253752e-01 +3.147716e+00 +5.379452e-01 +3.956195e-01 +1.189756e-01 +1.196978e-01 +1.190986e-01 +1.197847e-01 +1.191871e-01 +1.193788e-01 +1.193096e-01 +1.189328e-01 +1.199762e-01 +1.194375e-01 +1.190473e-01 +1.190605e-01 +1.191727e-01 +1.191515e-01 +1.194732e-01 +1.190959e-01 +1.192830e-01 +1.194109e-01 +1.197160e-01 +1.189888e-01
+4.133333e+00 +4.249811e-01 +3.142468e+00 +5.361016e-01 +3.946380e-01 +1.182879e-01 +1.190053e-01 +1.184092e-01 +1.190913e-01 +1.184976e-01 +1.186879e-01 +1.186191e-01 +1.182446e-01 +1.192826e-01 +1.187462e-01 +1.183617e-01 +1.183715e-01 +1.184844e-01 +1.184623e-01 +1.187816e-01 +1.184070e-01 +1.185928e-01 +1.187197e-01 +1.190233e-01 +1.183006e-01
+4.150000e+00 +4.251513e-01 +3.198856e+00 +5.337452e-01 +3.942039e-01 +1.176044e-01 +1.183168e-01 +1.177238e-01 +1.184019e-01 +1.178125e-01 +1.180011e-01 +1.179327e-01 +1.175600e-01 +1.185924e-01 +1.180587e-01 +1.176800e-01 +1.176863e-01 +1.178007e-01 +1.177772e-01 +1.180944e-01 +1.177217e-01 +1.179065e-01 +1.180325e-01 +1.183345e-01 +1.176172e-01
+4.166667e+00 +4.255415e-01 +3.223820e+00 +5.321019e-01 +3.944477e-01 +1.169250e-01 +1.176326e-01 +1.170423e-01 +1.177164e-01 +1.171322e-01 +1.173184e-01 +1.172499e-01 +1.168800e-01 +1.179061e-01 +1.173757e-01 +1.170012e-01 +1.170053e-01 +1.171205e-01 +1.170968e-01 +1.174119e-01 +1.170407e-01 +1.172241e-01 +1.173493e-01 +1.176499e-01 +1.169377e-01
+4.183333e+00 +4.262205e-01 +3.237758e+00 +5.305226e-01 +3.946356e-01 +1.162490e-01 +1.169522e-01 +1.163652e-01 +1.170354e-01 +1.164563e-01 +1.166400e-01 +1.165714e-01 +1.162037e-01 +1.172238e-01 +1.166964e-01 +1.163262e-01 +1.163284e-01 +1.164437e-01 +1.164208e-01 +1.167335e-01 +1.163644e-01 +1.165462e-01 +1.166704e-01 +1.169690e-01 +1.162610e-01
+4.200000e+00 +4.266505e-01 +3.258830e+00 +5.285690e-01 +3.946703e-01 +1.155774e-01 +1.162755e-01 +1.156919e-01 +1.163584e-01 +1.157830e-01 +1.159655e-01 +1.158965e-01 +1.155316e-01 +1.165454e-01 +1.160213e-01 +1.156552e-01 +1.156562e-01 +1.157701e-01 +1.157488e-01 +1.160600e-01 +1.156930e-01 +1.158725e-01 +1.159954e-01 +1.162919e-01 +1.155880e-01
+4.216667e+00 +4.277148e-01 +3.271867e+00 +5.263593e-01 +3.945482e-01 +1.149085e-01 +1.156030e-01 +1.150224e-01 +1.156851e-01 +1.151138e-01 +1.152945e-01 +1.152258e-01 +1.148629e-01 +1.158710e-01 +1.153497e-01 +1.149873e-01 +1.149879e-01 +1.151010e-01 +1.150812e-01 +1.153888e-01 +1.150250e-01 +1.152018e-01 +1.153242e-01 +1.156188e-01 +1.149195e-01
+4.233333e+00 +4.266073e-01 +3.282312e+00 +5.247542e-01 +3.948651e-01 +1.142435e-01 +1.149354e-01 +1.143571e-01 +1.150167e-01 +1.144485e-01 +1.146281e-01 +1.145591e-01 +1.141985e-01 +1.152004e-01 +1.146820e-01 +1.143247e-01 +1.143232e-01 +1.144362e-01 +1.144188e-01 +1.147211e-01 +1.143612e-01 +1.145353e-01 +1.146568e-01 +1.149495e-01 +1.142545e-01
+4.250000e+00 +4.250583e-01 +3.298934e+00 +5.239065e-01 +3.956898e-01 +1.135825e-01 +1.142710e-01 +1.136951e-01 +1.143523e-01 +1.137868e-01 +1.139650e-01 +1.138969e-01 +1.135377e-01 +1.145338e-01 +1.140185e-01 +1.136661e-01 +1.136634e-01 +1.137755e-01 +1.137606e-01 +1.140572e-01 +1.137016e-01 +1.138726e-01 +1.139931e-01 +1.142840e-01 +1.135932e-01
+4.266667e+00 +4.237027e-01 +3.380827e+00 +5.222636e-01 +3.965957e-01 +1.129252e-01 +1.136104e-01 +1.130371e-01 +1.136925e-01 +1.131290e-01 +1.133055e-01 +1.132384e-01 +1.128810e-01 +1.138711e-01 +1.133591e-01 +1.130102e-01 +1.130079e-01 +1.131184e-01 +1.131062e-01 +1.133969e-01 +1.130450e-01 +1.132135e-01 +1.133344e-01 +1.136224e-01 +1.129362e-01
+4.283333e+00 +4.225174e-01 +3.464655e+00 +5.202560e-01 +3.974107e-01 +1.122721e-01 +1.129535e-01 +1.123830e-01 +1.130363e-01 +1.124750e-01 +1.126498e-01 +1.125835e-01 +1.122278e-01 +1.132125e-01 +1.127033e-01 +1.123575e-01 +1.123552e-01 +1.124653e-01 +1.124545e-01 +1.127406e-01 +1.123914e-01 +1.125587e-01 +1.126795e-01 +1.129648e-01 +1.122826e-01
+4.300000e+00 +4.215756e-01 +3.474432e+00 +5.187307e-01 +3.975668e-01 +1.116225e-01 +1.123010e-01 +1.117329e-01 +1.123840e-01 +1.118245e-01 +1.119978e-01 +1.119322e-01 +1.115781e-01 +1.125576e-01 +1.120518e-01 +1.117079e-01 +1.117067e-01 +1.118155e-01 +1.118058e-01 +1.120880e-01 +1.117417e-01 +1.119075e-01 +1.120282e-01 +1.123114e-01 +1.116329e-01
+4.316667e+00 +4.202155e-01 +3.479493e+00 +5.170277e-01 +3.975672e-01 +1.109768e-01 +1.116513e-01 +1.110871e-01 +1.117350e-01 +1.111781e-01 +1.113496e-01 +1.112848e-01 +1.109326e-01 +1.119069e-01 +1.114045e-01 +1.110622e-01 +1.110621e-01 +1.111701e-01 +1.111598e-01 +1.114391e-01 +1.110961e-01 +1.112602e-01 +1.113805e-01 +1.116615e-01 +1.109871e-01
+4.333333e+00 +4.190570e-01 +3.506789e+00 +5.156764e-01 +3.984026e-01 +1.103351e-01 +1.110052e-01 +1.104446e-01 +1.110901e-01 +1.105352e-01 +1.107052e-01 +1.106412e-01 +1.102903e-01 +1.112603e-01 +1.107605e-01 +1.104202e-01 +1.104216e-01 +1.105289e-01 +1.105174e-01 +1.107947e-01 +1.104547e-01 +1.106165e-01 +1.107365e-01 +1.110162e-01 +1.103452e-01
+4.350000e+00 +4.174078e-01 +3.506878e+00 +5.140591e-01 +3.985295e-01 +1.096979e-01 +1.103627e-01 +1.098059e-01 +1.104484e-01 +1.098970e-01 +1.100644e-01 +1.100012e-01 +1.096518e-01 +1.106171e-01 +1.101198e-01 +1.097818e-01 +1.097852e-01 +1.098911e-01 +1.098788e-01 +1.101540e-01 +1.098157e-01 +1.099768e-01 +1.100960e-01 +1.103743e-01 +1.097069e-01
+4.366667e+00 +4.160208e-01 +3.554609e+00 +5.124334e-01 +3.988333e-01 +1.090635e-01 +1.097240e-01 +1.091708e-01 +1.098098e-01 +1.092616e-01 +1.094273e-01 +1.093651e-01 +1.090171e-01 +1.099771e-01 +1.094827e-01 +1.091471e-01 +1.091524e-01 +1.092573e-01 +1.092436e-01 +1.095171e-01 +1.091811e-01 +1.093406e-01 +1.094589e-01 +1.097366e-01 +1.090721e-01
+4.383333e+00 +4.143872e-01 +3.559141e+00 +5.112765e-01 +3.985904e-01 +1.084330e-01 +1.090893e-01 +1.085391e-01 +1.091760e-01 +1.086300e-01 +1.087940e-01 +1.087325e-01 +1.083861e-01 +1.093406e-01 +1.088496e-01 +1.085159e-01 +1.085237e-01 +1.086266e-01 +1.086121e-01 +1.088834e-01 +1.085502e-01 +1.087082e-01 +1.088253e-01 +1.091023e-01 +1.084409e-01
+4.400000e+00 +4.137294e-01 +3.560163e+00 +5.106462e-01 +3.976704e-01 +1.078063e-01 +1.084580e-01 +1.079117e-01 +1.085455e-01 +1.080019e-01 +1.081649e-01 +1.081037e-01 +1.077589e-01 +1.087078e-01 +1.082196e-01 +1.078878e-01 +1.078985e-01 +1.079987e-01 +1.079839e-01 +1.082531e-01 +1.079220e-01 +1.080792e-01 +1.081958e-01 +1.084714e-01 +1.078134e-01
+4.416667e+00 +4.128850e-01 +3.555671e+00 +5.100791e-01 +3.967242e-01 +1.071829e-01 +1.078304e-01 +1.072877e-01 +1.079186e-01 +1.073771e-01 +1.075395e-01 +1.074784e-01 +1.071355e-01 +1.080786e-01 +1.075932e-01 +1.072637e-01 +1.072763e-01 +1.073745e-01 +1.073593e-01 +1.076264e-01 +1.072974e-01 +1.074539e-01 +1.075697e-01 +1.078445e-01 +1.071894e-01
+4.433333e+00 +4.129724e-01 +3.551540e+00 +5.098008e-01 +3.953403e-01 +1.065634e-01 +1.072066e-01 +1.066672e-01 +1.072950e-01 +1.067557e-01 +1.069178e-01 +1.068570e-01 +1.065162e-01 +1.074530e-01 +1.069706e-01 +1.066436e-01 +1.066567e-01 +1.067540e-01 +1.067380e-01 +1.070033e-01 +1.066765e-01 +1.068323e-01 +1.069471e-01 +1.072210e-01 +1.065690e-01
+4.450000e+00 +4.152964e-01 +3.545146e+00 +5.084229e-01 +3.935580e-01 +1.059477e-01 +1.065862e-01 +1.060499e-01 +1.066744e-01 +1.061381e-01 +1.062993e-01 +1.062394e-01 +1.059008e-01 +1.068311e-01 +1.063515e-01 +1.060268e-01 +1.060401e-01 +1.061365e-01 +1.061203e-01 +1.063841e-01 +1.060592e-01 +1.062139e-01 +1.063280e-01 +1.066013e-01 +1.059522e-01
+4.466667e+00 +4.146955e-01 +3.518603e+00 +5.068898e-01 +3.915893e-01 +1.053353e-01 +1.059694e-01 +1.054361e-01 +1.060574e-01 +1.055246e-01 +1.056844e-01 +1.056247e-01 +1.052890e-01 +1.062127e-01 +1.057359e-01 +1.054142e-01 +1.054271e-01 +1.055223e-01 +1.055060e-01 +1.057684e-01 +1.054460e-01 +1.055992e-01 +1.057125e-01 +1.059852e-01 +1.053390e-01
+4.483333e+00 +4.131662e-01 +3.553454e+00 +5.059764e-01 +3.895684e-01 +1.047262e-01 +1.053567e-01 +1.048262e-01 +1.054450e-01 +1.049140e-01 +1.050727e-01 +1.050135e-01 +1.046806e-01 +1.055983e-01 +1.051238e-01 +1.048052e-01 +1.048174e-01 +1.049120e-01 +1.048954e-01 +1.051561e-01 +1.048360e-01 +1.049879e-01 +1.051005e-01 +1.053723e-01 +1.047293e-01
+4.500000e+00 +4.119283e-01 +3.530227e+00 +5.046253e-01 +3.873217e-01 +1.041204e-01 +1.047471e-01 +1.042197e-01 +1.048365e-01 +1.043068e-01 +1.044644e-01 +1.044056e-01 +1.040760e-01 +1.049874e-01 +1.045152e-01 +1.041991e-01 +1.042111e-01 +1.043050e-01 +1.042881e-01 +1.045474e-01 +1.042293e-01 +1.043802e-01 +1.044921e-01 +1.047627e-01 +1.041233e-01
+4.516667e+00 +4.127602e-01 +3.540179e+00 +5.041022e-01 +3.855552e-01 +1.035183e-01 +1.041411e-01 +1.036168e-01 +1.042313e-01 +1.037034e-01 +1.038599e-01 +1.038014e-01 +1.034751e-01 +1.043798e-01 +1.039102e-01 +1.035964e-01 +1.036083e-01 +1.037016e-01 +1.036846e-01 +1.039425e-01 +1.036262e-01 +1.037759e-01 +1.038872e-01 +1.041568e-01 +1.035214e-01
+4.533333e+00 +4.148319e-01 +3.537203e+00 +5.040748e-01 +3.838554e-01 +1.029193e-01 +1.035385e-01 +1.030173e-01 +1.036301e-01 +1.031035e-01 +1.032588e-01 +1.032008e-01 +1.028773e-01 +1.037757e-01 +1.033088e-01 +1.029987e-01 +1.030092e-01 +1.031014e-01 +1.030846e-01 +1.033408e-01 +1.030269e-01 +1.031753e-01 +1.032859e-01 +1.035543e-01 +1.029228e-01
+4.550000e+00 +4.156633e-01 +3.545008e+00 +5.037313e-01 +3.816950e-01 +1.023241e-01 +1.029394e-01 +1.024214e-01 +1.030318e-01 +1.025072e-01 +1.026611e-01 +1.026037e-01 +1.022838e-01 +1.031751e-01 +1.027110e-01 +1.024031e-01 +1.024135e-01 +1.025049e-01 +1.024879e-01 +1.027428e-01 +1.024307e-01 +1.025782e-01 +1.026880e-01 +1.029553e-01 +1.023278e-01
+4.566667e+00 +4.166844e-01 +3.525837e+00 +5.026003e-01 +3.795297e-01 +1.017322e-01 +1.023439e-01 +1.018289e-01 +1.024357e-01 +1.019143e-01 +1.020668e-01 +1.020100e-01 +1.016935e-01 +1.025778e-01 +1.021165e-01 +1.018107e-01 +1.018211e-01 +1.019118e-01 +1.018947e-01 +1.021484e-01 +1.018383e-01 +1.019848e-01 +1.020937e-01 +1.023596e-01 +1.017363e-01
+4.583333e+00 +4.158529e-01 +3.492643e+00 +5.017515e-01 +3.775743e-01 +1.011441e-01 +1.017521e-01 +1.012400e-01 +1.018428e-01 +1.013248e-01 +1.014760e-01 +1.014195e-01 +1.011064e-01 +1.019840e-01 +1.015254e-01 +1.012225e-01 +1.012318e-01 +1.013221e-01 +1.013049e-01 +1.015572e-01 +1.012496e-01 +1.013945e-01 +1.015029e-01 +1.017673e-01 +1.011483e-01
+4.600000e+00 +4.154834e-01 +3.440787e+00 +5.011110e-01 +3.760083e-01 +1.005599e-01 +1.011637e-01 +1.006546e-01 +1.012539e-01 +1.007385e-01 +1.008892e-01 +1.008325e-01 +1.005223e-01 +1.013937e-01 +1.009378e-01 +1.006369e-01 +1.006462e-01 +1.007357e-01 +1.007185e-01 +1.009693e-01 +1.006649e-01 +1.008077e-01 +1.009158e-01 +1.011782e-01 +1.005634e-01
+4.616667e+00 +4.151135e-01 +3.419925e+00 +5.009897e-01 +3.745449e-01 +9.997889e-02 +1.005788e-01 +1.000729e-01 +1.006684e-01 +1.001558e-01 +1.003053e-01 +1.002490e-01 +9.994102e-02 +1.008069e-01 +1.003535e-01 +1.000544e-01 +1.000640e-01 +1.001526e-01 +1.001356e-01 +1.003850e-01 +1.000833e-01 +1.002247e-01 +1.003320e-01 +1.005926e-01 +9.998195e-02
+4.633333e+00 +4.144470e-01 +3.416225e+00 +5.007584e-01 +3.732001e-01 +9.940083e-02 +9.999787e-02 +9.949506e-02 +1.000862e-01 +9.957647e-02 +9.972474e-02 +9.966887e-02 +9.936350e-02 +1.002235e-01 +9.977284e-02 +9.947529e-02 +9.948528e-02 +9.957288e-02 +9.955625e-02 +9.980393e-02 +9.950570e-02 +9.964477e-02 +9.975161e-02 +1.000104e-01 +9.940339e-02
+4.650000e+00 +4.171328e-01 +3.418644e+00 +5.007369e-01 +3.719122e-01 +9.882634e-02 +9.941977e-02 +9.892070e-02 +9.950756e-02 +9.900062e-02 +9.914762e-02 +9.909199e-02 +9.878923e-02 +9.964360e-02 +9.919598e-02 +9.889949e-02 +9.890991e-02 +9.899651e-02 +9.898025e-02 +9.922627e-02 +9.893154e-02 +9.906817e-02 +9.917451e-02 +9.943156e-02 +9.882817e-02
+4.666667e+00 +4.173190e-01 +3.430734e+00 +5.007515e-01 +3.707483e-01 +9.825526e-02 +9.884464e-02 +9.834948e-02 +9.893268e-02 +9.842853e-02 +9.857372e-02 +9.851838e-02 +9.821852e-02 +9.906705e-02 +9.862225e-02 +9.832718e-02 +9.833805e-02 +9.842349e-02 +9.840775e-02 +9.865191e-02 +9.836049e-02 +9.849545e-02 +9.860048e-02 +9.885611e-02 +9.825637e-02
+4.683333e+00 +4.166105e-01 +3.465490e+00 +5.002973e-01 +3.697936e-01 +9.768740e-02 +9.827285e-02 +9.778042e-02 +9.836056e-02 +9.785928e-02 +9.800329e-02 +9.794828e-02 +9.765116e-02 +9.849376e-02 +9.805175e-02 +9.775844e-02 +9.776926e-02 +9.785407e-02 +9.783842e-02 +9.808098e-02 +9.779293e-02 +9.792574e-02 +9.802977e-02 +9.828462e-02 +9.768776e-02
+4.700000e+00 +4.156727e-01 +3.586732e+00 +5.008556e-01 +3.692367e-01 +9.712364e-02 +9.770438e-02 +9.721464e-02 +9.779207e-02 +9.729356e-02 +9.743613e-02 +9.738134e-02 +9.708663e-02 +9.792393e-02 +9.748433e-02 +9.719280e-02 +9.720403e-02 +9.728826e-02 +9.727259e-02 +9.751341e-02 +9.722805e-02 +9.735931e-02 +9.746244e-02 +9.771673e-02 +9.712243e-02
+4.716667e+00 +4.144169e-01 +3.700646e+00 +5.004644e-01 +3.686587e-01 +9.656349e-02 +9.713882e-02 +9.665201e-02 +9.722678e-02 +9.673100e-02 +9.687239e-02 +9.681765e-02 +9.652544e-02 +9.735747e-02 +9.692008e-02 +9.663081e-02 +9.664178e-02 +9.672538e-02 +9.671014e-02 +9.694927e-02 +9.666586e-02 +9.679621e-02 +9.689838e-02 +9.715201e-02 +9.656035e-02
+4.733333e+00 +4.132789e-01 +3.710694e+00 +4.990213e-01 +3.679064e-01 +9.600579e-02 +9.657679e-02 +9.609261e-02 +9.666409e-02 +9.617130e-02 +9.631206e-02 +9.625723e-02 +9.596718e-02 +9.679425e-02 +9.635906e-02 +9.607205e-02 +9.608269e-02 +9.616603e-02 +9.615103e-02 +9.638841e-02 +9.610691e-02 +9.623687e-02 +9.633752e-02 +9.659013e-02 +9.600142e-02
+4.750000e+00 +4.120266e-01 +3.713742e+00 +4.971939e-01 +3.671736e-01 +9.545114e-02 +9.601797e-02 +9.553663e-02 +9.610499e-02 +9.561535e-02 +9.575492e-02 +9.570017e-02 +9.541200e-02 +9.623400e-02 +9.580140e-02 +9.551610e-02 +9.552711e-02 +9.560998e-02 +9.559469e-02 +9.583106e-02 +9.555189e-02 +9.568064e-02 +9.577992e-02 +9.603128e-02 +9.544598e-02
+4.766667e+00 +4.104992e-01 +3.694213e+00 +4.956714e-01 +3.663617e-01 +9.489961e-02 +9.546247e-02 +9.498406e-02 +9.554915e-02 +9.506243e-02 +9.520115e-02 +9.514652e-02 +9.486076e-02 +9.567719e-02 +9.524704e-02 +9.496327e-02 +9.497480e-02 +9.505691e-02 +9.504164e-02 +9.527710e-02 +9.500116e-02 +9.512820e-02 +9.522575e-02 +9.547557e-02 +9.489351e-02
+4.783333e+00 +4.090060e-01 +3.681632e+00 +4.938825e-01 +3.657755e-01 +9.435152e-02 +9.491008e-02 +9.443485e-02 +9.499632e-02 +9.451311e-02 +9.465053e-02 +9.459627e-02 +9.431279e-02 +9.512356e-02 +9.469622e-02 +9.441364e-02 +9.442584e-02 +9.450703e-02 +9.449167e-02 +9.472704e-02 +9.445348e-02 +9.457936e-02 +9.467476e-02 +9.492307e-02 +9.434439e-02
+4.800000e+00 +4.074601e-01 +3.685508e+00 +4.917272e-01 +3.652013e-01 +9.380619e-02 +9.436092e-02 +9.388839e-02 +9.444663e-02 +9.396662e-02 +9.410302e-02 +9.404954e-02 +9.376750e-02 +9.457314e-02 +9.414842e-02 +9.386720e-02 +9.388019e-02 +9.396040e-02 +9.394499e-02 +9.417979e-02 +9.390815e-02 +9.403346e-02 +9.412690e-02 +9.437383e-02 +9.379890e-02
+4.816667e+00 +4.060538e-01 +3.723062e+00 +4.892565e-01 +3.646629e-01 +9.326421e-02 +9.381489e-02 +9.334509e-02 +9.390007e-02 +9.342308e-02 +9.355836e-02 +9.350586e-02 +9.322503e-02 +9.402604e-02 +9.360376e-02 +9.332397e-02 +9.333741e-02 +9.341669e-02 +9.340151e-02 +9.363612e-02 +9.336592e-02 +9.349043e-02 +9.358217e-02 +9.382787e-02 +9.325633e-02
+4.833333e+00 +4.047517e-01 +3.726147e+00 +4.870525e-01 +3.641041e-01 +9.272456e-02 +9.327203e-02 +9.280490e-02 +9.335697e-02 +9.288270e-02 +9.301713e-02 +9.296517e-02 +9.268552e-02 +9.348231e-02 +9.306220e-02 +9.278409e-02 +9.279749e-02 +9.287612e-02 +9.286138e-02 +9.309585e-02 +9.282664e-02 +9.295007e-02 +9.304053e-02 +9.328509e-02 +9.271678e-02
+4.850000e+00 +4.032577e-01 +3.714882e+00 +4.852807e-01 +3.636532e-01 +9.218789e-02 +9.273241e-02 +9.226772e-02 +9.281744e-02 +9.234517e-02 +9.247923e-02 +9.242735e-02 +9.214909e-02 +9.294166e-02 +9.252388e-02 +9.224734e-02 +9.226081e-02 +9.233876e-02 +9.232439e-02 +9.255893e-02 +9.229074e-02 +9.241300e-02 +9.250217e-02 +9.274545e-02 +9.218012e-02
+4.866667e+00 +4.018536e-01 +3.715821e+00 +4.832156e-01 +3.630930e-01 +9.165431e-02 +9.219633e-02 +9.173371e-02 +9.228071e-02 +9.181088e-02 +9.194402e-02 +9.189256e-02 +9.161572e-02 +9.240398e-02 +9.198870e-02 +9.171344e-02 +9.172726e-02 +9.180453e-02 +9.179054e-02 +9.202528e-02 +9.175731e-02 +9.187906e-02 +9.196678e-02 +9.220896e-02 +9.164657e-02
+4.883333e+00 +4.003808e-01 +3.759504e+00 +4.806834e-01 +3.624521e-01 +9.112387e-02 +9.166300e-02 +9.120280e-02 +9.174671e-02 +9.127971e-02 +9.141193e-02 +9.136097e-02 +9.108542e-02 +9.186947e-02 +9.145708e-02 +9.118262e-02 +9.119708e-02 +9.127408e-02 +9.125934e-02 +9.149387e-02 +9.122664e-02 +9.134824e-02 +9.143459e-02 +9.167529e-02 +9.111613e-02
+4.900000e+00 +3.992065e-01 +3.731427e+00 +4.784642e-01 +3.611565e-01 +9.059646e-02 +9.113253e-02 +9.067491e-02 +9.121573e-02 +9.075161e-02 +9.088285e-02 +9.083278e-02 +9.055822e-02 +9.133804e-02 +9.092853e-02 +9.065484e-02 +9.067037e-02 +9.074658e-02 +9.073140e-02 +9.096504e-02 +9.069911e-02 +9.082040e-02 +9.090542e-02 +9.114476e-02 +9.058882e-02
+4.916667e+00 +3.981377e-01 +3.739773e+00 +4.762619e-01 +3.598002e-01 +9.007225e-02 +9.060503e-02 +9.015028e-02 +9.068786e-02 +9.022644e-02 +9.035685e-02 +9.030795e-02 +9.003406e-02 +9.080953e-02 +9.040286e-02 +9.013012e-02 +9.014645e-02 +9.022185e-02 +9.020673e-02 +9.043934e-02 +9.017430e-02 +9.029580e-02 +9.037933e-02 +9.061729e-02 +9.006473e-02
+4.933333e+00 +3.967055e-01 +3.748929e+00 +4.744978e-01 +3.585495e-01 +8.955112e-02 +9.008063e-02 +8.962869e-02 +9.016300e-02 +8.970461e-02 +8.983400e-02 +8.978608e-02 +8.951299e-02 +9.028397e-02 +8.988011e-02 +8.960845e-02 +8.962508e-02 +8.970007e-02 +8.968553e-02 +8.991707e-02 +8.965242e-02 +8.977455e-02 +8.985645e-02 +9.009288e-02 +8.954365e-02
+4.950000e+00 +3.955542e-01 +3.788307e+00 +4.739650e-01 +3.574945e-01 +8.903312e-02 +8.955950e-02 +8.910994e-02 +8.964137e-02 +8.918601e-02 +8.931428e-02 +8.926707e-02 +8.899525e-02 +8.976147e-02 +8.936069e-02 +8.908996e-02 +8.910648e-02 +8.918117e-02 +8.916730e-02 +8.939734e-02 +8.913353e-02 +8.925664e-02 +8.933645e-02 +8.957162e-02 +8.902563e-02
+4.966667e+00 +3.941094e-01 +3.807947e+00 +4.725392e-01 +3.566602e-01 +8.851803e-02 +8.904140e-02 +8.859417e-02 +8.912261e-02 +8.866992e-02 +8.879780e-02 +8.875066e-02 +8.848027e-02 +8.924198e-02 +8.884436e-02 +8.857443e-02 +8.859119e-02 +8.866545e-02 +8.865201e-02 +8.888006e-02 +8.861763e-02 +8.874138e-02 +8.881936e-02 +8.905376e-02 +8.851101e-02
+4.983333e+00 +3.930345e-01 +3.843460e+00 +4.722100e-01 +3.559191e-01 +8.800590e-02 +8.852615e-02 +8.808138e-02 +8.860697e-02 +8.815700e-02 +8.828479e-02 +8.823753e-02 +8.796835e-02 +8.872554e-02 +8.833042e-02 +8.806220e-02 +8.807861e-02 +8.815243e-02 +8.813939e-02 +8.836585e-02 +8.810475e-02 +8.822890e-02 +8.830537e-02 +8.853911e-02 +8.799948e-02
+5.000000e+00 +3.921302e-01 +3.890494e+00 +4.726049e-01 +3.552057e-01 +8.749723e-02 +8.801382e-02 +8.757162e-02 +8.809427e-02 +8.764708e-02 +8.777498e-02 +8.772733e-02 +8.745944e-02 +8.821215e-02 +8.781940e-02 +8.755335e-02 +8.756888e-02 +8.764249e-02 +8.762969e-02 +8.785469e-02 +8.759484e-02 +8.771876e-02 +8.779430e-02 +8.802731e-02 +8.749053e-02
+5.016667e+00 +3.909112e-01 +3.971179e+00 +4.733346e-01 +3.542081e-01 +8.699140e-02 +8.750448e-02 +8.706498e-02 +8.758465e-02 +8.714005e-02 +8.726769e-02 +8.722001e-02 +8.695358e-02 +8.770206e-02 +8.731142e-02 +8.704709e-02 +8.706211e-02 +8.713562e-02 +8.712335e-02 +8.734637e-02 +8.708786e-02 +8.721146e-02 +8.728615e-02 +8.751842e-02 +8.698479e-02
+5.033333e+00 +3.900350e-01 +3.946602e+00 +4.737753e-01 +3.534525e-01 +8.648802e-02 +8.699832e-02 +8.656126e-02 +8.707789e-02 +8.663598e-02 +8.676340e-02 +8.671596e-02 +8.645046e-02 +8.719498e-02 +8.680628e-02 +8.654373e-02 +8.655831e-02 +8.663205e-02 +8.661990e-02 +8.684092e-02 +8.658384e-02 +8.670714e-02 +8.678096e-02 +8.701258e-02 +8.648204e-02
+5.050000e+00 +3.898259e-01 +3.918502e+00 +4.737022e-01 +3.527087e-01 +8.598762e-02 +8.649505e-02 +8.606045e-02 +8.657411e-02 +8.613495e-02 +8.626184e-02 +8.621462e-02 +8.595025e-02 +8.669086e-02 +8.630411e-02 +8.604325e-02 +8.605732e-02 +8.613134e-02 +8.611897e-02 +8.633846e-02 +8.608270e-02 +8.620586e-02 +8.627883e-02 +8.650961e-02 +8.598232e-02
+5.066667e+00 +3.894112e-01 +3.916902e+00 +4.733081e-01 +3.520290e-01 +8.549013e-02 +8.599472e-02 +8.556266e-02 +8.607316e-02 +8.563693e-02 +8.576325e-02 +8.571595e-02 +8.545301e-02 +8.618950e-02 +8.580466e-02 +8.554560e-02 +8.555923e-02 +8.563355e-02 +8.562097e-02 +8.583910e-02 +8.558454e-02 +8.570758e-02 +8.577963e-02 +8.600929e-02 +8.548512e-02
+5.083333e+00 +3.882318e-01 +3.898950e+00 +4.738688e-01 +3.515205e-01 +8.499571e-02 +8.549767e-02 +8.506778e-02 +8.557539e-02 +8.514155e-02 +8.526750e-02 +8.522047e-02 +8.495864e-02 +8.569098e-02 +8.530830e-02 +8.505088e-02 +8.506406e-02 +8.513831e-02 +8.512593e-02 +8.534279e-02 +8.508961e-02 +8.521225e-02 +8.528347e-02 +8.551169e-02 +8.499070e-02
+5.100000e+00 +3.870219e-01 +3.881120e+00 +4.742328e-01 +3.503028e-01 +8.450410e-02 +8.500322e-02 +8.457602e-02 +8.508037e-02 +8.464889e-02 +8.477470e-02 +8.472757e-02 +8.446755e-02 +8.519541e-02 +8.481487e-02 +8.455864e-02 +8.457195e-02 +8.464579e-02 +8.463371e-02 +8.484929e-02 +8.459746e-02 +8.471947e-02 +8.479004e-02 +8.501682e-02 +8.449943e-02
+5.116667e+00 +3.864112e-01 +3.830262e+00 +4.745515e-01 +3.490960e-01 +8.401544e-02 +8.451167e-02 +8.408710e-02 +8.458838e-02 +8.415908e-02 +8.428464e-02 +8.423742e-02 +8.397914e-02 +8.470247e-02 +8.432419e-02 +8.406922e-02 +8.408268e-02 +8.415603e-02 +8.414449e-02 +8.435884e-02 +8.410823e-02 +8.422940e-02 +8.429957e-02 +8.452485e-02 +8.401082e-02
+5.133333e+00 +3.852247e-01 +3.809671e+00 +4.753491e-01 +3.475925e-01 +8.352956e-02 +8.402277e-02 +8.360088e-02 +8.409919e-02 +8.367235e-02 +8.379747e-02 +8.375020e-02 +8.349363e-02 +8.421233e-02 +8.383637e-02 +8.358266e-02 +8.359649e-02 +8.366939e-02 +8.365778e-02 +8.387116e-02 +8.362169e-02 +8.374219e-02 +8.381178e-02 +8.403569e-02 +8.352535e-02
+5.150000e+00 +3.838916e-01 +3.834808e+00 +4.766722e-01 +3.459314e-01 +8.304638e-02 +8.353705e-02 +8.311743e-02 +8.361287e-02 +8.318883e-02 +8.331255e-02 +8.326580e-02 +8.301096e-02 +8.372492e-02 +8.335160e-02 +8.309899e-02 +8.311294e-02 +8.318567e-02 +8.317377e-02 +8.338644e-02 +8.313771e-02 +8.325784e-02 +8.332691e-02 +8.354934e-02 +8.304232e-02
+5.166667e+00 +3.834374e-01 +3.794182e+00 +4.764770e-01 +3.444321e-01 +8.256579e-02 +8.305394e-02 +8.263647e-02 +8.312915e-02 +8.270791e-02 +8.283037e-02 +8.278430e-02 +8.253107e-02 +8.324034e-02 +8.286949e-02 +8.261830e-02 +8.263211e-02 +8.270445e-02 +8.269246e-02 +8.290477e-02 +8.265660e-02 +8.277628e-02 +8.284482e-02 +8.306577e-02 +8.256203e-02
+5.183333e+00 +3.832744e-01 +3.753939e+00 +4.762149e-01 +3.428406e-01 +8.208793e-02 +8.257347e-02 +8.215828e-02 +8.264845e-02 +8.222953e-02 +8.235096e-02 +8.230552e-02 +8.205389e-02 +8.275857e-02 +8.239038e-02 +8.214032e-02 +8.215422e-02 +8.222588e-02 +8.221393e-02 +8.242578e-02 +8.217822e-02 +8.229739e-02 +8.236546e-02 +8.258500e-02 +8.208469e-02
+5.200000e+00 +3.829422e-01 +3.698607e+00 +4.759428e-01 +3.416803e-01 +8.161283e-02 +8.209581e-02 +8.168286e-02 +8.217042e-02 +8.175391e-02 +8.187435e-02 +8.182954e-02 +8.157962e-02 +8.227961e-02 +8.191396e-02 +8.166508e-02 +8.167900e-02 +8.175031e-02 +8.173817e-02 +8.194994e-02 +8.170273e-02 +8.182112e-02 +8.188890e-02 +8.210714e-02 +8.160993e-02
+5.216667e+00 +3.820887e-01 +3.649881e+00 +4.766781e-01 +3.409887e-01 +8.114050e-02 +8.162109e-02 +8.121017e-02 +8.169537e-02 +8.128101e-02 +8.140069e-02 +8.135627e-02 +8.110890e-02 +8.180342e-02 +8.144010e-02 +8.119263e-02 +8.120663e-02 +8.127760e-02 +8.126517e-02 +8.147725e-02 +8.123027e-02 +8.134765e-02 +8.141509e-02 +8.163211e-02 +8.113788e-02
+5.233333e+00 +3.811960e-01 +3.652784e+00 +4.782345e-01 +3.400639e-01 +8.067090e-02 +8.114908e-02 +8.074025e-02 +8.122303e-02 +8.081085e-02 +8.093010e-02 +8.088562e-02 +8.064077e-02 +8.132999e-02 +8.096915e-02 +8.072288e-02 +8.073708e-02 +8.080749e-02 +8.079497e-02 +8.100654e-02 +8.076046e-02 +8.087693e-02 +8.094405e-02 +8.115984e-02 +8.066845e-02
+5.250000e+00 +3.799822e-01 +3.658600e+00 +4.782747e-01 +3.388524e-01 +8.020410e-02 +8.067986e-02 +8.027309e-02 +8.075303e-02 +8.034351e-02 +8.046232e-02 +8.041768e-02 +8.017461e-02 +8.085929e-02 +8.050074e-02 +8.025584e-02 +8.027026e-02 +8.033994e-02 +8.032747e-02 +8.053791e-02 +8.029336e-02 +8.040911e-02 +8.047568e-02 +8.069019e-02 +8.020167e-02
+5.266667e+00 +3.792406e-01 +3.649128e+00 +4.784903e-01 +3.379931e-01 +7.974005e-02 +8.021313e-02 +7.980853e-02 +8.028568e-02 +7.987888e-02 +7.999706e-02 +7.995254e-02 +7.971122e-02 +8.039147e-02 +8.003503e-02 +7.979157e-02 +7.980618e-02 +7.987522e-02 +7.986264e-02 +8.007226e-02 +7.982903e-02 +7.994389e-02 +8.001006e-02 +8.022330e-02 +7.973771e-02
+5.283333e+00 +3.785301e-01 +3.627173e+00 +4.783783e-01 +3.371258e-01 +7.927864e-02 +7.974919e-02 +7.934664e-02 +7.982103e-02 +7.941712e-02 +7.953439e-02 +7.949015e-02 +7.925021e-02 +7.992639e-02 +7.957200e-02 +7.932992e-02 +7.934492e-02 +7.941318e-02 +7.940067e-02 +7.960910e-02 +7.936729e-02 +7.948135e-02 +7.954713e-02 +7.975917e-02 +7.927657e-02
+5.300000e+00 +3.775198e-01 +3.631421e+00 +4.779013e-01 +3.360327e-01 +7.881987e-02 +7.928813e-02 +7.888746e-02 +7.935910e-02 +7.895798e-02 +7.907440e-02 +7.903039e-02 +7.879174e-02 +7.946387e-02 +7.911183e-02 +7.887087e-02 +7.888638e-02 +7.895361e-02 +7.894120e-02 +7.914852e-02 +7.890817e-02 +7.902157e-02 +7.908685e-02 +7.929767e-02 +7.881799e-02
+5.316667e+00 +3.773897e-01 +3.651125e+00 +4.772395e-01 +3.348030e-01 +7.836372e-02 +7.882962e-02 +7.843090e-02 +7.889989e-02 +7.850131e-02 +7.861706e-02 +7.857328e-02 +7.833587e-02 +7.900424e-02 +7.865430e-02 +7.841448e-02 +7.843093e-02 +7.849667e-02 +7.848442e-02 +7.869055e-02 +7.845161e-02 +7.856459e-02 +7.862916e-02 +7.883875e-02 +7.836208e-02
+5.333333e+00 +3.773781e-01 +3.668576e+00 +4.765868e-01 +3.341495e-01 +7.791022e-02 +7.837359e-02 +7.797711e-02 +7.844344e-02 +7.804716e-02 +7.816228e-02 +7.811872e-02 +7.788258e-02 +7.854731e-02 +7.819967e-02 +7.796072e-02 +7.797797e-02 +7.804247e-02 +7.803050e-02 +7.823525e-02 +7.799765e-02 +7.811019e-02 +7.817411e-02 +7.838271e-02 +7.790896e-02
+5.350000e+00 +3.798704e-01 +3.628806e+00 +4.765306e-01 +3.334621e-01 +7.745932e-02 +7.792032e-02 +7.752590e-02 +7.798959e-02 +7.759567e-02 +7.771029e-02 +7.766692e-02 +7.743184e-02 +7.809309e-02 +7.774765e-02 +7.750973e-02 +7.752726e-02 +7.759084e-02 +7.757926e-02 +7.778270e-02 +7.754639e-02 +7.765829e-02 +7.772171e-02 +7.792925e-02 +7.745870e-02
+5.366667e+00 +3.808482e-01 +3.614002e+00 +4.757384e-01 +3.332036e-01 +7.701105e-02 +7.746956e-02 +7.707728e-02 +7.753853e-02 +7.714674e-02 +7.726106e-02 +7.721761e-02 +7.698374e-02 +7.764132e-02 +7.729824e-02 +7.706158e-02 +7.707917e-02 +7.714184e-02 +7.713075e-02 +7.733288e-02 +7.709787e-02 +7.720891e-02 +7.727197e-02 +7.747880e-02 +7.701069e-02
+5.383333e+00 +3.809169e-01 +3.581822e+00 +4.745841e-01 +3.325330e-01 +7.656542e-02 +7.702134e-02 +7.663122e-02 +7.709018e-02 +7.670030e-02 +7.681419e-02 +7.677095e-02 +7.653821e-02 +7.719229e-02 +7.685126e-02 +7.661607e-02 +7.663355e-02 +7.669539e-02 +7.668462e-02 +7.688543e-02 +7.665184e-02 +7.676216e-02 +7.682478e-02 +7.703080e-02 +7.656552e-02
+5.400000e+00 +3.800861e-01 +3.579028e+00 +4.732685e-01 +3.320566e-01 +7.612240e-02 +7.657570e-02 +7.618771e-02 +7.664418e-02 +7.625651e-02 +7.636983e-02 +7.632698e-02 +7.609531e-02 +7.674563e-02 +7.640684e-02 +7.617324e-02 +7.619050e-02 +7.625151e-02 +7.624098e-02 +7.644082e-02 +7.620841e-02 +7.631808e-02 +7.638036e-02 +7.658564e-02 +7.612256e-02
+5.416667e+00 +3.795395e-01 +3.585195e+00 +4.725712e-01 +3.319029e-01 +7.568201e-02 +7.613292e-02 +7.574687e-02 +7.620071e-02 +7.581539e-02 +7.592790e-02 +7.588567e-02 +7.565502e-02 +7.630153e-02 +7.596495e-02 +7.573333e-02 +7.574979e-02 +7.581021e-02 +7.579987e-02 +7.599879e-02 +7.576778e-02 +7.587648e-02 +7.593845e-02 +7.614324e-02 +7.568262e-02
+5.433333e+00 +3.819468e-01 +3.549142e+00 +4.713963e-01 +3.312025e-01 +7.524419e-02 +7.569244e-02 +7.530850e-02 +7.575996e-02 +7.537685e-02 +7.548849e-02 +7.544691e-02 +7.521725e-02 +7.585996e-02 +7.552540e-02 +7.529524e-02 +7.531170e-02 +7.537148e-02 +7.536129e-02 +7.555905e-02 +7.532965e-02 +7.543750e-02 +7.549933e-02 +7.570304e-02 +7.524513e-02
+5.450000e+00 +3.810048e-01 +3.558484e+00 +4.701385e-01 +3.310603e-01 +7.480893e-02 +7.525464e-02 +7.487283e-02 +7.532162e-02 +7.494089e-02 +7.505171e-02 +7.501035e-02 +7.478194e-02 +7.542098e-02 +7.508846e-02 +7.485977e-02 +7.487609e-02 +7.493541e-02 +7.492527e-02 +7.512203e-02 +7.489404e-02 +7.500101e-02 +7.506283e-02 +7.526551e-02 +7.481014e-02
+5.466667e+00 +3.801599e-01 +3.564779e+00 +4.693992e-01 +3.310936e-01 +7.437615e-02 +7.481945e-02 +7.443981e-02 +7.488597e-02 +7.450758e-02 +7.461749e-02 +7.457627e-02 +7.434915e-02 +7.498451e-02 +7.465398e-02 +7.442683e-02 +7.444292e-02 +7.450177e-02 +7.449191e-02 +7.468752e-02 +7.446095e-02 +7.456711e-02 +7.462879e-02 +7.483045e-02 +7.437801e-02
+5.483333e+00 +3.790344e-01 +3.536365e+00 +4.691894e-01 +3.310188e-01 +7.394584e-02 +7.438675e-02 +7.400948e-02 +7.445288e-02 +7.407647e-02 +7.418616e-02 +7.414474e-02 +7.391888e-02 +7.455059e-02 +7.422204e-02 +7.399640e-02 +7.401220e-02 +7.407071e-02 +7.406117e-02 +7.425573e-02 +7.403023e-02 +7.413563e-02 +7.419723e-02 +7.439791e-02 +7.394810e-02
+5.500000e+00 +3.779274e-01 +3.526362e+00 +4.692630e-01 +3.311138e-01 +7.351831e-02 +7.395641e-02 +7.358146e-02 +7.402217e-02 +7.364782e-02 +7.375753e-02 +7.371579e-02 +7.349107e-02 +7.411918e-02 +7.379269e-02 +7.356831e-02 +7.358402e-02 +7.364225e-02 +7.363289e-02 +7.382619e-02 +7.360219e-02 +7.370671e-02 +7.376807e-02 +7.396797e-02 +7.352068e-02
+5.516667e+00 +3.768431e-01 +3.509809e+00 +4.691257e-01 +3.311246e-01 +7.309334e-02 +7.352850e-02 +7.315569e-02 +7.359404e-02 +7.322161e-02 +7.333121e-02 +7.328925e-02 +7.306575e-02 +7.369047e-02 +7.336590e-02 +7.314268e-02 +7.315828e-02 +7.321656e-02 +7.320724e-02 +7.339910e-02 +7.317651e-02 +7.328020e-02 +7.334133e-02 +7.354057e-02 +7.309577e-02
+5.533333e+00 +3.767264e-01 +3.544983e+00 +4.700304e-01 +3.308793e-01 +7.267102e-02 +7.310314e-02 +7.273240e-02 +7.316851e-02 +7.279786e-02 +7.290731e-02 +7.286521e-02 +7.264296e-02 +7.326443e-02 +7.294154e-02 +7.271966e-02 +7.273516e-02 +7.279305e-02 +7.278410e-02 +7.297449e-02 +7.275324e-02 +7.285609e-02 +7.291732e-02 +7.311557e-02 +7.267315e-02
+5.550000e+00 +3.774394e-01 +3.595018e+00 +4.704645e-01 +3.306235e-01 +7.225095e-02 +7.268038e-02 +7.231165e-02 +7.274566e-02 +7.237657e-02 +7.248565e-02 +7.244364e-02 +7.222258e-02 +7.284061e-02 +7.251957e-02 +7.229942e-02 +7.231451e-02 +7.237208e-02 +7.236343e-02 +7.255229e-02 +7.233239e-02 +7.243448e-02 +7.249553e-02 +7.269311e-02 +7.225269e-02
+5.566667e+00 +3.766334e-01 +3.602327e+00 +4.709232e-01 +3.301615e-01 +7.183330e-02 +7.225995e-02 +7.189335e-02 +7.232536e-02 +7.195770e-02 +7.206633e-02 +7.202447e-02 +7.180470e-02 +7.241937e-02 +7.209991e-02 +7.188192e-02 +7.189633e-02 +7.195340e-02 +7.194504e-02 +7.213254e-02 +7.191393e-02 +7.201534e-02 +7.207615e-02 +7.227279e-02 +7.183479e-02
+5.583333e+00 +3.767559e-01 +3.604739e+00 +4.709878e-01 +3.294797e-01 +7.141795e-02 +7.184191e-02 +7.147731e-02 +7.190761e-02 +7.154128e-02 +7.164929e-02 +7.160768e-02 +7.138932e-02 +7.200049e-02 +7.168277e-02 +7.146730e-02 +7.148059e-02 +7.153707e-02 +7.152902e-02 +7.171516e-02 +7.149779e-02 +7.159859e-02 +7.165915e-02 +7.185506e-02 +7.141921e-02
+5.600000e+00 +3.766444e-01 +3.624639e+00 +4.702828e-01 +3.286809e-01 +7.100468e-02 +7.142613e-02 +7.106373e-02 +7.149197e-02 +7.112729e-02 +7.123466e-02 +7.119337e-02 +7.097642e-02 +7.158422e-02 +7.126810e-02 +7.105489e-02 +7.106709e-02 +7.112336e-02 +7.111534e-02 +7.130027e-02 +7.108407e-02 +7.118431e-02 +7.124451e-02 +7.143975e-02 +7.100600e-02
+5.616667e+00 +3.765396e-01 +3.681052e+00 +4.700157e-01 +3.276731e-01 +7.059384e-02 +7.101279e-02 +7.065249e-02 +7.107855e-02 +7.071569e-02 +7.082250e-02 +7.078154e-02 +7.056580e-02 +7.117039e-02 +7.085579e-02 +7.064446e-02 +7.065588e-02 +7.071200e-02 +7.070391e-02 +7.088768e-02 +7.067269e-02 +7.077239e-02 +7.083220e-02 +7.102696e-02 +7.059521e-02
+5.633333e+00 +3.772260e-01 +3.643690e+00 +4.707475e-01 +3.264166e-01 +7.018540e-02 +7.060186e-02 +7.024374e-02 +7.066764e-02 +7.030658e-02 +7.041299e-02 +7.037210e-02 +7.015751e-02 +7.075896e-02 +7.044578e-02 +7.023617e-02 +7.024699e-02 +7.030295e-02 +7.029481e-02 +7.047744e-02 +7.026368e-02 +7.036288e-02 +7.042230e-02 +7.061657e-02 +7.018678e-02
+5.650000e+00 +3.769559e-01 +3.603484e+00 +4.706484e-01 +3.252722e-01 +6.977927e-02 +7.019337e-02 +6.983722e-02 +7.025901e-02 +6.989979e-02 +7.000585e-02 +6.996503e-02 +6.975160e-02 +7.035003e-02 +7.003823e-02 +6.983022e-02 +6.984044e-02 +6.989644e-02 +6.988809e-02 +7.006958e-02 +6.985706e-02 +6.995579e-02 +7.001477e-02 +7.020826e-02 +6.978093e-02
+5.666667e+00 +3.764970e-01 +3.591671e+00 +4.708992e-01 +3.240226e-01 +6.937548e-02 +6.978733e-02 +6.943309e-02 +6.985273e-02 +6.949526e-02 +6.960101e-02 +6.956039e-02 +6.934818e-02 +6.994364e-02 +6.963305e-02 +6.942648e-02 +6.943628e-02 +6.949216e-02 +6.948371e-02 +6.966409e-02 +6.945283e-02 +6.955139e-02 +6.960962e-02 +6.980251e-02 +6.937746e-02
+5.683333e+00 +3.773462e-01 +3.632873e+00 +4.718764e-01 +3.228849e-01 +6.897422e-02 +6.938355e-02 +6.903127e-02 +6.944873e-02 +6.909311e-02 +6.919846e-02 +6.915816e-02 +6.894718e-02 +6.953967e-02 +6.923034e-02 +6.902498e-02 +6.903449e-02 +6.909040e-02 +6.908169e-02 +6.926093e-02 +6.905095e-02 +6.914941e-02 +6.920686e-02 +6.939914e-02 +6.897650e-02
+5.700000e+00 +3.767111e-01 +3.593024e+00 +4.725861e-01 +3.217620e-01 +6.857528e-02 +6.898207e-02 +6.863179e-02 +6.904694e-02 +6.869330e-02 +6.879817e-02 +6.875835e-02 +6.854857e-02 +6.913800e-02 +6.882998e-02 +6.862587e-02 +6.863498e-02 +6.869080e-02 +6.868198e-02 +6.886013e-02 +6.865140e-02 +6.874956e-02 +6.880642e-02 +6.899826e-02 +6.857752e-02
+5.716667e+00 +3.767754e-01 +3.614575e+00 +4.740415e-01 +3.202752e-01 +6.817861e-02 +6.858297e-02 +6.823468e-02 +6.864744e-02 +6.829592e-02 +6.840022e-02 +6.836094e-02 +6.815222e-02 +6.873874e-02 +6.843182e-02 +6.822889e-02 +6.823784e-02 +6.829344e-02 +6.828457e-02 +6.846163e-02 +6.825416e-02 +6.835175e-02 +6.840827e-02 +6.859971e-02 +6.818085e-02
+5.733333e+00 +3.778680e-01 +3.636323e+00 +4.749110e-01 +3.187866e-01 +6.778416e-02 +6.818625e-02 +6.784012e-02 +6.825016e-02 +6.790074e-02 +6.800448e-02 +6.796561e-02 +6.775820e-02 +6.834182e-02 +6.803594e-02 +6.783421e-02 +6.784293e-02 +6.789841e-02 +6.788950e-02 +6.806551e-02 +6.785924e-02 +6.795622e-02 +6.801242e-02 +6.820318e-02 +6.778643e-02
+5.750000e+00 +3.773871e-01 +3.590280e+00 +4.740485e-01 +3.171990e-01 +6.739197e-02 +6.779179e-02 +6.744768e-02 +6.785522e-02 +6.750780e-02 +6.761104e-02 +6.757246e-02 +6.736625e-02 +6.794694e-02 +6.764226e-02 +6.744166e-02 +6.745035e-02 +6.750558e-02 +6.749675e-02 +6.767176e-02 +6.746665e-02 +6.756307e-02 +6.761907e-02 +6.780882e-02 +6.739415e-02
+5.766667e+00 +3.765971e-01 +3.571231e+00 +4.731491e-01 +3.155309e-01 +6.700204e-02 +6.739970e-02 +6.705747e-02 +6.746255e-02 +6.711714e-02 +6.721982e-02 +6.718164e-02 +6.697667e-02 +6.755398e-02 +6.725101e-02 +6.705137e-02 +6.706005e-02 +6.711496e-02 +6.710620e-02 +6.728032e-02 +6.707623e-02 +6.717211e-02 +6.722806e-02 +6.741682e-02 +6.700415e-02
+5.783333e+00 +3.758276e-01 +3.581267e+00 +4.728128e-01 +3.138466e-01 +6.661444e-02 +6.700987e-02 +6.666948e-02 +6.707217e-02 +6.672877e-02 +6.683092e-02 +6.679298e-02 +6.658928e-02 +6.716346e-02 +6.686210e-02 +6.666336e-02 +6.667203e-02 +6.672662e-02 +6.671787e-02 +6.689129e-02 +6.668810e-02 +6.678344e-02 +6.683920e-02 +6.702695e-02 +6.661639e-02
+5.800000e+00 +3.747280e-01 +3.533248e+00 +4.715786e-01 +3.122443e-01 +6.622899e-02 +6.662235e-02 +6.628376e-02 +6.668410e-02 +6.634274e-02 +6.644424e-02 +6.640650e-02 +6.620408e-02 +6.677500e-02 +6.647552e-02 +6.627759e-02 +6.628623e-02 +6.634049e-02 +6.633182e-02 +6.650460e-02 +6.630218e-02 +6.639701e-02 +6.645258e-02 +6.663975e-02 +6.623090e-02
+5.816667e+00 +3.739859e-01 +3.520787e+00 +4.715675e-01 +3.107254e-01 +6.584586e-02 +6.623711e-02 +6.590027e-02 +6.629838e-02 +6.595890e-02 +6.605992e-02 +6.602229e-02 +6.582125e-02 +6.638880e-02 +6.609103e-02 +6.589406e-02 +6.590270e-02 +6.595657e-02 +6.594800e-02 +6.611997e-02 +6.591860e-02 +6.601282e-02 +6.606812e-02 +6.625452e-02 +6.584762e-02
+5.833333e+00 +3.727433e-01 +3.558541e+00 +4.728178e-01 +3.091790e-01 +6.546505e-02 +6.585398e-02 +6.551901e-02 +6.591518e-02 +6.557727e-02 +6.567770e-02 +6.564027e-02 +6.544069e-02 +6.600488e-02 +6.570880e-02 +6.551280e-02 +6.552145e-02 +6.557489e-02 +6.556641e-02 +6.573755e-02 +6.553718e-02 +6.563082e-02 +6.568601e-02 +6.587133e-02 +6.546655e-02
+5.850000e+00 +3.718358e-01 +3.642120e+00 +4.732857e-01 +3.076057e-01 +6.508649e-02 +6.547304e-02 +6.513996e-02 +6.553417e-02 +6.519777e-02 +6.529764e-02 +6.526044e-02 +6.506233e-02 +6.562339e-02 +6.532876e-02 +6.513368e-02 +6.514247e-02 +6.519546e-02 +6.518700e-02 +6.535717e-02 +6.515791e-02 +6.525103e-02 +6.530600e-02 +6.549024e-02 +6.508772e-02
+5.866667e+00 +3.718861e-01 +3.695102e+00 +4.736396e-01 +3.060334e-01 +6.471013e-02 +6.509424e-02 +6.476307e-02 +6.515548e-02 +6.482051e-02 +6.491977e-02 +6.488288e-02 +6.468618e-02 +6.524417e-02 +6.495094e-02 +6.475675e-02 +6.476567e-02 +6.481831e-02 +6.480985e-02 +6.497899e-02 +6.478089e-02 +6.487342e-02 +6.492820e-02 +6.511132e-02 +6.471109e-02
+5.883333e+00 +3.712924e-01 +3.745810e+00 +4.735822e-01 +3.045064e-01 +6.433582e-02 +6.471760e-02 +6.438839e-02 +6.477887e-02 +6.444545e-02 +6.454411e-02 +6.450741e-02 +6.431196e-02 +6.486727e-02 +6.457510e-02 +6.438202e-02 +6.439104e-02 +6.444337e-02 +6.443484e-02 +6.460305e-02 +6.440610e-02 +6.449799e-02 +6.455253e-02 +6.473462e-02 +6.433661e-02
+5.900000e+00 +3.704911e-01 +3.754197e+00 +4.727913e-01 +3.030713e-01 +6.396365e-02 +6.434317e-02 +6.401588e-02 +6.440423e-02 +6.407257e-02 +6.417070e-02 +6.413414e-02 +6.393992e-02 +6.449259e-02 +6.420143e-02 +6.400944e-02 +6.401845e-02 +6.407049e-02 +6.406199e-02 +6.422930e-02 +6.403345e-02 +6.412475e-02 +6.417928e-02 +6.436010e-02 +6.396435e-02
+5.916667e+00 +3.697235e-01 +3.771409e+00 +4.718235e-01 +3.017215e-01 +6.359355e-02 +6.397097e-02 +6.364552e-02 +6.403175e-02 +6.370190e-02 +6.379940e-02 +6.376302e-02 +6.357005e-02 +6.411980e-02 +6.382991e-02 +6.363907e-02 +6.364805e-02 +6.369987e-02 +6.369138e-02 +6.385769e-02 +6.366289e-02 +6.375367e-02 +6.380822e-02 +6.398769e-02 +6.359423e-02
+5.933333e+00 +3.699763e-01 +3.762616e+00 +4.706669e-01 +3.004907e-01 +6.322562e-02 +6.360086e-02 +6.327732e-02 +6.366125e-02 +6.333329e-02 +6.343045e-02 +6.339405e-02 +6.320225e-02 +6.374900e-02 +6.346060e-02 +6.327088e-02 +6.327987e-02 +6.333138e-02 +6.332283e-02 +6.348821e-02 +6.329447e-02 +6.338482e-02 +6.343917e-02 +6.361751e-02 +6.322632e-02
+5.950000e+00 +3.692730e-01 +3.797450e+00 +4.695239e-01 +2.994832e-01 +6.285991e-02 +6.323307e-02 +6.291116e-02 +6.329298e-02 +6.296682e-02 +6.306368e-02 +6.302719e-02 +6.283652e-02 +6.338029e-02 +6.309342e-02 +6.290486e-02 +6.291407e-02 +6.296500e-02 +6.295640e-02 +6.312087e-02 +6.292821e-02 +6.301819e-02 +6.307226e-02 +6.324945e-02 +6.286054e-02
+5.966667e+00 +3.685368e-01 +3.760009e+00 +4.675604e-01 +2.983032e-01 +6.249624e-02 +6.286746e-02 +6.254710e-02 +6.292687e-02 +6.260248e-02 +6.269897e-02 +6.266248e-02 +6.247293e-02 +6.301361e-02 +6.272834e-02 +6.254084e-02 +6.255031e-02 +6.260077e-02 +6.259207e-02 +6.275579e-02 +6.256404e-02 +6.265357e-02 +6.270755e-02 +6.288348e-02 +6.249695e-02
+5.983333e+00 +3.674569e-01 +3.740473e+00 +4.655986e-01 +2.973589e-01 +6.213480e-02 +6.250383e-02 +6.218515e-02 +6.256290e-02 +6.224025e-02 +6.233638e-02 +6.229990e-02 +6.211141e-02 +6.264902e-02 +6.236542e-02 +6.217892e-02 +6.218869e-02 +6.223866e-02 +6.222990e-02 +6.239288e-02 +6.220203e-02 +6.229102e-02 +6.234502e-02 +6.251968e-02 +6.213531e-02
+6.000000e+00 +3.669667e-01 +3.686092e+00 +4.639367e-01 +2.961254e-01 +6.177546e-02 +6.214236e-02 +6.182530e-02 +6.220108e-02 +6.188008e-02 +6.197583e-02 +6.193947e-02 +6.175203e-02 +6.228669e-02 +6.200453e-02 +6.181912e-02 +6.182914e-02 +6.187866e-02 +6.186984e-02 +6.203206e-02 +6.184210e-02 +6.193056e-02 +6.198445e-02 +6.215791e-02 +6.177583e-02
+6.016667e+00 +3.672149e-01 +3.651217e+00 +4.622590e-01 +2.948903e-01 +6.141821e-02 +6.178293e-02 +6.146762e-02 +6.184130e-02 +6.152198e-02 +6.161729e-02 +6.158114e-02 +6.139470e-02 +6.192649e-02 +6.164575e-02 +6.146140e-02 +6.147162e-02 +6.152085e-02 +6.151182e-02 +6.167325e-02 +6.148425e-02 +6.157218e-02 +6.162597e-02 +6.179831e-02 +6.141835e-02
+6.033333e+00 +3.660961e-01 +3.646188e+00 +4.600388e-01 +2.938536e-01 +6.106318e-02 +6.142551e-02 +6.111195e-02 +6.148358e-02 +6.116596e-02 +6.126089e-02 +6.122488e-02 +6.103943e-02 +6.156817e-02 +6.128901e-02 +6.110575e-02 +6.111620e-02 +6.116505e-02 +6.115589e-02 +6.131661e-02 +6.112855e-02 +6.121589e-02 +6.126948e-02 +6.144080e-02 +6.106295e-02
+6.050000e+00 +3.654322e-01 +3.642064e+00 +4.577740e-01 +2.927611e-01 +6.071028e-02 +6.107015e-02 +6.075832e-02 +6.112803e-02 +6.081205e-02 +6.090656e-02 +6.087067e-02 +6.068634e-02 +6.121189e-02 +6.093435e-02 +6.075215e-02 +6.076280e-02 +6.081117e-02 +6.080200e-02 +6.096199e-02 +6.077494e-02 +6.086168e-02 +6.091508e-02 +6.108545e-02 +6.070960e-02
+6.066667e+00 +3.655865e-01 +3.626688e+00 +4.558491e-01 +2.918129e-01 +6.035927e-02 +6.071693e-02 +6.040671e-02 +6.077462e-02 +6.046027e-02 +6.055424e-02 +6.051860e-02 +6.033526e-02 +6.085766e-02 +6.058175e-02 +6.040058e-02 +6.041154e-02 +6.045929e-02 +6.045019e-02 +6.060962e-02 +6.042336e-02 +6.050955e-02 +6.056271e-02 +6.073214e-02 +6.035830e-02
+6.083333e+00 +3.650249e-01 +3.592739e+00 +4.541128e-01 +2.907714e-01 +6.001017e-02 +6.036573e-02 +6.005715e-02 +6.042344e-02 +6.011048e-02 +6.020392e-02 +6.016854e-02 +5.998617e-02 +6.050551e-02 +6.023120e-02 +6.005111e-02 +6.006219e-02 +6.010944e-02 +6.010038e-02 +6.025914e-02 +6.007389e-02 +6.015950e-02 +6.021231e-02 +6.038080e-02 +6.000912e-02
+6.100000e+00 +3.641066e-01 +3.537640e+00 +4.531898e-01 +2.898115e-01 +5.966307e-02 +6.001660e-02 +5.970961e-02 +6.007430e-02 +5.976278e-02 +5.985566e-02 +5.982042e-02 +5.963914e-02 +6.015538e-02 +5.988268e-02 +5.970381e-02 +5.971483e-02 +5.976162e-02 +5.975262e-02 +5.991077e-02 +5.972643e-02 +5.981144e-02 +5.986389e-02 +6.003160e-02 +5.966206e-02
+6.116667e+00 +3.630847e-01 +3.500198e+00 +4.526469e-01 +2.892031e-01 +5.931798e-02 +5.966949e-02 +5.936408e-02 +5.972705e-02 +5.941729e-02 +5.950946e-02 +5.947432e-02 +5.929414e-02 +5.980736e-02 +5.953626e-02 +5.935849e-02 +5.936953e-02 +5.941581e-02 +5.940689e-02 +5.956442e-02 +5.938101e-02 +5.946561e-02 +5.951769e-02 +5.968441e-02 +5.931693e-02
+6.133333e+00 +3.620545e-01 +3.498431e+00 +4.516745e-01 +2.887410e-01 +5.897478e-02 +5.932424e-02 +5.902055e-02 +5.938178e-02 +5.907366e-02 +5.916541e-02 +5.913025e-02 +5.895116e-02 +5.946126e-02 +5.919192e-02 +5.901518e-02 +5.902629e-02 +5.907199e-02 +5.906316e-02 +5.922002e-02 +5.903780e-02 +5.912196e-02 +5.917355e-02 +5.933921e-02 +5.897376e-02
+6.150000e+00 +3.609135e-01 +3.496032e+00 +4.505101e-01 +2.880742e-01 +5.863364e-02 +5.898095e-02 +5.867902e-02 +5.903853e-02 +5.873204e-02 +5.882324e-02 +5.878819e-02 +5.861007e-02 +5.911718e-02 +5.884946e-02 +5.867381e-02 +5.868493e-02 +5.873017e-02 +5.872138e-02 +5.887752e-02 +5.869670e-02 +5.878011e-02 +5.883138e-02 +5.899595e-02 +5.863253e-02
+6.166667e+00 +3.598254e-01 +3.497536e+00 +4.495810e-01 +2.872942e-01 +5.829445e-02 +5.863968e-02 +5.833948e-02 +5.869711e-02 +5.839237e-02 +5.848310e-02 +5.844808e-02 +5.827100e-02 +5.877509e-02 +5.850906e-02 +5.833433e-02 +5.834544e-02 +5.839042e-02 +5.838158e-02 +5.853708e-02 +5.835743e-02 +5.844022e-02 +5.849103e-02 +5.865461e-02 +5.829326e-02
+6.183333e+00 +3.596419e-01 +3.556595e+00 +4.486440e-01 +2.866119e-01 +5.795717e-02 +5.830034e-02 +5.800193e-02 +5.835754e-02 +5.805485e-02 +5.814489e-02 +5.810997e-02 +5.793394e-02 +5.843496e-02 +5.817055e-02 +5.799683e-02 +5.800785e-02 +5.805258e-02 +5.804374e-02 +5.819866e-02 +5.802011e-02 +5.810253e-02 +5.815276e-02 +5.831523e-02 +5.795595e-02
+6.200000e+00 +3.593822e-01 +3.580908e+00 +4.483929e-01 +2.858318e-01 +5.762181e-02 +5.796297e-02 +5.766633e-02 +5.802004e-02 +5.771909e-02 +5.780853e-02 +5.777385e-02 +5.759890e-02 +5.809681e-02 +5.783408e-02 +5.766131e-02 +5.767218e-02 +5.771670e-02 +5.770784e-02 +5.786217e-02 +5.768466e-02 +5.776679e-02 +5.781653e-02 +5.797780e-02 +5.762059e-02
+6.216667e+00 +3.586600e-01 +3.580120e+00 +4.487874e-01 +2.850542e-01 +5.728842e-02 +5.762756e-02 +5.733268e-02 +5.768446e-02 +5.738535e-02 +5.747420e-02 +5.743966e-02 +5.726585e-02 +5.776066e-02 +5.749952e-02 +5.732776e-02 +5.733846e-02 +5.738277e-02 +5.737392e-02 +5.752761e-02 +5.735098e-02 +5.743298e-02 +5.748217e-02 +5.764234e-02 +5.728716e-02
+6.233333e+00 +3.590492e-01 +3.624673e+00 +4.491674e-01 +2.839965e-01 +5.695704e-02 +5.729410e-02 +5.700093e-02 +5.735081e-02 +5.705363e-02 +5.714172e-02 +5.710730e-02 +5.693472e-02 +5.742652e-02 +5.716687e-02 +5.699621e-02 +5.700666e-02 +5.705076e-02 +5.704191e-02 +5.719496e-02 +5.701919e-02 +5.710094e-02 +5.714963e-02 +5.730881e-02 +5.695570e-02
+6.250000e+00 +3.584707e-01 +3.612806e+00 +4.490127e-01 +2.828327e-01 +5.662755e-02 +5.696255e-02 +5.667115e-02 +5.701935e-02 +5.672379e-02 +5.681105e-02 +5.677684e-02 +5.660534e-02 +5.709427e-02 +5.683617e-02 +5.666665e-02 +5.667678e-02 +5.672065e-02 +5.671188e-02 +5.686413e-02 +5.668924e-02 +5.677077e-02 +5.681903e-02 +5.697723e-02 +5.662621e-02
+6.266667e+00 +3.579153e-01 +3.570721e+00 +4.486922e-01 +2.815956e-01 +5.629997e-02 +5.663292e-02 +5.634328e-02 +5.668977e-02 +5.639585e-02 +5.648230e-02 +5.644829e-02 +5.627780e-02 +5.676398e-02 +5.650737e-02 +5.633894e-02 +5.634881e-02 +5.639246e-02 +5.638380e-02 +5.653521e-02 +5.636121e-02 +5.644254e-02 +5.649025e-02 +5.664754e-02 +5.629861e-02
+6.283333e+00 +3.572739e-01 +3.522965e+00 +4.480173e-01 +2.802116e-01 +5.597427e-02 +5.630520e-02 +5.601728e-02 +5.636206e-02 +5.606969e-02 +5.615544e-02 +5.612165e-02 +5.595216e-02 +5.643555e-02 +5.618053e-02 +5.601300e-02 +5.602278e-02 +5.606619e-02 +5.605760e-02 +5.620818e-02 +5.603508e-02 +5.611617e-02 +5.616335e-02 +5.631975e-02 +5.597291e-02
+6.300000e+00 +3.566848e-01 +3.497187e+00 +4.476949e-01 +2.788462e-01 +5.565044e-02 +5.597938e-02 +5.569320e-02 +5.603620e-02 +5.574534e-02 +5.583049e-02 +5.579692e-02 +5.562840e-02 +5.610898e-02 +5.585560e-02 +5.568893e-02 +5.569865e-02 +5.574181e-02 +5.573325e-02 +5.588296e-02 +5.571081e-02 +5.579167e-02 +5.583840e-02 +5.599387e-02 +5.564908e-02
+6.316667e+00 +3.563382e-01 +3.557332e+00 +4.482545e-01 +2.773063e-01 +5.532846e-02 +5.565554e-02 +5.537100e-02 +5.571216e-02 +5.542294e-02 +5.550745e-02 +5.547409e-02 +5.530660e-02 +5.578429e-02 +5.553271e-02 +5.536669e-02 +5.537644e-02 +5.541926e-02 +5.541076e-02 +5.555959e-02 +5.538844e-02 +5.546893e-02 +5.551530e-02 +5.566988e-02 +5.532709e-02
+6.333333e+00 +3.552821e-01 +3.570195e+00 +4.481930e-01 +2.757874e-01 +5.500838e-02 +5.533351e-02 +5.505066e-02 +5.538992e-02 +5.510239e-02 +5.518628e-02 +5.515313e-02 +5.498662e-02 +5.546148e-02 +5.521152e-02 +5.504631e-02 +5.505613e-02 +5.509864e-02 +5.509016e-02 +5.523809e-02 +5.506792e-02 +5.514810e-02 +5.519410e-02 +5.534775e-02 +5.500697e-02
+6.350000e+00 +3.544627e-01 +3.564500e+00 +4.483070e-01 +2.743392e-01 +5.469018e-02 +5.501340e-02 +5.473211e-02 +5.506958e-02 +5.478365e-02 +5.486695e-02 +5.483405e-02 +5.466849e-02 +5.514055e-02 +5.489219e-02 +5.472777e-02 +5.473769e-02 +5.477989e-02 +5.477140e-02 +5.491847e-02 +5.474927e-02 +5.482916e-02 +5.487481e-02 +5.502746e-02 +5.468871e-02
+6.366667e+00 +3.545731e-01 +3.586472e+00 +4.489182e-01 +2.728860e-01 +5.437381e-02 +5.469521e-02 +5.441540e-02 +5.475107e-02 +5.446675e-02 +5.454945e-02 +5.451681e-02 +5.435219e-02 +5.482162e-02 +5.457465e-02 +5.441111e-02 +5.442105e-02 +5.446296e-02 +5.445447e-02 +5.460071e-02 +5.443246e-02 +5.451208e-02 +5.455730e-02 +5.470904e-02 +5.437231e-02
+6.383333e+00 +3.551560e-01 +3.588791e+00 +4.485806e-01 +2.713831e-01 +5.405924e-02 +5.437887e-02 +5.410052e-02 +5.443433e-02 +5.415166e-02 +5.423379e-02 +5.420135e-02 +5.403773e-02 +5.450457e-02 +5.425895e-02 +5.409630e-02 +5.410627e-02 +5.414786e-02 +5.413940e-02 +5.428479e-02 +5.411750e-02 +5.419679e-02 +5.424165e-02 +5.439246e-02 +5.405769e-02
+6.400000e+00 +3.559083e-01 +3.559434e+00 +4.479889e-01 +2.699496e-01 +5.374664e-02 +5.406427e-02 +5.378747e-02 +5.411942e-02 +5.383834e-02 +5.391998e-02 +5.388774e-02 +5.372505e-02 +5.418929e-02 +5.394501e-02 +5.378328e-02 +5.379323e-02 +5.383457e-02 +5.382616e-02 +5.397067e-02 +5.380437e-02 +5.388352e-02 +5.392779e-02 +5.407775e-02 +5.374491e-02
+6.416667e+00 +3.562172e-01 +3.511113e+00 +4.474582e-01 +2.686429e-01 +5.343578e-02 +5.375144e-02 +5.347625e-02 +5.380632e-02 +5.352684e-02 +5.360796e-02 +5.357604e-02 +5.341420e-02 +5.387594e-02 +5.363287e-02 +5.347208e-02 +5.348207e-02 +5.352309e-02 +5.351471e-02 +5.365837e-02 +5.349313e-02 +5.357195e-02 +5.361574e-02 +5.376490e-02 +5.343398e-02
+6.433333e+00 +3.568639e-01 +3.460570e+00 +4.470073e-01 +2.674503e-01 +5.312670e-02 +5.344043e-02 +5.316687e-02 +5.349508e-02 +5.321715e-02 +5.329776e-02 +5.326608e-02 +5.310511e-02 +5.356450e-02 +5.332255e-02 +5.316272e-02 +5.317266e-02 +5.321349e-02 +5.320506e-02 +5.334787e-02 +5.318376e-02 +5.326215e-02 +5.330550e-02 +5.345380e-02 +5.312494e-02
+6.450000e+00 +3.572032e-01 +3.428376e+00 +4.460976e-01 +2.662145e-01 +5.281930e-02 +5.313120e-02 +5.285927e-02 +5.318559e-02 +5.290929e-02 +5.298934e-02 +5.295789e-02 +5.279788e-02 +5.325490e-02 +5.301401e-02 +5.285513e-02 +5.286505e-02 +5.290574e-02 +5.289719e-02 +5.303917e-02 +5.287623e-02 +5.295406e-02 +5.299707e-02 +5.314448e-02 +5.281766e-02
+6.466667e+00 +3.577675e-01 +3.437840e+00 +4.447848e-01 +2.649770e-01 +5.251366e-02 +5.282374e-02 +5.255341e-02 +5.287789e-02 +5.260318e-02 +5.268272e-02 +5.265149e-02 +5.249249e-02 +5.294700e-02 +5.270727e-02 +5.254931e-02 +5.255932e-02 +5.259965e-02 +5.259110e-02 +5.273227e-02 +5.257047e-02 +5.264778e-02 +5.269042e-02 +5.283696e-02 +5.251208e-02
+6.483333e+00 +3.574060e-01 +3.404645e+00 +4.431644e-01 +2.636021e-01 +5.220978e-02 +5.251807e-02 +5.224933e-02 +5.257198e-02 +5.229880e-02 +5.237787e-02 +5.234687e-02 +5.218885e-02 +5.264076e-02 +5.240227e-02 +5.224525e-02 +5.225529e-02 +5.229530e-02 +5.228681e-02 +5.242718e-02 +5.226643e-02 +5.234321e-02 +5.238554e-02 +5.253122e-02 +5.220826e-02
+6.500000e+00 +3.569032e-01 +3.396633e+00 +4.414332e-01 +2.622397e-01 +5.190768e-02 +5.221418e-02 +5.194702e-02 +5.226781e-02 +5.199622e-02 +5.207479e-02 +5.204400e-02 +5.188704e-02 +5.233625e-02 +5.209904e-02 +5.194301e-02 +5.195300e-02 +5.199275e-02 +5.198428e-02 +5.212389e-02 +5.196410e-02 +5.204038e-02 +5.208242e-02 +5.222727e-02 +5.190617e-02
+6.516667e+00 +3.568078e-01 +3.377763e+00 +4.394111e-01 +2.609081e-01 +5.160734e-02 +5.191207e-02 +5.164650e-02 +5.196548e-02 +5.169537e-02 +5.177350e-02 +5.174289e-02 +5.158698e-02 +5.203344e-02 +5.179757e-02 +5.164253e-02 +5.165240e-02 +5.169191e-02 +5.168352e-02 +5.182234e-02 +5.166362e-02 +5.173932e-02 +5.178104e-02 +5.192508e-02 +5.160583e-02
+6.533333e+00 +3.564535e-01 +3.403862e+00 +4.372672e-01 +2.596450e-01 +5.130871e-02 +5.161173e-02 +5.134767e-02 +5.166481e-02 +5.139628e-02 +5.147395e-02 +5.144351e-02 +5.128862e-02 +5.173237e-02 +5.149787e-02 +5.134380e-02 +5.135356e-02 +5.139279e-02 +5.138454e-02 +5.152251e-02 +5.136482e-02 +5.144005e-02 +5.148140e-02 +5.162464e-02 +5.130722e-02
+6.550000e+00 +3.578518e-01 +3.440840e+00 +4.357663e-01 +2.584942e-01 +5.101180e-02 +5.131307e-02 +5.105063e-02 +5.136589e-02 +5.109889e-02 +5.117610e-02 +5.114590e-02 +5.099200e-02 +5.143302e-02 +5.119993e-02 +5.104689e-02 +5.105643e-02 +5.109544e-02 +5.108727e-02 +5.122439e-02 +5.106765e-02 +5.114247e-02 +5.118350e-02 +5.132594e-02 +5.101034e-02
+6.566667e+00 +3.581480e-01 +3.445583e+00 +4.343334e-01 +2.572757e-01 +5.071662e-02 +5.101614e-02 +5.075531e-02 +5.106871e-02 +5.080321e-02 +5.087997e-02 +5.085002e-02 +5.069711e-02 +5.113546e-02 +5.090372e-02 +5.075162e-02 +5.076104e-02 +5.079985e-02 +5.079171e-02 +5.092800e-02 +5.077216e-02 +5.084658e-02 +5.088734e-02 +5.102895e-02 +5.071522e-02
+6.583333e+00 +3.580613e-01 +3.441260e+00 +4.324203e-01 +2.561733e-01 +5.042314e-02 +5.072092e-02 +5.046176e-02 +5.077327e-02 +5.050924e-02 +5.058555e-02 +5.055586e-02 +5.040381e-02 +5.083959e-02 +5.060921e-02 +5.045806e-02 +5.046730e-02 +5.050597e-02 +5.049795e-02 +5.063334e-02 +5.047839e-02 +5.055235e-02 +5.059292e-02 +5.073371e-02 +5.042188e-02
+6.600000e+00 +3.580549e-01 +3.463685e+00 +4.302810e-01 +2.550018e-01 +5.013137e-02 +5.042743e-02 +5.017006e-02 +5.047963e-02 +5.021698e-02 +5.029283e-02 +5.026334e-02 +5.011218e-02 +5.054544e-02 +5.031636e-02 +5.016609e-02 +5.017528e-02 +5.021380e-02 +5.020593e-02 +5.034035e-02 +5.018632e-02 +5.025984e-02 +5.030020e-02 +5.044020e-02 +5.013016e-02
+6.616667e+00 +3.576997e-01 +3.477848e+00 +4.281519e-01 +2.539908e-01 +4.984128e-02 +5.013562e-02 +4.987995e-02 +5.018768e-02 +4.992640e-02 +5.000181e-02 +4.997249e-02 +4.982224e-02 +5.025299e-02 +5.002520e-02 +4.987584e-02 +4.988498e-02 +4.992330e-02 +4.991560e-02 +5.004907e-02 +4.989594e-02 +4.996903e-02 +5.000916e-02 +5.014838e-02 +4.984012e-02
+6.633333e+00 +3.598431e-01 +3.537263e+00 +4.260757e-01 +2.531009e-01 +4.955287e-02 +4.984550e-02 +4.959146e-02 +4.989734e-02 +4.963749e-02 +4.971249e-02 +4.968335e-02 +4.953396e-02 +4.996226e-02 +4.973574e-02 +4.958728e-02 +4.959641e-02 +4.963446e-02 +4.962686e-02 +4.975950e-02 +4.960727e-02 +4.967989e-02 +4.971979e-02 +4.985834e-02 +4.955175e-02
+6.650000e+00 +3.619190e-01 +3.565891e+00 +4.242114e-01 +2.523383e-01 +4.926612e-02 +4.955708e-02 +4.930456e-02 +4.960876e-02 +4.935026e-02 +4.942483e-02 +4.939587e-02 +4.924734e-02 +4.967330e-02 +4.944800e-02 +4.930038e-02 +4.930953e-02 +4.934729e-02 +4.933979e-02 +4.947162e-02 +4.932033e-02 +4.939243e-02 +4.943208e-02 +4.956999e-02 +4.926505e-02
+6.666667e+00 +3.622863e-01 +3.571426e+00 +4.225933e-01 +2.516109e-01 +4.898104e-02 +4.927033e-02 +4.901931e-02 +4.932181e-02 +4.906470e-02 +4.913883e-02 +4.911008e-02 +4.896237e-02 +4.938603e-02 +4.916189e-02 +4.901519e-02 +4.902437e-02 +4.906178e-02 +4.905433e-02 +4.918549e-02 +4.903505e-02 +4.910661e-02 +4.914605e-02 +4.928327e-02 +4.898003e-02
+6.683333e+00 +3.615877e-01 +3.623496e+00 +4.209631e-01 +2.509428e-01 +4.869761e-02 +4.898527e-02 +4.873566e-02 +4.903653e-02 +4.878079e-02 +4.885456e-02 +4.882596e-02 +4.867909e-02 +4.910041e-02 +4.887745e-02 +4.873161e-02 +4.874084e-02 +4.877793e-02 +4.877051e-02 +4.890100e-02 +4.875144e-02 +4.882246e-02 +4.886172e-02 +4.899824e-02 +4.869668e-02
+6.700000e+00 +3.606412e-01 +3.646887e+00 +4.196334e-01 +2.503193e-01 +4.841583e-02 +4.870184e-02 +4.845365e-02 +4.875292e-02 +4.849854e-02 +4.857192e-02 +4.854350e-02 +4.839747e-02 +4.881645e-02 +4.859466e-02 +4.844965e-02 +4.845895e-02 +4.849569e-02 +4.848836e-02 +4.861820e-02 +4.846944e-02 +4.853994e-02 +4.857908e-02 +4.871488e-02 +4.841498e-02
+6.716667e+00 +3.600265e-01 +3.679073e+00 +4.185397e-01 +2.498501e-01 +4.813568e-02 +4.842003e-02 +4.817327e-02 +4.847093e-02 +4.821793e-02 +4.829093e-02 +4.826264e-02 +4.811748e-02 +4.853410e-02 +4.831349e-02 +4.816941e-02 +4.817868e-02 +4.821512e-02 +4.820788e-02 +4.833697e-02 +4.818902e-02 +4.825908e-02 +4.829815e-02 +4.843311e-02 +4.813489e-02
+6.733333e+00 +3.590452e-01 +3.718392e+00 +4.177101e-01 +2.493841e-01 +4.785717e-02 +4.813985e-02 +4.789452e-02 +4.819062e-02 +4.793893e-02 +4.801163e-02 +4.798341e-02 +4.783907e-02 +4.825336e-02 +4.803395e-02 +4.789084e-02 +4.790003e-02 +4.793614e-02 +4.792910e-02 +4.805736e-02 +4.791024e-02 +4.797985e-02 +4.801881e-02 +4.815298e-02 +4.785642e-02
+6.750000e+00 +3.583688e-01 +3.725922e+00 +4.172435e-01 +2.487531e-01 +4.758026e-02 +4.786130e-02 +4.761741e-02 +4.791195e-02 +4.766157e-02 +4.773388e-02 +4.770577e-02 +4.756229e-02 +4.797425e-02 +4.775607e-02 +4.761391e-02 +4.762296e-02 +4.765876e-02 +4.765185e-02 +4.777938e-02 +4.763302e-02 +4.770226e-02 +4.774110e-02 +4.787447e-02 +4.757955e-02
+6.766667e+00 +3.573342e-01 +3.730026e+00 +4.165747e-01 +2.480792e-01 +4.730495e-02 +4.758435e-02 +4.734192e-02 +4.763496e-02 +4.738580e-02 +4.745771e-02 +4.742972e-02 +4.728711e-02 +4.769674e-02 +4.747978e-02 +4.733858e-02 +4.734753e-02 +4.738301e-02 +4.737621e-02 +4.750294e-02 +4.735743e-02 +4.742628e-02 +4.746495e-02 +4.759754e-02 +4.730428e-02
+6.783333e+00 +3.563216e-01 +3.718787e+00 +4.154430e-01 +2.472922e-01 +4.703123e-02 +4.730900e-02 +4.706800e-02 +4.735954e-02 +4.711160e-02 +4.718311e-02 +4.715526e-02 +4.701350e-02 +4.742083e-02 +4.720505e-02 +4.706482e-02 +4.707366e-02 +4.710886e-02 +4.710211e-02 +4.722809e-02 +4.708342e-02 +4.715194e-02 +4.719039e-02 +4.732219e-02 +4.703062e-02
+6.800000e+00 +3.569836e-01 +3.678192e+00 +4.142865e-01 +2.463148e-01 +4.675909e-02 +4.703524e-02 +4.679567e-02 +4.708568e-02 +4.683900e-02 +4.691009e-02 +4.688241e-02 +4.674150e-02 +4.714651e-02 +4.693192e-02 +4.679256e-02 +4.680130e-02 +4.683631e-02 +4.682957e-02 +4.695483e-02 +4.681101e-02 +4.687917e-02 +4.691748e-02 +4.704841e-02 +4.675851e-02
+6.816667e+00 +3.572735e-01 +3.647456e+00 +4.135444e-01 +2.453643e-01 +4.648854e-02 +4.676308e-02 +4.652492e-02 +4.681337e-02 +4.656800e-02 +4.663868e-02 +4.661114e-02 +4.647106e-02 +4.687374e-02 +4.666038e-02 +4.652189e-02 +4.653054e-02 +4.656533e-02 +4.655861e-02 +4.668315e-02 +4.654017e-02 +4.660796e-02 +4.664613e-02 +4.677622e-02 +4.648798e-02
+6.833333e+00 +3.570380e-01 +3.660861e+00 +4.133109e-01 +2.444902e-01 +4.621964e-02 +4.649250e-02 +4.625573e-02 +4.654272e-02 +4.629856e-02 +4.636882e-02 +4.634143e-02 +4.620222e-02 +4.660254e-02 +4.639040e-02 +4.625276e-02 +4.626134e-02 +4.629594e-02 +4.628922e-02 +4.641303e-02 +4.627089e-02 +4.633831e-02 +4.637636e-02 +4.650562e-02 +4.621905e-02
+6.850000e+00 +3.561370e-01 +3.639686e+00 +4.135871e-01 +2.434648e-01 +4.595234e-02 +4.622351e-02 +4.598811e-02 +4.627352e-02 +4.603069e-02 +4.610058e-02 +4.607330e-02 +4.593497e-02 +4.633293e-02 +4.612197e-02 +4.598520e-02 +4.599368e-02 +4.602809e-02 +4.602138e-02 +4.614446e-02 +4.600315e-02 +4.607024e-02 +4.610815e-02 +4.623655e-02 +4.595165e-02
+6.866667e+00 +3.556164e-01 +3.608655e+00 +4.130105e-01 +2.425667e-01 +4.568654e-02 +4.595607e-02 +4.572204e-02 +4.600586e-02 +4.576434e-02 +4.583389e-02 +4.580670e-02 +4.566923e-02 +4.606486e-02 +4.585511e-02 +4.571920e-02 +4.572759e-02 +4.576181e-02 +4.575508e-02 +4.587749e-02 +4.573697e-02 +4.580369e-02 +4.584149e-02 +4.596903e-02 +4.568582e-02
+6.883333e+00 +3.557487e-01 +3.588748e+00 +4.127660e-01 +2.417099e-01 +4.542229e-02 +4.569021e-02 +4.545752e-02 +4.573976e-02 +4.549955e-02 +4.556875e-02 +4.554164e-02 +4.540503e-02 +4.579834e-02 +4.558979e-02 +4.545473e-02 +4.546306e-02 +4.549703e-02 +4.549034e-02 +4.561206e-02 +4.547233e-02 +4.553869e-02 +4.557633e-02 +4.570313e-02 +4.542151e-02
+6.900000e+00 +3.552496e-01 +3.599843e+00 +4.126103e-01 +2.407487e-01 +4.515955e-02 +4.542591e-02 +4.519452e-02 +4.547519e-02 +4.523627e-02 +4.530518e-02 +4.527812e-02 +4.514234e-02 +4.553339e-02 +4.532601e-02 +4.519173e-02 +4.520005e-02 +4.523381e-02 +4.522715e-02 +4.534819e-02 +4.520920e-02 +4.527524e-02 +4.531264e-02 +4.543880e-02 +4.515872e-02
+6.916667e+00 +3.547443e-01 +3.616011e+00 +4.137373e-01 +2.397028e-01 +4.489829e-02 +4.516320e-02 +4.493319e-02 +4.521218e-02 +4.497455e-02 +4.504318e-02 +4.501615e-02 +4.488115e-02 +4.526997e-02 +4.506376e-02 +4.493024e-02 +4.493852e-02 +4.497210e-02 +4.496546e-02 +4.508593e-02 +4.494760e-02 +4.501329e-02 +4.505044e-02 +4.517598e-02 +4.489748e-02
+6.933333e+00 +3.542619e-01 +3.602726e+00 +4.147720e-01 +2.386197e-01 +4.463855e-02 +4.490205e-02 +4.467335e-02 +4.495079e-02 +4.471438e-02 +4.478262e-02 +4.475568e-02 +4.462144e-02 +4.500806e-02 +4.480303e-02 +4.467028e-02 +4.467852e-02 +4.471189e-02 +4.470531e-02 +4.482514e-02 +4.468752e-02 +4.475285e-02 +4.478976e-02 +4.491463e-02 +4.463777e-02
+6.950000e+00 +3.543881e-01 +3.668139e+00 +4.168505e-01 +2.374808e-01 +4.438038e-02 +4.464237e-02 +4.441511e-02 +4.469086e-02 +4.445573e-02 +4.452355e-02 +4.449671e-02 +4.436324e-02 +4.474769e-02 +4.454384e-02 +4.441182e-02 +4.442003e-02 +4.445319e-02 +4.444666e-02 +4.456589e-02 +4.442894e-02 +4.449390e-02 +4.453060e-02 +4.465479e-02 +4.437960e-02
+6.966667e+00 +3.534991e-01 +3.662477e+00 +4.178211e-01 +2.363566e-01 +4.412370e-02 +4.438410e-02 +4.415823e-02 +4.443239e-02 +4.419857e-02 +4.426595e-02 +4.423924e-02 +4.410654e-02 +4.448879e-02 +4.428620e-02 +4.415486e-02 +4.416310e-02 +4.419600e-02 +4.418948e-02 +4.430815e-02 +4.417186e-02 +4.423646e-02 +4.427294e-02 +4.439645e-02 +4.412296e-02
+6.983333e+00 +3.526636e-01 +3.635340e+00 +4.182724e-01 +2.352414e-01 +4.386843e-02 +4.412732e-02 +4.390283e-02 +4.417542e-02 +4.394287e-02 +4.400983e-02 +4.398326e-02 +4.385133e-02 +4.423139e-02 +4.403000e-02 +4.389939e-02 +4.390763e-02 +4.394029e-02 +4.393383e-02 +4.405188e-02 +4.391629e-02 +4.398051e-02 +4.401676e-02 +4.413963e-02 +4.386775e-02
+7.000000e+00 +3.516502e-01 +3.633813e+00 +4.182877e-01 +2.340506e-01 +4.361462e-02 +4.387198e-02 +4.364886e-02 +4.391998e-02 +4.368863e-02 +4.375520e-02 +4.372875e-02 +4.359763e-02 +4.397549e-02 +4.377528e-02 +4.364544e-02 +4.365363e-02 +4.368606e-02 +4.367962e-02 +4.379705e-02 +4.366220e-02 +4.372605e-02 +4.376207e-02 +4.388427e-02 +4.361394e-02
+7.016667e+00 +3.510392e-01 +3.628357e+00 +4.178679e-01 +2.328675e-01 +4.336227e-02 +4.361812e-02 +4.339632e-02 +4.366605e-02 +4.343588e-02 +4.350205e-02 +4.347572e-02 +4.334541e-02 +4.372106e-02 +4.352202e-02 +4.339299e-02 +4.340110e-02 +4.343330e-02 +4.342687e-02 +4.354368e-02 +4.340955e-02 +4.347304e-02 +4.350889e-02 +4.363035e-02 +4.336157e-02
+7.033333e+00 +3.508492e-01 +3.617876e+00 +4.173006e-01 +2.317988e-01 +4.311135e-02 +4.336573e-02 +4.314525e-02 +4.341354e-02 +4.318461e-02 +4.325035e-02 +4.322416e-02 +4.309473e-02 +4.346811e-02 +4.327021e-02 +4.314200e-02 +4.315000e-02 +4.318203e-02 +4.317561e-02 +4.329175e-02 +4.315836e-02 +4.322149e-02 +4.325719e-02 +4.337791e-02 +4.311066e-02
+7.050000e+00 +3.507342e-01 +3.618927e+00 +4.176210e-01 +2.307151e-01 +4.286191e-02 +4.311480e-02 +4.289562e-02 +4.316252e-02 +4.293476e-02 +4.300010e-02 +4.297408e-02 +4.284552e-02 +4.321662e-02 +4.301989e-02 +4.289243e-02 +4.290037e-02 +4.293221e-02 +4.292580e-02 +4.304125e-02 +4.290863e-02 +4.297140e-02 +4.300696e-02 +4.312690e-02 +4.286121e-02
+7.066667e+00 +3.500409e-01 +3.608906e+00 +4.168032e-01 +2.295435e-01 +4.261390e-02 +4.286532e-02 +4.264743e-02 +4.291292e-02 +4.268634e-02 +4.275129e-02 +4.272542e-02 +4.259774e-02 +4.296658e-02 +4.277097e-02 +4.264425e-02 +4.265217e-02 +4.268384e-02 +4.267744e-02 +4.279221e-02 +4.266034e-02 +4.272275e-02 +4.275814e-02 +4.287736e-02 +4.261320e-02
+7.083333e+00 +3.491953e-01 +3.609613e+00 +4.164750e-01 +2.285466e-01 +4.236736e-02 +4.261730e-02 +4.240069e-02 +4.266477e-02 +4.243943e-02 +4.250393e-02 +4.247822e-02 +4.235132e-02 +4.271798e-02 +4.252349e-02 +4.239751e-02 +4.240541e-02 +4.243691e-02 +4.243054e-02 +4.254461e-02 +4.241349e-02 +4.247555e-02 +4.251081e-02 +4.262927e-02 +4.236664e-02
+7.100000e+00 +3.482528e-01 +3.568541e+00 +4.164005e-01 +2.276193e-01 +4.212224e-02 +4.237069e-02 +4.215537e-02 +4.241804e-02 +4.219395e-02 +4.225800e-02 +4.223245e-02 +4.210631e-02 +4.247083e-02 +4.227745e-02 +4.215221e-02 +4.216009e-02 +4.219144e-02 +4.218507e-02 +4.229847e-02 +4.216808e-02 +4.222980e-02 +4.226495e-02 +4.238260e-02 +4.212149e-02
+7.116667e+00 +3.479279e-01 +3.548042e+00 +4.161447e-01 +2.265822e-01 +4.187860e-02 +4.212552e-02 +4.191147e-02 +4.217266e-02 +4.194986e-02 +4.201353e-02 +4.198812e-02 +4.186269e-02 +4.222509e-02 +4.203283e-02 +4.190835e-02 +4.191619e-02 +4.194737e-02 +4.194104e-02 +4.205374e-02 +4.192409e-02 +4.198545e-02 +4.202048e-02 +4.213736e-02 +4.187775e-02
+7.133333e+00 +3.477347e-01 +3.513387e+00 +4.163673e-01 +2.256804e-01 +4.163637e-02 +4.188176e-02 +4.166897e-02 +4.192871e-02 +4.170717e-02 +4.177048e-02 +4.174521e-02 +4.162050e-02 +4.198078e-02 +4.178964e-02 +4.166589e-02 +4.167379e-02 +4.170474e-02 +4.169841e-02 +4.181042e-02 +4.168151e-02 +4.174253e-02 +4.177744e-02 +4.189356e-02 +4.163545e-02
+7.150000e+00 +3.472073e-01 +3.493485e+00 +4.163587e-01 +2.247025e-01 +4.139554e-02 +4.163941e-02 +4.142785e-02 +4.168621e-02 +4.146596e-02 +4.152879e-02 +4.150375e-02 +4.137972e-02 +4.173788e-02 +4.154783e-02 +4.142482e-02 +4.143274e-02 +4.146349e-02 +4.145719e-02 +4.156851e-02 +4.144034e-02 +4.150100e-02 +4.153579e-02 +4.165119e-02 +4.139454e-02
+7.166667e+00 +3.465838e-01 +3.453495e+00 +4.160220e-01 +2.238211e-01 +4.115612e-02 +4.139847e-02 +4.118814e-02 +4.144503e-02 +4.122611e-02 +4.128851e-02 +4.126368e-02 +4.114032e-02 +4.149637e-02 +4.130743e-02 +4.118512e-02 +4.119312e-02 +4.122364e-02 +4.121738e-02 +4.132800e-02 +4.120058e-02 +4.126086e-02 +4.129553e-02 +4.141027e-02 +4.115503e-02
+7.183333e+00 +3.468384e-01 +3.489252e+00 +4.147494e-01 +2.229659e-01 +4.091812e-02 +4.115893e-02 +4.094981e-02 +4.120523e-02 +4.098759e-02 +4.104964e-02 +4.102495e-02 +4.090229e-02 +4.125626e-02 +4.106843e-02 +4.094681e-02 +4.095485e-02 +4.098519e-02 +4.097902e-02 +4.108891e-02 +4.096223e-02 +4.102212e-02 +4.105666e-02 +4.117076e-02 +4.091692e-02
+7.200000e+00 +3.465841e-01 +3.501613e+00 +4.132160e-01 +2.221564e-01 +4.068151e-02 +4.092077e-02 +4.071286e-02 +4.096684e-02 +4.075046e-02 +4.081215e-02 +4.078759e-02 +4.066562e-02 +4.101754e-02 +4.083080e-02 +4.070988e-02 +4.071796e-02 +4.074810e-02 +4.074204e-02 +4.085117e-02 +4.072526e-02 +4.078475e-02 +4.081914e-02 +4.093261e-02 +4.068020e-02
+7.216667e+00 +3.469589e-01 +3.512162e+00 +4.117854e-01 +2.213762e-01 +4.044627e-02 +4.068399e-02 +4.047729e-02 +4.072980e-02 +4.051471e-02 +4.057607e-02 +4.055158e-02 +4.043034e-02 +4.078019e-02 +4.059456e-02 +4.047432e-02 +4.048245e-02 +4.051238e-02 +4.050642e-02 +4.061483e-02 +4.048964e-02 +4.054877e-02 +4.058297e-02 +4.069583e-02 +4.044485e-02
+7.233333e+00 +3.470852e-01 +3.473765e+00 +4.105292e-01 +2.204992e-01 +4.021235e-02 +4.044859e-02 +4.024307e-02 +4.049417e-02 +4.028038e-02 +4.034132e-02 +4.031694e-02 +4.019640e-02 +4.054422e-02 +4.035967e-02 +4.024013e-02 +4.024827e-02 +4.027802e-02 +4.027211e-02 +4.037988e-02 +4.025538e-02 +4.031414e-02 +4.034816e-02 +4.046044e-02 +4.021085e-02
+7.250000e+00 +3.461161e-01 +3.435212e+00 +4.088109e-01 +2.195035e-01 +3.997974e-02 +4.021455e-02 +4.001023e-02 +4.025990e-02 +4.004738e-02 +4.010793e-02 +4.008365e-02 +3.996382e-02 +4.030962e-02 +4.012614e-02 +4.000729e-02 +4.001544e-02 +4.004505e-02 +4.003917e-02 +4.014625e-02 +4.002249e-02 +4.008087e-02 +4.011469e-02 +4.022640e-02 +3.997819e-02
+7.266667e+00 +3.452017e-01 +3.403140e+00 +4.071115e-01 +2.185261e-01 +3.974849e-02 +3.998185e-02 +3.977874e-02 +4.002697e-02 +3.981572e-02 +3.987588e-02 +3.985171e-02 +3.973259e-02 +4.007640e-02 +3.989396e-02 +3.977580e-02 +3.978392e-02 +3.981341e-02 +3.980755e-02 +3.991398e-02 +3.979094e-02 +3.984895e-02 +3.988260e-02 +3.999369e-02 +3.974687e-02
+7.283333e+00 +3.442865e-01 +3.416782e+00 +4.050484e-01 +2.175908e-01 +3.951858e-02 +3.975051e-02 +3.954857e-02 +3.979538e-02 +3.958535e-02 +3.964518e-02 +3.962112e-02 +3.950269e-02 +3.984451e-02 +3.966312e-02 +3.954565e-02 +3.955373e-02 +3.958311e-02 +3.957723e-02 +3.968305e-02 +3.956074e-02 +3.961839e-02 +3.965183e-02 +3.976231e-02 +3.951691e-02
+7.300000e+00 +3.438129e-01 +3.415781e+00 +4.031096e-01 +2.166653e-01 +3.929000e-02 +3.952051e-02 +3.931973e-02 +3.956513e-02 +3.935630e-02 +3.941585e-02 +3.939187e-02 +3.927412e-02 +3.961395e-02 +3.943362e-02 +3.931685e-02 +3.932487e-02 +3.935416e-02 +3.934825e-02 +3.945346e-02 +3.933188e-02 +3.938916e-02 +3.942239e-02 +3.953233e-02 +3.928825e-02
+7.316667e+00 +3.430243e-01 +3.422930e+00 +4.010838e-01 +2.157106e-01 +3.906270e-02 +3.929184e-02 +3.909221e-02 +3.933623e-02 +3.912858e-02 +3.918780e-02 +3.916396e-02 +3.904687e-02 +3.938473e-02 +3.920544e-02 +3.908938e-02 +3.909732e-02 +3.912653e-02 +3.912057e-02 +3.922520e-02 +3.910432e-02 +3.916128e-02 +3.919428e-02 +3.930366e-02 +3.906093e-02
+7.333333e+00 +3.430879e-01 +3.466871e+00 +3.987399e-01 +2.147166e-01 +3.883668e-02 +3.906449e-02 +3.886602e-02 +3.910864e-02 +3.890218e-02 +3.896105e-02 +3.893737e-02 +3.882094e-02 +3.915684e-02 +3.897859e-02 +3.886322e-02 +3.887109e-02 +3.890018e-02 +3.889420e-02 +3.899826e-02 +3.887809e-02 +3.893475e-02 +3.896750e-02 +3.907629e-02 +3.883492e-02
+7.350000e+00 +3.432789e-01 +3.482106e+00 +3.963608e-01 +2.136370e-01 +3.861196e-02 +3.883845e-02 +3.864114e-02 +3.888235e-02 +3.867708e-02 +3.873561e-02 +3.871210e-02 +3.859631e-02 +3.893027e-02 +3.875305e-02 +3.863835e-02 +3.864618e-02 +3.867518e-02 +3.866915e-02 +3.877264e-02 +3.865315e-02 +3.870947e-02 +3.874202e-02 +3.885025e-02 +3.861021e-02
+7.366667e+00 +3.437238e-01 +3.487403e+00 +3.940851e-01 +2.125228e-01 +3.838855e-02 +3.861372e-02 +3.841757e-02 +3.865737e-02 +3.845329e-02 +3.851149e-02 +3.848811e-02 +3.837299e-02 +3.870500e-02 +3.852881e-02 +3.841478e-02 +3.842257e-02 +3.845146e-02 +3.844541e-02 +3.854831e-02 +3.842951e-02 +3.848549e-02 +3.851786e-02 +3.862548e-02 +3.838681e-02
+7.383333e+00 +3.431375e-01 +3.456439e+00 +3.917674e-01 +2.113898e-01 +3.816644e-02 +3.839029e-02 +3.819529e-02 +3.843369e-02 +3.823079e-02 +3.828868e-02 +3.826542e-02 +3.815096e-02 +3.848105e-02 +3.830588e-02 +3.819251e-02 +3.820025e-02 +3.822903e-02 +3.822295e-02 +3.832527e-02 +3.820717e-02 +3.826282e-02 +3.829499e-02 +3.840201e-02 +3.816470e-02
+7.400000e+00 +3.421712e-01 +3.406213e+00 +3.896373e-01 +2.102341e-01 +3.794564e-02 +3.816815e-02 +3.797429e-02 +3.821130e-02 +3.800959e-02 +3.806714e-02 +3.804401e-02 +3.793021e-02 +3.825840e-02 +3.808428e-02 +3.797151e-02 +3.797921e-02 +3.800789e-02 +3.800178e-02 +3.810351e-02 +3.798612e-02 +3.804142e-02 +3.807340e-02 +3.817982e-02 +3.794388e-02
+7.416667e+00 +3.411868e-01 +3.376341e+00 +3.876567e-01 +2.090898e-01 +3.772613e-02 +3.794730e-02 +3.775458e-02 +3.799020e-02 +3.778965e-02 +3.784688e-02 +3.782389e-02 +3.771076e-02 +3.803703e-02 +3.786394e-02 +3.775179e-02 +3.775945e-02 +3.778804e-02 +3.778189e-02 +3.788305e-02 +3.776632e-02 +3.782131e-02 +3.785310e-02 +3.795892e-02 +3.772432e-02
+7.433333e+00 +3.402456e-01 +3.342531e+00 +3.858067e-01 +2.079283e-01 +3.750788e-02 +3.772774e-02 +3.753613e-02 +3.777038e-02 +3.757099e-02 +3.762789e-02 +3.760504e-02 +3.749259e-02 +3.781694e-02 +3.764490e-02 +3.753335e-02 +3.754096e-02 +3.756945e-02 +3.756327e-02 +3.766387e-02 +3.754781e-02 +3.760248e-02 +3.763408e-02 +3.773929e-02 +3.750604e-02
+7.450000e+00 +3.393039e-01 +3.342365e+00 +3.842477e-01 +2.067596e-01 +3.729088e-02 +3.750944e-02 +3.731893e-02 +3.755183e-02 +3.735359e-02 +3.741019e-02 +3.738749e-02 +3.727569e-02 +3.759812e-02 +3.742710e-02 +3.731617e-02 +3.732374e-02 +3.735216e-02 +3.734592e-02 +3.744599e-02 +3.733056e-02 +3.738491e-02 +3.741632e-02 +3.752092e-02 +3.728902e-02
+7.466667e+00 +3.383719e-01 +3.348263e+00 +3.830007e-01 +2.056085e-01 +3.707515e-02 +3.729241e-02 +3.710300e-02 +3.733454e-02 +3.713747e-02 +3.719375e-02 +3.717120e-02 +3.706007e-02 +3.738056e-02 +3.721055e-02 +3.710025e-02 +3.710779e-02 +3.713612e-02 +3.712984e-02 +3.722935e-02 +3.711456e-02 +3.716859e-02 +3.719982e-02 +3.730382e-02 +3.707326e-02
+7.483333e+00 +3.374958e-01 +3.359870e+00 +3.822731e-01 +2.044569e-01 +3.686067e-02 +3.707663e-02 +3.688832e-02 +3.711851e-02 +3.692260e-02 +3.697856e-02 +3.695619e-02 +3.684569e-02 +3.716427e-02 +3.699528e-02 +3.688558e-02 +3.689308e-02 +3.692132e-02 +3.691500e-02 +3.701398e-02 +3.689982e-02 +3.695353e-02 +3.698457e-02 +3.708797e-02 +3.685875e-02
+7.500000e+00 +3.370348e-01 +3.363739e+00 +3.815926e-01 +2.033550e-01 +3.664742e-02 +3.686211e-02 +3.667489e-02 +3.690373e-02 +3.670895e-02 +3.676461e-02 +3.674243e-02 +3.663257e-02 +3.694922e-02 +3.678127e-02 +3.667215e-02 +3.667962e-02 +3.670778e-02 +3.670142e-02 +3.679982e-02 +3.668632e-02 +3.673970e-02 +3.677057e-02 +3.687337e-02 +3.664549e-02
+7.516667e+00 +3.367228e-01 +3.360585e+00 +3.809983e-01 +2.022795e-01 +3.643540e-02 +3.664882e-02 +3.646271e-02 +3.669019e-02 +3.649655e-02 +3.655190e-02 +3.652990e-02 +3.642067e-02 +3.673542e-02 +3.656851e-02 +3.645997e-02 +3.646741e-02 +3.649547e-02 +3.648907e-02 +3.658692e-02 +3.647405e-02 +3.652712e-02 +3.655781e-02 +3.666001e-02 +3.643348e-02
+7.533333e+00 +3.361448e-01 +3.374100e+00 +3.803814e-01 +2.011417e-01 +3.622463e-02 +3.643678e-02 +3.625175e-02 +3.647789e-02 +3.628537e-02 +3.634044e-02 +3.631862e-02 +3.621003e-02 +3.652286e-02 +3.635696e-02 +3.624901e-02 +3.625644e-02 +3.628435e-02 +3.627793e-02 +3.637523e-02 +3.626300e-02 +3.631579e-02 +3.634628e-02 +3.644789e-02 +3.622268e-02
+7.550000e+00 +3.356228e-01 +3.351091e+00 +3.797277e-01 +2.000616e-01 +3.601508e-02 +3.622596e-02 +3.604201e-02 +3.626683e-02 +3.607542e-02 +3.613020e-02 +3.610851e-02 +3.600063e-02 +3.631155e-02 +3.614663e-02 +3.603926e-02 +3.604670e-02 +3.607446e-02 +3.606803e-02 +3.616478e-02 +3.605317e-02 +3.610566e-02 +3.613597e-02 +3.623700e-02 +3.601310e-02
+7.566667e+00 +3.354925e-01 +3.321644e+00 +3.790799e-01 +1.989999e-01 +3.580674e-02 +3.601635e-02 +3.583350e-02 +3.605700e-02 +3.586672e-02 +3.592116e-02 +3.589960e-02 +3.579237e-02 +3.610145e-02 +3.593751e-02 +3.583074e-02 +3.583813e-02 +3.586577e-02 +3.585935e-02 +3.595556e-02 +3.584456e-02 +3.589674e-02 +3.592688e-02 +3.602733e-02 +3.580473e-02
+7.583333e+00 +3.362878e-01 +3.308328e+00 +3.788052e-01 +1.979414e-01 +3.559960e-02 +3.580795e-02 +3.562618e-02 +3.584838e-02 +3.565922e-02 +3.571336e-02 +3.569189e-02 +3.558531e-02 +3.589256e-02 +3.572962e-02 +3.562341e-02 +3.563078e-02 +3.565826e-02 +3.565188e-02 +3.574753e-02 +3.563716e-02 +3.568904e-02 +3.571900e-02 +3.581887e-02 +3.559759e-02
+7.600000e+00 +3.362147e-01 +3.289836e+00 +3.789392e-01 +1.969631e-01 +3.539366e-02 +3.560077e-02 +3.542006e-02 +3.564098e-02 +3.545293e-02 +3.550673e-02 +3.548540e-02 +3.537942e-02 +3.568488e-02 +3.552296e-02 +3.541728e-02 +3.542462e-02 +3.545200e-02 +3.544564e-02 +3.554072e-02 +3.543096e-02 +3.548255e-02 +3.551232e-02 +3.561165e-02 +3.539163e-02
+7.616667e+00 +3.359507e-01 +3.321452e+00 +3.791213e-01 +1.958944e-01 +3.518890e-02 +3.539477e-02 +3.521512e-02 +3.543476e-02 +3.524784e-02 +3.530130e-02 +3.528010e-02 +3.517473e-02 +3.547841e-02 +3.531752e-02 +3.521235e-02 +3.521965e-02 +3.524689e-02 +3.524056e-02 +3.533510e-02 +3.522596e-02 +3.527725e-02 +3.530684e-02 +3.540560e-02 +3.518687e-02
+7.633333e+00 +3.362746e-01 +3.363065e+00 +3.787873e-01 +1.947927e-01 +3.498532e-02 +3.518997e-02 +3.501137e-02 +3.522973e-02 +3.504391e-02 +3.509706e-02 +3.507598e-02 +3.497123e-02 +3.527314e-02 +3.511325e-02 +3.500860e-02 +3.501586e-02 +3.504295e-02 +3.503667e-02 +3.513068e-02 +3.502216e-02 +3.507313e-02 +3.510255e-02 +3.520076e-02 +3.498330e-02
+7.650000e+00 +3.362303e-01 +3.410171e+00 +3.781124e-01 +1.936991e-01 +3.478291e-02 +3.498635e-02 +3.480881e-02 +3.502588e-02 +3.484116e-02 +3.489400e-02 +3.487305e-02 +3.476891e-02 +3.506906e-02 +3.491010e-02 +3.480604e-02 +3.481325e-02 +3.484021e-02 +3.483395e-02 +3.492743e-02 +3.481953e-02 +3.487022e-02 +3.489946e-02 +3.499710e-02 +3.478090e-02
+7.666667e+00 +3.360120e-01 +3.410831e+00 +3.771658e-01 +1.926315e-01 +3.458167e-02 +3.478391e-02 +3.460742e-02 +3.482321e-02 +3.463958e-02 +3.469211e-02 +3.467128e-02 +3.456776e-02 +3.486617e-02 +3.470813e-02 +3.460464e-02 +3.461183e-02 +3.463863e-02 +3.463241e-02 +3.472536e-02 +3.461807e-02 +3.466848e-02 +3.469753e-02 +3.479460e-02 +3.457966e-02
+7.683333e+00 +3.363367e-01 +3.451496e+00 +3.764117e-01 +1.916593e-01 +3.438160e-02 +3.458264e-02 +3.440720e-02 +3.462172e-02 +3.443918e-02 +3.449139e-02 +3.447068e-02 +3.436777e-02 +3.466445e-02 +3.450733e-02 +3.440441e-02 +3.441157e-02 +3.443822e-02 +3.443206e-02 +3.452444e-02 +3.441777e-02 +3.446792e-02 +3.449677e-02 +3.459331e-02 +3.437959e-02
+7.700000e+00 +3.368607e-01 +3.477243e+00 +3.758270e-01 +1.907448e-01 +3.418268e-02 +3.438254e-02 +3.420814e-02 +3.442139e-02 +3.423993e-02 +3.429184e-02 +3.427125e-02 +3.416895e-02 +3.446389e-02 +3.430769e-02 +3.420534e-02 +3.421248e-02 +3.423900e-02 +3.423287e-02 +3.432468e-02 +3.421863e-02 +3.426851e-02 +3.429717e-02 +3.439319e-02 +3.418070e-02
+7.716667e+00 +3.383300e-01 +3.483269e+00 +3.749333e-01 +1.897828e-01 +3.398494e-02 +3.418360e-02 +3.401022e-02 +3.422222e-02 +3.404185e-02 +3.409344e-02 +3.407296e-02 +3.397126e-02 +3.426448e-02 +3.410919e-02 +3.400743e-02 +3.401455e-02 +3.404092e-02 +3.403481e-02 +3.412608e-02 +3.402064e-02 +3.407025e-02 +3.409872e-02 +3.419421e-02 +3.398293e-02
+7.733333e+00 +3.403659e-01 +3.465436e+00 +3.741137e-01 +1.888694e-01 +3.378836e-02 +3.398582e-02 +3.381344e-02 +3.402421e-02 +3.384488e-02 +3.389618e-02 +3.387582e-02 +3.377471e-02 +3.406623e-02 +3.391186e-02 +3.381065e-02 +3.381779e-02 +3.384400e-02 +3.383788e-02 +3.392862e-02 +3.382380e-02 +3.387312e-02 +3.390142e-02 +3.399638e-02 +3.378632e-02
+7.750000e+00 +3.405858e-01 +3.444330e+00 +3.729966e-01 +1.879903e-01 +3.359288e-02 +3.378919e-02 +3.361781e-02 +3.382735e-02 +3.364905e-02 +3.370007e-02 +3.367981e-02 +3.357928e-02 +3.386914e-02 +3.371567e-02 +3.361501e-02 +3.362216e-02 +3.364821e-02 +3.364210e-02 +3.373231e-02 +3.362808e-02 +3.367713e-02 +3.370526e-02 +3.379970e-02 +3.359085e-02
+7.766667e+00 +3.412923e-01 +3.441493e+00 +3.716572e-01 +1.871501e-01 +3.339852e-02 +3.359371e-02 +3.342331e-02 +3.363161e-02 +3.345435e-02 +3.350510e-02 +3.348494e-02 +3.338499e-02 +3.367317e-02 +3.352060e-02 +3.342053e-02 +3.342765e-02 +3.345355e-02 +3.344746e-02 +3.353714e-02 +3.343350e-02 +3.348228e-02 +3.351026e-02 +3.360414e-02 +3.339654e-02
+7.783333e+00 +3.412067e-01 +3.412182e+00 +3.710487e-01 +1.862408e-01 +3.320527e-02 +3.339937e-02 +3.322993e-02 +3.343702e-02 +3.326079e-02 +3.331126e-02 +3.329120e-02 +3.319183e-02 +3.347835e-02 +3.332666e-02 +3.322716e-02 +3.323427e-02 +3.325998e-02 +3.325393e-02 +3.334309e-02 +3.324005e-02 +3.328854e-02 +3.331638e-02 +3.340972e-02 +3.320334e-02
+7.800000e+00 +3.435711e-01 +3.396773e+00 +3.699678e-01 +1.852790e-01 +3.301315e-02 +3.320613e-02 +3.303767e-02 +3.324355e-02 +3.306835e-02 +3.311855e-02 +3.309860e-02 +3.299978e-02 +3.328465e-02 +3.313383e-02 +3.303490e-02 +3.304200e-02 +3.306754e-02 +3.306152e-02 +3.315017e-02 +3.304772e-02 +3.309593e-02 +3.312362e-02 +3.321642e-02 +3.301127e-02
+7.816667e+00 +3.451906e-01 +3.362151e+00 +3.687546e-01 +1.843733e-01 +3.282213e-02 +3.301402e-02 +3.284652e-02 +3.305119e-02 +3.287702e-02 +3.292697e-02 +3.290710e-02 +3.280883e-02 +3.309207e-02 +3.294211e-02 +3.284379e-02 +3.285084e-02 +3.287620e-02 +3.287022e-02 +3.295836e-02 +3.285649e-02 +3.290445e-02 +3.293198e-02 +3.302423e-02 +3.282028e-02
+7.833333e+00 +3.490142e-01 +3.332909e+00 +3.673233e-01 +1.834260e-01 +3.263222e-02 +3.282301e-02 +3.265648e-02 +3.285995e-02 +3.268679e-02 +3.273648e-02 +3.271669e-02 +3.261900e-02 +3.290059e-02 +3.275150e-02 +3.265376e-02 +3.266078e-02 +3.268598e-02 +3.268003e-02 +3.276767e-02 +3.266638e-02 +3.271407e-02 +3.274143e-02 +3.283315e-02 +3.263041e-02
+7.850000e+00 +3.547553e-01 +3.330125e+00 +3.658934e-01 +1.825367e-01 +3.244341e-02 +3.263311e-02 +3.246754e-02 +3.266983e-02 +3.249767e-02 +3.254709e-02 +3.252739e-02 +3.243027e-02 +3.271023e-02 +3.256199e-02 +3.246483e-02 +3.247181e-02 +3.249686e-02 +3.249094e-02 +3.257809e-02 +3.247737e-02 +3.252481e-02 +3.255201e-02 +3.264318e-02 +3.244163e-02
+7.866667e+00 +3.592936e-01 +3.338414e+00 +3.645354e-01 +1.816611e-01 +3.225569e-02 +3.244431e-02 +3.227969e-02 +3.248082e-02 +3.230963e-02 +3.235877e-02 +3.233920e-02 +3.224263e-02 +3.252098e-02 +3.237358e-02 +3.227700e-02 +3.228393e-02 +3.230883e-02 +3.230296e-02 +3.238961e-02 +3.228945e-02 +3.233665e-02 +3.236368e-02 +3.245431e-02 +3.225394e-02
+7.883333e+00 +3.610907e-01 +3.307011e+00 +3.633252e-01 +1.808281e-01 +3.206905e-02 +3.225659e-02 +3.209293e-02 +3.229288e-02 +3.212268e-02 +3.217157e-02 +3.215210e-02 +3.205608e-02 +3.233282e-02 +3.218627e-02 +3.209026e-02 +3.209714e-02 +3.212190e-02 +3.211606e-02 +3.220222e-02 +3.210261e-02 +3.214958e-02 +3.217643e-02 +3.226654e-02 +3.206734e-02
+7.900000e+00 +3.625791e-01 +3.292034e+00 +3.619410e-01 +1.800236e-01 +3.188350e-02 +3.206995e-02 +3.190725e-02 +3.210604e-02 +3.193681e-02 +3.198545e-02 +3.196610e-02 +3.187059e-02 +3.214575e-02 +3.200005e-02 +3.190460e-02 +3.191143e-02 +3.193605e-02 +3.193023e-02 +3.201594e-02 +3.191686e-02 +3.196359e-02 +3.199030e-02 +3.207985e-02 +3.188183e-02
+7.916667e+00 +3.622396e-01 +3.314992e+00 +3.605152e-01 +1.793120e-01 +3.169902e-02 +3.188439e-02 +3.172266e-02 +3.192027e-02 +3.175202e-02 +3.180039e-02 +3.178116e-02 +3.168619e-02 +3.195976e-02 +3.181489e-02 +3.172002e-02 +3.172680e-02 +3.175129e-02 +3.174548e-02 +3.183073e-02 +3.173219e-02 +3.177869e-02 +3.180525e-02 +3.189423e-02 +3.169737e-02
+7.933333e+00 +3.617842e-01 +3.353935e+00 +3.594763e-01 +1.786543e-01 +3.151561e-02 +3.169991e-02 +3.153913e-02 +3.173557e-02 +3.156830e-02 +3.161641e-02 +3.159729e-02 +3.150286e-02 +3.177488e-02 +3.163081e-02 +3.153654e-02 +3.154325e-02 +3.156762e-02 +3.156180e-02 +3.164659e-02 +3.154858e-02 +3.159484e-02 +3.162125e-02 +3.170970e-02 +3.151398e-02
+7.950000e+00 +3.613220e-01 +3.403268e+00 +3.587684e-01 +1.780150e-01 +3.133325e-02 +3.151649e-02 +3.135666e-02 +3.155194e-02 +3.138564e-02 +3.143352e-02 +3.141448e-02 +3.132059e-02 +3.159107e-02 +3.144779e-02 +3.135411e-02 +3.136075e-02 +3.138500e-02 +3.137920e-02 +3.146352e-02 +3.136605e-02 +3.141205e-02 +3.143832e-02 +3.152624e-02 +3.133164e-02
+7.966667e+00 +3.612512e-01 +3.417332e+00 +3.580452e-01 +1.772736e-01 +3.115196e-02 +3.133414e-02 +3.117523e-02 +3.136938e-02 +3.120404e-02 +3.125168e-02 +3.123272e-02 +3.113938e-02 +3.140831e-02 +3.126583e-02 +3.117274e-02 +3.117930e-02 +3.120344e-02 +3.119764e-02 +3.128149e-02 +3.118457e-02 +3.123032e-02 +3.125644e-02 +3.134383e-02 +3.115036e-02
+7.983333e+00 +3.610915e-01 +3.418268e+00 +3.573222e-01 +1.765112e-01 +3.097171e-02 +3.115285e-02 +3.099485e-02 +3.118787e-02 +3.102350e-02 +3.107089e-02 +3.105201e-02 +3.095924e-02 +3.122661e-02 +3.108493e-02 +3.099241e-02 +3.099891e-02 +3.102291e-02 +3.101713e-02 +3.110050e-02 +3.100415e-02 +3.104963e-02 +3.107559e-02 +3.116248e-02 +3.097014e-02
+8.000000e+00 +3.615968e-01 +3.454580e+00 +3.571669e-01 +1.757460e-01 +3.079250e-02 +3.097260e-02 +3.081552e-02 +3.100743e-02 +3.084401e-02 +3.089114e-02 +3.087235e-02 +3.078015e-02 +3.104598e-02 +3.090507e-02 +3.081314e-02 +3.081956e-02 +3.084342e-02 +3.083769e-02 +3.092055e-02 +3.082480e-02 +3.086997e-02 +3.089580e-02 +3.098218e-02 +3.079096e-02
+8.016667e+00 +3.622403e-01 +3.524369e+00 +3.573744e-01 +1.749456e-01 +3.061434e-02 +3.079340e-02 +3.063722e-02 +3.082804e-02 +3.066557e-02 +3.071243e-02 +3.069372e-02 +3.060209e-02 +3.086642e-02 +3.072624e-02 +3.063491e-02 +3.064123e-02 +3.066496e-02 +3.065929e-02 +3.074165e-02 +3.064650e-02 +3.069137e-02 +3.071705e-02 +3.080292e-02 +3.061281e-02
+8.033333e+00 +3.628767e-01 +3.554867e+00 +3.573034e-01 +1.741605e-01 +3.043723e-02 +3.061524e-02 +3.045995e-02 +3.064970e-02 +3.048815e-02 +3.053475e-02 +3.051613e-02 +3.042505e-02 +3.068788e-02 +3.054846e-02 +3.045772e-02 +3.046394e-02 +3.048753e-02 +3.048192e-02 +3.056377e-02 +3.046921e-02 +3.051379e-02 +3.053933e-02 +3.062470e-02 +3.043570e-02
+8.050000e+00 +3.635199e-01 +3.559363e+00 +3.570188e-01 +1.733791e-01 +3.026113e-02 +3.043811e-02 +3.028371e-02 +3.047238e-02 +3.031177e-02 +3.035811e-02 +3.033956e-02 +3.024904e-02 +3.051034e-02 +3.037170e-02 +3.028156e-02 +3.028767e-02 +3.031114e-02 +3.030557e-02 +3.038692e-02 +3.029297e-02 +3.033725e-02 +3.036263e-02 +3.044750e-02 +3.025961e-02
+8.066667e+00 +3.658243e-01 +3.589574e+00 +3.570348e-01 +1.725468e-01 +3.008606e-02 +3.026203e-02 +3.010848e-02 +3.029612e-02 +3.013640e-02 +3.018246e-02 +3.016401e-02 +3.007405e-02 +3.033385e-02 +3.019597e-02 +3.010639e-02 +3.011242e-02 +3.013576e-02 +3.013025e-02 +3.021110e-02 +3.011772e-02 +3.016173e-02 +3.018696e-02 +3.027133e-02 +3.008454e-02
+8.083333e+00 +3.676087e-01 +3.596077e+00 +3.569311e-01 +1.717158e-01 +2.991200e-02 +3.008696e-02 +2.993427e-02 +3.012086e-02 +2.996203e-02 +3.000784e-02 +2.998947e-02 +2.990009e-02 +3.015835e-02 +3.002127e-02 +2.993224e-02 +2.993819e-02 +2.996140e-02 +2.995592e-02 +3.003629e-02 +2.994350e-02 +2.998721e-02 +3.001230e-02 +3.009618e-02 +2.991049e-02
+8.100000e+00 +3.681164e-01 +3.614481e+00 +3.567772e-01 +1.708462e-01 +2.973894e-02 +2.991290e-02 +2.976107e-02 +2.994661e-02 +2.978868e-02 +2.983422e-02 +2.981595e-02 +2.972713e-02 +2.998385e-02 +2.984759e-02 +2.975907e-02 +2.976497e-02 +2.978805e-02 +2.978259e-02 +2.986250e-02 +2.977026e-02 +2.981371e-02 +2.983865e-02 +2.992205e-02 +2.973745e-02
+8.116667e+00 +3.677488e-01 +3.592545e+00 +3.562622e-01 +1.699704e-01 +2.956689e-02 +2.973983e-02 +2.958888e-02 +2.977336e-02 +2.961634e-02 +2.966161e-02 +2.964343e-02 +2.955513e-02 +2.981036e-02 +2.967491e-02 +2.958689e-02 +2.959276e-02 +2.961571e-02 +2.961027e-02 +2.968971e-02 +2.959801e-02 +2.964120e-02 +2.966601e-02 +2.974892e-02 +2.956542e-02
+8.133333e+00 +3.673786e-01 +3.625094e+00 +3.557832e-01 +1.690822e-01 +2.939583e-02 +2.956776e-02 +2.941768e-02 +2.960113e-02 +2.944501e-02 +2.948999e-02 +2.947191e-02 +2.938414e-02 +2.963788e-02 +2.950322e-02 +2.941571e-02 +2.942153e-02 +2.944437e-02 +2.943895e-02 +2.951792e-02 +2.942676e-02 +2.946969e-02 +2.949437e-02 +2.957681e-02 +2.939438e-02
+8.150000e+00 +3.662201e-01 +3.590336e+00 +3.547221e-01 +1.681659e-01 +2.922576e-02 +2.939669e-02 +2.924747e-02 +2.942988e-02 +2.927467e-02 +2.931937e-02 +2.930138e-02 +2.921413e-02 +2.946639e-02 +2.933254e-02 +2.924552e-02 +2.925129e-02 +2.927403e-02 +2.926861e-02 +2.934713e-02 +2.925650e-02 +2.929917e-02 +2.932371e-02 +2.940568e-02 +2.922431e-02
+8.166667e+00 +3.651520e-01 +3.577823e+00 +3.538803e-01 +1.672404e-01 +2.905665e-02 +2.922661e-02 +2.907825e-02 +2.925961e-02 +2.910531e-02 +2.914973e-02 +2.913184e-02 +2.904511e-02 +2.929589e-02 +2.916284e-02 +2.907630e-02 +2.908205e-02 +2.910465e-02 +2.909926e-02 +2.917733e-02 +2.908722e-02 +2.912964e-02 +2.915405e-02 +2.923555e-02 +2.905522e-02
+8.183333e+00 +3.641609e-01 +3.547795e+00 +3.532327e-01 +1.663328e-01 +2.888853e-02 +2.905753e-02 +2.891001e-02 +2.909033e-02 +2.893694e-02 +2.898106e-02 +2.896328e-02 +2.887706e-02 +2.912638e-02 +2.899414e-02 +2.890808e-02 +2.891378e-02 +2.893626e-02 +2.893089e-02 +2.900851e-02 +2.891892e-02 +2.896110e-02 +2.898536e-02 +2.906640e-02 +2.888711e-02
+8.200000e+00 +3.634636e-01 +3.504116e+00 +3.525725e-01 +1.654574e-01 +2.872137e-02 +2.888941e-02 +2.874274e-02 +2.892203e-02 +2.876953e-02 +2.881337e-02 +2.879569e-02 +2.870998e-02 +2.895786e-02 +2.882642e-02 +2.874084e-02 +2.874648e-02 +2.876883e-02 +2.876351e-02 +2.884067e-02 +2.875159e-02 +2.879354e-02 +2.881766e-02 +2.889823e-02 +2.871997e-02
+8.216667e+00 +3.628820e-01 +3.495674e+00 +3.524178e-01 +1.645712e-01 +2.855519e-02 +2.872228e-02 +2.857644e-02 +2.875471e-02 +2.860307e-02 +2.864666e-02 +2.862909e-02 +2.854387e-02 +2.879032e-02 +2.865966e-02 +2.857456e-02 +2.858016e-02 +2.860239e-02 +2.859710e-02 +2.867379e-02 +2.858522e-02 +2.862695e-02 +2.865094e-02 +2.873104e-02 +2.855379e-02
+8.233333e+00 +3.625080e-01 +3.478212e+00 +3.517300e-01 +1.636663e-01 +2.838996e-02 +2.855611e-02 +2.841109e-02 +2.858835e-02 +2.843758e-02 +2.848093e-02 +2.846345e-02 +2.837872e-02 +2.862374e-02 +2.849387e-02 +2.840922e-02 +2.841480e-02 +2.843690e-02 +2.843165e-02 +2.850789e-02 +2.841983e-02 +2.846132e-02 +2.848517e-02 +2.856482e-02 +2.838858e-02
+8.250000e+00 +3.621077e-01 +3.498791e+00 +3.513493e-01 +1.627725e-01 +2.822570e-02 +2.839091e-02 +2.824670e-02 +2.842295e-02 +2.827304e-02 +2.831616e-02 +2.829876e-02 +2.821453e-02 +2.845813e-02 +2.832903e-02 +2.824484e-02 +2.825041e-02 +2.827237e-02 +2.826717e-02 +2.834294e-02 +2.825539e-02 +2.829665e-02 +2.832037e-02 +2.839956e-02 +2.822433e-02
+8.266667e+00 +3.626458e-01 +3.521944e+00 +3.508109e-01 +1.618680e-01 +2.806238e-02 +2.822668e-02 +2.808326e-02 +2.825850e-02 +2.810947e-02 +2.815235e-02 +2.813504e-02 +2.805129e-02 +2.829348e-02 +2.816513e-02 +2.808141e-02 +2.808697e-02 +2.810878e-02 +2.810362e-02 +2.817895e-02 +2.809190e-02 +2.813293e-02 +2.815652e-02 +2.823524e-02 +2.806103e-02
+8.283333e+00 +3.623834e-01 +3.486767e+00 +3.499642e-01 +1.610097e-01 +2.790001e-02 +2.806340e-02 +2.792077e-02 +2.809501e-02 +2.794683e-02 +2.798947e-02 +2.797225e-02 +2.788898e-02 +2.812977e-02 +2.800217e-02 +2.791893e-02 +2.792448e-02 +2.794614e-02 +2.794102e-02 +2.801590e-02 +2.792936e-02 +2.797016e-02 +2.799361e-02 +2.807188e-02 +2.789868e-02
+8.300000e+00 +3.627103e-01 +3.502342e+00 +3.490929e-01 +1.602327e-01 +2.773857e-02 +2.790107e-02 +2.775921e-02 +2.793245e-02 +2.778514e-02 +2.782754e-02 +2.781041e-02 +2.772762e-02 +2.796701e-02 +2.784015e-02 +2.775739e-02 +2.776293e-02 +2.778445e-02 +2.777938e-02 +2.785380e-02 +2.776777e-02 +2.780833e-02 +2.783165e-02 +2.790946e-02 +2.773727e-02
+8.316667e+00 +3.652064e-01 +3.500694e+00 +3.480686e-01 +1.594204e-01 +2.757807e-02 +2.773970e-02 +2.759860e-02 +2.777084e-02 +2.762438e-02 +2.766653e-02 +2.764950e-02 +2.756719e-02 +2.780520e-02 +2.767906e-02 +2.759679e-02 +2.760230e-02 +2.762368e-02 +2.761865e-02 +2.769264e-02 +2.760712e-02 +2.764744e-02 +2.767063e-02 +2.774797e-02 +2.757679e-02
+8.333333e+00 +3.690791e-01 +3.504056e+00 +3.471491e-01 +1.586237e-01 +2.741850e-02 +2.757926e-02 +2.743891e-02 +2.761016e-02 +2.746456e-02 +2.750646e-02 +2.748953e-02 +2.740769e-02 +2.764432e-02 +2.751891e-02 +2.743711e-02 +2.744260e-02 +2.746385e-02 +2.745885e-02 +2.753241e-02 +2.744739e-02 +2.748748e-02 +2.751054e-02 +2.758742e-02 +2.741724e-02
+8.350000e+00 +3.714486e-01 +3.535896e+00 +3.462447e-01 +1.578532e-01 +2.725985e-02 +2.741973e-02 +2.728014e-02 +2.745042e-02 +2.730565e-02 +2.734731e-02 +2.733048e-02 +2.724912e-02 +2.748438e-02 +2.735968e-02 +2.727837e-02 +2.728384e-02 +2.730494e-02 +2.729997e-02 +2.737311e-02 +2.728858e-02 +2.732845e-02 +2.735138e-02 +2.742781e-02 +2.725863e-02
+8.366667e+00 +3.720142e-01 +3.492874e+00 +3.453232e-01 +1.570742e-01 +2.710212e-02 +2.726113e-02 +2.712230e-02 +2.729160e-02 +2.714766e-02 +2.718908e-02 +2.717236e-02 +2.709147e-02 +2.732536e-02 +2.720138e-02 +2.712055e-02 +2.712600e-02 +2.714695e-02 +2.714202e-02 +2.721473e-02 +2.713071e-02 +2.717032e-02 +2.719313e-02 +2.726911e-02 +2.710092e-02
+8.383333e+00 +3.727872e-01 +3.463834e+00 +3.443234e-01 +1.563215e-01 +2.694531e-02 +2.710344e-02 +2.696536e-02 +2.713371e-02 +2.699058e-02 +2.703177e-02 +2.701514e-02 +2.693475e-02 +2.716727e-02 +2.704398e-02 +2.696364e-02 +2.696908e-02 +2.698987e-02 +2.698499e-02 +2.705727e-02 +2.697374e-02 +2.701312e-02 +2.703580e-02 +2.711133e-02 +2.694411e-02
+8.400000e+00 +3.732212e-01 +3.442482e+00 +3.430639e-01 +1.555303e-01 +2.678941e-02 +2.694665e-02 +2.680934e-02 +2.697673e-02 +2.683443e-02 +2.687536e-02 +2.685883e-02 +2.677892e-02 +2.701008e-02 +2.688750e-02 +2.680763e-02 +2.681306e-02 +2.683370e-02 +2.682886e-02 +2.690072e-02 +2.681768e-02 +2.685682e-02 +2.687938e-02 +2.695447e-02 +2.678821e-02
+8.416667e+00 +3.731336e-01 +3.409428e+00 +3.413704e-01 +1.546937e-01 +2.663440e-02 +2.679077e-02 +2.665421e-02 +2.682065e-02 +2.667918e-02 +2.671985e-02 +2.670342e-02 +2.662400e-02 +2.685381e-02 +2.673193e-02 +2.665253e-02 +2.665792e-02 +2.667844e-02 +2.667363e-02 +2.674508e-02 +2.666253e-02 +2.670142e-02 +2.672385e-02 +2.679850e-02 +2.663322e-02
+8.433333e+00 +3.725952e-01 +3.392864e+00 +3.397106e-01 +1.538629e-01 +2.648029e-02 +2.663577e-02 +2.649999e-02 +2.666549e-02 +2.652482e-02 +2.656525e-02 +2.654891e-02 +2.646998e-02 +2.669844e-02 +2.657726e-02 +2.649832e-02 +2.650369e-02 +2.652408e-02 +2.651929e-02 +2.659036e-02 +2.650827e-02 +2.654692e-02 +2.656923e-02 +2.664345e-02 +2.647912e-02
+8.450000e+00 +3.721364e-01 +3.359135e+00 +3.379374e-01 +1.530388e-01 +2.632707e-02 +2.648166e-02 +2.634665e-02 +2.651123e-02 +2.637135e-02 +2.641154e-02 +2.639529e-02 +2.631683e-02 +2.654397e-02 +2.642348e-02 +2.634500e-02 +2.635034e-02 +2.637060e-02 +2.636585e-02 +2.643652e-02 +2.635491e-02 +2.639332e-02 +2.641550e-02 +2.648928e-02 +2.632591e-02
+8.466667e+00 +3.710369e-01 +3.373215e+00 +3.360939e-01 +1.522602e-01 +2.617474e-02 +2.632844e-02 +2.619421e-02 +2.635786e-02 +2.621877e-02 +2.625872e-02 +2.624257e-02 +2.616456e-02 +2.639039e-02 +2.627059e-02 +2.619257e-02 +2.619788e-02 +2.621802e-02 +2.621331e-02 +2.628360e-02 +2.620243e-02 +2.624061e-02 +2.626267e-02 +2.633602e-02 +2.617358e-02
+8.483333e+00 +3.700680e-01 +3.365669e+00 +3.342998e-01 +1.514731e-01 +2.602329e-02 +2.617610e-02 +2.604266e-02 +2.620537e-02 +2.606707e-02 +2.610678e-02 +2.609073e-02 +2.601317e-02 +2.623770e-02 +2.611859e-02 +2.604103e-02 +2.604631e-02 +2.606633e-02 +2.606164e-02 +2.613155e-02 +2.605083e-02 +2.608879e-02 +2.611073e-02 +2.618364e-02 +2.602214e-02
+8.500000e+00 +3.695354e-01 +3.380195e+00 +3.324395e-01 +1.506898e-01 +2.587272e-02 +2.602465e-02 +2.589199e-02 +2.605376e-02 +2.591624e-02 +2.595573e-02 +2.593976e-02 +2.586266e-02 +2.608590e-02 +2.596747e-02 +2.589035e-02 +2.589562e-02 +2.591550e-02 +2.591085e-02 +2.598039e-02 +2.590010e-02 +2.593784e-02 +2.595966e-02 +2.603215e-02 +2.587157e-02
+8.516667e+00 +3.702686e-01 +3.463226e+00 +3.305764e-01 +1.499505e-01 +2.572302e-02 +2.587407e-02 +2.574219e-02 +2.590303e-02 +2.576629e-02 +2.580555e-02 +2.578967e-02 +2.571302e-02 +2.593497e-02 +2.581722e-02 +2.574055e-02 +2.574580e-02 +2.576556e-02 +2.576094e-02 +2.583011e-02 +2.575025e-02 +2.578777e-02 +2.580948e-02 +2.588153e-02 +2.572187e-02
+8.533333e+00 +3.706425e-01 +3.511448e+00 +3.286585e-01 +1.491772e-01 +2.557418e-02 +2.572436e-02 +2.559325e-02 +2.575317e-02 +2.561720e-02 +2.565624e-02 +2.564046e-02 +2.556425e-02 +2.578491e-02 +2.566784e-02 +2.559162e-02 +2.559685e-02 +2.561648e-02 +2.561189e-02 +2.568069e-02 +2.560126e-02 +2.563857e-02 +2.566015e-02 +2.573179e-02 +2.557305e-02
+8.550000e+00 +3.724075e-01 +3.626556e+00 +3.266749e-01 +1.484140e-01 +2.542622e-02 +2.557553e-02 +2.544517e-02 +2.560416e-02 +2.546898e-02 +2.550779e-02 +2.549211e-02 +2.541634e-02 +2.563572e-02 +2.551933e-02 +2.544356e-02 +2.544875e-02 +2.546826e-02 +2.546370e-02 +2.553212e-02 +2.545313e-02 +2.549023e-02 +2.551169e-02 +2.558291e-02 +2.542509e-02
+8.566667e+00 +3.721219e-01 +3.666260e+00 +3.248788e-01 +1.476620e-01 +2.527910e-02 +2.542755e-02 +2.529794e-02 +2.545602e-02 +2.532163e-02 +2.536022e-02 +2.534462e-02 +2.526928e-02 +2.548739e-02 +2.537167e-02 +2.529636e-02 +2.530152e-02 +2.532090e-02 +2.531636e-02 +2.538439e-02 +2.530586e-02 +2.534275e-02 +2.536408e-02 +2.543491e-02 +2.527798e-02
+8.583333e+00 +3.723149e-01 +3.656706e+00 +3.232126e-01 +1.468819e-01 +2.513285e-02 +2.528044e-02 +2.515157e-02 +2.530873e-02 +2.517513e-02 +2.521350e-02 +2.519798e-02 +2.512307e-02 +2.533992e-02 +2.522487e-02 +2.515001e-02 +2.515513e-02 +2.517441e-02 +2.516988e-02 +2.523752e-02 +2.515943e-02 +2.519613e-02 +2.521733e-02 +2.528775e-02 +2.513172e-02
+8.600000e+00 +3.737482e-01 +3.646647e+00 +3.216632e-01 +1.460953e-01 +2.498744e-02 +2.513417e-02 +2.500605e-02 +2.516230e-02 +2.502948e-02 +2.506764e-02 +2.505219e-02 +2.497770e-02 +2.519331e-02 +2.507894e-02 +2.500450e-02 +2.500959e-02 +2.502877e-02 +2.502425e-02 +2.509151e-02 +2.501386e-02 +2.505035e-02 +2.507142e-02 +2.514144e-02 +2.498631e-02
+8.616667e+00 +3.734626e-01 +3.625354e+00 +3.201576e-01 +1.452927e-01 +2.484287e-02 +2.498875e-02 +2.486136e-02 +2.501671e-02 +2.488467e-02 +2.492262e-02 +2.490725e-02 +2.483318e-02 +2.504754e-02 +2.493383e-02 +2.485984e-02 +2.486490e-02 +2.488398e-02 +2.487945e-02 +2.494635e-02 +2.486913e-02 +2.490542e-02 +2.492636e-02 +2.499598e-02 +2.484173e-02
+8.633333e+00 +3.726049e-01 +3.595568e+00 +3.185918e-01 +1.444851e-01 +2.469914e-02 +2.484418e-02 +2.471751e-02 +2.487197e-02 +2.474069e-02 +2.477843e-02 +2.476314e-02 +2.468949e-02 +2.490261e-02 +2.478957e-02 +2.471600e-02 +2.472103e-02 +2.474001e-02 +2.473550e-02 +2.480204e-02 +2.472524e-02 +2.476132e-02 +2.478213e-02 +2.485136e-02 +2.469800e-02
+8.650000e+00 +3.713621e-01 +3.585312e+00 +3.172151e-01 +1.436914e-01 +2.455624e-02 +2.470044e-02 +2.457449e-02 +2.472807e-02 +2.459755e-02 +2.463507e-02 +2.461986e-02 +2.454664e-02 +2.475852e-02 +2.464613e-02 +2.457300e-02 +2.457800e-02 +2.459689e-02 +2.459238e-02 +2.465855e-02 +2.458218e-02 +2.461805e-02 +2.463874e-02 +2.470757e-02 +2.455509e-02
+8.666667e+00 +3.708842e-01 +3.671166e+00 +3.161151e-01 +1.429194e-01 +2.441417e-02 +2.455754e-02 +2.443230e-02 +2.458499e-02 +2.445523e-02 +2.449253e-02 +2.447741e-02 +2.440461e-02 +2.461528e-02 +2.450353e-02 +2.443082e-02 +2.443579e-02 +2.445458e-02 +2.445009e-02 +2.451590e-02 +2.443995e-02 +2.447562e-02 +2.449618e-02 +2.456462e-02 +2.441301e-02
+8.683333e+00 +3.702130e-01 +3.706383e+00 +3.148850e-01 +1.421527e-01 +2.427291e-02 +2.441546e-02 +2.429093e-02 +2.444275e-02 +2.431374e-02 +2.435082e-02 +2.433579e-02 +2.426340e-02 +2.447286e-02 +2.436176e-02 +2.428946e-02 +2.429441e-02 +2.431309e-02 +2.430862e-02 +2.437406e-02 +2.429854e-02 +2.433401e-02 +2.435445e-02 +2.442250e-02 +2.427176e-02
+8.700000e+00 +3.693834e-01 +3.689397e+00 +3.136018e-01 +1.413579e-01 +2.413247e-02 +2.427419e-02 +2.415038e-02 +2.430132e-02 +2.417307e-02 +2.420993e-02 +2.419499e-02 +2.412301e-02 +2.433126e-02 +2.422081e-02 +2.414892e-02 +2.415384e-02 +2.417243e-02 +2.416797e-02 +2.423304e-02 +2.415795e-02 +2.419321e-02 +2.421354e-02 +2.428120e-02 +2.413132e-02
+8.716667e+00 +3.687128e-01 +3.680364e+00 +3.123799e-01 +1.405736e-01 +2.399284e-02 +2.413374e-02 +2.401065e-02 +2.416071e-02 +2.403321e-02 +2.406985e-02 +2.405501e-02 +2.398343e-02 +2.419049e-02 +2.408068e-02 +2.400920e-02 +2.401409e-02 +2.403258e-02 +2.402814e-02 +2.409284e-02 +2.401817e-02 +2.405323e-02 +2.407344e-02 +2.414072e-02 +2.399170e-02
+8.733333e+00 +3.679116e-01 +3.669077e+00 +3.112850e-01 +1.397838e-01 +2.385402e-02 +2.399411e-02 +2.387173e-02 +2.402092e-02 +2.389416e-02 +2.393058e-02 +2.391584e-02 +2.384466e-02 +2.405053e-02 +2.394136e-02 +2.387028e-02 +2.387514e-02 +2.389353e-02 +2.388913e-02 +2.395344e-02 +2.387920e-02 +2.391406e-02 +2.393415e-02 +2.400105e-02 +2.385288e-02
+8.750000e+00 +3.667256e-01 +3.655609e+00 +3.101309e-01 +1.389849e-01 +2.371600e-02 +2.385528e-02 +2.373361e-02 +2.388194e-02 +2.375592e-02 +2.379212e-02 +2.377748e-02 +2.370670e-02 +2.391138e-02 +2.380284e-02 +2.373217e-02 +2.373700e-02 +2.375529e-02 +2.375091e-02 +2.381485e-02 +2.374103e-02 +2.377569e-02 +2.379566e-02 +2.386218e-02 +2.371487e-02
+8.766667e+00 +3.659714e-01 +3.636799e+00 +3.091221e-01 +1.381979e-01 +2.357877e-02 +2.371727e-02 +2.359630e-02 +2.374376e-02 +2.361847e-02 +2.365446e-02 +2.363991e-02 +2.356953e-02 +2.377303e-02 +2.366513e-02 +2.359486e-02 +2.359965e-02 +2.361786e-02 +2.361350e-02 +2.367706e-02 +2.360367e-02 +2.363813e-02 +2.365798e-02 +2.372411e-02 +2.357765e-02
+8.783333e+00 +3.667321e-01 +3.669880e+00 +3.081540e-01 +1.374050e-01 +2.344235e-02 +2.358005e-02 +2.345978e-02 +2.360638e-02 +2.348182e-02 +2.351760e-02 +2.350314e-02 +2.343316e-02 +2.363549e-02 +2.352821e-02 +2.345834e-02 +2.346310e-02 +2.348121e-02 +2.347688e-02 +2.354007e-02 +2.346709e-02 +2.350136e-02 +2.352109e-02 +2.358684e-02 +2.344123e-02
+8.800000e+00 +3.677432e-01 +3.736156e+00 +3.076203e-01 +1.366260e-01 +2.330672e-02 +2.344362e-02 +2.332405e-02 +2.346979e-02 +2.334596e-02 +2.338154e-02 +2.336715e-02 +2.329758e-02 +2.349874e-02 +2.339208e-02 +2.332262e-02 +2.332735e-02 +2.334535e-02 +2.334105e-02 +2.340387e-02 +2.333132e-02 +2.336538e-02 +2.338500e-02 +2.345037e-02 +2.330560e-02
+8.816667e+00 +3.689690e-01 +3.787728e+00 +3.070292e-01 +1.358502e-01 +2.317187e-02 +2.330799e-02 +2.318910e-02 +2.333400e-02 +2.321089e-02 +2.324625e-02 +2.323195e-02 +2.316279e-02 +2.336277e-02 +2.325675e-02 +2.318767e-02 +2.319238e-02 +2.321028e-02 +2.320600e-02 +2.326845e-02 +2.319632e-02 +2.323018e-02 +2.324969e-02 +2.331468e-02 +2.317075e-02
+8.833333e+00 +3.692122e-01 +3.796787e+00 +3.062644e-01 +1.350901e-01 +2.303780e-02 +2.317313e-02 +2.305494e-02 +2.319898e-02 +2.307659e-02 +2.311175e-02 +2.309754e-02 +2.302877e-02 +2.322760e-02 +2.312220e-02 +2.305351e-02 +2.305819e-02 +2.307599e-02 +2.307173e-02 +2.313382e-02 +2.306211e-02 +2.309577e-02 +2.311517e-02 +2.317978e-02 +2.303668e-02
+8.850000e+00 +3.695242e-01 +3.768795e+00 +3.051097e-01 +1.343389e-01 +2.290450e-02 +2.303906e-02 +2.292155e-02 +2.306476e-02 +2.294308e-02 +2.297802e-02 +2.296390e-02 +2.289553e-02 +2.309320e-02 +2.298841e-02 +2.292013e-02 +2.292478e-02 +2.294248e-02 +2.293823e-02 +2.299997e-02 +2.292867e-02 +2.296214e-02 +2.298143e-02 +2.304566e-02 +2.290340e-02
+8.866667e+00 +3.696394e-01 +3.718505e+00 +3.040292e-01 +1.335932e-01 +2.277197e-02 +2.290576e-02 +2.278893e-02 +2.293130e-02 +2.281033e-02 +2.284507e-02 +2.283103e-02 +2.276305e-02 +2.295958e-02 +2.285541e-02 +2.278751e-02 +2.279214e-02 +2.280974e-02 +2.280551e-02 +2.286689e-02 +2.279600e-02 +2.282928e-02 +2.284845e-02 +2.291232e-02 +2.277090e-02
+8.883333e+00 +3.706134e-01 +3.686553e+00 +3.029904e-01 +1.328460e-01 +2.264022e-02 +2.277323e-02 +2.265708e-02 +2.279863e-02 +2.267835e-02 +2.271289e-02 +2.269893e-02 +2.263136e-02 +2.282674e-02 +2.272317e-02 +2.265567e-02 +2.266027e-02 +2.267776e-02 +2.267356e-02 +2.273458e-02 +2.266411e-02 +2.269718e-02 +2.271625e-02 +2.277975e-02 +2.263916e-02
+8.900000e+00 +3.715792e-01 +3.656318e+00 +3.019123e-01 +1.321150e-01 +2.250923e-02 +2.264146e-02 +2.252599e-02 +2.266672e-02 +2.254713e-02 +2.258147e-02 +2.256760e-02 +2.250041e-02 +2.269467e-02 +2.259170e-02 +2.252458e-02 +2.252917e-02 +2.254655e-02 +2.254238e-02 +2.260303e-02 +2.253297e-02 +2.256586e-02 +2.258481e-02 +2.264794e-02 +2.250820e-02
+8.916667e+00 +3.717961e-01 +3.635198e+00 +3.005102e-01 +1.314055e-01 +2.237899e-02 +2.251046e-02 +2.239566e-02 +2.253557e-02 +2.241668e-02 +2.245081e-02 +2.243703e-02 +2.237022e-02 +2.256335e-02 +2.246099e-02 +2.239426e-02 +2.239882e-02 +2.241610e-02 +2.241196e-02 +2.247225e-02 +2.240259e-02 +2.243529e-02 +2.245414e-02 +2.251690e-02 +2.237800e-02
+8.933333e+00 +3.717245e-01 +3.615134e+00 +2.991751e-01 +1.306960e-01 +2.224951e-02 +2.238021e-02 +2.226609e-02 +2.240518e-02 +2.228698e-02 +2.232091e-02 +2.230721e-02 +2.224079e-02 +2.243280e-02 +2.233104e-02 +2.226469e-02 +2.226923e-02 +2.228640e-02 +2.228230e-02 +2.234222e-02 +2.227297e-02 +2.230548e-02 +2.232421e-02 +2.238661e-02 +2.224857e-02
+8.950000e+00 +3.720275e-01 +3.563900e+00 +2.978823e-01 +1.299783e-01 +2.212077e-02 +2.225072e-02 +2.213726e-02 +2.227554e-02 +2.215804e-02 +2.219176e-02 +2.217814e-02 +2.211210e-02 +2.230301e-02 +2.220184e-02 +2.213586e-02 +2.214039e-02 +2.215745e-02 +2.215338e-02 +2.221295e-02 +2.214410e-02 +2.217642e-02 +2.219504e-02 +2.225709e-02 +2.211986e-02
+8.966667e+00 +3.721879e-01 +3.580400e+00 +2.964413e-01 +1.292855e-01 +2.199279e-02 +2.212197e-02 +2.200918e-02 +2.214666e-02 +2.202985e-02 +2.206336e-02 +2.204983e-02 +2.198416e-02 +2.217396e-02 +2.207338e-02 +2.200779e-02 +2.201228e-02 +2.202925e-02 +2.202521e-02 +2.208442e-02 +2.201598e-02 +2.204810e-02 +2.206662e-02 +2.212831e-02 +2.199190e-02
+8.983333e+00 +3.711009e-01 +3.564537e+00 +2.951772e-01 +1.285836e-01 +2.186554e-02 +2.199397e-02 +2.188184e-02 +2.201852e-02 +2.190239e-02 +2.193570e-02 +2.192225e-02 +2.185696e-02 +2.204566e-02 +2.194566e-02 +2.188045e-02 +2.188492e-02 +2.190179e-02 +2.189777e-02 +2.195664e-02 +2.188860e-02 +2.192053e-02 +2.193895e-02 +2.200028e-02 +2.186468e-02
+9.000000e+00 +3.706549e-01 +3.540398e+00 +2.937998e-01 +1.278944e-01 +2.173903e-02 +2.186672e-02 +2.175523e-02 +2.189113e-02 +2.177567e-02 +2.180878e-02 +2.179541e-02 +2.173049e-02 +2.191810e-02 +2.181868e-02 +2.175386e-02 +2.175829e-02 +2.177507e-02 +2.177107e-02 +2.182960e-02 +2.176196e-02 +2.179369e-02 +2.181201e-02 +2.187299e-02 +2.173819e-02
+9.016667e+00 +3.710734e-01 +3.527275e+00 +2.922607e-01 +1.271842e-01 +2.161325e-02 +2.174019e-02 +2.162936e-02 +2.176447e-02 +2.164968e-02 +2.168259e-02 +2.166930e-02 +2.160476e-02 +2.179128e-02 +2.169244e-02 +2.162800e-02 +2.163240e-02 +2.164908e-02 +2.164510e-02 +2.170330e-02 +2.163606e-02 +2.166759e-02 +2.168581e-02 +2.174643e-02 +2.161243e-02
+9.033333e+00 +3.708138e-01 +3.511871e+00 +2.907257e-01 +1.264966e-01 +2.148819e-02 +2.161441e-02 +2.150421e-02 +2.163854e-02 +2.152441e-02 +2.155714e-02 +2.154392e-02 +2.147975e-02 +2.166520e-02 +2.156693e-02 +2.150287e-02 +2.150723e-02 +2.152383e-02 +2.151986e-02 +2.157772e-02 +2.151088e-02 +2.154223e-02 +2.156033e-02 +2.162061e-02 +2.148740e-02
+9.050000e+00 +3.698350e-01 +3.535058e+00 +2.891113e-01 +1.258276e-01 +2.136386e-02 +2.148934e-02 +2.137979e-02 +2.151334e-02 +2.139987e-02 +2.143240e-02 +2.141927e-02 +2.135547e-02 +2.153984e-02 +2.144215e-02 +2.137846e-02 +2.138279e-02 +2.139930e-02 +2.139535e-02 +2.145287e-02 +2.138642e-02 +2.141759e-02 +2.143559e-02 +2.149552e-02 +2.136310e-02
+9.066667e+00 +3.704438e-01 +3.631813e+00 +2.874765e-01 +1.251862e-01 +2.124025e-02 +2.136501e-02 +2.125609e-02 +2.138887e-02 +2.127605e-02 +2.130839e-02 +2.129534e-02 +2.123190e-02 +2.141521e-02 +2.131808e-02 +2.125478e-02 +2.125907e-02 +2.127550e-02 +2.127156e-02 +2.132874e-02 +2.126268e-02 +2.129367e-02 +2.131157e-02 +2.137115e-02 +2.123952e-02
+9.083333e+00 +3.711383e-01 +3.704550e+00 +2.859632e-01 +1.245640e-01 +2.111735e-02 +2.124139e-02 +2.113312e-02 +2.126512e-02 +2.115295e-02 +2.118510e-02 +2.117212e-02 +2.110906e-02 +2.129130e-02 +2.119474e-02 +2.113180e-02 +2.113606e-02 +2.115241e-02 +2.114849e-02 +2.120534e-02 +2.113966e-02 +2.117047e-02 +2.118826e-02 +2.124750e-02 +2.111665e-02
+9.100000e+00 +3.717445e-01 +3.734612e+00 +2.845083e-01 +1.239313e-01 +2.099517e-02 +2.111849e-02 +2.101085e-02 +2.114208e-02 +2.103055e-02 +2.106252e-02 +2.104962e-02 +2.098692e-02 +2.116811e-02 +2.107211e-02 +2.100954e-02 +2.101377e-02 +2.103002e-02 +2.102613e-02 +2.108265e-02 +2.101734e-02 +2.104799e-02 +2.106567e-02 +2.112456e-02 +2.099449e-02
+9.116667e+00 +3.716607e-01 +3.774462e+00 +2.830913e-01 +1.233152e-01 +2.087369e-02 +2.099630e-02 +2.088928e-02 +2.101975e-02 +2.090887e-02 +2.094066e-02 +2.092783e-02 +2.086549e-02 +2.104564e-02 +2.095018e-02 +2.088798e-02 +2.089219e-02 +2.090835e-02 +2.090447e-02 +2.096067e-02 +2.089573e-02 +2.092621e-02 +2.094379e-02 +2.100234e-02 +2.087303e-02
+9.133333e+00 +3.712760e-01 +3.740477e+00 +2.818986e-01 +1.226783e-01 +2.075291e-02 +2.087482e-02 +2.076842e-02 +2.089814e-02 +2.078789e-02 +2.081949e-02 +2.080675e-02 +2.074477e-02 +2.092387e-02 +2.082897e-02 +2.076712e-02 +2.077130e-02 +2.078738e-02 +2.078352e-02 +2.083940e-02 +2.077483e-02 +2.080513e-02 +2.082261e-02 +2.088082e-02 +2.075228e-02
+9.150000e+00 +3.712628e-01 +3.708711e+00 +2.806322e-01 +1.220251e-01 +2.063284e-02 +2.075404e-02 +2.064826e-02 +2.077722e-02 +2.066761e-02 +2.069903e-02 +2.068637e-02 +2.062474e-02 +2.080281e-02 +2.070846e-02 +2.064697e-02 +2.065112e-02 +2.066711e-02 +2.066326e-02 +2.071882e-02 +2.065463e-02 +2.068475e-02 +2.070213e-02 +2.076001e-02 +2.063222e-02
+9.166667e+00 +3.711620e-01 +3.727516e+00 +2.795656e-01 +1.213818e-01 +2.051346e-02 +2.063396e-02 +2.052879e-02 +2.065700e-02 +2.054803e-02 +2.057926e-02 +2.056669e-02 +2.050541e-02 +2.068244e-02 +2.058865e-02 +2.052751e-02 +2.053164e-02 +2.054754e-02 +2.054371e-02 +2.059895e-02 +2.053512e-02 +2.056507e-02 +2.058236e-02 +2.063990e-02 +2.051285e-02
+9.183333e+00 +3.699450e-01 +3.732304e+00 +2.785011e-01 +1.207425e-01 +2.039478e-02 +2.051458e-02 +2.041002e-02 +2.053749e-02 +2.042914e-02 +2.046020e-02 +2.044770e-02 +2.038676e-02 +2.056278e-02 +2.046953e-02 +2.040873e-02 +2.041285e-02 +2.042867e-02 +2.042484e-02 +2.047976e-02 +2.041630e-02 +2.044609e-02 +2.046327e-02 +2.052049e-02 +2.039417e-02
+9.200000e+00 +3.692368e-01 +3.779511e+00 +2.776227e-01 +1.201284e-01 +2.027678e-02 +2.039589e-02 +2.029194e-02 +2.041866e-02 +2.031094e-02 +2.034182e-02 +2.032939e-02 +2.026881e-02 +2.044380e-02 +2.035110e-02 +2.029065e-02 +2.029475e-02 +2.031049e-02 +2.030666e-02 +2.036127e-02 +2.029817e-02 +2.032779e-02 +2.034487e-02 +2.040176e-02 +2.027617e-02
+9.216667e+00 +3.685782e-01 +3.838509e+00 +2.768721e-01 +1.194816e-01 +2.015947e-02 +2.027789e-02 +2.017454e-02 +2.030052e-02 +2.019341e-02 +2.022413e-02 +2.021178e-02 +2.015153e-02 +2.032552e-02 +2.023335e-02 +2.017326e-02 +2.017733e-02 +2.019299e-02 +2.018916e-02 +2.024346e-02 +2.018072e-02 +2.021017e-02 +2.022716e-02 +2.028373e-02 +2.015885e-02
+9.233333e+00 +3.692901e-01 +3.989925e+00 +2.761314e-01 +1.188495e-01 +2.004283e-02 +2.016057e-02 +2.005783e-02 +2.018307e-02 +2.007657e-02 +2.010711e-02 +2.009484e-02 +2.003494e-02 +2.020792e-02 +2.011628e-02 +2.005654e-02 +2.006060e-02 +2.007616e-02 +2.007235e-02 +2.012634e-02 +2.006396e-02 +2.009323e-02 +2.011013e-02 +2.016637e-02 +2.004222e-02
+9.250000e+00 +3.697966e-01 +4.098558e+00 +2.752560e-01 +1.181942e-01 +1.992686e-02 +2.004392e-02 +1.994179e-02 +2.006629e-02 +1.996041e-02 +1.999077e-02 +1.997857e-02 +1.991901e-02 +2.009100e-02 +1.999989e-02 +1.994049e-02 +1.994454e-02 +1.996000e-02 +1.995621e-02 +2.000989e-02 +1.994787e-02 +1.997697e-02 +1.999377e-02 +2.004970e-02 +1.992625e-02
+9.266667e+00 +3.694282e-01 +4.124661e+00 +2.742856e-01 +1.175246e-01 +1.981157e-02 +1.992796e-02 +1.982642e-02 +1.995019e-02 +1.984492e-02 +1.987511e-02 +1.986298e-02 +1.980376e-02 +1.997476e-02 +1.988417e-02 +1.982512e-02 +1.982915e-02 +1.984451e-02 +1.984075e-02 +1.989411e-02 +1.983245e-02 +1.986138e-02 +1.987809e-02 +1.993369e-02 +1.981096e-02
+9.283333e+00 +3.692057e-01 +4.090881e+00 +2.732811e-01 +1.168588e-01 +1.969694e-02 +1.981267e-02 +1.971171e-02 +1.983476e-02 +1.973009e-02 +1.976011e-02 +1.974806e-02 +1.968918e-02 +1.985920e-02 +1.976912e-02 +1.971042e-02 +1.971443e-02 +1.972969e-02 +1.972595e-02 +1.977900e-02 +1.971770e-02 +1.974647e-02 +1.976308e-02 +1.981835e-02 +1.969634e-02
+9.300000e+00 +3.694641e-01 +4.085451e+00 +2.722090e-01 +1.161898e-01 +1.958298e-02 +1.969804e-02 +1.959768e-02 +1.971999e-02 +1.961594e-02 +1.964578e-02 +1.963379e-02 +1.957525e-02 +1.974430e-02 +1.965474e-02 +1.959638e-02 +1.960037e-02 +1.961554e-02 +1.961181e-02 +1.966456e-02 +1.960361e-02 +1.963221e-02 +1.964873e-02 +1.970368e-02 +1.958238e-02
+9.316667e+00 +3.701317e-01 +4.092265e+00 +2.713006e-01 +1.155285e-01 +1.946967e-02 +1.958409e-02 +1.948430e-02 +1.960589e-02 +1.950244e-02 +1.953211e-02 +1.952020e-02 +1.946199e-02 +1.963006e-02 +1.954102e-02 +1.948300e-02 +1.948697e-02 +1.950204e-02 +1.949834e-02 +1.955079e-02 +1.949018e-02 +1.951862e-02 +1.953504e-02 +1.958968e-02 +1.946907e-02
+9.333333e+00 +3.696551e-01 +4.114950e+00 +2.704907e-01 +1.148703e-01 +1.935702e-02 +1.947079e-02 +1.937157e-02 +1.949245e-02 +1.938960e-02 +1.941910e-02 +1.940726e-02 +1.934939e-02 +1.951649e-02 +1.942796e-02 +1.937027e-02 +1.937422e-02 +1.938920e-02 +1.938552e-02 +1.943767e-02 +1.937741e-02 +1.940568e-02 +1.942201e-02 +1.947633e-02 +1.935643e-02
+9.350000e+00 +3.691987e-01 +4.120288e+00 +2.695813e-01 +1.142154e-01 +1.924502e-02 +1.935814e-02 +1.925949e-02 +1.937967e-02 +1.927741e-02 +1.930674e-02 +1.929498e-02 +1.923744e-02 +1.940357e-02 +1.931556e-02 +1.925820e-02 +1.926213e-02 +1.927701e-02 +1.927335e-02 +1.932520e-02 +1.926530e-02 +1.929340e-02 +1.930965e-02 +1.936364e-02 +1.924444e-02
+9.366667e+00 +3.690212e-01 +4.116154e+00 +2.686769e-01 +1.135660e-01 +1.913368e-02 +1.924614e-02 +1.914806e-02 +1.926754e-02 +1.916587e-02 +1.919503e-02 +1.918334e-02 +1.912614e-02 +1.929130e-02 +1.920380e-02 +1.914677e-02 +1.915068e-02 +1.916548e-02 +1.916184e-02 +1.921339e-02 +1.915383e-02 +1.918177e-02 +1.919793e-02 +1.925160e-02 +1.913309e-02
+9.383333e+00 +3.687051e-01 +4.143352e+00 +2.678335e-01 +1.129171e-01 +1.902298e-02 +1.913479e-02 +1.903727e-02 +1.915605e-02 +1.905498e-02 +1.908397e-02 +1.907235e-02 +1.901548e-02 +1.917969e-02 +1.909270e-02 +1.903599e-02 +1.903987e-02 +1.905459e-02 +1.905097e-02 +1.910222e-02 +1.904301e-02 +1.907078e-02 +1.908686e-02 +1.914022e-02 +1.902240e-02
+9.400000e+00 +3.691891e-01 +4.208544e+00 +2.668835e-01 +1.122671e-01 +1.891292e-02 +1.902408e-02 +1.892713e-02 +1.904522e-02 +1.894472e-02 +1.897355e-02 +1.896201e-02 +1.890546e-02 +1.906871e-02 +1.898223e-02 +1.892585e-02 +1.892971e-02 +1.894434e-02 +1.894074e-02 +1.899170e-02 +1.893283e-02 +1.896044e-02 +1.897643e-02 +1.902948e-02 +1.891234e-02
+9.416667e+00 +3.682504e-01 +4.201909e+00 +2.659453e-01 +1.116268e-01 +1.880349e-02 +1.891402e-02 +1.881761e-02 +1.893502e-02 +1.883511e-02 +1.886376e-02 +1.885231e-02 +1.879607e-02 +1.895838e-02 +1.887241e-02 +1.881634e-02 +1.882018e-02 +1.883473e-02 +1.883115e-02 +1.888181e-02 +1.882329e-02 +1.885073e-02 +1.886663e-02 +1.891937e-02 +1.880291e-02
+9.433333e+00 +3.671076e-01 +4.181661e+00 +2.651172e-01 +1.109980e-01 +1.869470e-02 +1.880459e-02 +1.870874e-02 +1.882547e-02 +1.872613e-02 +1.875462e-02 +1.874324e-02 +1.868732e-02 +1.884869e-02 +1.876322e-02 +1.870747e-02 +1.871129e-02 +1.872575e-02 +1.872220e-02 +1.877256e-02 +1.871438e-02 +1.874166e-02 +1.875747e-02 +1.880990e-02 +1.869412e-02
+9.450000e+00 +3.661217e-01 +4.118886e+00 +2.640431e-01 +1.103794e-01 +1.858654e-02 +1.869580e-02 +1.860049e-02 +1.871655e-02 +1.861778e-02 +1.864610e-02 +1.863480e-02 +1.857919e-02 +1.873964e-02 +1.865466e-02 +1.859923e-02 +1.860303e-02 +1.861741e-02 +1.861387e-02 +1.866394e-02 +1.860610e-02 +1.863322e-02 +1.864894e-02 +1.870107e-02 +1.858596e-02
+9.466667e+00 +3.657678e-01 +4.045031e+00 +2.628869e-01 +1.097629e-01 +1.847900e-02 +1.858763e-02 +1.849287e-02 +1.860825e-02 +1.851005e-02 +1.853822e-02 +1.852699e-02 +1.847169e-02 +1.863121e-02 +1.854672e-02 +1.849162e-02 +1.849540e-02 +1.850969e-02 +1.850617e-02 +1.855596e-02 +1.849844e-02 +1.852541e-02 +1.854104e-02 +1.859287e-02 +1.847843e-02
+9.483333e+00 +3.648993e-01 +3.997546e+00 +2.617340e-01 +1.091393e-01 +1.837208e-02 +1.848009e-02 +1.838588e-02 +1.850059e-02 +1.840295e-02 +1.843096e-02 +1.841980e-02 +1.836482e-02 +1.852341e-02 +1.843941e-02 +1.838463e-02 +1.838839e-02 +1.840259e-02 +1.839909e-02 +1.844859e-02 +1.839141e-02 +1.841822e-02 +1.843376e-02 +1.848530e-02 +1.837152e-02
+9.500000e+00 +3.638707e-01 +3.955355e+00 +2.605030e-01 +1.085142e-01 +1.826578e-02 +1.837318e-02 +1.827950e-02 +1.839355e-02 +1.829647e-02 +1.832431e-02 +1.831323e-02 +1.825856e-02 +1.841624e-02 +1.833272e-02 +1.827826e-02 +1.828200e-02 +1.829611e-02 +1.829263e-02 +1.834185e-02 +1.828500e-02 +1.831165e-02 +1.832710e-02 +1.837835e-02 +1.826522e-02
+9.516667e+00 +3.641059e-01 +3.941270e+00 +2.593575e-01 +1.078938e-01 +1.816010e-02 +1.826688e-02 +1.817374e-02 +1.828713e-02 +1.819061e-02 +1.821829e-02 +1.820727e-02 +1.815291e-02 +1.830968e-02 +1.822665e-02 +1.817251e-02 +1.817622e-02 +1.819025e-02 +1.818679e-02 +1.823572e-02 +1.817920e-02 +1.820571e-02 +1.822106e-02 +1.827202e-02 +1.815954e-02
+9.533333e+00 +3.644115e-01 +3.912231e+00 +2.581769e-01 +1.072796e-01 +1.805503e-02 +1.816120e-02 +1.806858e-02 +1.818132e-02 +1.808536e-02 +1.811288e-02 +1.810193e-02 +1.804788e-02 +1.820374e-02 +1.812119e-02 +1.806737e-02 +1.807105e-02 +1.808500e-02 +1.808156e-02 +1.813021e-02 +1.807402e-02 +1.810037e-02 +1.811563e-02 +1.816630e-02 +1.805447e-02
+9.550000e+00 +3.651798e-01 +3.909254e+00 +2.569023e-01 +1.066694e-01 +1.795057e-02 +1.805613e-02 +1.796404e-02 +1.807613e-02 +1.798072e-02 +1.800808e-02 +1.799720e-02 +1.794345e-02 +1.809841e-02 +1.801635e-02 +1.796284e-02 +1.796649e-02 +1.798036e-02 +1.797694e-02 +1.802531e-02 +1.796944e-02 +1.799564e-02 +1.801081e-02 +1.806119e-02 +1.795001e-02
+9.566667e+00 +3.646149e-01 +3.867824e+00 +2.557015e-01 +1.060594e-01 +1.784671e-02 +1.795166e-02 +1.786010e-02 +1.797154e-02 +1.787668e-02 +1.790388e-02 +1.789307e-02 +1.783963e-02 +1.799370e-02 +1.791211e-02 +1.785891e-02 +1.786253e-02 +1.787633e-02 +1.787293e-02 +1.792102e-02 +1.786547e-02 +1.789152e-02 +1.790660e-02 +1.795669e-02 +1.784615e-02
+9.583333e+00 +3.646610e-01 +3.828465e+00 +2.544891e-01 +1.054643e-01 +1.774344e-02 +1.784780e-02 +1.775676e-02 +1.786756e-02 +1.777324e-02 +1.780029e-02 +1.778954e-02 +1.773641e-02 +1.788958e-02 +1.780848e-02 +1.775558e-02 +1.775918e-02 +1.777290e-02 +1.776952e-02 +1.781733e-02 +1.776211e-02 +1.778800e-02 +1.780300e-02 +1.785279e-02 +1.774290e-02
+9.600000e+00 +3.648073e-01 +3.822751e+00 +2.532151e-01 +1.048776e-01 +1.764078e-02 +1.774454e-02 +1.765402e-02 +1.776418e-02 +1.767041e-02 +1.769730e-02 +1.768661e-02 +1.763379e-02 +1.778608e-02 +1.770544e-02 +1.765285e-02 +1.765643e-02 +1.767006e-02 +1.766671e-02 +1.771424e-02 +1.765934e-02 +1.768508e-02 +1.769999e-02 +1.774950e-02 +1.764024e-02
+9.616667e+00 +3.644019e-01 +3.818240e+00 +2.519314e-01 +1.043060e-01 +1.753871e-02 +1.764187e-02 +1.755187e-02 +1.766140e-02 +1.756817e-02 +1.759490e-02 +1.758428e-02 +1.753176e-02 +1.768317e-02 +1.760300e-02 +1.755071e-02 +1.755427e-02 +1.756783e-02 +1.756449e-02 +1.761175e-02 +1.755717e-02 +1.758276e-02 +1.759758e-02 +1.764681e-02 +1.753817e-02
+9.633333e+00 +3.654068e-01 +3.880755e+00 +2.506023e-01 +1.037504e-01 +1.743724e-02 +1.753979e-02 +1.745032e-02 +1.755921e-02 +1.746652e-02 +1.749310e-02 +1.748254e-02 +1.743032e-02 +1.758085e-02 +1.750115e-02 +1.744917e-02 +1.745270e-02 +1.746618e-02 +1.746287e-02 +1.750985e-02 +1.745559e-02 +1.748103e-02 +1.749576e-02 +1.754471e-02 +1.743669e-02
+9.650000e+00 +3.650522e-01 +3.899949e+00 +2.492143e-01 +1.031827e-01 +1.733635e-02 +1.743831e-02 +1.734935e-02 +1.745761e-02 +1.736546e-02 +1.739188e-02 +1.738138e-02 +1.732947e-02 +1.747913e-02 +1.739989e-02 +1.734821e-02 +1.735171e-02 +1.736512e-02 +1.736183e-02 +1.740854e-02 +1.735460e-02 +1.737988e-02 +1.739453e-02 +1.744320e-02 +1.733581e-02
+9.666667e+00 +3.652402e-01 +3.867454e+00 +2.478159e-01 +1.026061e-01 +1.723604e-02 +1.733742e-02 +1.724896e-02 +1.735660e-02 +1.726498e-02 +1.729126e-02 +1.728082e-02 +1.722920e-02 +1.737799e-02 +1.729921e-02 +1.724783e-02 +1.725132e-02 +1.726464e-02 +1.726138e-02 +1.730781e-02 +1.725419e-02 +1.727932e-02 +1.729388e-02 +1.734228e-02 +1.723550e-02
+9.683333e+00 +3.644177e-01 +3.823974e+00 +2.464385e-01 +1.020286e-01 +1.713631e-02 +1.723710e-02 +1.714916e-02 +1.725617e-02 +1.716509e-02 +1.719121e-02 +1.718083e-02 +1.712951e-02 +1.727744e-02 +1.719912e-02 +1.714804e-02 +1.715150e-02 +1.716475e-02 +1.716150e-02 +1.720767e-02 +1.715436e-02 +1.717935e-02 +1.719382e-02 +1.724194e-02 +1.713578e-02
+9.700000e+00 +3.651398e-01 +3.841180e+00 +2.450428e-01 +1.014670e-01 +1.703716e-02 +1.713737e-02 +1.704994e-02 +1.715633e-02 +1.706577e-02 +1.709174e-02 +1.708142e-02 +1.703040e-02 +1.717748e-02 +1.709960e-02 +1.704882e-02 +1.705227e-02 +1.706543e-02 +1.706221e-02 +1.710810e-02 +1.705511e-02 +1.707995e-02 +1.709434e-02 +1.714218e-02 +1.703663e-02
+9.716667e+00 +3.642384e-01 +3.817352e+00 +2.437004e-01 +1.009060e-01 +1.693858e-02 +1.703821e-02 +1.695129e-02 +1.705706e-02 +1.696703e-02 +1.699285e-02 +1.698259e-02 +1.693186e-02 +1.707809e-02 +1.700067e-02 +1.695018e-02 +1.695360e-02 +1.696669e-02 +1.696349e-02 +1.700912e-02 +1.695643e-02 +1.698112e-02 +1.699543e-02 +1.704300e-02 +1.693806e-02
+9.733333e+00 +3.631491e-01 +3.780233e+00 +2.424699e-01 +1.003548e-01 +1.684058e-02 +1.693963e-02 +1.685321e-02 +1.695837e-02 +1.686886e-02 +1.689453e-02 +1.688433e-02 +1.683389e-02 +1.697927e-02 +1.690230e-02 +1.685211e-02 +1.685551e-02 +1.686852e-02 +1.686534e-02 +1.691070e-02 +1.685833e-02 +1.688287e-02 +1.689709e-02 +1.694440e-02 +1.684006e-02
+9.750000e+00 +3.619860e-01 +3.758435e+00 +2.413354e-01 +9.981121e-02 +1.674314e-02 +1.684162e-02 +1.675570e-02 +1.686025e-02 +1.677126e-02 +1.679678e-02 +1.678663e-02 +1.673649e-02 +1.688103e-02 +1.680450e-02 +1.675460e-02 +1.675799e-02 +1.677092e-02 +1.676776e-02 +1.681286e-02 +1.676079e-02 +1.678518e-02 +1.679933e-02 +1.684636e-02 +1.674263e-02
+9.766667e+00 +3.610470e-01 +3.760067e+00 +2.402160e-01 +9.928233e-02 +1.664627e-02 +1.674418e-02 +1.665875e-02 +1.676270e-02 +1.667422e-02 +1.669960e-02 +1.668951e-02 +1.663966e-02 +1.678336e-02 +1.670728e-02 +1.665766e-02 +1.666103e-02 +1.667389e-02 +1.667074e-02 +1.671558e-02 +1.666382e-02 +1.668807e-02 +1.670213e-02 +1.674889e-02 +1.664576e-02
+9.783333e+00 +3.599609e-01 +3.725141e+00 +2.390856e-01 +9.873958e-02 +1.654995e-02 +1.664730e-02 +1.656236e-02 +1.666571e-02 +1.657775e-02 +1.660297e-02 +1.659294e-02 +1.654338e-02 +1.668626e-02 +1.661061e-02 +1.656128e-02 +1.656463e-02 +1.657741e-02 +1.657429e-02 +1.661886e-02 +1.656740e-02 +1.659151e-02 +1.660549e-02 +1.665199e-02 +1.654945e-02
+9.800000e+00 +3.591533e-01 +3.692145e+00 +2.379102e-01 +9.819716e-02 +1.645419e-02 +1.655098e-02 +1.646653e-02 +1.656928e-02 +1.648183e-02 +1.650691e-02 +1.649694e-02 +1.644766e-02 +1.658971e-02 +1.651451e-02 +1.646546e-02 +1.646878e-02 +1.648150e-02 +1.647839e-02 +1.652271e-02 +1.647155e-02 +1.649552e-02 +1.650941e-02 +1.655564e-02 +1.645369e-02
+9.816667e+00 +3.581621e-01 +3.674493e+00 +2.367479e-01 +9.765295e-02 +1.635899e-02 +1.645522e-02 +1.637126e-02 +1.647341e-02 +1.638646e-02 +1.641140e-02 +1.640149e-02 +1.635250e-02 +1.649373e-02 +1.641895e-02 +1.637019e-02 +1.637350e-02 +1.638614e-02 +1.638305e-02 +1.642711e-02 +1.637624e-02 +1.640008e-02 +1.641388e-02 +1.645986e-02 +1.635849e-02
+9.833333e+00 +3.576800e-01 +3.652244e+00 +2.357034e-01 +9.711567e-02 +1.626434e-02 +1.636001e-02 +1.627654e-02 +1.637810e-02 +1.629165e-02 +1.631644e-02 +1.630659e-02 +1.625789e-02 +1.639830e-02 +1.632395e-02 +1.627548e-02 +1.627876e-02 +1.629133e-02 +1.628825e-02 +1.633206e-02 +1.628149e-02 +1.630518e-02 +1.631891e-02 +1.636463e-02 +1.626384e-02
+9.850000e+00 +3.567288e-01 +3.646125e+00 +2.347827e-01 +9.657359e-02 +1.617023e-02 +1.626535e-02 +1.618237e-02 +1.628334e-02 +1.619739e-02 +1.622203e-02 +1.621225e-02 +1.616382e-02 +1.630342e-02 +1.622950e-02 +1.618131e-02 +1.618457e-02 +1.619706e-02 +1.619401e-02 +1.623756e-02 +1.618729e-02 +1.621084e-02 +1.622449e-02 +1.626995e-02 +1.616974e-02
+9.866667e+00 +3.556279e-01 +3.671250e+00 +2.338633e-01 +9.602834e-02 +1.607667e-02 +1.617124e-02 +1.608874e-02 +1.618912e-02 +1.610367e-02 +1.612817e-02 +1.611845e-02 +1.607030e-02 +1.620909e-02 +1.613560e-02 +1.608768e-02 +1.609093e-02 +1.610335e-02 +1.610031e-02 +1.614361e-02 +1.609363e-02 +1.611705e-02 +1.613062e-02 +1.617581e-02 +1.607618e-02
+9.883333e+00 +3.545292e-01 +3.733556e+00 +2.330551e-01 +9.548646e-02 +1.598365e-02 +1.607768e-02 +1.599566e-02 +1.609545e-02 +1.601050e-02 +1.603486e-02 +1.602519e-02 +1.597732e-02 +1.611531e-02 +1.604224e-02 +1.599460e-02 +1.599782e-02 +1.601017e-02 +1.600715e-02 +1.605021e-02 +1.600052e-02 +1.602381e-02 +1.603729e-02 +1.608222e-02 +1.598317e-02
+9.900000e+00 +3.536235e-01 +3.766417e+00 +2.322012e-01 +9.494553e-02 +1.589117e-02 +1.598465e-02 +1.590312e-02 +1.600232e-02 +1.591786e-02 +1.594208e-02 +1.593247e-02 +1.588487e-02 +1.602207e-02 +1.594942e-02 +1.590206e-02 +1.590526e-02 +1.591754e-02 +1.591454e-02 +1.595734e-02 +1.590794e-02 +1.593110e-02 +1.594449e-02 +1.598917e-02 +1.589069e-02
+9.916667e+00 +3.525584e-01 +3.809606e+00 +2.313819e-01 +9.441432e-02 +1.579922e-02 +1.589217e-02 +1.581111e-02 +1.590973e-02 +1.582576e-02 +1.584984e-02 +1.584030e-02 +1.579297e-02 +1.592937e-02 +1.585714e-02 +1.581005e-02 +1.581323e-02 +1.582544e-02 +1.582246e-02 +1.586501e-02 +1.581590e-02 +1.583893e-02 +1.585224e-02 +1.589666e-02 +1.579875e-02
+9.933333e+00 +3.519385e-01 +3.855935e+00 +2.304125e-01 +9.388306e-02 +1.570781e-02 +1.580022e-02 +1.571963e-02 +1.581768e-02 +1.573420e-02 +1.575813e-02 +1.574865e-02 +1.570160e-02 +1.583720e-02 +1.576539e-02 +1.571857e-02 +1.572174e-02 +1.573387e-02 +1.573091e-02 +1.577321e-02 +1.572439e-02 +1.574729e-02 +1.576052e-02 +1.580469e-02 +1.570734e-02
+9.950000e+00 +3.511888e-01 +3.901517e+00 +2.293985e-01 +9.334848e-02 +1.561692e-02 +1.570880e-02 +1.562868e-02 +1.572616e-02 +1.564316e-02 +1.566696e-02 +1.565753e-02 +1.561075e-02 +1.574557e-02 +1.567417e-02 +1.562762e-02 +1.563077e-02 +1.564284e-02 +1.563989e-02 +1.568195e-02 +1.563341e-02 +1.565618e-02 +1.566933e-02 +1.571324e-02 +1.561646e-02
+9.966667e+00 +3.513007e-01 +3.950105e+00 +2.284077e-01 +9.281593e-02 +1.552656e-02 +1.561792e-02 +1.553826e-02 +1.563517e-02 +1.555265e-02 +1.557631e-02 +1.556693e-02 +1.552043e-02 +1.565446e-02 +1.558348e-02 +1.553720e-02 +1.554033e-02 +1.555233e-02 +1.554940e-02 +1.559121e-02 +1.554296e-02 +1.556560e-02 +1.557867e-02 +1.562232e-02 +1.552610e-02
+9.983333e+00 +3.518536e-01 +3.975016e+00 +2.274549e-01 +9.228341e-02 +1.543673e-02 +1.552755e-02 +1.544835e-02 +1.554470e-02 +1.546266e-02 +1.548619e-02 +1.547686e-02 +1.543064e-02 +1.556389e-02 +1.549332e-02 +1.544730e-02 +1.545041e-02 +1.546234e-02 +1.545943e-02 +1.550100e-02 +1.545303e-02 +1.547554e-02 +1.548854e-02 +1.553194e-02 +1.543627e-02
+1.000000e+01 +3.519217e-01 +3.968049e+00 +2.264270e-01 +9.175230e-02 +1.534741e-02 +1.543771e-02 +1.535897e-02 +1.545476e-02 +1.537320e-02 +1.539659e-02 +1.538731e-02 +1.534136e-02 +1.547384e-02 +1.540368e-02 +1.535792e-02 +1.536102e-02 +1.537288e-02 +1.536998e-02 +1.541132e-02 +1.536361e-02 +1.538600e-02 +1.539892e-02 +1.544207e-02 +1.534696e-02
+1.001667e+01 +3.518865e-01 +3.957044e+00 +2.253804e-01 +9.122783e-02 +1.525861e-02 +1.534839e-02 +1.527010e-02 +1.536534e-02 +1.528425e-02 +1.530750e-02 +1.529828e-02 +1.525260e-02 +1.538431e-02 +1.531455e-02 +1.526906e-02 +1.527214e-02 +1.528393e-02 +1.528105e-02 +1.532215e-02 +1.527472e-02 +1.529698e-02 +1.530982e-02 +1.535272e-02 +1.525816e-02
+1.003333e+01 +3.532985e-01 +3.948160e+00 +2.243232e-01 +9.070337e-02 +1.517033e-02 +1.525959e-02 +1.518175e-02 +1.527644e-02 +1.519582e-02 +1.521893e-02 +1.520977e-02 +1.516435e-02 +1.529530e-02 +1.522595e-02 +1.518072e-02 +1.518377e-02 +1.519550e-02 +1.519263e-02 +1.523349e-02 +1.518634e-02 +1.520847e-02 +1.522124e-02 +1.526389e-02 +1.516987e-02
+1.005000e+01 +3.538732e-01 +3.911142e+00 +2.232610e-01 +9.018377e-02 +1.508255e-02 +1.517130e-02 +1.509391e-02 +1.518805e-02 +1.510791e-02 +1.513087e-02 +1.512177e-02 +1.507662e-02 +1.520680e-02 +1.513785e-02 +1.509288e-02 +1.509592e-02 +1.510758e-02 +1.510473e-02 +1.514535e-02 +1.509848e-02 +1.512048e-02 +1.513317e-02 +1.517558e-02 +1.508210e-02
+1.006667e+01 +3.537075e-01 +3.927472e+00 +2.222399e-01 +8.966433e-02 +1.499528e-02 +1.508352e-02 +1.500657e-02 +1.510017e-02 +1.502050e-02 +1.504333e-02 +1.503427e-02 +1.498939e-02 +1.511881e-02 +1.505027e-02 +1.500555e-02 +1.500857e-02 +1.502016e-02 +1.501733e-02 +1.505772e-02 +1.501112e-02 +1.503299e-02 +1.504561e-02 +1.508777e-02 +1.499484e-02
+1.008333e+01 +3.531276e-01 +3.907856e+00 +2.212017e-01 +8.914924e-02 +1.490852e-02 +1.499624e-02 +1.491975e-02 +1.501280e-02 +1.493359e-02 +1.495629e-02 +1.494729e-02 +1.490267e-02 +1.503133e-02 +1.496319e-02 +1.491873e-02 +1.492173e-02 +1.493326e-02 +1.493044e-02 +1.497059e-02 +1.492426e-02 +1.494601e-02 +1.495856e-02 +1.500048e-02 +1.490808e-02
+1.010000e+01 +3.524906e-01 +3.881145e+00 +2.201953e-01 +8.863919e-02 +1.482226e-02 +1.490948e-02 +1.483342e-02 +1.492594e-02 +1.484719e-02 +1.486975e-02 +1.486080e-02 +1.481644e-02 +1.494436e-02 +1.487661e-02 +1.483241e-02 +1.483540e-02 +1.484685e-02 +1.484406e-02 +1.488397e-02 +1.483791e-02 +1.485953e-02 +1.487201e-02 +1.491369e-02 +1.482182e-02
+1.011667e+01 +3.528540e-01 +3.867130e+00 +2.192322e-01 +8.813792e-02 +1.473650e-02 +1.482321e-02 +1.474759e-02 +1.483958e-02 +1.476129e-02 +1.478371e-02 +1.477482e-02 +1.473072e-02 +1.485790e-02 +1.479053e-02 +1.474659e-02 +1.474956e-02 +1.476095e-02 +1.475817e-02 +1.479786e-02 +1.475206e-02 +1.477355e-02 +1.478597e-02 +1.482740e-02 +1.473606e-02
+1.013333e+01 +3.520855e-01 +3.832956e+00 +2.181164e-01 +8.764207e-02 +1.465123e-02 +1.473744e-02 +1.466226e-02 +1.475372e-02 +1.467588e-02 +1.469817e-02 +1.468933e-02 +1.464549e-02 +1.477193e-02 +1.470496e-02 +1.466127e-02 +1.466422e-02 +1.467554e-02 +1.467278e-02 +1.471224e-02 +1.466670e-02 +1.468807e-02 +1.470042e-02 +1.474161e-02 +1.465080e-02
+1.015000e+01 +3.523214e-01 +3.861795e+00 +2.171174e-01 +8.715611e-02 +1.456646e-02 +1.465217e-02 +1.457743e-02 +1.466835e-02 +1.459097e-02 +1.461313e-02 +1.460434e-02 +1.456076e-02 +1.468646e-02 +1.461988e-02 +1.457644e-02 +1.457937e-02 +1.459063e-02 +1.458789e-02 +1.462711e-02 +1.458184e-02 +1.460309e-02 +1.461536e-02 +1.465632e-02 +1.456603e-02
+1.016667e+01 +3.516835e-01 +3.873137e+00 +2.161276e-01 +8.667708e-02 +1.448218e-02 +1.456740e-02 +1.449308e-02 +1.458348e-02 +1.450655e-02 +1.452858e-02 +1.451984e-02 +1.447651e-02 +1.460148e-02 +1.453529e-02 +1.449210e-02 +1.449502e-02 +1.450621e-02 +1.450348e-02 +1.454248e-02 +1.449747e-02 +1.451860e-02 +1.453080e-02 +1.457152e-02 +1.448175e-02
+1.018333e+01 +3.507858e-01 +3.898447e+00 +2.151152e-01 +8.619881e-02 +1.439839e-02 +1.448311e-02 +1.440923e-02 +1.449911e-02 +1.442262e-02 +1.444452e-02 +1.443583e-02 +1.439276e-02 +1.451700e-02 +1.445119e-02 +1.440825e-02 +1.441115e-02 +1.442228e-02 +1.441957e-02 +1.445834e-02 +1.441359e-02 +1.443459e-02 +1.444673e-02 +1.448722e-02 +1.439796e-02
+1.020000e+01 +3.500456e-01 +3.884833e+00 +2.140283e-01 +8.572120e-02 +1.431508e-02 +1.439931e-02 +1.432585e-02 +1.441521e-02 +1.433917e-02 +1.436094e-02 +1.435230e-02 +1.430948e-02 +1.443300e-02 +1.436758e-02 +1.432488e-02 +1.432777e-02 +1.433883e-02 +1.433614e-02 +1.437469e-02 +1.433019e-02 +1.435108e-02 +1.436314e-02 +1.440339e-02 +1.431465e-02
+1.021667e+01 +3.494859e-01 +3.833585e+00 +2.129227e-01 +8.523859e-02 +1.423225e-02 +1.431600e-02 +1.424297e-02 +1.433181e-02 +1.425621e-02 +1.427785e-02 +1.426926e-02 +1.422669e-02 +1.434949e-02 +1.428445e-02 +1.424200e-02 +1.424487e-02 +1.425586e-02 +1.425319e-02 +1.429152e-02 +1.424728e-02 +1.426804e-02 +1.428004e-02 +1.432006e-02 +1.423183e-02
+1.023333e+01 +3.484873e-01 +3.841559e+00 +2.118051e-01 +8.476659e-02 +1.414990e-02 +1.423317e-02 +1.416056e-02 +1.424889e-02 +1.417372e-02 +1.419524e-02 +1.418670e-02 +1.414437e-02 +1.426647e-02 +1.420180e-02 +1.415960e-02 +1.416245e-02 +1.417338e-02 +1.417072e-02 +1.420883e-02 +1.416484e-02 +1.418549e-02 +1.419742e-02 +1.423720e-02 +1.414948e-02
+1.025000e+01 +3.478919e-01 +3.822161e+00 +2.106650e-01 +8.428875e-02 +1.406803e-02 +1.415082e-02 +1.407863e-02 +1.416644e-02 +1.409172e-02 +1.411310e-02 +1.410462e-02 +1.406253e-02 +1.418392e-02 +1.411963e-02 +1.407767e-02 +1.408051e-02 +1.409137e-02 +1.408873e-02 +1.412662e-02 +1.408289e-02 +1.410341e-02 +1.411527e-02 +1.415483e-02 +1.406762e-02
+1.026667e+01 +3.481582e-01 +3.850486e+00 +2.094888e-01 +8.381592e-02 +1.398663e-02 +1.406894e-02 +1.399717e-02 +1.408448e-02 +1.401018e-02 +1.403145e-02 +1.402301e-02 +1.398117e-02 +1.410185e-02 +1.403793e-02 +1.399622e-02 +1.399904e-02 +1.400984e-02 +1.400722e-02 +1.404489e-02 +1.400140e-02 +1.402181e-02 +1.403360e-02 +1.407293e-02 +1.398622e-02
+1.028333e+01 +3.478982e-01 +3.863608e+00 +2.083287e-01 +8.335133e-02 +1.390571e-02 +1.398754e-02 +1.391619e-02 +1.400298e-02 +1.392912e-02 +1.395026e-02 +1.394187e-02 +1.390028e-02 +1.402026e-02 +1.395671e-02 +1.391524e-02 +1.391804e-02 +1.392878e-02 +1.392617e-02 +1.396363e-02 +1.392039e-02 +1.394069e-02 +1.395240e-02 +1.399150e-02 +1.390530e-02
+1.030000e+01 +3.483791e-01 +3.905793e+00 +2.071291e-01 +8.288546e-02 +1.382525e-02 +1.390661e-02 +1.383567e-02 +1.392196e-02 +1.384852e-02 +1.386954e-02 +1.386121e-02 +1.381985e-02 +1.393914e-02 +1.387596e-02 +1.383473e-02 +1.383751e-02 +1.384819e-02 +1.384560e-02 +1.388284e-02 +1.383985e-02 +1.386003e-02 +1.387168e-02 +1.391055e-02 +1.382484e-02
+1.031667e+01 +3.485681e-01 +3.914961e+00 +2.059631e-01 +8.242350e-02 +1.374526e-02 +1.382614e-02 +1.375562e-02 +1.384141e-02 +1.376840e-02 +1.378929e-02 +1.378101e-02 +1.373989e-02 +1.385849e-02 +1.379567e-02 +1.375468e-02 +1.375745e-02 +1.376806e-02 +1.376549e-02 +1.380251e-02 +1.375977e-02 +1.377984e-02 +1.379142e-02 +1.383006e-02 +1.374485e-02
+1.033333e+01 +3.483548e-01 +3.922354e+00 +2.048010e-01 +8.196273e-02 +1.366572e-02 +1.374614e-02 +1.367603e-02 +1.376132e-02 +1.368873e-02 +1.370951e-02 +1.370127e-02 +1.366039e-02 +1.377830e-02 +1.371585e-02 +1.367509e-02 +1.367785e-02 +1.368840e-02 +1.368584e-02 +1.372265e-02 +1.368016e-02 +1.370011e-02 +1.371162e-02 +1.375004e-02 +1.366532e-02
+1.035000e+01 +3.478678e-01 +3.927352e+00 +2.036433e-01 +8.150304e-02 +1.358666e-02 +1.366661e-02 +1.359690e-02 +1.368170e-02 +1.360953e-02 +1.363019e-02 +1.362199e-02 +1.358135e-02 +1.369858e-02 +1.363650e-02 +1.359597e-02 +1.359871e-02 +1.360920e-02 +1.360665e-02 +1.364325e-02 +1.360100e-02 +1.362084e-02 +1.363229e-02 +1.367048e-02 +1.358625e-02
+1.036667e+01 +3.475993e-01 +3.890274e+00 +2.025149e-01 +8.104374e-02 +1.350804e-02 +1.358753e-02 +1.351823e-02 +1.360254e-02 +1.353079e-02 +1.355132e-02 +1.354318e-02 +1.350277e-02 +1.361932e-02 +1.355760e-02 +1.351730e-02 +1.352003e-02 +1.353046e-02 +1.352792e-02 +1.356432e-02 +1.352231e-02 +1.354204e-02 +1.355341e-02 +1.359138e-02 +1.350765e-02
+1.038333e+01 +3.465749e-01 +3.916872e+00 +2.014001e-01 +8.058809e-02 +1.342989e-02 +1.350892e-02 +1.344001e-02 +1.352383e-02 +1.345250e-02 +1.347292e-02 +1.346482e-02 +1.342464e-02 +1.354052e-02 +1.347916e-02 +1.343909e-02 +1.344180e-02 +1.345218e-02 +1.344965e-02 +1.348583e-02 +1.344407e-02 +1.346368e-02 +1.347499e-02 +1.351275e-02 +1.342949e-02
+1.040000e+01 +3.461863e-01 +3.937299e+00 +2.003398e-01 +8.013276e-02 +1.335218e-02 +1.343075e-02 +1.336224e-02 +1.344558e-02 +1.337466e-02 +1.339496e-02 +1.338691e-02 +1.334697e-02 +1.346218e-02 +1.340117e-02 +1.336134e-02 +1.336403e-02 +1.337434e-02 +1.337183e-02 +1.340781e-02 +1.336628e-02 +1.338578e-02 +1.339703e-02 +1.343456e-02 +1.335179e-02
+1.041667e+01 +3.457702e-01 +3.898417e+00 +1.993001e-01 +7.968129e-02 +1.327493e-02 +1.335304e-02 +1.328493e-02 +1.336779e-02 +1.329728e-02 +1.331746e-02 +1.330945e-02 +1.326974e-02 +1.338428e-02 +1.332363e-02 +1.328403e-02 +1.328671e-02 +1.329696e-02 +1.329447e-02 +1.333023e-02 +1.328895e-02 +1.330833e-02 +1.331951e-02 +1.335683e-02 +1.327453e-02
+1.043333e+01 +3.447381e-01 +3.848264e+00 +1.982331e-01 +7.922990e-02 +1.319812e-02 +1.327579e-02 +1.320806e-02 +1.329044e-02 +1.322034e-02 +1.324041e-02 +1.323245e-02 +1.319296e-02 +1.330684e-02 +1.324654e-02 +1.320717e-02 +1.320983e-02 +1.322003e-02 +1.321754e-02 +1.325310e-02 +1.321206e-02 +1.323133e-02 +1.324244e-02 +1.327955e-02 +1.319773e-02
+1.045000e+01 +3.439941e-01 +3.831536e+00 +1.971839e-01 +7.878157e-02 +1.312175e-02 +1.319897e-02 +1.313164e-02 +1.321354e-02 +1.314385e-02 +1.316380e-02 +1.315588e-02 +1.311663e-02 +1.322985e-02 +1.316990e-02 +1.313075e-02 +1.313340e-02 +1.314354e-02 +1.314107e-02 +1.317642e-02 +1.313561e-02 +1.315478e-02 +1.316582e-02 +1.320271e-02 +1.312137e-02
+1.046667e+01 +3.434647e-01 +3.827991e+00 +1.961758e-01 +7.833492e-02 +1.304583e-02 +1.312261e-02 +1.305566e-02 +1.313709e-02 +1.306780e-02 +1.308763e-02 +1.307976e-02 +1.304074e-02 +1.315330e-02 +1.309370e-02 +1.305478e-02 +1.305741e-02 +1.306749e-02 +1.306503e-02 +1.310018e-02 +1.305961e-02 +1.307867e-02 +1.308965e-02 +1.312632e-02 +1.304545e-02
+1.048333e+01 +3.428004e-01 +3.822339e+00 +1.951723e-01 +7.789087e-02 +1.297035e-02 +1.304668e-02 +1.298012e-02 +1.306108e-02 +1.299219e-02 +1.301191e-02 +1.300409e-02 +1.296529e-02 +1.307720e-02 +1.301794e-02 +1.297924e-02 +1.298186e-02 +1.299188e-02 +1.298944e-02 +1.302439e-02 +1.298405e-02 +1.300300e-02 +1.301391e-02 +1.305037e-02 +1.296997e-02
+1.050000e+01 +3.426285e-01 +3.773248e+00 +1.941605e-01 +7.744603e-02 +1.289530e-02 +1.297119e-02 +1.290502e-02 +1.298551e-02 +1.291702e-02 +1.293662e-02 +1.292884e-02 +1.289027e-02 +1.300153e-02 +1.294262e-02 +1.290414e-02 +1.290675e-02 +1.291671e-02 +1.291428e-02 +1.294903e-02 +1.290892e-02 +1.292776e-02 +1.293861e-02 +1.297486e-02 +1.289492e-02
+1.051667e+01 +3.422191e-01 +3.739654e+00 +1.931650e-01 +7.700382e-02 +1.282069e-02 +1.289615e-02 +1.283035e-02 +1.291037e-02 +1.284228e-02 +1.286177e-02 +1.285404e-02 +1.281569e-02 +1.292630e-02 +1.286773e-02 +1.282948e-02 +1.283207e-02 +1.284197e-02 +1.283956e-02 +1.287411e-02 +1.283423e-02 +1.285296e-02 +1.286375e-02 +1.289979e-02 +1.282031e-02
+1.053333e+01 +3.417434e-01 +3.729413e+00 +1.921667e-01 +7.656289e-02 +1.274651e-02 +1.282153e-02 +1.275611e-02 +1.283568e-02 +1.276798e-02 +1.278736e-02 +1.277966e-02 +1.274154e-02 +1.285151e-02 +1.279328e-02 +1.275525e-02 +1.275782e-02 +1.276767e-02 +1.276527e-02 +1.279962e-02 +1.275997e-02 +1.277860e-02 +1.278932e-02 +1.282515e-02 +1.274614e-02
+1.055000e+01 +3.410336e-01 +3.716835e+00 +1.912036e-01 +7.612347e-02 +1.267276e-02 +1.274735e-02 +1.268231e-02 +1.276141e-02 +1.269410e-02 +1.271337e-02 +1.270572e-02 +1.266781e-02 +1.277715e-02 +1.271926e-02 +1.268145e-02 +1.268401e-02 +1.269380e-02 +1.269141e-02 +1.272556e-02 +1.268614e-02 +1.270466e-02 +1.271532e-02 +1.275095e-02 +1.267239e-02
+1.056667e+01 +3.401782e-01 +3.674956e+00 +1.902332e-01 +7.568670e-02 +1.259943e-02 +1.267359e-02 +1.260893e-02 +1.268757e-02 +1.262065e-02 +1.263981e-02 +1.263221e-02 +1.259452e-02 +1.270322e-02 +1.264566e-02 +1.260808e-02 +1.261062e-02 +1.262035e-02 +1.261798e-02 +1.265193e-02 +1.261274e-02 +1.263115e-02 +1.264175e-02 +1.267717e-02 +1.259907e-02
+1.058333e+01 +3.395773e-01 +3.621833e+00 +1.892812e-01 +7.525401e-02 +1.252653e-02 +1.260026e-02 +1.253597e-02 +1.261416e-02 +1.254763e-02 +1.256668e-02 +1.255912e-02 +1.252165e-02 +1.262972e-02 +1.257250e-02 +1.253513e-02 +1.253765e-02 +1.254733e-02 +1.254497e-02 +1.257873e-02 +1.253976e-02 +1.255807e-02 +1.256861e-02 +1.260382e-02 +1.252617e-02
+1.060000e+01 +3.386756e-01 +3.615581e+00 +1.884104e-01 +7.482202e-02 +1.245406e-02 +1.252736e-02 +1.246344e-02 +1.254118e-02 +1.247503e-02 +1.249398e-02 +1.248645e-02 +1.244920e-02 +1.255665e-02 +1.249975e-02 +1.246260e-02 +1.246511e-02 +1.247473e-02 +1.247239e-02 +1.250595e-02 +1.246721e-02 +1.248541e-02 +1.249589e-02 +1.253090e-02 +1.245369e-02
+1.061667e+01 +3.377238e-01 +3.586424e+00 +1.874961e-01 +7.439245e-02 +1.238200e-02 +1.245487e-02 +1.239133e-02 +1.246862e-02 +1.240285e-02 +1.242169e-02 +1.241420e-02 +1.237717e-02 +1.248400e-02 +1.242743e-02 +1.239049e-02 +1.239299e-02 +1.240255e-02 +1.240022e-02 +1.243359e-02 +1.239507e-02 +1.241317e-02 +1.242359e-02 +1.245839e-02 +1.238164e-02
+1.063333e+01 +3.368409e-01 +3.563250e+00 +1.865685e-01 +7.396430e-02 +1.231036e-02 +1.238281e-02 +1.231964e-02 +1.239647e-02 +1.233109e-02 +1.234982e-02 +1.234238e-02 +1.230555e-02 +1.241176e-02 +1.235553e-02 +1.231880e-02 +1.232128e-02 +1.233079e-02 +1.232847e-02 +1.236165e-02 +1.232336e-02 +1.234135e-02 +1.235171e-02 +1.238631e-02 +1.231000e-02
+1.065000e+01 +3.358963e-01 +3.533038e+00 +1.856640e-01 +7.354068e-02 +1.223913e-02 +1.231116e-02 +1.224836e-02 +1.232475e-02 +1.225974e-02 +1.227837e-02 +1.227096e-02 +1.223435e-02 +1.233995e-02 +1.228404e-02 +1.224752e-02 +1.224999e-02 +1.225945e-02 +1.225714e-02 +1.229012e-02 +1.225205e-02 +1.226994e-02 +1.228025e-02 +1.231464e-02 +1.223877e-02
+1.066667e+01 +3.350893e-01 +3.553242e+00 +1.848944e-01 +7.312011e-02 +1.216832e-02 +1.223993e-02 +1.217749e-02 +1.225344e-02 +1.218881e-02 +1.220733e-02 +1.219996e-02 +1.216357e-02 +1.226855e-02 +1.221297e-02 +1.217666e-02 +1.217911e-02 +1.218852e-02 +1.218622e-02 +1.221901e-02 +1.218116e-02 +1.219896e-02 +1.220920e-02 +1.224339e-02 +1.216796e-02
+1.068333e+01 +3.347194e-01 +3.492676e+00 +1.840128e-01 +7.270694e-02 +1.209791e-02 +1.216911e-02 +1.210703e-02 +1.218254e-02 +1.211828e-02 +1.213670e-02 +1.212938e-02 +1.209319e-02 +1.219756e-02 +1.214230e-02 +1.210620e-02 +1.210864e-02 +1.211799e-02 +1.211571e-02 +1.214831e-02 +1.211068e-02 +1.212838e-02 +1.213856e-02 +1.217255e-02 +1.209756e-02
+1.070000e+01 +3.341336e-01 +3.441232e+00 +1.831971e-01 +7.229660e-02 +1.202791e-02 +1.209870e-02 +1.203698e-02 +1.211205e-02 +1.204817e-02 +1.206648e-02 +1.205920e-02 +1.202322e-02 +1.212699e-02 +1.207205e-02 +1.203616e-02 +1.203858e-02 +1.204788e-02 +1.204561e-02 +1.207802e-02 +1.204061e-02 +1.205820e-02 +1.206833e-02 +1.210212e-02 +1.202757e-02
+1.071667e+01 +3.331947e-01 +3.451957e+00 +1.823735e-01 +7.188655e-02 +1.195832e-02 +1.202870e-02 +1.196734e-02 +1.204197e-02 +1.197846e-02 +1.199667e-02 +1.198943e-02 +1.195365e-02 +1.205682e-02 +1.200220e-02 +1.196652e-02 +1.196893e-02 +1.197817e-02 +1.197592e-02 +1.200814e-02 +1.197095e-02 +1.198844e-02 +1.199850e-02 +1.203210e-02 +1.195798e-02
+1.073333e+01 +3.324762e-01 +3.451388e+00 +1.815338e-01 +7.148141e-02 +1.188913e-02 +1.195910e-02 +1.189810e-02 +1.197230e-02 +1.190915e-02 +1.192726e-02 +1.192006e-02 +1.188449e-02 +1.198706e-02 +1.193275e-02 +1.189728e-02 +1.189968e-02 +1.190886e-02 +1.190662e-02 +1.193866e-02 +1.190168e-02 +1.191907e-02 +1.192908e-02 +1.196248e-02 +1.188879e-02
+1.075000e+01 +3.327946e-01 +3.455102e+00 +1.807152e-01 +7.107331e-02 +1.182034e-02 +1.188991e-02 +1.182926e-02 +1.190303e-02 +1.184024e-02 +1.185825e-02 +1.185109e-02 +1.181572e-02 +1.191771e-02 +1.186371e-02 +1.182844e-02 +1.183083e-02 +1.183996e-02 +1.183773e-02 +1.186959e-02 +1.183282e-02 +1.185011e-02 +1.186006e-02 +1.189326e-02 +1.182000e-02
+1.076667e+01 +3.321887e-01 +3.420217e+00 +1.797937e-01 +7.066663e-02 +1.175195e-02 +1.182111e-02 +1.176082e-02 +1.183416e-02 +1.177174e-02 +1.178964e-02 +1.178252e-02 +1.174736e-02 +1.184875e-02 +1.179507e-02 +1.176000e-02 +1.176237e-02 +1.177145e-02 +1.176924e-02 +1.180091e-02 +1.176435e-02 +1.178155e-02 +1.179143e-02 +1.182445e-02 +1.175161e-02
+1.078333e+01 +3.318445e-01 +3.409441e+00 +1.788666e-01 +7.026427e-02 +1.168395e-02 +1.175272e-02 +1.169277e-02 +1.176569e-02 +1.170363e-02 +1.172142e-02 +1.171434e-02 +1.167939e-02 +1.178019e-02 +1.172682e-02 +1.169196e-02 +1.169432e-02 +1.170334e-02 +1.170114e-02 +1.173263e-02 +1.169629e-02 +1.171338e-02 +1.172321e-02 +1.175603e-02 +1.168362e-02
+1.080000e+01 +3.320044e-01 +3.449788e+00 +1.779278e-01 +6.986756e-02 +1.161635e-02 +1.168472e-02 +1.162512e-02 +1.169761e-02 +1.163591e-02 +1.165360e-02 +1.164657e-02 +1.161181e-02 +1.171203e-02 +1.165897e-02 +1.162431e-02 +1.162665e-02 +1.163563e-02 +1.163344e-02 +1.166474e-02 +1.162861e-02 +1.164561e-02 +1.165538e-02 +1.168801e-02 +1.161602e-02
+1.081667e+01 +3.317703e-01 +3.470040e+00 +1.769508e-01 +6.947566e-02 +1.154914e-02 +1.161711e-02 +1.155786e-02 +1.162993e-02 +1.156859e-02 +1.158617e-02 +1.157918e-02 +1.154463e-02 +1.164427e-02 +1.159151e-02 +1.155705e-02 +1.155938e-02 +1.156831e-02 +1.156613e-02 +1.159725e-02 +1.156133e-02 +1.157822e-02 +1.158794e-02 +1.162039e-02 +1.154881e-02
+1.083333e+01 +3.313459e-01 +3.469524e+00 +1.760030e-01 +6.908328e-02 +1.148232e-02 +1.154989e-02 +1.149099e-02 +1.156264e-02 +1.150165e-02 +1.151914e-02 +1.151218e-02 +1.147783e-02 +1.157689e-02 +1.152444e-02 +1.149018e-02 +1.149250e-02 +1.150137e-02 +1.149921e-02 +1.153015e-02 +1.149444e-02 +1.151123e-02 +1.152090e-02 +1.155315e-02 +1.148199e-02
+1.085000e+01 +3.304555e-01 +3.422758e+00 +1.750760e-01 +6.869230e-02 +1.141588e-02 +1.148307e-02 +1.142450e-02 +1.149574e-02 +1.143510e-02 +1.145249e-02 +1.144557e-02 +1.141142e-02 +1.150991e-02 +1.145776e-02 +1.142370e-02 +1.142600e-02 +1.143483e-02 +1.143267e-02 +1.146344e-02 +1.142793e-02 +1.144463e-02 +1.145424e-02 +1.148630e-02 +1.141556e-02
+1.086667e+01 +3.296550e-01 +3.396209e+00 +1.741603e-01 +6.830903e-02 +1.134983e-02 +1.141663e-02 +1.135840e-02 +1.142922e-02 +1.136894e-02 +1.138623e-02 +1.137935e-02 +1.134539e-02 +1.144331e-02 +1.139147e-02 +1.135760e-02 +1.135989e-02 +1.136867e-02 +1.136652e-02 +1.139711e-02 +1.136181e-02 +1.137841e-02 +1.138796e-02 +1.141985e-02 +1.134951e-02
+1.088333e+01 +3.298269e-01 +3.388779e+00 +1.732310e-01 +6.792690e-02 +1.128416e-02 +1.135057e-02 +1.129268e-02 +1.136310e-02 +1.130316e-02 +1.132035e-02 +1.131351e-02 +1.127975e-02 +1.137710e-02 +1.132556e-02 +1.129189e-02 +1.129417e-02 +1.130289e-02 +1.130076e-02 +1.133117e-02 +1.129607e-02 +1.131258e-02 +1.132207e-02 +1.135377e-02 +1.128385e-02
+1.090000e+01 +3.299507e-01 +3.445777e+00 +1.722751e-01 +6.755064e-02 +1.121887e-02 +1.128490e-02 +1.122735e-02 +1.129735e-02 +1.123776e-02 +1.125485e-02 +1.124805e-02 +1.121448e-02 +1.131127e-02 +1.126003e-02 +1.122656e-02 +1.122882e-02 +1.123749e-02 +1.123537e-02 +1.126561e-02 +1.123072e-02 +1.124712e-02 +1.125656e-02 +1.128808e-02 +1.121856e-02
+1.091667e+01 +3.291805e-01 +3.468557e+00 +1.713478e-01 +6.717716e-02 +1.115395e-02 +1.121961e-02 +1.116238e-02 +1.123198e-02 +1.117274e-02 +1.118973e-02 +1.118297e-02 +1.114960e-02 +1.124583e-02 +1.119488e-02 +1.116160e-02 +1.116385e-02 +1.117247e-02 +1.117037e-02 +1.120042e-02 +1.116574e-02 +1.118205e-02 +1.119143e-02 +1.122277e-02 +1.115365e-02
+1.093333e+01 +3.284499e-01 +3.495828e+00 +1.704373e-01 +6.680692e-02 +1.108942e-02 +1.115469e-02 +1.109780e-02 +1.116699e-02 +1.110809e-02 +1.112498e-02 +1.111827e-02 +1.108509e-02 +1.118076e-02 +1.113011e-02 +1.109703e-02 +1.109926e-02 +1.110783e-02 +1.110574e-02 +1.113562e-02 +1.110114e-02 +1.111735e-02 +1.112668e-02 +1.115783e-02 +1.108912e-02
+1.095000e+01 +3.279158e-01 +3.493888e+00 +1.695905e-01 +6.643829e-02 +1.102526e-02 +1.109015e-02 +1.103359e-02 +1.110238e-02 +1.104382e-02 +1.106061e-02 +1.105394e-02 +1.102095e-02 +1.111607e-02 +1.106571e-02 +1.103282e-02 +1.103504e-02 +1.104356e-02 +1.104148e-02 +1.107119e-02 +1.103691e-02 +1.105303e-02 +1.106230e-02 +1.109327e-02 +1.102496e-02
+1.096667e+01 +3.270173e-01 +3.522192e+00 +1.687182e-01 +6.607070e-02 +1.096147e-02 +1.102599e-02 +1.096975e-02 +1.103814e-02 +1.097992e-02 +1.099662e-02 +1.098998e-02 +1.095718e-02 +1.105175e-02 +1.100168e-02 +1.096899e-02 +1.097119e-02 +1.097967e-02 +1.097759e-02 +1.100713e-02 +1.097305e-02 +1.098907e-02 +1.099830e-02 +1.102909e-02 +1.096117e-02
+1.098333e+01 +3.267936e-01 +3.638262e+00 +1.678422e-01 +6.570673e-02 +1.089804e-02 +1.096219e-02 +1.090628e-02 +1.097428e-02 +1.091639e-02 +1.093299e-02 +1.092640e-02 +1.089378e-02 +1.098781e-02 +1.093803e-02 +1.090552e-02 +1.090771e-02 +1.091614e-02 +1.091408e-02 +1.094345e-02 +1.090956e-02 +1.092549e-02 +1.093466e-02 +1.096527e-02 +1.089775e-02
+1.100000e+01 +3.267617e-01 +3.702686e+00 +1.669956e-01 +6.533972e-02 +1.083499e-02 +1.089877e-02 +1.084317e-02 +1.091078e-02 +1.085323e-02 +1.086973e-02 +1.086318e-02 +1.083075e-02 +1.092424e-02 +1.087474e-02 +1.084242e-02 +1.084460e-02 +1.085298e-02 +1.085093e-02 +1.088013e-02 +1.084644e-02 +1.086228e-02 +1.087139e-02 +1.090183e-02 +1.083469e-02
+1.101667e+01 +3.270971e-01 +3.715784e+00 +1.661480e-01 +6.497227e-02 +1.077230e-02 +1.083571e-02 +1.078044e-02 +1.084765e-02 +1.079043e-02 +1.080684e-02 +1.080032e-02 +1.076809e-02 +1.086103e-02 +1.081182e-02 +1.077969e-02 +1.078186e-02 +1.079018e-02 +1.078815e-02 +1.081718e-02 +1.078368e-02 +1.079943e-02 +1.080849e-02 +1.083875e-02 +1.077201e-02
+1.103333e+01 +3.270808e-01 +3.736286e+00 +1.653116e-01 +6.460739e-02 +1.070997e-02 +1.077302e-02 +1.071806e-02 +1.078489e-02 +1.072800e-02 +1.074431e-02 +1.073783e-02 +1.070578e-02 +1.079819e-02 +1.074926e-02 +1.071732e-02 +1.071947e-02 +1.072775e-02 +1.072573e-02 +1.075459e-02 +1.072129e-02 +1.073695e-02 +1.074595e-02 +1.077604e-02 +1.070968e-02
+1.105000e+01 +3.268939e-01 +3.714564e+00 +1.644963e-01 +6.424138e-02 +1.064800e-02 +1.071069e-02 +1.065605e-02 +1.072249e-02 +1.066593e-02 +1.068215e-02 +1.067570e-02 +1.064384e-02 +1.073571e-02 +1.068707e-02 +1.065531e-02 +1.065745e-02 +1.066568e-02 +1.066367e-02 +1.069236e-02 +1.065925e-02 +1.067483e-02 +1.068378e-02 +1.071369e-02 +1.064771e-02
+1.106667e+01 +3.267789e-01 +3.766718e+00 +1.637256e-01 +6.387747e-02 +1.058640e-02 +1.064872e-02 +1.059439e-02 +1.066045e-02 +1.060421e-02 +1.062034e-02 +1.061393e-02 +1.058225e-02 +1.067359e-02 +1.062523e-02 +1.059366e-02 +1.059579e-02 +1.060397e-02 +1.060197e-02 +1.063050e-02 +1.059758e-02 +1.061306e-02 +1.062196e-02 +1.065170e-02 +1.058611e-02
+1.108333e+01 +3.279142e-01 +3.885063e+00 +1.630473e-01 +6.351587e-02 +1.052515e-02 +1.058710e-02 +1.053309e-02 +1.059877e-02 +1.054286e-02 +1.055889e-02 +1.055252e-02 +1.052103e-02 +1.061184e-02 +1.056376e-02 +1.053236e-02 +1.053448e-02 +1.054262e-02 +1.054063e-02 +1.056899e-02 +1.053626e-02 +1.055166e-02 +1.056050e-02 +1.059007e-02 +1.052486e-02
+1.110000e+01 +3.273732e-01 +3.869148e+00 +1.622669e-01 +6.315463e-02 +1.046425e-02 +1.052585e-02 +1.047215e-02 +1.053744e-02 +1.048186e-02 +1.049780e-02 +1.049147e-02 +1.046015e-02 +1.055044e-02 +1.050264e-02 +1.047142e-02 +1.047353e-02 +1.048162e-02 +1.047964e-02 +1.050784e-02 +1.047530e-02 +1.049061e-02 +1.049940e-02 +1.052879e-02 +1.046396e-02
+1.111667e+01 +3.271392e-01 +3.880495e+00 +1.615252e-01 +6.279468e-02 +1.040370e-02 +1.046495e-02 +1.041156e-02 +1.047647e-02 +1.042121e-02 +1.043706e-02 +1.043076e-02 +1.039963e-02 +1.048939e-02 +1.044187e-02 +1.041083e-02 +1.041293e-02 +1.042097e-02 +1.041901e-02 +1.044704e-02 +1.041469e-02 +1.042991e-02 +1.043865e-02 +1.046788e-02 +1.040342e-02
+1.113333e+01 +3.270144e-01 +3.885692e+00 +1.608545e-01 +6.243746e-02 +1.034351e-02 +1.040440e-02 +1.035132e-02 +1.041586e-02 +1.036091e-02 +1.037667e-02 +1.037041e-02 +1.033946e-02 +1.042870e-02 +1.038146e-02 +1.035060e-02 +1.035268e-02 +1.036068e-02 +1.035872e-02 +1.038659e-02 +1.035443e-02 +1.036956e-02 +1.037825e-02 +1.040731e-02 +1.034322e-02
+1.115000e+01 +3.269647e-01 +3.834853e+00 +1.601599e-01 +6.208521e-02 +1.028366e-02 +1.034420e-02 +1.029142e-02 +1.035559e-02 +1.030097e-02 +1.031663e-02 +1.031041e-02 +1.027964e-02 +1.036836e-02 +1.032139e-02 +1.029071e-02 +1.029279e-02 +1.030073e-02 +1.029879e-02 +1.032650e-02 +1.029453e-02 +1.030957e-02 +1.031821e-02 +1.034709e-02 +1.028338e-02
+1.116667e+01 +3.267870e-01 +3.776697e+00 +1.594201e-01 +6.173339e-02 +1.022416e-02 +1.028435e-02 +1.023188e-02 +1.029568e-02 +1.024137e-02 +1.025694e-02 +1.025076e-02 +1.022016e-02 +1.030837e-02 +1.026167e-02 +1.023117e-02 +1.023323e-02 +1.024113e-02 +1.023920e-02 +1.026675e-02 +1.023496e-02 +1.024992e-02 +1.025851e-02 +1.028722e-02 +1.022388e-02
+1.118333e+01 +3.264803e-01 +3.759689e+00 +1.587463e-01 +6.138267e-02 +1.016501e-02 +1.022484e-02 +1.017268e-02 +1.023611e-02 +1.018211e-02 +1.019759e-02 +1.019145e-02 +1.016103e-02 +1.024873e-02 +1.020230e-02 +1.017197e-02 +1.017402e-02 +1.018187e-02 +1.017996e-02 +1.020734e-02 +1.017575e-02 +1.019061e-02 +1.019915e-02 +1.022770e-02 +1.016472e-02
+1.120000e+01 +3.264424e-01 +3.754469e+00 +1.580146e-01 +6.103099e-02 +1.010620e-02 +1.016568e-02 +1.011382e-02 +1.017688e-02 +1.012320e-02 +1.013859e-02 +1.013248e-02 +1.010224e-02 +1.018943e-02 +1.014327e-02 +1.011312e-02 +1.011516e-02 +1.012296e-02 +1.012105e-02 +1.014828e-02 +1.011687e-02 +1.013165e-02 +1.014014e-02 +1.016853e-02 +1.010591e-02
+1.121667e+01 +3.263735e-01 +3.749237e+00 +1.572551e-01 +6.068031e-02 +1.004772e-02 +1.010686e-02 +1.005530e-02 +1.011800e-02 +1.006462e-02 +1.007993e-02 +1.007386e-02 +1.004379e-02 +1.013048e-02 +1.008458e-02 +1.005460e-02 +1.005663e-02 +1.006439e-02 +1.006250e-02 +1.008957e-02 +1.005833e-02 +1.007303e-02 +1.008147e-02 +1.010969e-02 +1.004744e-02
+1.123333e+01 +3.256435e-01 +3.773493e+00 +1.564969e-01 +6.033116e-02 +9.989589e-03 +1.004838e-02 +9.997120e-03 +1.005946e-02 +1.000639e-02 +1.002161e-02 +1.001557e-02 +9.985676e-03 +1.007186e-02 +1.002623e-02 +9.996429e-03 +9.998445e-03 +1.000616e-02 +1.000427e-02 +1.003119e-02 +1.000014e-02 +1.001474e-02 +1.002314e-02 +1.005120e-02 +9.989305e-03
+1.125000e+01 +3.249477e-01 +3.801291e+00 +1.557279e-01 +5.998314e-02 +9.931792e-03 +9.990245e-03 +9.939277e-03 +1.000125e-02 +9.948495e-03 +9.963621e-03 +9.957620e-03 +9.927900e-03 +1.001359e-02 +9.968223e-03 +9.938590e-03 +9.940594e-03 +9.948263e-03 +9.946389e-03 +9.973148e-03 +9.942277e-03 +9.956800e-03 +9.965147e-03 +9.993041e-03 +9.931507e-03
+1.126667e+01 +3.240909e-01 +3.819780e+00 +1.549689e-01 +5.963816e-02 +9.874327e-03 +9.932441e-03 +9.881768e-03 +9.943385e-03 +9.890933e-03 +9.905972e-03 +9.900007e-03 +9.870458e-03 +9.955648e-03 +9.910548e-03 +9.881085e-03 +9.883079e-03 +9.890703e-03 +9.888840e-03 +9.915444e-03 +9.884752e-03 +9.899190e-03 +9.907490e-03 +9.935221e-03 +9.874044e-03
+1.128333e+01 +3.236106e-01 +3.797210e+00 +1.542039e-01 +5.929821e-02 +9.817195e-03 +9.874972e-03 +9.824593e-03 +9.885853e-03 +9.833705e-03 +9.848657e-03 +9.842726e-03 +9.813349e-03 +9.898045e-03 +9.853208e-03 +9.823914e-03 +9.825896e-03 +9.833475e-03 +9.831623e-03 +9.858073e-03 +9.827560e-03 +9.841913e-03 +9.850166e-03 +9.877736e-03 +9.816913e-03
+1.130000e+01 +3.229719e-01 +3.785375e+00 +1.534436e-01 +5.896078e-02 +9.760393e-03 +9.817836e-03 +9.767749e-03 +9.828653e-03 +9.776807e-03 +9.791673e-03 +9.785777e-03 +9.756570e-03 +9.840776e-03 +9.796198e-03 +9.767073e-03 +9.769044e-03 +9.776579e-03 +9.774738e-03 +9.801035e-03 +9.770700e-03 +9.784968e-03 +9.793174e-03 +9.820584e-03 +9.760113e-03
+1.131667e+01 +3.221559e-01 +3.753291e+00 +1.526633e-01 +5.862392e-02 +9.703920e-03 +9.761030e-03 +9.711233e-03 +9.771785e-03 +9.720239e-03 +9.735019e-03 +9.729157e-03 +9.700119e-03 +9.783837e-03 +9.739519e-03 +9.710561e-03 +9.712521e-03 +9.720012e-03 +9.718182e-03 +9.744326e-03 +9.714168e-03 +9.728352e-03 +9.736511e-03 +9.763762e-03 +9.703641e-03
+1.133333e+01 +3.215687e-01 +3.711269e+00 +1.518663e-01 +5.828878e-02 +9.647773e-03 +9.704553e-03 +9.655045e-03 +9.715246e-03 +9.663998e-03 +9.678692e-03 +9.672865e-03 +9.643995e-03 +9.727228e-03 +9.683166e-03 +9.654376e-03 +9.656325e-03 +9.663773e-03 +9.661953e-03 +9.687946e-03 +9.657963e-03 +9.672064e-03 +9.680177e-03 +9.707269e-03 +9.647496e-03
+1.135000e+01 +3.213682e-01 +3.682384e+00 +1.510909e-01 +5.795483e-02 +9.591952e-03 +9.648403e-03 +9.599181e-03 +9.659033e-03 +9.608082e-03 +9.622692e-03 +9.616899e-03 +9.588195e-03 +9.670946e-03 +9.627140e-03 +9.598517e-03 +9.600453e-03 +9.607859e-03 +9.606049e-03 +9.631892e-03 +9.602083e-03 +9.616102e-03 +9.624168e-03 +9.651103e-03 +9.591676e-03
+1.136667e+01 +3.209831e-01 +3.711686e+00 +1.502977e-01 +5.762336e-02 +9.536453e-03 +9.592579e-03 +9.543640e-03 +9.603146e-03 +9.552490e-03 +9.567015e-03 +9.561256e-03 +9.532719e-03 +9.614991e-03 +9.571438e-03 +9.542980e-03 +9.544905e-03 +9.552269e-03 +9.550468e-03 +9.576162e-03 +9.546527e-03 +9.560463e-03 +9.568484e-03 +9.595262e-03 +9.536179e-03
+1.138333e+01 +3.201500e-01 +3.693517e+00 +1.494866e-01 +5.729336e-02 +9.481275e-03 +9.537077e-03 +9.488421e-03 +9.547583e-03 +9.497220e-03 +9.511661e-03 +9.505936e-03 +9.477563e-03 +9.559359e-03 +9.516057e-03 +9.487765e-03 +9.489679e-03 +9.497000e-03 +9.495209e-03 +9.520755e-03 +9.491291e-03 +9.505146e-03 +9.513121e-03 +9.539745e-03 +9.481003e-03
+1.140000e+01 +3.193605e-01 +3.658384e+00 +1.486789e-01 +5.696602e-02 +9.426417e-03 +9.481896e-03 +9.433521e-03 +9.492340e-03 +9.442269e-03 +9.456627e-03 +9.450935e-03 +9.422726e-03 +9.504048e-03 +9.460998e-03 +9.432869e-03 +9.434772e-03 +9.442051e-03 +9.440271e-03 +9.465669e-03 +9.436375e-03 +9.450150e-03 +9.458079e-03 +9.484548e-03 +9.426146e-03
+1.141667e+01 +3.185460e-01 +3.634538e+00 +1.478479e-01 +5.664136e-02 +9.371876e-03 +9.427034e-03 +9.378939e-03 +9.437418e-03 +9.387637e-03 +9.401911e-03 +9.396253e-03 +9.368206e-03 +9.449058e-03 +9.406256e-03 +9.378291e-03 +9.380183e-03 +9.387420e-03 +9.385650e-03 +9.410901e-03 +9.381777e-03 +9.395471e-03 +9.403355e-03 +9.429671e-03 +9.371607e-03
+1.143333e+01 +3.177294e-01 +3.616075e+00 +1.470220e-01 +5.631877e-02 +9.317651e-03 +9.372490e-03 +9.324673e-03 +9.382813e-03 +9.333320e-03 +9.347512e-03 +9.341887e-03 +9.314003e-03 +9.394386e-03 +9.351832e-03 +9.324029e-03 +9.325910e-03 +9.333105e-03 +9.331345e-03 +9.356450e-03 +9.327494e-03 +9.341109e-03 +9.348948e-03 +9.375112e-03 +9.317383e-03
+1.145000e+01 +3.176039e-01 +3.586410e+00 +1.462016e-01 +5.599778e-02 +9.263739e-03 +9.318261e-03 +9.270720e-03 +9.328524e-03 +9.279318e-03 +9.293427e-03 +9.287836e-03 +9.260112e-03 +9.340030e-03 +9.297723e-03 +9.270081e-03 +9.271950e-03 +9.279104e-03 +9.277355e-03 +9.302315e-03 +9.273525e-03 +9.287062e-03 +9.294857e-03 +9.320868e-03 +9.263473e-03
+1.146667e+01 +3.180335e-01 +3.584667e+00 +1.453929e-01 +5.568054e-02 +9.210139e-03 +9.264346e-03 +9.217080e-03 +9.274550e-03 +9.225628e-03 +9.239656e-03 +9.234097e-03 +9.206533e-03 +9.285989e-03 +9.243927e-03 +9.216444e-03 +9.218303e-03 +9.225416e-03 +9.223678e-03 +9.248492e-03 +9.219869e-03 +9.233328e-03 +9.241079e-03 +9.266938e-03 +9.209875e-03
+1.148333e+01 +3.177859e-01 +3.566417e+00 +1.445957e-01 +5.536435e-02 +9.156850e-03 +9.210743e-03 +9.163750e-03 +9.220888e-03 +9.172250e-03 +9.186196e-03 +9.180668e-03 +9.153265e-03 +9.232261e-03 +9.190442e-03 +9.163119e-03 +9.164966e-03 +9.172038e-03 +9.170310e-03 +9.194981e-03 +9.166524e-03 +9.179904e-03 +9.187611e-03 +9.213319e-03 +9.156587e-03
+1.150000e+01 +3.193188e-01 +3.542841e+00 +1.438048e-01 +5.505045e-02 +9.103868e-03 +9.157450e-03 +9.110729e-03 +9.167536e-03 +9.119180e-03 +9.133044e-03 +9.127549e-03 +9.100304e-03 +9.178843e-03 +9.137267e-03 +9.110101e-03 +9.111938e-03 +9.118969e-03 +9.117251e-03 +9.141779e-03 +9.113487e-03 +9.126790e-03 +9.134453e-03 +9.160011e-03 +9.103607e-03
+1.151667e+01 +3.201026e-01 +3.579390e+00 +1.429994e-01 +5.473884e-02 +9.051194e-03 +9.104465e-03 +9.058014e-03 +9.114493e-03 +9.066417e-03 +9.080201e-03 +9.074737e-03 +9.047650e-03 +9.125734e-03 +9.084399e-03 +9.057390e-03 +9.059217e-03 +9.066208e-03 +9.064500e-03 +9.088885e-03 +9.060757e-03 +9.073982e-03 +9.081602e-03 +9.107012e-03 +9.050935e-03
+1.153333e+01 +3.215557e-01 +3.594892e+00 +1.421928e-01 +5.442746e-02 +8.998824e-03 +9.051787e-03 +9.005605e-03 +9.061757e-03 +9.013960e-03 +9.027663e-03 +9.022231e-03 +8.995301e-03 +9.072933e-03 +9.031837e-03 +9.004985e-03 +9.006800e-03 +9.013752e-03 +9.012053e-03 +9.036297e-03 +9.008332e-03 +9.021480e-03 +9.029057e-03 +9.054319e-03 +8.998567e-03
+1.155000e+01 +3.212740e-01 +3.592878e+00 +1.414138e-01 +5.411861e-02 +8.946758e-03 +8.999413e-03 +8.953498e-03 +9.009326e-03 +8.961806e-03 +8.975429e-03 +8.970029e-03 +8.943254e-03 +9.020437e-03 +8.979579e-03 +8.952882e-03 +8.954687e-03 +8.961600e-03 +8.959910e-03 +8.984013e-03 +8.956210e-03 +8.969283e-03 +8.976816e-03 +9.001931e-03 +8.946502e-03
+1.156667e+01 +3.205544e-01 +3.584550e+00 +1.406416e-01 +5.381138e-02 +8.894993e-03 +8.947343e-03 +8.901694e-03 +8.957198e-03 +8.909954e-03 +8.923497e-03 +8.918129e-03 +8.891509e-03 +8.968245e-03 +8.927623e-03 +8.901081e-03 +8.902876e-03 +8.909749e-03 +8.908068e-03 +8.932032e-03 +8.904390e-03 +8.917387e-03 +8.924876e-03 +8.949846e-03 +8.894738e-03
+1.158333e+01 +3.198910e-01 +3.574833e+00 +1.398587e-01 +5.350568e-02 +8.843527e-03 +8.895574e-03 +8.850188e-03 +8.905372e-03 +8.858402e-03 +8.871866e-03 +8.866530e-03 +8.840063e-03 +8.916355e-03 +8.875968e-03 +8.849579e-03 +8.851364e-03 +8.858198e-03 +8.856527e-03 +8.880352e-03 +8.852869e-03 +8.865792e-03 +8.873238e-03 +8.898063e-03 +8.843274e-03
+1.160000e+01 +3.196492e-01 +3.552752e+00 +1.391064e-01 +5.320121e-02 +8.792359e-03 +8.844104e-03 +8.798981e-03 +8.853846e-03 +8.807148e-03 +8.820534e-03 +8.815228e-03 +8.788916e-03 +8.864765e-03 +8.824612e-03 +8.798376e-03 +8.800151e-03 +8.806945e-03 +8.805284e-03 +8.828970e-03 +8.801647e-03 +8.814495e-03 +8.821897e-03 +8.846579e-03 +8.792107e-03
+1.161667e+01 +3.193538e-01 +3.524206e+00 +1.383428e-01 +5.289697e-02 +8.741487e-03 +8.792932e-03 +8.748071e-03 +8.802618e-03 +8.756190e-03 +8.769498e-03 +8.764224e-03 +8.738064e-03 +8.813474e-03 +8.773553e-03 +8.747469e-03 +8.749233e-03 +8.755988e-03 +8.754337e-03 +8.777886e-03 +8.750722e-03 +8.763495e-03 +8.770854e-03 +8.795393e-03 +8.741236e-03
+1.163333e+01 +3.187534e-01 +3.518284e+00 +1.375907e-01 +5.259551e-02 +8.690909e-03 +8.742057e-03 +8.697455e-03 +8.751686e-03 +8.705527e-03 +8.718758e-03 +8.713515e-03 +8.687506e-03 +8.762479e-03 +8.722789e-03 +8.696856e-03 +8.698611e-03 +8.705326e-03 +8.703685e-03 +8.727098e-03 +8.700091e-03 +8.712790e-03 +8.720106e-03 +8.744503e-03 +8.690660e-03
+1.165000e+01 +3.182293e-01 +3.572821e+00 +1.368559e-01 +5.229551e-02 +8.640623e-03 +8.691475e-03 +8.647132e-03 +8.701049e-03 +8.655157e-03 +8.668312e-03 +8.663100e-03 +8.637240e-03 +8.711780e-03 +8.672320e-03 +8.646537e-03 +8.648281e-03 +8.654957e-03 +8.653326e-03 +8.676604e-03 +8.649753e-03 +8.662378e-03 +8.669652e-03 +8.693907e-03 +8.640377e-03
+1.166667e+01 +3.178548e-01 +3.584021e+00 +1.361381e-01 +5.199559e-02 +8.590629e-03 +8.641187e-03 +8.597100e-03 +8.650706e-03 +8.605079e-03 +8.618157e-03 +8.612976e-03 +8.587265e-03 +8.661374e-03 +8.622142e-03 +8.596508e-03 +8.598242e-03 +8.604879e-03 +8.603258e-03 +8.626401e-03 +8.599706e-03 +8.612258e-03 +8.619490e-03 +8.643605e-03 +8.590384e-03
+1.168333e+01 +3.181286e-01 +3.621604e+00 +1.354372e-01 +5.169603e-02 +8.540924e-03 +8.591189e-03 +8.547357e-03 +8.600653e-03 +8.555290e-03 +8.568292e-03 +8.563142e-03 +8.537579e-03 +8.611260e-03 +8.572255e-03 +8.546769e-03 +8.548493e-03 +8.555092e-03 +8.553479e-03 +8.576489e-03 +8.549949e-03 +8.562427e-03 +8.569618e-03 +8.593593e-03 +8.540680e-03
+1.170000e+01 +3.185092e-01 +3.614594e+00 +1.347459e-01 +5.139882e-02 +8.491507e-03 +8.541481e-03 +8.497903e-03 +8.550890e-03 +8.505789e-03 +8.518717e-03 +8.513596e-03 +8.488181e-03 +8.561436e-03 +8.522657e-03 +8.497318e-03 +8.499031e-03 +8.505592e-03 +8.503989e-03 +8.526866e-03 +8.500479e-03 +8.512886e-03 +8.520034e-03 +8.543871e-03 +8.491264e-03
+1.171667e+01 +3.189761e-01 +3.591095e+00 +1.340406e-01 +5.110287e-02 +8.442375e-03 +8.492061e-03 +8.448734e-03 +8.501415e-03 +8.456575e-03 +8.469428e-03 +8.464337e-03 +8.439069e-03 +8.511899e-03 +8.473347e-03 +8.448153e-03 +8.449856e-03 +8.456379e-03 +8.454785e-03 +8.477529e-03 +8.451296e-03 +8.463630e-03 +8.470737e-03 +8.494437e-03 +8.442133e-03
+1.173333e+01 +3.189857e-01 +3.545713e+00 +1.333463e-01 +5.080958e-02 +8.393529e-03 +8.442926e-03 +8.399851e-03 +8.452226e-03 +8.407646e-03 +8.420424e-03 +8.415363e-03 +8.390240e-03 +8.462650e-03 +8.424322e-03 +8.399272e-03 +8.400965e-03 +8.407451e-03 +8.405866e-03 +8.428479e-03 +8.402396e-03 +8.414660e-03 +8.421726e-03 +8.445289e-03 +8.393287e-03
+1.175000e+01 +3.189206e-01 +3.520758e+00 +1.326639e-01 +5.051748e-02 +8.344965e-03 +8.394075e-03 +8.351250e-03 +8.403321e-03 +8.359000e-03 +8.371704e-03 +8.366672e-03 +8.341695e-03 +8.413685e-03 +8.375580e-03 +8.350674e-03 +8.352358e-03 +8.358805e-03 +8.357230e-03 +8.379712e-03 +8.353780e-03 +8.365973e-03 +8.372998e-03 +8.396425e-03 +8.344724e-03
+1.176667e+01 +3.187362e-01 +3.486838e+00 +1.319779e-01 +5.022774e-02 +8.296681e-03 +8.345507e-03 +8.302930e-03 +8.354700e-03 +8.310635e-03 +8.323266e-03 +8.318264e-03 +8.293430e-03 +8.365004e-03 +8.327120e-03 +8.302357e-03 +8.304031e-03 +8.310442e-03 +8.308876e-03 +8.331227e-03 +8.305445e-03 +8.317568e-03 +8.324552e-03 +8.347844e-03 +8.296441e-03
+1.178333e+01 +3.188958e-01 +3.452538e+00 +1.312960e-01 +4.993905e-02 +8.248677e-03 +8.297220e-03 +8.254889e-03 +8.306360e-03 +8.262550e-03 +8.275109e-03 +8.270135e-03 +8.245444e-03 +8.316605e-03 +8.278939e-03 +8.254320e-03 +8.255985e-03 +8.262357e-03 +8.260801e-03 +8.283023e-03 +8.257390e-03 +8.269443e-03 +8.276387e-03 +8.299543e-03 +8.248438e-03
+1.180000e+01 +3.185909e-01 +3.400257e+00 +1.305974e-01 +4.965277e-02 +8.200951e-03 +8.249213e-03 +8.207127e-03 +8.258300e-03 +8.214743e-03 +8.227229e-03 +8.222284e-03 +8.197736e-03 +8.268486e-03 +8.231038e-03 +8.206561e-03 +8.208216e-03 +8.214552e-03 +8.213004e-03 +8.235098e-03 +8.209613e-03 +8.221597e-03 +8.228500e-03 +8.251522e-03 +8.200713e-03
+1.181667e+01 +3.188432e-01 +3.359904e+00 +1.299142e-01 +4.936752e-02 +8.153501e-03 +8.201483e-03 +8.159641e-03 +8.210518e-03 +8.167212e-03 +8.179627e-03 +8.174710e-03 +8.150305e-03 +8.220645e-03 +8.183414e-03 +8.159078e-03 +8.160724e-03 +8.167023e-03 +8.165484e-03 +8.187450e-03 +8.162112e-03 +8.174027e-03 +8.180890e-03 +8.203780e-03 +8.153264e-03
+1.183333e+01 +3.187275e-01 +3.315409e+00 +1.292244e-01 +4.908387e-02 +8.106325e-03 +8.154029e-03 +8.112430e-03 +8.163012e-03 +8.119957e-03 +8.132301e-03 +8.127412e-03 +8.103147e-03 +8.173081e-03 +8.136064e-03 +8.111869e-03 +8.113506e-03 +8.119768e-03 +8.118239e-03 +8.140078e-03 +8.114887e-03 +8.126732e-03 +8.133556e-03 +8.156313e-03 +8.106090e-03
+1.185000e+01 +3.183025e-01 +3.281710e+00 +1.285486e-01 +4.880163e-02 +8.059422e-03 +8.106850e-03 +8.065491e-03 +8.115781e-03 +8.072975e-03 +8.085248e-03 +8.080387e-03 +8.056263e-03 +8.125793e-03 +8.088989e-03 +8.064934e-03 +8.066562e-03 +8.072787e-03 +8.071268e-03 +8.092980e-03 +8.067934e-03 +8.079712e-03 +8.086495e-03 +8.109121e-03 +8.059189e-03
+1.186667e+01 +3.178077e-01 +3.242858e+00 +1.278935e-01 +4.852210e-02 +8.012791e-03 +8.059944e-03 +8.018824e-03 +8.068824e-03 +8.026265e-03 +8.038467e-03 +8.033634e-03 +8.009650e-03 +8.078778e-03 +8.042187e-03 +8.018271e-03 +8.019889e-03 +8.026078e-03 +8.024568e-03 +8.046154e-03 +8.021253e-03 +8.032963e-03 +8.039707e-03 +8.062202e-03 +8.012559e-03
+1.188333e+01 +3.173310e-01 +3.210573e+00 +1.272395e-01 +4.824413e-02 +7.966430e-03 +8.013310e-03 +7.972428e-03 +8.022138e-03 +7.979825e-03 +7.991957e-03 +7.987152e-03 +7.963306e-03 +8.032035e-03 +7.995655e-03 +7.971877e-03 +7.973487e-03 +7.979640e-03 +7.978139e-03 +7.999600e-03 +7.974842e-03 +7.986484e-03 +7.993190e-03 +8.015554e-03 +7.966198e-03
+1.190000e+01 +3.167033e-01 +3.196110e+00 +1.265770e-01 +4.796776e-02 +7.920336e-03 +7.966945e-03 +7.926300e-03 +7.975722e-03 +7.933654e-03 +7.945716e-03 +7.940939e-03 +7.917231e-03 +7.985562e-03 +7.949393e-03 +7.925752e-03 +7.927353e-03 +7.933470e-03 +7.931978e-03 +7.953315e-03 +7.928700e-03 +7.940275e-03 +7.946941e-03 +7.969176e-03 +7.920107e-03
+1.191667e+01 +3.160855e-01 +3.207567e+00 +1.259143e-01 +4.769273e-02 +7.874510e-03 +7.920848e-03 +7.880439e-03 +7.929575e-03 +7.887750e-03 +7.899742e-03 +7.894994e-03 +7.871422e-03 +7.939358e-03 +7.903399e-03 +7.879894e-03 +7.881486e-03 +7.887567e-03 +7.886084e-03 +7.907297e-03 +7.882825e-03 +7.894333e-03 +7.900961e-03 +7.923067e-03 +7.874282e-03
+1.193333e+01 +3.158109e-01 +3.275485e+00 +1.252433e-01 +4.741990e-02 +7.828948e-03 +7.875018e-03 +7.834843e-03 +7.883695e-03 +7.842112e-03 +7.854035e-03 +7.849314e-03 +7.825878e-03 +7.893421e-03 +7.857670e-03 +7.834301e-03 +7.835884e-03 +7.841930e-03 +7.840455e-03 +7.861546e-03 +7.837216e-03 +7.848657e-03 +7.855246e-03 +7.877224e-03 +7.828721e-03
+1.195000e+01 +3.152044e-01 +3.315285e+00 +1.245516e-01 +4.714799e-02 +7.783650e-03 +7.829453e-03 +7.789510e-03 +7.838080e-03 +7.796738e-03 +7.808592e-03 +7.803898e-03 +7.780598e-03 +7.847750e-03 +7.812206e-03 +7.788972e-03 +7.790546e-03 +7.796556e-03 +7.795091e-03 +7.816059e-03 +7.791870e-03 +7.803246e-03 +7.809796e-03 +7.831647e-03 +7.783425e-03
+1.196667e+01 +3.156324e-01 +3.313335e+00 +1.238628e-01 +4.687807e-02 +7.738615e-03 +7.784153e-03 +7.744441e-03 +7.792729e-03 +7.751626e-03 +7.763412e-03 +7.758745e-03 +7.735579e-03 +7.802343e-03 +7.767005e-03 +7.743905e-03 +7.745470e-03 +7.751446e-03 +7.749988e-03 +7.770836e-03 +7.746787e-03 +7.758097e-03 +7.764608e-03 +7.786333e-03 +7.738390e-03
+1.198333e+01 +3.159464e-01 +3.287773e+00 +1.231787e-01 +4.660935e-02 +7.693839e-03 +7.739114e-03 +7.699632e-03 +7.747641e-03 +7.706775e-03 +7.718493e-03 +7.713854e-03 +7.690821e-03 +7.757199e-03 +7.722066e-03 +7.699099e-03 +7.700655e-03 +7.706596e-03 +7.705147e-03 +7.725874e-03 +7.701964e-03 +7.713209e-03 +7.719683e-03 +7.741281e-03 +7.693616e-03
+1.200000e+01 +3.161231e-01 +3.284611e+00 +1.225028e-01 +4.634325e-02 +7.649323e-03 +7.694335e-03 +7.655082e-03 +7.702813e-03 +7.662184e-03 +7.673834e-03 +7.669222e-03 +7.646322e-03 +7.712316e-03 +7.677386e-03 +7.654553e-03 +7.656099e-03 +7.662006e-03 +7.660565e-03 +7.681172e-03 +7.657401e-03 +7.668581e-03 +7.675017e-03 +7.696491e-03 +7.649101e-03
+1.201667e+01 +3.157653e-01 +3.275131e+00 +1.218298e-01 +4.607860e-02 +7.605065e-03 +7.649816e-03 +7.610790e-03 +7.658245e-03 +7.617851e-03 +7.629433e-03 +7.624849e-03 +7.602081e-03 +7.667693e-03 +7.632965e-03 +7.610264e-03 +7.611802e-03 +7.617673e-03 +7.616241e-03 +7.636730e-03 +7.613096e-03 +7.624211e-03 +7.630610e-03 +7.651960e-03 +7.604844e-03
+1.203333e+01 +3.153847e-01 +3.271904e+00 +1.211515e-01 +4.581596e-02 +7.561062e-03 +7.605555e-03 +7.566754e-03 +7.613935e-03 +7.573775e-03 +7.585289e-03 +7.580732e-03 +7.558095e-03 +7.623328e-03 +7.588801e-03 +7.566232e-03 +7.567761e-03 +7.573598e-03 +7.572174e-03 +7.592544e-03 +7.569047e-03 +7.580097e-03 +7.586460e-03 +7.607686e-03 +7.560843e-03
+1.205000e+01 +3.149228e-01 +3.321807e+00 +1.204653e-01 +4.555585e-02 +7.517314e-03 +7.561549e-03 +7.522973e-03 +7.569881e-03 +7.529953e-03 +7.541401e-03 +7.536870e-03 +7.514364e-03 +7.579219e-03 +7.544892e-03 +7.522454e-03 +7.523975e-03 +7.529777e-03 +7.528362e-03 +7.548614e-03 +7.525253e-03 +7.536240e-03 +7.542565e-03 +7.563668e-03 +7.517097e-03
+1.206667e+01 +3.151932e-01 +3.346768e+00 +1.197781e-01 +4.529584e-02 +7.473819e-03 +7.517799e-03 +7.479445e-03 +7.526082e-03 +7.486385e-03 +7.497767e-03 +7.493262e-03 +7.470886e-03 +7.535366e-03 +7.501238e-03 +7.478929e-03 +7.480442e-03 +7.486210e-03 +7.484803e-03 +7.504938e-03 +7.481712e-03 +7.492635e-03 +7.498924e-03 +7.519906e-03 +7.473603e-03
+1.208333e+01 +3.151373e-01 +3.362925e+00 +1.190867e-01 +4.503629e-02 +7.430577e-03 +7.474301e-03 +7.436170e-03 +7.482536e-03 +7.443069e-03 +7.454385e-03 +7.449907e-03 +7.427660e-03 +7.491767e-03 +7.457836e-03 +7.435657e-03 +7.437161e-03 +7.442895e-03 +7.441496e-03 +7.461515e-03 +7.438423e-03 +7.449283e-03 +7.455535e-03 +7.476396e-03 +7.430361e-03
+1.210000e+01 +3.145481e-01 +3.456672e+00 +1.184006e-01 +4.477995e-02 +7.387584e-03 +7.431055e-03 +7.393144e-03 +7.439243e-03 +7.400004e-03 +7.411254e-03 +7.406802e-03 +7.384684e-03 +7.448420e-03 +7.414685e-03 +7.392634e-03 +7.394130e-03 +7.399831e-03 +7.398440e-03 +7.418343e-03 +7.395384e-03 +7.406182e-03 +7.412398e-03 +7.433138e-03 +7.387369e-03
+1.211667e+01 +3.138024e-01 +3.474090e+00 +1.177276e-01 +4.452415e-02 +7.344839e-03 +7.388059e-03 +7.350368e-03 +7.396200e-03 +7.357188e-03 +7.368373e-03 +7.363946e-03 +7.341956e-03 +7.405323e-03 +7.371784e-03 +7.349861e-03 +7.351348e-03 +7.357016e-03 +7.355633e-03 +7.375421e-03 +7.352595e-03 +7.363330e-03 +7.369510e-03 +7.390130e-03 +7.344626e-03
+1.213333e+01 +3.133401e-01 +3.467360e+00 +1.170535e-01 +4.426889e-02 +7.302342e-03 +7.345312e-03 +7.307839e-03 +7.353406e-03 +7.314620e-03 +7.325740e-03 +7.321339e-03 +7.299476e-03 +7.362477e-03 +7.329131e-03 +7.307335e-03 +7.308814e-03 +7.314448e-03 +7.313074e-03 +7.332747e-03 +7.310053e-03 +7.320726e-03 +7.326870e-03 +7.347371e-03 +7.302130e-03
+1.215000e+01 +3.132136e-01 +3.504897e+00 +1.163787e-01 +4.401522e-02 +7.260091e-03 +7.302812e-03 +7.265556e-03 +7.310859e-03 +7.272297e-03 +7.283353e-03 +7.278978e-03 +7.257241e-03 +7.319878e-03 +7.286725e-03 +7.265055e-03 +7.266525e-03 +7.272128e-03 +7.270761e-03 +7.290320e-03 +7.267757e-03 +7.278368e-03 +7.284477e-03 +7.304860e-03 +7.259880e-03
+1.216667e+01 +3.136493e-01 +3.549290e+00 +1.157089e-01 +4.376362e-02 +7.218085e-03 +7.260558e-03 +7.223517e-03 +7.268559e-03 +7.230220e-03 +7.241212e-03 +7.236862e-03 +7.215251e-03 +7.277525e-03 +7.244564e-03 +7.223020e-03 +7.224482e-03 +7.230052e-03 +7.228693e-03 +7.248138e-03 +7.225706e-03 +7.236256e-03 +7.242330e-03 +7.262594e-03 +7.217875e-03
+1.218333e+01 +3.136210e-01 +3.590438e+00 +1.150487e-01 +4.351327e-02 +7.176321e-03 +7.218549e-03 +7.181722e-03 +7.226504e-03 +7.188387e-03 +7.199315e-03 +7.194989e-03 +7.173504e-03 +7.235418e-03 +7.202647e-03 +7.181228e-03 +7.182681e-03 +7.188220e-03 +7.186868e-03 +7.206201e-03 +7.183898e-03 +7.194387e-03 +7.200426e-03 +7.220573e-03 +7.176113e-03
+1.220000e+01 +3.134255e-01 +3.601757e+00 +1.143921e-01 +4.326378e-02 +7.134799e-03 +7.176782e-03 +7.140169e-03 +7.184691e-03 +7.146795e-03 +7.157660e-03 +7.153359e-03 +7.131998e-03 +7.193554e-03 +7.160973e-03 +7.139677e-03 +7.141122e-03 +7.146629e-03 +7.145284e-03 +7.164507e-03 +7.142332e-03 +7.152760e-03 +7.158765e-03 +7.178795e-03 +7.134592e-03
+1.221667e+01 +3.132204e-01 +3.561990e+00 +1.137474e-01 +4.301494e-02 +7.093517e-03 +7.135258e-03 +7.098856e-03 +7.143121e-03 +7.105444e-03 +7.116246e-03 +7.111970e-03 +7.090733e-03 +7.151933e-03 +7.119540e-03 +7.098367e-03 +7.099804e-03 +7.105279e-03 +7.103942e-03 +7.123054e-03 +7.101007e-03 +7.111374e-03 +7.117344e-03 +7.137259e-03 +7.093311e-03
+1.223333e+01 +3.128564e-01 +3.524980e+00 +1.131075e-01 +4.276720e-02 +7.052474e-03 +7.093973e-03 +7.057783e-03 +7.101791e-03 +7.064333e-03 +7.075072e-03 +7.070820e-03 +7.049706e-03 +7.110552e-03 +7.078346e-03 +7.057297e-03 +7.058725e-03 +7.064168e-03 +7.062839e-03 +7.081840e-03 +7.059920e-03 +7.070228e-03 +7.076163e-03 +7.095963e-03 +7.052270e-03
+1.225000e+01 +3.131380e-01 +3.544667e+00 +1.124720e-01 +4.252146e-02 +7.011669e-03 +7.052928e-03 +7.016946e-03 +7.060700e-03 +7.023459e-03 +7.034136e-03 +7.029909e-03 +7.008916e-03 +7.069411e-03 +7.037391e-03 +7.016463e-03 +7.017883e-03 +7.023295e-03 +7.021973e-03 +7.040865e-03 +7.019072e-03 +7.029320e-03 +7.035221e-03 +7.054906e-03 +7.011466e-03
+1.226667e+01 +3.144966e-01 +3.520459e+00 +1.118484e-01 +4.227651e-02 +6.971100e-03 +7.012120e-03 +6.976347e-03 +7.019847e-03 +6.982822e-03 +6.993436e-03 +6.989234e-03 +6.968363e-03 +7.028508e-03 +6.996673e-03 +6.975867e-03 +6.977278e-03 +6.982659e-03 +6.981344e-03 +7.000127e-03 +6.978460e-03 +6.988649e-03 +6.994515e-03 +7.014086e-03 +6.970898e-03
+1.228333e+01 +3.148547e-01 +3.487391e+00 +1.112340e-01 +4.203264e-02 +6.930765e-03 +6.971548e-03 +6.935982e-03 +6.979231e-03 +6.942420e-03 +6.952972e-03 +6.948794e-03 +6.928044e-03 +6.987842e-03 +6.956190e-03 +6.935505e-03 +6.936908e-03 +6.942257e-03 +6.940950e-03 +6.959624e-03 +6.938083e-03 +6.948212e-03 +6.954045e-03 +6.973503e-03 +6.930564e-03
+1.230000e+01 +3.156344e-01 +3.498581e+00 +1.106210e-01 +4.178988e-02 +6.890664e-03 +6.931211e-03 +6.895851e-03 +6.938849e-03 +6.902251e-03 +6.912743e-03 +6.908589e-03 +6.887959e-03 +6.947411e-03 +6.915942e-03 +6.895376e-03 +6.896772e-03 +6.902090e-03 +6.900790e-03 +6.919356e-03 +6.897939e-03 +6.908010e-03 +6.913809e-03 +6.933154e-03 +6.890464e-03
+1.231667e+01 +3.163201e-01 +3.532420e+00 +1.100289e-01 +4.154874e-02 +6.850795e-03 +6.891107e-03 +6.855952e-03 +6.898701e-03 +6.862315e-03 +6.872746e-03 +6.868616e-03 +6.848105e-03 +6.907214e-03 +6.875927e-03 +6.855480e-03 +6.856868e-03 +6.862154e-03 +6.860862e-03 +6.879321e-03 +6.858028e-03 +6.868041e-03 +6.873806e-03 +6.893039e-03 +6.850596e-03
+1.233333e+01 +3.173231e-01 +3.582326e+00 +1.094408e-01 +4.130887e-02 +6.811156e-03 +6.851236e-03 +6.816284e-03 +6.858785e-03 +6.822610e-03 +6.832980e-03 +6.828875e-03 +6.808482e-03 +6.867249e-03 +6.836143e-03 +6.815814e-03 +6.817194e-03 +6.822450e-03 +6.821166e-03 +6.839517e-03 +6.818348e-03 +6.828302e-03 +6.834035e-03 +6.853156e-03 +6.810959e-03
+1.235000e+01 +3.172619e-01 +3.566311e+00 +1.088488e-01 +4.107068e-02 +6.771747e-03 +6.811595e-03 +6.776846e-03 +6.819101e-03 +6.783135e-03 +6.793445e-03 +6.789363e-03 +6.769088e-03 +6.827516e-03 +6.796590e-03 +6.776378e-03 +6.777751e-03 +6.782975e-03 +6.781698e-03 +6.799944e-03 +6.778897e-03 +6.788794e-03 +6.794493e-03 +6.813504e-03 +6.771551e-03
+1.236667e+01 +3.182080e-01 +3.579917e+00 +1.082583e-01 +4.083337e-02 +6.732566e-03 +6.772183e-03 +6.737635e-03 +6.779646e-03 +6.743888e-03 +6.754138e-03 +6.750080e-03 +6.729922e-03 +6.788013e-03 +6.757265e-03 +6.737170e-03 +6.738535e-03 +6.743729e-03 +6.742460e-03 +6.760600e-03 +6.739674e-03 +6.749514e-03 +6.755180e-03 +6.774081e-03 +6.732371e-03
+1.238333e+01 +3.202592e-01 +3.554442e+00 +1.076619e-01 +4.059745e-02 +6.693611e-03 +6.733000e-03 +6.698652e-03 +6.740419e-03 +6.704868e-03 +6.715059e-03 +6.711025e-03 +6.690983e-03 +6.748738e-03 +6.718167e-03 +6.698189e-03 +6.699546e-03 +6.704710e-03 +6.703448e-03 +6.721483e-03 +6.700679e-03 +6.710462e-03 +6.716095e-03 +6.734887e-03 +6.693417e-03
+1.240000e+01 +3.205642e-01 +3.512718e+00 +1.070614e-01 +4.036287e-02 +6.654882e-03 +6.694044e-03 +6.659894e-03 +6.701419e-03 +6.666073e-03 +6.676206e-03 +6.672195e-03 +6.652269e-03 +6.709690e-03 +6.679296e-03 +6.659434e-03 +6.660783e-03 +6.665917e-03 +6.664662e-03 +6.682593e-03 +6.661909e-03 +6.671635e-03 +6.677236e-03 +6.695919e-03 +6.654689e-03
+1.241667e+01 +3.203228e-01 +3.485019e+00 +1.064605e-01 +4.012941e-02 +6.616377e-03 +6.655313e-03 +6.621360e-03 +6.662645e-03 +6.627504e-03 +6.637578e-03 +6.633590e-03 +6.613780e-03 +6.670868e-03 +6.640650e-03 +6.620902e-03 +6.622244e-03 +6.627348e-03 +6.626100e-03 +6.643928e-03 +6.623363e-03 +6.633033e-03 +6.638601e-03 +6.657176e-03 +6.616186e-03
+1.243333e+01 +3.213857e-01 +3.490380e+00 +1.058695e-01 +3.989735e-02 +6.578095e-03 +6.616805e-03 +6.583049e-03 +6.624095e-03 +6.589157e-03 +6.599173e-03 +6.595208e-03 +6.575512e-03 +6.632271e-03 +6.602228e-03 +6.582594e-03 +6.583928e-03 +6.589003e-03 +6.587762e-03 +6.605486e-03 +6.585041e-03 +6.594655e-03 +6.600191e-03 +6.618658e-03 +6.577905e-03
+1.245000e+01 +3.219497e-01 +3.462347e+00 +1.052855e-01 +3.966723e-02 +6.540035e-03 +6.578521e-03 +6.544959e-03 +6.585769e-03 +6.551033e-03 +6.560990e-03 +6.557048e-03 +6.537467e-03 +6.593897e-03 +6.564027e-03 +6.544507e-03 +6.545834e-03 +6.550879e-03 +6.549645e-03 +6.567267e-03 +6.546941e-03 +6.556498e-03 +6.562002e-03 +6.580363e-03 +6.539845e-03
+1.246667e+01 +3.224596e-01 +3.447505e+00 +1.047109e-01 +3.943870e-02 +6.502194e-03 +6.540458e-03 +6.507090e-03 +6.547664e-03 +6.513129e-03 +6.523029e-03 +6.519109e-03 +6.499641e-03 +6.555745e-03 +6.526048e-03 +6.506641e-03 +6.507960e-03 +6.512976e-03 +6.511749e-03 +6.529269e-03 +6.509060e-03 +6.518563e-03 +6.524034e-03 +6.542289e-03 +6.502006e-03
+1.248333e+01 +3.236810e-01 +3.436939e+00 +1.041351e-01 +3.921144e-02 +6.464573e-03 +6.502615e-03 +6.469440e-03 +6.509780e-03 +6.475445e-03 +6.485287e-03 +6.481390e-03 +6.462034e-03 +6.517814e-03 +6.488289e-03 +6.468993e-03 +6.470306e-03 +6.475292e-03 +6.474072e-03 +6.491491e-03 +6.471399e-03 +6.480846e-03 +6.486286e-03 +6.504435e-03 +6.464385e-03
+1.250000e+01 +3.235072e-01 +3.454005e+00 +1.035764e-01 +3.898596e-02 +6.427169e-03 +6.464992e-03 +6.432008e-03 +6.472114e-03 +6.437978e-03 +6.447763e-03 +6.443889e-03 +6.424645e-03 +6.480102e-03 +6.450748e-03 +6.431564e-03 +6.432869e-03 +6.437827e-03 +6.436614e-03 +6.453931e-03 +6.433956e-03 +6.443348e-03 +6.448757e-03 +6.466801e-03 +6.426983e-03
+1.251667e+01 +3.229494e-01 +3.472941e+00 +1.030161e-01 +3.876195e-02 +6.389981e-03 +6.427586e-03 +6.394793e-03 +6.434667e-03 +6.400729e-03 +6.410457e-03 +6.406605e-03 +6.387472e-03 +6.442608e-03 +6.413424e-03 +6.394351e-03 +6.395649e-03 +6.400578e-03 +6.399371e-03 +6.416589e-03 +6.396729e-03 +6.406067e-03 +6.411445e-03 +6.429384e-03 +6.389796e-03
+1.253333e+01 +3.223003e-01 +3.445008e+00 +1.024406e-01 +3.853959e-02 +6.353009e-03 +6.390396e-03 +6.357793e-03 +6.397436e-03 +6.363694e-03 +6.373366e-03 +6.369536e-03 +6.350515e-03 +6.405331e-03 +6.376316e-03 +6.357354e-03 +6.358644e-03 +6.363544e-03 +6.362345e-03 +6.379463e-03 +6.359718e-03 +6.369002e-03 +6.374348e-03 +6.392184e-03 +6.352825e-03
+1.255000e+01 +3.219051e-01 +3.457439e+00 +1.018743e-01 +3.831868e-02 +6.316251e-03 +6.353421e-03 +6.321007e-03 +6.360421e-03 +6.326875e-03 +6.336490e-03 +6.332682e-03 +6.313771e-03 +6.368271e-03 +6.339423e-03 +6.320571e-03 +6.321854e-03 +6.326725e-03 +6.325533e-03 +6.342552e-03 +6.322921e-03 +6.332151e-03 +6.337466e-03 +6.355199e-03 +6.316068e-03
+1.256667e+01 +3.217605e-01 +3.445322e+00 +1.013007e-01 +3.809821e-02 +6.279705e-03 +6.316661e-03 +6.284434e-03 +6.323619e-03 +6.290268e-03 +6.299828e-03 +6.296042e-03 +6.277240e-03 +6.331424e-03 +6.302743e-03 +6.284000e-03 +6.285276e-03 +6.290119e-03 +6.288933e-03 +6.305854e-03 +6.286337e-03 +6.295513e-03 +6.300798e-03 +6.318428e-03 +6.279523e-03
+1.258333e+01 +3.218099e-01 +3.414201e+00 +1.007276e-01 +3.787894e-02 +6.243371e-03 +6.280113e-03 +6.248072e-03 +6.287031e-03 +6.253872e-03 +6.263377e-03 +6.259613e-03 +6.240920e-03 +6.294791e-03 +6.266276e-03 +6.247642e-03 +6.248910e-03 +6.253724e-03 +6.252546e-03 +6.269369e-03 +6.249964e-03 +6.259088e-03 +6.264342e-03 +6.281870e-03 +6.243190e-03
+1.260000e+01 +3.217105e-01 +3.399950e+00 +1.001560e-01 +3.766120e-02 +6.207247e-03 +6.243776e-03 +6.211921e-03 +6.250654e-03 +6.217688e-03 +6.227137e-03 +6.223395e-03 +6.204810e-03 +6.258369e-03 +6.230019e-03 +6.211493e-03 +6.212754e-03 +6.217541e-03 +6.216369e-03 +6.233095e-03 +6.213802e-03 +6.222873e-03 +6.228096e-03 +6.245523e-03 +6.207067e-03
+1.261667e+01 +3.218010e-01 +3.367273e+00 +9.959728e-02 +3.744454e-02 +6.171332e-03 +6.207650e-03 +6.175979e-03 +6.214488e-03 +6.181713e-03 +6.191107e-03 +6.187387e-03 +6.168910e-03 +6.222158e-03 +6.193972e-03 +6.175554e-03 +6.176807e-03 +6.181566e-03 +6.180401e-03 +6.197031e-03 +6.177849e-03 +6.186867e-03 +6.192061e-03 +6.209387e-03 +6.171153e-03
+1.263333e+01 +3.210550e-01 +3.395419e+00 +9.903425e-02 +3.722984e-02 +6.135625e-03 +6.171733e-03 +6.140245e-03 +6.178532e-03 +6.145946e-03 +6.155285e-03 +6.151587e-03 +6.133217e-03 +6.186157e-03 +6.158134e-03 +6.139822e-03 +6.141068e-03 +6.145800e-03 +6.144641e-03 +6.161175e-03 +6.142104e-03 +6.151070e-03 +6.156233e-03 +6.173460e-03 +6.135447e-03
+1.265000e+01 +3.202270e-01 +3.395725e+00 +9.847551e-02 +3.701668e-02 +6.100124e-03 +6.136023e-03 +6.104718e-03 +6.142783e-03 +6.110386e-03 +6.119671e-03 +6.115994e-03 +6.097730e-03 +6.150364e-03 +6.122504e-03 +6.104298e-03 +6.105537e-03 +6.110241e-03 +6.109089e-03 +6.125528e-03 +6.106566e-03 +6.115480e-03 +6.120614e-03 +6.137741e-03 +6.099948e-03
+1.266667e+01 +3.194715e-01 +3.411144e+00 +9.792132e-02 +3.680512e-02 +6.064829e-03 +6.100520e-03 +6.069396e-03 +6.107241e-03 +6.075032e-03 +6.084263e-03 +6.080607e-03 +6.062449e-03 +6.114779e-03 +6.087079e-03 +6.068979e-03 +6.070210e-03 +6.074887e-03 +6.073742e-03 +6.090086e-03 +6.071234e-03 +6.080096e-03 +6.085200e-03 +6.102228e-03 +6.064654e-03
+1.268333e+01 +3.190757e-01 +3.412279e+00 +9.737084e-02 +3.659485e-02 +6.029738e-03 +6.065223e-03 +6.034279e-03 +6.071905e-03 +6.039882e-03 +6.049059e-03 +6.045424e-03 +6.027371e-03 +6.079399e-03 +6.051860e-03 +6.033864e-03 +6.035088e-03 +6.039739e-03 +6.038599e-03 +6.054849e-03 +6.036106e-03 +6.044917e-03 +6.049991e-03 +6.066921e-03 +6.029564e-03
+1.270000e+01 +3.183216e-01 +3.498142e+00 +9.681771e-02 +3.638630e-02 +5.994850e-03 +6.030130e-03 +5.999365e-03 +6.036773e-03 +6.004935e-03 +6.014060e-03 +6.010446e-03 +5.992497e-03 +6.044223e-03 +6.016844e-03 +5.998953e-03 +6.000169e-03 +6.004793e-03 +6.003660e-03 +6.019816e-03 +6.001181e-03 +6.009941e-03 +6.014986e-03 +6.031818e-03 +5.994677e-03
+1.271667e+01 +3.177022e-01 +3.499582e+00 +9.627012e-02 +3.617819e-02 +5.960164e-03 +5.995239e-03 +5.964652e-03 +6.001844e-03 +5.970191e-03 +5.979263e-03 +5.975670e-03 +5.957825e-03 +6.009252e-03 +5.982031e-03 +5.964243e-03 +5.965453e-03 +5.970050e-03 +5.968923e-03 +5.984986e-03 +5.966458e-03 +5.975168e-03 +5.980184e-03 +5.996919e-03 +5.959992e-03
+1.273333e+01 +3.170382e-01 +3.541205e+00 +9.572194e-02 +3.597148e-02 +5.925679e-03 +5.960551e-03 +5.930141e-03 +5.967118e-03 +5.935648e-03 +5.944667e-03 +5.941095e-03 +5.923353e-03 +5.974482e-03 +5.947419e-03 +5.929734e-03 +5.930937e-03 +5.935507e-03 +5.934387e-03 +5.950358e-03 +5.931937e-03 +5.940596e-03 +5.945582e-03 +5.962221e-03 +5.925508e-03
+1.275000e+01 +3.162645e-01 +3.502039e+00 +9.517801e-02 +3.576466e-02 +5.891394e-03 +5.926064e-03 +5.895830e-03 +5.932592e-03 +5.901304e-03 +5.910271e-03 +5.906720e-03 +5.889081e-03 +5.939914e-03 +5.913007e-03 +5.895425e-03 +5.896621e-03 +5.901165e-03 +5.900051e-03 +5.915930e-03 +5.897615e-03 +5.906224e-03 +5.911181e-03 +5.927723e-03 +5.891223e-03
+1.276667e+01 +3.155489e-01 +3.474494e+00 +9.463905e-02 +3.555913e-02 +5.857306e-03 +5.891775e-03 +5.861717e-03 +5.898266e-03 +5.867160e-03 +5.876075e-03 +5.872544e-03 +5.855007e-03 +5.905546e-03 +5.878795e-03 +5.861314e-03 +5.862503e-03 +5.867021e-03 +5.865914e-03 +5.881701e-03 +5.863491e-03 +5.872050e-03 +5.876979e-03 +5.893426e-03 +5.857137e-03
+1.278333e+01 +3.147402e-01 +3.459445e+00 +9.410255e-02 +3.535510e-02 +5.823416e-03 +5.857686e-03 +5.827801e-03 +5.864139e-03 +5.833212e-03 +5.842076e-03 +5.838565e-03 +5.821130e-03 +5.871377e-03 +5.844780e-03 +5.827401e-03 +5.828583e-03 +5.833075e-03 +5.831974e-03 +5.847669e-03 +5.829565e-03 +5.838075e-03 +5.842975e-03 +5.859327e-03 +5.823248e-03
+1.280000e+01 +3.140426e-01 +3.451849e+00 +9.356831e-02 +3.515191e-02 +5.789722e-03 +5.823793e-03 +5.794082e-03 +5.830209e-03 +5.799462e-03 +5.808274e-03 +5.804783e-03 +5.787449e-03 +5.837405e-03 +5.810963e-03 +5.793684e-03 +5.794859e-03 +5.799325e-03 +5.798230e-03 +5.813835e-03 +5.795835e-03 +5.804296e-03 +5.809168e-03 +5.825425e-03 +5.789555e-03
+1.281667e+01 +3.134476e-01 +3.447863e+00 +9.303659e-02 +3.494974e-02 +5.756223e-03 +5.790097e-03 +5.760557e-03 +5.796476e-03 +5.765906e-03 +5.774668e-03 +5.771197e-03 +5.753963e-03 +5.803630e-03 +5.777341e-03 +5.760162e-03 +5.761330e-03 +5.765771e-03 +5.764681e-03 +5.780197e-03 +5.762301e-03 +5.770712e-03 +5.775556e-03 +5.791719e-03 +5.756057e-03
+1.283333e+01 +3.132781e-01 +3.436385e+00 +9.250342e-02 +3.474836e-02 +5.722918e-03 +5.756596e-03 +5.727227e-03 +5.762938e-03 +5.732545e-03 +5.741256e-03 +5.737805e-03 +5.720671e-03 +5.770051e-03 +5.743913e-03 +5.726834e-03 +5.727995e-03 +5.732410e-03 +5.731327e-03 +5.746753e-03 +5.728960e-03 +5.737323e-03 +5.742139e-03 +5.758208e-03 +5.722753e-03
+1.285000e+01 +3.134204e-01 +3.454401e+00 +9.198473e-02 +3.454809e-02 +5.689805e-03 +5.723288e-03 +5.694090e-03 +5.729593e-03 +5.699376e-03 +5.708037e-03 +5.704606e-03 +5.687571e-03 +5.736666e-03 +5.710679e-03 +5.693698e-03 +5.694853e-03 +5.699243e-03 +5.698166e-03 +5.713502e-03 +5.695813e-03 +5.704127e-03 +5.708915e-03 +5.724891e-03 +5.689642e-03
+1.286667e+01 +3.136412e-01 +3.494909e+00 +9.146958e-02 +3.434881e-02 +5.656884e-03 +5.690173e-03 +5.661144e-03 +5.696442e-03 +5.666400e-03 +5.675011e-03 +5.671599e-03 +5.654663e-03 +5.703473e-03 +5.677637e-03 +5.660755e-03 +5.661903e-03 +5.666267e-03 +5.665196e-03 +5.680444e-03 +5.662857e-03 +5.671123e-03 +5.675884e-03 +5.691767e-03 +5.656722e-03
+1.288333e+01 +3.133049e-01 +3.487278e+00 +9.095481e-02 +3.415067e-02 +5.624153e-03 +5.657250e-03 +5.628389e-03 +5.663483e-03 +5.633614e-03 +5.642176e-03 +5.638784e-03 +5.621945e-03 +5.670473e-03 +5.644787e-03 +5.628002e-03 +5.629144e-03 +5.633483e-03 +5.632418e-03 +5.647577e-03 +5.630092e-03 +5.638310e-03 +5.643043e-03 +5.658835e-03 +5.623992e-03
+1.290000e+01 +3.131501e-01 +3.494419e+00 +9.044334e-02 +3.395366e-02 +5.591612e-03 +5.624518e-03 +5.595823e-03 +5.630714e-03 +5.601018e-03 +5.609530e-03 +5.606158e-03 +5.589417e-03 +5.637664e-03 +5.612126e-03 +5.595438e-03 +5.596573e-03 +5.600888e-03 +5.599829e-03 +5.614901e-03 +5.597516e-03 +5.605687e-03 +5.610393e-03 +5.626093e-03 +5.591452e-03
+1.291667e+01 +3.128181e-01 +3.514385e+00 +8.994105e-02 +3.375761e-02 +5.559259e-03 +5.591975e-03 +5.563446e-03 +5.598135e-03 +5.568611e-03 +5.577074e-03 +5.573721e-03 +5.557076e-03 +5.605045e-03 +5.579655e-03 +5.563063e-03 +5.564192e-03 +5.568481e-03 +5.567428e-03 +5.582413e-03 +5.565129e-03 +5.573253e-03 +5.577932e-03 +5.593541e-03 +5.559100e-03
+1.293333e+01 +3.126478e-01 +3.591296e+00 +8.944466e-02 +3.356247e-02 +5.527093e-03 +5.559620e-03 +5.531256e-03 +5.565744e-03 +5.536391e-03 +5.544806e-03 +5.541471e-03 +5.524923e-03 +5.572614e-03 +5.547371e-03 +5.530876e-03 +5.531998e-03 +5.536262e-03 +5.535216e-03 +5.550113e-03 +5.532929e-03 +5.541006e-03 +5.545658e-03 +5.561176e-03 +5.526935e-03
+1.295000e+01 +3.127106e-01 +3.600083e+00 +8.894913e-02 +3.336857e-02 +5.495114e-03 +5.527452e-03 +5.499252e-03 +5.533541e-03 +5.504358e-03 +5.512724e-03 +5.509409e-03 +5.492956e-03 +5.540372e-03 +5.515274e-03 +5.498874e-03 +5.499990e-03 +5.504230e-03 +5.503189e-03 +5.518001e-03 +5.500916e-03 +5.508946e-03 +5.513571e-03 +5.529000e-03 +5.494956e-03
+1.296667e+01 +3.126331e-01 +3.581946e+00 +8.845266e-02 +3.317569e-02 +5.463319e-03 +5.495470e-03 +5.467434e-03 +5.501524e-03 +5.472509e-03 +5.480828e-03 +5.477531e-03 +5.461174e-03 +5.508315e-03 +5.483363e-03 +5.467058e-03 +5.468167e-03 +5.472382e-03 +5.471348e-03 +5.486074e-03 +5.469088e-03 +5.477071e-03 +5.481669e-03 +5.497009e-03 +5.463163e-03
+1.298333e+01 +3.141175e-01 +3.589426e+00 +8.796039e-02 +3.298383e-02 +5.431709e-03 +5.463674e-03 +5.435799e-03 +5.469693e-03 +5.440846e-03 +5.449117e-03 +5.445838e-03 +5.429576e-03 +5.476444e-03 +5.451636e-03 +5.435426e-03 +5.436528e-03 +5.440719e-03 +5.439691e-03 +5.454331e-03 +5.437444e-03 +5.445381e-03 +5.449953e-03 +5.465204e-03 +5.431553e-03
+1.300000e+01 +3.141473e-01 +3.588497e+00 +8.747261e-02 +3.279315e-02 +5.400281e-03 +5.432061e-03 +5.404348e-03 +5.438045e-03 +5.409365e-03 +5.417589e-03 +5.414329e-03 +5.398161e-03 +5.444758e-03 +5.420093e-03 +5.403976e-03 +5.405073e-03 +5.409239e-03 +5.408217e-03 +5.422773e-03 +5.405983e-03 +5.413874e-03 +5.418419e-03 +5.433582e-03 +5.400126e-03
+1.301667e+01 +3.151837e-01 +3.645882e+00 +8.699621e-02 +3.260358e-02 +5.369035e-03 +5.400632e-03 +5.373079e-03 +5.406581e-03 +5.378067e-03 +5.386243e-03 +5.383002e-03 +5.366927e-03 +5.413254e-03 +5.388732e-03 +5.372709e-03 +5.373799e-03 +5.377942e-03 +5.376925e-03 +5.391397e-03 +5.374704e-03 +5.382550e-03 +5.387069e-03 +5.402143e-03 +5.368881e-03
+1.303333e+01 +3.152765e-01 +3.659064e+00 +8.651732e-02 +3.241513e-02 +5.337970e-03 +5.369384e-03 +5.341990e-03 +5.375299e-03 +5.346949e-03 +5.355079e-03 +5.351856e-03 +5.335875e-03 +5.381933e-03 +5.357553e-03 +5.341623e-03 +5.342706e-03 +5.346825e-03 +5.345814e-03 +5.360203e-03 +5.343606e-03 +5.351406e-03 +5.355899e-03 +5.370887e-03 +5.337817e-03
+1.305000e+01 +3.149663e-01 +3.667823e+00 +8.603832e-02 +3.222783e-02 +5.307085e-03 +5.338317e-03 +5.311082e-03 +5.344198e-03 +5.316012e-03 +5.324095e-03 +5.320890e-03 +5.305001e-03 +5.350794e-03 +5.326555e-03 +5.310716e-03 +5.311794e-03 +5.315888e-03 +5.314884e-03 +5.329189e-03 +5.312688e-03 +5.320443e-03 +5.324910e-03 +5.339811e-03 +5.306932e-03
+1.306667e+01 +3.144483e-01 +3.692296e+00 +8.556275e-02 +3.204191e-02 +5.276378e-03 +5.307430e-03 +5.280352e-03 +5.313277e-03 +5.285254e-03 +5.293290e-03 +5.290104e-03 +5.274307e-03 +5.319834e-03 +5.295735e-03 +5.279989e-03 +5.281060e-03 +5.285131e-03 +5.284132e-03 +5.298354e-03 +5.281949e-03 +5.289659e-03 +5.294100e-03 +5.308915e-03 +5.276227e-03
+1.308333e+01 +3.140615e-01 +3.701740e+00 +8.509050e-02 +3.185721e-02 +5.245849e-03 +5.276721e-03 +5.249800e-03 +5.282535e-03 +5.254673e-03 +5.262663e-03 +5.259496e-03 +5.243790e-03 +5.289054e-03 +5.265094e-03 +5.249439e-03 +5.250504e-03 +5.254551e-03 +5.253558e-03 +5.267698e-03 +5.251388e-03 +5.259054e-03 +5.263469e-03 +5.278198e-03 +5.245698e-03
+1.310000e+01 +3.145449e-01 +3.687040e+00 +8.462103e-02 +3.167381e-02 +5.215497e-03 +5.246190e-03 +5.219425e-03 +5.251970e-03 +5.224270e-03 +5.232213e-03 +5.229064e-03 +5.213450e-03 +5.258452e-03 +5.234631e-03 +5.219066e-03 +5.220125e-03 +5.224148e-03 +5.223161e-03 +5.237219e-03 +5.221004e-03 +5.228625e-03 +5.233014e-03 +5.247658e-03 +5.215347e-03
+1.311667e+01 +3.143194e-01 +3.677594e+00 +8.414622e-02 +3.149134e-02 +5.185320e-03 +5.215836e-03 +5.189225e-03 +5.221582e-03 +5.194042e-03 +5.201940e-03 +5.198809e-03 +5.183285e-03 +5.228026e-03 +5.204343e-03 +5.188868e-03 +5.189921e-03 +5.193922e-03 +5.192940e-03 +5.206917e-03 +5.190796e-03 +5.198372e-03 +5.202736e-03 +5.217296e-03 +5.185171e-03
+1.313333e+01 +3.137419e-01 +3.701007e+00 +8.366786e-02 +3.130961e-02 +5.155318e-03 +5.185658e-03 +5.159201e-03 +5.191370e-03 +5.163990e-03 +5.171842e-03 +5.168729e-03 +5.153294e-03 +5.197777e-03 +5.174231e-03 +5.158846e-03 +5.159892e-03 +5.163870e-03 +5.162894e-03 +5.176790e-03 +5.160762e-03 +5.168295e-03 +5.172633e-03 +5.187109e-03 +5.155170e-03
+1.315000e+01 +3.130488e-01 +3.753443e+00 +8.319465e-02 +3.112890e-02 +5.125489e-03 +5.155654e-03 +5.129350e-03 +5.161333e-03 +5.134111e-03 +5.141918e-03 +5.138823e-03 +5.123478e-03 +5.167703e-03 +5.144293e-03 +5.128997e-03 +5.130037e-03 +5.133992e-03 +5.133021e-03 +5.146837e-03 +5.130902e-03 +5.138391e-03 +5.142705e-03 +5.157096e-03 +5.125342e-03
+1.316667e+01 +3.131773e-01 +3.771518e+00 +8.272453e-02 +3.094906e-02 +5.095834e-03 +5.125823e-03 +5.099671e-03 +5.131470e-03 +5.104405e-03 +5.112167e-03 +5.109090e-03 +5.093833e-03 +5.137803e-03 +5.114529e-03 +5.099321e-03 +5.100355e-03 +5.104287e-03 +5.103322e-03 +5.117058e-03 +5.101215e-03 +5.108660e-03 +5.112949e-03 +5.127257e-03 +5.095687e-03
+1.318333e+01 +3.131668e-01 +3.775472e+00 +8.225353e-02 +3.077039e-02 +5.066349e-03 +5.096166e-03 +5.070165e-03 +5.101780e-03 +5.074871e-03 +5.082588e-03 +5.079529e-03 +5.064360e-03 +5.108075e-03 +5.084937e-03 +5.069816e-03 +5.070845e-03 +5.074754e-03 +5.073794e-03 +5.087451e-03 +5.071699e-03 +5.079102e-03 +5.083366e-03 +5.097591e-03 +5.066204e-03
+1.320000e+01 +3.125196e-01 +3.789572e+00 +8.178032e-02 +3.059275e-02 +5.037035e-03 +5.066679e-03 +5.040829e-03 +5.072261e-03 +5.045508e-03 +5.053180e-03 +5.050139e-03 +5.035058e-03 +5.078520e-03 +5.055515e-03 +5.040482e-03 +5.041505e-03 +5.045391e-03 +5.044437e-03 +5.058015e-03 +5.042354e-03 +5.049715e-03 +5.053954e-03 +5.068097e-03 +5.036891e-03
+1.321667e+01 +3.119457e-01 +3.790377e+00 +8.130891e-02 +3.041622e-02 +5.007891e-03 +5.037364e-03 +5.011663e-03 +5.042913e-03 +5.016315e-03 +5.023943e-03 +5.020919e-03 +5.005925e-03 +5.049136e-03 +5.026265e-03 +5.011318e-03 +5.012335e-03 +5.016199e-03 +5.015250e-03 +5.028750e-03 +5.013179e-03 +5.020497e-03 +5.024712e-03 +5.038773e-03 +5.007748e-03
+1.323333e+01 +3.114470e-01 +3.760199e+00 +8.084094e-02 +3.024080e-02 +4.978916e-03 +5.008218e-03 +4.982665e-03 +5.013735e-03 +4.987291e-03 +4.994875e-03 +4.991868e-03 +4.976961e-03 +5.019922e-03 +4.997183e-03 +4.982323e-03 +4.983334e-03 +4.987175e-03 +4.986232e-03 +4.999653e-03 +4.984173e-03 +4.991449e-03 +4.995639e-03 +5.009619e-03 +4.978773e-03
+1.325000e+01 +3.109982e-01 +3.701022e+00 +8.037607e-02 +3.006616e-02 +4.950108e-03 +4.979240e-03 +4.953836e-03 +4.984725e-03 +4.958434e-03 +4.965974e-03 +4.962985e-03 +4.948165e-03 +4.990877e-03 +4.968269e-03 +4.953496e-03 +4.954500e-03 +4.958320e-03 +4.957382e-03 +4.970726e-03 +4.955335e-03 +4.962568e-03 +4.966734e-03 +4.980633e-03 +4.949966e-03
+1.326667e+01 +3.106163e-01 +3.679940e+00 +7.991531e-02 +2.989302e-02 +4.921467e-03 +4.950431e-03 +4.925173e-03 +4.955884e-03 +4.929745e-03 +4.937241e-03 +4.934270e-03 +4.919535e-03 +4.962000e-03 +4.939523e-03 +4.924835e-03 +4.925834e-03 +4.929631e-03 +4.928699e-03 +4.941965e-03 +4.926664e-03 +4.933855e-03 +4.937997e-03 +4.951816e-03 +4.921326e-03
+1.328333e+01 +3.098953e-01 +3.659405e+00 +7.945798e-02 +2.972092e-02 +4.892991e-03 +4.921788e-03 +4.896676e-03 +4.927209e-03 +4.901222e-03 +4.908675e-03 +4.905720e-03 +4.891071e-03 +4.933290e-03 +4.910943e-03 +4.896340e-03 +4.897333e-03 +4.901108e-03 +4.900181e-03 +4.913371e-03 +4.898158e-03 +4.905308e-03 +4.909426e-03 +4.923165e-03 +4.892851e-03
+1.330000e+01 +3.091231e-01 +3.616337e+00 +7.901005e-02 +2.955011e-02 +4.864681e-03 +4.893310e-03 +4.868344e-03 +4.898701e-03 +4.872864e-03 +4.880273e-03 +4.877336e-03 +4.862771e-03 +4.904746e-03 +4.882529e-03 +4.868010e-03 +4.868998e-03 +4.872751e-03 +4.871829e-03 +4.884942e-03 +4.869818e-03 +4.876926e-03 +4.881020e-03 +4.894679e-03 +4.864541e-03
+1.331667e+01 +3.084743e-01 +3.601867e+00 +7.856477e-02 +2.938058e-02 +4.836534e-03 +4.864998e-03 +4.840177e-03 +4.870357e-03 +4.844669e-03 +4.852036e-03 +4.849116e-03 +4.834635e-03 +4.876367e-03 +4.854278e-03 +4.839845e-03 +4.840826e-03 +4.844557e-03 +4.843641e-03 +4.856678e-03 +4.841641e-03 +4.848708e-03 +4.852779e-03 +4.866359e-03 +4.836395e-03
+1.333333e+01 +3.077249e-01 +3.572808e+00 +7.812260e-02 +2.921194e-02 +4.808550e-03 +4.836849e-03 +4.812172e-03 +4.842177e-03 +4.816638e-03 +4.823962e-03 +4.821059e-03 +4.806662e-03 +4.848153e-03 +4.826192e-03 +4.811842e-03 +4.812817e-03 +4.816527e-03 +4.815616e-03 +4.828578e-03 +4.813627e-03 +4.820654e-03 +4.824701e-03 +4.838202e-03 +4.808412e-03
+1.335000e+01 +3.070395e-01 +3.563023e+00 +7.768412e-02 +2.904449e-02 +4.780728e-03 +4.808863e-03 +4.784328e-03 +4.814161e-03 +4.788770e-03 +4.796051e-03 +4.793164e-03 +4.778851e-03 +4.820102e-03 +4.798267e-03 +4.784001e-03 +4.784971e-03 +4.788658e-03 +4.787753e-03 +4.800640e-03 +4.785776e-03 +4.792762e-03 +4.796786e-03 +4.810209e-03 +4.780591e-03
+1.336667e+01 +3.063436e-01 +3.556070e+00 +7.724923e-02 +2.887796e-02 +4.753066e-03 +4.781039e-03 +4.756646e-03 +4.786306e-03 +4.761062e-03 +4.768301e-03 +4.765431e-03 +4.751201e-03 +4.792213e-03 +4.770505e-03 +4.756321e-03 +4.757285e-03 +4.760951e-03 +4.760051e-03 +4.772863e-03 +4.758085e-03 +4.765031e-03 +4.769032e-03 +4.782377e-03 +4.752930e-03
+1.338333e+01 +3.056282e-01 +3.536778e+00 +7.681837e-02 +2.871214e-02 +4.725565e-03 +4.753376e-03 +4.729125e-03 +4.758613e-03 +4.733515e-03 +4.740712e-03 +4.737858e-03 +4.723710e-03 +4.764485e-03 +4.742903e-03 +4.728801e-03 +4.729760e-03 +4.733405e-03 +4.732510e-03 +4.745248e-03 +4.730555e-03 +4.737461e-03 +4.741438e-03 +4.754706e-03 +4.725430e-03
+1.340000e+01 +3.056270e-01 +3.569331e+00 +7.638742e-02 +2.854722e-02 +4.698223e-03 +4.725873e-03 +4.701762e-03 +4.731080e-03 +4.706127e-03 +4.713282e-03 +4.710445e-03 +4.696379e-03 +4.736918e-03 +4.715461e-03 +4.701440e-03 +4.702394e-03 +4.706017e-03 +4.705128e-03 +4.717792e-03 +4.703184e-03 +4.710050e-03 +4.714005e-03 +4.727196e-03 +4.698089e-03
+1.341667e+01 +3.051810e-01 +3.656326e+00 +7.595832e-02 +2.838325e-02 +4.671040e-03 +4.698530e-03 +4.674558e-03 +4.703706e-03 +4.678897e-03 +4.686012e-03 +4.683191e-03 +4.669206e-03 +4.709510e-03 +4.688177e-03 +4.674238e-03 +4.675186e-03 +4.678788e-03 +4.677904e-03 +4.690495e-03 +4.675972e-03 +4.682798e-03 +4.686730e-03 +4.699844e-03 +4.670906e-03
+1.343333e+01 +3.049858e-01 +3.686057e+00 +7.552932e-02 +2.822024e-02 +4.644013e-03 +4.671344e-03 +4.647511e-03 +4.676490e-03 +4.651825e-03 +4.658898e-03 +4.656094e-03 +4.642190e-03 +4.682261e-03 +4.661051e-03 +4.647193e-03 +4.648136e-03 +4.651717e-03 +4.650838e-03 +4.663356e-03 +4.648917e-03 +4.655703e-03 +4.659612e-03 +4.672651e-03 +4.643880e-03
+1.345000e+01 +3.045908e-01 +3.725355e+00 +7.509847e-02 +2.805796e-02 +4.617143e-03 +4.644316e-03 +4.620621e-03 +4.649432e-03 +4.624910e-03 +4.631942e-03 +4.629154e-03 +4.615331e-03 +4.655170e-03 +4.634083e-03 +4.620304e-03 +4.621242e-03 +4.624802e-03 +4.623928e-03 +4.636374e-03 +4.622018e-03 +4.628766e-03 +4.632652e-03 +4.645615e-03 +4.617011e-03
+1.346667e+01 +3.041512e-01 +3.758729e+00 +7.467139e-02 +2.789646e-02 +4.590428e-03 +4.617444e-03 +4.593886e-03 +4.622531e-03 +4.598151e-03 +4.605142e-03 +4.602370e-03 +4.588626e-03 +4.628236e-03 +4.607270e-03 +4.593571e-03 +4.594504e-03 +4.598043e-03 +4.597175e-03 +4.609548e-03 +4.595276e-03 +4.601984e-03 +4.605848e-03 +4.618736e-03 +4.590297e-03
+1.348333e+01 +3.038111e-01 +3.730767e+00 +7.424556e-02 +2.773572e-02 +4.563868e-03 +4.590728e-03 +4.567306e-03 +4.595785e-03 +4.571546e-03 +4.578497e-03 +4.575741e-03 +4.562077e-03 +4.601457e-03 +4.580612e-03 +4.566993e-03 +4.567920e-03 +4.571439e-03 +4.570576e-03 +4.582877e-03 +4.568687e-03 +4.575357e-03 +4.579198e-03 +4.592012e-03 +4.563738e-03
+1.350000e+01 +3.037257e-01 +3.691334e+00 +7.382747e-02 +2.757590e-02 +4.537462e-03 +4.564166e-03 +4.540879e-03 +4.569194e-03 +4.545095e-03 +4.552006e-03 +4.549266e-03 +4.535681e-03 +4.574833e-03 +4.554109e-03 +4.540569e-03 +4.541490e-03 +4.544989e-03 +4.544130e-03 +4.556361e-03 +4.542253e-03 +4.548884e-03 +4.552703e-03 +4.565443e-03 +4.537332e-03
+1.351667e+01 +3.036970e-01 +3.643652e+00 +7.341293e-02 +2.741710e-02 +4.511208e-03 +4.537758e-03 +4.514606e-03 +4.542757e-03 +4.518797e-03 +4.525668e-03 +4.522944e-03 +4.509437e-03 +4.548363e-03 +4.527759e-03 +4.514297e-03 +4.515213e-03 +4.518692e-03 +4.517838e-03 +4.529998e-03 +4.515972e-03 +4.522565e-03 +4.526362e-03 +4.539028e-03 +4.511079e-03
+1.353333e+01 +3.033842e-01 +3.611810e+00 +7.300051e-02 +2.725890e-02 +4.485107e-03 +4.511503e-03 +4.488485e-03 +4.516472e-03 +4.492652e-03 +4.499482e-03 +4.496775e-03 +4.483346e-03 +4.522047e-03 +4.501562e-03 +4.488177e-03 +4.489088e-03 +4.492547e-03 +4.491698e-03 +4.503788e-03 +4.489842e-03 +4.496397e-03 +4.500172e-03 +4.512765e-03 +4.484978e-03
+1.355000e+01 +3.029896e-01 +3.587484e+00 +7.259066e-02 +2.710166e-02 +4.459156e-03 +4.485399e-03 +4.462515e-03 +4.490340e-03 +4.466657e-03 +4.473449e-03 +4.470757e-03 +4.457405e-03 +4.495882e-03 +4.475516e-03 +4.462209e-03 +4.463115e-03 +4.466553e-03 +4.465709e-03 +4.477729e-03 +4.463864e-03 +4.470381e-03 +4.474134e-03 +4.486654e-03 +4.459028e-03
+1.356667e+01 +3.037023e-01 +3.588196e+00 +7.218244e-02 +2.694533e-02 +4.433355e-03 +4.459447e-03 +4.436695e-03 +4.464359e-03 +4.440813e-03 +4.447565e-03 +4.444889e-03 +4.431615e-03 +4.469869e-03 +4.449621e-03 +4.436391e-03 +4.437291e-03 +4.440710e-03 +4.439871e-03 +4.451821e-03 +4.438037e-03 +4.444516e-03 +4.448247e-03 +4.460695e-03 +4.433228e-03
+1.358333e+01 +3.035925e-01 +3.590725e+00 +7.177940e-02 +2.678977e-02 +4.407704e-03 +4.433645e-03 +4.411024e-03 +4.438529e-03 +4.415119e-03 +4.421832e-03 +4.419171e-03 +4.405974e-03 +4.444007e-03 +4.423875e-03 +4.410722e-03 +4.411617e-03 +4.415016e-03 +4.414182e-03 +4.426063e-03 +4.412358e-03 +4.418800e-03 +4.422510e-03 +4.434886e-03 +4.407578e-03
+1.360000e+01 +3.032903e-01 +3.573797e+00 +7.138139e-02 +2.663512e-02 +4.382201e-03 +4.407992e-03 +4.385502e-03 +4.412848e-03 +4.389573e-03 +4.396247e-03 +4.393602e-03 +4.380481e-03 +4.418294e-03 +4.398279e-03 +4.385202e-03 +4.386092e-03 +4.389471e-03 +4.388642e-03 +4.400454e-03 +4.386828e-03 +4.393233e-03 +4.396921e-03 +4.409225e-03 +4.382076e-03
+1.361667e+01 +3.034466e-01 +3.608933e+00 +7.098925e-02 +2.648128e-02 +4.356846e-03 +4.382487e-03 +4.360128e-03 +4.387315e-03 +4.364175e-03 +4.370811e-03 +4.368181e-03 +4.355136e-03 +4.392730e-03 +4.372830e-03 +4.359829e-03 +4.360714e-03 +4.364073e-03 +4.363249e-03 +4.374993e-03 +4.361446e-03 +4.367814e-03 +4.371481e-03 +4.383714e-03 +4.356721e-03
+1.363333e+01 +3.028180e-01 +3.613905e+00 +7.059741e-02 +2.632838e-02 +4.331638e-03 +4.357130e-03 +4.334900e-03 +4.361930e-03 +4.338924e-03 +4.345521e-03 +4.342907e-03 +4.329937e-03 +4.367314e-03 +4.347529e-03 +4.334603e-03 +4.335483e-03 +4.338823e-03 +4.338004e-03 +4.349679e-03 +4.336211e-03 +4.342542e-03 +4.346188e-03 +4.358350e-03 +4.331513e-03
+1.365000e+01 +3.023436e-01 +3.639946e+00 +7.021076e-02 +2.617637e-02 +4.306575e-03 +4.331920e-03 +4.309819e-03 +4.336692e-03 +4.313819e-03 +4.320378e-03 +4.317779e-03 +4.304884e-03 +4.342045e-03 +4.322375e-03 +4.309523e-03 +4.310399e-03 +4.313719e-03 +4.312904e-03 +4.324512e-03 +4.311122e-03 +4.317416e-03 +4.321041e-03 +4.333132e-03 +4.306451e-03
+1.366667e+01 +3.019488e-01 +3.660814e+00 +6.982668e-02 +2.602529e-02 +4.281657e-03 +4.306856e-03 +4.284883e-03 +4.311601e-03 +4.288860e-03 +4.295381e-03 +4.292796e-03 +4.279976e-03 +4.316922e-03 +4.297366e-03 +4.284588e-03 +4.285459e-03 +4.288760e-03 +4.287950e-03 +4.299491e-03 +4.286178e-03 +4.292435e-03 +4.296039e-03 +4.308061e-03 +4.281534e-03
+1.368333e+01 +3.014923e-01 +3.650704e+00 +6.944140e-02 +2.587508e-02 +4.256884e-03 +4.281936e-03 +4.260090e-03 +4.286654e-03 +4.264045e-03 +4.270528e-03 +4.267958e-03 +4.255212e-03 +4.291944e-03 +4.272501e-03 +4.259798e-03 +4.260663e-03 +4.263945e-03 +4.263140e-03 +4.274614e-03 +4.261378e-03 +4.267600e-03 +4.271183e-03 +4.283135e-03 +4.256761e-03
+1.370000e+01 +3.011428e-01 +3.635564e+00 +6.905775e-02 +2.572575e-02 +4.232254e-03 +4.257161e-03 +4.235442e-03 +4.261851e-03 +4.239373e-03 +4.245819e-03 +4.243264e-03 +4.230592e-03 +4.267112e-03 +4.247781e-03 +4.235151e-03 +4.236011e-03 +4.239274e-03 +4.238474e-03 +4.249881e-03 +4.236722e-03 +4.242907e-03 +4.246470e-03 +4.258353e-03 +4.232132e-03
+1.371667e+01 +3.006760e-01 +3.630243e+00 +6.867487e-02 +2.557719e-02 +4.207766e-03 +4.232529e-03 +4.210936e-03 +4.237192e-03 +4.214844e-03 +4.221252e-03 +4.218713e-03 +4.206114e-03 +4.242422e-03 +4.223203e-03 +4.210646e-03 +4.211502e-03 +4.214746e-03 +4.213950e-03 +4.225291e-03 +4.212209e-03 +4.218358e-03 +4.221900e-03 +4.233714e-03 +4.207645e-03
+1.373333e+01 +3.000019e-01 +3.597908e+00 +6.829105e-02 +2.542949e-02 +4.183420e-03 +4.208040e-03 +4.186571e-03 +4.212676e-03 +4.190457e-03 +4.196828e-03 +4.194303e-03 +4.181777e-03 +4.217876e-03 +4.198768e-03 +4.186284e-03 +4.187134e-03 +4.190359e-03 +4.189568e-03 +4.200844e-03 +4.187837e-03 +4.193951e-03 +4.197472e-03 +4.209218e-03 +4.183300e-03
+1.375000e+01 +2.996852e-01 +3.601866e+00 +6.790716e-02 +2.528254e-02 +4.159215e-03 +4.183693e-03 +4.162348e-03 +4.188302e-03 +4.166211e-03 +4.172546e-03 +4.170035e-03 +4.157582e-03 +4.193471e-03 +4.174474e-03 +4.162062e-03 +4.162908e-03 +4.166114e-03 +4.165327e-03 +4.176538e-03 +4.163606e-03 +4.169685e-03 +4.173186e-03 +4.184864e-03 +4.159095e-03
+1.376667e+01 +2.991992e-01 +3.586449e+00 +6.751977e-02 +2.513659e-02 +4.135150e-03 +4.159486e-03 +4.138265e-03 +4.164069e-03 +4.142106e-03 +4.148403e-03 +4.145908e-03 +4.133526e-03 +4.169208e-03 +4.150321e-03 +4.137980e-03 +4.138821e-03 +4.142009e-03 +4.141227e-03 +4.152373e-03 +4.139516e-03 +4.145559e-03 +4.149040e-03 +4.160650e-03 +4.135031e-03
+1.378333e+01 +2.986149e-01 +3.604272e+00 +6.713652e-02 +2.499135e-02 +4.111224e-03 +4.135419e-03 +4.114321e-03 +4.139975e-03 +4.118140e-03 +4.124401e-03 +4.121920e-03 +4.109610e-03 +4.145085e-03 +4.126307e-03 +4.114038e-03 +4.114874e-03 +4.118043e-03 +4.117266e-03 +4.128347e-03 +4.115564e-03 +4.121573e-03 +4.125034e-03 +4.136577e-03 +4.111106e-03
+1.380000e+01 +2.982050e-01 +3.601508e+00 +6.675478e-02 +2.484697e-02 +4.087436e-03 +4.111492e-03 +4.090516e-03 +4.116022e-03 +4.094312e-03 +4.100537e-03 +4.098070e-03 +4.085832e-03 +4.121102e-03 +4.102433e-03 +4.090235e-03 +4.091066e-03 +4.094217e-03 +4.093444e-03 +4.104461e-03 +4.091752e-03 +4.097726e-03 +4.101166e-03 +4.112643e-03 +4.087319e-03
+1.381667e+01 +2.976739e-01 +3.551458e+00 +6.637325e-02 +2.470340e-02 +4.063787e-03 +4.087703e-03 +4.066848e-03 +4.092207e-03 +4.070623e-03 +4.076812e-03 +4.074359e-03 +4.062191e-03 +4.097257e-03 +4.078696e-03 +4.066569e-03 +4.067395e-03 +4.070528e-03 +4.069759e-03 +4.080713e-03 +4.068077e-03 +4.074016e-03 +4.077437e-03 +4.088847e-03 +4.063670e-03
+1.383333e+01 +2.972873e-01 +3.501288e+00 +6.599264e-02 +2.456073e-02 +4.040274e-03 +4.064051e-03 +4.043318e-03 +4.068530e-03 +4.047070e-03 +4.053223e-03 +4.050785e-03 +4.038687e-03 +4.073551e-03 +4.055097e-03 +4.043039e-03 +4.043861e-03 +4.046976e-03 +4.046212e-03 +4.057102e-03 +4.044539e-03 +4.050444e-03 +4.053845e-03 +4.065189e-03 +4.040157e-03
+1.385000e+01 +2.972008e-01 +3.476613e+00 +6.561322e-02 +2.441895e-02 +4.016897e-03 +4.040537e-03 +4.019923e-03 +4.044989e-03 +4.023654e-03 +4.029771e-03 +4.027347e-03 +4.015320e-03 +4.049981e-03 +4.031634e-03 +4.019647e-03 +4.020463e-03 +4.023560e-03 +4.022801e-03 +4.033627e-03 +4.021138e-03 +4.027009e-03 +4.030390e-03 +4.041668e-03 +4.016781e-03
+1.386667e+01 +2.972201e-01 +3.461657e+00 +6.523531e-02 +2.427804e-02 +3.993655e-03 +4.017158e-03 +3.996664e-03 +4.021585e-03 +4.000373e-03 +4.006455e-03 +4.004045e-03 +3.992087e-03 +4.026548e-03 +4.008307e-03 +3.996389e-03 +3.997201e-03 +4.000280e-03 +3.999525e-03 +4.010289e-03 +3.997872e-03 +4.003708e-03 +4.007070e-03 +4.018283e-03 +3.993540e-03
+1.388333e+01 +2.965617e-01 +3.469125e+00 +6.485942e-02 +2.413804e-02 +3.970548e-03 +3.993915e-03 +3.973539e-03 +3.998316e-03 +3.977227e-03 +3.983274e-03 +3.980878e-03 +3.968989e-03 +4.003251e-03 +3.985115e-03 +3.973266e-03 +3.974074e-03 +3.977134e-03 +3.976384e-03 +3.987085e-03 +3.974740e-03 +3.980543e-03 +3.983885e-03 +3.995033e-03 +3.970434e-03
+1.390000e+01 +2.959394e-01 +3.473486e+00 +6.448554e-02 +2.399882e-02 +3.947575e-03 +3.970807e-03 +3.950549e-03 +3.975182e-03 +3.954215e-03 +3.960227e-03 +3.957844e-03 +3.946025e-03 +3.980088e-03 +3.962058e-03 +3.950277e-03 +3.951080e-03 +3.954123e-03 +3.953377e-03 +3.964016e-03 +3.951742e-03 +3.957512e-03 +3.960835e-03 +3.971918e-03 +3.947461e-03
+1.391667e+01 +2.960196e-01 +3.452756e+00 +6.411524e-02 +2.386043e-02 +3.924734e-03 +3.947832e-03 +3.927691e-03 +3.952182e-03 +3.931336e-03 +3.937313e-03 +3.934944e-03 +3.923193e-03 +3.957059e-03 +3.939133e-03 +3.927421e-03 +3.928219e-03 +3.931244e-03 +3.930503e-03 +3.941081e-03 +3.928878e-03 +3.934614e-03 +3.937918e-03 +3.948937e-03 +3.924621e-03
+1.393333e+01 +2.963636e-01 +3.433599e+00 +6.374690e-02 +2.372274e-02 +3.902026e-03 +3.924990e-03 +3.904965e-03 +3.929315e-03 +3.908590e-03 +3.914532e-03 +3.912177e-03 +3.900494e-03 +3.934164e-03 +3.916342e-03 +3.904697e-03 +3.905490e-03 +3.908498e-03 +3.907761e-03 +3.918278e-03 +3.906145e-03 +3.911848e-03 +3.915133e-03 +3.926088e-03 +3.901913e-03
+1.395000e+01 +2.959287e-01 +3.443193e+00 +6.338309e-02 +2.358593e-02 +3.879449e-03 +3.902280e-03 +3.882372e-03 +3.906580e-03 +3.885975e-03 +3.891883e-03 +3.889541e-03 +3.877926e-03 +3.911401e-03 +3.893682e-03 +3.882104e-03 +3.882893e-03 +3.885884e-03 +3.885151e-03 +3.895607e-03 +3.883545e-03 +3.889214e-03 +3.892480e-03 +3.903372e-03 +3.879337e-03
+1.396667e+01 +2.955093e-01 +3.450110e+00 +6.302258e-02 +2.345003e-02 +3.857002e-03 +3.879702e-03 +3.859908e-03 +3.883977e-03 +3.863490e-03 +3.869364e-03 +3.867036e-03 +3.855488e-03 +3.888770e-03 +3.871153e-03 +3.859643e-03 +3.860427e-03 +3.863400e-03 +3.862671e-03 +3.873067e-03 +3.861075e-03 +3.866711e-03 +3.869958e-03 +3.880787e-03 +3.856891e-03
+1.398333e+01 +2.949664e-01 +3.450267e+00 +6.266500e-02 +2.331487e-02 +3.834686e-03 +3.857254e-03 +3.837575e-03 +3.861504e-03 +3.841136e-03 +3.846976e-03 +3.844662e-03 +3.833180e-03 +3.866269e-03 +3.848755e-03 +3.837311e-03 +3.838091e-03 +3.841047e-03 +3.840322e-03 +3.850657e-03 +3.838734e-03 +3.844339e-03 +3.847567e-03 +3.858333e-03 +3.834576e-03
+1.400000e+01 +2.943941e-01 +3.406383e+00 +6.231007e-02 +2.318044e-02 +3.812498e-03 +3.834936e-03 +3.815371e-03 +3.839161e-03 +3.818912e-03 +3.824718e-03 +3.822417e-03 +3.811002e-03 +3.843899e-03 +3.826486e-03 +3.815108e-03 +3.815884e-03 +3.818823e-03 +3.818102e-03 +3.828378e-03 +3.816524e-03 +3.822096e-03 +3.825305e-03 +3.836009e-03 +3.812389e-03
+1.401667e+01 +2.939791e-01 +3.445353e+00 +6.195960e-02 +2.304672e-02 +3.790439e-03 +3.812747e-03 +3.793295e-03 +3.816948e-03 +3.796816e-03 +3.802588e-03 +3.800300e-03 +3.788952e-03 +3.821658e-03 +3.804346e-03 +3.793034e-03 +3.793805e-03 +3.796727e-03 +3.796011e-03 +3.806227e-03 +3.794441e-03 +3.799981e-03 +3.803172e-03 +3.813814e-03 +3.790330e-03
+1.403333e+01 +2.935201e-01 +3.414687e+00 +6.160981e-02 +2.291391e-02 +3.768508e-03 +3.790687e-03 +3.771347e-03 +3.794864e-03 +3.774847e-03 +3.780586e-03 +3.778312e-03 +3.767029e-03 +3.799547e-03 +3.782334e-03 +3.771088e-03 +3.771854e-03 +3.774760e-03 +3.774047e-03 +3.784204e-03 +3.772487e-03 +3.777994e-03 +3.781167e-03 +3.791747e-03 +3.768400e-03
+1.405000e+01 +2.929237e-01 +3.400184e+00 +6.126306e-02 +2.278179e-02 +3.746704e-03 +3.768754e-03 +3.749526e-03 +3.772907e-03 +3.753006e-03 +3.758712e-03 +3.756451e-03 +3.745233e-03 +3.777563e-03 +3.760450e-03 +3.749268e-03 +3.750031e-03 +3.752919e-03 +3.752211e-03 +3.762309e-03 +3.750659e-03 +3.756135e-03 +3.759289e-03 +3.769808e-03 +3.746596e-03
+1.406667e+01 +2.922783e-01 +3.397646e+00 +6.091918e-02 +2.265029e-02 +3.725025e-03 +3.746948e-03 +3.727832e-03 +3.751077e-03 +3.731291e-03 +3.736964e-03 +3.734716e-03 +3.723563e-03 +3.755706e-03 +3.738692e-03 +3.727575e-03 +3.728333e-03 +3.731205e-03 +3.730501e-03 +3.740540e-03 +3.728958e-03 +3.734402e-03 +3.737538e-03 +3.747996e-03 +3.724918e-03
+1.408333e+01 +2.916838e-01 +3.368541e+00 +6.057650e-02 +2.251966e-02 +3.703472e-03 +3.725269e-03 +3.706263e-03 +3.729373e-03 +3.709702e-03 +3.715342e-03 +3.713107e-03 +3.702019e-03 +3.733975e-03 +3.717060e-03 +3.706008e-03 +3.706761e-03 +3.709616e-03 +3.708916e-03 +3.718898e-03 +3.707382e-03 +3.712795e-03 +3.715913e-03 +3.726311e-03 +3.703366e-03
+1.410000e+01 +2.914620e-01 +3.334033e+00 +6.023750e-02 +2.238991e-02 +3.682044e-03 +3.703714e-03 +3.684818e-03 +3.707795e-03 +3.688238e-03 +3.693845e-03 +3.691624e-03 +3.680599e-03 +3.712371e-03 +3.695553e-03 +3.684565e-03 +3.685314e-03 +3.688153e-03 +3.687457e-03 +3.697380e-03 +3.685932e-03 +3.691313e-03 +3.694412e-03 +3.704750e-03 +3.681938e-03
+1.411667e+01 +2.910646e-01 +3.311877e+00 +5.989870e-02 +2.226087e-02 +3.660740e-03 +3.682285e-03 +3.663498e-03 +3.686342e-03 +3.666898e-03 +3.672473e-03 +3.670264e-03 +3.659304e-03 +3.690891e-03 +3.674171e-03 +3.663246e-03 +3.663991e-03 +3.666813e-03 +3.666121e-03 +3.675987e-03 +3.664605e-03 +3.669955e-03 +3.673037e-03 +3.683315e-03 +3.660635e-03
+1.413333e+01 +2.905368e-01 +3.302090e+00 +5.956400e-02 +2.213244e-02 +3.639559e-03 +3.660979e-03 +3.642301e-03 +3.665013e-03 +3.645681e-03 +3.651224e-03 +3.649028e-03 +3.638131e-03 +3.669536e-03 +3.652912e-03 +3.642051e-03 +3.642791e-03 +3.645597e-03 +3.644909e-03 +3.654718e-03 +3.643402e-03 +3.648721e-03 +3.651785e-03 +3.662003e-03 +3.639454e-03
+1.415000e+01 +2.898874e-01 +3.282729e+00 +5.922903e-02 +2.200464e-02 +3.618501e-03 +3.639797e-03 +3.621227e-03 +3.643807e-03 +3.624588e-03 +3.630098e-03 +3.627915e-03 +3.617081e-03 +3.648304e-03 +3.631776e-03 +3.620978e-03 +3.621714e-03 +3.624504e-03 +3.623820e-03 +3.633572e-03 +3.622321e-03 +3.627610e-03 +3.630656e-03 +3.640815e-03 +3.618397e-03
+1.416667e+01 +2.895324e-01 +3.284123e+00 +5.889777e-02 +2.187761e-02 +3.597564e-03 +3.618737e-03 +3.600275e-03 +3.622724e-03 +3.603616e-03 +3.609095e-03 +3.606924e-03 +3.596153e-03 +3.627195e-03 +3.610763e-03 +3.600027e-03 +3.600759e-03 +3.603532e-03 +3.602852e-03 +3.612548e-03 +3.601362e-03 +3.606620e-03 +3.609649e-03 +3.619749e-03 +3.597461e-03
+1.418333e+01 +2.889795e-01 +3.313621e+00 +5.857094e-02 +2.175124e-02 +3.576749e-03 +3.597799e-03 +3.579444e-03 +3.601763e-03 +3.582766e-03 +3.588212e-03 +3.586055e-03 +3.575346e-03 +3.606208e-03 +3.589871e-03 +3.579197e-03 +3.579925e-03 +3.582682e-03 +3.582006e-03 +3.591646e-03 +3.580525e-03 +3.585752e-03 +3.588763e-03 +3.598806e-03 +3.576646e-03
+1.420000e+01 +2.892368e-01 +3.319957e+00 +5.824477e-02 +2.162563e-02 +3.556054e-03 +3.576983e-03 +3.558733e-03 +3.580924e-03 +3.562036e-03 +3.567451e-03 +3.565306e-03 +3.554659e-03 +3.585343e-03 +3.569100e-03 +3.558488e-03 +3.559212e-03 +3.561953e-03 +3.561281e-03 +3.570865e-03 +3.559808e-03 +3.565005e-03 +3.567999e-03 +3.577983e-03 +3.555952e-03
+1.421667e+01 +2.888280e-01 +3.343756e+00 +5.792168e-02 +2.150073e-02 +3.535479e-03 +3.556286e-03 +3.538142e-03 +3.560204e-03 +3.541426e-03 +3.546810e-03 +3.544677e-03 +3.534092e-03 +3.564598e-03 +3.548450e-03 +3.537899e-03 +3.538618e-03 +3.541344e-03 +3.540676e-03 +3.550204e-03 +3.539211e-03 +3.544378e-03 +3.547355e-03 +3.557281e-03 +3.535377e-03
+1.423333e+01 +2.884325e-01 +3.350449e+00 +5.759927e-02 +2.137657e-02 +3.515023e-03 +3.535710e-03 +3.517671e-03 +3.539605e-03 +3.520936e-03 +3.526288e-03 +3.524168e-03 +3.513644e-03 +3.543973e-03 +3.527918e-03 +3.517429e-03 +3.518144e-03 +3.520854e-03 +3.520189e-03 +3.529663e-03 +3.518734e-03 +3.523871e-03 +3.526830e-03 +3.536699e-03 +3.514921e-03
+1.425000e+01 +2.878998e-01 +3.348097e+00 +5.727921e-02 +2.125315e-02 +3.494685e-03 +3.515252e-03 +3.497318e-03 +3.519125e-03 +3.500564e-03 +3.505885e-03 +3.503777e-03 +3.493314e-03 +3.523468e-03 +3.507506e-03 +3.497077e-03 +3.497788e-03 +3.500482e-03 +3.499822e-03 +3.509240e-03 +3.498374e-03 +3.503482e-03 +3.506424e-03 +3.516235e-03 +3.494584e-03
+1.426667e+01 +2.874013e-01 +3.319881e+00 +5.695808e-02 +2.113046e-02 +3.474465e-03 +3.494913e-03 +3.477083e-03 +3.498764e-03 +3.480310e-03 +3.485600e-03 +3.483504e-03 +3.473102e-03 +3.503081e-03 +3.487212e-03 +3.476843e-03 +3.477550e-03 +3.480229e-03 +3.479572e-03 +3.488936e-03 +3.478133e-03 +3.483211e-03 +3.486136e-03 +3.495891e-03 +3.474365e-03
+1.428333e+01 +2.871918e-01 +3.282239e+00 +5.663758e-02 +2.100845e-02 +3.454361e-03 +3.474692e-03 +3.456964e-03 +3.478520e-03 +3.460173e-03 +3.465433e-03 +3.463349e-03 +3.453007e-03 +3.482813e-03 +3.467035e-03 +3.456726e-03 +3.457429e-03 +3.460092e-03 +3.459439e-03 +3.468749e-03 +3.458008e-03 +3.463057e-03 +3.465965e-03 +3.475663e-03 +3.454262e-03
+1.430000e+01 +2.867894e-01 +3.256225e+00 +5.631904e-02 +2.088712e-02 +3.434375e-03 +3.454588e-03 +3.436962e-03 +3.458393e-03 +3.440152e-03 +3.445382e-03 +3.443310e-03 +3.433028e-03 +3.462661e-03 +3.446975e-03 +3.436726e-03 +3.437424e-03 +3.440072e-03 +3.439423e-03 +3.448679e-03 +3.438001e-03 +3.443020e-03 +3.445911e-03 +3.455553e-03 +3.434276e-03
+1.431667e+01 +2.866505e-01 +3.231509e+00 +5.600096e-02 +2.076647e-02 +3.414503e-03 +3.434600e-03 +3.417076e-03 +3.438383e-03 +3.420247e-03 +3.425447e-03 +3.423387e-03 +3.413164e-03 +3.442626e-03 +3.427030e-03 +3.416841e-03 +3.417536e-03 +3.420168e-03 +3.419523e-03 +3.428725e-03 +3.418108e-03 +3.423099e-03 +3.425973e-03 +3.435560e-03 +3.414405e-03
+1.433333e+01 +2.861951e-01 +3.201182e+00 +5.568384e-02 +2.064649e-02 +3.394747e-03 +3.414727e-03 +3.397305e-03 +3.418489e-03 +3.400458e-03 +3.405628e-03 +3.403580e-03 +3.393416e-03 +3.422707e-03 +3.407202e-03 +3.397071e-03 +3.397762e-03 +3.400379e-03 +3.399737e-03 +3.408887e-03 +3.398331e-03 +3.403293e-03 +3.406150e-03 +3.415682e-03 +3.394650e-03
+1.435000e+01 +2.862312e-01 +3.175599e+00 +5.536599e-02 +2.052725e-02 +3.375105e-03 +3.394970e-03 +3.377648e-03 +3.398709e-03 +3.380783e-03 +3.385923e-03 +3.383887e-03 +3.373782e-03 +3.402904e-03 +3.387488e-03 +3.377416e-03 +3.378102e-03 +3.380704e-03 +3.380067e-03 +3.389163e-03 +3.378669e-03 +3.383601e-03 +3.386443e-03 +3.395919e-03 +3.375008e-03
+1.436667e+01 +2.858737e-01 +3.142667e+00 +5.505007e-02 +2.040868e-02 +3.355577e-03 +3.375326e-03 +3.358105e-03 +3.379045e-03 +3.361222e-03 +3.366332e-03 +3.364308e-03 +3.354261e-03 +3.383215e-03 +3.367888e-03 +3.357874e-03 +3.358557e-03 +3.361144e-03 +3.360510e-03 +3.369553e-03 +3.359120e-03 +3.364024e-03 +3.366849e-03 +3.376270e-03 +3.355481e-03
+1.438333e+01 +2.853782e-01 +3.112076e+00 +5.473409e-02 +2.029084e-02 +3.336162e-03 +3.355797e-03 +3.338676e-03 +3.359494e-03 +3.341774e-03 +3.346854e-03 +3.344842e-03 +3.334854e-03 +3.363639e-03 +3.348401e-03 +3.338446e-03 +3.339124e-03 +3.341696e-03 +3.341066e-03 +3.350057e-03 +3.339684e-03 +3.344560e-03 +3.347368e-03 +3.356735e-03 +3.336066e-03
+1.440000e+01 +2.850117e-01 +3.093001e+00 +5.441995e-02 +2.017370e-02 +3.316859e-03 +3.336380e-03 +3.319358e-03 +3.340056e-03 +3.322439e-03 +3.327490e-03 +3.325489e-03 +3.315558e-03 +3.344178e-03 +3.329028e-03 +3.319130e-03 +3.319804e-03 +3.322361e-03 +3.321735e-03 +3.330674e-03 +3.320361e-03 +3.325208e-03 +3.328001e-03 +3.337313e-03 +3.316763e-03
+1.441667e+01 +2.845480e-01 +3.063417e+00 +5.410764e-02 +2.005716e-02 +3.297668e-03 +3.317076e-03 +3.300152e-03 +3.320730e-03 +3.303215e-03 +3.308237e-03 +3.306248e-03 +3.296375e-03 +3.324828e-03 +3.309766e-03 +3.299925e-03 +3.300596e-03 +3.303138e-03 +3.302515e-03 +3.311403e-03 +3.301149e-03 +3.305969e-03 +3.308745e-03 +3.318003e-03 +3.297573e-03
+1.443333e+01 +2.841544e-01 +3.019530e+00 +5.379792e-02 +1.994137e-02 +3.278587e-03 +3.297884e-03 +3.281058e-03 +3.301517e-03 +3.284103e-03 +3.289095e-03 +3.287118e-03 +3.277302e-03 +3.305591e-03 +3.290616e-03 +3.280832e-03 +3.281499e-03 +3.284027e-03 +3.283407e-03 +3.292243e-03 +3.282049e-03 +3.286841e-03 +3.289601e-03 +3.298805e-03 +3.278493e-03
+1.445000e+01 +2.842920e-01 +2.995676e+00 +5.349128e-02 +1.982626e-02 +3.259618e-03 +3.278802e-03 +3.262074e-03 +3.282414e-03 +3.265101e-03 +3.270065e-03 +3.268099e-03 +3.258339e-03 +3.286465e-03 +3.271577e-03 +3.261849e-03 +3.262512e-03 +3.265025e-03 +3.264409e-03 +3.273194e-03 +3.263059e-03 +3.267823e-03 +3.270567e-03 +3.279719e-03 +3.259524e-03
+1.446667e+01 +2.842905e-01 +2.977111e+00 +5.318677e-02 +1.971189e-02 +3.240758e-03 +3.259831e-03 +3.243200e-03 +3.263422e-03 +3.246210e-03 +3.251144e-03 +3.249189e-03 +3.239487e-03 +3.267449e-03 +3.252647e-03 +3.242976e-03 +3.243635e-03 +3.246134e-03 +3.245521e-03 +3.254256e-03 +3.244179e-03 +3.248916e-03 +3.251644e-03 +3.260742e-03 +3.240664e-03
+1.448333e+01 +2.842178e-01 +2.951121e+00 +5.288274e-02 +1.959813e-02 +3.222007e-03 +3.240970e-03 +3.224435e-03 +3.244540e-03 +3.227427e-03 +3.232333e-03 +3.230390e-03 +3.220743e-03 +3.248544e-03 +3.233828e-03 +3.224213e-03 +3.224868e-03 +3.227352e-03 +3.226743e-03 +3.235427e-03 +3.225408e-03 +3.230117e-03 +3.232830e-03 +3.241876e-03 +3.221914e-03
+1.450000e+01 +2.837490e-01 +2.929584e+00 +5.257884e-02 +1.948500e-02 +3.203364e-03 +3.222218e-03 +3.205778e-03 +3.225767e-03 +3.208753e-03 +3.213631e-03 +3.211699e-03 +3.202108e-03 +3.229748e-03 +3.215117e-03 +3.205558e-03 +3.206209e-03 +3.208679e-03 +3.208073e-03 +3.216706e-03 +3.206746e-03 +3.211428e-03 +3.214125e-03 +3.223118e-03 +3.203272e-03
+1.451667e+01 +2.832420e-01 +2.898990e+00 +5.227713e-02 +1.937252e-02 +3.184830e-03 +3.203574e-03 +3.187230e-03 +3.207103e-03 +3.190188e-03 +3.195037e-03 +3.193116e-03 +3.183581e-03 +3.211061e-03 +3.196514e-03 +3.187010e-03 +3.187658e-03 +3.190114e-03 +3.189511e-03 +3.198095e-03 +3.188192e-03 +3.192847e-03 +3.195528e-03 +3.204469e-03 +3.184738e-03
+1.453333e+01 +2.826634e-01 +2.867736e+00 +5.197674e-02 +1.926065e-02 +3.166402e-03 +3.185038e-03 +3.168788e-03 +3.188547e-03 +3.171729e-03 +3.176551e-03 +3.174641e-03 +3.165161e-03 +3.192482e-03 +3.178019e-03 +3.168571e-03 +3.169214e-03 +3.171656e-03 +3.171057e-03 +3.179591e-03 +3.169746e-03 +3.174373e-03 +3.177039e-03 +3.185929e-03 +3.166311e-03
+1.455000e+01 +2.826202e-01 +2.832464e+00 +5.167863e-02 +1.914944e-02 +3.148082e-03 +3.166610e-03 +3.150454e-03 +3.170098e-03 +3.153378e-03 +3.158171e-03 +3.156272e-03 +3.146847e-03 +3.174010e-03 +3.159631e-03 +3.150237e-03 +3.150877e-03 +3.153305e-03 +3.152709e-03 +3.161194e-03 +3.151405e-03 +3.156006e-03 +3.158656e-03 +3.167495e-03 +3.147991e-03
+1.456667e+01 +2.840203e-01 +2.823921e+00 +5.138096e-02 +1.903889e-02 +3.129867e-03 +3.148288e-03 +3.132225e-03 +3.151756e-03 +3.135132e-03 +3.139898e-03 +3.138010e-03 +3.128640e-03 +3.155645e-03 +3.141350e-03 +3.132010e-03 +3.132646e-03 +3.135060e-03 +3.134468e-03 +3.142903e-03 +3.133172e-03 +3.137746e-03 +3.140381e-03 +3.149168e-03 +3.129777e-03
+1.458333e+01 +2.851413e-01 +2.811098e+00 +5.108499e-02 +1.892891e-02 +3.111758e-03 +3.130072e-03 +3.114102e-03 +3.133520e-03 +3.116993e-03 +3.121731e-03 +3.119854e-03 +3.110537e-03 +3.137387e-03 +3.123174e-03 +3.113888e-03 +3.114521e-03 +3.116920e-03 +3.116332e-03 +3.124718e-03 +3.115043e-03 +3.119591e-03 +3.122210e-03 +3.130947e-03 +3.111668e-03
+1.460000e+01 +2.864564e-01 +2.824097e+00 +5.079036e-02 +1.881954e-02 +3.093753e-03 +3.111962e-03 +3.096084e-03 +3.115390e-03 +3.098958e-03 +3.103669e-03 +3.101803e-03 +3.092540e-03 +3.119234e-03 +3.105103e-03 +3.095872e-03 +3.096500e-03 +3.098886e-03 +3.098301e-03 +3.106639e-03 +3.097020e-03 +3.101541e-03 +3.104145e-03 +3.112831e-03 +3.093664e-03
+1.461667e+01 +2.870502e-01 +2.836866e+00 +5.049737e-02 +1.871076e-02 +3.075853e-03 +3.093956e-03 +3.078170e-03 +3.097364e-03 +3.081027e-03 +3.085711e-03 +3.083856e-03 +3.074647e-03 +3.101186e-03 +3.087137e-03 +3.077959e-03 +3.078584e-03 +3.080956e-03 +3.080374e-03 +3.088664e-03 +3.079100e-03 +3.083596e-03 +3.086185e-03 +3.094821e-03 +3.075764e-03
+1.463333e+01 +2.878375e-01 +2.850692e+00 +5.020668e-02 +1.860257e-02 +3.058056e-03 +3.076054e-03 +3.060360e-03 +3.079443e-03 +3.063201e-03 +3.067857e-03 +3.066013e-03 +3.056857e-03 +3.083243e-03 +3.069275e-03 +3.060150e-03 +3.060772e-03 +3.063130e-03 +3.062551e-03 +3.070793e-03 +3.061285e-03 +3.065754e-03 +3.068328e-03 +3.076914e-03 +3.057968e-03
+1.465000e+01 +2.895803e-01 +2.845407e+00 +4.991691e-02 +1.849501e-02 +3.040362e-03 +3.058256e-03 +3.042653e-03 +3.061625e-03 +3.045477e-03 +3.050107e-03 +3.048273e-03 +3.039170e-03 +3.065403e-03 +3.051517e-03 +3.042444e-03 +3.043062e-03 +3.045406e-03 +3.044831e-03 +3.053026e-03 +3.043572e-03 +3.048016e-03 +3.050575e-03 +3.059111e-03 +3.040275e-03
+1.466667e+01 +2.910281e-01 +2.877771e+00 +4.962954e-02 +1.838810e-02 +3.022771e-03 +3.040561e-03 +3.025048e-03 +3.043911e-03 +3.027856e-03 +3.032459e-03 +3.030636e-03 +3.021586e-03 +3.047667e-03 +3.033861e-03 +3.024841e-03 +3.025455e-03 +3.027786e-03 +3.027214e-03 +3.035361e-03 +3.025962e-03 +3.030380e-03 +3.032925e-03 +3.041411e-03 +3.022684e-03
+1.468333e+01 +2.913060e-01 +2.880049e+00 +4.934371e-02 +1.828176e-02 +3.005281e-03 +3.022969e-03 +3.007546e-03 +3.026299e-03 +3.010337e-03 +3.014913e-03 +3.013100e-03 +3.004103e-03 +3.030033e-03 +3.016307e-03 +3.007339e-03 +3.007950e-03 +3.010267e-03 +3.009699e-03 +3.017798e-03 +3.008454e-03 +3.012846e-03 +3.015376e-03 +3.023814e-03 +3.005194e-03
+1.470000e+01 +2.908385e-01 +2.887567e+00 +4.905995e-02 +1.817602e-02 +2.987892e-03 +3.005478e-03 +2.990144e-03 +3.008789e-03 +2.992919e-03 +2.997469e-03 +2.995667e-03 +2.986721e-03 +3.012502e-03 +2.998855e-03 +2.989939e-03 +2.990546e-03 +2.992850e-03 +2.992285e-03 +3.000338e-03 +2.991047e-03 +2.995414e-03 +2.997929e-03 +3.006318e-03 +2.987806e-03
+1.471667e+01 +2.906740e-01 +2.912370e+00 +4.877805e-02 +1.807088e-02 +2.970605e-03 +2.988088e-03 +2.972843e-03 +2.991380e-03 +2.975602e-03 +2.980126e-03 +2.978334e-03 +2.969440e-03 +2.995072e-03 +2.981503e-03 +2.972639e-03 +2.973243e-03 +2.975533e-03 +2.974971e-03 +2.982978e-03 +2.973741e-03 +2.978083e-03 +2.980583e-03 +2.988924e-03 +2.970519e-03
+1.473333e+01 +2.908937e-01 +3.084219e+00 +4.849997e-02 +1.796635e-02 +2.953417e-03 +2.970799e-03 +2.955642e-03 +2.974072e-03 +2.958385e-03 +2.962883e-03 +2.961101e-03 +2.952259e-03 +2.977742e-03 +2.964252e-03 +2.955439e-03 +2.956040e-03 +2.958317e-03 +2.957758e-03 +2.965718e-03 +2.956535e-03 +2.960852e-03 +2.963338e-03 +2.971630e-03 +2.953332e-03
+1.475000e+01 +2.907299e-01 +3.237090e+00 +4.822462e-02 +1.786242e-02 +2.936328e-03 +2.953611e-03 +2.938541e-03 +2.956864e-03 +2.941268e-03 +2.945740e-03 +2.943969e-03 +2.935177e-03 +2.960513e-03 +2.947101e-03 +2.938339e-03 +2.938936e-03 +2.941200e-03 +2.940645e-03 +2.948559e-03 +2.939429e-03 +2.943720e-03 +2.946192e-03 +2.954436e-03 +2.936244e-03
+1.476667e+01 +2.916118e-01 +3.360870e+00 +4.795112e-02 +1.775908e-02 +2.919339e-03 +2.936521e-03 +2.921539e-03 +2.939756e-03 +2.924250e-03 +2.928696e-03 +2.926935e-03 +2.918194e-03 +2.943384e-03 +2.930049e-03 +2.921338e-03 +2.921931e-03 +2.924182e-03 +2.923630e-03 +2.931499e-03 +2.922421e-03 +2.926688e-03 +2.929145e-03 +2.937342e-03 +2.919255e-03
+1.478333e+01 +2.912259e-01 +3.359898e+00 +4.767818e-02 +1.765636e-02 +2.902448e-03 +2.919530e-03 +2.904635e-03 +2.922747e-03 +2.907331e-03 +2.911750e-03 +2.910000e-03 +2.901310e-03 +2.926353e-03 +2.913096e-03 +2.904435e-03 +2.905025e-03 +2.907263e-03 +2.906714e-03 +2.914537e-03 +2.905512e-03 +2.909754e-03 +2.912198e-03 +2.920346e-03 +2.902364e-03
+1.480000e+01 +2.911180e-01 +3.343222e+00 +4.740571e-02 +1.755422e-02 +2.885654e-03 +2.902638e-03 +2.887829e-03 +2.905836e-03 +2.890509e-03 +2.894903e-03 +2.893163e-03 +2.884523e-03 +2.909421e-03 +2.896241e-03 +2.887630e-03 +2.888217e-03 +2.890442e-03 +2.889896e-03 +2.897674e-03 +2.888701e-03 +2.892918e-03 +2.895348e-03 +2.903449e-03 +2.885571e-03
+1.481667e+01 +2.915595e-01 +3.340171e+00 +4.713517e-02 +1.745268e-02 +2.868958e-03 +2.885844e-03 +2.871120e-03 +2.889023e-03 +2.873785e-03 +2.878153e-03 +2.876423e-03 +2.867833e-03 +2.892588e-03 +2.879484e-03 +2.870923e-03 +2.871506e-03 +2.873718e-03 +2.873175e-03 +2.880908e-03 +2.871987e-03 +2.876180e-03 +2.878595e-03 +2.886650e-03 +2.868875e-03
+1.483333e+01 +2.924501e-01 +3.349707e+00 +4.686660e-02 +1.735173e-02 +2.852358e-03 +2.869146e-03 +2.854508e-03 +2.872307e-03 +2.857157e-03 +2.861500e-03 +2.859780e-03 +2.851240e-03 +2.875851e-03 +2.862823e-03 +2.854312e-03 +2.854891e-03 +2.857091e-03 +2.856551e-03 +2.864239e-03 +2.855370e-03 +2.859539e-03 +2.861940e-03 +2.869948e-03 +2.852276e-03
+1.485000e+01 +2.936819e-01 +3.329228e+00 +4.659895e-02 +1.725137e-02 +2.835855e-03 +2.852545e-03 +2.837992e-03 +2.855688e-03 +2.840626e-03 +2.844944e-03 +2.843233e-03 +2.834743e-03 +2.859212e-03 +2.846259e-03 +2.837797e-03 +2.838373e-03 +2.840559e-03 +2.840023e-03 +2.847667e-03 +2.838849e-03 +2.842993e-03 +2.845381e-03 +2.853343e-03 +2.835773e-03
+1.486667e+01 +2.932425e-01 +3.294989e+00 +4.633135e-02 +1.715161e-02 +2.819446e-03 +2.836041e-03 +2.821571e-03 +2.839165e-03 +2.824190e-03 +2.828483e-03 +2.826783e-03 +2.818341e-03 +2.842668e-03 +2.829790e-03 +2.821377e-03 +2.821950e-03 +2.824124e-03 +2.823591e-03 +2.831190e-03 +2.822423e-03 +2.826544e-03 +2.828917e-03 +2.836833e-03 +2.819365e-03
+1.488333e+01 +2.933697e-01 +3.263421e+00 +4.606644e-02 +1.705244e-02 +2.803133e-03 +2.819631e-03 +2.805245e-03 +2.822737e-03 +2.807849e-03 +2.812117e-03 +2.810427e-03 +2.802034e-03 +2.826221e-03 +2.813417e-03 +2.805053e-03 +2.805622e-03 +2.807784e-03 +2.807254e-03 +2.814809e-03 +2.806093e-03 +2.810190e-03 +2.812549e-03 +2.820419e-03 +2.803053e-03
+1.490000e+01 +2.936990e-01 +3.279658e+00 +4.580496e-02 +1.695386e-02 +2.786914e-03 +2.803317e-03 +2.789014e-03 +2.806405e-03 +2.791603e-03 +2.795847e-03 +2.794166e-03 +2.785822e-03 +2.809868e-03 +2.797139e-03 +2.788823e-03 +2.789389e-03 +2.791538e-03 +2.791011e-03 +2.798522e-03 +2.789857e-03 +2.793930e-03 +2.796276e-03 +2.804101e-03 +2.786834e-03
+1.491667e+01 +2.937526e-01 +3.286287e+00 +4.554460e-02 +1.685588e-02 +2.770789e-03 +2.787097e-03 +2.772877e-03 +2.790167e-03 +2.775451e-03 +2.779670e-03 +2.777999e-03 +2.769703e-03 +2.793611e-03 +2.780955e-03 +2.772687e-03 +2.773250e-03 +2.775386e-03 +2.774862e-03 +2.782330e-03 +2.773715e-03 +2.777764e-03 +2.780097e-03 +2.787876e-03 +2.770710e-03
+1.493333e+01 +2.936304e-01 +3.277100e+00 +4.528517e-02 +1.675846e-02 +2.754758e-03 +2.770971e-03 +2.756834e-03 +2.774024e-03 +2.759392e-03 +2.763587e-03 +2.761925e-03 +2.753678e-03 +2.777447e-03 +2.764864e-03 +2.756644e-03 +2.757204e-03 +2.759328e-03 +2.758807e-03 +2.766232e-03 +2.757666e-03 +2.761692e-03 +2.764011e-03 +2.771746e-03 +2.754678e-03
+1.495000e+01 +2.936267e-01 +3.276660e+00 +4.502719e-02 +1.666164e-02 +2.738819e-03 +2.754938e-03 +2.740883e-03 +2.757973e-03 +2.743426e-03 +2.747597e-03 +2.745945e-03 +2.737745e-03 +2.761377e-03 +2.748867e-03 +2.740694e-03 +2.741251e-03 +2.743363e-03 +2.742845e-03 +2.750226e-03 +2.741711e-03 +2.745713e-03 +2.748019e-03 +2.755708e-03 +2.738740e-03
+1.496667e+01 +2.936485e-01 +3.272745e+00 +4.477033e-02 +1.656536e-02 +2.722972e-03 +2.738998e-03 +2.725024e-03 +2.742016e-03 +2.727553e-03 +2.731699e-03 +2.730057e-03 +2.721905e-03 +2.745399e-03 +2.732962e-03 +2.724837e-03 +2.725390e-03 +2.727490e-03 +2.726975e-03 +2.734314e-03 +2.725847e-03 +2.729827e-03 +2.732119e-03 +2.739764e-03 +2.722894e-03
+1.498333e+01 +2.932420e-01 +3.225800e+00 +4.451390e-02 +1.646966e-02 +2.707217e-03 +2.723151e-03 +2.709257e-03 +2.726150e-03 +2.711772e-03 +2.715894e-03 +2.714261e-03 +2.706156e-03 +2.729515e-03 +2.717149e-03 +2.709071e-03 +2.709621e-03 +2.711708e-03 +2.711197e-03 +2.718493e-03 +2.710076e-03 +2.714032e-03 +2.716311e-03 +2.723912e-03 +2.707139e-03
+1.500000e+01 +2.929946e-01 +3.231503e+00 +4.425924e-02 +1.637454e-02 +2.691553e-03 +2.707395e-03 +2.693581e-03 +2.710377e-03 +2.696081e-03 +2.700180e-03 +2.698556e-03 +2.690498e-03 +2.713722e-03 +2.701428e-03 +2.693396e-03 +2.693943e-03 +2.696019e-03 +2.695510e-03 +2.702764e-03 +2.694395e-03 +2.698329e-03 +2.700595e-03 +2.708151e-03 +2.691476e-03
+1.501667e+01 +2.923969e-01 +3.203397e+00 +4.400547e-02 +1.627996e-02 +2.675980e-03 +2.691730e-03 +2.677996e-03 +2.694695e-03 +2.680482e-03 +2.684557e-03 +2.682943e-03 +2.674931e-03 +2.698020e-03 +2.685798e-03 +2.677812e-03 +2.678356e-03 +2.680420e-03 +2.679914e-03 +2.687126e-03 +2.678805e-03 +2.682716e-03 +2.684969e-03 +2.692482e-03 +2.675903e-03
+1.503333e+01 +2.917919e-01 +3.192602e+00 +4.375335e-02 +1.618596e-02 +2.660497e-03 +2.676155e-03 +2.662502e-03 +2.679103e-03 +2.664973e-03 +2.669024e-03 +2.667419e-03 +2.659454e-03 +2.682410e-03 +2.670258e-03 +2.662319e-03 +2.662859e-03 +2.664911e-03 +2.664408e-03 +2.671578e-03 +2.663306e-03 +2.667194e-03 +2.669434e-03 +2.676903e-03 +2.660420e-03
+1.505000e+01 +2.911750e-01 +3.159758e+00 +4.350218e-02 +1.609244e-02 +2.645103e-03 +2.660671e-03 +2.647096e-03 +2.663602e-03 +2.649553e-03 +2.653581e-03 +2.651986e-03 +2.644066e-03 +2.666889e-03 +2.654808e-03 +2.646915e-03 +2.647452e-03 +2.649492e-03 +2.648992e-03 +2.656121e-03 +2.647896e-03 +2.651762e-03 +2.653989e-03 +2.661415e-03 +2.645027e-03
+1.506667e+01 +2.905613e-01 +3.142556e+00 +4.325220e-02 +1.599953e-02 +2.629799e-03 +2.645277e-03 +2.631780e-03 +2.648191e-03 +2.634223e-03 +2.638228e-03 +2.636641e-03 +2.628768e-03 +2.651459e-03 +2.639447e-03 +2.631600e-03 +2.632134e-03 +2.634162e-03 +2.633665e-03 +2.640752e-03 +2.632576e-03 +2.636419e-03 +2.638633e-03 +2.646016e-03 +2.629723e-03
+1.508333e+01 +2.901303e-01 +3.128872e+00 +4.300354e-02 +1.590716e-02 +2.614583e-03 +2.629971e-03 +2.616553e-03 +2.632868e-03 +2.618981e-03 +2.622963e-03 +2.621386e-03 +2.613558e-03 +2.636117e-03 +2.624175e-03 +2.616373e-03 +2.616905e-03 +2.618921e-03 +2.618426e-03 +2.625473e-03 +2.617344e-03 +2.621164e-03 +2.623366e-03 +2.630706e-03 +2.614508e-03
+1.510000e+01 +2.895487e-01 +3.144221e+00 +4.275593e-02 +1.581532e-02 +2.599455e-03 +2.614754e-03 +2.601414e-03 +2.617635e-03 +2.603828e-03 +2.607787e-03 +2.606219e-03 +2.598436e-03 +2.620865e-03 +2.608992e-03 +2.601235e-03 +2.601763e-03 +2.603768e-03 +2.603276e-03 +2.610282e-03 +2.602200e-03 +2.605998e-03 +2.608187e-03 +2.615485e-03 +2.599380e-03
+1.511667e+01 +2.892416e-01 +3.166923e+00 +4.250973e-02 +1.572400e-02 +2.584415e-03 +2.599625e-03 +2.586362e-03 +2.602489e-03 +2.588762e-03 +2.592698e-03 +2.591139e-03 +2.583401e-03 +2.605701e-03 +2.593896e-03 +2.586184e-03 +2.586710e-03 +2.588702e-03 +2.588214e-03 +2.595179e-03 +2.587143e-03 +2.590920e-03 +2.593096e-03 +2.600352e-03 +2.584340e-03
+1.513333e+01 +2.885987e-01 +3.164107e+00 +4.226533e-02 +1.563321e-02 +2.569461e-03 +2.584584e-03 +2.571397e-03 +2.587431e-03 +2.573784e-03 +2.577697e-03 +2.576147e-03 +2.568454e-03 +2.590624e-03 +2.578888e-03 +2.571221e-03 +2.571743e-03 +2.573724e-03 +2.573238e-03 +2.580164e-03 +2.572174e-03 +2.575929e-03 +2.578092e-03 +2.585307e-03 +2.569387e-03
+1.515000e+01 +2.879939e-01 +3.155882e+00 +4.202212e-02 +1.554295e-02 +2.554594e-03 +2.569630e-03 +2.556519e-03 +2.572460e-03 +2.558892e-03 +2.562782e-03 +2.561241e-03 +2.553593e-03 +2.575635e-03 +2.563967e-03 +2.556344e-03 +2.556863e-03 +2.558833e-03 +2.558350e-03 +2.565235e-03 +2.557292e-03 +2.561025e-03 +2.563176e-03 +2.570348e-03 +2.554521e-03
+1.516667e+01 +2.874865e-01 +3.174480e+00 +4.177984e-02 +1.545320e-02 +2.539814e-03 +2.554762e-03 +2.541727e-03 +2.557576e-03 +2.544086e-03 +2.547954e-03 +2.546422e-03 +2.538818e-03 +2.560733e-03 +2.549132e-03 +2.541553e-03 +2.542069e-03 +2.544027e-03 +2.543547e-03 +2.550392e-03 +2.542495e-03 +2.546207e-03 +2.548345e-03 +2.555476e-03 +2.539740e-03
+1.518333e+01 +2.871554e-01 +3.222008e+00 +4.153929e-02 +1.536400e-02 +2.525118e-03 +2.539980e-03 +2.527021e-03 +2.542778e-03 +2.529366e-03 +2.533212e-03 +2.531689e-03 +2.524128e-03 +2.545916e-03 +2.534382e-03 +2.526848e-03 +2.527361e-03 +2.529308e-03 +2.528830e-03 +2.535636e-03 +2.527785e-03 +2.531475e-03 +2.533601e-03 +2.540690e-03 +2.525046e-03
+1.520000e+01 +2.873354e-01 +3.244977e+00 +4.130034e-02 +1.527528e-02 +2.510508e-03 +2.525284e-03 +2.512400e-03 +2.528066e-03 +2.514732e-03 +2.518555e-03 +2.517040e-03 +2.509524e-03 +2.531186e-03 +2.519719e-03 +2.512227e-03 +2.512737e-03 +2.514673e-03 +2.514199e-03 +2.520965e-03 +2.513159e-03 +2.516828e-03 +2.518941e-03 +2.525990e-03 +2.510436e-03
+1.521667e+01 +2.868816e-01 +3.223119e+00 +4.106226e-02 +1.518701e-02 +2.495982e-03 +2.510673e-03 +2.497863e-03 +2.513438e-03 +2.500181e-03 +2.503983e-03 +2.502477e-03 +2.495004e-03 +2.516540e-03 +2.505140e-03 +2.497692e-03 +2.498199e-03 +2.500123e-03 +2.499652e-03 +2.506379e-03 +2.498618e-03 +2.502265e-03 +2.504367e-03 +2.511375e-03 +2.495911e-03
+1.523333e+01 +2.862814e-01 +3.206126e+00 +4.082606e-02 +1.509925e-02 +2.481541e-03 +2.496146e-03 +2.483411e-03 +2.498896e-03 +2.485715e-03 +2.489495e-03 +2.487998e-03 +2.480568e-03 +2.501980e-03 +2.490645e-03 +2.483240e-03 +2.483744e-03 +2.485658e-03 +2.485189e-03 +2.491877e-03 +2.484161e-03 +2.487787e-03 +2.489877e-03 +2.496844e-03 +2.481469e-03
+1.525000e+01 +2.857296e-01 +3.195746e+00 +4.059113e-02 +1.501200e-02 +2.467183e-03 +2.481703e-03 +2.469042e-03 +2.484437e-03 +2.471333e-03 +2.475091e-03 +2.473602e-03 +2.466215e-03 +2.487503e-03 +2.476234e-03 +2.468872e-03 +2.469373e-03 +2.471276e-03 +2.470809e-03 +2.477459e-03 +2.469788e-03 +2.473393e-03 +2.475470e-03 +2.482397e-03 +2.467112e-03
+1.526667e+01 +2.851873e-01 +3.204437e+00 +4.035814e-02 +1.492526e-02 +2.452908e-03 +2.467344e-03 +2.454756e-03 +2.470062e-03 +2.457034e-03 +2.460770e-03 +2.459290e-03 +2.451946e-03 +2.473111e-03 +2.461907e-03 +2.454587e-03 +2.455086e-03 +2.456977e-03 +2.456513e-03 +2.463124e-03 +2.455497e-03 +2.459082e-03 +2.461147e-03 +2.468034e-03 +2.452837e-03
+1.528333e+01 +2.846699e-01 +3.206932e+00 +4.012646e-02 +1.483900e-02 +2.438715e-03 +2.453068e-03 +2.440553e-03 +2.455771e-03 +2.442818e-03 +2.446532e-03 +2.445061e-03 +2.437759e-03 +2.458801e-03 +2.447662e-03 +2.440385e-03 +2.440881e-03 +2.442761e-03 +2.442300e-03 +2.448873e-03 +2.441290e-03 +2.444854e-03 +2.446907e-03 +2.453754e-03 +2.438645e-03
+1.530000e+01 +2.840635e-01 +3.172033e+00 +3.989579e-02 +1.475323e-02 +2.424605e-03 +2.438875e-03 +2.426432e-03 +2.441562e-03 +2.428684e-03 +2.432376e-03 +2.430914e-03 +2.423654e-03 +2.444575e-03 +2.433500e-03 +2.426265e-03 +2.426758e-03 +2.428628e-03 +2.428169e-03 +2.434704e-03 +2.427165e-03 +2.430708e-03 +2.432749e-03 +2.439557e-03 +2.424535e-03
+1.531667e+01 +2.836990e-01 +3.156261e+00 +3.966618e-02 +1.466794e-02 +2.410576e-03 +2.424764e-03 +2.412393e-03 +2.427435e-03 +2.414631e-03 +2.418303e-03 +2.416848e-03 +2.409631e-03 +2.430431e-03 +2.419420e-03 +2.412227e-03 +2.412717e-03 +2.414576e-03 +2.414120e-03 +2.420617e-03 +2.413121e-03 +2.416644e-03 +2.418674e-03 +2.425442e-03 +2.410507e-03
+1.533333e+01 +2.832587e-01 +3.124574e+00 +3.943749e-02 +1.458310e-02 +2.396629e-03 +2.410734e-03 +2.398435e-03 +2.413390e-03 +2.400660e-03 +2.404310e-03 +2.402865e-03 +2.395689e-03 +2.416368e-03 +2.405421e-03 +2.398270e-03 +2.398757e-03 +2.400605e-03 +2.400152e-03 +2.406611e-03 +2.399159e-03 +2.402662e-03 +2.404679e-03 +2.411408e-03 +2.396560e-03
+1.535000e+01 +2.827526e-01 +3.115004e+00 +3.921011e-02 +1.449874e-02 +2.382762e-03 +2.396786e-03 +2.384557e-03 +2.399426e-03 +2.386770e-03 +2.390399e-03 +2.388962e-03 +2.381828e-03 +2.402387e-03 +2.391504e-03 +2.384393e-03 +2.384878e-03 +2.386715e-03 +2.386264e-03 +2.392686e-03 +2.385278e-03 +2.388760e-03 +2.390766e-03 +2.397456e-03 +2.382693e-03
+1.536667e+01 +2.836290e-01 +3.149766e+00 +3.898444e-02 +1.441485e-02 +2.368975e-03 +2.382918e-03 +2.370760e-03 +2.385543e-03 +2.372960e-03 +2.376568e-03 +2.375139e-03 +2.368046e-03 +2.388487e-03 +2.377666e-03 +2.370597e-03 +2.371079e-03 +2.372906e-03 +2.372458e-03 +2.378842e-03 +2.371476e-03 +2.374938e-03 +2.376933e-03 +2.383584e-03 +2.368907e-03
+1.538333e+01 +2.835369e-01 +3.204455e+00 +3.876049e-02 +1.433145e-02 +2.355268e-03 +2.369131e-03 +2.357043e-03 +2.371740e-03 +2.359231e-03 +2.362818e-03 +2.361397e-03 +2.354345e-03 +2.374667e-03 +2.363909e-03 +2.356881e-03 +2.357360e-03 +2.359176e-03 +2.358731e-03 +2.365079e-03 +2.357755e-03 +2.361197e-03 +2.363180e-03 +2.369793e-03 +2.355201e-03
+1.540000e+01 +2.829484e-01 +3.209534e+00 +3.853712e-02 +1.424852e-02 +2.341641e-03 +2.355423e-03 +2.343405e-03 +2.358018e-03 +2.345580e-03 +2.349146e-03 +2.347734e-03 +2.340723e-03 +2.360928e-03 +2.350232e-03 +2.343244e-03 +2.343720e-03 +2.345526e-03 +2.345083e-03 +2.351394e-03 +2.344113e-03 +2.347535e-03 +2.349507e-03 +2.356081e-03 +2.341574e-03
+1.541667e+01 +2.823926e-01 +3.214362e+00 +3.831529e-02 +1.416608e-02 +2.328092e-03 +2.341794e-03 +2.329847e-03 +2.344374e-03 +2.332009e-03 +2.335554e-03 +2.334150e-03 +2.327179e-03 +2.347267e-03 +2.336634e-03 +2.329686e-03 +2.330160e-03 +2.331955e-03 +2.331514e-03 +2.337789e-03 +2.330550e-03 +2.333953e-03 +2.335913e-03 +2.342449e-03 +2.328025e-03
+1.543333e+01 +2.827183e-01 +3.186626e+00 +3.809435e-02 +1.408413e-02 +2.314622e-03 +2.328245e-03 +2.316366e-03 +2.330810e-03 +2.318516e-03 +2.322041e-03 +2.320645e-03 +2.313714e-03 +2.333686e-03 +2.323114e-03 +2.316207e-03 +2.316677e-03 +2.318462e-03 +2.318024e-03 +2.324263e-03 +2.317066e-03 +2.320448e-03 +2.322397e-03 +2.328896e-03 +2.314555e-03
+1.545000e+01 +2.829732e-01 +3.179405e+00 +3.787506e-02 +1.400265e-02 +2.301230e-03 +2.314774e-03 +2.302964e-03 +2.317324e-03 +2.305101e-03 +2.308606e-03 +2.307217e-03 +2.300327e-03 +2.320184e-03 +2.309672e-03 +2.302805e-03 +2.303273e-03 +2.305048e-03 +2.304612e-03 +2.310815e-03 +2.303659e-03 +2.307022e-03 +2.308960e-03 +2.315421e-03 +2.301163e-03
+1.546667e+01 +2.833593e-01 +3.242496e+00 +3.765763e-02 +1.392168e-02 +2.287915e-03 +2.301380e-03 +2.289639e-03 +2.303916e-03 +2.291764e-03 +2.295248e-03 +2.293868e-03 +2.287018e-03 +2.306759e-03 +2.296309e-03 +2.289481e-03 +2.289946e-03 +2.291711e-03 +2.291278e-03 +2.297444e-03 +2.290330e-03 +2.293674e-03 +2.295600e-03 +2.302024e-03 +2.287849e-03
+1.548333e+01 +2.840475e-01 +3.317519e+00 +3.744126e-02 +1.384117e-02 +2.274677e-03 +2.288065e-03 +2.276391e-03 +2.290585e-03 +2.278504e-03 +2.281968e-03 +2.280596e-03 +2.273785e-03 +2.293412e-03 +2.283022e-03 +2.276235e-03 +2.276697e-03 +2.278451e-03 +2.278021e-03 +2.284151e-03 +2.277079e-03 +2.280403e-03 +2.282318e-03 +2.288704e-03 +2.274612e-03
+1.550000e+01 +2.849337e-01 +3.394372e+00 +3.722594e-02 +1.376114e-02 +2.261516e-03 +2.274826e-03 +2.263220e-03 +2.277332e-03 +2.265320e-03 +2.268764e-03 +2.267400e-03 +2.260629e-03 +2.280143e-03 +2.269813e-03 +2.263064e-03 +2.263524e-03 +2.265268e-03 +2.264840e-03 +2.270935e-03 +2.263904e-03 +2.267209e-03 +2.269112e-03 +2.275462e-03 +2.261451e-03
+1.551667e+01 +2.851276e-01 +3.423539e+00 +3.701199e-02 +1.368159e-02 +2.248431e-03 +2.261664e-03 +2.250125e-03 +2.264155e-03 +2.252213e-03 +2.255637e-03 +2.254281e-03 +2.247549e-03 +2.266950e-03 +2.256680e-03 +2.249970e-03 +2.250427e-03 +2.252161e-03 +2.251736e-03 +2.257796e-03 +2.250805e-03 +2.254091e-03 +2.255983e-03 +2.262296e-03 +2.248366e-03
+1.553333e+01 +2.858001e-01 +3.421691e+00 +3.679928e-02 +1.360248e-02 +2.235421e-03 +2.248578e-03 +2.237106e-03 +2.251055e-03 +2.239182e-03 +2.242586e-03 +2.241238e-03 +2.234545e-03 +2.253833e-03 +2.243623e-03 +2.236952e-03 +2.237406e-03 +2.239130e-03 +2.238707e-03 +2.244732e-03 +2.237782e-03 +2.241048e-03 +2.242930e-03 +2.249207e-03 +2.235357e-03
+1.555000e+01 +2.860083e-01 +3.466358e+00 +3.658785e-02 +1.352385e-02 +2.222487e-03 +2.235568e-03 +2.224162e-03 +2.238031e-03 +2.226226e-03 +2.229611e-03 +2.228270e-03 +2.221616e-03 +2.240793e-03 +2.230641e-03 +2.224009e-03 +2.224461e-03 +2.226175e-03 +2.225754e-03 +2.231744e-03 +2.224834e-03 +2.228082e-03 +2.229953e-03 +2.236193e-03 +2.222423e-03
+1.556667e+01 +2.862422e-01 +3.513450e+00 +3.637750e-02 +1.344568e-02 +2.209628e-03 +2.222633e-03 +2.211293e-03 +2.225081e-03 +2.213345e-03 +2.216710e-03 +2.215377e-03 +2.208762e-03 +2.227828e-03 +2.217735e-03 +2.211141e-03 +2.211590e-03 +2.213294e-03 +2.212876e-03 +2.218832e-03 +2.211961e-03 +2.215190e-03 +2.217050e-03 +2.223254e-03 +2.209565e-03
+1.558333e+01 +2.868657e-01 +3.589172e+00 +3.616852e-02 +1.336794e-02 +2.196843e-03 +2.209773e-03 +2.198499e-03 +2.212207e-03 +2.200539e-03 +2.203885e-03 +2.202559e-03 +2.195982e-03 +2.214937e-03 +2.204903e-03 +2.198348e-03 +2.198794e-03 +2.200488e-03 +2.200072e-03 +2.205993e-03 +2.199163e-03 +2.202373e-03 +2.204223e-03 +2.210391e-03 +2.196780e-03
+1.560000e+01 +2.882953e-01 +3.676011e+00 +3.596064e-02 +1.329065e-02 +2.184132e-03 +2.196987e-03 +2.185778e-03 +2.199407e-03 +2.187807e-03 +2.191133e-03 +2.189815e-03 +2.183276e-03 +2.202122e-03 +2.192145e-03 +2.185628e-03 +2.186072e-03 +2.187756e-03 +2.187343e-03 +2.193230e-03 +2.186438e-03 +2.189630e-03 +2.191469e-03 +2.197601e-03 +2.184070e-03
+1.561667e+01 +2.881909e-01 +3.694274e+00 +3.575403e-02 +1.321381e-02 +2.171495e-03 +2.184275e-03 +2.173131e-03 +2.186682e-03 +2.175148e-03 +2.178455e-03 +2.177145e-03 +2.170644e-03 +2.189380e-03 +2.179462e-03 +2.172982e-03 +2.173423e-03 +2.175098e-03 +2.174687e-03 +2.180540e-03 +2.173788e-03 +2.176961e-03 +2.178789e-03 +2.184886e-03 +2.171433e-03
+1.563333e+01 +2.881267e-01 +3.743510e+00 +3.554813e-02 +1.313744e-02 +2.158931e-03 +2.171637e-03 +2.160558e-03 +2.174030e-03 +2.162563e-03 +2.165851e-03 +2.164548e-03 +2.158084e-03 +2.176713e-03 +2.166851e-03 +2.160409e-03 +2.160848e-03 +2.162513e-03 +2.162104e-03 +2.167923e-03 +2.161210e-03 +2.164365e-03 +2.166183e-03 +2.172244e-03 +2.158869e-03
+1.565000e+01 +2.887264e-01 +3.793254e+00 +3.534330e-02 +1.306152e-02 +2.146439e-03 +2.159072e-03 +2.148057e-03 +2.161451e-03 +2.150050e-03 +2.153319e-03 +2.152024e-03 +2.145598e-03 +2.164118e-03 +2.154314e-03 +2.147909e-03 +2.148345e-03 +2.150001e-03 +2.149595e-03 +2.155380e-03 +2.148706e-03 +2.151842e-03 +2.153649e-03 +2.159676e-03 +2.146378e-03
+1.566667e+01 +2.883256e-01 +3.887038e+00 +3.513971e-02 +1.298604e-02 +2.134020e-03 +2.146580e-03 +2.135628e-03 +2.148945e-03 +2.137610e-03 +2.140860e-03 +2.139573e-03 +2.133183e-03 +2.151597e-03 +2.141849e-03 +2.135481e-03 +2.135915e-03 +2.137561e-03 +2.137157e-03 +2.142909e-03 +2.136273e-03 +2.139392e-03 +2.141188e-03 +2.147180e-03 +2.133959e-03
+1.568333e+01 +2.878990e-01 +3.938899e+00 +3.493720e-02 +1.291100e-02 +2.121673e-03 +2.134160e-03 +2.123272e-03 +2.136511e-03 +2.125242e-03 +2.128473e-03 +2.127193e-03 +2.120841e-03 +2.139148e-03 +2.129457e-03 +2.123126e-03 +2.123557e-03 +2.125193e-03 +2.124791e-03 +2.130510e-03 +2.123913e-03 +2.127013e-03 +2.128800e-03 +2.134757e-03 +2.121612e-03
+1.570000e+01 +2.872733e-01 +3.915207e+00 +3.473562e-02 +1.283637e-02 +2.109397e-03 +2.121812e-03 +2.110986e-03 +2.124149e-03 +2.112945e-03 +2.116158e-03 +2.114885e-03 +2.108570e-03 +2.126771e-03 +2.117136e-03 +2.110841e-03 +2.111270e-03 +2.112897e-03 +2.112498e-03 +2.118183e-03 +2.111624e-03 +2.114707e-03 +2.116482e-03 +2.122405e-03 +2.109336e-03
+1.571667e+01 +2.868762e-01 +3.946347e+00 +3.453478e-02 +1.276218e-02 +2.097192e-03 +2.109535e-03 +2.098772e-03 +2.111859e-03 +2.100720e-03 +2.103914e-03 +2.102649e-03 +2.096370e-03 +2.114465e-03 +2.104886e-03 +2.098628e-03 +2.099054e-03 +2.100671e-03 +2.100275e-03 +2.105927e-03 +2.099406e-03 +2.102471e-03 +2.104237e-03 +2.110125e-03 +2.097132e-03
+1.573333e+01 +2.867272e-01 +3.914647e+00 +3.433572e-02 +1.268842e-02 +2.085058e-03 +2.097329e-03 +2.086629e-03 +2.099640e-03 +2.088565e-03 +2.091741e-03 +2.090483e-03 +2.084240e-03 +2.102231e-03 +2.092707e-03 +2.086485e-03 +2.086909e-03 +2.088517e-03 +2.088123e-03 +2.093742e-03 +2.087259e-03 +2.090306e-03 +2.092062e-03 +2.097916e-03 +2.084998e-03
+1.575000e+01 +2.866384e-01 +3.907368e+00 +3.413764e-02 +1.261509e-02 +2.072994e-03 +2.085194e-03 +2.074556e-03 +2.087491e-03 +2.076481e-03 +2.079638e-03 +2.078387e-03 +2.072181e-03 +2.090068e-03 +2.080599e-03 +2.074413e-03 +2.074834e-03 +2.076433e-03 +2.076041e-03 +2.081628e-03 +2.075182e-03 +2.078212e-03 +2.079957e-03 +2.085777e-03 +2.072934e-03
+1.576667e+01 +2.867820e-01 +3.900122e+00 +3.394081e-02 +1.254218e-02 +2.060999e-03 +2.073129e-03 +2.062552e-03 +2.075413e-03 +2.064466e-03 +2.067605e-03 +2.066362e-03 +2.060191e-03 +2.077975e-03 +2.068561e-03 +2.062411e-03 +2.062829e-03 +2.064419e-03 +2.064029e-03 +2.069584e-03 +2.063175e-03 +2.066187e-03 +2.067922e-03 +2.073709e-03 +2.060940e-03
+1.578333e+01 +2.864732e-01 +3.889727e+00 +3.374511e-02 +1.246971e-02 +2.049074e-03 +2.061134e-03 +2.050618e-03 +2.063405e-03 +2.052521e-03 +2.055642e-03 +2.054406e-03 +2.048271e-03 +2.065951e-03 +2.056592e-03 +2.050478e-03 +2.050894e-03 +2.052474e-03 +2.052086e-03 +2.057609e-03 +2.051238e-03 +2.054232e-03 +2.055957e-03 +2.061711e-03 +2.049015e-03
+1.580000e+01 +2.867489e-01 +3.869813e+00 +3.355070e-02 +1.239762e-02 +2.037219e-03 +2.049209e-03 +2.038754e-03 +2.051466e-03 +2.040646e-03 +2.043748e-03 +2.042519e-03 +2.036420e-03 +2.053998e-03 +2.044693e-03 +2.038614e-03 +2.039027e-03 +2.040598e-03 +2.040213e-03 +2.045704e-03 +2.039369e-03 +2.042347e-03 +2.044062e-03 +2.049782e-03 +2.037160e-03
+1.581667e+01 +2.871553e-01 +3.847344e+00 +3.335726e-02 +1.232596e-02 +2.025431e-03 +2.037352e-03 +2.026957e-03 +2.039596e-03 +2.028838e-03 +2.031923e-03 +2.030701e-03 +2.024637e-03 +2.042114e-03 +2.032862e-03 +2.026818e-03 +2.027230e-03 +2.028792e-03 +2.028409e-03 +2.033867e-03 +2.027570e-03 +2.030530e-03 +2.032235e-03 +2.037922e-03 +2.025373e-03
+1.583333e+01 +2.876501e-01 +3.858984e+00 +3.316486e-02 +1.225471e-02 +2.013712e-03 +2.025564e-03 +2.015230e-03 +2.027795e-03 +2.017100e-03 +2.020167e-03 +2.018952e-03 +2.012923e-03 +2.030298e-03 +2.021100e-03 +2.015091e-03 +2.015500e-03 +2.017053e-03 +2.016672e-03 +2.022100e-03 +2.015838e-03 +2.018781e-03 +2.020476e-03 +2.026130e-03 +2.013654e-03
+1.585000e+01 +2.880725e-01 +3.889243e+00 +3.297362e-02 +1.218387e-02 +2.002061e-03 +2.013844e-03 +2.003570e-03 +2.016063e-03 +2.005429e-03 +2.008478e-03 +2.007270e-03 +2.001276e-03 +2.018551e-03 +2.009406e-03 +2.003432e-03 +2.003839e-03 +2.005383e-03 +2.005004e-03 +2.010400e-03 +2.004175e-03 +2.007101e-03 +2.008786e-03 +2.014407e-03 +2.002003e-03
+1.586667e+01 +2.889259e-01 +3.902216e+00 +3.278350e-02 +1.211344e-02 +1.990477e-03 +2.002192e-03 +1.991977e-03 +2.004398e-03 +1.993825e-03 +1.996857e-03 +1.995656e-03 +1.989697e-03 +2.006871e-03 +1.997780e-03 +1.991840e-03 +1.992244e-03 +1.993779e-03 +1.993403e-03 +1.998768e-03 +1.992579e-03 +1.995488e-03 +1.997163e-03 +2.002752e-03 +1.990420e-03
+1.588333e+01 +2.907484e-01 +3.882547e+00 +3.259428e-02 +1.204339e-02 +1.978960e-03 +1.990607e-03 +1.980451e-03 +1.992800e-03 +1.982289e-03 +1.985303e-03 +1.984109e-03 +1.978184e-03 +1.995260e-03 +1.986220e-03 +1.980315e-03 +1.980717e-03 +1.982243e-03 +1.981869e-03 +1.987203e-03 +1.981050e-03 +1.983942e-03 +1.985608e-03 +1.991164e-03 +1.978903e-03
+1.590000e+01 +2.934619e-01 +3.876282e+00 +3.240626e-02 +1.197374e-02 +1.967510e-03 +1.979090e-03 +1.968993e-03 +1.981270e-03 +1.970820e-03 +1.973816e-03 +1.972629e-03 +1.966739e-03 +1.983715e-03 +1.974728e-03 +1.968857e-03 +1.969257e-03 +1.970774e-03 +1.970402e-03 +1.975705e-03 +1.969587e-03 +1.972463e-03 +1.974119e-03 +1.979643e-03 +1.967453e-03
+1.591667e+01 +2.977761e-01 +4.002890e+00 +3.221937e-02 +1.190448e-02 +1.956126e-03 +1.967639e-03 +1.957600e-03 +1.969806e-03 +1.959417e-03 +1.962396e-03 +1.961216e-03 +1.955359e-03 +1.972237e-03 +1.963303e-03 +1.957466e-03 +1.957863e-03 +1.959371e-03 +1.959001e-03 +1.964274e-03 +1.958191e-03 +1.961050e-03 +1.962697e-03 +1.968189e-03 +1.956070e-03
+1.593333e+01 +3.001983e-01 +4.029884e+00 +3.203345e-02 +1.183562e-02 +1.944808e-03 +1.956254e-03 +1.946273e-03 +1.958409e-03 +1.948080e-03 +1.951042e-03 +1.949868e-03 +1.944045e-03 +1.960826e-03 +1.951943e-03 +1.946140e-03 +1.946535e-03 +1.948035e-03 +1.947667e-03 +1.952908e-03 +1.946861e-03 +1.949704e-03 +1.951341e-03 +1.956801e-03 +1.944752e-03
+1.595000e+01 +3.021358e-01 +4.092375e+00 +3.184866e-02 +1.176714e-02 +1.933555e-03 +1.944935e-03 +1.935012e-03 +1.947078e-03 +1.936808e-03 +1.939753e-03 +1.938586e-03 +1.932797e-03 +1.949481e-03 +1.940649e-03 +1.934879e-03 +1.935272e-03 +1.936763e-03 +1.936398e-03 +1.941609e-03 +1.935597e-03 +1.938423e-03 +1.940050e-03 +1.945479e-03 +1.933500e-03
+1.596667e+01 +3.034502e-01 +4.142229e+00 +3.166507e-02 +1.169907e-02 +1.922368e-03 +1.933682e-03 +1.923816e-03 +1.935812e-03 +1.925602e-03 +1.928529e-03 +1.927370e-03 +1.921614e-03 +1.938201e-03 +1.929420e-03 +1.923684e-03 +1.924075e-03 +1.925557e-03 +1.925194e-03 +1.930375e-03 +1.924398e-03 +1.927207e-03 +1.928825e-03 +1.934223e-03 +1.922313e-03
+1.598333e+01 +3.036171e-01 +4.129921e+00 +3.148281e-02 +1.163139e-02 +1.911245e-03 +1.922494e-03 +1.912685e-03 +1.924612e-03 +1.914460e-03 +1.917371e-03 +1.916218e-03 +1.910496e-03 +1.926987e-03 +1.918257e-03 +1.912554e-03 +1.912942e-03 +1.914416e-03 +1.914055e-03 +1.919206e-03 +1.913263e-03 +1.916056e-03 +1.917665e-03 +1.923031e-03 +1.911190e-03
+1.600000e+01 +3.049148e-01 +4.144105e+00 +3.130156e-02 +1.156409e-02 +1.900187e-03 +1.911370e-03 +1.901619e-03 +1.913476e-03 +1.903383e-03 +1.906277e-03 +1.905131e-03 +1.899442e-03 +1.915837e-03 +1.907158e-03 +1.901488e-03 +1.901874e-03 +1.903339e-03 +1.902980e-03 +1.908101e-03 +1.902193e-03 +1.904970e-03 +1.906570e-03 +1.911905e-03 +1.900132e-03
+1.601667e+01 +3.047060e-01 +4.151085e+00 +3.112140e-02 +1.149720e-02 +1.889192e-03 +1.900311e-03 +1.890616e-03 +1.902405e-03 +1.892370e-03 +1.895248e-03 +1.894108e-03 +1.888452e-03 +1.904752e-03 +1.896123e-03 +1.890486e-03 +1.890870e-03 +1.892327e-03 +1.891969e-03 +1.897061e-03 +1.891187e-03 +1.893948e-03 +1.895538e-03 +1.900843e-03 +1.889138e-03
+1.603333e+01 +3.047157e-01 +4.217583e+00 +3.094242e-02 +1.143068e-02 +1.878261e-03 +1.889316e-03 +1.879677e-03 +1.891397e-03 +1.881421e-03 +1.884282e-03 +1.883149e-03 +1.877525e-03 +1.893732e-03 +1.885152e-03 +1.879548e-03 +1.879929e-03 +1.881378e-03 +1.881022e-03 +1.886085e-03 +1.880245e-03 +1.882990e-03 +1.884571e-03 +1.889844e-03 +1.878207e-03
+1.605000e+01 +3.042071e-01 +4.188341e+00 +3.076441e-02 +1.136456e-02 +1.867394e-03 +1.878384e-03 +1.868801e-03 +1.880454e-03 +1.870535e-03 +1.873379e-03 +1.872253e-03 +1.866662e-03 +1.882775e-03 +1.874245e-03 +1.868673e-03 +1.869052e-03 +1.870492e-03 +1.870139e-03 +1.875172e-03 +1.869366e-03 +1.872095e-03 +1.873667e-03 +1.878910e-03 +1.867340e-03
+1.606667e+01 +3.037899e-01 +4.141716e+00 +3.058738e-02 +1.129882e-02 +1.856589e-03 +1.867516e-03 +1.857988e-03 +1.869574e-03 +1.859712e-03 +1.862540e-03 +1.861420e-03 +1.855861e-03 +1.871881e-03 +1.863401e-03 +1.857861e-03 +1.858238e-03 +1.859669e-03 +1.859318e-03 +1.864322e-03 +1.858549e-03 +1.861263e-03 +1.862826e-03 +1.868038e-03 +1.856536e-03
+1.608333e+01 +3.034455e-01 +4.120233e+00 +3.041141e-02 +1.123346e-02 +1.845847e-03 +1.856711e-03 +1.847238e-03 +1.858756e-03 +1.848952e-03 +1.851763e-03 +1.850650e-03 +1.845123e-03 +1.861050e-03 +1.852619e-03 +1.847111e-03 +1.847486e-03 +1.848909e-03 +1.848560e-03 +1.853535e-03 +1.847796e-03 +1.850493e-03 +1.852048e-03 +1.857230e-03 +1.845794e-03
+1.610000e+01 +3.036014e-01 +4.092201e+00 +3.023653e-02 +1.116849e-02 +1.835167e-03 +1.845968e-03 +1.836550e-03 +1.848002e-03 +1.838254e-03 +1.841049e-03 +1.839942e-03 +1.834447e-03 +1.850282e-03 +1.841900e-03 +1.836424e-03 +1.836797e-03 +1.838212e-03 +1.837865e-03 +1.842811e-03 +1.837105e-03 +1.839787e-03 +1.841332e-03 +1.846484e-03 +1.835114e-03
+1.611667e+01 +3.043313e-01 +4.050448e+00 +3.006243e-02 +1.110390e-02 +1.824549e-03 +1.835287e-03 +1.825924e-03 +1.837309e-03 +1.827618e-03 +1.830397e-03 +1.829296e-03 +1.823833e-03 +1.839577e-03 +1.831243e-03 +1.825798e-03 +1.826169e-03 +1.827576e-03 +1.827231e-03 +1.832148e-03 +1.826475e-03 +1.829142e-03 +1.830678e-03 +1.835800e-03 +1.824496e-03
+1.613333e+01 +3.059032e-01 +4.040082e+00 +2.988920e-02 +1.103969e-02 +1.813992e-03 +1.824668e-03 +1.815359e-03 +1.826678e-03 +1.817044e-03 +1.819806e-03 +1.818712e-03 +1.813281e-03 +1.828933e-03 +1.820647e-03 +1.815234e-03 +1.815603e-03 +1.817002e-03 +1.816659e-03 +1.821548e-03 +1.815907e-03 +1.818558e-03 +1.820085e-03 +1.825179e-03 +1.813940e-03
+1.615000e+01 +3.066839e-01 +3.998548e+00 +2.971688e-02 +1.097583e-02 +1.803496e-03 +1.814111e-03 +1.804855e-03 +1.816109e-03 +1.806530e-03 +1.809277e-03 +1.808189e-03 +1.802789e-03 +1.818351e-03 +1.810113e-03 +1.804731e-03 +1.805098e-03 +1.806488e-03 +1.806147e-03 +1.811008e-03 +1.805400e-03 +1.808036e-03 +1.809555e-03 +1.814618e-03 +1.803444e-03
+1.616667e+01 +3.078017e-01 +3.951682e+00 +2.954547e-02 +1.091234e-02 +1.793061e-03 +1.803614e-03 +1.794413e-03 +1.805601e-03 +1.796078e-03 +1.798809e-03 +1.797727e-03 +1.792358e-03 +1.807830e-03 +1.799640e-03 +1.794289e-03 +1.794653e-03 +1.796036e-03 +1.795697e-03 +1.800530e-03 +1.794955e-03 +1.797575e-03 +1.799085e-03 +1.804119e-03 +1.793010e-03
+1.618333e+01 +3.083721e-01 +3.897796e+00 +2.937495e-02 +1.084922e-02 +1.782687e-03 +1.793179e-03 +1.784030e-03 +1.795154e-03 +1.785686e-03 +1.788401e-03 +1.787325e-03 +1.781988e-03 +1.797370e-03 +1.789227e-03 +1.783908e-03 +1.784270e-03 +1.785644e-03 +1.785307e-03 +1.790112e-03 +1.784569e-03 +1.787174e-03 +1.788675e-03 +1.793680e-03 +1.782635e-03
+1.620000e+01 +3.091503e-01 +3.838612e+00 +2.920544e-02 +1.078648e-02 +1.772372e-03 +1.782804e-03 +1.773708e-03 +1.784768e-03 +1.775354e-03 +1.778053e-03 +1.776984e-03 +1.771677e-03 +1.786970e-03 +1.778875e-03 +1.773586e-03 +1.773946e-03 +1.775313e-03 +1.774977e-03 +1.779754e-03 +1.774243e-03 +1.776834e-03 +1.778326e-03 +1.783302e-03 +1.772321e-03
+1.621667e+01 +3.101991e-01 +3.798977e+00 +2.903690e-02 +1.072410e-02 +1.762117e-03 +1.772488e-03 +1.763445e-03 +1.774441e-03 +1.765082e-03 +1.767765e-03 +1.766702e-03 +1.761426e-03 +1.776631e-03 +1.768582e-03 +1.763324e-03 +1.763682e-03 +1.765041e-03 +1.764708e-03 +1.769457e-03 +1.763978e-03 +1.766553e-03 +1.768037e-03 +1.772984e-03 +1.762067e-03
+1.623333e+01 +3.107967e-01 +3.771249e+00 +2.886938e-02 +1.066210e-02 +1.751922e-03 +1.762233e-03 +1.753242e-03 +1.764174e-03 +1.754869e-03 +1.757537e-03 +1.756480e-03 +1.751235e-03 +1.766351e-03 +1.758349e-03 +1.753121e-03 +1.753477e-03 +1.754828e-03 +1.754497e-03 +1.759219e-03 +1.753771e-03 +1.756332e-03 +1.757807e-03 +1.762725e-03 +1.751871e-03
+1.625000e+01 +3.108475e-01 +3.763452e+00 +2.870261e-02 +1.060045e-02 +1.741785e-03 +1.752037e-03 +1.743098e-03 +1.753967e-03 +1.744715e-03 +1.747368e-03 +1.746317e-03 +1.741102e-03 +1.756131e-03 +1.748175e-03 +1.742978e-03 +1.743332e-03 +1.744675e-03 +1.744346e-03 +1.749040e-03 +1.743624e-03 +1.746170e-03 +1.747636e-03 +1.752526e-03 +1.741735e-03
+1.626667e+01 +3.110998e-01 +3.733705e+00 +2.853690e-02 +1.053916e-02 +1.731707e-03 +1.741899e-03 +1.733012e-03 +1.743818e-03 +1.734620e-03 +1.737258e-03 +1.736213e-03 +1.731028e-03 +1.745970e-03 +1.738060e-03 +1.732893e-03 +1.733245e-03 +1.734580e-03 +1.734253e-03 +1.738920e-03 +1.733536e-03 +1.736066e-03 +1.737524e-03 +1.742386e-03 +1.731657e-03
+1.628333e+01 +3.111220e-01 +3.710282e+00 +2.837205e-02 +1.047822e-02 +1.721688e-03 +1.731821e-03 +1.722985e-03 +1.733729e-03 +1.724584e-03 +1.727206e-03 +1.726167e-03 +1.721013e-03 +1.735868e-03 +1.728004e-03 +1.722867e-03 +1.723216e-03 +1.724544e-03 +1.724218e-03 +1.728859e-03 +1.723505e-03 +1.726022e-03 +1.727471e-03 +1.732305e-03 +1.721638e-03
+1.630000e+01 +3.110080e-01 +3.677526e+00 +2.820834e-02 +1.041763e-02 +1.711726e-03 +1.721800e-03 +1.713016e-03 +1.723697e-03 +1.714606e-03 +1.717212e-03 +1.716180e-03 +1.711055e-03 +1.725824e-03 +1.718006e-03 +1.712898e-03 +1.713246e-03 +1.714566e-03 +1.714242e-03 +1.718856e-03 +1.713533e-03 +1.716035e-03 +1.717476e-03 +1.722282e-03 +1.711677e-03
+1.631667e+01 +3.107781e-01 +3.637518e+00 +2.804544e-02 +1.035739e-02 +1.701822e-03 +1.711838e-03 +1.703104e-03 +1.713724e-03 +1.704685e-03 +1.707277e-03 +1.706250e-03 +1.701155e-03 +1.715839e-03 +1.708066e-03 +1.702987e-03 +1.703333e-03 +1.704646e-03 +1.704324e-03 +1.708910e-03 +1.703619e-03 +1.706106e-03 +1.707539e-03 +1.712317e-03 +1.701773e-03
+1.633333e+01 +3.104836e-01 +3.625014e+00 +2.788329e-02 +1.029749e-02 +1.691975e-03 +1.701934e-03 +1.693250e-03 +1.703808e-03 +1.694822e-03 +1.697398e-03 +1.696378e-03 +1.691312e-03 +1.705911e-03 +1.698183e-03 +1.693134e-03 +1.693478e-03 +1.694783e-03 +1.694462e-03 +1.699023e-03 +1.693762e-03 +1.696235e-03 +1.697659e-03 +1.702409e-03 +1.691927e-03
+1.635000e+01 +3.099808e-01 +3.599725e+00 +2.772214e-02 +1.023794e-02 +1.682186e-03 +1.692086e-03 +1.683453e-03 +1.693950e-03 +1.685016e-03 +1.687577e-03 +1.686563e-03 +1.681526e-03 +1.696041e-03 +1.688357e-03 +1.683338e-03 +1.683679e-03 +1.684977e-03 +1.684658e-03 +1.689192e-03 +1.683962e-03 +1.686420e-03 +1.687836e-03 +1.692559e-03 +1.682137e-03
+1.636667e+01 +3.092256e-01 +3.568091e+00 +2.756204e-02 +1.017874e-02 +1.672453e-03 +1.682296e-03 +1.673713e-03 +1.684149e-03 +1.675266e-03 +1.677813e-03 +1.676804e-03 +1.671797e-03 +1.686228e-03 +1.678588e-03 +1.673598e-03 +1.673938e-03 +1.675227e-03 +1.674911e-03 +1.679419e-03 +1.674218e-03 +1.676663e-03 +1.678071e-03 +1.682766e-03 +1.672404e-03
+1.638333e+01 +3.085070e-01 +3.544636e+00 +2.740286e-02 +1.011987e-02 +1.662776e-03 +1.672562e-03 +1.664029e-03 +1.674405e-03 +1.665573e-03 +1.668105e-03 +1.667102e-03 +1.662124e-03 +1.676471e-03 +1.668876e-03 +1.663914e-03 +1.664252e-03 +1.665535e-03 +1.665220e-03 +1.669702e-03 +1.664531e-03 +1.666961e-03 +1.668361e-03 +1.673030e-03 +1.662728e-03
+1.640000e+01 +3.077724e-01 +3.544554e+00 +2.724480e-02 +1.006135e-02 +1.653155e-03 +1.662885e-03 +1.654401e-03 +1.664717e-03 +1.655936e-03 +1.658454e-03 +1.657456e-03 +1.652507e-03 +1.666771e-03 +1.659220e-03 +1.654287e-03 +1.654623e-03 +1.655898e-03 +1.655585e-03 +1.660041e-03 +1.654900e-03 +1.657316e-03 +1.658708e-03 +1.663350e-03 +1.653107e-03
+1.641667e+01 +3.074350e-01 +3.544186e+00 +2.708766e-02 +1.000316e-02 +1.643590e-03 +1.653263e-03 +1.644828e-03 +1.655085e-03 +1.646355e-03 +1.648858e-03 +1.647866e-03 +1.642946e-03 +1.657127e-03 +1.649620e-03 +1.644715e-03 +1.645049e-03 +1.646317e-03 +1.646006e-03 +1.650436e-03 +1.645325e-03 +1.647727e-03 +1.649111e-03 +1.653726e-03 +1.643543e-03
+1.643333e+01 +3.067668e-01 +3.519111e+00 +2.693136e-02 +9.945313e-03 +1.634080e-03 +1.643698e-03 +1.635312e-03 +1.645508e-03 +1.636829e-03 +1.639318e-03 +1.638332e-03 +1.633440e-03 +1.647539e-03 +1.640075e-03 +1.635199e-03 +1.635531e-03 +1.636791e-03 +1.636482e-03 +1.640886e-03 +1.635805e-03 +1.638194e-03 +1.639569e-03 +1.644157e-03 +1.634033e-03
+1.645000e+01 +3.060476e-01 +3.502393e+00 +2.677605e-02 +9.887792e-03 +1.624625e-03 +1.634187e-03 +1.625850e-03 +1.635987e-03 +1.627358e-03 +1.629833e-03 +1.628853e-03 +1.623989e-03 +1.638006e-03 +1.630586e-03 +1.625738e-03 +1.626068e-03 +1.627321e-03 +1.627014e-03 +1.631392e-03 +1.626341e-03 +1.628715e-03 +1.630083e-03 +1.634644e-03 +1.624579e-03
+1.646667e+01 +3.053565e-01 +3.507814e+00 +2.662169e-02 +9.830599e-03 +1.615225e-03 +1.624732e-03 +1.616443e-03 +1.626522e-03 +1.617943e-03 +1.620403e-03 +1.619428e-03 +1.614592e-03 +1.628529e-03 +1.621151e-03 +1.616331e-03 +1.616660e-03 +1.617905e-03 +1.617600e-03 +1.621953e-03 +1.616931e-03 +1.619291e-03 +1.620651e-03 +1.625186e-03 +1.615179e-03
+1.648333e+01 +3.048924e-01 +3.510752e+00 +2.646839e-02 +9.773739e-03 +1.605880e-03 +1.615331e-03 +1.607090e-03 +1.617111e-03 +1.608581e-03 +1.611027e-03 +1.610058e-03 +1.605250e-03 +1.619106e-03 +1.611771e-03 +1.606979e-03 +1.607306e-03 +1.608544e-03 +1.608240e-03 +1.612568e-03 +1.607575e-03 +1.609922e-03 +1.611274e-03 +1.615783e-03 +1.605834e-03
+1.650000e+01 +3.042754e-01 +3.499687e+00 +2.631593e-02 +9.717212e-03 +1.596588e-03 +1.605985e-03 +1.597791e-03 +1.607754e-03 +1.599274e-03 +1.601706e-03 +1.600742e-03 +1.595962e-03 +1.609738e-03 +1.602446e-03 +1.597681e-03 +1.598006e-03 +1.599237e-03 +1.598935e-03 +1.603238e-03 +1.598274e-03 +1.600607e-03 +1.601951e-03 +1.606434e-03 +1.596542e-03
+1.651667e+01 +3.039529e-01 +3.496209e+00 +2.616442e-02 +9.661015e-03 +1.587350e-03 +1.596693e-03 +1.588547e-03 +1.598452e-03 +1.590021e-03 +1.592438e-03 +1.591481e-03 +1.586728e-03 +1.600424e-03 +1.593174e-03 +1.588437e-03 +1.588760e-03 +1.589984e-03 +1.589684e-03 +1.593962e-03 +1.589026e-03 +1.591346e-03 +1.592683e-03 +1.597139e-03 +1.587305e-03
+1.653333e+01 +3.033572e-01 +3.490783e+00 +2.601372e-02 +9.605136e-03 +1.578166e-03 +1.587454e-03 +1.579355e-03 +1.589203e-03 +1.580821e-03 +1.583224e-03 +1.582272e-03 +1.577547e-03 +1.591164e-03 +1.583956e-03 +1.579247e-03 +1.579567e-03 +1.580784e-03 +1.580486e-03 +1.584739e-03 +1.579832e-03 +1.582139e-03 +1.583467e-03 +1.587898e-03 +1.578121e-03
+1.655000e+01 +3.028530e-01 +3.494245e+00 +2.586402e-02 +9.549584e-03 +1.569035e-03 +1.578269e-03 +1.570217e-03 +1.580008e-03 +1.571674e-03 +1.574064e-03 +1.573117e-03 +1.568420e-03 +1.581958e-03 +1.574791e-03 +1.570109e-03 +1.570428e-03 +1.571638e-03 +1.571341e-03 +1.575570e-03 +1.570691e-03 +1.572984e-03 +1.574305e-03 +1.578711e-03 +1.568990e-03
+1.656667e+01 +3.032342e-01 +3.519221e+00 +2.571497e-02 +9.494341e-03 +1.559956e-03 +1.569138e-03 +1.561132e-03 +1.570866e-03 +1.562581e-03 +1.564956e-03 +1.564015e-03 +1.559345e-03 +1.572805e-03 +1.565679e-03 +1.561025e-03 +1.561342e-03 +1.562545e-03 +1.562249e-03 +1.566454e-03 +1.561603e-03 +1.563883e-03 +1.565197e-03 +1.569576e-03 +1.559912e-03
+1.658333e+01 +3.035789e-01 +3.514621e+00 +2.556670e-02 +9.439412e-03 +1.550931e-03 +1.560059e-03 +1.552099e-03 +1.561777e-03 +1.553540e-03 +1.555902e-03 +1.554966e-03 +1.550323e-03 +1.563705e-03 +1.556621e-03 +1.551993e-03 +1.552308e-03 +1.553504e-03 +1.553210e-03 +1.557390e-03 +1.552568e-03 +1.554835e-03 +1.556140e-03 +1.560495e-03 +1.550886e-03
+1.660000e+01 +3.050573e-01 +3.550874e+00 +2.541945e-02 +9.384800e-03 +1.541957e-03 +1.551032e-03 +1.543119e-03 +1.552741e-03 +1.544551e-03 +1.546899e-03 +1.545969e-03 +1.541352e-03 +1.554657e-03 +1.547614e-03 +1.543013e-03 +1.543326e-03 +1.544515e-03 +1.544224e-03 +1.548379e-03 +1.543585e-03 +1.545838e-03 +1.547137e-03 +1.551466e-03 +1.541913e-03
+1.661667e+01 +3.053921e-01 +3.569449e+00 +2.527279e-02 +9.330501e-03 +1.533035e-03 +1.542058e-03 +1.534190e-03 +1.543757e-03 +1.535614e-03 +1.537949e-03 +1.537024e-03 +1.532434e-03 +1.545662e-03 +1.538660e-03 +1.534085e-03 +1.534396e-03 +1.535579e-03 +1.535289e-03 +1.539421e-03 +1.534654e-03 +1.536894e-03 +1.538185e-03 +1.542489e-03 +1.532991e-03
+1.663333e+01 +3.049154e-01 +3.565388e+00 +2.512704e-02 +9.276519e-03 +1.524165e-03 +1.533136e-03 +1.525314e-03 +1.534825e-03 +1.526729e-03 +1.529050e-03 +1.528131e-03 +1.523568e-03 +1.536719e-03 +1.529757e-03 +1.525209e-03 +1.525518e-03 +1.526694e-03 +1.526406e-03 +1.530513e-03 +1.525774e-03 +1.528002e-03 +1.529285e-03 +1.533564e-03 +1.524121e-03
+1.665000e+01 +3.044308e-01 +3.546837e+00 +2.498210e-02 +9.222853e-03 +1.515346e-03 +1.524265e-03 +1.516488e-03 +1.525944e-03 +1.517896e-03 +1.520203e-03 +1.519289e-03 +1.514752e-03 +1.527827e-03 +1.520906e-03 +1.516384e-03 +1.516692e-03 +1.517860e-03 +1.517574e-03 +1.521658e-03 +1.516946e-03 +1.519161e-03 +1.520437e-03 +1.524691e-03 +1.515303e-03
+1.666667e+01 +3.040924e-01 +3.527090e+00 +2.483807e-02 +9.169500e-03 +1.506579e-03 +1.515446e-03 +1.507714e-03 +1.517115e-03 +1.509113e-03 +1.511408e-03 +1.510499e-03 +1.505988e-03 +1.518987e-03 +1.512106e-03 +1.507610e-03 +1.507916e-03 +1.509078e-03 +1.508793e-03 +1.512854e-03 +1.508169e-03 +1.510371e-03 +1.511639e-03 +1.515869e-03 +1.506535e-03
+1.668333e+01 +3.034706e-01 +3.519122e+00 +2.469484e-02 +9.116457e-03 +1.497862e-03 +1.506677e-03 +1.498990e-03 +1.508337e-03 +1.500381e-03 +1.502663e-03 +1.501759e-03 +1.497274e-03 +1.510199e-03 +1.503357e-03 +1.498887e-03 +1.499192e-03 +1.500347e-03 +1.500063e-03 +1.504100e-03 +1.499443e-03 +1.501632e-03 +1.502893e-03 +1.507099e-03 +1.497818e-03
+1.670000e+01 +3.029402e-01 +3.520432e+00 +2.455239e-02 +9.063721e-03 +1.489195e-03 +1.497960e-03 +1.490317e-03 +1.499610e-03 +1.491700e-03 +1.493968e-03 +1.493070e-03 +1.488611e-03 +1.501461e-03 +1.494658e-03 +1.490215e-03 +1.490517e-03 +1.491666e-03 +1.491384e-03 +1.495398e-03 +1.490767e-03 +1.492944e-03 +1.494197e-03 +1.498379e-03 +1.489152e-03
+1.671667e+01 +3.031785e-01 +3.535265e+00 +2.441083e-02 +9.011289e-03 +1.480579e-03 +1.489293e-03 +1.481694e-03 +1.490933e-03 +1.483069e-03 +1.485324e-03 +1.484431e-03 +1.479998e-03 +1.492773e-03 +1.486010e-03 +1.481592e-03 +1.481893e-03 +1.483035e-03 +1.482755e-03 +1.486745e-03 +1.482142e-03 +1.484306e-03 +1.485552e-03 +1.489709e-03 +1.480536e-03
+1.673333e+01 +3.039546e-01 +3.490913e+00 +2.426993e-02 +8.959163e-03 +1.472012e-03 +1.480676e-03 +1.473121e-03 +1.482307e-03 +1.474488e-03 +1.476730e-03 +1.475842e-03 +1.471435e-03 +1.484136e-03 +1.477412e-03 +1.473020e-03 +1.473319e-03 +1.474454e-03 +1.474176e-03 +1.478143e-03 +1.473566e-03 +1.475717e-03 +1.476957e-03 +1.481090e-03 +1.471970e-03
+1.675000e+01 +3.040733e-01 +3.464562e+00 +2.412979e-02 +8.907342e-03 +1.463495e-03 +1.472108e-03 +1.464598e-03 +1.473730e-03 +1.465957e-03 +1.468186e-03 +1.467303e-03 +1.462921e-03 +1.475549e-03 +1.468864e-03 +1.464497e-03 +1.464794e-03 +1.465923e-03 +1.465646e-03 +1.469591e-03 +1.465040e-03 +1.467179e-03 +1.468411e-03 +1.472520e-03 +1.463453e-03
+1.676667e+01 +3.035747e-01 +3.407172e+00 +2.399048e-02 +8.855820e-03 +1.455027e-03 +1.463591e-03 +1.456124e-03 +1.465203e-03 +1.457475e-03 +1.459691e-03 +1.458813e-03 +1.454457e-03 +1.467011e-03 +1.460365e-03 +1.456024e-03 +1.456319e-03 +1.457441e-03 +1.457166e-03 +1.461088e-03 +1.456563e-03 +1.458690e-03 +1.459915e-03 +1.464000e-03 +1.454985e-03
+1.678333e+01 +3.030751e-01 +3.356541e+00 +2.385200e-02 +8.804596e-03 +1.446608e-03 +1.455123e-03 +1.447699e-03 +1.456726e-03 +1.449042e-03 +1.451245e-03 +1.450372e-03 +1.446041e-03 +1.458523e-03 +1.451916e-03 +1.447599e-03 +1.447893e-03 +1.449009e-03 +1.448735e-03 +1.452634e-03 +1.448136e-03 +1.450250e-03 +1.451468e-03 +1.455529e-03 +1.446567e-03
+1.680000e+01 +3.026436e-01 +3.316156e+00 +2.371434e-02 +8.753671e-03 +1.438238e-03 +1.446703e-03 +1.439322e-03 +1.448297e-03 +1.440658e-03 +1.442848e-03 +1.441981e-03 +1.437675e-03 +1.450084e-03 +1.443515e-03 +1.439223e-03 +1.439516e-03 +1.440625e-03 +1.440353e-03 +1.444229e-03 +1.439757e-03 +1.441859e-03 +1.443070e-03 +1.447108e-03 +1.438197e-03
+1.681667e+01 +3.033354e-01 +3.318702e+00 +2.357738e-02 +8.703044e-03 +1.429917e-03 +1.438333e-03 +1.430994e-03 +1.439917e-03 +1.432322e-03 +1.434500e-03 +1.433637e-03 +1.429356e-03 +1.441694e-03 +1.435163e-03 +1.430896e-03 +1.431187e-03 +1.432289e-03 +1.432019e-03 +1.435873e-03 +1.431427e-03 +1.433516e-03 +1.434720e-03 +1.438735e-03 +1.429876e-03
+1.683333e+01 +3.033350e-01 +3.277926e+00 +2.344127e-02 +8.652711e-03 +1.421643e-03 +1.430010e-03 +1.422715e-03 +1.431586e-03 +1.424035e-03 +1.426200e-03 +1.425342e-03 +1.421086e-03 +1.433353e-03 +1.426859e-03 +1.422617e-03 +1.422906e-03 +1.424002e-03 +1.423733e-03 +1.427565e-03 +1.423144e-03 +1.425222e-03 +1.426419e-03 +1.430410e-03 +1.421602e-03
+1.685000e+01 +3.031505e-01 +3.231713e+00 +2.330591e-02 +8.602667e-03 +1.413418e-03 +1.421736e-03 +1.414483e-03 +1.423303e-03 +1.415796e-03 +1.417948e-03 +1.417095e-03 +1.412864e-03 +1.425059e-03 +1.418603e-03 +1.414386e-03 +1.414673e-03 +1.415763e-03 +1.415495e-03 +1.419305e-03 +1.414910e-03 +1.416976e-03 +1.418166e-03 +1.422134e-03 +1.413377e-03
+1.686667e+01 +3.025803e-01 +3.222138e+00 +2.317126e-02 +8.552922e-03 +1.405240e-03 +1.413510e-03 +1.406299e-03 +1.415068e-03 +1.407604e-03 +1.409744e-03 +1.408896e-03 +1.404689e-03 +1.416814e-03 +1.410395e-03 +1.406202e-03 +1.406488e-03 +1.407571e-03 +1.407305e-03 +1.411093e-03 +1.406723e-03 +1.408777e-03 +1.409960e-03 +1.413906e-03 +1.405199e-03
+1.688333e+01 +3.021472e-01 +3.212824e+00 +2.303750e-02 +8.503463e-03 +1.397109e-03 +1.405332e-03 +1.398162e-03 +1.406880e-03 +1.399459e-03 +1.401587e-03 +1.400744e-03 +1.396561e-03 +1.408616e-03 +1.402235e-03 +1.398066e-03 +1.398350e-03 +1.399427e-03 +1.399163e-03 +1.402928e-03 +1.398584e-03 +1.400626e-03 +1.401802e-03 +1.405725e-03 +1.397069e-03
+1.690000e+01 +3.014731e-01 +3.197931e+00 +2.290439e-02 +8.454289e-03 +1.389026e-03 +1.397201e-03 +1.390072e-03 +1.398740e-03 +1.391362e-03 +1.393478e-03 +1.392640e-03 +1.388481e-03 +1.400466e-03 +1.394121e-03 +1.389977e-03 +1.390259e-03 +1.391330e-03 +1.391067e-03 +1.394811e-03 +1.390492e-03 +1.392522e-03 +1.393691e-03 +1.397591e-03 +1.388986e-03
+1.691667e+01 +3.008373e-01 +3.167475e+00 +2.277219e-02 +8.405402e-03 +1.380989e-03 +1.389116e-03 +1.382029e-03 +1.390647e-03 +1.383312e-03 +1.385415e-03 +1.384582e-03 +1.380447e-03 +1.392363e-03 +1.386055e-03 +1.381934e-03 +1.382215e-03 +1.383280e-03 +1.383019e-03 +1.386741e-03 +1.382447e-03 +1.384465e-03 +1.385628e-03 +1.389505e-03 +1.380949e-03
+1.693333e+01 +3.001940e-01 +3.126260e+00 +2.264099e-02 +8.356800e-03 +1.372998e-03 +1.381079e-03 +1.374033e-03 +1.382601e-03 +1.375308e-03 +1.377399e-03 +1.376571e-03 +1.372460e-03 +1.384307e-03 +1.378035e-03 +1.373938e-03 +1.374217e-03 +1.375276e-03 +1.375017e-03 +1.378717e-03 +1.374448e-03 +1.376454e-03 +1.377610e-03 +1.381465e-03 +1.372959e-03
+1.695000e+01 +2.995521e-01 +3.082075e+00 +2.251049e-02 +8.308474e-03 +1.365054e-03 +1.373088e-03 +1.366083e-03 +1.374601e-03 +1.367351e-03 +1.369430e-03 +1.368606e-03 +1.364519e-03 +1.376297e-03 +1.370062e-03 +1.365989e-03 +1.366266e-03 +1.367319e-03 +1.367061e-03 +1.370740e-03 +1.366495e-03 +1.368490e-03 +1.369640e-03 +1.373472e-03 +1.365015e-03
+1.696667e+01 +2.990859e-01 +3.054444e+00 +2.238045e-02 +8.260423e-03 +1.357156e-03 +1.365144e-03 +1.358179e-03 +1.366647e-03 +1.359439e-03 +1.361506e-03 +1.360687e-03 +1.356624e-03 +1.368334e-03 +1.362135e-03 +1.358085e-03 +1.358361e-03 +1.359408e-03 +1.359151e-03 +1.362809e-03 +1.358589e-03 +1.360572e-03 +1.361715e-03 +1.365525e-03 +1.357117e-03
+1.698333e+01 +2.997823e-01 +3.054067e+00 +2.225108e-02 +8.212648e-03 +1.349304e-03 +1.357245e-03 +1.350320e-03 +1.358740e-03 +1.351573e-03 +1.353628e-03 +1.352814e-03 +1.348775e-03 +1.360417e-03 +1.354254e-03 +1.350228e-03 +1.350502e-03 +1.351542e-03 +1.351287e-03 +1.354924e-03 +1.350728e-03 +1.352700e-03 +1.353836e-03 +1.357624e-03 +1.349265e-03
+1.700000e+01 +2.997945e-01 +3.027932e+00 +2.212248e-02 +8.165148e-03 +1.341497e-03 +1.349392e-03 +1.342507e-03 +1.350878e-03 +1.343753e-03 +1.345796e-03 +1.344987e-03 +1.340971e-03 +1.352546e-03 +1.346418e-03 +1.342415e-03 +1.342688e-03 +1.343722e-03 +1.343468e-03 +1.347084e-03 +1.342913e-03 +1.344873e-03 +1.346003e-03 +1.349769e-03 +1.341458e-03
+1.701667e+01 +2.995284e-01 +3.016063e+00 +2.199469e-02 +8.117920e-03 +1.333735e-03 +1.341584e-03 +1.334740e-03 +1.343062e-03 +1.335978e-03 +1.338010e-03 +1.337205e-03 +1.333212e-03 +1.344720e-03 +1.338628e-03 +1.334648e-03 +1.334919e-03 +1.335947e-03 +1.335695e-03 +1.339290e-03 +1.335143e-03 +1.337092e-03 +1.338215e-03 +1.341960e-03 +1.333696e-03
+1.703333e+01 +2.992140e-01 +3.006380e+00 +2.186764e-02 +8.070964e-03 +1.326018e-03 +1.333822e-03 +1.327017e-03 +1.335291e-03 +1.328248e-03 +1.330268e-03 +1.329468e-03 +1.325498e-03 +1.336939e-03 +1.330883e-03 +1.326926e-03 +1.327195e-03 +1.328218e-03 +1.327967e-03 +1.331541e-03 +1.327418e-03 +1.329356e-03 +1.330472e-03 +1.334195e-03 +1.325980e-03
+1.705000e+01 +2.987950e-01 +2.972795e+00 +2.174143e-02 +8.024278e-03 +1.318345e-03 +1.326105e-03 +1.319339e-03 +1.327565e-03 +1.320563e-03 +1.322571e-03 +1.321776e-03 +1.317829e-03 +1.329204e-03 +1.323182e-03 +1.319248e-03 +1.319516e-03 +1.320533e-03 +1.320283e-03 +1.323837e-03 +1.319737e-03 +1.321664e-03 +1.322774e-03 +1.326475e-03 +1.318307e-03
+1.706667e+01 +2.987598e-01 +2.967359e+00 +2.161590e-02 +7.977866e-03 +1.310718e-03 +1.318432e-03 +1.311705e-03 +1.319884e-03 +1.312922e-03 +1.314919e-03 +1.314128e-03 +1.310204e-03 +1.321513e-03 +1.315526e-03 +1.311615e-03 +1.311881e-03 +1.312892e-03 +1.312644e-03 +1.316177e-03 +1.312101e-03 +1.314017e-03 +1.315120e-03 +1.318800e-03 +1.310680e-03
+1.708333e+01 +2.984261e-01 +2.943650e+00 +2.149109e-02 +7.931721e-03 +1.303134e-03 +1.310803e-03 +1.304116e-03 +1.312247e-03 +1.305326e-03 +1.307311e-03 +1.306524e-03 +1.302623e-03 +1.313867e-03 +1.307915e-03 +1.304026e-03 +1.304291e-03 +1.305296e-03 +1.305049e-03 +1.308561e-03 +1.304510e-03 +1.306414e-03 +1.307511e-03 +1.311170e-03 +1.303096e-03
+1.710000e+01 +2.985021e-01 +2.919634e+00 +2.136701e-02 +7.885842e-03 +1.295594e-03 +1.303219e-03 +1.296570e-03 +1.304655e-03 +1.297773e-03 +1.299747e-03 +1.298965e-03 +1.295086e-03 +1.306265e-03 +1.300347e-03 +1.296481e-03 +1.296744e-03 +1.297743e-03 +1.297498e-03 +1.300990e-03 +1.296962e-03 +1.298855e-03 +1.299946e-03 +1.303584e-03 +1.295557e-03
+1.711667e+01 +2.981654e-01 +2.877719e+00 +2.124367e-02 +7.840226e-03 +1.288098e-03 +1.295679e-03 +1.289068e-03 +1.297106e-03 +1.290264e-03 +1.292226e-03 +1.291449e-03 +1.287593e-03 +1.298707e-03 +1.292823e-03 +1.288980e-03 +1.289241e-03 +1.290235e-03 +1.289991e-03 +1.293463e-03 +1.289458e-03 +1.291340e-03 +1.292425e-03 +1.296041e-03 +1.288061e-03
+1.713333e+01 +2.981626e-01 +2.845742e+00 +2.112091e-02 +7.794872e-03 +1.280645e-03 +1.288182e-03 +1.281610e-03 +1.289601e-03 +1.282799e-03 +1.284749e-03 +1.283977e-03 +1.280143e-03 +1.291193e-03 +1.285343e-03 +1.281522e-03 +1.281782e-03 +1.282769e-03 +1.282527e-03 +1.285979e-03 +1.281997e-03 +1.283868e-03 +1.284947e-03 +1.288542e-03 +1.280608e-03
+1.715000e+01 +2.978795e-01 +2.825697e+00 +2.099895e-02 +7.749781e-03 +1.273235e-03 +1.280729e-03 +1.274194e-03 +1.282139e-03 +1.275377e-03 +1.277316e-03 +1.276548e-03 +1.272736e-03 +1.283722e-03 +1.277906e-03 +1.274107e-03 +1.274365e-03 +1.275347e-03 +1.275107e-03 +1.278538e-03 +1.274579e-03 +1.276440e-03 +1.277512e-03 +1.281087e-03 +1.273198e-03
+1.716667e+01 +2.973956e-01 +2.820671e+00 +2.087786e-02 +7.704950e-03 +1.265868e-03 +1.273318e-03 +1.266822e-03 +1.274721e-03 +1.267997e-03 +1.269925e-03 +1.269162e-03 +1.265372e-03 +1.276294e-03 +1.270512e-03 +1.266735e-03 +1.266992e-03 +1.267968e-03 +1.267729e-03 +1.271141e-03 +1.267205e-03 +1.269055e-03 +1.270120e-03 +1.273674e-03 +1.265832e-03
+1.718333e+01 +2.970233e-01 +2.829280e+00 +2.075756e-02 +7.660378e-03 +1.258544e-03 +1.265951e-03 +1.259492e-03 +1.267346e-03 +1.260661e-03 +1.262578e-03 +1.261818e-03 +1.258050e-03 +1.268910e-03 +1.263161e-03 +1.259406e-03 +1.259661e-03 +1.260632e-03 +1.260394e-03 +1.263786e-03 +1.259873e-03 +1.261712e-03 +1.262771e-03 +1.266305e-03 +1.258508e-03
+1.720000e+01 +2.964821e-01 +2.847078e+00 +2.063792e-02 +7.616061e-03 +1.251262e-03 +1.258626e-03 +1.252205e-03 +1.260013e-03 +1.253367e-03 +1.255272e-03 +1.254518e-03 +1.250771e-03 +1.261568e-03 +1.255852e-03 +1.252119e-03 +1.252373e-03 +1.253338e-03 +1.253101e-03 +1.256474e-03 +1.252583e-03 +1.254412e-03 +1.255465e-03 +1.258978e-03 +1.251226e-03
+1.721667e+01 +2.967083e-01 +2.880977e+00 +2.051896e-02 +7.571999e-03 +1.244022e-03 +1.251344e-03 +1.244960e-03 +1.252722e-03 +1.246115e-03 +1.248009e-03 +1.247259e-03 +1.243534e-03 +1.254268e-03 +1.248586e-03 +1.244874e-03 +1.245127e-03 +1.246086e-03 +1.245851e-03 +1.249204e-03 +1.245336e-03 +1.247154e-03 +1.248201e-03 +1.251694e-03 +1.243986e-03
+1.723333e+01 +2.968471e-01 +2.880013e+00 +2.040065e-02 +7.528194e-03 +1.236824e-03 +1.244104e-03 +1.237756e-03 +1.245474e-03 +1.238905e-03 +1.240789e-03 +1.240042e-03 +1.236339e-03 +1.247011e-03 +1.241362e-03 +1.237671e-03 +1.237922e-03 +1.238876e-03 +1.238642e-03 +1.241976e-03 +1.238130e-03 +1.239938e-03 +1.240979e-03 +1.244451e-03 +1.236789e-03
+1.725000e+01 +2.967165e-01 +2.844781e+00 +2.028294e-02 +7.484644e-03 +1.229668e-03 +1.236905e-03 +1.230595e-03 +1.238268e-03 +1.231737e-03 +1.233609e-03 +1.232867e-03 +1.229186e-03 +1.239796e-03 +1.234179e-03 +1.230510e-03 +1.230760e-03 +1.231708e-03 +1.231476e-03 +1.234790e-03 +1.230966e-03 +1.232763e-03 +1.233799e-03 +1.237251e-03 +1.229633e-03
+1.726667e+01 +2.974696e-01 +2.805569e+00 +2.016590e-02 +7.441349e-03 +1.222553e-03 +1.229749e-03 +1.223474e-03 +1.231103e-03 +1.224610e-03 +1.226472e-03 +1.225734e-03 +1.222074e-03 +1.232623e-03 +1.227038e-03 +1.223390e-03 +1.223639e-03 +1.224582e-03 +1.224350e-03 +1.227645e-03 +1.223844e-03 +1.225631e-03 +1.226660e-03 +1.230092e-03 +1.222518e-03
+1.728333e+01 +2.976096e-01 +2.762719e+00 +2.004955e-02 +7.398306e-03 +1.215480e-03 +1.222633e-03 +1.216395e-03 +1.223980e-03 +1.217524e-03 +1.219375e-03 +1.218642e-03 +1.215003e-03 +1.225491e-03 +1.219939e-03 +1.216312e-03 +1.216559e-03 +1.217496e-03 +1.217266e-03 +1.220542e-03 +1.216763e-03 +1.218539e-03 +1.219563e-03 +1.222975e-03 +1.215445e-03
+1.730000e+01 +2.974117e-01 +2.743862e+00 +1.993388e-02 +7.355508e-03 +1.208447e-03 +1.215559e-03 +1.209357e-03 +1.216898e-03 +1.210480e-03 +1.212320e-03 +1.211591e-03 +1.207973e-03 +1.218400e-03 +1.212880e-03 +1.209274e-03 +1.209520e-03 +1.210452e-03 +1.210223e-03 +1.213480e-03 +1.209723e-03 +1.211489e-03 +1.212506e-03 +1.215899e-03 +1.208412e-03
+1.731667e+01 +2.987074e-01 +2.709627e+00 +1.981873e-02 +7.312953e-03 +1.201455e-03 +1.208526e-03 +1.202360e-03 +1.209857e-03 +1.203476e-03 +1.205306e-03 +1.204581e-03 +1.200984e-03 +1.211350e-03 +1.205863e-03 +1.202277e-03 +1.202522e-03 +1.203448e-03 +1.203221e-03 +1.206459e-03 +1.202723e-03 +1.204479e-03 +1.205491e-03 +1.208864e-03 +1.201420e-03
+1.733333e+01 +2.992182e-01 +2.686940e+00 +1.970425e-02 +7.270644e-03 +1.194503e-03 +1.201533e-03 +1.195403e-03 +1.202857e-03 +1.196513e-03 +1.198332e-03 +1.197611e-03 +1.194035e-03 +1.204342e-03 +1.198885e-03 +1.195321e-03 +1.195564e-03 +1.196485e-03 +1.196259e-03 +1.199478e-03 +1.195764e-03 +1.197510e-03 +1.198516e-03 +1.201869e-03 +1.194469e-03
+1.735000e+01 +3.004025e-01 +2.670315e+00 +1.959037e-02 +7.228581e-03 +1.187592e-03 +1.194581e-03 +1.188487e-03 +1.195897e-03 +1.189590e-03 +1.191398e-03 +1.190682e-03 +1.187126e-03 +1.197373e-03 +1.191949e-03 +1.188405e-03 +1.188646e-03 +1.189562e-03 +1.189338e-03 +1.192538e-03 +1.188846e-03 +1.190581e-03 +1.191581e-03 +1.194915e-03 +1.187558e-03
+1.736667e+01 +3.001846e-01 +2.707872e+00 +1.947725e-02 +7.186765e-03 +1.180720e-03 +1.187670e-03 +1.181610e-03 +1.188978e-03 +1.182707e-03 +1.184505e-03 +1.183793e-03 +1.180258e-03 +1.190445e-03 +1.185052e-03 +1.181529e-03 +1.181769e-03 +1.182679e-03 +1.182456e-03 +1.185638e-03 +1.181967e-03 +1.183693e-03 +1.184687e-03 +1.188002e-03 +1.180686e-03
+1.738333e+01 +2.998582e-01 +2.703736e+00 +1.936476e-02 +7.145192e-03 +1.173889e-03 +1.180798e-03 +1.174773e-03 +1.182099e-03 +1.175864e-03 +1.177651e-03 +1.176943e-03 +1.173429e-03 +1.183557e-03 +1.178196e-03 +1.174693e-03 +1.174931e-03 +1.175836e-03 +1.175614e-03 +1.178778e-03 +1.175128e-03 +1.176844e-03 +1.177832e-03 +1.181128e-03 +1.173855e-03
+1.740000e+01 +2.991570e-01 +2.686556e+00 +1.925286e-02 +7.103856e-03 +1.167097e-03 +1.173966e-03 +1.167976e-03 +1.175259e-03 +1.169060e-03 +1.170838e-03 +1.170133e-03 +1.166639e-03 +1.176709e-03 +1.171379e-03 +1.167896e-03 +1.168133e-03 +1.169033e-03 +1.168812e-03 +1.171958e-03 +1.168329e-03 +1.170035e-03 +1.171017e-03 +1.174294e-03 +1.167063e-03
+1.741667e+01 +2.985924e-01 +2.668782e+00 +1.914155e-02 +7.062758e-03 +1.160344e-03 +1.167173e-03 +1.161218e-03 +1.168459e-03 +1.162296e-03 +1.164063e-03 +1.163363e-03 +1.159889e-03 +1.169901e-03 +1.164601e-03 +1.161139e-03 +1.161374e-03 +1.162269e-03 +1.162050e-03 +1.165177e-03 +1.161569e-03 +1.163265e-03 +1.164242e-03 +1.167500e-03 +1.160311e-03
+1.743333e+01 +2.981506e-01 +2.669184e+00 +1.903081e-02 +7.021899e-03 +1.153630e-03 +1.160420e-03 +1.154500e-03 +1.161698e-03 +1.155571e-03 +1.157328e-03 +1.156632e-03 +1.153178e-03 +1.163132e-03 +1.157863e-03 +1.154420e-03 +1.154655e-03 +1.155544e-03 +1.155326e-03 +1.158435e-03 +1.154848e-03 +1.156534e-03 +1.157505e-03 +1.160744e-03 +1.153597e-03
+1.745000e+01 +2.984228e-01 +2.683083e+00 +1.892070e-02 +6.981277e-03 +1.146955e-03 +1.153706e-03 +1.147820e-03 +1.154977e-03 +1.148885e-03 +1.150632e-03 +1.149940e-03 +1.146506e-03 +1.156402e-03 +1.151163e-03 +1.147741e-03 +1.147974e-03 +1.148858e-03 +1.148641e-03 +1.151733e-03 +1.148166e-03 +1.149843e-03 +1.150808e-03 +1.154028e-03 +1.146922e-03
+1.746667e+01 +2.984485e-01 +2.699726e+00 +1.881123e-02 +6.940891e-03 +1.140319e-03 +1.147030e-03 +1.141178e-03 +1.148294e-03 +1.142237e-03 +1.143974e-03 +1.143286e-03 +1.139872e-03 +1.149711e-03 +1.144503e-03 +1.141100e-03 +1.141332e-03 +1.142211e-03 +1.141995e-03 +1.145069e-03 +1.141523e-03 +1.143190e-03 +1.144150e-03 +1.147351e-03 +1.140286e-03
+1.748333e+01 +2.993091e-01 +2.768202e+00 +1.870238e-02 +6.900742e-03 +1.133721e-03 +1.140394e-03 +1.134576e-03 +1.141650e-03 +1.135628e-03 +1.137355e-03 +1.136671e-03 +1.133277e-03 +1.143059e-03 +1.137881e-03 +1.134498e-03 +1.134728e-03 +1.135602e-03 +1.135388e-03 +1.138443e-03 +1.134918e-03 +1.136575e-03 +1.137530e-03 +1.140713e-03 +1.133689e-03
+1.750000e+01 +2.993197e-01 +2.757037e+00 +1.859419e-02 +6.860822e-03 +1.127162e-03 +1.133796e-03 +1.128011e-03 +1.135045e-03 +1.129058e-03 +1.130774e-03 +1.130094e-03 +1.126720e-03 +1.136445e-03 +1.131297e-03 +1.127933e-03 +1.128162e-03 +1.129032e-03 +1.128818e-03 +1.131856e-03 +1.128352e-03 +1.129999e-03 +1.130948e-03 +1.134113e-03 +1.127129e-03
+1.751667e+01 +2.990348e-01 +2.759985e+00 +1.848660e-02 +6.821132e-03 +1.120640e-03 +1.127235e-03 +1.121484e-03 +1.128477e-03 +1.122525e-03 +1.124232e-03 +1.123556e-03 +1.120201e-03 +1.129870e-03 +1.124751e-03 +1.121407e-03 +1.121635e-03 +1.122499e-03 +1.122287e-03 +1.125308e-03 +1.121823e-03 +1.123461e-03 +1.124404e-03 +1.127551e-03 +1.120608e-03
+1.753333e+01 +2.996446e-01 +2.797368e+00 +1.837967e-02 +6.781676e-03 +1.114156e-03 +1.120713e-03 +1.114995e-03 +1.121948e-03 +1.116030e-03 +1.117727e-03 +1.117055e-03 +1.113719e-03 +1.123333e-03 +1.118243e-03 +1.114919e-03 +1.115145e-03 +1.116004e-03 +1.115794e-03 +1.118797e-03 +1.115332e-03 +1.116960e-03 +1.117899e-03 +1.121027e-03 +1.114124e-03
+1.755000e+01 +3.000168e-01 +2.831028e+00 +1.827337e-02 +6.742448e-03 +1.107709e-03 +1.114229e-03 +1.108544e-03 +1.115456e-03 +1.109573e-03 +1.111260e-03 +1.110592e-03 +1.107275e-03 +1.116833e-03 +1.111773e-03 +1.108468e-03 +1.108693e-03 +1.109547e-03 +1.109338e-03 +1.112323e-03 +1.108879e-03 +1.110498e-03 +1.111430e-03 +1.114540e-03 +1.107678e-03
+1.756667e+01 +3.003102e-01 +2.866582e+00 +1.816768e-02 +6.703451e-03 +1.101300e-03 +1.107782e-03 +1.102130e-03 +1.109002e-03 +1.103153e-03 +1.104830e-03 +1.104166e-03 +1.100868e-03 +1.110371e-03 +1.105341e-03 +1.102054e-03 +1.102278e-03 +1.103127e-03 +1.102919e-03 +1.105887e-03 +1.102463e-03 +1.104072e-03 +1.105000e-03 +1.108092e-03 +1.101269e-03
+1.758333e+01 +3.000419e-01 +2.939926e+00 +1.806260e-02 +6.664677e-03 +1.094928e-03 +1.101372e-03 +1.095753e-03 +1.102586e-03 +1.096770e-03 +1.098438e-03 +1.097777e-03 +1.094499e-03 +1.103946e-03 +1.098945e-03 +1.095678e-03 +1.095900e-03 +1.096745e-03 +1.096538e-03 +1.099489e-03 +1.096084e-03 +1.097684e-03 +1.098606e-03 +1.101680e-03 +1.094897e-03
+1.760000e+01 +3.012027e-01 +3.003086e+00 +1.795813e-02 +6.626126e-03 +1.088593e-03 +1.095000e-03 +1.089413e-03 +1.096206e-03 +1.090424e-03 +1.092082e-03 +1.091425e-03 +1.088166e-03 +1.097559e-03 +1.092587e-03 +1.089338e-03 +1.089560e-03 +1.090399e-03 +1.090193e-03 +1.093127e-03 +1.089742e-03 +1.091333e-03 +1.092250e-03 +1.095306e-03 +1.088562e-03
+1.761667e+01 +3.019060e-01 +3.022123e+00 +1.785437e-02 +6.587803e-03 +1.082294e-03 +1.088664e-03 +1.083110e-03 +1.089864e-03 +1.084115e-03 +1.085763e-03 +1.085110e-03 +1.081870e-03 +1.091209e-03 +1.086265e-03 +1.083035e-03 +1.083255e-03 +1.084090e-03 +1.083885e-03 +1.086802e-03 +1.083437e-03 +1.085019e-03 +1.085930e-03 +1.088969e-03 +1.082263e-03
+1.763333e+01 +3.018647e-01 +2.998326e+00 +1.775130e-02 +6.549698e-03 +1.076032e-03 +1.082365e-03 +1.076843e-03 +1.083558e-03 +1.077842e-03 +1.079481e-03 +1.078832e-03 +1.075610e-03 +1.084895e-03 +1.079980e-03 +1.076769e-03 +1.076988e-03 +1.077817e-03 +1.077614e-03 +1.080514e-03 +1.077168e-03 +1.078741e-03 +1.079647e-03 +1.082668e-03 +1.076001e-03
+1.765000e+01 +3.012897e-01 +2.985408e+00 +1.764881e-02 +6.511812e-03 +1.069806e-03 +1.076103e-03 +1.070613e-03 +1.077288e-03 +1.071606e-03 +1.073235e-03 +1.072590e-03 +1.069387e-03 +1.078618e-03 +1.073731e-03 +1.070539e-03 +1.070756e-03 +1.071581e-03 +1.071379e-03 +1.074262e-03 +1.070936e-03 +1.072499e-03 +1.073400e-03 +1.076404e-03 +1.069776e-03
+1.766667e+01 +3.007999e-01 +2.969610e+00 +1.754688e-02 +6.474145e-03 +1.063616e-03 +1.069876e-03 +1.064418e-03 +1.071055e-03 +1.065406e-03 +1.067026e-03 +1.066384e-03 +1.063199e-03 +1.072377e-03 +1.067519e-03 +1.064345e-03 +1.064561e-03 +1.065381e-03 +1.065180e-03 +1.068047e-03 +1.064739e-03 +1.066294e-03 +1.067189e-03 +1.070176e-03 +1.063586e-03
+1.768333e+01 +3.022110e-01 +2.953807e+00 +1.744560e-02 +6.436696e-03 +1.057462e-03 +1.063686e-03 +1.058259e-03 +1.064858e-03 +1.059241e-03 +1.060852e-03 +1.060214e-03 +1.057048e-03 +1.066172e-03 +1.061342e-03 +1.058187e-03 +1.058401e-03 +1.059217e-03 +1.059017e-03 +1.061867e-03 +1.058579e-03 +1.060124e-03 +1.061015e-03 +1.063984e-03 +1.057432e-03
+1.770000e+01 +3.036456e-01 +2.956264e+00 +1.734477e-02 +6.399460e-03 +1.051344e-03 +1.057532e-03 +1.052136e-03 +1.058697e-03 +1.053113e-03 +1.054714e-03 +1.054079e-03 +1.050932e-03 +1.060003e-03 +1.055201e-03 +1.052064e-03 +1.052278e-03 +1.053088e-03 +1.052889e-03 +1.055723e-03 +1.052454e-03 +1.053990e-03 +1.054876e-03 +1.057827e-03 +1.051314e-03
+1.771667e+01 +3.039542e-01 +2.935389e+00 +1.724455e-02 +6.362438e-03 +1.045261e-03 +1.051413e-03 +1.046049e-03 +1.052571e-03 +1.047019e-03 +1.048611e-03 +1.047981e-03 +1.044851e-03 +1.053870e-03 +1.049096e-03 +1.045977e-03 +1.046189e-03 +1.046995e-03 +1.046797e-03 +1.049615e-03 +1.046365e-03 +1.047892e-03 +1.048772e-03 +1.051707e-03 +1.045231e-03
+1.773333e+01 +3.037071e-01 +2.921652e+00 +1.714488e-02 +6.325628e-03 +1.039213e-03 +1.045329e-03 +1.039996e-03 +1.046481e-03 +1.040961e-03 +1.042544e-03 +1.041917e-03 +1.038806e-03 +1.047772e-03 +1.043026e-03 +1.039925e-03 +1.040136e-03 +1.040937e-03 +1.040741e-03 +1.043542e-03 +1.040310e-03 +1.041829e-03 +1.042704e-03 +1.045622e-03 +1.039183e-03
+1.775000e+01 +3.032522e-01 +2.900744e+00 +1.704577e-02 +6.289031e-03 +1.033200e-03 +1.039281e-03 +1.033979e-03 +1.040426e-03 +1.034938e-03 +1.036512e-03 +1.035889e-03 +1.032795e-03 +1.041710e-03 +1.036991e-03 +1.033908e-03 +1.034118e-03 +1.034914e-03 +1.034719e-03 +1.037504e-03 +1.034291e-03 +1.035801e-03 +1.036671e-03 +1.039572e-03 +1.033171e-03
+1.776667e+01 +3.025211e-01 +2.870677e+00 +1.694726e-02 +6.252646e-03 +1.027222e-03 +1.033268e-03 +1.027996e-03 +1.034406e-03 +1.028950e-03 +1.030515e-03 +1.029895e-03 +1.026819e-03 +1.035683e-03 +1.030991e-03 +1.027926e-03 +1.028134e-03 +1.028926e-03 +1.028732e-03 +1.031501e-03 +1.028307e-03 +1.029808e-03 +1.030673e-03 +1.033557e-03 +1.027193e-03
+1.778333e+01 +3.020219e-01 +2.849256e+00 +1.684930e-02 +6.216469e-03 +1.021279e-03 +1.027289e-03 +1.022048e-03 +1.028421e-03 +1.022997e-03 +1.024552e-03 +1.023936e-03 +1.020878e-03 +1.029690e-03 +1.025026e-03 +1.021978e-03 +1.022186e-03 +1.022973e-03 +1.022780e-03 +1.025532e-03 +1.022357e-03 +1.023850e-03 +1.024709e-03 +1.027577e-03 +1.021249e-03
+1.780000e+01 +3.013794e-01 +2.840002e+00 +1.675191e-02 +6.180501e-03 +1.015370e-03 +1.021346e-03 +1.016135e-03 +1.022471e-03 +1.017078e-03 +1.018624e-03 +1.018012e-03 +1.014972e-03 +1.023733e-03 +1.019095e-03 +1.016065e-03 +1.016271e-03 +1.017054e-03 +1.016862e-03 +1.019599e-03 +1.016442e-03 +1.017926e-03 +1.018780e-03 +1.021631e-03 +1.015340e-03
+1.781667e+01 +3.007679e-01 +2.853681e+00 +1.665510e-02 +6.144741e-03 +1.009495e-03 +1.015436e-03 +1.010255e-03 +1.016555e-03 +1.011193e-03 +1.012730e-03 +1.012121e-03 +1.009099e-03 +1.017809e-03 +1.013198e-03 +1.010186e-03 +1.010391e-03 +1.011170e-03 +1.010979e-03 +1.013699e-03 +1.010561e-03 +1.012036e-03 +1.012886e-03 +1.015720e-03 +1.009466e-03
+1.783333e+01 +3.001388e-01 +2.883841e+00 +1.655888e-02 +6.109189e-03 +1.003654e-03 +1.009561e-03 +1.004410e-03 +1.010673e-03 +1.005342e-03 +1.006871e-03 +1.006265e-03 +1.003260e-03 +1.011920e-03 +1.007336e-03 +1.004341e-03 +1.004545e-03 +1.005319e-03 +1.005129e-03 +1.007834e-03 +1.004713e-03 +1.006180e-03 +1.007025e-03 +1.009843e-03 +1.003625e-03
+1.785000e+01 +2.999460e-01 +2.894135e+00 +1.646321e-02 +6.073842e-03 +9.978467e-04 +1.003720e-03 +9.985987e-04 +1.004825e-03 +9.995253e-04 +1.001045e-03 +1.000443e-03 +9.974555e-04 +1.006065e-03 +1.001508e-03 +9.985300e-04 +9.987328e-04 +9.995022e-04 +9.993135e-04 +1.002003e-03 +9.989002e-04 +1.000359e-03 +1.001199e-03 +1.004000e-03 +9.978180e-04
+1.786667e+01 +3.003625e-01 +2.921060e+00 +1.636811e-02 +6.038700e-03 +9.920732e-04 +9.979121e-04 +9.928208e-04 +9.990114e-04 +9.937421e-04 +9.952530e-04 +9.946545e-04 +9.916843e-04 +1.000244e-03 +9.957129e-04 +9.927525e-04 +9.929541e-04 +9.937191e-04 +9.935315e-04 +9.962053e-04 +9.931206e-04 +9.945705e-04 +9.954057e-04 +9.981911e-04 +9.920446e-04
+1.788333e+01 +3.030534e-01 +2.952386e+00 +1.627355e-02 +6.003761e-03 +9.863331e-04 +9.921382e-04 +9.870764e-04 +9.932311e-04 +9.879923e-04 +9.894945e-04 +9.888994e-04 +9.859464e-04 +9.944569e-04 +9.899517e-04 +9.870085e-04 +9.872089e-04 +9.879695e-04 +9.877830e-04 +9.904413e-04 +9.873744e-04 +9.888159e-04 +9.896463e-04 +9.924156e-04 +9.863047e-04
+1.790000e+01 +3.050509e-01 +3.025957e+00 +1.617958e-02 +5.969025e-03 +9.806262e-04 +9.863977e-04 +9.813652e-04 +9.874843e-04 +9.822758e-04 +9.837693e-04 +9.831777e-04 +9.802418e-04 +9.887030e-04 +9.842239e-04 +9.812977e-04 +9.814970e-04 +9.822532e-04 +9.820677e-04 +9.847107e-04 +9.816615e-04 +9.830947e-04 +9.839203e-04 +9.866735e-04 +9.805980e-04
+1.791667e+01 +3.070744e-01 +3.059219e+00 +1.608614e-02 +5.934492e-03 +9.749523e-04 +9.806904e-04 +9.756870e-04 +9.817708e-04 +9.765924e-04 +9.780773e-04 +9.774891e-04 +9.745701e-04 +9.829824e-04 +9.785292e-04 +9.756199e-04 +9.758180e-04 +9.765699e-04 +9.763855e-04 +9.790131e-04 +9.759817e-04 +9.774065e-04 +9.782273e-04 +9.809647e-04 +9.749243e-04
+1.793333e+01 +3.072634e-01 +3.045355e+00 +1.599319e-02 +5.900159e-03 +9.693113e-04 +9.750162e-04 +9.700417e-04 +9.760903e-04 +9.709419e-04 +9.724182e-04 +9.718333e-04 +9.689313e-04 +9.772949e-04 +9.728674e-04 +9.699750e-04 +9.701720e-04 +9.709195e-04 +9.707361e-04 +9.733486e-04 +9.703347e-04 +9.717513e-04 +9.725674e-04 +9.752888e-04 +9.692834e-04
+1.795000e+01 +3.069177e-01 +3.012150e+00 +1.590084e-02 +5.866026e-03 +9.637029e-04 +9.693748e-04 +9.644291e-04 +9.704427e-04 +9.653240e-04 +9.667918e-04 +9.662103e-04 +9.633251e-04 +9.716403e-04 +9.672385e-04 +9.643628e-04 +9.645586e-04 +9.653018e-04 +9.651195e-04 +9.677168e-04 +9.647203e-04 +9.661288e-04 +9.669401e-04 +9.696459e-04 +9.636751e-04
+1.796667e+01 +3.063655e-01 +2.977260e+00 +1.580898e-02 +5.832090e-03 +9.581269e-04 +9.637660e-04 +9.588489e-04 +9.648277e-04 +9.597387e-04 +9.611979e-04 +9.606199e-04 +9.577513e-04 +9.660184e-04 +9.616421e-04 +9.587830e-04 +9.589777e-04 +9.597165e-04 +9.595353e-04 +9.621177e-04 +9.591385e-04 +9.605388e-04 +9.613454e-04 +9.640355e-04 +9.580994e-04
+1.798333e+01 +3.058278e-01 +2.995023e+00 +1.571769e-02 +5.798352e-03 +9.525832e-04 +9.581897e-04 +9.533011e-04 +9.592452e-04 +9.541857e-04 +9.556365e-04 +9.550618e-04 +9.522098e-04 +9.604291e-04 +9.560780e-04 +9.532355e-04 +9.534291e-04 +9.541637e-04 +9.539835e-04 +9.565509e-04 +9.535889e-04 +9.549811e-04 +9.557831e-04 +9.584576e-04 +9.525558e-04
+1.800000e+01 +3.057391e-01 +3.112233e+00 +1.562688e-02 +5.764812e-03 +9.470716e-04 +9.526456e-04 +9.477853e-04 +9.536951e-04 +9.486648e-04 +9.501072e-04 +9.495358e-04 +9.467003e-04 +9.548721e-04 +9.505462e-04 +9.477201e-04 +9.479126e-04 +9.486429e-04 +9.484638e-04 +9.510163e-04 +9.480715e-04 +9.494556e-04 +9.502530e-04 +9.529120e-04 +9.470444e-04
+1.801667e+01 +3.051703e-01 +3.128047e+00 +1.553655e-02 +5.731464e-03 +9.415919e-04 +9.471336e-04 +9.423014e-04 +9.481770e-04 +9.431758e-04 +9.446099e-04 +9.440418e-04 +9.412227e-04 +9.493472e-04 +9.450464e-04 +9.422367e-04 +9.424280e-04 +9.431541e-04 +9.429760e-04 +9.455138e-04 +9.425860e-04 +9.439621e-04 +9.447548e-04 +9.473985e-04 +9.415648e-04
+1.803333e+01 +3.048234e-01 +3.127331e+00 +1.544676e-02 +5.698310e-03 +9.361438e-04 +9.416536e-04 +9.368493e-04 +9.426909e-04 +9.377187e-04 +9.391444e-04 +9.385796e-04 +9.357769e-04 +9.438543e-04 +9.395784e-04 +9.367849e-04 +9.369751e-04 +9.376970e-04 +9.375200e-04 +9.400430e-04 +9.371322e-04 +9.385004e-04 +9.392885e-04 +9.419169e-04 +9.361169e-04
+1.805000e+01 +3.044546e-01 +3.198986e+00 +1.535747e-02 +5.665350e-03 +9.307273e-04 +9.362052e-04 +9.314287e-04 +9.372365e-04 +9.322930e-04 +9.337106e-04 +9.331490e-04 +9.303625e-04 +9.383932e-04 +9.341420e-04 +9.313647e-04 +9.315538e-04 +9.322715e-04 +9.320955e-04 +9.346040e-04 +9.317100e-04 +9.330702e-04 +9.338538e-04 +9.364670e-04 +9.307006e-04
+1.806667e+01 +3.037874e-01 +3.200792e+00 +1.526868e-02 +5.632578e-03 +9.253422e-04 +9.307883e-04 +9.260395e-04 +9.318137e-04 +9.268988e-04 +9.283081e-04 +9.277499e-04 +9.249794e-04 +9.329637e-04 +9.287371e-04 +9.259758e-04 +9.261639e-04 +9.268774e-04 +9.267024e-04 +9.291964e-04 +9.263192e-04 +9.276715e-04 +9.284506e-04 +9.310486e-04 +9.253156e-04
+1.808333e+01 +3.032845e-01 +3.224298e+00 +1.518038e-02 +5.599996e-03 +9.199882e-04 +9.254028e-04 +9.206815e-04 +9.264223e-04 +9.215358e-04 +9.229370e-04 +9.223819e-04 +9.196275e-04 +9.275656e-04 +9.233634e-04 +9.206182e-04 +9.208051e-04 +9.215146e-04 +9.213405e-04 +9.238201e-04 +9.209595e-04 +9.223040e-04 +9.230786e-04 +9.256616e-04 +9.199617e-04
+1.810000e+01 +3.028080e-01 +3.245691e+00 +1.509260e-02 +5.567602e-03 +9.146652e-04 +9.200485e-04 +9.153544e-04 +9.210620e-04 +9.162038e-04 +9.175969e-04 +9.170451e-04 +9.143066e-04 +9.221987e-04 +9.180209e-04 +9.152915e-04 +9.154774e-04 +9.161827e-04 +9.160097e-04 +9.184749e-04 +9.156309e-04 +9.169676e-04 +9.177377e-04 +9.203058e-04 +9.146389e-04
+1.811667e+01 +3.025042e-01 +3.219740e+00 +1.500533e-02 +5.535396e-03 +9.093729e-04 +9.147251e-04 +9.100582e-04 +9.157328e-04 +9.109027e-04 +9.122877e-04 +9.117391e-04 +9.090164e-04 +9.168629e-04 +9.127092e-04 +9.099957e-04 +9.101804e-04 +9.108817e-04 +9.107097e-04 +9.131606e-04 +9.103330e-04 +9.116621e-04 +9.124277e-04 +9.149809e-04 +9.093468e-04
+1.813333e+01 +3.026852e-01 +3.266024e+00 +1.491853e-02 +5.503374e-03 +9.041113e-04 +9.094325e-04 +9.047927e-04 +9.104344e-04 +9.056323e-04 +9.070092e-04 +9.064638e-04 +9.037569e-04 +9.115580e-04 +9.074283e-04 +9.047305e-04 +9.049142e-04 +9.056114e-04 +9.054404e-04 +9.078771e-04 +9.050659e-04 +9.063872e-04 +9.071484e-04 +9.096868e-04 +9.040853e-04
+1.815000e+01 +3.029167e-01 +3.293037e+00 +1.483225e-02 +5.471536e-03 +8.988802e-04 +9.041706e-04 +8.995576e-04 +9.051666e-04 +9.003923e-04 +9.017613e-04 +9.012190e-04 +8.985278e-04 +9.062837e-04 +9.021780e-04 +8.994957e-04 +8.996784e-04 +9.003715e-04 +9.002015e-04 +9.026242e-04 +8.998292e-04 +9.011429e-04 +9.018997e-04 +9.044234e-04 +8.988543e-04
+1.816667e+01 +3.025707e-01 +3.281005e+00 +1.474646e-02 +5.439882e-03 +8.936793e-04 +8.989391e-04 +8.943527e-04 +8.999294e-04 +8.951827e-04 +8.965437e-04 +8.960046e-04 +8.933289e-04 +9.010400e-04 +8.969580e-04 +8.942913e-04 +8.944728e-04 +8.951620e-04 +8.949930e-04 +8.974016e-04 +8.946228e-04 +8.959289e-04 +8.966813e-04 +8.991905e-04 +8.936536e-04
+1.818333e+01 +3.021470e-01 +3.271519e+00 +1.466117e-02 +5.408413e-03 +8.885085e-04 +8.937378e-04 +8.891781e-04 +8.947224e-04 +8.900032e-04 +8.913564e-04 +8.908203e-04 +8.881602e-04 +8.958266e-04 +8.917682e-04 +8.891169e-04 +8.892975e-04 +8.899826e-04 +8.898146e-04 +8.922093e-04 +8.894466e-04 +8.907451e-04 +8.914931e-04 +8.939878e-04 +8.884829e-04
+1.820000e+01 +3.022305e-01 +3.284652e+00 +1.457639e-02 +5.377127e-03 +8.833676e-04 +8.885667e-04 +8.840333e-04 +8.895456e-04 +8.848536e-04 +8.861990e-04 +8.856661e-04 +8.830213e-04 +8.906434e-04 +8.866085e-04 +8.839725e-04 +8.841520e-04 +8.848332e-04 +8.846661e-04 +8.870470e-04 +8.843002e-04 +8.855913e-04 +8.863350e-04 +8.888152e-04 +8.833422e-04
+1.821667e+01 +3.025169e-01 +3.305432e+00 +1.449210e-02 +5.346022e-03 +8.782565e-04 +8.834255e-04 +8.789183e-04 +8.843987e-04 +8.797339e-04 +8.810715e-04 +8.805416e-04 +8.779122e-04 +8.854901e-04 +8.814786e-04 +8.788579e-04 +8.790363e-04 +8.797136e-04 +8.795475e-04 +8.819145e-04 +8.791837e-04 +8.804673e-04 +8.812067e-04 +8.836725e-04 +8.782312e-04
+1.823333e+01 +3.022600e-01 +3.292796e+00 +1.440831e-02 +5.315098e-03 +8.731749e-04 +8.783140e-04 +8.738329e-04 +8.792816e-04 +8.746438e-04 +8.759736e-04 +8.754468e-04 +8.728326e-04 +8.803667e-04 +8.763784e-04 +8.737728e-04 +8.739503e-04 +8.746236e-04 +8.744584e-04 +8.768118e-04 +8.740968e-04 +8.753729e-04 +8.761080e-04 +8.785596e-04 +8.731498e-04
+1.825000e+01 +3.022453e-01 +3.286607e+00 +1.432504e-02 +5.284351e-03 +8.681227e-04 +8.732321e-04 +8.687769e-04 +8.741941e-04 +8.695831e-04 +8.709053e-04 +8.703815e-04 +8.677824e-04 +8.752730e-04 +8.713077e-04 +8.687172e-04 +8.688936e-04 +8.695630e-04 +8.693989e-04 +8.717386e-04 +8.690393e-04 +8.703080e-04 +8.710389e-04 +8.734763e-04 +8.680978e-04
+1.826667e+01 +3.019106e-01 +3.261345e+00 +1.424227e-02 +5.253781e-03 +8.630998e-04 +8.681796e-04 +8.637502e-04 +8.691360e-04 +8.645517e-04 +8.658663e-04 +8.653455e-04 +8.627614e-04 +8.702087e-04 +8.662663e-04 +8.636908e-04 +8.638662e-04 +8.645318e-04 +8.643685e-04 +8.666948e-04 +8.640110e-04 +8.652724e-04 +8.659991e-04 +8.684224e-04 +8.630750e-04
+1.828333e+01 +3.018750e-01 +3.266077e+00 +1.416001e-02 +5.223386e-03 +8.581059e-04 +8.631563e-04 +8.587526e-04 +8.641072e-04 +8.595495e-04 +8.608564e-04 +8.603387e-04 +8.577695e-04 +8.651737e-04 +8.612541e-04 +8.586935e-04 +8.588679e-04 +8.595296e-04 +8.593673e-04 +8.616801e-04 +8.590119e-04 +8.602660e-04 +8.609885e-04 +8.633977e-04 +8.580813e-04
+1.830000e+01 +3.023598e-01 +3.268129e+00 +1.407824e-02 +5.193168e-03 +8.531410e-04 +8.581621e-04 +8.537839e-04 +8.591075e-04 +8.545761e-04 +8.558755e-04 +8.553608e-04 +8.528065e-04 +8.601678e-04 +8.562709e-04 +8.537252e-04 +8.538985e-04 +8.545564e-04 +8.543951e-04 +8.566944e-04 +8.540417e-04 +8.552885e-04 +8.560068e-04 +8.584021e-04 +8.531164e-04
+1.831667e+01 +3.028583e-01 +3.252167e+00 +1.399688e-02 +5.163124e-03 +8.482047e-04 +8.531968e-04 +8.488439e-04 +8.541368e-04 +8.496316e-04 +8.509234e-04 +8.504117e-04 +8.478722e-04 +8.551909e-04 +8.513166e-04 +8.487855e-04 +8.489579e-04 +8.496120e-04 +8.494516e-04 +8.517376e-04 +8.491002e-04 +8.503399e-04 +8.510540e-04 +8.534355e-04 +8.481803e-04
+1.833333e+01 +3.043083e-01 +3.339482e+00 +1.391602e-02 +5.133253e-03 +8.432970e-04 +8.482603e-04 +8.439325e-04 +8.491947e-04 +8.447156e-04 +8.460000e-04 +8.454912e-04 +8.429664e-04 +8.502428e-04 +8.463909e-04 +8.438745e-04 +8.440459e-04 +8.446961e-04 +8.445367e-04 +8.468095e-04 +8.441874e-04 +8.454198e-04 +8.461298e-04 +8.484975e-04 +8.432728e-04
+1.835000e+01 +3.044708e-01 +3.348338e+00 +1.383562e-02 +5.103555e-03 +8.384177e-04 +8.433523e-04 +8.390496e-04 +8.442813e-04 +8.398281e-04 +8.411051e-04 +8.405992e-04 +8.380891e-04 +8.453233e-04 +8.414937e-04 +8.389919e-04 +8.391622e-04 +8.398088e-04 +8.396502e-04 +8.419099e-04 +8.393029e-04 +8.405282e-04 +8.412341e-04 +8.435881e-04 +8.383936e-04
+1.836667e+01 +3.042971e-01 +3.355313e+00 +1.375567e-02 +5.074029e-03 +8.335667e-04 +8.384727e-04 +8.341948e-04 +8.393963e-04 +8.349689e-04 +8.362385e-04 +8.357356e-04 +8.332399e-04 +8.404323e-04 +8.366248e-04 +8.341375e-04 +8.343069e-04 +8.349497e-04 +8.347920e-04 +8.370386e-04 +8.344467e-04 +8.356650e-04 +8.363668e-04 +8.387071e-04 +8.335427e-04
+1.838333e+01 +3.042586e-01 +3.340325e+00 +1.367620e-02 +5.044674e-03 +8.287437e-04 +8.336213e-04 +8.293682e-04 +8.345396e-04 +8.301378e-04 +8.314000e-04 +8.309000e-04 +8.284188e-04 +8.355696e-04 +8.317842e-04 +8.293112e-04 +8.294796e-04 +8.301187e-04 +8.299619e-04 +8.321955e-04 +8.296187e-04 +8.308298e-04 +8.315276e-04 +8.338544e-04 +8.287199e-04
+1.840000e+01 +3.038748e-01 +3.319122e+00 +1.359719e-02 +5.015488e-03 +8.239486e-04 +8.287980e-04 +8.245695e-04 +8.297110e-04 +8.253347e-04 +8.265896e-04 +8.260925e-04 +8.236256e-04 +8.307350e-04 +8.269715e-04 +8.245128e-04 +8.246802e-04 +8.253156e-04 +8.251598e-04 +8.273805e-04 +8.248185e-04 +8.260227e-04 +8.267164e-04 +8.290298e-04 +8.239249e-04
+1.841667e+01 +3.036892e-01 +3.313397e+00 +1.351864e-02 +4.986471e-03 +8.191813e-04 +8.240026e-04 +8.197986e-04 +8.249103e-04 +8.205593e-04 +8.218069e-04 +8.213127e-04 +8.188601e-04 +8.259284e-04 +8.221867e-04 +8.197422e-04 +8.199087e-04 +8.205404e-04 +8.203854e-04 +8.225933e-04 +8.200461e-04 +8.212433e-04 +8.219330e-04 +8.242330e-04 +8.191577e-04
+1.843333e+01 +3.032959e-01 +3.276328e+00 +1.344054e-02 +4.957622e-03 +8.144415e-04 +8.192349e-04 +8.150553e-04 +8.201374e-04 +8.158116e-04 +8.170520e-04 +8.165606e-04 +8.141222e-04 +8.211496e-04 +8.174295e-04 +8.149992e-04 +8.151647e-04 +8.157927e-04 +8.156387e-04 +8.178338e-04 +8.153014e-04 +8.164917e-04 +8.171774e-04 +8.194640e-04 +8.144181e-04
+1.845000e+01 +3.028395e-01 +3.255364e+00 +1.336291e-02 +4.928941e-03 +8.097292e-04 +8.144949e-04 +8.103394e-04 +8.153921e-04 +8.110913e-04 +8.123246e-04 +8.118360e-04 +8.094117e-04 +8.163984e-04 +8.126999e-04 +8.102837e-04 +8.104482e-04 +8.110726e-04 +8.109195e-04 +8.131018e-04 +8.105841e-04 +8.117675e-04 +8.124492e-04 +8.147226e-04 +8.097059e-04
+1.846667e+01 +3.021951e-01 +3.221014e+00 +1.328570e-02 +4.900425e-03 +8.050441e-04 +8.097822e-04 +8.056508e-04 +8.106743e-04 +8.063984e-04 +8.076245e-04 +8.071388e-04 +8.047285e-04 +8.116748e-04 +8.079976e-04 +8.055954e-04 +8.057590e-04 +8.063798e-04 +8.062275e-04 +8.083972e-04 +8.058941e-04 +8.070706e-04 +8.077484e-04 +8.100087e-04 +8.050210e-04
+1.848333e+01 +3.024035e-01 +3.189584e+00 +1.320893e-02 +4.872074e-03 +8.003861e-04 +8.050968e-04 +8.009893e-04 +8.059838e-04 +8.017326e-04 +8.029516e-04 +8.024687e-04 +8.000724e-04 +8.069785e-04 +8.033226e-04 +8.009342e-04 +8.010969e-04 +8.017141e-04 +8.015627e-04 +8.037199e-04 +8.012312e-04 +8.024009e-04 +8.030748e-04 +8.053220e-04 +8.003631e-04
+1.850000e+01 +3.019418e-01 +3.142233e+00 +1.313258e-02 +4.843887e-03 +7.957551e-04 +8.004386e-04 +7.963548e-04 +8.013204e-04 +7.970938e-04 +7.983057e-04 +7.978256e-04 +7.954432e-04 +8.023093e-04 +7.986746e-04 +7.963000e-04 +7.964617e-04 +7.970754e-04 +7.969249e-04 +7.990696e-04 +7.965953e-04 +7.977582e-04 +7.984282e-04 +8.006624e-04 +7.957323e-04
+1.851667e+01 +3.014046e-01 +3.115829e+00 +1.305670e-02 +4.815863e-03 +7.911509e-04 +7.958073e-04 +7.917471e-04 +7.966839e-04 +7.924818e-04 +7.936868e-04 +7.932094e-04 +7.908408e-04 +7.976672e-04 +7.940535e-04 +7.916927e-04 +7.918534e-04 +7.924635e-04 +7.923139e-04 +7.944462e-04 +7.919862e-04 +7.931424e-04 +7.938085e-04 +7.960298e-04 +7.911282e-04
+1.853333e+01 +3.008251e-01 +3.083777e+00 +1.298124e-02 +4.788001e-03 +7.865733e-04 +7.912027e-04 +7.871661e-04 +7.920744e-04 +7.878965e-04 +7.890945e-04 +7.886199e-04 +7.862650e-04 +7.930519e-04 +7.894591e-04 +7.871120e-04 +7.872718e-04 +7.878783e-04 +7.877296e-04 +7.898495e-04 +7.874038e-04 +7.885533e-04 +7.892156e-04 +7.914240e-04 +7.865507e-04
+1.855000e+01 +3.005779e-01 +3.074312e+00 +1.290619e-02 +4.760301e-03 +7.820222e-04 +7.866249e-04 +7.826116e-04 +7.874914e-04 +7.833378e-04 +7.845288e-04 +7.840570e-04 +7.817157e-04 +7.884633e-04 +7.848913e-04 +7.825578e-04 +7.827167e-04 +7.833197e-04 +7.831718e-04 +7.852795e-04 +7.828479e-04 +7.839908e-04 +7.846492e-04 +7.868449e-04 +7.819998e-04
+1.856667e+01 +3.004641e-01 +3.064765e+00 +1.283159e-02 +4.732762e-03 +7.774975e-04 +7.820735e-04 +7.780834e-04 +7.829350e-04 +7.788054e-04 +7.799896e-04 +7.795205e-04 +7.771927e-04 +7.839013e-04 +7.803500e-04 +7.780299e-04 +7.781879e-04 +7.787874e-04 +7.786404e-04 +7.807359e-04 +7.783184e-04 +7.794547e-04 +7.801092e-04 +7.822922e-04 +7.774751e-04
+1.858333e+01 +2.998329e-01 +3.040032e+00 +1.275742e-02 +4.705381e-03 +7.729989e-04 +7.775484e-04 +7.735814e-04 +7.784050e-04 +7.742993e-04 +7.754766e-04 +7.750102e-04 +7.726959e-04 +7.793657e-04 +7.758349e-04 +7.735282e-04 +7.736853e-04 +7.742814e-04 +7.741352e-04 +7.762186e-04 +7.738150e-04 +7.749447e-04 +7.755956e-04 +7.777659e-04 +7.729767e-04
+1.860000e+01 +2.992161e-01 +3.034954e+00 +1.268366e-02 +4.678158e-03 +7.685264e-04 +7.730496e-04 +7.691055e-04 +7.739012e-04 +7.698192e-04 +7.709897e-04 +7.705260e-04 +7.682251e-04 +7.748563e-04 +7.713459e-04 +7.690526e-04 +7.692088e-04 +7.698014e-04 +7.696561e-04 +7.717274e-04 +7.693378e-04 +7.704609e-04 +7.711080e-04 +7.732657e-04 +7.685043e-04
+1.861667e+01 +2.991426e-01 +3.048988e+00 +1.261033e-02 +4.651093e-03 +7.640797e-04 +7.685767e-04 +7.646555e-04 +7.694234e-04 +7.653651e-04 +7.665288e-04 +7.660678e-04 +7.637802e-04 +7.703730e-04 +7.668829e-04 +7.646029e-04 +7.647582e-04 +7.653474e-04 +7.652029e-04 +7.672622e-04 +7.648864e-04 +7.660031e-04 +7.666464e-04 +7.687917e-04 +7.640577e-04
+1.863333e+01 +2.985779e-01 +3.032591e+00 +1.253741e-02 +4.624185e-03 +7.596588e-04 +7.641298e-04 +7.602312e-04 +7.649715e-04 +7.609367e-04 +7.620937e-04 +7.616353e-04 +7.593609e-04 +7.659156e-04 +7.624458e-04 +7.601790e-04 +7.603333e-04 +7.609191e-04 +7.607754e-04 +7.628229e-04 +7.604608e-04 +7.615710e-04 +7.622106e-04 +7.643434e-04 +7.596369e-04
+1.865000e+01 +2.979940e-01 +3.061503e+00 +1.246490e-02 +4.597432e-03 +7.552634e-04 +7.597085e-04 +7.558326e-04 +7.605454e-04 +7.565339e-04 +7.576842e-04 +7.572285e-04 +7.549673e-04 +7.614841e-04 +7.580343e-04 +7.557806e-04 +7.559340e-04 +7.565165e-04 +7.563736e-04 +7.584092e-04 +7.560608e-04 +7.571646e-04 +7.578005e-04 +7.599210e-04 +7.552417e-04
+1.866667e+01 +2.973139e-01 +3.119919e+00 +1.239281e-02 +4.570835e-03 +7.508935e-04 +7.553129e-04 +7.514593e-04 +7.561449e-04 +7.521566e-04 +7.533003e-04 +7.528472e-04 +7.505991e-04 +7.570781e-04 +7.536483e-04 +7.514077e-04 +7.515602e-04 +7.521393e-04 +7.519973e-04 +7.540211e-04 +7.516862e-04 +7.527837e-04 +7.534158e-04 +7.555241e-04 +7.508719e-04
+1.868333e+01 +2.966464e-01 +3.186331e+00 +1.232112e-02 +4.544393e-03 +7.465488e-04 +7.509427e-04 +7.471114e-04 +7.517699e-04 +7.478047e-04 +7.489417e-04 +7.484913e-04 +7.462561e-04 +7.526977e-04 +7.492877e-04 +7.470600e-04 +7.472117e-04 +7.477874e-04 +7.476462e-04 +7.496583e-04 +7.473370e-04 +7.484281e-04 +7.490566e-04 +7.511527e-04 +7.465274e-04
+1.870000e+01 +2.961791e-01 +3.242310e+00 +1.224984e-02 +4.518102e-03 +7.422293e-04 +7.465977e-04 +7.427886e-04 +7.474202e-04 +7.434779e-04 +7.446083e-04 +7.441605e-04 +7.419383e-04 +7.483426e-04 +7.449524e-04 +7.427376e-04 +7.428884e-04 +7.434607e-04 +7.433204e-04 +7.453208e-04 +7.430129e-04 +7.440977e-04 +7.447226e-04 +7.468065e-04 +7.422080e-04
+1.871667e+01 +2.957478e-01 +3.218046e+00 +1.217897e-02 +4.491963e-03 +7.379348e-04 +7.422779e-04 +7.384909e-04 +7.430956e-04 +7.391762e-04 +7.403001e-04 +7.398548e-04 +7.376455e-04 +7.440127e-04 +7.406421e-04 +7.384401e-04 +7.385901e-04 +7.391591e-04 +7.390195e-04 +7.410084e-04 +7.387139e-04 +7.397924e-04 +7.404136e-04 +7.424855e-04 +7.379136e-04
+1.873333e+01 +2.951199e-01 +3.208417e+00 +1.210853e-02 +4.465977e-03 +7.336651e-04 +7.379831e-04 +7.342180e-04 +7.387961e-04 +7.348993e-04 +7.360167e-04 +7.355741e-04 +7.333775e-04 +7.397079e-04 +7.363568e-04 +7.341675e-04 +7.343166e-04 +7.348824e-04 +7.347436e-04 +7.367210e-04 +7.344397e-04 +7.355119e-04 +7.361296e-04 +7.381895e-04 +7.336440e-04
+1.875000e+01 +2.944525e-01 +3.185477e+00 +1.203850e-02 +4.440141e-03 +7.294202e-04 +7.337132e-04 +7.299698e-04 +7.345215e-04 +7.306472e-04 +7.317581e-04 +7.313181e-04 +7.291342e-04 +7.354280e-04 +7.320962e-04 +7.299197e-04 +7.300679e-04 +7.306303e-04 +7.304924e-04 +7.324583e-04 +7.301903e-04 +7.312563e-04 +7.318704e-04 +7.339184e-04 +7.293992e-04
+1.876667e+01 +2.940150e-01 +3.190444e+00 +1.196887e-02 +4.414455e-03 +7.251998e-04 +7.294679e-04 +7.257463e-04 +7.302715e-04 +7.264197e-04 +7.275242e-04 +7.270867e-04 +7.249155e-04 +7.311728e-04 +7.278603e-04 +7.256964e-04 +7.258437e-04 +7.264029e-04 +7.262658e-04 +7.282203e-04 +7.259654e-04 +7.270253e-04 +7.276358e-04 +7.296719e-04 +7.251789e-04
+1.878333e+01 +2.937164e-01 +3.195770e+00 +1.189964e-02 +4.388916e-03 +7.210038e-04 +7.252473e-04 +7.215471e-04 +7.260462e-04 +7.222167e-04 +7.233148e-04 +7.228798e-04 +7.207211e-04 +7.269423e-04 +7.236490e-04 +7.214975e-04 +7.216440e-04 +7.222000e-04 +7.220636e-04 +7.240069e-04 +7.217650e-04 +7.228187e-04 +7.234258e-04 +7.254501e-04 +7.209830e-04
+1.880000e+01 +2.932359e-01 +3.266328e+00 +1.183082e-02 +4.363527e-03 +7.168321e-04 +7.210510e-04 +7.173723e-04 +7.218453e-04 +7.180379e-04 +7.191297e-04 +7.186972e-04 +7.165510e-04 +7.227362e-04 +7.194620e-04 +7.173229e-04 +7.174686e-04 +7.180214e-04 +7.178858e-04 +7.198178e-04 +7.175889e-04 +7.186365e-04 +7.192400e-04 +7.212527e-04 +7.168115e-04
+1.881667e+01 +2.932393e-01 +3.283297e+00 +1.176241e-02 +4.338284e-03 +7.126845e-04 +7.168790e-04 +7.132216e-04 +7.176688e-04 +7.138834e-04 +7.149688e-04 +7.145389e-04 +7.124051e-04 +7.185545e-04 +7.152992e-04 +7.131725e-04 +7.133173e-04 +7.138669e-04 +7.137321e-04 +7.156529e-04 +7.134369e-04 +7.144785e-04 +7.150785e-04 +7.170795e-04 +7.126640e-04
+1.883333e+01 +2.934614e-01 +3.321019e+00 +1.169438e-02 +4.313185e-03 +7.085609e-04 +7.127312e-04 +7.090949e-04 +7.135164e-04 +7.097529e-04 +7.108320e-04 +7.104046e-04 +7.082832e-04 +7.143969e-04 +7.111605e-04 +7.090461e-04 +7.091901e-04 +7.097365e-04 +7.096025e-04 +7.115122e-04 +7.093090e-04 +7.103446e-04 +7.109411e-04 +7.129305e-04 +7.085406e-04
+1.885000e+01 +2.938730e-01 +3.333938e+00 +1.162673e-02 +4.288230e-03 +7.044612e-04 +7.086073e-04 +7.049921e-04 +7.093880e-04 +7.056463e-04 +7.067192e-04 +7.062942e-04 +7.041850e-04 +7.102635e-04 +7.070457e-04 +7.049436e-04 +7.050868e-04 +7.056300e-04 +7.054968e-04 +7.073954e-04 +7.052050e-04 +7.062345e-04 +7.068276e-04 +7.088055e-04 +7.044410e-04
+1.886667e+01 +2.942704e-01 +3.392210e+00 +1.155947e-02 +4.263420e-03 +7.003852e-04 +7.045074e-04 +7.009130e-04 +7.052835e-04 +7.015634e-04 +7.026301e-04 +7.022076e-04 +7.001107e-04 +7.061539e-04 +7.029548e-04 +7.008648e-04 +7.010072e-04 +7.015472e-04 +7.014148e-04 +7.033024e-04 +7.011247e-04 +7.021483e-04 +7.027379e-04 +7.047044e-04 +7.003651e-04
+1.888333e+01 +2.948143e-01 +3.383323e+00 +1.149260e-02 +4.238753e-03 +6.963328e-04 +7.004311e-04 +6.968576e-04 +7.012027e-04 +6.975042e-04 +6.985647e-04 +6.981446e-04 +6.960598e-04 +7.020681e-04 +6.988875e-04 +6.968097e-04 +6.969511e-04 +6.974881e-04 +6.973564e-04 +6.992332e-04 +6.970680e-04 +6.980857e-04 +6.986719e-04 +7.006270e-04 +6.963128e-04
+1.890000e+01 +2.961151e-01 +3.407812e+00 +1.142615e-02 +4.214228e-03 +6.923039e-04 +6.963784e-04 +6.928256e-04 +6.971456e-04 +6.934685e-04 +6.945229e-04 +6.941052e-04 +6.920325e-04 +6.980060e-04 +6.948438e-04 +6.927779e-04 +6.929186e-04 +6.934525e-04 +6.933215e-04 +6.951874e-04 +6.930348e-04 +6.940466e-04 +6.946294e-04 +6.965732e-04 +6.922840e-04
+1.891667e+01 +2.964769e-01 +3.395848e+00 +1.136008e-02 +4.189846e-03 +6.882982e-04 +6.923492e-04 +6.888169e-04 +6.931119e-04 +6.894561e-04 +6.905044e-04 +6.900891e-04 +6.880284e-04 +6.939673e-04 +6.908234e-04 +6.887695e-04 +6.889094e-04 +6.894402e-04 +6.893100e-04 +6.911651e-04 +6.890249e-04 +6.900308e-04 +6.906103e-04 +6.925428e-04 +6.882784e-04
+1.893333e+01 +2.969528e-01 +3.472949e+00 +1.129439e-02 +4.165604e-03 +6.843157e-04 +6.883433e-04 +6.848314e-04 +6.891016e-04 +6.854669e-04 +6.865091e-04 +6.860963e-04 +6.840475e-04 +6.899520e-04 +6.868263e-04 +6.847843e-04 +6.849234e-04 +6.854511e-04 +6.853217e-04 +6.871660e-04 +6.850382e-04 +6.860383e-04 +6.866145e-04 +6.885358e-04 +6.842961e-04
+1.895000e+01 +2.977691e-01 +3.571635e+00 +1.122909e-02 +4.141503e-03 +6.803563e-04 +6.843606e-04 +6.808690e-04 +6.851145e-04 +6.815008e-04 +6.825370e-04 +6.821265e-04 +6.800896e-04 +6.859600e-04 +6.828524e-04 +6.808222e-04 +6.809605e-04 +6.814851e-04 +6.813564e-04 +6.831901e-04 +6.810746e-04 +6.820689e-04 +6.826417e-04 +6.845520e-04 +6.803367e-04
+1.896667e+01 +2.976718e-01 +3.603451e+00 +1.116416e-02 +4.117541e-03 +6.764198e-04 +6.804009e-04 +6.769295e-04 +6.811504e-04 +6.775577e-04 +6.785879e-04 +6.781798e-04 +6.761546e-04 +6.819911e-04 +6.789014e-04 +6.768830e-04 +6.770204e-04 +6.775420e-04 +6.774141e-04 +6.792372e-04 +6.771339e-04 +6.781225e-04 +6.786920e-04 +6.805912e-04 +6.764003e-04
+1.898333e+01 +2.977657e-01 +3.681661e+00 +1.109961e-02 +4.093717e-03 +6.725060e-04 +6.764641e-04 +6.730128e-04 +6.772093e-04 +6.736374e-04 +6.746616e-04 +6.742559e-04 +6.722424e-04 +6.780451e-04 +6.749733e-04 +6.729666e-04 +6.731032e-04 +6.736218e-04 +6.734946e-04 +6.753071e-04 +6.732161e-04 +6.741989e-04 +6.747651e-04 +6.766533e-04 +6.724867e-04
+1.900000e+01 +2.973787e-01 +3.668901e+00 +1.103543e-02 +4.070032e-03 +6.686149e-04 +6.725501e-04 +6.691188e-04 +6.732910e-04 +6.697397e-04 +6.707580e-04 +6.703546e-04 +6.683528e-04 +6.741219e-04 +6.710679e-04 +6.690728e-04 +6.692087e-04 +6.697243e-04 +6.695978e-04 +6.713998e-04 +6.693209e-04 +6.702980e-04 +6.708609e-04 +6.727382e-04 +6.685957e-04
+1.901667e+01 +2.968879e-01 +3.626492e+00 +1.097162e-02 +4.046485e-03 +6.647464e-04 +6.686587e-04 +6.652473e-04 +6.693954e-04 +6.658646e-04 +6.668770e-04 +6.664760e-04 +6.644858e-04 +6.702215e-04 +6.671852e-04 +6.652016e-04 +6.653366e-04 +6.658492e-04 +6.657235e-04 +6.675151e-04 +6.654482e-04 +6.664197e-04 +6.669794e-04 +6.688457e-04 +6.647272e-04
[truncated: 230,651 more chars]
