# Supplementary material for: Visual motion perception as online hierarchical inference
Source: Nat Commun. 2022 Dec 1;13:7403. doi: 10.1038/s41467-022-34805-5 (PMC9715570; doi:10.1038/s41467-022-34805-5)
Supplement: Supplementary file 10 — Source Data [file 41467_2022_34805_MOESM10_ESM.zip › Supplementary_Figure_S6e.txt]

# COLUMNS: | t | mu_1_x | mu_2_x | mu_3_x | mu_4_x | mu_5_x | mu_6_x | mu_7_x | mu_8_x | mu_9_x | mu_10_x | mu_11_x | mu_12_x | mu_13_x | mu_14_x | mu_15_x | mu_16_x | mu_17_x | mu_18_x | mu_19_x | mu_20_x | mu_21_x | mu_22_x | mu_23_x | mu_24_x |
+0.000000e+00 +0.000000e+00 +0.000000e+00 +0.000000e+00 +0.000000e+00 +0.000000e+00 +0.000000e+00 +0.000000e+00 +0.000000e+00 +0.000000e+00 +0.000000e+00 +0.000000e+00 +0.000000e+00 +0.000000e+00 +0.000000e+00 +0.000000e+00 +0.000000e+00 +0.000000e+00 +0.000000e+00 +0.000000e+00 +0.000000e+00 +0.000000e+00 +0.000000e+00 +0.000000e+00 +0.000000e+00
+1.666667e-02 +1.469275e-02 +8.008182e-03 -9.225055e-03 +1.749211e-02 -1.860554e-04 +4.107077e-03 +5.419733e-03 +8.914043e-04 -1.893440e-03 -9.956549e-03 -7.883182e-03 +1.151180e-03 -3.530477e-03 +2.360883e-03 -3.979006e-05 +7.496873e-04 -8.435754e-03 +7.380256e-03 +2.744563e-03 +5.994074e-04 +8.073935e-03 +2.716155e-04 +6.059684e-04 +6.100390e-03
+3.333333e-02 +8.638042e-03 +1.931044e-02 -1.277094e-02 +3.271980e-02 +2.314658e-03 -6.080288e-04 -1.558162e-03 +1.859671e-03 -4.169649e-03 -7.822695e-03 -8.196816e-03 +7.002851e-04 +8.950040e-04 +3.404505e-03 -2.043347e-03 +6.240229e-03 -2.153348e-03 +1.288353e-02 +2.362499e-04 -6.694751e-04 +4.634161e-03 -2.704363e-05 +7.160505e-03 +7.508949e-03
+5.000000e-02 -6.028706e-03 +4.864180e-02 -9.377443e-03 +5.969527e-02 +9.740408e-04 -4.954757e-03 -8.930952e-03 +9.807343e-04 +3.202489e-03 -6.097003e-03 +1.085640e-03 +3.282708e-03 -5.080249e-03 +5.860805e-03 +1.791907e-03 +6.904721e-03 +3.811526e-04 +1.451986e-02 +7.955506e-03 +5.039136e-03 +5.792062e-03 +1.652238e-03 +8.120304e-03 +9.432765e-03
+6.666667e-02 +3.994062e-02 +8.595533e-02 +8.621404e-03 +8.034125e-02 +3.721850e-03 -1.091148e-03 -3.859657e-03 -9.629835e-04 +2.389861e-03 -8.188281e-03 -5.105546e-04 +8.305378e-03 -1.215012e-03 +1.033446e-02 +4.787612e-03 +9.926487e-03 +4.434172e-03 +1.202421e-02 +6.064120e-03 +8.675059e-03 +9.955315e-03 +2.175707e-03 +1.455927e-02 +1.012623e-02
+8.333333e-02 +4.676897e-02 +9.793895e-02 +6.074965e-03 +9.536539e-02 -2.875573e-03 +8.368524e-04 -1.923221e-03 +4.617675e-03 +6.089051e-04 -9.605840e-03 +1.697246e-03 +5.207103e-03 -1.116603e-03 +8.842147e-03 +7.212892e-03 +1.310505e-02 +1.039672e-02 +1.029526e-02 +4.095714e-03 +7.713156e-03 +1.174325e-02 +6.934232e-03 +1.352776e-02 +1.282275e-02
+1.000000e-01 +4.888287e-02 +1.136594e-01 +6.098514e-03 +1.115208e-01 -4.799274e-03 +1.893302e-03 -1.110385e-02 +5.195680e-03 +9.559826e-04 -7.841109e-03 -3.195816e-05 +2.470025e-03 +3.975755e-03 +1.559885e-02 +6.937137e-03 +6.087911e-03 +1.302756e-02 +1.132235e-02 +7.795075e-03 +1.030875e-02 +1.381495e-02 +1.459387e-02 +1.589685e-02 +1.393520e-02
+1.166667e-01 +3.731440e-02 +1.000870e-01 -9.886380e-03 +1.141619e-01 -1.621086e-03 -2.625427e-03 -8.958539e-03 +3.799341e-04 +1.568081e-03 -6.832308e-03 -8.377802e-04 -5.266260e-03 +3.523788e-03 +1.049490e-02 +7.583462e-03 +8.354585e-03 +1.398271e-02 +1.139646e-02 +1.177542e-02 +1.197105e-02 +9.963324e-03 +1.343393e-02 +1.680188e-02 +1.046035e-02
+1.333333e-01 +6.153121e-02 +1.199105e-01 -2.704552e-03 +1.270821e-01 -2.006822e-03 -1.255081e-03 -5.465902e-03 -2.082589e-04 +4.295225e-03 -1.176865e-03 -2.362207e-03 -5.101150e-03 +2.252452e-03 +8.254130e-03 +9.879562e-03 +6.368790e-03 +1.104435e-02 +1.738468e-02 +1.220043e-02 +1.717860e-02 +1.063658e-02 +1.242224e-02 +1.778931e-02 +1.247360e-02
+1.500000e-01 +5.574289e-02 +1.236693e-01 -2.639960e-03 +1.309399e-01 +8.317519e-04 +4.597472e-03 -5.724462e-03 -3.864538e-03 +7.909690e-05 -4.588008e-03 -6.378224e-03 +2.536366e-03 +4.652031e-03 +5.145364e-03 +1.390976e-02 +5.022087e-03 +1.665924e-02 +1.347560e-02 +9.478481e-03 +1.936876e-02 +8.469409e-03 +1.624627e-02 +1.713908e-02 +1.009292e-02
+1.666667e-01 +5.374087e-02 +1.098635e-01 -1.626515e-02 +1.318768e-01 -4.782109e-03 +2.465327e-03 -5.604645e-03 -2.861775e-03 +2.815355e-04 -6.558626e-03 -1.041488e-02 +5.940345e-04 +6.877511e-03 +3.313581e-03 +1.680739e-02 +7.605585e-03 +1.379417e-02 +1.464677e-02 +1.020073e-02 +2.157744e-02 +4.290791e-03 +1.250118e-02 +1.740796e-02 +1.043540e-02
+1.833333e-01 +9.818342e-03 +1.033444e-01 -2.403727e-02 +1.340938e-01 -4.595066e-03 -5.858520e-03 -5.028506e-03 -1.939136e-03 -3.728197e-03 -4.885571e-03 -1.669247e-02 +4.318338e-03 +1.019268e-02 +3.603831e-03 +1.969175e-02 +9.985987e-03 +1.233048e-02 +1.436440e-02 +1.145745e-02 +2.270865e-02 +1.443690e-03 +1.409872e-02 +1.902379e-02 +4.463819e-03
+2.000000e-01 +3.982160e-02 +9.468070e-02 -2.001359e-02 +1.206714e-01 -5.635039e-03 -1.612669e-03 -9.003680e-03 -6.203762e-04 -3.226599e-03 -1.062142e-02 -1.478594e-02 +2.586548e-03 +1.545666e-02 +6.976523e-03 +2.203001e-02 +6.878729e-03 +1.776747e-02 +1.201073e-02 +8.082066e-03 +1.488072e-02 +3.552030e-04 +1.161748e-02 +1.498672e-02 +7.327839e-03
+2.166667e-01 +4.835325e-02 +9.515065e-02 -6.981779e-03 +1.061799e-01 +2.817495e-03 -8.785816e-04 -6.336532e-03 +5.013694e-03 +1.018586e-03 -1.390907e-02 -1.420045e-02 -2.539855e-03 +1.484553e-02 +6.915326e-03 +2.056596e-02 +4.671214e-03 +1.398778e-02 +1.387682e-02 +7.888979e-03 +1.158012e-02 +3.893097e-03 +6.882925e-03 +1.114177e-02 +7.102643e-03
+2.333333e-01 +7.438580e-02 +1.059023e-01 -8.900119e-03 +1.201374e-01 +7.361398e-03 -4.891118e-03 -5.344070e-03 +4.858304e-03 -2.288055e-03 -1.274036e-02 -7.929315e-03 -5.113741e-03 +8.706873e-03 +8.228467e-03 +1.774470e-02 +3.427336e-03 +1.677261e-02 +1.473102e-02 +3.121560e-03 +1.220132e-02 +8.207782e-03 +1.224932e-02 +1.313096e-02 +9.962899e-03
+2.500000e-01 +4.525776e-02 +9.980927e-02 +5.070693e-03 +9.719047e-02 +1.054785e-02 -9.120014e-03 -6.242429e-03 +5.759878e-03 -2.579872e-03 -1.120954e-02 -5.244835e-03 -2.964651e-03 +1.433664e-02 +1.152347e-02 +1.413444e-02 +6.203619e-03 +7.200602e-03 +1.168836e-02 +5.184013e-03 +1.175038e-02 +5.905343e-03 +6.478132e-03 +9.534281e-03 +1.259214e-02
+2.666667e-01 +5.771558e-02 +9.088445e-02 +1.358998e-02 +7.772891e-02 +1.283043e-02 -1.124602e-02 -3.201114e-03 +6.850434e-03 -3.676359e-03 -7.277353e-03 -2.362856e-03 -9.901900e-04 +1.222843e-02 +9.996105e-03 +1.134222e-02 +7.205529e-03 +4.639434e-03 +6.142499e-03 +6.388542e-03 +9.955604e-03 +7.775330e-03 +3.535286e-03 +7.471069e-03 +8.569041e-03
+2.833333e-01 +6.963062e-02 +7.448693e-02 +8.398473e-03 +6.700129e-02 +1.266306e-02 -1.160623e-02 -4.653785e-03 +7.736857e-03 -5.626655e-03 -5.867921e-03 -1.851385e-03 -3.291032e-04 +1.091078e-02 +6.809167e-03 +8.258096e-03 +6.952576e-03 +2.939002e-03 +6.462163e-03 +5.461980e-03 +1.260712e-02 +7.457246e-03 +2.376726e-04 +6.276801e-03 +6.143888e-03
+3.000000e-01 +8.516979e-02 +5.976451e-02 +2.025110e-02 +3.835116e-02 +1.064704e-02 -6.418885e-03 -4.153112e-03 +1.033280e-02 -4.248039e-03 +4.815469e-04 -1.316126e-03 -3.126670e-03 +1.112653e-02 +5.843034e-03 +6.607649e-03 +1.182596e-02 -1.923335e-03 +2.768023e-03 +6.850830e-04 +6.691273e-03 +7.305152e-04 -3.856085e-03 +1.011894e-02 +4.683398e-03
+3.166667e-01 +2.870127e-02 +1.261189e-02 -3.618267e-03 +2.015334e-02 +4.852113e-03 -8.607834e-04 -6.994277e-03 +4.917598e-03 -6.557844e-03 +2.981756e-03 -7.348584e-03 -2.085880e-03 +7.714373e-03 +8.064086e-04 +6.056946e-03 +7.794803e-03 +5.847906e-04 +1.038694e-03 +5.312098e-03 +2.125402e-03 -2.565569e-04 -2.654758e-03 +7.333581e-03 -4.806215e-03
+3.333333e-01 -6.091727e-03 -4.720269e-03 -1.655123e-02 +1.785809e-02 +1.720742e-03 -1.406423e-03 -8.712050e-03 +3.535464e-03 -4.839317e-03 -3.332700e-04 -3.830940e-03 -4.686466e-03 +4.075021e-03 +4.523263e-04 +7.702871e-03 +6.971365e-03 -8.127743e-05 -1.685990e-03 +4.414053e-03 -2.473575e-03 -2.424725e-04 -8.885884e-04 +1.086645e-02 -4.871037e-03
+3.500000e-01 -1.486739e-02 +6.533690e-03 +2.569938e-03 +6.815086e-03 +1.597524e-03 +1.144209e-03 -5.287928e-03 +2.228326e-03 -4.643519e-03 -3.452546e-03 -4.337530e-04 -3.108256e-03 +7.954415e-03 +6.153010e-03 +5.118990e-03 +5.350801e-03 +2.712751e-03 -1.877319e-03 +7.419670e-04 +9.685568e-04 -1.274690e-04 -5.411101e-03 +9.175806e-03 -6.635639e-03
+3.666667e-01 -5.706072e-02 -2.408523e-02 -4.314896e-03 -1.204598e-02 +1.344622e-03 +6.579541e-03 -8.410339e-03 +1.173586e-03 -4.328226e-03 -5.724275e-03 -1.034863e-03 -4.210035e-03 +7.506463e-03 +3.667418e-03 +1.138203e-03 +2.088377e-03 +7.452053e-04 -4.041738e-03 -2.027786e-03 -8.188751e-03 +7.985192e-04 -1.191076e-03 +1.183240e-02 -7.034070e-03
+3.833333e-01 -3.341887e-02 -1.105990e-02 +1.193921e-02 -1.798141e-02 +1.013106e-03 +1.113069e-02 -2.768591e-03 +5.844544e-04 -5.846466e-03 +9.169027e-04 -4.253412e-03 +9.674214e-04 +8.133367e-03 -5.580960e-04 +1.107096e-03 -4.677266e-04 +2.938080e-03 -5.191066e-03 -4.162046e-03 -7.001081e-03 +1.218145e-03 -2.339271e-03 +9.578085e-03 -6.926847e-03
+4.000000e-01 -1.252475e-02 -2.624685e-02 +1.132787e-02 -2.901515e-02 +2.255072e-03 +1.032297e-02 -5.149653e-03 +5.837166e-03 -4.287709e-03 +6.997295e-04 -6.475228e-03 +2.380960e-03 +5.628419e-03 -2.409346e-03 -1.355100e-03 -2.273614e-04 +3.739969e-04 -7.403904e-03 -3.375048e-03 -9.219081e-03 +2.732473e-03 -4.471851e-03 +4.626427e-03 -2.338227e-03
+4.166667e-01 -3.495985e-03 -4.838941e-02 +1.354885e-02 -4.699879e-02 +2.175683e-03 +9.894194e-03 -2.783369e-03 +5.630841e-03 -1.258161e-02 +6.801062e-03 -6.390810e-03 +2.029362e-03 +5.670713e-03 -6.925963e-05 -6.692360e-03 -4.675579e-03 -5.467120e-03 -7.952730e-03 -1.265125e-03 -7.782069e-03 +5.733082e-04 -4.631045e-03 +6.222384e-03 -3.879551e-03
+4.333333e-01 -3.296770e-02 -8.968303e-02 -2.373062e-03 -6.126585e-02 +6.133302e-04 +1.469650e-02 -7.924177e-03 +6.473871e-03 -1.488630e-02 +6.959967e-03 -5.223328e-03 -3.494511e-03 +1.375813e-03 +4.273980e-04 -9.067335e-03 -3.310646e-03 -1.060378e-02 -8.135042e-03 -3.269663e-03 -4.080860e-03 -2.503203e-03 -1.053542e-03 +1.267406e-03 -6.585211e-03
+4.500000e-01 -7.448189e-03 -7.668727e-02 +7.674655e-04 -5.473312e-02 -1.455976e-03 +1.276059e-02 -5.995485e-03 +6.470357e-03 -1.183919e-02 +6.035605e-04 -1.812688e-03 +1.695137e-03 -2.898028e-04 +8.992995e-04 -1.165518e-02 +3.149036e-04 -5.735587e-03 -7.067767e-03 -5.383736e-03 -4.425816e-03 -1.590604e-03 -4.410501e-03 -1.346526e-03 -1.088495e-03
+4.666667e-01 +5.095270e-04 -7.892244e-02 +4.046069e-03 -5.806883e-02 +1.318633e-03 +1.120251e-02 -3.062282e-03 +4.607482e-03 -8.862101e-03 +1.566337e-03 -2.883854e-04 +3.371022e-04 -1.354296e-03 -2.358294e-03 -1.235330e-02 +4.346943e-04 -6.410284e-03 -4.183454e-03 -5.067635e-03 -6.669034e-03 -3.383052e-03 -3.923520e-03 -1.693627e-03 -1.970286e-03
+4.833333e-01 -3.525969e-03 -1.022688e-01 +9.905315e-03 -7.623830e-02 -1.598430e-03 +1.082540e-02 -3.214872e-03 +6.424200e-03 -8.047304e-03 +3.584154e-03 +3.500960e-03 -3.289357e-05 -2.345067e-03 -2.288656e-03 -9.837480e-03 -3.819735e-04 -9.481827e-03 -9.608984e-03 -6.099951e-03 -6.846844e-03 -4.906082e-03 -7.352487e-03 -2.441750e-03 -2.759354e-03
+5.000000e-01 -2.189644e-02 -8.629955e-02 +3.261988e-02 -8.374636e-02 +9.903630e-04 +1.425830e-02 -1.261375e-03 +4.837057e-03 -1.057481e-02 -2.765684e-04 +6.138864e-03 +3.876991e-03 +1.905943e-03 +1.165010e-03 -1.360223e-02 -2.665363e-03 -9.926154e-03 -5.289841e-03 -8.360198e-03 -6.450166e-03 -1.879324e-03 -1.206596e-02 -5.038291e-03 -3.583141e-04
+5.166667e-01 -5.601210e-02 -1.661019e-01 -1.195397e-03 -1.029317e-01 -1.378359e-03 +7.513590e-03 -9.507792e-04 +1.148371e-03 -8.127452e-03 +1.730103e-03 +5.123084e-04 +2.092658e-03 -3.986705e-04 -2.124026e-03 -1.073144e-02 -1.142593e-02 -8.630638e-03 -7.498224e-03 -7.308003e-03 -5.703738e-03 -4.005787e-03 -1.319808e-02 -8.909780e-03 -3.001845e-03
+5.333333e-01 -5.797364e-02 -1.720450e-01 +8.294014e-03 -1.124877e-01 -2.676527e-03 +5.734315e-03 -4.039797e-04 -5.181501e-04 -2.196306e-03 +3.262658e-03 -9.176673e-04 +4.682955e-03 -1.387796e-03 +8.198272e-06 -1.123240e-02 -1.027663e-02 -7.393699e-03 -9.516575e-03 -6.288410e-03 -4.375918e-03 -6.849361e-03 -1.366111e-02 -1.325352e-02 -4.593898e-03
+5.500000e-01 -6.631192e-02 -1.394441e-01 +3.856147e-02 -1.166626e-01 -1.906087e-03 +8.694988e-03 +2.375317e-03 +1.442178e-04 -3.468309e-03 +5.174590e-04 +9.807027e-04 +7.307496e-03 +5.682822e-03 +3.195675e-03 -1.149309e-02 -1.056469e-02 -6.772122e-03 -9.557660e-03 -7.305215e-03 -2.370686e-03 -9.603735e-03 -1.089086e-02 -1.650144e-02 -5.019046e-03
+5.666667e-01 -5.575104e-02 -1.336591e-01 +4.345881e-02 -1.159421e-01 -2.281021e-03 +1.005426e-02 +2.734222e-03 -6.821401e-05 -4.643096e-03 +4.644509e-04 -2.284253e-03 +8.596969e-03 +5.923377e-03 +7.734655e-03 -9.708144e-03 -7.968257e-03 -1.026831e-02 -1.111732e-02 -6.603578e-03 -3.755688e-03 -1.205918e-02 -9.878907e-03 -1.295792e-02 -4.545506e-03
+5.833333e-01 -4.058953e-02 -1.350410e-01 +4.546534e-02 -1.171966e-01 -3.076337e-03 +7.202622e-03 +3.898994e-03 +8.686694e-04 -2.891272e-03 +1.552234e-03 -1.874372e-03 +5.335303e-03 +4.894774e-03 +1.129691e-02 -8.829286e-03 -8.657711e-03 -1.254276e-02 -9.371804e-03 -4.360676e-03 -4.109772e-03 -1.507287e-02 -4.936664e-03 -1.464623e-02 -6.382980e-03
+6.000000e-01 -9.388791e-02 -1.437732e-01 +2.851465e-02 -1.074675e-01 -2.615139e-03 +8.674429e-03 +2.401701e-03 +2.618680e-03 +1.820345e-03 -4.863271e-03 -5.347891e-03 +2.842743e-03 +2.916535e-03 +8.913820e-03 -6.342533e-03 -3.609876e-03 -1.241501e-02 -6.820411e-03 -7.265601e-03 -5.876732e-03 -8.537870e-03 -6.183950e-03 -1.571568e-02 -8.332143e-03
+6.166667e-01 -4.750577e-02 -1.526907e-01 +3.359684e-02 -1.158003e-01 -1.288927e-03 +7.183382e-03 +1.720388e-03 +2.558160e-03 +5.960301e-03 -5.244591e-03 -3.126876e-03 +2.658023e-03 +1.986569e-03 +7.626764e-03 -8.085968e-03 -1.957138e-03 -1.188933e-02 -6.734412e-03 -8.372771e-03 -8.558351e-03 -8.623734e-03 -8.502367e-03 -1.548120e-02 -7.666042e-03
+6.333333e-01 -5.642697e-02 -1.795883e-01 +2.852553e-02 -1.259962e-01 +3.325608e-03 +7.705288e-03 +2.158656e-03 +2.829977e-03 +2.668234e-03 -6.255225e-03 -2.986975e-03 +8.559477e-04 +2.075864e-03 +4.660849e-03 -9.799469e-03 -2.528670e-03 -1.039905e-02 -8.456856e-03 -1.151208e-02 -8.896128e-03 -8.612840e-03 -6.588144e-03 -1.578456e-02 -9.119940e-03
+6.500000e-01 -3.761924e-02 -1.863932e-01 +1.957518e-02 -1.218272e-01 -2.725186e-03 +7.810009e-03 +3.756961e-03 +3.158021e-03 +3.983241e-03 -7.589553e-03 -5.343067e-03 -1.338510e-03 +2.871603e-03 +7.311145e-03 -9.795573e-03 -1.922852e-03 -7.976454e-03 -1.167034e-02 -1.088036e-02 -3.052207e-03 -5.383071e-03 -9.106959e-03 -1.983927e-02 -8.094591e-03
+6.666667e-01 -2.552593e-02 -1.932045e-01 +1.160801e-02 -1.182851e-01 -3.565757e-03 +6.553415e-03 +5.204827e-03 +5.005231e-03 +2.332909e-03 -7.355431e-03 -4.255395e-03 -3.279705e-03 -1.131098e-03 +7.764402e-03 -1.019456e-02 -2.817522e-03 -1.076810e-02 -9.501471e-03 -9.804402e-03 -8.759485e-04 -8.898971e-03 -9.247980e-03 -1.370782e-02 -8.263815e-03
+6.833333e-01 -3.128648e-03 -1.984295e-01 +1.626082e-02 -1.248377e-01 -4.977469e-03 +1.210970e-02 +7.931050e-03 +3.621273e-03 +2.514534e-03 -5.731358e-03 -2.357490e-03 -5.289703e-03 -3.916239e-03 +5.854627e-03 -8.561757e-03 -1.618608e-03 -1.263840e-02 -7.367091e-03 -5.762598e-03 -3.680887e-03 -1.081128e-02 -1.126872e-02 -1.490198e-02 -1.029622e-02
+7.000000e-01 +5.273474e-03 -1.938782e-01 +1.935943e-02 -1.248161e-01 -2.900176e-03 +9.727578e-03 +2.748207e-03 +3.712126e-03 +4.118638e-03 -2.560969e-03 -2.577484e-03 -5.165909e-03 -3.197513e-03 +7.490357e-03 -7.574177e-03 -4.933503e-03 -9.461548e-03 -1.004908e-02 -2.867389e-03 -7.174178e-03 -8.341093e-03 -1.236497e-02 -1.306306e-02 -9.644270e-03
+7.166667e-01 -3.581504e-02 -1.973986e-01 -4.554794e-04 -1.082065e-01 -5.884370e-03 +5.632499e-03 +5.142518e-03 +1.338616e-03 +2.803705e-03 +1.443432e-03 -5.493487e-03 -6.313409e-03 -3.987727e-03 +5.502131e-03 -7.706121e-03 -3.684888e-03 -7.808418e-03 -1.056727e-02 -1.984959e-03 -6.100169e-03 -7.575074e-03 -9.212144e-03 -8.614732e-03 -1.063458e-02
+7.333333e-01 -6.700508e-02 -2.154196e-01 -1.078151e-03 -1.168679e-01 -6.001904e-03 +6.908676e-04 +4.592556e-03 -7.627612e-04 -3.530264e-04 +2.706681e-04 -4.283600e-03 -4.579421e-04 -1.460656e-03 +7.511802e-03 -5.822123e-03 -4.731805e-03 -7.952128e-03 -5.286454e-03 -4.020448e-03 -9.567699e-03 -9.719504e-03 -1.039696e-02 -1.034066e-02 -9.848403e-03
+7.500000e-01 -6.712107e-02 -2.172789e-01 -1.146504e-03 -1.172512e-01 -1.765864e-03 +1.121346e-03 +2.294547e-03 -3.008226e-03 +1.266598e-03 -4.320505e-04 -7.616377e-03 -2.394914e-04 +1.173010e-03 +6.881291e-03 -6.974125e-03 -5.222820e-03 -9.078779e-03 -4.158529e-03 -4.082673e-03 -9.864980e-03 -7.209656e-03 -8.196460e-03 -1.281400e-02 -8.945583e-03
+7.666667e-01 -3.365469e-02 -1.763700e-01 +1.429558e-02 -1.101435e-01 -8.885784e-04 +8.848840e-04 +2.305696e-03 +2.340540e-04 -9.526552e-04 +1.543948e-03 -8.674590e-03 +9.830334e-04 +2.026741e-03 +1.086382e-02 -9.576063e-03 -7.044528e-03 -7.136261e-03 -3.216514e-03 -3.971124e-03 -6.765617e-03 -6.950659e-03 -4.369867e-03 -1.328207e-02 -8.756710e-03
+7.833333e-01 -1.838235e-02 -2.040448e-01 -2.605596e-03 -1.073574e-01 -1.555638e-04 -1.776817e-03 +2.547355e-03 +3.335923e-03 -6.548057e-04 -1.451613e-03 -9.459673e-03 -8.324365e-04 +1.757238e-03 +5.494490e-03 -6.768457e-03 -7.485671e-03 -7.041649e-03 -5.388340e-03 -3.015037e-03 -6.870913e-03 -6.757577e-03 -4.314636e-03 -1.376501e-02 -6.763180e-03
+8.000000e-01 -2.321986e-02 -1.597175e-01 +1.006044e-02 -9.649877e-02 +2.608779e-03 -2.013373e-04 +2.872309e-03 +5.326073e-03 +4.324372e-04 -4.909521e-03 -9.506115e-03 +8.405260e-04 +1.891103e-03 +6.530194e-03 -5.094848e-03 -9.631096e-03 -4.679714e-03 -8.132020e-03 -1.023731e-03 -8.268545e-03 -8.563294e-03 -2.443283e-03 -7.334386e-03 -5.619905e-03
+8.166667e-01 -2.153137e-02 -1.298792e-01 +2.299576e-02 -9.369723e-02 +2.467968e-03 -1.717343e-03 +2.500582e-04 +8.043111e-03 +2.537690e-03 -1.933026e-03 -1.107868e-02 +2.539074e-03 +4.172282e-03 +7.828783e-03 -9.200467e-03 -7.919653e-03 -4.607815e-03 -7.330156e-03 -2.411239e-03 -8.659222e-03 -5.379931e-03 -2.306240e-04 -9.995841e-03 -2.366479e-03
+8.333333e-01 -1.341069e-02 -1.401540e-01 +1.550287e-02 -9.043854e-02 +3.472065e-03 -4.376068e-04 +1.015324e-03 +8.061848e-03 +2.338243e-03 -1.608003e-03 -1.119427e-02 +9.922339e-04 +3.421729e-04 +5.885848e-03 -1.191170e-02 -7.941315e-03 -4.794644e-03 -7.387060e-03 -1.635496e-04 -8.404177e-03 -2.644183e-03 -1.963450e-03 -9.582384e-03 -4.510830e-04
+8.500000e-01 -4.172094e-03 -1.356405e-01 +1.841312e-02 -9.027186e-02 +2.178527e-03 -4.199121e-04 +2.767896e-03 +2.531442e-03 +3.752705e-03 +6.701715e-04 -9.300780e-03 +6.085984e-04 +1.632336e-03 +5.986595e-03 -8.706864e-03 -9.934045e-03 -2.019629e-03 -7.854471e-03 -5.033015e-04 -6.867147e-03 -4.965855e-03 -3.579787e-03 -9.552533e-03 -1.316492e-04
+8.666667e-01 +8.647048e-04 -1.462654e-01 +6.395230e-03 -8.179054e-02 +1.050786e-03 -2.087374e-03 +3.962246e-03 +2.240820e-03 +3.446327e-03 +1.561879e-03 -6.338624e-03 -1.573467e-03 +3.058070e-03 -1.481198e-03 -6.783082e-03 -7.914098e-03 -1.454845e-03 -5.886284e-03 -4.724263e-03 -6.276651e-03 -2.455892e-03 -4.237568e-03 -1.206810e-02 +3.100041e-03
+8.833333e-01 -5.385527e-02 -1.710859e-01 -5.090982e-03 -7.991206e-02 +1.527791e-03 -1.515065e-03 +2.407475e-03 +2.844343e-03 -3.079227e-03 +1.549314e-03 -4.757665e-03 -3.364743e-03 +4.714616e-03 -2.611001e-03 -7.433961e-03 -5.868072e-03 -3.833044e-03 -3.987395e-03 -3.021746e-03 -9.023913e-03 -1.019764e-04 -3.625149e-03 -1.007466e-02 +1.326451e-04
+9.000000e-01 -4.667672e-02 -1.074179e-01 +1.251048e-02 -6.842190e-02 +3.420427e-03 +1.330486e-03 +3.145037e-03 +1.280262e-03 -1.419397e-03 -7.399805e-04 -2.627592e-03 -8.828109e-04 +4.641013e-03 -1.327683e-03 -8.064044e-03 -3.429366e-03 -4.000077e-03 -3.532686e-03 -3.461194e-03 -9.022148e-03 +1.533993e-03 -1.595425e-03 -1.035674e-02 +1.847330e-03
+9.166667e-01 -6.401948e-02 -9.751890e-02 +8.539491e-03 -5.858721e-02 +3.708220e-03 -1.053597e-03 +1.780147e-03 -1.667225e-03 +1.922609e-03 -2.319056e-03 -4.791956e-03 -3.492963e-04 +6.755514e-03 +7.435336e-04 -8.119436e-03 -1.846140e-03 -2.432991e-03 -3.870541e-03 -4.172942e-03 -7.873210e-03 +2.299285e-03 -1.815377e-03 -6.183557e-03 -2.420412e-04
+9.333333e-01 -3.793510e-02 -6.524797e-02 +1.043485e-02 -4.589753e-02 +2.893383e-03 -3.878513e-04 +1.691942e-03 -1.828328e-03 +3.316996e-03 -1.680737e-03 -3.382642e-03 -4.963389e-04 +2.146942e-03 +3.282953e-03 -9.915432e-03 +1.016532e-03 -2.387345e-03 -2.945071e-03 -1.568250e-03 -5.863968e-03 +1.819776e-03 -8.779207e-04 -6.547016e-03 +1.528131e-04
+9.500000e-01 -2.878108e-02 -5.368559e-02 +4.637069e-03 -3.433910e-02 +4.575409e-03 -2.159843e-03 -5.632276e-04 -1.844967e-03 +2.654068e-03 -2.662350e-03 -6.636062e-03 +9.797056e-04 +4.791989e-03 +3.556650e-03 -9.555070e-03 +4.676925e-05 +9.423721e-04 -1.004116e-03 -1.981505e-03 -7.290422e-03 +1.666223e-03 +1.258017e-03 -5.824287e-03 +1.109601e-03
+9.666667e-01 -2.710412e-02 +1.740647e-02 +1.344447e-02 -1.568429e-02 +3.928338e-03 +1.432447e-03 -3.701983e-03 +2.564762e-04 +3.898991e-04 -2.176825e-03 -5.902439e-03 +3.517430e-03 +5.509343e-03 +3.500491e-03 -7.246607e-03 -1.315480e-03 +1.012374e-03 -1.036951e-03 -4.263963e-03 -2.406444e-03 +3.791137e-03 +1.912892e-03 -3.219601e-03 +2.190531e-03
+9.833333e-01 -3.453372e-02 -1.237331e-02 +3.344171e-03 -1.532732e-02 +3.218199e-03 +9.769820e-04 -2.536762e-03 -9.990051e-04 -1.965113e-03 +7.422259e-04 -3.055698e-03 +3.850213e-03 +1.824526e-03 +2.301154e-05 -6.996427e-03 -1.450703e-04 +2.858325e-03 -2.024238e-03 -3.572797e-04 -3.215752e-03 +3.025711e-03 +1.304387e-03 -4.528652e-03 +6.320029e-05
+1.000000e+00 +3.175874e-03 +9.188236e-02 +4.212714e-03 +1.812578e-02 +2.213221e-03 +3.595077e-03 -5.962301e-03 +1.940730e-04 -4.497000e-04 +2.079860e-03 -3.302461e-03 +1.810098e-03 +1.449731e-03 +7.592452e-04 -6.383856e-03 -1.248698e-05 +5.858783e-03 +2.548592e-03 -1.038985e-03 +3.024932e-04 +3.299661e-03 +2.089057e-03 -1.074572e-03 +1.921125e-03
+1.016667e+00 +7.103786e-03 +1.262391e-01 -6.901885e-03 +3.844389e-02 +3.731743e-04 -1.184012e-03 -2.227792e-03 +3.906265e-03 +3.000427e-04 +1.436731e-03 -4.352536e-03 +3.416378e-03 -2.624107e-03 -1.405923e-03 -2.772658e-03 +3.598729e-04 +5.102110e-03 +2.320023e-03 +1.033207e-03 +3.729094e-03 +2.536172e-03 +1.887460e-03 +7.870259e-05 +3.949458e-03
+1.033333e+00 +2.925354e-03 +1.081484e-01 -2.578203e-02 +4.850803e-02 -7.206504e-04 -3.901030e-03 -3.850017e-03 +2.572184e-03 +4.029513e-04 +1.672580e-03 -8.686471e-03 +5.468324e-03 -3.865144e-03 +8.512032e-04 -2.795463e-04 +3.226902e-03 +8.584550e-03 +1.866835e-03 -8.540381e-04 +2.185658e-03 +2.952847e-03 +3.593189e-03 +1.104808e-03 +1.247810e-03
+1.050000e+00 +2.331852e-02 +1.318065e-01 -2.746326e-02 +5.685520e-02 -1.159952e-03 -4.278116e-03 -6.317034e-03 +3.208064e-04 +3.570151e-05 +1.287400e-03 -7.204716e-03 +6.068017e-03 +4.233432e-05 +4.973939e-04 -2.001903e-04 +3.221218e-03 +6.567783e-03 +1.490276e-03 +5.164406e-04 +2.235513e-03 +4.131276e-03 +4.707010e-03 +2.756901e-03 +2.650628e-03
+1.066667e+00 +5.496305e-02 +7.518757e-02 -3.968713e-02 +5.037628e-02 -1.800064e-03 -5.204958e-03 -6.388663e-03 -1.458430e-04 +1.342143e-03 -4.060145e-04 -7.208253e-03 +2.198011e-03 +1.798131e-04 +2.049888e-03 -1.408535e-03 +3.047908e-03 +4.114307e-03 +2.515837e-03 -7.356079e-04 +2.076173e-03 +1.817060e-03 +7.362327e-03 +2.825510e-03 +3.293213e-03
+1.083333e+00 +3.258257e-02 +1.856734e-01 -5.309881e-02 +9.026949e-02 -3.701620e-03 -4.532996e-03 -8.199279e-03 -1.060843e-03 +6.842843e-04 -8.166166e-05 -7.336915e-03 +1.258937e-03 -3.853934e-04 +3.012481e-03 +1.191188e-03 +3.470649e-03 +2.724946e-03 +6.603988e-03 +3.521040e-03 +2.599416e-05 +7.539875e-03 +5.918082e-03 +6.757150e-03 +7.485885e-03
+1.100000e+00 +6.249206e-02 +2.379868e-01 -4.089964e-02 +9.509179e-02 -1.613944e-03 -4.955727e-04 -6.580721e-03 -2.381780e-03 -1.981423e-04 -1.335089e-03 -4.854376e-03 +1.805564e-03 -1.399259e-03 +1.306364e-03 -7.388344e-04 +2.607848e-03 +3.295169e-03 +4.720010e-03 +3.698825e-03 -1.134880e-03 +1.069335e-02 +5.161348e-03 +7.359514e-03 +1.197145e-02
+1.116667e+00 +4.696729e-02 +2.242242e-01 -5.612094e-02 +1.021837e-01 -2.426007e-03 -1.073218e-03 -4.538902e-03 -4.558336e-03 -2.392592e-03 -1.271190e-03 -3.496129e-03 -1.080649e-03 -3.974391e-03 +3.674491e-03 +3.267833e-04 +3.549115e-03 +3.303200e-03 +4.302662e-03 +2.156204e-03 -1.550309e-03 +1.286141e-02 +7.627055e-03 +8.299630e-03 +1.017613e-02
+1.133333e+00 +9.398332e-03 +2.572211e-01 -5.585135e-02 +1.101860e-01 -2.731818e-03 +6.916117e-04 -4.119497e-03 -6.577241e-03 -3.038760e-03 -2.056824e-03 -2.774144e-03 -7.758555e-04 -3.261057e-03 +3.767822e-03 +1.049678e-03 +5.346562e-03 +5.107430e-03 +6.923314e-03 +1.993873e-03 +1.325980e-03 +1.075985e-02 +9.400678e-03 +4.958746e-03 +7.864808e-03
+1.150000e+00 +5.772923e-02 +3.258632e-01 -4.870502e-02 +1.224335e-01 -2.173645e-03 -1.908061e-03 -3.462419e-03 -5.300357e-03 -7.631457e-04 +6.782821e-04 -4.289029e-03 +3.362090e-04 -4.758531e-03 +3.421426e-03 +2.098658e-03 +7.476243e-03 +6.009794e-03 +5.862989e-03 +3.046722e-03 +1.243171e-03 +1.270757e-02 +8.893523e-03 +5.787383e-03 +7.150367e-03
+1.166667e+00 +6.029605e-02 +3.212450e-01 -4.075095e-02 +1.149757e-01 -3.578231e-05 -7.838320e-04 -5.705353e-03 -3.496528e-03 +4.713363e-04 -6.945316e-04 -1.569347e-03 -5.755718e-04 -6.399584e-03 +3.525964e-03 +2.647621e-04 +7.437047e-03 +6.988426e-03 +4.197352e-03 +3.302961e-03 +2.582962e-03 +1.257571e-02 +9.967115e-03 +5.129861e-03 +3.887978e-03
+1.183333e+00 +8.136668e-02 +3.485496e-01 -3.248554e-02 +1.153425e-01 +1.961074e-03 -1.439845e-03 -6.395861e-03 -2.437528e-05 -9.861257e-04 -1.809009e-03 -1.486099e-03 +4.833694e-04 -6.258913e-03 +3.747162e-03 +2.953174e-03 +6.983271e-03 +4.840502e-03 +2.067981e-03 +2.702816e-03 +2.605036e-03 +1.062070e-02 +9.246816e-03 +8.488957e-03 +5.466203e-03
+1.200000e+00 +8.182810e-02 +3.727878e-01 -3.005602e-02 +1.192879e-01 +3.627166e-03 -1.014865e-03 -5.199985e-03 +2.078738e-03 +3.755551e-04 -1.246320e-03 -1.571143e-03 -1.960957e-03 -7.336001e-03 +1.015136e-03 +3.302637e-03 +6.172249e-03 +4.820833e-03 +3.909500e-03 +5.578494e-03 +9.332218e-04 +8.364792e-03 +8.166973e-03 +9.765802e-03 +6.127157e-03
+1.216667e+00 +1.162837e-01 +3.969103e-01 -3.797582e-02 +1.312621e-01 +6.340783e-06 -1.543043e-03 -4.394150e-03 +2.294940e-03 +1.335969e-03 -2.562352e-04 -2.972477e-03 -3.951241e-03 -6.132554e-03 +1.742688e-03 +4.398530e-03 +6.377459e-03 +5.194463e-03 +7.605815e-03 +6.162209e-03 +2.953730e-03 +6.082461e-03 +9.116754e-03 +8.890540e-03 +4.930725e-03
+1.233333e+00 +1.292438e-01 +3.659983e-01 -3.094512e-02 +1.175789e-01 +3.330548e-03 -2.359526e-03 -3.819860e-03 +1.322550e-03 -4.634751e-04 -9.768348e-04 -7.635975e-05 -3.034552e-03 -4.830803e-03 -4.297711e-04 +2.903544e-03 +5.659434e-03 +3.424441e-03 +6.856357e-03 +6.670253e-03 +2.842971e-03 +4.469104e-03 +9.584275e-03 +7.423058e-03 +5.177326e-03
+1.250000e+00 +9.899484e-02 +4.644969e-01 -1.902666e-02 +1.316116e-01 +4.283978e-03 +9.258476e-04 -2.866368e-03 +2.092327e-03 -4.868842e-04 +6.566344e-04 -1.907143e-03 -4.309203e-03 -3.729462e-03 -1.725682e-03 +4.709974e-03 +7.344743e-03 +1.531160e-03 +8.363247e-03 +8.799951e-03 +2.343413e-03 +3.015435e-03 +8.968421e-03 +1.075308e-02 +4.279343e-03
+1.266667e+00 +6.292569e-02 +4.141488e-01 -5.012769e-02 +1.452769e-01 +4.050533e-03 -1.338657e-03 -4.518124e-03 +9.811545e-04 +5.932084e-04 -3.670689e-03 -1.912121e-03 -3.559619e-03 -5.225749e-03 -3.313369e-03 +5.137066e-03 +7.003757e-03 +2.706701e-03 +6.829201e-03 +1.046260e-02 +4.413265e-03 +2.906177e-03 +8.330222e-03 +1.048101e-02 +6.545372e-03
+1.283333e+00 +5.941996e-02 +4.464265e-01 -4.380847e-02 +1.470942e-01 +4.374857e-03 -1.244686e-03 -3.857272e-03 -5.690855e-04 -1.724806e-04 -4.699884e-03 -1.109862e-03 -2.877735e-03 -3.581189e-03 -1.908308e-03 +4.893368e-03 +5.777110e-03 +4.212391e-03 +6.204817e-03 +1.029612e-02 +5.503205e-03 +3.414482e-03 +7.554990e-03 +8.790977e-03 +7.852624e-03
+1.300000e+00 +7.103478e-02 +4.285552e-01 -4.208138e-02 +1.409411e-01 +4.315013e-03 -1.424498e-03 -4.842940e-03 -7.561325e-04 -9.286566e-04 -3.719278e-03 -6.190813e-04 -1.087924e-03 -3.697420e-03 -2.238644e-03 +5.004234e-03 +5.187833e-03 +6.687042e-03 +5.411575e-03 +9.770013e-03 +5.740162e-03 +4.169422e-03 +8.240854e-03 +5.607828e-03 +5.158210e-03
+1.316667e+00 +1.926700e-02 +5.291779e-01 -2.112768e-02 +1.450281e-01 +3.583275e-03 +1.711492e-03 -2.372374e-03 +4.208923e-05 -4.887492e-04 -4.209835e-03 +2.133464e-03 -7.346609e-04 -4.526635e-03 -2.808143e-03 +3.607443e-03 +7.526354e-03 +6.733081e-03 +4.691593e-03 +1.068217e-02 +4.773733e-03 +5.354113e-03 +7.910534e-03 +7.259411e-03 +2.829110e-03
+1.333333e+00 +4.342502e-02 +4.725445e-01 -5.786028e-03 +1.169985e-01 +1.911680e-03 -1.013383e-04 -8.086223e-04 +1.519154e-03 -2.668648e-04 -2.752624e-03 +1.170139e-03 +2.474546e-04 -1.486958e-03 -1.700235e-03 +3.002252e-03 +6.686351e-03 +6.283689e-03 +1.042555e-03 +7.491644e-03 +4.839548e-03 +4.980675e-03 +6.919550e-03 +7.950845e-03 +6.482953e-04
+1.350000e+00 +5.105881e-02 +4.539914e-01 -6.126093e-03 +1.122189e-01 +2.618477e-03 +1.388414e-03 -1.120654e-03 +4.093836e-04 -7.446170e-04 -3.232638e-03 -3.482160e-04 +2.022937e-03 -2.085523e-03 -1.274680e-03 +2.897187e-03 +8.517896e-03 +4.314284e-03 +6.718003e-04 +8.605415e-03 +5.179373e-03 +4.314672e-03 +5.215860e-03 +6.080995e-03 +1.147485e-03
+1.366667e+00 +5.403006e-02 +3.796031e-01 -1.620080e-02 +1.046795e-01 +1.149452e-03 +2.658015e-03 -2.449797e-03 -7.624769e-04 +4.299766e-05 -4.312350e-03 +1.613244e-03 +1.653656e-03 -3.645301e-03 -1.790500e-03 +3.700512e-03 +7.789571e-03 +5.809602e-03 +9.968656e-04 +7.339051e-03 +7.528891e-03 +1.982770e-03 +3.655129e-03 +5.001814e-03 -6.194327e-04
+1.383333e+00 +2.378942e-02 +3.404023e-01 -2.612059e-02 +1.048270e-01 +1.005523e-03 +3.765099e-03 -2.419229e-03 -3.570510e-03 -1.338740e-03 -4.447111e-03 +5.024084e-04 +3.979366e-03 -3.030180e-03 -3.707143e-03 +2.536641e-03 +6.621006e-03 +7.671133e-03 -6.189327e-04 +7.626373e-03 +9.260393e-03 +1.300473e-03 +4.957475e-03 +4.186845e-03 -1.285617e-03
+1.400000e+00 +6.676315e-03 +2.577278e-01 -2.845586e-02 +8.872562e-02 -1.962310e-03 +3.345823e-03 -2.488259e-03 -2.730178e-03 +9.382499e-05 -4.767263e-03 +1.253274e-03 +3.329905e-03 -3.369864e-03 -2.718306e-03 +1.998431e-03 +4.515147e-03 +6.610389e-03 +2.618067e-04 +6.941321e-03 +6.180487e-03 +2.544402e-03 +5.491473e-03 +3.386426e-03 -2.151916e-03
+1.416667e+00 -1.892206e-03 +2.863056e-01 -4.517173e-02 +1.099644e-01 -3.110096e-03 +2.848106e-03 -3.005316e-03 -1.073321e-03 -1.908873e-03 -5.708234e-03 +2.302838e-04 +2.237640e-03 -2.558970e-03 -3.588405e-03 +3.207810e-03 +4.031732e-03 +6.588455e-03 +9.084925e-04 +7.105576e-03 +6.165513e-03 +5.028159e-03 +6.459861e-03 +4.943951e-03 -2.166392e-03
+1.433333e+00 -3.446064e-02 +1.842819e-01 -5.390684e-02 +9.692431e-02 -2.803171e-03 +4.249417e-03 -3.564767e-03 -2.295241e-03 -1.206797e-03 -5.379340e-03 +9.367076e-05 -8.293044e-04 -3.524363e-03 -3.288025e-03 +3.327107e-03 +2.795416e-03 +6.032185e-03 +1.055919e-04 +5.095225e-03 +4.753685e-03 +6.854955e-03 +5.190217e-03 +5.469270e-03 -2.524473e-03
+1.450000e+00 -2.860159e-02 +1.752373e-01 -4.187475e-02 +8.218557e-02 -2.845562e-03 +2.947593e-03 -9.539893e-04 -3.801534e-03 -3.326945e-04 -4.043874e-03 -1.444994e-03 -9.024824e-04 -1.912415e-03 -1.156860e-03 +2.196806e-03 +1.890373e-03 +5.590592e-03 -9.165737e-04 +5.068791e-03 +4.114914e-03 +7.274579e-03 +4.512407e-03 +5.201574e-03 -3.466863e-03
+1.466667e+00 +1.587904e-02 +2.518589e-01 -2.481501e-02 +7.937105e-02 -1.415250e-03 -1.424752e-03 -1.454246e-03 -3.023573e-03 +6.055886e-04 -3.605571e-03 +2.904436e-04 -1.124726e-03 +2.541384e-03 -7.897016e-05 +1.597137e-03 +2.293874e-03 +3.242149e-03 +5.148283e-04 +2.575671e-03 +5.609374e-03 +8.107688e-03 +5.804903e-03 +3.505627e-03 -3.373320e-03
+1.483333e+00 +2.851092e-02 +2.140340e-01 -1.772755e-02 +6.414440e-02 -1.332679e-03 -2.744088e-03 -9.690990e-04 -1.119184e-03 -7.115329e-04 -1.949026e-03 +2.759360e-03 -2.372449e-03 +2.096268e-03 +5.412629e-05 -6.630805e-04 +2.216965e-03 +3.616321e-03 +5.384002e-04 +1.614702e-03 +3.791756e-03 +9.045039e-03 +5.416374e-03 +9.462642e-04 -2.247382e-03
+1.500000e+00 +1.331625e-02 +1.805568e-01 -5.203301e-03 +4.479261e-02 -1.273881e-03 -5.144732e-03 -2.081994e-03 +1.520672e-04 -1.581297e-03 -1.552388e-03 +5.052901e-03 -1.123525e-03 +2.348971e-03 +2.976496e-03 -8.972522e-04 +3.376771e-04 +2.385843e-03 +1.567558e-03 +4.889158e-03 +2.761837e-03 +6.724417e-03 +1.531313e-03 +5.796580e-04 -2.449371e-03
+1.516667e+00 -3.689469e-03 +1.294747e-01 +7.616259e-03 +2.269611e-02 -1.319049e-03 -4.529034e-03 -2.614478e-03 +8.944418e-04 -7.571168e-04 -1.508856e-03 +4.568677e-03 +1.781355e-03 +3.990058e-03 +1.336431e-03 -2.579598e-03 -1.657286e-03 +1.937006e-03 +1.043606e-03 +1.685451e-03 +2.682014e-03 +4.896522e-03 +2.001456e-03 +1.707674e-03 -1.934778e-03
+1.533333e+00 -3.364667e-02 -6.607094e-02 -1.571720e-03 -1.321616e-03 -1.176593e-03 -2.286818e-03 -1.781808e-03 +6.205568e-04 -2.905685e-04 -2.358200e-03 +2.834343e-03 +8.343507e-04 +2.692177e-03 +5.122788e-05 -3.212953e-03 -5.266904e-03 +1.770183e-03 +2.329838e-03 +1.238423e-03 +1.160102e-03 +3.852699e-03 +1.604161e-03 -6.959916e-05 -1.851117e-03
+1.550000e+00 -2.079258e-02 +3.857502e-02 +1.458618e-03 +1.056751e-02 +7.134088e-05 -7.627049e-04 +1.289953e-03 -5.376302e-05 -8.249697e-04 -1.955108e-03 +2.451515e-03 -3.908472e-04 +1.466476e-03 -1.218853e-03 -2.440330e-03 -4.438715e-03 +1.920096e-03 +1.111897e-03 +1.544354e-03 +2.287982e-03 +4.186152e-03 +1.467893e-03 +1.240303e-03 -1.720413e-03
+1.566667e+00 -1.521556e-02 -2.088047e-03 -9.938789e-03 +1.370003e-02 -2.301959e-04 -7.000708e-04 +1.088795e-03 -2.579968e-03 -2.245714e-03 -1.276996e-03 +4.319259e-03 +4.786855e-04 +6.655156e-04 -2.687455e-03 -2.249304e-03 -3.432229e-03 +1.400235e-03 +2.394656e-03 +1.705095e-03 +2.920714e-03 +3.807302e-03 +1.348605e-03 +1.654475e-03 -3.613473e-03
+1.583333e+00 -2.781440e-02 -9.414338e-02 -8.086943e-03 -1.664844e-03 -8.723388e-04 +8.921955e-04 +1.301331e-03 -1.227259e-03 -3.348085e-03 -2.123040e-03 +5.906472e-03 +8.873100e-04 +1.310872e-04 -4.130921e-03 -1.113670e-03 -4.204459e-03 +1.513879e-03 +1.725689e-03 +3.007738e-04 +2.246651e-03 +3.169027e-03 -9.865138e-05 +9.266606e-04 -3.784886e-03
+1.600000e+00 -7.355203e-02 -2.005421e-01 -5.098969e-03 -1.955521e-02 -1.156052e-03 +2.367053e-03 +1.625756e-03 -1.736310e-03 -2.648943e-03 -1.640711e-03 +4.708809e-03 +1.009816e-03 -9.092519e-04 -3.340721e-03 -1.103291e-03 -4.650627e-03 +1.518977e-03 -2.273210e-03 -2.054238e-04 +8.572394e-04 +2.696094e-03 +1.250305e-04 +3.755150e-04 -2.694366e-03
+1.616667e+00 -4.310189e-02 -2.205873e-01 +9.253286e-03 -3.447330e-02 -2.543414e-03 +5.392707e-03 +1.865496e-03 +1.874065e-03 -1.824353e-03 -1.268493e-03 +3.911476e-03 -1.441924e-04 -3.103043e-03 -1.971820e-03 -3.218617e-04 -5.071240e-03 -3.303482e-04 -3.586992e-03 +6.811792e-04 -3.803769e-04 +4.796646e-04 +5.148057e-04 -2.778031e-04 -2.086686e-03
+1.633333e+00 -2.081772e-02 -4.024436e-01 -1.551333e-03 -4.994946e-02 -2.640509e-03 +5.761652e-03 +2.583831e-03 +3.210037e-04 -2.529157e-03 -6.585354e-04 +1.736341e-03 +1.532933e-04 -3.532248e-03 -1.821915e-03 -1.342903e-03 -4.000654e-03 -1.025445e-03 -4.980876e-03 +1.049931e-03 -1.313531e-03 +1.500858e-04 +9.587365e-04 +4.808089e-04 -5.497479e-03
+1.650000e+00 -3.867289e-02 -5.059537e-01 -1.374943e-02 -5.363402e-02 -3.732692e-03 +5.246462e-03 +1.161353e-03 -1.025635e-03 -1.477049e-03 +1.231449e-04 -7.918180e-04 +4.964099e-05 -1.641712e-03 -1.641088e-03 -3.328890e-03 -3.424771e-03 +4.966734e-04 -4.345660e-03 +6.601001e-04 -8.819277e-04 -1.507038e-03 -4.038450e-04 +8.250240e-04 -4.908923e-03
+1.666667e+00 -3.291605e-02 -4.716832e-01 -1.748750e-03 -5.854831e-02 -3.262921e-03 +6.290880e-03 +4.125037e-03 -2.525918e-03 -2.286954e-03 -1.889423e-03 -9.456972e-04 +3.596563e-04 -1.354722e-03 +8.493628e-04 -3.728056e-03 -1.033740e-03 -4.199533e-04 -3.414321e-03 -8.735872e-04 -6.425716e-04 -3.202493e-03 -2.127635e-03 -4.077567e-04 -2.663520e-03
+1.683333e+00 -9.397453e-03 -5.073613e-01 -7.397896e-03 -5.797428e-02 -2.566487e-03 +4.552256e-03 +3.263772e-03 -2.952060e-03 -1.461132e-03 -3.071819e-03 -5.645300e-04 -4.946082e-04 -1.110671e-03 +2.375453e-03 -2.093207e-03 -1.441245e-03 -1.249554e-03 -2.599533e-03 -1.226853e-03 -9.357268e-04 -3.576283e-03 -1.519204e-03 +1.071455e-05 -3.734357e-03
+1.700000e+00 -1.883431e-02 -3.660450e-01 -1.752332e-03 -4.519379e-02 -1.070887e-03 +5.305386e-03 +4.024170e-04 +1.189794e-04 -1.667626e-03 -3.308154e-03 +2.487783e-04 +3.308293e-04 -2.284167e-03 +1.330579e-03 -1.250723e-03 -1.776030e-03 -1.064428e-03 -2.566930e-03 -2.406146e-03 -1.713515e-03 -2.004688e-03 +4.432193e-04 +3.997155e-04 -2.359257e-03
+1.716667e+00 -1.568087e-02 -3.348409e-01 +9.057429e-03 -4.916423e-02 -1.092973e-03 +4.744916e-03 +2.663197e-04 +6.451408e-04 -6.207980e-04 -1.843580e-03 -1.441885e-04 +1.270589e-03 -1.848358e-03 +7.000388e-04 -2.554588e-03 -1.040296e-03 +5.615415e-04 -2.363773e-03 -2.530816e-03 -1.515152e-03 -3.218945e-03 -6.239063e-04 +5.281667e-05 -2.353100e-03
+1.733333e+00 -2.703614e-02 -6.323194e-01 +1.716553e-02 -8.846067e-02 -4.666808e-04 +5.964242e-03 -1.273016e-03 -4.853887e-04 -1.878206e-03 -1.420593e-03 +1.534885e-03 +2.299566e-03 -1.724475e-03 +1.520704e-03 -3.007113e-03 -3.174078e-03 -1.041992e-03 -5.320494e-03 -4.228682e-03 -2.191961e-03 -2.414584e-03 -1.453989e-03 -2.641376e-03 -2.590583e-03
+1.750000e+00 -4.140394e-03 -5.373596e-01 +5.118145e-02 -1.033212e-01 -4.456991e-04 +6.490004e-03 -7.870528e-05 +2.585826e-03 +2.272985e-05 -6.736808e-04 +1.158505e-03 +3.136070e-03 +1.994605e-04 -5.740694e-05 -2.926327e-03 -4.315480e-03 -1.765345e-03 -5.832920e-03 -5.054531e-03 -1.962027e-03 -2.828765e-03 -2.324510e-03 -2.394230e-03 -3.260695e-03
+1.766667e+00 -2.377589e-02 -7.392901e-01 +4.288662e-02 -1.184848e-01 -5.221598e-05 +6.635925e-03 -1.820906e-04 +3.054372e-03 +1.876222e-03 -6.857036e-04 +5.132139e-04 +1.222970e-03 -1.241715e-03 -8.085613e-04 -4.203795e-03 -4.990332e-03 -1.603289e-03 -7.432784e-03 -4.591055e-03 -2.858033e-03 -2.014381e-03 -2.577950e-03 -3.548883e-03 -3.386410e-03
+1.783333e+00 -4.566791e-02 -7.150763e-01 +6.456161e-02 -1.321940e-01 -3.403575e-04 +7.181454e-03 -1.017071e-04 +3.381519e-03 +2.828434e-03 +9.071837e-04 +8.224467e-04 +1.676610e-03 -8.630238e-04 -3.404881e-05 -3.949517e-03 -3.204578e-03 -3.070850e-03 -6.529477e-03 -5.604270e-03 -4.208820e-03 -2.612596e-03 -3.499365e-03 -3.793105e-03 -4.637721e-03
+1.800000e+00 -5.195710e-02 -6.092538e-01 +7.119721e-02 -1.255625e-01 +5.170041e-04 +7.532945e-03 +5.085739e-04 +2.804066e-03 +2.002939e-03 +1.398731e-03 +2.729692e-03 +1.431995e-03 -9.800181e-04 -9.723540e-04 -4.332848e-03 -1.153536e-03 -3.133279e-03 -5.562539e-03 -5.690613e-03 -3.488782e-03 -2.096548e-03 -2.342740e-03 -5.568192e-03 -5.454060e-03
+1.816667e+00 -6.533988e-02 -6.521388e-01 +7.254993e-02 -1.310712e-01 +3.622833e-05 +8.451460e-03 -1.124307e-03 +1.960866e-03 +2.416211e-03 +1.847661e-03 +3.123009e-03 +1.350614e-03 -3.747723e-04 -4.265851e-04 -2.290620e-03 -7.747716e-04 -2.533480e-03 -6.300720e-03 -6.238862e-03 -4.392644e-03 -3.916573e-03 -1.460059e-03 -6.420885e-03 -5.653472e-03
+1.833333e+00 -8.777493e-02 -7.782180e-01 +4.313371e-02 -1.203343e-01 -7.451510e-04 +7.747766e-03 -2.985184e-03 +1.044998e-03 +2.696660e-03 +2.018858e-03 +2.749032e-03 -5.147046e-04 -9.305211e-04 -7.054270e-04 -1.671066e-03 -9.981917e-04 -2.699045e-03 -6.036085e-03 -5.956623e-03 -2.264131e-03 -4.614239e-03 -3.783748e-04 -6.085067e-03 -5.773473e-03
+1.850000e+00 -1.159228e-01 -9.430557e-01 +2.848696e-02 -1.254323e-01 -1.830233e-03 +7.507856e-03 -3.458262e-03 +1.163363e-03 +3.535953e-03 +2.098051e-03 +1.230476e-03 -7.675928e-04 -1.530479e-03 -1.017519e-03 -1.672366e-03 -5.133811e-04 -3.572772e-03 -4.789333e-03 -6.276120e-03 -4.137931e-03 -4.042123e-03 +6.542775e-04 -7.222828e-03 -5.783644e-03
+1.866667e+00 -6.531343e-02 -7.071119e-01 +4.107043e-02 -1.113185e-01 -2.433430e-03 +5.223694e-03 -2.531860e-03 +1.937870e-03 +3.055167e-03 +3.413013e-03 +3.037118e-03 -2.856537e-04 -1.085474e-03 -5.381281e-04 +5.988100e-05 +3.210312e-05 -1.420371e-03 -4.806193e-03 -4.975461e-03 -3.755668e-03 -5.128076e-03 -1.039677e-03 -7.092575e-03 -4.887362e-03
+1.883333e+00 -4.188294e-02 -6.520688e-01 +4.410256e-02 -1.078641e-01 -2.915244e-03 +4.504562e-03 -2.592143e-03 +4.044711e-03 +3.928282e-03 +2.586129e-03 +2.562361e-03 +6.216326e-04 -4.708879e-07 -2.270673e-03 +7.566747e-04 -1.147987e-03 -2.259191e-03 -5.434343e-03 -3.813925e-03 -4.112456e-03 -4.767915e-03 +5.503759e-04 -5.074499e-03 -6.220838e-03
+1.900000e+00 -2.904727e-02 -4.638078e-01 +4.986123e-02 -9.338412e-02 -1.811052e-03 +3.804507e-03 -1.327784e-03 +3.796036e-03 +3.601438e-03 +2.786142e-03 +1.317144e-03 +6.032862e-04 -3.933472e-04 -6.320061e-04 +8.772113e-04 -1.024687e-03 -1.393098e-04 -5.473819e-03 -3.582073e-03 -4.637445e-03 -3.174591e-03 +5.660391e-04 -4.586070e-03 -6.045301e-03
+1.916667e+00 -8.138959e-02 -9.056147e-01 +1.533539e-02 -1.078083e-01 -2.366719e-03 +2.359661e-03 -1.889819e-03 +3.263865e-03 +2.841101e-03 +9.407417e-04 +1.550781e-03 -1.003561e-03 -5.670401e-04 -1.360086e-03 +5.685606e-04 -1.780337e-03 -1.614084e-03 -6.290255e-03 -4.804461e-03 -3.674775e-03 -3.189247e-03 -7.831806e-04 -4.808448e-03 -4.068623e-03
+1.933333e+00 -1.167234e-01 -9.231434e-01 +1.542150e-02 -1.091249e-01 -1.496017e-03 +1.790009e-03 -2.417588e-03 +1.917283e-03 +1.718359e-03 +6.670803e-04 +1.554157e-03 -3.383702e-05 -2.634556e-04 +3.114910e-04 +1.630763e-03 -1.648279e-03 -2.278033e-04 -6.939533e-03 -4.034461e-03 -4.709709e-03 -2.557583e-03 -3.206600e-03 -4.434583e-03 -4.163404e-03
+1.950000e+00 -6.619361e-02 -1.071575e+00 +1.032511e-02 -1.179452e-01 -1.719172e-03 +1.800987e-03 -1.845518e-03 +1.712568e-03 +1.699989e-03 +1.243663e-03 +1.164863e-03 -1.986945e-03 +6.907774e-04 -1.920446e-04 -2.091597e-04 -2.347737e-03 +9.410972e-04 -6.829917e-03 -5.961652e-03 -3.712776e-03 -3.664530e-03 -2.527009e-03 -4.292412e-03 -3.413504e-03
+1.966667e+00 -8.288053e-02 -1.078595e+00 +1.864021e-02 -1.249022e-01 -1.926162e-03 +1.705761e-03 -9.610938e-04 +8.246823e-05 +1.029329e-03 +2.165756e-03 +2.290278e-03 -1.449000e-03 +2.412873e-03 -8.915670e-04 -9.693748e-04 -1.669825e-03 -6.555578e-04 -7.107058e-03 -4.587598e-03 -3.503664e-03 -4.901544e-03 -1.603479e-03 -4.860550e-03 -3.381058e-03
+1.983333e+00 -4.032243e-02 -6.049454e-01 +4.470269e-02 -1.061626e-01 +2.513987e-04 +1.761555e-03 -1.326209e-03 -5.138971e-04 +1.050492e-03 +4.422517e-03 +2.094226e-03 -1.249920e-03 +2.462742e-03 +1.388902e-03 -1.042834e-03 -1.062620e-03 +5.836675e-04 -6.633246e-03 -4.360244e-03 -2.470918e-03 -3.067756e-03 -9.256441e-04 -5.144691e-03 -4.121863e-03
+2.000000e+00 -4.214824e-02 -4.885856e-01 +3.555480e-02 -8.565821e-02 +5.396846e-04 -2.778185e-04 -1.089268e-03 -1.576357e-03 +1.001893e-03 +5.464191e-03 +2.138415e-03 +3.015325e-04 +2.838857e-03 -1.126968e-03 -6.248231e-04 -6.286578e-04 +4.785562e-04 -5.409679e-03 -3.543357e-03 -1.862664e-03 -3.521794e-03 -1.653557e-03 -2.234462e-03 -3.902230e-03
+2.016667e+00 -5.030540e-02 -3.703675e-01 +4.201829e-02 -8.005695e-02 +7.368851e-04 +5.604185e-04 -1.130240e-03 -1.083801e-03 +1.580280e-03 +3.627157e-03 +4.548752e-03 -7.060798e-04 +2.290843e-03 -8.312552e-04 -2.097997e-04 -6.919371e-06 -1.366031e-04 -2.865402e-03 -3.745267e-03 -3.733926e-03 -2.138067e-03 -1.803111e-03 -2.634243e-03 -3.872735e-03
+2.033333e+00 -2.351974e-02 -1.677782e-02 +6.066921e-02 -6.561919e-02 +1.813703e-04 +1.936203e-03 -1.681720e-03 +7.371037e-04 +2.537115e-03 +2.576434e-03 +3.891925e-03 -4.214806e-04 +2.682035e-03 +1.169109e-03 -1.112567e-03 -3.156749e-04 +9.404525e-04 -2.948979e-03 -3.171418e-03 -1.905901e-03 -1.378679e-03 -2.064635e-03 -2.154090e-03 -3.295487e-03
+2.050000e+00 -2.463082e-02 -1.087418e-01 +4.228788e-02 -5.522112e-02 -5.553176e-04 +3.099680e-03 -2.258434e-03 +1.643483e-03 +3.421385e-03 +2.462495e-03 +1.851768e-03 -1.621567e-03 +1.383115e-03 +1.839060e-04 -5.815303e-04 -5.954934e-04 +1.832842e-03 -2.513613e-03 -1.744341e-03 -2.020413e-03 -1.676030e-03 -2.284664e-03 -1.987252e-03 -3.088398e-03
+2.066667e+00 -4.967455e-02 -3.028632e-02 +4.911633e-02 -5.368490e-02 -2.548479e-04 +2.939137e-03 -2.002179e-03 +2.918332e-03 +3.212087e-03 +1.444887e-03 +1.033743e-03 +9.547280e-05 +1.452209e-03 +6.739451e-05 +4.238749e-05 -1.043838e-04 +1.175816e-03 -3.101992e-03 -1.471764e-03 -2.240296e-03 -1.644279e-03 -3.771538e-03 -2.348595e-04 -2.621383e-03
+2.083333e+00 -7.375557e-02 -1.354199e-01 +3.983854e-02 -5.290251e-02 -7.187537e-04 +1.791717e-03 -1.543325e-03 +3.397865e-03 +2.463069e-03 -7.858589e-04 +1.001175e-03 +9.517825e-04 +9.780114e-04 +1.347657e-03 +1.735450e-04 -5.752151e-04 +2.438424e-05 -2.384482e-03 -1.056052e-03 -1.920071e-03 -1.625534e-03 -3.657392e-03 +6.597659e-04 -3.134109e-03
+2.100000e+00 -7.390226e-02 +1.775887e-01 +5.715357e-02 -4.222134e-02 +1.258316e-03 +1.031841e-03 -1.397590e-03 +3.985600e-03 +2.853602e-03 -3.468164e-05 +8.614202e-04 +2.756496e-04 +1.515132e-03 +1.743757e-03 +4.991848e-04 -2.170105e-03 -9.765319e-04 -1.085461e-03 -7.698215e-04 +4.667260e-04 -9.104382e-04 -4.066983e-03 -4.830215e-04 -1.367661e-03
+2.116667e+00 -2.635911e-02 +2.835369e-01 +4.412842e-02 -2.184486e-02 +1.514330e-03 +1.132242e-03 -1.071481e-03 +2.901689e-03 +2.589107e-03 -1.942130e-03 +1.257517e-03 -1.763951e-04 +7.804343e-04 +2.435957e-03 +4.087312e-04 -7.064863e-04 +2.376089e-04 -1.341027e-03 +5.042680e-04 +5.195000e-04 -1.175026e-03 -4.227739e-03 +1.487223e-04 -4.712363e-04
+2.133333e+00 +5.821417e-03 +3.774056e-01 +5.038234e-02 -1.904996e-02 +1.388936e-04 +3.080369e-03 -5.550306e-04 +2.744432e-03 +2.072630e-03 -2.461091e-03 +9.889781e-04 +1.760075e-03 +9.131640e-04 +1.731748e-03 +1.430209e-06 -1.007044e-03 +4.693276e-04 -6.556900e-04 +8.123579e-04 -4.129224e-04 -1.246052e-03 -3.186285e-03 -2.069882e-04 +1.422176e-04
+2.150000e+00 -4.885009e-02 +1.647616e-01 +3.751229e-02 -2.315067e-02 -2.417902e-04 +2.561352e-03 -2.063041e-04 +1.565371e-03 +1.812073e-03 -3.568564e-03 +1.407129e-03 +2.265507e-03 +5.764885e-04 +1.698574e-03 -5.060079e-05 -1.761099e-03 -5.555672e-07 -1.509105e-04 +1.261048e-03 -1.408701e-04 -1.094289e-03 -2.738894e-03 -5.276955e-04 -8.289617e-04
+2.166667e+00 -3.243843e-02 +3.324452e-01 +3.353834e-02 -7.385795e-03 -4.366168e-04 +2.115710e-03 +2.204258e-04 +1.848965e-03 +1.359701e-03 -2.707682e-03 +1.020003e-03 +2.326633e-03 +4.572473e-04 +7.748008e-04 +7.567725e-07 -4.309977e-04 -3.637313e-04 +1.532167e-04 +1.814463e-03 -6.905202e-04 -6.088566e-04 -2.382631e-03 +2.265196e-04 -1.168995e-04
+2.183333e+00 -5.862181e-03 +5.315235e-01 +3.005703e-02 +9.977192e-03 +7.446244e-05 +2.027987e-03 -7.226013e-04 +1.318362e-03 +1.750193e-03 -2.290937e-03 +1.336119e-03 +1.496784e-03 +6.936568e-04 +5.204801e-04 -4.994626e-04 -7.348832e-04 +1.728921e-03 +4.977888e-04 +2.250937e-03 -9.182740e-04 -3.621516e-04 -2.692420e-03 +1.526229e-03 +7.678441e-04
+2.200000e+00 -3.070574e-02 +6.076616e-01 +2.036774e-02 +2.334838e-02 -8.309337e-05 +1.252004e-03 -7.926923e-04 +1.726873e-03 +5.245978e-04 -1.794967e-03 +1.472191e-03 +1.988319e-03 -4.817178e-04 +5.553750e-04 -2.593067e-04 +2.292169e-04 +1.034864e-03 +6.304688e-04 +1.267308e-03 +1.025802e-03 +3.850140e-05 -2.354829e-03 +2.026603e-03 +9.639166e-04
+2.216667e+00 -3.307589e-02 +6.056979e-01 +1.914434e-02 +2.455649e-02 -1.731631e-03 +1.264264e-03 -6.214536e-04 +2.364814e-03 -2.412162e-04 -7.190268e-04 +3.628337e-04 +2.627718e-03 +9.154569e-04 -1.730493e-04 -9.190386e-04 +3.887453e-05 +1.259560e-03 +1.122134e-03 +3.235671e-03 +4.760368e-04 -1.364266e-03 -1.726240e-03 +2.708201e-03 +1.326562e-04
+2.233333e+00 -2.718766e-02 +4.708063e-01 +9.405875e-03 +2.315530e-02 -1.446585e-03 +8.701335e-04 -8.388813e-04 +1.972922e-03 -1.421859e-03 +9.593679e-04 -6.650967e-04 +2.708455e-03 +2.186080e-04 -7.245175e-05 -8.652511e-04 -1.172953e-03 +3.069326e-04 +1.110239e-03 +2.814596e-03 -1.775284e-04 -1.117013e-04 -7.812264e-04 +2.415032e-03 +1.185563e-03
+2.250000e+00 -3.224857e-02 +4.437691e-01 +4.378349e-03 +2.534338e-02 -1.013997e-03 +6.768452e-04 -6.427663e-04 +3.109566e-04 -1.262935e-03 +1.513412e-03 -3.044082e-04 +2.033338e-03 +7.525958e-04 -7.264429e-04 -1.426236e-03 -1.698277e-03 +1.744383e-04 +1.755045e-04 +2.204345e-03 +7.357771e-04 +6.357765e-04 -5.141268e-04 +2.382406e-03 +2.577531e-03
+2.266667e+00 -2.962662e-02 +5.367611e-01 -1.390396e-02 +4.556254e-02 -1.091644e-03 +2.850737e-04 -7.407503e-04 +9.728206e-05 -2.310965e-03 +1.151751e-03 -2.221996e-04 +5.585340e-04 +1.242273e-03 -6.984084e-04 -8.202722e-04 -1.141217e-03 +8.323659e-05 +1.112278e-03 +3.033748e-03 +7.265541e-04 +1.745539e-03 +1.073156e-03 +2.522249e-03 +1.337662e-03
+2.283333e+00 -4.067198e-02 +6.821302e-01 -2.306729e-02 +6.235146e-02 -1.005694e-03 -1.108817e-03 -1.107579e-03 +8.768243e-04 -1.569300e-03 +2.865378e-04 +5.155537e-04 +6.391412e-04 +7.503389e-04 -1.574521e-03 +8.148086e-04 -5.532175e-04 +8.022001e-04 +4.008092e-04 +4.394126e-03 +1.361522e-03 +9.501367e-04 +1.956665e-03 +2.095772e-03 +1.083692e-03
+2.300000e+00 -1.614265e-02 +7.601313e-01 -1.924839e-02 +6.480964e-02 -6.155518e-04 -7.912323e-04 -1.405678e-03 +2.036514e-04 -1.555227e-03 -2.055620e-04 +6.865414e-04 +6.107709e-04 +1.993866e-03 -1.656824e-03 +5.942819e-04 -2.691279e-04 +3.781781e-04 +9.220131e-04 +2.884438e-03 +1.423144e-03 +1.140587e-04 +2.155499e-03 +3.288646e-03 +2.342417e-03
+2.316667e+00 -1.704719e-02 +8.286295e-01 -1.720906e-02 +6.776419e-02 -1.239368e-03 -1.487377e-03 -1.092986e-03 +2.715429e-04 -1.008449e-03 +7.928558e-04 -4.225011e-04 +8.707603e-04 +9.181654e-04 -6.969543e-05 +1.456112e-03 -1.356897e-03 +4.393343e-04 +9.330990e-04 +3.484404e-03 +1.478472e-03 +3.708797e-04 +1.432774e-03 +3.308948e-03 +2.897534e-03
+2.333333e+00 -2.117237e-02 +9.020557e-01 -2.350202e-02 +7.709908e-02 -8.922997e-04 -1.001946e-03 -6.285682e-04 +2.036006e-04 -1.281737e-03 +1.373095e-03 -4.561321e-04 +4.435667e-04 +3.744954e-04 -1.629959e-03 +6.985333e-04 -1.705711e-03 +1.182662e-03 +2.736307e-04 +4.561457e-03 +2.499264e-03 +9.899940e-04 +2.352009e-03 +2.624349e-03 +2.894615e-03
+2.350000e+00 -2.634651e-02 +7.819846e-01 -3.773520e-02 +7.976955e-02 -2.015459e-03 -2.009976e-03 -1.095532e-03 +1.287269e-04 -1.287911e-03 +1.061155e-03 -7.349475e-04 +1.370463e-03 +5.167399e-04 -1.667474e-03 +1.239450e-03 -4.295947e-04 +2.047263e-03 +1.355814e-03 +2.958378e-03 +1.204263e-03 +2.456322e-04 +2.350235e-03 +3.073604e-03 +2.826536e-03
+2.366667e+00 -2.788160e-02 +8.227237e-01 -4.889761e-02 +9.054467e-02 -2.190053e-03 -2.205272e-03 -7.699287e-04 +1.098868e-03 -7.232952e-04 -8.707983e-04 -6.470302e-04 +4.989174e-05 +9.882642e-04 -2.192330e-03 +1.011975e-03 +7.985753e-05 +1.967410e-03 +2.220307e-03 +2.744911e-03 +6.506711e-04 -2.777749e-04 +3.498665e-03 +3.860492e-03 +3.262939e-03
+2.383333e+00 +4.450420e-03 +1.034355e+00 -4.845946e-02 +1.035711e-01 -1.813842e-03 -2.081395e-03 -4.906456e-04 +1.134890e-03 -1.485373e-04 -1.077443e-03 -8.645972e-04 -1.092410e-03 +4.899407e-05 -1.020826e-03 +6.896136e-04 +1.568083e-03 +2.155506e-03 +2.011304e-03 +2.499440e-03 +1.044032e-03 +4.324738e-04 +4.234783e-03 +3.845667e-03 +3.075342e-03
+2.400000e+00 -5.922239e-03 +8.286071e-01 -7.093501e-02 +1.076103e-01 -1.838581e-03 -2.581429e-03 -1.239771e-03 +4.460248e-04 -1.024498e-03 -1.587561e-03 -1.114885e-03 +8.099806e-05 -1.144551e-03 -8.587627e-04 -4.199980e-04 +3.344909e-03 +2.375834e-03 +1.033766e-03 +2.077569e-03 +1.528408e-03 +1.864035e-03 +4.683062e-03 +3.186700e-03 +2.543634e-03
+2.416667e+00 -1.758333e-02 +5.783005e-01 -7.335769e-02 +9.365433e-02 -9.728499e-04 -2.384420e-03 -6.998649e-04 -7.472571e-04 -3.608597e-04 -1.731193e-03 -1.358542e-03 -3.266446e-04 -1.902872e-03 -7.564852e-04 -1.021862e-03 +1.124761e-03 +1.524158e-03 +1.343557e-03 +2.172772e-03 +1.796573e-03 +2.242434e-03 +4.601020e-03 +2.237189e-03 +3.289782e-03
+2.433333e+00 -2.216644e-02 +5.742455e-01 -7.235717e-02 +9.259598e-02 -5.820223e-04 -2.053768e-03 -1.355527e-03 -1.657182e-03 +3.844788e-04 -7.407747e-04 -1.709264e-03 -6.973831e-04 -2.454811e-03 -2.076870e-04 -4.577809e-04 +1.453136e-03 +2.215150e-03 +1.360221e-03 +2.045511e-03 +1.289958e-03 +1.304126e-03 +4.980229e-03 +1.638370e-03 +3.092550e-03
+2.450000e+00 -3.660594e-02 +7.566824e-01 -7.205619e-02 +1.040116e-01 -2.392545e-04 -1.570214e-03 -1.058291e-03 -2.050836e-03 +1.195024e-03 -7.526436e-04 -3.242763e-03 +1.963525e-04 -1.650654e-03 -1.827032e-03 +2.901340e-04 +1.927417e-03 +2.202013e-03 +1.844142e-03 +1.693559e-03 +6.766367e-04 +2.086554e-03 +4.956452e-03 +2.704210e-03 +2.547811e-03
+2.466667e+00 -5.225278e-02 +4.694890e-01 -7.862321e-02 +9.099437e-02 +3.746186e-04 -7.411812e-04 -1.293196e-03 -1.379079e-03 +6.958704e-04 -1.025267e-03 -4.550736e-03 +2.197127e-04 -2.725924e-03 -1.517706e-03 +5.876691e-04 +1.098653e-03 +2.250284e-03 +1.618795e-03 +4.143540e-04 +4.798237e-04 +2.362867e-03 +4.616575e-03 +1.576272e-03 +3.254366e-03
+2.483333e+00 -2.105562e-02 +7.892946e-01 -6.791622e-02 +1.035141e-01 +1.696725e-04 -5.950400e-04 -7.820852e-04 -1.567522e-03 -1.218349e-04 -8.739633e-04 -4.181537e-03 +4.837269e-04 -1.674379e-03 -1.163105e-03 +1.538654e-03 +1.405611e-03 +2.896236e-03 +1.505069e-03 +1.519737e-03 +9.002623e-04 +2.187342e-03 +5.173062e-03 +1.977489e-03 +1.296343e-03
+2.500000e+00 -2.226432e-02 +8.896515e-01 -5.860224e-02 +1.029311e-01 +3.998008e-04 -5.556193e-04 -4.346967e-04 -1.392061e-03 -5.863748e-04 -7.334192e-04 -3.704610e-03 +8.683979e-04 -2.003632e-03 -7.561056e-04 +1.064658e-03 +1.690447e-03 +1.938943e-03 +1.804817e-03 +2.612122e-03 +1.049893e-03 +3.096067e-03 +4.111575e-03 +1.515232e-03 +1.191680e-03
+2.516667e+00 -6.191791e-03 +1.001690e+00 -4.929986e-02 +1.030155e-01 +6.039322e-04 -7.552085e-04 -9.466061e-04 -5.555444e-04 -1.165785e-03 -1.076008e-04 -3.441599e-03 -1.126295e-05 -1.282830e-03 +1.920931e-04 +5.204397e-04 +1.077405e-03 +1.904366e-03 +1.779087e-03 +2.789229e-03 +1.301784e-03 +2.336886e-03 +4.686954e-03 +2.201074e-03 +1.277961e-03
+2.533333e+00 -9.385567e-03 +6.503402e-01 -6.532758e-02 +9.391071e-02 -1.867708e-03 -1.282948e-03 -3.949631e-04 -4.828432e-04 -1.640606e-03 +7.898582e-05 -2.757127e-03 -1.048254e-04 -1.702392e-03 +3.895936e-04 +7.513944e-04 +2.587325e-03 +1.350660e-03 +1.256932e-03 +2.852727e-03 +4.473416e-04 +2.141002e-03 +3.847615e-03 +2.019131e-03 +7.633150e-04
+2.550000e+00 -2.560403e-02 +6.080441e-01 -7.012341e-02 +9.543415e-02 -2.350131e-03 -8.709296e-05 -1.315416e-03 -1.139898e-04 -1.275915e-03 -5.867744e-04 -2.962257e-03 -8.664909e-04 -1.124617e-03 +2.860515e-04 +8.499044e-04 +2.412951e-03 +1.682625e-03 +1.770986e-03 +2.492518e-03 +1.103745e-03 +2.330035e-03 +3.179634e-03 +1.963915e-03 +2.662184e-04
+2.566667e+00 -3.924917e-02 +7.953769e-01 -7.584375e-02 +1.126044e-01 -1.940804e-03 -2.697292e-04 -7.799800e-04 -3.919173e-04 -2.604183e-03 -9.409970e-04 -3.161678e-03 -9.635212e-04 -6.748990e-04 +5.494634e-04 +1.102798e-03 +3.226186e-03 +1.116728e-03 +2.206605e-03 +2.915134e-03 +1.576168e-03 +2.119426e-03 +3.461628e-03 +2.217258e-03 +8.625256e-04
+2.583333e+00 +1.482515e-02 +1.042192e+00 -3.586752e-02 +9.525079e-02 -1.226448e-03 +3.321537e-04 +2.259583e-04 +5.488222e-04 -2.501439e-03 -1.035906e-03 -2.247575e-03 -1.082768e-03 -3.463091e-04 +1.939515e-03 +8.272368e-06 +4.185085e-03 +8.587560e-04 +1.496147e-03 +2.140872e-03 +1.102716e-03 +2.344581e-03 +2.540885e-03 +2.584722e-03 +3.409272e-04
+2.600000e+00 +3.359670e-02 +6.176049e-01 -5.564466e-02 +8.532718e-02 -1.709449e-03 -1.079103e-04 -7.543838e-04 +1.708250e-04 -1.799405e-03 -6.499186e-04 -3.030524e-03 -1.446699e-04 -1.296837e-03 +1.140444e-03 +5.733902e-04 +3.993299e-03 +1.023893e-03 +6.063175e-04 +2.278705e-03 +5.618183e-04 +1.602546e-03 +2.177585e-03 +1.586372e-03 +1.278124e-03
+2.616667e+00 +2.965067e-02 +7.269412e-01 -4.642079e-02 +8.452520e-02 -2.850677e-03 +9.945818e-04 -6.362381e-04 -1.745339e-04 -2.352664e-03 -3.312401e-04 -1.568450e-03 +1.056725e-03 -1.137082e-03 +1.770547e-04 +7.635862e-04 +3.692414e-03 +9.028621e-04 +7.811717e-04 +1.928052e-03 +1.373926e-03 +1.137502e-03 +1.982663e-03 +1.533122e-03 +1.224194e-03
+2.633333e+00 +3.001884e-02 +5.516140e-01 -3.283149e-02 +6.218455e-02 -2.678189e-03 +1.246808e-03 -4.174154e-04 +2.485952e-04 -2.918507e-03 -9.939418e-04 -7.849801e-04 +1.114287e-03 -2.109559e-04 +5.400637e-04 +5.336382e-04 +3.411851e-03 -5.907275e-04 +5.733697e-04 +1.868560e-03 +1.038444e-03 +8.289123e-04 +2.204981e-03 +1.020925e-03 +5.366862e-04
+2.650000e+00 -1.387983e-02 +6.703144e-02 -5.622552e-02 +5.311858e-02 -2.698190e-03 +1.978613e-04 -1.408176e-03 +7.024519e-04 -6.648077e-04 -2.277513e-03 -1.233432e-03 +2.903263e-04 -4.984527e-04 -4.426923e-04 +4.420427e-04 +3.714195e-03 -4.743705e-04 -1.223210e-04 +7.250004e-04 +3.327087e-04 +9.519794e-04 +2.777035e-03 +9.021489e-04 +5.021588e-04
+2.666667e+00 +9.642934e-04 +3.158908e-01 -4.548054e-02 +5.816280e-02 -1.889641e-03 +1.022737e-03 -9.693311e-04 +5.250984e-04 -1.406082e-03 -2.711165e-03 -1.273304e-03 +3.303591e-04 +2.659692e-04 -3.961916e-04 +5.601822e-04 +2.815161e-03 -7.109132e-04 -6.616041e-05 +1.333279e-03 +4.479762e-04 +1.144430e-03 +2.831944e-03 +1.189546e-03 +8.727713e-04
+2.683333e+00 +7.528499e-03 +2.209136e-01 -4.052916e-02 +4.823550e-02 -1.659465e-03 +1.075915e-03 -1.423216e-03 +3.411090e-04 -1.017305e-03 -1.526458e-03 -1.604112e-03 -8.673189e-05 +7.423315e-04 -6.086053e-04 +6.688857e-04 +2.937822e-03 -3.950968e-04 -5.834508e-04 +1.494841e-03 +4.545259e-04 +3.353397e-04 +2.292249e-03 +6.693038e-04 +7.776042e-04
+2.700000e+00 +1.583653e-03 +2.072229e-01 -3.031547e-02 +3.869424e-02 -1.618530e-03 +1.077350e-03 -7.293476e-04 +7.637713e-04 -1.031891e-03 -1.247930e-03 -1.372311e-03 -6.137533e-04 +3.697247e-04 +6.005535e-05 +2.102554e-04 +2.729383e-03 -1.607724e-03 -1.566575e-03 +2.420545e-03 +3.153725e-04 -8.125941e-06 +3.428805e-03 +5.229731e-04 +5.436895e-04
+2.716667e+00 -2.260394e-02 -1.360625e-01 -3.502477e-02 +2.310796e-02 -1.082559e-03 +6.316659e-04 -1.780421e-04 +6.878658e-04 -1.868361e-03 -2.082055e-03 -1.315818e-03 -2.662536e-04 +1.088974e-04 +4.494574e-04 +4.112706e-04 +2.095914e-03 -1.853881e-03 -1.517208e-03 +2.221610e-03 +3.354773e-05 +2.807960e-04 +2.363231e-03 +4.139552e-05 +2.744183e-04
+2.733333e+00 -1.876124e-02 -5.395479e-02 -3.314065e-02 +2.577193e-02 -1.067866e-03 +5.693024e-04 -7.548223e-04 +5.097488e-04 -2.351145e-03 -1.143956e-03 -8.051325e-04 -5.299075e-04 +9.226502e-04 +5.082583e-05 +5.323555e-04 +6.045229e-04 -1.343229e-03 -5.873383e-04 +2.197135e-03 +2.632781e-04 +3.379289e-05 +1.694888e-03 +5.577898e-04 +7.384444e-04
+2.750000e+00 +2.072399e-02 +1.346745e-01 -1.094745e-02 +1.819210e-02 -6.823081e-04 +8.280747e-04 +1.648854e-04 +7.322188e-04 -2.583714e-03 -1.390885e-04 -2.098482e-05 -1.235941e-03 +5.888569e-04 +6.553027e-04 +1.915310e-04 +6.079476e-04 -9.456663e-04 -1.403889e-03 +9.137914e-04 +2.915482e-04 +4.224785e-04 +1.967850e-03 +2.664681e-04 +1.071519e-03
+2.766667e+00 +1.018550e-02 -3.632480e-01 -1.717392e-02 -4.152842e-03 +1.146397e-04 +8.756288e-05 -4.875000e-04 +8.742323e-04 -2.127705e-03 +5.856249e-05 -1.080052e-03 -6.820880e-04 +5.772926e-04 +2.291039e-04 +2.882411e-04 +5.365819e-04 -1.736542e-03 -2.205558e-03 +1.203704e-03 +1.718013e-04 -6.930417e-04 +1.134615e-03 -4.874689e-05 +1.066623e-03
+2.783333e+00 -2.262090e-02 -5.366788e-01 -2.288256e-02 -9.356859e-03 +4.633443e-04 +4.359057e-04 -1.469763e-03 +8.370564e-04 -2.078775e-03 +4.905746e-04 -1.784450e-03 -1.466653e-03 +1.528978e-03 -3.212140e-05 +6.036305e-04 +4.569163e-04 -2.053736e-03 -1.839471e-03 +9.407423e-04 +4.046050e-04 -8.380013e-04 +4.077971e-04 -4.828134e-04 +1.216496e-03
+2.800000e+00 -6.552619e-03 -3.232018e-01 +6.483477e-03 -2.070877e-02 +1.249404e-03 +6.537579e-04 -1.482427e-03 +9.912611e-04 -1.886947e-03 +1.205021e-03 -9.926609e-04 -1.259573e-03 +2.132157e-03 -3.372049e-05 +6.122606e-04 +4.803710e-07 -3.176175e-03 -1.318863e-03 +9.382017e-04 +3.123637e-04 -1.201201e-03 +1.094857e-04 -4.945619e-04 +1.174234e-03
+2.816667e+00 +2.418755e-02 -2.144118e-01 +1.136627e-02 -1.886123e-02 +8.312924e-04 +1.002737e-04 -8.055732e-04 +2.838809e-04 -1.273323e-03 +7.443728e-04 -7.567788e-04 -3.628208e-04 +2.763055e-03 -3.305298e-04 +3.187115e-04 -1.921316e-04 -3.358835e-03 -9.767774e-04 +1.077662e-03 +1.948958e-04 -1.003180e-03 +7.152191e-04 -6.169321e-04 +1.055685e-03
+2.833333e+00 -1.239160e-02 -4.091697e-01 +4.706370e-03 -2.424704e-02 -5.838255e-05 +2.390639e-04 +6.537335e-05 -2.817933e-05 -9.184011e-04 +1.173001e-03 -1.225316e-03 -5.478472e-04 +1.703644e-03 +1.777573e-05 +2.604224e-04 -5.393411e-04 -2.987272e-03 -9.111303e-04 +1.347260e-03 -4.255535e-04 -1.126462e-03 +5.186691e-04 -5.259760e-04 +7.204122e-04
+2.850000e+00 -3.702260e-02 -1.065204e+00 -3.534094e-03 -5.180229e-02 +1.324986e-04 +4.928408e-04 -7.044847e-05 -2.361565e-04 -9.394358e-04 +7.825154e-04 -1.229674e-03 +4.757180e-04 +7.516737e-04 -6.939673e-04 -1.627514e-03 -1.482059e-03 -2.488390e-03 -1.603616e-03 +7.595720e-04 -1.154213e-03 -1.440125e-03 +1.050316e-03 -7.412756e-04 +6.796864e-04
+2.866667e+00 -1.629801e-02 -8.519557e-01 +1.167910e-02 -5.201571e-02 +1.178316e-03 +6.284279e-04 -2.431806e-05 -4.549314e-04 -2.665483e-04 +1.003219e-03 -3.405973e-04 +2.578825e-04 +5.570829e-04 -1.334594e-03 -1.498988e-03 -8.770132e-04 -2.580419e-03 -1.544588e-03 +2.517389e-04 -1.164582e-03 -1.320068e-03 +4.528898e-04 -8.394220e-04 +1.019167e-03
+2.883333e+00 -1.150867e-02 -5.363393e-01 +2.879666e-02 -4.864021e-02 +1.064846e-03 +7.455673e-04 +3.607334e-04 +2.729343e-04 +3.565054e-04 +7.725122e-04 -2.789112e-04 +3.870294e-04 -2.564999e-05 -5.298432e-04 -1.005081e-03 -1.305484e-03 -2.091022e-03 -5.623233e-04 +2.665288e-05 -8.417845e-04 -1.931032e-03 -2.421194e-04 +2.233850e-04 +1.612606e-04
+2.900000e+00 -1.390622e-02 -7.495222e-01 +2.259080e-02 -5.412915e-02 +9.987220e-04 +4.112854e-04 +2.149148e-04 +1.164373e-04 +1.462755e-04 +1.126779e-03 -4.939286e-05 +3.425081e-04 +6.965621e-05 -9.301873e-04 -1.087951e-03 -1.831516e-03 -1.584271e-03 -5.955767e-04 -2.979523e-04 -9.063705e-04 -1.897230e-03 -4.046042e-04 +6.662533e-04 -4.640983e-04
+2.916667e+00 -3.630512e-02 -6.952571e-01 +3.147949e-02 -5.751373e-02 +1.280665e-03 +1.955763e-04 +1.236956e-04 +3.616524e-05 +2.055323e-04 +1.757360e-03 -5.442490e-04 +5.450366e-04 +2.581265e-04 -4.393296e-04 -1.444088e-03 -1.039936e-03 -1.520470e-03 -4.038491e-04 -8.112814e-04 -1.095754e-03 -2.139752e-03 -3.197016e-04 +4.577732e-04 -5.934612e-04
+2.933333e+00 -3.649876e-02 -5.804321e-01 +4.737117e-02 -6.296407e-02 +2.279186e-03 +7.731936e-05 +2.136464e-04 +3.926700e-04 +4.931008e-04 +1.345564e-03 -3.423923e-04 +3.212379e-04 +1.056219e-03 -7.025412e-04 -2.091008e-04 -1.346358e-03 -1.903946e-03 -7.087253e-04 -2.993586e-04 -1.324023e-03 -1.604841e-03 -5.287402e-04 -6.226059e-04 -1.173947e-03
+2.950000e+00 -2.672325e-02 -7.152537e-01 +5.183589e-02 -7.242755e-02 +1.973366e-03 -2.833292e-04 +6.687060e-04 +7.208560e-04 +9.006587e-04 +9.744758e-04 -3.826537e-04 +3.299038e-04 +4.719262e-04 +2.215717e-04 -2.487577e-04 -1.239127e-03 -1.992493e-03 -1.321045e-03 -3.997277e-04 -7.843127e-04 -1.387110e-03 -1.505344e-03 -5.647115e-04 -1.676869e-03
+2.966667e+00 -3.042278e-02 -6.565094e-01 +6.770552e-02 -8.064145e-02 +2.070357e-03 -9.843227e-05 +9.687615e-04 +5.377003e-04 +1.477430e-03 +7.331005e-04 +1.095021e-04 +3.700505e-04 +1.433012e-03 -3.340637e-04 -3.840327e-04 -7.565816e-04 -1.813650e-03 -2.097950e-03 -7.408246e-04 -9.489517e-04 -8.125203e-04 -2.510031e-03 -2.180680e-04 -2.021063e-03
+2.983333e+00 -7.746070e-03 -8.123226e-01 +5.799075e-02 -8.125733e-02 +2.155835e-03 -9.000953e-04 +9.759841e-04 +6.095113e-04 +8.346277e-04 +7.127656e-04 +9.798190e-04 +9.222553e-04 +2.965501e-04 -3.844283e-04 +2.336793e-05 -5.753249e-04 -2.096813e-03 -1.748711e-03 -1.070560e-03 -1.535839e-03 -9.782428e-04 -2.074384e-03 -6.461312e-04 -1.637469e-03
+3.000000e+00 -2.350993e-02 -8.018483e-01 +6.382894e-02 -8.477676e-02 +2.022721e-03 -7.676361e-04 +7.700506e-04 +9.078270e-04 +9.968455e-04 +1.060404e-03 +2.066435e-04 +1.160304e-03 +1.600615e-04 +2.658674e-04 -6.895629e-04 -6.092099e-04 -2.301832e-03 -1.860768e-03 -7.439794e-04 -1.395197e-03 -1.466134e-03 -1.480036e-03 -8.346069e-04 -1.400386e-03
+3.016667e+00 -6.726094e-02 -1.170201e+00 +5.281995e-02 -9.465325e-02 +1.917053e-03 -2.915596e-04 +8.854709e-04 +2.862991e-04 +1.161309e-03 +3.262265e-04 -8.268793e-05 +1.255095e-03 +1.042064e-04 +4.822989e-05 -1.230151e-03 -7.063756e-04 -2.586645e-03 -1.122784e-03 -1.417876e-03 -1.752265e-03 -1.666265e-03 -1.781858e-03 -1.062657e-03 -8.043012e-04
+3.033333e+00 -7.231946e-02 -8.217546e-01 +6.838152e-02 -8.909645e-02 +1.881400e-03 +2.152937e-04 +1.016363e-03 +6.701682e-04 +8.730130e-04 +1.109648e-04 +3.634948e-04 +7.363295e-04 +2.033670e-05 +1.298565e-03 -8.498694e-04 -1.350221e-04 -1.746283e-03 -1.846740e-05 -1.698584e-03 -1.627069e-03 -2.282314e-03 -1.752094e-03 -1.937610e-03 -1.202465e-03
+3.050000e+00 -8.093603e-02 -1.138755e+00 +6.857869e-02 -1.044498e-01 +1.195952e-03 +4.464076e-04 +7.337572e-04 +1.473923e-04 +1.033647e-03 +7.423867e-04 +4.444090e-04 +1.102316e-03 +1.030216e-05 +1.311124e-03 -9.046218e-04 -5.851283e-04 -1.973898e-03 +1.512463e-04 -3.028361e-03 -1.903730e-03 -2.400430e-03 -1.232411e-03 -2.139938e-03 -1.272237e-03
+3.066667e+00 -4.700407e-02 -7.650809e-01 +6.689409e-02 -8.536660e-02 +1.442109e-03 -4.837222e-04 +8.255656e-04 +3.416985e-04 +1.164474e-03 +1.445856e-03 +4.625752e-04 +8.342389e-04 -2.495511e-04 +1.167273e-03 -4.850294e-04 -9.878948e-04 -1.955640e-03 -1.592041e-04 -2.496127e-03 -1.281037e-03 -2.072888e-03 -7.623666e-04 -1.596545e-03 -7.240975e-04
+3.083333e+00 -6.753250e-02 -7.302388e-01 +6.298752e-02 -8.092030e-02 +1.761162e-03 -4.497528e-04 +3.405110e-04 +5.485434e-04 +1.269272e-03 +1.773853e-03 +3.354307e-04 +4.718445e-04 +2.064393e-04 +2.688831e-04 -7.625432e-04 -1.213414e-03 -1.408963e-03 -3.297713e-04 -2.521151e-03 -1.118732e-03 -1.732570e-03 -5.253867e-04 -1.709544e-03 -4.574963e-04
+3.100000e+00 -4.957226e-02 -4.989506e-01 +6.000821e-02 -6.768215e-02 +9.946250e-04 -3.921962e-04 +6.692855e-04 +3.942719e-04 +8.875643e-04 +1.034743e-03 +1.096589e-03 +1.140030e-03 +3.502097e-04 +1.594158e-05 -2.546237e-04 -9.987820e-04 -1.503065e-03 -5.983315e-04 -1.128801e-03 -1.182247e-03 -1.337556e-03 -5.878184e-04 -1.726632e-03 -5.421241e-04
+3.116667e+00 -7.273469e-02 -1.030641e+00 +3.911915e-02 -7.826134e-02 +1.263103e-04 -6.150892e-04 +5.845249e-04 +5.714901e-04 +1.035469e-05 +1.134761e-03 +1.305648e-03 +8.962229e-04 -4.504814e-05 +1.113261e-04 -4.991767e-04 -6.372000e-04 -1.270138e-03 -1.077476e-03 -1.472480e-03 -1.485089e-03 -2.078279e-03 -8.530812e-04 -1.957249e-03 +1.709383e-04
+3.133333e+00 -8.448877e-02 -1.105651e+00 +2.536099e-02 -7.164167e-02 +1.679013e-04 -3.726148e-04 +6.548133e-05 +8.361202e-04 +4.016032e-04 +1.274665e-04 +6.209453e-04 +1.176067e-03 -5.893602e-04 +2.439381e-04 -4.101361e-04 -3.168233e-04 -1.067455e-03 -6.852948e-04 -1.951816e-03 -1.110545e-03 -2.242622e-03 -8.713090e-04 -1.895424e-03 +3.834300e-04
+3.150000e+00 -6.959498e-02 -1.162426e+00 +8.891007e-03 -6.171772e-02 -7.697670e-06 -3.481227e-04 -3.611741e-04 +9.757674e-04 +2.667685e-04 +1.733637e-04 +2.092352e-04 +7.851548e-04 -1.284894e-03 +6.076651e-04 -2.643462e-04 -3.673387e-04 -5.954075e-04 -3.610258e-04 -1.708054e-03 -1.314847e-03 -1.325574e-03 -1.137215e-03 -1.829113e-03 +1.533541e-04
+3.166667e+00 -4.674977e-02 -8.721297e-01 +6.051372e-03 -4.605838e-02 -5.519897e-04 -4.741426e-04 +3.550997e-04 +9.577918e-04 +3.130573e-04 +4.214726e-04 -5.064024e-05 +7.054049e-04 -9.236870e-04 -3.819898e-05 +3.292587e-04 -4.772862e-04 -5.839153e-04 +1.017552e-04 -1.544093e-03 -1.955693e-03 -9.469074e-04 -3.870511e-04 -1.065892e-03 -6.146229e-05
+3.183333e+00 -3.702691e-02 -7.161953e-01 +4.690131e-03 -3.767729e-02 -6.668195e-04 -1.364041e-04 +4.197716e-04 +6.708023e-04 +6.208666e-04 +5.857657e-05 +2.428616e-04 +1.012297e-03 -1.279699e-03 -3.892334e-04 +1.723403e-04 -3.058318e-04 +4.509182e-04 +2.464334e-07 -1.359124e-03 -2.228518e-03 -8.451007e-04 -4.645735e-04 -6.439966e-04 -1.821993e-04
+3.200000e+00 -2.728239e-02 -7.187383e-01 +1.374573e-02 -4.422012e-02 -3.771955e-04 +4.058714e-04 +6.733912e-05 +7.189646e-04 +1.013661e-03 -3.775945e-04 -1.172986e-05 +6.284815e-04 -8.497066e-04 +2.203820e-04 -4.491355e-04 -5.035742e-04 +1.008174e-03 +3.518678e-04 -2.225729e-03 -2.387585e-03 -6.221421e-04 -3.972113e-04 -3.499366e-04 -6.003996e-04
+3.216667e+00 -5.413335e-02 -7.477955e-01 +2.539296e-02 -5.389101e-02 +8.660121e-05 +5.456011e-04 +9.304672e-05 +4.031781e-04 +4.537065e-04 +3.190636e-04 +6.232333e-04 +6.357257e-04 -4.923832e-04 -1.024406e-04 -1.044233e-03 -8.969328e-04 +1.456208e-03 -2.849870e-05 -2.385323e-03 -2.644577e-03 -3.891594e-04 -2.639799e-04 -3.687147e-04 -7.910587e-04
+3.233333e+00 -6.387340e-02 -8.185294e-01 +3.330254e-02 -6.257130e-02 -8.962767e-04 +3.767064e-04 +6.534183e-04 +8.384564e-04 +5.678190e-04 +6.335959e-04 +5.794832e-04 +6.972968e-04 -5.369250e-04 +4.102863e-04 -1.362047e-03 -1.171624e-03 +1.250001e-03 -3.085755e-04 -1.815405e-03 -2.817593e-03 -1.144405e-03 +3.067775e-04 -3.296625e-04 -1.010209e-03
+3.250000e+00 -2.990606e-02 -5.181140e-01 +3.235459e-02 -4.860699e-02 -2.570390e-05 +6.641521e-05 -2.603767e-04 +1.375273e-03 +6.449264e-04 +6.209264e-04 +1.015708e-03 +3.164594e-04 -1.100618e-03 +5.563283e-04 -1.746737e-03 -5.492186e-04 +7.798383e-04 -2.028624e-04 -1.571254e-03 -2.350883e-03 -7.613685e-04 +1.015863e-03 -6.756781e-04 -4.962348e-04
+3.266667e+00 -3.561173e-02 -5.719095e-01 +4.480530e-02 -5.975232e-02 +2.607531e-04 -1.906112e-04 +3.496307e-04 +1.758695e-03 +1.271521e-03 +1.033192e-03 +7.300650e-05 -3.209159e-04 -9.268161e-04 +1.056000e-03 -1.552518e-03 -1.034625e-03 +2.798179e-04 +1.123116e-05 -1.071129e-03 -2.131959e-03 -1.383244e-03 +8.041083e-04 -1.567509e-03 -2.742078e-04
+3.283333e+00 +1.346644e-02 -1.219047e-01 +4.395163e-02 -3.971049e-02 -2.376261e-04 -2.557785e-04 +1.025304e-04 +2.020281e-03 +1.409654e-03 +1.370799e-03 -3.457160e-04 -5.079512e-04 -6.725690e-04 +1.383479e-03 -1.254931e-03 -5.712596e-04 -9.883331e-05 -3.171248e-04 -4.405653e-04 -1.540393e-03 -6.942251e-04 +8.644319e-04 -1.104260e-03 -1.741114e-04
+3.300000e+00 +4.531942e-02 +1.324534e-01 +5.020255e-02 -3.316439e-02 +2.827907e-04 +3.254770e-04 -3.241460e-04 +1.355117e-03 +1.322236e-03 +1.617851e-03 +1.279984e-04 -6.948078e-04 +8.352870e-07 +8.050774e-04 -1.025265e-03 -4.144791e-04 -1.101246e-04 -5.074297e-04 -4.090553e-05 -1.371247e-03 -4.777568e-04 +1.047506e-03 -6.440620e-04 -9.046666e-04
+3.316667e+00 +1.188706e-02 +5.843786e-01 +6.282286e-02 -2.306021e-02 +9.989788e-04 +8.374037e-04 +1.286222e-04 +9.774880e-04 +9.682447e-04 +1.307109e-03 +4.157609e-04 -4.764940e-04 -2.259624e-04 +9.857286e-04 -9.320928e-04 +2.584713e-04 -4.696092e-05 +9.358148e-05 -5.086083e-04 -1.433106e-03 -2.067208e-04 +7.346853e-04 -7.480880e-05 -1.021579e-03
+3.333333e+00 +4.980968e-04 +3.699324e-01 +5.194495e-02 -2.374164e-02 +7.473912e-04 +7.628071e-04 -5.799062e-04 +9.715908e-04 +9.019684e-04 +1.306078e-03 +3.896953e-04 -4.256772e-04 -2.368751e-04 +1.067442e-03 -1.038184e-03 -4.286125e-05 -1.645479e-04 -2.736140e-04 +5.619829e-05 -1.479470e-03 -1.130981e-04 +1.330839e-03 -1.785524e-04 -1.271157e-03
+3.350000e+00 -1.778111e-02 -1.921726e-01 +2.556296e-02 -2.748585e-02 +5.379844e-04 +1.820354e-04 -4.711279e-04 +6.506661e-04 +2.749718e-04 +1.285959e-03 +5.387895e-05 -2.724545e-04 -4.097216e-04 +7.270261e-04 -1.544814e-03 +1.003114e-05 -1.568048e-04 -8.740859e-05 -1.176883e-04 -1.818925e-03 -2.134509e-04 +1.345408e-03 +3.593513e-04 -1.372527e-03
+3.366667e+00 -5.726131e-02 -6.354670e-02 +2.242003e-03 -5.954435e-03 +4.794174e-04 -4.311869e-04 -1.321591e-03 +5.038541e-04 +3.173902e-04 +7.464276e-04 +8.398655e-05 -7.932394e-04 -1.103284e-04 +1.056239e-03 -1.494562e-03 +6.112065e-05 +3.278196e-04 +1.893088e-04 +6.583623e-04 -1.116453e-03 +1.016615e-04 +1.412506e-03 +3.645216e-04 -1.412607e-03
+3.383333e+00 -4.729862e-02 +2.277734e-01 -1.066812e-02 +1.502988e-02 +2.961782e-05 +7.557257e-05 -1.582846e-03 +7.300793e-04 +7.302113e-04 +4.629265e-04 +1.159717e-04 -1.197414e-03 -7.893331e-04 +8.306380e-04 -6.983225e-04 +2.120473e-04 +8.223158e-04 +1.249458e-04 +1.174894e-03 -7.138434e-04 -2.506698e-04 +1.555364e-03 +4.437096e-04 -9.849757e-04
+3.400000e+00 -5.571624e-02 +6.514753e-02 -2.199621e-02 +1.620719e-02 -4.157239e-04 -2.019930e-04 -1.294021e-03 +1.180911e-03 +1.407937e-04 +4.991006e-04 -1.214880e-04 -1.092239e-03 -3.275449e-04 +7.572269e-05 +1.014128e-05 +5.977111e-04 +9.730690e-04 -5.573859e-05 +1.117269e-03 -8.327382e-04 +1.242077e-04 +4.725177e-04 +2.778467e-04 -8.389628e-04
+3.416667e+00 -2.416561e-02 +5.096522e-01 -3.949263e-02 +4.640541e-02 -8.750155e-05 -8.923450e-04 -1.544106e-03 +1.010420e-03 +4.709371e-05 -1.927108e-04 -1.403069e-04 -8.198849e-04 -2.588754e-04 -1.285434e-04 +1.034669e-03 +1.415454e-03 +8.943282e-04 -2.699521e-04 +1.325320e-03 +6.993623e-05 +1.271584e-04 +7.785355e-04 +6.059314e-04 -4.682762e-04
+3.433333e+00 -1.338493e-03 +3.943078e-01 -3.031293e-02 +3.568306e-02 +2.059666e-04 -6.335589e-04 -1.555780e-03 +1.261239e-03 -6.521128e-04 -7.955753e-05 -4.425537e-04 -5.363733e-04 -2.437558e-04 +3.833317e-04 +5.692095e-04 +1.208828e-03 +3.369990e-04 -2.499409e-04 +1.256178e-03 -2.970627e-04 -1.243477e-04 +6.385626e-04 +1.259164e-03 -3.541516e-04
+3.450000e+00 +1.754981e-02 +5.220950e-01 -1.684231e-02 +3.230566e-02 +1.546707e-04 -1.861075e-04 -7.539081e-04 +1.002937e-03 -3.953449e-04 -5.654083e-04 -2.262541e-04 -8.144833e-04 +9.819918e-05 +4.387387e-04 +3.353817e-04 +1.075096e-03 -9.171215e-05 +1.632943e-05 +9.813838e-04 -1.505812e-04 +3.628700e-04 +7.737610e-04 +8.844654e-04 -3.454408e-04
+3.466667e+00 +2.652788e-02 +5.912692e-01 -2.823439e-02 +4.266262e-02 -1.078115e-04 -6.507352e-05 -9.306713e-04 +9.431512e-04 -1.633388e-04 -5.706707e-04 -7.702331e-04 -6.085747e-04 +2.250246e-05 +1.177296e-04 +3.907772e-04 +8.578864e-04 +4.700346e-04 -3.534670e-04 +1.062016e-03 +5.385662e-04 +7.164298e-04 +1.166994e-03 +8.919586e-04 -6.710165e-04
+3.483333e+00 +3.199956e-02 +3.658795e-01 -4.043977e-02 +4.120903e-02 -1.697698e-04 -8.183909e-06 -1.254771e-03 +6.799791e-04 -3.033021e-04 -9.987291e-04 -1.031344e-03 -4.541026e-04 -9.797145e-05 +5.724244e-04 +7.487267e-04 +9.514173e-04 +3.324437e-04 -3.740841e-04 +9.670384e-04 +4.707436e-04 +6.575738e-04 +6.964706e-04 +6.263002e-04 -1.898552e-04
+3.500000e+00 +5.809460e-02 +6.408720e-01 -2.807563e-02 +4.466173e-02 +4.924867e-04 -2.516526e-05 -9.194445e-04 +5.055480e-04 -2.626421e-04 -4.910780e-04 -1.193197e-03 -3.648842e-05 -2.425097e-04 +3.098093e-05 +5.716022e-04 +1.143693e-03 +2.243812e-04 -6.710795e-04 +1.367216e-03 +3.659853e-04 +4.810929e-04 +8.859537e-04 +1.286967e-03 -3.642792e-04
+3.516667e+00 +1.364285e-02 +3.701505e-01 -3.316687e-02 +3.670624e-02 +4.471351e-04 -8.855889e-05 -1.079624e-03 +6.636705e-04 -9.141382e-04 -6.209900e-04 -9.353290e-04 +2.855751e-04 -9.734086e-05 -1.704878e-04 +3.146997e-04 +1.090931e-03 -5.620266e-05 -4.420283e-04 +1.228143e-03 +7.363016e-04 +6.027796e-04 +5.483741e-04 +9.841685e-04 -6.564899e-04
+3.533333e+00 +4.364840e-02 +9.106406e-01 -2.069134e-02 +5.091525e-02 +5.824197e-04 -1.081419e-04 -7.989558e-04 +6.162214e-04 -3.664335e-04 -4.643547e-04 -7.734291e-04 +1.525936e-04 -1.375760e-04 -2.837666e-04 +2.993484e-04 +1.363096e-03 +6.256986e-05 -5.569968e-04 +2.052993e-03 +6.593717e-04 +2.679733e-04 +7.302637e-04 +1.386803e-03 -2.699722e-04
+3.550000e+00 +2.146580e-02 +1.040150e+00 -1.612591e-02 +5.320498e-02 +6.852030e-04 -3.547393e-04 -5.131433e-04 +6.856302e-04 -7.076617e-04 -1.110308e-04 -5.901065e-04 +1.992040e-04 -1.968559e-05 -5.106783e-04 +3.952974e-04 +1.107688e-03 +6.144705e-04 -1.603843e-04 +1.710942e-03 +5.752123e-04 +2.089818e-04 +8.040041e-04 +1.161475e-03 -1.762949e-04
+3.566667e+00 +2.436420e-02 +1.001763e+00 -1.630510e-02 +5.159760e-02 +2.998495e-04 -1.705139e-04 -9.455129e-04 +6.635259e-04 -4.005726e-04 +7.149630e-05 -7.273617e-04 -3.404759e-04 +2.595338e-04 +6.001366e-05 +7.384288e-04 +7.582810e-04 +6.736392e-04 -1.226770e-04 +1.448255e-03 +5.547202e-04 +5.280690e-05 +4.692387e-04 +1.010788e-03 +4.496294e-04
+3.583333e+00 +9.151796e-03 +6.835193e-01 -2.598166e-02 +4.495752e-02 +7.059505e-05 -5.235006e-04 -9.765155e-04 +6.055693e-04 -8.248855e-04 -3.949908e-04 -3.406929e-04 -1.013577e-04 +2.940864e-04 +2.585103e-04 +7.080040e-04 +1.012080e-03 +1.050502e-03 +4.447065e-05 +1.279082e-03 +2.841443e-04 -4.588391e-04 +1.030158e-05 +8.918134e-04 +4.288853e-04
+3.600000e+00 +1.766157e-02 +8.332869e-01 -2.036189e-02 +4.712438e-02 +5.453065e-05 -1.274983e-04 -8.447122e-04 +7.955577e-04 -6.204521e-04 -7.550600e-04 -5.927617e-04 -3.005811e-04 +2.748849e-04 +6.052019e-04 +2.926258e-04 +6.207154e-04 +9.745058e-04 +2.052677e-04 +1.073978e-03 +1.185582e-04 -2.371600e-04 +5.435964e-04 +1.491663e-03 +4.026659e-04
+3.616667e+00 +1.635690e-02 +6.051580e-01 -2.720806e-02 +4.235081e-02 +7.516192e-05 +2.973585e-04 -9.252237e-04 +5.075436e-04 -9.074252e-04 -7.686589e-04 -5.957944e-04 -2.028196e-04 -7.687067e-05 +5.863238e-04 +1.422935e-04 +6.359969e-04 +8.664899e-04 +4.454682e-04 +5.994360e-04 -1.823016e-04 -8.259168e-05 +6.480428e-04 +1.529478e-03 +3.227804e-04
+3.633333e+00 +3.198535e-02 +8.192826e-01 -2.591455e-02 +4.992046e-02 +1.580703e-04 +5.476918e-04 -9.243442e-04 +7.157479e-04 -9.471300e-04 -7.421532e-04 -6.153409e-04 -2.672389e-04 -1.538795e-04 +3.191403e-04 +4.966258e-04 +2.405362e-04 +6.544191e-04 +6.247248e-04 +7.902680e-04 +1.551186e-04 +2.096027e-04 +4.349691e-04 +1.586505e-03 +5.688554e-04
+3.650000e+00 -7.693164e-03 +6.492070e-01 -3.209681e-02 +4.710206e-02 +3.946546e-04 +5.324259e-04 -1.191016e-03 +4.050774e-04 -1.128007e-03 -4.551568e-04 -3.919807e-04 -6.987112e-04 -8.810137e-06 +1.847937e-04 +6.798949e-04 +6.132777e-04 +4.269058e-04 +4.293445e-04 +1.820752e-04 +4.709802e-04 +1.137072e-04 +5.781425e-04 +1.290299e-03 +6.328080e-04
+3.666667e+00 -8.242090e-03 +6.858385e-01 -5.295325e-02 +6.209438e-02 +1.746081e-04 +2.848434e-04 -1.185235e-03 -6.224433e-04 -1.290207e-03 -7.215004e-04 +9.052857e-06 -7.197215e-04 +3.025161e-06 +1.798169e-04 +5.516084e-04 +1.063674e-03 +1.150429e-03 +5.417463e-04 +7.471835e-04 +5.475550e-04 +7.308574e-04 +3.720912e-04 +8.576170e-04 +5.123310e-04
+3.683333e+00 +1.017215e-02 +7.317082e-01 -5.115906e-02 +6.273098e-02 -8.813057e-05 -1.733149e-04 -1.169325e-03 -6.640578e-05 -1.299960e-03 -7.874635e-04 +6.423583e-05 -4.974037e-04 +1.756637e-04 +9.360456e-05 +7.221150e-04 +9.474055e-04 +9.620011e-04 +8.019878e-04 +9.529259e-04 +6.281965e-04 +5.617933e-04 +3.109315e-04 +5.824952e-04 +6.483935e-04
+3.700000e+00 +3.097617e-02 +6.113610e-01 -4.739597e-02 +5.547023e-02 -5.882078e-04 +1.848544e-04 -1.127233e-03 +1.792839e-04 -1.046548e-03 -7.092015e-04 +3.454975e-04 -7.852903e-04 -2.490741e-04 +3.309307e-04 +6.996618e-04 +8.647230e-04 +8.077113e-04 +8.552240e-04 +4.291982e-04 +3.981413e-04 +5.985630e-04 +6.051325e-04 +2.309041e-04 +7.939055e-04
+3.716667e+00 +1.098749e-03 +8.132402e-01 -3.164835e-02 +5.324589e-02 -2.483794e-04 +3.782927e-04 -8.533641e-04 -1.363256e-05 -1.116105e-03 -5.031745e-04 +4.300861e-04 -4.696764e-04 -1.110734e-04 +1.872237e-04 +3.151438e-04 +1.328207e-03 +3.167083e-04 +6.674727e-04 +5.346996e-04 +5.382042e-04 +9.070531e-04 +3.055657e-04 +6.471872e-04 +4.526778e-04
+3.733333e+00 -1.576948e-02 +1.128589e+00 -3.123098e-02 +6.538535e-02 -3.179495e-04 +2.016833e-05 -7.960338e-04 -2.576030e-04 -5.433713e-04 -5.219573e-04 +8.476040e-04 -5.323838e-04 -3.659911e-04 +1.769616e-04 +5.603937e-04 +1.600197e-03 +2.425412e-04 +6.957312e-04 +5.546700e-04 +5.423149e-04 +1.065134e-03 +4.935176e-04 +9.584960e-04 +5.959291e-04
+3.750000e+00 -1.386797e-02 +9.921408e-01 -3.188733e-02 +6.038239e-02 -3.456429e-04 -7.927370e-05 -5.381872e-04 +9.709034e-05 -4.707518e-04 -7.875746e-04 +3.951998e-04 -3.063989e-04 -2.223585e-04 -7.095208e-05 +7.383596e-04 +1.523104e-03 +3.371843e-04 +6.667045e-04 +6.203490e-04 +4.882743e-04 +1.485639e-03 +1.269890e-04 +5.789803e-04 +1.637599e-04
+3.766667e+00 -2.184893e-02 +8.339276e-01 -4.628930e-02 +6.366833e-02 -3.034481e-04 -2.164393e-04 -7.953396e-04 +1.409752e-04 -4.120897e-04 -7.624241e-04 +7.480345e-04 -7.713300e-04 -6.574152e-04 -3.167276e-04 +7.432158e-04 +1.650664e-03 +6.161796e-04 +7.004862e-04 +5.872737e-04 +5.630276e-04 +1.420363e-03 +3.690418e-04 +5.243090e-04 -1.310154e-04
+3.783333e+00 -2.716980e-02 +8.783117e-01 -4.178308e-02 +6.203519e-02 -3.317151e-04 -6.574023e-04 -5.264728e-04 -3.748572e-04 -1.487107e-04 -3.025142e-04 +5.449250e-04 -7.612100e-04 -1.696798e-04 -2.896866e-04 +2.450818e-04 +1.488196e-03 +7.619633e-04 +6.836626e-04 +6.268986e-04 +7.962444e-05 +1.615807e-03 +5.457326e-04 +5.299043e-04 +2.530821e-04
+3.800000e+00 -2.008918e-02 +8.059237e-01 -3.982600e-02 +5.777394e-02 -5.878096e-04 -6.698111e-04 -7.735278e-04 -3.795548e-04 -8.293051e-05 -6.810823e-05 +4.488529e-04 -6.495411e-04 +2.204248e-04 -3.157388e-04 +4.668568e-04 +1.514423e-03 +4.797526e-04 +1.278075e-03 +3.155119e-04 -9.706504e-05 +1.235953e-03 +4.612224e-04 +4.004059e-04 +2.760661e-04
+3.816667e+00 +2.182853e-03 +9.570812e-01 -4.079151e-02 +6.383705e-02 -3.486031e-04 -1.014625e-04 -5.247883e-04 -5.539918e-04 -3.909381e-04 +6.212749e-05 +1.145209e-04 -6.278021e-04 +1.270348e-04 -6.623682e-04 +5.295278e-04 +2.164529e-03 +6.576554e-04 +9.166760e-04 +1.675361e-04 +3.578720e-04 +1.413689e-03 +4.906576e-04 +2.560076e-04 -4.394977e-05
+3.833333e+00 -2.563493e-02 +5.048319e-01 -4.941148e-02 +5.259338e-02 -7.928331e-04 -2.961113e-04 -5.755617e-04 -1.327660e-04 -6.617427e-04 +3.978121e-04 +9.061115e-05 -4.251789e-04 -1.772012e-04 -8.988336e-04 +2.609719e-04 +1.998121e-03 +4.862652e-04 +6.497419e-04 +1.338238e-04 +1.232645e-04 +1.076137e-03 +2.561123e-04 +3.900226e-04 +3.260520e-04
+3.850000e+00 -3.889783e-03 +6.401226e-01 -4.966760e-02 +5.740839e-02 -4.644641e-04 -4.110251e-04 -5.674408e-04 -9.000960e-05 -7.200274e-04 +1.474956e-04 -1.531076e-04 -3.664680e-04 -1.807914e-06 -8.382969e-04 +3.653005e-04 +1.916622e-03 +6.634877e-04 +7.195939e-04 +3.516458e-04 +2.390253e-04 +1.059843e-03 +3.230215e-04 +1.147551e-04 +3.895883e-04
+3.866667e+00 -3.076739e-02 +2.675884e-01 -5.825460e-02 +4.923770e-02 -1.592390e-04 -4.246247e-04 -5.542797e-04 -2.482059e-04 -6.283333e-04 +9.989562e-05 -4.787174e-04 -8.626381e-04 +7.566433e-05 -8.253920e-04 +4.136787e-04 +9.767448e-04 +4.055240e-04 +6.381044e-04 +8.514111e-04 +2.193141e-04 +9.867935e-04 +4.765674e-04 -5.012366e-05 +3.504188e-04
+3.883333e+00 -4.628136e-02 +4.915067e-01 -5.733660e-02 +5.626210e-02 -2.519488e-04 -3.200796e-04 -6.398380e-04 -2.792887e-04 -6.075666e-04 +3.076116e-05 -6.319099e-04 -6.622020e-04 +2.050639e-04 -7.538480e-04 +6.858979e-04 +1.195686e-03 +1.209659e-04 +8.502973e-04 +9.204003e-04 +2.393981e-04 +9.754803e-04 +8.020078e-04 -2.103209e-04 +3.512872e-04
+3.900000e+00 -5.445865e-02 +6.236419e-01 -5.828518e-02 +6.112638e-02 +4.450095e-05 +5.289502e-05 -7.262164e-04 -2.415622e-04 -7.409290e-04 +2.429854e-05 -7.539582e-04 -9.018343e-04 -2.019055e-04 -4.891028e-04 +8.093018e-04 +1.094908e-03 +2.026159e-04 +3.705719e-04 +1.139526e-03 +3.850059e-06 +9.496968e-04 +8.550020e-04 +1.164288e-04 +8.340046e-04
+3.916667e+00 -6.495314e-02 +3.239052e-01 -5.290153e-02 +4.693605e-02 +2.889606e-04 +9.923335e-05 -6.851402e-04 -1.657098e-04 -9.380191e-04 +4.607210e-04 -1.176415e-03 -1.170562e-03 -7.888327e-05 -1.832494e-04 +6.629134e-04 +9.548599e-04 -2.876409e-04 -1.529938e-04 +1.157091e-03 +9.028177e-05 +7.198742e-04 +1.017327e-03 -1.138776e-04 +8.719050e-04
+3.933333e+00 -4.438121e-02 -1.376183e-01 -4.970674e-02 +2.875100e-02 +3.155248e-05 -5.005280e-04 -6.444921e-04 -3.592785e-05 -6.909479e-04 +5.710553e-04 -9.844245e-04 -8.372311e-04 -5.669302e-05 -1.613317e-04 +5.953735e-04 +9.218389e-04 -6.233513e-04 +1.933948e-04 +1.117477e-03 -1.366272e-04 +5.554318e-04 +8.246582e-04 -4.344749e-04 +6.838697e-05
+3.950000e+00 -3.003499e-02 -9.396440e-02 -4.354415e-02 +2.598893e-02 -1.515511e-04 -4.779000e-04 -2.591522e-04 -1.116499e-04 -1.434597e-04 +4.851605e-04 -8.245766e-04 -5.879331e-04 -5.277514e-04 -2.984222e-04 +2.731498e-04 +8.892741e-04 -9.604315e-04 +7.590064e-05 +7.944665e-04 +1.478494e-04 +3.439188e-04 +1.099829e-03 -2.838196e-04 +3.911196e-04
+3.966667e+00 -6.130830e-03 -7.958866e-02 -3.901221e-02 +2.329551e-02 -5.220813e-04 -3.805686e-04 -1.192303e-04 +1.101747e-04 -3.162728e-04 +6.649514e-04 -3.512535e-04 -5.683838e-04 -6.251849e-04 -4.691266e-04 +3.252660e-04 +6.618852e-04 -9.665101e-04 +5.144006e-05 +7.114923e-04 +4.644665e-05 +5.112362e-04 +9.476115e-04 -1.389418e-04 +3.240983e-04
+3.983333e+00 -7.107835e-04 -1.459944e-02 -2.710939e-02 +1.799152e-02 -2.136113e-04 -6.011465e-04 -9.892766e-06 -2.315548e-04 -4.325742e-04 +4.793728e-04 -3.684754e-04 -8.434921e-05 -2.450634e-04 -1.353057e-04 -6.880628e-05 +7.206789e-04 -1.026033e-03 -1.949020e-04 +3.839678e-04 +3.409049e-04 +3.210277e-04 +1.045149e-03 -8.714057e-05 +4.912526e-04
+4.000000e+00 -4.594519e-02 -3.258118e-01 -2.144744e-02 +3.529875e-03 -3.036359e-04 -1.049337e-03 -1.191723e-04 +1.184540e-05 -1.914448e-04 +4.901876e-04 -2.058918e-04 +1.150782e-04 -2.052286e-04 -1.813846e-05 -3.403897e-05 +6.954668e-04 -8.672896e-04 -2.176051e-04 +1.884327e-04 +4.125437e-04 -3.627817e-05 +5.178594e-04 -4.248872e-04 +2.617957e-04
+4.016667e+00 -2.316351e-02 -1.403236e-02 -1.347120e-02 +9.280350e-03 -4.088509e-04 -8.487375e-04 +5.511111e-05 +2.982505e-04 -1.586366e-04 +3.413384e-04 +1.619379e-04 -1.221450e-04 -3.508739e-04 +4.973736e-05 +1.838322e-05 +1.101808e-03 -6.337660e-04 -8.336820e-05 -4.237939e-05 +5.808818e-04 +2.242457e-04 +1.224417e-04 -3.082551e-04 +4.240611e-05
+4.033333e+00 -1.131022e-02 -2.780728e-01 +8.503759e-03 -1.294612e-02 -1.169162e-04 -4.696472e-04 +1.991423e-04 +1.830242e-04 +2.053685e-04 +1.574800e-04 +3.150506e-04 -4.957659e-05 -1.198585e-04 -2.861367e-05 -4.716397e-04 +1.000910e-03 -8.543819e-04 -3.029596e-04 -6.834409e-04 +3.928766e-04 +3.631651e-04 -2.268658e-04 -1.896042e-04 -1.557461e-04
+4.050000e+00 -9.855309e-03 -1.438632e-01 +3.259178e-02 -2.229991e-02 +1.322623e-04 -6.207102e-05 +3.342467e-04 +2.911331e-04 -1.308980e-04 +1.101092e-05 +2.588053e-04 +3.337487e-04 +1.506369e-04 +3.034590e-04 -3.677546e-04 +1.103326e-03 -1.021315e-03 -3.047954e-04 -5.895246e-04 +1.059709e-04 -1.765280e-05 -1.639916e-04 -4.412641e-04 -3.381885e-04
+4.066667e+00 -2.145396e-02 +1.434375e-02 +4.104923e-02 -2.168806e-02 +3.311924e-04 +1.089224e-04 +2.405249e-04 +4.331129e-05 -1.100017e-04 +2.538879e-04 +4.389343e-04 +1.083567e-04 +8.301564e-05 +5.986195e-04 -5.954478e-04 +8.843121e-04 -9.594697e-04 -2.806550e-04 -1.955938e-04 +1.745252e-04 -1.449842e-04 -2.093793e-04 -3.351388e-04 -3.242754e-04
+4.083333e+00 -3.459141e-02 -3.193337e-01 +2.876292e-02 -2.679169e-02 -1.455911e-04 +1.356227e-04 +2.224782e-04 -3.184995e-04 +1.416554e-04 +4.038828e-04 +2.345558e-04 -1.090785e-04 +4.675565e-05 +8.478537e-04 -6.640523e-04 +7.388558e-04 -5.580315e-04 -4.820475e-05 -2.644093e-04 -1.349682e-04 -2.085785e-04 -3.699067e-04 -5.673794e-04 -4.003193e-04
+4.100000e+00 -4.839315e-02 -5.800913e-01 +4.241850e-02 -4.363712e-02 +1.956867e-05 +4.860514e-04 +1.110289e-04 -2.652435e-04 +5.027561e-05 +3.806126e-04 +5.423335e-04 +2.341370e-05 +3.282854e-04 +5.063894e-04 -7.903976e-04 +5.485475e-04 -5.279631e-04 -2.400439e-04 -5.032383e-04 -2.401780e-04 -3.324050e-04 -2.381436e-04 -1.215734e-03 -5.280105e-04
+4.116667e+00 -4.605696e-02 -5.815294e-01 +3.766169e-02 -4.107063e-02 +9.976595e-05 +1.435089e-04 +1.264728e-04 -2.709949e-04 +3.305740e-04 +2.580805e-04 +6.054975e-04 +2.229852e-04 +9.112178e-05 +3.240015e-04 -1.050986e-03 +5.137395e-04 -1.024906e-03 -3.083174e-04 -2.498185e-04 -3.201890e-04 -2.381288e-04 +5.492687e-05 -7.115224e-04 -4.869037e-04
+4.133333e+00 -4.743834e-02 -8.137137e-01 +3.998493e-02 -5.046341e-02 +3.340573e-04 -1.525101e-04 -5.869408e-05 -1.748922e-04 +5.381401e-04 -9.076652e-05 +4.848254e-04 +4.683557e-04 +4.081528e-04 +2.913531e-04 -1.500377e-03 +4.115323e-04 -8.964977e-04 -5.514243e-04 -1.848462e-04 -4.715835e-04 -3.838750e-04 -1.194307e-04 -5.026120e-04 -4.897942e-04
+4.150000e+00 -5.457109e-02 -1.292032e+00 +3.061142e-02 -6.196228e-02 +3.155900e-04 -2.457013e-04 -2.385841e-04 -1.832647e-04 +6.447729e-04 +3.044273e-04 +3.946259e-04 +2.017303e-04 +1.468524e-04 +2.270086e-04 -1.481086e-03 +1.968116e-04 -1.025315e-03 -6.897711e-04 -3.861131e-04 -4.029151e-04 -4.244670e-04 -2.189187e-04 -4.739014e-04 -8.360752e-04
+4.166667e+00 -6.007330e-02 -1.124636e+00 +5.974226e-02 -7.227323e-02 +8.562865e-04 -4.938053e-05 -2.827824e-04 -1.860710e-04 +9.282003e-04 +1.925628e-04 +2.419246e-04 +6.100937e-04 +1.725697e-04 +5.553033e-04 -1.219438e-03 -3.234213e-04 -8.851660e-04 -8.260001e-04 -8.382575e-04 -5.972132e-04 -2.482166e-04 -3.045504e-04 -5.337804e-04 -8.949706e-04
+4.183333e+00 -6.400763e-02 -1.064670e+00 +5.746577e-02 -6.882940e-02 +6.215553e-04 +2.899967e-04 -5.265349e-04 -5.647153e-04 +1.040268e-03 +6.547528e-04 +2.673355e-04 +4.788189e-04 +2.854417e-04 +3.753188e-04 -1.212020e-03 -4.831472e-04 -7.706301e-04 -7.873445e-04 -8.428026e-04 -8.903207e-04 -2.838118e-04 -1.542427e-04 -4.363982e-04 -4.751930e-04
+4.200000e+00 -6.074951e-02 -1.123994e+00 +5.374968e-02 -6.860979e-02 +6.082478e-04 +4.593209e-04 -5.133545e-04 -5.955719e-04 +6.230734e-04 +6.706747e-04 +1.135321e-04 +5.575556e-04 +2.909474e-04 +5.161793e-04 -1.183537e-03 -5.633315e-04 -5.546577e-04 -8.023662e-04 -1.189488e-03 -9.264185e-04 -3.733524e-04 -4.082482e-04 -2.536463e-04 -3.151360e-05
+4.216667e+00 -6.672281e-02 -1.065876e+00 +5.794365e-02 -6.893824e-02 +2.125324e-04 +6.768851e-04 -3.462236e-04 -4.495115e-04 +8.212520e-04 +4.784515e-04 +4.580746e-04 +3.028703e-04 +4.233967e-04 +3.609336e-04 -9.950170e-04 -7.563083e-04 -8.466036e-04 -1.081999e-03 -6.208769e-04 -9.210194e-04 -7.348146e-05 -4.712009e-04 -2.552322e-04 -2.515235e-04
+4.233333e+00 -2.128894e-02 -1.017851e+00 +7.023248e-02 -7.427547e-02 +2.228181e-04 +1.005187e-03 -2.906573e-04 -4.453487e-04 +8.336184e-04 +7.872471e-04 +4.715459e-04 +4.742164e-04 +3.185977e-04 +1.644105e-04 -1.358845e-03 -7.841408e-04 -9.562886e-04 -1.473067e-03 -4.449497e-04 -9.427399e-04 -2.377929e-04 -2.479196e-04 +7.684324e-06 -2.520096e-04
+4.250000e+00 +1.815571e-02 -9.848736e-01 +8.330601e-02 -8.066435e-02 +3.456476e-04 +7.398699e-04 -1.789190e-04 -1.370166e-07 +7.581052e-04 +5.773923e-04 +7.875992e-04 +2.791324e-04 +4.326681e-04 +4.408880e-04 -1.365855e-03 -1.109750e-03 -1.035056e-03 -1.428998e-03 -3.941838e-04 -1.021924e-03 -4.823608e-04 -9.289595e-05 +3.027509e-05 -2.871559e-04
+4.266667e+00 +1.111461e-02 -1.330235e+00 +6.584028e-02 -8.192464e-02 +2.802229e-04 +5.917969e-04 -8.748431e-05 -1.184463e-04 +7.381875e-04 +3.716379e-04 +6.829084e-04 +4.108760e-04 +4.713558e-04 -3.272379e-05 -9.785346e-04 -1.201945e-03 -9.734334e-04 -1.374738e-03 -1.142328e-04 -8.445437e-04 -3.279321e-04 -6.656508e-04 -2.386263e-04 -5.197778e-04
+4.283333e+00 -1.373612e-02 -1.465033e+00 +5.813322e-02 -8.162472e-02 +4.675576e-04 +5.568913e-04 -1.895168e-04 -5.121545e-05 +7.188425e-04 +2.874244e-04 +3.612556e-04 +2.851569e-04 +6.097884e-04 -1.264374e-04 -9.021173e-04 -9.538329e-04 -1.013673e-03 -1.284533e-03 -3.325572e-04 -6.196483e-04 -5.401478e-04 -8.299234e-04 -2.588315e-04 -4.167454e-04
+4.300000e+00 -2.480354e-02 -1.026161e+00 +6.781989e-02 -7.343712e-02 +3.656993e-04 +8.306949e-04 -1.272850e-05 +2.256476e-04 +6.430182e-04 +2.663460e-04 +3.305680e-04 +1.472256e-04 +5.828719e-04 +1.955836e-06 -5.629080e-04 -1.039887e-03 -8.467592e-04 -1.180341e-03 -2.065775e-04 -7.174801e-04 -4.527756e-04 -5.882806e-04 -3.513202e-04 -4.628870e-04
+4.316667e+00 -2.334231e-03 -1.016802e+00 +6.491487e-02 -7.125034e-02 +3.954170e-04 +5.106944e-04 +3.259690e-05 +3.074188e-04 +7.332156e-04 +3.325294e-04 +3.328499e-04 +2.240248e-04 +5.440314e-04 -1.897413e-04 -4.644154e-04 -1.036213e-03 -1.002024e-03 -8.689543e-04 -6.129562e-05 -8.540172e-04 -5.489854e-04 -5.506322e-04 -2.972291e-04 -4.752587e-04
+4.333333e+00 -2.379664e-02 -1.241634e+00 +7.229284e-02 -8.255258e-02 +4.879203e-04 +1.091980e-04 +3.611605e-04 +3.139561e-04 +6.231714e-04 +3.701660e-04 +4.361636e-04 +3.912874e-05 +7.836192e-04 +3.826524e-05 -4.431017e-04 -1.130535e-03 -1.098544e-03 -7.461357e-04 -5.356944e-04 -9.773392e-04 -3.259027e-04 -3.950103e-04 -7.257972e-04 -6.172047e-04
+4.350000e+00 +3.382239e-03 -1.038753e+00 +6.744278e-02 -7.328285e-02 +6.710939e-04 +1.353381e-04 +5.269525e-04 -2.401035e-05 +9.649441e-04 +2.847883e-04 +1.176086e-04 +2.888629e-05 +5.533061e-04 +4.878536e-05 -3.885849e-04 -1.196814e-03 -9.053302e-04 -7.494914e-04 -6.467029e-04 -5.097487e-04 -3.055355e-04 -3.620040e-04 -5.797002e-04 -5.458324e-04
+4.366667e+00 +1.209406e-02 -1.276279e+00 +5.950371e-02 -7.577684e-02 +5.313320e-04 +7.613096e-05 +5.489515e-04 -5.119620e-05 +7.032502e-04 +9.019250e-05 +7.653839e-05 +1.037049e-04 +4.937638e-04 +3.416389e-04 -5.266102e-04 -1.104923e-03 -9.028360e-04 -6.179035e-04 -5.754022e-04 -7.346234e-04 -3.511347e-04 -3.569204e-04 -6.872246e-04 -4.513745e-04
+4.383333e+00 +2.287527e-03 -8.992916e-01 +6.544658e-02 -6.789196e-02 +6.773937e-04 -3.499611e-04 +4.624533e-04 +4.095527e-04 +7.364196e-04 +1.869697e-04 +2.411659e-04 +1.005240e-04 +3.283885e-04 +3.844065e-04 -3.566582e-04 -1.134700e-03 -7.576531e-04 -6.258183e-04 -3.878088e-04 -5.842366e-04 -4.816299e-04 -2.723300e-04 -6.937048e-04 -3.340750e-04
+4.400000e+00 -1.275168e-02 -5.900121e-01 +6.182254e-02 -5.622908e-02 +7.332713e-04 -2.008792e-04 +6.907015e-04 +2.548876e-04 +6.478584e-04 +7.554686e-05 +3.523629e-04 +1.541993e-04 +2.214036e-04 +5.733563e-05 -3.143957e-04 -1.030344e-03 -4.868046e-04 -4.692238e-04 -1.628864e-04 -4.076954e-04 -2.564391e-04 -5.323711e-04 -5.951462e-04 -4.147475e-04
+4.416667e+00 -3.364628e-02 -5.894821e-01 +5.983096e-02 -5.492710e-02 +5.430663e-04 -7.019050e-05 +5.544261e-04 +3.660403e-04 +4.611065e-04 -4.045508e-05 +5.257225e-04 +3.898515e-05 +3.394793e-04 +1.631839e-04 -4.628159e-04 -9.155410e-04 -7.458149e-04 -5.521043e-04 -5.830644e-05 -3.004822e-04 -4.476450e-04 -3.370712e-04 -6.832409e-04 -4.527306e-06
+4.433333e+00 -4.232551e-02 -4.486731e-01 +4.862583e-02 -4.374103e-02 +6.412452e-04 +8.012560e-05 +5.064352e-04 +2.308627e-04 +3.053938e-04 +3.986662e-05 +2.823003e-04 +2.922390e-05 +1.373367e-04 +9.095937e-05 -5.986901e-04 -7.321070e-04 -7.448084e-04 -3.167857e-04 -2.021719e-06 -3.651811e-04 -2.613684e-04 -2.206483e-04 -5.575218e-04 +1.903391e-04
+4.450000e+00 -5.689049e-02 -5.747622e-01 +2.636183e-02 -3.384320e-02 +6.591290e-04 -9.102809e-05 +3.476505e-04 +2.573720e-04 +4.179611e-04 -8.793564e-05 +1.708547e-04 -7.537363e-05 -2.284849e-04 -6.456190e-05 -4.150329e-04 -4.779100e-04 -4.390752e-04 -3.277241e-04 -2.891467e-04 -2.593443e-04 -2.042465e-04 -2.783391e-05 -6.589518e-04 +2.783614e-04
+4.466667e+00 -3.733048e-02 -3.892223e-01 +2.155211e-02 -2.528905e-02 +5.142924e-04 -2.042994e-04 +1.718709e-04 +3.733334e-04 +7.120046e-04 -1.578899e-04 +1.442420e-04 -2.861742e-04 -1.439399e-04 -5.046232e-05 -6.149345e-04 -4.725695e-04 -1.529815e-04 -1.323736e-04 -2.119598e-04 -4.820194e-04 -1.914471e-05 +2.052437e-04 -5.608800e-04 +3.052747e-04
+4.483333e+00 -3.356060e-03 -4.934551e-01 +1.953053e-02 -2.706300e-02 +3.492263e-04 -4.756468e-04 +5.033679e-04 +6.753082e-04 +4.033662e-04 -1.145512e-04 +9.275380e-05 -2.320647e-04 -2.193935e-04 -1.677240e-05 -7.746619e-04 -2.773454e-04 -5.175597e-04 -1.428693e-04 -9.704387e-05 -1.692989e-04 +5.341513e-05 +2.352494e-05 -5.531417e-04 +2.263993e-04
+4.500000e+00 -1.384138e-03 +1.190541e-01 +1.774123e-02 -8.025152e-03 +3.601917e-04 -2.618048e-04 +2.192789e-04 +8.311511e-04 +1.018861e-04 -1.729482e-06 +1.500167e-04 -3.583090e-04 -1.546258e-04 -9.408822e-06 -3.358708e-04 +1.154611e-04 -3.927269e-04 -1.703147e-05 +1.291026e-04 -2.163733e-04 +1.170437e-05 +5.414587e-05 -4.616850e-04 +3.285520e-04
+4.516667e+00 -4.121524e-02 -3.439092e-01 +3.708456e-02 -3.286703e-02 +5.143071e-04 -3.282308e-04 +4.444524e-05 +7.450874e-04 +4.864368e-04 +7.829500e-05 +2.540491e-04 -1.529924e-04 +1.188872e-04 -4.023908e-05 -5.020303e-04 -1.636787e-04 -4.572623e-04 -2.010473e-04 -4.378710e-04 -3.996820e-04 -1.030286e-04 -5.717519e-05 -5.571744e-04 +2.808458e-04
+4.533333e+00 -6.115377e-02 -1.988805e-01 +4.254564e-02 -3.179737e-02 +1.872983e-04 -1.312263e-04 -7.537200e-05 +8.993853e-04 +4.270569e-04 +6.768874e-05 +2.140830e-04 -1.386111e-04 +2.316402e-04 +2.706706e-04 -9.201951e-04 -8.019190e-05 -1.418861e-04 -2.934486e-04 +1.988701e-05 -3.922051e-04 -2.498556e-04 -1.583564e-04 -4.782829e-04 +2.039249e-04
+4.550000e+00 -5.590401e-02 +5.356771e-01 +5.050190e-02 -1.543216e-02 +2.228250e-04 +1.164852e-04 +1.012812e-04 +8.693874e-04 +5.450393e-04 +1.226225e-04 +2.043299e-04 -4.354083e-04 +2.061189e-04 +3.322914e-04 -5.115094e-04 -5.206063e-05 -5.059007e-05 -2.143376e-04 +2.318529e-04 -8.342269e-05 -2.608985e-04 -4.501777e-05 -4.983611e-04 +2.209763e-04
+4.566667e+00 -5.074261e-02 +4.892227e-01 +3.079959e-02 -5.100326e-03 +2.650443e-04 +2.111325e-04 +2.682021e-04 +3.613652e-04 +4.807518e-04 -4.397128e-05 -1.061614e-04 -2.054095e-04 +1.925997e-04 -7.614420e-06 -4.335742e-04 -4.074103e-05 +1.670196e-04 +2.218226e-05 +2.026388e-04 +5.086540e-05 -3.863651e-04 +7.678875e-05 -3.798477e-04 +2.377487e-04
+4.583333e+00 -2.843193e-02 +3.330836e-01 +1.285910e-02 +1.064839e-03 +1.584736e-04 +4.183816e-04 +7.553072e-05 -3.306793e-05 +4.362825e-04 -1.858770e-04 +4.954522e-05 -2.348298e-04 -3.168355e-05 -1.986904e-05 -6.883443e-04 +1.662005e-04 +2.338855e-04 +4.538700e-05 -2.294782e-07 +1.197736e-04 -5.281472e-05 -3.315041e-05 -1.557161e-04 +3.521573e-04
+4.600000e+00 -3.844319e-02 +2.226734e-01 +4.463250e-03 +2.934084e-03 +9.471834e-06 +5.126644e-04 +8.148902e-05 -2.057908e-04 +3.615225e-04 -2.093727e-04 -4.968460e-05 -2.495485e-04 -8.835506e-05 +1.018249e-04 -1.632167e-04 +1.490287e-04 +7.523783e-05 +3.593805e-05 +1.334703e-04 -8.403990e-06 -3.300882e-05 -5.382176e-05 -1.177145e-04 +1.215061e-04
+4.616667e+00 -2.116430e-02 +6.965439e-01 +1.254043e-02 +1.183158e-02 +1.696385e-04 +5.194247e-04 -1.507700e-04 +6.134279e-05 +4.263613e-04 -8.843964e-05 -1.493849e-04 -7.724347e-05 -6.342505e-05 -5.543555e-05 -1.866230e-04 +3.631414e-05 +6.501015e-05 +2.378625e-04 +2.722560e-04 +3.190841e-04 +6.005475e-05 -1.482020e-05 +2.262354e-05 -7.706728e-06
+4.633333e+00 -1.357846e-02 +8.808884e-01 +7.371717e-03 +2.008446e-02 -1.070256e-04 +6.889261e-04 -3.840211e-05 -1.794975e-04 +4.318655e-04 +5.471832e-05 -2.094511e-04 -1.063177e-04 +2.529877e-05 -1.917432e-04 +1.148822e-04 -7.655873e-05 +1.917211e-04 +3.748080e-04 +2.323013e-05 +3.686136e-04 +6.667085e-05 +6.038506e-05 +1.274008e-04 +1.627395e-04
+4.650000e+00 -5.419679e-02 +8.705579e-01 -1.638792e-03 +2.495142e-02 -7.355961e-06 +2.585169e-04 +1.001062e-04 -3.271566e-04 +5.294269e-04 -1.573229e-04 -1.519149e-05 +9.235481e-05 -7.095523e-05 -4.212854e-04 +1.294359e-04 +5.679339e-05 -4.291740e-05 +3.519728e-04 +2.014075e-04 +5.156291e-04 +7.228624e-05 +3.716101e-05 +1.847535e-04 +2.677933e-04
+4.666667e+00 -5.032048e-02 +9.247938e-01 -1.019037e-02 +3.128809e-02 +3.515924e-05 +1.196995e-04 +6.007944e-05 -5.216867e-04 +6.214959e-04 -1.044182e-04 +1.411413e-05 -7.626461e-05 -9.426186e-05 -4.293041e-04 +2.678668e-04 +1.446186e-04 +3.997307e-05 +2.995557e-04 +4.873388e-05 +3.236075e-04 +4.338699e-04 +1.460492e-04 +1.875942e-04 +3.443273e-04
+4.683333e+00 -3.896283e-02 +1.163443e+00 -1.198366e-02 +3.885235e-02 -4.876676e-06 +8.008325e-05 -3.099655e-05 -3.036431e-04 +2.579004e-04 -6.181132e-05 +2.773070e-04 -3.146470e-04 -1.247024e-05 -3.347545e-04 +4.407578e-04 +2.649004e-05 +3.028600e-04 +2.282983e-04 +2.307754e-04 +4.745894e-04 +3.687628e-04 -1.333848e-04 +5.617284e-04 +2.834345e-04
+4.700000e+00 -1.913287e-02 +1.439718e+00 -2.234986e-02 +5.198431e-02 +7.920656e-05 -6.169439e-06 -2.767472e-04 -3.658363e-04 +3.104400e-04 -1.615181e-04 +7.974376e-05 -1.516518e-04 -7.605184e-05 -2.973658e-04 +3.488469e-04 +1.428910e-04 +4.953738e-04 +4.816782e-04 +2.153562e-04 +4.199111e-04 +4.564702e-04 +1.727819e-04 +7.137990e-04 +2.756060e-04
+4.716667e+00 -1.195939e-02 +1.536599e+00 -2.059947e-02 +5.315742e-02 +5.837129e-05 -6.198895e-05 -1.718006e-04 -1.302832e-04 +2.075099e-04 -2.894659e-04 +6.415518e-05 -1.657190e-04 -2.090814e-04 -1.006178e-04 +5.242510e-04 +1.711709e-04 +3.023599e-04 +5.216771e-04 +3.724167e-04 +3.123917e-04 +4.747573e-04 +2.323889e-04 +6.578810e-04 +2.308238e-04
+4.733333e+00 -2.741567e-02 +1.084723e+00 -3.796267e-02 +5.094716e-02 +1.788891e-04 -2.103218e-04 -1.564961e-04 -1.332917e-04 -5.182344e-05 -4.511935e-04 -3.663359e-05 -2.674645e-04 -2.986350e-04 -4.633490e-05 +5.410663e-04 +1.958252e-04 +4.983475e-04 +5.891158e-04 +3.920850e-04 +8.210972e-05 +6.190038e-04 +1.459817e-04 +4.757591e-04 +9.488454e-05
+4.750000e+00 -1.343449e-02 +1.142442e+00 -2.452449e-02 +4.444881e-02 +2.222191e-04 -2.272594e-04 -8.344902e-05 +1.519185e-04 -2.697816e-04 -4.044216e-04 +2.595521e-04 -2.852139e-04 -1.130225e-04 -2.014402e-04 +2.517310e-04 +1.638192e-04 +5.544848e-04 +3.303332e-04 +5.154066e-04 +1.100866e-04 +5.681612e-04 +8.338499e-05 +3.532164e-04 +2.379511e-04
+4.766667e+00 -2.056876e-03 +9.327194e-01 -3.450871e-02 +4.439508e-02 +2.344799e-04 -2.170432e-04 +2.097463e-05 +4.363401e-05 -1.540092e-04 -4.087762e-04 +2.549709e-04 -5.588280e-04 -2.802580e-04 -2.688845e-04 +1.660549e-04 +3.287514e-04 +4.267316e-04 +3.869084e-04 +4.838145e-04 +1.545682e-04 +7.292568e-04 +1.070141e-04 +2.844853e-04 +8.292765e-05
+4.783333e+00 +2.319563e-03 +9.917859e-01 -4.360150e-02 +5.052626e-02 +3.769485e-04 -2.487332e-04 +3.282902e-04 +1.432246e-05 -4.738537e-04 -4.613998e-04 +1.284241e-05 -5.093059e-04 -3.133297e-04 -4.062139e-04 +1.732715e-04 +3.576738e-04 +4.002554e-04 +2.904743e-04 +7.996296e-04 +2.800129e-04 +8.258379e-04 -1.075698e-04 +2.802441e-04 +2.557634e-04
+4.800000e+00 -3.251053e-03 +1.134750e+00 -4.352985e-02 +5.371419e-02 +4.322826e-04 -1.623842e-04 +2.004590e-05 -1.695203e-05 -4.790365e-04 -3.592650e-04 -2.376561e-04 -3.996061e-04 -2.506255e-04 -2.196380e-04 +3.594614e-05 +4.283890e-04 +4.534482e-04 +3.389215e-04 +6.413748e-04 +4.204110e-04 +8.767997e-04 -2.776415e-04 +2.864379e-04 +5.485089e-04
+4.816667e+00 +4.905844e-03 +1.394175e+00 -3.461347e-02 +5.483314e-02 +5.117435e-04 -1.202360e-04 +4.570972e-05 -1.424261e-04 -3.655289e-04 -1.535911e-04 -1.390827e-04 -2.706772e-04 -3.425217e-04 -3.588839e-04 +6.265897e-05 +5.100727e-04 +2.864825e-04 +3.152048e-04 +7.847310e-04 +5.295101e-04 +7.843386e-04 -2.022007e-04 +3.715364e-04 +3.679427e-04
+4.833333e+00 -1.491251e-02 +1.122602e+00 -4.745959e-02 +5.526096e-02 +2.983586e-04 -1.215795e-04 +1.214600e-04 -3.895671e-04 -3.713492e-04 -3.735541e-04 -2.556013e-05 -1.974704e-04 -4.609519e-04 -2.998128e-04 +1.471733e-04 +3.911362e-04 +2.831602e-04 +4.529902e-04 +8.730910e-04 +5.098483e-04 +6.117130e-04 -1.402973e-04 +3.855184e-04 +3.037343e-04
+4.850000e+00 +8.260213e-03 +9.566678e-01 -5.815493e-02 +5.712142e-02 +1.498480e-04 -2.275873e-04 +1.474737e-05 -5.480883e-04 -2.322309e-04 -4.285256e-04 -4.455049e-05 -6.282970e-05 -4.297087e-04 -4.118498e-04 +2.452588e-04 +4.690276e-04 +3.367360e-04 +4.948689e-04 +9.369731e-04 +5.458737e-04 +6.762603e-04 -2.080635e-04 +3.405239e-04 +8.101062e-05
+4.866667e+00 +1.376751e-02 +1.113145e+00 -5.007843e-02 +5.612862e-02 +1.141761e-04 -3.606221e-04 +8.942715e-05 -4.654378e-04 -3.131653e-04 -2.082600e-04 -1.644307e-05 +4.074485e-05 -3.714805e-04 -4.224209e-04 +1.025301e-04 +4.672202e-04 +3.467841e-04 +4.554661e-04 +9.637244e-04 +3.183578e-04 +6.787968e-04 +1.272884e-04 +2.742483e-04 +9.525667e-05
+4.883333e+00 -7.903590e-03 +1.419180e+00 -3.489525e-02 +5.464795e-02 +1.695484e-04 -1.227385e-04 +6.864418e-05 -2.063349e-04 -2.416918e-04 -2.294148e-04 +1.213826e-04 -3.815079e-05 -4.147374e-04 -4.449130e-04 +1.374551e-04 +5.969312e-04 +6.690342e-04 +2.158091e-04 +7.522518e-04 +1.735756e-04 +6.898443e-04 +2.225628e-04 +1.665543e-04 +8.179309e-05
+4.900000e+00 +9.210196e-03 +7.577142e-01 -3.945566e-02 +4.153485e-02 +5.439297e-05 +2.095312e-05 +8.986647e-05 -1.832213e-04 -3.063871e-04 -5.904585e-05 -7.333501e-05 -1.166715e-04 -3.714091e-04 -5.565029e-04 +3.647210e-05 +7.346202e-04 +5.672978e-04 +3.691441e-04 +5.910609e-04 -7.051547e-05 +6.549856e-04 -1.914810e-04 +2.249112e-04 -8.490115e-05
+4.916667e+00 -1.319597e-02 +1.055342e+00 -2.284370e-02 +3.882769e-02 +9.325629e-05 +4.366358e-05 +3.208140e-04 -1.949868e-04 -2.221508e-04 -1.239974e-04 -1.246823e-04 +5.822101e-05 -2.795599e-04 -4.508883e-04 -1.831339e-06 +6.458774e-04 +4.710938e-04 +4.887354e-04 +6.069756e-04 -1.478090e-04 +6.629789e-04 -2.069161e-04 +1.930662e-04 -7.874156e-05
+4.933333e+00 -7.075960e-03 +1.032635e+00 -2.547123e-02 +3.966615e-02 -3.794878e-05 +1.398184e-04 +3.050433e-04 -1.697209e-04 -3.212845e-04 -1.953178e-04 -1.319712e-04 +4.573420e-05 -1.607017e-04 -4.443400e-04 +8.537088e-05 +4.343755e-04 +4.352914e-04 +6.396973e-04 +7.372244e-04 -1.511508e-04 +7.516513e-04 -2.950788e-04 +2.160066e-04 -1.871303e-04
+4.950000e+00 -5.582792e-03 +8.135934e-01 -4.358079e-02 +4.491465e-02 -6.785368e-05 +2.344996e-04 +8.571936e-05 -3.323073e-04 -4.745436e-04 -2.942817e-04 -2.080551e-04 +4.648759e-05 -1.855245e-05 -6.049286e-04 +2.829613e-04 +2.723829e-04 +3.733762e-04 +6.388076e-04 +5.680425e-04 -1.242780e-05 +8.106305e-04 -2.249837e-04 +3.181522e-04 -4.710243e-05
+4.966667e+00 -3.533646e-03 +1.081111e+00 -4.048818e-02 +4.899569e-02 +3.663797e-05 +1.960039e-04 -9.066817e-06 -1.604690e-04 -2.437311e-04 -3.508608e-04 -1.410867e-04 -7.464470e-05 -1.199884e-04 -6.477444e-04 +2.502325e-04 +4.491173e-04 +4.660194e-04 +5.638198e-04 +2.758874e-04 +8.868557e-05 +6.510762e-04 +4.915479e-05 +4.243745e-04 -1.638017e-07
+4.983333e+00 -1.611592e-03 +8.358177e-01 -5.376963e-02 +5.094514e-02 -1.783080e-04 -1.032434e-04 +6.889187e-05 -2.522300e-04 -3.052657e-04 -5.125696e-04 -2.365838e-04 +1.175258e-04 -2.215902e-04 -3.721262e-04 +4.461643e-04 +2.973769e-04 +2.947866e-04 +4.723854e-04 +3.306008e-04 +1.279280e-04 +6.633853e-04 +1.989482e-04 +5.523569e-04 -6.128249e-05
+5.000000e+00 +2.000282e-02 +8.090280e-01 -5.405862e-02 +5.028373e-02 -2.955054e-04 +7.030780e-05 -9.843456e-06 -2.133459e-04 -2.329185e-04 -6.049684e-04 -3.326746e-04 +8.181557e-05 -1.203047e-04 -3.366852e-04 +5.921248e-04 +1.635725e-04 +3.282189e-04 +4.475913e-04 +3.426566e-04 +1.541628e-04 +4.743331e-04 +1.356100e-04 +5.344050e-04 +8.668356e-05
+5.016667e+00 +1.180273e-02 +6.106771e-01 -5.399413e-02 +4.566943e-02 -1.940500e-04 +2.997606e-05 -2.085276e-05 -2.817961e-04 -3.468205e-04 -5.088442e-04 -2.566923e-04 +1.387310e-04 -1.635089e-04 -3.789869e-04 +4.269966e-04 +1.544291e-04 +4.226513e-04 +6.267137e-04 +2.775714e-04 +7.910727e-05 +4.365707e-04 -1.348511e-05 +5.201519e-04 +2.111300e-05
+5.033333e+00 +1.636993e-02 +5.887133e-01 -5.310965e-02 +4.436892e-02 -6.138801e-05 +5.867321e-05 +3.219927e-05 -2.105395e-04 -3.738799e-04 -5.760839e-04 -4.217821e-04 -4.230471e-05 -1.258360e-04 -2.156993e-04 +2.575037e-04 +2.273478e-04 +5.268799e-04 +6.122899e-04 +2.290594e-04 -8.590421e-05 +4.616076e-04 +2.212324e-05 +5.685183e-04 +3.242549e-05
+5.050000e+00 +2.887571e-02 +7.507530e-01 -4.361839e-02 +4.212688e-02 -2.200318e-04 +5.669558e-05 -1.311800e-04 -2.010937e-04 -4.343963e-04 -5.258748e-04 -2.398047e-04 +1.550541e-04 +1.128569e-04 -1.625778e-04 +2.092443e-04 +7.428353e-05 +4.571822e-04 +4.394716e-04 +1.589081e-04 +6.396417e-05 +5.068733e-04 +2.187447e-04 +5.408395e-04 +2.519376e-05
+5.066667e+00 +3.896074e-02 +1.062335e+00 -3.319425e-02 +4.260989e-02 -2.448529e-04 +2.786208e-06 +9.799931e-05 -1.612781e-04 -4.356965e-04 -5.524354e-04 +2.355907e-05 -1.265192e-04 +2.737797e-04 -9.322219e-05 +2.258958e-04 +5.166068e-05 +3.560329e-04 +4.526567e-04 +1.401584e-04 +1.791483e-04 +5.412600e-04 +2.324260e-04 +4.125023e-04 +1.104299e-04
+5.083333e+00 +1.447449e-02 +8.157007e-01 -4.589777e-02 +4.428326e-02 -3.164260e-04 -1.880446e-04 -1.708260e-04 -1.240989e-04 -3.379124e-04 -5.349729e-04 +8.110873e-05 -1.586855e-04 +3.778763e-04 -2.574296e-04 +5.519183e-05 -9.431103e-05 +3.394366e-04 +4.663229e-04 +2.804551e-04 +4.225586e-04 +5.610543e-04 +3.459742e-04 +3.075553e-04 +9.893639e-05
+5.100000e+00 +1.632819e-02 +3.269588e-01 -4.655928e-02 +3.408466e-02 -1.668597e-04 -2.691940e-04 -2.477523e-04 -3.220695e-05 -2.068421e-04 -5.627647e-04 +2.803740e-05 -3.772480e-04 +4.184281e-04 -2.178993e-04 +4.745659e-06 -1.754072e-04 +3.388618e-04 +4.596609e-04 +1.999514e-04 +3.607130e-04 +3.797376e-04 +1.995927e-04 +1.755805e-04 +2.079369e-04
+5.116667e+00 -2.137701e-02 -5.656196e-02 -5.745766e-02 +3.178269e-02 -2.728125e-04 -2.540816e-04 -4.489433e-04 -9.170982e-05 -1.154769e-04 -4.937708e-04 -4.617728e-05 -3.192722e-04 +2.559958e-04 -1.915879e-04 +3.039181e-05 -2.866991e-04 +2.593208e-04 +5.256401e-04 +2.166936e-04 +3.904367e-04 +3.283517e-04 +2.040088e-04 +1.323496e-04 +1.948751e-04
+5.133333e+00 -1.650606e-02 -5.128927e-01 -5.486739e-02 +2.039055e-02 -2.532306e-04 -2.403065e-04 -4.112690e-04 -7.814195e-05 -1.062905e-04 -5.317866e-04 -4.963559e-05 -1.198623e-04 +1.477607e-04 -2.357957e-04 -7.144958e-05 -3.158493e-04 +3.476230e-04 +3.717859e-04 +4.201182e-05 +3.422903e-04 +2.514030e-04 +1.008372e-04 +1.633689e-04 +7.217388e-05
+5.150000e+00 +3.336084e-04 -4.433373e-01 -3.985708e-02 +1.349227e-02 -2.568197e-04 +6.124030e-06 -3.717296e-04 -1.522589e-04 -2.377638e-04 -2.015915e-04 +9.136942e-05 -1.866323e-04 +1.809124e-05 -8.695525e-05 -2.003994e-04 -2.692018e-04 +3.884750e-04 +2.851796e-04 +1.927663e-05 +5.005005e-05 +3.360656e-04 +8.894644e-05 +1.355839e-04 +4.870914e-05
+5.166667e+00 +1.727810e-02 -4.775620e-01 -1.631535e-02 -3.112712e-05 -1.114640e-04 +6.624736e-05 -5.962093e-05 -1.228525e-04 -9.186822e-05 -1.050323e-04 +5.455485e-05 -3.549645e-04 +6.006217e-05 +4.758283e-05 -3.237933e-04 -1.869082e-04 +2.559259e-04 +1.338749e-04 -5.993204e-05 -4.290972e-05 +2.586566e-04 -4.783799e-05 +1.291350e-05 +7.237235e-05
+5.183333e+00 +2.400944e-02 -1.156482e-01 +5.763790e-03 -4.331028e-03 +5.409181e-05 +1.472545e-04 -4.952366e-05 -8.015270e-05 +2.685311e-05 -1.414174e-05 +1.697112e-05 -1.898893e-04 +4.988735e-05 +1.249884e-04 -2.968439e-04 -3.535975e-04 +6.528286e-05 +1.352008e-04 -5.357433e-05 -6.016855e-05 +2.305751e-04 +6.107956e-05 -4.473507e-05 +1.257506e-04
+5.200000e+00 -3.351045e-03 -3.811840e-01 +7.760171e-03 -1.116790e-02 +7.954037e-05 +1.457255e-04 +1.333610e-04 -3.058495e-05 -1.798063e-05 -6.451361e-05 +1.259446e-04 -1.801145e-04 +6.946797e-05 -9.933165e-05 -2.683142e-04 -3.410021e-04 +4.240649e-05 +1.126647e-05 +7.952033e-05 -2.158755e-04 +1.295368e-04 +2.180632e-05 -4.622277e-05 -1.242597e-05
+5.216667e+00 -2.210224e-02 -5.115501e-01 +1.317687e-02 -1.694836e-02 +5.910838e-05 +1.079196e-04 +2.178318e-05 +1.066551e-04 +5.804722e-05 +1.638763e-05 +2.162874e-04 -2.931870e-04 +5.173395e-05 -4.262154e-06 -3.021494e-04 -3.973815e-04 +9.214131e-06 -8.160505e-05 -1.252775e-04 -2.437914e-04 +1.672944e-04 +2.438720e-05 +1.053658e-04 -9.827704e-05
+5.233333e+00 -1.927866e-02 -8.992025e-01 -5.569965e-03 -1.575395e-02 -7.839939e-05 +8.616495e-05 +3.770695e-06 -1.059101e-04 -3.543646e-05 +2.050890e-05 +1.883889e-04 -3.173111e-04 +4.317835e-06 +1.882970e-05 -2.138392e-04 -3.811892e-04 -6.388590e-05 -1.158863e-04 -9.487781e-05 -2.270250e-04 +1.042723e-04 +1.002278e-04 +1.101309e-04 -9.626025e-05
+5.250000e+00 -6.422393e-03 -9.717171e-01 -1.051067e-03 -1.974646e-02 -1.459178e-04 +2.599581e-04 -3.193983e-05 -1.075904e-04 -1.602850e-04 +1.140641e-04 +6.430592e-05 -1.240071e-04 +6.486481e-05 -5.663397e-06 -2.547604e-04 -3.924234e-04 +5.824377e-06 -1.922539e-04 -2.250571e-05 -2.150304e-04 +6.790341e-05 -8.232759e-05 +1.092694e-04 -1.347461e-04
+5.266667e+00 +2.313682e-02 -8.892388e-01 +1.973377e-02 -2.864869e-02 +1.347564e-04 +1.557937e-04 -1.713499e-05 -4.808095e-05 -4.482119e-05 +2.237105e-04 +1.177908e-04 -9.975598e-05 +2.142237e-04 -9.598024e-05 -3.099458e-04 -4.453161e-04 -2.719034e-05 -1.863994e-04 +9.096993e-05 -2.727667e-04 -4.835785e-05 -1.859374e-04 -6.260930e-05 -1.752753e-04
+5.283333e+00 +2.727642e-02 -7.676645e-01 +3.206584e-02 -3.235233e-02 +8.065766e-05 +2.043053e-04 -8.519423e-05 +1.026997e-04 +1.061961e-04 +2.893721e-04 +2.095465e-04 -1.117385e-04 +1.495490e-04 -4.347569e-05 -2.612720e-04 -4.999416e-04 -8.059130e-05 -3.167782e-04 +1.694040e-04 -3.254536e-04 -1.091586e-04 +6.713620e-06 -1.587219e-04 -2.569250e-04
+5.300000e+00 +1.457602e-02 -9.652915e-01 +1.780832e-02 -2.940879e-02 +1.182085e-04 +2.893951e-04 -8.944968e-05 +1.442865e-04 -5.519523e-05 +2.986911e-04 +2.426209e-05 -1.459617e-04 -3.596048e-05 -5.090506e-05 -1.859450e-04 -4.699503e-04 -8.489942e-05 -1.722191e-04 +9.405702e-05 -2.166587e-04 -2.148517e-04 -7.518918e-05 -1.554834e-04 -1.853961e-04
+5.316667e+00 +3.354140e-02 -8.792166e-01 +2.832507e-02 -3.286255e-02 +4.993357e-05 +3.663944e-04 +6.546416e-05 +1.993248e-04 -9.888601e-05 +3.032755e-04 +8.968083e-05 -9.095738e-05 -1.966077e-05 -6.846920e-05 -1.594808e-04 -5.904931e-04 -4.129638e-05 -2.090913e-04 +1.608614e-04 -2.081724e-04 -3.217050e-04 -1.169853e-04 -1.273119e-04 -2.432283e-04
+5.333333e+00 +3.648938e-02 -1.108497e+00 +4.055902e-02 -4.371081e-02 +6.225128e-05 +2.743913e-04 +9.958809e-05 +2.683822e-04 +3.001831e-08 +2.874105e-04 +1.179026e-04 -6.769481e-05 +1.381032e-04 -4.087340e-05 -1.776003e-04 -5.783127e-04 -1.513899e-04 -3.585224e-04 +3.662374e-06 -2.026557e-04 -2.956802e-04 -2.902194e-05 -3.122658e-04 -3.588927e-04
+5.350000e+00 +7.201327e-02 -5.380147e-01 +6.410693e-02 -4.359020e-02 +7.928286e-05 +3.477732e-04 +1.537868e-04 +2.264613e-04 +1.270213e-04 +3.874673e-04 +1.641323e-04 +8.064828e-05 +9.921586e-05 +1.235946e-04 -2.700249e-04 -4.643279e-04 -8.215521e-05 -3.802683e-04 -1.189479e-04 -2.517418e-04 -1.816469e-04 +1.620918e-05 -2.783449e-04 -4.364766e-04
+5.366667e+00 +5.883846e-02 -9.461843e-01 +6.639571e-02 -5.317431e-02 +1.022942e-04 +2.943715e-04 +1.593718e-04 +3.387356e-04 +1.225125e-04 +4.610817e-04 +1.324775e-04 +1.360437e-04 +6.811125e-05 +3.239923e-05 -3.568323e-04 -4.280865e-04 -1.594351e-04 -4.414293e-04 -2.706431e-04 -3.368415e-04 -9.063995e-05 -1.551817e-04 -4.615142e-04 -2.694582e-04
+5.383333e+00 +4.474125e-02 -7.452347e-01 +6.286174e-02 -4.716208e-02 +1.690014e-04 +2.344728e-04 +1.062138e-04 +3.715387e-04 +1.291512e-04 +3.367729e-04 +2.885044e-04 +8.065151e-05 -6.909395e-05 +9.666841e-05 -3.737516e-04 -3.245458e-04 -6.820062e-05 -3.300946e-04 -1.893793e-04 -2.675925e-04 -1.547547e-04 -9.524181e-05 -4.132831e-04 -4.136825e-04
+5.400000e+00 +2.503133e-02 -1.023698e+00 +5.798868e-02 -5.059241e-02 +1.800594e-04 +1.697776e-04 +4.411870e-05 +2.432285e-04 +5.258164e-05 +2.881289e-04 +3.404843e-04 +1.423573e-04 +5.068646e-05 +9.373702e-05 -4.495510e-04 -3.002910e-04 +3.803649e-05 -2.466820e-04 -3.882661e-04 -2.847662e-04 -2.634528e-04 -1.879399e-04 -5.052729e-04 -2.181176e-04
+5.416667e+00 +2.996147e-02 -1.029348e+00 +6.935628e-02 -5.638615e-02 +2.366978e-04 +3.682988e-04 +5.800264e-05 +1.943710e-04 +1.713145e-04 +1.216994e-04 +3.988789e-04 +9.783954e-05 +1.044766e-04 +1.522451e-04 -5.609576e-04 -1.890274e-04 +2.161868e-05 -2.349862e-04 -3.767394e-04 -3.987709e-04 -1.659696e-04 -2.107320e-04 -5.789034e-04 -4.076305e-04
+5.433333e+00 +6.820454e-02 -6.947361e-01 +6.423352e-02 -4.678945e-02 +2.758428e-04 +2.413909e-04 +8.206987e-05 +2.866312e-04 +1.849441e-04 +1.021531e-04 +4.043694e-04 +9.552673e-05 +1.616296e-05 +6.831086e-05 -2.584614e-04 -6.791473e-05 -8.488762e-05 -1.853986e-04 -2.008184e-04 -3.842554e-04 -1.684417e-04 -3.614076e-04 -4.380052e-04 -4.263453e-04
+5.450000e+00 +1.885827e-02 -1.134306e+00 +6.358737e-02 -5.579018e-02 +2.455760e-04 +3.239912e-04 +1.870593e-04 +1.933871e-04 +9.471208e-05 +1.906182e-04 +1.813626e-04 +8.162437e-05 +7.962409e-05 +1.540196e-04 -2.482557e-04 -2.333585e-04 -2.370455e-04 -2.250378e-04 -3.268292e-04 -3.729568e-04 -1.542450e-04 -3.570135e-04 -4.773449e-04 -4.008405e-04
+5.466667e+00 +2.015754e-02 -1.005704e+00 +7.407058e-02 -5.837586e-02 +2.564895e-04 +3.571715e-04 +2.787912e-04 +2.413083e-04 +2.171755e-04 +2.326964e-04 +1.358653e-04 +3.606506e-05 +8.611914e-05 +1.563861e-04 -2.852791e-04 -1.994674e-04 -1.339522e-04 -3.231295e-04 -3.166095e-04 -3.676984e-04 -2.457858e-04 -2.821844e-04 -4.507240e-04 -5.424164e-04
+5.483333e+00 +1.408646e-02 -7.789589e-01 +8.209459e-02 -5.768600e-02 +1.941199e-04 +3.521313e-04 +3.588762e-04 +3.087470e-04 +4.402285e-05 +4.473519e-04 +1.542741e-04 +4.428278e-05 +1.390504e-04 +1.551402e-04 -2.077929e-04 -1.707194e-04 -2.109811e-04 -3.845730e-04 -4.243457e-04 -2.898926e-04 -1.454943e-04 -3.457221e-04 -4.533492e-04 -4.582436e-04
+5.500000e+00 +6.316117e-03 -8.021615e-01 +8.539919e-02 -5.990047e-02 +3.920571e-04 +2.506747e-04 +2.056533e-04 +2.422765e-04 +1.342805e-04 +5.240885e-04 +2.223582e-04 +1.254818e-05 +1.044153e-04 +1.804126e-04 -2.357459e-04 -1.759911e-04 -2.797906e-04 -3.628760e-04 -2.884378e-04 -3.912744e-04 -2.148635e-04 -2.840330e-04 -4.947542e-04 -4.518785e-04
+5.516667e+00 -3.878438e-03 -8.588687e-01 +8.066033e-02 -5.877209e-02 +4.381497e-04 +2.023875e-04 +8.070156e-05 +3.029844e-04 +8.552611e-05 +4.551194e-04 +1.369271e-04 +1.785220e-05 +1.864015e-04 +2.290965e-04 -1.966363e-04 -1.477787e-04 -3.783214e-04 -4.214195e-04 -2.587567e-04 -3.156082e-04 -1.565390e-04 -2.349890e-04 -5.145440e-04 -4.726960e-04
+5.533333e+00 -1.863927e-02 -4.588850e-01 +8.930857e-02 -5.462939e-02 +5.125215e-04 +2.547861e-04 +7.083174e-05 +3.170069e-04 +7.655899e-05 +4.363225e-04 +5.460987e-05 +1.659021e-04 +1.856827e-04 +2.620166e-04 -3.154030e-04 -1.397272e-04 -2.346943e-04 -4.394801e-04 -2.252308e-04 -2.498777e-04 -1.676696e-05 -3.691628e-04 -4.815252e-04 -3.927181e-04
+5.550000e+00 -2.328495e-02 -8.297838e-01 +7.413680e-02 -5.484836e-02 +4.349395e-04 +1.944868e-04 +9.600597e-05 +3.861840e-04 -4.124633e-05 +3.234967e-04 +8.651983e-05 +8.466843e-05 +1.244959e-04 +2.527287e-04 -4.027624e-04 -2.131312e-04 -2.709178e-04 -4.475009e-04 -2.020275e-04 -2.630910e-04 -7.812682e-05 -2.351358e-04 -5.126766e-04 -2.230785e-04
+5.566667e+00 -1.006723e-02 -6.759181e-01 +7.253111e-02 -5.077954e-02 +4.038067e-04 +1.287233e-04 -3.461041e-05 +4.679078e-04 +4.195436e-05 +2.618758e-04 +6.900704e-05 +1.707536e-04 +2.502211e-04 +1.251947e-04 -3.862092e-04 -3.131346e-04 -1.993017e-04 -3.932131e-04 -1.682168e-04 -2.178671e-04 -7.965792e-05 -1.993718e-04 -3.618786e-04 -3.027219e-04
+5.583333e+00 -2.695723e-02 -7.975766e-01 +5.488097e-02 -4.438854e-02 +2.192831e-04 +9.197033e-05 +5.796590e-05 +4.643058e-04 -2.154894e-05 +1.262097e-04 -5.066034e-05 +2.083895e-04 +1.191911e-04 +2.228907e-04 -4.065183e-04 -3.449860e-04 -1.259890e-04 -3.576584e-04 -7.592879e-05 -1.358626e-04 -4.983686e-05 -1.621773e-04 -4.021373e-04 -2.260805e-04
+5.600000e+00 -3.290109e-02 -1.103461e+00 +3.385286e-02 -4.011544e-02 +8.572222e-05 +9.936608e-06 -2.999959e-06 +3.704343e-04 +2.564822e-05 +4.141373e-05 +5.204299e-06 +1.323645e-04 -1.474873e-05 +2.630406e-04 -3.460716e-04 -2.610906e-04 -3.076606e-04 -3.267766e-04 -1.342199e-04 -4.943374e-05 -5.982563e-05 -3.231197e-05 -3.541760e-04 -1.863943e-04
+5.616667e+00 -2.309965e-02 -1.188777e+00 +2.208677e-02 -3.587360e-02 -3.166630e-05 -4.925495e-05 +6.121204e-05 +2.835861e-04 +4.585636e-05 +5.702780e-05 +3.959311e-05 +4.023796e-05 -1.943560e-05 +1.930297e-04 -3.128186e-04 -1.710607e-04 -2.779362e-04 -2.142382e-04 -1.115531e-04 -7.100783e-05 -9.425348e-05 +4.505660e-05 -3.966870e-04 -2.291024e-04
+5.633333e+00 -2.352331e-02 +1.004872e-02 +4.423340e-02 -2.283860e-02 +2.392261e-05 -2.950293e-05 +3.174453e-05 +3.362893e-04 +2.248011e-04 +7.180577e-05 +1.825411e-04 +2.550254e-05 +1.126928e-04 +1.439436e-04 -3.349285e-04 -4.934954e-05 -2.255262e-04 -1.132221e-04 -2.325648e-05 -5.619090e-06 -9.927872e-07 +9.047518e-05 -3.696938e-04 -1.639461e-04
+5.650000e+00 -2.861123e-02 -4.308608e-01 +3.133804e-02 -2.509901e-02 +2.246347e-05 -3.314480e-05 +3.240121e-05 +3.023097e-04 +1.461374e-04 +6.300215e-05 +7.792721e-05 -5.002841e-05 +1.759584e-05 +2.318926e-04 -3.005442e-04 +2.463701e-06 -2.788657e-04 -2.438182e-05 -2.938210e-06 +1.696639e-05 -1.447425e-04 +6.405662e-05 -2.821352e-04 -3.332086e-04
+5.666667e+00 -1.393605e-02 -4.809491e-01 +3.054101e-02 -2.552340e-02 -3.927830e-06 +1.288103e-05 +1.270691e-04 +3.003602e-04 +3.046498e-05 +1.173788e-04 +1.325252e-04 -1.184950e-04 -4.886378e-05 +2.286511e-04 -2.355629e-04 +1.060753e-04 -2.400903e-04 +3.660245e-05 +7.877668e-05 -1.288308e-04 -3.267517e-04 +1.000882e-04 -3.136764e-04 -3.636543e-04
+5.683333e+00 -2.613831e-02 -7.038632e-01 +3.221402e-02 -3.059340e-02 +1.037314e-04 +5.402846e-06 +2.975178e-05 +2.843906e-04 -6.216606e-05 +1.204763e-04 +1.867910e-04 -1.655630e-04 -1.981256e-05 +3.197200e-04 -2.389840e-04 +1.356986e-04 -3.822632e-04 +6.651128e-05 +4.914488e-05 -1.561113e-04 -3.902457e-04 +1.588458e-04 -3.070460e-04 -4.444496e-04
+5.700000e+00 -8.778630e-03 -1.588622e-01 +4.122246e-02 -2.398861e-02 +6.974813e-05 -2.935899e-06 +8.737764e-05 +2.100140e-04 -5.128014e-05 +1.433201e-04 +2.460418e-04 -3.453932e-05 -6.398311e-07 +3.206510e-04 -3.017937e-04 +8.343219e-05 -2.444314e-04 +1.623145e-05 +5.207880e-05 -1.516277e-04 -2.672313e-04 +1.617954e-04 -2.848512e-04 -2.523120e-04
+5.716667e+00 +1.119599e-02 +1.493847e-01 +4.042544e-02 -1.732108e-02 +1.232798e-04 +4.070397e-05 +1.668299e-04 +1.844432e-04 -1.066285e-04 +9.838166e-05 +2.318233e-04 -1.931453e-05 -6.246599e-06 +2.431411e-04 -2.452566e-04 +1.402675e-04 -2.119869e-04 +9.234882e-05 -5.398924e-07 -1.448664e-04 -8.130417e-05 +1.384315e-04 -3.009118e-04 -2.548746e-04
+5.733333e+00 +9.362354e-03 -1.645379e-01 +3.171967e-02 -1.913872e-02 +4.548534e-05 +3.588314e-05 +3.385568e-04 +7.683996e-06 -1.374868e-04 +8.914260e-05 +1.594603e-04 +3.430414e-05 -3.779686e-05 +2.185546e-04 -2.514622e-04 +3.696071e-05 -2.295290e-04 +1.650413e-04 -1.226424e-05 -1.729528e-04 -9.030854e-05 +1.117159e-04 -2.650391e-04 -2.338883e-04
+5.750000e+00 +2.094391e-02 +2.412631e-01 +1.991873e-02 -5.775392e-03 -5.183737e-06 -3.725291e-05 +2.398272e-04 -8.686636e-05 -6.721193e-05 +1.277448e-04 +1.729352e-04 +1.412457e-05 -6.655527e-06 +1.396181e-04 -6.763981e-05 +5.191041e-05 -1.458258e-04 +1.976649e-04 -3.278526e-06 -2.160681e-04 -2.066939e-04 +2.557546e-04 -2.158551e-04 +3.202935e-05
+5.766667e+00 +2.132117e-02 +6.726743e-01 +2.514644e-02 +3.175870e-04 +7.001011e-05 -7.906360e-05 +2.004733e-04 -7.466342e-05 -9.520398e-05 +6.322687e-05 +2.453553e-04 -1.529688e-05 +1.042955e-05 +2.640054e-04 -5.616263e-05 +9.947896e-05 -1.295902e-04 +1.342903e-04 +6.604316e-05 -9.496886e-05 -1.012729e-04 +3.167244e-04 -2.212134e-04 -4.285484e-05
+5.783333e+00 +2.673796e-02 +7.063292e-01 +2.067437e-02 +3.159975e-03 +1.642717e-04 -3.395446e-06 +1.370786e-04 -6.888758e-05 -1.296694e-04 +4.989538e-05 +1.417692e-04 -1.271551e-04 +1.739024e-05 +3.057699e-04 -3.448233e-05 +1.530599e-04 +1.028380e-05 -4.691362e-06 +3.522313e-05 -1.296533e-04 +5.858927e-05 +2.704630e-04 -2.062933e-04 -4.488589e-05
+5.800000e+00 -5.232695e-04 +2.147964e-01 -9.443742e-04 +3.726904e-03 +3.193780e-05 -8.872935e-05 +1.805182e-04 -4.758906e-05 -2.227120e-04 -4.759021e-05 +6.781726e-05 -1.245259e-04 -6.909356e-05 +3.520602e-04 +8.978905e-05 +8.146808e-05 -4.126402e-05 -4.779680e-06 +1.453580e-04 -6.297453e-05 -7.173148e-05 +2.588153e-04 -2.240311e-04 -3.154180e-05
+5.816667e+00 +2.730295e-02 +5.622158e-01 +1.424242e-02 +3.659493e-03 +6.950265e-05 -8.846505e-05 +1.889670e-04 +9.113619e-05 -1.438426e-04 +4.651335e-05 +1.362323e-04 -1.537430e-04 -8.594066e-05 +2.749254e-04 +3.149794e-05 +7.571014e-05 +4.993856e-05 -3.405215e-05 +1.215257e-04 -1.730691e-04 +3.021773e-05 +1.914661e-04 -2.038659e-04 +5.136916e-05
+5.833333e+00 +4.353901e-03 +5.292375e-01 +1.009592e-02 +4.969041e-03 -4.347275e-05 +7.882423e-06 +1.583625e-04 +7.828376e-05 -6.973503e-05 +2.007920e-05 +8.618956e-05 -1.718500e-04 -1.052825e-04 +2.847288e-04 -1.112498e-04 +1.162881e-04 +6.920715e-05 -7.848593e-05 +7.626132e-05 -1.221794e-04 +6.641728e-05 +2.780711e-04 -5.206901e-05 -3.582529e-05
+5.850000e+00 +1.871741e-02 +9.431668e-01 +6.053779e-03 +1.441457e-02 +1.462617e-05 -3.645217e-05 +1.731490e-04 -2.277983e-05 +2.053661e-05 -1.143850e-05 +1.076128e-04 -1.875688e-04 -1.755386e-04 +2.736157e-04 +4.719769e-05 +1.706782e-04 +1.458581e-04 -3.356569e-05 +8.076626e-05 +1.879388e-05 +7.058185e-05 +2.000397e-04 +3.424266e-05 -9.406698e-05
+5.866667e+00 +2.419526e-02 +6.652441e-01 -5.099346e-03 +1.423737e-02 +1.513223e-05 -1.187686e-04 +1.610997e-04 -4.147655e-05 -9.802336e-05 -3.712587e-05 +1.199283e-04 -2.568654e-04 -9.774462e-05 +2.858809e-04 -8.303074e-06 +2.250551e-04 +2.146826e-04 +1.174868e-05 +1.053245e-04 -4.788628e-05 -1.049166e-05 +1.974757e-04 +2.293400e-05 -7.556325e-05
+5.883333e+00 -4.012395e-03 +7.771972e-01 -8.242689e-03 +1.740817e-02 +6.851842e-05 -6.351120e-05 +1.254631e-04 -1.227153e-04 -8.797963e-05 -9.082527e-05 +3.844067e-05 -1.443022e-04 +1.679712e-05 +1.262084e-04 +1.848035e-05 +2.359104e-04 +2.366998e-04 +3.554797e-05 +1.177520e-04 -6.905011e-05 +4.350954e-05 +1.602740e-04 +4.235373e-05 -4.026866e-05
+5.900000e+00 -5.365243e-03 +8.133070e-01 -1.243655e-02 +1.963996e-02 -2.001009e-06 -1.254962e-04 +1.763986e-04 -1.316441e-04 -9.106974e-05 -1.870807e-04 +1.011186e-04 -1.483848e-04 +1.113339e-04 +7.946869e-05 -2.726755e-05 +1.179887e-04 +1.444894e-04 -2.839401e-05 +1.650170e-04 -1.701210e-05 +6.001874e-05 +3.237169e-04 +1.609978e-04 -1.350684e-05
+5.916667e+00 +7.918000e-03 +9.506940e-01 -1.555939e-02 +2.307524e-02 +3.787437e-05 -1.985940e-04 +1.419225e-04 -2.212832e-04 -8.129755e-05 -4.556359e-05 +6.826992e-05 -1.564038e-04 +1.042408e-04 +7.010494e-05 +6.725080e-05 +1.615703e-04 +2.232087e-04 +2.061701e-05 +1.357269e-04 +2.007842e-06 +8.961957e-05 +2.730232e-04 +1.146386e-04 -4.595565e-05
+5.933333e+00 -2.156068e-02 +9.639224e-01 -1.493173e-02 +2.286553e-02 +6.562537e-08 -1.172431e-04 +9.017670e-05 -1.325205e-04 -9.819699e-05 -4.280143e-05 +3.890598e-05 -1.005981e-04 -1.505961e-05 +1.063603e-04 +1.517597e-04 +1.502255e-04 +2.011580e-04 -2.848282e-05 +1.026909e-04 +2.248467e-05 +1.425169e-04 +2.026781e-04 +1.999493e-04 -1.118248e-04
+5.950000e+00 -1.456601e-02 +1.256837e+00 -2.528813e-02 +3.176666e-02 -8.966615e-05 -1.488029e-04 +2.381711e-05 -1.397854e-04 -1.202646e-04 +1.331089e-05 +1.895723e-05 -3.738269e-05 -7.732341e-05 +9.050889e-05 +1.652968e-04 +3.508511e-04 +1.797230e-04 +5.169531e-05 +1.323276e-04 +2.092092e-05 +2.141893e-04 +2.460160e-04 +1.779637e-04 -1.057878e-04
+5.966667e+00 +2.455484e-02 +7.639768e-01 -3.467860e-02 +2.760024e-02 -1.163683e-04 -2.338863e-04 +4.775132e-05 -1.991749e-04 -7.960042e-05 +4.242109e-05 -7.594469e-05 -1.019190e-04 -2.183199e-05 +9.672388e-05 -4.146972e-05 +2.885188e-04 +2.005944e-04 +6.492603e-07 +2.535899e-04 +1.677508e-05 +1.476596e-04 +2.723664e-04 +1.447733e-04 -3.747777e-05
+5.983333e+00 +3.204748e-03 +8.838845e-01 -4.165604e-02 +3.226064e-02 -2.184148e-04 -1.941191e-04 -5.512144e-05 -2.442279e-04 -1.265272e-04 +1.873624e-05 -1.049611e-04 -7.267508e-05 +1.319964e-04 +9.642972e-05 -2.604633e-05 +2.751791e-04 +1.284478e-04 +7.222960e-05 +2.899369e-04 +1.155614e-04 +9.458094e-05 +3.295249e-04 +1.843367e-04 -1.133489e-05
+6.000000e+00 -9.983630e-03 +4.694832e-01 -4.198597e-02 +2.563074e-02 -1.895534e-04 -1.912058e-04 -5.959266e-05 -2.738214e-04 -5.820836e-05 +4.354105e-05 -1.789046e-04 -1.350836e-04 +2.254244e-04 +4.341756e-05 -8.520280e-05 +2.052499e-04 +1.290728e-04 +1.400731e-04 +2.749374e-04 +5.898259e-05 +2.829223e-05 +2.698713e-04 +1.092083e-04 +2.424342e-05
+6.016667e+00 -2.537699e-02 +6.764638e-01 -3.608851e-02 +2.644197e-02 -1.486819e-04 -1.965795e-04 -1.619041e-04 -2.376540e-04 -1.855172e-05 +6.412769e-05 -1.882345e-04 -9.336171e-05 +2.031994e-04 +1.126267e-04 -6.176648e-05 +2.114360e-04 +1.164895e-04 +9.617419e-05 +2.356897e-04 +9.518002e-05 +6.727502e-05 +2.547521e-04 +1.739711e-04 -1.086178e-06
+6.033333e+00 +5.139222e-03 +1.025848e+00 -3.124915e-02 +3.003852e-02 -7.344949e-05 -1.910057e-04 -1.223700e-04 -2.294783e-04 +2.706582e-05 +1.205509e-04 -1.850269e-04 -8.751873e-05 +1.055901e-04 +5.841101e-05 -5.645570e-05 +2.394960e-04 +5.779755e-05 +9.592553e-05 +2.590695e-04 +1.900949e-04 +1.033415e-04 +1.946892e-04 +1.787718e-04 +8.038810e-05
+6.050000e+00 -2.659097e-03 +1.055345e+00 -3.318120e-02 +3.124256e-02 -9.470521e-05 -1.671170e-04 -7.782002e-05 -2.807657e-04 +6.985185e-05 +1.381222e-04 -1.795973e-04 -1.657790e-04 +6.835734e-05 +7.777609e-05 -8.049163e-06 +2.800000e-04 +2.286879e-05 +4.358855e-05 +2.578264e-04 +2.026717e-04 +1.233614e-04 +2.197057e-04 +2.054056e-04 +4.534513e-05
+6.066667e+00 +1.255893e-03 +9.499264e-01 -4.600009e-02 +3.480609e-02 -1.708518e-04 -2.187251e-04 -2.601612e-05 -3.207491e-04 +1.643968e-04 +7.341995e-05 -2.313120e-04 -1.784321e-04 -2.685778e-05 +8.958020e-05 -1.053646e-05 +3.384063e-04 +2.247804e-05 -6.231889e-06 +3.544927e-04 +1.845030e-04 +1.465629e-04 +2.088533e-04 +2.381779e-04 +6.842155e-05
+6.083333e+00 +2.496332e-02 +6.626868e-01 -5.197681e-02 +3.262545e-02 -1.304864e-04 -2.151840e-04 +4.349928e-05 -4.006949e-04 +1.001885e-04 -4.207216e-05 -1.907103e-04 -1.463619e-04 -4.440506e-05 +7.208472e-05 +1.298738e-04 +2.755163e-04 -5.617699e-05 -3.387797e-05 +2.896346e-04 +2.376235e-04 +1.665765e-04 +1.563241e-04 +1.813828e-04 +9.773872e-05
+6.100000e+00 +1.772429e-02 +3.717598e-01 -6.772055e-02 +3.445364e-02 -1.462454e-04 -2.179250e-04 -4.634872e-05 -4.008986e-04 +2.589287e-05 -9.769156e-05 -1.342465e-04 -1.881011e-04 -7.124334e-05 +4.043597e-05 +2.002141e-04 +2.610982e-04 +4.070524e-05 -9.488288e-05 +3.011614e-04 +2.304661e-04 +1.250253e-04 +6.448820e-05 +2.630133e-04 +1.278362e-04
+6.116667e+00 +1.497458e-02 +6.535389e-01 -7.250652e-02 +4.101177e-02 -1.585740e-04 -2.300119e-04 -4.504052e-05 -3.470494e-04 +2.988937e-05 -1.402510e-04 -9.430888e-05 -1.938775e-04 -1.755000e-04 +3.472895e-05 +1.519220e-04 +2.840435e-04 +4.319891e-05 -1.202815e-04 +2.737898e-04 +2.545188e-04 +2.765141e-04 +2.510340e-04 +2.579521e-04 +1.241790e-04
+6.133333e+00 -1.879307e-03 +1.022972e+00 -6.309193e-02 +4.317316e-02 -1.470363e-04 -1.007885e-04 -4.496080e-05 -3.096711e-04 -1.755784e-06 -1.980575e-04 -1.244812e-04 -2.106335e-04 -3.735107e-05 +2.895010e-05 +1.148575e-04 +3.166923e-04 -4.784965e-06 -1.222570e-04 +2.388041e-04 +3.399398e-04 +3.351717e-04 +2.939662e-04 +2.437853e-04 +1.264564e-04
+6.150000e+00 +5.047862e-03 +9.060257e-01 -6.009970e-02 +3.998527e-02 -1.682688e-04 -6.885124e-05 -7.935765e-05 -3.421768e-04 -5.839728e-05 -1.642127e-04 -9.643005e-05 -1.332669e-04 -6.930965e-05 +9.177459e-05 +8.552506e-05 +2.589935e-04 +2.727186e-05 -5.066259e-05 +2.246637e-04 +3.563439e-04 +2.527906e-04 +2.800451e-04 +1.975111e-04 +1.068417e-04
+6.166667e+00 +8.413030e-03 +8.104010e-01 -5.815252e-02 +3.758421e-02 -1.776657e-04 -3.843170e-05 -3.751960e-05 -2.637365e-04 -1.467422e-04 -1.240155e-04 -3.414549e-05 -1.513936e-04 -6.914942e-05 -5.487737e-06 +4.454086e-05 +1.832453e-04 +1.597110e-04 -3.442586e-06 +2.733518e-04 +3.142543e-04 +2.421997e-04 +1.798245e-04 +1.317288e-04 +1.040449e-04
+6.183333e+00 +3.384954e-02 +1.090394e+00 -5.163173e-02 +3.940031e-02 -1.438111e-04 +2.395036e-05 -1.206035e-04 -1.249051e-04 -2.052557e-04 -1.396619e-04 -3.462785e-05 -1.890414e-04 -8.954169e-06 +1.630338e-05 +1.045180e-04 +1.168724e-04 +1.075529e-04 -1.157741e-06 +3.135974e-04 +2.678836e-04 +3.170046e-04 +2.547565e-04 +1.281100e-04 +8.822395e-05
+6.200000e+00 +2.229017e-02 +7.923930e-01 -5.739031e-02 +3.695447e-02 -9.057921e-05 -4.256071e-05 -7.900132e-05 -1.768574e-04 -1.659674e-04 -1.051005e-04 -1.141860e-04 -1.988167e-04 -4.489530e-05 -3.912174e-06 +1.165588e-04 +6.587062e-05 +1.377546e-04 -1.132092e-05 +2.739008e-04 +2.307101e-04 +3.233224e-04 +2.902201e-04 +7.896400e-05 +8.043899e-05
+6.216667e+00 +8.354351e-03 +5.533960e-01 -6.491176e-02 +3.618909e-02 -8.723194e-05 -8.477077e-05 -1.058851e-04 -2.114225e-04 -1.873616e-04 -1.418833e-04 -7.550351e-05 -1.846016e-04 -5.850098e-05 -7.342653e-06 +1.430748e-04 +8.538691e-05 +1.462978e-04 -2.880128e-05 +2.656714e-04 +1.921953e-04 +3.097864e-04 +2.457851e-04 +1.041805e-04 +8.212576e-05
+6.233333e+00 +1.212516e-02 +4.546389e-01 -5.494862e-02 +3.041927e-02 -1.271053e-04 -7.323103e-05 -5.319780e-05 -1.931492e-04 -1.292888e-04 -1.273592e-04 -3.108872e-05 -1.608361e-04 -9.616131e-05 +2.210337e-05 +1.451757e-04 +3.588255e-05 +1.319824e-04 +3.364170e-05 +2.385322e-04 +1.404844e-04 +2.391818e-04 +1.168114e-04 +1.020529e-04 +1.155874e-04
+6.250000e+00 +6.521995e-03 +4.006042e-01 -4.493728e-02 +2.534893e-02 -1.399948e-04 +2.114901e-05 -1.415191e-04 -2.381770e-04 -1.055387e-04 -1.863289e-05 +2.332723e-05 -9.429432e-05 -1.392643e-04 +3.831308e-05 +1.387867e-04 -3.770274e-05 +8.677245e-05 +8.471121e-05 +1.535916e-04 +5.344689e-05 +2.168479e-04 +1.195665e-04 +9.355446e-05 +1.737363e-04
+6.266667e+00 +7.971211e-03 +1.094669e-01 -4.563103e-02 +2.103806e-02 -1.310920e-04 +2.997964e-05 -1.471541e-04 -1.869510e-04 -1.321287e-04 -1.304168e-05 +3.744616e-05 -5.721377e-05 -1.757195e-04 -2.202208e-05 +1.865094e-04 -5.652922e-05 +9.894839e-05 +4.784085e-05 +1.167556e-04 +8.299444e-06 +2.283572e-04 +4.835780e-05 +8.000604e-05 +1.412123e-04
+6.283333e+00 +5.148284e-03 -2.334837e-01 -3.731626e-02 +1.230885e-02 -1.094461e-04 +5.415689e-05 -7.021456e-05 -1.755603e-04 -1.198098e-04 -1.411433e-05 +2.326738e-05 -4.556712e-05 -1.181914e-04 -7.857873e-05 +1.071519e-04 -1.179361e-04 +1.159392e-04 -1.674736e-05 +8.165422e-05 -7.398044e-05 +2.042931e-04 +1.665066e-05 +5.634433e-05 +1.651332e-04
+6.300000e+00 +1.170001e-02 +1.356534e-01 -2.671345e-02 +1.360114e-02 -4.672296e-05 +3.613800e-05 -8.377975e-05 -1.129103e-04 -8.715058e-05 -3.113899e-05 +9.129152e-07 -2.301860e-05 -5.850939e-05 -6.843695e-05 +1.176052e-04 -1.318603e-04 +1.278109e-04 +2.479615e-06 -2.990757e-05 +6.114930e-06 +2.018606e-04 +1.062471e-04 +8.715269e-05 +9.741684e-05
+6.316667e+00 -1.935078e-02 -1.149317e-01 -2.128139e-02 +7.459706e-03 -4.176878e-05 +7.387192e-05 -1.144282e-04 -4.219627e-05 -1.341634e-04 -1.203195e-04 +2.013885e-06 -1.329452e-05 -4.246922e-06 +1.556080e-05 +7.776861e-05 -1.557819e-04 +4.166512e-05 -6.513496e-05 +4.664963e-05 +6.023451e-05 +1.415802e-04 +5.831786e-05 +2.756215e-05 +9.830208e-05
+6.333333e+00 -5.895910e-03 +5.374239e-02 -6.167294e-03 +3.948910e-03 -3.250887e-05 +6.315251e-05 -5.271701e-05 -1.692342e-05 -1.534946e-04 -5.254437e-05 +2.221038e-05 +6.376524e-05 +2.512384e-05 -3.623474e-07 +2.787269e-05 -1.574534e-04 +1.020355e-04 -4.912801e-05 -1.878451e-05 +4.197022e-05 +1.106693e-04 +2.227333e-05 +3.796061e-05 +6.729716e-05
+6.350000e+00 -1.963566e-04 -4.939132e-02 -3.084239e-03 +1.130826e-03 +6.991771e-05 +2.246343e-05 -4.324601e-06 +3.807888e-05 -1.447146e-04 -6.331786e-05 -4.132138e-05 -3.541143e-05 +4.802872e-05 +3.066851e-05 +4.804750e-05 -1.646655e-04 +8.302760e-05 -2.832325e-05 +2.868190e-05 +7.907019e-06 +1.060942e-04 -2.501811e-05 -2.498601e-06 +1.382210e-05
+6.366667e+00 +1.302405e-02 +2.828588e-01 +1.256211e-02 -1.091290e-04 +8.827488e-05 +8.785727e-05 +1.862245e-05 +8.182118e-05 -1.284175e-04 -4.085712e-05 -1.731516e-05 -1.072871e-05 +5.571049e-06 +8.115749e-05 +8.233546e-05 -1.511679e-04 +5.439990e-05 -6.553375e-05 +5.796182e-05 -5.744592e-05 +8.928293e-05 +4.248422e-05 +5.472534e-05 -9.196738e-05
+6.383333e+00 +2.598302e-02 -1.307891e-02 +1.049903e-02 -3.641615e-03 +7.210257e-05 +1.389032e-04 -4.526642e-05 +8.742238e-06 -1.341103e-04 -2.203488e-06 +9.616577e-06 -3.197893e-05 +7.472956e-05 +4.903264e-05 +7.220147e-05 -1.766164e-04 +1.894174e-05 -1.245386e-04 +1.028046e-04 -8.978016e-05 +2.309806e-05 +6.145343e-05 +5.023049e-05 -6.750117e-05
+6.400000e+00 +1.411808e-02 +3.919944e-01 +2.534516e-02 -3.532617e-03 +1.595964e-04 +1.271588e-04 -4.493571e-05 +5.311274e-05 -5.752042e-05 +5.285388e-05 +4.423983e-05 -4.209118e-05 +7.967296e-05 -6.814742e-06 +3.298915e-05 -1.192804e-04 +6.841201e-05 -1.072146e-04 +3.457734e-05 -9.865674e-05 -1.065027e-05 +5.747980e-05 +4.711053e-05 -3.297155e-05
+6.416667e+00 -7.292433e-03 -4.041644e-03 +2.170594e-02 -7.814459e-03 +1.156639e-04 +6.860611e-05 -9.785060e-05 +6.082090e-05 -3.279734e-05 +4.608172e-06 +1.006710e-04 -7.202080e-08 +9.092008e-05 +2.562773e-06 +4.497903e-05 -1.504157e-04 -2.420665e-06 -9.590790e-05 -4.692855e-05 -1.723234e-04 +2.607753e-07 +4.121924e-05 +6.394989e-05 +1.504689e-05
+6.433333e+00 -2.767767e-02 -2.138302e-01 +2.261481e-02 -1.115682e-02 +9.994818e-05 +9.792354e-05 -1.364147e-04 +1.339011e-04 -2.678140e-06 +3.331223e-05 +7.676525e-05 -1.427182e-05 +6.478625e-05 -2.466988e-05 -4.614066e-05 -1.137502e-04 -4.894210e-05 -7.923058e-05 -3.444450e-05 -2.283847e-04 +2.245801e-05 +3.515240e-05 +2.291595e-05 +3.208563e-05
+6.450000e+00 -1.079104e-02 -5.633901e-01 +1.252845e-02 -1.251331e-02 +5.087332e-05 +5.614164e-05 -1.239224e-04 +1.279340e-04 -2.395138e-05 -3.247233e-06 +3.566452e-05 -3.579075e-05 +8.841615e-05 +1.023387e-05 -6.198073e-05 -1.223637e-04 -3.737131e-05 -5.844016e-05 -4.572686e-05 -2.493349e-04 +1.253991e-05 +3.876021e-05 +7.085009e-07 +2.937868e-05
+6.466667e+00 -2.991989e-02 -8.930611e-01 +1.596792e-02 -1.851414e-02 +3.022455e-05 +1.911539e-05 -8.361506e-05 +1.363722e-04 -2.721387e-05 -2.027220e-05 +2.655059e-05 +2.202900e-05 +1.066404e-04 +2.230792e-05 -3.042079e-05 -2.125831e-04 -1.438773e-05 -5.601735e-05 -9.304678e-05 -2.332016e-04 -3.223789e-05 +1.612517e-05 -6.061963e-05 -1.831126e-05
+6.483333e+00 -1.586280e-02 -4.561241e-01 +1.654419e-02 -1.251232e-02 -2.716542e-06 +5.241822e-05 -8.938758e-05 +1.245085e-04 -3.535565e-05 +3.557327e-06 -3.330716e-06 +6.703855e-05 +9.813314e-05 +2.562281e-05 +8.003426e-06 -1.441265e-04 +2.213507e-05 -9.777829e-05 -1.236827e-04 -2.030354e-04 +2.524289e-05 -1.012165e-05 -4.555356e-05 +7.219922e-05
+6.500000e+00 -2.855270e-02 -8.140079e-01 +2.217733e-03 -1.242987e-02 -7.105886e-05 +6.667236e-05 -8.326451e-05 +1.183195e-04 -3.895532e-05 -5.456423e-05 -1.412456e-05 +6.942820e-05 +6.342529e-05 -2.107347e-05 +4.039740e-05 -1.628986e-04 -3.809002e-05 -8.088704e-05 -1.269204e-04 -1.824965e-04 +1.603314e-05 +1.434983e-05 -1.697002e-05 +4.416700e-05
+6.516667e+00 -3.298698e-02 -7.893360e-01 +6.103611e-03 -1.345406e-02 -8.354303e-05 +1.034195e-04 -4.326573e-05 +1.744578e-04 -4.143775e-05 -1.172385e-04 -2.296252e-05 +7.353785e-05 +8.040433e-05 -3.249204e-05 +2.758439e-05 -1.002207e-04 -1.560575e-05 -8.855057e-05 -1.408562e-04 -2.203845e-04 -5.644553e-05 +3.996996e-06 +1.465742e-05 +4.180314e-05
+6.533333e+00 -2.758057e-02 -1.149792e+00 +4.897900e-03 -1.806689e-02 -3.631089e-05 +1.188047e-04 -2.531419e-05 +1.110527e-04 -1.419595e-05 -1.093663e-04 -6.273347e-05 +9.172855e-05 +7.510215e-05 -7.625183e-05 -8.513752e-06 -1.209145e-04 -4.045633e-05 -1.479490e-04 -7.922040e-05 -1.946991e-04 -1.370165e-04 +1.204647e-05 -2.151502e-05 +2.148205e-05
+6.550000e+00 -4.022459e-02 -1.244737e+00 +1.834304e-03 -1.820950e-02 -1.192845e-05 +3.140684e-05 -4.587132e-05 +5.089458e-05 -3.902889e-05 -5.675564e-05 +3.206973e-05 +1.075611e-04 +3.737363e-05 -7.842732e-05 -3.211800e-05 -9.395218e-05 -1.025676e-04 -1.276226e-04 -7.077452e-05 -1.308928e-04 -7.234389e-05 -1.972760e-05 -5.384882e-05 -1.845869e-05
+6.566667e+00 -4.200359e-02 -9.017204e-01 +1.293892e-02 -1.743894e-02 +1.836077e-05 +1.613454e-05 -4.553663e-05 +7.771758e-05 +1.790858e-05 -5.777965e-05 +4.330225e-06 +8.932005e-05 +1.321973e-04 -6.739777e-05 -6.984015e-05 -8.363750e-05 -1.454684e-04 -1.104492e-04 -5.608387e-05 -7.154316e-05 +5.138456e-06 -7.678685e-05 -3.631019e-05 -4.614234e-05
+6.583333e+00 -3.717796e-02 -9.848801e-01 +1.756562e-02 -2.007753e-02 +2.139941e-05 +1.130974e-05 -4.428364e-05 +1.359374e-04 +2.639146e-05 +1.068962e-05 +1.949500e-05 +7.669787e-05 +9.324023e-05 -1.007051e-04 -4.935150e-05 -2.221382e-05 -1.470737e-04 -1.524970e-04 -8.159938e-05 -7.158082e-05 +1.068973e-05 -1.139406e-04 -1.029624e-04 -6.464419e-05
+6.600000e+00 -3.176710e-02 -1.173817e+00 +1.038792e-02 -1.990281e-02 -2.294927e-05 -4.791628e-05 -9.125265e-05 +1.935064e-04 -3.802339e-05 +4.542235e-05 -2.628049e-05 +8.550518e-05 +7.626159e-05 -2.452080e-05 -6.721670e-05 -6.649287e-05 -1.542470e-04 -1.806027e-04 -2.537759e-05 -7.478044e-05 +4.810318e-05 -1.010121e-04 -1.299784e-04 -3.558528e-05
+6.616667e+00 -2.899643e-02 -1.147930e+00 +2.454955e-02 -2.448251e-02 +3.542713e-06 +1.509959e-05 -1.871023e-05 +1.640354e-04 -1.787776e-05 +3.438087e-05 -3.446176e-05 +1.000231e-04 +6.580632e-05 +3.547033e-05 -1.030861e-04 -1.031817e-04 -1.255292e-04 -1.962784e-04 -6.002972e-05 -8.325083e-05 -2.738690e-05 -5.795223e-05 -1.317846e-04 -7.672371e-05
+6.633333e+00 -6.673812e-02 -1.440189e+00 +2.426766e-02 -2.799314e-02 -2.790638e-05 +1.481787e-05 +2.745415e-05 +1.305640e-04 +1.632398e-05 +4.715528e-05 -6.028708e-05 +4.944322e-05 +9.602180e-05 +4.973632e-05 -1.088535e-04 -1.573980e-04 -1.093767e-04 -1.461151e-04 -1.048121e-04 -1.217073e-04 -5.826377e-05 -4.245203e-05 -1.959430e-04 -5.641522e-05
+6.650000e+00 -6.408064e-02 -1.278362e+00 +3.872457e-02 -3.095628e-02 +8.634006e-07 -3.570804e-05 +3.338808e-05 +1.876868e-04 -5.183610e-06 +4.650925e-05 -1.232817e-06 +5.795884e-05 +1.402645e-04 +1.205408e-04 -8.940583e-05 -1.683346e-04 -1.179148e-04 -1.581274e-04 -1.186574e-04 -1.669962e-04 -5.277597e-05 -4.653230e-05 -2.082407e-04 -8.735285e-05
+6.666667e+00 -4.688819e-02 -1.037811e+00 +4.604532e-02 -3.042838e-02 +2.035969e-05 -6.062289e-05 +1.596807e-06 +1.698656e-04 +4.596584e-05 +4.879505e-05 +8.054728e-05 +3.867153e-05 +2.056322e-04 +9.582737e-05 -9.594898e-05 -2.088944e-04 -1.075818e-04 -1.105126e-04 -1.621001e-04 -1.431394e-04 -1.211665e-05 -5.872559e-05 -1.791450e-04 -1.128483e-04
+6.683333e+00 +2.669332e-03 -1.181286e+00 +4.633910e-02 -3.210356e-02 -1.499360e-06 -1.110335e-04 -2.410521e-05 +1.810559e-04 +4.164342e-05 +9.681053e-05 +8.326311e-05 +1.021773e-04 +1.771417e-04 +1.036833e-04 -1.021807e-04 -2.012005e-04 -1.154934e-04 -9.563941e-05 -1.319816e-04 -1.597870e-04 -1.184525e-05 -1.043347e-04 -1.960310e-04 -1.334664e-04
+6.700000e+00 +1.524294e-02 -1.126297e+00 +5.241690e-02 -3.344303e-02 -8.912760e-06 -7.814509e-05 -7.382844e-06 +1.910572e-04 +5.515851e-05 +1.045882e-04 +7.006320e-05 +1.189648e-04 +1.816665e-04 +1.049049e-04 -8.119949e-05 -1.939028e-04 -6.205050e-05 -1.299713e-04 -1.683212e-04 -1.438044e-04 -7.343482e-06 -1.541214e-04 -2.083948e-04 -1.503062e-04
+6.716667e+00 +2.683171e-02 -1.270528e+00 +5.639627e-02 -3.638717e-02 +3.013901e-05 -4.851833e-05 -2.184886e-05 +1.753509e-04 +7.651051e-05 +1.138536e-04 +9.024594e-05 +1.259669e-04 +1.593622e-04 +8.340717e-05 -1.676770e-04 -1.929901e-04 -1.188912e-04 -1.634231e-04 -1.365372e-04 -8.525937e-05 -3.737288e-05 -1.929474e-04 -1.790452e-04 -1.317349e-04
+6.733333e+00 +3.454298e-03 -1.299688e+00 +5.541895e-02 -3.618061e-02 +8.281910e-05 -5.612797e-05 -4.899857e-07 +2.026133e-04 -9.189157e-06 +1.562431e-04 +9.854733e-05 +7.730703e-05 +1.316270e-04 +8.570389e-05 -2.010618e-04 -1.832497e-04 -5.558569e-05 -2.128834e-04 -1.388623e-04 -1.269666e-04 -1.398861e-05 -1.518119e-04 -1.827047e-04 -1.251026e-04
+6.750000e+00 +2.127947e-02 -9.888809e-01 +5.584976e-02 -3.259299e-02 +6.631556e-05 -4.292330e-05 +1.141607e-05 +2.058613e-04 -5.902395e-06 +1.120075e-04 +4.013843e-05 +1.104818e-04 +1.353180e-04 +1.395254e-04 -2.227743e-04 -1.697686e-04 -4.188716e-05 -1.412984e-04 -1.513456e-04 -5.932007e-05 -3.641833e-05 -1.423118e-04 -1.747817e-04 -1.122548e-04
+6.766667e+00 +1.107977e-02 -1.005062e+00 +5.301804e-02 -3.156293e-02 +4.810302e-05 -3.312914e-05 +5.457092e-05 +2.299628e-04 +1.726889e-05 +9.881480e-05 -6.918838e-06 +9.783264e-05 +1.327819e-04 +9.175957e-05 -2.122780e-04 -1.860147e-04 -5.983940e-05 -1.182027e-04 -9.531015e-05 -7.195451e-05 -7.623638e-05 -1.160557e-04 -1.615772e-04 -1.094483e-04
+6.783333e+00 +9.369304e-04 -9.613407e-01 +4.794060e-02 -2.906290e-02 +6.855961e-05 +1.254313e-05 +8.392103e-05 +1.930124e-04 +2.605254e-05 +5.335477e-05 -2.463352e-06 +7.243401e-05 +1.311472e-04 +2.097167e-05 -2.040852e-04 -1.663908e-04 -9.419528e-05 -7.547491e-05 -8.187580e-05 -5.265616e-05 -1.021871e-04 -8.164665e-05 -1.242928e-04 -1.248961e-04
+6.800000e+00 +3.654351e-02 -5.834310e-01 +4.707769e-02 -2.435647e-02 +2.729088e-05 +3.872192e-05 +8.487305e-05 +1.744056e-04 +4.627536e-05 -1.531765e-05 +5.229406e-05 +1.035829e-04 +1.307545e-04 +1.335706e-06 -1.478268e-04 -8.086680e-05 -1.004284e-04 -4.945750e-05 -8.955359e-05 -2.367139e-05 -1.060428e-04 -1.145067e-04 -1.169397e-04 -9.997824e-05
+6.816667e+00 +1.138634e-02 -5.415426e-01 +4.948159e-02 -2.461171e-02 +5.814861e-05 +5.147479e-05 +9.622880e-05 +1.448229e-04 +9.019876e-05 -4.519680e-06 +4.010256e-05 +7.626844e-05 +1.012614e-04 +1.737646e-05 -1.373086e-04 -1.158959e-04 -9.052201e-05 -5.067280e-05 -7.420008e-05 -5.656533e-05 -9.973394e-05 -1.438189e-04 -6.929435e-05 -9.400713e-05
+6.833333e+00 +1.701508e-02 -6.725156e-01 +5.115428e-02 -2.656741e-02 +5.634747e-05 +5.161461e-05 +8.052440e-05 +1.410672e-04 +8.092732e-05 +1.059072e-05 +5.490056e-05 +8.864991e-05 +9.544821e-05 +2.898553e-05 -1.155235e-04 -1.007827e-04 -1.164413e-04 -5.286440e-05 -5.948681e-05 -5.135549e-05 -1.157893e-04 -1.404164e-04 -1.162033e-04 -1.288131e-04
+6.850000e+00 +1.775959e-02 -3.856906e-02 +5.748750e-02 -2.159763e-02 +4.871380e-05 +5.798058e-05 +1.035689e-04 +9.529941e-05 +9.966430e-05 -4.072717e-06 +6.884211e-05 +1.272761e-04 +1.172055e-04 +5.123924e-05 -1.052511e-04 -8.673520e-05 -1.032299e-04 -3.980301e-05 -3.359500e-05 -5.613172e-05 -1.177458e-04 -1.316872e-04 -5.324057e-05 -8.451205e-05
+6.866667e+00 -2.464008e-02 -6.272706e-01 +4.487554e-02 -2.358817e-02 +3.215120e-05 +5.943826e-05 +9.088585e-05 +8.254337e-05 +5.490223e-05 -1.752916e-05 +4.459518e-05 +8.626398e-05 +9.265833e-05 +7.441590e-05 -1.040403e-04 -1.175989e-04 -1.153900e-04 -2.408996e-05 -9.156650e-05 -5.927514e-05 -8.447180e-05 -9.413048e-05 -6.735653e-05 -1.207787e-04
+6.883333e+00 -3.993739e-02 -7.259617e-01 +3.959731e-02 -2.271551e-02 +7.338208e-05 +7.058200e-05 +6.702537e-05 +3.258367e-05 +5.312844e-05 -7.142364e-05 +2.907953e-05 +1.151087e-04 +9.717895e-05 +6.128615e-05 -6.361558e-05 -1.091842e-04 -6.334718e-05 -3.176865e-05 -7.743894e-05 -5.943119e-05 -1.083595e-04 -1.102509e-04 -1.023811e-04 -1.172174e-04
+6.900000e+00 -2.943948e-02 -7.875602e-01 +3.200428e-02 -2.063930e-02 +6.009497e-05 +8.056054e-05 +6.032061e-05 +2.210550e-06 +6.352204e-06 -1.015222e-04 +4.445561e-05 +1.079718e-04 +1.198704e-04 +4.798117e-05 -5.396638e-06 -8.496898e-05 -5.367784e-05 -8.008937e-05 -1.222990e-04 -2.424051e-05 -1.106450e-04 -6.693668e-05 -1.246875e-04 -9.175697e-05
+6.916667e+00 -1.643358e-02 -3.324487e-01 +2.919153e-02 -1.449736e-02 +1.302142e-05 +8.693461e-05 +1.367481e-04 +4.829927e-06 -6.078974e-05 -7.435720e-05 +7.155530e-05 +7.209988e-05 +1.084674e-04 +3.027163e-05 +2.207390e-06 -4.641126e-05 -9.844904e-06 -1.684653e-05 -1.449809e-04 +4.294688e-06 -8.734345e-05 -1.315781e-05 -9.952209e-05 -1.297763e-04
+6.933333e+00 -1.967624e-02 +5.004232e-02 +2.367615e-02 -8.301950e-03 +2.554284e-05 +5.212673e-05 +1.273008e-04 +6.636225e-05 -7.742161e-05 -4.822004e-05 +6.684113e-05 +1.059953e-05 +9.804055e-05 -3.953282e-06 +2.430393e-05 +1.333222e-05 +1.745274e-06 +5.633825e-06 -8.293459e-05 -7.273638e-06 -8.220230e-05 +3.027614e-05 -7.337243e-05 -1.464641e-04
+6.950000e+00 -2.857905e-03 +1.225664e-01 +2.908912e-02 -9.198194e-03 +5.462976e-05 +7.119758e-05 +1.429227e-04 +3.187771e-05 -8.203561e-05 -1.198814e-06 +5.093850e-05 +2.180145e-05 +8.560501e-05 +3.725914e-07 +3.387919e-05 -5.981595e-07 +6.461198e-05 -2.883577e-05 -1.205959e-04 -2.571541e-05 -5.378300e-05 +6.054736e-05 -1.032962e-04 -1.716368e-04
+6.966667e+00 +9.693941e-04 +3.712961e-01 +2.274470e-02 -4.350806e-03 +3.285780e-05 +5.053278e-05 +8.452496e-05 -1.265686e-05 -6.911762e-06 -2.093883e-05 +4.623698e-05 +1.438235e-05 +8.386970e-05 +2.440574e-05 +3.182678e-05 +5.919228e-05 +9.082737e-05 +6.465859e-07 -7.933594e-05 -4.971793e-05 -1.450728e-05 +6.169947e-05 -8.162704e-05 -1.897275e-04
+6.983333e+00 +1.036674e-02 +3.885730e-02 +1.345628e-02 -4.674515e-03 +3.341628e-05 +5.571638e-05 +6.775035e-05 -4.233021e-05 -1.169251e-05 +1.008448e-06 -1.172465e-05 +5.163907e-06 +5.979257e-05 +2.689453e-05 +4.977868e-05 +4.570115e-05 +7.772800e-05 -9.347494e-06 -5.169416e-05 -8.443291e-05 +3.745981e-05 +3.240651e-05 -1.299015e-04 -1.476375e-04
+7.000000e+00 +3.171851e-03 +5.515517e-01 +5.231149e-03 +3.440638e-03 +3.124043e-05 +2.783525e-05 +1.913037e-05 -5.835384e-05 -3.728528e-05 +1.390437e-05 +2.209026e-05 -1.028001e-05 +2.770874e-05 +4.973721e-05 +1.177138e-04 +5.716565e-05 +8.191556e-05 +3.847162e-05 -4.626705e-05 -6.740079e-05 +7.134979e-05 +2.023871e-05 -9.503754e-05 -7.053098e-05
+7.016667e+00 +2.043668e-02 +6.332212e-01 -2.397973e-03 +6.805977e-03 +2.977223e-05 +1.762534e-05 +1.095882e-05 -4.494163e-05 -3.687460e-05 -3.722920e-05 -1.630440e-06 +6.897059e-06 +3.356151e-05 +1.791285e-05 +1.444061e-04 +5.571659e-05 +7.330645e-05 +1.447542e-05 -4.725972e-05 -3.055736e-05 +5.682236e-05 -5.031131e-06 -2.447967e-05 -9.500603e-06
+7.033333e+00 +3.168350e-02 +8.842263e-01 -1.231896e-03 +9.082165e-03 +6.727074e-06 +3.415919e-05 +6.013126e-05 -1.489859e-05 -7.808328e-05 -2.642420e-05 -2.999340e-05 -5.353199e-05 +4.470490e-05 +6.368884e-05 +1.168060e-04 +2.292198e-05 +9.621899e-05 +4.823041e-05 +1.917728e-05 -3.439563e-06 +1.877167e-05 +4.642743e-05 -4.212995e-05 -1.339109e-05
+7.050000e+00 +3.443207e-02 +6.664228e-01 -4.902846e-03 +8.061410e-03 +1.780342e-05 -2.680902e-05 +1.316087e-05 -6.557039e-05 -4.400954e-05 -1.006368e-05 -1.669069e-05 -3.625274e-05 +4.660748e-05 +8.421543e-05 +9.640357e-05 -1.097647e-06 +9.832014e-05 +1.359535e-05 -1.495075e-05 +1.128427e-05 +3.584414e-05 +6.342347e-05 -8.480520e-06 -1.895494e-05
+7.066667e+00 +1.761844e-02 +6.123416e-01 -1.184022e-02 +9.697624e-03 -3.076182e-06 -1.440326e-06 -1.173397e-05 -7.925890e-05 -1.846696e-05 -2.052547e-05 -3.027086e-06 -5.009201e-05 +3.061059e-05 +4.176875e-05 +3.827969e-05 -1.405154e-05 +1.051390e-04 +6.222925e-05 -7.109932e-06 +2.535188e-05 +2.651314e-05 +7.386914e-05 +3.275261e-05 -9.102923e-06
+7.083333e+00 +3.276406e-03 +8.483194e-01 -2.084285e-02 +1.485844e-02 -9.958868e-06 +2.666931e-05 +4.030177e-06 -9.218938e-05 -8.083093e-05 -1.094233e-05 -3.848077e-05 -4.207330e-05 +3.121007e-05 -1.398159e-06 +3.674565e-05 -5.892969e-06 +9.401704e-05 +7.483350e-05 +2.627345e-05 +2.378509e-05 +4.774055e-05 +1.169478e-04 +3.304906e-05 +6.694142e-05
+7.100000e+00 +1.239284e-02 +4.641888e-01 -3.606965e-02 +1.569318e-02 -4.159604e-05 -6.890298e-06 -3.541592e-05 -1.057839e-04 -8.751290e-05 -8.017143e-06 -4.718799e-05 -5.248182e-05 +7.249324e-05 -6.468249e-05 +4.380747e-05 -5.120291e-05 +9.662511e-05 +6.440780e-05 +8.863906e-05 +4.018327e-05 +8.064664e-05 +1.309486e-04 +1.676826e-05 +3.338437e-05
+7.116667e+00 +4.159295e-03 +4.563648e-01 -3.244709e-02 +1.450098e-02 -8.409309e-05 +7.468826e-06 -3.864109e-05 -3.809511e-05 -7.641377e-05 +2.046582e-05 -3.478241e-05 -6.909923e-05 +3.593161e-05 -6.139491e-05 +7.481645e-05 -5.486167e-05 +7.590834e-05 +8.565966e-05 +7.944009e-05 +6.045359e-05 +3.505251e-05 +9.462583e-05 +3.998005e-05 +1.180953e-05
+7.133333e+00 +8.891275e-03 +4.288568e-01 -4.171712e-02 +1.699631e-02 -1.195927e-04 -1.227794e-05 -8.077662e-06 -4.163244e-05 -5.665369e-05 +6.215398e-06 -5.725228e-05 -7.410789e-05 +2.358096e-06 -7.459039e-05 +7.476569e-05 -7.392826e-05 +8.530826e-05 +6.392059e-05 +6.422767e-05 +4.428349e-05 +7.840745e-05 +1.209900e-04 +7.161210e-05 +5.952126e-05
+7.150000e+00 +7.945405e-03 +4.274008e-01 -4.006099e-02 +1.645199e-02 -1.293651e-04 -9.335541e-06 -8.325581e-06 -1.035590e-04 -6.407520e-05 +3.023539e-06 -5.101464e-05 -2.444097e-05 -3.163833e-07 -3.081749e-05 +4.522562e-05 -5.590256e-05 +6.853886e-05 +8.486705e-05 +7.387913e-05 +6.514235e-05 +4.307588e-05 +9.800909e-05 +9.950963e-05 +4.773509e-05
+7.166667e+00 +2.390621e-02 +5.379484e-01 -3.766093e-02 +1.680291e-02 -1.370304e-04 -2.007644e-05 -3.690656e-05 -5.740064e-05 -6.966455e-05 +2.484965e-05 -3.765083e-05 -2.268629e-05 -1.630452e-05 -1.897881e-05 +8.710797e-06 -4.584636e-05 +8.456768e-05 +6.229390e-05 +7.171593e-05 +6.184348e-05 +2.072129e-05 +1.222430e-04 +1.414294e-04 +5.420714e-05
+7.183333e+00 +3.740216e-02 +1.270210e+00 -2.400362e-02 +2.012742e-02 -1.608755e-04 -1.405573e-05 -2.205317e-05 -6.042247e-05 -4.683933e-05 +3.822724e-05 +2.375372e-05 +1.350500e-06 +9.080090e-06 -2.025624e-05 +1.097022e-05 -4.913316e-05 +1.103361e-04 +7.551045e-05 +9.399763e-05 +6.943417e-05 +3.578707e-05 +1.244019e-04 +1.396283e-04 +8.364410e-05
+7.200000e+00 +1.434582e-02 +1.128274e+00 -2.906538e-02 +2.013277e-02 -1.754839e-04 -1.319160e-05 -2.522607e-05 -7.663430e-05 -7.294242e-05 +2.559674e-05 +4.822326e-05 +7.238098e-06 +1.063213e-05 -2.922780e-05 +1.653295e-05 -5.651227e-06 +9.469411e-05 +1.146855e-04 +6.009598e-05 +9.000250e-05 +2.824620e-05 +9.006705e-05 +1.198786e-04 +8.442018e-05
+7.216667e+00 +2.019790e-02 +1.121862e+00 -3.292187e-02 +2.111667e-02 -1.789677e-04 -4.868669e-05 -3.085251e-05 -5.925591e-05 -7.712393e-05 +3.226967e-05 +3.484664e-05 +4.272983e-06 +2.246498e-05 -3.658908e-05 +2.180654e-05 +3.580989e-07 +1.042245e-04 +1.007876e-04 +9.790710e-05 +5.106625e-05 +5.692464e-05 +7.701537e-05 +1.218810e-04 +9.308041e-05
+7.233333e+00 -8.386547e-04 +5.854142e-01 -4.427256e-02 +1.917481e-02 -1.504462e-04 -5.571055e-05 -1.221918e-05 -9.068563e-05 -1.409990e-04 +2.094917e-05 +1.327492e-05 -2.172113e-05 +1.495492e-05 -2.632653e-05 +4.157668e-05 -4.173520e-05 +1.076353e-04 +7.837169e-05 +1.133882e-04 +4.710485e-05 +3.069944e-05 +6.122767e-05 +1.423701e-04 +7.742483e-05
+7.250000e+00 +4.064925e-03 +5.799908e-01 -3.398697e-02 +1.602902e-02 -1.231168e-04 -2.967848e-05 -2.388251e-05 -8.993027e-05 -1.261087e-04 +3.859859e-05 +1.474319e-05 -2.508487e-05 -1.482347e-06 +2.041475e-05 +2.985530e-05 -2.287920e-05 +1.305960e-04 +6.077716e-05 +7.633615e-05 +1.746386e-05 +3.282540e-05 +3.747959e-05 +1.262927e-04 +6.144884e-05
+7.266667e+00 -1.295454e-02 +4.696286e-01 -3.986336e-02 +1.661103e-02 -1.361802e-04 -2.932870e-05 -6.228174e-05 -7.164469e-05 -1.170404e-04 +7.287659e-06 -1.619799e-05 -3.315039e-05 +4.489627e-05 +1.289684e-05 +2.381880e-05 +9.716225e-06 +1.276318e-04 +4.751623e-05 +6.403641e-05 +5.070016e-05 +1.511585e-05 +7.371399e-05 +1.090147e-04 +4.651021e-05
+7.283333e+00 -4.174734e-03 +1.116351e+00 -2.664374e-02 +1.902786e-02 -1.363090e-04 -2.400218e-05 -2.806403e-05 -5.922702e-05 -6.178015e-05 +3.984257e-05 -1.686812e-05 -2.820701e-05 +1.781880e-05 +2.701119e-05 +5.021852e-05 +1.738662e-05 +1.233017e-04 +4.716363e-05 +6.891355e-05 +8.633895e-05 +5.326974e-05 +4.296530e-05 +8.937251e-05 +6.750877e-05
+7.300000e+00 +1.531676e-02 +1.003444e+00 -3.266607e-02 +1.963780e-02 -1.307023e-04 -5.771481e-05 -1.607139e-05 -5.061490e-05 -3.439704e-05 +1.148377e-05 -4.493809e-05 -4.210214e-05 -1.896420e-06 +3.929038e-05 +5.487292e-05 +1.416920e-05 +1.325217e-04 +4.181409e-05 +8.594945e-05 +1.019066e-04 +5.822546e-05 -1.552244e-06 +1.402889e-04 +3.726885e-05
+7.316667e+00 +1.186796e-02 +9.461781e-01 -3.149786e-02 +1.868047e-02 -1.003838e-04 -4.950437e-05 -7.951367e-06 -7.038074e-05 +1.123405e-05 -1.943215e-05 -6.307182e-05 -3.161217e-05 +1.533758e-05 +5.011132e-07 +6.575662e-05 -3.239473e-05 +1.320013e-04 +1.452436e-05 +8.328615e-05 +8.778004e-05 +9.882798e-05 -4.476951e-06 +1.292463e-04 +5.725710e-05
+7.333333e+00 +3.647598e-02 +1.299103e+00 -1.667300e-02 +1.760173e-02 -5.322641e-05 -4.186167e-05 +4.534227e-05 -5.720338e-05 -5.922762e-06 +2.237483e-06 -8.072296e-05 -3.308139e-05 +2.070533e-05 +3.417982e-05 +7.434389e-05 +1.826026e-05 +1.079280e-04 +3.715464e-06 +7.135719e-05 +9.387876e-05 +1.141824e-04 -3.544846e-05 +1.001059e-04 +4.549347e-05
+7.350000e+00 +3.729863e-02 +1.114718e+00 -1.222848e-02 +1.448358e-02 -2.016420e-05 -2.523821e-05 +5.626527e-05 -5.179432e-05 -2.037715e-05 +3.680049e-06 -8.068313e-05 -2.533210e-05 +1.377166e-05 +2.452860e-05 +4.312006e-05 +5.722010e-06 +1.326021e-04 +1.199243e-05 +7.491473e-05 +6.309950e-05 +5.075421e-05 -2.340076e-05 +1.100276e-04 +2.045104e-05
+7.366667e+00 +4.471937e-02 +9.691304e-01 -1.144909e-02 +1.281652e-02 -4.909709e-05 -3.125226e-05 +6.166772e-05 -3.329951e-05 -3.332301e-05 -4.470870e-05 -1.353585e-05 -8.666103e-06 +2.488250e-05 +1.069006e-05 +2.934313e-05 +4.493062e-05 +1.086480e-04 +1.984420e-05 +5.117531e-05 +6.868399e-05 +3.759022e-05 -5.319753e-05 +7.401939e-05 +5.094819e-05
+7.383333e+00 +2.036820e-02 +7.228542e-01 -1.489254e-02 +1.150796e-02 -6.018186e-05 -2.761122e-05 +6.085205e-05 -9.109450e-06 +4.140975e-06 -7.558612e-05 -1.560403e-05 -5.480981e-06 +2.268843e-05 -4.352203e-05 +1.599687e-05 +3.354722e-05 +1.161132e-04 +1.224722e-05 +5.983582e-05 +6.905957e-05 +5.109323e-05 -4.543064e-05 +6.163228e-05 +1.350369e-05
+7.400000e+00 -3.683118e-03 +3.719257e-01 -2.007285e-02 +9.788866e-03 -8.923528e-05 -1.830288e-05 +4.279995e-05 +1.593455e-05 -5.369090e-05 -5.469969e-05 +1.887991e-05 -2.065806e-05 +4.333800e-05 -8.275974e-05 -3.345933e-06 +4.711118e-06 +1.076959e-04 +1.028468e-05 +2.723724e-05 +7.227659e-05 +2.451119e-05 -2.227621e-05 +6.680271e-05 +4.175060e-05
+7.416667e+00 +1.024382e-03 +6.251138e-01 -9.769320e-03 +8.965340e-03 -1.068346e-04 +1.977139e-05 +3.609892e-05 +3.597033e-05 -7.791304e-06 -3.144048e-05 +2.086733e-05 -5.259629e-05 +2.742955e-05 -3.837628e-05 +1.243060e-05 -4.236656e-06 +1.083827e-04 -5.295976e-07 +4.281170e-05 +4.453793e-05 +2.137808e-05 -1.432811e-06 +4.771184e-05 +3.043019e-05
+7.433333e+00 +1.275564e-03 +4.447899e-01 -1.023678e-02 +7.404723e-03 -6.907632e-05 +5.422219e-05 +2.654783e-05 -5.546633e-06 +1.466288e-05 +6.245617e-06 +1.110093e-05 -5.731551e-05 -4.049264e-06 -7.843237e-05 -1.327729e-05 -3.933703e-06 +1.117290e-04 -1.234243e-05 +4.476854e-05 +3.558879e-05 +3.191246e-05 -3.097377e-05 +5.559166e-05 +3.022005e-05
+7.450000e+00 +7.690696e-03 +7.352049e-01 +5.004885e-03 +5.497549e-03 -6.436089e-05 +2.580953e-05 +2.615266e-05 +3.466731e-05 +1.489849e-05 +3.246063e-05 +2.458997e-05 -2.492027e-06 +1.378998e-05 -5.876286e-05 -1.862282e-05 -3.320085e-05 +1.109458e-04 +2.414610e-05 +7.232916e-05 +2.072847e-05 +1.915671e-05 -1.741304e-05 +3.153302e-05 -2.362067e-05
+7.466667e+00 -7.948166e-03 +5.619485e-01 -3.167955e-03 +6.286282e-03 -3.899232e-05 +9.739779e-06 -7.847487e-06 -1.103010e-06 +2.536814e-05 +2.707852e-06 -8.639129e-06 +2.450888e-05 -1.565635e-05 -2.284694e-05 -3.204859e-06 -2.415400e-06 +1.127599e-04 +3.588356e-05 +3.646348e-05 +1.457512e-06 +1.302421e-05 -2.017157e-05 +1.441459e-05 +2.237739e-05
+7.483333e+00 -8.473445e-03 +3.712533e-02 -1.542407e-02 +5.159177e-03 -4.750509e-05 -3.234199e-05 -3.009796e-05 +3.766021e-08 +7.650180e-06 +1.686229e-05 -4.879564e-05 +8.177530e-06 -1.696046e-05 -7.253929e-06 -3.071929e-06 -6.292526e-06 +8.840437e-05 +3.445204e-05 +5.511497e-05 -2.575102e-05 -1.295480e-05 -1.282406e-06 +1.389115e-05 +3.057788e-05
+7.500000e+00 -6.230375e-04 +3.864760e-01 -1.092685e-02 +6.848114e-03 -2.931496e-05 -3.345163e-05 -2.262464e-05 -7.559791e-06 +1.657241e-06 +6.890139e-06 -4.334520e-05 +2.225146e-05 -4.925285e-06 +3.429347e-06 -1.542042e-05 +1.538566e-05 +8.136222e-05 +5.221262e-05 +3.196901e-05 +1.034802e-05 -1.462113e-05 +1.537406e-05 +2.717483e-05 +2.418571e-05
+7.516667e+00 +1.125035e-02 +3.475172e-01 -1.483948e-02 +7.583101e-03 -5.324797e-05 -3.540446e-05 -2.167462e-05 -7.742950e-06 -3.458248e-06 +4.008274e-05 -5.568701e-05 +4.396909e-05 -1.785223e-05 -3.267234e-05 -8.963376e-06 -8.415531e-06 +6.807022e-05 +5.158075e-05 +6.025221e-05 -1.953129e-05 -5.749673e-06 +9.641140e-06 +2.207712e-05 +8.256163e-05
+7.533333e+00 +1.476384e-02 -6.879095e-02 -1.251110e-02 +3.304183e-03 -6.613451e-05 -1.516171e-05 -2.606142e-05 +4.361412e-06 -4.482901e-06 +5.286999e-05 -9.568045e-05 +6.621917e-05 -2.040225e-05 -1.654040e-05 -2.963631e-05 -1.026198e-05 +2.452626e-05 +1.327938e-05 +3.487600e-05 -1.626196e-06 -2.439622e-05 +1.011504e-05 +3.357682e-05 +6.057210e-05
+7.550000e+00 +2.303163e-02 +5.054091e-02 -1.466586e-02 +4.867177e-03 -4.705257e-05 -1.261264e-05 +1.354763e-05 -1.202012e-05 -3.063809e-05 +5.810459e-05 -5.409322e-05 +4.708193e-05 -5.349988e-05 -4.983778e-05 -1.759607e-05 +9.231808e-06 +4.527332e-05 -2.437696e-06 +2.880076e-05 +1.457114e-06 +2.948537e-06 +4.765517e-06 +3.465159e-05 +5.467085e-05
+7.566667e+00 +2.965851e-02 -2.977773e-02 -1.937638e-02 +5.472011e-03 -5.649033e-05 +3.498584e-05 +1.420725e-05 -4.275721e-05 -7.365583e-05 +3.968514e-05 -3.110606e-05 +2.746863e-05 -3.153310e-05 -6.406110e-05 +2.573942e-05 +1.342874e-05 +2.519083e-05 +2.515011e-07 +4.813285e-05 +1.426206e-05 -1.376981e-05 +2.571493e-05 -6.099228e-06 +4.802853e-05
+7.583333e+00 +2.447642e-02 -1.580796e-01 -1.712771e-02 +3.719848e-03 -3.297934e-05 +2.060079e-05 -8.946799e-07 -1.573359e-05 -7.380076e-05 +3.746615e-05 -4.493959e-05 +1.357451e-05 +6.899084e-06 -7.144618e-05 +3.378070e-06 +2.571179e-06 +1.059126e-05 -1.499672e-05 +4.050184e-05 +3.580175e-05 -2.313433e-06 +3.306037e-05 -3.678205e-05 +5.126487e-05
+7.600000e+00 +1.395903e-03 -5.042046e-01 -1.494761e-02 +1.819700e-04 -6.169497e-05 +3.882128e-05 +2.129816e-05 -7.159887e-06 -4.948202e-05 -2.625333e-06 -5.977755e-05 +1.874800e-05 +1.355298e-05 -5.196724e-05 -1.063002e-05 -2.034397e-05 +2.407465e-05 +1.649104e-05 +3.058396e-05 +3.033972e-05 -4.064191e-05 +1.490127e-05 -2.848029e-05 -8.807675e-06
+7.616667e+00 -2.993730e-03 -4.866584e-01 -1.970597e-02 +1.589201e-03 -5.190405e-05 +6.786814e-06 +4.030168e-06 -1.747256e-05 -1.934647e-05 +1.039128e-05 -5.036970e-05 -6.090049e-06 +2.821538e-06 -6.094413e-05 +1.751282e-05 -1.066061e-05 +2.507563e-05 +3.892614e-05 +1.479657e-05 +4.107572e-05 -4.660492e-06 -1.362668e-05 -2.568723e-05 -2.978162e-05
+7.633333e+00 +1.913621e-03 -3.992011e-01 -6.100482e-03 -1.417415e-03 -2.820983e-05 +1.093450e-05 +1.177129e-05 -3.413979e-06 -5.632569e-06 +2.293548e-06 -4.303120e-05 +1.791897e-06 +2.892877e-05 -3.581518e-05 +6.222472e-06 -1.564817e-05 +2.786074e-05 +6.251729e-06 +1.791813e-05 +6.011823e-05 -2.492622e-05 -8.875934e-06 -5.275528e-05 -6.140281e-05
+7.650000e+00 +1.884402e-03 -7.655242e-01 -9.151208e-03 -3.515344e-03 -1.796102e-05 +7.995197e-06 +4.652991e-06 +8.497096e-06 -5.605755e-06 -3.778357e-05 -3.599977e-05 +1.777375e-05 +1.211739e-05 -3.990333e-05 +3.162847e-05 -2.386511e-05 -5.082212e-06 -1.586601e-05 +2.823453e-05 +4.540115e-05 -5.610231e-05 -2.938147e-06 -5.933624e-05 -5.582995e-05
+7.666667e+00 -5.174761e-04 -5.867688e-01 -1.469352e-03 -4.176157e-03 +1.164162e-05 -1.362814e-05 +2.659616e-05 +2.418212e-05 +8.596059e-06 -2.697337e-05 -9.034305e-06 +1.677506e-05 -1.675468e-05 -4.046263e-05 +3.018679e-05 -1.443615e-05 -3.264707e-05 -3.984665e-05 +3.800749e-05 +3.750363e-05 -6.646106e-05 -2.843011e-05 -2.804416e-05 -3.108352e-05
+7.683333e+00 -1.405253e-02 -1.021822e+00 +7.076810e-03 -9.731830e-03 +7.162980e-06 -3.524570e-06 +4.191440e-05 +2.893338e-05 +1.553312e-05 -2.273982e-05 -4.838245e-06 +2.809191e-05 +1.537093e-06 -3.634304e-05 +9.211030e-07 -3.510525e-05 -6.225087e-05 -4.493575e-05 +8.464501e-06 +3.274794e-05 -8.270011e-05 -2.795573e-05 -5.835318e-05 -4.708086e-05
+7.700000e+00 -1.373344e-02 -9.703709e-01 +1.486244e-02 -1.135375e-02 -5.955233e-06 +8.814280e-06 +5.518206e-05 +3.547866e-05 -1.647027e-05 -4.350040e-05 +3.042251e-05 +5.782384e-05 +3.802250e-05 -3.637485e-05 +2.034843e-05 -5.847748e-05 -8.907589e-05 -3.883098e-05 +5.403041e-06 +3.032314e-05 -6.014383e-05 -3.357305e-05 -6.744069e-05 -7.741679e-05
+7.716667e+00 -2.946116e-02 -7.830638e-01 +1.522566e-02 -1.002293e-02 +1.474681e-05 +3.301053e-05 +3.183676e-05 +1.075593e-05 -2.170055e-05 +8.724748e-06 +4.362386e-05 +2.875020e-05 +2.080066e-05 -4.363975e-05 +2.589564e-05 -5.273587e-05 -8.974904e-05 -4.412504e-05 -1.620991e-06 +3.489736e-05 -5.567576e-05 -2.183415e-05 -6.718092e-05 -5.364153e-05
+7.733333e+00 -2.196312e-02 -6.410523e-01 +2.556641e-02 -1.162329e-02 +1.816925e-05 +3.857054e-05 +2.886629e-05 +4.067193e-05 -8.640334e-06 +4.191007e-05 +4.949165e-05 +3.923636e-05 +1.585703e-05 -4.973026e-05 +7.404385e-06 -8.110212e-05 -8.406384e-05 -3.420940e-05 -1.192109e-05 +2.848006e-05 -4.239338e-05 -3.577274e-05 -6.506104e-05 -5.867711e-05
+7.750000e+00 -3.446227e-02 -7.775717e-01 +2.508922e-02 -1.241461e-02 -3.454108e-06 +4.403421e-05 +4.969246e-05 +2.846453e-05 +3.714050e-06 +5.775323e-05 +3.478794e-05 +2.463308e-05 +1.879287e-05 -4.797219e-05 -8.974736e-06 -7.666541e-05 -6.277363e-05 -3.512380e-05 -1.712024e-05 +1.161855e-06 -3.808820e-05 -3.671978e-05 -6.506738e-05 -6.317898e-05
+7.766667e+00 -4.446388e-02 -9.974148e-01 +2.308844e-02 -1.341363e-02 -1.082328e-05 +5.535881e-05 +4.179453e-05 +9.167249e-06 -4.440349e-07 +4.631665e-05 +3.256570e-05 +3.298475e-05 +9.406856e-06 -2.287680e-05 -6.161644e-05 -7.103044e-05 -6.006227e-05 -2.053973e-05 -1.924457e-05 +1.474666e-05 -2.173480e-05 -5.870633e-05 -3.129675e-05 -1.044164e-04
+7.783333e+00 -2.274931e-02 -3.597421e-01 +3.302744e-02 -1.138173e-02 -1.808426e-05 +5.964106e-05 +4.371990e-05 +2.009674e-05 -6.077181e-06 +4.945432e-05 +5.484621e-05 +4.497031e-05 +1.736929e-05 +9.692273e-06 -4.653642e-05 -8.165468e-05 -3.392596e-05 -1.560049e-05 -1.183068e-05 -3.667677e-06 -3.302990e-06 -6.254610e-05 -2.513889e-05 -8.392090e-05
+7.800000e+00 -4.520669e-02 -4.571086e-01 +2.525365e-02 -1.002833e-02 -1.689416e-05 +4.605618e-05 +3.944788e-05 +8.725961e-06 -2.077024e-05 +4.331537e-05 +6.528606e-05 +1.073423e-05 +2.369474e-05 +1.173316e-05 -2.744561e-05 -6.221034e-05 -2.036881e-05 -2.477879e-05 -1.349325e-05 -5.418205e-06 +6.186406e-06 -5.417862e-05 -3.465547e-05 -8.796835e-05
+7.816667e+00 -4.328063e-02 -5.678015e-01 +2.648057e-02 -1.106712e-02 -1.960728e-05 +4.384476e-05 +2.693845e-05 +4.220131e-06 -8.370834e-06 +6.754820e-05 +5.428208e-05 +1.424947e-05 +2.018211e-05 +1.729947e-05 -7.300576e-05 -5.681321e-05 -3.101302e-05 +2.112260e-06 -1.924427e-05 -3.566411e-07 -2.983092e-05 -5.158748e-05 -3.909074e-05 -5.840998e-05
+7.833333e+00 -6.539011e-02 -5.464329e-01 +2.364921e-02 -1.014812e-02 -1.595730e-05 +4.061614e-05 +3.201077e-05 -7.433843e-06 -6.212847e-07 +7.175731e-05 +1.253851e-05 +3.273973e-05 +3.347393e-05 -2.469126e-06 -5.393705e-05 -4.477091e-05 -2.505230e-05 +5.199073e-06 -2.991704e-05 +4.311044e-06 -4.753213e-05 -3.661543e-05 -2.160772e-05 -7.730734e-05
+7.850000e+00 -8.098108e-02 -7.988584e-01 +2.771358e-02 -1.292580e-02 +3.020327e-06 +3.213050e-05 +5.446042e-05 -1.870970e-05 +4.135328e-06 +5.420021e-05 +2.521285e-05 +4.344925e-05 +2.270914e-05 +7.601790e-06 -4.040871e-05 -3.979381e-05 -3.685626e-05 -1.415914e-05 -6.737972e-05 +9.849471e-06 -6.542302e-05 -7.173082e-05 -2.650655e-05 -6.340005e-05
+7.866667e+00 -6.198315e-02 -7.811380e-01 +3.068806e-02 -1.350504e-02 +4.352728e-06 +2.112726e-05 +4.560875e-05 -2.614189e-05 +1.491112e-05 +3.709897e-05 +5.300934e-05 +4.201249e-05 +5.191093e-05 +7.664373e-06 -5.500005e-05 -3.776585e-05 -4.376841e-05 -1.142991e-05 -6.266643e-05 +1.207829e-05 -7.680228e-05 -4.941845e-05 -5.056049e-05 -5.849770e-05
+7.883333e+00 -3.755977e-02 -5.626839e-01 +4.216894e-02 -1.482378e-02 +9.171310e-06 +1.408720e-05 +4.760484e-05 -1.095708e-05 +2.127326e-05 +6.641217e-05 +6.878489e-05 +3.784925e-05 +5.623281e-05 +3.251764e-05 -6.766494e-05 -4.645877e-05 -4.783174e-05 -1.497834e-05 -6.520716e-05 +4.081821e-06 -6.740812e-05 -4.183795e-05 -5.578976e-05 -7.196660e-05
+7.900000e+00 -4.769560e-02 -7.638608e-01 +3.950661e-02 -1.551107e-02 +1.559917e-05 +2.482228e-05 +5.542903e-05 -2.948939e-05 +2.147553e-05 +6.333961e-05 +7.073716e-05 +1.142365e-05 +5.150543e-05 +3.588307e-05 -5.327922e-05 -4.127282e-05 -3.503580e-05 -5.541326e-06 -8.569333e-05 -2.995305e-05 -5.535149e-05 -7.692243e-05 -3.834705e-05 -7.479967e-05
+7.916667e+00 -2.060627e-02 -1.142266e+00 +3.848120e-02 -1.784047e-02 +2.087654e-05 +1.562680e-06 +6.704451e-05 -1.495688e-05 +2.336257e-05 +5.612455e-05 +5.921164e-05 +2.037810e-05 +4.862193e-05 +2.912943e-05 -7.357646e-05 -5.408221e-05 -5.893563e-05 -2.919405e-05 -7.864167e-05 -2.603506e-05 -7.062019e-05 -7.534101e-05 -3.786947e-05 -6.471179e-05
+7.933333e+00 -1.821255e-02 -1.178023e+00 +4.284008e-02 -1.911985e-02 +2.425062e-05 +3.086436e-05 +6.645931e-05 -2.520103e-06 +4.033647e-06 +5.294093e-05 +5.021998e-05 +2.068854e-05 +6.567249e-05 +3.270936e-05 -9.182649e-05 -7.286210e-05 -7.201759e-05 -3.848858e-05 -8.276336e-05 -3.098625e-05 -5.136388e-05 -6.800618e-05 -4.950328e-05 -5.054130e-05
+7.950000e+00 -2.487854e-02 -1.204020e+00 +4.261566e-02 -1.915847e-02 -3.252151e-06 +3.509820e-05 +5.571599e-05 +8.409167e-06 +1.020725e-05 +7.754313e-05 +3.564899e-05 +2.807103e-05 +6.395690e-05 +3.122200e-05 -8.769004e-05 -4.782116e-05 -7.496404e-05 -5.077741e-05 -8.693168e-05 -4.344525e-05 -6.354400e-05 -6.618703e-05 -5.240687e-05 -3.471353e-05
+7.966667e+00 -3.698041e-02 -8.587360e-01 +4.110391e-02 -1.642666e-02 +7.210487e-07 +2.744766e-05 +3.988933e-05 +2.278114e-05 +2.656668e-05 +7.041727e-05 +3.727000e-05 +2.717828e-05 +5.669613e-05 +2.042415e-05 -9.063136e-05 -1.978971e-05 -8.375280e-05 -3.695354e-05 -6.435807e-05 -4.940324e-05 -4.624912e-05 -6.608849e-05 -3.724741e-05 -2.703755e-05
+7.983333e+00 -3.704544e-02 -8.136701e-01 +3.797568e-02 -1.525353e-02 +1.923107e-05 +5.295642e-05 +1.840608e-05 +5.645649e-06 +1.854476e-05 +5.716822e-05 +2.391653e-05 +1.542724e-05 +6.293602e-05 +2.951906e-05 -8.441070e-05 -3.216784e-05 -6.548674e-05 -3.763495e-05 -4.803010e-05 -5.296515e-05 -4.032404e-05 -4.401100e-05 -4.779816e-05 -3.058743e-05
+8.000000e+00 -4.888129e-02 -8.445237e-01 +3.442794e-02 -1.446923e-02 +1.078957e-05 +3.690622e-05 -2.227533e-06 +1.134202e-05 +1.635335e-05 +4.500737e-05 +2.686636e-05 +4.730125e-05 +7.465283e-05 +7.765720e-06 -8.818300e-05 -1.357226e-05 -2.787514e-05 -6.778462e-05 -2.745325e-05 -8.609872e-05 -2.397620e-05 -4.478345e-05 -4.944514e-05 -2.829275e-05
