# Supplementary material for: Visual motion perception as online hierarchical inference
Source: Nat Commun. 2022 Dec 1;13:7403. doi: 10.1038/s41467-022-34805-5 (PMC9715570; doi:10.1038/s41467-022-34805-5)
Supplement: Supplementary file 10 — Source Data [file 41467_2022_34805_MOESM10_ESM.zip › Supplementary_Figure_S6f.txt]

# COLUMNS: | t | mu_1_y | mu_2_y | mu_3_y | mu_4_y | mu_5_y | mu_6_y | mu_7_y | mu_8_y | mu_9_y | mu_10_y | mu_11_y | mu_12_y | mu_13_y | mu_14_y | mu_15_y | mu_16_y | mu_17_y | mu_18_y | mu_19_y | mu_20_y | mu_21_y | mu_22_y | mu_23_y | mu_24_y |
+0.000000e+00 +0.000000e+00 +0.000000e+00 +0.000000e+00 +0.000000e+00 +0.000000e+00 +0.000000e+00 +0.000000e+00 +0.000000e+00 +0.000000e+00 +0.000000e+00 +0.000000e+00 +0.000000e+00 +0.000000e+00 +0.000000e+00 +0.000000e+00 +0.000000e+00 +0.000000e+00 +0.000000e+00 +0.000000e+00 +0.000000e+00 +0.000000e+00 +0.000000e+00 +0.000000e+00 +0.000000e+00
+1.666667e-02 -2.920822e-04 +7.648421e-03 +1.230865e-02 -4.412995e-03 +3.902244e-03 +5.198376e-03 +3.028633e-03 +3.327807e-04 -4.982710e-03 +4.718121e-03 +3.080706e-03 -1.593682e-03 -3.204066e-03 +2.221021e-03 +1.141080e-03 -3.900115e-04 -2.564985e-03 -4.968013e-03 +5.310327e-03 -3.755057e-03 +3.072857e-03 -1.556904e-03 -1.698647e-03 +8.555398e-04
+3.333333e-02 -9.081779e-03 -5.907614e-03 -4.673152e-03 -1.436746e-03 +3.648104e-03 +3.214583e-03 -5.887459e-04 -4.403441e-03 -3.764856e-03 +5.942947e-03 -1.608492e-03 -2.711471e-03 -7.400286e-03 +2.842283e-03 -1.163140e-03 +3.413712e-04 -2.933597e-03 -3.634427e-03 -8.232094e-04 +4.773683e-03 +3.575104e-05 -1.208054e-03 +1.426884e-03 +1.702457e-03
+5.000000e-02 -1.762629e-03 -8.411055e-03 +3.997715e-03 -1.271215e-02 +9.352768e-03 +5.627461e-03 -1.686439e-03 -6.629558e-03 -5.805807e-03 +7.885496e-03 +3.268672e-03 -5.393587e-03 -4.176909e-03 +1.686997e-03 -3.993976e-03 -4.191397e-03 +5.517425e-04 -3.960769e-03 -1.748080e-03 +5.257324e-03 -2.404957e-03 -7.431195e-03 +3.954401e-03 +8.559583e-04
+6.666667e-02 +2.609328e-03 -1.661021e-02 -2.094668e-02 +3.892607e-03 +4.878746e-03 +7.064891e-03 -2.349829e-03 -1.185028e-02 -6.633989e-03 +9.516718e-03 -3.164066e-03 -1.096945e-02 -9.843595e-03 +1.697817e-03 +1.393496e-03 -5.340197e-03 +8.147023e-03 -2.736591e-03 +1.389772e-04 +5.769414e-03 +2.212674e-04 -8.540594e-03 +3.822878e-03 +1.064253e-03
+8.333333e-02 -5.676725e-02 -5.281499e-02 -4.033070e-02 -1.392407e-02 -2.703740e-03 -2.815893e-03 -4.648738e-03 -1.141125e-02 -4.643800e-03 +8.161922e-03 -4.066766e-04 -8.383521e-03 -1.574321e-02 +9.044286e-04 -3.581737e-03 +2.397584e-03 +7.242101e-03 -1.265449e-03 -2.904806e-03 +6.419387e-03 -8.794452e-04 -1.247754e-02 -6.316764e-03 -2.807522e-03
+1.000000e-01 -2.741673e-02 -2.914401e-02 -3.090419e-02 +9.662730e-04 +4.828871e-03 -3.530310e-03 +5.999879e-03 -1.435184e-02 -1.259734e-02 +7.999787e-03 -1.111561e-03 -5.445244e-03 -1.204111e-02 -1.703690e-03 -2.806161e-03 +9.013963e-04 +9.578751e-03 -3.204793e-03 +1.867512e-03 +5.475238e-03 -3.151062e-03 -6.119559e-03 -1.787163e-03 +3.930984e-05
+1.166667e-01 -2.020244e-02 -2.988163e-02 -3.056487e-02 +5.044867e-05 +1.232777e-03 -2.911360e-03 +6.505102e-03 -9.870528e-03 -8.439439e-03 +5.948194e-03 -2.917788e-03 -6.352727e-03 -1.411750e-02 -6.663346e-04 -1.887009e-03 -2.728262e-03 +8.029102e-03 +6.216281e-04 -5.112552e-03 +7.335628e-03 -3.015594e-03 -5.137334e-03 +1.214374e-03 +6.022255e-04
+1.333333e-01 -3.982347e-02 -5.463408e-02 -3.667671e-02 -1.885541e-02 -5.387213e-06 +3.118779e-03 +6.741214e-03 -9.161614e-03 -1.291721e-02 +8.579499e-04 -3.686495e-03 -8.771007e-03 -1.062299e-02 -3.428632e-03 -3.889466e-03 +3.311195e-03 +6.573951e-03 -2.827802e-03 -6.905151e-03 -1.751101e-03 -9.898747e-03 -4.024157e-03 -1.132949e-03 +2.217733e-03
+1.500000e-01 -5.760682e-02 -6.533993e-02 -4.383456e-02 -2.179866e-02 -1.639353e-03 -2.487562e-03 +7.627446e-03 -1.150164e-02 -6.121825e-03 +2.658000e-03 -1.124296e-02 -8.539294e-03 -1.385727e-02 -1.088546e-04 -5.698562e-03 -1.706719e-03 +8.559195e-03 -5.259213e-03 -3.963295e-03 -5.421563e-03 -1.134054e-02 -4.272248e-03 +1.802666e-03 +6.285879e-03
+1.666667e-01 -5.112968e-02 -6.547459e-02 -5.166499e-02 -1.270832e-02 +2.614543e-03 -3.058252e-03 +3.446015e-03 -1.630430e-02 -4.870494e-03 -3.427768e-04 -1.420008e-02 -9.504696e-03 -1.341860e-02 +2.415773e-03 -1.504548e-03 -7.153825e-04 +9.138411e-03 -2.932271e-03 -5.596676e-03 -5.580384e-03 -1.333379e-02 +2.585279e-04 +1.708711e-03 +6.050960e-03
+1.833333e-01 -2.866949e-02 -3.581957e-02 -4.192958e-02 +7.540702e-03 -2.180865e-03 -3.168464e-03 +7.033498e-03 -1.159395e-02 +4.303864e-04 +3.487602e-03 -1.189691e-02 -8.879689e-03 -1.313190e-02 -3.304106e-03 +4.249979e-03 +3.751234e-03 +8.984967e-03 +2.851560e-03 -4.962080e-03 -6.204613e-03 -1.398681e-02 +6.693780e-03 +4.435603e-03 +9.496707e-06
+2.000000e-01 -1.894961e-02 -4.981662e-02 -5.902260e-02 +1.339345e-02 -4.828085e-03 -8.728691e-03 +2.436545e-03 -1.087277e-02 -5.766935e-04 +2.190819e-03 -1.389283e-02 -8.715555e-03 -1.212743e-02 -5.432286e-03 -3.608104e-04 +8.054436e-03 +6.015464e-03 +2.011631e-04 -2.366454e-03 -3.069910e-03 -1.117175e-02 +6.413459e-03 +3.344347e-03 +3.990997e-03
+2.166667e-01 -1.841853e-02 -6.592119e-02 -7.092226e-02 +1.110374e-02 -3.301081e-03 -1.546697e-02 -9.547230e-04 -1.240776e-02 -1.845936e-04 +2.048102e-03 -9.568972e-03 -1.242567e-02 -1.449578e-02 -5.733911e-03 -1.936761e-03 +6.641093e-03 +8.380245e-03 -8.202422e-03 +2.432620e-04 +1.747358e-03 -1.001518e-02 +5.222337e-03 +3.533210e-03 +3.544216e-03
+2.333333e-01 +6.352614e-03 -7.893123e-02 -8.234570e-02 +1.166913e-02 -3.218269e-03 -1.688420e-02 -8.312386e-03 -1.096439e-02 -3.410212e-03 -3.532993e-06 -7.620110e-03 -1.370701e-02 -1.574593e-02 -3.927996e-03 -2.156617e-03 +8.804092e-03 +1.031584e-02 -1.306980e-02 -1.634791e-03 -6.951157e-04 -7.961935e-03 +5.203372e-03 +8.264061e-03 +2.598880e-03
+2.500000e-01 -2.670824e-02 -1.179729e-01 -1.044765e-01 -1.952277e-03 -1.983270e-03 -1.669122e-02 -4.551851e-03 -1.392315e-02 -5.981520e-03 -4.062148e-03 -1.027241e-02 -1.382804e-02 -2.295202e-02 -1.129607e-02 -4.312447e-03 -3.112692e-04 +1.004511e-02 -9.326659e-03 -2.997777e-04 -5.013122e-03 -3.220760e-03 +3.487441e-03 +3.878231e-03 +3.467025e-03
+2.666667e-01 -3.128606e-02 -1.450582e-01 -1.256227e-01 -3.677191e-03 -7.698060e-03 -1.938104e-02 -9.960540e-03 -1.623744e-02 -8.068825e-03 -8.272075e-03 -8.247682e-03 -1.029292e-02 -2.485050e-02 -1.266159e-02 -3.453599e-04 -2.593657e-03 +4.125433e-03 -1.001483e-02 -8.543060e-04 -5.123278e-03 -4.881781e-03 +4.551894e-03 +7.707420e-03 +4.418816e-03
+2.833333e-01 -1.520375e-02 -1.361244e-01 -1.196037e-01 -8.489358e-04 -9.947045e-03 -1.773868e-02 -7.903837e-03 -1.247287e-02 -7.061269e-03 -1.200590e-02 -3.123490e-03 -9.740912e-03 -2.511736e-02 -1.390111e-02 -5.759370e-04 +2.283621e-03 +1.189175e-03 -9.355845e-03 +1.055665e-04 -2.442361e-03 -6.466318e-03 +3.845104e-03 +2.435348e-03 +8.248041e-03
+3.000000e-01 -3.421185e-02 -1.663483e-01 -1.271010e-01 -2.069898e-02 -8.948236e-03 -1.685095e-02 -1.161975e-02 -1.462116e-02 -9.493529e-03 -1.464007e-02 -3.206435e-03 -6.542906e-03 -2.313599e-02 -1.573475e-02 -3.963149e-04 -1.732703e-03 +1.226917e-03 -7.863706e-03 -5.855273e-03 -3.946562e-03 -7.495945e-03 +2.982423e-03 +6.102115e-04 +5.746884e-03
+3.166667e-01 -5.599222e-02 -1.818050e-01 -1.424039e-01 -1.684908e-02 -8.720457e-03 -1.546554e-02 -1.634939e-02 -1.763395e-02 -1.285235e-02 -1.591426e-02 -6.106360e-03 -4.590569e-03 -2.164480e-02 -1.789570e-02 -1.210115e-03 -8.321134e-04 +2.956703e-03 -1.384044e-03 -5.470663e-03 -5.159150e-03 -9.304211e-03 +5.752840e-03 +1.255994e-03 -2.081797e-04
+3.333333e-01 -1.107670e-01 -2.021635e-01 -1.585948e-01 -1.637436e-02 -1.675976e-02 -1.380438e-02 -2.014067e-02 -1.268347e-02 -1.213160e-02 -1.706354e-02 -1.013284e-02 -5.756255e-03 -2.464109e-02 -1.640123e-02 -1.863808e-03 +6.374497e-03 +7.148018e-04 +2.842634e-04 -1.225118e-02 +7.925584e-04 -9.535026e-03 +2.359216e-03 -1.940475e-04 +1.132029e-04
+3.500000e-01 -9.920169e-02 -2.019189e-01 -1.588877e-01 -1.456194e-02 -1.442683e-02 -1.645036e-02 -2.103800e-02 -1.080841e-02 -1.464829e-02 -1.422729e-02 -8.268532e-03 -7.131347e-03 -2.615011e-02 -1.423223e-02 -1.365897e-03 +8.888181e-03 +8.748867e-04 -1.023889e-03 -1.153293e-02 -1.953995e-03 -8.853666e-03 +3.338254e-03 +3.153897e-03 -3.268445e-03
+3.666667e-01 -5.985400e-02 -2.005095e-01 -1.602124e-01 -1.074253e-02 -1.493948e-02 -2.061928e-02 -1.749860e-02 -1.602558e-02 -1.148692e-02 -1.305056e-02 -8.841073e-03 -3.953147e-03 -2.292737e-02 -1.633099e-02 +1.388942e-03 +8.830581e-03 -2.527209e-03 -1.055283e-04 -1.401158e-02 -3.318738e-03 -4.792033e-03 +1.031663e-02 -3.972463e-05 -4.411554e-03
+3.833333e-01 -1.020213e-01 -2.194755e-01 -1.594063e-01 -2.516552e-02 -1.482256e-02 -2.018476e-02 -1.511504e-02 -1.706441e-02 -1.153142e-02 -1.134931e-02 -1.063684e-02 -5.709527e-03 -2.457222e-02 -1.098617e-02 +1.998329e-03 +8.459024e-03 -4.372288e-03 -4.073905e-04 -1.574507e-02 -5.922808e-03 -3.460707e-03 +7.785844e-03 -3.822363e-03 -4.818010e-03
+4.000000e-01 -5.956452e-02 -1.998712e-01 -1.575171e-01 -1.072152e-02 -1.582762e-02 -1.891124e-02 -9.400742e-03 -1.772325e-02 -6.235672e-03 -9.683026e-03 -1.770537e-02 -7.055603e-03 -2.473189e-02 -9.989824e-03 +5.325213e-03 +5.940264e-03 -5.395122e-03 +4.103609e-05 -1.656801e-02 -3.969930e-03 -4.863231e-03 +1.110047e-02 -2.009189e-03 +1.739936e-03
+4.166667e-01 -5.465451e-02 -2.141741e-01 -1.554121e-01 -2.151198e-02 -1.481878e-02 -1.389872e-02 -1.190987e-02 -2.325017e-02 -4.564944e-03 -5.526819e-03 -2.060000e-02 -5.057383e-03 -2.024593e-02 -1.242614e-02 +2.218489e-03 +3.687926e-03 -1.757876e-03 +1.154251e-03 -2.040238e-02 -8.621407e-03 -6.156774e-03 +1.322336e-02 -3.686777e-03 +2.989111e-03
+4.333333e-01 -6.474133e-02 -2.272761e-01 -1.659761e-01 -1.972111e-02 -1.879443e-02 -1.375135e-02 -1.264717e-02 -1.894223e-02 -9.389316e-03 -4.127277e-03 -1.827871e-02 -6.389429e-03 -1.921316e-02 -1.476436e-02 +3.821618e-05 +4.998332e-03 -2.581105e-03 +6.563564e-03 -1.853603e-02 -1.128268e-02 -5.428311e-03 +1.548685e-02 -5.630271e-03 +4.607524e-04
+4.500000e-01 -4.466780e-02 -1.908301e-01 -1.509283e-01 -6.784071e-03 -1.620875e-02 -1.273908e-02 -1.055210e-02 -1.640198e-02 -8.849381e-03 -2.908041e-03 -1.427900e-02 -7.366796e-03 -1.650073e-02 -1.667316e-02 -2.231470e-04 +5.256998e-03 -2.954322e-03 +3.900847e-03 -1.569786e-02 -5.574612e-03 -1.582397e-03 +1.238368e-02 -1.461352e-03 +4.009177e-04
+4.666667e-01 -4.005409e-02 -2.012348e-01 -1.457385e-01 -1.607900e-02 -1.588916e-02 -1.250007e-02 -9.359136e-03 -1.688078e-02 -9.538762e-03 -4.949229e-03 -1.034813e-02 -9.875616e-03 -1.296034e-02 -1.325514e-02 -5.573270e-03 +3.640654e-03 -4.144636e-03 +4.057478e-03 -1.085433e-02 -4.212316e-03 -2.253711e-03 +7.598214e-03 +2.023108e-03 -3.186770e-03
+4.833333e-01 -2.292160e-02 -1.931077e-01 -1.433176e-01 -1.139848e-02 -1.397317e-02 -1.172391e-02 -1.023684e-02 -1.878989e-02 -6.732523e-03 -7.857329e-03 -8.771090e-03 -5.076441e-03 -1.446667e-02 -1.312320e-02 -6.652556e-03 +2.843969e-03 -2.135405e-03 +1.400685e-03 -3.137130e-03 -2.424466e-03 -4.549706e-03 +5.951037e-03 -3.599694e-03 +3.121281e-03
+5.000000e-01 -2.977256e-02 -1.526626e-01 -1.250023e-01 -2.534451e-04 -9.324763e-03 -1.381953e-02 -9.757080e-03 -1.894247e-02 -7.621646e-03 -8.795507e-03 -5.918734e-03 +4.123233e-03 -1.369819e-02 -1.238589e-02 -1.164309e-03 +1.541717e-03 -1.791807e-03 -7.711721e-04 -2.354050e-03 +2.722800e-04 -5.997515e-03 +6.349304e-03 +2.174265e-03 +1.360619e-03
+5.166667e-01 -6.065811e-02 -1.734325e-01 -1.291609e-01 -7.786529e-03 -1.151355e-02 -1.323951e-02 -1.036848e-02 -1.451842e-02 -6.971098e-03 -8.907635e-03 -9.156705e-03 +2.087000e-03 -1.348318e-02 -9.705918e-03 -3.652369e-03 +2.639639e-04 -1.713826e-03 +7.944603e-04 -2.666478e-03 -1.883664e-03 -7.245623e-03 +3.916639e-03 +4.515377e-03 +1.471665e-03
+5.333333e-01 -8.607707e-02 -1.842420e-01 -1.276537e-01 -1.358678e-02 -9.884409e-03 -8.700657e-03 -9.937010e-03 -1.484249e-02 -6.704235e-03 -1.192792e-02 -8.179487e-03 -5.124231e-04 -1.286902e-02 -8.582462e-03 -4.109626e-03 -1.797586e-03 +1.648877e-03 -4.336076e-04 -2.890059e-03 +8.029178e-04 -5.229994e-03 +6.939364e-04 +3.828976e-03 -3.092365e-03
+5.500000e-01 -4.293232e-02 -1.511808e-01 -1.193342e-01 +6.230095e-05 -1.042220e-02 -8.508447e-03 -8.192854e-03 -1.248543e-02 -1.646437e-03 -1.466595e-02 -6.060947e-03 +2.429577e-03 -1.458709e-02 -1.060715e-02 -8.337529e-03 +2.600950e-03 +3.741637e-03 +2.094478e-03 -1.823284e-03 +1.252901e-03 -2.236301e-03 +1.316124e-03 +3.499879e-03 -2.417381e-03
+5.666667e-01 -2.436567e-02 -1.039058e-01 -8.514930e-02 +7.979571e-04 -8.851047e-03 -7.145929e-04 -1.013267e-02 -8.774369e-03 +3.445856e-03 -1.100904e-02 -8.931826e-03 +1.568960e-03 -9.752648e-03 -9.284903e-03 -5.082369e-03 +3.093208e-03 +3.217451e-03 +1.567534e-03 -2.399612e-03 +4.594328e-04 -2.821219e-03 +1.917751e-03 +1.601460e-03 -1.270772e-03
+5.833333e-01 -1.410678e-02 -1.130756e-01 -8.885360e-02 +1.824732e-04 -1.309775e-02 +1.854393e-03 -5.199050e-03 -9.759436e-03 -3.153418e-03 -1.134451e-02 -7.986793e-03 +4.360688e-04 -8.243731e-03 -5.994578e-03 -5.338395e-03 +9.610744e-04 +8.052915e-03 -6.329051e-03 -1.233690e-03 +3.699957e-03 -4.840445e-03 +5.100402e-03 +1.320988e-03 -1.499238e-03
+6.000000e-01 -1.897058e-02 -9.296081e-02 -7.200558e-02 -9.077510e-04 -1.410971e-02 +1.288533e-03 -6.934843e-03 -6.679916e-03 -2.817166e-03 -1.114857e-02 -6.761477e-03 +3.264440e-03 -4.402209e-03 -2.733882e-03 -3.267558e-03 +2.159673e-03 +8.434742e-03 -2.502884e-03 +7.491955e-04 +4.032846e-04 -4.398741e-03 +4.948257e-03 +6.364856e-04 -7.980306e-03
+6.166667e-01 -4.487970e-02 -5.385287e-02 -5.542051e-02 +8.442119e-03 -8.671507e-03 +2.451367e-03 -1.063138e-02 -6.991558e-03 -2.094923e-04 -6.629403e-03 -2.035471e-03 +2.498303e-03 -7.015942e-03 -2.885747e-03 -2.848678e-03 +6.155007e-03 +8.238476e-03 -1.113241e-03 -3.706044e-03 +1.867500e-03 -3.179944e-03 +4.938513e-03 -8.144615e-04 -3.870619e-03
+6.333333e-01 -5.638350e-02 -7.412268e-02 -6.305321e-02 +4.695566e-03 -6.167492e-03 +7.994898e-05 -9.612610e-03 -8.603030e-03 -4.962262e-03 -5.585204e-03 -1.909419e-03 +4.284555e-03 -8.395120e-03 -2.245270e-03 -2.150151e-03 +4.762557e-03 +5.522387e-03 +1.001235e-03 -6.144319e-03 +1.780463e-03 -1.289688e-03 +4.472003e-03 +1.711170e-03 -6.518690e-03
+6.500000e-01 -7.361918e-02 -1.189293e-01 -5.404837e-02 -2.655949e-02 -6.423597e-03 +4.243197e-03 -4.911350e-03 -8.660023e-03 -3.599048e-03 -5.204769e-03 -4.123795e-03 +3.228500e-03 -6.037458e-03 -5.359235e-03 -5.031889e-03 +5.934127e-03 +2.206553e-03 +1.006677e-03 -8.392849e-03 +5.715322e-04 -4.239098e-03 -1.877490e-03 -2.784031e-04 -7.522279e-03
+6.666667e-01 -3.686137e-02 -2.734766e-02 -1.339738e-02 -1.009318e-02 -4.250533e-03 +3.917480e-03 -3.025443e-03 -5.580473e-03 -5.393214e-03 +1.328065e-03 -2.422587e-03 +7.815352e-03 -2.241135e-03 -3.215742e-03 -3.675629e-03 +4.207392e-03 +3.934632e-03 +3.282527e-03 -8.904825e-03 -1.366114e-03 -3.866983e-03 +3.545501e-03 -9.046540e-04 -3.128308e-03
+6.833333e-01 +2.911936e-02 +3.361663e-02 +7.801642e-03 +5.669801e-03 -2.694080e-03 +6.732609e-03 -3.178629e-03 -1.079654e-03 -3.161981e-03 +1.909923e-03 -4.781613e-03 +6.764561e-03 +3.836184e-04 -1.176467e-03 +5.539985e-04 +3.115480e-03 +5.114389e-03 +2.526031e-03 -1.092403e-02 +4.957845e-04 -1.578362e-03 +5.998404e-03 -1.175019e-04 -1.951873e-03
+7.000000e-01 +5.721682e-02 +1.005969e-01 +2.542705e-02 +2.720483e-02 -2.688403e-03 +5.501056e-03 -1.355354e-03 +2.991645e-03 -1.698259e-03 +5.598290e-03 -3.612809e-03 +5.842939e-03 +1.990215e-03 -2.231643e-03 +2.063310e-03 +6.369262e-03 +3.060360e-03 +1.614292e-03 -7.722324e-03 +1.465832e-03 -1.274744e-03 +5.644607e-03 +5.356921e-03 +1.187242e-04
+7.166667e-01 +6.379295e-02 +6.763867e-02 +1.782347e-02 +1.694356e-02 -1.883653e-03 +6.515466e-03 +2.998385e-03 +4.568128e-03 -3.049090e-03 +2.343592e-03 -1.571767e-03 +1.628650e-03 -1.608004e-03 -3.264088e-03 +4.106739e-03 +5.871911e-03 +3.096144e-03 -5.200626e-03 -8.386467e-03 +1.012214e-03 -1.769486e-03 +3.587300e-03 +5.974900e-03 +2.134444e-03
+7.333333e-01 +3.365590e-02 +5.913671e-02 +9.429375e-03 +2.063709e-02 -2.877839e-03 +5.802131e-03 +6.433030e-03 +3.452564e-03 -3.062323e-04 -6.052767e-04 +4.210836e-04 -2.777597e-03 -3.419299e-03 -3.654771e-03 +2.697454e-03 +6.519699e-03 +3.466482e-03 -2.873723e-03 -6.001525e-03 +5.296544e-04 +5.541126e-04 +6.160000e-03 +3.370224e-03 -1.827043e-03
+7.500000e-01 +6.161601e-02 +7.907085e-02 +7.594613e-03 +3.324351e-02 -2.500668e-03 +7.693976e-03 +3.022469e-03 +2.117461e-03 +3.003561e-03 +9.374367e-04 -1.546590e-03 -3.591766e-03 -2.852258e-03 -4.404205e-03 +7.747053e-03 +2.649385e-03 +6.884201e-03 -2.095756e-03 -6.221895e-03 -5.395049e-04 +1.510411e-04 +8.728670e-03 +3.813607e-03 -1.154261e-03
+7.666667e-01 +5.307475e-02 +7.265792e-02 +2.538173e-02 +1.269890e-02 -2.195472e-03 +9.730824e-03 +9.889688e-04 +4.211348e-03 +7.254779e-03 +1.614206e-05 +7.842388e-04 -2.168215e-03 -4.361844e-03 -2.044836e-03 +6.051799e-03 +2.930645e-03 +3.219691e-03 -1.644867e-03 -6.367678e-03 -1.599828e-03 -2.683178e-03 +1.028186e-02 +1.662483e-03 -3.846892e-03
+7.833333e-01 +5.400357e-02 +1.304864e-01 +3.892482e-02 +2.962151e-02 +8.821033e-04 +5.646449e-03 -4.188143e-04 +6.149527e-03 +6.084196e-03 +8.343367e-04 +5.162612e-03 +9.168398e-04 -5.120082e-03 -4.738204e-05 +2.582873e-03 +4.081516e-03 +8.164257e-03 -2.365652e-04 -7.660986e-03 -3.283200e-03 +3.609661e-03 +8.275847e-03 +2.898752e-03 -9.719895e-04
+8.000000e-01 +4.462272e-02 +1.484306e-01 +4.251205e-02 +3.503333e-02 -7.129253e-04 +3.641054e-03 +3.733265e-03 +3.886875e-03 +3.358975e-03 +2.008262e-03 +8.286361e-03 +8.425220e-04 -3.476692e-03 +7.978319e-04 +1.555499e-03 +5.864150e-03 +8.550033e-03 +3.976582e-03 -6.046532e-03 -3.898296e-03 +5.231093e-03 +7.241619e-03 +7.363507e-04 -2.892286e-03
+8.166667e-01 +1.742463e-02 +1.803732e-01 +6.565605e-02 +2.736229e-02 -1.861470e-03 +4.640561e-03 +6.380007e-03 +2.422426e-03 +7.392654e-03 +8.438393e-03 +7.148204e-03 +3.160279e-03 -3.707939e-03 +1.479855e-03 -6.989734e-04 +5.465217e-03 +6.957755e-03 +4.640871e-03 -7.350438e-03 -5.505778e-03 +3.295680e-03 +8.484364e-03 +6.312202e-04 +1.134123e-05
+8.333333e-01 +6.526789e-02 +2.445099e-01 +8.649822e-02 +3.765888e-02 +1.862588e-03 +7.355874e-03 +2.800864e-03 +5.618204e-03 +1.015211e-02 +4.333654e-03 +6.854810e-03 +3.932538e-03 -6.368961e-04 +5.031237e-03 -2.721125e-03 +5.983266e-03 +8.073271e-03 +4.837768e-03 -7.317676e-03 -3.170497e-03 +5.820098e-03 +8.259284e-03 +3.942617e-03 -2.327111e-03
+8.500000e-01 +6.201302e-02 +2.801275e-01 +1.069807e-01 +3.292763e-02 +2.450684e-03 +1.003819e-02 +1.949521e-03 +6.793460e-03 +1.169820e-02 +4.730958e-03 +7.332623e-03 +4.512726e-03 +2.257558e-03 +6.928426e-03 -5.077140e-03 +7.641595e-03 +6.610750e-03 +5.457706e-03 -5.053952e-03 -4.182565e-03 +4.475515e-03 +5.812382e-03 +5.253380e-03 -2.278131e-03
+8.666667e-01 +7.022542e-02 +2.831820e-01 +1.150137e-01 +2.451639e-02 +1.944305e-03 +8.736268e-03 +2.063069e-03 +8.702061e-03 +1.205629e-02 +6.240134e-03 +5.867284e-03 +5.353899e-03 +6.551262e-03 +5.482174e-03 +1.963955e-04 +5.861989e-03 +4.879332e-03 +5.419416e-03 -6.818456e-03 -2.452763e-03 +3.777356e-03 +3.362030e-03 +3.516763e-03 -3.722294e-03
+8.833333e-01 +7.386695e-02 +3.188853e-01 +1.325509e-01 +2.081263e-02 +2.744448e-03 +7.697435e-03 +4.418193e-03 +9.624483e-03 +1.146843e-02 +1.004899e-02 +6.403805e-03 +7.494978e-03 +5.508632e-03 +6.645600e-03 +9.687448e-04 +7.013455e-03 +7.729001e-03 +1.759715e-03 -7.442014e-03 -1.582568e-03 +1.640045e-03 +6.118489e-04 +3.892493e-03 -2.689809e-03
+9.000000e-01 +5.499045e-02 +3.426123e-01 +1.290222e-01 +3.192832e-02 +5.017439e-03 +7.538477e-03 +2.143549e-03 +1.249059e-02 +9.925823e-03 +7.465326e-03 +5.724945e-03 +7.050761e-03 +3.819458e-03 +8.583942e-03 +2.524363e-03 +7.295350e-03 +7.895357e-03 +3.646428e-03 -4.592060e-03 -4.485796e-03 +5.439835e-04 +3.864514e-03 +2.426697e-03 -1.586893e-03
+9.166667e-01 +6.650033e-02 +3.003232e-01 +1.285325e-01 +1.224938e-02 +3.896380e-03 +7.364828e-03 +1.738908e-04 +1.160337e-02 +9.584949e-03 +1.087655e-02 +7.654193e-03 +4.791992e-03 +3.051509e-03 +9.894051e-03 +4.152545e-03 +5.359456e-03 +6.382487e-03 +1.395251e-03 -4.606947e-03 -3.347098e-03 -2.182450e-03 +1.924941e-03 -1.376334e-03 -5.257546e-04
+9.333333e-01 +3.833219e-02 +3.801599e-01 +1.509775e-01 +1.909656e-02 +4.803873e-03 +9.493786e-03 +2.435089e-03 +1.154513e-02 +9.096391e-03 +1.332873e-02 +5.890044e-03 +6.608074e-03 +5.394994e-03 +1.075287e-02 +2.322868e-03 +7.248353e-03 +5.203157e-03 +1.732943e-03 -4.853177e-03 +1.677902e-03 -4.647401e-03 -7.242463e-04 +1.613804e-03 +1.002567e-03
+9.500000e-01 +1.054822e-02 +3.913200e-01 +1.693727e-01 +2.914985e-03 +5.370724e-03 +1.134566e-02 +4.939382e-03 +9.841890e-03 +1.326204e-02 +1.161716e-02 +7.221741e-03 +6.407602e-03 +5.258324e-03 +1.199796e-02 +1.153185e-03 +5.663291e-03 +5.427666e-03 -3.893857e-04 -3.952301e-03 +2.545492e-03 -6.382956e-03 -2.800723e-03 +2.349188e-03 -1.451864e-03
+9.666667e-01 +3.217983e-02 +3.795657e-01 +1.844576e-01 -1.781953e-02 +7.824154e-03 +8.987183e-03 +7.943237e-03 +1.230581e-02 +1.500455e-02 +1.232627e-02 +5.790352e-03 +6.490769e-03 +5.668138e-03 +1.066737e-02 -7.019280e-04 +7.044527e-03 +2.815279e-03 -1.049468e-03 -5.828043e-03 -2.134621e-03 -7.470310e-03 -2.740080e-03 +1.095641e-03 +3.542450e-04
+9.833333e-01 +3.249915e-02 +4.067114e-01 +1.971716e-01 -2.224809e-02 +9.250143e-03 +9.010979e-03 +6.529593e-03 +1.194278e-02 +1.414395e-02 +1.209390e-02 +7.205120e-03 +7.074714e-03 +8.622797e-03 +1.121846e-02 -3.959659e-03 +7.385153e-03 +7.653175e-05 -1.607548e-03 -5.952006e-03 +1.117608e-03 -6.126345e-03 +3.380702e-04 -1.964739e-03 -3.110676e-04
+1.000000e+00 +5.712408e-02 +3.359929e-01 +1.677992e-01 -2.218369e-02 +7.776943e-03 +6.130172e-03 +4.321898e-03 +1.215054e-02 +1.090553e-02 +1.392393e-02 +5.972871e-03 +5.062872e-03 +6.464267e-03 +9.862699e-03 -2.582266e-03 +2.599829e-03 -1.277076e-03 -2.590914e-03 -3.818864e-03 +2.365490e-04 -3.250364e-03 +1.482682e-03 -1.537339e-03 -2.882066e-04
+1.016667e+00 +8.508565e-02 +3.254824e-01 +1.526222e-01 -1.478963e-02 +7.656042e-03 +5.178213e-03 +3.165350e-03 +1.282497e-02 +9.133902e-03 +1.196484e-02 +3.076310e-03 +3.946410e-03 +6.282079e-03 +1.106244e-02 -2.086756e-03 +6.257722e-04 -9.223874e-04 -1.709157e-03 -2.770571e-03 +2.055046e-03 -2.431249e-03 +1.087467e-03 +5.091999e-05 -1.167030e-03
+1.033333e+00 +1.101424e-01 +3.177299e-01 +1.415365e-01 -9.785983e-03 +4.703417e-03 +5.911128e-03 +3.462747e-03 +1.195472e-02 +8.828389e-03 +9.747115e-03 +4.044263e-03 +4.585009e-03 +5.871284e-03 +8.748452e-03 -3.031246e-03 +2.153861e-03 -1.857436e-03 -3.329279e-03 +8.582155e-06 +3.069194e-03 -1.406160e-03 -6.308775e-05 +4.267872e-04 -7.308958e-04
+1.050000e+00 +5.866220e-02 +2.703138e-01 +1.288466e-01 -1.482130e-02 +2.336062e-03 +3.489148e-03 +3.894342e-03 +1.253870e-02 +6.710999e-03 +8.347723e-03 -1.998187e-05 +8.959460e-03 +6.804185e-03 +7.923857e-03 -2.343053e-03 +3.398637e-03 -6.526237e-04 -1.944239e-03 -5.361308e-04 +1.434069e-03 -2.260805e-03 -4.731745e-04 -1.549672e-03 -2.450259e-03
+1.066667e+00 +7.072067e-02 +3.240134e-01 +1.486050e-01 -1.580622e-02 -3.112469e-04 +4.234832e-03 +3.651550e-03 +1.352612e-02 +5.423873e-03 +9.907821e-03 +4.398097e-03 +1.016749e-02 +8.316260e-03 +7.590365e-03 -1.172963e-03 +3.621939e-03 +7.918333e-04 -1.552800e-03 -2.380392e-03 -6.491295e-04 -3.537425e-03 -1.165116e-03 +1.637084e-04 -2.010099e-03
+1.083333e+00 +8.374707e-03 +2.744313e-01 +1.287168e-01 -1.549693e-02 -5.987285e-04 +5.499082e-03 +5.055873e-03 +9.786296e-03 +2.993062e-03 +9.095493e-03 +3.424207e-03 +9.482734e-03 +6.286520e-03 +6.690282e-03 -4.586341e-04 +4.730494e-03 -9.680064e-04 -3.266716e-03 +6.044245e-04 -1.433551e-03 -3.280372e-03 -2.096021e-03 +1.264090e-03 -2.841984e-03
+1.100000e+00 -1.112438e-02 +2.499593e-01 +1.220146e-01 -1.795340e-02 +3.822076e-04 +4.023341e-03 +7.184256e-03 +1.024537e-02 +2.567650e-03 +5.903823e-03 +7.178184e-03 +1.106467e-02 +2.480934e-03 +2.573863e-03 -2.235141e-03 +2.892450e-03 -3.311347e-03 -3.343991e-03 +2.852759e-03 +1.450568e-03 -4.571640e-03 -2.821915e-03 +1.670931e-03 -1.565296e-03
+1.116667e+00 -8.448824e-03 +2.289462e-01 +1.048972e-01 -1.180290e-02 +5.519759e-04 +4.206769e-03 +6.330150e-03 +6.142530e-03 +6.362082e-03 +2.266095e-03 +8.892469e-03 +1.087392e-02 -1.584469e-03 +1.841064e-03 -5.897094e-04 +3.697441e-03 -1.972381e-03 -1.085517e-04 +2.824208e-03 +1.207480e-03 -7.659119e-03 -2.915363e-03 +1.646876e-03 -2.048093e-03
+1.133333e+00 -1.554558e-02 +1.633947e-01 +6.278387e-02 +1.079248e-03 +3.804490e-03 +1.429710e-03 +3.895502e-03 +5.421739e-03 +5.698700e-03 +1.548317e-03 +3.237918e-03 +9.049872e-03 -4.087581e-03 -4.850604e-04 +3.873796e-04 +4.731108e-03 -2.654644e-03 -7.549972e-04 +2.483071e-03 +2.774363e-03 -5.638131e-03 -2.424373e-03 +2.858280e-03 -1.380732e-03
+1.150000e+00 -8.422416e-04 +1.538291e-01 +7.199710e-02 -8.981202e-03 +2.328187e-03 +2.754423e-03 +4.694696e-03 +7.236823e-03 +2.997497e-03 +1.257434e-03 +3.249593e-03 +9.013265e-03 -4.590507e-03 +2.735963e-03 +1.078926e-03 +3.657713e-03 -5.380242e-03 -2.441285e-03 +1.120882e-03 +2.689045e-03 -7.300700e-03 -2.311010e-03 +2.631073e-03 +1.837240e-03
+1.166667e+00 +2.287458e-03 +1.425492e-01 +5.257924e-02 +1.848289e-03 +8.018896e-04 +2.293225e-03 +2.850671e-03 +8.823141e-03 +4.049276e-03 -4.616016e-04 +3.097605e-03 +7.255723e-03 -6.186656e-03 +1.349874e-03 +2.108884e-03 +4.038723e-03 -1.792059e-03 -1.522257e-03 +5.164338e-04 +3.920407e-04 -5.217126e-03 -4.358234e-04 +1.900587e-03 +6.986480e-04
+1.183333e+00 +4.833808e-03 +3.428980e-02 +3.221556e-02 -1.111105e-02 +7.788537e-04 +1.425264e-03 +1.043820e-03 +6.653367e-03 +6.318440e-03 -1.759202e-03 +3.509839e-03 +6.089585e-03 -6.873713e-03 -1.318495e-03 +1.244232e-03 +2.315884e-03 -2.520686e-04 -9.644388e-04 -2.915268e-03 -3.073316e-03 -5.618775e-03 +2.123806e-04 +1.695218e-03 +2.125703e-03
+1.200000e+00 -2.060943e-03 -8.225414e-02 +2.043219e-02 -3.225605e-02 +1.889662e-03 -1.341779e-04 -1.626145e-03 +3.233735e-03 +2.007441e-03 -1.005651e-04 +5.726433e-03 +5.948783e-03 -5.556427e-03 -3.698646e-04 -1.843992e-03 +1.950910e-03 +1.277738e-03 -2.635157e-03 -2.350655e-03 -4.436850e-03 -6.701581e-03 -1.477430e-03 +1.623710e-03 -1.158262e-04
+1.216667e+00 +3.023271e-02 -1.727823e-02 +2.890076e-02 -2.339879e-02 +1.061626e-03 +5.053114e-04 -1.456135e-03 +3.011494e-03 +3.466769e-03 +2.096837e-03 +3.748122e-03 +6.684450e-03 -3.389180e-03 -2.335603e-03 -1.198356e-03 +8.089711e-04 +1.134107e-03 -1.705324e-03 -1.703403e-03 -2.907988e-03 -4.933972e-03 -1.104898e-03 +1.905092e-03 -1.015292e-03
+1.233333e+00 +6.157742e-02 -3.910488e-02 +4.259764e-03 -9.484487e-03 +1.104077e-03 +2.463120e-03 -5.154044e-04 +1.079745e-03 +9.428372e-04 +1.731033e-03 +1.515485e-03 +4.679499e-03 -5.184656e-03 -3.561642e-03 -3.308926e-03 +2.282418e-03 +3.179824e-03 -1.767627e-03 +6.834944e-04 +1.320423e-03 -4.074277e-03 -2.643701e-03 +1.129599e-03 -1.455994e-03
+1.250000e+00 +6.532363e-02 -5.792721e-02 -1.135656e-02 -1.754768e-03 -1.422375e-03 +1.472598e-03 +3.193364e-04 +2.556716e-03 +3.596327e-05 +1.381590e-03 -6.064302e-04 +6.119097e-03 -8.425351e-03 -3.098229e-03 -2.623932e-03 +2.682265e-03 +4.207913e-03 -1.026022e-03 +4.939269e-04 +1.381032e-03 -4.356203e-03 -1.742950e-03 -5.394032e-04 +2.105212e-04
+1.266667e+00 +2.064077e-02 -1.020525e-02 -1.121532e-02 +9.200880e-03 -2.664451e-03 +1.512468e-03 +1.469267e-03 +9.994387e-04 -1.204143e-03 +3.415288e-03 -1.877364e-04 +3.461167e-03 -4.704777e-03 -4.035901e-03 -3.069142e-03 +3.610676e-03 +3.896671e-03 +2.144971e-03 -2.538466e-04 +3.707274e-04 -2.444208e-03 -3.466092e-04 +1.731678e-03 -2.330520e-03
+1.283333e+00 -1.086327e-02 -1.288581e-01 -3.448514e-02 +8.008497e-04 -3.436284e-03 +4.375011e-04 +1.787053e-03 +3.831854e-04 -2.021879e-03 +1.769240e-03 -7.890013e-04 +1.155692e-03 -5.473581e-03 -4.182827e-03 -3.630370e-03 +3.038667e-03 +4.003640e-03 -5.385752e-05 -9.398255e-04 +1.026709e-03 -3.155940e-03 -1.363979e-03 +1.214556e-03 -1.433154e-04
+1.300000e+00 +2.748973e-02 -4.390453e-02 -2.859111e-02 +1.552676e-02 -3.472786e-03 +4.879489e-04 +4.117335e-03 +1.472741e-03 -3.667772e-03 +1.004552e-05 -2.713671e-03 -3.532221e-05 -3.338801e-03 -1.394325e-03 -1.716764e-03 +4.643797e-03 +1.168285e-03 +1.441779e-03 +1.633241e-03 +1.987563e-03 -2.637168e-03 -1.974860e-03 +5.432628e-05 +1.139532e-03
+1.316667e+00 +2.852139e-02 -1.518306e-01 -4.106843e-02 +1.720407e-03 -2.913152e-03 +9.758750e-04 +4.697464e-03 +5.509352e-04 -4.396517e-03 +3.641776e-04 -4.385355e-03 -4.086772e-04 -5.453576e-03 -2.145335e-03 -3.922788e-03 +5.588945e-03 +7.097838e-04 +1.955835e-03 +1.063129e-03 +1.477635e-03 -6.284084e-03 +1.978766e-04 +8.541627e-04 -1.095266e-03
+1.333333e+00 +6.631647e-02 -1.528057e-01 -2.434262e-02 -1.387028e-02 -1.167492e-03 -6.531975e-05 +3.099298e-03 +2.545489e-03 -3.758342e-03 -1.266713e-03 -1.500504e-03 +9.002181e-04 -3.994108e-03 -2.269524e-03 -3.188761e-03 +4.351400e-03 +5.859607e-04 -5.702280e-04 +1.237950e-03 +1.120939e-03 -5.408631e-03 +9.172473e-04 +4.857626e-04 -4.694000e-03
+1.350000e+00 +4.198732e-02 -2.133293e-01 -3.120833e-02 -2.027416e-02 -1.377792e-03 +1.331454e-03 +2.563458e-03 -2.504716e-03 -5.072669e-04 -1.108946e-03 -2.152717e-03 +2.051995e-03 -7.025119e-03 -1.363742e-03 -1.302495e-03 +1.842511e-03 -6.041012e-05 +7.872401e-04 +4.238923e-04 +8.002504e-04 -5.802930e-03 +1.886067e-04 -3.730997e-04 -3.965534e-03
+1.366667e+00 +1.255201e-02 -3.534652e-01 -5.719489e-02 -2.477012e-02 +1.982782e-03 +1.515032e-03 +6.121794e-04 -4.199397e-03 -2.919425e-03 -2.634945e-03 -3.541113e-03 +4.515164e-04 -8.046262e-03 -2.468711e-03 -1.493823e-03 +2.123783e-04 -1.188760e-05 -4.655994e-04 -5.076648e-04 -1.513095e-03 -2.393882e-03 +7.401402e-04 +1.522631e-03 -5.081531e-03
+1.383333e+00 -2.684145e-02 -3.638014e-01 -7.692647e-02 -6.598537e-03 -6.575057e-04 +1.665827e-03 +4.833072e-04 -3.339613e-03 -3.613912e-03 -1.958858e-03 -8.783814e-04 -4.366337e-03 -9.639180e-03 -3.836159e-03 -1.605168e-03 +1.139956e-03 -3.174431e-04 -1.244370e-04 +9.893257e-04 -2.040226e-03 +2.080281e-04 +1.644746e-03 +1.378969e-03 -3.838533e-03
+1.400000e+00 -8.501477e-04 -2.849878e-01 -6.474673e-02 -1.210309e-03 +7.044365e-04 +6.867403e-04 +5.652726e-04 -2.623342e-03 -2.265563e-03 -2.235421e-04 -1.884077e-03 -3.676252e-03 -8.895171e-03 -4.408791e-03 -2.020468e-03 +3.394867e-03 -7.919356e-04 -2.897400e-04 +1.568067e-03 +2.410969e-04 -8.809820e-04 -3.204995e-04 +1.417038e-03 -2.985755e-03
+1.416667e+00 +8.702193e-03 -2.683341e-01 -6.377281e-02 +2.327363e-03 +3.052285e-04 +8.997167e-04 +3.203940e-04 -1.997786e-03 -4.282492e-03 -2.624713e-03 -3.523510e-03 -2.659928e-03 -4.733617e-03 -3.352698e-03 -2.866639e-03 +4.908700e-03 -4.836453e-04 -3.334706e-04 +2.477473e-03 -9.273194e-04 -4.432671e-04 -3.010687e-04 +7.119455e-04 -2.164958e-03
+1.433333e+00 +8.583244e-03 -3.274033e-01 -7.920630e-02 +6.771297e-03 +2.024383e-04 +1.206943e-03 -5.391991e-04 -4.324808e-03 -5.213209e-03 -3.689562e-03 -3.601613e-03 -4.987269e-03 -2.760704e-03 -3.141760e-03 -3.442459e-03 +4.026471e-03 -3.564985e-04 +7.066857e-05 +3.171573e-03 +2.296090e-04 -4.162793e-04 -2.496565e-04 +1.965965e-03 -2.872691e-03
+1.450000e+00 -1.042814e-02 -5.008260e-01 -1.112841e-01 +4.673255e-03 +1.342973e-03 -1.626785e-03 -1.729919e-03 -5.176343e-03 -5.387953e-03 -3.014837e-03 -4.834234e-03 -9.250247e-03 -2.676383e-03 -5.192055e-03 -2.684636e-03 +2.352524e-03 +9.407644e-04 -1.161180e-03 +5.142768e-03 +4.607140e-04 -1.139815e-03 -6.410748e-04 -8.562148e-04 -9.855963e-04
+1.466667e+00 -4.341168e-02 -6.889732e-01 -1.351394e-01 -7.543367e-03 +1.308336e-03 -3.774135e-03 -1.526102e-03 -4.921265e-03 -6.153129e-03 -5.477919e-03 -5.068912e-03 -9.615686e-03 -3.132664e-03 -6.911668e-03 -3.395011e-03 -7.713958e-04 +6.372610e-04 -3.759036e-03 +5.328462e-03 +8.100281e-04 -5.872572e-04 +1.312547e-03 -9.329426e-04 -1.232186e-03
+1.483333e+00 -3.350088e-02 -6.257085e-01 -1.317650e-01 +2.740811e-03 +1.903939e-03 -5.195202e-03 -2.635311e-03 -3.668386e-03 -4.712041e-03 -4.734063e-03 -5.607221e-03 -7.551039e-03 -3.511065e-03 -8.220793e-03 -2.896994e-03 -5.588751e-04 -1.538882e-03 -1.122243e-03 +4.950870e-03 +1.104942e-03 -1.381076e-04 +2.057361e-03 +4.110420e-04 -1.448606e-03
+1.500000e+00 -6.654539e-02 -6.141272e-01 -1.288123e-01 +4.101151e-03 -8.699893e-05 -5.192587e-03 -3.100532e-03 -1.267910e-03 -5.726666e-03 -3.806967e-03 -7.109205e-03 -6.242602e-03 -1.819817e-03 -8.233223e-03 -3.603137e-03 +9.070123e-04 -7.021479e-04 +3.106484e-05 +3.878084e-03 -9.990150e-05 -2.241470e-04 +1.546623e-04 +2.143816e-03 -1.201265e-03
+1.516667e+00 -6.389166e-02 -6.723681e-01 -1.396617e-01 +6.790002e-03 -1.463246e-03 -3.776868e-03 -3.679438e-03 -2.175585e-03 -5.100282e-03 -3.857310e-03 -8.335165e-03 -6.975231e-03 -1.676600e-03 -8.450968e-03 -1.078412e-04 +1.564435e-03 -8.756687e-04 -1.092556e-04 +3.376786e-03 -1.114383e-03 +3.741079e-04 -1.049056e-03 +1.495951e-03 -1.384268e-03
+1.533333e+00 -5.666576e-02 -7.305877e-01 -1.426843e-01 +2.588740e-03 -1.369158e-03 -3.366852e-03 -4.797395e-03 -2.578929e-03 -7.095372e-03 -4.154857e-03 -6.324389e-03 -5.666750e-03 -2.618649e-03 -7.921288e-03 -2.477547e-03 +1.978204e-03 -2.745993e-03 +1.698889e-05 +4.221401e-03 -9.885265e-04 +1.387931e-04 -7.893789e-04 +3.395810e-03 -1.930010e-03
+1.550000e+00 -7.901445e-02 -6.789635e-01 -1.520557e-01 +2.113903e-02 -2.347751e-03 -3.006444e-03 -6.882352e-03 -4.220045e-03 -5.164711e-03 -3.020198e-03 -5.935040e-03 -6.140118e-03 -2.630304e-03 -8.713794e-03 -1.220538e-03 +1.739491e-03 -3.572560e-03 +9.168438e-04 +4.718531e-03 +2.460244e-04 -1.547823e-03 +1.809464e-03 +4.816591e-03 -9.907769e-04
+1.566667e+00 -5.603133e-02 -5.317958e-01 -1.403543e-01 +3.421700e-02 -3.077558e-03 -3.191572e-03 -4.528009e-03 -3.270203e-03 -4.759942e-03 -3.291906e-03 -4.700720e-03 -5.298146e-03 -2.717824e-03 -9.189081e-03 -8.434772e-04 +3.992847e-03 -3.130289e-03 -1.106540e-03 +4.389140e-03 +1.959169e-03 -1.372259e-03 +4.061358e-03 +5.038834e-03 -1.771478e-03
+1.583333e+00 -2.828376e-02 -4.894630e-01 -1.341423e-01 +3.652798e-02 -3.248615e-03 -3.392514e-03 -2.761741e-03 -5.335836e-03 -4.549541e-03 -2.605902e-03 -4.379461e-03 -4.003137e-03 -3.035816e-03 -8.282609e-03 +2.840387e-04 +4.441808e-03 -2.699285e-03 +7.526708e-05 +3.294601e-03 +1.417694e-03 +9.139838e-05 +4.145989e-03 +4.348163e-03 -3.418802e-03
+1.600000e+00 -5.814620e-02 -5.571424e-01 -1.554262e-01 +4.625955e-02 -3.171805e-03 -3.834225e-03 -5.555338e-03 -5.181090e-03 -5.688172e-03 -3.646957e-03 -4.722474e-03 -3.350162e-03 -3.524917e-03 -8.035092e-03 -3.969104e-04 +3.055731e-03 -2.062888e-03 +4.738691e-04 +2.851025e-03 +2.145271e-03 -2.661889e-04 +6.439056e-03 +5.336461e-03 -2.398837e-03
+1.616667e+00 -7.167494e-02 -5.365581e-01 -1.294591e-01 +2.870278e-02 -2.648832e-03 -2.531720e-03 -4.560437e-03 -5.284078e-03 -4.211876e-03 -4.287522e-03 -2.857033e-03 -7.841693e-04 -5.065059e-03 -6.786895e-03 -1.481565e-03 +1.088100e-03 -3.629045e-03 +1.994378e-03 +2.655494e-03 +3.183313e-03 -1.189069e-04 +3.452231e-03 +4.154393e-03 -1.876272e-03
+1.633333e+00 -6.799907e-02 -4.104518e-01 -1.157419e-01 +3.498316e-02 -1.546117e-03 -4.017181e-03 -2.958788e-03 -4.780306e-03 -3.404231e-03 -2.290393e-03 -3.872190e-03 -1.815007e-03 -4.997894e-03 -4.978784e-03 -2.909517e-03 +6.036432e-04 -2.134758e-03 +2.500411e-03 +2.441366e-03 +3.108461e-03 -5.025818e-04 +4.553881e-03 +4.162735e-03 -3.650968e-04
+1.650000e+00 -6.083124e-02 -5.312339e-01 -1.165453e-01 +2.076381e-02 -1.312542e-03 -3.633981e-03 -3.059152e-03 -3.182387e-03 -3.655150e-03 -3.759499e-03 -4.215527e-03 -3.664765e-04 -4.370223e-03 -6.591121e-03 -2.712155e-03 +9.394797e-04 -2.892139e-03 +2.092066e-03 +2.492587e-03 +2.064558e-03 -1.627798e-03 +2.947157e-03 +2.665313e-03 +8.450962e-04
+1.666667e+00 -3.487933e-02 -4.293262e-01 -1.123039e-01 +3.083702e-02 -1.867697e-03 -3.326279e-03 -3.378442e-03 -4.803738e-03 -2.241683e-03 -4.934751e-03 -2.998033e-03 -1.063199e-03 -3.406328e-03 -4.361571e-03 -6.505251e-04 +1.649277e-03 -3.143570e-03 +1.456442e-03 +1.341614e-03 +2.736435e-03 -1.210516e-03 +2.289244e-03 +3.843277e-03 +1.741179e-03
+1.683333e+00 -4.764582e-02 -5.532522e-01 -1.157565e-01 +1.937190e-02 -5.525533e-04 -2.939050e-03 -2.768627e-03 -5.416313e-03 -3.349263e-03 -5.706220e-03 -3.140527e-03 -2.305167e-03 -2.090490e-03 -4.341308e-03 -7.548417e-04 +1.442335e-03 -3.969831e-03 +2.876685e-03 -1.668919e-05 +1.354965e-03 -2.061164e-03 +1.016871e-03 +3.821320e-03 +2.628540e-03
+1.700000e+00 -3.934710e-02 -5.371949e-01 -1.079965e-01 +1.614068e-02 -2.412071e-04 -9.311095e-04 -2.190765e-03 -5.006664e-03 -2.583902e-03 -6.150022e-03 -2.479406e-03 -2.170450e-03 -3.815534e-03 -4.541194e-03 -4.015091e-04 +2.687529e-03 -4.814756e-03 +3.231641e-03 +1.807676e-03 -4.188863e-04 -1.763704e-03 +2.769577e-04 +3.131301e-03 +1.546588e-03
+1.716667e+00 -1.448329e-02 -1.462677e-01 -7.900745e-02 +3.908664e-02 +4.204722e-04 -8.794112e-04 -2.035100e-03 -5.496623e-03 -2.256786e-04 -4.732702e-03 -1.552377e-03 -1.640350e-03 -3.321542e-03 -3.002330e-03 +4.605981e-04 +4.880801e-03 -4.574729e-03 +4.549717e-03 +2.199536e-03 -2.411203e-04 -6.811518e-04 +4.009788e-04 +2.414408e-03 +3.151252e-03
+1.733333e+00 -4.020895e-02 -2.670226e-01 -8.373199e-02 +2.974630e-02 +1.119054e-03 -2.598116e-03 -1.034705e-03 -5.436444e-03 -2.575093e-04 -4.514834e-03 -2.574685e-03 -1.968434e-03 -3.764802e-03 -2.116437e-03 +1.443897e-03 +3.479124e-03 -1.600742e-03 +3.109456e-03 +2.312983e-03 -2.408424e-03 -9.652485e-04 +1.988767e-04 +1.155689e-03 +2.849135e-03
+1.750000e+00 -3.526710e-02 -3.571322e-01 -1.016682e-01 +3.428867e-02 -2.482745e-04 -3.839430e-03 -1.519709e-03 -5.255489e-03 -1.332619e-03 -4.181308e-03 -1.992729e-03 -2.501390e-03 -3.485478e-03 -2.681903e-03 +2.464824e-03 +3.737081e-03 -1.440573e-03 +3.217448e-04 +2.568704e-03 -1.083252e-03 +1.450215e-04 +1.517411e-03 -6.201247e-04 +3.337565e-03
+1.766667e+00 +1.308335e-02 -8.029381e-02 -6.202192e-02 +3.494415e-02 +1.013754e-04 -3.338638e-03 -2.356070e-04 -2.673957e-03 -1.223991e-03 -4.090996e-03 -4.621613e-04 -1.941198e-03 -2.020690e-03 -1.247884e-03 +2.967868e-03 +3.717244e-03 -1.317927e-04 -9.932511e-04 +7.535697e-04 -7.435951e-05 +6.099847e-04 +1.567485e-03 -1.345860e-04 +2.811159e-03
+1.783333e+00 +3.640888e-02 -1.226769e-01 -5.979907e-02 +2.935947e-02 +2.578888e-04 -4.467952e-03 +2.035823e-04 -2.155020e-03 -6.516704e-04 -3.660995e-03 -1.439425e-03 -1.902839e-03 -1.037958e-03 -1.380892e-03 +2.543921e-03 +3.710356e-03 +3.268642e-04 -7.913505e-04 +6.172217e-04 -9.115735e-05 -7.885237e-05 -4.061555e-04 -8.698990e-05 +3.569867e-03
+1.800000e+00 +5.439685e-02 -2.250325e-02 -2.723412e-02 +1.494399e-02 +7.659018e-04 -2.965408e-03 +1.038402e-03 -9.075625e-04 -1.395843e-03 -3.516406e-03 +7.239830e-04 -3.046912e-04 -1.843718e-04 -1.486770e-03 +1.885726e-03 +3.715774e-03 +5.863030e-04 -4.035259e-04 -4.938025e-04 -7.628160e-04 -8.871565e-04 +1.741414e-03 -1.920817e-03 +1.510065e-03
+1.816667e+00 +2.416531e-03 -1.759807e-01 -4.869990e-02 +1.649534e-02 +6.359608e-04 -2.302015e-03 -2.981999e-04 -2.500535e-03 -1.241181e-03 -4.181822e-03 -8.308724e-04 +2.895541e-04 -1.220337e-03 -1.343412e-03 +1.663876e-03 +4.604125e-03 +5.181037e-04 -2.696516e-03 +1.473323e-05 -8.121297e-04 +9.280470e-04 +1.720835e-03 -3.111715e-03 +2.469604e-03
+1.833333e+00 -5.353414e-03 -9.861556e-02 -3.853201e-02 +1.719092e-02 +2.847013e-04 -2.467001e-03 +7.324358e-04 -8.831733e-04 -9.019363e-04 -3.315953e-03 -2.119060e-04 +1.590559e-04 -2.946021e-03 -8.420171e-04 +1.976490e-03 +4.874343e-03 -1.680077e-03 -3.060998e-03 -4.261753e-04 -1.047838e-03 +1.988914e-04 +2.679882e-03 -2.067612e-03 +3.938001e-03
+1.850000e+00 +5.132104e-03 -1.292627e-01 -3.138239e-02 +8.629402e-03 +1.159346e-03 -1.747120e-03 +3.992660e-04 -7.042075e-04 -9.807491e-04 -3.083336e-03 -6.496483e-04 -1.511188e-04 -2.350158e-03 -3.998337e-04 +1.697344e-03 +4.618150e-03 -6.811957e-04 -3.450472e-03 -6.674135e-04 +6.923205e-04 -1.332957e-03 +9.751085e-04 -2.213808e-03 +3.284677e-03
+1.866667e+00 -3.438417e-02 +1.151820e-01 -1.234620e-02 +1.830542e-02 +9.976237e-04 -2.551695e-03 +3.434285e-04 -1.256019e-04 +2.877398e-04 -1.408001e-03 +1.972566e-04 -6.221331e-04 -2.015462e-03 +9.821542e-04 +1.622635e-03 +4.102259e-03 -5.140254e-04 -3.818808e-03 -6.575209e-04 +2.075490e-03 -6.070223e-04 +1.808774e-03 -2.245787e-03 +3.655495e-03
+1.883333e+00 -1.024911e-02 +6.897614e-02 -1.958415e-02 +2.054091e-02 +4.851373e-04 -2.345071e-03 +4.044603e-04 -9.564617e-04 -1.770036e-03 -1.838311e-03 +9.046993e-04 -6.722730e-04 -1.555692e-03 +1.925416e-03 +5.641942e-04 +2.222189e-03 +3.383244e-04 -2.363624e-03 -1.142834e-04 +3.104342e-03 -1.181284e-04 +2.648088e-03 -3.235477e-03 +2.869088e-03
+1.900000e+00 +5.174789e-02 +7.687694e-02 -2.378456e-02 +2.565635e-02 -2.232553e-04 -3.709754e-03 -1.909050e-04 +3.182401e-06 -9.935076e-04 -2.074117e-03 -5.931999e-04 -7.763495e-04 -3.992435e-04 +2.723968e-03 +1.829047e-03 +2.276570e-03 -1.028316e-03 -3.021697e-03 +8.381672e-04 +2.519595e-03 +1.297522e-03 +2.196108e-04 -9.505361e-04 +3.187500e-03
+1.916667e+00 +6.690568e-02 +1.367760e-01 +4.557449e-03 +7.031493e-03 -1.516591e-03 -3.274179e-03 +3.947125e-04 +6.528682e-04 +3.273251e-04 -1.192888e-03 +2.737198e-04 +1.889203e-03 +8.691289e-04 +1.983320e-03 +5.271387e-04 +2.674027e-03 -1.405675e-03 -2.638936e-03 -6.066580e-05 +3.431647e-03 +1.468662e-03 -1.435013e-03 -1.138741e-03 +8.681335e-04
+1.933333e+00 +5.140163e-02 +3.246532e-01 +1.799242e-02 +1.399984e-02 -6.819248e-04 -3.481241e-03 +1.360211e-03 +3.191086e-04 +1.191241e-03 +1.143983e-03 +1.267703e-03 +9.966136e-04 -3.057615e-04 +1.760796e-03 -8.117386e-04 +2.630785e-03 -4.079294e-04 -1.573217e-03 +1.796592e-03 +1.504308e-03 +2.910061e-04 -1.635694e-03 +3.050079e-04 +1.887626e-03
+1.950000e+00 +3.820992e-02 +5.256633e-01 +5.114115e-02 +2.999010e-03 -9.366987e-04 -8.400060e-04 +2.113031e-03 +9.939078e-04 +1.756704e-03 +6.627589e-04 +2.111835e-03 +2.310303e-03 +1.051830e-03 +2.091399e-03 -2.372670e-03 +2.451412e-03 -2.387386e-04 -8.986932e-04 +5.926262e-04 +6.360182e-04 +8.943245e-04 -1.037328e-03 +1.630302e-04 +9.829069e-04
+1.966667e+00 +5.190091e-02 +6.734280e-01 +9.521519e-02 -2.511849e-02 +1.996884e-04 -1.093079e-03 +2.575874e-03 +1.788667e-03 +3.784258e-03 +1.774199e-03 +2.185741e-03 +3.784874e-03 +2.777623e-03 +3.731761e-03 -2.418091e-03 +1.742503e-03 -7.966888e-05 -1.319959e-03 -1.453099e-04 -5.232412e-04 +5.340182e-04 -2.266874e-03 -5.491185e-04 -7.454950e-04
+1.983333e+00 +3.426513e-02 +5.911306e-01 +1.023295e-01 -3.999834e-02 +1.775255e-03 -1.186751e-03 +3.614305e-03 +2.955411e-03 +4.315688e-03 +2.197018e-03 +2.517213e-03 +4.755234e-03 +4.975052e-04 +1.658608e-03 -1.216679e-03 +7.557421e-05 +4.480165e-04 -1.279930e-03 -5.203179e-04 -9.982091e-04 -4.249038e-04 -1.860617e-03 -1.452202e-03 -2.143044e-03
+2.000000e+00 -1.466402e-03 +5.498160e-01 +1.016793e-01 -4.385094e-02 +2.220824e-03 -3.217746e-04 +2.319824e-03 +2.484483e-03 +2.494012e-03 +2.294602e-03 +3.302890e-03 +4.337497e-03 +1.858890e-03 +1.954613e-03 -2.935101e-04 -8.497880e-04 -3.511712e-04 -1.955090e-03 -1.309540e-03 -3.905358e-05 -3.940216e-04 -2.083689e-03 -9.721100e-04 -2.039505e-03
+2.016667e+00 +5.737095e-03 +4.289810e-01 +1.092263e-01 -6.218232e-02 +3.343959e-03 +1.505224e-04 +2.073835e-03 +1.381308e-03 +2.495137e-03 +3.210657e-03 +2.960610e-03 +3.415817e-03 +1.565316e-03 +3.931434e-03 -1.354141e-03 -8.048526e-04 -1.289460e-03 -1.646340e-03 -1.905104e-04 -1.248926e-04 -1.739982e-03 -3.243123e-03 -1.285062e-03 -2.865033e-03
+2.033333e+00 -1.033039e-02 +8.429961e-01 +1.245486e-01 -4.114355e-02 +3.282959e-03 +1.011831e-03 +1.593457e-03 +1.883280e-03 +1.982505e-03 +4.084368e-03 +4.405649e-03 +4.344950e-03 +2.103415e-03 +3.048202e-03 -9.945396e-04 -1.018705e-03 -8.267044e-04 -1.167482e-03 +1.044755e-04 +1.155403e-03 -1.642885e-03 -2.466814e-03 -6.798514e-04 -2.130702e-03
+2.050000e+00 +1.219617e-02 +7.384140e-01 +1.300278e-01 -5.553326e-02 +3.137138e-03 +1.042306e-03 -1.591650e-04 +1.814907e-03 +3.849133e-03 +4.279236e-03 +4.218514e-03 +4.950789e-03 +2.090723e-03 +3.476956e-03 -1.079181e-03 -1.942279e-03 -7.597152e-04 -1.581624e-03 +1.230155e-04 +2.542670e-05 -2.540225e-03 -1.612135e-03 -1.041706e-03 -2.498103e-03
+2.066667e+00 +1.415744e-02 +1.049432e+00 +1.538658e-01 -5.105984e-02 +3.533406e-03 +2.074895e-03 +1.085130e-03 +3.702360e-03 +3.165071e-03 +4.757147e-03 +2.598323e-03 +5.253636e-03 +2.776218e-03 +4.462548e-03 -1.751919e-03 -2.436022e-03 -1.170383e-03 -6.979345e-04 -1.654950e-06 -3.368916e-04 -1.822584e-03 -1.459926e-03 -4.108101e-05 -2.113633e-03
+2.083333e+00 +2.272592e-02 +1.187442e+00 +1.604088e-01 -4.559064e-02 +2.511571e-03 +2.290543e-03 +2.225553e-03 +4.011743e-03 +4.063179e-03 +5.495741e-03 +2.705060e-03 +5.234585e-03 +1.973793e-03 +3.833242e-03 -1.769615e-03 -1.621190e-03 -4.678409e-04 -1.376153e-04 -7.149314e-04 -2.609472e-04 -1.828283e-03 -1.228808e-03 -8.562738e-04 -1.673155e-03
+2.100000e+00 +1.050734e-02 +8.736657e-01 +1.382316e-01 -5.103895e-02 +2.110562e-03 +1.551947e-03 +2.131950e-03 +3.567879e-03 +3.574936e-03 +4.032096e-03 +1.016393e-03 +5.506454e-03 +2.669238e-03 +3.392430e-03 -1.547336e-03 -9.097650e-04 -3.609147e-04 -1.153158e-03 -7.406395e-04 -1.641855e-03 -1.218518e-03 -1.920347e-03 -1.487260e-03 -7.516738e-04
+2.116667e+00 +7.459203e-03 +9.126187e-01 +1.294148e-01 -4.042707e-02 +2.768504e-03 +1.278185e-03 +2.408027e-03 +3.420136e-03 +4.184319e-03 +3.517637e-03 +8.187288e-04 +3.500363e-03 +1.828922e-03 +3.644933e-03 -1.325156e-03 -4.635173e-04 +1.671425e-06 -1.999643e-03 -1.633576e-03 -9.881421e-04 -1.170556e-04 -1.617982e-03 -3.127014e-04 -8.511989e-04
+2.133333e+00 +2.717452e-02 +1.047828e+00 +1.376590e-01 -3.701761e-02 +2.455580e-03 +2.104786e-03 +3.652429e-03 +2.469039e-03 +3.715276e-03 +3.016699e-03 +2.792302e-03 +2.828071e-03 +1.212952e-03 +4.150486e-03 -1.005588e-03 -9.385592e-04 +1.105461e-03 -1.720325e-03 -2.092913e-03 -1.512305e-03 +6.562301e-04 -1.809569e-03 -1.766568e-03 +5.685668e-04
+2.150000e+00 -6.359895e-03 +9.997884e-01 +1.366330e-01 -3.959677e-02 +1.612314e-03 +7.915160e-04 +3.988310e-03 +1.956143e-03 +3.328915e-03 +3.925864e-03 +4.259570e-03 +3.606123e-03 +9.410504e-04 +3.268399e-03 -9.983595e-04 -1.206015e-03 +1.597324e-04 -1.279611e-03 -2.024531e-03 -2.136707e-03 +1.414188e-03 -2.248927e-03 -1.962324e-03 +1.237306e-03
+2.166667e+00 +1.547476e-03 +6.542744e-01 +1.174168e-01 -4.850468e-02 +4.864349e-04 -2.033693e-04 +3.940634e-03 +1.826894e-03 +2.671537e-03 +4.153324e-03 +4.170314e-03 +2.595260e-03 +1.281224e-03 +2.827722e-03 -1.133254e-03 -7.301300e-04 +8.928925e-04 -1.142318e-03 -3.022284e-03 -2.988310e-03 +9.289542e-04 -2.246237e-03 -1.961300e-03 +4.248403e-04
+2.183333e+00 +3.597999e-02 +6.303015e-01 +1.211037e-01 -5.288187e-02 +1.755502e-04 +6.019346e-04 +4.129989e-03 +1.872114e-03 +2.401774e-03 +3.472896e-03 +4.355809e-03 +2.243418e-03 +1.795535e-03 +2.874056e-03 -1.768036e-03 -3.029774e-04 -3.115998e-04 -7.876031e-04 -3.433433e-03 -2.569872e-03 +8.935448e-04 -1.591010e-03 -1.379982e-03 -6.473320e-04
+2.200000e+00 +1.163226e-02 +5.695238e-01 +1.205537e-01 -5.636600e-02 +3.024018e-04 +1.021722e-03 +3.560209e-03 +2.902984e-03 +2.429309e-03 +3.963000e-03 +3.195816e-03 +1.166490e-03 +1.776044e-03 +3.062964e-03 +3.885378e-04 +1.388090e-03 -6.352004e-04 -7.716766e-04 -3.995922e-03 -3.080572e-03 +2.459645e-04 -3.114856e-03 -2.083297e-03 -9.838192e-04
+2.216667e+00 +4.494306e-03 +6.877854e-01 +1.181814e-01 -4.607448e-02 +1.942319e-03 -3.009071e-04 +3.695281e-03 +2.647284e-03 +8.401079e-04 +3.642255e-03 +2.289366e-03 +8.299994e-04 +3.021197e-03 +3.929596e-03 +5.102861e-04 +6.512585e-04 +1.432004e-03 -8.203308e-04 -4.039032e-03 -2.510571e-03 -3.085779e-04 -2.385566e-03 -2.659177e-03 -2.239394e-04
+2.233333e+00 -1.337207e-02 +5.654958e-01 +1.136001e-01 -5.048618e-02 +1.345235e-03 +1.843346e-04 +2.770329e-03 +2.644348e-03 +1.456454e-03 +4.357393e-03 +1.272936e-03 +1.344919e-03 +3.200608e-03 +2.778701e-03 +9.939854e-04 +8.720908e-04 -4.520884e-04 -7.841957e-04 -4.127096e-03 -3.148352e-03 -1.189286e-03 -1.442885e-03 -3.459235e-03 +1.448005e-03
+2.250000e+00 -1.777959e-03 +2.835872e-01 +1.029108e-01 -6.091654e-02 +1.232419e-03 +1.055360e-04 +2.207593e-03 +1.820214e-03 +1.315333e-03 +4.164887e-03 +1.247923e-03 +1.526871e-03 +2.798848e-03 +2.767795e-03 +2.172346e-03 +2.832505e-04 -6.251329e-04 -1.378066e-03 -4.811665e-03 -2.615894e-03 -1.763758e-03 -1.656478e-03 -4.868850e-03 +1.727123e-03
+2.266667e+00 +2.754462e-02 +4.289710e-01 +1.018149e-01 -4.990744e-02 +8.312023e-04 +9.967989e-04 +1.168244e-03 +1.105558e-03 +8.008477e-04 +4.573666e-03 +1.623529e-03 +3.072218e-03 +2.049720e-03 +2.415333e-03 +1.501819e-03 +1.613954e-03 -9.787140e-04 -1.834475e-03 -4.745166e-03 -5.646014e-04 -2.464700e-03 -1.045316e-03 -3.494428e-03 +9.098952e-04
+2.283333e+00 +1.079125e-02 +4.036015e-01 +1.040992e-01 -5.294787e-02 +1.024763e-03 +1.891873e-03 -5.114026e-04 +1.564972e-03 +1.199274e-03 +3.002857e-03 +3.621911e-03 +2.975237e-03 +1.768388e-03 +2.143843e-03 +1.319684e-03 +7.361046e-04 -1.422700e-03 -1.818824e-03 -3.988535e-03 -5.205180e-04 -1.443676e-03 -2.279062e-03 -3.055752e-03 +7.724380e-04
+2.300000e+00 +1.493948e-02 +5.647093e-01 +1.009096e-01 -3.944356e-02 +5.397347e-04 +3.213141e-03 -8.279515e-04 +1.688385e-03 -3.203425e-04 +2.942935e-03 +3.916355e-03 +3.595349e-03 +1.768413e-03 +1.356892e-03 +1.777288e-03 +7.216128e-04 -1.059656e-03 -2.062680e-03 -3.391496e-03 -1.794473e-04 -6.562615e-04 -2.226951e-03 -1.823323e-03 +1.485112e-04
+2.316667e+00 +1.945675e-02 +4.313372e-01 +8.877861e-02 -3.897456e-02 +9.689660e-04 +2.698198e-03 -8.665935e-04 +6.844828e-04 +9.737922e-04 +2.770668e-03 +3.419186e-03 +1.872612e-03 +1.083854e-03 +2.047420e-03 +1.051374e-03 +1.447410e-05 -6.693219e-04 -1.305298e-03 -3.808663e-03 +3.160829e-04 -7.232672e-05 -2.244489e-03 -1.937836e-03 +6.027428e-05
+2.333333e+00 +2.971782e-02 +5.460541e-01 +8.874507e-02 -3.134571e-02 +1.588760e-03 +2.486733e-03 -4.632308e-04 +1.614437e-03 +8.632189e-04 +2.965825e-03 +2.460691e-03 +1.528564e-03 +1.082399e-03 +1.258746e-03 +1.582183e-03 -2.317545e-04 -1.807275e-03 -7.690739e-04 -3.155985e-03 +1.097308e-03 +6.336188e-04 -2.584800e-03 -2.156990e-03 +4.538186e-04
+2.350000e+00 +2.593301e-02 +1.288751e-01 +6.750647e-02 -4.215426e-02 +1.318528e-03 +1.762802e-03 -6.099553e-05 +9.201424e-04 +1.184965e-03 +2.821772e-03 +1.461469e-03 +5.256338e-04 +1.775581e-04 +1.717762e-03 +6.312164e-04 +1.699820e-04 -2.800665e-03 -1.218254e-03 -3.326780e-03 +1.301283e-03 +7.933091e-04 -1.986348e-03 -2.215271e-03 -4.691672e-04
+2.366667e+00 +4.889754e-02 +1.940186e-01 +6.217592e-02 -3.403759e-02 +1.865545e-03 +1.905617e-03 +3.628900e-04 +1.281359e-04 +8.877583e-04 +2.013703e-03 +7.878723e-04 +7.758543e-04 +9.227497e-04 +1.139150e-03 +1.130502e-03 -9.907041e-05 -2.286850e-03 -1.414148e-03 -3.361692e-03 +1.618487e-03 +1.319311e-04 -1.412599e-03 -1.985566e-03 +2.896117e-04
+2.383333e+00 +4.365860e-02 +4.120596e-01 +6.030252e-02 -1.880099e-02 +2.097819e-03 +1.003555e-03 -3.307888e-04 +1.085069e-03 +2.250233e-04 +1.861100e-03 +9.803175e-04 +9.988284e-05 +1.864862e-03 +1.446783e-03 +1.544110e-03 -9.531462e-04 -1.659686e-03 -5.565951e-04 -2.567157e-03 +1.680848e-03 +1.075640e-03 -1.204071e-03 -1.459786e-03 -1.215319e-04
+2.400000e+00 +3.355114e-02 +4.458330e-01 +4.797100e-02 -7.463315e-03 +1.655451e-03 +3.198608e-03 -1.130931e-03 +3.586900e-04 +9.496732e-04 +2.065425e-03 +1.498204e-04 +3.044701e-04 +9.071859e-04 -1.811401e-04 +1.000444e-03 -8.975382e-04 -1.481099e-03 -7.301755e-04 -9.373326e-04 +1.631180e-03 +1.229031e-03 -8.883983e-04 -1.534346e-03 +7.198578e-04
+2.416667e+00 +3.225658e-02 +3.446446e-01 +5.059974e-02 -1.609098e-02 +2.404640e-03 +2.535993e-03 -3.650389e-04 +1.903195e-04 +7.046211e-04 +2.465694e-03 +8.509752e-04 -1.834060e-04 +2.532267e-04 -3.476870e-04 -1.188977e-04 -1.989020e-03 -6.505548e-04 -8.301820e-04 -8.226522e-04 +8.167275e-04 +9.924807e-04 -5.408467e-04 -9.650554e-04 +6.032249e-04
+2.433333e+00 +3.999222e-02 +3.946897e-01 +4.950155e-02 -1.229141e-02 +2.580118e-03 +1.575595e-03 +2.264761e-04 +1.093887e-04 -8.607485e-04 +2.178021e-03 +1.550999e-03 +9.389408e-05 +4.855756e-04 +2.655307e-04 +9.171839e-05 -1.302506e-03 -9.025104e-04 -3.222807e-04 -1.500863e-03 +3.830185e-04 +2.332378e-04 +1.134867e-03 -1.092405e-03 +5.653981e-04
+2.450000e+00 +2.320009e-02 +3.981564e-03 +4.375349e-03 -2.131121e-03 +2.156472e-03 +1.794530e-03 -1.052755e-03 +7.349604e-04 -1.552112e-03 +6.921011e-04 +6.139330e-04 -2.570927e-04 -5.830495e-04 -1.207284e-03 +7.570706e-05 -2.691383e-03 -1.503516e-03 +2.919684e-04 -6.890133e-04 +1.898793e-03 +5.958722e-04 +1.980472e-03 -1.097027e-03 +4.289843e-04
+2.466667e+00 +3.123354e-02 -9.267138e-02 -7.554934e-03 +9.237459e-04 +1.678255e-03 +1.718548e-03 -6.470643e-04 +2.400158e-04 -2.034095e-03 +1.204132e-03 +4.363458e-04 -5.930153e-04 -6.840242e-04 -1.860138e-03 -1.061803e-04 -2.041617e-03 -1.822445e-03 -2.000695e-04 -5.619874e-04 +1.780344e-03 +1.553289e-03 +1.792882e-03 -3.208536e-04 -1.525756e-04
+2.483333e+00 +1.155773e-02 +3.082357e-02 -4.063139e-03 +6.019257e-03 +1.723232e-03 +8.080401e-04 +6.225845e-04 -3.912625e-04 -9.396401e-04 +1.488739e-03 -2.268166e-04 -1.192878e-03 -1.875722e-03 -1.540550e-04 -7.599850e-05 -1.539287e-03 -2.101374e-03 +5.204100e-04 +5.767418e-04 +1.528141e-03 +2.136295e-03 +6.134445e-04 -2.664807e-04 -4.816237e-04
+2.500000e+00 +2.781094e-02 +1.809675e-01 -2.131028e-03 +1.412685e-02 +1.425870e-03 +2.519439e-04 -2.594158e-04 -1.364061e-03 -5.592058e-04 +1.588486e-03 +1.498342e-04 -1.193014e-03 -7.264184e-04 +7.678699e-04 -5.641201e-04 -1.820935e-03 -1.110690e-03 +1.322727e-03 +2.130706e-04 +2.426253e-03 +1.903730e-03 +1.110055e-03 -1.307581e-04 -9.207966e-04
+2.516667e+00 +4.231924e-02 -4.429418e-01 -4.344535e-02 +7.036462e-03 +1.552648e-03 +8.411742e-04 -1.535998e-03 -2.842278e-03 -7.974243e-04 +8.627364e-05 -6.675677e-04 -1.102095e-03 -1.441095e-03 -1.489735e-04 -1.274906e-03 -2.109172e-03 -5.110953e-04 +2.105825e-03 +1.390083e-04 +2.744484e-03 +1.400860e-03 +5.584127e-04 -9.858816e-04 -9.080085e-04
+2.533333e+00 +3.191124e-02 -3.041464e-01 -2.552019e-02 +1.256308e-03 +1.838764e-03 +9.319279e-04 -1.263796e-03 -2.967851e-03 -7.214191e-04 +3.909007e-04 -1.540428e-04 +2.097223e-04 -1.362377e-03 -3.979728e-04 -1.623903e-03 -1.543064e-03 -1.041713e-03 +1.915499e-03 +1.562513e-04 +2.174460e-03 +2.402258e-03 +8.990994e-04 -1.855590e-03 -1.341776e-03
+2.550000e+00 +1.184266e-03 -4.128068e-01 -3.358986e-02 +9.790425e-04 +3.543939e-04 +7.171083e-04 -2.889654e-04 -1.900977e-03 -5.626890e-04 +6.408184e-07 -8.149954e-04 -2.591162e-04 -1.698071e-03 -2.450711e-04 -1.566262e-03 -1.195963e-03 -1.576582e-03 +1.882453e-03 +2.128219e-04 +2.986864e-03 +2.269449e-03 +5.841197e-04 -9.846000e-04 -2.499996e-03
+2.566667e+00 -1.026700e-03 -6.179419e-01 -5.108538e-02 +2.320127e-03 +1.788108e-04 -1.794147e-04 +3.149620e-04 -2.905570e-03 -9.661912e-04 -2.317589e-04 +5.292783e-05 -7.116534e-04 -1.908704e-03 -9.113731e-04 -1.123449e-03 -9.639638e-04 -1.412036e-03 +1.192171e-03 -4.844852e-04 +3.943122e-03 +1.762876e-03 +1.275459e-04 -1.841788e-03 -8.673599e-04
+2.583333e+00 -2.403705e-02 -4.848906e-01 -6.099038e-02 +1.929509e-02 -7.663107e-04 -6.310476e-04 +1.913363e-04 -2.386998e-03 -4.729598e-04 -1.340657e-03 -5.507007e-04 -2.324811e-04 -1.612907e-03 -8.908727e-04 -1.222501e-03 -7.797425e-05 -1.125179e-03 +2.091808e-03 -3.486675e-04 +3.837374e-03 +1.335539e-03 +4.652650e-04 -9.413218e-04 -7.750940e-04
+2.600000e+00 -3.220294e-02 -4.831914e-01 -6.490993e-02 +2.297578e-02 -1.341164e-03 -6.504833e-04 +2.904930e-05 -1.721652e-03 +6.956541e-04 -1.362615e-03 -8.530976e-04 -4.187105e-04 -2.247246e-03 -1.387927e-03 -1.104549e-03 +1.941984e-04 -4.675408e-04 +9.039962e-04 +5.710710e-04 +3.477470e-03 +9.890735e-04 -1.454394e-03 -9.927255e-05 +8.460021e-04
+2.616667e+00 -5.765144e-02 -1.073017e+00 -8.552281e-02 +3.482694e-03 -9.305133e-04 -1.775938e-03 -1.449616e-04 -1.193348e-03 -6.194508e-04 -1.390762e-03 -2.622707e-04 -1.767072e-03 -2.597239e-03 -1.479129e-03 -5.660840e-04 +1.073744e-04 -1.003422e-03 +2.363937e-04 -1.096058e-03 +3.190416e-03 +3.542787e-04 -1.526869e-03 -4.990122e-04 +1.395428e-03
+2.633333e+00 -6.938787e-02 -1.322979e+00 -1.046245e-01 +4.894337e-03 -2.153853e-03 -2.375693e-03 -7.291427e-04 -7.793047e-04 -1.853033e-03 -1.600507e-03 +5.823930e-04 -1.216304e-03 -3.310864e-03 -1.366825e-03 -6.939950e-04 -2.698377e-04 -9.625581e-04 +1.891450e-05 -8.277082e-04 +2.453609e-03 +6.643043e-04 -1.285835e-03 -3.583684e-04 +2.083879e-03
+2.650000e+00 -5.636636e-03 -9.730158e-01 -9.176010e-02 +1.540983e-02 -2.631006e-03 -1.970417e-03 -4.106619e-04 +2.942779e-04 -2.233077e-03 -7.852016e-04 +3.242857e-04 -2.049578e-03 -2.368164e-03 -1.117115e-03 -9.200341e-04 -6.422825e-04 -1.348853e-03 +3.135599e-04 -5.314570e-05 +1.300529e-03 +1.815271e-03 -1.029474e-03 +7.150253e-04 +2.407872e-03
+2.666667e+00 +8.011194e-03 -6.821767e-01 -7.493530e-02 +1.893250e-02 -1.845541e-03 -1.840095e-03 -9.603364e-04 +9.393750e-04 -2.612365e-03 -5.655596e-04 -2.714303e-04 -8.071529e-04 -9.361652e-04 -1.675644e-03 -1.504142e-03 -4.047617e-04 -1.069451e-03 +1.320740e-04 -2.992575e-05 +2.066804e-03 +1.209291e-03 -2.896513e-04 +1.268662e-03 +1.757391e-03
+2.683333e+00 -1.975902e-02 -1.095036e+00 -9.121128e-02 +9.188952e-03 -1.963897e-03 -2.648282e-03 -2.633589e-04 +2.930838e-04 -1.850243e-03 -1.848034e-03 -6.307888e-04 -1.787839e-03 -2.560645e-04 -1.745601e-03 -5.329877e-04 +1.991386e-04 -1.282349e-03 -6.292442e-04 -1.102162e-03 +1.517196e-03 +1.433621e-03 -4.448547e-04 +1.396188e-03 +9.860119e-04
+2.700000e+00 -3.247007e-02 -1.044615e+00 -1.039437e-01 +2.308791e-02 -2.479781e-03 -2.969405e-03 +8.258273e-05 -1.750130e-03 -1.703925e-03 -8.542124e-04 -1.318690e-03 -1.214049e-03 +3.651708e-04 -2.488718e-03 -1.646895e-04 +1.421481e-04 -4.789443e-04 -5.577979e-04 -6.750421e-04 +1.780792e-03 +1.980269e-03 +5.163201e-04 +7.424089e-04 +5.019481e-04
+2.716667e+00 -3.242518e-02 -5.787714e-01 -7.768389e-02 +2.809491e-02 -1.664772e-03 -2.160794e-03 -7.798059e-04 -1.985802e-03 -1.242005e-03 +2.570508e-04 -7.955177e-04 +1.567802e-05 -1.590493e-04 -2.271498e-03 +1.118464e-04 +1.733190e-04 -4.599327e-04 -1.139024e-03 +4.995833e-04 +2.227090e-03 +2.136224e-03 -9.673107e-05 +1.721348e-05 +1.113112e-03
+2.733333e+00 -3.043229e-03 -7.492683e-01 -1.183675e-01 +5.182151e-02 -2.212741e-03 -3.066353e-03 -1.606392e-03 -2.425206e-03 -1.316536e-03 +7.884530e-05 -3.688995e-04 -1.438604e-03 -6.086541e-04 -3.041159e-03 +1.057732e-03 -4.497783e-04 -1.562872e-04 -9.036882e-04 +1.409592e-03 +2.830708e-03 +2.841064e-03 +5.653130e-04 +1.930661e-04 +1.029887e-03
+2.750000e+00 -2.371496e-02 -1.166602e+00 -1.224870e-01 +3.211938e-02 -1.898161e-03 -3.543765e-03 -2.215984e-03 -2.299773e-03 -2.323088e-03 -7.756454e-04 -1.478571e-04 -2.172184e-04 +5.594886e-05 -3.045712e-03 +1.698523e-03 -2.368495e-04 -4.752762e-04 -9.868266e-04 +4.376236e-04 +1.846461e-03 +3.056754e-03 +9.360296e-05 -1.433993e-04 -6.041326e-05
+2.766667e+00 -1.589867e-02 -7.375905e-01 -1.137887e-01 +4.858167e-02 -1.802450e-03 -2.866395e-03 -2.727775e-03 -2.330626e-03 -1.630270e-03 -1.269445e-03 +8.556661e-04 +7.120258e-04 -8.438255e-04 -3.278592e-03 +2.199528e-03 -2.632970e-04 +4.760059e-04 -4.397495e-04 +1.457348e-03 +1.609725e-03 +3.439336e-03 +4.505150e-04 -1.012779e-04 -9.545488e-04
+2.783333e+00 +2.710255e-02 -5.134070e-01 -1.063592e-01 +5.484145e-02 -1.102267e-03 -2.947845e-03 -2.177383e-03 -1.228820e-03 -1.356724e-03 -1.850277e-03 +1.517565e-04 -2.531036e-05 -5.385589e-04 -3.019423e-03 +2.094346e-03 +6.170212e-04 +6.735351e-04 +6.129036e-05 +1.265045e-03 +1.416579e-03 +3.759322e-03 +4.624025e-04 -1.248241e-03 -2.516910e-04
+2.800000e+00 +9.372572e-03 -1.037652e+00 -1.204994e-01 +3.745057e-02 -1.008045e-03 -3.201546e-03 -1.883347e-03 -1.487677e-04 -2.480325e-03 -2.058251e-03 -5.911076e-04 -7.258034e-04 -1.088056e-03 -2.478330e-03 +1.699058e-03 +2.489730e-04 +8.957637e-04 -1.900786e-04 +6.063472e-04 +7.975979e-04 +2.669971e-03 +6.501916e-04 -1.238110e-03 -8.281746e-05
+2.816667e+00 +1.170863e-02 -6.711130e-01 -1.070124e-01 +4.637530e-02 -8.300715e-04 -1.589408e-03 -1.771051e-03 -4.586272e-05 -2.835922e-03 -2.150089e-03 -8.728725e-04 -9.471726e-04 -7.530552e-04 -2.053828e-03 +2.190595e-03 +1.878549e-04 +5.849679e-04 +4.496782e-04 -1.144002e-04 +1.475306e-03 +2.278323e-03 +4.033319e-04 -6.983000e-04 +7.012247e-04
+2.833333e+00 -4.168187e-02 -1.140472e+00 -1.402327e-01 +4.633683e-02 -1.072193e-03 -1.482681e-03 -2.545399e-03 -3.168191e-04 -2.389837e-03 -2.183873e-03 -1.571384e-03 -1.565748e-03 -1.796825e-03 -2.716229e-03 +2.133131e-03 +1.101644e-04 +6.628115e-04 -1.548948e-04 -1.365296e-04 +1.787488e-03 +2.134142e-03 +1.893442e-04 -3.658274e-04 +1.076189e-03
+2.850000e+00 -1.504863e-02 -1.220843e+00 -1.464104e-01 +4.648812e-02 -7.277862e-04 -2.460359e-03 -2.205746e-03 +3.208512e-04 -2.091817e-03 -3.160567e-03 -2.011200e-03 -2.155063e-03 -1.456310e-03 -2.208588e-03 +1.969740e-03 +4.918191e-04 +7.781848e-04 +6.274709e-04 +4.123677e-04 +4.895852e-04 +1.572407e-03 +1.453914e-04 -1.134930e-03 +2.082324e-03
+2.866667e+00 +3.331297e-03 -6.875202e-01 -1.280923e-01 +5.920488e-02 -1.001193e-03 -2.112115e-03 -2.296255e-03 +2.682430e-04 -1.730684e-03 -2.989186e-03 -1.447006e-03 -2.582044e-03 -5.357311e-04 -1.397976e-03 +2.051072e-03 +5.182188e-04 +8.563172e-04 +1.055665e-03 +1.399384e-03 +1.019633e-03 +8.224557e-04 +3.998789e-04 -3.894310e-04 +1.685105e-03
+2.883333e+00 +4.051632e-03 -6.785450e-01 -9.762739e-02 +3.772820e-02 -8.970310e-04 -2.040598e-03 -1.254539e-03 +5.344128e-04 -1.365877e-03 -1.708567e-03 -1.867883e-03 -1.901204e-03 -1.167421e-04 -1.572790e-03 +6.801877e-04 -4.119573e-04 +1.413724e-03 +6.366961e-04 +1.100548e-03 +1.452232e-03 +4.445984e-04 +1.885993e-04 -3.271447e-04 +8.717970e-04
+2.900000e+00 +3.048885e-02 -4.651319e-01 -9.623668e-02 +4.687003e-02 -7.783311e-04 -1.921968e-03 -1.387053e-03 -1.170201e-04 -5.764413e-04 -1.430568e-03 -1.975069e-03 -2.116069e-03 -5.099565e-04 -1.012753e-03 +9.092739e-04 +5.608366e-04 +1.249772e-03 +5.879846e-04 +1.111446e-03 +1.825995e-03 -5.033339e-05 +5.891111e-04 -7.266988e-05 +7.188385e-04
+2.916667e+00 +5.248278e-02 -4.954277e-01 -9.723712e-02 +4.598016e-02 -6.932020e-04 -1.671556e-03 -1.772077e-03 +6.132443e-06 -6.495700e-04 -9.035308e-04 -1.851321e-03 -2.511503e-03 -5.022204e-04 -1.176606e-03 +1.188596e-03 +3.265541e-04 +8.183844e-04 +1.710980e-03 +9.159900e-04 +4.341089e-04 +2.791689e-05 +1.023758e-03 +1.844950e-04 +6.319306e-04
+2.933333e+00 +4.065151e-02 -4.421946e-01 -7.994719e-02 +3.615108e-02 -1.003314e-03 -1.107707e-03 -1.971096e-03 -2.744972e-04 -1.710535e-04 -1.147141e-03 -1.523995e-03 -1.339883e-03 -7.606116e-04 -3.744580e-04 +1.132258e-03 +1.437998e-04 -7.472979e-05 +1.140258e-03 +4.328904e-04 +5.186856e-04 +9.043294e-04 +6.757892e-04 -4.663598e-05 +8.954510e-04
+2.950000e+00 +4.653706e-02 -5.120026e-01 -7.677518e-02 +3.037878e-02 -1.029202e-03 -2.594486e-04 -1.253803e-03 -7.301862e-04 -6.088197e-04 -1.622829e-03 -1.227534e-03 -1.186597e-03 -1.069429e-03 -1.780944e-04 +8.029180e-04 +1.966770e-04 -2.039964e-04 +9.735448e-04 +1.316401e-03 +1.920994e-04 +6.584115e-04 +6.286084e-04 -6.319381e-04 +8.761614e-04
+2.966667e+00 +3.187887e-02 -3.566933e-01 -6.879260e-02 +3.211815e-02 -1.492131e-03 +4.825127e-04 -1.863569e-03 -2.412801e-04 -5.558170e-04 -1.186952e-03 -1.583979e-03 -8.130047e-04 -6.765701e-04 -2.154149e-04 +1.000338e-03 +5.459856e-05 +4.112411e-04 +1.666293e-03 +1.717662e-03 -5.760819e-04 -3.351283e-04 +8.982510e-04 -1.045487e-03 +1.233415e-03
+2.983333e+00 +4.882230e-02 -7.167847e-01 -7.557979e-02 +1.925931e-02 -1.111011e-03 +2.988950e-04 -1.816240e-03 -3.562493e-04 -1.001021e-03 -2.101688e-03 -1.624595e-03 -3.416761e-04 -1.444269e-04 -5.187570e-04 +1.542371e-03 -2.928958e-04 +7.666130e-05 +1.634023e-03 +9.933966e-04 -1.177810e-03 -4.448245e-04 +3.263994e-04 -1.266624e-03 +1.683403e-03
+3.000000e+00 +2.541639e-02 -5.036516e-01 -5.666160e-02 +1.609237e-02 -1.089625e-03 +6.957473e-04 -1.577115e-03 +1.243803e-04 -8.014107e-04 -1.552648e-03 -5.387060e-04 -1.114321e-03 +3.273531e-04 -1.075791e-03 +2.212351e-03 -6.235198e-04 -2.586589e-04 +1.060326e-03 +9.333109e-05 -7.505729e-04 -3.775237e-04 +6.441583e-05 -1.215129e-03 +2.356909e-03
+3.016667e+00 +4.674897e-02 -2.347067e-01 -5.288856e-02 +2.639786e-02 -2.122181e-03 +9.681731e-04 -1.450212e-03 +2.379640e-04 -8.715638e-04 -1.236103e-03 +3.215532e-04 -1.408998e-03 +2.041805e-04 -7.254671e-04 +2.795468e-03 -2.091254e-05 -4.690918e-04 +2.022102e-03 -7.326450e-04 -3.076054e-04 -2.224164e-04 -3.054484e-04 -4.613466e-04 +1.712621e-03
+3.033333e+00 +3.171951e-02 -4.176391e-01 -7.359338e-02 +3.263131e-02 -1.531375e-03 +5.068654e-04 -1.722347e-03 -3.946099e-04 -1.317333e-03 -1.255168e-03 -5.624366e-04 -1.418915e-03 +4.491571e-04 -8.620789e-04 +2.156843e-03 +4.308528e-04 -3.964744e-04 +2.328886e-03 -6.355486e-04 -3.089686e-04 +4.028621e-04 -8.224230e-04 -8.666560e-05 +1.787017e-03
+3.050000e+00 +5.125663e-02 -1.337465e-01 -3.216870e-02 +1.640055e-02 -1.377234e-03 +4.882227e-04 -1.003616e-03 -1.131404e-04 -6.453685e-04 -5.344428e-04 +2.667189e-04 -1.017015e-03 +2.130978e-04 -8.351992e-05 +1.651121e-03 +7.829436e-04 -4.332144e-04 +2.027819e-03 -1.226702e-03 -2.438042e-04 -2.529285e-04 -4.735905e-04 -1.745742e-04 +8.796600e-04
+3.066667e+00 +5.019928e-02 -3.483653e-01 -3.125244e-02 +5.567559e-03 -1.149056e-03 +5.076711e-04 -8.271469e-04 -2.925318e-04 -8.909402e-04 +4.763473e-05 +1.187591e-04 -8.782989e-04 +1.879566e-04 -4.524249e-04 +1.597343e-03 +3.860191e-04 -1.568703e-03 +1.443835e-03 -8.738516e-04 -5.270558e-04 -2.945108e-04 -4.369529e-04 +3.825163e-04 +9.000901e-04
+3.083333e+00 +7.024967e-02 +1.116560e-01 -1.250119e-02 +1.399224e-02 -4.435235e-04 +2.907819e-04 -8.533042e-04 +6.510858e-04 -2.926926e-04 +3.537611e-04 +5.022780e-05 -5.464251e-04 -2.925376e-04 -5.927235e-04 +1.657992e-03 +2.095520e-04 -1.286030e-03 +1.098631e-03 -2.779958e-04 -5.607590e-04 +4.829814e-04 -2.731427e-04 +5.702323e-04 +5.007043e-04
+3.100000e+00 +8.791954e-02 +4.388468e-01 +1.875427e-02 +6.782379e-03 +4.383233e-05 +7.259762e-04 -5.291707e-04 +6.839040e-04 -7.402495e-04 +1.119430e-03 -1.605029e-04 +1.764845e-04 +2.098518e-05 +1.779476e-04 +9.947867e-04 +6.186320e-04 -1.611023e-03 +4.258748e-04 -3.981269e-04 -6.562386e-04 +7.732146e-04 -3.997377e-04 +7.985753e-04 +5.705676e-04
+3.116667e+00 +8.871913e-02 +5.606186e-01 +1.936644e-02 +1.236525e-02 +6.374439e-05 +3.820315e-04 -1.512688e-04 +8.369166e-04 -2.110979e-04 +7.191599e-04 -5.733825e-04 +1.739856e-04 +2.941107e-05 +3.618352e-04 +4.989187e-04 +7.310697e-04 -5.126587e-04 +9.667225e-04 -6.632291e-04 -1.403685e-04 -7.192588e-05 -1.130815e-03 +9.864381e-04 +1.160964e-03
+3.133333e+00 +9.807497e-02 +8.923803e-01 +4.327169e-02 +1.038950e-02 +7.121482e-04 +4.741592e-04 -6.807154e-06 +8.636613e-04 +2.224250e-04 +4.750991e-04 -4.968731e-04 +5.444699e-04 +9.765463e-04 +2.945812e-04 +9.239456e-04 +1.078984e-03 -6.954086e-04 +4.414877e-04 -8.555641e-04 -3.234766e-04 -5.117453e-04 -9.446091e-04 +1.241242e-03 +1.179198e-03
+3.150000e+00 +7.755038e-02 +7.853932e-01 +3.697008e-02 +9.936438e-03 +1.123431e-04 +2.970089e-04 -8.106594e-04 +6.657998e-04 -5.490778e-05 +3.596032e-04 -1.499149e-04 +3.885270e-04 +1.649448e-03 +1.030237e-03 +1.020059e-03 +8.323431e-04 +2.556266e-04 +4.827887e-04 -1.152720e-03 -1.952755e-04 -7.760266e-04 -1.219532e-03 +1.710618e-03 +4.939964e-04
+3.166667e+00 +1.069118e-01 +7.480971e-01 +5.403976e-02 -5.065172e-03 +6.648499e-04 +3.761640e-04 -4.486347e-04 +9.310283e-04 -4.543781e-04 +5.331550e-04 +4.121930e-04 +4.806316e-04 +1.590286e-03 +1.125118e-03 +2.253950e-04 +4.450172e-04 +4.917949e-04 +4.609603e-04 -8.034389e-04 -5.882719e-04 -1.225149e-03 -1.973048e-03 +1.530792e-03 +9.043176e-04
+3.183333e+00 +1.034672e-01 +8.607957e-01 +6.794117e-02 -1.098289e-02 +5.508561e-04 +9.418408e-04 -2.385511e-04 +1.477908e-03 -2.070767e-04 +1.479276e-03 -1.164943e-04 -2.614936e-05 +1.797284e-03 +9.637253e-04 -1.949847e-04 +5.812455e-04 +9.925447e-04 -7.380178e-05 -1.759462e-03 -7.090440e-04 -1.589465e-03 -1.313718e-03 +1.553979e-03 +1.188894e-03
+3.200000e+00 +7.850533e-02 +6.420023e-01 +6.633771e-02 -1.977233e-02 +5.528486e-04 +6.530339e-04 +7.817219e-04 +1.246169e-03 -6.005168e-05 +1.574398e-03 -3.967412e-04 -2.831583e-04 +1.826765e-03 +5.784142e-04 +2.753829e-05 +5.112367e-04 +8.568472e-04 +6.694145e-05 -2.404660e-03 -3.354568e-04 -1.897447e-03 -4.837382e-04 +1.177281e-03 -9.782773e-07
+3.216667e+00 +8.292757e-02 +5.873156e-01 +7.885714e-02 -3.196342e-02 +2.306827e-04 +9.065953e-04 +1.809004e-03 +1.350202e-03 +1.023357e-04 +1.540417e-03 -4.436822e-04 -1.034382e-03 +2.162534e-03 +1.093260e-03 -2.443267e-04 +1.487675e-05 +9.758832e-04 -5.359236e-04 -1.874614e-03 -1.129932e-03 -1.861871e-03 +1.901861e-04 +7.871756e-04 -3.889482e-04
+3.233333e+00 +6.366933e-02 +9.217300e-01 +1.024498e-01 -3.551979e-02 +8.943060e-04 +1.277198e-03 +2.340644e-03 +1.787150e-03 +2.307495e-04 +2.093944e-03 -6.806936e-04 -4.798220e-04 +1.835358e-03 +6.997469e-04 -9.631887e-05 +1.095656e-04 +7.350236e-04 -9.366134e-04 -2.066828e-03 -1.256368e-03 -1.434794e-03 +1.295573e-04 +7.615442e-04 -4.774845e-04
+3.250000e+00 +4.818125e-02 +9.018991e-01 +1.019142e-01 -3.624170e-02 +9.635156e-04 +1.259006e-03 +1.369072e-03 +1.776793e-03 +6.459903e-04 +1.691297e-03 +1.275033e-04 -3.953221e-04 +1.586194e-03 +8.992252e-04 -3.174104e-04 +3.515620e-04 +4.041355e-04 -9.406215e-04 -1.599455e-03 -1.182485e-03 -1.355626e-03 +1.821327e-04 +5.036940e-04 -6.703280e-04
+3.266667e+00 +2.227526e-02 +8.229998e-01 +9.013931e-02 -3.102430e-02 +6.841318e-04 +6.195233e-04 +1.671436e-03 +2.256389e-03 +5.809636e-04 +9.074492e-04 +3.694771e-04 -2.723102e-04 +1.194647e-03 +7.522674e-04 -3.562268e-04 +6.291077e-04 -1.941408e-04 -1.040107e-03 -1.095012e-03 -8.100872e-04 -1.324119e-03 +2.440689e-04 +1.109283e-04 -1.268894e-04
+3.283333e+00 +4.600021e-03 +7.364250e-01 +8.749489e-02 -3.285679e-02 +7.956365e-04 +7.475271e-04 +2.073167e-03 +1.551568e-03 +2.732145e-04 +7.569293e-04 +5.743352e-04 -6.935430e-05 +1.147339e-03 +6.087218e-04 -7.331090e-04 +4.328093e-04 +4.729559e-05 -9.107675e-04 -1.112028e-03 -1.454560e-03 -8.743992e-04 -4.063456e-06 -3.906814e-04 +8.082019e-04
+3.300000e+00 +5.637183e-02 +1.124766e+00 +1.058897e-01 -2.991605e-02 +1.196508e-03 +9.264944e-04 +2.101727e-03 +1.908326e-03 +6.197868e-04 +3.669215e-04 +9.820658e-04 +3.461071e-04 +9.576518e-04 +6.896138e-04 -1.112794e-03 +2.988694e-04 -2.286894e-04 -7.774672e-04 -1.429701e-03 -1.010507e-03 -8.806133e-04 +3.961197e-04 -4.331149e-04 +1.362737e-03
+3.316667e+00 +3.832832e-02 +1.172178e+00 +1.312137e-01 -4.622811e-02 +1.795391e-03 +1.205592e-03 +2.508739e-03 +1.495002e-03 +1.143403e-03 +5.917928e-04 +1.509271e-03 +2.140702e-04 +1.068501e-03 +7.829339e-04 -4.438408e-04 +1.969741e-04 -9.123040e-04 -1.350480e-03 -1.473731e-03 -1.335088e-03 -6.163499e-04 +7.083508e-05 -6.344615e-04 +6.516330e-04
+3.333333e+00 +4.560391e-02 +1.300425e+00 +1.337757e-01 -4.261980e-02 +1.933436e-03 +1.179632e-03 +1.999121e-03 +1.461903e-03 +7.331177e-04 +1.045730e-03 +1.932100e-03 +3.520303e-04 +1.239787e-03 +5.584702e-04 -5.151594e-05 -4.115716e-04 -6.826942e-04 -9.033887e-04 -8.959095e-04 -8.489651e-04 -8.879739e-04 -5.066466e-04 -4.428468e-04 +2.492088e-04
+3.350000e+00 +1.113339e-02 +5.288044e-01 +1.219846e-01 -6.494371e-02 +2.191752e-03 +9.893507e-04 +1.899002e-03 +1.686120e-03 +4.339209e-04 +9.999806e-04 +1.328536e-03 +4.212506e-04 +1.018722e-03 +3.097755e-04 -1.184914e-06 -6.386135e-04 -8.250017e-04 -1.731194e-03 -1.434504e-03 -8.774349e-04 -8.190886e-04 -1.369670e-03 -2.517427e-04 -1.932098e-04
+3.366667e+00 +5.693980e-02 +4.193321e-01 +1.162552e-01 -6.503520e-02 +2.183568e-03 +1.104434e-03 +1.977783e-03 +2.155599e-03 +3.164104e-04 +7.766779e-04 +9.847446e-04 +5.756015e-04 +7.950798e-04 -2.225556e-04 +5.299350e-04 -7.284326e-04 -9.640763e-04 -1.292865e-03 -1.095195e-03 -1.139890e-03 -8.246352e-04 -1.087184e-03 -8.838429e-04 -6.474035e-04
+3.383333e+00 +1.003142e-01 +7.308433e-01 +1.191533e-01 -5.378714e-02 +2.075018e-03 +6.303826e-04 +1.828942e-03 +1.989789e-03 +5.761859e-04 +1.064687e-03 +8.287545e-04 +5.088738e-04 +9.534391e-04 +2.862355e-04 +5.781349e-04 -1.034609e-03 -8.205990e-04 -8.153587e-04 -5.776592e-04 -1.139105e-03 -1.119454e-03 -8.591634e-04 -4.681733e-04 -4.700036e-04
+3.400000e+00 +5.583774e-02 +5.951645e-01 +1.143150e-01 -5.554196e-02 +1.698337e-03 +6.376515e-04 +2.170088e-03 +1.690776e-03 +1.097847e-03 +9.309936e-04 +7.144909e-04 +5.363710e-04 +7.279510e-04 -1.417038e-05 +4.056202e-04 -8.738654e-04 -5.863000e-04 -7.328305e-04 -4.983422e-04 -8.061838e-04 -8.360771e-04 -1.201494e-03 -8.453981e-04 -9.393120e-04
+3.416667e+00 +7.265824e-02 +6.310305e-01 +1.164543e-01 -5.486600e-02 +1.467760e-03 +5.166357e-04 +2.087164e-03 +1.417154e-03 +1.109218e-03 +8.432866e-04 +7.459079e-04 +1.174268e-03 +3.322829e-05 +8.085234e-04 +8.386055e-05 -3.763282e-04 -5.172124e-04 -3.959038e-04 -8.702126e-04 -5.657755e-04 -1.150480e-03 -1.072248e-03 -6.229593e-04 -1.315440e-03
+3.433333e+00 +3.598683e-02 +4.663482e-01 +1.050759e-01 -5.354941e-02 +1.038184e-03 +7.253462e-04 +1.776058e-03 +1.082358e-03 +7.703891e-04 +1.140971e-03 +1.511736e-04 +1.211878e-03 +5.576821e-05 +1.202954e-03 +5.345560e-05 -1.712815e-04 -3.495392e-04 +9.772506e-05 -8.371463e-04 -4.681287e-04 -1.154685e-03 -1.472845e-03 -2.958304e-04 -2.009500e-03
+3.450000e+00 +5.484803e-02 +7.485806e-01 +1.064511e-01 -4.199890e-02 +1.242680e-03 +1.205418e-03 +1.280648e-03 +1.109530e-03 +3.656969e-04 +9.578997e-04 +4.697485e-04 +1.185248e-03 -9.094025e-05 +1.395581e-03 +5.033804e-04 -9.338124e-05 -9.102717e-04 +4.597473e-04 -7.413164e-04 +1.702886e-04 -7.905546e-04 -1.755801e-03 +2.177970e-04 -2.254822e-03
+3.466667e+00 +1.256061e-02 +6.453332e-01 +1.007739e-01 -4.200344e-02 +1.140399e-03 +7.199729e-04 +1.196742e-03 +1.412600e-03 +7.022665e-04 +6.021889e-04 +8.671078e-04 +1.325352e-03 +1.604573e-04 +4.156627e-04 +4.305693e-04 -1.108190e-05 -1.116314e-03 +1.123761e-04 -9.076630e-04 +7.527677e-04 -7.546896e-04 -1.508740e-03 -1.375686e-04 -2.025719e-03
+3.483333e+00 +4.223389e-02 +8.100869e-01 +1.024249e-01 -3.565263e-02 +1.069208e-03 +1.223729e-03 +1.340886e-03 +2.084327e-03 -8.163392e-06 -8.135283e-05 +1.000423e-03 +7.893522e-04 +7.298469e-04 +4.069649e-04 +9.634160e-05 +2.982355e-04 -8.000363e-04 +2.066340e-05 -1.069738e-03 +8.241421e-04 -2.658041e-04 -1.542818e-03 -4.456998e-04 -1.505757e-03
+3.500000e+00 +9.882564e-03 +7.038227e-01 +9.087900e-02 -3.210786e-02 +5.228946e-04 +1.324435e-03 +9.198462e-04 +1.487828e-03 +1.064648e-04 +9.499184e-04 +6.514063e-04 +1.028120e-03 +7.300594e-04 -1.635942e-04 -9.913493e-05 -5.383330e-04 -1.165502e-03 +3.447936e-04 -5.559397e-04 +1.200753e-03 -4.035150e-04 -8.718211e-04 -4.408380e-04 -1.407844e-03
+3.516667e+00 +1.909321e-02 +7.140655e-01 +7.337954e-02 -2.004269e-02 +3.299740e-04 +1.203679e-03 +1.282226e-03 +1.445555e-03 +4.517012e-06 +5.267387e-04 +1.762351e-04 +8.471550e-04 +3.590846e-04 -4.402123e-05 +1.514928e-07 -6.877640e-04 -1.174388e-05 -5.246956e-05 -8.222558e-05 +9.409181e-04 -1.388952e-04 -1.087552e-03 -9.360763e-05 -1.284625e-03
+3.533333e+00 -2.640228e-03 +3.455404e-01 +6.498578e-02 -2.942565e-02 +1.304446e-04 +9.812926e-04 +1.045259e-03 +1.333849e-03 +9.400672e-04 +5.018856e-04 -7.190138e-05 +4.397445e-04 +3.941253e-04 -2.912340e-04 -2.556519e-04 -6.670586e-04 -2.374611e-05 -6.551423e-04 -2.354303e-04 +4.880272e-04 -9.904655e-05 -8.099790e-04 -2.551892e-04 -1.048774e-03
+3.550000e+00 +2.933279e-02 +5.301323e-01 +5.774787e-02 -1.695357e-02 +1.759367e-04 +7.349225e-04 +6.289903e-04 +1.268156e-03 +1.292129e-03 +5.017031e-04 +6.486309e-05 +1.710277e-04 +4.342977e-05 -1.074901e-04 -6.679687e-06 -1.418576e-03 -2.562036e-04 +1.184627e-04 -1.522528e-04 +8.726871e-04 -2.750947e-04 +1.605896e-04 -3.641613e-04 -7.731230e-04
+3.566667e+00 +3.498228e-02 +4.136402e-01 +3.820238e-02 -8.947616e-03 +3.148007e-04 +4.711458e-04 +3.655756e-04 +1.128944e-03 +6.572584e-04 +3.349356e-04 +1.348656e-04 +2.689756e-04 -8.241669e-05 -3.393127e-04 -1.221056e-04 -1.032176e-03 +5.840338e-04 +3.030304e-04 -4.346404e-04 +4.926608e-04 +9.796521e-05 +2.135512e-04 -6.769961e-04 -5.822467e-04
+3.583333e+00 +2.526142e-02 +1.491854e-01 +2.865319e-02 -1.317778e-02 +3.337988e-04 +1.625102e-04 -2.131532e-04 +6.732365e-04 +2.558998e-04 +1.401151e-04 +3.202639e-04 +7.472069e-04 +2.615035e-04 -1.971639e-04 -1.248131e-04 -8.305469e-04 -1.824572e-04 +4.790548e-05 -3.290507e-04 +6.400449e-04 +2.916176e-04 +7.328740e-05 -6.712430e-04 -5.350399e-04
+3.600000e+00 +1.887286e-02 +6.816680e-03 +8.541616e-03 -5.810962e-03 -2.155554e-04 +2.390250e-04 -5.884176e-04 +3.656573e-04 +4.227448e-04 +6.262810e-04 +2.950717e-04 +2.045766e-04 -2.476927e-04 -1.486372e-04 -1.815995e-04 -3.314929e-04 +1.528705e-04 +2.698605e-05 -1.756351e-04 +4.646331e-04 +2.557302e-05 -2.972692e-04 -1.652972e-04 -2.811204e-04
+3.616667e+00 +6.858110e-04 +1.782242e-01 +7.797861e-04 +6.072617e-03 -2.296986e-04 -4.969403e-06 -2.546437e-04 +5.433860e-04 +4.188846e-04 +5.147333e-04 -3.924296e-05 +5.964533e-05 -2.605290e-04 -4.140847e-04 +2.119191e-04 -2.625188e-05 +5.605432e-04 +6.127412e-04 -6.781663e-04 +3.318694e-04 +2.890755e-04 -5.654679e-04 -1.528019e-05 -1.246861e-04
+3.633333e+00 +4.575848e-03 +4.068621e-02 -1.043298e-02 +7.936183e-03 -6.700875e-04 -7.897067e-04 -3.625196e-05 +6.150176e-04 -1.574515e-04 +4.434306e-04 -3.251461e-04 +6.092724e-05 -5.181078e-05 +3.840601e-04 -1.397449e-05 +4.048587e-04 +2.355800e-04 +5.757477e-04 -6.305338e-04 +5.448507e-04 -1.632673e-05 -3.041222e-04 +2.466920e-04 -2.204175e-04
+3.650000e+00 -2.260883e-02 -3.138501e-01 -1.891173e-02 -5.517316e-04 -2.352441e-04 -7.272716e-04 -1.176521e-04 +7.324943e-04 -2.899046e-04 +3.239272e-04 -3.849176e-04 -1.536653e-04 -3.940650e-04 +5.852284e-05 +1.388912e-05 +1.742461e-04 +3.244392e-04 +4.300150e-04 -6.816402e-04 +2.547231e-04 -3.519085e-05 -4.172084e-04 +2.773163e-04 -4.613727e-04
+3.666667e+00 -3.726352e-02 -3.145757e-01 -2.607947e-02 +4.155724e-03 -8.225542e-04 -9.509820e-04 +2.746741e-04 +3.323116e-04 -4.891780e-04 +3.080714e-04 -8.408480e-05 -4.267546e-04 -9.304014e-06 +1.295102e-04 +2.390406e-04 -1.288405e-06 +3.506217e-04 +3.842705e-04 -8.058670e-04 +1.121927e-04 +3.964924e-04 -3.190299e-04 +1.194355e-04 -6.268203e-05
+3.683333e+00 -7.055406e-03 -2.085683e-01 -1.439370e-02 +7.903442e-04 -2.292654e-04 -9.832110e-04 +2.871445e-04 +3.586911e-04 -4.616570e-04 +4.806124e-05 +2.581066e-04 -7.135211e-05 -2.697811e-04 +1.439300e-04 -1.578800e-04 +3.655055e-04 +1.210583e-05 +2.017578e-04 -4.526421e-04 +5.030232e-04 +3.932240e-04 -5.773743e-04 -5.884062e-05 -1.840666e-04
+3.700000e+00 -2.396516e-03 -1.815511e-01 -1.493016e-02 +2.274923e-03 +5.420997e-04 -8.018940e-04 +5.387528e-05 -5.737161e-05 -6.192912e-04 -1.596529e-04 +1.448274e-04 -1.025152e-04 -8.901162e-05 +1.069477e-04 -5.738176e-05 +6.456633e-04 -4.705851e-04 +6.767189e-04 -5.928328e-04 +3.668166e-04 +4.005465e-04 -3.630949e-04 +1.758537e-05 -4.084435e-04
+3.716667e+00 -3.079414e-02 -7.773019e-01 -5.532974e-02 +5.042027e-03 +1.340403e-04 -9.229951e-04 +1.388907e-04 -5.970443e-04 -1.016879e-03 -3.553565e-04 -2.695609e-04 -1.974909e-04 -5.616960e-04 -2.889729e-04 +6.421556e-05 +9.623933e-04 -6.902864e-04 +6.407165e-04 -4.300192e-04 +4.311129e-04 +2.405600e-04 +2.782671e-04 +1.224082e-04 -1.091169e-03
+3.733333e+00 -1.464144e-03 -5.478397e-01 -6.684067e-02 +2.182814e-02 -1.207613e-04 -1.095273e-03 +7.552565e-05 -8.036698e-04 -1.139790e-03 -3.894212e-05 -3.021857e-04 -7.049000e-04 -3.175640e-04 -3.265146e-04 +4.477440e-04 +9.234260e-04 -5.963245e-04 +9.285813e-04 -8.722156e-05 +4.380160e-04 +3.955268e-04 +7.279491e-04 -1.259377e-04 -6.894121e-04
+3.750000e+00 -2.875387e-03 -7.406666e-01 -7.468619e-02 +1.975532e-02 -3.972437e-04 -1.492675e-03 +2.684113e-04 -1.334277e-03 -1.214039e-03 -1.753991e-04 -7.733025e-04 -4.143526e-04 +1.912118e-04 -9.133609e-07 -5.598506e-04 +8.816356e-04 -3.363039e-04 +5.755810e-04 +1.030588e-04 +4.233998e-04 +1.192012e-04 +1.020799e-03 +6.940678e-05 -1.550392e-04
+3.766667e+00 -2.517688e-02 -9.270899e-01 -8.580825e-02 +2.029296e-02 -5.933691e-04 -1.276114e-03 +1.916038e-04 -1.370794e-03 -1.422096e-03 -2.953833e-04 -6.289757e-04 -2.631501e-04 -2.319407e-04 -2.442157e-04 -8.067898e-05 +9.831661e-04 -1.769778e-04 +3.478735e-04 -3.179191e-05 +1.004249e-04 +3.077434e-04 +9.298699e-04 -1.583115e-04 -2.887312e-05
+3.783333e+00 -1.685123e-02 -4.445997e-01 -8.905211e-02 +4.069046e-02 -1.535074e-04 -1.198499e-03 -1.483864e-04 -1.383753e-03 -1.593060e-03 +2.263712e-04 -7.805010e-04 -5.179469e-04 -3.139967e-04 -4.851938e-04 +1.150258e-04 +9.887320e-04 +5.141710e-04 +4.849303e-05 +6.343376e-04 +1.464866e-04 +1.318576e-04 +1.149434e-03 +2.858602e-04 +3.456878e-04
+3.800000e+00 +7.209947e-03 -2.465388e-01 -7.490084e-02 +3.895761e-02 -5.433736e-04 -4.979138e-04 -4.047623e-05 -9.801136e-04 -1.572744e-03 +1.298558e-04 -6.957509e-04 -8.150552e-04 -1.835432e-04 -1.302312e-04 +3.078309e-04 +7.812396e-04 +3.645348e-04 -1.749838e-04 +8.020153e-04 +5.479515e-04 +2.021215e-04 +5.637675e-04 +3.802521e-04 +3.901602e-04
+3.816667e+00 +1.607897e-02 -6.795781e-01 -8.007875e-02 +2.640011e-02 -7.042253e-04 -5.856684e-04 -8.013405e-04 -6.646710e-04 -1.432436e-03 -5.649672e-04 -7.595541e-04 -4.873027e-04 +6.902307e-05 +2.789351e-04 +1.728630e-04 +5.338569e-04 +2.591929e-04 -2.423083e-04 +7.000739e-05 +5.686196e-04 +3.724109e-04 +2.573099e-05 +8.231897e-04 +2.584819e-04
+3.833333e+00 +2.282095e-02 -9.726484e-01 -9.155849e-02 +2.337133e-02 -4.563818e-04 -9.435274e-04 -7.334418e-04 -6.933767e-04 -1.376674e-03 -1.081925e-03 -1.091266e-03 -4.085060e-04 +1.688757e-04 +2.099940e-04 +3.666447e-05 -2.276625e-05 +1.837961e-04 -2.502781e-05 +5.225321e-04 +3.084992e-04 +6.731653e-04 -2.429058e-04 +6.168399e-04 +4.622169e-04
+3.850000e+00 +2.494138e-02 -8.751133e-01 -8.730642e-02 +2.431045e-02 -5.042831e-04 -9.033220e-04 -8.593792e-04 -5.758175e-04 -1.445723e-03 -4.025889e-04 -9.958096e-04 -2.832131e-04 -4.062469e-04 +2.916380e-04 -1.090233e-04 +9.920440e-05 +2.555255e-04 +1.289331e-04 +4.831875e-04 +4.240247e-04 +5.354310e-04 -2.427427e-04 +4.997284e-04 +5.154170e-04
+3.866667e+00 -8.262355e-05 -1.160512e+00 -1.013905e-01 +2.330350e-02 -4.818349e-04 -7.303898e-04 -5.508141e-04 -2.703607e-04 -1.466146e-03 -8.978179e-04 -9.440314e-04 -4.595747e-04 -7.704084e-04 -4.030123e-04 -3.484989e-05 -1.218092e-04 -4.483821e-05 -1.414976e-04 +3.160693e-04 +7.695458e-04 +5.623670e-04 +2.254614e-04 +7.565268e-04 +1.868612e-04
+3.883333e+00 +1.005192e-02 -1.059570e+00 -1.006819e-01 +2.653399e-02 -5.986495e-04 -1.190263e-03 -5.601830e-05 -7.269759e-04 -1.601378e-03 -9.318698e-04 -7.926636e-04 +2.389236e-05 -6.029157e-04 -4.026362e-04 -1.844014e-04 -3.728561e-05 +2.594399e-04 -4.593014e-04 +8.301664e-04 +5.170807e-04 +7.029577e-04 +1.048173e-04 +4.855694e-04 +5.627595e-04
+3.900000e+00 +1.363145e-02 -1.095345e+00 -1.024112e-01 +2.643608e-02 -4.212238e-04 -9.501493e-04 -3.882413e-05 -1.086549e-03 -1.529233e-03 -9.156091e-04 -9.172855e-04 +2.601999e-04 -5.220205e-04 -8.074429e-04 -1.408262e-04 -2.121535e-04 +9.556428e-05 -1.323927e-04 +6.768059e-04 +4.788412e-04 +8.195857e-04 +3.386683e-05 +4.591130e-04 +6.744994e-04
+3.916667e+00 +3.724331e-02 -1.167616e+00 -1.194400e-01 +3.473592e-02 -8.393441e-04 -8.436139e-04 -2.373559e-04 -1.424046e-03 -1.438168e-03 -9.094858e-04 -5.952793e-04 +1.824456e-04 -9.086424e-04 -9.129598e-04 +2.671510e-04 +3.196259e-05 +1.051461e-04 -1.797662e-04 +6.490735e-04 +1.427677e-04 +9.321324e-04 +2.065658e-04 +6.197187e-04 +7.837468e-04
+3.933333e+00 -1.780316e-03 -1.194226e+00 -1.255495e-01 +3.758199e-02 -8.339183e-04 -1.135027e-03 -1.794286e-05 -1.331964e-03 -1.268599e-03 -1.335223e-03 -8.606631e-04 +1.944205e-04 -7.920168e-04 -8.343202e-04 +4.848834e-04 +3.821925e-06 -2.096320e-04 +3.101665e-05 +4.741660e-04 +1.596390e-04 +9.835361e-04 +5.819793e-04 +4.942488e-04 +8.146409e-04
+3.950000e+00 +2.370034e-02 -6.791119e-01 -1.071043e-01 +4.345416e-02 -8.826804e-04 -1.070454e-03 +1.362203e-04 -1.494959e-03 -9.418118e-04 -1.321050e-03 -5.194576e-04 +5.228048e-04 -7.575048e-04 -6.815609e-04 +5.077359e-04 -1.204263e-04 +8.382788e-05 -5.772867e-05 +1.644158e-04 +5.531945e-04 +1.070649e-03 +4.422036e-04 +1.013262e-03 +7.208137e-04
+3.966667e+00 +3.049432e-02 -3.684908e-01 -1.057985e-01 +5.287424e-02 -7.937853e-04 -1.175832e-03 -2.023085e-04 -9.343763e-04 -9.295453e-04 -1.024335e-03 -6.446952e-04 +3.761698e-04 -6.495155e-04 -8.463366e-04 +5.725258e-04 +1.328594e-04 +1.382951e-04 +2.255241e-04 -1.160231e-04 +8.155338e-04 +1.158572e-03 +5.636013e-04 +1.036221e-03 +7.489674e-04
+3.983333e+00 -1.708716e-02 -5.699460e-01 -1.043668e-01 +4.477553e-02 -8.738981e-04 -1.040929e-03 -4.328665e-05 -1.173282e-03 -7.551266e-04 -7.563584e-04 -4.650409e-04 +1.882103e-05 -7.638539e-04 -7.868516e-04 +3.270663e-04 -1.071605e-04 -6.429430e-05 +3.821258e-04 -1.576131e-04 +9.023432e-04 +8.364513e-04 +7.411856e-04 +5.211643e-04 +1.082908e-03
+4.000000e+00 -2.843434e-02 -6.959209e-01 -1.096662e-01 +4.315834e-02 -1.022736e-03 -1.496906e-03 -1.677752e-04 -7.729103e-04 -7.488034e-04 -7.603813e-04 -5.226041e-04 +2.460409e-04 -1.008936e-03 -5.908821e-04 +2.763642e-04 -1.515378e-04 -5.912207e-05 +6.411209e-05 -3.373316e-04 +1.049234e-03 +1.244579e-03 +7.044984e-04 +5.029922e-04 +9.925216e-04
+4.016667e+00 -4.364911e-02 -5.244826e-01 -1.016045e-01 +4.389466e-02 -1.016365e-03 -1.069843e-03 -3.298077e-04 -6.110835e-04 -5.043693e-04 -4.173537e-04 -6.762619e-04 +2.356224e-05 -1.201211e-03 -4.861322e-04 +2.921260e-04 -2.243339e-04 -6.755278e-05 +2.470953e-04 -5.543783e-06 +7.488491e-04 +9.647344e-04 +8.084645e-04 +6.410815e-04 +9.348785e-04
+4.033333e+00 -4.537813e-02 -5.329271e-01 -1.238006e-01 +5.598046e-02 -1.395051e-03 -9.571386e-04 -2.388771e-04 -6.617094e-04 -8.539484e-04 -7.403089e-04 -4.296421e-04 -1.109521e-04 -1.403923e-03 -6.367548e-04 +5.450758e-04 +5.614588e-05 -7.266144e-05 +2.837724e-04 +4.131893e-05 +6.909363e-04 +1.237194e-03 +1.022692e-03 +6.236177e-04 +1.048483e-03
+4.050000e+00 -5.043026e-03 -3.897470e-01 -1.080090e-01 +5.138060e-02 -1.642221e-03 -5.182159e-04 -3.319598e-04 -8.254516e-04 -3.999235e-04 -8.995231e-04 -3.745159e-04 -7.921298e-05 -9.738195e-04 -4.140472e-04 +5.616478e-04 +3.107249e-05 +1.429631e-04 +5.186870e-04 +2.061013e-06 +7.456255e-04 +1.055891e-03 +6.027625e-04 +3.668228e-04 +9.844692e-04
+4.066667e+00 -1.743395e-02 -7.093729e-01 -1.077914e-01 +3.931015e-02 -1.363605e-03 -9.093562e-04 -4.917750e-04 -4.894091e-04 -6.060367e-04 -5.112485e-04 -4.416309e-04 -6.801763e-05 -9.724334e-04 -4.952974e-04 +7.676468e-04 -9.550740e-05 -7.250994e-05 +1.338764e-06 +1.430221e-04 +8.289594e-04 +6.659721e-04 +3.481639e-04 +5.828510e-04 +6.798195e-04
+4.083333e+00 -2.418159e-02 -8.857857e-01 -1.020865e-01 +2.921138e-02 -1.529968e-03 -6.110402e-04 -6.542826e-04 -2.400233e-04 -7.720574e-04 -6.546186e-04 -3.907523e-04 +1.033149e-04 -8.433673e-04 -3.502777e-04 +6.501296e-04 +7.541413e-05 -3.033701e-04 +8.796236e-05 +2.142635e-04 +6.390297e-04 +3.618699e-04 +2.398014e-04 +4.455184e-04 +4.655969e-04
+4.100000e+00 -2.422113e-02 -7.856944e-01 -9.989661e-02 +3.095171e-02 -1.217890e-03 -6.717853e-04 -7.627074e-04 -1.850951e-04 -6.011676e-04 -7.274585e-04 -4.525010e-04 +5.598494e-05 -7.213317e-04 -4.514069e-04 +4.637208e-04 -8.263032e-05 +2.524225e-04 +1.630194e-04 +1.392459e-04 +6.398028e-04 +2.755248e-04 +3.696159e-04 +3.076056e-04 +4.895003e-04
+4.116667e+00 -3.604956e-03 -5.069598e-01 -6.344619e-02 +2.009169e-02 -7.040069e-04 -6.664040e-04 -5.505045e-04 -5.430459e-05 -3.086302e-04 -5.630254e-04 -9.826530e-05 +1.177782e-04 -6.466387e-04 -2.974158e-04 +1.361048e-04 -1.144631e-04 +4.419370e-04 +3.107257e-05 +4.045827e-05 +5.412698e-04 +2.201125e-04 +4.226813e-04 -1.563763e-04 +4.197290e-04
+4.133333e+00 -5.687659e-03 -3.193761e-01 -5.521963e-02 +2.167696e-02 -7.961890e-04 -5.503969e-04 -3.634796e-04 -2.574122e-04 -2.880945e-04 -4.793288e-04 +2.472195e-06 +1.891990e-04 -7.000997e-04 -2.908036e-05 +1.954218e-04 -2.880394e-05 +5.137208e-04 -2.453036e-04 +1.974700e-04 +4.239173e-04 +3.620032e-04 +3.079856e-04 -5.166074e-05 +4.376707e-04
+4.150000e+00 -1.596524e-02 -3.270625e-01 -4.722845e-02 +1.663992e-02 -8.326842e-04 -5.114444e-04 -1.605153e-04 -1.665004e-04 -4.307990e-04 -3.454066e-04 +1.917686e-04 +4.979177e-05 -4.837476e-04 -1.025614e-04 -5.079643e-06 -2.581095e-04 +6.206497e-04 +1.775839e-04 +3.812387e-04 +5.038376e-05 +2.222277e-04 -2.090584e-04 +1.826038e-04 +4.701148e-04
+4.166667e+00 -1.645679e-03 -1.872860e-01 -3.879674e-02 +1.647540e-02 -4.750571e-04 -6.850231e-04 +7.510420e-05 +3.103926e-05 -4.986526e-04 -5.185253e-04 -1.062484e-05 +6.973916e-05 -4.105707e-04 +1.169966e-04 -2.413059e-04 -3.706435e-04 +5.524695e-04 +4.962591e-04 +2.947789e-04 +1.075287e-04 +2.859023e-04 +2.209010e-04 -9.212891e-05 +3.463204e-04
+4.183333e+00 -4.059008e-03 +6.096926e-03 -4.355597e-02 +2.548330e-02 -4.180184e-04 -5.722984e-04 +1.812923e-05 +4.860316e-05 -5.206450e-04 -3.315865e-04 -3.041955e-04 -1.065792e-04 -4.055528e-04 +1.011411e-04 +4.080376e-05 -3.514666e-04 +4.218947e-04 +7.427811e-04 +3.796924e-04 +6.820119e-05 +6.452376e-04 +5.354899e-04 +5.078273e-06 -8.988983e-05
+4.200000e+00 +4.026401e-03 -3.442652e-02 -3.509768e-02 +1.924621e-02 -7.327582e-04 -2.444837e-04 -1.741528e-04 +5.655271e-05 -4.476162e-04 -2.191919e-04 +5.862753e-06 +2.794554e-04 -3.231126e-04 -2.185129e-04 -2.606457e-04 -6.766079e-04 +2.690472e-04 +7.876526e-04 +1.104925e-04 +7.434221e-04 +7.204401e-04 +3.813465e-04 -9.670740e-05 -1.568674e-04
+4.216667e+00 -1.870941e-02 +8.888586e-02 +2.211538e-03 +2.130609e-03 -2.954710e-04 -3.338100e-05 -2.642411e-04 +2.403791e-04 -2.543781e-05 -8.216102e-05 +1.158950e-04 +2.068824e-04 -2.090808e-05 +4.827624e-05 -2.212921e-04 -4.501351e-04 +1.697360e-05 +5.868800e-04 +2.223056e-04 +5.110510e-04 +3.179990e-04 +9.880950e-05 -1.750830e-04 -6.106820e-04
+4.233333e+00 -2.576299e-02 +2.707871e-01 -4.196304e-03 +1.173933e-02 -3.645426e-04 -3.008710e-05 -5.175821e-04 +7.704567e-04 -6.902138e-06 -1.195594e-04 -1.579296e-04 +3.502124e-04 -2.276294e-04 -8.926566e-05 +4.188227e-05 -1.268811e-04 -4.066544e-05 +3.585312e-04 +1.132218e-04 +6.375641e-04 +4.438042e-04 +3.078517e-04 -2.319942e-04 -3.896094e-04
+4.250000e+00 -3.767895e-03 +5.028347e-01 +4.781543e-03 +1.417585e-02 -3.360826e-04 -1.505952e-04 -2.153210e-04 +9.613382e-04 +4.602108e-05 -1.765115e-04 +1.123043e-04 +4.077290e-04 -2.291640e-04 -3.408401e-04 -2.737867e-04 -7.439727e-05 +6.865168e-05 +6.964687e-04 +1.109167e-04 +6.474515e-04 +2.241859e-04 +2.106213e-04 -1.030716e-04 -2.002272e-04
+4.266667e+00 +2.281871e-02 +7.761240e-01 +2.091437e-02 +1.377007e-02 -3.294200e-04 -5.057068e-04 +3.379524e-04 +1.140287e-03 +1.534557e-04 -5.642197e-05 +2.328989e-04 +4.255292e-04 +1.310406e-04 -6.347073e-04 -6.040369e-04 +1.590576e-04 +5.823296e-05 +7.772372e-04 +6.799236e-05 +5.471856e-04 -4.247683e-05 +5.539790e-04 +2.771224e-05 -2.865740e-04
+4.283333e+00 +2.680466e-02 +5.930611e-01 +1.887743e-02 +8.919273e-03 -4.257332e-04 -4.270809e-04 +4.186809e-04 +1.085405e-03 +8.776920e-05 -3.394347e-04 +5.217942e-04 +3.154438e-04 +1.099689e-04 -5.306986e-04 -3.224172e-04 -2.935738e-05 +1.450072e-04 +3.516242e-04 +1.765914e-04 +3.520578e-04 +2.195537e-04 +1.931273e-04 -1.794000e-04 -7.140724e-05
+4.300000e+00 -2.607974e-02 +4.346887e-01 +1.948957e-02 +3.369408e-03 -3.123574e-04 -4.091707e-04 +5.486429e-04 +1.092107e-03 +1.505626e-04 -1.999919e-06 +4.276267e-04 +1.880448e-04 -6.052420e-05 -7.631496e-04 -4.284948e-04 -2.804865e-04 +2.790400e-04 +1.261884e-04 +9.862916e-05 +2.596122e-04 +2.382930e-04 +5.254538e-04 -5.298112e-04 +7.483714e-05
+4.316667e+00 -2.382685e-02 +3.609085e-01 +1.553761e-02 +3.204958e-03 -3.273920e-04 -1.922340e-04 +7.730503e-04 +9.265831e-04 +1.019508e-04 -1.545572e-04 +4.900075e-04 +4.291325e-04 -4.848851e-04 -8.871126e-04 -6.173119e-04 -3.645874e-04 +3.463035e-04 +1.303857e-06 +2.225980e-04 +1.876098e-04 +1.973506e-04 +5.001186e-04 -2.961399e-04 +1.614713e-04
+4.333333e+00 -1.790267e-02 +1.745259e-01 +1.102011e-02 -7.783508e-05 -5.091438e-04 +3.421185e-04 +4.919727e-04 +1.031979e-03 -2.038663e-04 -2.935640e-05 +4.788804e-04 +3.123717e-05 -3.935220e-04 -7.616200e-04 -6.168990e-04 -4.437063e-04 +4.078510e-04 -2.826694e-04 +3.446198e-04 +1.420695e-04 +4.366636e-04 +5.594115e-04 -3.897185e-04 -9.217789e-05
+4.350000e+00 -5.844614e-03 +1.370744e-01 +6.796117e-03 +1.137784e-03 -6.578824e-04 +3.355648e-04 +3.582495e-04 +9.006059e-04 -2.500550e-04 +4.611833e-05 +5.110134e-04 -1.118179e-06 -4.411031e-04 -5.155781e-04 -5.408903e-04 -4.532398e-04 +6.455289e-04 -3.905865e-04 +1.903699e-04 +7.870246e-05 +5.308925e-04 +4.443684e-04 -3.758257e-04 +1.998244e-05
+4.366667e+00 +1.756791e-02 +5.862391e-01 +3.136920e-02 -1.129740e-04 -3.330723e-04 +2.791818e-04 +2.000471e-04 +7.087649e-04 -9.815814e-06 +1.817862e-04 +6.592140e-04 +1.883203e-04 -3.031982e-05 -3.852003e-04 -4.983704e-04 -5.994009e-04 +7.310720e-04 -3.961174e-04 +3.331528e-04 +4.034905e-04 +4.263386e-04 +1.016695e-04 -4.876201e-04 +2.683108e-05
+4.383333e+00 +4.089606e-03 +6.376157e-01 +3.793959e-02 -2.784652e-03 -9.690493e-05 +4.399632e-04 +3.442962e-05 +9.650674e-04 +5.126469e-05 +3.169386e-04 +5.084395e-04 +2.418255e-04 -1.922696e-04 -4.952870e-04 -4.872750e-04 -7.011613e-04 +6.640654e-04 -3.334824e-04 +1.537749e-04 +5.273788e-04 +2.799411e-04 -6.382442e-06 -3.374835e-04 +6.876100e-05
+4.400000e+00 +3.802631e-02 +8.975688e-01 +5.710864e-02 -6.892763e-03 +2.097318e-04 +3.053144e-04 +1.898159e-04 +8.834630e-04 +3.826081e-05 +6.307028e-04 +4.743183e-04 +3.756848e-04 -1.496023e-04 -2.875499e-04 -9.549908e-05 -8.201120e-04 +5.371185e-04 -3.300664e-04 +1.640256e-05 +2.464654e-05 +3.287513e-04 +1.770301e-04 -2.448127e-04 -8.178880e-05
+4.416667e+00 +1.246010e-02 +8.396468e-01 +6.041435e-02 -1.084377e-02 +3.916226e-04 +3.961368e-04 +2.849157e-04 +8.577346e-04 -1.707279e-04 +6.657912e-04 +2.098071e-04 +4.813541e-04 -7.042138e-05 -2.250932e-04 -1.118103e-04 -7.074288e-04 +2.019204e-04 -6.199955e-05 +3.811956e-05 +9.254315e-05 +2.009240e-04 +1.308239e-04 -2.955845e-04 -2.786799e-04
+4.433333e+00 +3.189749e-02 +9.244474e-01 +7.490635e-02 -1.731754e-02 +3.101230e-04 +4.927572e-04 +3.226363e-04 +7.494899e-04 -1.711642e-04 +6.969127e-04 +6.023983e-04 +7.113051e-04 +1.555369e-04 -3.875311e-04 -3.749327e-04 -5.588360e-04 +1.979143e-04 -7.914981e-05 -1.403993e-04 -6.801115e-05 +4.113999e-04 -1.146060e-04 -4.220306e-04 -1.327407e-04
+4.450000e+00 +5.726869e-02 +8.251338e-01 +6.603090e-02 -1.498264e-02 +4.736307e-04 +3.431120e-04 +1.216149e-04 +5.124136e-04 -2.538034e-04 +4.800815e-04 +7.143354e-04 +8.181069e-04 +1.302138e-04 -2.757413e-04 -4.052714e-04 -4.774098e-04 +3.571630e-04 -1.644617e-04 +1.563047e-04 -2.931402e-04 +2.210478e-04 -8.810999e-05 -3.872673e-04 -2.651710e-05
+4.466667e+00 +1.809802e-02 +6.967364e-01 +6.434254e-02 -1.786606e-02 +5.212119e-04 +3.572052e-04 +1.874468e-04 +4.019817e-04 -1.617447e-04 +4.823269e-04 +4.016688e-04 +7.867551e-04 +1.765571e-04 -1.782895e-04 -5.153671e-04 -4.774479e-04 +2.905425e-04 -1.642026e-04 +2.324889e-04 -4.429839e-04 +2.197645e-04 -6.590573e-05 -4.869282e-04 +8.682184e-05
+4.483333e+00 +1.271610e-02 +1.225626e+00 +7.620625e-02 -9.365378e-03 +5.087572e-04 +4.202639e-04 +6.770873e-05 +6.507054e-04 +6.224794e-05 +2.868024e-04 +3.970122e-04 +7.500513e-04 +4.357087e-04 -7.775289e-05 -3.053525e-04 -5.157223e-04 +1.924593e-04 +2.189868e-04 +1.229810e-04 -4.331500e-04 +1.475775e-04 +5.682223e-05 -1.898190e-04 +1.427430e-05
+4.500000e+00 +2.502355e-02 +8.298440e-01 +6.852468e-02 -1.638046e-02 +3.549247e-04 +3.434364e-04 +3.484525e-04 +5.977819e-04 +2.412763e-04 +4.073023e-06 +6.115756e-05 +7.828813e-04 +4.498756e-04 -4.165721e-05 -4.284120e-04 -5.012083e-04 +2.380943e-04 -6.018978e-05 +6.090950e-05 -2.195389e-04 +1.806042e-04 -8.783535e-05 -1.244751e-04 -2.678575e-04
+4.516667e+00 +4.813010e-02 +1.085388e+00 +7.591488e-02 -1.346219e-02 +2.412691e-04 +3.359521e-04 +4.690296e-04 +6.053005e-04 +5.094216e-05 +3.426296e-04 +2.231910e-04 +9.289693e-04 +2.923484e-04 -3.731122e-05 -2.444316e-04 -5.108879e-04 +7.869944e-05 +2.847028e-04 +9.332775e-05 -1.816978e-04 +5.629325e-05 -1.048348e-04 +1.561556e-04 -6.182176e-04
+4.533333e+00 +4.848758e-02 +1.013134e+00 +8.129702e-02 -1.879965e-02 +3.721302e-04 +3.507311e-04 +4.441141e-04 +5.728881e-04 +1.806083e-04 +2.500958e-04 +3.163512e-04 +7.957661e-04 +2.298961e-04 +1.571909e-04 -4.808821e-04 -5.839446e-04 +2.127966e-04 +6.918782e-05 +1.099971e-04 -3.861553e-04 +1.397912e-04 +7.324907e-05 +9.716343e-06 -5.482172e-04
+4.550000e+00 +3.104575e-02 +9.875814e-01 +7.099016e-02 -1.349861e-02 +5.054234e-04 +3.228730e-04 +4.577941e-04 +3.696632e-04 -8.524722e-06 +7.075660e-05 +3.827772e-04 +9.425802e-04 +5.257300e-05 +9.949197e-05 -2.650313e-04 -5.909898e-04 +4.336602e-04 +1.200458e-04 +2.447399e-04 -3.290109e-04 -4.362765e-05 +1.408899e-04 -5.457122e-05 -6.494898e-04
+4.566667e+00 +4.303426e-02 +7.297461e-01 +6.759752e-02 -1.877490e-02 +3.989354e-04 +4.309325e-04 +3.643396e-04 +1.707833e-04 +1.353048e-04 +7.458486e-05 +3.169823e-04 +9.491762e-04 +2.904961e-07 +1.844745e-04 -3.235560e-05 -4.680185e-04 +3.511672e-04 +1.630020e-04 +4.002958e-04 -5.500002e-04 -2.624548e-04 -2.488291e-04 -1.113472e-04 -6.242517e-04
+4.583333e+00 +2.360563e-02 +6.272864e-01 +7.780660e-02 -2.753495e-02 +6.270448e-04 +3.848220e-04 +5.680886e-04 +2.415443e-04 +2.490157e-04 +7.691819e-05 +1.269026e-04 +9.052718e-04 +7.006851e-05 +1.877270e-04 -3.789162e-04 -2.413925e-04 +2.912804e-04 +1.771972e-04 +1.635987e-04 -6.255636e-04 -1.844953e-04 -3.032912e-04 -3.185677e-04 -6.088774e-04
+4.600000e+00 +2.528074e-02 +3.185313e-01 +8.194412e-02 -3.848641e-02 +8.343093e-04 +2.796979e-04 +5.726793e-04 +5.723454e-04 +1.243842e-04 +4.969493e-04 +1.982816e-04 +7.475724e-04 -8.470312e-06 -2.280912e-04 -4.242108e-04 -3.975091e-04 +2.010471e-04 +6.268865e-06 +1.465730e-04 -8.743475e-04 -3.041824e-04 -5.316055e-04 -1.137342e-04 -5.393195e-04
+4.616667e+00 +4.074896e-02 +4.371978e-01 +8.892449e-02 -3.901851e-02 +7.409665e-04 +3.457539e-04 +6.879892e-04 +5.372042e-04 +2.431051e-04 +2.760909e-04 +3.207429e-04 +5.412272e-04 +2.397756e-04 -7.138693e-05 -1.465273e-04 -4.993420e-04 +7.776715e-05 +1.643262e-04 +2.040261e-05 -6.900215e-04 -5.487432e-04 -4.214707e-04 -2.209714e-04 -6.048728e-04
+4.633333e+00 +3.774119e-02 +4.380147e-01 +8.786383e-02 -3.825069e-02 +5.887246e-04 +4.480617e-04 +8.756320e-04 +5.116365e-04 +2.016088e-04 +2.192178e-04 +2.298243e-04 +7.174965e-04 +3.001511e-04 -3.023860e-04 -7.827011e-05 -5.049024e-04 -8.394439e-05 +1.411581e-04 -1.451871e-04 -8.809274e-04 -3.334760e-04 -4.699011e-04 -1.664783e-04 -2.888344e-04
+4.650000e+00 +6.503130e-02 +5.622084e-01 +9.115697e-02 -3.646074e-02 +6.845573e-04 +5.704380e-04 +8.982709e-04 +5.352137e-04 +1.278018e-04 +2.381037e-04 +2.074563e-04 +6.788995e-04 +3.825811e-04 -4.259560e-04 +5.258686e-05 -5.155499e-04 -1.043131e-04 -1.786390e-04 -2.329269e-05 -8.290633e-04 -3.270654e-04 -4.175234e-04 -1.566400e-04 -1.759451e-04
+4.666667e+00 +2.321549e-02 +6.266861e-01 +9.111206e-02 -3.447071e-02 +7.144215e-04 +4.261396e-04 +8.431495e-04 +5.617909e-04 +3.503810e-04 +9.575491e-05 +1.506682e-05 +7.621129e-04 +3.552505e-04 -2.614059e-04 +1.537189e-04 -5.827830e-04 +1.499759e-04 -3.827655e-04 -1.176028e-04 -8.540990e-04 -4.444427e-04 -1.045459e-04 -1.779233e-04 -1.646235e-04
+4.683333e+00 +8.056102e-03 +5.575407e-01 +8.391892e-02 -3.221326e-02 +6.754077e-04 +4.421560e-04 +3.581370e-04 +4.511131e-04 +4.438120e-04 +2.949625e-04 +1.513104e-04 +7.140356e-04 +3.026782e-04 -2.912175e-04 -1.878535e-04 -4.763235e-04 +2.610724e-04 -3.336117e-04 -1.353256e-04 -8.349044e-04 -3.055586e-04 -1.063482e-04 -2.660909e-04 +2.855881e-05
+4.700000e+00 +2.865859e-02 +1.102929e+00 +9.646253e-02 -2.427258e-02 +9.274492e-04 +4.485958e-04 +2.023548e-04 +5.612417e-04 +5.330365e-04 +2.218495e-04 +1.338995e-04 +5.865904e-04 +3.947350e-04 -4.979064e-07 +1.281123e-05 -5.867965e-04 +2.720863e-04 -1.759384e-04 -2.132489e-04 -6.592190e-04 -8.335392e-05 -1.867993e-04 -1.441079e-04 -1.611641e-05
+4.716667e+00 +2.234752e-02 +9.760671e-01 +8.324109e-02 -2.032357e-02 +1.017396e-03 +5.105268e-05 +1.534960e-04 +6.203352e-04 +5.268504e-04 +2.338697e-04 -4.277294e-05 +6.152805e-04 +3.869449e-04 -1.091783e-04 -1.924512e-04 -4.333813e-04 +2.328691e-04 -2.070584e-04 -1.626133e-04 -4.649154e-04 -1.131649e-04 -3.742615e-05 -1.867219e-04 +7.308803e-05
+4.733333e+00 +7.958782e-03 +5.097324e-01 +5.626868e-02 -1.723562e-02 +7.733265e-04 +2.997044e-04 -1.354308e-04 +1.953490e-04 +3.410921e-04 +9.493422e-05 +5.951512e-05 +4.154507e-04 +2.931768e-04 +3.729005e-05 -5.842915e-05 -3.502456e-04 +1.564520e-04 -6.169044e-05 +1.277630e-04 -5.453199e-04 -3.279807e-04 +1.571511e-05 -1.586288e-04 -6.125976e-05
+4.750000e+00 -2.063398e-02 -6.604689e-02 +5.449876e-02 -3.063256e-02 +6.967992e-04 +2.504471e-04 -3.403904e-04 +4.485905e-04 +5.397194e-04 +1.475451e-04 -4.624853e-06 +2.801465e-04 +1.165889e-04 +1.411927e-04 -1.427791e-04 -5.214925e-04 -8.985435e-06 -9.598875e-05 +1.932978e-04 -7.960096e-04 -3.074541e-04 -1.393361e-04 -9.850027e-05 -2.674491e-04
+4.766667e+00 -1.133164e-02 +8.363363e-02 +5.583334e-02 -2.788076e-02 +6.585960e-04 +3.177102e-04 -4.691550e-04 +4.778559e-04 +4.994109e-04 +2.918729e-04 -2.938921e-04 +4.536595e-04 +2.087628e-04 +1.554015e-04 -6.233330e-05 -4.609419e-04 +3.349071e-05 -1.850892e-05 +3.736860e-04 -1.070866e-03 -4.043106e-04 -3.406029e-04 +3.181134e-05 -6.471101e-05
+4.783333e+00 +1.260083e-02 -1.136306e-01 +4.098282e-02 -2.464853e-02 +6.826759e-04 +1.808908e-04 -4.378190e-04 +3.587194e-04 +4.909787e-04 +7.078070e-05 -5.014099e-04 +5.424428e-04 +1.921845e-05 +2.972211e-04 +1.264578e-05 -5.140110e-04 +1.058349e-04 -1.273690e-05 +2.733696e-04 -1.009013e-03 -4.542467e-04 -3.111824e-04 +2.643543e-05 +1.313207e-04
+4.800000e+00 +6.626292e-03 -1.208382e-01 +2.647914e-02 -1.689970e-02 +4.598612e-04 +2.901678e-04 -2.860815e-04 +3.124455e-04 +2.506930e-04 -2.291125e-04 -5.933251e-04 +3.930365e-04 +1.869726e-04 +3.497835e-04 -1.827657e-04 -5.177020e-04 +6.819768e-06 +1.434965e-04 +3.401937e-04 -7.167359e-04 -4.740519e-05 -5.405840e-05 -1.611937e-04 -2.274397e-05
+4.816667e+00 +1.526270e-02 -1.034249e-01 +2.327954e-02 -1.481745e-02 +4.750055e-04 +2.718512e-04 -2.831960e-04 +2.192548e-04 +2.261755e-04 +3.166044e-05 -5.728511e-04 +2.616736e-04 +2.108067e-04 +1.530528e-04 -2.314624e-04 -2.238737e-04 -3.922249e-05 +2.392181e-04 +3.266668e-04 -6.113267e-04 -3.314923e-05 -1.281792e-04 -1.425299e-04 -2.164161e-04
+4.833333e+00 +1.345014e-02 -2.448237e-01 +1.033478e-02 -1.105326e-02 +1.063385e-04 +2.660746e-04 -2.180633e-04 +2.352555e-04 +2.203353e-04 -1.297527e-04 -5.223833e-04 +1.282051e-04 +2.219695e-04 +1.823256e-04 -3.579926e-04 -1.441300e-04 +2.977423e-05 +1.989484e-04 +2.827161e-04 -5.462549e-04 -1.125617e-04 -8.090991e-05 +1.080690e-04 -1.733569e-04
+4.850000e+00 +2.095734e-03 -3.601436e-01 +3.842397e-03 -1.024679e-02 +3.675090e-05 +2.865999e-04 -5.884544e-05 +3.373958e-04 -3.075923e-05 -2.585986e-04 -3.743983e-04 +1.648498e-04 +1.917876e-04 -6.349469e-05 -3.069173e-04 -4.978419e-05 +4.401941e-05 +1.037758e-04 +2.510320e-04 -6.187256e-04 -7.882621e-05 -2.249823e-04 +2.063181e-04 -5.816628e-05
+4.866667e+00 -2.171666e-03 +1.817185e-01 +1.026756e-02 -9.715825e-04 -5.508757e-05 +4.460698e-04 +1.504672e-04 +1.963589e-04 -1.096096e-04 -3.828688e-05 -3.196352e-04 +8.287519e-05 +7.766591e-05 +2.803396e-05 -1.373579e-04 -1.266200e-04 +2.753961e-05 +2.327963e-04 +2.801733e-04 -5.177363e-04 -8.347050e-05 -7.897988e-05 +3.100205e-04 -1.877208e-05
+4.883333e+00 +3.821664e-04 -2.994671e-01 -1.333031e-02 +9.216709e-04 -9.159111e-05 +3.775421e-04 +1.787422e-04 +1.717036e-04 -2.571359e-04 -3.862970e-05 -3.640614e-04 +2.522911e-06 +3.792847e-05 -4.513416e-04 -3.680962e-05 +7.199688e-05 +5.137426e-05 +9.536157e-05 +1.889879e-04 -4.295669e-04 +1.634020e-05 -1.271055e-04 +6.570553e-05 +1.191988e-04
+4.900000e+00 +2.078478e-02 -4.102565e-01 -2.371087e-02 +4.251827e-03 -1.418370e-04 +2.182447e-04 +1.696720e-05 +6.746216e-05 -1.679724e-04 -1.143424e-04 -5.440422e-04 -1.691778e-05 +1.385666e-04 -2.863148e-04 -4.219961e-05 +9.127754e-05 +2.545589e-04 +5.232813e-05 +1.050833e-04 -4.905618e-04 +4.885099e-05 +5.381686e-05 -3.143266e-05 +1.949871e-04
+4.916667e+00 +2.218019e-02 -5.615908e-01 -3.985021e-02 +9.963578e-03 -2.797001e-04 -3.538019e-05 -1.380272e-05 +1.324222e-04 -9.622201e-05 -1.047103e-04 -6.490787e-04 +3.380882e-05 -1.087481e-04 -3.197850e-04 -9.383549e-05 -8.501344e-05 +1.657541e-04 +1.190217e-05 +1.625382e-04 -2.475001e-04 +2.693912e-04 -3.159129e-05 +1.211541e-04 +3.381183e-04
+4.933333e+00 -4.635952e-03 -6.209305e-01 -4.991090e-02 +1.439057e-02 -3.221544e-04 -7.567864e-07 +8.681665e-05 -4.186713e-05 -2.993301e-04 -1.844556e-04 -6.166853e-04 -1.687257e-04 -5.543682e-05 -2.163775e-04 +6.396177e-05 +7.715884e-05 +1.395145e-04 -1.674716e-04 +1.519801e-04 -1.100230e-04 +2.986983e-04 +1.773157e-04 -5.910109e-06 +2.726686e-04
+4.950000e+00 -2.153230e-02 -1.179248e+00 -6.501884e-02 +1.024255e-02 -3.910392e-04 -2.780395e-04 +9.511558e-05 -7.280919e-05 -2.621362e-04 -1.897681e-04 -5.263082e-04 -4.176542e-04 -2.055603e-04 -1.339140e-04 -5.229249e-05 +6.339722e-05 -2.892809e-05 -6.590316e-05 +1.268846e-04 -1.215565e-04 +3.824615e-04 -5.836754e-06 -1.905584e-05 +3.566712e-04
+4.966667e+00 -1.226183e-03 -7.289789e-01 -4.769127e-02 +1.054436e-02 -3.332220e-04 -3.065572e-04 +8.181344e-05 -1.504030e-04 -2.740510e-05 -3.207936e-04 -3.387083e-04 -2.454980e-04 -1.356085e-04 +2.702352e-05 -1.194024e-06 +1.349443e-04 -5.387532e-05 -2.472456e-04 +5.865555e-05 +3.877982e-05 +4.550197e-04 +2.630752e-05 -3.137440e-04 +5.556137e-04
+4.983333e+00 -2.391302e-02 -1.155886e+00 -6.061504e-02 +8.518060e-03 -2.708910e-04 -2.310375e-04 -4.446874e-05 -1.966974e-04 -2.335634e-04 -4.224433e-04 -4.528042e-04 -2.899570e-04 -3.478174e-05 -3.906828e-05 +1.102268e-04 -5.257069e-05 -1.560799e-05 -1.055362e-04 -4.988784e-05 +9.610598e-05 +3.142542e-04 -1.089262e-04 -2.599032e-04 +5.976818e-04
+5.000000e+00 -2.061000e-02 -1.283869e+00 -7.355698e-02 +1.326588e-02 -4.910334e-04 -1.639139e-04 -1.715722e-04 -1.800142e-04 -3.187623e-04 -4.267068e-04 -3.625144e-04 -3.369632e-04 -2.489577e-04 +2.433355e-05 +2.071569e-04 -1.037262e-04 +1.659806e-04 +1.029985e-04 +1.560426e-04 -3.132812e-05 +1.439880e-04 -8.085702e-05 -1.533632e-04 +4.178994e-04
+5.016667e+00 -1.336940e-02 -1.634665e+00 -7.909198e-02 +8.982705e-03 -4.861406e-04 -2.079049e-04 -3.219049e-04 -2.152252e-04 -7.058822e-05 -2.935410e-04 -3.747836e-04 -3.816198e-04 -4.420610e-04 -7.173777e-05 +2.117644e-04 -1.200093e-04 +1.013427e-04 +1.347547e-05 +1.030002e-04 -5.741429e-05 -4.008337e-05 -7.855684e-05 -1.221562e-04 +5.465842e-04
+5.033333e+00 +2.380317e-02 -7.817466e-01 -7.527006e-02 +2.497817e-02 -2.436715e-04 -3.795354e-04 -3.111561e-04 -2.079134e-04 +2.660413e-05 -1.930465e-04 -4.197076e-04 -2.692129e-04 -4.843878e-04 -2.391735e-04 +3.863441e-04 -7.275582e-05 +2.727330e-04 -1.893710e-05 +5.320917e-05 +1.342810e-04 +2.441425e-05 +1.186807e-04 +7.315164e-05 +5.722367e-04
+5.050000e+00 +3.202645e-02 -5.518849e-01 -7.302953e-02 +2.871444e-02 -1.919228e-04 -3.525954e-04 -2.815217e-04 -2.536494e-04 +3.113561e-05 -1.010024e-04 -4.482357e-04 -2.270927e-04 -4.955223e-04 -3.068008e-04 +3.893253e-04 +1.643032e-05 +3.364683e-04 -7.678909e-06 +2.333437e-04 +4.475567e-05 -8.299810e-05 +1.597502e-04 +6.870281e-05 +6.114972e-04
+5.066667e+00 +4.176437e-03 -5.079866e-01 -7.308383e-02 +2.977103e-02 -1.911283e-04 -3.710853e-04 -3.712116e-04 -1.958114e-04 -2.108415e-04 -6.168725e-05 -3.925807e-04 -3.082281e-04 -3.331626e-04 -1.703434e-04 +3.412119e-04 -9.908323e-06 +4.502076e-04 -2.450600e-05 +3.804672e-04 +7.489915e-05 -9.769938e-05 +1.662422e-04 +1.050348e-04 +4.451433e-04
+5.083333e+00 +1.138882e-02 -6.226281e-01 -8.169735e-02 +3.225177e-02 -2.676864e-04 -5.184826e-04 -3.565249e-04 -4.180792e-04 -1.186752e-04 -3.964594e-05 -5.287049e-04 -2.787855e-04 -1.143942e-04 -2.368104e-04 +4.246709e-04 -1.214922e-04 +2.550152e-04 +1.335769e-04 +3.993337e-04 +1.253074e-04 +1.214117e-04 +1.676593e-04 +8.166443e-05 +3.878683e-04
+5.100000e+00 +2.848565e-03 -9.671080e-01 -7.841216e-02 +2.314301e-02 -3.528837e-04 -3.304442e-04 -4.578309e-04 -3.580529e-04 -1.303938e-04 +5.828203e-05 -3.954141e-04 -3.778806e-04 -8.241429e-05 -3.148540e-04 +1.242457e-04 -2.722538e-04 +2.527219e-05 +6.640588e-05 +4.017640e-04 +1.421070e-04 +2.141059e-04 +2.178318e-04 +9.700975e-06 +4.949233e-04
+5.116667e+00 +2.693590e-02 -6.043080e-01 -7.011757e-02 +2.619502e-02 -3.456372e-04 -3.636719e-04 -2.453294e-04 -4.364988e-04 -2.191434e-04 +1.602881e-04 -3.246941e-04 -3.272085e-04 -9.366171e-05 -2.503868e-04 +3.430531e-06 -1.367006e-04 +8.280527e-05 -1.531900e-05 +4.937102e-04 +1.760382e-04 +1.276865e-04 +2.923166e-04 +1.663776e-04 +4.098565e-04
+5.133333e+00 +3.454380e-03 -8.211089e-01 -8.001238e-02 +2.689759e-02 -3.331855e-04 -2.288497e-04 -1.890293e-04 -4.130957e-04 -3.880660e-04 +7.267426e-05 -3.874656e-04 -4.774088e-04 -1.659379e-04 -2.305889e-04 +6.374415e-05 -3.265946e-04 +2.684943e-04 -1.450365e-05 +5.038807e-04 +9.573146e-06 +2.652050e-04 +2.200887e-04 +6.589486e-05 +5.775409e-04
+5.150000e+00 +6.495778e-03 -1.277740e+00 -9.568634e-02 +2.550728e-02 -2.311665e-04 -5.091679e-04 -2.111155e-04 -4.093599e-04 -5.254707e-04 -2.573544e-05 -3.719670e-04 -4.644474e-04 -2.716101e-05 -4.409529e-04 -7.819727e-05 -2.355801e-04 +2.973500e-04 +6.190049e-06 +5.585565e-04 +8.314570e-05 +1.916069e-04 +2.943748e-04 +1.232327e-05 +4.151403e-04
+5.166667e+00 +3.274074e-02 -5.622316e-01 -8.224975e-02 +3.314025e-02 -1.377502e-04 -4.101661e-04 -2.167622e-04 -2.883560e-04 -4.854263e-04 -4.685903e-06 -4.278497e-04 -3.476018e-04 -7.222408e-05 -3.716406e-04 +1.123535e-04 -2.410078e-04 +2.038876e-04 +1.520005e-04 +6.385462e-04 +1.769673e-04 +2.726887e-04 +2.897536e-04 +1.607833e-06 +3.804851e-04
+5.183333e+00 +3.510730e-02 -7.168695e-01 -8.261874e-02 +2.987211e-02 -8.059034e-05 -2.782574e-04 -1.965192e-04 -4.299552e-04 -3.726678e-04 -4.748242e-05 -3.941794e-04 -4.202426e-04 -6.638406e-05 -4.577171e-04 +1.019154e-05 -1.873619e-04 +2.120874e-04 +1.393221e-04 +6.027388e-04 +8.275875e-05 +1.825963e-04 +2.315654e-04 +5.985112e-05 +4.555469e-04
+5.200000e+00 +3.918552e-02 -2.596331e-01 -8.225161e-02 +3.910052e-02 -1.596907e-05 -3.012391e-04 -1.656749e-04 -3.703693e-04 -3.655185e-04 -8.915182e-05 -3.903932e-04 -4.913660e-04 -9.274709e-05 -4.201792e-04 -3.815435e-05 +3.592741e-06 +3.768159e-04 +1.758587e-04 +7.206415e-04 +1.324823e-04 +8.963406e-05 +2.604714e-04 +2.310706e-04 +3.724303e-04
+5.216667e+00 +1.597681e-02 -2.204587e-01 -9.559112e-02 +4.666457e-02 +8.880040e-05 -4.182790e-04 -1.730986e-04 -4.686529e-04 -3.352210e-04 -2.957933e-04 -3.169358e-04 -7.247862e-04 -1.148570e-04 -3.220574e-04 -2.487759e-05 +4.584262e-05 +4.352020e-04 +1.817466e-04 +8.188778e-04 +3.416806e-04 +1.074176e-04 +2.522929e-04 +2.616498e-04 +3.388038e-04
+5.233333e+00 -1.730061e-02 -6.708661e-01 -1.065277e-01 +4.231821e-02 -5.306212e-05 -4.028005e-04 -2.189378e-04 -4.473140e-04 -3.401630e-04 -4.767341e-04 -2.347762e-04 -6.701180e-04 -1.155574e-04 -4.181714e-04 -1.673064e-04 +2.161883e-04 +3.571444e-04 +2.211678e-04 +5.955479e-04 +3.000687e-04 +1.891165e-04 +2.553757e-04 +2.744864e-04 +2.564021e-04
+5.250000e+00 -1.130868e-02 -6.099534e-01 -8.756385e-02 +3.357645e-02 -1.539103e-04 -3.486417e-04 -2.440993e-04 -1.752447e-04 -3.622219e-04 -4.994854e-04 -2.941154e-04 -4.685564e-04 +7.284718e-05 -3.048196e-04 -5.790481e-05 +1.994103e-04 +2.487908e-04 +1.156304e-04 +3.071143e-04 +2.995774e-04 +3.328370e-04 +2.059947e-04 +1.598050e-04 +1.731636e-04
+5.266667e+00 +1.825049e-02 -4.893865e-01 -8.784589e-02 +3.599131e-02 -2.144348e-04 -2.700184e-04 -1.338502e-04 -9.025763e-05 -3.981018e-04 -3.663079e-04 -3.301694e-04 -5.062519e-04 -1.634527e-04 -2.800261e-04 -1.701335e-05 +1.239091e-04 +3.325525e-04 +4.310818e-05 +4.377270e-04 +2.941995e-04 +2.623535e-04 +1.653883e-04 +2.166432e-04 +2.544183e-04
+5.283333e+00 +1.265373e-02 -4.452652e-01 -7.918740e-02 +3.225207e-02 -1.942252e-04 -2.954857e-04 -3.787905e-05 -3.972382e-05 -4.678235e-04 -2.265241e-04 -3.179218e-04 -3.595351e-04 -2.506048e-04 -2.813411e-04 +6.654984e-06 +9.538144e-05 +3.166704e-04 +7.131070e-05 +2.943847e-04 +1.139901e-04 +2.268588e-04 +2.530287e-04 +2.240896e-04 +2.880774e-04
+5.300000e+00 +1.509450e-02 -5.783530e-01 -7.791342e-02 +2.849153e-02 -1.186982e-04 -3.541413e-04 -1.116220e-04 +2.815038e-05 -4.526862e-04 -2.200560e-04 -3.590117e-04 -2.484825e-04 -1.794939e-04 -3.860553e-04 -5.414571e-05 +2.466971e-04 +1.175259e-04 +2.408495e-05 +2.561099e-04 +2.205262e-04 +2.238652e-04 +2.052553e-04 +1.653026e-04 +2.616314e-04
+5.316667e+00 -2.505981e-02 -8.885018e-01 -7.149253e-02 +1.845393e-02 -1.178839e-04 -1.619335e-04 -5.155585e-05 -3.987970e-05 -3.453967e-04 -1.957021e-04 -3.344746e-04 -2.347548e-04 -3.398756e-04 -3.699586e-04 -9.779444e-05 +3.321036e-04 +7.141651e-05 +3.189656e-05 +1.505813e-04 +1.111955e-04 +2.203939e-04 +2.807806e-05 +2.471343e-05 +2.189687e-04
+5.333333e+00 -2.445539e-02 -5.548011e-01 -6.535077e-02 +2.215598e-02 -1.174016e-04 -1.065882e-04 -2.177382e-04 +1.035100e-04 -2.742362e-04 -1.178892e-04 -2.566943e-04 -1.757483e-04 -3.339681e-04 -4.923493e-04 -8.204821e-06 +2.454600e-04 +1.538487e-04 +5.763222e-05 +2.368757e-04 +1.531337e-05 +2.017750e-04 +1.097554e-04 +7.902959e-05 +1.986969e-04
+5.350000e+00 -2.314171e-02 -4.169964e-01 -5.712283e-02 +2.074368e-02 -1.308225e-05 -1.129110e-04 -1.272988e-04 +1.024152e-04 -2.741551e-04 -7.090065e-05 -3.259701e-04 -6.320594e-05 -3.857774e-04 -4.651979e-04 -1.291634e-04 +1.585621e-04 +1.233968e-04 +8.835450e-05 +2.951372e-04 +4.298103e-05 +1.944203e-04 +1.350906e-04 +2.993308e-05 +2.639013e-04
+5.366667e+00 +4.267185e-03 -1.153602e-01 -3.376830e-02 +1.526450e-02 +7.443826e-05 +4.043773e-05 -4.530099e-05 +1.131306e-04 -2.206465e-04 -5.607959e-05 -2.452305e-04 +3.093873e-05 -2.848405e-04 -4.765614e-04 -2.317363e-04 +2.475317e-04 +5.693544e-05 -1.250877e-05 +2.612113e-04 -3.311855e-05 +1.533938e-04 +1.068054e-04 +1.310003e-04 +2.134310e-04
+5.383333e+00 -1.064976e-02 -1.366375e-01 -2.606318e-02 +1.084849e-02 +5.628334e-05 -4.677645e-05 -5.715661e-05 +1.660349e-04 -7.939370e-05 +3.825189e-05 -1.294092e-04 -4.756526e-05 -3.551531e-04 -3.827912e-04 -2.374078e-04 +2.983739e-04 +2.945874e-05 +9.547332e-06 +1.176308e-04 +3.446860e-05 +1.250826e-04 +7.219801e-05 -1.982231e-05 +2.115455e-04
+5.400000e+00 -1.099358e-02 -2.276302e-01 -2.895963e-02 +1.025975e-02 +9.626578e-05 -1.553233e-04 +3.479401e-05 +9.583691e-05 -2.152564e-04 +2.628832e-05 -1.422986e-04 -7.363707e-05 -1.922883e-04 -3.697461e-04 -1.836437e-04 +3.138533e-04 +3.417571e-05 +1.100651e-04 +2.066877e-05 -3.823436e-05 +7.183732e-05 +2.156738e-04 -8.129520e-05 +1.372916e-04
+5.416667e+00 -1.638004e-02 -4.527736e-01 -2.955846e-02 +5.729136e-03 +1.189036e-04 -1.533918e-04 +1.833538e-04 +8.458931e-05 -2.408982e-04 -1.021992e-04 -1.216145e-04 -1.995835e-04 -1.411469e-04 -3.210807e-04 -2.444369e-04 +2.476162e-04 -5.799472e-05 +4.175528e-05 -7.565012e-05 -1.035598e-04 +1.072360e-04 +1.296386e-04 +2.504247e-05 +2.803082e-04
+5.433333e+00 -3.163365e-02 -5.408263e-02 -1.912082e-02 +8.805718e-03 -2.823628e-05 -3.275658e-05 +5.596907e-05 +1.559338e-04 -2.522337e-04 +4.774433e-05 -9.337792e-05 -1.488823e-04 -1.063291e-04 -1.941257e-04 -1.332961e-04 +3.483356e-04 -4.071387e-05 -1.026472e-04 -7.035581e-05 -9.613950e-06 +1.926263e-04 +1.309443e-04 +3.011447e-05 +1.605735e-04
+5.450000e+00 -1.543062e-02 +1.156439e-01 -1.459206e-02 +1.007326e-02 -1.501776e-04 +4.003356e-05 +1.855729e-04 +1.173279e-04 -3.210124e-04 +8.378321e-05 -3.962061e-05 -4.234719e-05 -1.388408e-04 -1.977657e-04 -2.360492e-04 +2.124238e-04 +4.633534e-05 -6.177828e-05 +3.142216e-05 -6.303924e-05 +1.369920e-04 +2.236353e-04 +9.621132e-05 +1.815756e-04
+5.466667e+00 +1.791316e-02 +4.893877e-01 +6.002489e-04 +1.026248e-02 -4.717303e-05 +9.823038e-05 +2.039141e-04 +2.166654e-04 -3.343295e-04 +4.925609e-06 +4.567166e-05 -4.456207e-05 -7.004255e-05 -1.239133e-04 -2.058390e-04 +1.744214e-04 +6.027664e-05 -8.979361e-06 +2.675722e-05 -7.558579e-05 +6.433146e-05 +2.694558e-04 +9.622103e-05 +1.701026e-04
+5.483333e+00 +9.510075e-03 +8.742138e-02 +4.072144e-03 +9.376584e-06 -1.390865e-04 +2.485716e-05 +2.506157e-04 +1.723304e-04 -1.932476e-04 -4.988051e-05 +7.913919e-05 +8.412744e-05 -2.716838e-05 -1.527495e-04 -2.768874e-04 +1.251796e-04 -2.578179e-05 -2.240381e-05 +1.101845e-05 -1.065724e-05 +1.002395e-04 +1.387196e-04 +4.245124e-05 -4.437441e-05
+5.500000e+00 +1.616635e-02 +5.392337e-01 +1.214134e-02 +5.500014e-03 -1.116046e-04 +5.996095e-05 +2.736405e-04 +1.003105e-04 -8.621777e-05 +5.830989e-05 +1.036367e-04 -1.282977e-05 +9.810371e-05 -2.168703e-04 -8.848477e-05 +1.751144e-04 -8.147622e-05 -2.078466e-05 -1.516271e-05 +5.487266e-05 +8.379766e-05 +1.282103e-04 -1.483990e-05 +8.832249e-05
+5.516667e+00 +1.746419e-02 +2.647020e-01 +2.055195e-02 -4.627238e-03 +5.042489e-05 +1.273808e-05 +1.584893e-04 +1.239500e-04 -6.525560e-05 +2.501384e-05 +1.313087e-04 +3.048456e-05 +2.559399e-04 -2.351981e-04 -1.263972e-04 +1.703742e-04 -2.299744e-04 -1.074870e-04 +3.091110e-05 -1.098288e-04 +2.966306e-05 +1.271363e-04 -2.750610e-05 +3.932772e-05
+5.533333e+00 +3.760175e-02 +1.238139e+00 +3.862593e-02 +7.112440e-03 +6.549710e-05 +6.809494e-05 +1.730671e-04 +2.207568e-04 +2.260156e-05 -4.203017e-06 +2.007971e-04 -3.240690e-06 +3.654961e-04 -1.590897e-04 -9.575840e-05 +2.954858e-04 -1.795164e-04 +1.179622e-04 +1.472821e-04 -1.676421e-04 -9.168626e-06 +1.898142e-04 +1.356899e-05 +6.386825e-05
+5.550000e+00 +4.968155e-02 +1.168169e+00 +5.342781e-02 -1.866241e-03 +1.577894e-06 +2.899283e-04 +2.479192e-04 +2.850482e-04 -8.118936e-05 +5.860655e-05 +2.132890e-04 +9.262212e-05 +2.393860e-04 -2.828631e-05 -2.717435e-04 +2.546617e-04 -2.092698e-04 +9.986540e-05 +9.539854e-05 -8.238549e-05 -8.499109e-05 +1.621819e-04 -3.344651e-05 +1.265988e-07
+5.566667e+00 +2.512344e-02 +9.174106e-01 +5.626571e-02 -8.597896e-03 +1.474408e-04 +2.443457e-04 +2.689918e-04 +2.186125e-04 -6.538988e-06 -5.806143e-06 +1.648490e-04 +8.684730e-05 +2.447216e-04 +2.193481e-05 -4.445246e-04 +1.721874e-04 -1.496245e-04 -5.186444e-06 +1.620854e-04 -1.098791e-04 -1.361045e-04 +1.709100e-04 -1.103760e-04 +5.021551e-05
+5.583333e+00 +3.729987e-02 +7.591494e-01 +6.682650e-02 -1.721875e-02 +3.057714e-04 +2.280261e-04 +1.062945e-04 +3.079485e-04 +9.669198e-05 +3.393881e-05 +1.204336e-04 +1.585583e-04 +2.771790e-04 +1.531434e-06 -5.931735e-04 +1.088817e-04 -1.389589e-04 -4.650808e-05 +1.570930e-04 -6.511519e-05 -1.096244e-04 +1.538211e-04 -2.085266e-04 -7.614984e-05
+5.600000e+00 +2.617450e-02 +5.705258e-01 +6.670902e-02 -2.109604e-02 +1.171107e-04 -3.065137e-06 +1.758888e-04 +2.376554e-04 +1.255537e-04 +9.349793e-05 +2.021362e-04 +2.818784e-04 +3.967050e-04 -7.078020e-07 -5.666763e-04 +2.109102e-05 -1.372029e-04 -4.688888e-07 +1.951072e-04 -1.387546e-04 -1.698473e-04 +1.684395e-04 -2.747843e-04 -1.017684e-04
+5.616667e+00 +3.524239e-02 +9.179035e-01 +7.846533e-02 -1.993081e-02 +1.828549e-04 +9.178838e-05 +8.991621e-05 +2.048005e-04 +1.146117e-04 +1.878780e-04 +2.693284e-04 +2.282553e-04 +4.092152e-04 +1.195761e-04 -4.413540e-04 +5.381382e-06 -1.228521e-04 -8.328894e-05 +7.537918e-05 +1.071888e-05 -1.052806e-04 +5.339290e-05 -2.940200e-04 -4.876879e-05
+5.633333e+00 +4.912423e-02 +7.182910e-01 +8.439320e-02 -2.690384e-02 +1.974741e-04 +1.315661e-04 +2.239350e-04 +2.263872e-04 +7.059826e-05 +3.603809e-04 +1.934887e-04 +1.889588e-04 +3.985603e-04 +3.639532e-05 -2.982241e-04 -6.099169e-05 -1.427044e-04 -1.334579e-04 -7.984503e-05 +1.257275e-05 -1.656193e-04 +5.617627e-05 -3.294132e-04 -1.387664e-04
+5.650000e+00 +2.679702e-02 +5.054879e-01 +7.803033e-02 -2.803438e-02 +1.344315e-04 +1.962399e-04 -7.241136e-06 +1.903864e-04 +1.144899e-04 +3.585232e-04 +2.572542e-04 +1.916211e-04 +4.598597e-04 -2.480939e-05 -3.229543e-04 -6.371403e-07 -2.287772e-04 -1.941163e-04 -6.359274e-05 -6.780646e-05 -1.480852e-04 +6.325837e-05 -2.374946e-04 -1.305991e-04
+5.666667e+00 +3.245775e-02 +8.460636e-01 +8.361458e-02 -2.386759e-02 +1.392608e-04 +2.609791e-04 -2.242576e-05 +1.762576e-04 -8.920328e-06 +3.114094e-04 +2.843101e-04 +2.804338e-04 +5.191451e-04 +4.492352e-05 -2.893418e-04 +3.202049e-06 -1.597296e-04 -1.679278e-04 -7.371305e-05 +5.993469e-05 -2.417059e-04 +8.713202e-05 -3.330844e-04 -1.944980e-05
+5.683333e+00 +5.027977e-02 +1.199045e+00 +9.314550e-02 -2.131461e-02 +2.703541e-04 +1.943055e-04 +5.433591e-05 +1.187704e-04 +1.085435e-04 +2.783530e-04 +2.971405e-04 +3.056102e-04 +5.425246e-04 +1.274053e-05 -2.195854e-04 -2.227257e-05 -4.126188e-05 -1.880612e-04 -3.093587e-05 -1.016606e-05 -2.064375e-04 +1.035763e-04 -3.497947e-04 -4.758974e-05
+5.700000e+00 +3.018972e-02 +6.454262e-01 +8.599394e-02 -2.867103e-02 +2.805300e-04 +1.517246e-04 +9.029288e-07 -2.745944e-05 +1.268863e-04 +2.066153e-04 +3.025131e-04 +3.809754e-04 +5.291116e-04 +5.283966e-05 -1.937324e-04 +1.510736e-05 -1.708688e-04 -1.700934e-04 -8.868176e-05 +1.425585e-05 -2.217271e-04 -8.227670e-06 -4.341026e-04 -9.464970e-05
+5.716667e+00 +4.366183e-02 +1.241677e+00 +9.655835e-02 -2.177084e-02 +2.304734e-04 +1.974923e-04 +1.957573e-05 -2.865565e-05 +2.182314e-04 +2.542015e-04 +3.578234e-04 +3.578897e-04 +5.553192e-04 +5.451701e-05 -5.038505e-05 -4.664511e-05 -1.264745e-04 -1.338270e-04 -7.414132e-05 +4.445470e-05 -1.186971e-04 -7.994802e-06 -4.260893e-04 -9.023843e-05
+5.733333e+00 +5.913838e-02 +1.248785e+00 +9.254347e-02 -1.961405e-02 +2.010874e-04 +2.605578e-04 +6.183584e-05 +3.497923e-05 +7.742366e-05 +1.696748e-04 +2.791805e-04 +3.707821e-04 +5.619337e-04 +9.263383e-05 -2.598096e-05 -4.112959e-05 -1.415636e-04 -1.089346e-04 -1.705246e-04 +1.689499e-05 -9.470940e-05 -7.984464e-05 -3.147506e-04 +3.323037e-05
+5.750000e+00 +2.811962e-02 +5.194151e-01 +7.021309e-02 -2.312380e-02 +1.801678e-04 +2.294757e-04 +3.908984e-05 +7.787732e-05 +1.753787e-05 +1.685445e-04 +1.903381e-04 +2.489952e-04 +4.699466e-04 -6.687917e-06 +3.898317e-05 -1.097517e-04 -1.351480e-04 -1.134486e-04 -2.375123e-04 +2.214333e-05 -4.815151e-05 -1.506976e-04 -2.782304e-04 -7.365081e-05
+5.766667e+00 +1.735784e-02 +5.924219e-01 +6.766120e-02 -2.039185e-02 +1.521781e-04 +2.724849e-04 +4.602559e-05 +6.551374e-05 +1.109056e-05 +1.309940e-04 +1.550106e-04 +3.166120e-04 +3.073265e-04 +8.145628e-05 +3.518365e-05 -8.135704e-05 -4.155904e-05 -7.785866e-05 -2.546205e-04 +1.931669e-05 -5.870474e-05 -9.865907e-05 -3.156448e-04 -8.336651e-05
+5.783333e+00 +7.733771e-03 +9.119159e-01 +7.835910e-02 -1.895925e-02 +1.694123e-04 +2.854538e-04 +1.101848e-04 +1.010017e-04 +1.835191e-05 +1.887969e-04 +1.612746e-04 +2.417719e-04 +3.886588e-04 +7.783197e-05 +8.938437e-05 -5.342942e-05 -1.553183e-04 -9.933689e-05 -3.419841e-04 +2.286122e-05 -1.486464e-04 +1.555074e-06 -2.382018e-04 +3.417610e-05
+5.800000e+00 +1.636976e-02 +4.658438e-01 +6.596772e-02 -2.164940e-02 +1.394127e-04 +2.957241e-04 +7.101338e-05 +1.640990e-04 +3.146468e-05 +1.698764e-04 +1.360611e-04 +2.025983e-04 +2.727968e-04 -1.498113e-05 +4.008299e-05 -9.698669e-05 -7.809304e-05 -1.388342e-04 -3.539477e-04 +6.542291e-05 -1.169926e-04 +7.175121e-06 -4.379847e-04 +9.848084e-05
+5.816667e+00 +6.511880e-03 +7.556378e-01 +8.432926e-02 -2.417826e-02 +2.108950e-04 +3.220631e-04 +3.806484e-05 +2.494736e-04 +1.117219e-04 +2.636990e-04 +1.126694e-04 +2.867675e-04 +2.746001e-04 -4.418724e-05 -9.900642e-05 -1.462425e-04 -4.932379e-05 -1.274671e-04 -2.637722e-04 +1.110847e-04 -1.459185e-04 -4.542877e-05 -3.252598e-04 -3.184788e-05
+5.833333e+00 +3.346525e-03 +1.233392e+00 +1.015349e-01 -2.258384e-02 +2.916224e-04 +2.564181e-04 +1.253709e-04 +3.952489e-04 +1.592444e-04 +1.557473e-04 +1.241956e-04 +3.063161e-04 +2.957195e-04 +4.568911e-05 -1.264077e-04 -1.808545e-04 +1.142389e-05 -1.262577e-04 -2.706620e-04 +7.328674e-05 -6.704286e-05 -5.272029e-05 -2.795223e-04 -2.871721e-05
+5.850000e+00 +1.273594e-02 +1.345201e+00 +9.218326e-02 -1.628049e-02 +3.158278e-04 +2.408828e-04 +9.007511e-05 +3.949652e-04 +2.080767e-05 +1.033691e-04 +5.871697e-05 +2.921100e-04 +3.691463e-04 +6.437604e-05 -2.156990e-05 -2.025513e-04 -3.980967e-05 -9.976929e-05 -9.659270e-05 -3.201583e-05 -7.795045e-05 +5.397516e-05 -2.030937e-04 -3.665790e-05
+5.866667e+00 +3.657118e-02 +1.328806e+00 +9.080051e-02 -1.590114e-02 +3.189458e-04 +1.354494e-04 +6.761039e-05 +4.333730e-04 +8.946305e-05 +5.860013e-05 +1.453803e-04 +2.459373e-04 +4.220838e-04 -1.457219e-05 +4.977223e-05 -1.129777e-04 -5.495268e-05 -1.830461e-04 -8.893377e-05 -1.298449e-04 -3.345350e-05 +7.952100e-05 -1.653378e-04 -9.689211e-05
+5.883333e+00 +3.082701e-02 +1.271020e+00 +8.486399e-02 -1.434162e-02 +2.381836e-04 +1.456711e-04 +1.431923e-04 +3.751192e-04 +1.117216e-04 +7.792632e-05 +7.261509e-05 +1.438067e-04 +4.787078e-04 -2.002775e-05 +9.718410e-05 -7.288063e-05 -4.276699e-05 -1.301674e-04 -1.384512e-04 -1.732666e-04 +7.434022e-06 +4.008351e-05 -1.865437e-04 -6.472481e-05
+5.900000e+00 +2.491670e-02 +8.834408e-01 +7.286083e-02 -1.579920e-02 +2.174390e-04 +1.341577e-04 +8.866963e-05 +2.522269e-04 +1.363257e-04 +5.701754e-05 +5.508305e-05 +1.599829e-04 +4.774573e-04 -6.314643e-05 +2.312776e-05 -4.740394e-05 +5.752048e-06 -1.223905e-04 -1.113428e-04 -1.651804e-04 -1.512859e-05 -5.853286e-05 -9.797776e-05 -1.385034e-04
+5.916667e+00 +2.501001e-02 +8.473627e-01 +6.901818e-02 -1.479554e-02 +1.448987e-04 +1.192002e-04 +1.224091e-04 +1.686028e-04 +1.832935e-04 +1.348407e-04 +7.853274e-05 +1.610360e-04 +3.693032e-04 -6.108822e-05 +1.278779e-04 -2.342740e-05 -5.613968e-05 -1.951658e-04 -1.141268e-04 -4.265692e-05 +9.181186e-06 -2.097733e-04 -5.178647e-05 -1.248554e-04
+5.933333e+00 +4.147769e-02 +4.442937e-01 +6.551783e-02 -1.993605e-02 +1.714339e-04 +1.316883e-04 +1.795804e-04 +5.980981e-05 +7.069256e-05 +2.964382e-04 +1.027601e-04 +1.414013e-04 +2.936838e-04 -1.120438e-04 +9.454317e-05 -1.705575e-04 -9.391273e-05 -1.153074e-04 -1.196116e-04 -3.287639e-05 -1.029571e-04 -1.683473e-04 -4.896969e-05 -1.528743e-04
+5.950000e+00 +2.373714e-02 +6.299259e-01 +6.226822e-02 -1.557592e-02 +2.306412e-04 +2.630266e-04 +9.420251e-05 +1.626613e-04 -2.112525e-06 +3.142429e-04 -1.011973e-05 +8.057719e-05 +2.522788e-04 -1.255521e-04 +1.289999e-04 -9.485953e-05 -9.619145e-05 -7.751597e-05 -7.860926e-05 -9.340682e-05 -1.228019e-04 -1.068389e-04 -2.187754e-06 -1.686069e-04
+5.966667e+00 +1.068160e-02 +1.863572e-02 +3.585646e-02 -1.441759e-02 +1.365999e-04 +2.288069e-04 -2.809142e-05 +1.255554e-04 -1.047172e-04 +2.827129e-04 -7.842966e-05 +7.875565e-05 +1.897406e-04 -7.690302e-05 +5.338584e-05 -1.518354e-04 -9.300852e-05 -4.041636e-05 -4.201437e-05 -1.924642e-05 +1.986437e-05 -1.418168e-04 +3.853698e-06 -2.459689e-04
+5.983333e+00 +1.381714e-02 -3.570182e-01 +2.667352e-02 -1.665601e-02 +1.699226e-04 +1.469209e-04 +5.763386e-05 +6.789073e-05 -3.815184e-05 +2.835170e-04 -7.394276e-05 +1.501109e-05 +9.000695e-05 -1.505293e-04 +2.856245e-05 -2.054422e-04 -1.885173e-04 -1.095613e-04 -1.250323e-05 -4.838426e-05 -5.710137e-05 -1.036072e-04 +3.846945e-05 -9.654548e-05
+6.000000e+00 +3.086417e-02 +6.083715e-02 +3.689966e-02 -1.422217e-02 +1.979727e-04 +2.047995e-04 +5.734935e-05 -2.241135e-05 +3.308513e-05 +2.455296e-04 -3.803518e-05 -1.691748e-05 +1.462006e-04 -6.186577e-05 +6.943857e-05 -2.586659e-04 -2.050282e-04 -1.544760e-05 +7.778522e-05 -8.895172e-05 -5.583108e-05 -5.755555e-06 +1.646053e-05 -1.772873e-04
+6.016667e+00 +3.852647e-02 +3.295067e-01 +4.175372e-02 -1.189700e-02 +2.375350e-04 +1.539931e-04 +7.732420e-05 -1.751589e-05 +3.412683e-05 +1.808184e-04 -4.272511e-05 -1.688204e-05 +1.972455e-04 +2.078135e-05 +6.278202e-05 -2.135681e-04 -2.760039e-04 -1.349362e-05 +5.152028e-06 -3.818291e-05 +9.987141e-06 -7.182600e-05 +7.471694e-05 -7.800961e-05
+6.033333e+00 +1.004714e-02 -2.382335e-01 +2.701858e-02 -1.502852e-02 +3.492970e-04 +1.430842e-06 -2.157921e-05 -2.263727e-05 -4.362923e-05 +2.070871e-04 +1.581169e-05 -1.892175e-05 +7.712520e-05 -2.199323e-07 +8.879785e-05 -2.128392e-04 -2.641432e-04 -5.630340e-05 -1.248343e-04 -2.001809e-05 -1.863249e-05 -9.375489e-05 +7.740245e-05 -5.064198e-05
+6.050000e+00 +2.776150e-02 +9.357938e-02 +2.125513e-02 -7.277899e-03 +3.725504e-04 +8.350106e-05 -1.917349e-05 +7.115896e-06 -1.137169e-04 +2.057098e-04 -4.004900e-05 -1.373964e-04 +5.146625e-05 +2.198595e-05 +7.180307e-05 -9.391497e-05 -1.544448e-04 -4.919484e-05 -5.906594e-05 -6.512573e-05 +1.071090e-05 -7.110003e-05 +1.592043e-04 -8.030056e-05
+6.066667e+00 +4.429418e-02 +6.750014e-02 +1.396835e-02 -4.675295e-03 +2.670969e-04 +1.174557e-04 +1.374150e-05 -7.221719e-05 -1.344998e-04 +1.994934e-04 -5.479972e-05 -4.081680e-05 +3.680763e-06 -7.748545e-06 +2.529146e-05 -6.230572e-05 -1.006990e-04 -1.297869e-04 +7.347976e-05 -6.061411e-05 +5.552382e-05 -1.895483e-05 +5.869970e-05 -5.613787e-05
+6.083333e+00 +1.722677e-02 -3.306690e-01 -3.428615e-03 -3.827642e-03 +2.142812e-04 +8.590100e-05 -4.317455e-05 -5.163947e-05 -1.399431e-04 +1.787288e-04 -1.224149e-04 -1.015699e-06 -8.393452e-05 -6.774817e-05 +6.490261e-05 -5.384355e-05 -7.828124e-05 -5.548882e-05 +4.626514e-05 -6.670755e-05 +8.703344e-05 -6.558774e-06 +4.370562e-05 -1.575492e-04
+6.100000e+00 +8.823113e-03 +1.811540e-02 -1.283310e-03 +8.916387e-04 +1.824401e-04 +1.286934e-04 -4.427408e-06 -7.784724e-05 -2.152577e-04 +1.838587e-04 -7.515076e-05 +8.045396e-06 -1.779336e-05 -1.089193e-04 +1.652976e-04 +1.302561e-05 -8.382834e-05 -5.624808e-05 +1.329361e-04 -7.440654e-05 +1.090533e-04 +6.531559e-05 -1.752981e-05 -2.240595e-04
+6.116667e+00 +2.288469e-03 -8.140438e-02 -1.412740e-02 +4.596103e-03 +1.683518e-04 +1.044501e-04 -3.271041e-06 -6.084536e-05 -3.299326e-04 +1.916712e-04 -1.284057e-04 -2.910269e-06 +1.752638e-05 -1.868054e-04 +1.780064e-04 +5.291831e-06 -9.620380e-05 -5.564544e-05 +1.824607e-04 -5.866322e-05 +1.135954e-04 +8.990938e-05 -1.127887e-05 -1.568123e-04
+6.133333e+00 +1.418085e-02 -1.128486e-01 -2.123427e-02 +7.015286e-03 +3.413672e-05 +8.517730e-05 -7.111380e-06 -1.324873e-04 -2.612266e-04 +2.451643e-04 -1.305721e-04 +6.106345e-05 -1.406457e-05 -2.405673e-04 +2.205298e-04 -3.115561e-05 -5.095196e-05 -2.775431e-05 +1.858118e-04 -1.181053e-04 +1.843691e-04 +5.780801e-05 -1.529168e-05 -1.103052e-04
+6.150000e+00 +2.560872e-03 -4.749379e-01 -1.853722e-02 -6.762119e-05 +1.192815e-04 -1.181288e-05 -8.564214e-06 -2.971463e-05 -2.576291e-04 +2.017717e-04 -1.673475e-04 -2.655830e-05 -7.041712e-06 -1.270173e-04 +1.889548e-04 -4.708059e-05 -9.356918e-05 -4.846419e-05 +1.123495e-04 -2.011439e-04 +1.543750e-04 -1.058257e-05 -8.010887e-06 -5.187469e-05
+6.166667e+00 -4.859477e-03 -6.774249e-01 -3.306934e-02 +2.652570e-03 +7.463402e-05 -1.079340e-04 -8.053862e-05 -5.852726e-05 -2.067520e-04 +2.552933e-04 -1.643849e-04 -7.733853e-05 +1.832279e-05 -2.234843e-04 +1.280602e-04 +1.856714e-05 -9.816555e-05 -8.678528e-05 +9.252666e-05 -1.571191e-04 +1.539817e-04 +1.758669e-06 +4.725538e-05 +9.942074e-06
+6.183333e+00 -1.534689e-02 -9.917894e-01 -4.202308e-02 +1.254077e-03 -1.208745e-05 -3.228088e-05 -5.235775e-05 -1.275013e-04 -2.740452e-04 +2.203918e-04 -1.868826e-04 -1.059793e-04 -9.960560e-06 -1.459160e-04 +1.071035e-04 +9.711132e-07 -7.325361e-05 -2.450711e-05 +5.554773e-05 -2.093569e-04 +2.201097e-04 -2.938246e-05 -3.838400e-06 +7.948957e-06
+6.200000e+00 -2.778492e-02 -9.778717e-01 -5.206680e-02 +5.707111e-03 -9.308488e-06 -2.460839e-05 -9.135454e-05 -1.761194e-04 -1.815287e-04 +1.585848e-04 -1.841119e-04 -1.525216e-04 -1.905806e-05 -2.200123e-04 +1.309144e-04 +4.190730e-05 +2.547735e-05 +1.157820e-05 +1.168286e-04 -1.962600e-04 +2.074586e-04 -5.096599e-05 -5.537807e-05 +4.412203e-06
+6.216667e+00 -2.304742e-02 -9.111507e-01 -5.734981e-02 +9.008291e-03 -1.093520e-04 +2.200334e-06 -8.389322e-05 -8.818764e-05 -2.124793e-04 +2.012482e-04 -1.915021e-04 -2.170023e-04 -1.000836e-04 -1.883959e-04 +1.348537e-04 +2.363084e-05 -1.603994e-05 +7.464098e-05 +1.254735e-04 -6.232785e-05 +2.214630e-04 -6.658369e-05 -6.895935e-05 +5.657705e-06
+6.233333e+00 -4.514495e-02 -1.333567e+00 -6.680433e-02 +6.354728e-03 -1.562579e-04 +1.528736e-05 -6.875429e-05 -1.140995e-04 -3.051205e-04 +1.377437e-04 -1.003143e-04 -2.256603e-04 -1.622035e-04 -1.643317e-04 +1.957625e-04 +3.662546e-05 -3.167119e-05 +3.559825e-05 +1.330802e-04 -9.392608e-05 +1.908420e-04 -1.346130e-04 -4.135366e-05 -2.769468e-05
+6.250000e+00 -2.756822e-02 -8.946597e-01 -6.500834e-02 +1.238237e-02 -1.230082e-04 -3.795788e-06 -5.338119e-05 -2.612631e-04 -2.874455e-04 +2.852649e-05 -7.022088e-05 -1.407741e-04 -1.700399e-05 -1.810507e-04 +2.459626e-04 +1.331504e-05 +3.795804e-05 +1.135826e-04 +1.519294e-04 -3.732115e-05 +1.818857e-04 -1.412339e-04 -1.050822e-04 +4.625585e-05
+6.266667e+00 -2.764142e-02 -6.141554e-01 -6.141440e-02 +1.522816e-02 -1.222411e-04 -3.068896e-05 -5.378174e-05 -2.774208e-04 -2.711623e-04 +2.135587e-05 -3.178877e-05 -6.213356e-05 -3.685194e-05 -1.805050e-04 +1.706129e-04 +7.214634e-06 +5.473841e-05 +1.691041e-04 +1.644029e-04 -7.999447e-05 +1.795783e-04 -6.759456e-05 -4.109261e-05 +6.633335e-05
+6.283333e+00 -2.589413e-02 -4.562524e-01 -6.021579e-02 +1.715640e-02 -1.282325e-04 -2.492857e-05 -9.926613e-05 -2.656275e-04 -2.054544e-04 -1.218993e-05 -5.925071e-05 -7.843556e-05 +5.479891e-05 -1.990814e-04 +1.128124e-04 +3.733851e-05 +7.962144e-05 +1.493580e-04 +1.772645e-04 +1.740731e-05 +1.814062e-04 -3.781323e-05 -4.976109e-05 +3.315980e-05
+6.300000e+00 -2.502365e-02 -7.868446e-01 -7.145684e-02 +1.651518e-02 -1.514498e-04 -4.297165e-05 -1.316940e-04 -2.744276e-04 -1.663214e-04 -3.087903e-05 -1.100414e-04 -9.232994e-05 +2.703419e-05 -2.191909e-04 +7.627310e-05 +4.792333e-05 +6.866505e-05 +1.188034e-04 +1.238356e-04 -7.194711e-06 +1.670798e-04 -7.800492e-05 +4.714107e-05 +1.096481e-04
+6.316667e+00 -2.694668e-02 -1.476182e+00 -8.608674e-02 +1.163700e-02 -1.216723e-04 -1.547038e-04 -1.077293e-04 -2.592761e-04 -1.914146e-04 -1.080355e-05 -1.283665e-04 -1.778869e-04 +4.153925e-05 -3.080917e-04 +3.161744e-05 +7.720759e-05 +2.877048e-05 +6.613340e-05 +4.065186e-05 +4.344537e-06 +1.228167e-04 -5.451908e-05 +1.082588e-04 +5.117888e-05
+6.333333e+00 -7.177441e-03 -1.170030e+00 -7.997728e-02 +1.379889e-02 -1.655497e-04 -8.631151e-05 -1.455065e-04 -2.064455e-04 -1.585954e-04 -8.946744e-05 -1.264266e-04 -1.304016e-04 +2.007247e-05 -2.232985e-04 +4.706776e-05 +1.301299e-04 +1.212380e-04 +1.102908e-04 +4.677238e-05 +6.499698e-06 +1.839068e-04 -1.314236e-04 -5.198480e-05 +9.851270e-05
+6.350000e+00 -2.023388e-02 -1.017350e+00 -8.265773e-02 +1.704676e-02 -1.700049e-04 -1.605760e-04 -6.396359e-05 -2.314109e-04 -1.206463e-04 -5.436651e-05 -1.434018e-04 -1.303004e-04 -5.334904e-05 -2.172173e-04 +2.886157e-05 +1.347168e-04 +1.401063e-04 +1.035627e-04 +9.391474e-05 +6.307255e-05 +2.095054e-04 -1.760810e-04 -2.147261e-05 +1.153593e-04
+6.366667e+00 -3.932788e-02 -1.211332e+00 -8.858669e-02 +1.643852e-02 -1.543466e-04 -1.975812e-04 -6.588672e-05 -2.064516e-04 -1.393208e-04 -2.564004e-05 -1.501185e-04 -1.232030e-04 -2.087026e-04 -1.558138e-04 +4.135294e-05 +1.064983e-04 +1.337822e-04 +1.420334e-05 +9.309049e-05 +5.302588e-05 +2.192894e-04 -9.069184e-05 -1.529973e-05 +1.114055e-04
+6.383333e+00 -4.139814e-02 -1.094707e+00 -7.550566e-02 +1.312142e-02 -1.327133e-04 -1.665310e-04 -2.196111e-05 -1.633204e-04 -1.030971e-04 -4.261032e-05 -6.046951e-05 -1.334242e-04 -2.226073e-04 -1.695923e-04 +1.137276e-04 +8.806726e-05 +1.369537e-04 +1.490749e-06 +5.830445e-05 -8.764713e-06 +2.158626e-04 -1.164607e-04 -1.231071e-05 +5.536811e-05
+6.400000e+00 -4.940878e-02 -6.765838e-01 -6.757552e-02 +1.599389e-02 -1.954620e-04 -8.879789e-05 -4.696297e-05 -1.496957e-04 -8.249333e-05 -6.499084e-05 -9.615622e-05 -7.030915e-05 -1.723560e-04 -1.166132e-04 +5.653737e-05 +4.944673e-05 +9.072429e-05 +3.985641e-05 -3.583788e-05 -7.391860e-06 +3.144803e-04 -6.621136e-05 +1.061253e-04 +1.002721e-04
+6.416667e+00 -4.437693e-02 -4.967249e-01 -6.973398e-02 +1.923944e-02 -1.756783e-04 -4.707910e-05 -2.359405e-05 -1.282870e-04 -1.223897e-04 -6.217595e-06 -1.732377e-04 -1.106988e-04 -2.399374e-04 -7.712400e-05 +9.169001e-05 +1.247733e-04 +1.233843e-04 -1.299212e-06 -5.963436e-05 +1.756896e-05 +2.569181e-04 -6.447253e-05 +1.440966e-04 +1.444347e-04
+6.433333e+00 -4.175788e-02 -3.707352e-01 -7.065962e-02 +2.125785e-02 -1.720439e-04 -4.101563e-05 -4.906876e-05 -1.313328e-04 -1.251623e-04 -6.079866e-05 -1.187901e-04 -4.828581e-06 -2.915422e-04 -1.131743e-04 +1.297973e-04 +9.239247e-05 +1.791240e-04 -3.000465e-05 +1.865437e-05 -2.432260e-06 +2.410871e-04 -6.762825e-05 +8.309647e-05 +2.130465e-04
+6.450000e+00 -4.433656e-02 -4.106083e-01 -6.533810e-02 +1.862065e-02 -8.438544e-05 -1.212590e-05 -3.413867e-05 -6.102091e-05 -1.610075e-04 -2.610462e-05 -1.020972e-04 -1.461690e-04 -3.067148e-04 -8.401255e-05 +1.029791e-04 +9.604570e-05 +2.200999e-04 -9.258582e-06 +8.344623e-06 -3.560169e-06 +1.844944e-04 -9.357565e-05 +5.018183e-05 +1.943963e-04
+6.466667e+00 -3.892110e-02 -6.410821e-01 -5.669376e-02 +1.204797e-02 -5.287703e-05 +1.092350e-05 +3.416922e-05 -4.306257e-05 -1.204781e-04 -5.532372e-05 -1.198230e-04 -1.917447e-04 -2.511917e-04 -9.192880e-05 +9.033818e-05 +7.597489e-05 +1.255375e-04 +3.619003e-05 -3.525395e-07 -8.844234e-05 +2.026196e-04 -8.599989e-05 +1.048079e-06 +1.297617e-04
+6.483333e+00 -2.904004e-02 -4.977227e-01 -4.953693e-02 +1.139441e-02 -2.852441e-05 -1.174343e-06 +1.023170e-05 -7.682857e-05 -7.591943e-05 -6.786322e-05 -1.308672e-04 -1.693498e-04 -1.819135e-04 -4.614952e-05 +8.742073e-05 +9.756241e-05 +9.250966e-05 +5.031756e-05 -1.490157e-05 -6.796089e-05 +1.519999e-04 -7.498987e-05 +4.490258e-05 +9.294822e-05
+6.500000e+00 -8.536697e-03 -4.674321e-01 -4.930732e-02 +1.164465e-02 +2.824135e-05 +2.283796e-06 -7.144224e-05 -2.201279e-05 -1.161142e-04 -4.630848e-05 -1.144037e-04 -2.157859e-04 -1.556589e-04 -4.399928e-05 +1.573866e-04 +3.551233e-05 +1.355833e-04 +4.136760e-05 -8.617251e-05 -2.918647e-05 +1.308520e-04 -7.946502e-05 +8.241723e-05 +8.024958e-05
+6.516667e+00 -1.933808e-02 -2.484086e-01 -4.118120e-02 +1.173488e-02 +3.499140e-05 -1.088395e-05 -1.392465e-04 +6.310933e-05 -1.015071e-04 -1.642196e-05 -1.108314e-04 -2.173273e-04 -8.718302e-05 -4.444055e-05 +1.558883e-04 -4.043577e-06 +7.817199e-05 +1.004097e-04 -3.125365e-05 -9.317601e-05 +1.425848e-04 -5.714562e-05 +1.064989e-04 +7.389298e-05
+6.533333e+00 -1.818252e-02 -3.769155e-01 -3.728965e-02 +8.461014e-03 +2.978032e-05 -1.760501e-05 -9.828986e-05 -3.887116e-06 -1.215390e-04 +2.479568e-05 -8.130398e-05 -1.825484e-04 -5.350266e-05 -6.392278e-05 +1.757494e-04 -1.550475e-05 +3.306317e-05 +4.906465e-05 -9.105346e-05 -7.703558e-05 +1.291002e-04 -1.680978e-05 +9.375384e-05 +6.049623e-05
+6.550000e+00 -4.439348e-02 -3.618423e-01 -5.315247e-02 +1.431286e-02 +1.592931e-05 -1.995142e-05 -1.455531e-04 -1.014917e-04 -7.333092e-05 -3.093572e-06 -1.435458e-04 -1.873488e-04 -2.926922e-05 -1.003520e-04 +2.267782e-04 -1.815875e-05 +4.208906e-05 +7.778544e-05 -5.604225e-05 -1.228520e-05 +1.366602e-04 +1.625106e-05 +8.366002e-05 +7.461136e-05
+6.566667e+00 -1.653134e-02 -5.659470e-01 -5.272943e-02 +1.138135e-02 -1.787373e-05 -1.472291e-05 -1.580304e-04 -9.249443e-05 -5.053506e-05 +1.350811e-05 -1.505321e-04 -2.012319e-04 +1.836416e-05 -1.219897e-04 +1.691887e-04 -8.838825e-05 +1.488485e-05 +6.157226e-05 -6.830621e-05 +4.739290e-05 +1.164803e-04 +4.009101e-05 +4.966303e-05 +1.118268e-04
+6.583333e+00 -1.057678e-02 -6.690036e-02 -3.906281e-02 +1.314497e-02 -7.669400e-06 -1.304663e-05 -1.970129e-04 -5.048501e-05 -3.959610e-05 +1.591895e-05 -1.563798e-04 -1.116351e-04 +4.579527e-05 -6.348374e-05 +1.678255e-04 -7.187292e-06 -1.025389e-05 +1.305103e-04 -6.760805e-05 +5.146659e-05 +1.356012e-05 +2.133086e-05 +4.754096e-05 +1.749731e-04
+6.600000e+00 -2.446541e-02 -2.711724e-01 -3.437153e-02 +8.750323e-03 +5.418215e-05 -1.153383e-05 -2.641419e-04 -8.855890e-05 -6.766144e-05 -2.797225e-05 -8.586143e-05 -5.198310e-05 +5.797955e-05 -2.199804e-05 +2.956739e-05 -3.446032e-05 +1.418945e-05 +1.360122e-04 -4.095585e-05 +4.011654e-05 +6.579434e-05 +3.584908e-05 -2.099832e-05 +1.236685e-04
+6.616667e+00 -1.635156e-02 -5.238974e-02 -2.585510e-02 +8.557216e-03 -3.108894e-05 -1.273801e-05 -2.313082e-04 -1.166869e-04 -2.775746e-05 -3.058090e-05 +8.936081e-06 -4.674775e-05 +8.419478e-05 +1.998705e-05 +3.238717e-05 +1.460537e-05 -3.954092e-05 +1.133618e-04 -4.423028e-05 +4.179174e-05 +7.922300e-05 +5.729537e-05 +1.254693e-05 +7.318633e-05
+6.633333e+00 -1.526475e-02 -2.909342e-01 -2.755310e-02 +6.100952e-03 -2.576452e-06 -8.579172e-06 -1.955610e-04 -6.330148e-05 -1.904148e-05 -4.354531e-05 -7.361791e-05 -4.678460e-05 +9.156292e-05 -4.230679e-05 +4.593786e-05 -2.318773e-05 +6.389428e-06 +8.348274e-05 -4.995740e-05 +2.507700e-05 +1.844148e-05 +4.781647e-05 +1.476811e-05 +7.489345e-05
+6.650000e+00 -2.314959e-02 -1.144126e-01 -1.662663e-02 +4.410747e-03 +1.296456e-05 -6.080123e-05 -1.235638e-04 -6.878474e-05 -3.544576e-05 +2.756703e-05 -7.565830e-05 -3.198549e-05 +1.393333e-04 -3.197347e-05 +5.246510e-05 -4.022369e-05 -1.480843e-05 +3.663450e-05 +2.421031e-05 +5.001160e-05 +2.839865e-05 +1.849017e-06 -4.652834e-06 +4.324841e-05
+6.666667e+00 +3.607262e-03 +4.068615e-01 -1.262857e-02 +9.407841e-03 +9.947885e-06 -3.430367e-05 -1.234973e-04 -4.324062e-05 +1.580306e-05 +1.029524e-05 -6.502877e-05 -2.162188e-05 +6.117933e-05 -5.347492e-08 +1.178662e-04 -3.668331e-05 -3.773322e-06 +3.104316e-05 +1.027706e-04 +1.041087e-04 +2.390006e-05 -1.948380e-05 -1.052952e-05 +5.968934e-05
+6.683333e+00 +2.582598e-02 +8.500676e-01 +8.470698e-03 +7.233642e-03 -3.743049e-05 +2.546394e-05 -4.896023e-05 +8.333722e-07 +1.965515e-05 +9.830601e-05 -9.528630e-05 +4.180049e-05 +8.840917e-05 +1.205771e-05 +6.149391e-05 -2.942957e-05 +1.647162e-05 +2.231345e-05 +1.257402e-04 +1.033432e-04 -3.410135e-05 -4.964692e-05 +2.430992e-05 +4.413326e-05
+6.700000e+00 +8.630412e-03 +5.974470e-01 +9.654261e-03 +3.770774e-03 -6.556326e-05 +2.066397e-06 -9.177201e-07 +3.297706e-05 +6.443597e-05 +6.528493e-05 -1.219363e-04 +5.017935e-05 +1.054638e-04 -8.709226e-06 +4.610794e-05 +5.716572e-06 -2.999983e-05 +6.797463e-06 +1.211501e-04 +7.140722e-05 -2.977354e-05 -6.705863e-05 -1.214129e-05 +3.872475e-05
+6.716667e+00 +7.258747e-03 +4.472341e-01 +1.200430e-02 +1.118610e-03 -5.329188e-05 +1.358032e-05 +6.453244e-06 +3.021635e-06 +5.125519e-05 +8.027124e-05 -6.718459e-05 +3.311171e-05 +8.193502e-05 +7.618926e-06 +3.666077e-05 -1.804058e-07 -2.362510e-05 +4.068783e-06 +8.810235e-05 +7.246982e-05 -5.319530e-05 -8.680493e-05 +2.158656e-05 -9.632517e-06
+6.733333e+00 +1.501063e-02 +5.413792e-01 +2.830435e-02 -3.731304e-03 +1.693261e-05 -1.622600e-05 +4.724589e-05 +5.946204e-05 +6.629051e-05 +1.057995e-04 -2.636871e-05 +1.050020e-05 +1.046573e-04 +1.192322e-05 +2.074858e-05 -5.791778e-06 -4.388730e-05 +6.191133e-06 +6.769675e-05 +4.690905e-05 -8.426619e-05 -1.112185e-04 -1.577022e-05 -1.498981e-05
+6.750000e+00 +1.446900e-02 +6.516079e-01 +3.898614e-02 -6.393482e-03 +4.316993e-05 -1.993465e-05 +1.032892e-04 +7.512507e-05 +1.050980e-04 +8.132553e-05 +5.806416e-05 -1.632444e-06 +9.823098e-05 -1.794468e-05 +1.354985e-05 +3.630040e-06 -1.817866e-06 -5.813618e-05 +7.035747e-05 +4.990195e-05 -1.129734e-04 -1.345934e-04 -2.482908e-05 -3.958177e-05
+6.766667e+00 -4.238697e-03 +5.762697e-01 +3.711929e-02 -6.618966e-03 +3.492643e-05 -1.108615e-05 +9.145527e-05 +9.998601e-05 +7.557297e-05 +5.052921e-05 +3.227839e-05 -3.053113e-05 +8.659398e-05 +7.039451e-05 +2.293237e-05 +1.038496e-05 -6.027034e-05 -1.003381e-04 +1.559697e-05 +6.357385e-05 -8.546289e-05 -1.125211e-04 -2.134156e-05 +2.382405e-05
+6.783333e+00 -1.260901e-02 +3.522314e-01 +2.954198e-02 -6.449958e-03 +1.852586e-05 +9.624175e-06 +2.854646e-05 +1.370220e-04 +4.051899e-05 +2.527459e-06 +3.265903e-05 -9.745793e-06 +7.611995e-05 +6.334666e-05 -5.391448e-06 +2.611577e-05 -2.606993e-05 -8.535612e-05 +3.888304e-05 +7.010047e-05 -1.113080e-04 -1.420338e-04 -4.441151e-05 +4.166743e-05
+6.800000e+00 -3.461396e-02 +3.687034e-01 +2.958833e-02 -6.317241e-03 +8.618176e-06 +9.229656e-06 -6.480588e-06 +1.230048e-04 +4.386363e-05 +4.807517e-05 +3.680691e-05 +5.091872e-06 +5.824154e-05 +7.201917e-05 -1.297663e-05 +2.685329e-05 -2.959691e-05 -5.327430e-05 +1.611617e-06 +9.583524e-05 -8.889026e-05 -1.611949e-04 -2.938236e-05 +1.813551e-05
+6.816667e+00 -4.340577e-02 +5.887867e-01 +3.882896e-02 -7.174373e-03 +5.654664e-05 +2.109537e-05 +1.719167e-05 +1.286188e-04 -2.552341e-06 +9.553095e-05 +3.912863e-05 +5.703728e-05 +1.080850e-05 +9.406564e-05 -5.862163e-05 +4.632985e-05 -5.807989e-05 -3.462400e-05 +1.932397e-06 +7.388483e-05 -6.019398e-05 -1.087864e-04 -9.213817e-05 +2.608663e-05
+6.833333e+00 -3.127647e-02 +1.002031e+00 +4.912644e-02 -6.189166e-03 +1.531830e-04 +4.176486e-05 +2.828880e-05 +1.998549e-04 +4.174891e-06 +7.807208e-05 -1.527980e-05 +8.802545e-05 +1.260521e-05 +5.891777e-05 -7.405528e-05 +2.896517e-05 -2.239404e-05 -5.750502e-05 -2.232442e-05 +6.045703e-05 +3.081417e-05 -1.379859e-04 -8.086563e-05 +4.685701e-05
+6.850000e+00 -2.669467e-05 +8.991843e-01 +5.305183e-02 -8.743413e-03 +1.825240e-04 +7.326927e-05 +6.723280e-06 +1.413555e-04 +1.755528e-05 +1.295594e-04 -1.628519e-05 +9.637610e-05 +2.871677e-05 +3.758755e-05 -9.960118e-05 -2.089372e-05 -3.736712e-05 -6.027136e-05 -2.615543e-05 +2.502187e-05 +4.354088e-05 -1.354056e-04 -6.760566e-05 +5.902836e-05
+6.866667e+00 -1.542355e-02 +4.662774e-01 +4.775500e-02 -1.169517e-02 +1.567624e-04 +8.100548e-05 +4.420365e-05 +1.317372e-04 +7.303268e-06 +1.304377e-04 +6.937100e-06 +8.400995e-05 -6.248293e-07 -1.554570e-05 -1.076258e-04 -2.960102e-05 -2.959465e-05 -3.154344e-05 -5.428059e-05 -2.539757e-05 +2.860200e-05 -1.565956e-04 -6.037374e-05 +4.079865e-05
+6.883333e+00 -1.308310e-02 +5.220050e-01 +5.851392e-02 -1.481005e-02 +1.491591e-04 +9.742439e-05 +8.407529e-05 +1.615014e-04 +4.336949e-05 +1.221832e-04 -4.366112e-06 +4.895838e-05 +1.525631e-05 +4.111274e-05 -1.225371e-04 -7.827036e-05 -4.517861e-05 -5.624132e-05 -5.164910e-05 +1.500878e-05 +1.790822e-05 -1.210587e-04 -1.147649e-04 +1.986674e-05
+6.900000e+00 -1.908544e-03 +8.626251e-01 +6.443344e-02 -1.301292e-02 +1.392777e-04 +1.240603e-04 +8.208629e-05 +1.572458e-04 +5.116589e-05 +1.308961e-04 +1.594907e-05 +2.501900e-05 +3.102506e-05 +7.195688e-05 -8.247507e-05 -8.123216e-05 -9.475832e-05 -5.704144e-05 -2.265216e-05 +2.040275e-05 +4.537907e-05 -5.707369e-05 -1.271181e-04 -1.481134e-05
+6.916667e+00 +2.417676e-02 +1.165411e+00 +8.411069e-02 -1.642044e-02 +1.132136e-04 +1.666673e-04 +1.618383e-04 +1.791062e-04 +7.443220e-05 +1.784120e-04 +4.765020e-05 +8.688869e-06 +5.461372e-05 +8.236573e-05 -6.006165e-05 -5.091736e-05 -9.684384e-05 -6.920844e-05 -1.215937e-04 -2.925968e-05 -2.368434e-06 -2.621020e-05 -1.273206e-04 -8.313480e-06
+6.933333e+00 +2.220237e-02 +9.621699e-01 +8.488847e-02 -1.883268e-02 +1.200315e-04 +1.985780e-04 +1.520719e-04 +2.259042e-04 +1.074179e-04 +1.330860e-04 +1.563476e-05 -5.907883e-06 +4.151307e-05 +8.160420e-05 -7.442984e-05 -9.451275e-05 -6.157515e-05 -1.032425e-04 -1.336362e-04 -4.964442e-05 -3.282689e-05 -6.219936e-06 -1.040606e-04 -1.604577e-05
+6.950000e+00 +4.156190e-02 +1.545677e+00 +9.599709e-02 -1.611349e-02 +1.707618e-04 +1.713239e-04 +1.957833e-04 +2.015294e-04 +1.201733e-04 +1.247499e-04 +2.216635e-05 -2.439745e-05 +8.967542e-05 +1.220788e-04 -7.700011e-05 -9.636762e-05 -5.868717e-05 -8.206054e-05 -1.243175e-04 +4.153025e-06 -3.596364e-05 -2.046166e-05 -6.188266e-05 -2.573412e-05
+6.966667e+00 +1.729282e-02 +9.857921e-01 +8.494830e-02 -1.825134e-02 +1.664416e-04 +1.091077e-04 +1.499627e-04 +1.731950e-04 +1.365639e-04 +9.019310e-05 +2.233398e-05 +1.643724e-05 +3.024200e-05 +1.581754e-04 -6.923075e-05 -1.500454e-04 -4.653217e-06 -6.256681e-05 -1.644062e-04 -6.498055e-06 -6.490487e-05 -3.602432e-05 -6.413607e-05 -3.033969e-05
+6.983333e+00 +1.604005e-02 +8.347380e-01 +8.034500e-02 -1.819095e-02 +1.014036e-04 +7.931169e-05 +1.560703e-04 +1.772422e-04 +1.112164e-04 +6.556819e-05 +4.034884e-05 +6.219233e-05 +7.550558e-05 +1.196175e-04 -7.907802e-05 -1.220901e-04 +3.081413e-05 -1.073361e-04 -1.546611e-04 -8.551391e-06 -7.441310e-05 -2.310015e-05 -4.811894e-05 -6.253239e-05
+7.000000e+00 +9.702715e-03 +9.269731e-01 +7.532858e-02 -1.544961e-02 +8.716596e-05 +4.197207e-05 +1.283172e-04 +1.926743e-04 +8.382108e-05 +8.604579e-05 -4.122074e-06 +1.043324e-04 +9.089071e-05 +1.088115e-04 -5.519428e-05 -1.199682e-04 -1.586036e-05 -3.333379e-05 -1.246533e-04 -3.118652e-05 -4.423842e-05 -4.351944e-05 -5.577838e-05 -2.771924e-05
+7.016667e+00 -1.548688e-02 +8.289818e-01 +6.892308e-02 -1.426140e-02 +6.122448e-05 -5.908140e-06 +9.045189e-05 +2.133428e-04 +1.029972e-04 +9.517244e-05 -9.223586e-06 +1.113661e-04 +8.391452e-05 +9.332306e-05 -3.920895e-05 -1.123515e-04 -3.797142e-05 -3.654709e-05 -1.078247e-04 -5.115798e-06 +1.268054e-05 -1.033685e-04 -6.644553e-05 -1.257660e-05
+7.033333e+00 -1.536830e-02 +4.557241e-01 +6.650726e-02 -1.717409e-02 +2.312697e-05 +4.593904e-06 +7.058711e-05 +1.920483e-04 +1.005276e-04 +6.171003e-05 +4.374784e-05 +1.698067e-04 +8.259203e-05 +4.992913e-05 -9.365045e-05 -9.651583e-05 -4.724919e-05 -6.123261e-05 -8.473903e-05 -2.107506e-05 -1.830342e-05 -1.120743e-04 -5.129829e-05 -2.323012e-05
+7.050000e+00 +1.253221e-02 +8.687409e-01 +7.944659e-02 -1.687088e-02 +6.142010e-05 -7.832588e-06 +8.500518e-05 +1.977407e-04 +8.040723e-05 +6.682964e-05 +8.844175e-05 +1.796611e-04 +8.663473e-05 +9.221322e-05 -8.773212e-05 -1.099370e-04 -5.591006e-05 -7.260739e-05 -4.511569e-05 -1.955018e-05 -2.535403e-05 -1.200078e-04 -2.475673e-05 -3.612657e-05
+7.066667e+00 +1.483415e-02 +7.852103e-01 +6.111539e-02 -1.187350e-02 +5.186428e-05 -2.400095e-05 +7.394380e-05 +1.753117e-04 +6.392468e-05 +4.604893e-05 +5.308532e-05 +1.738889e-04 +7.382344e-05 +3.295145e-05 -4.812719e-05 -9.934625e-05 -2.800932e-05 -5.605144e-05 -6.082708e-05 -1.489735e-05 +2.404304e-06 -5.284045e-05 -3.345569e-05 -3.034663e-05
+7.083333e+00 -1.726960e-02 +6.825343e-01 +6.693566e-02 -1.455951e-02 +9.372825e-05 -5.837037e-05 +8.506790e-05 +1.661469e-04 +1.264665e-04 +5.768396e-05 +7.094059e-05 +1.146066e-04 +7.694527e-05 +4.044338e-05 -4.977574e-05 -9.648380e-05 -6.216790e-05 -7.884904e-05 -5.757703e-05 -1.720449e-05 -3.109991e-05 -6.909557e-05 -5.284736e-05 +8.018893e-07
+7.100000e+00 -3.246275e-03 +4.367580e-01 +6.445263e-02 -1.611347e-02 +8.546624e-05 +3.678344e-06 +7.800589e-05 +1.484193e-04 +1.136676e-04 +6.045668e-05 +6.084637e-05 +9.641801e-05 +5.456323e-05 +3.666105e-05 -6.488684e-05 -1.052132e-04 -1.048888e-04 -8.852577e-05 -1.749796e-06 -1.473335e-05 -4.194752e-05 -1.125775e-04 -2.804196e-05 -4.120243e-06
+7.116667e+00 +3.154191e-02 +7.444955e-01 +6.330711e-02 -1.254544e-02 +1.154401e-04 +9.378846e-06 +7.722049e-05 +1.158467e-04 +7.876683e-05 +1.037097e-04 +9.198184e-05 +4.898783e-05 +4.780767e-05 +2.789919e-05 -7.622301e-05 -9.156286e-05 -9.901273e-05 -8.251378e-05 +3.907534e-05 -1.486567e-05 +7.042505e-06 -1.028603e-04 -1.600145e-05 -4.512833e-06
+7.133333e+00 +3.334439e-02 +5.535412e-01 +6.594114e-02 -1.510957e-02 +8.472877e-05 +2.153328e-07 +4.872258e-05 +1.286842e-04 +9.894993e-05 +1.131307e-04 +9.725339e-05 +6.264198e-05 +7.029995e-05 +3.169036e-05 -6.939989e-05 -1.602056e-04 -1.136036e-04 -9.437958e-05 +1.120021e-05 -4.091880e-06 -7.449351e-06 -9.626036e-05 +4.691148e-06 +9.277665e-07
+7.150000e+00 +2.570290e-02 +7.454890e-01 +6.316520e-02 -1.220522e-02 +6.539461e-05 -1.537363e-05 -4.019110e-07 +1.178177e-04 +1.477048e-04 +6.829989e-05 +1.331400e-04 +1.098243e-04 +5.583909e-05 +1.629559e-05 -5.281410e-05 -1.337375e-04 -1.075580e-04 -9.335643e-05 +2.564846e-05 -2.605734e-05 +5.541303e-06 -1.033764e-04 +2.597825e-05 +3.255459e-05
+7.166667e+00 -3.502122e-03 +2.734451e-01 +5.887306e-02 -1.551693e-02 +7.332178e-05 +9.826507e-06 +2.650068e-05 +7.236638e-05 +1.214226e-04 +6.589280e-05 +1.313956e-04 +8.224691e-05 +2.389704e-05 +3.903488e-05 -4.041549e-05 -1.585844e-04 -9.800797e-05 -1.126193e-04 -1.200253e-05 -6.089394e-05 +1.206267e-05 -5.969658e-05 +6.580092e-06 -1.579513e-05
+7.183333e+00 -1.984551e-02 +2.992657e-01 +4.773267e-02 -1.183176e-02 +7.873830e-05 -3.487856e-05 +3.028219e-05 +2.032351e-05 +6.833092e-05 +8.730852e-05 +9.102657e-05 +7.576564e-05 +4.277266e-05 +6.552268e-05 -2.421368e-05 -1.276492e-04 -8.394295e-05 -1.553733e-04 -2.010893e-05 -7.223837e-05 +4.879592e-05 -5.625062e-05 +5.209764e-05 +2.712789e-05
+7.200000e+00 -2.974633e-02 -1.872400e-01 +3.769418e-02 -1.357383e-02 +5.561380e-05 -2.444474e-05 +5.933929e-06 +4.378798e-05 +6.085437e-05 +8.818376e-05 +6.170946e-05 +4.402553e-05 +3.216646e-05 +5.004392e-05 -8.548926e-06 -1.415129e-04 -6.728592e-05 -1.263663e-04 -2.293060e-05 -7.058729e-05 -1.082087e-05 -3.859659e-05 +5.548994e-05 -3.822226e-05
+7.216667e+00 -3.939070e-02 -1.618303e-01 +3.701703e-02 -1.302435e-02 +4.687533e-05 -8.737215e-06 -3.044892e-06 +1.630072e-05 +7.229655e-05 +1.183779e-04 +2.337529e-05 +7.693322e-05 +1.155429e-05 +5.031494e-05 -2.982716e-05 -1.514407e-04 -6.176032e-05 -1.335663e-04 -1.930270e-05 -5.266031e-05 -9.356002e-06 -2.735560e-05 +3.344770e-05 +2.385176e-06
+7.233333e+00 -4.024828e-02 -2.449178e-01 +2.891877e-02 -1.135836e-02 +5.124870e-05 -4.923704e-06 -1.202597e-05 +2.352301e-05 +4.856090e-05 +9.520755e-05 +1.924127e-05 +4.934895e-05 +9.908081e-06 +3.829471e-05 -3.492157e-05 -1.123679e-04 -3.849213e-05 -1.030633e-04 -1.628817e-07 -7.542447e-05 -1.231028e-05 +5.959057e-06 -1.838193e-05 -2.723397e-06
+7.250000e+00 -9.323632e-03 -2.078717e-01 +2.511237e-02 -9.805720e-03 +8.960098e-06 +1.136286e-05 -6.374302e-05 +5.404607e-05 +3.153830e-05 +8.987346e-05 +3.115239e-05 +4.121037e-05 +3.714620e-05 +3.534521e-05 -2.822453e-05 -1.050464e-04 -4.505445e-05 -1.199647e-04 +2.576771e-05 -8.697473e-05 -3.278148e-06 +5.389288e-06 +2.273549e-06 +1.725320e-05
+7.266667e+00 -8.145284e-04 -5.036751e-01 +1.426560e-02 -9.454259e-03 +9.522625e-06 -1.768359e-05 -5.266781e-05 +1.215632e-05 +1.460473e-05 +7.475893e-05 +1.719988e-05 +4.443959e-05 +4.370894e-05 +1.914234e-05 -1.037218e-05 -7.477886e-05 -2.312317e-05 -1.096930e-04 +4.581439e-05 -7.288904e-05 -2.479624e-05 -4.200659e-06 -3.249509e-05 -1.831921e-05
+7.283333e+00 +1.182470e-02 -1.317524e-01 +1.684055e-02 -6.510499e-03 +1.740995e-05 -1.105220e-05 +5.530420e-06 -4.373302e-05 +3.073959e-05 +8.261626e-05 +2.797536e-05 +2.905501e-05 +4.158106e-05 +5.815808e-06 -1.593490e-05 -6.585111e-05 -6.615881e-06 -5.367491e-05 +2.091883e-05 -4.375324e-05 -2.002418e-05 +8.107436e-06 -1.700522e-05 -3.119053e-05
+7.300000e+00 +2.279164e-02 -8.174752e-02 +1.230375e-02 -4.650772e-03 +2.181161e-05 -3.918705e-06 +1.953382e-05 -5.016030e-05 -2.008045e-05 +1.185176e-04 +2.110672e-05 +6.189879e-07 +3.055787e-05 +3.569477e-07 -5.474683e-05 -3.721765e-05 +2.419974e-05 -5.508712e-05 -5.054473e-08 -2.303128e-05 -2.981750e-05 +2.135949e-05 -1.135689e-05 +3.832174e-06
+7.316667e+00 +1.322089e-02 -5.123505e-01 -3.241693e-03 -4.178990e-03 -7.595504e-06 +1.765147e-05 -1.649072e-05 -5.423316e-05 -4.507034e-05 +6.537144e-05 +2.886600e-05 -9.742610e-06 +1.800458e-05 -1.280101e-05 -4.243522e-05 +7.013417e-06 -2.456494e-05 -4.295136e-05 -1.534830e-05 -7.847769e-06 -9.513185e-06 +2.515660e-05 -2.061826e-05 -1.413843e-05
+7.333333e+00 +1.201194e-02 -3.676973e-01 -5.479582e-03 -2.107732e-03 +1.437792e-05 +8.840739e-06 +1.614251e-05 -3.106524e-05 -4.112692e-05 +3.497532e-05 -1.157832e-05 -1.946646e-05 -4.594628e-06 -7.049221e-06 -3.569658e-06 +8.253441e-06 -4.218180e-06 -4.500435e-06 -3.112879e-05 +1.022032e-05 +1.812594e-06 -4.945882e-06 -2.370368e-05 -2.409281e-05
+7.350000e+00 +1.610686e-02 -3.159552e-01 -7.089057e-03 -1.105895e-03 -1.110595e-05 +4.031008e-06 +7.276663e-06 -2.616115e-05 -2.661372e-05 +3.732631e-05 -4.096870e-05 -8.290756e-06 +2.009855e-05 -1.348352e-05 -5.796905e-06 +4.181022e-05 -3.271205e-05 +2.513165e-05 -4.306005e-05 +1.781101e-05 +9.193420e-06 -1.289125e-05 -4.600286e-05 +4.217653e-06
+7.366667e+00 -1.618360e-03 -4.847289e-01 -1.566045e-02 -6.444802e-05 +2.579477e-06 +8.487859e-06 -2.487606e-05 -1.778443e-05 -2.690726e-05 +3.578215e-05 -3.816139e-05 -5.421764e-05 -1.081164e-05 -1.718176e-05 +1.988861e-05 +1.811587e-05 -3.398612e-05 +3.801541e-05 -4.425967e-05 -5.743586e-06 +3.915295e-05 +1.868555e-05 -4.777371e-05 -9.069178e-06
+7.383333e+00 +1.331777e-02 +2.214480e-02 -5.867755e-03 +1.652781e-03 +1.678725e-05 +1.754577e-06 -3.041117e-06 +1.184982e-05 -2.734492e-05 +3.653469e-05 -5.464491e-05 -4.393918e-05 +4.470534e-05 -3.114133e-05 -2.999992e-05 +1.192799e-05 +1.503795e-05 +1.841266e-05 -1.867901e-05 +9.115510e-06 +2.894396e-05 +1.398780e-05 -3.185089e-05 +3.355229e-05
+7.400000e+00 +7.157445e-03 -1.586364e-01 -1.410154e-02 +2.502694e-03 +1.090219e-05 +5.615614e-06 -1.559039e-05 +3.365853e-06 -1.933263e-05 -4.354356e-06 -3.638399e-05 -3.591499e-05 +2.888144e-05 -6.746570e-05 -8.721704e-06 -4.986315e-06 +3.104726e-05 +1.086084e-05 +9.403392e-06 -7.400893e-07 +2.173946e-05 +1.764006e-05 -2.805338e-05 +3.096428e-05
+7.416667e+00 +5.356940e-03 -3.260743e-01 -2.782882e-02 +5.075546e-03 -2.100691e-05 -5.321896e-06 -6.128493e-05 -1.990378e-05 -7.872668e-06 -1.529991e-05 -4.800521e-05 -5.107281e-05 +3.084621e-05 -6.588488e-05 -1.008472e-05 +1.326649e-05 +5.725651e-05 +2.437170e-05 +4.192543e-05 -8.683777e-06 +4.322522e-05 +3.152639e-05 -2.015679e-05 -7.983131e-06
+7.433333e+00 -8.758995e-03 -4.630892e-01 -3.154456e-02 +4.958052e-03 -6.521228e-05 +3.430483e-05 -1.357029e-05 -2.677843e-06 -5.655735e-06 -4.893741e-05 -6.113399e-05 -7.101951e-05 -7.871063e-06 -5.982204e-05 -1.789746e-05 +1.185892e-05 +4.455295e-05 +2.505828e-05 +6.319129e-05 -4.149417e-05 +4.687047e-05 +9.838271e-06 +9.251663e-06 +1.023413e-05
+7.450000e+00 -2.953666e-03 -6.603222e-01 -4.031328e-02 +5.771005e-03 -6.013692e-05 +2.366709e-05 -1.399235e-05 -9.095497e-07 -3.514667e-05 -6.837615e-05 -8.811725e-05 -9.062552e-05 -2.399426e-06 -5.102290e-05 +1.249098e-05 +2.354400e-05 +7.365709e-05 +1.709872e-06 +7.035115e-05 -5.633258e-05 +3.378284e-05 +2.441565e-05 -9.532371e-07 +5.734928e-06
+7.466667e+00 -2.828125e-03 -8.753047e-01 -4.725448e-02 +5.900168e-03 -8.685868e-05 +3.064835e-05 -2.187764e-05 -1.374478e-05 -5.091215e-05 -6.661444e-05 -9.208420e-05 -1.095188e-04 +1.098097e-05 -5.402459e-05 +1.113983e-05 +5.187944e-05 +8.054309e-05 +2.958734e-05 +7.742534e-05 -4.272537e-05 +1.786312e-05 +2.295289e-05 -3.246060e-05 -2.356985e-05
+7.483333e+00 -8.074651e-03 -1.088335e+00 -5.488527e-02 +6.266890e-03 -8.516657e-05 +3.724671e-05 -3.321404e-05 +1.463518e-06 -6.018688e-05 -7.520012e-05 -1.117301e-04 -1.118165e-04 -4.858271e-08 -8.853038e-05 +1.928967e-05 +5.350873e-05 +8.309471e-05 +2.333159e-05 +8.035849e-05 -4.366905e-05 +4.106175e-05 +1.713070e-05 -2.586747e-05 -4.323423e-05
+7.500000e+00 -2.620416e-02 -9.537902e-01 -5.664167e-02 +7.975949e-03 -7.342891e-05 +3.459332e-05 -6.764010e-05 -3.987869e-06 -2.157452e-05 -6.077446e-05 -1.203878e-04 -1.201514e-04 -1.054836e-05 -9.941374e-05 +4.367853e-05 +4.288162e-05 +1.132891e-04 +4.469904e-05 +5.026694e-05 -4.426711e-05 +9.543382e-08 +4.137052e-05 +3.656928e-06 -3.439781e-05
+7.516667e+00 -2.748805e-02 -9.045573e-01 -5.712368e-02 +8.557748e-03 -6.779848e-05 +2.664402e-05 -7.688330e-05 -4.078447e-06 -2.969181e-05 -5.306293e-05 -1.053335e-04 -1.064925e-04 -1.487485e-05 -1.151725e-04 +4.227789e-05 +8.094678e-05 +1.142034e-04 +1.731439e-05 +5.432698e-05 -4.839472e-05 -2.772417e-05 +3.732492e-05 +5.462722e-06 +4.493595e-06
+7.533333e+00 -1.739341e-02 -1.106281e+00 -5.716998e-02 +6.855747e-03 -8.015137e-05 +6.065411e-05 -6.594666e-05 -1.297877e-05 -3.203346e-05 -7.524040e-05 -9.576051e-05 -1.262166e-04 -2.240422e-05 -9.505876e-05 +3.163718e-05 +9.144614e-05 +1.017135e-04 +1.348668e-05 +4.353052e-05 -1.773835e-05 -6.750043e-05 +2.509821e-06 +2.963479e-05 -4.210573e-06
+7.550000e+00 -7.651356e-03 -7.723106e-01 -5.588520e-02 +9.307977e-03 -8.891682e-05 +5.405510e-05 -6.665422e-05 -4.851866e-05 -2.663534e-05 -5.803811e-05 -5.825748e-05 -1.428216e-04 -2.927102e-05 -6.610416e-05 +2.826196e-05 +9.356505e-05 +1.015611e-04 +4.587169e-05 +6.842865e-05 -1.559066e-06 -4.348265e-05 -2.583590e-05 +3.176853e-05 +6.226474e-06
+7.566667e+00 -1.512273e-02 -6.881779e-01 -5.440509e-02 +9.589506e-03 -8.631940e-05 +3.262218e-05 -8.408799e-05 -5.200069e-05 -4.095741e-05 -4.803120e-05 -6.117776e-05 -9.310969e-05 -2.542968e-05 -5.678724e-05 +2.931132e-05 +4.657176e-05 +8.466093e-05 +6.573729e-05 +7.169058e-05 +1.611609e-05 -2.147564e-05 -3.085194e-05 +3.206239e-05 +2.019160e-05
+7.583333e+00 -4.184129e-02 -8.429553e-01 -6.133568e-02 +1.020463e-02 -8.817065e-05 -7.206524e-06 -6.094092e-05 -5.030065e-05 -5.268080e-05 -8.874333e-05 -3.764529e-05 -9.434060e-05 -2.562224e-05 -7.062751e-05 +2.542816e-05 +5.118706e-05 +7.334090e-05 +7.019441e-05 +5.204330e-05 +2.449587e-05 -4.112908e-05 -1.272057e-05 +2.975429e-05 +6.119577e-05
+7.600000e+00 -3.452680e-02 -6.201399e-01 -6.804647e-02 +1.388517e-02 -7.479911e-05 -1.266251e-05 -6.854338e-05 -7.854508e-05 -7.618472e-05 -5.767758e-05 -5.470507e-05 -5.678585e-05 -4.081698e-05 -1.138375e-04 +1.092344e-05 +4.083830e-05 +1.057583e-04 +9.112572e-05 +7.642229e-05 +3.864679e-05 -3.156578e-05 -1.149203e-05 +7.377694e-05 +5.991155e-05
+7.616667e+00 -3.045430e-02 -1.118072e+00 -6.755491e-02 +9.545538e-03 -7.322885e-05 -2.275156e-05 -3.914700e-05 -3.620487e-05 -9.100948e-05 -6.453810e-05 -6.114425e-05 -6.842055e-05 -4.221996e-05 -1.273719e-04 +1.009300e-05 +3.983517e-05 +6.242191e-05 +5.813032e-05 +6.986543e-05 +3.259253e-05 -4.335444e-05 -2.266217e-05 +4.716628e-05 +5.836477e-05
+7.633333e+00 -4.146502e-02 -1.236463e+00 -6.246917e-02 +7.152755e-03 -6.449270e-05 -2.317680e-06 -5.605466e-05 -9.865481e-06 -7.140301e-05 -6.458249e-05 -4.852315e-05 -7.875547e-05 -5.881099e-05 -1.216139e-04 -6.490878e-06 +1.716183e-05 +4.480607e-05 +5.316452e-05 +8.466098e-05 +2.980864e-05 -3.890833e-05 -3.891338e-05 +3.606428e-05 +5.300544e-05
+7.650000e+00 -3.505764e-02 -1.112290e+00 -5.636613e-02 +6.470709e-03 -6.717702e-05 -3.437497e-06 -7.215606e-05 +6.934593e-06 -7.066201e-05 -5.978685e-05 -5.299355e-05 -7.018328e-05 -6.640226e-05 -6.235663e-05 +5.302493e-06 +2.907265e-05 +6.414737e-05 +5.313333e-05 +6.663310e-05 +2.414225e-05 -4.250216e-05 -5.579778e-05 +2.999705e-05 +3.764514e-05
+7.666667e+00 -3.158608e-02 -8.331196e-01 -5.206647e-02 +7.470655e-03 -7.324424e-05 +2.663106e-05 -6.129991e-05 -4.254600e-06 -6.229153e-05 -4.886355e-05 -5.786751e-05 -7.207421e-05 -6.995888e-05 -5.310278e-05 -1.653643e-05 +5.734021e-05 +4.471677e-05 +5.531565e-05 +5.892780e-05 +4.403052e-05 -3.246588e-05 -3.206069e-05 +2.854797e-05 +3.632236e-05
+7.683333e+00 -3.908527e-02 -8.417584e-01 -5.495514e-02 +8.165393e-03 -6.634459e-05 -5.590827e-06 -4.657033e-05 +9.166549e-06 -7.501537e-05 -4.044342e-05 -6.545109e-05 -7.425383e-05 -6.168101e-05 -7.084664e-05 -7.567268e-06 +2.972026e-05 +2.190511e-05 +7.469352e-05 +4.093331e-05 +2.837130e-05 +2.642421e-05 -2.917897e-05 +5.607908e-05 +2.550313e-05
+7.700000e+00 -4.254334e-02 -7.604697e-01 -5.624896e-02 +9.115925e-03 -5.968369e-05 -1.680175e-05 -5.248893e-05 -1.524588e-05 -6.986783e-05 -6.127431e-05 -5.504521e-05 -6.185699e-05 -5.386996e-05 -5.807954e-05 -1.631079e-05 +3.465625e-05 +6.491348e-06 +7.590163e-05 +4.296287e-05 +3.604526e-05 +5.149633e-05 -1.916172e-05 +6.036457e-05 +2.520082e-05
+7.716667e+00 -4.915631e-02 -7.553396e-01 -5.037070e-02 +7.624491e-03 -9.704555e-05 -2.988295e-05 -4.549014e-05 +1.265680e-05 -7.378882e-05 -5.993681e-05 -3.505763e-05 -5.214182e-05 -2.942749e-05 -3.949257e-05 -2.808440e-05 +6.243645e-05 +8.195255e-06 +3.775021e-05 +4.490892e-05 +2.911950e-05 +4.028058e-05 -1.100131e-06 +3.601245e-05 +1.940239e-05
+7.733333e+00 -6.001516e-02 -5.881467e-01 -4.733905e-02 +8.044552e-03 -1.044023e-04 -4.305390e-05 -4.937089e-05 -1.241455e-05 -4.491910e-05 -2.902289e-05 +6.124313e-06 -3.558710e-05 -4.747355e-05 -6.058668e-05 +7.059286e-07 +5.571102e-05 +3.050003e-05 +3.198021e-05 +4.236990e-05 +2.342375e-05 +1.866925e-05 +1.157571e-05 +3.200799e-05 +1.520355e-05
+7.750000e+00 -2.147502e-02 -2.869457e-01 -4.087446e-02 +8.529131e-03 -7.736365e-05 -4.274620e-05 -3.719010e-05 -2.341367e-05 -2.811058e-05 -2.769584e-05 -2.285858e-06 -2.493466e-06 -7.031646e-05 -5.196912e-05 +3.613706e-06 +4.728928e-05 +5.898199e-05 +3.840951e-05 +4.040379e-05 +4.940619e-06 +2.670560e-05 +1.152789e-05 +4.150216e-05 +4.237957e-06
+7.766667e+00 -1.841275e-02 -7.309193e-02 -3.627133e-02 +8.865946e-03 -4.809151e-05 -4.166753e-05 -3.787504e-05 -1.062839e-05 -2.620440e-05 -4.974655e-05 +1.936092e-05 -2.458563e-05 -3.991210e-05 -6.205057e-05 +1.189640e-05 +3.557493e-05 +4.802308e-05 +4.622294e-05 +3.727841e-05 +1.809477e-05 +3.556969e-05 +1.655752e-05 +4.012909e-05 -1.257845e-06
+7.783333e+00 -2.698495e-02 -6.302538e-01 -4.628476e-02 +7.476604e-03 -3.298302e-05 -6.819239e-05 -3.322290e-05 -3.254892e-05 -4.418162e-05 -5.806975e-05 -1.573832e-06 -3.167940e-05 -4.891612e-05 -5.017086e-05 +2.296478e-06 +3.769216e-05 +2.034942e-05 +4.777084e-05 +3.325611e-05 +2.242667e-05 +2.535835e-05 +2.349320e-05 +5.265752e-05 -2.208287e-05
+7.800000e+00 -5.055583e-02 -7.391689e-01 -4.090074e-02 +5.306626e-03 -3.745748e-05 -3.905463e-05 -3.485159e-05 -2.683928e-05 -5.111329e-05 -6.601350e-05 +6.586693e-07 -1.510592e-05 -4.859047e-05 -3.558516e-05 -2.155235e-06 +4.011016e-05 +1.191085e-05 +1.006790e-05 +3.982450e-05 -5.928741e-06 +3.290215e-05 +6.346162e-06 +3.634844e-05 +3.609964e-06
+7.816667e+00 -4.186922e-02 -2.939406e-01 -3.653115e-02 +7.325408e-03 -3.125423e-05 -5.200055e-05 -4.108208e-05 -1.598290e-05 -5.203620e-05 -6.488170e-05 -2.445857e-06 -1.124446e-05 -3.542990e-05 -8.752838e-06 +1.585514e-05 +4.753985e-05 +1.158969e-05 +9.869182e-06 +2.582118e-05 +1.109614e-05 +4.364045e-05 +1.314429e-05 +3.474418e-05 +2.377151e-05
+7.833333e+00 -4.951731e-02 -4.306056e-01 -3.220599e-02 +5.235537e-03 -3.674463e-05 -4.574047e-05 -5.311365e-05 -2.028473e-05 -3.075942e-05 -4.166246e-05 +2.151568e-06 -1.691225e-05 -1.840878e-05 -1.547509e-05 -8.976946e-06 +4.288327e-05 +1.065507e-05 +3.282228e-05 +3.978773e-05 +2.102305e-06 +2.285852e-05 -1.324025e-05 +1.681586e-05 +2.402469e-05
+7.850000e+00 -5.476245e-02 -5.351931e-01 -2.839218e-02 +3.504834e-03 -3.599643e-05 -5.131190e-05 -2.296591e-05 -4.967941e-05 -3.876577e-05 -3.612340e-05 +3.123044e-05 +5.709177e-07 -2.224546e-05 -1.885821e-05 +1.510014e-06 +2.005685e-05 -3.906049e-06 +3.070340e-05 +5.758621e-06 -3.149816e-05 +2.577177e-05 +3.510903e-06 +2.874351e-05 +3.350116e-05
+7.866667e+00 -6.483478e-02 -7.102526e-01 -2.728249e-02 +1.974822e-03 -2.857216e-05 -5.687135e-05 -1.580729e-05 -5.298344e-05 -2.403074e-05 -3.014891e-05 +1.658142e-05 +9.549324e-07 -1.796663e-05 -2.421407e-05 +3.038359e-06 +4.145421e-06 +1.833615e-06 +5.746964e-05 -1.832292e-05 -1.201640e-05 +3.247696e-05 -2.563694e-05 -2.883249e-06 +2.449697e-05
+7.883333e+00 -5.305847e-02 -3.426618e-01 -1.276691e-02 +8.694460e-04 -4.394332e-07 -3.521564e-05 +1.449099e-05 -4.131636e-05 -1.091724e-06 -2.804536e-05 +2.200421e-05 +5.718520e-07 -1.666659e-05 -2.895287e-05 +9.535008e-06 +1.665769e-06 -2.141856e-05 +3.942152e-05 -1.529628e-05 -6.505657e-07 +3.463105e-05 -3.693572e-05 +4.526097e-06 +1.374006e-05
+7.900000e+00 -3.931002e-02 -3.386254e-01 -5.575280e-03 -9.167574e-04 +2.857243e-05 -3.087990e-05 +1.224740e-05 -3.319678e-05 +3.968603e-06 -3.502662e-05 +1.279761e-05 +1.844266e-05 -2.614253e-06 -2.979031e-05 -1.740682e-05 -2.383121e-06 -2.282451e-05 +2.347237e-05 -2.412080e-06 -9.322917e-06 +6.186032e-05 -5.529892e-05 +6.829022e-06 -9.978487e-06
+7.916667e+00 -2.781384e-02 -1.859041e-01 +3.046874e-03 -2.023380e-03 +2.107525e-05 -2.933979e-05 +3.225101e-05 -1.915462e-05 -1.777236e-05 -2.844996e-05 +3.039798e-05 +2.902690e-05 +7.083273e-06 -1.029330e-05 -7.448668e-06 -1.487919e-05 -4.414330e-05 +1.810613e-05 -2.223210e-05 -7.747203e-07 +5.545268e-05 -5.134609e-05 +1.022844e-05 -5.731351e-06
+7.933333e+00 +2.633535e-02 +4.980535e-01 +1.880492e-02 -1.299873e-03 +1.715882e-05 -2.036996e-05 +2.156595e-05 -1.700901e-05 -1.993296e-06 +1.321327e-05 +4.800873e-05 +3.483943e-05 +5.778335e-05 -1.166102e-05 -3.080016e-06 -1.996070e-05 -5.152741e-05 +1.545526e-05 -1.534948e-05 +1.388435e-06 +4.590542e-05 -3.205401e-05 +1.168396e-05 +7.453579e-06
+7.950000e+00 +1.974573e-02 +6.359063e-01 +3.115351e-02 -3.481275e-03 +2.877766e-05 -2.283213e-06 +2.060264e-05 -8.911945e-06 +1.291437e-05 +4.584147e-05 +3.903851e-05 +4.260573e-05 +5.444638e-05 +6.731135e-06 -1.977862e-05 -2.113502e-05 -2.074321e-05 -2.520414e-06 -1.214444e-05 -1.978745e-05 +2.144061e-05 -3.651521e-05 +5.794888e-06 -3.209151e-06
+7.966667e+00 +1.413373e-02 +7.306064e-01 +3.246863e-02 -3.214689e-03 +3.534775e-05 -3.463126e-07 +1.779835e-05 +3.355545e-06 +1.925290e-05 +5.075319e-05 +3.195804e-05 +4.381473e-05 +6.004230e-05 -1.130037e-05 -3.327481e-05 -3.137603e-05 -4.491933e-06 -9.912194e-06 -5.241318e-06 -1.819618e-05 +4.303998e-05 -2.558977e-05 +7.636256e-06 -2.264735e-05
+7.983333e+00 -8.089999e-03 +6.215488e-01 +3.587914e-02 -4.787081e-03 +1.320945e-06 +2.376413e-06 +2.332026e-05 +6.583403e-06 +4.230680e-05 +5.673841e-05 +3.354036e-05 +8.058668e-05 +4.367352e-05 -1.342885e-05 -1.507118e-05 -4.902639e-05 +8.670614e-07 -2.229765e-05 -1.140481e-05 -1.116416e-05 +2.644195e-05 -1.017230e-05 -2.325093e-06 -5.479617e-05
+8.000000e+00 -2.646894e-03 +9.839023e-01 +5.082320e-02 -6.192322e-03 +2.263990e-05 +3.183553e-05 +4.249594e-05 +5.161121e-05 +5.301490e-05 +5.795012e-05 +2.384274e-05 +7.660859e-05 +5.032739e-05 -1.813275e-05 -2.374536e-05 -4.389953e-05 -3.668517e-05 -1.109642e-05 +8.908168e-06 -8.684874e-06 +1.957647e-05 -3.975410e-05 -1.091028e-05 -4.627172e-05
