# Supplementary material for: Visual motion perception as online hierarchical inference
Source: Nat Commun. 2022 Dec 1;13:7403. doi: 10.1038/s41467-022-34805-5 (PMC9715570; doi:10.1038/s41467-022-34805-5)
Supplement: Supplementary file 10 — Source Data [file 41467_2022_34805_MOESM10_ESM.zip › Supplementary_Figure_S7b.txt]

# COLUMNS: | t | lam_1 | lam_2 | lam_3 | lam_4 | lam_5 | lam_6 | lam_7 | lam_8 | lam_9 | lam_10 | lam_11 | lam_12 | lam_13 | lam_14 | lam_15 | lam_16 | lam_17 | lam_18 | lam_19 |
+0.000000e+00 +4.974080e-01 +4.965087e-01 +4.964455e-01 +4.967534e-01 +4.967534e-01 +4.970532e-01 +4.970532e-01 +4.970532e-01 +4.970532e-01 +4.970532e-01 +4.970532e-01 +4.970532e-01 +4.970532e-01 +4.970532e-01 +4.970532e-01 +4.970532e-01 +4.970532e-01 +4.970532e-01 +4.970532e-01
+1.666667e-02 +4.963121e-01 +4.930516e-01 +4.932962e-01 +4.935344e-01 +4.938826e-01 +4.941635e-01 +4.941381e-01 +4.941840e-01 +4.941542e-01 +4.941256e-01 +4.941390e-01 +4.941400e-01 +4.941301e-01 +4.941398e-01 +4.942018e-01 +4.941613e-01 +4.941250e-01 +4.941310e-01 +4.941426e-01
+3.333333e-02 +4.955448e-01 +4.897425e-01 +4.906394e-01 +4.903748e-01 +4.912525e-01 +4.912944e-01 +4.912577e-01 +4.912821e-01 +4.912669e-01 +4.912302e-01 +4.912431e-01 +4.912452e-01 +4.912221e-01 +4.913122e-01 +4.913322e-01 +4.913131e-01 +4.912361e-01 +4.912514e-01 +4.912794e-01
+5.000000e-02 +4.961639e-01 +4.871047e-01 +4.880778e-01 +4.873271e-01 +4.888154e-01 +4.884124e-01 +4.884046e-01 +4.884050e-01 +4.883838e-01 +4.883668e-01 +4.883525e-01 +4.883675e-01 +4.883416e-01 +4.884752e-01 +4.884544e-01 +4.885167e-01 +4.883539e-01 +4.884536e-01 +4.884077e-01
+6.666667e-02 +4.949031e-01 +4.873884e-01 +4.850215e-01 +4.844237e-01 +4.867634e-01 +4.856027e-01 +4.855964e-01 +4.855538e-01 +4.855152e-01 +4.855314e-01 +4.855029e-01 +4.855145e-01 +4.854690e-01 +4.856071e-01 +4.856013e-01 +4.857452e-01 +4.855373e-01 +4.858698e-01 +4.855384e-01
+8.333333e-02 +4.939576e-01 +4.892830e-01 +4.817576e-01 +4.818575e-01 +4.848075e-01 +4.827847e-01 +4.828430e-01 +4.827044e-01 +4.826811e-01 +4.827741e-01 +4.826854e-01 +4.826855e-01 +4.826134e-01 +4.827632e-01 +4.828133e-01 +4.829543e-01 +4.827024e-01 +4.833580e-01 +4.826890e-01
+1.000000e-01 +4.916575e-01 +4.889342e-01 +4.784846e-01 +4.790641e-01 +4.824049e-01 +4.799499e-01 +4.801968e-01 +4.799387e-01 +4.799280e-01 +4.800553e-01 +4.798493e-01 +4.798728e-01 +4.797739e-01 +4.799248e-01 +4.800240e-01 +4.801439e-01 +4.799081e-01 +4.807093e-01 +4.798549e-01
+1.166667e-01 +4.904844e-01 +4.893707e-01 +4.752819e-01 +4.763378e-01 +4.802938e-01 +4.771398e-01 +4.775100e-01 +4.771609e-01 +4.772375e-01 +4.773901e-01 +4.770332e-01 +4.770497e-01 +4.769956e-01 +4.771285e-01 +4.772703e-01 +4.773638e-01 +4.771593e-01 +4.781944e-01 +4.770453e-01
+1.333333e-01 +4.942711e-01 +4.891180e-01 +4.720819e-01 +4.739812e-01 +4.776595e-01 +4.743488e-01 +4.749262e-01 +4.743876e-01 +4.745242e-01 +4.746981e-01 +4.742873e-01 +4.742828e-01 +4.742340e-01 +4.744185e-01 +4.744650e-01 +4.745761e-01 +4.744516e-01 +4.756329e-01 +4.742635e-01
+1.500000e-01 +4.950271e-01 +4.881103e-01 +4.690867e-01 +4.712256e-01 +4.753244e-01 +4.715753e-01 +4.723332e-01 +4.715971e-01 +4.718804e-01 +4.720062e-01 +4.715431e-01 +4.715664e-01 +4.714635e-01 +4.716753e-01 +4.716936e-01 +4.718711e-01 +4.716803e-01 +4.730009e-01 +4.715040e-01
+1.666667e-01 +4.953057e-01 +4.885400e-01 +4.661817e-01 +4.688835e-01 +4.730219e-01 +4.688203e-01 +4.699097e-01 +4.688319e-01 +4.691758e-01 +4.693642e-01 +4.688728e-01 +4.688322e-01 +4.687107e-01 +4.689433e-01 +4.689731e-01 +4.691485e-01 +4.689358e-01 +4.704075e-01 +4.687731e-01
+1.833333e-01 +4.942269e-01 +4.896921e-01 +4.639745e-01 +4.663327e-01 +4.714532e-01 +4.660708e-01 +4.674644e-01 +4.660899e-01 +4.664504e-01 +4.667944e-01 +4.662599e-01 +4.661014e-01 +4.659782e-01 +4.662260e-01 +4.662862e-01 +4.664787e-01 +4.662818e-01 +4.677938e-01 +4.661383e-01
+2.000000e-01 +4.935827e-01 +4.903958e-01 +4.615554e-01 +4.641068e-01 +4.692073e-01 +4.633398e-01 +4.651168e-01 +4.634019e-01 +4.637361e-01 +4.643464e-01 +4.638088e-01 +4.633676e-01 +4.632608e-01 +4.635059e-01 +4.636090e-01 +4.637952e-01 +4.636150e-01 +4.650778e-01 +4.635533e-01
+2.166667e-01 +4.912588e-01 +4.933488e-01 +4.585650e-01 +4.620090e-01 +4.671869e-01 +4.606522e-01 +4.628144e-01 +4.607829e-01 +4.610719e-01 +4.618761e-01 +4.612970e-01 +4.606621e-01 +4.605672e-01 +4.607819e-01 +4.609708e-01 +4.610985e-01 +4.610347e-01 +4.623791e-01 +4.610294e-01
+2.333333e-01 +4.889199e-01 +4.987123e-01 +4.555302e-01 +4.605554e-01 +4.653615e-01 +4.579694e-01 +4.605123e-01 +4.582086e-01 +4.584188e-01 +4.593937e-01 +4.588734e-01 +4.580588e-01 +4.578773e-01 +4.580961e-01 +4.583770e-01 +4.584809e-01 +4.585126e-01 +4.596831e-01 +4.584805e-01
+2.500000e-01 +4.866059e-01 +5.010247e-01 +4.525991e-01 +4.584822e-01 +4.631973e-01 +4.552828e-01 +4.581035e-01 +4.556363e-01 +4.557250e-01 +4.569281e-01 +4.565273e-01 +4.554790e-01 +4.552097e-01 +4.554800e-01 +4.558040e-01 +4.559004e-01 +4.560096e-01 +4.570181e-01 +4.558321e-01
+2.666667e-01 +4.855205e-01 +5.081303e-01 +4.497867e-01 +4.566168e-01 +4.621745e-01 +4.526080e-01 +4.558049e-01 +4.532006e-01 +4.530639e-01 +4.543998e-01 +4.543415e-01 +4.528912e-01 +4.525485e-01 +4.528855e-01 +4.532928e-01 +4.533758e-01 +4.535260e-01 +4.543557e-01 +4.532175e-01
+2.833333e-01 +4.853447e-01 +5.127590e-01 +4.468806e-01 +4.545172e-01 +4.609816e-01 +4.499533e-01 +4.535098e-01 +4.506415e-01 +4.504234e-01 +4.518268e-01 +4.519003e-01 +4.502997e-01 +4.499312e-01 +4.502986e-01 +4.507153e-01 +4.508411e-01 +4.510153e-01 +4.516970e-01 +4.506243e-01
+3.000000e-01 +4.866652e-01 +5.204151e-01 +4.442687e-01 +4.524068e-01 +4.606588e-01 +4.473533e-01 +4.511574e-01 +4.481042e-01 +4.478193e-01 +4.492562e-01 +4.494180e-01 +4.477289e-01 +4.473856e-01 +4.476671e-01 +4.482616e-01 +4.483935e-01 +4.484403e-01 +4.490636e-01 +4.480335e-01
+3.166667e-01 +4.866704e-01 +5.280678e-01 +4.415687e-01 +4.503825e-01 +4.601418e-01 +4.447537e-01 +4.487252e-01 +4.455434e-01 +4.451953e-01 +4.467070e-01 +4.468394e-01 +4.451633e-01 +4.448469e-01 +4.450442e-01 +4.458448e-01 +4.458082e-01 +4.459198e-01 +4.465008e-01 +4.454248e-01
+3.333333e-01 +4.870322e-01 +5.357449e-01 +4.393352e-01 +4.481322e-01 +4.601209e-01 +4.421634e-01 +4.462442e-01 +4.430780e-01 +4.425936e-01 +4.441261e-01 +4.443069e-01 +4.426317e-01 +4.424258e-01 +4.424446e-01 +4.434734e-01 +4.432311e-01 +4.433437e-01 +4.440225e-01 +4.428542e-01
+3.500000e-01 +4.886683e-01 +5.501618e-01 +4.370546e-01 +4.463612e-01 +4.610628e-01 +4.395825e-01 +4.438806e-01 +4.406825e-01 +4.400029e-01 +4.415960e-01 +4.417363e-01 +4.401312e-01 +4.400061e-01 +4.399612e-01 +4.412246e-01 +4.406648e-01 +4.408322e-01 +4.414575e-01 +4.403117e-01
+3.666667e-01 +4.889484e-01 +5.698978e-01 +4.342249e-01 +4.457683e-01 +4.616161e-01 +4.370069e-01 +4.415713e-01 +4.384607e-01 +4.374349e-01 +4.390782e-01 +4.391626e-01 +4.376448e-01 +4.376311e-01 +4.374812e-01 +4.388740e-01 +4.381429e-01 +4.383483e-01 +4.389389e-01 +4.377639e-01
+3.833333e-01 +4.871424e-01 +5.930318e-01 +4.312787e-01 +4.459712e-01 +4.617011e-01 +4.344564e-01 +4.393070e-01 +4.361640e-01 +4.349231e-01 +4.366056e-01 +4.365863e-01 +4.352354e-01 +4.352024e-01 +4.350022e-01 +4.365552e-01 +4.357001e-01 +4.358398e-01 +4.364382e-01 +4.352075e-01
+4.000000e-01 +4.854682e-01 +6.164414e-01 +4.284316e-01 +4.462429e-01 +4.618084e-01 +4.319249e-01 +4.369858e-01 +4.337849e-01 +4.324642e-01 +4.341777e-01 +4.340290e-01 +4.329219e-01 +4.327773e-01 +4.325158e-01 +4.343309e-01 +4.332835e-01 +4.333078e-01 +4.339329e-01 +4.326700e-01
+4.166667e-01 +4.855719e-01 +6.365837e-01 +4.256046e-01 +4.455895e-01 +4.621664e-01 +4.294004e-01 +4.347058e-01 +4.312729e-01 +4.300829e-01 +4.316888e-01 +4.315014e-01 +4.305086e-01 +4.304531e-01 +4.300302e-01 +4.321751e-01 +4.308868e-01 +4.308021e-01 +4.314557e-01 +4.301449e-01
+4.333333e-01 +4.856133e-01 +6.523393e-01 +4.228448e-01 +4.452939e-01 +4.612975e-01 +4.268938e-01 +4.324429e-01 +4.287862e-01 +4.276940e-01 +4.292046e-01 +4.290122e-01 +4.280773e-01 +4.281328e-01 +4.275337e-01 +4.299910e-01 +4.284921e-01 +4.283247e-01 +4.289615e-01 +4.276374e-01
+4.500000e-01 +4.847513e-01 +6.707661e-01 +4.203295e-01 +4.456643e-01 +4.600783e-01 +4.244050e-01 +4.301670e-01 +4.263282e-01 +4.253887e-01 +4.267372e-01 +4.265246e-01 +4.257780e-01 +4.257132e-01 +4.250437e-01 +4.278061e-01 +4.261359e-01 +4.258431e-01 +4.264618e-01 +4.251585e-01
+4.666667e-01 +4.863957e-01 +6.873470e-01 +4.181133e-01 +4.460590e-01 +4.586470e-01 +4.219603e-01 +4.278836e-01 +4.238383e-01 +4.230731e-01 +4.242802e-01 +4.240867e-01 +4.234630e-01 +4.233769e-01 +4.225626e-01 +4.255666e-01 +4.238395e-01 +4.234094e-01 +4.239859e-01 +4.226914e-01
+4.833333e-01 +4.875138e-01 +7.128557e-01 +4.157198e-01 +4.471768e-01 +4.574517e-01 +4.195252e-01 +4.256058e-01 +4.213630e-01 +4.208033e-01 +4.218343e-01 +4.217412e-01 +4.211031e-01 +4.209797e-01 +4.200899e-01 +4.232780e-01 +4.215389e-01 +4.209366e-01 +4.215302e-01 +4.202166e-01
+5.000000e-01 +4.896084e-01 +7.410899e-01 +4.134093e-01 +4.485133e-01 +4.562706e-01 +4.170950e-01 +4.233562e-01 +4.189112e-01 +4.184908e-01 +4.194379e-01 +4.194347e-01 +4.187113e-01 +4.185580e-01 +4.176439e-01 +4.210278e-01 +4.192282e-01 +4.184974e-01 +4.191068e-01 +4.177557e-01
+5.166667e-01 +4.938354e-01 +7.641164e-01 +4.112909e-01 +4.496319e-01 +4.546325e-01 +4.146846e-01 +4.211464e-01 +4.164679e-01 +4.162270e-01 +4.171065e-01 +4.171560e-01 +4.163300e-01 +4.161189e-01 +4.152065e-01 +4.186462e-01 +4.169622e-01 +4.160893e-01 +4.167702e-01 +4.153080e-01
+5.333333e-01 +4.947169e-01 +7.739172e-01 +4.085795e-01 +4.484476e-01 +4.530234e-01 +4.123273e-01 +4.188501e-01 +4.141128e-01 +4.140091e-01 +4.147200e-01 +4.147934e-01 +4.139182e-01 +4.136826e-01 +4.128267e-01 +4.162109e-01 +4.146516e-01 +4.136561e-01 +4.143925e-01 +4.128972e-01
+5.500000e-01 +4.941741e-01 +7.847502e-01 +4.060828e-01 +4.477709e-01 +4.511442e-01 +4.100327e-01 +4.165592e-01 +4.117353e-01 +4.118169e-01 +4.123324e-01 +4.125059e-01 +4.115209e-01 +4.112840e-01 +4.104725e-01 +4.137794e-01 +4.123479e-01 +4.112407e-01 +4.120032e-01 +4.105081e-01
+5.666667e-01 +4.920682e-01 +7.927716e-01 +4.034766e-01 +4.464386e-01 +4.493259e-01 +4.078491e-01 +4.143063e-01 +4.094638e-01 +4.096682e-01 +4.099374e-01 +4.102518e-01 +4.091678e-01 +4.088777e-01 +4.081807e-01 +4.113796e-01 +4.100391e-01 +4.088510e-01 +4.096131e-01 +4.081904e-01
+5.833333e-01 +4.898693e-01 +8.021234e-01 +4.009308e-01 +4.451139e-01 +4.471847e-01 +4.056074e-01 +4.120867e-01 +4.071784e-01 +4.074989e-01 +4.076860e-01 +4.078976e-01 +4.068560e-01 +4.064905e-01 +4.059206e-01 +4.089802e-01 +4.076932e-01 +4.064756e-01 +4.072258e-01 +4.058805e-01
+6.000000e-01 +4.883429e-01 +8.140115e-01 +3.986621e-01 +4.443562e-01 +4.450529e-01 +4.033588e-01 +4.099504e-01 +4.049468e-01 +4.052661e-01 +4.054487e-01 +4.056686e-01 +4.045147e-01 +4.041688e-01 +4.037182e-01 +4.066110e-01 +4.053801e-01 +4.041397e-01 +4.048486e-01 +4.036656e-01
+6.166667e-01 +4.871036e-01 +8.329025e-01 +3.967999e-01 +4.444580e-01 +4.428301e-01 +4.011513e-01 +4.077774e-01 +4.027242e-01 +4.031294e-01 +4.032237e-01 +4.034480e-01 +4.021547e-01 +4.018399e-01 +4.015444e-01 +4.042737e-01 +4.030737e-01 +4.018395e-01 +4.024818e-01 +4.014062e-01
+6.333333e-01 +4.849978e-01 +8.500471e-01 +3.943102e-01 +4.433872e-01 +4.410908e-01 +3.988873e-01 +4.055304e-01 +4.004882e-01 +4.009661e-01 +4.010426e-01 +4.011563e-01 +3.998203e-01 +3.994976e-01 +3.993346e-01 +4.019781e-01 +4.008075e-01 +3.995872e-01 +4.001343e-01 +3.992458e-01
+6.500000e-01 +4.827985e-01 +8.571664e-01 +3.917350e-01 +4.412794e-01 +4.392982e-01 +3.966189e-01 +4.032170e-01 +3.982990e-01 +3.987398e-01 +3.988499e-01 +3.988714e-01 +3.975083e-01 +3.971625e-01 +3.971601e-01 +3.996741e-01 +3.985716e-01 +3.973763e-01 +3.977983e-01 +3.970435e-01
+6.666667e-01 +4.806516e-01 +8.680760e-01 +3.891372e-01 +4.394729e-01 +4.374341e-01 +3.943466e-01 +4.008822e-01 +3.960480e-01 +3.964850e-01 +3.967093e-01 +3.965765e-01 +3.951839e-01 +3.948432e-01 +3.949675e-01 +3.973532e-01 +3.963537e-01 +3.950924e-01 +3.954755e-01 +3.948188e-01
+6.833333e-01 +4.800309e-01 +8.833234e-01 +3.866258e-01 +4.382507e-01 +4.356654e-01 +3.921055e-01 +3.986046e-01 +3.937581e-01 +3.942422e-01 +3.945717e-01 +3.943249e-01 +3.928837e-01 +3.925427e-01 +3.928401e-01 +3.950540e-01 +3.941412e-01 +3.928075e-01 +3.931930e-01 +3.926583e-01
+7.000000e-01 +4.786342e-01 +9.099447e-01 +3.841096e-01 +4.369022e-01 +4.349743e-01 +3.898443e-01 +3.962935e-01 +3.914704e-01 +3.920253e-01 +3.925097e-01 +3.921332e-01 +3.906479e-01 +3.902663e-01 +3.907683e-01 +3.928111e-01 +3.918909e-01 +3.905252e-01 +3.909141e-01 +3.906789e-01
+7.166667e-01 +4.769126e-01 +9.451826e-01 +3.816112e-01 +4.359498e-01 +4.339371e-01 +3.876088e-01 +3.939825e-01 +3.891815e-01 +3.898515e-01 +3.904702e-01 +3.899448e-01 +3.883943e-01 +3.879844e-01 +3.886783e-01 +3.906537e-01 +3.896449e-01 +3.882515e-01 +3.886418e-01 +3.885531e-01
+7.333333e-01 +4.761021e-01 +9.712140e-01 +3.792482e-01 +4.353270e-01 +4.322080e-01 +3.854132e-01 +3.916927e-01 +3.869047e-01 +3.877430e-01 +3.884265e-01 +3.877872e-01 +3.861601e-01 +3.857236e-01 +3.865601e-01 +3.884451e-01 +3.874095e-01 +3.859867e-01 +3.863974e-01 +3.864435e-01
+7.500000e-01 +4.749233e-01 +1.003593e+00 +3.769912e-01 +4.348857e-01 +4.305407e-01 +3.832361e-01 +3.894011e-01 +3.846439e-01 +3.856185e-01 +3.863708e-01 +3.856379e-01 +3.839348e-01 +3.834736e-01 +3.844646e-01 +3.862758e-01 +3.851787e-01 +3.837347e-01 +3.841772e-01 +3.842869e-01
+7.666667e-01 +4.730259e-01 +1.036854e+00 +3.746955e-01 +4.340798e-01 +4.288514e-01 +3.810326e-01 +3.871395e-01 +3.824146e-01 +3.834773e-01 +3.844010e-01 +3.835196e-01 +3.817772e-01 +3.812524e-01 +3.824001e-01 +3.841333e-01 +3.829477e-01 +3.815065e-01 +3.819643e-01 +3.821444e-01
+7.833333e-01 +4.715613e-01 +1.087949e+00 +3.722500e-01 +4.331755e-01 +4.276896e-01 +3.788358e-01 +3.849081e-01 +3.802455e-01 +3.813263e-01 +3.823247e-01 +3.814461e-01 +3.795881e-01 +3.790594e-01 +3.804008e-01 +3.820475e-01 +3.807463e-01 +3.792801e-01 +3.797489e-01 +3.800345e-01
+8.000000e-01 +4.707915e-01 +1.140406e+00 +3.698524e-01 +4.319195e-01 +4.269509e-01 +3.766833e-01 +3.827214e-01 +3.780795e-01 +3.791793e-01 +3.802852e-01 +3.793358e-01 +3.774141e-01 +3.768568e-01 +3.783791e-01 +3.799557e-01 +3.786476e-01 +3.770669e-01 +3.775581e-01 +3.779916e-01
+8.166667e-01 +4.711469e-01 +1.197880e+00 +3.675904e-01 +4.307030e-01 +4.263690e-01 +3.745462e-01 +3.805099e-01 +3.759444e-01 +3.770411e-01 +3.782066e-01 +3.772011e-01 +3.752799e-01 +3.746815e-01 +3.763275e-01 +3.779552e-01 +3.765914e-01 +3.748698e-01 +3.753783e-01 +3.759435e-01
+8.333333e-01 +4.703250e-01 +1.274294e+00 +3.652775e-01 +4.296079e-01 +4.261304e-01 +3.723909e-01 +3.782933e-01 +3.737967e-01 +3.748584e-01 +3.762832e-01 +3.750626e-01 +3.731621e-01 +3.725413e-01 +3.743500e-01 +3.759215e-01 +3.745708e-01 +3.726938e-01 +3.731975e-01 +3.739704e-01
+8.500000e-01 +4.690888e-01 +1.394183e+00 +3.629120e-01 +4.294059e-01 +4.261334e-01 +3.702600e-01 +3.760941e-01 +3.717276e-01 +3.727271e-01 +3.743205e-01 +3.729591e-01 +3.710471e-01 +3.703753e-01 +3.722986e-01 +3.738558e-01 +3.725738e-01 +3.705405e-01 +3.710181e-01 +3.720316e-01
+8.666667e-01 +4.701826e-01 +1.478255e+00 +3.605455e-01 +4.286685e-01 +4.255046e-01 +3.681332e-01 +3.739102e-01 +3.696615e-01 +3.706100e-01 +3.723449e-01 +3.708208e-01 +3.689032e-01 +3.682151e-01 +3.702116e-01 +3.717543e-01 +3.705522e-01 +3.683805e-01 +3.688534e-01 +3.700709e-01
+8.833333e-01 +4.708163e-01 +1.539607e+00 +3.582048e-01 +4.275334e-01 +4.243805e-01 +3.659973e-01 +3.717295e-01 +3.675799e-01 +3.685042e-01 +3.702879e-01 +3.687422e-01 +3.667928e-01 +3.660632e-01 +3.681335e-01 +3.696640e-01 +3.684853e-01 +3.662292e-01 +3.667026e-01 +3.680214e-01
+9.000000e-01 +4.694765e-01 +1.622635e+00 +3.559859e-01 +4.272145e-01 +4.230416e-01 +3.639015e-01 +3.695812e-01 +3.655057e-01 +3.664510e-01 +3.681990e-01 +3.667016e-01 +3.646740e-01 +3.639249e-01 +3.660423e-01 +3.675780e-01 +3.664552e-01 +3.640909e-01 +3.645790e-01 +3.659752e-01
+9.166667e-01 +4.698018e-01 +1.703762e+00 +3.543141e-01 +4.266654e-01 +4.222695e-01 +3.617875e-01 +3.674716e-01 +3.634264e-01 +3.643936e-01 +3.660781e-01 +3.646856e-01 +3.625529e-01 +3.618012e-01 +3.639864e-01 +3.654837e-01 +3.644971e-01 +3.619782e-01 +3.624547e-01 +3.639052e-01
+9.333333e-01 +4.678505e-01 +1.763101e+00 +3.521422e-01 +4.256954e-01 +4.207816e-01 +3.597005e-01 +3.653787e-01 +3.613342e-01 +3.622813e-01 +3.639771e-01 +3.626805e-01 +3.604398e-01 +3.596876e-01 +3.618894e-01 +3.633953e-01 +3.625412e-01 +3.598708e-01 +3.603461e-01 +3.618837e-01
+9.500000e-01 +4.681373e-01 +1.849113e+00 +3.499507e-01 +4.246152e-01 +4.199116e-01 +3.576159e-01 +3.632833e-01 +3.592592e-01 +3.601711e-01 +3.618759e-01 +3.606854e-01 +3.583448e-01 +3.575889e-01 +3.598513e-01 +3.613196e-01 +3.605828e-01 +3.577876e-01 +3.582493e-01 +3.599319e-01
+9.666667e-01 +4.674967e-01 +1.917583e+00 +3.477287e-01 +4.230777e-01 +4.190166e-01 +3.555598e-01 +3.612142e-01 +3.571798e-01 +3.580678e-01 +3.597669e-01 +3.587040e-01 +3.562542e-01 +3.555042e-01 +3.578193e-01 +3.592234e-01 +3.585977e-01 +3.557083e-01 +3.561597e-01 +3.580284e-01
+9.833333e-01 +4.678483e-01 +1.980049e+00 +3.455288e-01 +4.213669e-01 +4.179235e-01 +3.535121e-01 +3.591614e-01 +3.551094e-01 +3.559796e-01 +3.576682e-01 +3.567615e-01 +3.541789e-01 +3.534298e-01 +3.558326e-01 +3.571445e-01 +3.566195e-01 +3.536447e-01 +3.540794e-01 +3.560905e-01
+1.000000e+00 +4.686643e-01 +2.012254e+00 +3.433838e-01 +4.193856e-01 +4.164212e-01 +3.514638e-01 +3.571117e-01 +3.530452e-01 +3.539241e-01 +3.555816e-01 +3.548038e-01 +3.521135e-01 +3.513737e-01 +3.538912e-01 +3.550601e-01 +3.546274e-01 +3.516050e-01 +3.520165e-01 +3.541016e-01
+1.016667e+00 +4.680706e-01 +2.083923e+00 +3.413417e-01 +4.183537e-01 +4.146831e-01 +3.494224e-01 +3.550904e-01 +3.510180e-01 +3.518701e-01 +3.535436e-01 +3.528971e-01 +3.500734e-01 +3.493231e-01 +3.519360e-01 +3.529871e-01 +3.525656e-01 +3.495673e-01 +3.499658e-01 +3.521070e-01
+1.033333e+00 +4.674836e-01 +2.171706e+00 +3.393168e-01 +4.175516e-01 +4.128443e-01 +3.473944e-01 +3.530479e-01 +3.490080e-01 +3.498157e-01 +3.515305e-01 +3.509973e-01 +3.480509e-01 +3.472840e-01 +3.499505e-01 +3.509273e-01 +3.505163e-01 +3.475725e-01 +3.479262e-01 +3.501064e-01
+1.050000e+00 +4.662466e-01 +2.273917e+00 +3.372888e-01 +4.167686e-01 +4.109032e-01 +3.453674e-01 +3.510004e-01 +3.470189e-01 +3.477863e-01 +3.495060e-01 +3.490802e-01 +3.460712e-01 +3.452596e-01 +3.479819e-01 +3.488830e-01 +3.484826e-01 +3.455798e-01 +3.459055e-01 +3.481171e-01
+1.066667e+00 +4.649975e-01 +2.371694e+00 +3.351403e-01 +4.153903e-01 +4.092957e-01 +3.433651e-01 +3.489648e-01 +3.450646e-01 +3.457744e-01 +3.474807e-01 +3.471603e-01 +3.440994e-01 +3.432459e-01 +3.460610e-01 +3.468478e-01 +3.464654e-01 +3.436104e-01 +3.438886e-01 +3.461228e-01
+1.083333e+00 +4.628720e-01 +2.451377e+00 +3.330039e-01 +4.139494e-01 +4.075543e-01 +3.413735e-01 +3.469356e-01 +3.431011e-01 +3.437753e-01 +3.454699e-01 +3.452844e-01 +3.421143e-01 +3.412646e-01 +3.441009e-01 +3.448269e-01 +3.444475e-01 +3.416237e-01 +3.418870e-01 +3.441278e-01
+1.100000e+00 +4.609987e-01 +2.542142e+00 +3.309459e-01 +4.127802e-01 +4.056628e-01 +3.394070e-01 +3.449396e-01 +3.411373e-01 +3.417892e-01 +3.434719e-01 +3.433897e-01 +3.401462e-01 +3.392782e-01 +3.421586e-01 +3.428167e-01 +3.424414e-01 +3.396524e-01 +3.399320e-01 +3.421494e-01
+1.116667e+00 +4.592157e-01 +2.579672e+00 +3.288244e-01 +4.108718e-01 +4.037659e-01 +3.374652e-01 +3.429490e-01 +3.391867e-01 +3.398002e-01 +3.415040e-01 +3.415138e-01 +3.381667e-01 +3.373130e-01 +3.402147e-01 +3.408434e-01 +3.404497e-01 +3.376731e-01 +3.379633e-01 +3.401908e-01
+1.133333e+00 +4.576578e-01 +2.691205e+00 +3.267287e-01 +4.092106e-01 +4.023559e-01 +3.355439e-01 +3.409671e-01 +3.372431e-01 +3.378175e-01 +3.395501e-01 +3.396104e-01 +3.362120e-01 +3.353493e-01 +3.382977e-01 +3.388763e-01 +3.384974e-01 +3.357145e-01 +3.360157e-01 +3.382766e-01
+1.150000e+00 +4.594467e-01 +2.773198e+00 +3.246602e-01 +4.074788e-01 +4.008913e-01 +3.336213e-01 +3.389855e-01 +3.353203e-01 +3.358485e-01 +3.376164e-01 +3.376743e-01 +3.342802e-01 +3.334080e-01 +3.363693e-01 +3.369038e-01 +3.365493e-01 +3.337837e-01 +3.340820e-01 +3.363802e-01
+1.166667e+00 +4.601879e-01 +2.784458e+00 +3.225984e-01 +4.055280e-01 +3.987662e-01 +3.316941e-01 +3.370078e-01 +3.334033e-01 +3.338909e-01 +3.356646e-01 +3.357480e-01 +3.323788e-01 +3.314735e-01 +3.344333e-01 +3.349412e-01 +3.345942e-01 +3.318410e-01 +3.321502e-01 +3.344679e-01
+1.183333e+00 +4.631125e-01 +2.816621e+00 +3.205679e-01 +4.033570e-01 +3.969662e-01 +3.297704e-01 +3.350447e-01 +3.314734e-01 +3.319442e-01 +3.337216e-01 +3.338402e-01 +3.304727e-01 +3.295721e-01 +3.325305e-01 +3.330137e-01 +3.326430e-01 +3.299170e-01 +3.302285e-01 +3.325786e-01
+1.200000e+00 +4.672266e-01 +2.856441e+00 +3.185642e-01 +4.011549e-01 +3.951802e-01 +3.278570e-01 +3.330953e-01 +3.295459e-01 +3.300109e-01 +3.317914e-01 +3.319457e-01 +3.285817e-01 +3.276872e-01 +3.306367e-01 +3.310919e-01 +3.307034e-01 +3.280144e-01 +3.283092e-01 +3.306638e-01
+1.216667e+00 +4.693025e-01 +2.895183e+00 +3.165510e-01 +3.990889e-01 +3.930897e-01 +3.259479e-01 +3.311630e-01 +3.276271e-01 +3.281183e-01 +3.298650e-01 +3.300820e-01 +3.266825e-01 +3.258122e-01 +3.287270e-01 +3.291743e-01 +3.287894e-01 +3.261131e-01 +3.264088e-01 +3.287600e-01
+1.233333e+00 +4.703052e-01 +2.910454e+00 +3.146074e-01 +3.970823e-01 +3.907991e-01 +3.240498e-01 +3.292403e-01 +3.257227e-01 +3.262435e-01 +3.279420e-01 +3.281977e-01 +3.247820e-01 +3.239491e-01 +3.268167e-01 +3.272719e-01 +3.268768e-01 +3.242243e-01 +3.245117e-01 +3.268688e-01
+1.250000e+00 +4.695295e-01 +2.891529e+00 +3.126095e-01 +3.947549e-01 +3.885064e-01 +3.221678e-01 +3.273294e-01 +3.238240e-01 +3.243717e-01 +3.260308e-01 +3.262875e-01 +3.228921e-01 +3.221027e-01 +3.249210e-01 +3.254146e-01 +3.249841e-01 +3.223399e-01 +3.226227e-01 +3.249739e-01
+1.266667e+00 +4.673838e-01 +2.911034e+00 +3.106705e-01 +3.926121e-01 +3.863603e-01 +3.202972e-01 +3.254317e-01 +3.219435e-01 +3.225237e-01 +3.241359e-01 +3.243936e-01 +3.210214e-01 +3.202854e-01 +3.230362e-01 +3.235776e-01 +3.230952e-01 +3.204642e-01 +3.207478e-01 +3.230833e-01
+1.283333e+00 +4.655654e-01 +2.928142e+00 +3.087196e-01 +3.905082e-01 +3.841571e-01 +3.184375e-01 +3.235583e-01 +3.200788e-01 +3.207169e-01 +3.222531e-01 +3.225158e-01 +3.191788e-01 +3.184651e-01 +3.211899e-01 +3.217618e-01 +3.212185e-01 +3.186151e-01 +3.188907e-01 +3.212121e-01
+1.300000e+00 +4.635564e-01 +2.928520e+00 +3.067894e-01 +3.883396e-01 +3.818550e-01 +3.165893e-01 +3.216825e-01 +3.182259e-01 +3.189113e-01 +3.203744e-01 +3.206558e-01 +3.173382e-01 +3.166199e-01 +3.193842e-01 +3.199156e-01 +3.193469e-01 +3.167897e-01 +3.170436e-01 +3.193511e-01
+1.316667e+00 +4.625211e-01 +2.921128e+00 +3.048503e-01 +3.860549e-01 +3.796394e-01 +3.147494e-01 +3.198197e-01 +3.163831e-01 +3.171330e-01 +3.185119e-01 +3.188421e-01 +3.155124e-01 +3.147874e-01 +3.175940e-01 +3.180645e-01 +3.174866e-01 +3.149690e-01 +3.152120e-01 +3.174983e-01
+1.333333e+00 +4.607841e-01 +2.926028e+00 +3.029614e-01 +3.839567e-01 +3.774597e-01 +3.129327e-01 +3.179700e-01 +3.145396e-01 +3.153362e-01 +3.166588e-01 +3.170088e-01 +3.136890e-01 +3.129682e-01 +3.158013e-01 +3.162156e-01 +3.156384e-01 +3.131674e-01 +3.133898e-01 +3.156625e-01
+1.350000e+00 +4.594866e-01 +2.988290e+00 +3.010912e-01 +3.820601e-01 +3.753731e-01 +3.111163e-01 +3.161394e-01 +3.127158e-01 +3.135288e-01 +3.148199e-01 +3.151780e-01 +3.118934e-01 +3.111837e-01 +3.140281e-01 +3.143870e-01 +3.137986e-01 +3.113680e-01 +3.115836e-01 +3.138520e-01
+1.366667e+00 +4.576897e-01 +2.989242e+00 +2.992274e-01 +3.799610e-01 +3.731140e-01 +3.093054e-01 +3.143140e-01 +3.109105e-01 +3.117361e-01 +3.129914e-01 +3.133501e-01 +3.100935e-01 +3.093866e-01 +3.122151e-01 +3.125694e-01 +3.119697e-01 +3.095657e-01 +3.097684e-01 +3.120491e-01
+1.383333e+00 +4.557109e-01 +3.039502e+00 +2.974289e-01 +3.780780e-01 +3.708998e-01 +3.075033e-01 +3.125051e-01 +3.090998e-01 +3.099679e-01 +3.111800e-01 +3.115254e-01 +3.083022e-01 +3.075875e-01 +3.104095e-01 +3.107858e-01 +3.101525e-01 +3.077781e-01 +3.079652e-01 +3.102535e-01
+1.400000e+00 +4.537139e-01 +3.044964e+00 +2.955818e-01 +3.760774e-01 +3.687335e-01 +3.057139e-01 +3.106951e-01 +3.073011e-01 +3.082042e-01 +3.093712e-01 +3.097106e-01 +3.065199e-01 +3.057994e-01 +3.086151e-01 +3.090174e-01 +3.083460e-01 +3.059976e-01 +3.061816e-01 +3.084912e-01
+1.416667e+00 +4.522068e-01 +3.015804e+00 +2.937709e-01 +3.740178e-01 +3.664961e-01 +3.039510e-01 +3.088960e-01 +3.055346e-01 +3.064478e-01 +3.075796e-01 +3.079185e-01 +3.047498e-01 +3.040266e-01 +3.068246e-01 +3.072514e-01 +3.065520e-01 +3.042580e-01 +3.044009e-01 +3.067209e-01
+1.433333e+00 +4.501710e-01 +2.987863e+00 +2.919870e-01 +3.719727e-01 +3.642579e-01 +3.021960e-01 +3.071070e-01 +3.037826e-01 +3.047065e-01 +3.058062e-01 +3.061333e-01 +3.029852e-01 +3.022646e-01 +3.050371e-01 +3.054735e-01 +3.047767e-01 +3.025430e-01 +3.026398e-01 +3.049535e-01
+1.450000e+00 +4.483475e-01 +2.951254e+00 +2.901893e-01 +3.698871e-01 +3.620730e-01 +3.004660e-01 +3.053301e-01 +3.020621e-01 +3.029585e-01 +3.040378e-01 +3.043586e-01 +3.012263e-01 +3.005225e-01 +3.032618e-01 +3.036973e-01 +3.030159e-01 +3.008604e-01 +3.008928e-01 +3.032003e-01
+1.466667e+00 +4.471323e-01 +2.928369e+00 +2.883948e-01 +3.677934e-01 +3.599448e-01 +2.987317e-01 +3.035568e-01 +3.003232e-01 +3.012108e-01 +3.022782e-01 +3.025929e-01 +2.994748e-01 +2.987774e-01 +3.014965e-01 +3.019315e-01 +3.012606e-01 +2.991574e-01 +2.991636e-01 +3.014693e-01
+1.483333e+00 +4.459139e-01 +2.912938e+00 +2.867130e-01 +3.656301e-01 +3.579248e-01 +2.969981e-01 +3.017897e-01 +2.985813e-01 +2.995074e-01 +3.005181e-01 +3.008370e-01 +2.977313e-01 +2.970377e-01 +2.997423e-01 +3.001775e-01 +2.995339e-01 +2.974467e-01 +2.974335e-01 +2.997568e-01
+1.500000e+00 +4.449883e-01 +2.919840e+00 +2.849488e-01 +3.635585e-01 +3.558571e-01 +2.952913e-01 +3.000368e-01 +2.968427e-01 +2.978156e-01 +2.987758e-01 +2.991186e-01 +2.959988e-01 +2.953109e-01 +2.979968e-01 +2.984294e-01 +2.978254e-01 +2.957326e-01 +2.957282e-01 +2.980397e-01
+1.516667e+00 +4.453726e-01 +2.957239e+00 +2.832074e-01 +3.618296e-01 +3.539946e-01 +2.935993e-01 +2.983218e-01 +2.951197e-01 +2.961439e-01 +2.970539e-01 +2.974066e-01 +2.942800e-01 +2.935998e-01 +2.962690e-01 +2.966983e-01 +2.961440e-01 +2.940213e-01 +2.940181e-01 +2.963339e-01
+1.533333e+00 +4.458596e-01 +2.983833e+00 +2.814962e-01 +3.598875e-01 +3.521607e-01 +2.919146e-01 +2.966028e-01 +2.934034e-01 +2.944923e-01 +2.953529e-01 +2.957089e-01 +2.925709e-01 +2.919074e-01 +2.945521e-01 +2.949801e-01 +2.944692e-01 +2.923345e-01 +2.923288e-01 +2.946418e-01
+1.550000e+00 +4.455353e-01 +3.061659e+00 +2.798101e-01 +3.579135e-01 +3.504322e-01 +2.902385e-01 +2.948813e-01 +2.916968e-01 +2.928479e-01 +2.936583e-01 +2.940182e-01 +2.908744e-01 +2.902215e-01 +2.928466e-01 +2.932941e-01 +2.928118e-01 +2.906653e-01 +2.906604e-01 +2.929498e-01
+1.566667e+00 +4.440672e-01 +3.076762e+00 +2.780896e-01 +3.558470e-01 +3.484731e-01 +2.885636e-01 +2.931701e-01 +2.900101e-01 +2.911623e-01 +2.919843e-01 +2.923477e-01 +2.891879e-01 +2.885454e-01 +2.911759e-01 +2.916042e-01 +2.911660e-01 +2.889893e-01 +2.889707e-01 +2.912525e-01
+1.583333e+00 +4.427798e-01 +3.060161e+00 +2.764145e-01 +3.539703e-01 +3.466890e-01 +2.868938e-01 +2.914870e-01 +2.883362e-01 +2.894880e-01 +2.903332e-01 +2.906778e-01 +2.875135e-01 +2.868676e-01 +2.894928e-01 +2.899277e-01 +2.895214e-01 +2.873117e-01 +2.872995e-01 +2.895694e-01
+1.600000e+00 +4.408390e-01 +3.104326e+00 +2.748004e-01 +3.523330e-01 +3.447608e-01 +2.852317e-01 +2.898308e-01 +2.866746e-01 +2.878563e-01 +2.886725e-01 +2.890030e-01 +2.858498e-01 +2.852001e-01 +2.878086e-01 +2.882663e-01 +2.878663e-01 +2.856416e-01 +2.856450e-01 +2.878977e-01
+1.616667e+00 +4.389461e-01 +3.100934e+00 +2.731194e-01 +3.503977e-01 +3.428067e-01 +2.835762e-01 +2.882144e-01 +2.850190e-01 +2.862474e-01 +2.870059e-01 +2.873351e-01 +2.841867e-01 +2.835400e-01 +2.861415e-01 +2.866040e-01 +2.862375e-01 +2.839796e-01 +2.840164e-01 +2.862254e-01
+1.633333e+00 +4.374225e-01 +3.106675e+00 +2.714560e-01 +3.484530e-01 +3.408408e-01 +2.819302e-01 +2.865963e-01 +2.833900e-01 +2.846402e-01 +2.853375e-01 +2.856741e-01 +2.825335e-01 +2.818898e-01 +2.844813e-01 +2.849395e-01 +2.846026e-01 +2.823310e-01 +2.823786e-01 +2.845642e-01
+1.650000e+00 +4.360425e-01 +3.118793e+00 +2.697912e-01 +3.464169e-01 +3.388997e-01 +2.802916e-01 +2.849736e-01 +2.817588e-01 +2.830035e-01 +2.836789e-01 +2.840245e-01 +2.808902e-01 +2.802510e-01 +2.828350e-01 +2.832906e-01 +2.829706e-01 +2.806948e-01 +2.807369e-01 +2.829199e-01
+1.666667e+00 +4.344216e-01 +3.106027e+00 +2.681166e-01 +3.443676e-01 +3.368912e-01 +2.786606e-01 +2.833539e-01 +2.801357e-01 +2.813642e-01 +2.820316e-01 +2.823864e-01 +2.792587e-01 +2.786334e-01 +2.811910e-01 +2.816474e-01 +2.813555e-01 +2.790644e-01 +2.791126e-01 +2.812896e-01
+1.683333e+00 +4.330474e-01 +3.120145e+00 +2.664943e-01 +3.425029e-01 +3.349030e-01 +2.770408e-01 +2.817139e-01 +2.785422e-01 +2.797276e-01 +2.804021e-01 +2.807572e-01 +2.776418e-01 +2.770313e-01 +2.795653e-01 +2.800085e-01 +2.797636e-01 +2.774427e-01 +2.774950e-01 +2.796586e-01
+1.700000e+00 +4.317994e-01 +3.147590e+00 +2.649457e-01 +3.408144e-01 +3.328832e-01 +2.754364e-01 +2.800762e-01 +2.769605e-01 +2.781045e-01 +2.787839e-01 +2.791302e-01 +2.760496e-01 +2.754282e-01 +2.779492e-01 +2.783812e-01 +2.781749e-01 +2.758297e-01 +2.758850e-01 +2.780358e-01
+1.716667e+00 +4.300725e-01 +3.121715e+00 +2.633264e-01 +3.388736e-01 +3.308871e-01 +2.738407e-01 +2.784489e-01 +2.753624e-01 +2.764992e-01 +2.771669e-01 +2.775084e-01 +2.744737e-01 +2.738349e-01 +2.763381e-01 +2.767674e-01 +2.765860e-01 +2.742281e-01 +2.742797e-01 +2.764188e-01
+1.733333e+00 +4.287806e-01 +3.106203e+00 +2.617155e-01 +3.369756e-01 +3.289205e-01 +2.722583e-01 +2.768289e-01 +2.737778e-01 +2.749286e-01 +2.755721e-01 +2.758961e-01 +2.729179e-01 +2.722508e-01 +2.747509e-01 +2.751813e-01 +2.750227e-01 +2.726396e-01 +2.726840e-01 +2.748103e-01
+1.750000e+00 +4.278694e-01 +3.073121e+00 +2.600984e-01 +3.350428e-01 +3.270705e-01 +2.706780e-01 +2.752257e-01 +2.721987e-01 +2.733883e-01 +2.739884e-01 +2.742912e-01 +2.713705e-01 +2.706707e-01 +2.731784e-01 +2.736096e-01 +2.734564e-01 +2.710704e-01 +2.711014e-01 +2.732168e-01
+1.766667e+00 +4.264965e-01 +3.061511e+00 +2.585044e-01 +3.332497e-01 +3.253250e-01 +2.691073e-01 +2.736265e-01 +2.706471e-01 +2.718471e-01 +2.724090e-01 +2.726995e-01 +2.698209e-01 +2.690978e-01 +2.716157e-01 +2.720415e-01 +2.718760e-01 +2.695210e-01 +2.695243e-01 +2.716286e-01
+1.783333e+00 +4.259062e-01 +3.082048e+00 +2.569339e-01 +3.313023e-01 +3.235763e-01 +2.675442e-01 +2.720443e-01 +2.691072e-01 +2.702889e-01 +2.708322e-01 +2.711135e-01 +2.682825e-01 +2.675377e-01 +2.700769e-01 +2.704864e-01 +2.703055e-01 +2.680001e-01 +2.679575e-01 +2.700488e-01
+1.800000e+00 +4.258848e-01 +3.107750e+00 +2.554273e-01 +3.293533e-01 +3.218756e-01 +2.659894e-01 +2.704674e-01 +2.675588e-01 +2.687374e-01 +2.692657e-01 +2.695381e-01 +2.667384e-01 +2.659899e-01 +2.685453e-01 +2.689351e-01 +2.687398e-01 +2.664757e-01 +2.663999e-01 +2.684794e-01
+1.816667e+00 +4.242672e-01 +3.142387e+00 +2.539120e-01 +3.274031e-01 +3.201861e-01 +2.644435e-01 +2.688959e-01 +2.660224e-01 +2.671859e-01 +2.677026e-01 +2.679720e-01 +2.651965e-01 +2.644470e-01 +2.670034e-01 +2.673786e-01 +2.671877e-01 +2.649584e-01 +2.648504e-01 +2.669221e-01
+1.833333e+00 +4.237885e-01 +3.219854e+00 +2.524653e-01 +3.254628e-01 +3.186712e-01 +2.629081e-01 +2.673363e-01 +2.644901e-01 +2.656347e-01 +2.661499e-01 +2.664140e-01 +2.636573e-01 +2.629130e-01 +2.654806e-01 +2.658350e-01 +2.656373e-01 +2.634604e-01 +2.633108e-01 +2.653743e-01
+1.850000e+00 +4.233253e-01 +3.259366e+00 +2.510148e-01 +3.234988e-01 +3.170812e-01 +2.613853e-01 +2.657861e-01 +2.629633e-01 +2.640902e-01 +2.646030e-01 +2.648681e-01 +2.621288e-01 +2.613882e-01 +2.639400e-01 +2.642970e-01 +2.641139e-01 +2.619805e-01 +2.617797e-01 +2.638386e-01
+1.866667e+00 +4.238812e-01 +3.304614e+00 +2.495558e-01 +3.215638e-01 +3.154601e-01 +2.598665e-01 +2.642468e-01 +2.614418e-01 +2.625581e-01 +2.630703e-01 +2.633356e-01 +2.606158e-01 +2.598747e-01 +2.624179e-01 +2.627812e-01 +2.625899e-01 +2.604930e-01 +2.602622e-01 +2.623088e-01
+1.883333e+00 +4.229117e-01 +3.357327e+00 +2.480818e-01 +3.196468e-01 +3.138154e-01 +2.583586e-01 +2.627144e-01 +2.599305e-01 +2.610314e-01 +2.615463e-01 +2.618079e-01 +2.591108e-01 +2.583684e-01 +2.609054e-01 +2.612608e-01 +2.610803e-01 +2.590366e-01 +2.587561e-01 +2.607904e-01
+1.900000e+00 +4.214348e-01 +3.344030e+00 +2.466422e-01 +3.177066e-01 +3.121315e-01 +2.568668e-01 +2.611927e-01 +2.584328e-01 +2.595265e-01 +2.600279e-01 +2.602870e-01 +2.576262e-01 +2.568845e-01 +2.594033e-01 +2.597452e-01 +2.595815e-01 +2.575578e-01 +2.572597e-01 +2.592886e-01
+1.916667e+00 +4.200196e-01 +3.344588e+00 +2.452029e-01 +3.158026e-01 +3.104310e-01 +2.553790e-01 +2.596820e-01 +2.569507e-01 +2.580251e-01 +2.585226e-01 +2.587735e-01 +2.561365e-01 +2.554062e-01 +2.579050e-01 +2.582476e-01 +2.581053e-01 +2.560749e-01 +2.557693e-01 +2.577849e-01
+1.933333e+00 +4.184268e-01 +3.341597e+00 +2.437689e-01 +3.139551e-01 +3.087390e-01 +2.538997e-01 +2.581732e-01 +2.554734e-01 +2.565324e-01 +2.570372e-01 +2.572695e-01 +2.546597e-01 +2.539445e-01 +2.564142e-01 +2.567476e-01 +2.566217e-01 +2.545971e-01 +2.542851e-01 +2.562890e-01
+1.950000e+00 +4.174644e-01 +3.399394e+00 +2.423429e-01 +3.121815e-01 +3.071299e-01 +2.524280e-01 +2.566737e-01 +2.540063e-01 +2.550573e-01 +2.555769e-01 +2.557764e-01 +2.531940e-01 +2.524813e-01 +2.549337e-01 +2.552566e-01 +2.551486e-01 +2.531333e-01 +2.528075e-01 +2.548050e-01
+1.966667e+00 +4.167398e-01 +3.411513e+00 +2.409216e-01 +3.103507e-01 +3.054778e-01 +2.509645e-01 +2.551842e-01 +2.525431e-01 +2.536005e-01 +2.541142e-01 +2.542947e-01 +2.517334e-01 +2.510189e-01 +2.534589e-01 +2.537840e-01 +2.537053e-01 +2.516848e-01 +2.513402e-01 +2.533341e-01
+1.983333e+00 +4.168501e-01 +3.477529e+00 +2.394506e-01 +3.086110e-01 +3.038342e-01 +2.495089e-01 +2.537118e-01 +2.510828e-01 +2.521520e-01 +2.526690e-01 +2.528213e-01 +2.502824e-01 +2.495629e-01 +2.519941e-01 +2.523179e-01 +2.522577e-01 +2.502451e-01 +2.498832e-01 +2.518724e-01
+2.000000e+00 +4.155881e-01 +3.534804e+00 +2.380317e-01 +3.068560e-01 +3.022312e-01 +2.480629e-01 +2.522496e-01 +2.496269e-01 +2.507040e-01 +2.512397e-01 +2.513523e-01 +2.488411e-01 +2.481159e-01 +2.505352e-01 +2.508577e-01 +2.508143e-01 +2.488172e-01 +2.484342e-01 +2.504324e-01
+2.016667e+00 +4.143333e-01 +3.585386e+00 +2.365862e-01 +3.051192e-01 +3.005612e-01 +2.466242e-01 +2.507970e-01 +2.481799e-01 +2.492610e-01 +2.498030e-01 +2.498918e-01 +2.474159e-01 +2.466755e-01 +2.490829e-01 +2.494037e-01 +2.493751e-01 +2.473951e-01 +2.469982e-01 +2.489922e-01
+2.033333e+00 +4.133422e-01 +3.586460e+00 +2.352078e-01 +3.033632e-01 +2.989199e-01 +2.451925e-01 +2.493462e-01 +2.467396e-01 +2.478445e-01 +2.483736e-01 +2.484411e-01 +2.459898e-01 +2.452542e-01 +2.476413e-01 +2.479555e-01 +2.479435e-01 +2.459789e-01 +2.455672e-01 +2.475484e-01
+2.050000e+00 +4.142805e-01 +3.613619e+00 +2.337926e-01 +3.016435e-01 +2.972013e-01 +2.437695e-01 +2.479066e-01 +2.453081e-01 +2.464121e-01 +2.469382e-01 +2.469982e-01 +2.445700e-01 +2.438362e-01 +2.462101e-01 +2.465168e-01 +2.465132e-01 +2.445627e-01 +2.441481e-01 +2.461098e-01
+2.066667e+00 +4.141278e-01 +3.671792e+00 +2.324926e-01 +3.001402e-01 +2.954288e-01 +2.423542e-01 +2.464779e-01 +2.438926e-01 +2.449864e-01 +2.455179e-01 +2.455644e-01 +2.431674e-01 +2.424310e-01 +2.447838e-01 +2.450873e-01 +2.450970e-01 +2.431551e-01 +2.427357e-01 +2.446813e-01
+2.083333e+00 +4.141847e-01 +3.671323e+00 +2.311359e-01 +2.985010e-01 +2.936608e-01 +2.409464e-01 +2.450567e-01 +2.424870e-01 +2.435686e-01 +2.440987e-01 +2.441380e-01 +2.417713e-01 +2.410247e-01 +2.433645e-01 +2.436703e-01 +2.437081e-01 +2.417498e-01 +2.413351e-01 +2.432635e-01
+2.100000e+00 +4.180219e-01 +3.700985e+00 +2.297963e-01 +2.969626e-01 +2.919406e-01 +2.395472e-01 +2.436579e-01 +2.411008e-01 +2.421658e-01 +2.426895e-01 +2.427196e-01 +2.403701e-01 +2.396256e-01 +2.419519e-01 +2.422831e-01 +2.423238e-01 +2.403474e-01 +2.399388e-01 +2.418543e-01
+2.116667e+00 +4.188053e-01 +3.691119e+00 +2.284869e-01 +2.953371e-01 +2.902271e-01 +2.381569e-01 +2.422730e-01 +2.397132e-01 +2.407666e-01 +2.412802e-01 +2.413108e-01 +2.389747e-01 +2.382403e-01 +2.405470e-01 +2.409079e-01 +2.409389e-01 +2.389524e-01 +2.385489e-01 +2.404533e-01
+2.133333e+00 +4.186153e-01 +3.685759e+00 +2.271770e-01 +2.937309e-01 +2.884976e-01 +2.367732e-01 +2.408881e-01 +2.383350e-01 +2.393743e-01 +2.398787e-01 +2.399089e-01 +2.375873e-01 +2.368676e-01 +2.391496e-01 +2.395295e-01 +2.395552e-01 +2.375652e-01 +2.371649e-01 +2.390696e-01
+2.150000e+00 +4.171190e-01 +3.681910e+00 +2.260046e-01 +2.922084e-01 +2.868334e-01 +2.353991e-01 +2.395122e-01 +2.369690e-01 +2.379875e-01 +2.384848e-01 +2.385272e-01 +2.362121e-01 +2.355001e-01 +2.377601e-01 +2.381397e-01 +2.381814e-01 +2.361860e-01 +2.357910e-01 +2.376909e-01
+2.166667e+00 +4.155171e-01 +3.693093e+00 +2.247036e-01 +2.906001e-01 +2.851224e-01 +2.340340e-01 +2.381428e-01 +2.356074e-01 +2.366083e-01 +2.371007e-01 +2.371489e-01 +2.348528e-01 +2.341387e-01 +2.363827e-01 +2.367592e-01 +2.368087e-01 +2.348153e-01 +2.344259e-01 +2.363141e-01
+2.183333e+00 +4.144439e-01 +3.677824e+00 +2.234230e-01 +2.889686e-01 +2.834227e-01 +2.326798e-01 +2.367694e-01 +2.342517e-01 +2.352364e-01 +2.357266e-01 +2.357774e-01 +2.335060e-01 +2.327969e-01 +2.350124e-01 +2.353922e-01 +2.354363e-01 +2.334555e-01 +2.330750e-01 +2.349414e-01
+2.200000e+00 +4.136373e-01 +3.669890e+00 +2.220761e-01 +2.872833e-01 +2.817383e-01 +2.313336e-01 +2.353976e-01 +2.328989e-01 +2.338759e-01 +2.343593e-01 +2.344160e-01 +2.321622e-01 +2.314594e-01 +2.336508e-01 +2.340377e-01 +2.340707e-01 +2.321114e-01 +2.317296e-01 +2.335781e-01
+2.216667e+00 +4.122428e-01 +3.667637e+00 +2.207319e-01 +2.856162e-01 +2.800742e-01 +2.299970e-01 +2.340318e-01 +2.315549e-01 +2.325227e-01 +2.330049e-01 +2.330641e-01 +2.308298e-01 +2.301212e-01 +2.322981e-01 +2.326822e-01 +2.327116e-01 +2.307708e-01 +2.303923e-01 +2.322219e-01
+2.233333e+00 +4.110880e-01 +3.650456e+00 +2.194240e-01 +2.839414e-01 +2.784288e-01 +2.286660e-01 +2.326735e-01 +2.302152e-01 +2.311762e-01 +2.316550e-01 +2.317198e-01 +2.295123e-01 +2.287939e-01 +2.309531e-01 +2.313345e-01 +2.313713e-01 +2.294413e-01 +2.290612e-01 +2.308771e-01
+2.250000e+00 +4.097319e-01 +3.671868e+00 +2.181119e-01 +2.823241e-01 +2.767760e-01 +2.273425e-01 +2.313231e-01 +2.288885e-01 +2.298346e-01 +2.303144e-01 +2.304019e-01 +2.281950e-01 +2.274754e-01 +2.296132e-01 +2.299912e-01 +2.300273e-01 +2.281168e-01 +2.277337e-01 +2.295375e-01
+2.266667e+00 +4.083757e-01 +3.704076e+00 +2.168394e-01 +2.807807e-01 +2.751156e-01 +2.260270e-01 +2.299834e-01 +2.275778e-01 +2.285015e-01 +2.289778e-01 +2.290874e-01 +2.268817e-01 +2.261752e-01 +2.282862e-01 +2.286566e-01 +2.286938e-01 +2.268003e-01 +2.264132e-01 +2.282084e-01
+2.283333e+00 +4.078468e-01 +3.709214e+00 +2.156075e-01 +2.792372e-01 +2.734638e-01 +2.247155e-01 +2.286496e-01 +2.262848e-01 +2.271759e-01 +2.276501e-01 +2.277834e-01 +2.255850e-01 +2.248861e-01 +2.269680e-01 +2.273329e-01 +2.273802e-01 +2.254926e-01 +2.250982e-01 +2.268848e-01
+2.300000e+00 +4.064943e-01 +3.732319e+00 +2.143595e-01 +2.776823e-01 +2.718445e-01 +2.234117e-01 +2.273246e-01 +2.249829e-01 +2.258627e-01 +2.263310e-01 +2.264796e-01 +2.242875e-01 +2.235960e-01 +2.256544e-01 +2.260132e-01 +2.260703e-01 +2.241930e-01 +2.237909e-01 +2.255690e-01
+2.316667e+00 +4.050816e-01 +3.758542e+00 +2.131130e-01 +2.760811e-01 +2.702869e-01 +2.221144e-01 +2.260113e-01 +2.236850e-01 +2.245628e-01 +2.250230e-01 +2.251834e-01 +2.230007e-01 +2.223113e-01 +2.243472e-01 +2.247017e-01 +2.247713e-01 +2.228966e-01 +2.224934e-01 +2.242592e-01
+2.333333e+00 +4.037912e-01 +3.831050e+00 +2.118734e-01 +2.744751e-01 +2.687744e-01 +2.208248e-01 +2.247005e-01 +2.223883e-01 +2.232732e-01 +2.237253e-01 +2.239037e-01 +2.217256e-01 +2.210379e-01 +2.230469e-01 +2.234042e-01 +2.234712e-01 +2.216158e-01 +2.212018e-01 +2.229577e-01
+2.350000e+00 +4.026211e-01 +3.886641e+00 +2.106313e-01 +2.728535e-01 +2.672402e-01 +2.195432e-01 +2.233993e-01 +2.211029e-01 +2.219895e-01 +2.224343e-01 +2.226295e-01 +2.204611e-01 +2.197644e-01 +2.217532e-01 +2.221179e-01 +2.221752e-01 +2.203415e-01 +2.199176e-01 +2.216634e-01
+2.366667e+00 +4.011766e-01 +3.893823e+00 +2.093997e-01 +2.712715e-01 +2.656598e-01 +2.182710e-01 +2.221065e-01 +2.198290e-01 +2.207120e-01 +2.211495e-01 +2.213533e-01 +2.191937e-01 +2.184991e-01 +2.204656e-01 +2.208342e-01 +2.208851e-01 +2.190820e-01 +2.186442e-01 +2.203773e-01
+2.383333e+00 +4.000955e-01 +3.969773e+00 +2.081844e-01 +2.696649e-01 +2.641768e-01 +2.170053e-01 +2.208266e-01 +2.185583e-01 +2.194414e-01 +2.198672e-01 +2.200808e-01 +2.179343e-01 +2.172361e-01 +2.191877e-01 +2.195571e-01 +2.196035e-01 +2.178366e-01 +2.173757e-01 +2.190980e-01
+2.400000e+00 +3.991799e-01 +4.062676e+00 +2.069394e-01 +2.680839e-01 +2.627020e-01 +2.157466e-01 +2.195483e-01 +2.172917e-01 +2.181704e-01 +2.185932e-01 +2.188102e-01 +2.166796e-01 +2.159778e-01 +2.179173e-01 +2.182864e-01 +2.183302e-01 +2.165957e-01 +2.161146e-01 +2.178267e-01
+2.416667e+00 +3.977733e-01 +4.105000e+00 +2.057718e-01 +2.664757e-01 +2.613126e-01 +2.144966e-01 +2.182856e-01 +2.160320e-01 +2.169044e-01 +2.173265e-01 +2.175476e-01 +2.154316e-01 +2.147263e-01 +2.166569e-01 +2.170202e-01 +2.170689e-01 +2.153588e-01 +2.148617e-01 +2.165636e-01
+2.433333e+00 +3.965109e-01 +4.198055e+00 +2.045506e-01 +2.649245e-01 +2.599076e-01 +2.132567e-01 +2.170234e-01 +2.147822e-01 +2.156455e-01 +2.160677e-01 +2.162928e-01 +2.141872e-01 +2.134830e-01 +2.154038e-01 +2.157646e-01 +2.158092e-01 +2.141283e-01 +2.136145e-01 +2.153076e-01
+2.450000e+00 +3.955350e-01 +4.179298e+00 +2.033896e-01 +2.633385e-01 +2.585075e-01 +2.120221e-01 +2.157668e-01 +2.135388e-01 +2.143947e-01 +2.148151e-01 +2.150407e-01 +2.129454e-01 +2.122497e-01 +2.141623e-01 +2.145145e-01 +2.145585e-01 +2.128954e-01 +2.123748e-01 +2.140583e-01
+2.466667e+00 +3.948310e-01 +4.146642e+00 +2.022844e-01 +2.617843e-01 +2.571274e-01 +2.107951e-01 +2.145229e-01 +2.123021e-01 +2.131600e-01 +2.135699e-01 +2.137984e-01 +2.117099e-01 +2.110266e-01 +2.129333e-01 +2.132705e-01 +2.133128e-01 +2.116699e-01 +2.111419e-01 +2.128175e-01
+2.483333e+00 +3.935433e-01 +4.125526e+00 +2.011939e-01 +2.602307e-01 +2.557759e-01 +2.095774e-01 +2.132798e-01 +2.110761e-01 +2.119344e-01 +2.123321e-01 +2.125602e-01 +2.104845e-01 +2.098083e-01 +2.117051e-01 +2.120341e-01 +2.120757e-01 +2.104552e-01 +2.099177e-01 +2.115868e-01
+2.500000e+00 +3.921267e-01 +4.082199e+00 +2.000408e-01 +2.586928e-01 +2.543361e-01 +2.083660e-01 +2.120420e-01 +2.098544e-01 +2.107124e-01 +2.111019e-01 +2.113287e-01 +2.092628e-01 +2.085964e-01 +2.104791e-01 +2.108047e-01 +2.108454e-01 +2.092420e-01 +2.087010e-01 +2.103608e-01
+2.516667e+00 +3.908223e-01 +4.095687e+00 +1.989072e-01 +2.571517e-01 +2.529754e-01 +2.071608e-01 +2.108111e-01 +2.086402e-01 +2.094940e-01 +2.098774e-01 +2.101058e-01 +2.080484e-01 +2.073906e-01 +2.092619e-01 +2.095865e-01 +2.096221e-01 +2.080371e-01 +2.074971e-01 +2.091429e-01
+2.533333e+00 +3.903377e-01 +4.085971e+00 +1.977750e-01 +2.556166e-01 +2.515914e-01 +2.059614e-01 +2.095898e-01 +2.074343e-01 +2.082878e-01 +2.086632e-01 +2.088946e-01 +2.068408e-01 +2.061890e-01 +2.080531e-01 +2.083723e-01 +2.084054e-01 +2.068341e-01 +2.062975e-01 +2.079301e-01
+2.550000e+00 +3.890259e-01 +4.084520e+00 +1.965939e-01 +2.541149e-01 +2.501517e-01 +2.047690e-01 +2.083761e-01 +2.062373e-01 +2.070823e-01 +2.074567e-01 +2.076859e-01 +2.056414e-01 +2.049987e-01 +2.068493e-01 +2.071649e-01 +2.071967e-01 +2.056347e-01 +2.051004e-01 +2.067254e-01
+2.566667e+00 +3.885963e-01 +4.077823e+00 +1.954201e-01 +2.526477e-01 +2.486657e-01 +2.035820e-01 +2.071694e-01 +2.050574e-01 +2.058812e-01 +2.062547e-01 +2.064848e-01 +2.044494e-01 +2.038159e-01 +2.056521e-01 +2.059626e-01 +2.059954e-01 +2.044428e-01 +2.039104e-01 +2.055260e-01
+2.583333e+00 +3.883185e-01 +4.110642e+00 +1.942645e-01 +2.512355e-01 +2.471952e-01 +2.024038e-01 +2.059737e-01 +2.038758e-01 +2.046902e-01 +2.050601e-01 +2.052913e-01 +2.032654e-01 +2.026381e-01 +2.044651e-01 +2.047684e-01 +2.048059e-01 +2.032572e-01 +2.027275e-01 +2.043346e-01
+2.600000e+00 +3.877926e-01 +4.069353e+00 +1.931574e-01 +2.498215e-01 +2.457244e-01 +2.012333e-01 +2.047805e-01 +2.027044e-01 +2.035026e-01 +2.038723e-01 +2.041075e-01 +2.020889e-01 +2.014662e-01 +2.032844e-01 +2.035828e-01 +2.036199e-01 +2.020784e-01 +2.015525e-01 +2.031571e-01
+2.616667e+00 +3.864038e-01 +4.024183e+00 +1.920178e-01 +2.483864e-01 +2.442595e-01 +2.000716e-01 +2.035971e-01 +2.015386e-01 +2.023222e-01 +2.026891e-01 +2.029257e-01 +2.009191e-01 +2.002983e-01 +2.021106e-01 +2.024020e-01 +2.024389e-01 +2.009057e-01 +2.003841e-01 +2.019809e-01
+2.633333e+00 +3.851252e-01 +4.011569e+00 +1.908862e-01 +2.469516e-01 +2.428137e-01 +1.989206e-01 +2.024166e-01 +2.003746e-01 +2.011498e-01 +2.015131e-01 +2.017515e-01 +1.997547e-01 +1.991395e-01 +2.009472e-01 +2.012333e-01 +2.012685e-01 +1.997399e-01 +1.992221e-01 +2.008106e-01
+2.650000e+00 +3.841330e-01 +4.043048e+00 +1.897498e-01 +2.455101e-01 +2.413809e-01 +1.977794e-01 +2.012460e-01 +1.992198e-01 +1.999832e-01 +2.003441e-01 +2.005833e-01 +1.985964e-01 +1.979862e-01 +1.997883e-01 +2.000731e-01 +2.001068e-01 +1.985810e-01 +1.980663e-01 +1.996542e-01
+2.666667e+00 +3.843093e-01 +4.014002e+00 +1.886144e-01 +2.440534e-01 +2.399487e-01 +1.966467e-01 +2.000837e-01 +1.980704e-01 +1.988250e-01 +1.991820e-01 +1.994204e-01 +1.974465e-01 +1.968426e-01 +1.986380e-01 +1.989155e-01 +1.989460e-01 +1.974312e-01 +1.969203e-01 +1.985045e-01
+2.683333e+00 +3.860897e-01 +4.007978e+00 +1.875482e-01 +2.426832e-01 +2.385269e-01 +1.955191e-01 +1.989312e-01 +1.969304e-01 +1.976736e-01 +1.980282e-01 +1.982686e-01 +1.963036e-01 +1.957105e-01 +1.974924e-01 +1.977622e-01 +1.977931e-01 +1.962870e-01 +1.957805e-01 +1.973617e-01
+2.700000e+00 +3.870158e-01 +3.982787e+00 +1.865015e-01 +2.413151e-01 +2.371259e-01 +1.943970e-01 +1.977899e-01 +1.957926e-01 +1.965301e-01 +1.968817e-01 +1.971252e-01 +1.951653e-01 +1.945781e-01 +1.963524e-01 +1.966163e-01 +1.966454e-01 +1.951492e-01 +1.946448e-01 +1.962320e-01
+2.716667e+00 +3.873656e-01 +3.989527e+00 +1.854812e-01 +2.399801e-01 +2.357356e-01 +1.932771e-01 +1.966528e-01 +1.946686e-01 +1.953933e-01 +1.957411e-01 +1.959856e-01 +1.940357e-01 +1.934531e-01 +1.952159e-01 +1.954775e-01 +1.955049e-01 +1.940175e-01 +1.935156e-01 +1.951057e-01
+2.733333e+00 +3.864669e-01 +3.999871e+00 +1.845514e-01 +2.387655e-01 +2.343794e-01 +1.921674e-01 +1.955312e-01 +1.935470e-01 +1.942641e-01 +1.946108e-01 +1.948547e-01 +1.929133e-01 +1.923327e-01 +1.940844e-01 +1.943463e-01 +1.943742e-01 +1.928920e-01 +1.923930e-01 +1.939897e-01
+2.750000e+00 +3.850741e-01 +3.946214e+00 +1.835971e-01 +2.374229e-01 +2.330837e-01 +1.910621e-01 +1.944081e-01 +1.924302e-01 +1.931431e-01 +1.934878e-01 +1.937257e-01 +1.917967e-01 +1.912223e-01 +1.929636e-01 +1.932191e-01 +1.932504e-01 +1.917750e-01 +1.912788e-01 +1.928848e-01
+2.766667e+00 +3.838462e-01 +3.886133e+00 +1.825350e-01 +2.360408e-01 +2.317332e-01 +1.899608e-01 +1.932846e-01 +1.913181e-01 +1.920269e-01 +1.923672e-01 +1.926068e-01 +1.906867e-01 +1.901148e-01 +1.918458e-01 +1.920995e-01 +1.921321e-01 +1.906639e-01 +1.901738e-01 +1.917793e-01
+2.783333e+00 +3.826226e-01 +3.852945e+00 +1.814567e-01 +2.346444e-01 +2.303948e-01 +1.888677e-01 +1.921681e-01 +1.902118e-01 +1.909175e-01 +1.912520e-01 +1.914926e-01 +1.895817e-01 +1.890164e-01 +1.907348e-01 +1.909903e-01 +1.910211e-01 +1.895621e-01 +1.890747e-01 +1.906772e-01
+2.800000e+00 +3.814599e-01 +3.848050e+00 +1.803881e-01 +2.332644e-01 +2.290688e-01 +1.877787e-01 +1.910658e-01 +1.891126e-01 +1.898170e-01 +1.901445e-01 +1.903849e-01 +1.884877e-01 +1.879248e-01 +1.896294e-01 +1.898836e-01 +1.899197e-01 +1.884677e-01 +1.879832e-01 +1.895777e-01
+2.816667e+00 +3.801652e-01 +3.795158e+00 +1.793181e-01 +2.318990e-01 +2.277519e-01 +1.866940e-01 +1.899641e-01 +1.880239e-01 +1.887301e-01 +1.890413e-01 +1.892851e-01 +1.874015e-01 +1.868376e-01 +1.885337e-01 +1.887843e-01 +1.888185e-01 +1.873766e-01 +1.868962e-01 +1.884795e-01
+2.833333e+00 +3.788376e-01 +3.734595e+00 +1.782620e-01 +2.305311e-01 +2.264359e-01 +1.856120e-01 +1.888704e-01 +1.869431e-01 +1.876443e-01 +1.879449e-01 +1.881963e-01 +1.863213e-01 +1.857611e-01 +1.874490e-01 +1.876951e-01 +1.877232e-01 +1.862924e-01 +1.858237e-01 +1.873866e-01
+2.850000e+00 +3.776895e-01 +3.712450e+00 +1.771977e-01 +2.291789e-01 +2.251023e-01 +1.845356e-01 +1.877819e-01 +1.858655e-01 +1.865602e-01 +1.868554e-01 +1.871112e-01 +1.852467e-01 +1.846881e-01 +1.863658e-01 +1.866118e-01 +1.866351e-01 +1.852142e-01 +1.847578e-01 +1.862996e-01
+2.866667e+00 +3.766515e-01 +3.720766e+00 +1.761413e-01 +2.278448e-01 +2.237881e-01 +1.834675e-01 +1.866989e-01 +1.847920e-01 +1.854845e-01 +1.857719e-01 +1.860307e-01 +1.841742e-01 +1.836173e-01 +1.852899e-01 +1.855347e-01 +1.855559e-01 +1.841425e-01 +1.836919e-01 +1.852199e-01
+2.883333e+00 +3.753965e-01 +3.706847e+00 +1.751010e-01 +2.265306e-01 +2.224731e-01 +1.824046e-01 +1.856193e-01 +1.837226e-01 +1.844141e-01 +1.846943e-01 +1.849548e-01 +1.831094e-01 +1.825528e-01 +1.842219e-01 +1.844646e-01 +1.844834e-01 +1.830769e-01 +1.826317e-01 +1.841477e-01
+2.900000e+00 +3.744094e-01 +3.768519e+00 +1.740759e-01 +2.252245e-01 +2.211887e-01 +1.813492e-01 +1.845482e-01 +1.826587e-01 +1.833528e-01 +1.836233e-01 +1.838851e-01 +1.820531e-01 +1.814955e-01 +1.831619e-01 +1.834005e-01 +1.834193e-01 +1.820190e-01 +1.815845e-01 +1.830821e-01
+2.916667e+00 +3.734006e-01 +3.842035e+00 +1.730625e-01 +2.239253e-01 +2.199416e-01 +1.802989e-01 +1.834840e-01 +1.816003e-01 +1.822981e-01 +1.825597e-01 +1.828256e-01 +1.810010e-01 +1.804444e-01 +1.821056e-01 +1.823431e-01 +1.823628e-01 +1.809653e-01 +1.805372e-01 +1.820219e-01
+2.933333e+00 +3.725217e-01 +3.870380e+00 +1.720887e-01 +2.226290e-01 +2.187154e-01 +1.792532e-01 +1.824250e-01 +1.805473e-01 +1.812473e-01 +1.815028e-01 +1.817723e-01 +1.799549e-01 +1.793996e-01 +1.810552e-01 +1.812908e-01 +1.813143e-01 +1.799169e-01 +1.795068e-01 +1.809686e-01
+2.950000e+00 +3.727593e-01 +3.902750e+00 +1.711008e-01 +2.213464e-01 +2.174862e-01 +1.782143e-01 +1.813677e-01 +1.795019e-01 +1.801978e-01 +1.804507e-01 +1.807236e-01 +1.789131e-01 +1.783622e-01 +1.800117e-01 +1.802405e-01 +1.802724e-01 +1.788755e-01 +1.784759e-01 +1.799208e-01
+2.966667e+00 +3.743634e-01 +3.903438e+00 +1.701041e-01 +2.200461e-01 +2.162466e-01 +1.771810e-01 +1.803171e-01 +1.784633e-01 +1.791543e-01 +1.794043e-01 +1.796770e-01 +1.778791e-01 +1.773278e-01 +1.789714e-01 +1.791956e-01 +1.792339e-01 +1.778393e-01 +1.774519e-01 +1.788774e-01
+2.983333e+00 +3.752207e-01 +3.927462e+00 +1.691379e-01 +2.187454e-01 +2.150821e-01 +1.761535e-01 +1.792714e-01 +1.774298e-01 +1.781180e-01 +1.783640e-01 +1.786370e-01 +1.768487e-01 +1.763020e-01 +1.779349e-01 +1.781574e-01 +1.782013e-01 +1.768095e-01 +1.764306e-01 +1.778422e-01
+3.000000e+00 +3.758810e-01 +3.960948e+00 +1.681749e-01 +2.174540e-01 +2.139305e-01 +1.751328e-01 +1.782325e-01 +1.764028e-01 +1.770906e-01 +1.773303e-01 +1.776043e-01 +1.758257e-01 +1.752824e-01 +1.769072e-01 +1.771267e-01 +1.771761e-01 +1.757850e-01 +1.754126e-01 +1.768145e-01
+3.016667e+00 +3.768020e-01 +3.944035e+00 +1.671967e-01 +2.161817e-01 +2.127151e-01 +1.741184e-01 +1.772007e-01 +1.753807e-01 +1.760669e-01 +1.763029e-01 +1.765781e-01 +1.748083e-01 +1.742667e-01 +1.758862e-01 +1.761007e-01 +1.761573e-01 +1.747660e-01 +1.743981e-01 +1.757928e-01
+3.033333e+00 +3.780078e-01 +3.918855e+00 +1.662080e-01 +2.149104e-01 +2.114892e-01 +1.731100e-01 +1.761748e-01 +1.743641e-01 +1.750492e-01 +1.752819e-01 +1.755551e-01 +1.737989e-01 +1.732577e-01 +1.748711e-01 +1.750801e-01 +1.751403e-01 +1.737544e-01 +1.733886e-01 +1.747755e-01
+3.050000e+00 +3.781125e-01 +3.938775e+00 +1.652317e-01 +2.136647e-01 +2.102872e-01 +1.721081e-01 +1.751561e-01 +1.733532e-01 +1.740389e-01 +1.742664e-01 +1.745402e-01 +1.727943e-01 +1.722548e-01 +1.738615e-01 +1.740658e-01 +1.741285e-01 +1.727503e-01 +1.723848e-01 +1.737644e-01
+3.066667e+00 +3.779043e-01 +3.937544e+00 +1.642598e-01 +2.124121e-01 +2.090806e-01 +1.711109e-01 +1.741430e-01 +1.723484e-01 +1.730316e-01 +1.732564e-01 +1.735303e-01 +1.717939e-01 +1.712585e-01 +1.728551e-01 +1.730578e-01 +1.731208e-01 +1.717519e-01 +1.713875e-01 +1.727574e-01
+3.083333e+00 +3.773167e-01 +3.972272e+00 +1.633117e-01 +2.111650e-01 +2.079281e-01 +1.701194e-01 +1.731353e-01 +1.713507e-01 +1.720312e-01 +1.722523e-01 +1.725251e-01 +1.708010e-01 +1.702701e-01 +1.718542e-01 +1.720594e-01 +1.721243e-01 +1.707618e-01 +1.703961e-01 +1.717563e-01
+3.100000e+00 +3.767655e-01 +4.117905e+00 +1.623467e-01 +2.099814e-01 +2.067685e-01 +1.691347e-01 +1.721317e-01 +1.703621e-01 +1.710355e-01 +1.712542e-01 +1.715298e-01 +1.698165e-01 +1.692916e-01 +1.708584e-01 +1.710697e-01 +1.711289e-01 +1.697763e-01 +1.694109e-01 +1.707636e-01
+3.116667e+00 +3.775667e-01 +4.228388e+00 +1.613846e-01 +2.087932e-01 +2.055997e-01 +1.681564e-01 +1.711357e-01 +1.693783e-01 +1.700453e-01 +1.702620e-01 +1.705439e-01 +1.688343e-01 +1.683209e-01 +1.698685e-01 +1.700904e-01 +1.701402e-01 +1.687935e-01 +1.684311e-01 +1.697758e-01
+3.133333e+00 +3.793407e-01 +4.262130e+00 +1.604258e-01 +2.075992e-01 +2.044181e-01 +1.671865e-01 +1.701455e-01 +1.683989e-01 +1.690600e-01 +1.692748e-01 +1.695600e-01 +1.678611e-01 +1.673537e-01 +1.688855e-01 +1.691114e-01 +1.691547e-01 +1.678165e-01 +1.674550e-01 +1.687924e-01
+3.150000e+00 +3.798544e-01 +4.226411e+00 +1.594783e-01 +2.063972e-01 +2.032148e-01 +1.662192e-01 +1.691613e-01 +1.674247e-01 +1.680828e-01 +1.682939e-01 +1.685817e-01 +1.668926e-01 +1.663907e-01 +1.679080e-01 +1.681357e-01 +1.681749e-01 +1.668449e-01 +1.664844e-01 +1.678138e-01
+3.166667e+00 +3.787200e-01 +4.166672e+00 +1.585458e-01 +2.052129e-01 +2.020263e-01 +1.652572e-01 +1.681805e-01 +1.664571e-01 +1.671119e-01 +1.673192e-01 +1.676086e-01 +1.659285e-01 +1.654305e-01 +1.669415e-01 +1.671613e-01 +1.672009e-01 +1.658805e-01 +1.655194e-01 +1.668416e-01
+3.183333e+00 +3.780653e-01 +4.165606e+00 +1.576271e-01 +2.040635e-01 +2.008383e-01 +1.643008e-01 +1.672063e-01 +1.654966e-01 +1.661503e-01 +1.663498e-01 +1.666389e-01 +1.649687e-01 +1.644757e-01 +1.659765e-01 +1.661921e-01 +1.662333e-01 +1.649200e-01 +1.645605e-01 +1.658754e-01
+3.200000e+00 +3.769792e-01 +4.154091e+00 +1.566989e-01 +2.028987e-01 +1.996634e-01 +1.633490e-01 +1.662375e-01 +1.645447e-01 +1.651964e-01 +1.653882e-01 +1.656731e-01 +1.640140e-01 +1.635223e-01 +1.650145e-01 +1.652286e-01 +1.652700e-01 +1.639648e-01 +1.636066e-01 +1.649143e-01
+3.216667e+00 +3.766967e-01 +4.128380e+00 +1.557770e-01 +2.017477e-01 +1.985108e-01 +1.624028e-01 +1.652737e-01 +1.636011e-01 +1.642450e-01 +1.644326e-01 +1.647128e-01 +1.630650e-01 +1.625744e-01 +1.640582e-01 +1.642715e-01 +1.643130e-01 +1.630151e-01 +1.626584e-01 +1.639611e-01
+3.233333e+00 +3.769821e-01 +4.090544e+00 +1.548588e-01 +2.005846e-01 +1.973907e-01 +1.614613e-01 +1.643176e-01 +1.626606e-01 +1.632959e-01 +1.634852e-01 +1.637579e-01 +1.621209e-01 +1.616331e-01 +1.631089e-01 +1.633198e-01 +1.633620e-01 +1.620707e-01 +1.617173e-01 +1.630148e-01
+3.250000e+00 +3.766593e-01 +4.045268e+00 +1.539427e-01 +1.994289e-01 +1.962591e-01 +1.605254e-01 +1.633687e-01 +1.617236e-01 +1.623531e-01 +1.625464e-01 +1.628097e-01 +1.611816e-01 +1.606963e-01 +1.621636e-01 +1.623751e-01 +1.624171e-01 +1.611316e-01 +1.607803e-01 +1.620751e-01
+3.266667e+00 +3.765387e-01 +3.984591e+00 +1.530424e-01 +1.982626e-01 +1.951248e-01 +1.595952e-01 +1.624237e-01 +1.607888e-01 +1.614149e-01 +1.616092e-01 +1.618668e-01 +1.602474e-01 +1.597649e-01 +1.612239e-01 +1.614377e-01 +1.614769e-01 +1.601976e-01 +1.598491e-01 +1.611381e-01
+3.283333e+00 +3.755874e-01 +3.973240e+00 +1.521490e-01 +1.971179e-01 +1.939945e-01 +1.586708e-01 +1.614860e-01 +1.598594e-01 +1.604854e-01 +1.606781e-01 +1.609288e-01 +1.593191e-01 +1.588393e-01 +1.602902e-01 +1.605050e-01 +1.605437e-01 +1.592696e-01 +1.589231e-01 +1.602042e-01
+3.300000e+00 +3.756912e-01 +3.937087e+00 +1.512662e-01 +1.959858e-01 +1.928527e-01 +1.577521e-01 +1.605501e-01 +1.589367e-01 +1.595611e-01 +1.597500e-01 +1.599961e-01 +1.583956e-01 +1.579190e-01 +1.593627e-01 +1.595778e-01 +1.596142e-01 +1.583464e-01 +1.580019e-01 +1.592758e-01
+3.316667e+00 +3.756630e-01 +3.885102e+00 +1.503834e-01 +1.948455e-01 +1.917270e-01 +1.568380e-01 +1.596208e-01 +1.580172e-01 +1.586438e-01 +1.588254e-01 +1.590692e-01 +1.574777e-01 +1.570052e-01 +1.584415e-01 +1.586561e-01 +1.586908e-01 +1.574302e-01 +1.570871e-01 +1.583525e-01
+3.333333e+00 +3.752706e-01 +3.848219e+00 +1.495112e-01 +1.937049e-01 +1.906256e-01 +1.559288e-01 +1.586976e-01 +1.571025e-01 +1.577314e-01 +1.579057e-01 +1.581474e-01 +1.565650e-01 +1.560966e-01 +1.575277e-01 +1.577373e-01 +1.577726e-01 +1.565190e-01 +1.561797e-01 +1.574352e-01
+3.350000e+00 +3.741703e-01 +3.810414e+00 +1.486310e-01 +1.925633e-01 +1.895183e-01 +1.550253e-01 +1.577821e-01 +1.561929e-01 +1.568223e-01 +1.569905e-01 +1.572316e-01 +1.556577e-01 +1.551943e-01 +1.566165e-01 +1.568231e-01 +1.568631e-01 +1.556146e-01 +1.552803e-01 +1.565235e-01
+3.366667e+00 +3.735492e-01 +3.779334e+00 +1.477615e-01 +1.914397e-01 +1.884441e-01 +1.541270e-01 +1.568714e-01 +1.552894e-01 +1.559181e-01 +1.560806e-01 +1.563213e-01 +1.547558e-01 +1.542962e-01 +1.557132e-01 +1.559141e-01 +1.559666e-01 +1.547137e-01 +1.543909e-01 +1.556188e-01
+3.383333e+00 +3.723532e-01 +3.753844e+00 +1.468970e-01 +1.903206e-01 +1.873667e-01 +1.532343e-01 +1.559643e-01 +1.543934e-01 +1.550230e-01 +1.551767e-01 +1.554159e-01 +1.538595e-01 +1.534028e-01 +1.548161e-01 +1.550104e-01 +1.550693e-01 +1.538172e-01 +1.535066e-01 +1.547190e-01
+3.400000e+00 +3.711426e-01 +3.729322e+00 +1.460309e-01 +1.892154e-01 +1.862859e-01 +1.523469e-01 +1.550611e-01 +1.534992e-01 +1.541304e-01 +1.542774e-01 +1.545166e-01 +1.529694e-01 +1.525146e-01 +1.539229e-01 +1.541124e-01 +1.541759e-01 +1.529268e-01 +1.526222e-01 +1.538246e-01
+3.416667e+00 +3.700180e-01 +3.760175e+00 +1.451741e-01 +1.881184e-01 +1.852369e-01 +1.514646e-01 +1.541634e-01 +1.526110e-01 +1.532407e-01 +1.533832e-01 +1.536212e-01 +1.520838e-01 +1.516306e-01 +1.530348e-01 +1.532214e-01 +1.532882e-01 +1.520409e-01 +1.517396e-01 +1.529353e-01
+3.433333e+00 +3.689429e-01 +3.808807e+00 +1.443181e-01 +1.870424e-01 +1.841695e-01 +1.505888e-01 +1.532722e-01 +1.517281e-01 +1.523577e-01 +1.524945e-01 +1.527315e-01 +1.512030e-01 +1.507519e-01 +1.521489e-01 +1.523338e-01 +1.524060e-01 +1.511602e-01 +1.508611e-01 +1.520501e-01
+3.450000e+00 +3.683220e-01 +3.805540e+00 +1.434799e-01 +1.859746e-01 +1.831072e-01 +1.497162e-01 +1.523851e-01 +1.508512e-01 +1.514791e-01 +1.516112e-01 +1.518488e-01 +1.503268e-01 +1.498786e-01 +1.512679e-01 +1.514529e-01 +1.515282e-01 +1.502850e-01 +1.499878e-01 +1.511705e-01
+3.466667e+00 +3.675621e-01 +3.783099e+00 +1.426354e-01 +1.848937e-01 +1.820453e-01 +1.488485e-01 +1.515037e-01 +1.499781e-01 +1.506047e-01 +1.507328e-01 +1.509697e-01 +1.494563e-01 +1.490105e-01 +1.503920e-01 +1.505766e-01 +1.506543e-01 +1.494140e-01 +1.491220e-01 +1.502985e-01
+3.483333e+00 +3.663453e-01 +3.766964e+00 +1.418014e-01 +1.838130e-01 +1.809957e-01 +1.479859e-01 +1.506273e-01 +1.491120e-01 +1.497351e-01 +1.498598e-01 +1.500958e-01 +1.485910e-01 +1.481472e-01 +1.495229e-01 +1.497058e-01 +1.497859e-01 +1.485502e-01 +1.482633e-01 +1.494328e-01
+3.500000e+00 +3.659509e-01 +3.755175e+00 +1.409718e-01 +1.827419e-01 +1.799578e-01 +1.471283e-01 +1.497563e-01 +1.482514e-01 +1.488697e-01 +1.489923e-01 +1.492272e-01 +1.477304e-01 +1.472887e-01 +1.486572e-01 +1.488418e-01 +1.489221e-01 +1.476911e-01 +1.474092e-01 +1.485715e-01
+3.516667e+00 +3.663192e-01 +3.714903e+00 +1.401616e-01 +1.816714e-01 +1.789287e-01 +1.462764e-01 +1.488916e-01 +1.473932e-01 +1.480081e-01 +1.481296e-01 +1.483626e-01 +1.468750e-01 +1.464358e-01 +1.477965e-01 +1.479825e-01 +1.480617e-01 +1.468376e-01 +1.465630e-01 +1.477137e-01
+3.533333e+00 +3.660636e-01 +3.663705e+00 +1.393370e-01 +1.806056e-01 +1.778773e-01 +1.454299e-01 +1.480324e-01 +1.465398e-01 +1.471504e-01 +1.472720e-01 +1.475038e-01 +1.460246e-01 +1.455878e-01 +1.469419e-01 +1.471328e-01 +1.472069e-01 +1.459881e-01 +1.457201e-01 +1.468588e-01
+3.550000e+00 +3.658955e-01 +3.612828e+00 +1.385162e-01 +1.795447e-01 +1.768323e-01 +1.445888e-01 +1.471778e-01 +1.456917e-01 +1.462978e-01 +1.464189e-01 +1.466492e-01 +1.451785e-01 +1.447458e-01 +1.460935e-01 +1.462855e-01 +1.463553e-01 +1.451435e-01 +1.448801e-01 +1.460082e-01
+3.566667e+00 +3.664849e-01 +3.579711e+00 +1.376994e-01 +1.784922e-01 +1.757932e-01 +1.437518e-01 +1.463257e-01 +1.448482e-01 +1.454517e-01 +1.455712e-01 +1.457997e-01 +1.443390e-01 +1.439108e-01 +1.452481e-01 +1.454426e-01 +1.455082e-01 +1.443029e-01 +1.440427e-01 +1.451621e-01
+3.583333e+00 +3.673622e-01 +3.591936e+00 +1.368895e-01 +1.774487e-01 +1.747645e-01 +1.429206e-01 +1.454780e-01 +1.440102e-01 +1.446112e-01 +1.447287e-01 +1.449552e-01 +1.435049e-01 +1.430798e-01 +1.444071e-01 +1.446040e-01 +1.446663e-01 +1.434674e-01 +1.432082e-01 +1.443211e-01
+3.600000e+00 +3.677769e-01 +3.556651e+00 +1.360856e-01 +1.764082e-01 +1.737398e-01 +1.420951e-01 +1.446356e-01 +1.431767e-01 +1.437747e-01 +1.438911e-01 +1.441153e-01 +1.426776e-01 +1.422528e-01 +1.435703e-01 +1.437672e-01 +1.438284e-01 +1.426381e-01 +1.423801e-01 +1.434856e-01
+3.616667e+00 +3.680867e-01 +3.561762e+00 +1.352997e-01 +1.753727e-01 +1.727420e-01 +1.412732e-01 +1.437981e-01 +1.423482e-01 +1.429429e-01 +1.430589e-01 +1.432806e-01 +1.418552e-01 +1.414299e-01 +1.427384e-01 +1.429382e-01 +1.429958e-01 +1.418175e-01 +1.415568e-01 +1.426557e-01
+3.633333e+00 +3.676728e-01 +3.555033e+00 +1.345183e-01 +1.743430e-01 +1.717496e-01 +1.404555e-01 +1.429650e-01 +1.415238e-01 +1.421162e-01 +1.422301e-01 +1.424506e-01 +1.410366e-01 +1.406118e-01 +1.419118e-01 +1.421148e-01 +1.421676e-01 +1.409992e-01 +1.407390e-01 +1.418296e-01
+3.650000e+00 +3.671116e-01 +3.582095e+00 +1.337500e-01 +1.733215e-01 +1.707767e-01 +1.396427e-01 +1.421369e-01 +1.407041e-01 +1.412947e-01 +1.414061e-01 +1.416277e-01 +1.402226e-01 +1.397974e-01 +1.410899e-01 +1.412961e-01 +1.413449e-01 +1.401850e-01 +1.399270e-01 +1.410077e-01
+3.666667e+00 +3.664268e-01 +3.574635e+00 +1.330115e-01 +1.723143e-01 +1.698251e-01 +1.388338e-01 +1.413149e-01 +1.398901e-01 +1.404791e-01 +1.405872e-01 +1.408087e-01 +1.394123e-01 +1.389875e-01 +1.402727e-01 +1.404836e-01 +1.405267e-01 +1.393735e-01 +1.391211e-01 +1.401909e-01
+3.683333e+00 +3.668866e-01 +3.529859e+00 +1.322781e-01 +1.713363e-01 +1.688522e-01 +1.380300e-01 +1.405015e-01 +1.390805e-01 +1.396705e-01 +1.397730e-01 +1.399941e-01 +1.386054e-01 +1.381828e-01 +1.394606e-01 +1.396770e-01 +1.397125e-01 +1.385661e-01 +1.383198e-01 +1.393791e-01
+3.700000e+00 +3.662257e-01 +3.472788e+00 +1.315483e-01 +1.703893e-01 +1.678679e-01 +1.372313e-01 +1.396930e-01 +1.382760e-01 +1.388656e-01 +1.389644e-01 +1.391873e-01 +1.378031e-01 +1.373832e-01 +1.386536e-01 +1.388741e-01 +1.389031e-01 +1.377636e-01 +1.375236e-01 +1.385717e-01
+3.716667e+00 +3.653032e-01 +3.420118e+00 +1.308067e-01 +1.694490e-01 +1.668829e-01 +1.364368e-01 +1.388880e-01 +1.374775e-01 +1.380619e-01 +1.381611e-01 +1.383848e-01 +1.370047e-01 +1.365883e-01 +1.378504e-01 +1.380759e-01 +1.380985e-01 +1.369681e-01 +1.367272e-01 +1.377690e-01
+3.733333e+00 +3.666802e-01 +3.369078e+00 +1.300419e-01 +1.684703e-01 +1.659052e-01 +1.356480e-01 +1.380862e-01 +1.366829e-01 +1.372623e-01 +1.373627e-01 +1.375878e-01 +1.362111e-01 +1.357982e-01 +1.370532e-01 +1.372801e-01 +1.372992e-01 +1.361773e-01 +1.359355e-01 +1.369709e-01
+3.750000e+00 +3.667489e-01 +3.320645e+00 +1.292789e-01 +1.674982e-01 +1.649351e-01 +1.348635e-01 +1.372875e-01 +1.358940e-01 +1.364678e-01 +1.365701e-01 +1.367944e-01 +1.354220e-01 +1.350123e-01 +1.362613e-01 +1.364901e-01 +1.365050e-01 +1.353926e-01 +1.351481e-01 +1.361778e-01
+3.766667e+00 +3.661180e-01 +3.268208e+00 +1.285292e-01 +1.665291e-01 +1.639686e-01 +1.340848e-01 +1.364948e-01 +1.351128e-01 +1.356776e-01 +1.357840e-01 +1.360042e-01 +1.346375e-01 +1.342313e-01 +1.354724e-01 +1.357043e-01 +1.357164e-01 +1.346108e-01 +1.343651e-01 +1.353898e-01
+3.783333e+00 +3.651688e-01 +3.268808e+00 +1.277855e-01 +1.655673e-01 +1.630176e-01 +1.333104e-01 +1.357078e-01 +1.343334e-01 +1.348917e-01 +1.350029e-01 +1.352173e-01 +1.338587e-01 +1.334540e-01 +1.346904e-01 +1.349232e-01 +1.349341e-01 +1.338309e-01 +1.335868e-01 +1.346070e-01
+3.800000e+00 +3.639738e-01 +3.249379e+00 +1.270441e-01 +1.646090e-01 +1.620671e-01 +1.325401e-01 +1.349234e-01 +1.335584e-01 +1.341104e-01 +1.342272e-01 +1.344354e-01 +1.330839e-01 +1.326813e-01 +1.339137e-01 +1.341465e-01 +1.341593e-01 +1.330560e-01 +1.328134e-01 +1.338276e-01
+3.816667e+00 +3.634835e-01 +3.252659e+00 +1.263108e-01 +1.636563e-01 +1.611352e-01 +1.317731e-01 +1.341423e-01 +1.327893e-01 +1.333339e-01 +1.334526e-01 +1.336584e-01 +1.323134e-01 +1.319128e-01 +1.331410e-01 +1.333746e-01 +1.333877e-01 +1.322853e-01 +1.320447e-01 +1.330524e-01
+3.833333e+00 +3.623066e-01 +3.230229e+00 +1.255719e-01 +1.627030e-01 +1.602001e-01 +1.310104e-01 +1.333671e-01 +1.320236e-01 +1.325615e-01 +1.326827e-01 +1.328868e-01 +1.315469e-01 +1.311493e-01 +1.323731e-01 +1.326045e-01 +1.326220e-01 +1.315194e-01 +1.312800e-01 +1.322816e-01
+3.850000e+00 +3.618754e-01 +3.206626e+00 +1.248389e-01 +1.617499e-01 +1.592753e-01 +1.302520e-01 +1.325951e-01 +1.312629e-01 +1.317939e-01 +1.319189e-01 +1.321175e-01 +1.307854e-01 +1.303904e-01 +1.316082e-01 +1.318402e-01 +1.318599e-01 +1.307575e-01 +1.305204e-01 +1.315166e-01
+3.866667e+00 +3.619292e-01 +3.183801e+00 +1.241085e-01 +1.608055e-01 +1.583471e-01 +1.294976e-01 +1.318276e-01 +1.305049e-01 +1.310318e-01 +1.311603e-01 +1.313542e-01 +1.300279e-01 +1.296350e-01 +1.308469e-01 +1.310795e-01 +1.311066e-01 +1.300004e-01 +1.297661e-01 +1.307554e-01
+3.883333e+00 +3.615667e-01 +3.144716e+00 +1.233818e-01 +1.598644e-01 +1.574323e-01 +1.287481e-01 +1.310641e-01 +1.297514e-01 +1.302745e-01 +1.304054e-01 +1.305967e-01 +1.292765e-01 +1.288841e-01 +1.300896e-01 +1.303263e-01 +1.303569e-01 +1.292474e-01 +1.290154e-01 +1.299980e-01
+3.900000e+00 +3.622265e-01 +3.135536e+00 +1.226572e-01 +1.589398e-01 +1.565175e-01 +1.280044e-01 +1.303054e-01 +1.290031e-01 +1.295200e-01 +1.296536e-01 +1.298430e-01 +1.285303e-01 +1.281383e-01 +1.293370e-01 +1.295778e-01 +1.296081e-01 +1.284987e-01 +1.282688e-01 +1.292449e-01
+3.916667e+00 +3.612982e-01 +3.107446e+00 +1.219399e-01 +1.580104e-01 +1.556117e-01 +1.272645e-01 +1.295506e-01 +1.282614e-01 +1.287709e-01 +1.289054e-01 +1.290916e-01 +1.277892e-01 +1.273963e-01 +1.285883e-01 +1.288333e-01 +1.288612e-01 +1.277544e-01 +1.275272e-01 +1.284963e-01
+3.933333e+00 +3.604796e-01 +3.092186e+00 +1.212241e-01 +1.570911e-01 +1.547020e-01 +1.265276e-01 +1.288013e-01 +1.275245e-01 +1.280270e-01 +1.281613e-01 +1.283452e-01 +1.270526e-01 +1.266585e-01 +1.278436e-01 +1.280930e-01 +1.281170e-01 +1.270149e-01 +1.267890e-01 +1.277519e-01
+3.950000e+00 +3.594871e-01 +3.115410e+00 +1.205157e-01 +1.561732e-01 +1.538112e-01 +1.257950e-01 +1.280558e-01 +1.267914e-01 +1.272867e-01 +1.274217e-01 +1.276021e-01 +1.263196e-01 +1.259249e-01 +1.271043e-01 +1.273566e-01 +1.273751e-01 +1.262799e-01 +1.260556e-01 +1.270120e-01
+3.966667e+00 +3.588770e-01 +3.149605e+00 +1.198104e-01 +1.552669e-01 +1.529266e-01 +1.250672e-01 +1.273145e-01 +1.260621e-01 +1.265509e-01 +1.266856e-01 +1.268635e-01 +1.255899e-01 +1.251956e-01 +1.263693e-01 +1.266239e-01 +1.266373e-01 +1.255489e-01 +1.253263e-01 +1.262763e-01
+3.983333e+00 +3.582779e-01 +3.181625e+00 +1.191355e-01 +1.543792e-01 +1.520641e-01 +1.243447e-01 +1.265774e-01 +1.253346e-01 +1.258193e-01 +1.259559e-01 +1.261298e-01 +1.248656e-01 +1.244713e-01 +1.256389e-01 +1.258947e-01 +1.259044e-01 +1.248229e-01 +1.246016e-01 +1.255450e-01
+4.000000e+00 +3.573127e-01 +3.203188e+00 +1.184552e-01 +1.535001e-01 +1.511909e-01 +1.236262e-01 +1.258443e-01 +1.246106e-01 +1.250914e-01 +1.252317e-01 +1.253997e-01 +1.241476e-01 +1.237503e-01 +1.249129e-01 +1.251683e-01 +1.251772e-01 +1.241003e-01 +1.238815e-01 +1.248178e-01
+4.016667e+00 +3.564062e-01 +3.246457e+00 +1.177706e-01 +1.526286e-01 +1.503176e-01 +1.229108e-01 +1.251157e-01 +1.238895e-01 +1.243690e-01 +1.245107e-01 +1.246734e-01 +1.234312e-01 +1.230338e-01 +1.241909e-01 +1.244461e-01 +1.244532e-01 +1.233820e-01 +1.231651e-01 +1.240951e-01
+4.033333e+00 +3.566356e-01 +3.308215e+00 +1.170813e-01 +1.517568e-01 +1.494572e-01 +1.221990e-01 +1.243920e-01 +1.231724e-01 +1.236495e-01 +1.237946e-01 +1.239512e-01 +1.227175e-01 +1.223219e-01 +1.234733e-01 +1.237307e-01 +1.237341e-01 +1.226679e-01 +1.224524e-01 +1.233766e-01
+4.050000e+00 +3.558063e-01 +3.311697e+00 +1.163996e-01 +1.508768e-01 +1.485944e-01 +1.214911e-01 +1.236721e-01 +1.224603e-01 +1.229349e-01 +1.230802e-01 +1.232332e-01 +1.220079e-01 +1.216147e-01 +1.227593e-01 +1.230197e-01 +1.230188e-01 +1.219577e-01 +1.217448e-01 +1.226620e-01
+4.066667e+00 +3.554355e-01 +3.318578e+00 +1.157180e-01 +1.499996e-01 +1.477346e-01 +1.207875e-01 +1.229564e-01 +1.217516e-01 +1.222244e-01 +1.223698e-01 +1.225198e-01 +1.213023e-01 +1.209115e-01 +1.220488e-01 +1.223130e-01 +1.223080e-01 +1.212517e-01 +1.210404e-01 +1.219521e-01
+4.083333e+00 +3.547182e-01 +3.370082e+00 +1.150430e-01 +1.491300e-01 +1.468900e-01 +1.200879e-01 +1.222453e-01 +1.210465e-01 +1.215180e-01 +1.216631e-01 +1.218103e-01 +1.206002e-01 +1.202117e-01 +1.213427e-01 +1.216101e-01 +1.216009e-01 +1.205495e-01 +1.203400e-01 +1.212467e-01
+4.100000e+00 +3.540357e-01 +3.485753e+00 +1.143717e-01 +1.482668e-01 +1.460633e-01 +1.193924e-01 +1.215376e-01 +1.203455e-01 +1.208157e-01 +1.209586e-01 +1.211052e-01 +1.199033e-01 +1.195156e-01 +1.206408e-01 +1.209100e-01 +1.208977e-01 +1.198523e-01 +1.196450e-01 +1.205447e-01
+4.116667e+00 +3.530438e-01 +3.630075e+00 +1.137031e-01 +1.474177e-01 +1.452452e-01 +1.187014e-01 +1.208344e-01 +1.196485e-01 +1.201176e-01 +1.202589e-01 +1.204039e-01 +1.192103e-01 +1.188236e-01 +1.199427e-01 +1.202129e-01 +1.201994e-01 +1.191591e-01 +1.189543e-01 +1.198468e-01
+4.133333e+00 +3.525780e-01 +3.679261e+00 +1.130384e-01 +1.465674e-01 +1.444155e-01 +1.180146e-01 +1.201349e-01 +1.189556e-01 +1.194222e-01 +1.195627e-01 +1.197065e-01 +1.185210e-01 +1.181356e-01 +1.192488e-01 +1.195204e-01 +1.195051e-01 +1.184697e-01 +1.182675e-01 +1.191526e-01
+4.150000e+00 +3.520902e-01 +3.747819e+00 +1.123799e-01 +1.457233e-01 +1.435938e-01 +1.173324e-01 +1.194395e-01 +1.182668e-01 +1.187313e-01 +1.188702e-01 +1.190135e-01 +1.178351e-01 +1.174520e-01 +1.185605e-01 +1.188312e-01 +1.188156e-01 +1.177839e-01 +1.175852e-01 +1.184629e-01
+4.166667e+00 +3.518959e-01 +3.809009e+00 +1.117266e-01 +1.448857e-01 +1.427735e-01 +1.166543e-01 +1.187481e-01 +1.175818e-01 +1.180451e-01 +1.181823e-01 +1.183245e-01 +1.171531e-01 +1.167718e-01 +1.178755e-01 +1.181476e-01 +1.181300e-01 +1.171018e-01 +1.169048e-01 +1.177779e-01
+4.183333e+00 +3.511845e-01 +3.868803e+00 +1.110799e-01 +1.440570e-01 +1.419524e-01 +1.159803e-01 +1.180605e-01 +1.169010e-01 +1.173632e-01 +1.174978e-01 +1.176397e-01 +1.164754e-01 +1.160956e-01 +1.171951e-01 +1.174657e-01 +1.174477e-01 +1.164239e-01 +1.162279e-01 +1.170978e-01
+4.200000e+00 +3.507983e-01 +3.877476e+00 +1.104332e-01 +1.432240e-01 +1.411320e-01 +1.153096e-01 +1.173767e-01 +1.162246e-01 +1.166846e-01 +1.168173e-01 +1.169591e-01 +1.158026e-01 +1.154236e-01 +1.165182e-01 +1.167886e-01 +1.167684e-01 +1.157497e-01 +1.155549e-01 +1.164202e-01
+4.216667e+00 +3.497102e-01 +3.933925e+00 +1.098019e-01 +1.424189e-01 +1.403187e-01 +1.146437e-01 +1.166973e-01 +1.155518e-01 +1.160103e-01 +1.161408e-01 +1.162821e-01 +1.151334e-01 +1.147551e-01 +1.158446e-01 +1.161137e-01 +1.160936e-01 +1.150798e-01 +1.148856e-01 +1.157461e-01
+4.233333e+00 +3.487121e-01 +4.010610e+00 +1.091659e-01 +1.416204e-01 +1.395071e-01 +1.139818e-01 +1.160227e-01 +1.148840e-01 +1.153419e-01 +1.154681e-01 +1.156093e-01 +1.144672e-01 +1.140905e-01 +1.151740e-01 +1.154437e-01 +1.154217e-01 +1.144136e-01 +1.142206e-01 +1.150758e-01
+4.250000e+00 +3.478282e-01 +4.001591e+00 +1.085434e-01 +1.408371e-01 +1.386962e-01 +1.133226e-01 +1.153511e-01 +1.142205e-01 +1.146750e-01 +1.147996e-01 +1.149406e-01 +1.138052e-01 +1.134304e-01 +1.145071e-01 +1.147769e-01 +1.147533e-01 +1.137510e-01 +1.135596e-01 +1.144095e-01
+4.266667e+00 +3.469166e-01 +3.996924e+00 +1.079341e-01 +1.400725e-01 +1.378941e-01 +1.126670e-01 +1.146838e-01 +1.135619e-01 +1.140118e-01 +1.141348e-01 +1.142780e-01 +1.131476e-01 +1.127742e-01 +1.138439e-01 +1.141129e-01 +1.140888e-01 +1.130924e-01 +1.129021e-01 +1.137471e-01
+4.283333e+00 +3.461893e-01 +3.958761e+00 +1.073222e-01 +1.393029e-01 +1.370934e-01 +1.120151e-01 +1.140207e-01 +1.129054e-01 +1.133516e-01 +1.134744e-01 +1.136183e-01 +1.124931e-01 +1.121215e-01 +1.131849e-01 +1.134526e-01 +1.134283e-01 +1.124377e-01 +1.122483e-01 +1.130887e-01
+4.300000e+00 +3.456142e-01 +3.948486e+00 +1.067237e-01 +1.385545e-01 +1.363001e-01 +1.113671e-01 +1.133610e-01 +1.122525e-01 +1.126956e-01 +1.128174e-01 +1.129623e-01 +1.118439e-01 +1.114731e-01 +1.125298e-01 +1.127960e-01 +1.127716e-01 +1.117867e-01 +1.115986e-01 +1.124341e-01
+4.316667e+00 +3.450378e-01 +3.925162e+00 +1.061129e-01 +1.377843e-01 +1.355117e-01 +1.107224e-01 +1.127047e-01 +1.116037e-01 +1.120434e-01 +1.121641e-01 +1.123108e-01 +1.111973e-01 +1.108281e-01 +1.118786e-01 +1.121429e-01 +1.121187e-01 +1.111393e-01 +1.109524e-01 +1.117833e-01
+4.333333e+00 +3.442966e-01 +3.944316e+00 +1.054954e-01 +1.370066e-01 +1.347392e-01 +1.100815e-01 +1.120524e-01 +1.109588e-01 +1.113945e-01 +1.115146e-01 +1.116623e-01 +1.105547e-01 +1.101872e-01 +1.112312e-01 +1.114935e-01 +1.114695e-01 +1.104962e-01 +1.103099e-01 +1.111364e-01
+4.350000e+00 +3.443028e-01 +3.969837e+00 +1.048881e-01 +1.362311e-01 +1.339708e-01 +1.094447e-01 +1.114041e-01 +1.103175e-01 +1.107494e-01 +1.108691e-01 +1.110171e-01 +1.099154e-01 +1.095494e-01 +1.105886e-01 +1.108480e-01 +1.108245e-01 +1.098568e-01 +1.096714e-01 +1.104928e-01
+4.366667e+00 +3.435147e-01 +3.956313e+00 +1.042767e-01 +1.354542e-01 +1.331993e-01 +1.088114e-01 +1.107597e-01 +1.096801e-01 +1.101080e-01 +1.102276e-01 +1.103755e-01 +1.092796e-01 +1.089151e-01 +1.099488e-01 +1.102062e-01 +1.101829e-01 +1.092211e-01 +1.090371e-01 +1.098534e-01
+4.383333e+00 +3.426011e-01 +3.921008e+00 +1.036670e-01 +1.346739e-01 +1.324269e-01 +1.081817e-01 +1.101188e-01 +1.090476e-01 +1.094704e-01 +1.095901e-01 +1.097373e-01 +1.086475e-01 +1.082843e-01 +1.093123e-01 +1.095681e-01 +1.095449e-01 +1.085887e-01 +1.084071e-01 +1.092179e-01
+4.400000e+00 +3.416558e-01 +3.911031e+00 +1.030637e-01 +1.338942e-01 +1.316594e-01 +1.075553e-01 +1.094812e-01 +1.084187e-01 +1.088364e-01 +1.089559e-01 +1.091037e-01 +1.080188e-01 +1.076574e-01 +1.086801e-01 +1.089340e-01 +1.089107e-01 +1.079601e-01 +1.077806e-01 +1.085858e-01
+4.416667e+00 +3.407345e-01 +3.869519e+00 +1.024610e-01 +1.331152e-01 +1.308919e-01 +1.069326e-01 +1.088473e-01 +1.077935e-01 +1.082064e-01 +1.083259e-01 +1.084729e-01 +1.073935e-01 +1.070341e-01 +1.080517e-01 +1.083033e-01 +1.082803e-01 +1.073357e-01 +1.071588e-01 +1.079571e-01
+4.433333e+00 +3.399052e-01 +3.868542e+00 +1.018636e-01 +1.323488e-01 +1.301322e-01 +1.063136e-01 +1.082171e-01 +1.071712e-01 +1.075805e-01 +1.076991e-01 +1.078453e-01 +1.067724e-01 +1.064143e-01 +1.074269e-01 +1.076764e-01 +1.076544e-01 +1.067145e-01 +1.065408e-01 +1.073324e-01
+4.450000e+00 +3.389844e-01 +3.890743e+00 +1.012690e-01 +1.315846e-01 +1.293793e-01 +1.056984e-01 +1.075909e-01 +1.065519e-01 +1.069580e-01 +1.070761e-01 +1.072221e-01 +1.061548e-01 +1.057981e-01 +1.068048e-01 +1.070533e-01 +1.070326e-01 +1.060967e-01 +1.059248e-01 +1.067113e-01
+4.466667e+00 +3.380466e-01 +3.881585e+00 +1.006793e-01 +1.308197e-01 +1.286337e-01 +1.050863e-01 +1.069684e-01 +1.059357e-01 +1.063390e-01 +1.064564e-01 +1.066015e-01 +1.055404e-01 +1.051856e-01 +1.061871e-01 +1.064340e-01 +1.064132e-01 +1.054828e-01 +1.053123e-01 +1.060938e-01
+4.483333e+00 +3.376836e-01 +3.876204e+00 +1.000926e-01 +1.300609e-01 +1.278897e-01 +1.044778e-01 +1.063498e-01 +1.053230e-01 +1.057233e-01 +1.058400e-01 +1.059844e-01 +1.049292e-01 +1.045766e-01 +1.055722e-01 +1.058182e-01 +1.057975e-01 +1.048724e-01 +1.047032e-01 +1.054797e-01
+4.500000e+00 +3.368037e-01 +3.894875e+00 +9.950770e-02 +1.293106e-01 +1.271497e-01 +1.038729e-01 +1.057357e-01 +1.047132e-01 +1.051117e-01 +1.052275e-01 +1.053710e-01 +1.043218e-01 +1.039712e-01 +1.049609e-01 +1.052060e-01 +1.051850e-01 +1.042663e-01 +1.040974e-01 +1.048692e-01
+4.516667e+00 +3.364184e-01 +3.905575e+00 +9.892775e-02 +1.285689e-01 +1.264104e-01 +1.032716e-01 +1.051251e-01 +1.041069e-01 +1.045032e-01 +1.046198e-01 +1.047610e-01 +1.037180e-01 +1.033692e-01 +1.043534e-01 +1.045969e-01 +1.045759e-01 +1.036640e-01 +1.034950e-01 +1.042620e-01
+4.533333e+00 +3.372069e-01 +4.012214e+00 +9.835128e-02 +1.278378e-01 +1.256796e-01 +1.026740e-01 +1.045177e-01 +1.035041e-01 +1.038986e-01 +1.040166e-01 +1.041547e-01 +1.031175e-01 +1.027706e-01 +1.037495e-01 +1.039912e-01 +1.039703e-01 +1.030656e-01 +1.028962e-01 +1.036583e-01
+4.550000e+00 +3.371703e-01 +4.032557e+00 +9.777757e-02 +1.271041e-01 +1.249510e-01 +1.020801e-01 +1.039138e-01 +1.029056e-01 +1.032973e-01 +1.034161e-01 +1.035527e-01 +1.025208e-01 +1.021756e-01 +1.031493e-01 +1.033891e-01 +1.033684e-01 +1.024710e-01 +1.023013e-01 +1.030581e-01
+4.566667e+00 +3.377789e-01 +4.011680e+00 +9.720733e-02 +1.263753e-01 +1.242262e-01 +1.014903e-01 +1.033133e-01 +1.023106e-01 +1.027004e-01 +1.028188e-01 +1.029550e-01 +1.019276e-01 +1.015840e-01 +1.025526e-01 +1.027905e-01 +1.027700e-01 +1.018791e-01 +1.017095e-01 +1.024615e-01
+4.583333e+00 +3.376750e-01 +3.995126e+00 +9.664451e-02 +1.256481e-01 +1.235025e-01 +1.009034e-01 +1.027159e-01 +1.017193e-01 +1.021065e-01 +1.022259e-01 +1.023606e-01 +1.013381e-01 +1.009959e-01 +1.019594e-01 +1.021956e-01 +1.021750e-01 +1.012901e-01 +1.011215e-01 +1.018690e-01
+4.600000e+00 +3.386184e-01 +3.962037e+00 +9.608219e-02 +1.249204e-01 +1.227825e-01 +1.003200e-01 +1.021222e-01 +1.011319e-01 +1.015163e-01 +1.016361e-01 +1.017700e-01 +1.007517e-01 +1.004113e-01 +1.013695e-01 +1.016045e-01 +1.015835e-01 +1.007046e-01 +1.005372e-01 +1.012808e-01
+4.616667e+00 +3.406239e-01 +3.925979e+00 +9.552115e-02 +1.241930e-01 +1.220669e-01 +9.973973e-02 +1.015314e-01 +1.005477e-01 +1.009296e-01 +1.010483e-01 +1.011818e-01 +1.001695e-01 +9.983002e-02 +1.007838e-01 +1.010163e-01 +1.009958e-01 +1.001230e-01 +9.995681e-02 +1.006973e-01
+4.633333e+00 +3.442934e-01 +3.874103e+00 +9.496778e-02 +1.234713e-01 +1.213574e-01 +9.916290e-02 +1.009443e-01 +9.996813e-02 +1.003454e-01 +1.004635e-01 +1.005971e-01 +9.959003e-02 +9.925224e-02 +1.002023e-01 +1.004315e-01 +1.004114e-01 +9.954416e-02 +9.938044e-02 +1.001160e-01
+4.650000e+00 +3.468300e-01 +3.860915e+00 +9.441480e-02 +1.227520e-01 +1.206514e-01 +9.859039e-02 +1.003600e-01 +9.939216e-02 +9.976482e-02 +9.988206e-02 +1.000154e-01 +9.901375e-02 +9.867796e-02 +9.962466e-02 +9.985063e-02 +9.983067e-02 +9.896951e-02 +9.880639e-02 +9.953800e-02
+4.666667e+00 +3.497809e-01 +3.831200e+00 +9.386559e-02 +1.220369e-01 +1.199497e-01 +9.802065e-02 +9.977904e-02 +9.882139e-02 +9.918746e-02 +9.930383e-02 +9.943734e-02 +9.844099e-02 +9.810683e-02 +9.904988e-02 +9.927341e-02 +9.925312e-02 +9.839751e-02 +9.823597e-02 +9.896345e-02
+4.683333e+00 +3.512585e-01 +3.812860e+00 +9.331775e-02 +1.213257e-01 +1.192507e-01 +9.745387e-02 +9.920130e-02 +9.825420e-02 +9.861340e-02 +9.872887e-02 +9.886233e-02 +9.787169e-02 +9.753899e-02 +9.847769e-02 +9.869975e-02 +9.867873e-02 +9.782882e-02 +9.766779e-02 +9.839263e-02
+4.700000e+00 +3.515369e-01 +3.784353e+00 +9.278287e-02 +1.206289e-01 +1.185577e-01 +9.689065e-02 +9.862736e-02 +9.768841e-02 +9.804254e-02 +9.815735e-02 +9.829133e-02 +9.730567e-02 +9.697432e-02 +9.790835e-02 +9.812872e-02 +9.810800e-02 +9.726358e-02 +9.710259e-02 +9.782410e-02
+4.716667e+00 +3.506770e-01 +3.824072e+00 +9.224999e-02 +1.199318e-01 +1.178729e-01 +9.633034e-02 +9.805696e-02 +9.712497e-02 +9.747488e-02 +9.758934e-02 +9.772356e-02 +9.674306e-02 +9.641303e-02 +9.734152e-02 +9.756162e-02 +9.754033e-02 +9.670171e-02 +9.654053e-02 +9.725890e-02
+4.733333e+00 +3.500432e-01 +3.857448e+00 +9.171521e-02 +1.192347e-01 +1.171893e-01 +9.577288e-02 +9.748960e-02 +9.656414e-02 +9.691083e-02 +9.702505e-02 +9.715861e-02 +9.618468e-02 +9.585537e-02 +9.677824e-02 +9.699789e-02 +9.697637e-02 +9.614285e-02 +9.598177e-02 +9.669728e-02
+4.750000e+00 +3.490851e-01 +3.881230e+00 +9.118141e-02 +1.185407e-01 +1.165080e-01 +9.521850e-02 +9.692534e-02 +9.600675e-02 +9.634999e-02 +9.646417e-02 +9.659665e-02 +9.563023e-02 +9.530087e-02 +9.621843e-02 +9.643738e-02 +9.641599e-02 +9.558725e-02 +9.542623e-02 +9.613885e-02
+4.766667e+00 +3.484614e-01 +3.916584e+00 +9.065300e-02 +1.178543e-01 +1.158315e-01 +9.466740e-02 +9.636448e-02 +9.545186e-02 +9.579271e-02 +9.590614e-02 +9.603750e-02 +9.507859e-02 +9.475009e-02 +9.566190e-02 +9.587952e-02 +9.585855e-02 +9.503555e-02 +9.487400e-02 +9.558267e-02
+4.783333e+00 +3.481106e-01 +4.026479e+00 +9.012456e-02 +1.171716e-01 +1.151590e-01 +9.411973e-02 +9.580748e-02 +9.490057e-02 +9.523840e-02 +9.535117e-02 +9.548181e-02 +9.453060e-02 +9.420270e-02 +9.510845e-02 +9.532469e-02 +9.530546e-02 +9.448798e-02 +9.432488e-02 +9.502995e-02
+4.800000e+00 +3.481419e-01 +4.077026e+00 +8.960108e-02 +1.164916e-01 +1.144912e-01 +9.357548e-02 +9.525395e-02 +9.435190e-02 +9.468721e-02 +9.479916e-02 +9.492951e-02 +9.398559e-02 +9.365860e-02 +9.455805e-02 +9.477346e-02 +9.475437e-02 +9.394350e-02 +9.377931e-02 +9.448026e-02
+4.816667e+00 +3.486078e-01 +4.117669e+00 +8.907938e-02 +1.158167e-01 +1.138259e-01 +9.303455e-02 +9.470331e-02 +9.380607e-02 +9.413942e-02 +9.425031e-02 +9.438062e-02 +9.344451e-02 +9.311824e-02 +9.401061e-02 +9.422505e-02 +9.420647e-02 +9.340113e-02 +9.323695e-02 +9.393360e-02
+4.833333e+00 +3.483011e-01 +4.122073e+00 +8.855981e-02 +1.151442e-01 +1.131638e-01 +9.249678e-02 +9.415626e-02 +9.326305e-02 +9.359462e-02 +9.370484e-02 +9.383486e-02 +9.290635e-02 +9.258195e-02 +9.346639e-02 +9.367959e-02 +9.366235e-02 +9.286173e-02 +9.269793e-02 +9.339027e-02
+4.850000e+00 +3.477113e-01 +4.112054e+00 +8.804326e-02 +1.144754e-01 +1.125059e-01 +9.196213e-02 +9.361189e-02 +9.272325e-02 +9.305281e-02 +9.316317e-02 +9.329191e-02 +9.237102e-02 +9.204934e-02 +9.292530e-02 +9.313733e-02 +9.312123e-02 +9.232517e-02 +9.216178e-02 +9.284974e-02
+4.866667e+00 +3.471484e-01 +4.104947e+00 +8.753085e-02 +1.138123e-01 +1.118508e-01 +9.143059e-02 +9.307034e-02 +9.218688e-02 +9.251409e-02 +9.262425e-02 +9.275225e-02 +9.183894e-02 +9.152118e-02 +9.238735e-02 +9.259829e-02 +9.258289e-02 +9.179130e-02 +9.162845e-02 +9.231220e-02
+4.883333e+00 +3.463379e-01 +4.158303e+00 +8.702047e-02 +1.131510e-01 +1.112013e-01 +9.090165e-02 +9.253213e-02 +9.165364e-02 +9.197850e-02 +9.208854e-02 +9.221566e-02 +9.131041e-02 +9.099629e-02 +9.185267e-02 +9.206225e-02 +9.204844e-02 +9.126065e-02 +9.109895e-02 +9.177805e-02
+4.900000e+00 +3.452975e-01 +4.128177e+00 +8.651317e-02 +1.124920e-01 +1.105539e-01 +9.037576e-02 +9.199699e-02 +9.112331e-02 +9.144629e-02 +9.155608e-02 +9.168183e-02 +9.078561e-02 +9.047413e-02 +9.132118e-02 +9.152940e-02 +9.151650e-02 +9.073353e-02 +9.057223e-02 +9.124673e-02
+4.916667e+00 +3.444954e-01 +4.130277e+00 +8.600878e-02 +1.118371e-01 +1.099104e-01 +8.985294e-02 +9.146539e-02 +9.059672e-02 +9.091739e-02 +9.102615e-02 +9.115104e-02 +9.026334e-02 +8.995299e-02 +9.079303e-02 +9.099986e-02 +9.098740e-02 +9.020880e-02 +9.004839e-02 +9.071903e-02
+4.933333e+00 +3.439760e-01 +4.123119e+00 +8.551041e-02 +1.111870e-01 +1.092731e-01 +8.933375e-02 +9.093747e-02 +9.007370e-02 +9.039158e-02 +9.049920e-02 +9.062334e-02 +8.974338e-02 +8.943467e-02 +9.026798e-02 +9.047316e-02 +9.046120e-02 +8.968695e-02 +8.952756e-02 +9.019561e-02
+4.950000e+00 +3.430235e-01 +4.077764e+00 +8.501231e-02 +1.105397e-01 +1.086373e-01 +8.881735e-02 +9.041239e-02 +8.955340e-02 +8.986887e-02 +8.997567e-02 +9.009943e-02 +8.922572e-02 +8.891921e-02 +8.974575e-02 +8.994964e-02 +8.993765e-02 +8.916814e-02 +8.901019e-02 +8.967466e-02
+4.966667e+00 +3.422701e-01 +4.059444e+00 +8.451676e-02 +1.098961e-01 +1.080051e-01 +8.830422e-02 +8.988997e-02 +8.903570e-02 +8.934954e-02 +8.945521e-02 +8.957811e-02 +8.871074e-02 +8.840606e-02 +8.922662e-02 +8.942916e-02 +8.941701e-02 +8.865252e-02 +8.849590e-02 +8.915688e-02
+4.983333e+00 +3.428283e-01 +4.067148e+00 +8.402533e-02 +1.092570e-01 +1.073777e-01 +8.779401e-02 +8.936989e-02 +8.852091e-02 +8.883282e-02 +8.893799e-02 +8.905961e-02 +8.819826e-02 +8.789510e-02 +8.871007e-02 +8.891169e-02 +8.889993e-02 +8.813999e-02 +8.798522e-02 +8.864192e-02
+5.000000e+00 +3.422206e-01 +4.113838e+00 +8.353746e-02 +1.086251e-01 +1.067539e-01 +8.728638e-02 +8.885276e-02 +8.800904e-02 +8.831890e-02 +8.842373e-02 +8.854402e-02 +8.768825e-02 +8.738658e-02 +8.819658e-02 +8.839731e-02 +8.838553e-02 +8.763015e-02 +8.747705e-02 +8.813006e-02
+5.016667e+00 +3.414303e-01 +4.220394e+00 +8.305082e-02 +1.079959e-01 +1.061357e-01 +8.678137e-02 +8.833915e-02 +8.750003e-02 +8.780775e-02 +8.791257e-02 +8.803151e-02 +8.718140e-02 +8.688074e-02 +8.768636e-02 +8.788611e-02 +8.787400e-02 +8.712323e-02 +8.697194e-02 +8.762114e-02
+5.033333e+00 +3.406448e-01 +4.295170e+00 +8.256805e-02 +1.073697e-01 +1.055234e-01 +8.627937e-02 +8.782815e-02 +8.699389e-02 +8.729996e-02 +8.740425e-02 +8.752191e-02 +8.667778e-02 +8.637780e-02 +8.717936e-02 +8.737775e-02 +8.736536e-02 +8.661911e-02 +8.646940e-02 +8.711445e-02
+5.050000e+00 +3.400740e-01 +4.332282e+00 +8.208756e-02 +1.067481e-01 +1.049119e-01 +8.578083e-02 +8.732006e-02 +8.649050e-02 +8.679552e-02 +8.689858e-02 +8.701549e-02 +8.617689e-02 +8.587775e-02 +8.667517e-02 +8.687214e-02 +8.685962e-02 +8.611767e-02 +8.596951e-02 +8.661045e-02
+5.066667e+00 +3.393010e-01 +4.331587e+00 +8.161096e-02 +1.061315e-01 +1.043015e-01 +8.528484e-02 +8.681488e-02 +8.599008e-02 +8.629360e-02 +8.639600e-02 +8.651198e-02 +8.567837e-02 +8.538063e-02 +8.617372e-02 +8.636961e-02 +8.635697e-02 +8.561915e-02 +8.547248e-02 +8.610973e-02
+5.083333e+00 +3.384742e-01 +4.343265e+00 +8.113640e-02 +1.055178e-01 +1.036957e-01 +8.479146e-02 +8.631237e-02 +8.549287e-02 +8.579437e-02 +8.589613e-02 +8.601151e-02 +8.518280e-02 +8.488651e-02 +8.567531e-02 +8.586979e-02 +8.585727e-02 +8.512354e-02 +8.497811e-02 +8.561146e-02
+5.100000e+00 +3.378680e-01 +4.366589e+00 +8.066392e-02 +1.049061e-01 +1.030935e-01 +8.430091e-02 +8.581296e-02 +8.499832e-02 +8.529818e-02 +8.539911e-02 +8.551384e-02 +8.469055e-02 +8.439516e-02 +8.517955e-02 +8.537273e-02 +8.536024e-02 +8.463084e-02 +8.448676e-02 +8.511610e-02
+5.116667e+00 +3.370633e-01 +4.407071e+00 +8.019742e-02 +1.043018e-01 +1.024949e-01 +8.381322e-02 +8.531660e-02 +8.450728e-02 +8.480460e-02 +8.490506e-02 +8.501909e-02 +8.420071e-02 +8.390666e-02 +8.468666e-02 +8.487865e-02 +8.486608e-02 +8.414092e-02 +8.399836e-02 +8.462397e-02
+5.133333e+00 +3.364381e-01 +4.505103e+00 +7.973622e-02 +1.037062e-01 +1.018998e-01 +8.332859e-02 +8.482294e-02 +8.401905e-02 +8.431474e-02 +8.441395e-02 +8.452732e-02 +8.371386e-02 +8.342106e-02 +8.419642e-02 +8.438753e-02 +8.437483e-02 +8.365393e-02 +8.351338e-02 +8.413499e-02
+5.150000e+00 +3.355516e-01 +4.541907e+00 +7.927536e-02 +1.031116e-01 +1.013071e-01 +8.284666e-02 +8.433196e-02 +8.353360e-02 +8.382729e-02 +8.392558e-02 +8.403838e-02 +8.322956e-02 +8.293827e-02 +8.370904e-02 +8.389926e-02 +8.388638e-02 +8.316972e-02 +8.303061e-02 +8.364898e-02
+5.166667e+00 +3.351114e-01 +4.536416e+00 +7.881534e-02 +1.025159e-01 +1.007179e-01 +8.236732e-02 +8.384382e-02 +8.305048e-02 +8.334214e-02 +8.344008e-02 +8.355225e-02 +8.274807e-02 +8.245829e-02 +8.322448e-02 +8.341421e-02 +8.340094e-02 +8.268828e-02 +8.255068e-02 +8.316612e-02
+5.183333e+00 +3.347707e-01 +4.507619e+00 +7.835849e-02 +1.019245e-01 +1.001328e-01 +8.189099e-02 +8.335861e-02 +8.257042e-02 +8.285970e-02 +8.295737e-02 +8.306898e-02 +8.226916e-02 +8.198105e-02 +8.274295e-02 +8.293169e-02 +8.291830e-02 +8.220975e-02 +8.207300e-02 +8.268598e-02
+5.200000e+00 +3.348197e-01 +4.511069e+00 +7.790387e-02 +1.013366e-01 +9.955093e-02 +8.141721e-02 +8.287627e-02 +8.209281e-02 +8.238022e-02 +8.247765e-02 +8.258838e-02 +8.179311e-02 +8.150662e-02 +8.226403e-02 +8.245168e-02 +8.243831e-02 +8.173391e-02 +8.159825e-02 +8.220786e-02
+5.216667e+00 +3.350444e-01 +4.602263e+00 +7.745486e-02 +1.007639e-01 +9.897292e-02 +8.094595e-02 +8.239751e-02 +8.161795e-02 +8.190356e-02 +8.200064e-02 +8.211077e-02 +8.131969e-02 +8.103502e-02 +8.178781e-02 +8.197444e-02 +8.196109e-02 +8.126083e-02 +8.112616e-02 +8.173259e-02
+5.233333e+00 +3.359018e-01 +4.585081e+00 +7.700788e-02 +1.001878e-01 +9.839972e-02 +8.047739e-02 +8.192179e-02 +8.114576e-02 +8.142961e-02 +8.152611e-02 +8.163582e-02 +8.084908e-02 +8.056629e-02 +8.131439e-02 +8.150001e-02 +8.148664e-02 +8.079049e-02 +8.065672e-02 +8.126016e-02
+5.250000e+00 +3.370027e-01 +4.533288e+00 +7.656327e-02 +9.961263e-02 +9.782750e-02 +8.001153e-02 +8.144802e-02 +8.067616e-02 +8.095847e-02 +8.105438e-02 +8.116329e-02 +8.038117e-02 +8.010015e-02 +8.084401e-02 +8.102838e-02 +8.101494e-02 +8.032292e-02 +8.019026e-02 +8.079041e-02
+5.266667e+00 +3.374045e-01 +4.572134e+00 +7.611965e-02 +9.904338e-02 +9.725964e-02 +7.954845e-02 +8.097783e-02 +8.020925e-02 +8.048983e-02 +8.058574e-02 +8.069349e-02 +7.991603e-02 +7.963653e-02 +8.037611e-02 +8.055934e-02 +8.054613e-02 +7.985810e-02 +7.972638e-02 +8.032330e-02
+5.283333e+00 +3.378171e-01 +4.597571e+00 +7.568201e-02 +9.848148e-02 +9.669423e-02 +7.908802e-02 +8.051059e-02 +7.974511e-02 +8.002399e-02 +8.011954e-02 +8.022640e-02 +7.945373e-02 +7.917555e-02 +7.991090e-02 +8.009301e-02 +8.008014e-02 +7.939587e-02 +7.926534e-02 +7.985884e-02
+5.300000e+00 +3.397372e-01 +4.613472e+00 +7.524392e-02 +9.791754e-02 +9.613262e-02 +7.863042e-02 +8.004572e-02 +7.928361e-02 +7.956087e-02 +7.965644e-02 +7.976206e-02 +7.899411e-02 +7.871723e-02 +7.944835e-02 +7.962953e-02 +7.961699e-02 +7.893637e-02 +7.880655e-02 +7.939672e-02
+5.316667e+00 +3.424307e-01 +4.604367e+00 +7.480689e-02 +9.735270e-02 +9.557461e-02 +7.817539e-02 +7.958342e-02 +7.882473e-02 +7.910054e-02 +7.919545e-02 +7.930036e-02 +7.853726e-02 +7.826159e-02 +7.898854e-02 +7.916871e-02 +7.915652e-02 +7.847959e-02 +7.835050e-02 +7.893774e-02
+5.333333e+00 +3.483880e-01 +4.591959e+00 +7.437184e-02 +9.678741e-02 +9.502132e-02 +7.772306e-02 +7.912367e-02 +7.836847e-02 +7.864274e-02 +7.873740e-02 +7.884134e-02 +7.808308e-02 +7.780869e-02 +7.853138e-02 +7.871060e-02 +7.869848e-02 +7.802557e-02 +7.789741e-02 +7.848134e-02
+5.350000e+00 +3.541831e-01 +4.547225e+00 +7.393926e-02 +9.622534e-02 +9.447116e-02 +7.727334e-02 +7.866667e-02 +7.791488e-02 +7.818767e-02 +7.828172e-02 +7.838496e-02 +7.763147e-02 +7.735841e-02 +7.807693e-02 +7.825509e-02 +7.824306e-02 +7.757395e-02 +7.744689e-02 +7.802735e-02
+5.366667e+00 +3.579969e-01 +4.506411e+00 +7.351006e-02 +9.566741e-02 +9.392612e-02 +7.682605e-02 +7.821234e-02 +7.746388e-02 +7.773539e-02 +7.782895e-02 +7.793130e-02 +7.718222e-02 +7.691092e-02 +7.762507e-02 +7.780226e-02 +7.779020e-02 +7.712519e-02 +7.699896e-02 +7.757597e-02
+5.383333e+00 +3.612804e-01 +4.525480e+00 +7.308245e-02 +9.511387e-02 +9.338233e-02 +7.638135e-02 +7.776062e-02 +7.701571e-02 +7.728554e-02 +7.737868e-02 +7.748039e-02 +7.673559e-02 +7.646596e-02 +7.717587e-02 +7.735202e-02 +7.734003e-02 +7.667899e-02 +7.655370e-02 +7.712720e-02
+5.400000e+00 +3.629551e-01 +4.549695e+00 +7.265730e-02 +9.456301e-02 +9.284182e-02 +7.593926e-02 +7.731110e-02 +7.657001e-02 +7.683826e-02 +7.693091e-02 +7.703197e-02 +7.629153e-02 +7.602344e-02 +7.672914e-02 +7.690436e-02 +7.689253e-02 +7.623522e-02 +7.611115e-02 +7.668097e-02
+5.416667e+00 +3.628761e-01 +4.666196e+00 +7.223666e-02 +9.401938e-02 +9.230914e-02 +7.549979e-02 +7.686455e-02 +7.612684e-02 +7.639361e-02 +7.648563e-02 +7.658625e-02 +7.585003e-02 +7.558349e-02 +7.628523e-02 +7.645932e-02 +7.644759e-02 +7.579414e-02 +7.567104e-02 +7.623713e-02
+5.433333e+00 +3.638571e-01 +4.652911e+00 +7.181731e-02 +9.347648e-02 +9.177892e-02 +7.506277e-02 +7.642033e-02 +7.568632e-02 +7.595154e-02 +7.604312e-02 +7.614302e-02 +7.541108e-02 +7.514603e-02 +7.584373e-02 +7.601691e-02 +7.600516e-02 +7.535583e-02 +7.523332e-02 +7.579586e-02
+5.450000e+00 +3.647728e-01 +4.643398e+00 +7.140000e-02 +9.293654e-02 +9.125053e-02 +7.462837e-02 +7.597894e-02 +7.524839e-02 +7.551200e-02 +7.560319e-02 +7.570236e-02 +7.497463e-02 +7.471113e-02 +7.540477e-02 +7.557706e-02 +7.556526e-02 +7.492045e-02 +7.479792e-02 +7.535714e-02
+5.466667e+00 +3.651339e-01 +4.601185e+00 +7.098560e-02 +9.239717e-02 +9.072531e-02 +7.419645e-02 +7.554054e-02 +7.481304e-02 +7.507525e-02 +7.516571e-02 +7.526432e-02 +7.454073e-02 +7.427881e-02 +7.496829e-02 +7.513974e-02 +7.512795e-02 +7.448763e-02 +7.436503e-02 +7.492096e-02
+5.483333e+00 +3.640727e-01 +4.559006e+00 +7.057363e-02 +9.186138e-02 +9.020214e-02 +7.376697e-02 +7.510423e-02 +7.438033e-02 +7.464091e-02 +7.473088e-02 +7.482893e-02 +7.410969e-02 +7.384887e-02 +7.453437e-02 +7.470529e-02 +7.469311e-02 +7.405724e-02 +7.393464e-02 +7.448732e-02
+5.500000e+00 +3.630730e-01 +4.578681e+00 +7.016336e-02 +9.133003e-02 +8.968098e-02 +7.333999e-02 +7.466997e-02 +7.395018e-02 +7.420898e-02 +7.429867e-02 +7.439596e-02 +7.368131e-02 +7.342143e-02 +7.410298e-02 +7.427361e-02 +7.426079e-02 +7.362946e-02 +7.350673e-02 +7.405637e-02
+5.516667e+00 +3.622323e-01 +4.549531e+00 +6.975606e-02 +9.080211e-02 +8.916015e-02 +7.291560e-02 +7.423786e-02 +7.352238e-02 +7.377950e-02 +7.386914e-02 +7.396564e-02 +7.325538e-02 +7.299646e-02 +7.367412e-02 +7.384433e-02 +7.383096e-02 +7.320393e-02 +7.308193e-02 +7.362788e-02
+5.533333e+00 +3.611682e-01 +4.629444e+00 +6.935101e-02 +9.027994e-02 +8.864368e-02 +7.249366e-02 +7.380819e-02 +7.309709e-02 +7.335252e-02 +7.344227e-02 +7.353780e-02 +7.283199e-02 +7.257406e-02 +7.324772e-02 +7.341736e-02 +7.340361e-02 +7.278121e-02 +7.265934e-02 +7.320174e-02
+5.550000e+00 +3.600845e-01 +4.656029e+00 +6.894806e-02 +8.975699e-02 +8.813177e-02 +7.207418e-02 +7.338101e-02 +7.267418e-02 +7.292821e-02 +7.301770e-02 +7.311234e-02 +7.241127e-02 +7.215421e-02 +7.282380e-02 +7.299275e-02 +7.297876e-02 +7.236087e-02 +7.223894e-02 +7.277804e-02
+5.566667e+00 +3.591535e-01 +4.683681e+00 +6.854884e-02 +8.923574e-02 +8.762541e-02 +7.165713e-02 +7.295633e-02 +7.225368e-02 +7.250619e-02 +7.259526e-02 +7.268930e-02 +7.199296e-02 +7.173669e-02 +7.240235e-02 +7.257057e-02 +7.255648e-02 +7.194243e-02 +7.182096e-02 +7.235680e-02
+5.583333e+00 +3.589060e-01 +4.683140e+00 +6.815232e-02 +8.871783e-02 +8.712332e-02 +7.124238e-02 +7.253409e-02 +7.183555e-02 +7.208675e-02 +7.217521e-02 +7.226893e-02 +7.157686e-02 +7.132173e-02 +7.198334e-02 +7.215067e-02 +7.213655e-02 +7.152657e-02 +7.140530e-02 +7.193805e-02
+5.600000e+00 +3.592086e-01 +4.723926e+00 +6.775792e-02 +8.820601e-02 +8.662462e-02 +7.083003e-02 +7.211453e-02 +7.141978e-02 +7.166984e-02 +7.175749e-02 +7.185121e-02 +7.116305e-02 +7.090909e-02 +7.156672e-02 +7.173316e-02 +7.171907e-02 +7.111310e-02 +7.099202e-02 +7.152183e-02
+5.616667e+00 +3.592225e-01 +4.773070e+00 +6.736574e-02 +8.769606e-02 +8.613269e-02 +7.042015e-02 +7.169733e-02 +7.100644e-02 +7.125520e-02 +7.134232e-02 +7.143580e-02 +7.075137e-02 +7.049909e-02 +7.115269e-02 +7.131806e-02 +7.130403e-02 +7.070178e-02 +7.058122e-02 +7.110819e-02
+5.633333e+00 +3.587488e-01 +4.780881e+00 +6.697744e-02 +8.718740e-02 +8.564427e-02 +7.001265e-02 +7.128254e-02 +7.059548e-02 +7.084288e-02 +7.092944e-02 +7.102252e-02 +7.034192e-02 +7.009151e-02 +7.074100e-02 +7.090537e-02 +7.089147e-02 +7.029267e-02 +7.017272e-02 +7.069713e-02
+5.650000e+00 +3.583141e-01 +4.756764e+00 +6.658889e-02 +8.668310e-02 +8.515421e-02 +6.960753e-02 +7.087008e-02 +7.018691e-02 +7.043288e-02 +7.051924e-02 +7.061179e-02 +6.993488e-02 +6.968606e-02 +7.033155e-02 +7.049500e-02 +7.048147e-02 +6.988591e-02 +6.976657e-02 +7.028833e-02
+5.666667e+00 +3.588735e-01 +4.709452e+00 +6.620445e-02 +8.617989e-02 +8.466616e-02 +6.920471e-02 +7.045990e-02 +6.978085e-02 +7.002529e-02 +7.011123e-02 +7.020327e-02 +6.953013e-02 +6.928316e-02 +6.992447e-02 +7.008703e-02 +7.007365e-02 +6.948145e-02 +6.936278e-02 +6.988225e-02
+5.683333e+00 +3.583823e-01 +4.680183e+00 +6.582488e-02 +8.567951e-02 +8.418350e-02 +6.880416e-02 +7.005213e-02 +6.937731e-02 +6.962000e-02 +6.970547e-02 +6.979711e-02 +6.912773e-02 +6.888255e-02 +6.951979e-02 +6.968151e-02 +6.966815e-02 +6.907931e-02 +6.896135e-02 +6.947818e-02
+5.700000e+00 +3.589814e-01 +4.629605e+00 +6.544627e-02 +8.518249e-02 +8.370070e-02 +6.840593e-02 +6.964673e-02 +6.897600e-02 +6.921708e-02 +6.930206e-02 +6.939334e-02 +6.872773e-02 +6.848438e-02 +6.911747e-02 +6.927843e-02 +6.926494e-02 +6.867948e-02 +6.856240e-02 +6.907618e-02
+5.716667e+00 +3.592682e-01 +4.590531e+00 +6.506922e-02 +8.468926e-02 +8.322129e-02 +6.801010e-02 +6.924366e-02 +6.857689e-02 +6.881661e-02 +6.890095e-02 +6.899190e-02 +6.833020e-02 +6.808819e-02 +6.871742e-02 +6.887797e-02 +6.886415e-02 +6.828198e-02 +6.816599e-02 +6.867671e-02
+5.733333e+00 +3.585355e-01 +4.550182e+00 +6.469281e-02 +8.419867e-02 +8.274219e-02 +6.761653e-02 +6.884289e-02 +6.818007e-02 +6.841850e-02 +6.850216e-02 +6.859263e-02 +6.793509e-02 +6.769421e-02 +6.831969e-02 +6.847969e-02 +6.846607e-02 +6.788684e-02 +6.777187e-02 +6.827965e-02
+5.750000e+00 +3.574249e-01 +4.542933e+00 +6.431693e-02 +8.371142e-02 +8.226454e-02 +6.722560e-02 +6.844444e-02 +6.778548e-02 +6.802264e-02 +6.810571e-02 +6.819562e-02 +6.754224e-02 +6.730251e-02 +6.792427e-02 +6.808362e-02 +6.807009e-02 +6.749397e-02 +6.737985e-02 +6.788482e-02
+5.766667e+00 +3.562857e-01 +4.661413e+00 +6.394404e-02 +8.322786e-02 +8.179229e-02 +6.683686e-02 +6.804829e-02 +6.739322e-02 +6.762897e-02 +6.771167e-02 +6.780092e-02 +6.715156e-02 +6.691303e-02 +6.753114e-02 +6.768980e-02 +6.767630e-02 +6.710350e-02 +6.699035e-02 +6.749212e-02
+5.783333e+00 +3.552216e-01 +4.681656e+00 +6.357254e-02 +8.274627e-02 +8.131940e-02 +6.645030e-02 +6.765452e-02 +6.700323e-02 +6.723756e-02 +6.731984e-02 +6.740853e-02 +6.676301e-02 +6.652576e-02 +6.714027e-02 +6.729828e-02 +6.728467e-02 +6.671514e-02 +6.660286e-02 +6.710175e-02
+5.800000e+00 +3.542367e-01 +4.668071e+00 +6.320340e-02 +8.226699e-02 +8.084926e-02 +6.606603e-02 +6.726299e-02 +6.661545e-02 +6.684840e-02 +6.693024e-02 +6.701840e-02 +6.637671e-02 +6.614072e-02 +6.675171e-02 +6.690898e-02 +6.689546e-02 +6.632913e-02 +6.621752e-02 +6.671362e-02
+5.816667e+00 +3.533550e-01 +4.679053e+00 +6.283637e-02 +8.179154e-02 +8.038120e-02 +6.568411e-02 +6.687375e-02 +6.622998e-02 +6.646150e-02 +6.654293e-02 +6.663057e-02 +6.599253e-02 +6.575792e-02 +6.636545e-02 +6.652176e-02 +6.650849e-02 +6.594566e-02 +6.583443e-02 +6.632761e-02
+5.833333e+00 +3.526902e-01 +4.653938e+00 +6.247161e-02 +8.131766e-02 +7.991567e-02 +6.530429e-02 +6.648671e-02 +6.584675e-02 +6.607685e-02 +6.615786e-02 +6.624504e-02 +6.561071e-02 +6.537747e-02 +6.598151e-02 +6.613693e-02 +6.612371e-02 +6.556440e-02 +6.545354e-02 +6.594394e-02
+5.850000e+00 +3.524213e-01 +4.637523e+00 +6.210953e-02 +8.084580e-02 +7.945471e-02 +6.492643e-02 +6.610195e-02 +6.546595e-02 +6.569443e-02 +6.577499e-02 +6.586169e-02 +6.523122e-02 +6.499922e-02 +6.559979e-02 +6.575426e-02 +6.574113e-02 +6.518527e-02 +6.507480e-02 +6.556254e-02
+5.866667e+00 +3.518584e-01 +4.601482e+00 +6.174931e-02 +8.037707e-02 +7.899692e-02 +6.455071e-02 +6.571943e-02 +6.508744e-02 +6.531423e-02 +6.539431e-02 +6.548052e-02 +6.485409e-02 +6.462319e-02 +6.522028e-02 +6.537371e-02 +6.536069e-02 +6.480833e-02 +6.469830e-02 +6.518359e-02
+5.883333e+00 +3.514062e-01 +4.585871e+00 +6.139130e-02 +7.991135e-02 +7.854292e-02 +6.417714e-02 +6.533922e-02 +6.471097e-02 +6.493621e-02 +6.501583e-02 +6.510157e-02 +6.447899e-02 +6.424935e-02 +6.484284e-02 +6.499537e-02 +6.498254e-02 +6.443380e-02 +6.432406e-02 +6.480700e-02
+5.900000e+00 +3.506540e-01 +4.570878e+00 +6.103564e-02 +7.944789e-02 +7.808986e-02 +6.380577e-02 +6.496121e-02 +6.433666e-02 +6.456046e-02 +6.463956e-02 +6.472493e-02 +6.410632e-02 +6.387788e-02 +6.446758e-02 +6.461922e-02 +6.460659e-02 +6.406143e-02 +6.395204e-02 +6.443218e-02
+5.916667e+00 +3.502631e-01 +4.508742e+00 +6.068341e-02 +7.898728e-02 +7.763974e-02 +6.343658e-02 +6.458528e-02 +6.396446e-02 +6.418687e-02 +6.426549e-02 +6.435040e-02 +6.373584e-02 +6.350836e-02 +6.409465e-02 +6.424522e-02 +6.423272e-02 +6.369114e-02 +6.358210e-02 +6.405948e-02
+5.933333e+00 +3.498717e-01 +4.530296e+00 +6.033286e-02 +7.852901e-02 +7.719347e-02 +6.306953e-02 +6.421152e-02 +6.359437e-02 +6.381549e-02 +6.389368e-02 +6.397816e-02 +6.336755e-02 +6.314086e-02 +6.372403e-02 +6.387340e-02 +6.386097e-02 +6.332305e-02 +6.321470e-02 +6.368884e-02
+5.950000e+00 +3.489777e-01 +4.540670e+00 +5.998366e-02 +7.807330e-02 +7.674774e-02 +6.270466e-02 +6.383994e-02 +6.322640e-02 +6.344619e-02 +6.352399e-02 +6.360828e-02 +6.300121e-02 +6.277545e-02 +6.335561e-02 +6.350383e-02 +6.349137e-02 +6.295683e-02 +6.284915e-02 +6.332027e-02
+5.966667e+00 +3.496535e-01 +4.505598e+00 +5.963642e-02 +7.762086e-02 +7.630379e-02 +6.234192e-02 +6.347063e-02 +6.286051e-02 +6.307910e-02 +6.315642e-02 +6.324047e-02 +6.263689e-02 +6.241223e-02 +6.298916e-02 +6.313641e-02 +6.312390e-02 +6.259283e-02 +6.248564e-02 +6.295380e-02
+5.983333e+00 +3.500074e-01 +4.550503e+00 +5.929148e-02 +7.717126e-02 +7.586215e-02 +6.198124e-02 +6.310358e-02 +6.249682e-02 +6.271406e-02 +6.279100e-02 +6.287510e-02 +6.227471e-02 +6.205104e-02 +6.262489e-02 +6.277123e-02 +6.275857e-02 +6.223085e-02 +6.212408e-02 +6.258945e-02
+6.000000e+00 +3.492739e-01 +4.569650e+00 +5.894746e-02 +7.672435e-02 +7.542278e-02 +6.162275e-02 +6.273868e-02 +6.213523e-02 +6.235110e-02 +6.242771e-02 +6.251166e-02 +6.191446e-02 +6.169195e-02 +6.226253e-02 +6.240819e-02 +6.239536e-02 +6.187087e-02 +6.176463e-02 +6.222724e-02
+6.016667e+00 +3.482291e-01 +4.558298e+00 +5.860553e-02 +7.627950e-02 +7.498580e-02 +6.126627e-02 +6.237569e-02 +6.177583e-02 +6.199028e-02 +6.206645e-02 +6.215042e-02 +6.155615e-02 +6.133491e-02 +6.190221e-02 +6.204733e-02 +6.203424e-02 +6.151325e-02 +6.140736e-02 +6.186713e-02
+6.033333e+00 +3.478083e-01 +4.506426e+00 +5.826523e-02 +7.583720e-02 +7.455112e-02 +6.091194e-02 +6.201470e-02 +6.141859e-02 +6.163158e-02 +6.170735e-02 +6.179104e-02 +6.119994e-02 +6.097993e-02 +6.154396e-02 +6.168866e-02 +6.167522e-02 +6.115785e-02 +6.105212e-02 +6.150911e-02
+6.050000e+00 +3.470694e-01 +4.502673e+00 +5.792700e-02 +7.539834e-02 +7.411988e-02 +6.055963e-02 +6.165579e-02 +6.106360e-02 +6.127507e-02 +6.135043e-02 +6.143358e-02 +6.084580e-02 +6.062700e-02 +6.118785e-02 +6.133189e-02 +6.131829e-02 +6.080416e-02 +6.069899e-02 +6.115313e-02
+6.066667e+00 +3.472576e-01 +4.515029e+00 +5.759155e-02 +7.496400e-02 +7.369084e-02 +6.020937e-02 +6.129904e-02 +6.071058e-02 +6.092075e-02 +6.099561e-02 +6.107811e-02 +6.049366e-02 +6.027620e-02 +6.083384e-02 +6.097725e-02 +6.096343e-02 +6.045239e-02 +6.034783e-02 +6.079929e-02
+6.083333e+00 +3.469637e-01 +4.494410e+00 +5.725849e-02 +7.453330e-02 +7.326415e-02 +5.986131e-02 +6.094452e-02 +6.035980e-02 +6.056856e-02 +6.064297e-02 +6.072464e-02 +6.014355e-02 +5.992741e-02 +6.048193e-02 +6.062454e-02 +6.061064e-02 +6.010279e-02 +5.999890e-02 +6.044748e-02
+6.100000e+00 +3.473696e-01 +4.486750e+00 +5.692710e-02 +7.410394e-02 +7.283956e-02 +5.951497e-02 +6.059193e-02 +6.001094e-02 +6.021846e-02 +6.029227e-02 +6.037320e-02 +5.979549e-02 +5.958066e-02 +6.013202e-02 +6.027382e-02 +6.025990e-02 +5.975520e-02 +5.965187e-02 +6.009775e-02
+6.116667e+00 +3.465009e-01 +4.463962e+00 +5.659727e-02 +7.367678e-02 +7.241717e-02 +5.917059e-02 +6.024132e-02 +5.966400e-02 +5.987027e-02 +5.994363e-02 +6.002381e-02 +5.944946e-02 +5.923593e-02 +5.978413e-02 +5.992502e-02 +5.991119e-02 +5.940963e-02 +5.930688e-02 +5.975004e-02
+6.133333e+00 +3.459937e-01 +4.494712e+00 +5.626890e-02 +7.325109e-02 +7.199759e-02 +5.882815e-02 +5.989276e-02 +5.931893e-02 +5.952403e-02 +5.959693e-02 +5.967645e-02 +5.910540e-02 +5.889320e-02 +5.943822e-02 +5.957837e-02 +5.956447e-02 +5.906604e-02 +5.896392e-02 +5.940434e-02
+6.150000e+00 +3.454833e-01 +4.563984e+00 +5.594245e-02 +7.282785e-02 +7.158049e-02 +5.848769e-02 +5.954622e-02 +5.897590e-02 +5.917972e-02 +5.925215e-02 +5.933121e-02 +5.876336e-02 +5.855243e-02 +5.909424e-02 +5.923374e-02 +5.921974e-02 +5.872444e-02 +5.862278e-02 +5.906061e-02
+6.166667e+00 +3.445606e-01 +4.578649e+00 +5.561772e-02 +7.240591e-02 +7.116570e-02 +5.814920e-02 +5.920169e-02 +5.863486e-02 +5.883730e-02 +5.890931e-02 +5.898794e-02 +5.842327e-02 +5.821362e-02 +5.875224e-02 +5.889123e-02 +5.887701e-02 +5.838464e-02 +5.828360e-02 +5.871885e-02
+6.183333e+00 +3.436405e-01 +4.538450e+00 +5.529503e-02 +7.198650e-02 +7.075300e-02 +5.781266e-02 +5.885909e-02 +5.829562e-02 +5.849687e-02 +5.856863e-02 +5.864667e-02 +5.808517e-02 +5.787678e-02 +5.841223e-02 +5.855070e-02 +5.853630e-02 +5.804677e-02 +5.794629e-02 +5.837902e-02
+6.200000e+00 +3.427196e-01 +4.499794e+00 +5.497431e-02 +7.156967e-02 +7.034272e-02 +5.747808e-02 +5.851845e-02 +5.795829e-02 +5.815852e-02 +5.822980e-02 +5.830735e-02 +5.774901e-02 +5.754186e-02 +5.807421e-02 +5.821209e-02 +5.819756e-02 +5.771087e-02 +5.761095e-02 +5.804116e-02
+6.216667e+00 +3.420130e-01 +4.505361e+00 +5.465530e-02 +7.115534e-02 +6.993510e-02 +5.714544e-02 +5.817978e-02 +5.762292e-02 +5.782217e-02 +5.789304e-02 +5.797001e-02 +5.741480e-02 +5.720890e-02 +5.773818e-02 +5.787563e-02 +5.786076e-02 +5.737689e-02 +5.727753e-02 +5.770528e-02
+6.233333e+00 +3.410954e-01 +4.554521e+00 +5.433842e-02 +7.074463e-02 +6.952986e-02 +5.681472e-02 +5.784308e-02 +5.728963e-02 +5.748788e-02 +5.755807e-02 +5.763462e-02 +5.708254e-02 +5.687788e-02 +5.740403e-02 +5.754104e-02 +5.752592e-02 +5.704485e-02 +5.694609e-02 +5.737132e-02
+6.250000e+00 +3.402235e-01 +4.586644e+00 +5.402317e-02 +7.033579e-02 +6.912704e-02 +5.648594e-02 +5.750838e-02 +5.695822e-02 +5.715533e-02 +5.722509e-02 +5.730109e-02 +5.675221e-02 +5.654887e-02 +5.707182e-02 +5.720837e-02 +5.719307e-02 +5.671471e-02 +5.661656e-02 +5.703931e-02
+6.266667e+00 +3.393458e-01 +4.590932e+00 +5.371031e-02 +6.992996e-02 +6.872614e-02 +5.615908e-02 +5.717558e-02 +5.662883e-02 +5.682484e-02 +5.689392e-02 +5.696947e-02 +5.642377e-02 +5.622173e-02 +5.674161e-02 +5.687757e-02 +5.686213e-02 +5.638650e-02 +5.628896e-02 +5.670922e-02
+6.283333e+00 +3.385476e-01 +4.549010e+00 +5.339876e-02 +6.952519e-02 +6.832818e-02 +5.583426e-02 +5.684470e-02 +5.630118e-02 +5.649610e-02 +5.656470e-02 +5.663988e-02 +5.609724e-02 +5.589656e-02 +5.641336e-02 +5.654862e-02 +5.653312e-02 +5.606017e-02 +5.596328e-02 +5.638104e-02
+6.300000e+00 +3.377061e-01 +4.551175e+00 +5.308894e-02 +6.912229e-02 +6.793260e-02 +5.551125e-02 +5.651573e-02 +5.597544e-02 +5.616917e-02 +5.623742e-02 +5.631229e-02 +5.577259e-02 +5.557326e-02 +5.608701e-02 +5.622153e-02 +5.620617e-02 +5.573584e-02 +5.563941e-02 +5.605477e-02
+6.316667e+00 +3.368958e-01 +4.546478e+00 +5.278130e-02 +6.872163e-02 +6.754042e-02 +5.519010e-02 +5.618870e-02 +5.565156e-02 +5.584411e-02 +5.591211e-02 +5.598662e-02 +5.544983e-02 +5.525169e-02 +5.576267e-02 +5.589636e-02 +5.588096e-02 +5.541370e-02 +5.531747e-02 +5.573038e-02
+6.333333e+00 +3.359647e-01 +4.544926e+00 +5.247505e-02 +6.832427e-02 +6.715059e-02 +5.487086e-02 +5.586371e-02 +5.532964e-02 +5.552093e-02 +5.558864e-02 +5.566312e-02 +5.512896e-02 +5.493210e-02 +5.544022e-02 +5.557316e-02 +5.555768e-02 +5.509334e-02 +5.499735e-02 +5.540789e-02
+6.350000e+00 +3.355184e-01 +4.528449e+00 +5.217063e-02 +6.792910e-02 +6.676294e-02 +5.455342e-02 +5.554055e-02 +5.500950e-02 +5.519962e-02 +5.526732e-02 +5.534135e-02 +5.480998e-02 +5.461438e-02 +5.511940e-02 +5.525168e-02 +5.523622e-02 +5.477479e-02 +5.467911e-02 +5.508728e-02
+6.366667e+00 +3.346764e-01 +4.571360e+00 +5.186815e-02 +6.753767e-02 +6.637834e-02 +5.423787e-02 +5.521934e-02 +5.469115e-02 +5.488017e-02 +5.494776e-02 +5.502136e-02 +5.449291e-02 +5.429840e-02 +5.480043e-02 +5.493211e-02 +5.491666e-02 +5.445818e-02 +5.436275e-02 +5.476850e-02
+6.383333e+00 +3.337114e-01 +4.715294e+00 +5.156738e-02 +6.714798e-02 +6.599719e-02 +5.392416e-02 +5.489988e-02 +5.437469e-02 +5.456257e-02 +5.462992e-02 +5.470308e-02 +5.417755e-02 +5.398419e-02 +5.448329e-02 +5.461458e-02 +5.459895e-02 +5.414333e-02 +5.404817e-02 +5.445157e-02
+6.400000e+00 +3.328430e-01 +4.716458e+00 +5.126847e-02 +6.675993e-02 +6.561780e-02 +5.361213e-02 +5.458222e-02 +5.406006e-02 +5.424682e-02 +5.431404e-02 +5.438665e-02 +5.386401e-02 +5.367178e-02 +5.416803e-02 +5.429884e-02 +5.428308e-02 +5.383041e-02 +5.373540e-02 +5.413647e-02
+6.416667e+00 +3.324645e-01 +4.703670e+00 +5.097106e-02 +6.637586e-02 +6.523957e-02 +5.330191e-02 +5.426650e-02 +5.374730e-02 +5.393293e-02 +5.399997e-02 +5.407201e-02 +5.355234e-02 +5.336118e-02 +5.385467e-02 +5.398484e-02 +5.396894e-02 +5.351929e-02 +5.342445e-02 +5.382318e-02
+6.433333e+00 +3.319436e-01 +4.685457e+00 +5.067543e-02 +6.599297e-02 +6.486243e-02 +5.299349e-02 +5.395257e-02 +5.343631e-02 +5.362082e-02 +5.368756e-02 +5.375913e-02 +5.324248e-02 +5.305240e-02 +5.354309e-02 +5.367256e-02 +5.365661e-02 +5.320977e-02 +5.311531e-02 +5.351172e-02
+6.450000e+00 +3.322722e-01 +4.673001e+00 +5.038179e-02 +6.561130e-02 +6.448641e-02 +5.268685e-02 +5.364044e-02 +5.312712e-02 +5.331053e-02 +5.337696e-02 +5.344802e-02 +5.293449e-02 +5.274541e-02 +5.323330e-02 +5.336200e-02 +5.334609e-02 +5.290209e-02 +5.280797e-02 +5.320204e-02
+6.466667e+00 +3.320929e-01 +4.736418e+00 +5.008961e-02 +6.523211e-02 +6.411289e-02 +5.238200e-02 +5.333006e-02 +5.281968e-02 +5.300203e-02 +5.306818e-02 +5.313873e-02 +5.262825e-02 +5.244016e-02 +5.292535e-02 +5.305330e-02 +5.303740e-02 +5.259621e-02 +5.250237e-02 +5.289417e-02
+6.483333e+00 +3.318769e-01 +4.824276e+00 +4.979917e-02 +6.485546e-02 +6.374178e-02 +5.207889e-02 +5.302159e-02 +5.251402e-02 +5.269531e-02 +5.276124e-02 +5.283129e-02 +5.232379e-02 +5.213670e-02 +5.261919e-02 +5.274629e-02 +5.273052e-02 +5.229207e-02 +5.219855e-02 +5.258808e-02
+6.500000e+00 +3.324076e-01 +4.834696e+00 +4.951094e-02 +6.448203e-02 +6.337237e-02 +5.177752e-02 +5.271500e-02 +5.221013e-02 +5.239038e-02 +5.245604e-02 +5.252556e-02 +5.202108e-02 +5.183502e-02 +5.231470e-02 +5.244109e-02 +5.242549e-02 +5.198964e-02 +5.189659e-02 +5.228377e-02
+6.516667e+00 +3.332851e-01 +4.823296e+00 +4.922406e-02 +6.410990e-02 +6.300516e-02 +5.147794e-02 +5.241011e-02 +5.190799e-02 +5.208720e-02 +5.215264e-02 +5.222161e-02 +5.172009e-02 +5.153509e-02 +5.201202e-02 +5.213769e-02 +5.212220e-02 +5.168892e-02 +5.159633e-02 +5.198123e-02
+6.533333e+00 +3.340435e-01 +4.808787e+00 +4.893872e-02 +6.373966e-02 +6.264015e-02 +5.118009e-02 +5.210714e-02 +5.160759e-02 +5.178580e-02 +5.185096e-02 +5.191943e-02 +5.142083e-02 +5.123687e-02 +5.171108e-02 +5.183600e-02 +5.182075e-02 +5.138998e-02 +5.129785e-02 +5.168046e-02
+6.550000e+00 +3.339525e-01 +4.790372e+00 +4.865552e-02 +6.337188e-02 +6.227715e-02 +5.088392e-02 +5.180570e-02 +5.130894e-02 +5.148613e-02 +5.155095e-02 +5.161898e-02 +5.112334e-02 +5.094036e-02 +5.141183e-02 +5.153602e-02 +5.152097e-02 +5.109265e-02 +5.100101e-02 +5.138141e-02
+6.566667e+00 +3.335042e-01 +4.853906e+00 +4.837403e-02 +6.300708e-02 +6.191663e-02 +5.058948e-02 +5.150598e-02 +5.101202e-02 +5.118817e-02 +5.125268e-02 +5.132035e-02 +5.082755e-02 +5.064558e-02 +5.111433e-02 +5.123780e-02 +5.122290e-02 +5.079709e-02 +5.070591e-02 +5.108415e-02
+6.583333e+00 +3.327697e-01 +4.900650e+00 +4.809513e-02 +6.264362e-02 +6.155956e-02 +5.029681e-02 +5.120797e-02 +5.071682e-02 +5.089196e-02 +5.095616e-02 +5.102340e-02 +5.053341e-02 +5.035254e-02 +5.081855e-02 +5.094135e-02 +5.092662e-02 +5.050329e-02 +5.041248e-02 +5.078864e-02
+6.600000e+00 +3.320166e-01 +4.899426e+00 +4.781847e-02 +6.228237e-02 +6.120470e-02 +5.000588e-02 +5.091178e-02 +5.042333e-02 +5.059747e-02 +5.066136e-02 +5.072814e-02 +5.024097e-02 +5.006119e-02 +5.052450e-02 +5.064664e-02 +5.063200e-02 +5.021115e-02 +5.012074e-02 +5.049474e-02
+6.616667e+00 +3.313743e-01 +4.901849e+00 +4.754284e-02 +6.192319e-02 +6.085158e-02 +4.971657e-02 +5.061733e-02 +5.013153e-02 +5.030467e-02 +5.036820e-02 +5.043458e-02 +4.995023e-02 +4.977149e-02 +5.023216e-02 +5.035362e-02 +5.033904e-02 +4.992071e-02 +4.983072e-02 +5.020254e-02
+6.633333e+00 +3.305867e-01 +4.862508e+00 +4.726826e-02 +6.156571e-02 +6.049939e-02 +4.942890e-02 +5.032451e-02 +4.984143e-02 +5.001362e-02 +5.007678e-02 +5.014274e-02 +4.966119e-02 +4.948346e-02 +4.994152e-02 +5.006225e-02 +5.004782e-02 +4.963189e-02 +4.954238e-02 +4.991205e-02
+6.650000e+00 +3.297252e-01 +4.799548e+00 +4.699502e-02 +6.120954e-02 +6.014928e-02 +4.914286e-02 +5.003333e-02 +4.955301e-02 +4.972420e-02 +4.978705e-02 +4.985259e-02 +4.937380e-02 +4.919710e-02 +4.965259e-02 +4.977259e-02 +4.975823e-02 +4.934471e-02 +4.925568e-02 +4.962323e-02
+6.666667e+00 +3.288694e-01 +4.779134e+00 +4.672295e-02 +6.085576e-02 +5.980082e-02 +4.885851e-02 +4.974385e-02 +4.926629e-02 +4.943647e-02 +4.949895e-02 +4.956410e-02 +4.908810e-02 +4.891240e-02 +4.936528e-02 +4.948458e-02 +4.947030e-02 +4.905920e-02 +4.897064e-02 +4.933606e-02
+6.683333e+00 +3.280630e-01 +4.759504e+00 +4.645239e-02 +6.050355e-02 +5.945517e-02 +4.857579e-02 +4.945606e-02 +4.898121e-02 +4.915040e-02 +4.921251e-02 +4.927734e-02 +4.880404e-02 +4.862935e-02 +4.907967e-02 +4.919827e-02 +4.918405e-02 +4.877530e-02 +4.868725e-02 +4.905056e-02
+6.700000e+00 +3.274202e-01 +4.750252e+00 +4.618314e-02 +6.015373e-02 +5.911162e-02 +4.829475e-02 +4.916989e-02 +4.869777e-02 +4.886602e-02 +4.892772e-02 +4.899229e-02 +4.852164e-02 +4.834795e-02 +4.879584e-02 +4.891365e-02 +4.889949e-02 +4.849308e-02 +4.840551e-02 +4.876679e-02
+6.716667e+00 +3.265699e-01 +4.703742e+00 +4.591548e-02 +5.980528e-02 +5.876982e-02 +4.801541e-02 +4.888537e-02 +4.841599e-02 +4.858328e-02 +4.864458e-02 +4.870886e-02 +4.824085e-02 +4.806821e-02 +4.851357e-02 +4.863065e-02 +4.861664e-02 +4.821246e-02 +4.812539e-02 +4.848475e-02
+6.733333e+00 +3.260243e-01 +4.689983e+00 +4.564948e-02 +5.945891e-02 +5.842997e-02 +4.773792e-02 +4.860256e-02 +4.813594e-02 +4.830221e-02 +4.836308e-02 +4.842702e-02 +4.796168e-02 +4.779011e-02 +4.823285e-02 +4.834931e-02 +4.833550e-02 +4.793347e-02 +4.784690e-02 +4.820431e-02
+6.750000e+00 +3.262045e-01 +4.639023e+00 +4.538484e-02 +5.911443e-02 +5.809164e-02 +4.746203e-02 +4.832139e-02 +4.785742e-02 +4.802272e-02 +4.808321e-02 +4.814678e-02 +4.768413e-02 +4.751359e-02 +4.795375e-02 +4.806957e-02 +4.805595e-02 +4.765610e-02 +4.757002e-02 +4.792559e-02
+6.766667e+00 +3.266448e-01 +4.595784e+00 +4.512184e-02 +5.877224e-02 +5.775497e-02 +4.718784e-02 +4.804185e-02 +4.758049e-02 +4.774494e-02 +4.780497e-02 +4.786819e-02 +4.740820e-02 +4.723864e-02 +4.767624e-02 +4.779146e-02 +4.777801e-02 +4.738037e-02 +4.729475e-02 +4.764854e-02
+6.783333e+00 +3.264176e-01 +4.590661e+00 +4.486028e-02 +5.843191e-02 +5.742036e-02 +4.691511e-02 +4.776395e-02 +4.730515e-02 +4.746871e-02 +4.752834e-02 +4.759122e-02 +4.713386e-02 +4.696528e-02 +4.740035e-02 +4.751501e-02 +4.750166e-02 +4.710620e-02 +4.702106e-02 +4.737307e-02
+6.800000e+00 +3.260474e-01 +4.544755e+00 +4.460037e-02 +5.809375e-02 +5.708780e-02 +4.664395e-02 +4.748776e-02 +4.703140e-02 +4.719411e-02 +4.725331e-02 +4.731585e-02 +4.686111e-02 +4.669356e-02 +4.712605e-02 +4.724017e-02 +4.722688e-02 +4.683360e-02 +4.674896e-02 +4.709920e-02
+6.816667e+00 +3.258737e-01 +4.526904e+00 +4.434190e-02 +5.775715e-02 +5.675702e-02 +4.637432e-02 +4.721306e-02 +4.675925e-02 +4.692111e-02 +4.697990e-02 +4.704205e-02 +4.658994e-02 +4.642338e-02 +4.685334e-02 +4.696688e-02 +4.695372e-02 +4.656263e-02 +4.647844e-02 +4.682689e-02
+6.833333e+00 +3.258751e-01 +4.545789e+00 +4.408494e-02 +5.742240e-02 +5.642841e-02 +4.610623e-02 +4.693993e-02 +4.648870e-02 +4.664962e-02 +4.670808e-02 +4.676985e-02 +4.632035e-02 +4.615474e-02 +4.658222e-02 +4.669518e-02 +4.668212e-02 +4.629326e-02 +4.620948e-02 +4.655615e-02
+6.850000e+00 +3.258920e-01 +4.583497e+00 +4.382935e-02 +5.708991e-02 +5.610176e-02 +4.583977e-02 +4.666842e-02 +4.621974e-02 +4.637970e-02 +4.643781e-02 +4.649922e-02 +4.605233e-02 +4.588765e-02 +4.631271e-02 +4.642502e-02 +4.641202e-02 +4.602541e-02 +4.594208e-02 +4.628701e-02
+6.866667e+00 +3.266525e-01 +4.610102e+00 +4.357546e-02 +5.676015e-02 +5.577706e-02 +4.557489e-02 +4.639841e-02 +4.595236e-02 +4.611143e-02 +4.616910e-02 +4.623028e-02 +4.578585e-02 +4.562211e-02 +4.604480e-02 +4.615640e-02 +4.614346e-02 +4.575907e-02 +4.567625e-02 +4.601955e-02
+6.883333e+00 +3.258556e-01 +4.579196e+00 +4.332298e-02 +5.643129e-02 +5.545454e-02 +4.531161e-02 +4.612995e-02 +4.568650e-02 +4.584468e-02 +4.590193e-02 +4.596291e-02 +4.552091e-02 +4.535812e-02 +4.577845e-02 +4.588934e-02 +4.587645e-02 +4.549427e-02 +4.541199e-02 +4.575361e-02
+6.900000e+00 +3.252049e-01 +4.591284e+00 +4.307188e-02 +5.610439e-02 +5.513364e-02 +4.504997e-02 +4.586303e-02 +4.542213e-02 +4.557949e-02 +4.563631e-02 +4.569702e-02 +4.525748e-02 +4.509569e-02 +4.551359e-02 +4.562387e-02 +4.561105e-02 +4.523102e-02 +4.514926e-02 +4.548920e-02
+6.916667e+00 +3.249732e-01 +4.562160e+00 +4.282236e-02 +5.577929e-02 +5.481468e-02 +4.478988e-02 +4.559772e-02 +4.515929e-02 +4.531583e-02 +4.537223e-02 +4.543260e-02 +4.499560e-02 +4.483474e-02 +4.525025e-02 +4.535990e-02 +4.534719e-02 +4.496929e-02 +4.488809e-02 +4.522629e-02
+6.933333e+00 +3.252879e-01 +4.583618e+00 +4.257496e-02 +5.545615e-02 +5.449862e-02 +4.453105e-02 +4.533396e-02 +4.489798e-02 +4.505377e-02 +4.510967e-02 +4.516975e-02 +4.473524e-02 +4.457536e-02 +4.498844e-02 +4.509747e-02 +4.508481e-02 +4.470907e-02 +4.462848e-02 +4.496476e-02
+6.950000e+00 +3.248849e-01 +4.615877e+00 +4.232861e-02 +5.513484e-02 +5.418383e-02 +4.427359e-02 +4.507168e-02 +4.463821e-02 +4.479322e-02 +4.484864e-02 +4.490842e-02 +4.447636e-02 +4.431748e-02 +4.472810e-02 +4.483661e-02 +4.482399e-02 +4.445036e-02 +4.437033e-02 +4.470474e-02
+6.966667e+00 +3.249650e-01 +4.592670e+00 +4.208390e-02 +5.481534e-02 +5.387095e-02 +4.401761e-02 +4.481086e-02 +4.437998e-02 +4.453420e-02 +4.458915e-02 +4.464856e-02 +4.421900e-02 +4.406110e-02 +4.446929e-02 +4.457721e-02 +4.456463e-02 +4.419314e-02 +4.411361e-02 +4.444610e-02
+6.983333e+00 +3.252472e-01 +4.571850e+00 +4.184083e-02 +5.449779e-02 +5.355987e-02 +4.376306e-02 +4.455155e-02 +4.412324e-02 +4.427662e-02 +4.433116e-02 +4.439021e-02 +4.396314e-02 +4.380615e-02 +4.421201e-02 +4.431931e-02 +4.430679e-02 +4.393745e-02 +4.385836e-02 +4.418900e-02
+7.000000e+00 +3.266794e-01 +4.584897e+00 +4.159921e-02 +5.418209e-02 +5.325096e-02 +4.350990e-02 +4.429376e-02 +4.386796e-02 +4.402050e-02 +4.407465e-02 +4.413336e-02 +4.370878e-02 +4.355267e-02 +4.395625e-02 +4.406290e-02 +4.405051e-02 +4.368323e-02 +4.360460e-02 +4.393333e-02
+7.016667e+00 +3.284950e-01 +4.544985e+00 +4.135878e-02 +5.386826e-02 +5.294317e-02 +4.325822e-02 +4.403750e-02 +4.361418e-02 +4.376583e-02 +4.381965e-02 +4.387798e-02 +4.345590e-02 +4.330067e-02 +4.370194e-02 +4.380798e-02 +4.379564e-02 +4.343048e-02 +4.335233e-02 +4.367913e-02
+7.033333e+00 +3.306925e-01 +4.540104e+00 +4.111954e-02 +5.355711e-02 +5.263673e-02 +4.300801e-02 +4.378272e-02 +4.336184e-02 +4.351261e-02 +4.356610e-02 +4.362410e-02 +4.320448e-02 +4.305010e-02 +4.344908e-02 +4.355454e-02 +4.354223e-02 +4.317919e-02 +4.310148e-02 +4.342639e-02
+7.050000e+00 +3.319594e-01 +4.554629e+00 +4.088134e-02 +5.324731e-02 +5.233211e-02 +4.275914e-02 +4.352946e-02 +4.311094e-02 +4.326083e-02 +4.331399e-02 +4.337167e-02 +4.295451e-02 +4.280100e-02 +4.319769e-02 +4.330251e-02 +4.329032e-02 +4.292934e-02 +4.285211e-02 +4.317511e-02
+7.066667e+00 +3.327459e-01 +4.524137e+00 +4.064463e-02 +5.293911e-02 +5.202978e-02 +4.251172e-02 +4.327764e-02 +4.286147e-02 +4.301049e-02 +4.306335e-02 +4.312069e-02 +4.270596e-02 +4.255334e-02 +4.294771e-02 +4.305194e-02 +4.303985e-02 +4.268093e-02 +4.260423e-02 +4.292527e-02
+7.083333e+00 +3.329966e-01 +4.475929e+00 +4.040951e-02 +5.263244e-02 +5.172965e-02 +4.226572e-02 +4.302723e-02 +4.261344e-02 +4.276161e-02 +4.281415e-02 +4.287117e-02 +4.245886e-02 +4.230712e-02 +4.269919e-02 +4.280289e-02 +4.279080e-02 +4.243396e-02 +4.235775e-02 +4.267687e-02
+7.100000e+00 +3.338993e-01 +4.426440e+00 +4.017613e-02 +5.232749e-02 +5.143157e-02 +4.202114e-02 +4.277827e-02 +4.236687e-02 +4.251420e-02 +4.256641e-02 +4.262310e-02 +4.221318e-02 +4.206235e-02 +4.245212e-02 +4.255528e-02 +4.254322e-02 +4.218842e-02 +4.211271e-02 +4.242993e-02
+7.116667e+00 +3.348533e-01 +4.429289e+00 +3.994379e-02 +5.202448e-02 +5.113469e-02 +4.177800e-02 +4.253074e-02 +4.212178e-02 +4.226820e-02 +4.232012e-02 +4.237645e-02 +4.196891e-02 +4.181897e-02 +4.220653e-02 +4.230907e-02 +4.229707e-02 +4.194430e-02 +4.186909e-02 +4.218440e-02
+7.133333e+00 +3.348409e-01 +4.406400e+00 +3.971273e-02 +5.172314e-02 +5.083922e-02 +4.153629e-02 +4.228462e-02 +4.187811e-02 +4.202366e-02 +4.207532e-02 +4.213124e-02 +4.172606e-02 +4.157705e-02 +4.196233e-02 +4.206429e-02 +4.205240e-02 +4.170159e-02 +4.162691e-02 +4.194030e-02
+7.150000e+00 +3.340190e-01 +4.395792e+00 +3.948280e-02 +5.142354e-02 +5.054524e-02 +4.129599e-02 +4.203994e-02 +4.163582e-02 +4.178054e-02 +4.183191e-02 +4.188747e-02 +4.148461e-02 +4.133651e-02 +4.171959e-02 +4.182090e-02 +4.180921e-02 +4.146030e-02 +4.138611e-02 +4.169766e-02
+7.166667e+00 +3.332881e-01 +4.412833e+00 +3.925425e-02 +5.112592e-02 +5.025323e-02 +4.105709e-02 +4.179667e-02 +4.139500e-02 +4.153886e-02 +4.158990e-02 +4.164517e-02 +4.124456e-02 +4.109739e-02 +4.147825e-02 +4.157895e-02 +4.156745e-02 +4.122040e-02 +4.114669e-02 +4.145642e-02
+7.183333e+00 +3.326968e-01 +4.377405e+00 +3.902695e-02 +5.082975e-02 +4.996281e-02 +4.081953e-02 +4.155481e-02 +4.115550e-02 +4.129862e-02 +4.134928e-02 +4.140422e-02 +4.100591e-02 +4.085962e-02 +4.123829e-02 +4.133839e-02 +4.132707e-02 +4.098188e-02 +4.090863e-02 +4.121654e-02
+7.200000e+00 +3.322962e-01 +4.358393e+00 +3.880081e-02 +5.053552e-02 +4.967386e-02 +4.058333e-02 +4.131437e-02 +4.091738e-02 +4.105981e-02 +4.111001e-02 +4.116473e-02 +4.076863e-02 +4.062323e-02 +4.099967e-02 +4.109930e-02 +4.108813e-02 +4.074475e-02 +4.067193e-02 +4.097809e-02
+7.216667e+00 +3.323039e-01 +4.314584e+00 +3.857596e-02 +5.024294e-02 +4.938624e-02 +4.034848e-02 +4.107531e-02 +4.068066e-02 +4.082230e-02 +4.087214e-02 +4.092660e-02 +4.053273e-02 +4.038820e-02 +4.076242e-02 +4.086161e-02 +4.085066e-02 +4.050899e-02 +4.043658e-02 +4.074102e-02
+7.233333e+00 +3.323406e-01 +4.243604e+00 +3.835242e-02 +4.995189e-02 +4.910021e-02 +4.011500e-02 +4.083764e-02 +4.044525e-02 +4.058617e-02 +4.063564e-02 +4.068983e-02 +4.029820e-02 +4.015449e-02 +4.052654e-02 +4.062536e-02 +4.061453e-02 +4.027461e-02 +4.020260e-02 +4.050528e-02
+7.250000e+00 +3.321648e-01 +4.208098e+00 +3.813045e-02 +4.966249e-02 +4.881636e-02 +3.988287e-02 +4.060133e-02 +4.021123e-02 +4.035138e-02 +4.040050e-02 +4.045439e-02 +4.006503e-02 +3.992214e-02 +4.029203e-02 +4.039040e-02 +4.037966e-02 +4.004162e-02 +3.997000e-02 +4.027090e-02
+7.266667e+00 +3.316508e-01 +4.171922e+00 +3.790981e-02 +4.937478e-02 +4.853432e-02 +3.965208e-02 +4.036639e-02 +3.997856e-02 +4.011797e-02 +4.016673e-02 +4.022031e-02 +3.983323e-02 +3.969116e-02 +4.005888e-02 +4.015679e-02 +4.014613e-02 +3.981001e-02 +3.973872e-02 +4.003788e-02
+7.283333e+00 +3.331057e-01 +4.174139e+00 +3.769046e-02 +4.908887e-02 +4.825406e-02 +3.942263e-02 +4.013280e-02 +3.974724e-02 +3.988588e-02 +3.993431e-02 +3.998758e-02 +3.960276e-02 +3.946149e-02 +3.982709e-02 +3.992446e-02 +3.991392e-02 +3.957975e-02 +3.950880e-02 +3.980620e-02
+7.300000e+00 +3.336748e-01 +4.187957e+00 +3.747227e-02 +4.880473e-02 +4.797585e-02 +3.919451e-02 +3.990057e-02 +3.951724e-02 +3.965511e-02 +3.970324e-02 +3.975619e-02 +3.937361e-02 +3.923315e-02 +3.959664e-02 +3.969354e-02 +3.968300e-02 +3.935080e-02 +3.928025e-02 +3.957585e-02
+7.316667e+00 +3.329744e-01 +4.278148e+00 +3.725540e-02 +4.852264e-02 +4.769918e-02 +3.896771e-02 +3.966968e-02 +3.928859e-02 +3.942570e-02 +3.947351e-02 +3.952615e-02 +3.914579e-02 +3.900612e-02 +3.936751e-02 +3.946395e-02 +3.945341e-02 +3.912321e-02 +3.905307e-02 +3.934686e-02
+7.333333e+00 +3.325435e-01 +4.294706e+00 +3.703973e-02 +4.824200e-02 +4.742372e-02 +3.874222e-02 +3.944013e-02 +3.906125e-02 +3.919764e-02 +3.924514e-02 +3.929744e-02 +3.891928e-02 +3.878041e-02 +3.913972e-02 +3.923564e-02 +3.922513e-02 +3.889690e-02 +3.882717e-02 +3.911919e-02
+7.350000e+00 +3.323560e-01 +4.326063e+00 +3.682516e-02 +4.796315e-02 +4.714987e-02 +3.851804e-02 +3.921191e-02 +3.883524e-02 +3.897087e-02 +3.901811e-02 +3.907007e-02 +3.869410e-02 +3.855602e-02 +3.891324e-02 +3.900869e-02 +3.899817e-02 +3.867186e-02 +3.860258e-02 +3.889285e-02
+7.366667e+00 +3.317111e-01 +4.380026e+00 +3.661181e-02 +4.768571e-02 +4.687737e-02 +3.829515e-02 +3.898502e-02 +3.861052e-02 +3.874538e-02 +3.879241e-02 +3.884401e-02 +3.847023e-02 +3.833295e-02 +3.868807e-02 +3.878301e-02 +3.877254e-02 +3.844813e-02 +3.837935e-02 +3.866783e-02
+7.383333e+00 +3.318109e-01 +4.350020e+00 +3.639983e-02 +4.740957e-02 +4.660648e-02 +3.807357e-02 +3.875943e-02 +3.838711e-02 +3.852120e-02 +3.856798e-02 +3.861926e-02 +3.824763e-02 +3.811115e-02 +3.846422e-02 +3.855861e-02 +3.854821e-02 +3.822565e-02 +3.815739e-02 +3.844410e-02
+7.400000e+00 +3.312415e-01 +4.359365e+00 +3.618912e-02 +4.713519e-02 +4.633703e-02 +3.785327e-02 +3.853514e-02 +3.816500e-02 +3.829830e-02 +3.834486e-02 +3.839581e-02 +3.802631e-02 +3.789062e-02 +3.824168e-02 +3.833550e-02 +3.832517e-02 +3.800449e-02 +3.793667e-02 +3.822167e-02
+7.416667e+00 +3.314957e-01 +4.314203e+00 +3.597968e-02 +4.686223e-02 +4.606893e-02 +3.763423e-02 +3.831215e-02 +3.794417e-02 +3.807669e-02 +3.812299e-02 +3.817365e-02 +3.780628e-02 +3.767137e-02 +3.802042e-02 +3.811368e-02 +3.810346e-02 +3.778461e-02 +3.771719e-02 +3.800055e-02
+7.433333e+00 +3.314385e-01 +4.250062e+00 +3.577150e-02 +4.659093e-02 +4.580227e-02 +3.741646e-02 +3.809047e-02 +3.772462e-02 +3.785638e-02 +3.790239e-02 +3.795280e-02 +3.758751e-02 +3.745338e-02 +3.780047e-02 +3.789315e-02 +3.788300e-02 +3.756601e-02 +3.749895e-02 +3.778069e-02
+7.450000e+00 +3.321142e-01 +4.218473e+00 +3.556428e-02 +4.632107e-02 +4.553711e-02 +3.719996e-02 +3.787008e-02 +3.750632e-02 +3.763734e-02 +3.768309e-02 +3.773324e-02 +3.737001e-02 +3.723666e-02 +3.758185e-02 +3.767388e-02 +3.766379e-02 +3.734869e-02 +3.728197e-02 +3.756209e-02
+7.466667e+00 +3.328126e-01 +4.201030e+00 +3.535825e-02 +4.605280e-02 +4.527351e-02 +3.698470e-02 +3.765095e-02 +3.728930e-02 +3.741959e-02 +3.746506e-02 +3.751497e-02 +3.715377e-02 +3.702119e-02 +3.736456e-02 +3.745590e-02 +3.744585e-02 +3.713261e-02 +3.706625e-02 +3.734477e-02
+7.483333e+00 +3.320937e-01 +4.169705e+00 +3.515358e-02 +4.578631e-02 +4.501137e-02 +3.677073e-02 +3.743308e-02 +3.707354e-02 +3.720308e-02 +3.724828e-02 +3.729793e-02 +3.693879e-02 +3.680696e-02 +3.714850e-02 +3.723919e-02 +3.722917e-02 +3.691777e-02 +3.685177e-02 +3.712876e-02
+7.500000e+00 +3.316071e-01 +4.134231e+00 +3.495021e-02 +4.552139e-02 +4.475080e-02 +3.655797e-02 +3.721648e-02 +3.685905e-02 +3.698781e-02 +3.703275e-02 +3.708214e-02 +3.672505e-02 +3.659398e-02 +3.693368e-02 +3.702373e-02 +3.701375e-02 +3.670416e-02 +3.663854e-02 +3.691399e-02
+7.516667e+00 +3.311773e-01 +4.125910e+00 +3.474817e-02 +4.525837e-02 +4.449173e-02 +3.634645e-02 +3.700112e-02 +3.664580e-02 +3.677378e-02 +3.681849e-02 +3.686760e-02 +3.651256e-02 +3.638224e-02 +3.672002e-02 +3.680949e-02 +3.679960e-02 +3.649177e-02 +3.642658e-02 +3.670041e-02
+7.533333e+00 +3.312291e-01 +4.076675e+00 +3.454737e-02 +4.499706e-02 +4.423408e-02 +3.613615e-02 +3.678703e-02 +3.643380e-02 +3.656099e-02 +3.660548e-02 +3.665430e-02 +3.630128e-02 +3.617173e-02 +3.650758e-02 +3.659650e-02 +3.658671e-02 +3.628061e-02 +3.621584e-02 +3.648806e-02
+7.550000e+00 +3.307824e-01 +4.011175e+00 +3.434739e-02 +4.473679e-02 +4.397788e-02 +3.592705e-02 +3.657420e-02 +3.622303e-02 +3.634943e-02 +3.639371e-02 +3.644224e-02 +3.609123e-02 +3.596243e-02 +3.629634e-02 +3.638475e-02 +3.637505e-02 +3.607067e-02 +3.600630e-02 +3.627695e-02
+7.566667e+00 +3.303561e-01 +3.946796e+00 +3.414852e-02 +4.447799e-02 +4.372321e-02 +3.571916e-02 +3.636259e-02 +3.601353e-02 +3.613910e-02 +3.618321e-02 +3.623139e-02 +3.588239e-02 +3.575436e-02 +3.608631e-02 +3.617423e-02 +3.616460e-02 +3.586198e-02 +3.579796e-02 +3.606706e-02
+7.583333e+00 +3.295743e-01 +3.901387e+00 +3.395072e-02 +4.422052e-02 +4.347001e-02 +3.551248e-02 +3.615223e-02 +3.580519e-02 +3.593000e-02 +3.597391e-02 +3.602180e-02 +3.567477e-02 +3.554748e-02 +3.587752e-02 +3.596495e-02 +3.595535e-02 +3.565449e-02 +3.559082e-02 +3.585839e-02
+7.600000e+00 +3.288715e-01 +3.901475e+00 +3.375416e-02 +4.396497e-02 +4.321847e-02 +3.530699e-02 +3.594303e-02 +3.559810e-02 +3.572209e-02 +3.576577e-02 +3.581343e-02 +3.546837e-02 +3.534180e-02 +3.566995e-02 +3.575685e-02 +3.574730e-02 +3.544821e-02 +3.538489e-02 +3.565091e-02
+7.616667e+00 +3.280925e-01 +3.887032e+00 +3.355870e-02 +4.371071e-02 +4.296821e-02 +3.510270e-02 +3.573505e-02 +3.539221e-02 +3.551539e-02 +3.555884e-02 +3.560625e-02 +3.526316e-02 +3.513731e-02 +3.546361e-02 +3.554997e-02 +3.554047e-02 +3.524309e-02 +3.518018e-02 +3.544462e-02
+7.633333e+00 +3.275095e-01 +3.874374e+00 +3.336432e-02 +4.345763e-02 +4.271955e-02 +3.489958e-02 +3.552828e-02 +3.518747e-02 +3.530988e-02 +3.535309e-02 +3.540023e-02 +3.505913e-02 +3.493399e-02 +3.525850e-02 +3.534427e-02 +3.533482e-02 +3.503916e-02 +3.497663e-02 +3.523956e-02
+7.650000e+00 +3.267550e-01 +3.882143e+00 +3.317108e-02 +4.320625e-02 +4.247224e-02 +3.469764e-02 +3.532270e-02 +3.498391e-02 +3.510560e-02 +3.514853e-02 +3.519542e-02 +3.485627e-02 +3.473185e-02 +3.505455e-02 +3.513977e-02 +3.513035e-02 +3.483642e-02 +3.477425e-02 +3.503568e-02
+7.666667e+00 +3.265138e-01 +3.898426e+00 +3.297909e-02 +4.295642e-02 +4.222637e-02 +3.449686e-02 +3.511831e-02 +3.478153e-02 +3.490251e-02 +3.494515e-02 +3.499184e-02 +3.465458e-02 +3.453087e-02 +3.485175e-02 +3.493644e-02 +3.492707e-02 +3.463486e-02 +3.457303e-02 +3.483296e-02
+7.683333e+00 +3.258915e-01 +3.942820e+00 +3.278807e-02 +4.270795e-02 +4.198210e-02 +3.429726e-02 +3.491510e-02 +3.458031e-02 +3.470056e-02 +3.474296e-02 +3.478941e-02 +3.445405e-02 +3.433106e-02 +3.465013e-02 +3.473428e-02 +3.472497e-02 +3.443447e-02 +3.437298e-02 +3.463141e-02
+7.700000e+00 +3.256613e-01 +3.933904e+00 +3.259816e-02 +4.246083e-02 +4.173905e-02 +3.409883e-02 +3.471308e-02 +3.438026e-02 +3.449977e-02 +3.454194e-02 +3.458814e-02 +3.425468e-02 +3.413241e-02 +3.444965e-02 +3.453332e-02 +3.452404e-02 +3.423526e-02 +3.417409e-02 +3.443104e-02
+7.716667e+00 +3.253958e-01 +3.920531e+00 +3.240942e-02 +4.221519e-02 +4.149733e-02 +3.390152e-02 +3.451221e-02 +3.418136e-02 +3.430017e-02 +3.434210e-02 +3.438804e-02 +3.405647e-02 +3.393490e-02 +3.425033e-02 +3.433351e-02 +3.432428e-02 +3.403719e-02 +3.397634e-02 +3.423181e-02
+7.733333e+00 +3.250640e-01 +3.931282e+00 +3.222173e-02 +4.197095e-02 +4.125708e-02 +3.370539e-02 +3.431251e-02 +3.398363e-02 +3.410172e-02 +3.414338e-02 +3.418909e-02 +3.385940e-02 +3.373854e-02 +3.405218e-02 +3.413485e-02 +3.412570e-02 +3.384026e-02 +3.377974e-02 +3.403373e-02
+7.750000e+00 +3.270545e-01 +3.918146e+00 +3.203541e-02 +4.172825e-02 +4.101824e-02 +3.351040e-02 +3.411397e-02 +3.378704e-02 +3.390446e-02 +3.394582e-02 +3.399132e-02 +3.366348e-02 +3.354333e-02 +3.385516e-02 +3.393733e-02 +3.392825e-02 +3.364447e-02 +3.358428e-02 +3.383681e-02
+7.766667e+00 +3.294795e-01 +3.874357e+00 +3.185011e-02 +4.148672e-02 +4.078087e-02 +3.331656e-02 +3.391658e-02 +3.359157e-02 +3.370831e-02 +3.374941e-02 +3.379471e-02 +3.346869e-02 +3.334923e-02 +3.365928e-02 +3.374095e-02 +3.373192e-02 +3.344980e-02 +3.338996e-02 +3.364107e-02
+7.783333e+00 +3.297003e-01 +3.809428e+00 +3.166587e-02 +4.124656e-02 +4.054488e-02 +3.312381e-02 +3.372035e-02 +3.339726e-02 +3.351327e-02 +3.355414e-02 +3.359922e-02 +3.327504e-02 +3.315628e-02 +3.346456e-02 +3.354571e-02 +3.353675e-02 +3.325625e-02 +3.319680e-02 +3.344645e-02
+7.800000e+00 +3.290695e-01 +3.759360e+00 +3.148275e-02 +4.100799e-02 +4.031016e-02 +3.293214e-02 +3.352525e-02 +3.320409e-02 +3.331935e-02 +3.336004e-02 +3.340490e-02 +3.308251e-02 +3.296445e-02 +3.327096e-02 +3.335163e-02 +3.334270e-02 +3.306383e-02 +3.300474e-02 +3.325293e-02
+7.816667e+00 +3.287539e-01 +3.765335e+00 +3.130060e-02 +4.077077e-02 +4.007690e-02 +3.274159e-02 +3.333127e-02 +3.301201e-02 +3.312656e-02 +3.316708e-02 +3.321162e-02 +3.289108e-02 +3.277375e-02 +3.307851e-02 +3.315867e-02 +3.314979e-02 +3.287252e-02 +3.281377e-02 +3.306054e-02
+7.833333e+00 +3.289853e-01 +3.731620e+00 +3.111934e-02 +4.053468e-02 +3.984491e-02 +3.255214e-02 +3.313841e-02 +3.282101e-02 +3.293487e-02 +3.297521e-02 +3.301948e-02 +3.270076e-02 +3.258415e-02 +3.288717e-02 +3.296683e-02 +3.295799e-02 +3.268232e-02 +3.262390e-02 +3.286925e-02
+7.850000e+00 +3.289488e-01 +3.705986e+00 +3.093914e-02 +4.029999e-02 +3.961432e-02 +3.236379e-02 +3.294666e-02 +3.263112e-02 +3.274434e-02 +3.278449e-02 +3.282844e-02 +3.251155e-02 +3.239562e-02 +3.269691e-02 +3.277616e-02 +3.276733e-02 +3.249322e-02 +3.243513e-02 +3.267907e-02
+7.866667e+00 +3.284329e-01 +3.730759e+00 +3.076002e-02 +4.006665e-02 +3.938526e-02 +3.217653e-02 +3.275603e-02 +3.244235e-02 +3.255490e-02 +3.259483e-02 +3.263851e-02 +3.232343e-02 +3.220819e-02 +3.250773e-02 +3.258659e-02 +3.257775e-02 +3.230520e-02 +3.224746e-02 +3.248999e-02
+7.883333e+00 +3.285585e-01 +3.786514e+00 +3.058194e-02 +3.983490e-02 +3.915744e-02 +3.199035e-02 +3.256649e-02 +3.225465e-02 +3.236653e-02 +3.240628e-02 +3.244967e-02 +3.213639e-02 +3.202185e-02 +3.231963e-02 +3.239807e-02 +3.238925e-02 +3.211828e-02 +3.206087e-02 +3.230199e-02
+7.900000e+00 +3.284974e-01 +3.793930e+00 +3.040483e-02 +3.960438e-02 +3.893095e-02 +3.180526e-02 +3.237805e-02 +3.206802e-02 +3.217924e-02 +3.221882e-02 +3.226192e-02 +3.195044e-02 +3.183659e-02 +3.213262e-02 +3.221064e-02 +3.220183e-02 +3.193245e-02 +3.187537e-02 +3.211508e-02
+7.916667e+00 +3.277636e-01 +3.760908e+00 +3.022884e-02 +3.937507e-02 +3.870575e-02 +3.162125e-02 +3.219071e-02 +3.188247e-02 +3.199304e-02 +3.203243e-02 +3.207526e-02 +3.176558e-02 +3.165240e-02 +3.194670e-02 +3.202433e-02 +3.201551e-02 +3.174771e-02 +3.169093e-02 +3.192926e-02
+7.933333e+00 +3.273214e-01 +3.770058e+00 +3.005385e-02 +3.914719e-02 +3.848184e-02 +3.143829e-02 +3.200445e-02 +3.169798e-02 +3.180793e-02 +3.184712e-02 +3.188966e-02 +3.158178e-02 +3.146928e-02 +3.176185e-02 +3.183914e-02 +3.183026e-02 +3.156405e-02 +3.150758e-02 +3.174451e-02
+7.950000e+00 +3.266773e-01 +3.799237e+00 +2.987996e-02 +3.892084e-02 +3.825920e-02 +3.125639e-02 +3.181926e-02 +3.151457e-02 +3.162389e-02 +3.166290e-02 +3.170514e-02 +3.139904e-02 +3.128721e-02 +3.157807e-02 +3.165499e-02 +3.164609e-02 +3.138144e-02 +3.132531e-02 +3.156083e-02
+7.966667e+00 +3.262185e-01 +3.821199e+00 +2.970698e-02 +3.869575e-02 +3.803777e-02 +3.107553e-02 +3.163514e-02 +3.133222e-02 +3.144093e-02 +3.147974e-02 +3.152169e-02 +3.121735e-02 +3.110617e-02 +3.139536e-02 +3.147191e-02 +3.146299e-02 +3.119988e-02 +3.114410e-02 +3.137821e-02
+7.983333e+00 +3.254951e-01 +3.858424e+00 +2.953510e-02 +3.847204e-02 +3.781762e-02 +3.089572e-02 +3.145210e-02 +3.115093e-02 +3.125902e-02 +3.129763e-02 +3.133931e-02 +3.103672e-02 +3.092619e-02 +3.121370e-02 +3.128989e-02 +3.128097e-02 +3.101936e-02 +3.096393e-02 +3.119665e-02
+8.000000e+00 +3.247071e-01 +3.914017e+00 +2.936410e-02 +3.824961e-02 +3.759874e-02 +3.071694e-02 +3.127011e-02 +3.097068e-02 +3.107816e-02 +3.111657e-02 +3.115799e-02 +3.085713e-02 +3.074727e-02 +3.103308e-02 +3.110891e-02 +3.109998e-02 +3.083988e-02 +3.078479e-02 +3.101614e-02
+8.016667e+00 +3.243401e-01 +3.906755e+00 +2.919429e-02 +3.802854e-02 +3.738104e-02 +3.053921e-02 +3.108918e-02 +3.079148e-02 +3.089834e-02 +3.093656e-02 +3.097775e-02 +3.067859e-02 +3.056941e-02 +3.085351e-02 +3.092896e-02 +3.092005e-02 +3.066145e-02 +3.060667e-02 +3.083667e-02
+8.033333e+00 +3.236085e-01 +3.885067e+00 +2.902531e-02 +3.780854e-02 +3.716462e-02 +3.036250e-02 +3.090929e-02 +3.061331e-02 +3.071957e-02 +3.075758e-02 +3.079854e-02 +3.050109e-02 +3.039257e-02 +3.067499e-02 +3.075004e-02 +3.074115e-02 +3.048405e-02 +3.042958e-02 +3.065824e-02
+8.050000e+00 +3.227679e-01 +3.879813e+00 +2.885734e-02 +3.758993e-02 +3.694947e-02 +3.018683e-02 +3.073045e-02 +3.043618e-02 +3.054187e-02 +3.057962e-02 +3.062036e-02 +3.032462e-02 +3.021675e-02 +3.049752e-02 +3.057216e-02 +3.056329e-02 +3.030770e-02 +3.025352e-02 +3.048084e-02
+8.066667e+00 +3.225098e-01 +3.852761e+00 +2.869027e-02 +3.737232e-02 +3.673559e-02 +3.001216e-02 +3.055266e-02 +3.026008e-02 +3.036517e-02 +3.040269e-02 +3.044322e-02 +3.014916e-02 +3.004196e-02 +3.032106e-02 +3.039530e-02 +3.038644e-02 +3.013237e-02 +3.007849e-02 +3.030447e-02
+8.083333e+00 +3.222780e-01 +3.857372e+00 +2.852419e-02 +3.715597e-02 +3.652303e-02 +2.983850e-02 +3.037591e-02 +3.008498e-02 +3.018950e-02 +3.022677e-02 +3.026709e-02 +2.997472e-02 +2.986816e-02 +3.014562e-02 +3.021945e-02 +3.021062e-02 +2.995804e-02 +2.990446e-02 +3.012913e-02
+8.100000e+00 +3.214569e-01 +3.850381e+00 +2.835907e-02 +3.694087e-02 +3.631168e-02 +2.966585e-02 +3.020017e-02 +2.991090e-02 +3.001488e-02 +3.005187e-02 +3.009199e-02 +2.980130e-02 +2.969537e-02 +2.997120e-02 +3.004460e-02 +3.003582e-02 +2.978471e-02 +2.973144e-02 +2.995480e-02
+8.116667e+00 +3.207512e-01 +3.837180e+00 +2.819490e-02 +3.672702e-02 +3.610171e-02 +2.949420e-02 +3.002544e-02 +2.973782e-02 +2.984123e-02 +2.987798e-02 +2.991789e-02 +2.962890e-02 +2.952355e-02 +2.979778e-02 +2.987076e-02 +2.986202e-02 +2.961238e-02 +2.955942e-02 +2.978149e-02
+8.133333e+00 +3.200637e-01 +3.887019e+00 +2.803180e-02 +3.651439e-02 +3.589322e-02 +2.932354e-02 +2.985173e-02 +2.956575e-02 +2.966858e-02 +2.970510e-02 +2.974481e-02 +2.945749e-02 +2.935273e-02 +2.962537e-02 +2.969792e-02 +2.968923e-02 +2.944104e-02 +2.938841e-02 +2.960917e-02
+8.150000e+00 +3.194029e-01 +4.000531e+00 +2.786952e-02 +3.630313e-02 +3.568578e-02 +2.915388e-02 +2.967903e-02 +2.939468e-02 +2.949692e-02 +2.953323e-02 +2.957273e-02 +2.928705e-02 +2.918290e-02 +2.945396e-02 +2.952608e-02 +2.951745e-02 +2.927070e-02 +2.921839e-02 +2.943784e-02
+8.166667e+00 +3.185772e-01 +4.005180e+00 +2.770829e-02 +3.609300e-02 +3.547949e-02 +2.898519e-02 +2.950731e-02 +2.922460e-02 +2.932624e-02 +2.936237e-02 +2.940166e-02 +2.911760e-02 +2.901406e-02 +2.928353e-02 +2.935524e-02 +2.934666e-02 +2.910136e-02 +2.904934e-02 +2.926751e-02
+8.183333e+00 +3.178259e-01 +4.024146e+00 +2.754814e-02 +3.588428e-02 +3.527438e-02 +2.881748e-02 +2.933661e-02 +2.905550e-02 +2.915655e-02 +2.919252e-02 +2.923157e-02 +2.894911e-02 +2.884620e-02 +2.911409e-02 +2.918540e-02 +2.917686e-02 +2.893299e-02 +2.888127e-02 +2.909816e-02
+8.200000e+00 +3.170489e-01 +4.049910e+00 +2.738893e-02 +3.567668e-02 +3.507057e-02 +2.865076e-02 +2.916688e-02 +2.888738e-02 +2.898784e-02 +2.902363e-02 +2.906247e-02 +2.878162e-02 +2.867932e-02 +2.894564e-02 +2.901653e-02 +2.900803e-02 +2.876561e-02 +2.871419e-02 +2.892979e-02
+8.216667e+00 +3.165662e-01 +4.019808e+00 +2.723072e-02 +3.547027e-02 +3.486794e-02 +2.848501e-02 +2.899813e-02 +2.872023e-02 +2.882011e-02 +2.885569e-02 +2.889435e-02 +2.861508e-02 +2.851342e-02 +2.877815e-02 +2.884863e-02 +2.884019e-02 +2.859919e-02 +2.854808e-02 +2.876239e-02
+8.233333e+00 +3.170934e-01 +3.983240e+00 +2.707322e-02 +3.526502e-02 +3.466628e-02 +2.832022e-02 +2.883035e-02 +2.855405e-02 +2.865335e-02 +2.868873e-02 +2.872719e-02 +2.844950e-02 +2.834846e-02 +2.861163e-02 +2.868171e-02 +2.867331e-02 +2.843373e-02 +2.838291e-02 +2.859597e-02
+8.250000e+00 +3.171825e-01 +3.999582e+00 +2.691661e-02 +3.506112e-02 +3.446574e-02 +2.815639e-02 +2.866353e-02 +2.838883e-02 +2.848756e-02 +2.852274e-02 +2.856097e-02 +2.828489e-02 +2.818444e-02 +2.844608e-02 +2.851576e-02 +2.850740e-02 +2.826921e-02 +2.821870e-02 +2.843051e-02
+8.266667e+00 +3.169166e-01 +4.009331e+00 +2.676090e-02 +3.485832e-02 +3.426635e-02 +2.799352e-02 +2.849768e-02 +2.822456e-02 +2.832272e-02 +2.835771e-02 +2.839572e-02 +2.812123e-02 +2.802138e-02 +2.828151e-02 +2.835078e-02 +2.834245e-02 +2.810566e-02 +2.805544e-02 +2.826602e-02
+8.283333e+00 +3.165529e-01 +4.065475e+00 +2.660614e-02 +3.465694e-02 +3.406803e-02 +2.783158e-02 +2.833279e-02 +2.806125e-02 +2.815885e-02 +2.819362e-02 +2.823143e-02 +2.795851e-02 +2.785925e-02 +2.811791e-02 +2.818675e-02 +2.817846e-02 +2.794304e-02 +2.789314e-02 +2.810246e-02
+8.300000e+00 +3.161627e-01 +4.088735e+00 +2.645230e-02 +3.445666e-02 +3.387090e-02 +2.767058e-02 +2.816885e-02 +2.789888e-02 +2.799592e-02 +2.803049e-02 +2.806807e-02 +2.779674e-02 +2.769808e-02 +2.795523e-02 +2.802367e-02 +2.801542e-02 +2.778136e-02 +2.773175e-02 +2.793986e-02
+8.316667e+00 +3.154238e-01 +4.071759e+00 +2.629922e-02 +3.425735e-02 +3.367491e-02 +2.751050e-02 +2.800586e-02 +2.773745e-02 +2.783393e-02 +2.786831e-02 +2.790566e-02 +2.763590e-02 +2.753782e-02 +2.779356e-02 +2.786154e-02 +2.785332e-02 +2.762062e-02 +2.757130e-02 +2.777819e-02
+8.333333e+00 +3.147139e-01 +4.094474e+00 +2.614721e-02 +3.405939e-02 +3.348008e-02 +2.735133e-02 +2.784381e-02 +2.757695e-02 +2.767289e-02 +2.770706e-02 +2.774420e-02 +2.747599e-02 +2.737848e-02 +2.763283e-02 +2.770036e-02 +2.769216e-02 +2.746081e-02 +2.741180e-02 +2.761746e-02
+8.350000e+00 +3.140453e-01 +4.054552e+00 +2.599589e-02 +3.386234e-02 +3.328625e-02 +2.719308e-02 +2.768270e-02 +2.741741e-02 +2.751279e-02 +2.754674e-02 +2.758368e-02 +2.731701e-02 +2.722006e-02 +2.747305e-02 +2.754011e-02 +2.753193e-02 +2.730192e-02 +2.725319e-02 +2.745766e-02
+8.366667e+00 +3.135040e-01 +4.097801e+00 +2.584539e-02 +3.366656e-02 +3.309363e-02 +2.703576e-02 +2.752252e-02 +2.725882e-02 +2.735362e-02 +2.738735e-02 +2.742409e-02 +2.715895e-02 +2.706255e-02 +2.731414e-02 +2.738078e-02 +2.737263e-02 +2.714394e-02 +2.709552e-02 +2.729878e-02
+8.383333e+00 +3.129224e-01 +4.106968e+00 +2.569584e-02 +3.347184e-02 +3.290230e-02 +2.687934e-02 +2.736326e-02 +2.710114e-02 +2.719535e-02 +2.722889e-02 +2.726541e-02 +2.700182e-02 +2.690597e-02 +2.715614e-02 +2.722238e-02 +2.721425e-02 +2.698688e-02 +2.693876e-02 +2.714083e-02
+8.400000e+00 +3.121872e-01 +4.104068e+00 +2.554718e-02 +3.327818e-02 +3.271226e-02 +2.672384e-02 +2.720493e-02 +2.694436e-02 +2.703799e-02 +2.707135e-02 +2.710765e-02 +2.684558e-02 +2.675029e-02 +2.699904e-02 +2.706488e-02 +2.705679e-02 +2.683073e-02 +2.678290e-02 +2.698379e-02
+8.416667e+00 +3.117558e-01 +4.103226e+00 +2.539933e-02 +3.308566e-02 +3.252305e-02 +2.656923e-02 +2.704752e-02 +2.678848e-02 +2.688154e-02 +2.691472e-02 +2.695080e-02 +2.669026e-02 +2.659551e-02 +2.684286e-02 +2.690827e-02 +2.690026e-02 +2.667549e-02 +2.662794e-02 +2.682766e-02
+8.433333e+00 +3.112396e-01 +4.140503e+00 +2.525231e-02 +3.289437e-02 +3.233493e-02 +2.641551e-02 +2.689102e-02 +2.663350e-02 +2.672600e-02 +2.675899e-02 +2.679486e-02 +2.653582e-02 +2.644163e-02 +2.668758e-02 +2.675258e-02 +2.674461e-02 +2.652116e-02 +2.647388e-02 +2.667243e-02
+8.450000e+00 +3.106823e-01 +4.213107e+00 +2.510616e-02 +3.270417e-02 +3.214793e-02 +2.626268e-02 +2.673542e-02 +2.647941e-02 +2.657136e-02 +2.660416e-02 +2.663983e-02 +2.638228e-02 +2.628864e-02 +2.653319e-02 +2.659778e-02 +2.658987e-02 +2.636773e-02 +2.632072e-02 +2.651810e-02
+8.466667e+00 +3.099402e-01 +4.272997e+00 +2.496080e-02 +3.251504e-02 +3.196196e-02 +2.611072e-02 +2.658073e-02 +2.632620e-02 +2.641761e-02 +2.645022e-02 +2.648569e-02 +2.622963e-02 +2.613654e-02 +2.637969e-02 +2.644389e-02 +2.643602e-02 +2.621518e-02 +2.616843e-02 +2.636466e-02
+8.483333e+00 +3.091748e-01 +4.358343e+00 +2.481630e-02 +3.232701e-02 +3.177712e-02 +2.595965e-02 +2.642693e-02 +2.617389e-02 +2.626475e-02 +2.629718e-02 +2.633245e-02 +2.607786e-02 +2.598531e-02 +2.622706e-02 +2.629090e-02 +2.628307e-02 +2.606350e-02 +2.601704e-02 +2.621211e-02
+8.500000e+00 +3.089305e-01 +4.363485e+00 +2.467263e-02 +3.213999e-02 +3.159323e-02 +2.580944e-02 +2.627402e-02 +2.602245e-02 +2.611278e-02 +2.614502e-02 +2.618010e-02 +2.592697e-02 +2.583495e-02 +2.607532e-02 +2.613879e-02 +2.613100e-02 +2.591269e-02 +2.586652e-02 +2.606045e-02
+8.516667e+00 +3.082021e-01 +4.399237e+00 +2.452979e-02 +3.195400e-02 +3.141044e-02 +2.566011e-02 +2.612200e-02 +2.587189e-02 +2.596170e-02 +2.599374e-02 +2.602862e-02 +2.577695e-02 +2.568547e-02 +2.592446e-02 +2.598756e-02 +2.597983e-02 +2.576276e-02 +2.571686e-02 +2.590966e-02
+8.533333e+00 +3.081901e-01 +4.380698e+00 +2.438780e-02 +3.176904e-02 +3.122876e-02 +2.551164e-02 +2.597086e-02 +2.572219e-02 +2.581148e-02 +2.584333e-02 +2.587802e-02 +2.562780e-02 +2.553685e-02 +2.577446e-02 +2.583721e-02 +2.582952e-02 +2.561370e-02 +2.556807e-02 +2.575974e-02
+8.550000e+00 +3.080908e-01 +4.368387e+00 +2.424664e-02 +3.158523e-02 +3.104803e-02 +2.536403e-02 +2.582059e-02 +2.557337e-02 +2.566214e-02 +2.569380e-02 +2.572829e-02 +2.547951e-02 +2.538909e-02 +2.562533e-02 +2.568771e-02 +2.568008e-02 +2.546549e-02 +2.542013e-02 +2.561070e-02
+8.566667e+00 +3.074204e-01 +4.479498e+00 +2.410632e-02 +3.140261e-02 +3.086838e-02 +2.521727e-02 +2.567120e-02 +2.542543e-02 +2.551367e-02 +2.554514e-02 +2.557943e-02 +2.533209e-02 +2.524219e-02 +2.547708e-02 +2.553910e-02 +2.553150e-02 +2.531815e-02 +2.527305e-02 +2.546251e-02
+8.583333e+00 +3.072420e-01 +4.481312e+00 +2.396681e-02 +3.122097e-02 +3.068976e-02 +2.507136e-02 +2.552267e-02 +2.527833e-02 +2.536606e-02 +2.539733e-02 +2.543143e-02 +2.518551e-02 +2.509613e-02 +2.532967e-02 +2.539134e-02 +2.538377e-02 +2.517165e-02 +2.512682e-02 +2.531518e-02
+8.600000e+00 +3.069994e-01 +4.468607e+00 +2.382813e-02 +3.104046e-02 +3.051217e-02 +2.492629e-02 +2.537500e-02 +2.513208e-02 +2.521929e-02 +2.525038e-02 +2.528428e-02 +2.503979e-02 +2.495093e-02 +2.518312e-02 +2.524444e-02 +2.523691e-02 +2.502600e-02 +2.498143e-02 +2.516870e-02
+8.616667e+00 +3.070833e-01 +4.498680e+00 +2.369035e-02 +3.086109e-02 +3.033566e-02 +2.478206e-02 +2.522818e-02 +2.498667e-02 +2.507338e-02 +2.510430e-02 +2.513799e-02 +2.489490e-02 +2.480656e-02 +2.503740e-02 +2.509838e-02 +2.509089e-02 +2.488120e-02 +2.483689e-02 +2.502307e-02
+8.633333e+00 +3.075677e-01 +4.481348e+00 +2.355338e-02 +3.068266e-02 +3.016015e-02 +2.463867e-02 +2.508221e-02 +2.484210e-02 +2.492830e-02 +2.495905e-02 +2.499253e-02 +2.475086e-02 +2.466303e-02 +2.489253e-02 +2.495316e-02 +2.494571e-02 +2.473723e-02 +2.469318e-02 +2.487828e-02
+8.650000e+00 +3.072466e-01 +4.464914e+00 +2.341711e-02 +3.050527e-02 +2.998561e-02 +2.449612e-02 +2.493708e-02 +2.469837e-02 +2.478406e-02 +2.481465e-02 +2.484793e-02 +2.460764e-02 +2.452033e-02 +2.474851e-02 +2.480879e-02 +2.480138e-02 +2.459411e-02 +2.455030e-02 +2.473434e-02
+8.666667e+00 +3.066914e-01 +4.409783e+00 +2.328161e-02 +3.032879e-02 +2.981210e-02 +2.435439e-02 +2.479280e-02 +2.455548e-02 +2.464067e-02 +2.467107e-02 +2.470416e-02 +2.446526e-02 +2.437845e-02 +2.460531e-02 +2.466524e-02 +2.465788e-02 +2.445181e-02 +2.440825e-02 +2.459123e-02
+8.683333e+00 +3.063861e-01 +4.360951e+00 +2.314688e-02 +3.015334e-02 +2.963956e-02 +2.421348e-02 +2.464935e-02 +2.441341e-02 +2.449811e-02 +2.452834e-02 +2.456122e-02 +2.432370e-02 +2.423740e-02 +2.446294e-02 +2.452253e-02 +2.451523e-02 +2.431033e-02 +2.426703e-02 +2.444896e-02
+8.700000e+00 +3.061827e-01 +4.347707e+00 +2.301290e-02 +2.997883e-02 +2.946811e-02 +2.407339e-02 +2.450673e-02 +2.427216e-02 +2.435638e-02 +2.438641e-02 +2.441911e-02 +2.418296e-02 +2.409716e-02 +2.432139e-02 +2.438064e-02 +2.437339e-02 +2.416967e-02 +2.412661e-02 +2.430751e-02
+8.716667e+00 +3.056936e-01 +4.402124e+00 +2.287968e-02 +2.980538e-02 +2.929765e-02 +2.393410e-02 +2.436495e-02 +2.413173e-02 +2.421546e-02 +2.424531e-02 +2.427781e-02 +2.404303e-02 +2.395773e-02 +2.418067e-02 +2.423957e-02 +2.423236e-02 +2.402982e-02 +2.398702e-02 +2.416686e-02
+8.733333e+00 +3.054050e-01 +4.448781e+00 +2.274728e-02 +2.963291e-02 +2.912826e-02 +2.379563e-02 +2.422398e-02 +2.399210e-02 +2.407535e-02 +2.410503e-02 +2.413734e-02 +2.390391e-02 +2.381911e-02 +2.404078e-02 +2.409933e-02 +2.409215e-02 +2.389079e-02 +2.384823e-02 +2.402704e-02
+8.750000e+00 +3.056112e-01 +4.427785e+00 +2.261565e-02 +2.946150e-02 +2.895972e-02 +2.365795e-02 +2.408382e-02 +2.385328e-02 +2.393605e-02 +2.396557e-02 +2.399768e-02 +2.376560e-02 +2.368129e-02 +2.390168e-02 +2.395989e-02 +2.395275e-02 +2.375255e-02 +2.371024e-02 +2.388801e-02
+8.766667e+00 +3.053588e-01 +4.382311e+00 +2.248478e-02 +2.929107e-02 +2.879212e-02 +2.352106e-02 +2.394447e-02 +2.371527e-02 +2.379755e-02 +2.382691e-02 +2.385882e-02 +2.362809e-02 +2.354427e-02 +2.376338e-02 +2.382126e-02 +2.381415e-02 +2.361512e-02 +2.357304e-02 +2.374980e-02
+8.783333e+00 +3.049607e-01 +4.361604e+00 +2.235463e-02 +2.912158e-02 +2.862547e-02 +2.338497e-02 +2.380593e-02 +2.357805e-02 +2.365986e-02 +2.368906e-02 +2.372077e-02 +2.349138e-02 +2.340804e-02 +2.362588e-02 +2.368344e-02 +2.367636e-02 +2.347848e-02 +2.343665e-02 +2.361238e-02
+8.800000e+00 +3.048554e-01 +4.347154e+00 +2.222524e-02 +2.895302e-02 +2.845987e-02 +2.324966e-02 +2.366818e-02 +2.344162e-02 +2.352297e-02 +2.355200e-02 +2.358352e-02 +2.335545e-02 +2.327260e-02 +2.348918e-02 +2.354641e-02 +2.353937e-02 +2.334263e-02 +2.330105e-02 +2.347576e-02
+8.816667e+00 +3.042274e-01 +4.334843e+00 +2.209659e-02 +2.878545e-02 +2.829519e-02 +2.311513e-02 +2.353123e-02 +2.330598e-02 +2.338687e-02 +2.341572e-02 +2.344707e-02 +2.322032e-02 +2.313794e-02 +2.335328e-02 +2.341018e-02 +2.340317e-02 +2.320757e-02 +2.316623e-02 +2.333992e-02
+8.833333e+00 +3.039343e-01 +4.317101e+00 +2.196871e-02 +2.861883e-02 +2.813150e-02 +2.298139e-02 +2.339509e-02 +2.317113e-02 +2.325156e-02 +2.328024e-02 +2.331140e-02 +2.308596e-02 +2.300406e-02 +2.321816e-02 +2.327475e-02 +2.326776e-02 +2.307329e-02 +2.303219e-02 +2.320488e-02
+8.850000e+00 +3.035637e-01 +4.260685e+00 +2.184164e-02 +2.845323e-02 +2.796878e-02 +2.284841e-02 +2.325973e-02 +2.303706e-02 +2.311702e-02 +2.314554e-02 +2.317652e-02 +2.295238e-02 +2.287096e-02 +2.308383e-02 +2.314009e-02 +2.313314e-02 +2.293978e-02 +2.289893e-02 +2.307062e-02
+8.866667e+00 +3.032782e-01 +4.234919e+00 +2.171524e-02 +2.828857e-02 +2.780697e-02 +2.271621e-02 +2.312515e-02 +2.290376e-02 +2.298327e-02 +2.301161e-02 +2.304241e-02 +2.281958e-02 +2.273862e-02 +2.295026e-02 +2.300621e-02 +2.299929e-02 +2.280705e-02 +2.276644e-02 +2.293713e-02
+8.883333e+00 +3.026691e-01 +4.201172e+00 +2.158955e-02 +2.812485e-02 +2.764607e-02 +2.258477e-02 +2.299134e-02 +2.277124e-02 +2.285028e-02 +2.287847e-02 +2.290909e-02 +2.268756e-02 +2.260705e-02 +2.281747e-02 +2.287310e-02 +2.286622e-02 +2.267508e-02 +2.263472e-02 +2.280442e-02
+8.900000e+00 +3.019564e-01 +4.180077e+00 +2.146458e-02 +2.796209e-02 +2.748612e-02 +2.245409e-02 +2.285831e-02 +2.263948e-02 +2.271807e-02 +2.274609e-02 +2.277654e-02 +2.255630e-02 +2.247625e-02 +2.268545e-02 +2.274077e-02 +2.273392e-02 +2.254388e-02 +2.250375e-02 +2.267247e-02
+8.916667e+00 +3.012728e-01 +4.182571e+00 +2.134034e-02 +2.780029e-02 +2.732710e-02 +2.232417e-02 +2.272605e-02 +2.250849e-02 +2.258662e-02 +2.261448e-02 +2.264478e-02 +2.242579e-02 +2.234620e-02 +2.255419e-02 +2.260919e-02 +2.260238e-02 +2.241344e-02 +2.237354e-02 +2.254129e-02
+8.933333e+00 +3.008428e-01 +4.166854e+00 +2.121681e-02 +2.763941e-02 +2.716901e-02 +2.219500e-02 +2.259456e-02 +2.237826e-02 +2.245593e-02 +2.248364e-02 +2.251377e-02 +2.229605e-02 +2.221690e-02 +2.242369e-02 +2.247838e-02 +2.247160e-02 +2.228375e-02 +2.224408e-02 +2.241086e-02
+8.950000e+00 +3.005389e-01 +4.134296e+00 +2.109399e-02 +2.747948e-02 +2.701180e-02 +2.206658e-02 +2.246383e-02 +2.224878e-02 +2.232599e-02 +2.235356e-02 +2.238350e-02 +2.216706e-02 +2.208836e-02 +2.229394e-02 +2.234832e-02 +2.234157e-02 +2.215482e-02 +2.211537e-02 +2.228119e-02
+8.966667e+00 +2.998935e-01 +4.126177e+00 +2.097191e-02 +2.732061e-02 +2.685550e-02 +2.193890e-02 +2.233385e-02 +2.212005e-02 +2.219682e-02 +2.222423e-02 +2.225399e-02 +2.203883e-02 +2.196055e-02 +2.216495e-02 +2.221902e-02 +2.221231e-02 +2.202663e-02 +2.198741e-02 +2.215227e-02
+8.983333e+00 +2.993057e-01 +4.105102e+00 +2.085054e-02 +2.716258e-02 +2.670008e-02 +2.181196e-02 +2.220463e-02 +2.199207e-02 +2.206840e-02 +2.209564e-02 +2.212524e-02 +2.191134e-02 +2.183348e-02 +2.203670e-02 +2.209046e-02 +2.208379e-02 +2.189918e-02 +2.186019e-02 +2.202410e-02
+9.000000e+00 +2.987669e-01 +4.105320e+00 +2.072989e-02 +2.700549e-02 +2.654555e-02 +2.168575e-02 +2.207615e-02 +2.186483e-02 +2.194072e-02 +2.196779e-02 +2.199723e-02 +2.178457e-02 +2.170715e-02 +2.190920e-02 +2.196265e-02 +2.195601e-02 +2.177247e-02 +2.173370e-02 +2.189666e-02
+9.016667e+00 +2.983052e-01 +4.106040e+00 +2.060993e-02 +2.684932e-02 +2.639191e-02 +2.156028e-02 +2.194841e-02 +2.173833e-02 +2.181380e-02 +2.184068e-02 +2.186996e-02 +2.165854e-02 +2.158155e-02 +2.178243e-02 +2.183558e-02 +2.182897e-02 +2.164649e-02 +2.160795e-02 +2.176997e-02
+9.033333e+00 +2.976130e-01 +4.083801e+00 +2.049070e-02 +2.669402e-02 +2.623919e-02 +2.143553e-02 +2.182141e-02 +2.161257e-02 +2.168761e-02 +2.171431e-02 +2.174343e-02 +2.153323e-02 +2.145668e-02 +2.165639e-02 +2.170924e-02 +2.170267e-02 +2.152124e-02 +2.148292e-02 +2.164401e-02
+9.050000e+00 +2.969853e-01 +4.066075e+00 +2.037209e-02 +2.653956e-02 +2.608737e-02 +2.131151e-02 +2.169515e-02 +2.148753e-02 +2.156213e-02 +2.158866e-02 +2.161762e-02 +2.140865e-02 +2.133253e-02 +2.153109e-02 +2.158363e-02 +2.157710e-02 +2.139672e-02 +2.135862e-02 +2.151878e-02
+9.066667e+00 +2.965702e-01 +4.023016e+00 +2.025417e-02 +2.638596e-02 +2.593641e-02 +2.118821e-02 +2.156962e-02 +2.136322e-02 +2.143739e-02 +2.146375e-02 +2.149254e-02 +2.128478e-02 +2.120910e-02 +2.140651e-02 +2.145875e-02 +2.145225e-02 +2.127291e-02 +2.123504e-02 +2.139427e-02
+9.083333e+00 +2.961313e-01 +3.984931e+00 +2.013695e-02 +2.623329e-02 +2.578630e-02 +2.106563e-02 +2.144482e-02 +2.123964e-02 +2.131337e-02 +2.133956e-02 +2.136819e-02 +2.116164e-02 +2.108638e-02 +2.128265e-02 +2.133459e-02 +2.132813e-02 +2.114983e-02 +2.111217e-02 +2.127048e-02
+9.100000e+00 +2.958316e-01 +3.964428e+00 +2.002040e-02 +2.608148e-02 +2.563714e-02 +2.094375e-02 +2.132075e-02 +2.111678e-02 +2.119007e-02 +2.121608e-02 +2.124455e-02 +2.103921e-02 +2.096437e-02 +2.115951e-02 +2.121115e-02 +2.120473e-02 +2.102746e-02 +2.099001e-02 +2.114741e-02
+9.116667e+00 +2.953232e-01 +3.914620e+00 +1.990451e-02 +2.593055e-02 +2.548879e-02 +2.082258e-02 +2.119738e-02 +2.099465e-02 +2.106748e-02 +2.109333e-02 +2.112163e-02 +2.091749e-02 +2.084307e-02 +2.103710e-02 +2.108842e-02 +2.108204e-02 +2.090581e-02 +2.086856e-02 +2.102505e-02
+9.133333e+00 +2.946767e-01 +3.908048e+00 +1.978931e-02 +2.578056e-02 +2.534130e-02 +2.070212e-02 +2.107473e-02 +2.087319e-02 +2.094560e-02 +2.097128e-02 +2.099942e-02 +2.079647e-02 +2.072247e-02 +2.091540e-02 +2.096641e-02 +2.096006e-02 +2.078486e-02 +2.074781e-02 +2.090339e-02
+9.150000e+00 +2.940789e-01 +3.939148e+00 +1.967476e-02 +2.563140e-02 +2.519473e-02 +2.058234e-02 +2.095280e-02 +2.075242e-02 +2.082441e-02 +2.084994e-02 +2.087792e-02 +2.067614e-02 +2.060256e-02 +2.079441e-02 +2.084510e-02 +2.083878e-02 +2.066460e-02 +2.062777e-02 +2.078245e-02
+9.166667e+00 +2.940526e-01 +3.964697e+00 +1.956089e-02 +2.548309e-02 +2.504900e-02 +2.046326e-02 +2.083156e-02 +2.063235e-02 +2.070391e-02 +2.072930e-02 +2.075712e-02 +2.055650e-02 +2.048336e-02 +2.067411e-02 +2.072449e-02 +2.071821e-02 +2.054504e-02 +2.050841e-02 +2.066220e-02
+9.183333e+00 +2.936790e-01 +4.009760e+00 +1.944767e-02 +2.533565e-02 +2.490410e-02 +2.034487e-02 +2.071103e-02 +2.051297e-02 +2.058412e-02 +2.060935e-02 +2.063702e-02 +2.043756e-02 +2.036485e-02 +2.055449e-02 +2.060458e-02 +2.059834e-02 +2.042616e-02 +2.038975e-02 +2.054266e-02
+9.200000e+00 +2.929986e-01 +3.981561e+00 +1.933511e-02 +2.518903e-02 +2.476001e-02 +2.022716e-02 +2.059120e-02 +2.039429e-02 +2.046502e-02 +2.049011e-02 +2.051761e-02 +2.031931e-02 +2.024702e-02 +2.043557e-02 +2.048536e-02 +2.047916e-02 +2.030798e-02 +2.027177e-02 +2.042381e-02
+9.216667e+00 +2.923461e-01 +3.948901e+00 +1.922320e-02 +2.504326e-02 +2.461674e-02 +2.011013e-02 +2.047206e-02 +2.027629e-02 +2.034661e-02 +2.037155e-02 +2.039890e-02 +2.020174e-02 +2.012988e-02 +2.031734e-02 +2.036683e-02 +2.036067e-02 +2.019047e-02 +2.015448e-02 +2.030564e-02
+9.233333e+00 +2.920200e-01 +3.923856e+00 +1.911194e-02 +2.489832e-02 +2.447428e-02 +1.999377e-02 +2.035361e-02 +2.015897e-02 +2.022890e-02 +2.025368e-02 +2.028088e-02 +2.008486e-02 +2.001340e-02 +2.019979e-02 +2.024899e-02 +2.024287e-02 +2.007365e-02 +2.003786e-02 +2.018816e-02
+9.250000e+00 +2.919618e-01 +3.865154e+00 +1.900132e-02 +2.475422e-02 +2.433264e-02 +1.987809e-02 +2.023585e-02 +2.004233e-02 +2.011187e-02 +2.013649e-02 +2.016354e-02 +1.996865e-02 +1.989760e-02 +2.008293e-02 +2.013183e-02 +2.012575e-02 +1.995751e-02 +1.992192e-02 +2.007136e-02
+9.266667e+00 +2.918675e-01 +3.815553e+00 +1.889135e-02 +2.461095e-02 +2.419183e-02 +1.976308e-02 +2.011878e-02 +1.992637e-02 +1.999551e-02 +2.001999e-02 +2.004688e-02 +1.985311e-02 +1.978247e-02 +1.996674e-02 +2.001535e-02 +2.000930e-02 +1.984203e-02 +1.980665e-02 +1.995523e-02
+9.283333e+00 +2.915081e-01 +3.761608e+00 +1.878204e-02 +2.446852e-02 +2.405184e-02 +1.964873e-02 +2.000238e-02 +1.981107e-02 +1.987982e-02 +1.990415e-02 +1.993089e-02 +1.973825e-02 +1.966801e-02 +1.985123e-02 +1.989954e-02 +1.989353e-02 +1.972723e-02 +1.969204e-02 +1.983978e-02
+9.300000e+00 +2.913304e-01 +3.700574e+00 +1.867339e-02 +2.432695e-02 +2.391266e-02 +1.953505e-02 +1.988665e-02 +1.969644e-02 +1.976480e-02 +1.978899e-02 +1.981556e-02 +1.962406e-02 +1.955421e-02 +1.973639e-02 +1.978440e-02 +1.977843e-02 +1.961308e-02 +1.957811e-02 +1.972499e-02
+9.316667e+00 +2.909920e-01 +3.640706e+00 +1.856542e-02 +2.418623e-02 +2.377432e-02 +1.942202e-02 +1.977159e-02 +1.958248e-02 +1.965044e-02 +1.967449e-02 +1.970091e-02 +1.951054e-02 +1.944107e-02 +1.962221e-02 +1.966992e-02 +1.966399e-02 +1.949960e-02 +1.946483e-02 +1.961086e-02
+9.333333e+00 +2.912424e-01 +3.584115e+00 +1.845802e-02 +2.404630e-02 +2.363675e-02 +1.930965e-02 +1.965719e-02 +1.946918e-02 +1.953674e-02 +1.956065e-02 +1.958692e-02 +1.939765e-02 +1.932858e-02 +1.950869e-02 +1.955611e-02 +1.955021e-02 +1.938678e-02 +1.935220e-02 +1.949739e-02
+9.350000e+00 +2.915061e-01 +3.561422e+00 +1.835121e-02 +2.390713e-02 +2.349997e-02 +1.919793e-02 +1.954345e-02 +1.935653e-02 +1.942370e-02 +1.944747e-02 +1.947359e-02 +1.928542e-02 +1.921675e-02 +1.939581e-02 +1.944296e-02 +1.943709e-02 +1.927461e-02 +1.924023e-02 +1.938458e-02
+9.366667e+00 +2.910076e-01 +3.556329e+00 +1.824502e-02 +2.376881e-02 +2.336396e-02 +1.908686e-02 +1.943038e-02 +1.924455e-02 +1.931131e-02 +1.933495e-02 +1.936093e-02 +1.917383e-02 +1.910556e-02 +1.928359e-02 +1.933046e-02 +1.932463e-02 +1.916309e-02 +1.912891e-02 +1.927242e-02
+9.383333e+00 +2.903933e-01 +3.541562e+00 +1.813943e-02 +2.363125e-02 +2.322875e-02 +1.897643e-02 +1.931795e-02 +1.913321e-02 +1.919958e-02 +1.922307e-02 +1.924891e-02 +1.906289e-02 +1.899501e-02 +1.917201e-02 +1.921861e-02 +1.921281e-02 +1.905221e-02 +1.901823e-02 +1.916090e-02
+9.400000e+00 +2.898332e-01 +3.521886e+00 +1.803444e-02 +2.349449e-02 +2.309431e-02 +1.886664e-02 +1.920619e-02 +1.902252e-02 +1.908849e-02 +1.911185e-02 +1.913754e-02 +1.895259e-02 +1.888511e-02 +1.906109e-02 +1.910741e-02 +1.910165e-02 +1.894198e-02 +1.890819e-02 +1.905004e-02
+9.416667e+00 +2.893580e-01 +3.493657e+00 +1.793006e-02 +2.335852e-02 +2.296065e-02 +1.875749e-02 +1.909508e-02 +1.891246e-02 +1.897804e-02 +1.900126e-02 +1.902681e-02 +1.884294e-02 +1.877584e-02 +1.895080e-02 +1.899685e-02 +1.899112e-02 +1.883238e-02 +1.879880e-02 +1.893981e-02
+9.433333e+00 +2.888487e-01 +3.458103e+00 +1.782629e-02 +2.322335e-02 +2.282777e-02 +1.864896e-02 +1.898462e-02 +1.880304e-02 +1.886824e-02 +1.889133e-02 +1.891672e-02 +1.873391e-02 +1.866720e-02 +1.884116e-02 +1.888693e-02 +1.888124e-02 +1.872342e-02 +1.869005e-02 +1.883022e-02
+9.450000e+00 +2.881940e-01 +3.433176e+00 +1.772312e-02 +2.308895e-02 +2.269566e-02 +1.854107e-02 +1.887480e-02 +1.869425e-02 +1.875906e-02 +1.878203e-02 +1.880727e-02 +1.862552e-02 +1.855919e-02 +1.873214e-02 +1.877765e-02 +1.877200e-02 +1.861508e-02 +1.858193e-02 +1.872128e-02
+9.466667e+00 +2.875570e-01 +3.402748e+00 +1.762054e-02 +2.295532e-02 +2.256432e-02 +1.843380e-02 +1.876561e-02 +1.858610e-02 +1.865052e-02 +1.867336e-02 +1.869845e-02 +1.851775e-02 +1.845181e-02 +1.862376e-02 +1.866901e-02 +1.866338e-02 +1.850738e-02 +1.847443e-02 +1.861296e-02
+9.483333e+00 +2.870273e-01 +3.404771e+00 +1.751856e-02 +2.282247e-02 +2.243375e-02 +1.832714e-02 +1.865704e-02 +1.847856e-02 +1.854261e-02 +1.856532e-02 +1.859025e-02 +1.841061e-02 +1.834505e-02 +1.851601e-02 +1.856099e-02 +1.855540e-02 +1.840029e-02 +1.836755e-02 +1.850526e-02
+9.500000e+00 +2.864256e-01 +3.475692e+00 +1.741718e-02 +2.269040e-02 +2.230401e-02 +1.822110e-02 +1.854909e-02 +1.837165e-02 +1.843532e-02 +1.845791e-02 +1.848269e-02 +1.830408e-02 +1.823890e-02 +1.840888e-02 +1.845360e-02 +1.844804e-02 +1.829383e-02 +1.826128e-02 +1.839819e-02
+9.516667e+00 +2.859441e-01 +3.576124e+00 +1.731638e-02 +2.255911e-02 +2.217502e-02 +1.811567e-02 +1.844176e-02 +1.826536e-02 +1.832865e-02 +1.835111e-02 +1.837575e-02 +1.819817e-02 +1.813337e-02 +1.830236e-02 +1.834683e-02 +1.834130e-02 +1.818798e-02 +1.815562e-02 +1.829174e-02
+9.533333e+00 +2.858041e-01 +3.651111e+00 +1.721617e-02 +2.242858e-02 +2.204676e-02 +1.801085e-02 +1.833506e-02 +1.815968e-02 +1.822260e-02 +1.824494e-02 +1.826943e-02 +1.809288e-02 +1.802845e-02 +1.819647e-02 +1.824067e-02 +1.823519e-02 +1.808275e-02 +1.805057e-02 +1.818590e-02
+9.550000e+00 +2.861181e-01 +3.704793e+00 +1.711653e-02 +2.229879e-02 +2.191924e-02 +1.790664e-02 +1.822897e-02 +1.805462e-02 +1.811716e-02 +1.813937e-02 +1.816372e-02 +1.798819e-02 +1.792414e-02 +1.809119e-02 +1.813513e-02 +1.812968e-02 +1.797812e-02 +1.794612e-02 +1.808068e-02
+9.566667e+00 +2.862449e-01 +3.732155e+00 +1.701747e-02 +2.216975e-02 +2.179244e-02 +1.780303e-02 +1.812351e-02 +1.795015e-02 +1.801233e-02 +1.803442e-02 +1.805862e-02 +1.788411e-02 +1.782043e-02 +1.798651e-02 +1.803020e-02 +1.802479e-02 +1.787410e-02 +1.784229e-02 +1.797606e-02
+9.583333e+00 +2.861145e-01 +3.797495e+00 +1.691899e-02 +2.204149e-02 +2.166638e-02 +1.770002e-02 +1.801865e-02 +1.784630e-02 +1.790811e-02 +1.793008e-02 +1.795413e-02 +1.778064e-02 +1.771732e-02 +1.788245e-02 +1.792588e-02 +1.792049e-02 +1.777068e-02 +1.773905e-02 +1.787205e-02
+9.600000e+00 +2.858102e-01 +3.811845e+00 +1.682108e-02 +2.191396e-02 +2.154102e-02 +1.759761e-02 +1.791440e-02 +1.774304e-02 +1.780450e-02 +1.782634e-02 +1.785025e-02 +1.767776e-02 +1.761481e-02 +1.777899e-02 +1.782216e-02 +1.781680e-02 +1.766786e-02 +1.763641e-02 +1.776864e-02
+9.616667e+00 +2.863596e-01 +3.836465e+00 +1.672373e-02 +2.178715e-02 +2.141642e-02 +1.749579e-02 +1.781075e-02 +1.764038e-02 +1.770148e-02 +1.772319e-02 +1.774696e-02 +1.757548e-02 +1.751289e-02 +1.767612e-02 +1.771904e-02 +1.771371e-02 +1.756564e-02 +1.753437e-02 +1.766583e-02
+9.633333e+00 +2.865459e-01 +3.846153e+00 +1.662698e-02 +2.166108e-02 +2.129256e-02 +1.739456e-02 +1.770769e-02 +1.753831e-02 +1.759906e-02 +1.762065e-02 +1.764428e-02 +1.747379e-02 +1.741156e-02 +1.757386e-02 +1.761652e-02 +1.761122e-02 +1.746401e-02 +1.743291e-02 +1.756362e-02
+9.650000e+00 +2.865654e-01 +3.846996e+00 +1.653079e-02 +2.153576e-02 +2.116941e-02 +1.729391e-02 +1.760524e-02 +1.743683e-02 +1.749723e-02 +1.751869e-02 +1.754219e-02 +1.737269e-02 +1.731082e-02 +1.747218e-02 +1.751459e-02 +1.750932e-02 +1.736296e-02 +1.733204e-02 +1.746199e-02
+9.666667e+00 +2.863550e-01 +3.918475e+00 +1.643517e-02 +2.141114e-02 +2.104703e-02 +1.719385e-02 +1.750337e-02 +1.733594e-02 +1.739599e-02 +1.741733e-02 +1.744069e-02 +1.727217e-02 +1.721066e-02 +1.737109e-02 +1.741325e-02 +1.740801e-02 +1.726251e-02 +1.723176e-02 +1.736095e-02
+9.683333e+00 +2.861415e-01 +3.979974e+00 +1.634007e-02 +2.128725e-02 +2.092531e-02 +1.709437e-02 +1.740210e-02 +1.723564e-02 +1.729534e-02 +1.731655e-02 +1.733978e-02 +1.717223e-02 +1.711108e-02 +1.727058e-02 +1.731251e-02 +1.730729e-02 +1.716262e-02 +1.713205e-02 +1.726050e-02
+9.700000e+00 +2.860131e-01 +4.089171e+00 +1.624553e-02 +2.116409e-02 +2.080432e-02 +1.699546e-02 +1.730141e-02 +1.713592e-02 +1.719527e-02 +1.721635e-02 +1.723945e-02 +1.707287e-02 +1.701207e-02 +1.717066e-02 +1.721235e-02 +1.720714e-02 +1.706332e-02 +1.703293e-02 +1.716064e-02
+9.716667e+00 +2.867782e-01 +4.073207e+00 +1.615154e-02 +2.104164e-02 +2.068397e-02 +1.689713e-02 +1.720131e-02 +1.703678e-02 +1.709578e-02 +1.711674e-02 +1.713971e-02 +1.697409e-02 +1.691364e-02 +1.707132e-02 +1.711276e-02 +1.710758e-02 +1.696459e-02 +1.693437e-02 +1.706135e-02
+9.733333e+00 +2.873609e-01 +4.029354e+00 +1.605813e-02 +2.091992e-02 +2.056431e-02 +1.679936e-02 +1.710178e-02 +1.693821e-02 +1.699686e-02 +1.701771e-02 +1.704054e-02 +1.687588e-02 +1.681578e-02 +1.697255e-02 +1.701375e-02 +1.700860e-02 +1.686643e-02 +1.683639e-02 +1.696264e-02
+9.750000e+00 +2.871929e-01 +3.994071e+00 +1.596525e-02 +2.079887e-02 +2.044535e-02 +1.670216e-02 +1.700283e-02 +1.684021e-02 +1.689852e-02 +1.691924e-02 +1.694195e-02 +1.677823e-02 +1.671848e-02 +1.687435e-02 +1.691530e-02 +1.691018e-02 +1.676885e-02 +1.673898e-02 +1.686450e-02
+9.766667e+00 +2.868015e-01 +3.978208e+00 +1.587288e-02 +2.067851e-02 +2.032707e-02 +1.660552e-02 +1.690445e-02 +1.674277e-02 +1.680075e-02 +1.682135e-02 +1.684393e-02 +1.668115e-02 +1.662176e-02 +1.677672e-02 +1.681743e-02 +1.681234e-02 +1.667183e-02 +1.664212e-02 +1.676692e-02
+9.783333e+00 +2.867561e-01 +3.999276e+00 +1.578107e-02 +2.055884e-02 +2.020953e-02 +1.650945e-02 +1.680664e-02 +1.664590e-02 +1.670354e-02 +1.672402e-02 +1.674648e-02 +1.658463e-02 +1.652558e-02 +1.667966e-02 +1.672012e-02 +1.671506e-02 +1.657537e-02 +1.654583e-02 +1.666991e-02
+9.800000e+00 +2.865491e-01 +4.100344e+00 +1.568975e-02 +2.043988e-02 +2.009266e-02 +1.641392e-02 +1.670940e-02 +1.654959e-02 +1.660690e-02 +1.662725e-02 +1.664958e-02 +1.648867e-02 +1.642996e-02 +1.658315e-02 +1.662338e-02 +1.661835e-02 +1.647946e-02 +1.645010e-02 +1.657346e-02
+9.816667e+00 +2.860151e-01 +4.152407e+00 +1.559896e-02 +2.032161e-02 +1.997643e-02 +1.631895e-02 +1.661272e-02 +1.645383e-02 +1.651083e-02 +1.653105e-02 +1.655325e-02 +1.639327e-02 +1.633490e-02 +1.648720e-02 +1.652720e-02 +1.652220e-02 +1.638412e-02 +1.635492e-02 +1.647757e-02
+9.833333e+00 +2.854609e-01 +4.175817e+00 +1.550869e-02 +2.020403e-02 +1.986084e-02 +1.622453e-02 +1.651659e-02 +1.635864e-02 +1.641530e-02 +1.643540e-02 +1.645747e-02 +1.629842e-02 +1.624039e-02 +1.639181e-02 +1.643157e-02 +1.642660e-02 +1.628932e-02 +1.626029e-02 +1.638223e-02
+9.850000e+00 +2.848545e-01 +4.222178e+00 +1.541894e-02 +2.008714e-02 +1.974592e-02 +1.613065e-02 +1.642103e-02 +1.626399e-02 +1.632032e-02 +1.634030e-02 +1.636225e-02 +1.620412e-02 +1.614642e-02 +1.629697e-02 +1.633650e-02 +1.633156e-02 +1.619507e-02 +1.616620e-02 +1.628744e-02
+9.866667e+00 +2.843088e-01 +4.237757e+00 +1.532970e-02 +1.997092e-02 +1.963166e-02 +1.603732e-02 +1.632601e-02 +1.616989e-02 +1.622590e-02 +1.624575e-02 +1.626757e-02 +1.611036e-02 +1.605300e-02 +1.620269e-02 +1.624198e-02 +1.623706e-02 +1.610136e-02 +1.607267e-02 +1.619320e-02
+9.883333e+00 +2.836882e-01 +4.206460e+00 +1.524099e-02 +1.985536e-02 +1.951805e-02 +1.594454e-02 +1.623155e-02 +1.607633e-02 +1.613202e-02 +1.615176e-02 +1.617345e-02 +1.601715e-02 +1.596012e-02 +1.610894e-02 +1.614800e-02 +1.614311e-02 +1.600820e-02 +1.597967e-02 +1.609951e-02
+9.900000e+00 +2.830938e-01 +4.159004e+00 +1.515279e-02 +1.974047e-02 +1.940510e-02 +1.585228e-02 +1.613763e-02 +1.598332e-02 +1.603868e-02 +1.605830e-02 +1.607987e-02 +1.592448e-02 +1.586778e-02 +1.601574e-02 +1.605457e-02 +1.604971e-02 +1.591557e-02 +1.588721e-02 +1.600636e-02
+9.916667e+00 +2.826293e-01 +4.130721e+00 +1.506511e-02 +1.962626e-02 +1.929280e-02 +1.576057e-02 +1.604426e-02 +1.589085e-02 +1.594588e-02 +1.596539e-02 +1.598683e-02 +1.583234e-02 +1.577597e-02 +1.592308e-02 +1.596169e-02 +1.595685e-02 +1.582348e-02 +1.579529e-02 +1.591374e-02
+9.933333e+00 +2.826096e-01 +4.105936e+00 +1.497794e-02 +1.951270e-02 +1.918117e-02 +1.566938e-02 +1.595143e-02 +1.579891e-02 +1.585362e-02 +1.587301e-02 +1.589433e-02 +1.574074e-02 +1.568469e-02 +1.583094e-02 +1.586934e-02 +1.586452e-02 +1.573193e-02 +1.570389e-02 +1.582166e-02
+9.950000e+00 +2.830438e-01 +4.069132e+00 +1.489127e-02 +1.939980e-02 +1.907019e-02 +1.557872e-02 +1.585913e-02 +1.570751e-02 +1.576189e-02 +1.578117e-02 +1.580236e-02 +1.564966e-02 +1.559394e-02 +1.573935e-02 +1.577752e-02 +1.577273e-02 +1.564091e-02 +1.561303e-02 +1.573012e-02
+9.966667e+00 +2.844209e-01 +4.032351e+00 +1.480512e-02 +1.928755e-02 +1.895986e-02 +1.548858e-02 +1.576737e-02 +1.561663e-02 +1.567069e-02 +1.568986e-02 +1.571093e-02 +1.555912e-02 +1.550372e-02 +1.564828e-02 +1.568623e-02 +1.568147e-02 +1.555041e-02 +1.552269e-02 +1.563910e-02
+9.983333e+00 +2.850993e-01 +3.979285e+00 +1.471945e-02 +1.917596e-02 +1.885015e-02 +1.539896e-02 +1.567614e-02 +1.552627e-02 +1.558002e-02 +1.559908e-02 +1.562003e-02 +1.546910e-02 +1.541402e-02 +1.555774e-02 +1.559547e-02 +1.559074e-02 +1.546043e-02 +1.543288e-02 +1.554862e-02
+1.000000e+01 +2.853193e-01 +3.932981e+00 +1.463427e-02 +1.906503e-02 +1.874110e-02 +1.530986e-02 +1.558544e-02 +1.543644e-02 +1.548988e-02 +1.550882e-02 +1.552965e-02 +1.537960e-02 +1.532484e-02 +1.546773e-02 +1.550524e-02 +1.550053e-02 +1.537098e-02 +1.534358e-02 +1.545865e-02
+1.001667e+01 +2.859616e-01 +3.897389e+00 +1.454960e-02 +1.895474e-02 +1.863265e-02 +1.522128e-02 +1.549526e-02 +1.534712e-02 +1.540026e-02 +1.541908e-02 +1.543979e-02 +1.529062e-02 +1.523618e-02 +1.537823e-02 +1.541552e-02 +1.541084e-02 +1.528204e-02 +1.525480e-02 +1.536921e-02
+1.003333e+01 +2.864342e-01 +3.864908e+00 +1.446544e-02 +1.884508e-02 +1.852485e-02 +1.513321e-02 +1.540561e-02 +1.525832e-02 +1.531115e-02 +1.532987e-02 +1.535046e-02 +1.520215e-02 +1.514802e-02 +1.528925e-02 +1.532633e-02 +1.532168e-02 +1.519362e-02 +1.516654e-02 +1.528028e-02
+1.005000e+01 +2.870820e-01 +3.818221e+00 +1.438182e-02 +1.873609e-02 +1.841770e-02 +1.504565e-02 +1.531648e-02 +1.517004e-02 +1.522256e-02 +1.524117e-02 +1.526164e-02 +1.511419e-02 +1.506038e-02 +1.520079e-02 +1.523766e-02 +1.523302e-02 +1.510572e-02 +1.507878e-02 +1.519187e-02
+1.006667e+01 +2.870932e-01 +3.815100e+00 +1.429864e-02 +1.862770e-02 +1.831116e-02 +1.495859e-02 +1.522786e-02 +1.508227e-02 +1.513448e-02 +1.515298e-02 +1.517334e-02 +1.502674e-02 +1.497324e-02 +1.511284e-02 +1.514950e-02 +1.514489e-02 +1.501832e-02 +1.499154e-02 +1.510397e-02
+1.008333e+01 +2.871445e-01 +3.808396e+00 +1.421592e-02 +1.851992e-02 +1.820522e-02 +1.487204e-02 +1.513975e-02 +1.499500e-02 +1.504692e-02 +1.506531e-02 +1.508555e-02 +1.493979e-02 +1.488660e-02 +1.502540e-02 +1.506186e-02 +1.505726e-02 +1.493143e-02 +1.490480e-02 +1.501658e-02
+1.010000e+01 +2.869262e-01 +3.846239e+00 +1.413368e-02 +1.841278e-02 +1.809992e-02 +1.478599e-02 +1.505215e-02 +1.490824e-02 +1.495986e-02 +1.497814e-02 +1.499827e-02 +1.485335e-02 +1.480047e-02 +1.493846e-02 +1.497472e-02 +1.497014e-02 +1.484503e-02 +1.481856e-02 +1.492969e-02
+1.011667e+01 +2.871005e-01 +3.829081e+00 +1.405192e-02 +1.830625e-02 +1.799522e-02 +1.470044e-02 +1.496506e-02 +1.482198e-02 +1.487330e-02 +1.489148e-02 +1.491150e-02 +1.476741e-02 +1.471484e-02 +1.485203e-02 +1.488808e-02 +1.488352e-02 +1.475914e-02 +1.473282e-02 +1.484331e-02
+1.013333e+01 +2.874852e-01 +3.820889e+00 +1.397063e-02 +1.820032e-02 +1.789113e-02 +1.461538e-02 +1.487847e-02 +1.473622e-02 +1.478724e-02 +1.480532e-02 +1.482523e-02 +1.468196e-02 +1.462970e-02 +1.476610e-02 +1.480195e-02 +1.479741e-02 +1.467374e-02 +1.464757e-02 +1.475742e-02
+1.015000e+01 +2.877602e-01 +3.818825e+00 +1.388979e-02 +1.809500e-02 +1.778765e-02 +1.453082e-02 +1.479238e-02 +1.465096e-02 +1.470168e-02 +1.471966e-02 +1.473946e-02 +1.459701e-02 +1.454505e-02 +1.468067e-02 +1.471631e-02 +1.471179e-02 +1.458884e-02 +1.456282e-02 +1.467204e-02
+1.016667e+01 +2.883969e-01 +3.839294e+00 +1.380943e-02 +1.799029e-02 +1.768477e-02 +1.444674e-02 +1.470680e-02 +1.456618e-02 +1.461662e-02 +1.463449e-02 +1.465419e-02 +1.451256e-02 +1.446089e-02 +1.459573e-02 +1.463117e-02 +1.462667e-02 +1.450443e-02 +1.447856e-02 +1.458714e-02
+1.018333e+01 +2.887908e-01 +3.855224e+00 +1.372953e-02 +1.788619e-02 +1.758249e-02 +1.436315e-02 +1.462170e-02 +1.448191e-02 +1.453204e-02 +1.454982e-02 +1.456940e-02 +1.442859e-02 +1.437722e-02 +1.451128e-02 +1.454652e-02 +1.454204e-02 +1.442051e-02 +1.439479e-02 +1.450274e-02
+1.020000e+01 +2.889484e-01 +3.833557e+00 +1.365008e-02 +1.778269e-02 +1.748076e-02 +1.428005e-02 +1.453710e-02 +1.439811e-02 +1.444796e-02 +1.446564e-02 +1.448512e-02 +1.434511e-02 +1.429404e-02 +1.442733e-02 +1.446236e-02 +1.445790e-02 +1.433707e-02 +1.431150e-02 +1.441883e-02
+1.021667e+01 +2.893968e-01 +3.800501e+00 +1.357110e-02 +1.767983e-02 +1.737962e-02 +1.419742e-02 +1.445299e-02 +1.431481e-02 +1.436437e-02 +1.438194e-02 +1.440131e-02 +1.426211e-02 +1.421134e-02 +1.434386e-02 +1.437868e-02 +1.437425e-02 +1.425412e-02 +1.422869e-02 +1.433540e-02
+1.023333e+01 +2.890809e-01 +3.770667e+00 +1.349258e-02 +1.757754e-02 +1.727905e-02 +1.411528e-02 +1.436936e-02 +1.423198e-02 +1.428126e-02 +1.429874e-02 +1.431800e-02 +1.417960e-02 +1.412911e-02 +1.426088e-02 +1.429550e-02 +1.429108e-02 +1.417165e-02 +1.414637e-02 +1.425246e-02
+1.025000e+01 +2.892056e-01 +3.735512e+00 +1.341451e-02 +1.747585e-02 +1.717907e-02 +1.403361e-02 +1.428622e-02 +1.414964e-02 +1.419863e-02 +1.421601e-02 +1.423517e-02 +1.409756e-02 +1.404736e-02 +1.417838e-02 +1.421278e-02 +1.420839e-02 +1.408965e-02 +1.406452e-02 +1.416999e-02
+1.026667e+01 +2.887417e-01 +3.738506e+00 +1.333689e-02 +1.737476e-02 +1.707966e-02 +1.395241e-02 +1.420356e-02 +1.406777e-02 +1.411648e-02 +1.413376e-02 +1.415281e-02 +1.401599e-02 +1.396608e-02 +1.409635e-02 +1.413055e-02 +1.412618e-02 +1.400813e-02 +1.398315e-02 +1.408800e-02
+1.028333e+01 +2.881069e-01 +3.730684e+00 +1.325972e-02 +1.727424e-02 +1.698083e-02 +1.387168e-02 +1.412138e-02 +1.398637e-02 +1.403480e-02 +1.405199e-02 +1.407093e-02 +1.393489e-02 +1.388527e-02 +1.401480e-02 +1.404879e-02 +1.404444e-02 +1.392707e-02 +1.390224e-02 +1.400649e-02
+1.030000e+01 +2.881642e-01 +3.761289e+00 +1.318299e-02 +1.717431e-02 +1.688256e-02 +1.379142e-02 +1.403967e-02 +1.390545e-02 +1.395360e-02 +1.397069e-02 +1.398952e-02 +1.385426e-02 +1.380493e-02 +1.393371e-02 +1.396751e-02 +1.396318e-02 +1.384649e-02 +1.382181e-02 +1.392545e-02
+1.031667e+01 +2.886779e-01 +3.740365e+00 +1.310672e-02 +1.707495e-02 +1.678487e-02 +1.371162e-02 +1.395844e-02 +1.382499e-02 +1.387286e-02 +1.388985e-02 +1.390858e-02 +1.377410e-02 +1.372505e-02 +1.385309e-02 +1.388669e-02 +1.388239e-02 +1.376638e-02 +1.374184e-02 +1.384488e-02
+1.033333e+01 +2.888658e-01 +3.775660e+00 +1.303088e-02 +1.697618e-02 +1.668774e-02 +1.363229e-02 +1.387768e-02 +1.374500e-02 +1.379260e-02 +1.380949e-02 +1.382811e-02 +1.369441e-02 +1.364564e-02 +1.377294e-02 +1.380634e-02 +1.380207e-02 +1.368673e-02 +1.366232e-02 +1.376477e-02
+1.035000e+01 +2.894283e-01 +3.796192e+00 +1.295550e-02 +1.687799e-02 +1.659118e-02 +1.355341e-02 +1.379738e-02 +1.366547e-02 +1.371279e-02 +1.372960e-02 +1.374810e-02 +1.361517e-02 +1.356669e-02 +1.369326e-02 +1.372646e-02 +1.372221e-02 +1.360753e-02 +1.358328e-02 +1.368513e-02
+1.036667e+01 +2.891829e-01 +3.806570e+00 +1.288055e-02 +1.678037e-02 +1.649517e-02 +1.347499e-02 +1.371755e-02 +1.358640e-02 +1.363345e-02 +1.365016e-02 +1.366856e-02 +1.353639e-02 +1.348819e-02 +1.361403e-02 +1.364704e-02 +1.364282e-02 +1.352880e-02 +1.350468e-02 +1.360595e-02
+1.038333e+01 +2.891659e-01 +3.771995e+00 +1.280604e-02 +1.668329e-02 +1.639974e-02 +1.339702e-02 +1.363818e-02 +1.350779e-02 +1.355457e-02 +1.357119e-02 +1.358947e-02 +1.345807e-02 +1.341015e-02 +1.353526e-02 +1.356808e-02 +1.356388e-02 +1.345052e-02 +1.342655e-02 +1.352722e-02
+1.040000e+01 +2.900316e-01 +3.731122e+00 +1.273199e-02 +1.658679e-02 +1.630486e-02 +1.331951e-02 +1.355927e-02 +1.342964e-02 +1.347615e-02 +1.349267e-02 +1.351084e-02 +1.338020e-02 +1.333256e-02 +1.345695e-02 +1.348957e-02 +1.348540e-02 +1.337270e-02 +1.334886e-02 +1.344896e-02
+1.041667e+01 +2.900328e-01 +3.718150e+00 +1.265836e-02 +1.649085e-02 +1.621052e-02 +1.324244e-02 +1.348082e-02 +1.335193e-02 +1.339817e-02 +1.341461e-02 +1.343267e-02 +1.330278e-02 +1.325542e-02 +1.337910e-02 +1.341152e-02 +1.340737e-02 +1.329532e-02 +1.327163e-02 +1.337114e-02
+1.043333e+01 +2.898786e-01 +3.724946e+00 +1.258515e-02 +1.639548e-02 +1.611673e-02 +1.316582e-02 +1.340282e-02 +1.327468e-02 +1.332065e-02 +1.333700e-02 +1.335495e-02 +1.322581e-02 +1.317872e-02 +1.330169e-02 +1.333392e-02 +1.332980e-02 +1.321840e-02 +1.319484e-02 +1.329378e-02
+1.045000e+01 +2.892521e-01 +3.688525e+00 +1.251234e-02 +1.630062e-02 +1.602347e-02 +1.308964e-02 +1.332527e-02 +1.319787e-02 +1.324358e-02 +1.325983e-02 +1.327767e-02 +1.314929e-02 +1.310247e-02 +1.322472e-02 +1.325677e-02 +1.325267e-02 +1.314192e-02 +1.311849e-02 +1.321686e-02
+1.046667e+01 +2.887327e-01 +3.719600e+00 +1.243996e-02 +1.620633e-02 +1.593077e-02 +1.301391e-02 +1.324817e-02 +1.312151e-02 +1.316695e-02 +1.318312e-02 +1.320085e-02 +1.307321e-02 +1.302666e-02 +1.314821e-02 +1.318007e-02 +1.317600e-02 +1.306588e-02 +1.304259e-02 +1.314039e-02
+1.048333e+01 +2.882511e-01 +3.789492e+00 +1.236801e-02 +1.611259e-02 +1.583862e-02 +1.293861e-02 +1.317152e-02 +1.304559e-02 +1.309077e-02 +1.310684e-02 +1.312447e-02 +1.299757e-02 +1.295129e-02 +1.307214e-02 +1.310381e-02 +1.309976e-02 +1.299028e-02 +1.296712e-02 +1.306436e-02
+1.050000e+01 +2.876557e-01 +3.865577e+00 +1.229646e-02 +1.601940e-02 +1.574697e-02 +1.286375e-02 +1.309531e-02 +1.297010e-02 +1.301503e-02 +1.303100e-02 +1.304853e-02 +1.292236e-02 +1.287636e-02 +1.299650e-02 +1.302799e-02 +1.302397e-02 +1.291512e-02 +1.289210e-02 +1.298878e-02
+1.051667e+01 +2.870689e-01 +3.861823e+00 +1.222531e-02 +1.592672e-02 +1.565586e-02 +1.278932e-02 +1.301954e-02 +1.289506e-02 +1.293973e-02 +1.295561e-02 +1.297303e-02 +1.284759e-02 +1.280185e-02 +1.292130e-02 +1.295261e-02 +1.294861e-02 +1.284040e-02 +1.281750e-02 +1.291362e-02
+1.053333e+01 +2.867752e-01 +3.835916e+00 +1.215459e-02 +1.583458e-02 +1.556527e-02 +1.271532e-02 +1.294421e-02 +1.282045e-02 +1.286486e-02 +1.288065e-02 +1.289797e-02 +1.277326e-02 +1.272778e-02 +1.284654e-02 +1.287767e-02 +1.287369e-02 +1.276610e-02 +1.274334e-02 +1.283890e-02
+1.055000e+01 +2.864592e-01 +3.849300e+00 +1.208426e-02 +1.574297e-02 +1.547521e-02 +1.264175e-02 +1.286931e-02 +1.274627e-02 +1.279043e-02 +1.280613e-02 +1.282335e-02 +1.269935e-02 +1.265414e-02 +1.277221e-02 +1.280316e-02 +1.279921e-02 +1.269224e-02 +1.266961e-02 +1.276462e-02
+1.056667e+01 +2.858211e-01 +3.898968e+00 +1.201433e-02 +1.565189e-02 +1.538567e-02 +1.256860e-02 +1.279485e-02 +1.267252e-02 +1.271642e-02 +1.273203e-02 +1.274915e-02 +1.262587e-02 +1.258092e-02 +1.269831e-02 +1.272908e-02 +1.272515e-02 +1.261881e-02 +1.259630e-02 +1.269076e-02
+1.058333e+01 +2.852682e-01 +3.966288e+00 +1.194482e-02 +1.556135e-02 +1.529664e-02 +1.249588e-02 +1.272082e-02 +1.259920e-02 +1.264284e-02 +1.265836e-02 +1.267539e-02 +1.255282e-02 +1.250813e-02 +1.262484e-02 +1.265543e-02 +1.265152e-02 +1.254580e-02 +1.252342e-02 +1.261733e-02
+1.060000e+01 +2.846398e-01 +3.977440e+00 +1.187570e-02 +1.547133e-02 +1.520813e-02 +1.242358e-02 +1.264722e-02 +1.252630e-02 +1.256969e-02 +1.258512e-02 +1.260205e-02 +1.248019e-02 +1.243576e-02 +1.255180e-02 +1.258221e-02 +1.257832e-02 +1.247321e-02 +1.245096e-02 +1.254433e-02
+1.061667e+01 +2.840387e-01 +3.981677e+00 +1.180698e-02 +1.538182e-02 +1.512013e-02 +1.235170e-02 +1.257404e-02 +1.245382e-02 +1.249696e-02 +1.251231e-02 +1.252914e-02 +1.240798e-02 +1.236381e-02 +1.247917e-02 +1.250941e-02 +1.250554e-02 +1.240104e-02 +1.237892e-02 +1.247175e-02
+1.063333e+01 +2.834350e-01 +4.003994e+00 +1.173866e-02 +1.529283e-02 +1.503264e-02 +1.228023e-02 +1.250129e-02 +1.238176e-02 +1.242466e-02 +1.243991e-02 +1.245665e-02 +1.233619e-02 +1.229227e-02 +1.240697e-02 +1.243704e-02 +1.243319e-02 +1.232929e-02 +1.230730e-02 +1.239959e-02
+1.065000e+01 +2.829624e-01 +4.050099e+00 +1.167073e-02 +1.520434e-02 +1.494569e-02 +1.220918e-02 +1.242895e-02 +1.231012e-02 +1.235277e-02 +1.236793e-02 +1.238458e-02 +1.226481e-02 +1.222115e-02 +1.233518e-02 +1.236508e-02 +1.236125e-02 +1.225795e-02 +1.223609e-02 +1.232784e-02
+1.066667e+01 +2.824007e-01 +4.132330e+00 +1.160320e-02 +1.511637e-02 +1.485923e-02 +1.213853e-02 +1.235704e-02 +1.223890e-02 +1.228130e-02 +1.229637e-02 +1.231293e-02 +1.219384e-02 +1.215044e-02 +1.226381e-02 +1.229353e-02 +1.228973e-02 +1.218703e-02 +1.216530e-02 +1.225651e-02
+1.068333e+01 +2.818327e-01 +4.230121e+00 +1.153605e-02 +1.502891e-02 +1.477327e-02 +1.206830e-02 +1.228554e-02 +1.216808e-02 +1.221024e-02 +1.222522e-02 +1.224169e-02 +1.212329e-02 +1.208014e-02 +1.219285e-02 +1.222240e-02 +1.221862e-02 +1.211652e-02 +1.209491e-02 +1.218560e-02
+1.070000e+01 +2.815256e-01 +4.229911e+00 +1.146930e-02 +1.494196e-02 +1.468780e-02 +1.199847e-02 +1.221446e-02 +1.209768e-02 +1.213960e-02 +1.215449e-02 +1.217086e-02 +1.205315e-02 +1.201024e-02 +1.212231e-02 +1.215168e-02 +1.214792e-02 +1.204642e-02 +1.202493e-02 +1.211509e-02
+1.071667e+01 +2.812380e-01 +4.260382e+00 +1.140294e-02 +1.485552e-02 +1.460285e-02 +1.192905e-02 +1.214379e-02 +1.202768e-02 +1.206936e-02 +1.208416e-02 +1.210044e-02 +1.198341e-02 +1.194075e-02 +1.205217e-02 +1.208137e-02 +1.207764e-02 +1.197671e-02 +1.195535e-02 +1.204499e-02
+1.073333e+01 +2.807576e-01 +4.237223e+00 +1.133696e-02 +1.476957e-02 +1.451837e-02 +1.186003e-02 +1.207352e-02 +1.195809e-02 +1.199953e-02 +1.201424e-02 +1.203042e-02 +1.191407e-02 +1.187166e-02 +1.198243e-02 +1.201147e-02 +1.200776e-02 +1.190742e-02 +1.188618e-02 +1.197530e-02
+1.075000e+01 +2.803881e-01 +4.218530e+00 +1.127136e-02 +1.468412e-02 +1.443437e-02 +1.179141e-02 +1.200367e-02 +1.188890e-02 +1.193010e-02 +1.194473e-02 +1.196082e-02 +1.184514e-02 +1.180297e-02 +1.191310e-02 +1.194197e-02 +1.193828e-02 +1.183852e-02 +1.181741e-02 +1.190601e-02
+1.076667e+01 +2.806402e-01 +4.238285e+00 +1.120615e-02 +1.459917e-02 +1.435087e-02 +1.172318e-02 +1.193421e-02 +1.182011e-02 +1.186107e-02 +1.187562e-02 +1.189161e-02 +1.177660e-02 +1.173468e-02 +1.184417e-02 +1.187288e-02 +1.186921e-02 +1.177002e-02 +1.174904e-02 +1.183712e-02
+1.078333e+01 +2.806797e-01 +4.185863e+00 +1.114131e-02 +1.451470e-02 +1.426783e-02 +1.165535e-02 +1.186516e-02 +1.175172e-02 +1.179245e-02 +1.180691e-02 +1.182281e-02 +1.170846e-02 +1.166678e-02 +1.177564e-02 +1.180418e-02 +1.180053e-02 +1.170192e-02 +1.168106e-02 +1.176863e-02
+1.080000e+01 +2.807020e-01 +4.139212e+00 +1.107685e-02 +1.443073e-02 +1.418527e-02 +1.158791e-02 +1.179651e-02 +1.168373e-02 +1.172421e-02 +1.173859e-02 +1.175440e-02 +1.164072e-02 +1.159928e-02 +1.170751e-02 +1.173588e-02 +1.173225e-02 +1.163421e-02 +1.161347e-02 +1.170054e-02
+1.081667e+01 +2.810166e-01 +4.099556e+00 +1.101276e-02 +1.434723e-02 +1.410319e-02 +1.152087e-02 +1.172826e-02 +1.161613e-02 +1.165638e-02 +1.167067e-02 +1.168639e-02 +1.157337e-02 +1.153217e-02 +1.163977e-02 +1.166798e-02 +1.166437e-02 +1.156690e-02 +1.154628e-02 +1.163284e-02
+1.083333e+01 +2.818577e-01 +4.054513e+00 +1.094903e-02 +1.426421e-02 +1.402158e-02 +1.145421e-02 +1.166040e-02 +1.154892e-02 +1.158893e-02 +1.160315e-02 +1.161877e-02 +1.150640e-02 +1.146544e-02 +1.157242e-02 +1.160047e-02 +1.159688e-02 +1.149997e-02 +1.147947e-02 +1.156554e-02
+1.085000e+01 +2.830936e-01 +4.010476e+00 +1.088567e-02 +1.418167e-02 +1.394045e-02 +1.138793e-02 +1.159294e-02 +1.148210e-02 +1.152188e-02 +1.153601e-02 +1.155155e-02 +1.143983e-02 +1.139910e-02 +1.150546e-02 +1.153335e-02 +1.152978e-02 +1.143343e-02 +1.141305e-02 +1.149862e-02
+1.086667e+01 +2.846176e-01 +3.955936e+00 +1.082268e-02 +1.409961e-02 +1.385980e-02 +1.132204e-02 +1.152586e-02 +1.141566e-02 +1.145521e-02 +1.146926e-02 +1.148471e-02 +1.137365e-02 +1.133315e-02 +1.143889e-02 +1.146662e-02 +1.146307e-02 +1.136728e-02 +1.134702e-02 +1.143209e-02
+1.088333e+01 +2.849531e-01 +3.898193e+00 +1.076006e-02 +1.401803e-02 +1.377960e-02 +1.125653e-02 +1.145917e-02 +1.134962e-02 +1.138893e-02 +1.140290e-02 +1.141826e-02 +1.130784e-02 +1.126758e-02 +1.137271e-02 +1.140027e-02 +1.139674e-02 +1.130151e-02 +1.128137e-02 +1.136594e-02
+1.090000e+01 +2.859430e-01 +3.859886e+00 +1.069781e-02 +1.393693e-02 +1.369988e-02 +1.119140e-02 +1.139287e-02 +1.128395e-02 +1.132304e-02 +1.133693e-02 +1.135220e-02 +1.124241e-02 +1.120238e-02 +1.130691e-02 +1.133431e-02 +1.133080e-02 +1.123612e-02 +1.121609e-02 +1.130018e-02
+1.091667e+01 +2.863291e-01 +3.808686e+00 +1.063591e-02 +1.385629e-02 +1.362061e-02 +1.112665e-02 +1.132695e-02 +1.121866e-02 +1.125752e-02 +1.127133e-02 +1.128651e-02 +1.117737e-02 +1.113757e-02 +1.124149e-02 +1.126873e-02 +1.126524e-02 +1.117111e-02 +1.115120e-02 +1.123480e-02
+1.093333e+01 +2.862938e-01 +3.759315e+00 +1.057436e-02 +1.377611e-02 +1.354180e-02 +1.106227e-02 +1.126141e-02 +1.115376e-02 +1.119239e-02 +1.120612e-02 +1.122121e-02 +1.111270e-02 +1.107313e-02 +1.117644e-02 +1.120353e-02 +1.120006e-02 +1.110647e-02 +1.108668e-02 +1.116979e-02
+1.095000e+01 +2.860624e-01 +3.697601e+00 +1.051317e-02 +1.369639e-02 +1.346344e-02 +1.099827e-02 +1.119625e-02 +1.108922e-02 +1.112763e-02 +1.114128e-02 +1.115629e-02 +1.104840e-02 +1.100906e-02 +1.111178e-02 +1.113871e-02 +1.113526e-02 +1.104221e-02 +1.102253e-02 +1.110516e-02
+1.096667e+01 +2.856583e-01 +3.640745e+00 +1.045234e-02 +1.361714e-02 +1.338554e-02 +1.093463e-02 +1.113147e-02 +1.102506e-02 +1.106324e-02 +1.107682e-02 +1.109174e-02 +1.098448e-02 +1.094537e-02 +1.104749e-02 +1.107426e-02 +1.107083e-02 +1.097832e-02 +1.095876e-02 +1.104091e-02
+1.098333e+01 +2.860162e-01 +3.601223e+00 +1.039185e-02 +1.353834e-02 +1.330808e-02 +1.087136e-02 +1.106707e-02 +1.096127e-02 +1.099923e-02 +1.101273e-02 +1.102756e-02 +1.092092e-02 +1.088204e-02 +1.098357e-02 +1.101019e-02 +1.100677e-02 +1.091480e-02 +1.089535e-02 +1.097703e-02
+1.100000e+01 +2.870445e-01 +3.605732e+00 +1.033173e-02 +1.346000e-02 +1.323109e-02 +1.080846e-02 +1.100303e-02 +1.089785e-02 +1.093559e-02 +1.094902e-02 +1.096376e-02 +1.085774e-02 +1.081908e-02 +1.092002e-02 +1.094648e-02 +1.094309e-02 +1.085165e-02 +1.083231e-02 +1.091351e-02
+1.101667e+01 +2.890781e-01 +3.599862e+00 +1.027195e-02 +1.338212e-02 +1.315453e-02 +1.074592e-02 +1.093937e-02 +1.083479e-02 +1.087232e-02 +1.088566e-02 +1.090032e-02 +1.079492e-02 +1.075648e-02 +1.085683e-02 +1.088315e-02 +1.087977e-02 +1.078886e-02 +1.076964e-02 +1.085037e-02
+1.103333e+01 +2.891700e-01 +3.725253e+00 +1.021251e-02 +1.330469e-02 +1.307843e-02 +1.068375e-02 +1.087607e-02 +1.077211e-02 +1.080941e-02 +1.082268e-02 +1.083725e-02 +1.073247e-02 +1.069424e-02 +1.079401e-02 +1.082018e-02 +1.081682e-02 +1.072644e-02 +1.070733e-02 +1.078759e-02
+1.105000e+01 +2.889996e-01 +3.765109e+00 +1.015342e-02 +1.322770e-02 +1.300276e-02 +1.062193e-02 +1.081315e-02 +1.070978e-02 +1.074687e-02 +1.076006e-02 +1.077455e-02 +1.067037e-02 +1.063237e-02 +1.073156e-02 +1.075757e-02 +1.075424e-02 +1.066438e-02 +1.064537e-02 +1.072517e-02
+1.106667e+01 +2.891894e-01 +3.820587e+00 +1.009468e-02 +1.315116e-02 +1.292754e-02 +1.056047e-02 +1.075058e-02 +1.064782e-02 +1.068469e-02 +1.069780e-02 +1.071220e-02 +1.060863e-02 +1.057085e-02 +1.066947e-02 +1.069533e-02 +1.069202e-02 +1.060267e-02 +1.058378e-02 +1.066312e-02
+1.108333e+01 +2.893378e-01 +3.807258e+00 +1.003628e-02 +1.307506e-02 +1.285275e-02 +1.049937e-02 +1.068838e-02 +1.058621e-02 +1.062286e-02 +1.063590e-02 +1.065022e-02 +1.054725e-02 +1.050969e-02 +1.060774e-02 +1.063344e-02 +1.063015e-02 +1.054133e-02 +1.052254e-02 +1.060142e-02
+1.110000e+01 +2.893434e-01 +3.871308e+00 +9.978216e-03 +1.299941e-02 +1.277840e-02 +1.043862e-02 +1.062653e-02 +1.052496e-02 +1.056140e-02 +1.057436e-02 +1.058860e-02 +1.048623e-02 +1.044888e-02 +1.054636e-02 +1.057192e-02 +1.056865e-02 +1.048034e-02 +1.046166e-02 +1.054008e-02
+1.111667e+01 +2.888632e-01 +4.012686e+00 +9.920481e-03 +1.292420e-02 +1.270447e-02 +1.037822e-02 +1.056505e-02 +1.046406e-02 +1.050029e-02 +1.051318e-02 +1.052734e-02 +1.042556e-02 +1.038842e-02 +1.048534e-02 +1.051075e-02 +1.050750e-02 +1.041970e-02 +1.040113e-02 +1.047909e-02
+1.113333e+01 +2.887154e-01 +4.035845e+00 +9.863078e-03 +1.284942e-02 +1.263097e-02 +1.031817e-02 +1.050392e-02 +1.040352e-02 +1.043954e-02 +1.045235e-02 +1.046643e-02 +1.036523e-02 +1.032831e-02 +1.042468e-02 +1.044993e-02 +1.044670e-02 +1.035941e-02 +1.034095e-02 +1.041846e-02
+1.115000e+01 +2.885527e-01 +4.074323e+00 +9.806009e-03 +1.277507e-02 +1.255790e-02 +1.025847e-02 +1.044315e-02 +1.034332e-02 +1.037913e-02 +1.039188e-02 +1.040587e-02 +1.030526e-02 +1.026855e-02 +1.036436e-02 +1.038947e-02 +1.038626e-02 +1.029947e-02 +1.028111e-02 +1.035818e-02
+1.116667e+01 +2.879866e-01 +4.121546e+00 +9.749268e-03 +1.270115e-02 +1.248524e-02 +1.019912e-02 +1.038272e-02 +1.028348e-02 +1.031908e-02 +1.033175e-02 +1.034566e-02 +1.024563e-02 +1.020914e-02 +1.030439e-02 +1.032936e-02 +1.032617e-02 +1.023988e-02 +1.022163e-02 +1.029825e-02
+1.118333e+01 +2.875856e-01 +4.139030e+00 +9.692856e-03 +1.262766e-02 +1.241301e-02 +1.014011e-02 +1.032265e-02 +1.022398e-02 +1.025938e-02 +1.027197e-02 +1.028580e-02 +1.018635e-02 +1.015007e-02 +1.024477e-02 +1.026959e-02 +1.026642e-02 +1.018063e-02 +1.016249e-02 +1.023866e-02
+1.120000e+01 +2.869809e-01 +4.127292e+00 +9.636769e-03 +1.255459e-02 +1.234119e-02 +1.008144e-02 +1.026292e-02 +1.016482e-02 +1.020001e-02 +1.021254e-02 +1.022629e-02 +1.012742e-02 +1.009134e-02 +1.018549e-02 +1.021017e-02 +1.020702e-02 +1.012172e-02 +1.010369e-02 +1.017942e-02
+1.121667e+01 +2.863409e-01 +4.171951e+00 +9.581008e-03 +1.248194e-02 +1.226979e-02 +1.002310e-02 +1.020354e-02 +1.010601e-02 +1.014100e-02 +1.015345e-02 +1.016712e-02 +1.006882e-02 +1.003295e-02 +1.012656e-02 +1.015110e-02 +1.014796e-02 +1.006316e-02 +1.004523e-02 +1.012052e-02
+1.123333e+01 +2.859445e-01 +4.241638e+00 +9.525568e-03 +1.240972e-02 +1.219880e-02 +9.965111e-03 +1.014450e-02 +1.004754e-02 +1.008232e-02 +1.009470e-02 +1.010829e-02 +1.001056e-02 +9.974903e-03 +1.006797e-02 +1.009237e-02 +1.008925e-02 +1.000494e-02 +9.987106e-03 +1.006197e-02
+1.125000e+01 +2.855945e-01 +4.232026e+00 +9.470452e-03 +1.233792e-02 +1.212822e-02 +9.907453e-03 +1.008581e-02 +9.989406e-03 +1.002398e-02 +1.003629e-02 +1.004981e-02 +9.952639e-03 +9.917188e-03 +1.000972e-02 +1.003397e-02 +1.003088e-02 +9.947047e-03 +9.929322e-03 +1.000375e-02
+1.126667e+01 +2.851293e-01 +4.225992e+00 +9.415655e-03 +1.226652e-02 +1.205805e-02 +9.850128e-03 +1.002745e-02 +9.931609e-03 +9.965986e-03 +9.978223e-03 +9.991662e-03 +9.895053e-03 +9.859807e-03 +9.951803e-03 +9.975917e-03 +9.972838e-03 +9.889494e-03 +9.871872e-03 +9.945868e-03
+1.128333e+01 +2.845857e-01 +4.169784e+00 +9.361178e-03 +1.219555e-02 +1.198829e-02 +9.793136e-03 +9.969435e-03 +9.874146e-03 +9.908323e-03 +9.920489e-03 +9.933855e-03 +9.837800e-03 +9.802759e-03 +9.894224e-03 +9.918198e-03 +9.915137e-03 +9.832273e-03 +9.814754e-03 +9.888322e-03
+1.130000e+01 +2.841721e-01 +4.189050e+00 +9.307014e-03 +1.212498e-02 +1.191893e-02 +9.736474e-03 +9.911754e-03 +9.817015e-03 +9.850993e-03 +9.863090e-03 +9.876381e-03 +9.780878e-03 +9.746040e-03 +9.836977e-03 +9.860814e-03 +9.857770e-03 +9.775384e-03 +9.757966e-03 +9.831108e-03
+1.131667e+01 +2.838288e-01 +4.187502e+00 +9.253161e-03 +1.205482e-02 +1.184996e-02 +9.680140e-03 +9.854405e-03 +9.760214e-03 +9.793995e-03 +9.806022e-03 +9.819239e-03 +9.724286e-03 +9.689650e-03 +9.780061e-03 +9.803760e-03 +9.800734e-03 +9.718824e-03 +9.701508e-03 +9.774226e-03
+1.133333e+01 +2.833557e-01 +4.184410e+00 +9.199618e-03 +1.198506e-02 +1.178140e-02 +9.624132e-03 +9.797388e-03 +9.703743e-03 +9.737327e-03 +9.749285e-03 +9.762427e-03 +9.668022e-03 +9.633586e-03 +9.723475e-03 +9.747036e-03 +9.744028e-03 +9.662591e-03 +9.645376e-03 +9.717673e-03
+1.135000e+01 +2.828913e-01 +4.137549e+00 +9.146385e-03 +1.191572e-02 +1.171323e-02 +9.568447e-03 +9.740700e-03 +9.647598e-03 +9.680987e-03 +9.692877e-03 +9.705942e-03 +9.612083e-03 +9.577846e-03 +9.667216e-03 +9.690641e-03 +9.687649e-03 +9.606683e-03 +9.589567e-03 +9.661447e-03
+1.136667e+01 +2.826905e-01 +4.119634e+00 +9.093463e-03 +1.184677e-02 +1.164545e-02 +9.513085e-03 +9.684341e-03 +9.591778e-03 +9.624973e-03 +9.636795e-03 +9.649784e-03 +9.556468e-03 +9.522429e-03 +9.611282e-03 +9.634572e-03 +9.631597e-03 +9.551100e-03 +9.534082e-03 +9.605546e-03
+1.138333e+01 +2.831753e-01 +4.103999e+00 +9.040849e-03 +1.177823e-02 +1.157807e-02 +9.458042e-03 +9.628308e-03 +9.536281e-03 +9.569283e-03 +9.581037e-03 +9.593953e-03 +9.501174e-03 +9.467333e-03 +9.555672e-03 +9.578827e-03 +9.575870e-03 +9.495838e-03 +9.478918e-03 +9.549969e-03
+1.140000e+01 +2.832368e-01 +4.096246e+00 +8.988538e-03 +1.171008e-02 +1.151108e-02 +9.403318e-03 +9.572598e-03 +9.481105e-03 +9.513915e-03 +9.525602e-03 +9.538442e-03 +9.446201e-03 +9.412555e-03 +9.500384e-03 +9.523404e-03 +9.520464e-03 +9.440895e-03 +9.424073e-03 +9.494713e-03
+1.141667e+01 +2.842110e-01 +4.070339e+00 +8.936530e-03 +1.164232e-02 +1.144448e-02 +9.348911e-03 +9.517212e-03 +9.426248e-03 +9.458868e-03 +9.470487e-03 +9.483253e-03 +9.391545e-03 +9.358094e-03 +9.445415e-03 +9.468302e-03 +9.465379e-03 +9.386270e-03 +9.369545e-03 +9.439777e-03
+1.143333e+01 +2.849865e-01 +4.042218e+00 +8.884824e-03 +1.157496e-02 +1.137826e-02 +9.294818e-03 +9.462145e-03 +9.371708e-03 +9.404139e-03 +9.415690e-03 +9.428383e-03 +9.337207e-03 +9.303949e-03 +9.390764e-03 +9.413519e-03 +9.410613e-03 +9.331962e-03 +9.315333e-03 +9.385159e-03
+1.145000e+01 +2.855662e-01 +4.026820e+00 +8.833416e-03 +1.150798e-02 +1.131243e-02 +9.241038e-03 +9.407397e-03 +9.317484e-03 +9.349727e-03 +9.361211e-03 +9.373830e-03 +9.283183e-03 +9.250116e-03 +9.336429e-03 +9.359054e-03 +9.356164e-03 +9.277968e-03 +9.261435e-03 +9.330857e-03
+1.146667e+01 +2.856312e-01 +3.977681e+00 +8.782304e-03 +1.144139e-02 +1.124698e-02 +9.187570e-03 +9.352967e-03 +9.263574e-03 +9.295629e-03 +9.307047e-03 +9.319594e-03 +9.229471e-03 +9.196595e-03 +9.282409e-03 +9.304903e-03 +9.302030e-03 +9.224287e-03 +9.207848e-03 +9.276869e-03
+1.148333e+01 +2.856187e-01 +3.963223e+00 +8.731488e-03 +1.137519e-02 +1.118191e-02 +9.134410e-03 +9.298852e-03 +9.209975e-03 +9.241845e-03 +9.253198e-03 +9.265671e-03 +9.176071e-03 +9.143384e-03 +9.228701e-03 +9.251066e-03 +9.248208e-03 +9.170915e-03 +9.154572e-03 +9.223193e-03
+1.150000e+01 +2.865351e-01 +3.954085e+00 +8.680967e-03 +1.130937e-02 +1.111721e-02 +9.081559e-03 +9.245050e-03 +9.156687e-03 +9.188372e-03 +9.199661e-03 +9.212060e-03 +9.122978e-03 +9.090480e-03 +9.175305e-03 +9.197541e-03 +9.194699e-03 +9.117853e-03 +9.101604e-03 +9.169828e-03
+1.151667e+01 +2.871676e-01 +3.913067e+00 +8.630736e-03 +1.124394e-02 +1.105289e-02 +9.029013e-03 +9.191560e-03 +9.103707e-03 +9.135208e-03 +9.146433e-03 +9.158759e-03 +9.070194e-03 +9.037883e-03 +9.122217e-03 +9.144326e-03 +9.141498e-03 +9.065097e-03 +9.048943e-03 +9.116772e-03
+1.153333e+01 +2.874561e-01 +3.866881e+00 +8.580796e-03 +1.117888e-02 +1.098895e-02 +8.976772e-03 +9.138379e-03 +9.051034e-03 +9.082352e-03 +9.093514e-03 +9.105767e-03 +9.017714e-03 +8.985590e-03 +9.069437e-03 +9.091418e-03 +9.088606e-03 +9.012647e-03 +8.996587e-03 +9.064022e-03
+1.155000e+01 +2.873303e-01 +3.822639e+00 +8.531146e-03 +1.111420e-02 +1.092536e-02 +8.924833e-03 +9.085505e-03 +8.998665e-03 +9.029802e-03 +9.040901e-03 +9.053081e-03 +8.965538e-03 +8.933600e-03 +9.016961e-03 +9.038816e-03 +9.036020e-03 +8.960500e-03 +8.944534e-03 +9.011578e-03
+1.156667e+01 +2.872165e-01 +3.768070e+00 +8.481781e-03 +1.104989e-02 +1.086215e-02 +8.873194e-03 +9.032937e-03 +8.946599e-03 +8.977556e-03 +8.988593e-03 +9.000700e-03 +8.913664e-03 +8.881911e-03 +8.964789e-03 +8.986518e-03 +8.983738e-03 +8.908655e-03 +8.892781e-03 +8.959438e-03
+1.158333e+01 +2.870035e-01 +3.784790e+00 +8.432703e-03 +1.098596e-02 +1.079930e-02 +8.821854e-03 +8.980672e-03 +8.894834e-03 +8.925613e-03 +8.936586e-03 +8.948623e-03 +8.862090e-03 +8.830520e-03 +8.912919e-03 +8.934522e-03 +8.931758e-03 +8.857110e-03 +8.841327e-03 +8.907599e-03
+1.160000e+01 +2.868972e-01 +3.818507e+00 +8.383908e-03 +1.092239e-02 +1.073682e-02 +8.770811e-03 +8.928710e-03 +8.843369e-03 +8.873969e-03 +8.884880e-03 +8.896846e-03 +8.810815e-03 +8.779427e-03 +8.861349e-03 +8.882827e-03 +8.880080e-03 +8.805863e-03 +8.790172e-03 +8.856060e-03
+1.161667e+01 +2.868654e-01 +3.879068e+00 +8.335399e-03 +1.085919e-02 +1.067470e-02 +8.720064e-03 +8.877049e-03 +8.792201e-03 +8.822624e-03 +8.833473e-03 +8.845370e-03 +8.759835e-03 +8.728629e-03 +8.810077e-03 +8.831431e-03 +8.828701e-03 +8.754912e-03 +8.739312e-03 +8.804819e-03
+1.163333e+01 +2.870506e-01 +3.877454e+00 +8.287173e-03 +1.079636e-02 +1.061294e-02 +8.669611e-03 +8.825686e-03 +8.741330e-03 +8.771577e-03 +8.782364e-03 +8.794191e-03 +8.709151e-03 +8.678126e-03 +8.759103e-03 +8.780333e-03 +8.777619e-03 +8.704256e-03 +8.688747e-03 +8.753875e-03
+1.165000e+01 +2.875259e-01 +3.949981e+00 +8.239224e-03 +1.073389e-02 +1.055154e-02 +8.619450e-03 +8.774621e-03 +8.690753e-03 +8.720825e-03 +8.731550e-03 +8.743308e-03 +8.658760e-03 +8.627914e-03 +8.708423e-03 +8.729531e-03 +8.726833e-03 +8.653893e-03 +8.638474e-03 +8.703226e-03
+1.166667e+01 +2.881376e-01 +3.938914e+00 +8.191556e-03 +1.067179e-02 +1.049050e-02 +8.569578e-03 +8.723851e-03 +8.640469e-03 +8.670366e-03 +8.681032e-03 +8.692719e-03 +8.608660e-03 +8.577993e-03 +8.658036e-03 +8.679023e-03 +8.676340e-03 +8.603822e-03 +8.588492e-03 +8.652870e-03
+1.168333e+01 +2.889708e-01 +3.920342e+00 +8.144162e-03 +1.061004e-02 +1.042981e-02 +8.519996e-03 +8.673375e-03 +8.590476e-03 +8.620199e-03 +8.630806e-03 +8.642423e-03 +8.558851e-03 +8.528361e-03 +8.607941e-03 +8.628807e-03 +8.626139e-03 +8.554040e-03 +8.538800e-03 +8.602806e-03
+1.170000e+01 +2.896092e-01 +3.891272e+00 +8.097040e-03 +1.054865e-02 +1.036946e-02 +8.470700e-03 +8.623191e-03 +8.540773e-03 +8.570323e-03 +8.580870e-03 +8.592418e-03 +8.509329e-03 +8.479016e-03 +8.558135e-03 +8.578881e-03 +8.576229e-03 +8.504547e-03 +8.489395e-03 +8.553031e-03
+1.171667e+01 +2.897785e-01 +3.861559e+00 +8.050188e-03 +1.048761e-02 +1.030947e-02 +8.421689e-03 +8.573297e-03 +8.491357e-03 +8.520735e-03 +8.531223e-03 +8.542703e-03 +8.460094e-03 +8.429957e-03 +8.508618e-03 +8.529245e-03 +8.526607e-03 +8.455340e-03 +8.440277e-03 +8.503544e-03
+1.173333e+01 +2.897908e-01 +3.875074e+00 +8.003609e-03 +1.042693e-02 +1.024982e-02 +8.372961e-03 +8.523692e-03 +8.442227e-03 +8.471434e-03 +8.481862e-03 +8.493275e-03 +8.411144e-03 +8.381182e-03 +8.459387e-03 +8.479897e-03 +8.477272e-03 +8.406417e-03 +8.391442e-03 +8.454343e-03
+1.175000e+01 +2.907752e-01 +3.855688e+00 +7.957300e-03 +1.036659e-02 +1.019051e-02 +8.324516e-03 +8.474375e-03 +8.393381e-03 +8.422419e-03 +8.432787e-03 +8.444134e-03 +8.362477e-03 +8.332688e-03 +8.410441e-03 +8.430833e-03 +8.428223e-03 +8.357778e-03 +8.342890e-03 +8.405427e-03
+1.176667e+01 +2.920726e-01 +3.844017e+00 +7.911260e-03 +1.030661e-02 +1.013156e-02 +8.276351e-03 +8.425342e-03 +8.344817e-03 +8.373687e-03 +8.383996e-03 +8.395276e-03 +8.314092e-03 +8.284476e-03 +8.361779e-03 +8.382053e-03 +8.379458e-03 +8.309420e-03 +8.294619e-03 +8.356794e-03
+1.178333e+01 +2.932499e-01 +3.822782e+00 +7.865484e-03 +1.024697e-02 +1.007294e-02 +8.228464e-03 +8.376593e-03 +8.296534e-03 +8.325237e-03 +8.335486e-03 +8.346701e-03 +8.265987e-03 +8.236542e-03 +8.313398e-03 +8.333555e-03 +8.330975e-03 +8.261342e-03 +8.246628e-03 +8.308441e-03
+1.180000e+01 +2.936764e-01 +3.862299e+00 +7.819972e-03 +1.018769e-02 +1.001466e-02 +8.180854e-03 +8.328126e-03 +8.248530e-03 +8.277067e-03 +8.287257e-03 +8.298408e-03 +8.218160e-03 +8.188886e-03 +8.265297e-03 +8.285338e-03 +8.282772e-03 +8.213542e-03 +8.198913e-03 +8.260369e-03
+1.181667e+01 +2.936809e-01 +3.900012e+00 +7.774723e-03 +1.012874e-02 +9.956711e-03 +8.133520e-03 +8.279940e-03 +8.200805e-03 +8.229176e-03 +8.239308e-03 +8.250395e-03 +8.170610e-03 +8.141505e-03 +8.217475e-03 +8.237399e-03 +8.234848e-03 +8.166019e-03 +8.151474e-03 +8.212575e-03
+1.183333e+01 +2.936152e-01 +3.908757e+00 +7.729738e-03 +1.007014e-02 +9.899100e-03 +8.086460e-03 +8.232033e-03 +8.153355e-03 +8.181563e-03 +8.191635e-03 +8.202659e-03 +8.123334e-03 +8.094398e-03 +8.169930e-03 +8.189738e-03 +8.187201e-03 +8.118771e-03 +8.104310e-03 +8.165057e-03
+1.185000e+01 +2.932146e-01 +3.873651e+00 +7.685013e-03 +1.001188e-02 +9.841823e-03 +8.039672e-03 +8.184402e-03 +8.106180e-03 +8.134225e-03 +8.144238e-03 +8.155199e-03 +8.076333e-03 +8.047564e-03 +8.122660e-03 +8.142352e-03 +8.139830e-03 +8.071795e-03 +8.057419e-03 +8.117814e-03
+1.186667e+01 +2.927487e-01 +3.853091e+00 +7.640545e-03 +9.953956e-03 +9.784878e-03 +7.993154e-03 +8.137048e-03 +8.059278e-03 +8.087161e-03 +8.097116e-03 +8.108014e-03 +8.029604e-03 +8.001002e-03 +8.075663e-03 +8.095241e-03 +8.092734e-03 +8.025093e-03 +8.010799e-03 +8.070844e-03
+1.188333e+01 +2.924529e-01 +3.883871e+00 +7.596335e-03 +9.896368e-03 +9.728267e-03 +7.946906e-03 +8.089968e-03 +8.012648e-03 +8.040369e-03 +8.050266e-03 +8.061101e-03 +7.983144e-03 +7.954708e-03 +8.028939e-03 +8.048403e-03 +8.045909e-03 +7.978660e-03 +7.964449e-03 +8.024147e-03
+1.190000e+01 +2.923141e-01 +3.843916e+00 +7.552380e-03 +9.839115e-03 +9.671981e-03 +7.900926e-03 +8.043160e-03 +7.966286e-03 +7.993847e-03 +8.003687e-03 +8.014460e-03 +7.936954e-03 +7.908682e-03 +7.982485e-03 +8.001835e-03 +7.999356e-03 +7.932496e-03 +7.918367e-03 +7.977719e-03
+1.191667e+01 +2.930117e-01 +3.889960e+00 +7.508680e-03 +9.782187e-03 +9.616025e-03 +7.855212e-03 +7.996623e-03 +7.920194e-03 +7.947595e-03 +7.957378e-03 +7.968089e-03 +7.891031e-03 +7.862922e-03 +7.936299e-03 +7.955537e-03 +7.953072e-03 +7.886598e-03 +7.872551e-03 +7.931560e-03
+1.193333e+01 +2.932743e-01 +3.954716e+00 +7.465233e-03 +9.725589e-03 +9.560388e-03 +7.809762e-03 +7.950355e-03 +7.874368e-03 +7.901610e-03 +7.911337e-03 +7.921986e-03 +7.845374e-03 +7.817428e-03 +7.890381e-03 +7.909507e-03 +7.907056e-03 +7.840967e-03 +7.827001e-03 +7.885669e-03
+1.195000e+01 +2.930292e-01 +4.034265e+00 +7.422037e-03 +9.669319e-03 +9.505073e-03 +7.764576e-03 +7.904354e-03 +7.828807e-03 +7.855892e-03 +7.865563e-03 +7.876150e-03 +7.799981e-03 +7.772196e-03 +7.844728e-03 +7.863743e-03 +7.861306e-03 +7.795599e-03 +7.781714e-03 +7.840042e-03
+1.196667e+01 +2.928731e-01 +4.032737e+00 +7.379095e-03 +9.613377e-03 +9.450078e-03 +7.719651e-03 +7.858620e-03 +7.783510e-03 +7.810438e-03 +7.820053e-03 +7.830579e-03 +7.754851e-03 +7.727226e-03 +7.799339e-03 +7.818244e-03 +7.815821e-03 +7.750494e-03 +7.736689e-03 +7.794680e-03
+1.198333e+01 +2.929684e-01 +4.045789e+00 +7.336404e-03 +9.557763e-03 +9.395400e-03 +7.674987e-03 +7.813150e-03 +7.738475e-03 +7.765246e-03 +7.774807e-03 +7.785272e-03 +7.709981e-03 +7.682517e-03 +7.754213e-03 +7.773009e-03 +7.770599e-03 +7.705650e-03 +7.691924e-03 +7.749581e-03
+1.200000e+01 +2.929663e-01 +4.052189e+00 +7.293957e-03 +9.502468e-03 +9.341039e-03 +7.630580e-03 +7.767943e-03 +7.693700e-03 +7.720317e-03 +7.729822e-03 +7.740226e-03 +7.665371e-03 +7.638066e-03 +7.709347e-03 +7.728035e-03 +7.725639e-03 +7.661065e-03 +7.647419e-03 +7.704742e-03
+1.201667e+01 +2.926171e-01 +4.061615e+00 +7.251755e-03 +9.447491e-03 +9.286990e-03 +7.586430e-03 +7.722998e-03 +7.649184e-03 +7.675647e-03 +7.685098e-03 +7.695442e-03 +7.621019e-03 +7.593873e-03 +7.664742e-03 +7.683321e-03 +7.680938e-03 +7.616738e-03 +7.603171e-03 +7.660162e-03
+1.203333e+01 +2.920277e-01 +4.078735e+00 +7.209802e-03 +9.392837e-03 +9.233254e-03 +7.542535e-03 +7.678313e-03 +7.604926e-03 +7.631236e-03 +7.640632e-03 +7.650916e-03 +7.576924e-03 +7.549936e-03 +7.620394e-03 +7.638865e-03 +7.636497e-03 +7.572668e-03 +7.559179e-03 +7.615841e-03
+1.205000e+01 +2.914756e-01 +4.089686e+00 +7.168089e-03 +9.338496e-03 +9.179832e-03 +7.498894e-03 +7.633886e-03 +7.560925e-03 +7.587082e-03 +7.596424e-03 +7.606648e-03 +7.533085e-03 +7.506253e-03 +7.576302e-03 +7.594667e-03 +7.592312e-03 +7.528853e-03 +7.515442e-03 +7.571776e-03
+1.206667e+01 +2.909005e-01 +4.033216e+00 +7.126616e-03 +9.284464e-03 +9.126720e-03 +7.455506e-03 +7.589717e-03 +7.517178e-03 +7.543184e-03 +7.552471e-03 +7.562636e-03 +7.489498e-03 +7.462822e-03 +7.532466e-03 +7.550724e-03 +7.548383e-03 +7.485291e-03 +7.471958e-03 +7.527966e-03
+1.208333e+01 +2.903570e-01 +4.015099e+00 +7.085381e-03 +9.230749e-03 +9.073914e-03 +7.412368e-03 +7.545802e-03 +7.473684e-03 +7.499539e-03 +7.508772e-03 +7.518878e-03 +7.446164e-03 +7.419642e-03 +7.488884e-03 +7.507036e-03 +7.504708e-03 +7.441981e-03 +7.428725e-03 +7.484409e-03
+1.210000e+01 +2.898927e-01 +3.988034e+00 +7.044386e-03 +9.177347e-03 +9.021412e-03 +7.369481e-03 +7.502143e-03 +7.430441e-03 +7.456147e-03 +7.465327e-03 +7.475374e-03 +7.403081e-03 +7.376713e-03 +7.445553e-03 +7.463600e-03 +7.461286e-03 +7.398922e-03 +7.385742e-03 +7.441104e-03
+1.211667e+01 +2.893515e-01 +3.982249e+00 +7.003628e-03 +9.124252e-03 +8.969213e-03 +7.326841e-03 +7.458735e-03 +7.387449e-03 +7.413006e-03 +7.422133e-03 +7.432122e-03 +7.360247e-03 +7.334031e-03 +7.402473e-03 +7.420416e-03 +7.418115e-03 +7.356112e-03 +7.343009e-03 +7.398050e-03
+1.213333e+01 +2.892230e-01 +3.978249e+00 +6.963110e-03 +9.071471e-03 +8.917318e-03 +7.284448e-03 +7.415580e-03 +7.344706e-03 +7.370114e-03 +7.379189e-03 +7.389120e-03 +7.317661e-03 +7.291597e-03 +7.359643e-03 +7.377482e-03 +7.375194e-03 +7.313550e-03 +7.300522e-03 +7.355245e-03
+1.215000e+01 +2.888309e-01 +3.945209e+00 +6.922824e-03 +9.018989e-03 +8.865723e-03 +7.242301e-03 +7.372673e-03 +7.302210e-03 +7.327471e-03 +7.336493e-03 +7.346367e-03 +7.275321e-03 +7.249408e-03 +7.317060e-03 +7.334796e-03 +7.332522e-03 +7.271234e-03 +7.258281e-03 +7.312688e-03
+1.216667e+01 +2.882624e-01 +3.953665e+00 +6.882770e-03 +8.966813e-03 +8.814428e-03 +7.200397e-03 +7.330015e-03 +7.259959e-03 +7.285074e-03 +7.294044e-03 +7.303861e-03 +7.233226e-03 +7.207463e-03 +7.274724e-03 +7.292358e-03 +7.290096e-03 +7.229163e-03 +7.216285e-03 +7.270377e-03
+1.218333e+01 +2.877151e-01 +3.994953e+00 +6.842947e-03 +8.914937e-03 +8.763433e-03 +7.158736e-03 +7.287604e-03 +7.217954e-03 +7.242923e-03 +7.251841e-03 +7.261601e-03 +7.191375e-03 +7.165761e-03 +7.232632e-03 +7.250164e-03 +7.247916e-03 +7.187335e-03 +7.174532e-03 +7.228311e-03
+1.220000e+01 +2.870784e-01 +4.082438e+00 +6.803357e-03 +8.863362e-03 +8.712733e-03 +7.117316e-03 +7.245438e-03 +7.176191e-03 +7.201016e-03 +7.209882e-03 +7.219586e-03 +7.149766e-03 +7.124300e-03 +7.190785e-03 +7.208215e-03 +7.205980e-03 +7.145749e-03 +7.133020e-03 +7.186488e-03
+1.221667e+01 +2.864684e-01 +4.059148e+00 +6.763996e-03 +8.812082e-03 +8.662325e-03 +7.076135e-03 +7.203517e-03 +7.134670e-03 +7.159351e-03 +7.168166e-03 +7.177814e-03 +7.108398e-03 +7.083079e-03 +7.149179e-03 +7.166508e-03 +7.164287e-03 +7.104404e-03 +7.091749e-03 +7.144907e-03
+1.223333e+01 +2.858457e-01 +4.017193e+00 +6.724860e-03 +8.761096e-03 +8.612206e-03 +7.035193e-03 +7.161838e-03 +7.093389e-03 +7.117927e-03 +7.126691e-03 +7.136283e-03 +7.067269e-03 +7.042096e-03 +7.107814e-03 +7.125043e-03 +7.122834e-03 +7.063298e-03 +7.050716e-03 +7.103567e-03
+1.225000e+01 +2.852774e-01 +3.967687e+00 +6.685950e-03 +8.710403e-03 +8.562376e-03 +6.994487e-03 +7.120400e-03 +7.052347e-03 +7.076743e-03 +7.085456e-03 +7.094993e-03 +7.026378e-03 +7.001352e-03 +7.066688e-03 +7.083818e-03 +7.081622e-03 +7.022430e-03 +7.009921e-03 +7.062466e-03
+1.226667e+01 +2.846495e-01 +3.924137e+00 +6.647264e-03 +8.660003e-03 +8.512833e-03 +6.954017e-03 +7.079202e-03 +7.011542e-03 +7.035798e-03 +7.044460e-03 +7.053942e-03 +6.985723e-03 +6.960843e-03 +7.025801e-03 +7.042831e-03 +7.040648e-03 +6.981798e-03 +6.969362e-03 +7.021603e-03
+1.228333e+01 +2.840878e-01 +3.901638e+00 +6.608803e-03 +8.609896e-03 +8.463576e-03 +6.913781e-03 +7.038242e-03 +6.970974e-03 +6.995089e-03 +7.003701e-03 +7.013128e-03 +6.945304e-03 +6.920568e-03 +6.985149e-03 +7.002081e-03 +6.999911e-03 +6.941402e-03 +6.929037e-03 +6.980977e-03
+1.230000e+01 +2.838836e-01 +3.888505e+00 +6.570565e-03 +8.560080e-03 +8.414605e-03 +6.873778e-03 +6.997519e-03 +6.930640e-03 +6.954616e-03 +6.963178e-03 +6.972550e-03 +6.905119e-03 +6.880526e-03 +6.944733e-03 +6.961568e-03 +6.959409e-03 +6.901239e-03 +6.888946e-03 +6.940585e-03
+1.231667e+01 +2.844765e-01 +3.873119e+00 +6.532549e-03 +8.510552e-03 +8.365918e-03 +6.834007e-03 +6.957032e-03 +6.890539e-03 +6.914376e-03 +6.922889e-03 +6.932207e-03 +6.865166e-03 +6.840716e-03 +6.904551e-03 +6.921288e-03 +6.919142e-03 +6.861309e-03 +6.849087e-03 +6.900428e-03
+1.233333e+01 +2.843437e-01 +3.911893e+00 +6.494753e-03 +8.461311e-03 +8.317512e-03 +6.794466e-03 +6.916778e-03 +6.850671e-03 +6.874370e-03 +6.882834e-03 +6.892097e-03 +6.825445e-03 +6.801137e-03 +6.864602e-03 +6.881242e-03 +6.879109e-03 +6.821610e-03 +6.809459e-03 +6.860502e-03
+1.235000e+01 +2.844295e-01 +3.905235e+00 +6.457175e-03 +8.412354e-03 +8.269387e-03 +6.755153e-03 +6.876758e-03 +6.811033e-03 +6.834596e-03 +6.843010e-03 +6.852220e-03 +6.785953e-03 +6.761786e-03 +6.824884e-03 +6.841428e-03 +6.839306e-03 +6.782140e-03 +6.770059e-03 +6.820808e-03
+1.236667e+01 +2.845006e-01 +3.911001e+00 +6.419814e-03 +8.363680e-03 +8.221541e-03 +6.716068e-03 +6.836970e-03 +6.771624e-03 +6.795051e-03 +6.803417e-03 +6.812573e-03 +6.746690e-03 +6.722663e-03 +6.785395e-03 +6.801844e-03 +6.799734e-03 +6.742899e-03 +6.730888e-03 +6.781343e-03
+1.238333e+01 +2.839087e-01 +3.931501e+00 +6.382670e-03 +8.315287e-03 +8.173974e-03 +6.677209e-03 +6.797412e-03 +6.732444e-03 +6.755735e-03 +6.764052e-03 +6.773155e-03 +6.707653e-03 +6.683766e-03 +6.746135e-03 +6.762489e-03 +6.760391e-03 +6.703884e-03 +6.691943e-03 +6.742106e-03
+1.240000e+01 +2.833605e-01 +4.052781e+00 +6.345740e-03 +8.267176e-03 +8.126682e-03 +6.638575e-03 +6.758082e-03 +6.693491e-03 +6.716646e-03 +6.724916e-03 +6.733966e-03 +6.668843e-03 +6.645094e-03 +6.707102e-03 +6.723361e-03 +6.721276e-03 +6.665096e-03 +6.653224e-03 +6.703096e-03
+1.241667e+01 +2.829783e-01 +4.085077e+00 +6.309025e-03 +8.219345e-03 +8.079662e-03 +6.600164e-03 +6.718980e-03 +6.654763e-03 +6.677784e-03 +6.686005e-03 +6.695004e-03 +6.630257e-03 +6.606645e-03 +6.668295e-03 +6.684460e-03 +6.682387e-03 +6.626532e-03 +6.614729e-03 +6.664312e-03
+1.243333e+01 +2.825861e-01 +4.070503e+00 +6.272521e-03 +8.171790e-03 +8.032913e-03 +6.561976e-03 +6.680105e-03 +6.616259e-03 +6.639147e-03 +6.647320e-03 +6.656266e-03 +6.591895e-03 +6.568419e-03 +6.629713e-03 +6.645784e-03 +6.643723e-03 +6.588191e-03 +6.576457e-03 +6.625753e-03
+1.245000e+01 +2.820214e-01 +4.083833e+00 +6.236228e-03 +8.124509e-03 +7.986436e-03 +6.524008e-03 +6.641454e-03 +6.577978e-03 +6.600733e-03 +6.608859e-03 +6.617753e-03 +6.553754e-03 +6.530415e-03 +6.591354e-03 +6.607331e-03 +6.605283e-03 +6.550072e-03 +6.538405e-03 +6.587416e-03
+1.246667e+01 +2.816210e-01 +4.063418e+00 +6.200145e-03 +8.077501e-03 +7.940227e-03 +6.486260e-03 +6.603027e-03 +6.539918e-03 +6.562542e-03 +6.570620e-03 +6.579463e-03 +6.515835e-03 +6.492630e-03 +6.553216e-03 +6.569102e-03 +6.567065e-03 +6.512173e-03 +6.500574e-03 +6.549302e-03
+1.248333e+01 +2.812053e-01 +4.094190e+00 +6.164270e-03 +8.030766e-03 +7.894286e-03 +6.448731e-03 +6.564822e-03 +6.502078e-03 +6.524572e-03 +6.532603e-03 +6.541395e-03 +6.478134e-03 +6.455064e-03 +6.515300e-03 +6.531093e-03 +6.529068e-03 +6.474494e-03 +6.462962e-03 +6.511408e-03
+1.250000e+01 +2.811079e-01 +4.070113e+00 +6.128604e-03 +7.984302e-03 +7.848612e-03 +6.411419e-03 +6.526838e-03 +6.464457e-03 +6.486821e-03 +6.494805e-03 +6.503546e-03 +6.440652e-03 +6.417715e-03 +6.477603e-03 +6.493305e-03 +6.491291e-03 +6.437033e-03 +6.425568e-03 +6.473733e-03
+1.251667e+01 +2.809693e-01 +4.068278e+00 +6.093143e-03 +7.938107e-03 +7.803201e-03 +6.374323e-03 +6.489074e-03 +6.427054e-03 +6.449288e-03 +6.457226e-03 +6.465917e-03 +6.403387e-03 +6.380582e-03 +6.440123e-03 +6.455735e-03 +6.453732e-03 +6.399788e-03 +6.388389e-03 +6.436276e-03
+1.253333e+01 +2.808747e-01 +4.039661e+00 +6.057889e-03 +7.892180e-03 +7.758053e-03 +6.337441e-03 +6.451528e-03 +6.389867e-03 +6.411973e-03 +6.419865e-03 +6.428505e-03 +6.366337e-03 +6.343665e-03 +6.402861e-03 +6.418383e-03 +6.416391e-03 +6.362759e-03 +6.351426e-03 +6.399036e-03
+1.255000e+01 +2.803756e-01 +4.039659e+00 +6.022838e-03 +7.846518e-03 +7.713169e-03 +6.300773e-03 +6.414200e-03 +6.352896e-03 +6.374874e-03 +6.382720e-03 +6.391310e-03 +6.329502e-03 +6.306960e-03 +6.365814e-03 +6.381246e-03 +6.379266e-03 +6.325944e-03 +6.314677e-03 +6.362012e-03
+1.256667e+01 +2.799792e-01 +4.039133e+00 +5.987989e-03 +7.801119e-03 +7.668541e-03 +6.264317e-03 +6.377088e-03 +6.316139e-03 +6.337989e-03 +6.345789e-03 +6.354330e-03 +6.292879e-03 +6.270469e-03 +6.328982e-03 +6.344325e-03 +6.342356e-03 +6.289343e-03 +6.278140e-03 +6.325201e-03
+1.258333e+01 +2.802273e-01 +4.008215e+00 +5.953342e-03 +7.755982e-03 +7.624171e-03 +6.228071e-03 +6.340190e-03 +6.279594e-03 +6.301318e-03 +6.309073e-03 +6.317564e-03 +6.256469e-03 +6.234188e-03 +6.292363e-03 +6.307617e-03 +6.305659e-03 +6.252953e-03 +6.241815e-03 +6.288604e-03
+1.260000e+01 +2.806885e-01 +4.016784e+00 +5.918895e-03 +7.711106e-03 +7.580057e-03 +6.192036e-03 +6.303506e-03 +6.243261e-03 +6.264859e-03 +6.272569e-03 +6.281011e-03 +6.220269e-03 +6.198117e-03 +6.255956e-03 +6.271121e-03 +6.269175e-03 +6.216773e-03 +6.205700e-03 +6.252218e-03
+1.261667e+01 +2.812950e-01 +4.013318e+00 +5.884647e-03 +7.666489e-03 +7.536198e-03 +6.156209e-03 +6.267034e-03 +6.207137e-03 +6.228611e-03 +6.236276e-03 +6.244669e-03 +6.184279e-03 +6.162255e-03 +6.219759e-03 +6.234836e-03 +6.232902e-03 +6.180803e-03 +6.169794e-03 +6.216043e-03
+1.263333e+01 +2.810984e-01 +3.983605e+00 +5.850598e-03 +7.622131e-03 +7.492593e-03 +6.120589e-03 +6.230773e-03 +6.171223e-03 +6.192572e-03 +6.200193e-03 +6.208538e-03 +6.148497e-03 +6.126600e-03 +6.183772e-03 +6.198762e-03 +6.196839e-03 +6.145041e-03 +6.134096e-03 +6.180077e-03
+1.265000e+01 +2.811004e-01 +3.923879e+00 +5.816746e-03 +7.578028e-03 +7.449241e-03 +6.085176e-03 +6.194722e-03 +6.135516e-03 +6.156742e-03 +6.164319e-03 +6.172615e-03 +6.112922e-03 +6.091152e-03 +6.147993e-03 +6.162896e-03 +6.160984e-03 +6.109486e-03 +6.098604e-03 +6.144319e-03
+1.266667e+01 +2.806835e-01 +3.868733e+00 +5.783089e-03 +7.534181e-03 +7.406139e-03 +6.049967e-03 +6.158879e-03 +6.100016e-03 +6.121119e-03 +6.128652e-03 +6.136901e-03 +6.077552e-03 +6.055909e-03 +6.112421e-03 +6.127238e-03 +6.125337e-03 +6.074137e-03 +6.063318e-03 +6.108768e-03
+1.268333e+01 +2.800810e-01 +3.808712e+00 +5.749628e-03 +7.490588e-03 +7.363287e-03 +6.014962e-03 +6.123244e-03 +6.064722e-03 +6.085703e-03 +6.093192e-03 +6.101394e-03 +6.042388e-03 +6.020869e-03 +6.077054e-03 +6.091785e-03 +6.089896e-03 +6.038992e-03 +6.028236e-03 +6.073423e-03
+1.270000e+01 +2.801535e-01 +3.755893e+00 +5.716362e-03 +7.447247e-03 +7.320684e-03 +5.980160e-03 +6.087815e-03 +6.029632e-03 +6.050491e-03 +6.057937e-03 +6.066091e-03 +6.007427e-03 +5.986033e-03 +6.041893e-03 +6.056539e-03 +6.054660e-03 +6.004051e-03 +5.993356e-03 +6.038282e-03
+1.271667e+01 +2.799110e-01 +3.709807e+00 +5.683287e-03 +7.404156e-03 +7.278327e-03 +5.945559e-03 +6.052591e-03 +5.994745e-03 +6.015483e-03 +6.022886e-03 +6.030993e-03 +5.972668e-03 +5.951398e-03 +6.006934e-03 +6.021496e-03 +6.019628e-03 +5.969312e-03 +5.958679e-03 +6.003345e-03
+1.273333e+01 +2.797313e-01 +3.651890e+00 +5.650404e-03 +7.361316e-03 +7.236215e-03 +5.911158e-03 +6.017571e-03 +5.960059e-03 +5.980678e-03 +5.988038e-03 +5.996099e-03 +5.938110e-03 +5.916964e-03 +5.972178e-03 +5.986656e-03 +5.984799e-03 +5.934774e-03 +5.924202e-03 +5.968610e-03
+1.275000e+01 +2.803347e-01 +3.593501e+00 +5.617710e-03 +7.318723e-03 +7.194346e-03 +5.876956e-03 +5.982754e-03 +5.925575e-03 +5.946074e-03 +5.953391e-03 +5.961406e-03 +5.903752e-03 +5.882729e-03 +5.937624e-03 +5.952018e-03 +5.950171e-03 +5.900435e-03 +5.889925e-03 +5.934076e-03
+1.276667e+01 +2.809325e-01 +3.570899e+00 +5.585207e-03 +7.276377e-03 +7.152720e-03 +5.842952e-03 +5.948137e-03 +5.891290e-03 +5.911670e-03 +5.918945e-03 +5.926913e-03 +5.869593e-03 +5.848692e-03 +5.903269e-03 +5.917580e-03 +5.915743e-03 +5.866295e-03 +5.855846e-03 +5.899742e-03
+1.278333e+01 +2.804034e-01 +3.553697e+00 +5.552890e-03 +7.234276e-03 +7.111335e-03 +5.809145e-03 +5.913722e-03 +5.857203e-03 +5.877465e-03 +5.884699e-03 +5.892620e-03 +5.835632e-03 +5.814852e-03 +5.869113e-03 +5.883341e-03 +5.881515e-03 +5.832353e-03 +5.821964e-03 +5.865606e-03
+1.280000e+01 +2.800946e-01 +3.626980e+00 +5.520760e-03 +7.192419e-03 +7.070190e-03 +5.775533e-03 +5.879505e-03 +5.823313e-03 +5.843459e-03 +5.850650e-03 +5.858526e-03 +5.801867e-03 +5.781208e-03 +5.835154e-03 +5.849300e-03 +5.847485e-03 +5.798607e-03 +5.788279e-03 +5.831668e-03
+1.281667e+01 +2.795989e-01 +3.651793e+00 +5.488816e-03 +7.150804e-03 +7.029283e-03 +5.742116e-03 +5.845486e-03 +5.789619e-03 +5.809649e-03 +5.816798e-03 +5.824629e-03 +5.768298e-03 +5.747758e-03 +5.801392e-03 +5.815457e-03 +5.813652e-03 +5.765057e-03 +5.754788e-03 +5.797927e-03
+1.283333e+01 +2.794905e-01 +3.645633e+00 +5.457057e-03 +7.109430e-03 +6.988611e-03 +5.708892e-03 +5.811664e-03 +5.756121e-03 +5.776035e-03 +5.783143e-03 +5.790928e-03 +5.734923e-03 +5.714501e-03 +5.767826e-03 +5.781809e-03 +5.780014e-03 +5.731700e-03 +5.721491e-03 +5.764380e-03
+1.285000e+01 +2.792562e-01 +3.624790e+00 +5.425482e-03 +7.068295e-03 +6.948175e-03 +5.675861e-03 +5.778038e-03 +5.722816e-03 +5.742615e-03 +5.749681e-03 +5.757422e-03 +5.701741e-03 +5.681437e-03 +5.734453e-03 +5.748355e-03 +5.746572e-03 +5.698537e-03 +5.688387e-03 +5.731028e-03
+1.286667e+01 +2.791007e-01 +3.601719e+00 +5.394089e-03 +7.027398e-03 +6.907972e-03 +5.643020e-03 +5.744607e-03 +5.689704e-03 +5.709389e-03 +5.716414e-03 +5.724110e-03 +5.668750e-03 +5.648565e-03 +5.701274e-03 +5.715095e-03 +5.713322e-03 +5.665565e-03 +5.655474e-03 +5.697868e-03
+1.288333e+01 +2.789855e-01 +3.597531e+00 +5.362879e-03 +6.986737e-03 +6.868002e-03 +5.610370e-03 +5.711368e-03 +5.656784e-03 +5.676354e-03 +5.683339e-03 +5.690990e-03 +5.635951e-03 +5.615882e-03 +5.668286e-03 +5.682028e-03 +5.680265e-03 +5.632784e-03 +5.622752e-03 +5.664900e-03
+1.290000e+01 +2.797974e-01 +3.650793e+00 +5.331849e-03 +6.946312e-03 +6.828265e-03 +5.577908e-03 +5.678323e-03 +5.624054e-03 +5.643511e-03 +5.650455e-03 +5.658062e-03 +5.603342e-03 +5.583389e-03 +5.635490e-03 +5.649152e-03 +5.647399e-03 +5.600193e-03 +5.590219e-03 +5.632124e-03
+1.291667e+01 +2.792107e-01 +3.720822e+00 +5.300998e-03 +6.906122e-03 +6.788757e-03 +5.545635e-03 +5.645468e-03 +5.591513e-03 +5.610858e-03 +5.617762e-03 +5.625325e-03 +5.570921e-03 +5.551083e-03 +5.602883e-03 +5.616466e-03 +5.614724e-03 +5.567791e-03 +5.557874e-03 +5.599536e-03
+1.293333e+01 +2.786364e-01 +3.841975e+00 +5.270326e-03 +6.866165e-03 +6.749478e-03 +5.513548e-03 +5.612804e-03 +5.559161e-03 +5.578394e-03 +5.585258e-03 +5.592777e-03 +5.538688e-03 +5.518965e-03 +5.570465e-03 +5.583969e-03 +5.582237e-03 +5.535576e-03 +5.525716e-03 +5.567138e-03
+1.295000e+01 +2.781689e-01 +3.923101e+00 +5.239831e-03 +6.826439e-03 +6.710427e-03 +5.481647e-03 +5.580328e-03 +5.526996e-03 +5.546117e-03 +5.552942e-03 +5.560417e-03 +5.506641e-03 +5.487032e-03 +5.538234e-03 +5.551661e-03 +5.549938e-03 +5.503547e-03 +5.493744e-03 +5.534927e-03
+1.296667e+01 +2.778911e-01 +4.000846e+00 +5.209514e-03 +6.786943e-03 +6.671600e-03 +5.449930e-03 +5.548041e-03 +5.495017e-03 +5.514028e-03 +5.520812e-03 +5.528245e-03 +5.474780e-03 +5.455285e-03 +5.506190e-03 +5.519539e-03 +5.517826e-03 +5.471704e-03 +5.461958e-03 +5.502902e-03
+1.298333e+01 +2.776906e-01 +4.027784e+00 +5.179371e-03 +6.747676e-03 +6.632998e-03 +5.418397e-03 +5.515940e-03 +5.463223e-03 +5.482124e-03 +5.488869e-03 +5.496258e-03 +5.443103e-03 +5.423720e-03 +5.474331e-03 +5.487603e-03 +5.485901e-03 +5.440044e-03 +5.430355e-03 +5.471062e-03
+1.300000e+01 +2.772165e-01 +4.100381e+00 +5.149404e-03 +6.708638e-03 +6.594619e-03 +5.387046e-03 +5.484025e-03 +5.431613e-03 +5.450404e-03 +5.457111e-03 +5.464457e-03 +5.411609e-03 +5.392339e-03 +5.442657e-03 +5.455852e-03 +5.454159e-03 +5.408568e-03 +5.398935e-03 +5.439407e-03
+1.301667e+01 +2.770645e-01 +4.148603e+00 +5.119610e-03 +6.669824e-03 +6.556462e-03 +5.355877e-03 +5.452294e-03 +5.400186e-03 +5.418868e-03 +5.425536e-03 +5.432840e-03 +5.380298e-03 +5.361139e-03 +5.411166e-03 +5.424284e-03 +5.422602e-03 +5.377275e-03 +5.367697e-03 +5.407934e-03
+1.303333e+01 +2.771853e-01 +4.262320e+00 +5.089988e-03 +6.631236e-03 +6.518527e-03 +5.324888e-03 +5.420748e-03 +5.368941e-03 +5.387515e-03 +5.394144e-03 +5.401406e-03 +5.349167e-03 +5.330119e-03 +5.379857e-03 +5.392900e-03 +5.391227e-03 +5.346162e-03 +5.336640e-03 +5.376644e-03
+1.305000e+01 +2.779925e-01 +4.374492e+00 +5.060538e-03 +6.592870e-03 +6.480811e-03 +5.294079e-03 +5.389383e-03 +5.337876e-03 +5.356343e-03 +5.362934e-03 +5.370154e-03 +5.318217e-03 +5.299279e-03 +5.348729e-03 +5.361696e-03 +5.360033e-03 +5.315229e-03 +5.305762e-03 +5.345535e-03
+1.306667e+01 +2.785857e-01 +4.432099e+00 +5.031259e-03 +6.554727e-03 +6.443313e-03 +5.263447e-03 +5.358201e-03 +5.306991e-03 +5.325351e-03 +5.331904e-03 +5.339082e-03 +5.287446e-03 +5.268618e-03 +5.317782e-03 +5.330674e-03 +5.329021e-03 +5.284475e-03 +5.275063e-03 +5.314606e-03
+1.308333e+01 +2.787940e-01 +4.424172e+00 +5.002150e-03 +6.516804e-03 +6.406034e-03 +5.232993e-03 +5.327198e-03 +5.276285e-03 +5.294539e-03 +5.301054e-03 +5.308190e-03 +5.256853e-03 +5.238134e-03 +5.287013e-03 +5.299831e-03 +5.298187e-03 +5.253899e-03 +5.244542e-03 +5.283856e-03
+1.310000e+01 +2.799164e-01 +4.424389e+00 +4.973209e-03 +6.479099e-03 +6.368969e-03 +5.202715e-03 +5.296375e-03 +5.245757e-03 +5.263905e-03 +5.270382e-03 +5.277477e-03 +5.226437e-03 +5.207826e-03 +5.256423e-03 +5.269166e-03 +5.267532e-03 +5.223500e-03 +5.214197e-03 +5.253284e-03
+1.311667e+01 +2.805056e-01 +4.378745e+00 +4.944434e-03 +6.441611e-03 +6.332119e-03 +5.172612e-03 +5.265730e-03 +5.215405e-03 +5.233448e-03 +5.239888e-03 +5.246942e-03 +5.196197e-03 +5.177694e-03 +5.226009e-03 +5.238679e-03 +5.237054e-03 +5.193277e-03 +5.184028e-03 +5.222888e-03
+1.313333e+01 +2.810767e-01 +4.344347e+00 +4.915827e-03 +6.404340e-03 +6.295482e-03 +5.142684e-03 +5.235263e-03 +5.185229e-03 +5.203168e-03 +5.209570e-03 +5.216583e-03 +5.166132e-03 +5.147736e-03 +5.195771e-03 +5.208368e-03 +5.206753e-03 +5.163229e-03 +5.154034e-03 +5.192669e-03
+1.315000e+01 +2.808361e-01 +4.279996e+00 +4.887385e-03 +6.367285e-03 +6.259057e-03 +5.112928e-03 +5.204972e-03 +5.155227e-03 +5.173062e-03 +5.179428e-03 +5.186400e-03 +5.136241e-03 +5.117951e-03 +5.165709e-03 +5.178233e-03 +5.176627e-03 +5.133355e-03 +5.124213e-03 +5.162624e-03
+1.316667e+01 +2.809650e-01 +4.301105e+00 +4.859108e-03 +6.330445e-03 +6.222843e-03 +5.083345e-03 +5.174856e-03 +5.125399e-03 +5.143131e-03 +5.149460e-03 +5.156392e-03 +5.106523e-03 +5.088339e-03 +5.135820e-03 +5.148271e-03 +5.146675e-03 +5.103654e-03 +5.094565e-03 +5.132753e-03
+1.318333e+01 +2.812488e-01 +4.249880e+00 +4.830994e-03 +6.293818e-03 +6.186837e-03 +5.053933e-03 +5.144915e-03 +5.095744e-03 +5.113373e-03 +5.119665e-03 +5.126557e-03 +5.076977e-03 +5.058898e-03 +5.106105e-03 +5.118484e-03 +5.116896e-03 +5.074124e-03 +5.065088e-03 +5.103055e-03
+1.320000e+01 +2.810427e-01 +4.202965e+00 +4.803042e-03 +6.257403e-03 +6.151040e-03 +5.024691e-03 +5.115147e-03 +5.066260e-03 +5.083787e-03 +5.090043e-03 +5.096895e-03 +5.047601e-03 +5.029627e-03 +5.076561e-03 +5.088868e-03 +5.087290e-03 +5.044766e-03 +5.035781e-03 +5.073529e-03
+1.321667e+01 +2.812516e-01 +4.200003e+00 +4.775251e-03 +6.221198e-03 +6.115449e-03 +4.995618e-03 +5.085551e-03 +5.036947e-03 +5.054373e-03 +5.060592e-03 +5.067405e-03 +5.018396e-03 +5.000526e-03 +5.047188e-03 +5.059424e-03 +5.057855e-03 +5.015577e-03 +5.006644e-03 +5.044174e-03
+1.323333e+01 +2.809115e-01 +4.214496e+00 +4.747621e-03 +6.185202e-03 +6.080065e-03 +4.966714e-03 +5.056126e-03 +5.007803e-03 +5.025128e-03 +5.031312e-03 +5.038085e-03 +4.989360e-03 +4.971593e-03 +5.017985e-03 +5.030150e-03 +5.028590e-03 +4.986557e-03 +4.977676e-03 +5.014988e-03
+1.325000e+01 +2.806876e-01 +4.194570e+00 +4.720152e-03 +6.149415e-03 +6.044886e-03 +4.937977e-03 +5.026871e-03 +4.978828e-03 +4.996053e-03 +5.002201e-03 +5.008934e-03 +4.960491e-03 +4.942828e-03 +4.988951e-03 +5.001046e-03 +4.999495e-03 +4.957705e-03 +4.948875e-03 +4.985972e-03
+1.326667e+01 +2.810336e-01 +4.178101e+00 +4.692841e-03 +6.113834e-03 +6.009911e-03 +4.909406e-03 +4.997786e-03 +4.950021e-03 +4.967146e-03 +4.973258e-03 +4.979953e-03 +4.931790e-03 +4.914229e-03 +4.960085e-03 +4.972110e-03 +4.970568e-03 +4.929020e-03 +4.920241e-03 +4.957123e-03
+1.328333e+01 +2.811316e-01 +4.181095e+00 +4.665688e-03 +6.078459e-03 +5.975138e-03 +4.881000e-03 +4.968869e-03 +4.921380e-03 +4.938406e-03 +4.944483e-03 +4.951139e-03 +4.903255e-03 +4.885795e-03 +4.931386e-03 +4.943342e-03 +4.941809e-03 +4.900501e-03 +4.891773e-03 +4.928441e-03
+1.330000e+01 +2.815443e-01 +4.162553e+00 +4.638692e-03 +6.043289e-03 +5.940566e-03 +4.852759e-03 +4.940119e-03 +4.892905e-03 +4.909833e-03 +4.915874e-03 +4.922492e-03 +4.874885e-03 +4.857526e-03 +4.902853e-03 +4.914740e-03 +4.913215e-03 +4.872147e-03 +4.863469e-03 +4.899925e-03
+1.331667e+01 +2.813090e-01 +4.121779e+00 +4.611853e-03 +6.008322e-03 +5.906194e-03 +4.824681e-03 +4.911536e-03 +4.864595e-03 +4.881425e-03 +4.887431e-03 +4.894010e-03 +4.846679e-03 +4.829421e-03 +4.874486e-03 +4.886303e-03 +4.884788e-03 +4.843957e-03 +4.835329e-03 +4.871575e-03
+1.333333e+01 +2.807889e-01 +4.078585e+00 +4.585168e-03 +5.973558e-03 +5.872021e-03 +4.796765e-03 +4.883118e-03 +4.836448e-03 +4.853181e-03 +4.859153e-03 +4.865694e-03 +4.818636e-03 +4.801478e-03 +4.846282e-03 +4.858031e-03 +4.856525e-03 +4.815930e-03 +4.807352e-03 +4.843388e-03
+1.335000e+01 +2.802132e-01 +4.031819e+00 +4.558638e-03 +5.938994e-03 +5.838045e-03 +4.769011e-03 +4.854864e-03 +4.808465e-03 +4.825100e-03 +4.831038e-03 +4.837541e-03 +4.790755e-03 +4.773697e-03 +4.818242e-03 +4.829923e-03 +4.828425e-03 +4.788065e-03 +4.779537e-03 +4.815364e-03
+1.336667e+01 +2.800130e-01 +4.023225e+00 +4.532261e-03 +5.904631e-03 +5.804266e-03 +4.741418e-03 +4.826774e-03 +4.780643e-03 +4.797183e-03 +4.803086e-03 +4.809551e-03 +4.763036e-03 +4.746076e-03 +4.790364e-03 +4.801977e-03 +4.800488e-03 +4.760362e-03 +4.751883e-03 +4.787503e-03
+1.338333e+01 +2.797531e-01 +4.031395e+00 +4.506037e-03 +5.870468e-03 +5.770683e-03 +4.713984e-03 +4.798847e-03 +4.752983e-03 +4.769426e-03 +4.775295e-03 +4.781723e-03 +4.735477e-03 +4.718615e-03 +4.762647e-03 +4.774193e-03 +4.772712e-03 +4.732819e-03 +4.724389e-03 +4.759803e-03
+1.340000e+01 +2.796634e-01 +4.065854e+00 +4.479965e-03 +5.836501e-03 +5.737295e-03 +4.686709e-03 +4.771081e-03 +4.725482e-03 +4.741830e-03 +4.747666e-03 +4.754056e-03 +4.708078e-03 +4.691314e-03 +4.735090e-03 +4.746569e-03 +4.745098e-03 +4.705435e-03 +4.697054e-03 +4.732263e-03
+1.341667e+01 +2.794342e-01 +4.128743e+00 +4.454044e-03 +5.802731e-03 +5.704100e-03 +4.659592e-03 +4.743475e-03 +4.698141e-03 +4.714394e-03 +4.720196e-03 +4.726549e-03 +4.680837e-03 +4.664170e-03 +4.707693e-03 +4.719106e-03 +4.717643e-03 +4.678209e-03 +4.669877e-03 +4.704882e-03
+1.343333e+01 +2.800195e-01 +4.147383e+00 +4.428273e-03 +5.769156e-03 +5.671097e-03 +4.632632e-03 +4.716030e-03 +4.670957e-03 +4.687117e-03 +4.692885e-03 +4.699202e-03 +4.653754e-03 +4.637183e-03 +4.680454e-03 +4.691801e-03 +4.690346e-03 +4.651142e-03 +4.642857e-03 +4.677660e-03
+1.345000e+01 +2.797761e-01 +4.174234e+00 +4.402651e-03 +5.735775e-03 +5.638285e-03 +4.605827e-03 +4.688743e-03 +4.643931e-03 +4.659997e-03 +4.665732e-03 +4.672012e-03 +4.626828e-03 +4.610352e-03 +4.653373e-03 +4.664655e-03 +4.663208e-03 +4.624230e-03 +4.615994e-03 +4.650595e-03
+1.346667e+01 +2.793704e-01 +4.232341e+00 +4.377177e-03 +5.702588e-03 +5.605662e-03 +4.579178e-03 +4.661614e-03 +4.617062e-03 +4.633035e-03 +4.638736e-03 +4.644980e-03 +4.600057e-03 +4.583677e-03 +4.626449e-03 +4.637665e-03 +4.636227e-03 +4.597475e-03 +4.589286e-03 +4.623687e-03
+1.348333e+01 +2.790618e-01 +4.325083e+00 +4.351852e-03 +5.669594e-03 +5.573230e-03 +4.552683e-03 +4.634642e-03 +4.590348e-03 +4.606228e-03 +4.611897e-03 +4.618104e-03 +4.573441e-03 +4.557156e-03 +4.599681e-03 +4.610832e-03 +4.609402e-03 +4.570874e-03 +4.562732e-03 +4.596935e-03
+1.350000e+01 +2.793774e-01 +4.438599e+00 +4.326674e-03 +5.636791e-03 +5.540984e-03 +4.526342e-03 +4.607826e-03 +4.563788e-03 +4.579577e-03 +4.585212e-03 +4.591384e-03 +4.546979e-03 +4.530789e-03 +4.573067e-03 +4.584154e-03 +4.582732e-03 +4.544427e-03 +4.536333e-03 +4.570337e-03
+1.351667e+01 +2.799357e-01 +4.511797e+00 +4.301642e-03 +5.604178e-03 +5.508926e-03 +4.500152e-03 +4.581165e-03 +4.537382e-03 +4.553080e-03 +4.558682e-03 +4.564818e-03 +4.520671e-03 +4.504574e-03 +4.546607e-03 +4.557631e-03 +4.556216e-03 +4.518133e-03 +4.510086e-03 +4.543893e-03
+1.353333e+01 +2.798430e-01 +4.523389e+00 +4.276753e-03 +5.571754e-03 +5.477052e-03 +4.474115e-03 +4.554659e-03 +4.511129e-03 +4.526736e-03 +4.532306e-03 +4.538407e-03 +4.494514e-03 +4.478510e-03 +4.520301e-03 +4.531260e-03 +4.529854e-03 +4.491991e-03 +4.483990e-03 +4.517602e-03
+1.355000e+01 +2.796017e-01 +4.483488e+00 +4.252008e-03 +5.539516e-03 +5.445362e-03 +4.448227e-03 +4.528306e-03 +4.485028e-03 +4.500544e-03 +4.506082e-03 +4.512147e-03 +4.468509e-03 +4.452598e-03 +4.494146e-03 +4.505043e-03 +4.503645e-03 +4.466001e-03 +4.458046e-03 +4.491464e-03
+1.356667e+01 +2.795917e-01 +4.443376e+00 +4.227406e-03 +5.507464e-03 +5.413856e-03 +4.422490e-03 +4.502105e-03 +4.459078e-03 +4.474504e-03 +4.480010e-03 +4.486040e-03 +4.442654e-03 +4.426835e-03 +4.468143e-03 +4.478977e-03 +4.477587e-03 +4.440161e-03 +4.432252e-03 +4.465476e-03
+1.358333e+01 +2.810098e-01 +4.382451e+00 +4.202948e-03 +5.475599e-03 +5.382532e-03 +4.396902e-03 +4.476056e-03 +4.433278e-03 +4.448615e-03 +4.454089e-03 +4.460084e-03 +4.416949e-03 +4.401222e-03 +4.442291e-03 +4.453062e-03 +4.451680e-03 +4.414470e-03 +4.406607e-03 +4.439639e-03
+1.360000e+01 +2.815742e-01 +4.320564e+00 +4.178631e-03 +5.443918e-03 +5.351389e-03 +4.371462e-03 +4.450158e-03 +4.407627e-03 +4.422875e-03 +4.428318e-03 +4.434278e-03 +4.391393e-03 +4.375756e-03 +4.416588e-03 +4.427296e-03 +4.425922e-03 +4.388928e-03 +4.381110e-03 +4.413952e-03
+1.361667e+01 +2.810694e-01 +4.279054e+00 +4.154453e-03 +5.412419e-03 +5.320426e-03 +4.346169e-03 +4.424409e-03 +4.382124e-03 +4.397284e-03 +4.402696e-03 +4.408622e-03 +4.365985e-03 +4.350439e-03 +4.391034e-03 +4.401680e-03 +4.400314e-03 +4.363534e-03 +4.355762e-03 +4.388413e-03
+1.363333e+01 +2.805083e-01 +4.267996e+00 +4.130416e-03 +5.381103e-03 +5.289643e-03 +4.321022e-03 +4.398810e-03 +4.356770e-03 +4.371842e-03 +4.377222e-03 +4.383113e-03 +4.340723e-03 +4.325267e-03 +4.365627e-03 +4.376212e-03 +4.374854e-03 +4.338287e-03 +4.330559e-03 +4.363022e-03
+1.365000e+01 +2.799385e-01 +4.220336e+00 +4.106517e-03 +5.349968e-03 +5.259037e-03 +4.296021e-03 +4.373358e-03 +4.331561e-03 +4.346547e-03 +4.351895e-03 +4.357753e-03 +4.315608e-03 +4.300241e-03 +4.340368e-03 +4.350892e-03 +4.349541e-03 +4.313186e-03 +4.305503e-03 +4.337777e-03
+1.366667e+01 +2.793773e-01 +4.212434e+00 +4.082757e-03 +5.319013e-03 +5.228608e-03 +4.271164e-03 +4.348054e-03 +4.306499e-03 +4.321398e-03 +4.326715e-03 +4.332539e-03 +4.290638e-03 +4.275360e-03 +4.315255e-03 +4.325718e-03 +4.324375e-03 +4.288230e-03 +4.280592e-03 +4.312679e-03
+1.368333e+01 +2.789915e-01 +4.239343e+00 +4.059134e-03 +5.288238e-03 +5.198356e-03 +4.246451e-03 +4.322897e-03 +4.281582e-03 +4.296394e-03 +4.301681e-03 +4.307471e-03 +4.265812e-03 +4.250623e-03 +4.290287e-03 +4.300689e-03 +4.299354e-03 +4.263418e-03 +4.255824e-03 +4.287726e-03
+1.370000e+01 +2.784896e-01 +4.252380e+00 +4.035648e-03 +5.257640e-03 +5.168278e-03 +4.221882e-03 +4.297885e-03 +4.256809e-03 +4.271535e-03 +4.276792e-03 +4.282548e-03 +4.241130e-03 +4.226029e-03 +4.265463e-03 +4.275806e-03 +4.274478e-03 +4.238750e-03 +4.231200e-03 +4.262918e-03
+1.371667e+01 +2.779178e-01 +4.251466e+00 +4.012298e-03 +5.227221e-03 +5.138375e-03 +4.197454e-03 +4.273017e-03 +4.232179e-03 +4.246820e-03 +4.252046e-03 +4.257770e-03 +4.216591e-03 +4.201577e-03 +4.240783e-03 +4.251066e-03 +4.249746e-03 +4.214225e-03 +4.206719e-03 +4.238253e-03
+1.373333e+01 +2.774892e-01 +4.260795e+00 +3.989083e-03 +5.196977e-03 +5.108644e-03 +4.173168e-03 +4.248294e-03 +4.207692e-03 +4.222248e-03 +4.227444e-03 +4.233134e-03 +4.192194e-03 +4.177267e-03 +4.216246e-03 +4.226470e-03 +4.225157e-03 +4.189842e-03 +4.182379e-03 +4.213730e-03
+1.375000e+01 +2.769955e-01 +4.278174e+00 +3.966003e-03 +5.166908e-03 +5.079086e-03 +4.149022e-03 +4.223713e-03 +4.183346e-03 +4.197819e-03 +4.202984e-03 +4.208641e-03 +4.167938e-03 +4.153097e-03 +4.191851e-03 +4.202015e-03 +4.200711e-03 +4.165599e-03 +4.158180e-03 +4.189350e-03
+1.376667e+01 +2.764258e-01 +4.307277e+00 +3.943055e-03 +5.137012e-03 +5.049699e-03 +4.125016e-03 +4.199275e-03 +4.159141e-03 +4.173530e-03 +4.178666e-03 +4.184290e-03 +4.143823e-03 +4.129068e-03 +4.167597e-03 +4.177703e-03 +4.176406e-03 +4.141497e-03 +4.134121e-03 +4.165110e-03
+1.378333e+01 +2.758776e-01 +4.310251e+00 +3.920241e-03 +5.107289e-03 +5.020481e-03 +4.101149e-03 +4.174978e-03 +4.135077e-03 +4.149382e-03 +4.154488e-03 +4.160080e-03 +4.119847e-03 +4.105177e-03 +4.143484e-03 +4.153531e-03 +4.152241e-03 +4.117535e-03 +4.110201e-03 +4.141011e-03
+1.380000e+01 +2.754401e-01 +4.305213e+00 +3.897558e-03 +5.077738e-03 +4.991433e-03 +4.077420e-03 +4.150822e-03 +4.111151e-03 +4.125374e-03 +4.130451e-03 +4.136010e-03 +4.096009e-03 +4.081425e-03 +4.119509e-03 +4.129498e-03 +4.128216e-03 +4.093711e-03 +4.086420e-03 +4.117051e-03
+1.381667e+01 +2.754934e-01 +4.303735e+00 +3.875007e-03 +5.048358e-03 +4.962552e-03 +4.053828e-03 +4.126805e-03 +4.087364e-03 +4.101505e-03 +4.106552e-03 +4.112079e-03 +4.072310e-03 +4.057810e-03 +4.095674e-03 +4.105605e-03 +4.104331e-03 +4.070025e-03 +4.062776e-03 +4.093230e-03
+1.383333e+01 +2.761713e-01 +4.285294e+00 +3.852586e-03 +5.019148e-03 +4.933839e-03 +4.030372e-03 +4.102928e-03 +4.063715e-03 +4.077774e-03 +4.082792e-03 +4.088287e-03 +4.048748e-03 +4.034331e-03 +4.071977e-03 +4.081850e-03 +4.080583e-03 +4.046476e-03 +4.039269e-03 +4.069547e-03
+1.385000e+01 +2.771490e-01 +4.243978e+00 +3.830296e-03 +4.990107e-03 +4.905293e-03 +4.007053e-03 +4.079188e-03 +4.040202e-03 +4.054180e-03 +4.059169e-03 +4.064632e-03 +4.025322e-03 +4.010989e-03 +4.048416e-03 +4.058233e-03 +4.056973e-03 +4.023063e-03 +4.015898e-03 +4.046001e-03
+1.386667e+01 +2.783311e-01 +4.211042e+00 +3.808134e-03 +4.961234e-03 +4.876912e-03 +3.983868e-03 +4.055586e-03 +4.016826e-03 +4.030723e-03 +4.035682e-03 +4.041114e-03 +4.002031e-03 +3.987781e-03 +4.024992e-03 +4.034752e-03 +4.033500e-03 +3.999786e-03 +3.992662e-03 +4.022591e-03
+1.388333e+01 +2.781049e-01 +4.162387e+00 +3.786100e-03 +4.932529e-03 +4.848694e-03 +3.960818e-03 +4.032121e-03 +3.993585e-03 +4.007401e-03 +4.012332e-03 +4.017733e-03 +3.978876e-03 +3.964708e-03 +4.001704e-03 +4.011407e-03 +4.010162e-03 +3.976643e-03 +3.969560e-03 +3.999316e-03
+1.390000e+01 +2.781963e-01 +4.173058e+00 +3.764194e-03 +4.903989e-03 +4.820641e-03 +3.937900e-03 +4.008791e-03 +3.970478e-03 +3.984214e-03 +3.989117e-03 +3.994486e-03 +3.955854e-03 +3.941768e-03 +3.978550e-03 +3.988197e-03 +3.986960e-03 +3.953634e-03 +3.946593e-03 +3.976176e-03
+1.391667e+01 +2.780834e-01 +4.170770e+00 +3.742415e-03 +4.875614e-03 +4.792749e-03 +3.915116e-03 +3.985596e-03 +3.947505e-03 +3.961162e-03 +3.966036e-03 +3.971374e-03 +3.932966e-03 +3.918961e-03 +3.955530e-03 +3.965122e-03 +3.963891e-03 +3.930759e-03 +3.923758e-03 +3.953170e-03
+1.393333e+01 +2.778352e-01 +4.169789e+00 +3.720761e-03 +4.847404e-03 +4.765019e-03 +3.892463e-03 +3.962536e-03 +3.924665e-03 +3.938243e-03 +3.943089e-03 +3.948396e-03 +3.910210e-03 +3.896286e-03 +3.932644e-03 +3.942180e-03 +3.940957e-03 +3.908015e-03 +3.901055e-03 +3.930297e-03
+1.395000e+01 +2.777638e-01 +4.198050e+00 +3.699233e-03 +4.819357e-03 +4.737450e-03 +3.869941e-03 +3.939608e-03 +3.901957e-03 +3.915456e-03 +3.920274e-03 +3.925551e-03 +3.887585e-03 +3.873743e-03 +3.909890e-03 +3.919370e-03 +3.918154e-03 +3.885404e-03 +3.878484e-03 +3.907557e-03
+1.396667e+01 +2.779987e-01 +4.200238e+00 +3.677830e-03 +4.791472e-03 +4.710040e-03 +3.847550e-03 +3.916814e-03 +3.879380e-03 +3.892802e-03 +3.897591e-03 +3.902838e-03 +3.865092e-03 +3.851329e-03 +3.887267e-03 +3.896693e-03 +3.895484e-03 +3.862923e-03 +3.856043e-03 +3.884948e-03
+1.398333e+01 +2.777580e-01 +4.218469e+00 +3.656549e-03 +4.763749e-03 +4.682788e-03 +3.825288e-03 +3.894151e-03 +3.856935e-03 +3.870278e-03 +3.875040e-03 +3.880256e-03 +3.842729e-03 +3.829046e-03 +3.864775e-03 +3.874147e-03 +3.872945e-03 +3.840572e-03 +3.833732e-03 +3.862470e-03
+1.400000e+01 +2.771901e-01 +4.178794e+00 +3.635392e-03 +4.736186e-03 +4.655694e-03 +3.803155e-03 +3.871620e-03 +3.834619e-03 +3.847885e-03 +3.852619e-03 +3.857805e-03 +3.820495e-03 +3.806891e-03 +3.842414e-03 +3.851731e-03 +3.850536e-03 +3.818351e-03 +3.811550e-03 +3.840121e-03
+1.401667e+01 +2.768229e-01 +4.110931e+00 +3.614358e-03 +4.708783e-03 +4.628756e-03 +3.781150e-03 +3.849219e-03 +3.812432e-03 +3.825621e-03 +3.830328e-03 +3.835484e-03 +3.798389e-03 +3.784864e-03 +3.820182e-03 +3.829445e-03 +3.828257e-03 +3.796258e-03 +3.789497e-03 +3.817903e-03
+1.403333e+01 +2.764284e-01 +4.052506e+00 +3.593445e-03 +4.681538e-03 +4.601974e-03 +3.759273e-03 +3.826947e-03 +3.790373e-03 +3.803486e-03 +3.808166e-03 +3.813292e-03 +3.776412e-03 +3.762965e-03 +3.798078e-03 +3.807288e-03 +3.806107e-03 +3.774293e-03 +3.767571e-03 +3.795812e-03
+1.405000e+01 +2.761933e-01 +3.995815e+00 +3.572653e-03 +4.654451e-03 +4.575348e-03 +3.737522e-03 +3.804805e-03 +3.768442e-03 +3.781479e-03 +3.786132e-03 +3.791228e-03 +3.754562e-03 +3.741193e-03 +3.776103e-03 +3.785259e-03 +3.784086e-03 +3.752455e-03 +3.745772e-03 +3.773850e-03
+1.406667e+01 +2.756276e-01 +4.002951e+00 +3.551982e-03 +4.627521e-03 +4.548875e-03 +3.715897e-03 +3.782790e-03 +3.746638e-03 +3.759600e-03 +3.764225e-03 +3.769292e-03 +3.732838e-03 +3.719546e-03 +3.754254e-03 +3.763358e-03 +3.762191e-03 +3.730743e-03 +3.724099e-03 +3.752015e-03
+1.408333e+01 +2.750499e-01 +3.975197e+00 +3.531430e-03 +4.600746e-03 +4.522556e-03 +3.694396e-03 +3.760903e-03 +3.724960e-03 +3.737847e-03 +3.742446e-03 +3.747483e-03 +3.711240e-03 +3.698025e-03 +3.732532e-03 +3.741583e-03 +3.740423e-03 +3.709157e-03 +3.702551e-03 +3.730306e-03
+1.410000e+01 +2.746032e-01 +3.954221e+00 +3.510997e-03 +4.574128e-03 +4.496388e-03 +3.673021e-03 +3.739143e-03 +3.703408e-03 +3.716220e-03 +3.720792e-03 +3.725800e-03 +3.689767e-03 +3.676629e-03 +3.710936e-03 +3.719934e-03 +3.718781e-03 +3.687696e-03 +3.681128e-03 +3.708722e-03
+1.411667e+01 +2.742750e-01 +3.999988e+00 +3.490683e-03 +4.547663e-03 +4.470372e-03 +3.651769e-03 +3.717508e-03 +3.681980e-03 +3.694718e-03 +3.699264e-03 +3.704243e-03 +3.668418e-03 +3.655356e-03 +3.689465e-03 +3.698411e-03 +3.697265e-03 +3.666360e-03 +3.659829e-03 +3.687264e-03
+1.413333e+01 +2.737573e-01 +4.046217e+00 +3.470486e-03 +4.521351e-03 +4.444507e-03 +3.630640e-03 +3.695999e-03 +3.660676e-03 +3.673340e-03 +3.677860e-03 +3.682810e-03 +3.647193e-03 +3.634206e-03 +3.668118e-03 +3.677012e-03 +3.675872e-03 +3.645146e-03 +3.638654e-03 +3.665929e-03
+1.415000e+01 +2.732170e-01 +4.087137e+00 +3.450406e-03 +4.495192e-03 +4.418791e-03 +3.609633e-03 +3.674614e-03 +3.639495e-03 +3.652087e-03 +3.656580e-03 +3.661502e-03 +3.626090e-03 +3.613178e-03 +3.646894e-03 +3.655737e-03 +3.654604e-03 +3.624056e-03 +3.617601e-03 +3.644718e-03
+1.416667e+01 +2.727372e-01 +4.090833e+00 +3.430441e-03 +4.469183e-03 +4.393224e-03 +3.588748e-03 +3.653353e-03 +3.618437e-03 +3.630956e-03 +3.635423e-03 +3.640316e-03 +3.605110e-03 +3.592273e-03 +3.625793e-03 +3.634585e-03 +3.633459e-03 +3.603087e-03 +3.596669e-03 +3.623630e-03
+1.418333e+01 +2.726816e-01 +4.114617e+00 +3.410593e-03 +4.443324e-03 +4.367804e-03 +3.567984e-03 +3.632214e-03 +3.597501e-03 +3.609947e-03 +3.614389e-03 +3.619254e-03 +3.584251e-03 +3.571488e-03 +3.604814e-03 +3.613555e-03 +3.612435e-03 +3.582240e-03 +3.575859e-03 +3.602664e-03
+1.420000e+01 +2.722628e-01 +4.157416e+00 +3.390859e-03 +4.417616e-03 +4.342532e-03 +3.547339e-03 +3.611198e-03 +3.576686e-03 +3.589060e-03 +3.593476e-03 +3.598313e-03 +3.563512e-03 +3.550823e-03 +3.583957e-03 +3.592647e-03 +3.591534e-03 +3.561513e-03 +3.555169e-03 +3.581819e-03
+1.421667e+01 +2.717372e-01 +4.204827e+00 +3.371240e-03 +4.392056e-03 +4.317407e-03 +3.526815e-03 +3.590304e-03 +3.555992e-03 +3.568294e-03 +3.572684e-03 +3.577493e-03 +3.542894e-03 +3.530278e-03 +3.563220e-03 +3.571860e-03 +3.570754e-03 +3.540906e-03 +3.534599e-03 +3.561095e-03
+1.423333e+01 +2.712423e-01 +4.215555e+00 +3.351734e-03 +4.366644e-03 +4.292426e-03 +3.506409e-03 +3.569531e-03 +3.535417e-03 +3.547648e-03 +3.552013e-03 +3.556794e-03 +3.522395e-03 +3.509852e-03 +3.542604e-03 +3.551194e-03 +3.550093e-03 +3.520418e-03 +3.514148e-03 +3.540490e-03
+1.425000e+01 +2.707853e-01 +4.214059e+00 +3.332340e-03 +4.341378e-03 +4.267590e-03 +3.486121e-03 +3.548878e-03 +3.514961e-03 +3.527121e-03 +3.531461e-03 +3.536214e-03 +3.502014e-03 +3.489545e-03 +3.522106e-03 +3.530647e-03 +3.529553e-03 +3.500049e-03 +3.493815e-03 +3.520005e-03
+1.426667e+01 +2.703858e-01 +4.164258e+00 +3.313059e-03 +4.316259e-03 +4.242898e-03 +3.465950e-03 +3.528344e-03 +3.494623e-03 +3.506713e-03 +3.511028e-03 +3.515754e-03 +3.481752e-03 +3.469354e-03 +3.501727e-03 +3.510218e-03 +3.509131e-03 +3.479798e-03 +3.473600e-03 +3.499639e-03
+1.428333e+01 +2.699285e-01 +4.099529e+00 +3.293890e-03 +4.291285e-03 +4.218349e-03 +3.445896e-03 +3.507929e-03 +3.474404e-03 +3.486424e-03 +3.490713e-03 +3.495412e-03 +3.461606e-03 +3.449281e-03 +3.481466e-03 +3.489908e-03 +3.488827e-03 +3.459664e-03 +3.453502e-03 +3.479390e-03
+1.430000e+01 +2.700765e-01 +4.031255e+00 +3.274831e-03 +4.266456e-03 +4.193941e-03 +3.425958e-03 +3.487632e-03 +3.454301e-03 +3.466251e-03 +3.470516e-03 +3.475187e-03 +3.441578e-03 +3.429323e-03 +3.461323e-03 +3.469716e-03 +3.468641e-03 +3.439647e-03 +3.433520e-03 +3.459258e-03
+1.431667e+01 +2.700632e-01 +3.965856e+00 +3.255883e-03 +4.241770e-03 +4.169675e-03 +3.406136e-03 +3.467453e-03 +3.434314e-03 +3.446196e-03 +3.450436e-03 +3.455080e-03 +3.421665e-03 +3.409481e-03 +3.441296e-03 +3.449640e-03 +3.448571e-03 +3.419745e-03 +3.413654e-03 +3.439243e-03
+1.433333e+01 +2.698106e-01 +3.911128e+00 +3.237044e-03 +4.217227e-03 +4.145549e-03 +3.386428e-03 +3.447390e-03 +3.414443e-03 +3.426256e-03 +3.430472e-03 +3.435089e-03 +3.401867e-03 +3.389754e-03 +3.421384e-03 +3.429681e-03 +3.428618e-03 +3.399958e-03 +3.393903e-03 +3.419344e-03
+1.435000e+01 +2.694693e-01 +3.947372e+00 +3.218315e-03 +4.192826e-03 +4.121563e-03 +3.366834e-03 +3.427444e-03 +3.394688e-03 +3.406432e-03 +3.410623e-03 +3.415214e-03 +3.382184e-03 +3.370141e-03 +3.401588e-03 +3.409837e-03 +3.408780e-03 +3.380286e-03 +3.374266e-03 +3.399559e-03
+1.436667e+01 +2.689515e-01 +4.029936e+00 +3.199694e-03 +4.168567e-03 +4.097717e-03 +3.347354e-03 +3.407613e-03 +3.375046e-03 +3.386722e-03 +3.390889e-03 +3.395453e-03 +3.362615e-03 +3.350641e-03 +3.381907e-03 +3.390107e-03 +3.389057e-03 +3.360728e-03 +3.354743e-03 +3.379890e-03
+1.438333e+01 +2.684563e-01 +4.075777e+00 +3.181180e-03 +4.144448e-03 +4.074008e-03 +3.327986e-03 +3.387896e-03 +3.355518e-03 +3.367127e-03 +3.371270e-03 +3.375807e-03 +3.343159e-03 +3.331255e-03 +3.362339e-03 +3.370492e-03 +3.369448e-03 +3.341283e-03 +3.335332e-03 +3.360334e-03
+1.440000e+01 +2.682310e-01 +4.055386e+00 +3.162774e-03 +4.120468e-03 +4.050436e-03 +3.308731e-03 +3.368294e-03 +3.336103e-03 +3.347645e-03 +3.351764e-03 +3.356275e-03 +3.323815e-03 +3.311980e-03 +3.342885e-03 +3.350991e-03 +3.349952e-03 +3.321950e-03 +3.316034e-03 +3.340891e-03
+1.441667e+01 +2.687473e-01 +4.029114e+00 +3.144474e-03 +4.096627e-03 +4.027001e-03 +3.289586e-03 +3.348805e-03 +3.316801e-03 +3.328275e-03 +3.332371e-03 +3.336856e-03 +3.304584e-03 +3.292817e-03 +3.323543e-03 +3.331602e-03 +3.330570e-03 +3.302730e-03 +3.296848e-03 +3.321561e-03
+1.443333e+01 +2.687933e-01 +4.046878e+00 +3.126281e-03 +4.072924e-03 +4.003701e-03 +3.270553e-03 +3.329429e-03 +3.297610e-03 +3.309018e-03 +3.313090e-03 +3.317549e-03 +3.285464e-03 +3.273765e-03 +3.304313e-03 +3.312326e-03 +3.311299e-03 +3.283620e-03 +3.277772e-03 +3.302342e-03
+1.445000e+01 +2.698493e-01 +4.072969e+00 +3.108192e-03 +4.049358e-03 +3.980536e-03 +3.251630e-03 +3.310165e-03 +3.278530e-03 +3.289872e-03 +3.293920e-03 +3.298354e-03 +3.266454e-03 +3.254823e-03 +3.285195e-03 +3.293161e-03 +3.292140e-03 +3.264621e-03 +3.258807e-03 +3.283235e-03
+1.446667e+01 +2.702918e-01 +4.069764e+00 +3.090208e-03 +4.025928e-03 +3.957505e-03 +3.232816e-03 +3.291013e-03 +3.259560e-03 +3.270837e-03 +3.274862e-03 +3.279269e-03 +3.247554e-03 +3.235991e-03 +3.266187e-03 +3.274106e-03 +3.273092e-03 +3.245732e-03 +3.239952e-03 +3.264238e-03
+1.448333e+01 +2.704739e-01 +4.095995e+00 +3.072329e-03 +4.002634e-03 +3.934607e-03 +3.214111e-03 +3.271971e-03 +3.240701e-03 +3.251912e-03 +3.255913e-03 +3.260296e-03 +3.228764e-03 +3.217267e-03 +3.247289e-03 +3.255163e-03 +3.254154e-03 +3.226953e-03 +3.221205e-03 +3.245352e-03
+1.450000e+01 +2.705947e-01 +4.124392e+00 +3.054552e-03 +3.979475e-03 +3.911842e-03 +3.195514e-03 +3.253040e-03 +3.221950e-03 +3.233097e-03 +3.237075e-03 +3.241432e-03 +3.210083e-03 +3.198652e-03 +3.228500e-03 +3.236328e-03 +3.235325e-03 +3.208282e-03 +3.202568e-03 +3.226574e-03
+1.451667e+01 +2.707822e-01 +4.080143e+00 +3.036879e-03 +3.956450e-03 +3.889208e-03 +3.177025e-03 +3.234218e-03 +3.203308e-03 +3.214390e-03 +3.218345e-03 +3.222677e-03 +3.191509e-03 +3.180145e-03 +3.209820e-03 +3.217603e-03 +3.216606e-03 +3.189719e-03 +3.184038e-03 +3.207905e-03
+1.453333e+01 +2.706391e-01 +4.063232e+00 +3.019307e-03 +3.933558e-03 +3.866705e-03 +3.158643e-03 +3.215504e-03 +3.184774e-03 +3.195792e-03 +3.199724e-03 +3.204030e-03 +3.173043e-03 +3.161745e-03 +3.191248e-03 +3.198986e-03 +3.197995e-03 +3.171263e-03 +3.165615e-03 +3.189344e-03
+1.455000e+01 +2.705828e-01 +4.023432e+00 +3.001837e-03 +3.910798e-03 +3.844333e-03 +3.140367e-03 +3.196900e-03 +3.166347e-03 +3.177301e-03 +3.181211e-03 +3.185492e-03 +3.154684e-03 +3.143451e-03 +3.172784e-03 +3.180477e-03 +3.179491e-03 +3.152914e-03 +3.147299e-03 +3.170891e-03
+1.456667e+01 +2.701020e-01 +4.001117e+00 +2.984469e-03 +3.888170e-03 +3.822089e-03 +3.122197e-03 +3.178402e-03 +3.148026e-03 +3.158917e-03 +3.162804e-03 +3.167061e-03 +3.136431e-03 +3.125263e-03 +3.154426e-03 +3.162075e-03 +3.161095e-03 +3.134672e-03 +3.129088e-03 +3.152544e-03
+1.458333e+01 +2.697686e-01 +3.973390e+00 +2.967201e-03 +3.865674e-03 +3.799975e-03 +3.104132e-03 +3.160012e-03 +3.129812e-03 +3.140640e-03 +3.144504e-03 +3.148736e-03 +3.118284e-03 +3.107181e-03 +3.136175e-03 +3.143779e-03 +3.142805e-03 +3.116534e-03 +3.110984e-03 +3.134304e-03
+1.460000e+01 +2.692864e-01 +3.937850e+00 +2.950033e-03 +3.843307e-03 +3.777988e-03 +3.086172e-03 +3.141729e-03 +3.111703e-03 +3.122468e-03 +3.126310e-03 +3.130518e-03 +3.100241e-03 +3.089203e-03 +3.118029e-03 +3.125589e-03 +3.124621e-03 +3.098502e-03 +3.092984e-03 +3.116169e-03
+1.461667e+01 +2.689696e-01 +3.908722e+00 +2.932964e-03 +3.821070e-03 +3.756128e-03 +3.068316e-03 +3.123551e-03 +3.093699e-03 +3.104402e-03 +3.108222e-03 +3.112405e-03 +3.082304e-03 +3.071329e-03 +3.099988e-03 +3.107505e-03 +3.106542e-03 +3.080574e-03 +3.075088e-03 +3.098139e-03
+1.463333e+01 +2.685711e-01 +3.924941e+00 +2.915994e-03 +3.798961e-03 +3.734396e-03 +3.050562e-03 +3.105478e-03 +3.075799e-03 +3.086440e-03 +3.090238e-03 +3.094397e-03 +3.064469e-03 +3.053558e-03 +3.082052e-03 +3.089525e-03 +3.088567e-03 +3.062750e-03 +3.057295e-03 +3.080213e-03
+1.465000e+01 +2.682423e-01 +3.947188e+00 +2.899122e-03 +3.776980e-03 +3.712789e-03 +3.032912e-03 +3.087510e-03 +3.058002e-03 +3.068582e-03 +3.072358e-03 +3.076492e-03 +3.046738e-03 +3.035890e-03 +3.064219e-03 +3.071649e-03 +3.070697e-03 +3.045029e-03 +3.039606e-03 +3.062391e-03
+1.466667e+01 +2.684383e-01 +3.991948e+00 +2.882347e-03 +3.755127e-03 +3.691307e-03 +3.015364e-03 +3.069645e-03 +3.040309e-03 +3.050827e-03 +3.054581e-03 +3.058692e-03 +3.029110e-03 +3.018325e-03 +3.046490e-03 +3.053877e-03 +3.052930e-03 +3.027411e-03 +3.022019e-03 +3.044672e-03
+1.468333e+01 +2.680489e-01 +4.008085e+00 +2.865670e-03 +3.733400e-03 +3.669949e-03 +2.997917e-03 +3.051885e-03 +3.022718e-03 +3.033175e-03 +3.036907e-03 +3.040994e-03 +3.011584e-03 +3.000861e-03 +3.028863e-03 +3.036207e-03 +3.035266e-03 +3.009894e-03 +3.004534e-03 +3.027055e-03
+1.470000e+01 +2.679175e-01 +3.999818e+00 +2.849089e-03 +3.711798e-03 +3.648715e-03 +2.980571e-03 +3.034226e-03 +3.005228e-03 +3.015625e-03 +3.019336e-03 +3.023399e-03 +2.994159e-03 +2.983498e-03 +3.011338e-03 +3.018640e-03 +3.017704e-03 +2.992479e-03 +2.987150e-03 +3.009541e-03
+1.471667e+01 +2.681972e-01 +4.050296e+00 +2.832605e-03 +3.690322e-03 +3.627604e-03 +2.963325e-03 +3.016671e-03 +2.987840e-03 +2.998177e-03 +3.001866e-03 +3.005906e-03 +2.976835e-03 +2.966235e-03 +2.993914e-03 +3.001174e-03 +3.000244e-03 +2.975165e-03 +2.969866e-03 +2.992128e-03
+1.473333e+01 +2.692363e-01 +4.050122e+00 +2.816215e-03 +3.668970e-03 +3.606614e-03 +2.946180e-03 +2.999216e-03 +2.970553e-03 +2.980829e-03 +2.984497e-03 +2.988514e-03 +2.959611e-03 +2.949073e-03 +2.976592e-03 +2.983809e-03 +2.982884e-03 +2.957951e-03 +2.952682e-03 +2.974816e-03
+1.475000e+01 +2.698127e-01 +4.052315e+00 +2.799921e-03 +3.647741e-03 +3.585747e-03 +2.929133e-03 +2.981863e-03 +2.953365e-03 +2.963582e-03 +2.967229e-03 +2.971223e-03 +2.942487e-03 +2.932010e-03 +2.959369e-03 +2.966545e-03 +2.965625e-03 +2.940836e-03 +2.935598e-03 +2.957603e-03
+1.476667e+01 +2.694986e-01 +4.049668e+00 +2.783721e-03 +3.626636e-03 +3.565000e-03 +2.912185e-03 +2.964610e-03 +2.936277e-03 +2.946435e-03 +2.950061e-03 +2.954031e-03 +2.925462e-03 +2.915045e-03 +2.942246e-03 +2.949381e-03 +2.948466e-03 +2.923820e-03 +2.918613e-03 +2.940491e-03
+1.478333e+01 +2.695095e-01 +4.103881e+00 +2.767614e-03 +3.605652e-03 +3.544373e-03 +2.895336e-03 +2.947457e-03 +2.919288e-03 +2.929387e-03 +2.932992e-03 +2.936939e-03 +2.908535e-03 +2.898179e-03 +2.925223e-03 +2.932316e-03 +2.931407e-03 +2.906903e-03 +2.901726e-03 +2.923477e-03
+1.480000e+01 +2.691983e-01 +4.086582e+00 +2.751601e-03 +3.584790e-03 +3.523866e-03 +2.878583e-03 +2.930403e-03 +2.902397e-03 +2.912438e-03 +2.916022e-03 +2.919946e-03 +2.891706e-03 +2.881410e-03 +2.908297e-03 +2.915349e-03 +2.914446e-03 +2.890084e-03 +2.884937e-03 +2.906562e-03
+1.481667e+01 +2.692195e-01 +4.048750e+00 +2.735680e-03 +3.564048e-03 +3.503477e-03 +2.861928e-03 +2.913448e-03 +2.885604e-03 +2.895587e-03 +2.899150e-03 +2.903051e-03 +2.874975e-03 +2.864738e-03 +2.891470e-03 +2.898481e-03 +2.897583e-03 +2.873362e-03 +2.868245e-03 +2.889745e-03
+1.483333e+01 +2.692739e-01 +4.022264e+00 +2.719852e-03 +3.543427e-03 +3.483206e-03 +2.845369e-03 +2.896591e-03 +2.868908e-03 +2.878833e-03 +2.882375e-03 +2.886255e-03 +2.858341e-03 +2.848163e-03 +2.874740e-03 +2.881711e-03 +2.880817e-03 +2.856737e-03 +2.851649e-03 +2.873025e-03
+1.485000e+01 +2.692380e-01 +4.094386e+00 +2.704115e-03 +3.522924e-03 +3.463053e-03 +2.828906e-03 +2.879831e-03 +2.852308e-03 +2.862176e-03 +2.865698e-03 +2.869555e-03 +2.841802e-03 +2.831683e-03 +2.858107e-03 +2.865037e-03 +2.864149e-03 +2.840208e-03 +2.835149e-03 +2.856402e-03
+1.486667e+01 +2.690394e-01 +4.116278e+00 +2.688470e-03 +3.502541e-03 +3.443016e-03 +2.812538e-03 +2.863168e-03 +2.835805e-03 +2.845616e-03 +2.849117e-03 +2.852952e-03 +2.825360e-03 +2.815299e-03 +2.841570e-03 +2.848460e-03 +2.847577e-03 +2.823775e-03 +2.818745e-03 +2.839874e-03
+1.488333e+01 +2.692162e-01 +4.077477e+00 +2.672914e-03 +3.482275e-03 +3.423095e-03 +2.796264e-03 +2.846602e-03 +2.819397e-03 +2.829151e-03 +2.832632e-03 +2.836444e-03 +2.809012e-03 +2.799010e-03 +2.825129e-03 +2.831979e-03 +2.831101e-03 +2.807436e-03 +2.802436e-03 +2.823443e-03
+1.490000e+01 +2.690961e-01 +4.055801e+00 +2.657449e-03 +3.462127e-03 +3.403289e-03 +2.780085e-03 +2.830132e-03 +2.803084e-03 +2.812782e-03 +2.816243e-03 +2.820033e-03 +2.792759e-03 +2.782815e-03 +2.808783e-03 +2.815593e-03 +2.814721e-03 +2.791193e-03 +2.786221e-03 +2.807107e-03
+1.491667e+01 +2.690240e-01 +4.104111e+00 +2.642074e-03 +3.442095e-03 +3.383598e-03 +2.764000e-03 +2.813757e-03 +2.786865e-03 +2.796507e-03 +2.799948e-03 +2.803716e-03 +2.776601e-03 +2.766714e-03 +2.792531e-03 +2.799303e-03 +2.798435e-03 +2.775043e-03 +2.770100e-03 +2.790865e-03
+1.493333e+01 +2.689262e-01 +4.102771e+00 +2.626787e-03 +3.422179e-03 +3.364021e-03 +2.748007e-03 +2.797476e-03 +2.770741e-03 +2.780327e-03 +2.783748e-03 +2.787494e-03 +2.760535e-03 +2.750706e-03 +2.776374e-03 +2.783106e-03 +2.782243e-03 +2.758987e-03 +2.754073e-03 +2.774717e-03
+1.495000e+01 +2.683944e-01 +4.052801e+00 +2.611588e-03 +3.402379e-03 +3.344557e-03 +2.732107e-03 +2.781290e-03 +2.754709e-03 +2.764240e-03 +2.767641e-03 +2.771366e-03 +2.744563e-03 +2.734790e-03 +2.760310e-03 +2.767003e-03 +2.766145e-03 +2.743023e-03 +2.738138e-03 +2.758663e-03
+1.496667e+01 +2.680953e-01 +4.040572e+00 +2.596479e-03 +3.382693e-03 +3.325206e-03 +2.716300e-03 +2.765198e-03 +2.738771e-03 +2.748246e-03 +2.751628e-03 +2.755331e-03 +2.728683e-03 +2.718967e-03 +2.744339e-03 +2.750993e-03 +2.750140e-03 +2.727152e-03 +2.722295e-03 +2.742701e-03
+1.498333e+01 +2.682643e-01 +4.108695e+00 +2.581456e-03 +3.363121e-03 +3.305968e-03 +2.700583e-03 +2.749198e-03 +2.722924e-03 +2.732345e-03 +2.735707e-03 +2.739388e-03 +2.712895e-03 +2.703235e-03 +2.728460e-03 +2.735076e-03 +2.734228e-03 +2.711373e-03 +2.706544e-03 +2.726832e-03
+1.500000e+01 +2.682518e-01 +4.198311e+00 +2.566520e-03 +3.343662e-03 +3.286840e-03 +2.684958e-03 +2.733292e-03 +2.707169e-03 +2.716535e-03 +2.719878e-03 +2.723538e-03 +2.697198e-03 +2.687594e-03 +2.712674e-03 +2.719251e-03 +2.718408e-03 +2.695685e-03 +2.690884e-03 +2.711055e-03
+1.501667e+01 +2.681411e-01 +4.231746e+00 +2.551670e-03 +3.324315e-03 +3.267822e-03 +2.669423e-03 +2.717477e-03 +2.691506e-03 +2.700818e-03 +2.704141e-03 +2.707780e-03 +2.681592e-03 +2.672044e-03 +2.696978e-03 +2.703517e-03 +2.702679e-03 +2.680088e-03 +2.675314e-03 +2.695368e-03
+1.503333e+01 +2.677020e-01 +4.267191e+00 +2.536906e-03 +3.305081e-03 +3.248915e-03 +2.653977e-03 +2.701754e-03 +2.675933e-03 +2.685191e-03 +2.688495e-03 +2.692113e-03 +2.666077e-03 +2.656584e-03 +2.681374e-03 +2.687875e-03 +2.687042e-03 +2.664581e-03 +2.659835e-03 +2.679773e-03
+1.505000e+01 +2.672085e-01 +4.296181e+00 +2.522228e-03 +3.285958e-03 +3.230117e-03 +2.638622e-03 +2.686121e-03 +2.660450e-03 +2.669654e-03 +2.672939e-03 +2.676536e-03 +2.650651e-03 +2.641213e-03 +2.665859e-03 +2.672323e-03 +2.671495e-03 +2.649164e-03 +2.644445e-03 +2.664268e-03
+1.506667e+01 +2.667282e-01 +4.259136e+00 +2.507635e-03 +3.266946e-03 +3.211428e-03 +2.623355e-03 +2.670580e-03 +2.645057e-03 +2.654208e-03 +2.657474e-03 +2.661050e-03 +2.635314e-03 +2.625931e-03 +2.650435e-03 +2.656861e-03 +2.656037e-03 +2.633836e-03 +2.629145e-03 +2.648853e-03
+1.508333e+01 +2.664477e-01 +4.244163e+00 +2.493126e-03 +3.248043e-03 +3.192847e-03 +2.608176e-03 +2.655128e-03 +2.629752e-03 +2.638851e-03 +2.642098e-03 +2.645653e-03 +2.620066e-03 +2.610737e-03 +2.635099e-03 +2.641488e-03 +2.640670e-03 +2.618597e-03 +2.613933e-03 +2.633526e-03
+1.510000e+01 +2.660487e-01 +4.232148e+00 +2.478700e-03 +3.229250e-03 +3.174373e-03 +2.593085e-03 +2.639765e-03 +2.614537e-03 +2.623582e-03 +2.626811e-03 +2.630346e-03 +2.604907e-03 +2.595631e-03 +2.619853e-03 +2.626205e-03 +2.625391e-03 +2.603445e-03 +2.598808e-03 +2.618289e-03
+1.511667e+01 +2.657309e-01 +4.286955e+00 +2.464359e-03 +3.210566e-03 +3.156006e-03 +2.578082e-03 +2.624492e-03 +2.599409e-03 +2.608402e-03 +2.611612e-03 +2.615127e-03 +2.589835e-03 +2.580613e-03 +2.604694e-03 +2.611010e-03 +2.610200e-03 +2.588382e-03 +2.583772e-03 +2.603140e-03
+1.513333e+01 +2.653264e-01 +4.360201e+00 +2.450100e-03 +3.191990e-03 +3.137746e-03 +2.563165e-03 +2.609306e-03 +2.584369e-03 +2.593310e-03 +2.596501e-03 +2.599995e-03 +2.574850e-03 +2.565682e-03 +2.589624e-03 +2.595902e-03 +2.595098e-03 +2.573406e-03 +2.568822e-03 +2.588078e-03
+1.515000e+01 +2.649538e-01 +4.390740e+00 +2.435924e-03 +3.173521e-03 +3.119591e-03 +2.548334e-03 +2.594209e-03 +2.569416e-03 +2.578305e-03 +2.581478e-03 +2.584952e-03 +2.559952e-03 +2.550837e-03 +2.574640e-03 +2.580883e-03 +2.580083e-03 +2.558516e-03 +2.553959e-03 +2.573103e-03
+1.516667e+01 +2.652464e-01 +4.468843e+00 +2.421829e-03 +3.155159e-03 +3.101541e-03 +2.533590e-03 +2.579199e-03 +2.554549e-03 +2.563387e-03 +2.566542e-03 +2.569996e-03 +2.545140e-03 +2.536078e-03 +2.559744e-03 +2.565950e-03 +2.565154e-03 +2.543713e-03 +2.539182e-03 +2.558215e-03
+1.518333e+01 +2.651466e-01 +4.530694e+00 +2.407817e-03 +3.136904e-03 +3.083596e-03 +2.518931e-03 +2.564276e-03 +2.539769e-03 +2.548556e-03 +2.551692e-03 +2.555126e-03 +2.530414e-03 +2.521404e-03 +2.544933e-03 +2.551103e-03 +2.550313e-03 +2.528995e-03 +2.524490e-03 +2.543414e-03
+1.520000e+01 +2.647427e-01 +4.615632e+00 +2.393885e-03 +3.118754e-03 +3.065754e-03 +2.504356e-03 +2.549439e-03 +2.525074e-03 +2.533810e-03 +2.536928e-03 +2.540342e-03 +2.515773e-03 +2.506815e-03 +2.530208e-03 +2.536343e-03 +2.535557e-03 +2.514362e-03 +2.509884e-03 +2.528698e-03
+1.521667e+01 +2.642248e-01 +4.705751e+00 +2.380034e-03 +3.100709e-03 +3.048016e-03 +2.489866e-03 +2.534688e-03 +2.510464e-03 +2.519149e-03 +2.522249e-03 +2.525643e-03 +2.501217e-03 +2.492311e-03 +2.515568e-03 +2.521667e-03 +2.520886e-03 +2.499814e-03 +2.495362e-03 +2.514067e-03
+1.523333e+01 +2.638276e-01 +4.743951e+00 +2.366263e-03 +3.082769e-03 +3.030380e-03 +2.475460e-03 +2.520022e-03 +2.495938e-03 +2.504574e-03 +2.507656e-03 +2.511030e-03 +2.486745e-03 +2.477891e-03 +2.501013e-03 +2.507077e-03 +2.506300e-03 +2.485350e-03 +2.480923e-03 +2.499520e-03
+1.525000e+01 +2.641910e-01 +4.814778e+00 +2.352572e-03 +3.064932e-03 +3.012847e-03 +2.461137e-03 +2.505442e-03 +2.481497e-03 +2.490082e-03 +2.493146e-03 +2.496501e-03 +2.472357e-03 +2.463554e-03 +2.486543e-03 +2.492571e-03 +2.491799e-03 +2.470970e-03 +2.466569e-03 +2.485058e-03
+1.526667e+01 +2.651535e-01 +4.795699e+00 +2.338960e-03 +3.047199e-03 +2.995414e-03 +2.446897e-03 +2.490945e-03 +2.467139e-03 +2.475675e-03 +2.478721e-03 +2.482057e-03 +2.458052e-03 +2.449300e-03 +2.472155e-03 +2.478149e-03 +2.477381e-03 +2.456673e-03 +2.452297e-03 +2.470680e-03
+1.528333e+01 +2.657507e-01 +4.747232e+00 +2.325427e-03 +3.029568e-03 +2.978083e-03 +2.432739e-03 +2.476533e-03 +2.452864e-03 +2.461350e-03 +2.464379e-03 +2.467696e-03 +2.443830e-03 +2.435128e-03 +2.457852e-03 +2.463811e-03 +2.463047e-03 +2.442459e-03 +2.438108e-03 +2.456384e-03
+1.530000e+01 +2.663627e-01 +4.680630e+00 +2.311972e-03 +3.012039e-03 +2.960852e-03 +2.418663e-03 +2.462204e-03 +2.438672e-03 +2.447109e-03 +2.450121e-03 +2.453418e-03 +2.429690e-03 +2.421038e-03 +2.443631e-03 +2.449555e-03 +2.448796e-03 +2.428327e-03 +2.424002e-03 +2.442172e-03
+1.531667e+01 +2.664306e-01 +4.645711e+00 +2.298595e-03 +2.994611e-03 +2.943720e-03 +2.404669e-03 +2.447957e-03 +2.424562e-03 +2.432950e-03 +2.435944e-03 +2.439222e-03 +2.415632e-03 +2.407030e-03 +2.429492e-03 +2.435382e-03 +2.434627e-03 +2.414277e-03 +2.409976e-03 +2.428042e-03
+1.533333e+01 +2.661055e-01 +4.588304e+00 +2.285296e-03 +2.977285e-03 +2.926688e-03 +2.390756e-03 +2.433794e-03 +2.410534e-03 +2.418873e-03 +2.421850e-03 +2.425109e-03 +2.401655e-03 +2.393103e-03 +2.415435e-03 +2.421291e-03 +2.420541e-03 +2.400308e-03 +2.396032e-03 +2.413993e-03
+1.535000e+01 +2.658757e-01 +4.552493e+00 +2.272073e-03 +2.960058e-03 +2.909754e-03 +2.376923e-03 +2.419712e-03 +2.396586e-03 +2.404878e-03 +2.407837e-03 +2.411077e-03 +2.387759e-03 +2.379257e-03 +2.401459e-03 +2.407282e-03 +2.406536e-03 +2.386420e-03 +2.382169e-03 +2.400026e-03
+1.536667e+01 +2.672877e-01 +4.512659e+00 +2.258927e-03 +2.942932e-03 +2.892919e-03 +2.363170e-03 +2.405711e-03 +2.382720e-03 +2.390963e-03 +2.393906e-03 +2.397127e-03 +2.373944e-03 +2.365491e-03 +2.387564e-03 +2.393353e-03 +2.392611e-03 +2.372612e-03 +2.368386e-03 +2.386139e-03
+1.538333e+01 +2.677220e-01 +4.468929e+00 +2.245857e-03 +2.925904e-03 +2.876180e-03 +2.349497e-03 +2.391792e-03 +2.368933e-03 +2.377129e-03 +2.380054e-03 +2.383257e-03 +2.360208e-03 +2.351804e-03 +2.373750e-03 +2.379505e-03 +2.378768e-03 +2.358884e-03 +2.354682e-03 +2.372333e-03
+1.540000e+01 +2.678189e-01 +4.444044e+00 +2.232862e-03 +2.908975e-03 +2.859539e-03 +2.335903e-03 +2.377953e-03 +2.355227e-03 +2.363375e-03 +2.366284e-03 +2.369468e-03 +2.346552e-03 +2.338196e-03 +2.360016e-03 +2.365738e-03 +2.365005e-03 +2.345236e-03 +2.341058e-03 +2.358607e-03
+1.541667e+01 +2.676180e-01 +4.459852e+00 +2.219943e-03 +2.892144e-03 +2.842994e-03 +2.322387e-03 +2.364194e-03 +2.341600e-03 +2.349701e-03 +2.352592e-03 +2.355758e-03 +2.332975e-03 +2.324668e-03 +2.346361e-03 +2.352050e-03 +2.351321e-03 +2.331666e-03 +2.327513e-03 +2.344960e-03
+1.543333e+01 +2.672945e-01 +4.479044e+00 +2.207099e-03 +2.875411e-03 +2.826544e-03 +2.308950e-03 +2.350515e-03 +2.328051e-03 +2.336106e-03 +2.338980e-03 +2.342128e-03 +2.319476e-03 +2.311217e-03 +2.332785e-03 +2.338441e-03 +2.337716e-03 +2.318175e-03 +2.314046e-03 +2.331392e-03
+1.545000e+01 +2.668199e-01 +4.495272e+00 +2.194328e-03 +2.858774e-03 +2.810190e-03 +2.295590e-03 +2.336915e-03 +2.314581e-03 +2.322589e-03 +2.325447e-03 +2.328576e-03 +2.306056e-03 +2.297845e-03 +2.319287e-03 +2.324911e-03 +2.324190e-03 +2.304762e-03 +2.300657e-03 +2.317903e-03
+1.546667e+01 +2.662957e-01 +4.497769e+00 +2.181632e-03 +2.842234e-03 +2.793930e-03 +2.282308e-03 +2.323394e-03 +2.301189e-03 +2.309151e-03 +2.311992e-03 +2.315103e-03 +2.292713e-03 +2.284549e-03 +2.305868e-03 +2.311459e-03 +2.310742e-03 +2.291427e-03 +2.287346e-03 +2.304491e-03
+1.548333e+01 +2.657747e-01 +4.532331e+00 +2.169009e-03 +2.825789e-03 +2.777765e-03 +2.269103e-03 +2.309951e-03 +2.287874e-03 +2.295790e-03 +2.298615e-03 +2.301708e-03 +2.279448e-03 +2.271331e-03 +2.292526e-03 +2.298085e-03 +2.297373e-03 +2.278169e-03 +2.274111e-03 +2.291158e-03
+1.550000e+01 +2.653238e-01 +4.489673e+00 +2.156460e-03 +2.809439e-03 +2.761692e-03 +2.255974e-03 +2.296586e-03 +2.274637e-03 +2.282506e-03 +2.285315e-03 +2.288390e-03 +2.266259e-03 +2.258189e-03 +2.279262e-03 +2.284788e-03 +2.284080e-03 +2.264987e-03 +2.260953e-03 +2.277901e-03
+1.551667e+01 +2.648871e-01 +4.474826e+00 +2.143982e-03 +2.793185e-03 +2.745713e-03 +2.242921e-03 +2.283298e-03 +2.261476e-03 +2.269300e-03 +2.272092e-03 +2.275150e-03 +2.253146e-03 +2.245123e-03 +2.266074e-03 +2.271568e-03 +2.270864e-03 +2.251882e-03 +2.247871e-03 +2.264721e-03
+1.553333e+01 +2.644415e-01 +4.468468e+00 +2.131578e-03 +2.777024e-03 +2.729827e-03 +2.229943e-03 +2.270086e-03 +2.248391e-03 +2.256170e-03 +2.258946e-03 +2.261986e-03 +2.240110e-03 +2.232133e-03 +2.252963e-03 +2.258425e-03 +2.257725e-03 +2.238853e-03 +2.234865e-03 +2.251618e-03
+1.555000e+01 +2.639711e-01 +4.466521e+00 +2.119244e-03 +2.760956e-03 +2.714032e-03 +2.217041e-03 +2.256952e-03 +2.235382e-03 +2.243116e-03 +2.245876e-03 +2.248898e-03 +2.227148e-03 +2.219218e-03 +2.239927e-03 +2.245358e-03 +2.244662e-03 +2.225899e-03 +2.221934e-03 +2.238590e-03
+1.556667e+01 +2.635018e-01 +4.440244e+00 +2.106982e-03 +2.744982e-03 +2.698329e-03 +2.204213e-03 +2.243893e-03 +2.222448e-03 +2.230137e-03 +2.232881e-03 +2.235886e-03 +2.214262e-03 +2.206378e-03 +2.226967e-03 +2.232366e-03 +2.231675e-03 +2.213020e-03 +2.209078e-03 +2.225638e-03
+1.558333e+01 +2.631600e-01 +4.463329e+00 +2.094792e-03 +2.729100e-03 +2.682716e-03 +2.191460e-03 +2.230910e-03 +2.209589e-03 +2.217234e-03 +2.219962e-03 +2.222949e-03 +2.201451e-03 +2.193612e-03 +2.214082e-03 +2.219450e-03 +2.218762e-03 +2.200216e-03 +2.196297e-03 +2.212760e-03
+1.560000e+01 +2.626564e-01 +4.555256e+00 +2.082671e-03 +2.713309e-03 +2.667194e-03 +2.178780e-03 +2.218002e-03 +2.196804e-03 +2.204405e-03 +2.207117e-03 +2.210088e-03 +2.188713e-03 +2.180920e-03 +2.201271e-03 +2.206608e-03 +2.205925e-03 +2.187485e-03 +2.183589e-03 +2.199957e-03
+1.561667e+01 +2.626964e-01 +4.563313e+00 +2.070621e-03 +2.697610e-03 +2.651762e-03 +2.166174e-03 +2.205169e-03 +2.184094e-03 +2.191650e-03 +2.194347e-03 +2.197300e-03 +2.176049e-03 +2.168301e-03 +2.188535e-03 +2.193841e-03 +2.193161e-03 +2.174828e-03 +2.170955e-03 +2.187228e-03
+1.563333e+01 +2.627500e-01 +4.553973e+00 +2.058640e-03 +2.682002e-03 +2.636419e-03 +2.153640e-03 +2.192410e-03 +2.171457e-03 +2.178969e-03 +2.181651e-03 +2.184587e-03 +2.163459e-03 +2.155755e-03 +2.175872e-03 +2.181147e-03 +2.180472e-03 +2.162245e-03 +2.158394e-03 +2.174573e-03
+1.565000e+01 +2.625927e-01 +4.498349e+00 +2.046729e-03 +2.666484e-03 +2.621164e-03 +2.141179e-03 +2.179725e-03 +2.158893e-03 +2.166362e-03 +2.169028e-03 +2.171947e-03 +2.150941e-03 +2.143282e-03 +2.163282e-03 +2.168527e-03 +2.167855e-03 +2.149734e-03 +2.145905e-03 +2.161991e-03
+1.566667e+01 +2.628779e-01 +4.463894e+00 +2.034887e-03 +2.651056e-03 +2.605998e-03 +2.128791e-03 +2.167113e-03 +2.146401e-03 +2.153827e-03 +2.156478e-03 +2.159380e-03 +2.138496e-03 +2.130881e-03 +2.150766e-03 +2.155980e-03 +2.155312e-03 +2.137296e-03 +2.133489e-03 +2.149482e-03
+1.568333e+01 +2.628033e-01 +4.491999e+00 +2.023113e-03 +2.635717e-03 +2.590920e-03 +2.116474e-03 +2.154574e-03 +2.133982e-03 +2.141365e-03 +2.144000e-03 +2.146886e-03 +2.126122e-03 +2.118552e-03 +2.138321e-03 +2.143506e-03 +2.142842e-03 +2.124930e-03 +2.121145e-03 +2.137045e-03
+1.570000e+01 +2.635442e-01 +4.537209e+00 +2.011407e-03 +2.620467e-03 +2.575929e-03 +2.104228e-03 +2.142108e-03 +2.121635e-03 +2.128976e-03 +2.131595e-03 +2.134464e-03 +2.113821e-03 +2.106294e-03 +2.125949e-03 +2.131104e-03 +2.130443e-03 +2.112635e-03 +2.108872e-03 +2.124680e-03
+1.571667e+01 +2.638866e-01 +4.524488e+00 +1.999769e-03 +2.605305e-03 +2.561025e-03 +2.092053e-03 +2.129713e-03 +2.109360e-03 +2.116657e-03 +2.119262e-03 +2.122114e-03 +2.101590e-03 +2.094107e-03 +2.113648e-03 +2.118773e-03 +2.118117e-03 +2.100411e-03 +2.096670e-03 +2.112387e-03
+1.573333e+01 +2.643455e-01 +4.525451e+00 +1.988199e-03 +2.590230e-03 +2.546207e-03 +2.079948e-03 +2.117391e-03 +2.097155e-03 +2.104410e-03 +2.107000e-03 +2.109835e-03 +2.089431e-03 +2.081990e-03 +2.101419e-03 +2.106514e-03 +2.105861e-03 +2.088258e-03 +2.084539e-03 +2.100164e-03
+1.575000e+01 +2.643714e-01 +4.482579e+00 +1.976695e-03 +2.575243e-03 +2.531475e-03 +2.067914e-03 +2.105140e-03 +2.085021e-03 +2.092234e-03 +2.094809e-03 +2.097628e-03 +2.077341e-03 +2.069944e-03 +2.089260e-03 +2.094326e-03 +2.093677e-03 +2.076176e-03 +2.072478e-03 +2.088013e-03
+1.576667e+01 +2.642979e-01 +4.468792e+00 +1.965258e-03 +2.560343e-03 +2.516828e-03 +2.055949e-03 +2.092960e-03 +2.072957e-03 +2.080129e-03 +2.082688e-03 +2.085491e-03 +2.065322e-03 +2.057968e-03 +2.077172e-03 +2.082208e-03 +2.081563e-03 +2.064163e-03 +2.060487e-03 +2.075932e-03
+1.578333e+01 +2.643463e-01 +4.419464e+00 +1.953887e-03 +2.545529e-03 +2.502266e-03 +2.044053e-03 +2.080850e-03 +2.060963e-03 +2.068093e-03 +2.070638e-03 +2.073425e-03 +2.053372e-03 +2.046060e-03 +2.065153e-03 +2.070160e-03 +2.069519e-03 +2.052220e-03 +2.048565e-03 +2.063921e-03
+1.580000e+01 +2.646879e-01 +4.410234e+00 +1.942582e-03 +2.530801e-03 +2.487788e-03 +2.032226e-03 +2.068810e-03 +2.049038e-03 +2.056127e-03 +2.058657e-03 +2.061428e-03 +2.041491e-03 +2.034222e-03 +2.053204e-03 +2.058183e-03 +2.057545e-03 +2.040346e-03 +2.036712e-03 +2.051979e-03
+1.581667e+01 +2.643382e-01 +4.359096e+00 +1.931342e-03 +2.516157e-03 +2.473394e-03 +2.020468e-03 +2.056840e-03 +2.037182e-03 +2.044231e-03 +2.046746e-03 +2.049500e-03 +2.029679e-03 +2.022452e-03 +2.041325e-03 +2.046274e-03 +2.045640e-03 +2.028540e-03 +2.024927e-03 +2.040106e-03
+1.583333e+01 +2.638988e-01 +4.380582e+00 +1.920168e-03 +2.501599e-03 +2.459083e-03 +2.008778e-03 +2.044939e-03 +2.025395e-03 +2.032403e-03 +2.034904e-03 +2.037642e-03 +2.017935e-03 +2.010750e-03 +2.029514e-03 +2.034434e-03 +2.033804e-03 +2.016803e-03 +2.013211e-03 +2.028302e-03
+1.585000e+01 +2.634631e-01 +4.367693e+00 +1.909058e-03 +2.487125e-03 +2.444855e-03 +1.997155e-03 +2.033107e-03 +2.013677e-03 +2.020643e-03 +2.023130e-03 +2.025852e-03 +2.006260e-03 +1.999116e-03 +2.017771e-03 +2.022663e-03 +2.022036e-03 +2.005134e-03 +2.001563e-03 +2.016566e-03
+1.586667e+01 +2.631006e-01 +4.374817e+00 +1.898012e-03 +2.472734e-03 +2.430709e-03 +1.985599e-03 +2.021344e-03 +2.002025e-03 +2.008952e-03 +2.011424e-03 +2.014131e-03 +1.994652e-03 +1.987549e-03 +2.006096e-03 +2.010960e-03 +2.010337e-03 +1.993532e-03 +1.989982e-03 +2.004899e-03
+1.588333e+01 +2.628763e-01 +4.347542e+00 +1.887030e-03 +2.458427e-03 +2.416645e-03 +1.974111e-03 +2.009648e-03 +1.990442e-03 +1.997328e-03 +1.999786e-03 +2.002477e-03 +1.983111e-03 +1.976049e-03 +1.994489e-03 +1.999325e-03 +1.998705e-03 +1.981998e-03 +1.978468e-03 +1.993298e-03
+1.590000e+01 +2.625054e-01 +4.309462e+00 +1.876112e-03 +2.444203e-03 +2.402662e-03 +1.962689e-03 +1.998020e-03 +1.978925e-03 +1.985772e-03 +1.988215e-03 +1.990891e-03 +1.971636e-03 +1.964616e-03 +1.982949e-03 +1.987757e-03 +1.987141e-03 +1.970530e-03 +1.967020e-03 +1.981765e-03
+1.591667e+01 +2.623712e-01 +4.299308e+00 +1.865257e-03 +2.430061e-03 +2.388760e-03 +1.951332e-03 +1.986460e-03 +1.967475e-03 +1.974282e-03 +1.976712e-03 +1.979372e-03 +1.960229e-03 +1.953249e-03 +1.971476e-03 +1.976256e-03 +1.975643e-03 +1.959129e-03 +1.955639e-03 +1.970299e-03
+1.593333e+01 +2.619220e-01 +4.286757e+00 +1.854464e-03 +2.416000e-03 +2.374939e-03 +1.940042e-03 +1.974966e-03 +1.956091e-03 +1.962859e-03 +1.965274e-03 +1.967919e-03 +1.948887e-03 +1.941947e-03 +1.960069e-03 +1.964821e-03 +1.964212e-03 +1.947793e-03 +1.944324e-03 +1.958899e-03
+1.595000e+01 +2.614606e-01 +4.308674e+00 +1.843734e-03 +2.402021e-03 +2.361198e-03 +1.928817e-03 +1.963539e-03 +1.944774e-03 +1.951502e-03 +1.953903e-03 +1.956533e-03 +1.937611e-03 +1.930711e-03 +1.948728e-03 +1.953453e-03 +1.952847e-03 +1.936523e-03 +1.933074e-03 +1.947564e-03
+1.596667e+01 +2.611291e-01 +4.351821e+00 +1.833067e-03 +2.388123e-03 +2.347536e-03 +1.917657e-03 +1.952178e-03 +1.933521e-03 +1.940211e-03 +1.942598e-03 +1.945212e-03 +1.926400e-03 +1.919540e-03 +1.937452e-03 +1.942150e-03 +1.941548e-03 +1.925319e-03 +1.921890e-03 +1.936296e-03
+1.598333e+01 +2.607558e-01 +4.388860e+00 +1.822460e-03 +2.374306e-03 +2.333953e-03 +1.906562e-03 +1.940883e-03 +1.922334e-03 +1.928985e-03 +1.931358e-03 +1.933957e-03 +1.915253e-03 +1.908434e-03 +1.926242e-03 +1.930913e-03 +1.930315e-03 +1.914179e-03 +1.910770e-03 +1.925093e-03
+1.600000e+01 +2.605592e-01 +4.377277e+00 +1.811916e-03 +2.360568e-03 +2.320449e-03 +1.895530e-03 +1.929653e-03 +1.911211e-03 +1.917824e-03 +1.920183e-03 +1.922768e-03 +1.904172e-03 +1.897391e-03 +1.915097e-03 +1.919741e-03 +1.919146e-03 +1.903104e-03 +1.899714e-03 +1.913954e-03
+1.601667e+01 +2.602260e-01 +4.337550e+00 +1.801432e-03 +2.346910e-03 +2.307023e-03 +1.884563e-03 +1.918488e-03 +1.900153e-03 +1.906727e-03 +1.909073e-03 +1.911642e-03 +1.893154e-03 +1.886413e-03 +1.904017e-03 +1.908633e-03 +1.908042e-03 +1.892092e-03 +1.888722e-03 +1.902880e-03
+1.603333e+01 +2.599412e-01 +4.293024e+00 +1.791009e-03 +2.333331e-03 +2.293675e-03 +1.873659e-03 +1.907388e-03 +1.889159e-03 +1.895695e-03 +1.898028e-03 +1.900582e-03 +1.882201e-03 +1.875498e-03 +1.893000e-03 +1.897590e-03 +1.897002e-03 +1.881145e-03 +1.877794e-03 +1.891870e-03
+1.605000e+01 +2.594803e-01 +4.244981e+00 +1.780646e-03 +2.319830e-03 +2.280403e-03 +1.862818e-03 +1.896352e-03 +1.878228e-03 +1.884726e-03 +1.887046e-03 +1.889585e-03 +1.871310e-03 +1.864647e-03 +1.882047e-03 +1.886610e-03 +1.886026e-03 +1.870260e-03 +1.866929e-03 +1.880924e-03
+1.606667e+01 +2.593165e-01 +4.197014e+00 +1.770343e-03 +2.306408e-03 +2.267209e-03 +1.852040e-03 +1.885380e-03 +1.867361e-03 +1.873821e-03 +1.876127e-03 +1.878652e-03 +1.860483e-03 +1.853858e-03 +1.871158e-03 +1.875694e-03 +1.875113e-03 +1.859439e-03 +1.856127e-03 +1.870041e-03
+1.608333e+01 +2.592374e-01 +4.193737e+00 +1.760100e-03 +2.293063e-03 +2.254091e-03 +1.841324e-03 +1.874471e-03 +1.856556e-03 +1.862980e-03 +1.865272e-03 +1.867782e-03 +1.849718e-03 +1.843132e-03 +1.860331e-03 +1.864842e-03 +1.864264e-03 +1.848681e-03 +1.845388e-03 +1.859221e-03
+1.610000e+01 +2.591026e-01 +4.231730e+00 +1.749916e-03 +2.279795e-03 +2.241049e-03 +1.830670e-03 +1.863625e-03 +1.845814e-03 +1.852200e-03 +1.854480e-03 +1.856975e-03 +1.839016e-03 +1.832467e-03 +1.849567e-03 +1.854052e-03 +1.853477e-03 +1.837984e-03 +1.834710e-03 +1.848463e-03
+1.611667e+01 +2.587124e-01 +4.252496e+00 +1.739791e-03 +2.266605e-03 +2.228082e-03 +1.820078e-03 +1.852842e-03 +1.835135e-03 +1.841484e-03 +1.843750e-03 +1.846231e-03 +1.828375e-03 +1.821865e-03 +1.838866e-03 +1.843324e-03 +1.842753e-03 +1.827350e-03 +1.824095e-03 +1.837768e-03
+1.613333e+01 +2.586016e-01 +4.338849e+00 +1.729725e-03 +2.253490e-03 +2.215191e-03 +1.809547e-03 +1.842122e-03 +1.824517e-03 +1.830829e-03 +1.833082e-03 +1.835549e-03 +1.817796e-03 +1.811324e-03 +1.828226e-03 +1.832659e-03 +1.832091e-03 +1.816777e-03 +1.813541e-03 +1.827135e-03
+1.615000e+01 +2.582999e-01 +4.291055e+00 +1.719717e-03 +2.240452e-03 +2.202374e-03 +1.799077e-03 +1.831463e-03 +1.813960e-03 +1.820236e-03 +1.822476e-03 +1.824928e-03 +1.807279e-03 +1.800843e-03 +1.817648e-03 +1.822055e-03 +1.821491e-03 +1.806265e-03 +1.803048e-03 +1.816563e-03
+1.616667e+01 +2.581651e-01 +4.268257e+00 +1.709767e-03 +2.227488e-03 +2.189631e-03 +1.788667e-03 +1.820867e-03 +1.803464e-03 +1.809704e-03 +1.811931e-03 +1.814369e-03 +1.796822e-03 +1.790424e-03 +1.807131e-03 +1.811513e-03 +1.810952e-03 +1.795814e-03 +1.792615e-03 +1.806053e-03
+1.618333e+01 +2.582731e-01 +4.308882e+00 +1.699874e-03 +2.214600e-03 +2.176962e-03 +1.778318e-03 +1.810331e-03 +1.793030e-03 +1.799233e-03 +1.801447e-03 +1.803871e-03 +1.786426e-03 +1.780064e-03 +1.796675e-03 +1.801031e-03 +1.800473e-03 +1.785423e-03 +1.782243e-03 +1.795603e-03
+1.620000e+01 +2.585319e-01 +4.377788e+00 +1.690039e-03 +2.201787e-03 +2.164366e-03 +1.768029e-03 +1.799857e-03 +1.782655e-03 +1.788823e-03 +1.791024e-03 +1.793434e-03 +1.776089e-03 +1.769765e-03 +1.786280e-03 +1.790611e-03 +1.790056e-03 +1.775093e-03 +1.771931e-03 +1.785214e-03
+1.621667e+01 +2.587426e-01 +4.462591e+00 +1.680260e-03 +2.189048e-03 +2.151843e-03 +1.757799e-03 +1.789443e-03 +1.772341e-03 +1.778473e-03 +1.780661e-03 +1.783057e-03 +1.765813e-03 +1.759525e-03 +1.775944e-03 +1.780250e-03 +1.779699e-03 +1.764822e-03 +1.761679e-03 +1.774884e-03
+1.623333e+01 +2.587165e-01 +4.444349e+00 +1.670539e-03 +2.176382e-03 +2.139392e-03 +1.747629e-03 +1.779089e-03 +1.762086e-03 +1.768182e-03 +1.770358e-03 +1.772741e-03 +1.755596e-03 +1.749345e-03 +1.765669e-03 +1.769950e-03 +1.769401e-03 +1.754611e-03 +1.751486e-03 +1.764615e-03
+1.625000e+01 +2.587858e-01 +4.399966e+00 +1.660873e-03 +2.163790e-03 +2.127014e-03 +1.737517e-03 +1.768795e-03 +1.751891e-03 +1.757952e-03 +1.760115e-03 +1.762484e-03 +1.745438e-03 +1.739223e-03 +1.755453e-03 +1.759709e-03 +1.759164e-03 +1.744459e-03 +1.741352e-03 +1.754405e-03
+1.626667e+01 +2.590938e-01 +4.344869e+00 +1.651263e-03 +2.151270e-03 +2.114707e-03 +1.727464e-03 +1.758561e-03 +1.741754e-03 +1.747780e-03 +1.749931e-03 +1.752286e-03 +1.735339e-03 +1.729160e-03 +1.745296e-03 +1.749527e-03 +1.748985e-03 +1.734366e-03 +1.731276e-03 +1.744254e-03
+1.628333e+01 +2.591266e-01 +4.305918e+00 +1.641709e-03 +2.138823e-03 +2.102471e-03 +1.717469e-03 +1.748386e-03 +1.731677e-03 +1.737668e-03 +1.739806e-03 +1.742147e-03 +1.725298e-03 +1.719155e-03 +1.735198e-03 +1.739405e-03 +1.738866e-03 +1.724331e-03 +1.721259e-03 +1.734162e-03
+1.630000e+01 +2.589259e-01 +4.280770e+00 +1.632210e-03 +2.126448e-03 +2.090306e-03 +1.707531e-03 +1.738270e-03 +1.721657e-03 +1.727614e-03 +1.729740e-03 +1.732067e-03 +1.715316e-03 +1.709208e-03 +1.725158e-03 +1.729341e-03 +1.728805e-03 +1.714354e-03 +1.711300e-03 +1.724128e-03
+1.631667e+01 +2.589492e-01 +4.281044e+00 +1.622766e-03 +2.114144e-03 +2.078212e-03 +1.697652e-03 +1.728212e-03 +1.711696e-03 +1.717618e-03 +1.719731e-03 +1.722046e-03 +1.705391e-03 +1.699319e-03 +1.715176e-03 +1.719335e-03 +1.718802e-03 +1.704434e-03 +1.701399e-03 +1.714152e-03
+1.633333e+01 +2.589863e-01 +4.292396e+00 +1.613377e-03 +2.101912e-03 +2.066187e-03 +1.687829e-03 +1.718213e-03 +1.701792e-03 +1.707680e-03 +1.709781e-03 +1.712082e-03 +1.695524e-03 +1.689486e-03 +1.705252e-03 +1.709387e-03 +1.708857e-03 +1.694573e-03 +1.691554e-03 +1.704234e-03
+1.635000e+01 +2.588871e-01 +4.311633e+00 +1.604042e-03 +2.089750e-03 +2.054232e-03 +1.678063e-03 +1.708272e-03 +1.691946e-03 +1.697799e-03 +1.699888e-03 +1.702176e-03 +1.685714e-03 +1.679711e-03 +1.695386e-03 +1.699496e-03 +1.698970e-03 +1.684768e-03 +1.681767e-03 +1.694374e-03
+1.636667e+01 +2.590458e-01 +4.317021e+00 +1.594761e-03 +2.077659e-03 +2.042347e-03 +1.668354e-03 +1.698388e-03 +1.682156e-03 +1.687976e-03 +1.690053e-03 +1.692327e-03 +1.675960e-03 +1.669992e-03 +1.685576e-03 +1.689663e-03 +1.689139e-03 +1.675020e-03 +1.672036e-03 +1.684570e-03
+1.638333e+01 +2.588237e-01 +4.297821e+00 +1.585534e-03 +2.065638e-03 +2.030530e-03 +1.658701e-03 +1.688561e-03 +1.672423e-03 +1.678209e-03 +1.680274e-03 +1.682535e-03 +1.666263e-03 +1.660330e-03 +1.675823e-03 +1.679887e-03 +1.679366e-03 +1.665328e-03 +1.662362e-03 +1.674823e-03
+1.640000e+01 +2.587944e-01 +4.270120e+00 +1.576360e-03 +2.053686e-03 +2.018781e-03 +1.649104e-03 +1.678791e-03 +1.662747e-03 +1.668499e-03 +1.670552e-03 +1.672800e-03 +1.656622e-03 +1.650723e-03 +1.666127e-03 +1.670167e-03 +1.669649e-03 +1.655693e-03 +1.652744e-03 +1.665133e-03
+1.641667e+01 +2.584914e-01 +4.339401e+00 +1.567239e-03 +2.041803e-03 +2.007101e-03 +1.639562e-03 +1.669077e-03 +1.653126e-03 +1.658845e-03 +1.660886e-03 +1.663122e-03 +1.647037e-03 +1.641172e-03 +1.656487e-03 +1.660503e-03 +1.659989e-03 +1.646113e-03 +1.643181e-03 +1.655498e-03
+1.643333e+01 +2.585867e-01 +4.335940e+00 +1.558171e-03 +2.029990e-03 +1.995488e-03 +1.630076e-03 +1.659420e-03 +1.643561e-03 +1.649247e-03 +1.651277e-03 +1.653499e-03 +1.637507e-03 +1.631676e-03 +1.646903e-03 +1.650896e-03 +1.650384e-03 +1.636589e-03 +1.633674e-03 +1.645920e-03
+1.645000e+01 +2.584977e-01 +4.331582e+00 +1.549156e-03 +2.018244e-03 +1.983942e-03 +1.620644e-03 +1.649819e-03 +1.634051e-03 +1.639705e-03 +1.641722e-03 +1.643932e-03 +1.628033e-03 +1.622235e-03 +1.637374e-03 +1.641344e-03 +1.640835e-03 +1.627119e-03 +1.624221e-03 +1.636396e-03
+1.646667e+01 +2.583588e-01 +4.348817e+00 +1.540193e-03 +2.006567e-03 +1.972463e-03 +1.611267e-03 +1.640273e-03 +1.624597e-03 +1.630217e-03 +1.632223e-03 +1.634420e-03 +1.618613e-03 +1.612849e-03 +1.627900e-03 +1.631847e-03 +1.631341e-03 +1.617705e-03 +1.614824e-03 +1.626928e-03
+1.648333e+01 +2.584175e-01 +4.374947e+00 +1.531281e-03 +1.994957e-03 +1.961050e-03 +1.601944e-03 +1.630782e-03 +1.615197e-03 +1.620785e-03 +1.622779e-03 +1.624963e-03 +1.609248e-03 +1.603517e-03 +1.618481e-03 +1.622405e-03 +1.621902e-03 +1.608345e-03 +1.605480e-03 +1.617515e-03
+1.650000e+01 +2.588020e-01 +4.365689e+00 +1.522421e-03 +1.983414e-03 +1.949704e-03 +1.592676e-03 +1.621347e-03 +1.605851e-03 +1.611407e-03 +1.613390e-03 +1.615561e-03 +1.599937e-03 +1.594239e-03 +1.609116e-03 +1.613018e-03 +1.612518e-03 +1.599039e-03 +1.596191e-03 +1.608156e-03
+1.651667e+01 +2.587274e-01 +4.359479e+00 +1.513612e-03 +1.971938e-03 +1.938423e-03 +1.583461e-03 +1.611966e-03 +1.596560e-03 +1.602084e-03 +1.604055e-03 +1.606214e-03 +1.590679e-03 +1.585015e-03 +1.599806e-03 +1.603685e-03 +1.603188e-03 +1.589787e-03 +1.586955e-03 +1.598851e-03
+1.653333e+01 +2.592316e-01 +4.371511e+00 +1.504855e-03 +1.960528e-03 +1.927207e-03 +1.574299e-03 +1.602639e-03 +1.587322e-03 +1.592814e-03 +1.594774e-03 +1.596920e-03 +1.581476e-03 +1.575844e-03 +1.590550e-03 +1.594406e-03 +1.593912e-03 +1.580589e-03 +1.577773e-03 +1.589600e-03
+1.655000e+01 +2.591925e-01 +4.386774e+00 +1.496148e-03 +1.949185e-03 +1.916057e-03 +1.565190e-03 +1.593366e-03 +1.578138e-03 +1.583598e-03 +1.585547e-03 +1.587680e-03 +1.572325e-03 +1.566727e-03 +1.581347e-03 +1.585181e-03 +1.584690e-03 +1.571443e-03 +1.568644e-03 +1.580403e-03
+1.656667e+01 +2.590479e-01 +4.363102e+00 +1.487491e-03 +1.937907e-03 +1.904970e-03 +1.556134e-03 +1.584147e-03 +1.569007e-03 +1.574435e-03 +1.576373e-03 +1.578494e-03 +1.563228e-03 +1.557662e-03 +1.572197e-03 +1.576009e-03 +1.575521e-03 +1.562351e-03 +1.559568e-03 +1.571259e-03
+1.658333e+01 +2.592616e-01 +4.345786e+00 +1.478884e-03 +1.926694e-03 +1.893948e-03 +1.547130e-03 +1.574981e-03 +1.559929e-03 +1.565326e-03 +1.567252e-03 +1.569361e-03 +1.554183e-03 +1.548649e-03 +1.563101e-03 +1.566890e-03 +1.566405e-03 +1.553311e-03 +1.550545e-03 +1.562167e-03
+1.660000e+01 +2.595686e-01 +4.335734e+00 +1.470328e-03 +1.915546e-03 +1.882990e-03 +1.538178e-03 +1.565868e-03 +1.550903e-03 +1.556269e-03 +1.558184e-03 +1.560281e-03 +1.545191e-03 +1.539689e-03 +1.554056e-03 +1.557824e-03 +1.557342e-03 +1.544324e-03 +1.541573e-03 +1.553129e-03
+1.661667e+01 +2.599853e-01 +4.398060e+00 +1.461820e-03 +1.904463e-03 +1.872095e-03 +1.529278e-03 +1.556808e-03 +1.541930e-03 +1.547264e-03 +1.549168e-03 +1.551253e-03 +1.536250e-03 +1.530780e-03 +1.545065e-03 +1.548811e-03 +1.548331e-03 +1.535389e-03 +1.532654e-03 +1.544142e-03
+1.663333e+01 +2.601667e-01 +4.447856e+00 +1.453362e-03 +1.893444e-03 +1.861263e-03 +1.520430e-03 +1.547801e-03 +1.533008e-03 +1.538312e-03 +1.540205e-03 +1.542277e-03 +1.527362e-03 +1.521923e-03 +1.536125e-03 +1.539849e-03 +1.539372e-03 +1.526505e-03 +1.523786e-03 +1.535208e-03
+1.665000e+01 +2.604039e-01 +4.446281e+00 +1.444953e-03 +1.882488e-03 +1.850494e-03 +1.511633e-03 +1.538845e-03 +1.524138e-03 +1.529411e-03 +1.531293e-03 +1.533354e-03 +1.518524e-03 +1.513117e-03 +1.527237e-03 +1.530940e-03 +1.530466e-03 +1.517672e-03 +1.514969e-03 +1.526325e-03
+1.666667e+01 +2.604331e-01 +4.394348e+00 +1.436593e-03 +1.871596e-03 +1.839787e-03 +1.502887e-03 +1.529941e-03 +1.515320e-03 +1.520562e-03 +1.522433e-03 +1.524482e-03 +1.509738e-03 +1.504362e-03 +1.518401e-03 +1.522082e-03 +1.521610e-03 +1.508891e-03 +1.506204e-03 +1.517494e-03
+1.668333e+01 +2.600535e-01 +4.385072e+00 +1.428281e-03 +1.860767e-03 +1.829142e-03 +1.494191e-03 +1.521089e-03 +1.506552e-03 +1.511764e-03 +1.513624e-03 +1.515661e-03 +1.501003e-03 +1.495658e-03 +1.509615e-03 +1.513275e-03 +1.512806e-03 +1.500161e-03 +1.497489e-03 +1.508714e-03
+1.670000e+01 +2.596655e-01 +4.384076e+00 +1.420017e-03 +1.850001e-03 +1.818559e-03 +1.485546e-03 +1.512288e-03 +1.497835e-03 +1.503017e-03 +1.504867e-03 +1.506892e-03 +1.492318e-03 +1.487004e-03 +1.500881e-03 +1.504520e-03 +1.504053e-03 +1.491481e-03 +1.488825e-03 +1.499985e-03
+1.671667e+01 +2.594275e-01 +4.426319e+00 +1.411801e-03 +1.839297e-03 +1.808037e-03 +1.476950e-03 +1.503538e-03 +1.489169e-03 +1.494321e-03 +1.496160e-03 +1.498173e-03 +1.483684e-03 +1.478400e-03 +1.492196e-03 +1.495814e-03 +1.495351e-03 +1.482851e-03 +1.480210e-03 +1.491306e-03
+1.673333e+01 +2.591945e-01 +4.461363e+00 +1.403632e-03 +1.828655e-03 +1.797575e-03 +1.468405e-03 +1.494839e-03 +1.480552e-03 +1.485675e-03 +1.487503e-03 +1.489505e-03 +1.475099e-03 +1.469846e-03 +1.483563e-03 +1.487160e-03 +1.486699e-03 +1.474272e-03 +1.471646e-03 +1.482677e-03
+1.675000e+01 +2.589377e-01 +4.438798e+00 +1.395511e-03 +1.818074e-03 +1.787175e-03 +1.459909e-03 +1.486190e-03 +1.471986e-03 +1.477079e-03 +1.478896e-03 +1.480886e-03 +1.466564e-03 +1.461342e-03 +1.474979e-03 +1.478555e-03 +1.478097e-03 +1.465742e-03 +1.463131e-03 +1.474098e-03
+1.676667e+01 +2.587012e-01 +4.412243e+00 +1.387436e-03 +1.807555e-03 +1.776834e-03 +1.451462e-03 +1.477591e-03 +1.463469e-03 +1.468532e-03 +1.470339e-03 +1.472318e-03 +1.458079e-03 +1.452887e-03 +1.466445e-03 +1.470000e-03 +1.469545e-03 +1.457261e-03 +1.454665e-03 +1.465569e-03
+1.678333e+01 +2.587797e-01 +4.450844e+00 +1.379408e-03 +1.797097e-03 +1.766554e-03 +1.443063e-03 +1.469041e-03 +1.455002e-03 +1.460035e-03 +1.461832e-03 +1.463799e-03 +1.449642e-03 +1.444480e-03 +1.457960e-03 +1.461495e-03 +1.461042e-03 +1.448829e-03 +1.446249e-03 +1.457090e-03
+1.680000e+01 +2.586022e-01 +4.539623e+00 +1.371427e-03 +1.786699e-03 +1.756332e-03 +1.434714e-03 +1.460541e-03 +1.446583e-03 +1.451588e-03 +1.453374e-03 +1.455330e-03 +1.441255e-03 +1.436123e-03 +1.449524e-03 +1.453039e-03 +1.452588e-03 +1.440446e-03 +1.437881e-03 +1.448659e-03
+1.681667e+01 +2.585115e-01 +4.548295e+00 +1.363492e-03 +1.776361e-03 +1.746170e-03 +1.426413e-03 +1.452091e-03 +1.438213e-03 +1.443189e-03 +1.444965e-03 +1.446909e-03 +1.432916e-03 +1.427813e-03 +1.441137e-03 +1.444631e-03 +1.444184e-03 +1.432112e-03 +1.429561e-03 +1.440277e-03
+1.683333e+01 +2.581399e-01 +4.533781e+00 +1.355603e-03 +1.766083e-03 +1.736067e-03 +1.418160e-03 +1.443689e-03 +1.429892e-03 +1.434838e-03 +1.436604e-03 +1.438537e-03 +1.424625e-03 +1.419552e-03 +1.432799e-03 +1.436273e-03 +1.435828e-03 +1.423826e-03 +1.421290e-03 +1.431944e-03
+1.685000e+01 +2.577378e-01 +4.486869e+00 +1.347760e-03 +1.755864e-03 +1.726022e-03 +1.409954e-03 +1.435336e-03 +1.421618e-03 +1.426537e-03 +1.428292e-03 +1.430214e-03 +1.416382e-03 +1.411339e-03 +1.424509e-03 +1.427963e-03 +1.427520e-03 +1.415587e-03 +1.413066e-03 +1.423658e-03
+1.686667e+01 +2.572929e-01 +4.456781e+00 +1.339961e-03 +1.745705e-03 +1.716035e-03 +1.401796e-03 +1.427031e-03 +1.413393e-03 +1.418283e-03 +1.420028e-03 +1.421939e-03 +1.408187e-03 +1.403173e-03 +1.416267e-03 +1.419700e-03 +1.419261e-03 +1.407397e-03 +1.404890e-03 +1.415421e-03
+1.688333e+01 +2.568763e-01 +4.437599e+00 +1.332208e-03 +1.735604e-03 +1.706106e-03 +1.393685e-03 +1.418774e-03 +1.405215e-03 +1.410077e-03 +1.411812e-03 +1.413712e-03 +1.400039e-03 +1.395054e-03 +1.408072e-03 +1.411486e-03 +1.411049e-03 +1.399254e-03 +1.396762e-03 +1.407232e-03
+1.690000e+01 +2.568506e-01 +4.459193e+00 +1.324500e-03 +1.725562e-03 +1.696235e-03 +1.385622e-03 +1.410565e-03 +1.397085e-03 +1.401918e-03 +1.403643e-03 +1.405532e-03 +1.391939e-03 +1.386982e-03 +1.399925e-03 +1.403319e-03 +1.402884e-03 +1.391158e-03 +1.388680e-03 +1.399089e-03
+1.691667e+01 +2.566713e-01 +4.439454e+00 +1.316837e-03 +1.715578e-03 +1.686421e-03 +1.377604e-03 +1.402404e-03 +1.389001e-03 +1.393806e-03 +1.395522e-03 +1.397400e-03 +1.383885e-03 +1.378957e-03 +1.391825e-03 +1.395200e-03 +1.394767e-03 +1.383109e-03 +1.380645e-03 +1.390994e-03
+1.693333e+01 +2.564543e-01 +4.429997e+00 +1.309218e-03 +1.705652e-03 +1.676663e-03 +1.369634e-03 +1.394290e-03 +1.380964e-03 +1.385742e-03 +1.387447e-03 +1.389314e-03 +1.375878e-03 +1.370978e-03 +1.383772e-03 +1.387127e-03 +1.386697e-03 +1.375106e-03 +1.372657e-03 +1.382946e-03
+1.695000e+01 +2.562106e-01 +4.381824e+00 +1.301643e-03 +1.695783e-03 +1.666962e-03 +1.361709e-03 +1.386222e-03 +1.372974e-03 +1.377724e-03 +1.379419e-03 +1.381276e-03 +1.367917e-03 +1.363046e-03 +1.375766e-03 +1.379101e-03 +1.378674e-03 +1.367150e-03 +1.364715e-03 +1.374944e-03
+1.696667e+01 +2.561100e-01 +4.372628e+00 +1.294111e-03 +1.685971e-03 +1.657317e-03 +1.353830e-03 +1.378202e-03 +1.365030e-03 +1.369753e-03 +1.371438e-03 +1.373284e-03 +1.360002e-03 +1.355159e-03 +1.367805e-03 +1.371122e-03 +1.370697e-03 +1.359239e-03 +1.356818e-03 +1.366989e-03
+1.698333e+01 +2.559307e-01 +4.411628e+00 +1.286624e-03 +1.676216e-03 +1.647728e-03 +1.345997e-03 +1.370227e-03 +1.357132e-03 +1.361827e-03 +1.363503e-03 +1.365338e-03 +1.352133e-03 +1.347319e-03 +1.359891e-03 +1.363189e-03 +1.362766e-03 +1.351375e-03 +1.348968e-03 +1.359080e-03
+1.700000e+01 +2.556282e-01 +4.441563e+00 +1.279179e-03 +1.666518e-03 +1.638194e-03 +1.338209e-03 +1.362299e-03 +1.349280e-03 +1.353948e-03 +1.355614e-03 +1.357438e-03 +1.344310e-03 +1.339523e-03 +1.352023e-03 +1.355301e-03 +1.354881e-03 +1.343556e-03 +1.341163e-03 +1.351216e-03
+1.701667e+01 +2.553338e-01 +4.456031e+00 +1.271778e-03 +1.656876e-03 +1.628715e-03 +1.330466e-03 +1.354417e-03 +1.341473e-03 +1.346114e-03 +1.347770e-03 +1.349584e-03 +1.336532e-03 +1.331773e-03 +1.344200e-03 +1.347459e-03 +1.347042e-03 +1.335782e-03 +1.333403e-03 +1.343398e-03
+1.703333e+01 +2.548853e-01 +4.538939e+00 +1.264420e-03 +1.647289e-03 +1.619292e-03 +1.322768e-03 +1.346581e-03 +1.333711e-03 +1.338325e-03 +1.339972e-03 +1.341775e-03 +1.328799e-03 +1.324067e-03 +1.336423e-03 +1.339663e-03 +1.339248e-03 +1.328053e-03 +1.325688e-03 +1.335625e-03
+1.705000e+01 +2.544618e-01 +4.549478e+00 +1.257104e-03 +1.637758e-03 +1.609923e-03 +1.315115e-03 +1.338789e-03 +1.325994e-03 +1.330582e-03 +1.332219e-03 +1.334012e-03 +1.321110e-03 +1.316406e-03 +1.328690e-03 +1.331912e-03 +1.331499e-03 +1.320369e-03 +1.318017e-03 +1.327897e-03
+1.706667e+01 +2.540664e-01 +4.565360e+00 +1.249830e-03 +1.628282e-03 +1.600608e-03 +1.307506e-03 +1.331043e-03 +1.318322e-03 +1.322883e-03 +1.324511e-03 +1.326293e-03 +1.313466e-03 +1.308789e-03 +1.321003e-03 +1.324205e-03 +1.323795e-03 +1.312730e-03 +1.310391e-03 +1.320214e-03
+1.708333e+01 +2.537972e-01 +4.556369e+00 +1.242599e-03 +1.618861e-03 +1.591347e-03 +1.299940e-03 +1.323342e-03 +1.310694e-03 +1.315229e-03 +1.316847e-03 +1.318619e-03 +1.305867e-03 +1.301217e-03 +1.313359e-03 +1.316544e-03 +1.316136e-03 +1.305134e-03 +1.302810e-03 +1.312575e-03
+1.710000e+01 +2.535332e-01 +4.584358e+00 +1.235409e-03 +1.609494e-03 +1.582139e-03 +1.292419e-03 +1.315685e-03 +1.303111e-03 +1.307619e-03 +1.309228e-03 +1.310990e-03 +1.298311e-03 +1.293688e-03 +1.305760e-03 +1.308926e-03 +1.308521e-03 +1.297583e-03 +1.295272e-03 +1.304981e-03
+1.711667e+01 +2.532118e-01 +4.617100e+00 +1.228261e-03 +1.600181e-03 +1.572985e-03 +1.284941e-03 +1.308072e-03 +1.295571e-03 +1.300053e-03 +1.301653e-03 +1.303405e-03 +1.290799e-03 +1.286203e-03 +1.298205e-03 +1.301353e-03 +1.300949e-03 +1.290075e-03 +1.287777e-03 +1.297430e-03
+1.713333e+01 +2.527846e-01 +4.696612e+00 +1.221154e-03 +1.590923e-03 +1.563884e-03 +1.277506e-03 +1.300504e-03 +1.288075e-03 +1.292531e-03 +1.294122e-03 +1.295863e-03 +1.283331e-03 +1.278761e-03 +1.290694e-03 +1.293823e-03 +1.293422e-03 +1.282611e-03 +1.280326e-03 +1.289923e-03
+1.715000e+01 +2.528139e-01 +4.747335e+00 +1.214089e-03 +1.581718e-03 +1.554835e-03 +1.270115e-03 +1.292979e-03 +1.280622e-03 +1.285053e-03 +1.286634e-03 +1.288365e-03 +1.275905e-03 +1.271362e-03 +1.283226e-03 +1.286337e-03 +1.285939e-03 +1.275189e-03 +1.272918e-03 +1.282460e-03
+1.716667e+01 +2.526876e-01 +4.701626e+00 +1.207064e-03 +1.572566e-03 +1.545839e-03 +1.262766e-03 +1.285498e-03 +1.273212e-03 +1.277617e-03 +1.279189e-03 +1.280911e-03 +1.268523e-03 +1.264006e-03 +1.275801e-03 +1.278894e-03 +1.278498e-03 +1.267811e-03 +1.265553e-03 +1.275040e-03
+1.718333e+01 +2.527151e-01 +4.707867e+00 +1.200080e-03 +1.563467e-03 +1.536895e-03 +1.255460e-03 +1.278060e-03 +1.265846e-03 +1.270225e-03 +1.271788e-03 +1.273500e-03 +1.261183e-03 +1.256692e-03 +1.268419e-03 +1.271495e-03 +1.271101e-03 +1.260476e-03 +1.258231e-03 +1.267662e-03
+1.720000e+01 +2.525576e-01 +4.730582e+00 +1.193136e-03 +1.554421e-03 +1.528002e-03 +1.248196e-03 +1.270665e-03 +1.258522e-03 +1.262876e-03 +1.264430e-03 +1.266131e-03 +1.253886e-03 +1.249421e-03 +1.261080e-03 +1.264138e-03 +1.263746e-03 +1.253183e-03 +1.250951e-03 +1.260328e-03
+1.721667e+01 +2.525943e-01 +4.799682e+00 +1.186233e-03 +1.545427e-03 +1.519161e-03 +1.240974e-03 +1.263313e-03 +1.251240e-03 +1.255569e-03 +1.257114e-03 +1.258805e-03 +1.246631e-03 +1.242192e-03 +1.253784e-03 +1.256824e-03 +1.256434e-03 +1.245932e-03 +1.243713e-03 +1.253035e-03
+1.723333e+01 +2.524028e-01 +4.794406e+00 +1.179369e-03 +1.536485e-03 +1.510372e-03 +1.233793e-03 +1.256004e-03 +1.244000e-03 +1.248304e-03 +1.249840e-03 +1.251522e-03 +1.239418e-03 +1.235005e-03 +1.246529e-03 +1.249552e-03 +1.249165e-03 +1.238723e-03 +1.236516e-03 +1.245785e-03
+1.725000e+01 +2.520627e-01 +4.791048e+00 +1.172546e-03 +1.527595e-03 +1.501633e-03 +1.226655e-03 +1.248737e-03 +1.236802e-03 +1.241081e-03 +1.242608e-03 +1.244281e-03 +1.232247e-03 +1.227859e-03 +1.239317e-03 +1.242322e-03 +1.241937e-03 +1.231556e-03 +1.229362e-03 +1.238577e-03
+1.726667e+01 +2.522080e-01 +4.765170e+00 +1.165761e-03 +1.518757e-03 +1.492944e-03 +1.219557e-03 +1.241512e-03 +1.229646e-03 +1.233900e-03 +1.235419e-03 +1.237081e-03 +1.225117e-03 +1.220755e-03 +1.232146e-03 +1.235134e-03 +1.234751e-03 +1.224430e-03 +1.222249e-03 +1.231411e-03
+1.728333e+01 +2.519379e-01 +4.701747e+00 +1.159016e-03 +1.509969e-03 +1.484306e-03 +1.212501e-03 +1.234328e-03 +1.222532e-03 +1.226761e-03 +1.228271e-03 +1.229924e-03 +1.218029e-03 +1.213691e-03 +1.225017e-03 +1.227987e-03 +1.227607e-03 +1.217345e-03 +1.215177e-03 +1.224286e-03
+1.730000e+01 +2.516887e-01 +4.693621e+00 +1.152310e-03 +1.501233e-03 +1.475718e-03 +1.205485e-03 +1.227186e-03 +1.215458e-03 +1.219663e-03 +1.221164e-03 +1.222807e-03 +1.210981e-03 +1.206669e-03 +1.217929e-03 +1.220882e-03 +1.220504e-03 +1.210302e-03 +1.208146e-03 +1.217202e-03
+1.731667e+01 +2.517848e-01 +4.641999e+00 +1.145643e-03 +1.492547e-03 +1.467179e-03 +1.198511e-03 +1.220086e-03 +1.208425e-03 +1.212606e-03 +1.214098e-03 +1.215732e-03 +1.203974e-03 +1.199687e-03 +1.210882e-03 +1.213818e-03 +1.213442e-03 +1.203299e-03 +1.201156e-03 +1.210160e-03
+1.733333e+01 +2.516514e-01 +4.643887e+00 +1.139014e-03 +1.483911e-03 +1.458690e-03 +1.191576e-03 +1.213027e-03 +1.201434e-03 +1.205590e-03 +1.207074e-03 +1.208698e-03 +1.197008e-03 +1.192746e-03 +1.203876e-03 +1.206795e-03 +1.206421e-03 +1.196337e-03 +1.194206e-03 +1.203158e-03
+1.735000e+01 +2.512016e-01 +4.564659e+00 +1.132424e-03 +1.475325e-03 +1.450251e-03 +1.184682e-03 +1.206008e-03 +1.194482e-03 +1.198615e-03 +1.200089e-03 +1.201704e-03 +1.190082e-03 +1.185845e-03 +1.196911e-03 +1.199813e-03 +1.199441e-03 +1.189415e-03 +1.187296e-03 +1.196196e-03
+1.736667e+01 +2.509323e-01 +4.558764e+00 +1.125872e-03 +1.466789e-03 +1.441859e-03 +1.177827e-03 +1.199030e-03 +1.187571e-03 +1.191679e-03 +1.193146e-03 +1.194751e-03 +1.183197e-03 +1.178983e-03 +1.189985e-03 +1.192871e-03 +1.192501e-03 +1.182533e-03 +1.180427e-03 +1.189275e-03
+1.738333e+01 +2.507568e-01 +4.537537e+00 +1.119358e-03 +1.458302e-03 +1.433517e-03 +1.171012e-03 +1.192093e-03 +1.180700e-03 +1.184784e-03 +1.186242e-03 +1.187839e-03 +1.176351e-03 +1.172162e-03 +1.183100e-03 +1.185969e-03 +1.185601e-03 +1.175691e-03 +1.173597e-03 +1.182394e-03
+1.740000e+01 +2.507133e-01 +4.559383e+00 +1.112881e-03 +1.449864e-03 +1.425223e-03 +1.164237e-03 +1.185195e-03 +1.173868e-03 +1.177929e-03 +1.179379e-03 +1.180966e-03 +1.169544e-03 +1.165380e-03 +1.176255e-03 +1.179107e-03 +1.178741e-03 +1.168888e-03 +1.166806e-03 +1.175553e-03
+1.741667e+01 +2.502948e-01 +4.582429e+00 +1.106442e-03 +1.441475e-03 +1.416976e-03 +1.157500e-03 +1.178338e-03 +1.167076e-03 +1.171114e-03 +1.172555e-03 +1.174133e-03 +1.162777e-03 +1.158637e-03 +1.169449e-03 +1.172284e-03 +1.171921e-03 +1.162125e-03 +1.160055e-03 +1.168751e-03
+1.743333e+01 +2.499003e-01 +4.581224e+00 +1.100040e-03 +1.433135e-03 +1.408778e-03 +1.150803e-03 +1.171520e-03 +1.160324e-03 +1.164338e-03 +1.165771e-03 +1.167339e-03 +1.156050e-03 +1.151933e-03 +1.162683e-03 +1.165502e-03 +1.165141e-03 +1.155401e-03 +1.153343e-03 +1.161989e-03
+1.745000e+01 +2.494633e-01 +4.583209e+00 +1.093675e-03 +1.424843e-03 +1.400627e-03 +1.144145e-03 +1.164741e-03 +1.153610e-03 +1.157601e-03 +1.159025e-03 +1.160585e-03 +1.149361e-03 +1.145268e-03 +1.155955e-03 +1.158758e-03 +1.158399e-03 +1.148716e-03 +1.146670e-03 +1.155265e-03
+1.746667e+01 +2.491161e-01 +4.587165e+00 +1.087347e-03 +1.416599e-03 +1.392523e-03 +1.137525e-03 +1.158002e-03 +1.146935e-03 +1.150903e-03 +1.152319e-03 +1.153870e-03 +1.142711e-03 +1.138642e-03 +1.149267e-03 +1.152054e-03 +1.151697e-03 +1.142070e-03 +1.140035e-03 +1.148581e-03
+1.748333e+01 +2.487071e-01 +4.580256e+00 +1.081056e-03 +1.408402e-03 +1.384465e-03 +1.130943e-03 +1.151302e-03 +1.140299e-03 +1.144244e-03 +1.145652e-03 +1.147194e-03 +1.136099e-03 +1.132053e-03 +1.142617e-03 +1.145388e-03 +1.145033e-03 +1.135462e-03 +1.133439e-03 +1.141935e-03
+1.750000e+01 +2.482908e-01 +4.607949e+00 +1.074801e-03 +1.400253e-03 +1.376455e-03 +1.124399e-03 +1.144641e-03 +1.133701e-03 +1.137623e-03 +1.139023e-03 +1.140556e-03 +1.129526e-03 +1.125503e-03 +1.136006e-03 +1.138761e-03 +1.138408e-03 +1.128892e-03 +1.126881e-03 +1.135328e-03
+1.751667e+01 +2.479160e-01 +4.573230e+00 +1.068582e-03 +1.392152e-03 +1.368491e-03 +1.117894e-03 +1.138018e-03 +1.127142e-03 +1.131041e-03 +1.132433e-03 +1.133957e-03 +1.122990e-03 +1.118991e-03 +1.129433e-03 +1.132172e-03 +1.131821e-03 +1.122360e-03 +1.120361e-03 +1.128759e-03
+1.753333e+01 +2.476340e-01 +4.577718e+00 +1.062399e-03 +1.384097e-03 +1.360573e-03 +1.111426e-03 +1.131433e-03 +1.120620e-03 +1.124497e-03 +1.125881e-03 +1.127396e-03 +1.116493e-03 +1.112517e-03 +1.122898e-03 +1.125621e-03 +1.125272e-03 +1.115866e-03 +1.113879e-03 +1.122228e-03
+1.755000e+01 +2.474574e-01 +4.574893e+00 +1.056252e-03 +1.376088e-03 +1.352701e-03 +1.104995e-03 +1.124887e-03 +1.114136e-03 +1.117991e-03 +1.119366e-03 +1.120873e-03 +1.110033e-03 +1.106080e-03 +1.116401e-03 +1.119108e-03 +1.118762e-03 +1.109410e-03 +1.107434e-03 +1.115735e-03
+1.756667e+01 +2.471738e-01 +4.593972e+00 +1.050141e-03 +1.368126e-03 +1.344874e-03 +1.098601e-03 +1.118378e-03 +1.107690e-03 +1.111522e-03 +1.112890e-03 +1.114387e-03 +1.103610e-03 +1.099680e-03 +1.109942e-03 +1.112633e-03 +1.112288e-03 +1.102991e-03 +1.101026e-03 +1.109279e-03
+1.758333e+01 +2.468915e-01 +4.616330e+00 +1.044065e-03 +1.360210e-03 +1.337092e-03 +1.092245e-03 +1.111907e-03 +1.101281e-03 +1.105091e-03 +1.106451e-03 +1.107940e-03 +1.097224e-03 +1.093317e-03 +1.103520e-03 +1.106195e-03 +1.105853e-03 +1.096609e-03 +1.094656e-03 +1.102861e-03
+1.760000e+01 +2.469547e-01 +4.585129e+00 +1.038024e-03 +1.352340e-03 +1.329356e-03 +1.085925e-03 +1.105474e-03 +1.094909e-03 +1.098697e-03 +1.100049e-03 +1.101529e-03 +1.090876e-03 +1.086991e-03 +1.097135e-03 +1.099795e-03 +1.099454e-03 +1.090264e-03 +1.088322e-03 +1.096480e-03
+1.761667e+01 +2.467722e-01 +4.549690e+00 +1.032018e-03 +1.344516e-03 +1.321664e-03 +1.079642e-03 +1.099078e-03 +1.088574e-03 +1.092340e-03 +1.093684e-03 +1.095156e-03 +1.084564e-03 +1.080702e-03 +1.090787e-03 +1.093432e-03 +1.093093e-03 +1.083956e-03 +1.082025e-03 +1.090136e-03
+1.763333e+01 +2.464945e-01 +4.518201e+00 +1.026047e-03 +1.336736e-03 +1.314017e-03 +1.073395e-03 +1.092718e-03 +1.082275e-03 +1.086020e-03 +1.087356e-03 +1.088819e-03 +1.078289e-03 +1.074449e-03 +1.084476e-03 +1.087105e-03 +1.086768e-03 +1.077684e-03 +1.075765e-03 +1.083828e-03
+1.765000e+01 +2.463092e-01 +4.472287e+00 +1.020110e-03 +1.329002e-03 +1.306414e-03 +1.067185e-03 +1.086396e-03 +1.076013e-03 +1.079736e-03 +1.081065e-03 +1.082519e-03 +1.072050e-03 +1.068233e-03 +1.078201e-03 +1.080815e-03 +1.080480e-03 +1.071449e-03 +1.069540e-03 +1.077557e-03
+1.766667e+01 +2.461799e-01 +4.421645e+00 +1.014208e-03 +1.321312e-03 +1.298856e-03 +1.061010e-03 +1.080110e-03 +1.069788e-03 +1.073489e-03 +1.074810e-03 +1.076256e-03 +1.065847e-03 +1.062052e-03 +1.071963e-03 +1.074562e-03 +1.074229e-03 +1.065249e-03 +1.063352e-03 +1.071323e-03
+1.768333e+01 +2.457673e-01 +4.372960e+00 +1.008340e-03 +1.313667e-03 +1.291340e-03 +1.054871e-03 +1.073861e-03 +1.063598e-03 +1.067277e-03 +1.068591e-03 +1.070029e-03 +1.059680e-03 +1.055907e-03 +1.065760e-03 +1.068344e-03 +1.068013e-03 +1.059086e-03 +1.057199e-03 +1.065124e-03
+1.770000e+01 +2.454101e-01 +4.350553e+00 +1.002505e-03 +1.306067e-03 +1.283869e-03 +1.048768e-03 +1.067647e-03 +1.057444e-03 +1.061102e-03 +1.062408e-03 +1.063838e-03 +1.053549e-03 +1.049797e-03 +1.059594e-03 +1.062163e-03 +1.061834e-03 +1.052958e-03 +1.051082e-03 +1.058961e-03
+1.771667e+01 +2.450011e-01 +4.339373e+00 +9.967048e-04 +1.298510e-03 +1.276440e-03 +1.042699e-03 +1.061470e-03 +1.051325e-03 +1.054963e-03 +1.056261e-03 +1.057682e-03 +1.047453e-03 +1.043723e-03 +1.053463e-03 +1.056017e-03 +1.055690e-03 +1.046865e-03 +1.045001e-03 +1.052834e-03
+1.773333e+01 +2.446388e-01 +4.272022e+00 +9.909379e-04 +1.290997e-03 +1.269055e-03 +1.036666e-03 +1.055328e-03 +1.045243e-03 +1.048859e-03 +1.050149e-03 +1.051563e-03 +1.041393e-03 +1.037684e-03 +1.047368e-03 +1.049907e-03 +1.049582e-03 +1.040808e-03 +1.038955e-03 +1.046742e-03
+1.775000e+01 +2.444287e-01 +4.228704e+00 +9.852044e-04 +1.283527e-03 +1.261712e-03 +1.030668e-03 +1.049222e-03 +1.039195e-03 +1.042790e-03 +1.044073e-03 +1.045478e-03 +1.035367e-03 +1.031680e-03 +1.041308e-03 +1.043832e-03 +1.043509e-03 +1.034786e-03 +1.032943e-03 +1.040686e-03
+1.776667e+01 +2.441936e-01 +4.184209e+00 +9.795040e-04 +1.276100e-03 +1.254412e-03 +1.024705e-03 +1.043151e-03 +1.033182e-03 +1.036756e-03 +1.038032e-03 +1.039429e-03 +1.029376e-03 +1.025711e-03 +1.035283e-03 +1.037793e-03 +1.037471e-03 +1.028799e-03 +1.026967e-03 +1.034665e-03
+1.778333e+01 +2.439744e-01 +4.155920e+00 +9.738366e-04 +1.268717e-03 +1.247154e-03 +1.018776e-03 +1.037116e-03 +1.027204e-03 +1.030758e-03 +1.032026e-03 +1.033415e-03 +1.023421e-03 +1.019776e-03 +1.029293e-03 +1.031788e-03 +1.031468e-03 +1.022846e-03 +1.021025e-03 +1.028678e-03
+1.780000e+01 +2.437177e-01 +4.169589e+00 +9.682020e-04 +1.261376e-03 +1.239938e-03 +1.012881e-03 +1.031115e-03 +1.021261e-03 +1.024794e-03 +1.026055e-03 +1.027436e-03 +1.017499e-03 +1.013876e-03 +1.023337e-03 +1.025818e-03 +1.025500e-03 +1.016928e-03 +1.015117e-03 +1.022726e-03
+1.781667e+01 +2.434112e-01 +4.199926e+00 +9.626000e-04 +1.254078e-03 +1.232764e-03 +1.007021e-03 +1.025149e-03 +1.015352e-03 +1.018864e-03 +1.020118e-03 +1.021491e-03 +1.011612e-03 +1.008010e-03 +1.017416e-03 +1.019883e-03 +1.019567e-03 +1.011044e-03 +1.009244e-03 +1.016809e-03
+1.783333e+01 +2.429989e-01 +4.324375e+00 +9.570305e-04 +1.246822e-03 +1.225631e-03 +1.001194e-03 +1.019218e-03 +1.009477e-03 +1.012969e-03 +1.014216e-03 +1.015581e-03 +1.005759e-03 +1.002177e-03 +1.011529e-03 +1.013982e-03 +1.013668e-03 +1.005194e-03 +1.003404e-03 +1.010925e-03
+1.785000e+01 +2.426911e-01 +4.485688e+00 +9.514931e-04 +1.239608e-03 +1.218540e-03 +9.954014e-04 +1.013320e-03 +1.003636e-03 +1.007108e-03 +1.008348e-03 +1.009705e-03 +9.999394e-04 +9.963788e-04 +1.005677e-03 +1.008115e-03 +1.007803e-03 +9.993785e-04 +9.975984e-04 +1.005076e-03
+1.786667e+01 +2.423412e-01 +4.597572e+00 +9.459878e-04 +1.232435e-03 +1.211489e-03 +9.896421e-04 +1.007457e-03 +9.978291e-04 +1.001281e-03 +1.002513e-03 +1.003862e-03 +9.941538e-04 +9.906137e-04 +9.998578e-04 +1.002282e-03 +1.001972e-03 +9.935961e-04 +9.918264e-04 +9.992610e-04
+1.788333e+01 +2.422245e-01 +4.636310e+00 +9.405143e-04 +1.225305e-03 +1.204480e-03 +9.839160e-04 +1.001628e-03 +9.920557e-04 +9.954878e-04 +9.967128e-04 +9.980541e-04 +9.884016e-04 +9.848821e-04 +9.940727e-04 +9.964829e-04 +9.961741e-04 +9.878472e-04 +9.860877e-04 +9.934793e-04
+1.790000e+01 +2.418306e-01 +4.632955e+00 +9.350725e-04 +1.218215e-03 +1.197510e-03 +9.782231e-04 +9.958329e-04 +9.863157e-04 +9.897280e-04 +9.909459e-04 +9.922794e-04 +9.826828e-04 +9.791836e-04 +9.883210e-04 +9.907173e-04 +9.904103e-04 +9.821315e-04 +9.803822e-04 +9.877310e-04
+1.791667e+01 +2.415927e-01 +4.601489e+00 +9.296622e-04 +1.211166e-03 +1.190582e-03 +9.725631e-04 +9.900711e-04 +9.806089e-04 +9.840014e-04 +9.852123e-04 +9.865381e-04 +9.769970e-04 +9.735181e-04 +9.826026e-04 +9.849851e-04 +9.846798e-04 +9.764489e-04 +9.747097e-04 +9.820161e-04
+1.793333e+01 +2.415434e-01 +4.583333e+00 +9.242832e-04 +1.204159e-03 +1.183693e-03 +9.669359e-04 +9.843426e-04 +9.749351e-04 +9.783080e-04 +9.795119e-04 +9.808300e-04 +9.713441e-04 +9.678853e-04 +9.769173e-04 +9.792860e-04 +9.789825e-04 +9.707992e-04 +9.690701e-04 +9.763341e-04
+1.795000e+01 +2.414133e-01 +4.572855e+00 +9.189354e-04 +1.197191e-03 +1.176844e-03 +9.613413e-04 +9.786472e-04 +9.692942e-04 +9.726476e-04 +9.738444e-04 +9.751550e-04 +9.657240e-04 +9.622852e-04 +9.712649e-04 +9.736199e-04 +9.733181e-04 +9.651822e-04 +9.634631e-04 +9.706851e-04
+1.796667e+01 +2.412329e-01 +4.566511e+00 +9.136184e-04 +1.190265e-03 +1.170035e-03 +9.557790e-04 +9.729848e-04 +9.636859e-04 +9.670198e-04 +9.682098e-04 +9.695128e-04 +9.601363e-04 +9.567174e-04 +9.656452e-04 +9.679865e-04 +9.676865e-04 +9.595977e-04 +9.578885e-04 +9.650687e-04
+1.798333e+01 +2.409274e-01 +4.568379e+00 +9.083323e-04 +1.183378e-03 +1.163265e-03 +9.502489e-04 +9.673551e-04 +9.581100e-04 +9.614247e-04 +9.626078e-04 +9.639032e-04 +9.545810e-04 +9.511819e-04 +9.600580e-04 +9.623858e-04 +9.620875e-04 +9.540455e-04 +9.523462e-04 +9.594849e-04
+1.800000e+01 +2.405749e-01 +4.534400e+00 +9.030767e-04 +1.176531e-03 +1.156535e-03 +9.447508e-04 +9.617580e-04 +9.525664e-04 +9.558619e-04 +9.570382e-04 +9.583261e-04 +9.490578e-04 +9.456784e-04 +9.545031e-04 +9.568174e-04 +9.565209e-04 +9.485254e-04 +9.468360e-04 +9.539333e-04
+1.801667e+01 +2.402960e-01 +4.491899e+00 +8.978515e-04 +1.169723e-03 +1.149843e-03 +9.392845e-04 +9.561933e-04 +9.470549e-04 +9.503313e-04 +9.515008e-04 +9.527812e-04 +9.435666e-04 +9.402067e-04 +9.489804e-04 +9.512813e-04 +9.509865e-04 +9.430373e-04 +9.413576e-04 +9.484139e-04
+1.803333e+01 +2.400227e-01 +4.442842e+00 +8.926566e-04 +1.162955e-03 +1.143190e-03 +9.338498e-04 +9.506608e-04 +9.415753e-04 +9.448328e-04 +9.459954e-04 +9.472685e-04 +9.381072e-04 +9.347667e-04 +9.434896e-04 +9.457772e-04 +9.454842e-04 +9.375809e-04 +9.359109e-04 +9.429264e-04
+1.805000e+01 +2.398045e-01 +4.453328e+00 +8.874917e-04 +1.156227e-03 +1.136576e-03 +9.284466e-04 +9.451603e-04 +9.361274e-04 +9.393660e-04 +9.405219e-04 +9.417876e-04 +9.326793e-04 +9.293582e-04 +9.380306e-04 +9.403050e-04 +9.400136e-04 +9.321561e-04 +9.304958e-04 +9.374707e-04
+1.806667e+01 +2.398507e-01 +4.467274e+00 +8.823567e-04 +1.149537e-03 +1.129999e-03 +9.230746e-04 +9.396916e-04 +9.307110e-04 +9.339308e-04 +9.350801e-04 +9.363385e-04 +9.272828e-04 +9.239809e-04 +9.326032e-04 +9.348644e-04 +9.345747e-04 +9.267627e-04 +9.251120e-04 +9.320465e-04
+1.808333e+01 +2.395995e-01 +4.517658e+00 +8.772514e-04 +1.142886e-03 +1.123461e-03 +9.177337e-04 +9.342546e-04 +9.253259e-04 +9.285271e-04 +9.296697e-04 +9.309208e-04 +9.219176e-04 +9.186348e-04 +9.272072e-04 +9.294553e-04 +9.291673e-04 +9.214004e-04 +9.197593e-04 +9.266537e-04
+1.810000e+01 +2.395367e-01 +4.507272e+00 +8.721756e-04 +1.136273e-03 +1.116961e-03 +9.124237e-04 +9.288490e-04 +9.199720e-04 +9.231547e-04 +9.242907e-04 +9.255345e-04 +9.165834e-04 +9.133196e-04 +9.218424e-04 +9.240775e-04 +9.237912e-04 +9.160692e-04 +9.144376e-04 +9.212921e-04
+1.811667e+01 +2.392234e-01 +4.463164e+00 +8.671293e-04 +1.129698e-03 +1.110498e-03 +9.071445e-04 +9.234748e-04 +9.146491e-04 +9.178134e-04 +9.189428e-04 +9.201794e-04 +9.112801e-04 +9.080352e-04 +9.165087e-04 +9.187309e-04 +9.184461e-04 +9.107689e-04 +9.091467e-04 +9.159615e-04
+1.813333e+01 +2.392560e-01 +4.391839e+00 +8.621121e-04 +1.123162e-03 +1.104073e-03 +9.018958e-04 +9.181316e-04 +9.093569e-04 +9.125029e-04 +9.136258e-04 +9.148553e-04 +9.060075e-04 +9.027813e-04 +9.112058e-04 +9.134151e-04 +9.131320e-04 +9.054992e-04 +9.038864e-04 +9.106618e-04
+1.815000e+01 +2.389317e-01 +4.331321e+00 +8.571239e-04 +1.116663e-03 +1.097685e-03 +8.966774e-04 +9.128193e-04 +9.040954e-04 +9.072232e-04 +9.083396e-04 +9.095620e-04 +9.007653e-04 +8.975578e-04 +9.059336e-04 +9.081301e-04 +9.078487e-04 +9.002600e-04 +8.986565e-04 +9.053928e-04
+1.816667e+01 +2.385859e-01 +4.280103e+00 +8.521646e-04 +1.110202e-03 +1.091334e-03 +8.914893e-04 +9.075377e-04 +8.988643e-04 +9.019740e-04 +9.030840e-04 +9.042993e-04 +8.955535e-04 +8.923646e-04 +9.006919e-04 +9.028757e-04 +9.025959e-04 +8.950511e-04 +8.934569e-04 +9.001542e-04
+1.818333e+01 +2.385826e-01 +4.273245e+00 +8.472340e-04 +1.103779e-03 +1.085019e-03 +8.863311e-04 +9.022867e-04 +8.936635e-04 +8.967553e-04 +8.978588e-04 +8.990670e-04 +8.903719e-04 +8.872014e-04 +8.954805e-04 +8.976517e-04 +8.973735e-04 +8.898724e-04 +8.882874e-04 +8.949459e-04
+1.820000e+01 +2.386099e-01 +4.253997e+00 +8.423320e-04 +1.097392e-03 +1.078741e-03 +8.812029e-04 +8.970661e-04 +8.884928e-04 +8.915667e-04 +8.926638e-04 +8.938651e-04 +8.852202e-04 +8.820681e-04 +8.902993e-04 +8.924579e-04 +8.921813e-04 +8.847236e-04 +8.831478e-04 +8.897678e-04
+1.821667e+01 +2.385507e-01 +4.243747e+00 +8.374582e-04 +1.091043e-03 +1.072500e-03 +8.761043e-04 +8.918757e-04 +8.833520e-04 +8.864081e-04 +8.874989e-04 +8.886932e-04 +8.800984e-04 +8.769645e-04 +8.851480e-04 +8.872942e-04 +8.870192e-04 +8.796046e-04 +8.780380e-04 +8.846196e-04
+1.823333e+01 +2.385889e-01 +4.225265e+00 +8.326127e-04 +1.084730e-03 +1.066294e-03 +8.710351e-04 +8.867154e-04 +8.782410e-04 +8.812793e-04 +8.823638e-04 +8.835512e-04 +8.750061e-04 +8.718904e-04 +8.800266e-04 +8.821603e-04 +8.818869e-04 +8.745153e-04 +8.729577e-04 +8.795012e-04
+1.825000e+01 +2.387856e-01 +4.163977e+00 +8.277953e-04 +1.078454e-03 +1.060125e-03 +8.659954e-04 +8.815849e-04 +8.731595e-04 +8.761803e-04 +8.772585e-04 +8.784390e-04 +8.699434e-04 +8.668456e-04 +8.749348e-04 +8.770562e-04 +8.767844e-04 +8.694554e-04 +8.679068e-04 +8.744125e-04
+1.826667e+01 +2.386236e-01 +4.150236e+00 +8.230057e-04 +1.072214e-03 +1.053991e-03 +8.609847e-04 +8.764840e-04 +8.681074e-04 +8.711107e-04 +8.721827e-04 +8.733564e-04 +8.649099e-04 +8.618301e-04 +8.698724e-04 +8.719815e-04 +8.717113e-04 +8.644247e-04 +8.628851e-04 +8.693531e-04
+1.828333e+01 +2.386968e-01 +4.110343e+00 +8.182438e-04 +1.066010e-03 +1.047892e-03 +8.560031e-04 +8.714127e-04 +8.630846e-04 +8.660705e-04 +8.671363e-04 +8.683032e-04 +8.599056e-04 +8.568436e-04 +8.648394e-04 +8.669363e-04 +8.666676e-04 +8.594232e-04 +8.578924e-04 +8.643231e-04
+1.830000e+01 +2.388481e-01 +4.052192e+00 +8.135094e-04 +1.059842e-03 +1.041829e-03 +8.510503e-04 +8.663708e-04 +8.580908e-04 +8.610595e-04 +8.621190e-04 +8.632792e-04 +8.549302e-04 +8.518859e-04 +8.598354e-04 +8.619202e-04 +8.616531e-04 +8.544506e-04 +8.529287e-04 +8.593221e-04
+1.831667e+01 +2.393738e-01 +4.070779e+00 +8.088025e-04 +1.053710e-03 +1.035801e-03 +8.461261e-04 +8.613580e-04 +8.531259e-04 +8.560774e-04 +8.571309e-04 +8.582843e-04 +8.499836e-04 +8.469569e-04 +8.548604e-04 +8.569332e-04 +8.566676e-04 +8.495068e-04 +8.479937e-04 +8.543501e-04
+1.833333e+01 +2.394588e-01 +4.063420e+00 +8.041228e-04 +1.047613e-03 +1.029808e-03 +8.412305e-04 +8.563742e-04 +8.481898e-04 +8.511242e-04 +8.521715e-04 +8.533183e-04 +8.450656e-04 +8.420564e-04 +8.499143e-04 +8.519750e-04 +8.517110e-04 +8.445915e-04 +8.430872e-04 +8.494069e-04
+1.835000e+01 +2.396695e-01 +4.075813e+00 +7.994702e-04 +1.041552e-03 +1.023850e-03 +8.363631e-04 +8.514192e-04 +8.432822e-04 +8.461996e-04 +8.472409e-04 +8.483810e-04 +8.401761e-04 +8.371843e-04 +8.449967e-04 +8.470455e-04 +8.467830e-04 +8.397048e-04 +8.382091e-04 +8.444923e-04
+1.836667e+01 +2.394481e-01 +4.026945e+00 +7.948444e-04 +1.035526e-03 +1.017926e-03 +8.315240e-04 +8.464929e-04 +8.384030e-04 +8.413035e-04 +8.423388e-04 +8.434723e-04 +8.353149e-04 +8.323404e-04 +8.401075e-04 +8.421445e-04 +8.418835e-04 +8.348463e-04 +8.333593e-04 +8.396060e-04
+1.838333e+01 +2.392430e-01 +4.008251e+00 +7.902455e-04 +1.029534e-03 +1.012036e-03 +8.267128e-04 +8.415952e-04 +8.335520e-04 +8.364357e-04 +8.374650e-04 +8.385920e-04 +8.304817e-04 +8.275245e-04 +8.352467e-04 +8.372719e-04 +8.370124e-04 +8.300159e-04 +8.285375e-04 +8.347481e-04
+1.840000e+01 +2.390619e-01 +4.042841e+00 +7.856732e-04 +1.023577e-03 +1.006181e-03 +8.219295e-04 +8.367257e-04 +8.287291e-04 +8.315961e-04 +8.326195e-04 +8.337400e-04 +8.256766e-04 +8.227365e-04 +8.304140e-04 +8.324275e-04 +8.321695e-04 +8.252134e-04 +8.237436e-04 +8.299183e-04
+1.841667e+01 +2.389233e-01 +4.019503e+00 +7.811273e-04 +1.017655e-03 +1.000359e-03 +8.171738e-04 +8.318844e-04 +8.239341e-04 +8.267846e-04 +8.278020e-04 +8.289160e-04 +8.208993e-04 +8.179762e-04 +8.256093e-04 +8.276111e-04 +8.273546e-04 +8.204388e-04 +8.189775e-04 +8.251164e-04
+1.843333e+01 +2.386981e-01 +4.060110e+00 +7.766077e-04 +1.011767e-03 +9.945708e-04 +8.124457e-04 +8.270712e-04 +8.191668e-04 +8.220008e-04 +8.230123e-04 +8.241199e-04 +8.161496e-04 +8.132434e-04 +8.208323e-04 +8.228225e-04 +8.225675e-04 +8.156917e-04 +8.142389e-04 +8.203423e-04
+1.845000e+01 +2.384619e-01 +4.039423e+00 +7.721143e-04 +1.005913e-03 +9.888162e-04 +8.077449e-04 +8.222858e-04 +8.144272e-04 +8.172447e-04 +8.182504e-04 +8.193516e-04 +8.114273e-04 +8.085380e-04 +8.160830e-04 +8.180617e-04 +8.178082e-04 +8.109722e-04 +8.095277e-04 +8.155958e-04
+1.846667e+01 +2.385586e-01 +4.083386e+00 +7.676469e-04 +1.000092e-03 +9.830950e-04 +8.030713e-04 +8.175281e-04 +8.097149e-04 +8.125162e-04 +8.135160e-04 +8.146108e-04 +8.067325e-04 +8.038598e-04 +8.113612e-04 +8.133284e-04 +8.130764e-04 +8.062799e-04 +8.048438e-04 +8.108768e-04
+1.848333e+01 +2.383682e-01 +4.054269e+00 +7.632053e-04 +9.943060e-04 +9.774068e-04 +7.984247e-04 +8.127979e-04 +8.050299e-04 +8.078150e-04 +8.088091e-04 +8.098975e-04 +8.020647e-04 +7.992087e-04 +8.066667e-04 +8.086225e-04 +8.083719e-04 +8.016148e-04 +8.001870e-04 +8.061851e-04
+1.850000e+01 +2.383424e-01 +4.003362e+00 +7.587894e-04 +9.885530e-04 +9.717515e-04 +7.938051e-04 +8.080950e-04 +8.003720e-04 +8.031410e-04 +8.041293e-04 +8.052115e-04 +7.974240e-04 +7.945845e-04 +8.019993e-04 +8.039439e-04 +8.036947e-04 +7.969767e-04 +7.955572e-04 +8.015205e-04
+1.851667e+01 +2.387488e-01 +3.964406e+00 +7.543991e-04 +9.828332e-04 +9.661290e-04 +7.892122e-04 +8.034194e-04 +7.957411e-04 +7.984940e-04 +7.994766e-04 +8.005525e-04 +7.928101e-04 +7.899870e-04 +7.973590e-04 +7.992923e-04 +7.990446e-04 +7.923654e-04 +7.909541e-04 +7.968830e-04
+1.853333e+01 +2.391197e-01 +3.932289e+00 +7.500341e-04 +9.771466e-04 +9.605390e-04 +7.846458e-04 +7.987709e-04 +7.911370e-04 +7.938740e-04 +7.948509e-04 +7.959206e-04 +7.882230e-04 +7.854162e-04 +7.927455e-04 +7.946676e-04 +7.944213e-04 +7.877808e-04 +7.863776e-04 +7.922722e-04
+1.855000e+01 +2.389735e-01 +3.875341e+00 +7.456944e-04 +9.714928e-04 +9.549814e-04 +7.801059e-04 +7.941492e-04 +7.865595e-04 +7.892807e-04 +7.902519e-04 +7.913154e-04 +7.836623e-04 +7.808718e-04 +7.881587e-04 +7.900697e-04 +7.898248e-04 +7.832227e-04 +7.818277e-04 +7.876882e-04
+1.856667e+01 +2.387538e-01 +3.829893e+00 +7.413799e-04 +9.658718e-04 +9.494559e-04 +7.755922e-04 +7.895543e-04 +7.820085e-04 +7.847139e-04 +7.856795e-04 +7.867369e-04 +7.791281e-04 +7.763537e-04 +7.835984e-04 +7.854983e-04 +7.852549e-04 +7.786910e-04 +7.773041e-04 +7.831306e-04
+1.858333e+01 +2.386918e-01 +3.766841e+00 +7.370903e-04 +9.602833e-04 +9.439624e-04 +7.711046e-04 +7.849859e-04 +7.774838e-04 +7.801736e-04 +7.811336e-04 +7.821848e-04 +7.746201e-04 +7.718617e-04 +7.790645e-04 +7.809535e-04 +7.807115e-04 +7.741855e-04 +7.728066e-04 +7.785995e-04
+1.860000e+01 +2.385099e-01 +3.707338e+00 +7.328255e-04 +9.547271e-04 +9.385006e-04 +7.666431e-04 +7.804440e-04 +7.729853e-04 +7.756595e-04 +7.766140e-04 +7.776591e-04 +7.701381e-04 +7.673958e-04 +7.745569e-04 +7.764349e-04 +7.761943e-04 +7.697061e-04 +7.683352e-04 +7.740945e-04
+1.861667e+01 +2.382255e-01 +3.659408e+00 +7.285854e-04 +9.492031e-04 +9.330705e-04 +7.622073e-04 +7.759284e-04 +7.685128e-04 +7.711716e-04 +7.721205e-04 +7.731596e-04 +7.656821e-04 +7.629557e-04 +7.700753e-04 +7.719425e-04 +7.717032e-04 +7.652526e-04 +7.638896e-04 +7.696156e-04
+1.863333e+01 +2.378999e-01 +3.642845e+00 +7.243698e-04 +9.437110e-04 +9.276718e-04 +7.577972e-04 +7.714389e-04 +7.640662e-04 +7.667096e-04 +7.676531e-04 +7.686862e-04 +7.612519e-04 +7.585412e-04 +7.656197e-04 +7.674760e-04 +7.672382e-04 +7.608249e-04 +7.594698e-04 +7.651626e-04
+1.865000e+01 +2.375234e-01 +3.599373e+00 +7.201786e-04 +9.382508e-04 +9.223043e-04 +7.534126e-04 +7.669754e-04 +7.596454e-04 +7.622734e-04 +7.632115e-04 +7.642386e-04 +7.568473e-04 +7.541523e-04 +7.611898e-04 +7.630354e-04 +7.627990e-04 +7.564228e-04 +7.550755e-04 +7.607354e-04
+1.866667e+01 +2.371387e-01 +3.619196e+00 +7.160117e-04 +9.328221e-04 +9.169679e-04 +7.490534e-04 +7.625377e-04 +7.552501e-04 +7.578629e-04 +7.587955e-04 +7.598167e-04 +7.524683e-04 +7.497888e-04 +7.567856e-04 +7.586205e-04 +7.583854e-04 +7.520461e-04 +7.507066e-04 +7.563338e-04
+1.868333e+01 +2.369396e-01 +3.651115e+00 +7.118689e-04 +9.274248e-04 +9.116623e-04 +7.447194e-04 +7.581257e-04 +7.508802e-04 +7.534780e-04 +7.544052e-04 +7.554204e-04 +7.481145e-04 +7.454506e-04 +7.524069e-04 +7.542312e-04 +7.539974e-04 +7.476948e-04 +7.463631e-04 +7.519577e-04
+1.870000e+01 +2.365678e-01 +3.643448e+00 +7.077500e-04 +9.220587e-04 +9.063875e-04 +7.404104e-04 +7.537392e-04 +7.465357e-04 +7.491184e-04 +7.500402e-04 +7.510496e-04 +7.437859e-04 +7.411374e-04 +7.480535e-04 +7.498672e-04 +7.496348e-04 +7.433687e-04 +7.420446e-04 +7.476069e-04
+1.871667e+01 +2.362556e-01 +3.640360e+00 +7.036550e-04 +9.167237e-04 +9.011431e-04 +7.361264e-04 +7.493781e-04 +7.422162e-04 +7.447840e-04 +7.457005e-04 +7.467040e-04 +7.394824e-04 +7.368492e-04 +7.437253e-04 +7.455285e-04 +7.452975e-04 +7.390676e-04 +7.377512e-04 +7.432813e-04
+1.873333e+01 +2.358900e-01 +3.652400e+00 +6.995837e-04 +9.114196e-04 +8.959292e-04 +7.318672e-04 +7.450422e-04 +7.379218e-04 +7.404747e-04 +7.413859e-04 +7.423836e-04 +7.352038e-04 +7.325858e-04 +7.394221e-04 +7.412149e-04 +7.409852e-04 +7.347914e-04 +7.334826e-04 +7.389807e-04
+1.875000e+01 +2.356203e-01 +3.728701e+00 +6.955359e-04 +9.061461e-04 +8.907453e-04 +7.276327e-04 +7.407314e-04 +7.336522e-04 +7.361903e-04 +7.370963e-04 +7.380882e-04 +7.309499e-04 +7.283471e-04 +7.351438e-04 +7.369263e-04 +7.366979e-04 +7.305399e-04 +7.292387e-04 +7.347050e-04
+1.876667e+01 +2.355366e-01 +3.754769e+00 +6.915115e-04 +9.009032e-04 +8.855915e-04 +7.234226e-04 +7.364456e-04 +7.294073e-04 +7.319308e-04 +7.328315e-04 +7.338177e-04 +7.267207e-04 +7.241329e-04 +7.308903e-04 +7.326624e-04 +7.324354e-04 +7.263130e-04 +7.250193e-04 +7.304540e-04
+1.878333e+01 +2.354728e-01 +3.749374e+00 +6.875105e-04 +8.956906e-04 +8.804675e-04 +7.192369e-04 +7.321845e-04 +7.251870e-04 +7.276958e-04 +7.285913e-04 +7.295718e-04 +7.225159e-04 +7.199431e-04 +7.266614e-04 +7.284233e-04 +7.281975e-04 +7.221106e-04 +7.208244e-04 +7.262276e-04
+1.880000e+01 +2.356576e-01 +3.797950e+00 +6.835326e-04 +8.905082e-04 +8.753732e-04 +7.150754e-04 +7.279481e-04 +7.209911e-04 +7.234854e-04 +7.243757e-04 +7.253505e-04 +7.183354e-04 +7.157775e-04 +7.224569e-04 +7.242086e-04 +7.239842e-04 +7.179325e-04 +7.166537e-04 +7.220257e-04
+1.881667e+01 +2.371207e-01 +3.809772e+00 +6.795777e-04 +8.853557e-04 +8.703083e-04 +7.109380e-04 +7.237362e-04 +7.168194e-04 +7.192993e-04 +7.201845e-04 +7.211537e-04 +7.141792e-04 +7.116361e-04 +7.182768e-04 +7.200184e-04 +7.197953e-04 +7.137785e-04 +7.125072e-04 +7.178480e-04
+1.883333e+01 +2.383355e-01 +3.850226e+00 +6.756457e-04 +8.802331e-04 +8.652727e-04 +7.068246e-04 +7.195487e-04 +7.126720e-04 +7.151375e-04 +7.160175e-04 +7.169811e-04 +7.100469e-04 +7.075186e-04 +7.141209e-04 +7.158524e-04 +7.156305e-04 +7.096486e-04 +7.083846e-04 +7.136946e-04
+1.885000e+01 +2.390997e-01 +3.954287e+00 +6.717364e-04 +8.751401e-04 +8.602663e-04 +7.027349e-04 +7.153854e-04 +7.085485e-04 +7.109997e-04 +7.118747e-04 +7.128327e-04 +7.059386e-04 +7.034249e-04 +7.099890e-04 +7.117105e-04 +7.114899e-04 +7.055426e-04 +7.042859e-04 +7.095652e-04
+1.886667e+01 +2.395190e-01 +3.987947e+00 +6.678497e-04 +8.700765e-04 +8.552888e-04 +6.986689e-04 +7.112462e-04 +7.044488e-04 +7.068859e-04 +7.077558e-04 +7.087082e-04 +7.018541e-04 +6.993549e-04 +7.058811e-04 +7.075926e-04 +7.073733e-04 +7.014604e-04 +7.002110e-04 +7.054597e-04
+1.888333e+01 +2.399255e-01 +3.996711e+00 +6.639856e-04 +8.650423e-04 +8.503401e-04 +6.946264e-04 +7.071310e-04 +7.003729e-04 +7.027959e-04 +7.036607e-04 +7.046077e-04 +6.977932e-04 +6.953084e-04 +7.017968e-04 +7.034984e-04 +7.032804e-04 +6.974017e-04 +6.961596e-04 +7.013779e-04
+1.890000e+01 +2.399113e-01 +4.114433e+00 +6.601438e-04 +8.600372e-04 +8.454201e-04 +6.906073e-04 +7.030395e-04 +6.963206e-04 +6.987295e-04 +6.995894e-04 +7.005308e-04 +6.937558e-04 +6.912854e-04 +6.977363e-04 +6.994280e-04 +6.992113e-04 +6.933666e-04 +6.921316e-04 +6.973197e-04
+1.891667e+01 +2.397767e-01 +4.140585e+00 +6.563242e-04 +8.550611e-04 +8.405285e-04 +6.866115e-04 +6.989718e-04 +6.922917e-04 +6.946867e-04 +6.955416e-04 +6.964776e-04 +6.897417e-04 +6.872856e-04 +6.936992e-04 +6.953812e-04 +6.951656e-04 +6.893548e-04 +6.881270e-04 +6.932851e-04
+1.893333e+01 +2.397104e-01 +4.134104e+00 +6.525268e-04 +8.501137e-04 +8.356653e-04 +6.826388e-04 +6.949275e-04 +6.882861e-04 +6.906673e-04 +6.915172e-04 +6.924478e-04 +6.857509e-04 +6.833090e-04 +6.896855e-04 +6.913577e-04 +6.911434e-04 +6.853662e-04 +6.841455e-04 +6.892737e-04
+1.895000e+01 +2.394729e-01 +4.213888e+00 +6.487513e-04 +8.451950e-04 +8.308301e-04 +6.786891e-04 +6.909067e-04 +6.843037e-04 +6.866711e-04 +6.875161e-04 +6.884413e-04 +6.817832e-04 +6.793554e-04 +6.856950e-04 +6.873575e-04 +6.871445e-04 +6.814007e-04 +6.801870e-04 +6.852856e-04
+1.896667e+01 +2.393467e-01 +4.240684e+00 +6.449976e-04 +8.403047e-04 +8.260230e-04 +6.747622e-04 +6.869091e-04 +6.803443e-04 +6.826980e-04 +6.835381e-04 +6.844580e-04 +6.778384e-04 +6.754247e-04 +6.817276e-04 +6.833805e-04 +6.831687e-04 +6.774581e-04 +6.762515e-04 +6.813206e-04
+1.898333e+01 +2.394835e-01 +4.287000e+00 +6.412657e-04 +8.354427e-04 +8.212436e-04 +6.708580e-04 +6.829347e-04 +6.764079e-04 +6.787480e-04 +6.795832e-04 +6.804978e-04 +6.739164e-04 +6.715167e-04 +6.777831e-04 +6.794265e-04 +6.792159e-04 +6.735384e-04 +6.723387e-04 +6.773785e-04
+1.900000e+01 +2.395743e-01 +4.254584e+00 +6.375553e-04 +8.306089e-04 +8.164919e-04 +6.669765e-04 +6.789833e-04 +6.724942e-04 +6.748207e-04 +6.756512e-04 +6.765604e-04 +6.700172e-04 +6.676313e-04 +6.738615e-04 +6.754953e-04 +6.752860e-04 +6.696413e-04 +6.684486e-04 +6.734592e-04
+1.901667e+01 +2.393977e-01 +4.234658e+00 +6.338665e-04 +8.258030e-04 +8.117677e-04 +6.631174e-04 +6.750547e-04 +6.686032e-04 +6.709163e-04 +6.717419e-04 +6.726459e-04 +6.661405e-04 +6.637684e-04 +6.699625e-04 +6.715869e-04 +6.713788e-04 +6.657668e-04 +6.645810e-04 +6.695626e-04
+1.903333e+01 +2.391710e-01 +4.203877e+00 +6.301989e-04 +8.210249e-04 +8.070709e-04 +6.592806e-04 +6.711488e-04 +6.647347e-04 +6.670344e-04 +6.678552e-04 +6.687540e-04 +6.622862e-04 +6.599279e-04 +6.660861e-04 +6.677012e-04 +6.674942e-04 +6.619147e-04 +6.607357e-04 +6.656885e-04
+1.905000e+01 +2.389744e-01 +4.151654e+00 +6.265526e-04 +8.162745e-04 +8.024012e-04 +6.554660e-04 +6.672656e-04 +6.608885e-04 +6.631749e-04 +6.639910e-04 +6.648846e-04 +6.584542e-04 +6.561096e-04 +6.622322e-04 +6.638379e-04 +6.636321e-04 +6.580849e-04 +6.569127e-04 +6.618369e-04
+1.906667e+01 +2.390994e-01 +4.113219e+00 +6.229274e-04 +8.115516e-04 +7.977585e-04 +6.516735e-04 +6.634048e-04 +6.570646e-04 +6.593378e-04 +6.601492e-04 +6.610376e-04 +6.546444e-04 +6.523133e-04 +6.584005e-04 +6.599969e-04 +6.597924e-04 +6.542772e-04 +6.531119e-04 +6.580075e-04
+1.908333e+01 +2.392851e-01 +4.127725e+00 +6.193231e-04 +8.068559e-04 +7.931427e-04 +6.479029e-04 +6.595664e-04 +6.532629e-04 +6.555229e-04 +6.563296e-04 +6.572128e-04 +6.508567e-04 +6.485391e-04 +6.545911e-04 +6.561782e-04 +6.559748e-04 +6.504916e-04 +6.493330e-04 +6.542003e-04
+1.910000e+01 +2.395494e-01 +4.178411e+00 +6.157398e-04 +8.021875e-04 +7.885536e-04 +6.441542e-04 +6.557502e-04 +6.494831e-04 +6.517301e-04 +6.525321e-04 +6.534102e-04 +6.470909e-04 +6.447867e-04 +6.508036e-04 +6.523816e-04 +6.521794e-04 +6.467279e-04 +6.455759e-04 +6.504151e-04
+1.911667e+01 +2.395904e-01 +4.167231e+00 +6.121771e-04 +7.975461e-04 +7.839911e-04 +6.404271e-04 +6.519560e-04 +6.457252e-04 +6.479592e-04 +6.487565e-04 +6.496296e-04 +6.433468e-04 +6.410559e-04 +6.470381e-04 +6.486069e-04 +6.484059e-04 +6.429859e-04 +6.418407e-04 +6.466518e-04
+1.913333e+01 +2.397193e-01 +4.134323e+00 +6.086351e-04 +7.929315e-04 +7.794549e-04 +6.367216e-04 +6.481838e-04 +6.419891e-04 +6.442101e-04 +6.450028e-04 +6.458709e-04 +6.396244e-04 +6.373468e-04 +6.432943e-04 +6.448541e-04 +6.446542e-04 +6.392656e-04 +6.381270e-04 +6.429103e-04
+1.915000e+01 +2.398823e-01 +4.166375e+00 +6.051135e-04 +7.883436e-04 +7.749450e-04 +6.330376e-04 +6.444334e-04 +6.382746e-04 +6.404827e-04 +6.412709e-04 +6.421339e-04 +6.359236e-04 +6.336591e-04 +6.395723e-04 +6.411230e-04 +6.409243e-04 +6.355668e-04 +6.344348e-04 +6.391905e-04
+1.916667e+01 +2.395884e-01 +4.171964e+00 +6.016124e-04 +7.837823e-04 +7.704612e-04 +6.293748e-04 +6.407048e-04 +6.345815e-04 +6.367769e-04 +6.375605e-04 +6.384185e-04 +6.322441e-04 +6.299928e-04 +6.358717e-04 +6.374135e-04 +6.372159e-04 +6.318895e-04 +6.307640e-04 +6.354921e-04
+1.918333e+01 +2.395179e-01 +4.239761e+00 +5.981314e-04 +7.792473e-04 +7.660033e-04 +6.257333e-04 +6.369977e-04 +6.309099e-04 +6.330925e-04 +6.338716e-04 +6.347246e-04 +6.285860e-04 +6.263477e-04 +6.321926e-04 +6.337254e-04 +6.335290e-04 +6.282334e-04 +6.271144e-04 +6.318152e-04
+1.920000e+01 +2.392290e-01 +4.270290e+00 +5.946707e-04 +7.747386e-04 +7.615713e-04 +6.221128e-04 +6.333120e-04 +6.272594e-04 +6.294295e-04 +6.302040e-04 +6.310521e-04 +6.249490e-04 +6.227237e-04 +6.285347e-04 +6.300587e-04 +6.298634e-04 +6.245984e-04 +6.234859e-04 +6.281595e-04
+1.921667e+01 +2.389892e-01 +4.269573e+00 +5.912299e-04 +7.702560e-04 +7.571648e-04 +6.185133e-04 +6.296477e-04 +6.236301e-04 +6.257876e-04 +6.265577e-04 +6.274009e-04 +6.213331e-04 +6.191206e-04 +6.248980e-04 +6.264132e-04 +6.262191e-04 +6.209845e-04 +6.198785e-04 +6.245250e-04
+1.923333e+01 +2.386114e-01 +4.291798e+00 +5.878091e-04 +7.657993e-04 +7.527839e-04 +6.149346e-04 +6.260046e-04 +6.200218e-04 +6.221668e-04 +6.229325e-04 +6.237708e-04 +6.177381e-04 +6.155384e-04 +6.212824e-04 +6.227888e-04 +6.225958e-04 +6.173915e-04 +6.162919e-04 +6.209115e-04
+1.925000e+01 +2.382217e-01 +4.338081e+00 +5.844080e-04 +7.613684e-04 +7.484283e-04 +6.113766e-04 +6.223825e-04 +6.164344e-04 +6.185670e-04 +6.193282e-04 +6.201616e-04 +6.141639e-04 +6.119769e-04 +6.176877e-04 +6.191853e-04 +6.189935e-04 +6.138193e-04 +6.127260e-04 +6.173189e-04
+1.926667e+01 +2.380902e-01 +4.348111e+00 +5.810267e-04 +7.569632e-04 +7.440980e-04 +6.078392e-04 +6.187814e-04 +6.128677e-04 +6.149880e-04 +6.157448e-04 +6.165734e-04 +6.106103e-04 +6.084360e-04 +6.141138e-04 +6.156028e-04 +6.154120e-04 +6.102678e-04 +6.091808e-04 +6.137472e-04
+1.928333e+01 +2.378810e-01 +4.421210e+00 +5.776649e-04 +7.525834e-04 +7.397926e-04 +6.043223e-04 +6.152012e-04 +6.093217e-04 +6.114297e-04 +6.121821e-04 +6.130059e-04 +6.070773e-04 +6.049156e-04 +6.105605e-04 +6.120409e-04 +6.118512e-04 +6.067368e-04 +6.056561e-04 +6.101960e-04
+1.930000e+01 +2.385389e-01 +4.467527e+00 +5.743225e-04 +7.482290e-04 +7.355122e-04 +6.008257e-04 +6.116416e-04 +6.057962e-04 +6.078920e-04 +6.086400e-04 +6.094591e-04 +6.035648e-04 +6.014156e-04 +6.070278e-04 +6.084996e-04 +6.083111e-04 +6.032262e-04 +6.021518e-04 +6.066655e-04
+1.931667e+01 +2.385920e-01 +4.518092e+00 +5.709995e-04 +7.438998e-04 +7.312566e-04 +5.973493e-04 +6.081027e-04 +6.022911e-04 +6.043747e-04 +6.051185e-04 +6.059328e-04 +6.000726e-04 +5.979358e-04 +6.035156e-04 +6.049789e-04 +6.047914e-04 +5.997360e-04 +5.986678e-04 +6.031553e-04
+1.933333e+01 +2.383053e-01 +4.574998e+00 +5.676957e-04 +7.395956e-04 +7.270255e-04 +5.938931e-04 +6.045842e-04 +5.988062e-04 +6.008778e-04 +6.016173e-04 +6.024269e-04 +5.966006e-04 +5.944762e-04 +6.000237e-04 +6.014785e-04 +6.012921e-04 +5.962659e-04 +5.952039e-04 +5.996655e-04
+1.935000e+01 +2.379665e-01 +4.561231e+00 +5.644110e-04 +7.353163e-04 +7.228190e-04 +5.904568e-04 +6.010861e-04 +5.953415e-04 +5.974012e-04 +5.981363e-04 +5.989413e-04 +5.931487e-04 +5.910366e-04 +5.965519e-04 +5.979984e-04 +5.978130e-04 +5.928160e-04 +5.917601e-04 +5.961958e-04
+1.936667e+01 +2.376065e-01 +4.543903e+00 +5.611454e-04 +7.310618e-04 +7.186368e-04 +5.870405e-04 +5.976083e-04 +5.918969e-04 +5.939446e-04 +5.946755e-04 +5.954758e-04 +5.897168e-04 +5.876168e-04 +5.931003e-04 +5.945384e-04 +5.943541e-04 +5.893859e-04 +5.883362e-04 +5.927463e-04
+1.938333e+01 +2.372869e-01 +4.495715e+00 +5.578986e-04 +7.268319e-04 +7.144788e-04 +5.836439e-04 +5.941505e-04 +5.884722e-04 +5.905081e-04 +5.912347e-04 +5.920304e-04 +5.863047e-04 +5.842169e-04 +5.896687e-04 +5.910984e-04 +5.909152e-04 +5.859758e-04 +5.849321e-04 +5.893166e-04
+1.940000e+01 +2.370342e-01 +4.418041e+00 +5.546706e-04 +7.226265e-04 +7.103448e-04 +5.802669e-04 +5.907128e-04 +5.850673e-04 +5.870914e-04 +5.878139e-04 +5.886049e-04 +5.829123e-04 +5.808367e-04 +5.862569e-04 +5.876783e-04 +5.874962e-04 +5.825853e-04 +5.815477e-04 +5.859069e-04
+1.941667e+01 +2.367031e-01 +4.343710e+00 +5.514613e-04 +7.184454e-04 +7.062348e-04 +5.769095e-04 +5.872949e-04 +5.816821e-04 +5.836945e-04 +5.844128e-04 +5.851993e-04 +5.795396e-04 +5.774760e-04 +5.828648e-04 +5.842780e-04 +5.840969e-04 +5.792145e-04 +5.781829e-04 +5.825168e-04
+1.943333e+01 +2.364702e-01 +4.271806e+00 +5.482706e-04 +7.142885e-04 +7.021485e-04 +5.735715e-04 +5.838969e-04 +5.783166e-04 +5.803173e-04 +5.810314e-04 +5.818133e-04 +5.761864e-04 +5.741347e-04 +5.794924e-04 +5.808974e-04 +5.807174e-04 +5.758632e-04 +5.748375e-04 +5.791464e-04
+1.945000e+01 +2.360917e-01 +4.234343e+00 +5.450983e-04 +7.101556e-04 +6.980859e-04 +5.702529e-04 +5.805185e-04 +5.749704e-04 +5.769596e-04 +5.776696e-04 +5.784470e-04 +5.728526e-04 +5.708128e-04 +5.761394e-04 +5.775363e-04 +5.773574e-04 +5.725313e-04 +5.715115e-04 +5.757955e-04
+1.946667e+01 +2.357975e-01 +4.204580e+00 +5.419444e-04 +7.060467e-04 +6.940468e-04 +5.669534e-04 +5.771596e-04 +5.716437e-04 +5.736213e-04 +5.743272e-04 +5.751001e-04 +5.695381e-04 +5.675101e-04 +5.728059e-04 +5.741947e-04 +5.740168e-04 +5.692186e-04 +5.682048e-04 +5.724640e-04
+1.948333e+01 +2.357543e-01 +4.159446e+00 +5.388087e-04 +7.019615e-04 +6.900311e-04 +5.636730e-04 +5.738202e-04 +5.683362e-04 +5.703024e-04 +5.710042e-04 +5.717726e-04 +5.662428e-04 +5.642265e-04 +5.694917e-04 +5.708725e-04 +5.706955e-04 +5.659251e-04 +5.649171e-04 +5.691517e-04
+1.950000e+01 +2.355212e-01 +4.142911e+00 +5.356912e-04 +6.979000e-04 +6.860386e-04 +5.604116e-04 +5.705001e-04 +5.650478e-04 +5.670026e-04 +5.677003e-04 +5.684643e-04 +5.629665e-04 +5.609619e-04 +5.661966e-04 +5.675694e-04 +5.673935e-04 +5.626507e-04 +5.616486e-04 +5.658586e-04
+1.951667e+01 +2.356776e-01 +4.099580e+00 +5.325917e-04 +6.938619e-04 +6.820692e-04 +5.571691e-04 +5.671992e-04 +5.617784e-04 +5.637219e-04 +5.644157e-04 +5.651752e-04 +5.597092e-04 +5.577162e-04 +5.629206e-04 +5.642855e-04 +5.641106e-04 +5.593952e-04 +5.583989e-04 +5.625846e-04
+1.953333e+01 +2.356260e-01 +4.045938e+00 +5.295101e-04 +6.898473e-04 +6.781228e-04 +5.539453e-04 +5.639174e-04 +5.585280e-04 +5.604603e-04 +5.611500e-04 +5.619051e-04 +5.564708e-04 +5.544892e-04 +5.596636e-04 +5.610205e-04 +5.608467e-04 +5.561586e-04 +5.551680e-04 +5.593295e-04
+1.955000e+01 +2.353387e-01 +3.991847e+00 +5.264464e-04 +6.858558e-04 +6.741992e-04 +5.507402e-04 +5.606546e-04 +5.552964e-04 +5.572175e-04 +5.579032e-04 +5.586540e-04 +5.532510e-04 +5.512810e-04 +5.564254e-04 +5.577745e-04 +5.576016e-04 +5.529407e-04 +5.519558e-04 +5.560932e-04
+1.956667e+01 +2.349702e-01 +3.979942e+00 +5.234004e-04 +6.818875e-04 +6.702983e-04 +5.475537e-04 +5.574106e-04 +5.520834e-04 +5.539934e-04 +5.546752e-04 +5.554216e-04 +5.500499e-04 +5.480913e-04 +5.532059e-04 +5.545472e-04 +5.543754e-04 +5.497414e-04 +5.487622e-04 +5.528757e-04
+1.958333e+01 +2.346432e-01 +3.944462e+00 +5.203720e-04 +6.779421e-04 +6.664199e-04 +5.443855e-04 +5.541855e-04 +5.488891e-04 +5.507880e-04 +5.514658e-04 +5.522080e-04 +5.468674e-04 +5.449200e-04 +5.500051e-04 +5.513386e-04 +5.511678e-04 +5.465606e-04 +5.455871e-04 +5.496767e-04
+1.960000e+01 +2.347454e-01 +3.926834e+00 +5.173612e-04 +6.740196e-04 +6.625641e-04 +5.412357e-04 +5.509790e-04 +5.457133e-04 +5.476012e-04 +5.482751e-04 +5.490129e-04 +5.437032e-04 +5.417672e-04 +5.468228e-04 +5.481486e-04 +5.479787e-04 +5.433982e-04 +5.424303e-04 +5.464963e-04
+1.961667e+01 +2.344985e-01 +3.909249e+00 +5.143677e-04 +6.701197e-04 +6.587305e-04 +5.381042e-04 +5.477910e-04 +5.425558e-04 +5.444328e-04 +5.451028e-04 +5.458363e-04 +5.405574e-04 +5.386325e-04 +5.436589e-04 +5.449770e-04 +5.448081e-04 +5.402541e-04 +5.392919e-04 +5.433343e-04
+1.963333e+01 +2.346111e-01 +3.859566e+00 +5.113916e-04 +6.662424e-04 +6.549191e-04 +5.349907e-04 +5.446215e-04 +5.394166e-04 +5.412827e-04 +5.419488e-04 +5.426781e-04 +5.374297e-04 +5.355160e-04 +5.405133e-04 +5.418238e-04 +5.416559e-04 +5.371282e-04 +5.361715e-04 +5.401906e-04
+1.965000e+01 +2.343434e-01 +3.835147e+00 +5.084327e-04 +6.623876e-04 +6.511297e-04 +5.318953e-04 +5.414704e-04 +5.362955e-04 +5.381509e-04 +5.388131e-04 +5.395382e-04 +5.343202e-04 +5.324175e-04 +5.373859e-04 +5.386888e-04 +5.385219e-04 +5.340204e-04 +5.330693e-04 +5.370651e-04
+1.966667e+01 +2.342312e-01 +3.861098e+00 +5.054909e-04 +6.585550e-04 +6.473623e-04 +5.288177e-04 +5.383374e-04 +5.331925e-04 +5.350371e-04 +5.356956e-04 +5.364165e-04 +5.312286e-04 +5.293370e-04 +5.342766e-04 +5.355720e-04 +5.354060e-04 +5.309306e-04 +5.299849e-04 +5.339576e-04
+1.968333e+01 +2.341354e-01 +3.867103e+00 +5.025662e-04 +6.547446e-04 +6.436167e-04 +5.257580e-04 +5.352226e-04 +5.301075e-04 +5.319414e-04 +5.325960e-04 +5.333128e-04 +5.281549e-04 +5.262742e-04 +5.311853e-04 +5.324732e-04 +5.323082e-04 +5.278586e-04 +5.269185e-04 +5.308682e-04
+1.970000e+01 +2.343264e-01 +3.829960e+00 +4.996583e-04 +6.509563e-04 +6.398928e-04 +5.227160e-04 +5.321258e-04 +5.270403e-04 +5.288636e-04 +5.295144e-04 +5.302270e-04 +5.250990e-04 +5.232292e-04 +5.281118e-04 +5.293923e-04 +5.292283e-04 +5.248045e-04 +5.238697e-04 +5.277966e-04
+1.971667e+01 +2.343421e-01 +3.838971e+00 +4.967673e-04 +6.471899e-04 +6.361904e-04 +5.196916e-04 +5.290470e-04 +5.239909e-04 +5.258036e-04 +5.264507e-04 +5.271592e-04 +5.220608e-04 +5.202018e-04 +5.250562e-04 +5.263293e-04 +5.261662e-04 +5.217680e-04 +5.208386e-04 +5.247428e-04
+1.973333e+01 +2.343362e-01 +3.955839e+00 +4.938930e-04 +6.434453e-04 +6.325094e-04 +5.166847e-04 +5.259859e-04 +5.209591e-04 +5.227614e-04 +5.234047e-04 +5.241090e-04 +5.190402e-04 +5.171920e-04 +5.220183e-04 +5.232839e-04 +5.231218e-04 +5.187490e-04 +5.178251e-04 +5.217066e-04
+1.975000e+01 +2.347852e-01 +4.089288e+00 +4.910354e-04 +6.397223e-04 +6.288497e-04 +5.136951e-04 +5.229426e-04 +5.179448e-04 +5.197367e-04 +5.203763e-04 +5.210766e-04 +5.160371e-04 +5.141995e-04 +5.189979e-04 +5.202562e-04 +5.200950e-04 +5.157476e-04 +5.148290e-04 +5.186880e-04
+1.976667e+01 +2.349374e-01 +4.073756e+00 +4.881943e-04 +6.360209e-04 +6.252112e-04 +5.107229e-04 +5.199169e-04 +5.149480e-04 +5.167295e-04 +5.173654e-04 +5.180616e-04 +5.130513e-04 +5.112244e-04 +5.159950e-04 +5.172461e-04 +5.170858e-04 +5.127635e-04 +5.118502e-04 +5.156869e-04
+1.978333e+01 +2.351007e-01 +4.050834e+00 +4.853696e-04 +6.323409e-04 +6.215937e-04 +5.077679e-04 +5.169086e-04 +5.119685e-04 +5.137397e-04 +5.143719e-04 +5.150641e-04 +5.100828e-04 +5.082664e-04 +5.130094e-04 +5.142533e-04 +5.140939e-04 +5.097966e-04 +5.088886e-04 +5.127032e-04
+1.980000e+01 +2.352262e-01 +4.079687e+00 +4.825613e-04 +6.286822e-04 +6.179972e-04 +5.048300e-04 +5.139178e-04 +5.090063e-04 +5.107672e-04 +5.113958e-04 +5.120840e-04 +5.071315e-04 +5.053256e-04 +5.100412e-04 +5.112778e-04 +5.111194e-04 +5.068470e-04 +5.059442e-04 +5.097367e-04
+1.981667e+01 +2.360340e-01 +4.059606e+00 +4.797692e-04 +6.250447e-04 +6.144215e-04 +5.019090e-04 +5.109443e-04 +5.060612e-04 +5.078120e-04 +5.084369e-04 +5.091211e-04 +5.041972e-04 +5.024018e-04 +5.070901e-04 +5.083196e-04 +5.081621e-04 +5.039144e-04 +5.030168e-04 +5.067874e-04
+1.983333e+01 +2.362371e-01 +4.049259e+00 +4.769933e-04 +6.214282e-04 +6.108665e-04 +4.990050e-04 +5.079880e-04 +5.031331e-04 +5.048738e-04 +5.054951e-04 +5.061753e-04 +5.012799e-04 +4.994949e-04 +5.041561e-04 +5.053785e-04 +5.052219e-04 +5.009987e-04 +5.001064e-04 +5.038551e-04
+1.985000e+01 +2.367030e-01 +4.111682e+00 +4.742334e-04 +6.178326e-04 +6.073320e-04 +4.961178e-04 +5.050488e-04 +5.002220e-04 +5.019526e-04 +5.025703e-04 +5.032466e-04 +4.983795e-04 +4.966049e-04 +5.012391e-04 +5.024544e-04 +5.022987e-04 +4.981000e-04 +4.972128e-04 +5.009398e-04
+1.986667e+01 +2.366669e-01 +4.160254e+00 +4.714895e-04 +6.142578e-04 +6.038180e-04 +4.932472e-04 +5.021266e-04 +4.973278e-04 +4.990483e-04 +4.996624e-04 +5.003348e-04 +4.954959e-04 +4.937315e-04 +4.983389e-04 +4.995472e-04 +4.993924e-04 +4.952180e-04 +4.943359e-04 +4.980414e-04
+1.988333e+01 +2.372503e-01 +4.208271e+00 +4.687615e-04 +6.107038e-04 +6.003243e-04 +4.903933e-04 +4.992213e-04 +4.944502e-04 +4.961608e-04 +4.967714e-04 +4.974399e-04 +4.926290e-04 +4.908748e-04 +4.954555e-04 +4.966568e-04 +4.965029e-04 +4.923527e-04 +4.914757e-04 +4.951598e-04
+1.990000e+01 +2.372907e-01 +4.290546e+00 +4.660492e-04 +6.071703e-04 +5.968509e-04 +4.875559e-04 +4.963328e-04 +4.915894e-04 +4.932901e-04 +4.938971e-04 +4.945618e-04 +4.897787e-04 +4.880346e-04 +4.925888e-04 +4.937832e-04 +4.936302e-04 +4.895039e-04 +4.886321e-04 +4.922948e-04
+1.991667e+01 +2.370643e-01 +4.297323e+00 +4.633527e-04 +6.036572e-04 +5.933975e-04 +4.847349e-04 +4.934611e-04 +4.887450e-04 +4.904359e-04 +4.910394e-04 +4.917002e-04 +4.869448e-04 +4.852109e-04 +4.897387e-04 +4.909262e-04 +4.907740e-04 +4.866717e-04 +4.858048e-04 +4.894464e-04
+1.993333e+01 +2.367487e-01 +4.287448e+00 +4.606717e-04 +6.001644e-04 +5.899642e-04 +4.819303e-04 +4.906059e-04 +4.859172e-04 +4.875982e-04 +4.881983e-04 +4.888553e-04 +4.841274e-04 +4.824035e-04 +4.869051e-04 +4.880857e-04 +4.879344e-04 +4.838558e-04 +4.829940e-04 +4.866144e-04
+1.995000e+01 +2.364145e-01 +4.242342e+00 +4.580063e-04 +5.966919e-04 +5.865506e-04 +4.791418e-04 +4.877673e-04 +4.831057e-04 +4.847770e-04 +4.853736e-04 +4.860268e-04 +4.813262e-04 +4.796123e-04 +4.840879e-04 +4.852616e-04 +4.851112e-04 +4.810562e-04 +4.801994e-04 +4.837989e-04
+1.996667e+01 +2.363516e-01 +4.238308e+00 +4.553563e-04 +5.932395e-04 +5.831569e-04 +4.763695e-04 +4.849451e-04 +4.803104e-04 +4.819721e-04 +4.825652e-04 +4.832146e-04 +4.785413e-04 +4.768373e-04 +4.812870e-04 +4.824539e-04 +4.823044e-04 +4.782729e-04 +4.774210e-04 +4.809997e-04
+1.998333e+01 +2.365399e-01 +4.199188e+00 +4.527216e-04 +5.898070e-04 +5.797827e-04 +4.736133e-04 +4.821392e-04 +4.775314e-04 +4.791834e-04 +4.797731e-04 +4.804188e-04 +4.757725e-04 +4.740783e-04 +4.785023e-04 +4.796625e-04 +4.795138e-04 +4.755056e-04 +4.746586e-04 +4.782166e-04
+2.000000e+01 +2.363893e-01 +4.202164e+00 +4.501022e-04 +5.863944e-04 +5.764281e-04 +4.708730e-04 +4.793496e-04 +4.747684e-04 +4.764109e-04 +4.769972e-04 +4.776391e-04 +4.730197e-04 +4.713353e-04 +4.757337e-04 +4.768871e-04 +4.767394e-04 +4.727543e-04 +4.719123e-04 +4.754497e-04
+2.001667e+01 +2.361681e-01 +4.239278e+00 +4.474979e-04 +5.830015e-04 +5.730929e-04 +4.681485e-04 +4.765761e-04 +4.720214e-04 +4.736544e-04 +4.742373e-04 +4.748755e-04 +4.702828e-04 +4.686082e-04 +4.729811e-04 +4.741279e-04 +4.739810e-04 +4.700190e-04 +4.691818e-04 +4.726987e-04
+2.003333e+01 +2.358893e-01 +4.224009e+00 +4.449087e-04 +5.796283e-04 +5.697770e-04 +4.654398e-04 +4.738186e-04 +4.692903e-04 +4.709138e-04 +4.714933e-04 +4.721279e-04 +4.675617e-04 +4.658968e-04 +4.702444e-04 +4.713846e-04 +4.712385e-04 +4.672995e-04 +4.664671e-04 +4.699637e-04
+2.005000e+01 +2.359526e-01 +4.243901e+00 +4.423345e-04 +5.762746e-04 +5.664803e-04 +4.627468e-04 +4.710771e-04 +4.665750e-04 +4.681892e-04 +4.687653e-04 +4.693961e-04 +4.648565e-04 +4.632012e-04 +4.675236e-04 +4.686572e-04 +4.685119e-04 +4.645957e-04 +4.637682e-04 +4.672445e-04
+2.006667e+01 +2.363346e-01 +4.232445e+00 +4.397751e-04 +5.729403e-04 +5.632027e-04 +4.600694e-04 +4.683515e-04 +4.638754e-04 +4.654802e-04 +4.660530e-04 +4.666802e-04 +4.621668e-04 +4.605211e-04 +4.648185e-04 +4.659455e-04 +4.658012e-04 +4.619075e-04 +4.610848e-04 +4.645411e-04
+2.008333e+01 +2.361935e-01 +4.238187e+00 +4.372306e-04 +5.696253e-04 +5.599440e-04 +4.574074e-04 +4.656416e-04 +4.611914e-04 +4.627870e-04 +4.633565e-04 +4.639800e-04 +4.594927e-04 +4.578565e-04 +4.621291e-04 +4.632496e-04 +4.631060e-04 +4.592350e-04 +4.584170e-04 +4.618532e-04
+2.010000e+01 +2.360698e-01 +4.229038e+00 +4.347008e-04 +5.663294e-04 +5.567042e-04 +4.547609e-04 +4.629474e-04 +4.585230e-04 +4.601093e-04 +4.606755e-04 +4.612955e-04 +4.568341e-04 +4.552074e-04 +4.594552e-04 +4.605693e-04 +4.604265e-04 +4.565778e-04 +4.557646e-04 +4.591810e-04
+2.011667e+01 +2.360649e-01 +4.208399e+00 +4.321856e-04 +5.630527e-04 +5.534831e-04 +4.521296e-04 +4.602688e-04 +4.558700e-04 +4.574471e-04 +4.580100e-04 +4.586264e-04 +4.541909e-04 +4.525736e-04 +4.567969e-04 +4.579044e-04 +4.577625e-04 +4.539361e-04 +4.531276e-04 +4.565242e-04
+2.013333e+01 +2.360723e-01 +4.168464e+00 +4.296850e-04 +5.597949e-04 +5.502807e-04 +4.495136e-04 +4.576057e-04 +4.532324e-04 +4.548003e-04 +4.553600e-04 +4.559728e-04 +4.515630e-04 +4.499550e-04 +4.541538e-04 +4.552550e-04 +4.551139e-04 +4.513096e-04 +4.505058e-04 +4.538827e-04
+2.015000e+01 +2.366101e-01 +4.163730e+00 +4.271989e-04 +5.565559e-04 +5.470968e-04 +4.469128e-04 +4.549580e-04 +4.506100e-04 +4.521689e-04 +4.527253e-04 +4.533346e-04 +4.489502e-04 +4.473516e-04 +4.515261e-04 +4.526209e-04 +4.524806e-04 +4.486984e-04 +4.478992e-04 +4.512566e-04
+2.016667e+01 +2.366940e-01 +4.136179e+00 +4.247271e-04 +5.533357e-04 +5.439313e-04 +4.443269e-04 +4.523256e-04 +4.480028e-04 +4.495527e-04 +4.501059e-04 +4.507116e-04 +4.463526e-04 +4.447632e-04 +4.489136e-04 +4.500020e-04 +4.498626e-04 +4.461022e-04 +4.453076e-04 +4.486456e-04
+2.018333e+01 +2.373111e-01 +4.134515e+00 +4.222697e-04 +5.501341e-04 +5.407841e-04 +4.417561e-04 +4.497085e-04 +4.454106e-04 +4.469516e-04 +4.475016e-04 +4.481038e-04 +4.437700e-04 +4.421898e-04 +4.463162e-04 +4.473984e-04 +4.472597e-04 +4.435211e-04 +4.427311e-04 +4.460498e-04
+2.020000e+01 +2.386422e-01 +4.127158e+00 +4.198264e-04 +5.469511e-04 +5.376552e-04 +4.392001e-04 +4.471065e-04 +4.428335e-04 +4.443655e-04 +4.449123e-04 +4.455111e-04 +4.412024e-04 +4.396313e-04 +4.437338e-04 +4.448097e-04 +4.446719e-04 +4.409549e-04 +4.401695e-04 +4.434689e-04
+2.021667e+01 +2.400099e-01 +4.144932e+00 +4.173973e-04 +5.437864e-04 +5.345443e-04 +4.366589e-04 +4.445196e-04 +4.402713e-04 +4.417944e-04 +4.423381e-04 +4.429334e-04 +4.386496e-04 +4.370876e-04 +4.411664e-04 +4.422361e-04 +4.420990e-04 +4.384035e-04 +4.376227e-04 +4.409030e-04
+2.023333e+01 +2.410440e-01 +4.204683e+00 +4.149823e-04 +5.406401e-04 +5.314515e-04 +4.341324e-04 +4.419476e-04 +4.377239e-04 +4.392382e-04 +4.397787e-04 +4.403706e-04 +4.361116e-04 +4.345587e-04 +4.386138e-04 +4.396773e-04 +4.395410e-04 +4.358669e-04 +4.350906e-04 +4.383520e-04
+2.025000e+01 +2.417421e-01 +4.171510e+00 +4.125812e-04 +5.375120e-04 +5.283765e-04 +4.316205e-04 +4.393905e-04 +4.351912e-04 +4.366968e-04 +4.372342e-04 +4.378226e-04 +4.335883e-04 +4.320443e-04 +4.360760e-04 +4.371333e-04 +4.369979e-04 +4.333450e-04 +4.325732e-04 +4.358157e-04
+2.026667e+01 +2.419060e-01 +4.161493e+00 +4.101940e-04 +5.344019e-04 +5.253193e-04 +4.291232e-04 +4.368482e-04 +4.326732e-04 +4.341701e-04 +4.347044e-04 +4.352894e-04 +4.310795e-04 +4.295445e-04 +4.335529e-04 +4.346041e-04 +4.344694e-04 +4.308377e-04 +4.300703e-04 +4.332941e-04
+2.028333e+01 +2.418191e-01 +4.158993e+00 +4.078206e-04 +5.313099e-04 +5.222798e-04 +4.266403e-04 +4.343206e-04 +4.301698e-04 +4.316580e-04 +4.321892e-04 +4.327708e-04 +4.285853e-04 +4.270592e-04 +4.310444e-04 +4.320895e-04 +4.319556e-04 +4.283449e-04 +4.275820e-04 +4.307871e-04
+2.030000e+01 +2.415893e-01 +4.146161e+00 +4.054610e-04 +5.282358e-04 +5.192579e-04 +4.241718e-04 +4.318076e-04 +4.276808e-04 +4.291604e-04 +4.296885e-04 +4.302668e-04 +4.261055e-04 +4.245882e-04 +4.285504e-04 +4.295894e-04 +4.294563e-04 +4.258665e-04 +4.251080e-04 +4.282945e-04
+2.031667e+01 +2.419168e-01 +4.123363e+00 +4.031150e-04 +5.251794e-04 +5.162535e-04 +4.217175e-04 +4.293092e-04 +4.252063e-04 +4.266773e-04 +4.272024e-04 +4.277773e-04 +4.236401e-04 +4.221316e-04 +4.260708e-04 +4.271038e-04 +4.269715e-04 +4.234025e-04 +4.226483e-04 +4.258164e-04
+2.033333e+01 +2.428097e-01 +4.094853e+00 +4.007826e-04 +5.221407e-04 +5.132665e-04 +4.192775e-04 +4.268252e-04 +4.227461e-04 +4.242086e-04 +4.247306e-04 +4.253022e-04 +4.211889e-04 +4.196891e-04 +4.236056e-04 +4.246326e-04 +4.245010e-04 +4.209527e-04 +4.202029e-04 +4.233527e-04
+2.035000e+01 +2.435730e-01 +4.058455e+00 +3.984637e-04 +5.191197e-04 +5.102968e-04 +4.168515e-04 +4.243556e-04 +4.203001e-04 +4.217541e-04 +4.222731e-04 +4.228414e-04 +4.187520e-04 +4.172608e-04 +4.211546e-04 +4.221757e-04 +4.220449e-04 +4.185170e-04 +4.177716e-04 +4.209032e-04
+2.036667e+01 +2.440787e-01 +4.047841e+00 +3.961582e-04 +5.161160e-04 +5.073442e-04 +4.144396e-04 +4.219003e-04 +4.178682e-04 +4.193139e-04 +4.198299e-04 +4.203948e-04 +4.163291e-04 +4.148466e-04 +4.187178e-04 +4.197330e-04 +4.196030e-04 +4.160955e-04 +4.153544e-04 +4.184678e-04
+2.038333e+01 +2.438732e-01 +4.016546e+00 +3.938660e-04 +5.131298e-04 +5.044087e-04 +4.120417e-04 +4.194592e-04 +4.154504e-04 +4.168877e-04 +4.174007e-04 +4.179625e-04 +4.139202e-04 +4.124463e-04 +4.162951e-04 +4.173045e-04 +4.171751e-04 +4.136880e-04 +4.129512e-04 +4.160466e-04
+2.040000e+01 +2.438339e-01 +4.069357e+00 +3.915871e-04 +5.101609e-04 +5.014902e-04 +4.096577e-04 +4.170322e-04 +4.130467e-04 +4.144756e-04 +4.149857e-04 +4.155441e-04 +4.115253e-04 +4.100599e-04 +4.138864e-04 +4.148900e-04 +4.147614e-04 +4.112944e-04 +4.105618e-04 +4.136394e-04
+2.041667e+01 +2.440649e-01 +4.084573e+00 +3.893214e-04 +5.072091e-04 +4.985886e-04 +4.072874e-04 +4.146193e-04 +4.106568e-04 +4.120775e-04 +4.125846e-04 +4.131398e-04 +4.091442e-04 +4.076873e-04 +4.114917e-04 +4.124894e-04 +4.123616e-04 +4.089147e-04 +4.081863e-04 +4.112461e-04
+2.043333e+01 +2.442160e-01 +4.057856e+00 +3.870688e-04 +5.042744e-04 +4.957038e-04 +4.049308e-04 +4.122203e-04 +4.082807e-04 +4.096932e-04 +4.101974e-04 +4.107494e-04 +4.067769e-04 +4.053284e-04 +4.091108e-04 +4.101028e-04 +4.099757e-04 +4.065487e-04 +4.058246e-04 +4.088666e-04
+2.045000e+01 +2.442300e-01 +4.034531e+00 +3.848293e-04 +5.013567e-04 +4.928357e-04 +4.025879e-04 +4.098352e-04 +4.059184e-04 +4.073227e-04 +4.078240e-04 +4.083728e-04 +4.044233e-04 +4.029832e-04 +4.067437e-04 +4.077299e-04 +4.076036e-04 +4.041964e-04 +4.034765e-04 +4.065009e-04
+2.046667e+01 +2.443379e-01 +4.020798e+00 +3.826026e-04 +4.984558e-04 +4.899841e-04 +4.002586e-04 +4.074639e-04 +4.035698e-04 +4.049660e-04 +4.054643e-04 +4.060100e-04 +4.020833e-04 +4.006516e-04 +4.043903e-04 +4.053708e-04 +4.052452e-04 +4.018578e-04 +4.011420e-04 +4.041489e-04
+2.048333e+01 +2.441193e-01 +3.994976e+00 +3.803889e-04 +4.955718e-04 +4.871491e-04 +3.979427e-04 +4.051064e-04 +4.012348e-04 +4.026229e-04 +4.031183e-04 +4.036608e-04 +3.997569e-04 +3.983334e-04 +4.020505e-04 +4.030253e-04 +4.029004e-04 +3.995326e-04 +3.988210e-04 +4.018105e-04
+2.050000e+01 +2.437299e-01 +3.950296e+00 +3.781880e-04 +4.927044e-04 +4.843305e-04 +3.956402e-04 +4.027624e-04 +3.989132e-04 +4.002933e-04 +4.007859e-04 +4.013252e-04 +3.974439e-04 +3.960286e-04 +3.997243e-04 +4.006935e-04 +4.005693e-04 +3.972209e-04 +3.965134e-04 +3.994856e-04
+2.051667e+01 +2.433279e-01 +3.970264e+00 +3.759998e-04 +4.898537e-04 +4.815282e-04 +3.933510e-04 +4.004321e-04 +3.966051e-04 +3.979772e-04 +3.984670e-04 +3.990032e-04 +3.951443e-04 +3.937372e-04 +3.974115e-04 +3.983751e-04 +3.982516e-04 +3.949226e-04 +3.942192e-04 +3.971742e-04
+2.053333e+01 +2.430544e-01 +4.004004e+00 +3.738243e-04 +4.870194e-04 +4.787421e-04 +3.910751e-04 +3.981152e-04 +3.943104e-04 +3.956745e-04 +3.961614e-04 +3.966946e-04 +3.928580e-04 +3.914591e-04 +3.951121e-04 +3.960701e-04 +3.959473e-04 +3.926376e-04 +3.919383e-04 +3.948762e-04
+2.055000e+01 +2.427960e-01 +4.032303e+00 +3.716614e-04 +4.842015e-04 +4.759721e-04 +3.888124e-04 +3.958117e-04 +3.920289e-04 +3.933852e-04 +3.938693e-04 +3.943993e-04 +3.905849e-04 +3.891941e-04 +3.928260e-04 +3.937784e-04 +3.936564e-04 +3.903658e-04 +3.896705e-04 +3.925915e-04
+2.056667e+01 +2.424288e-01 +4.107917e+00 +3.695109e-04 +4.813999e-04 +4.732181e-04 +3.865627e-04 +3.935215e-04 +3.897606e-04 +3.911091e-04 +3.915903e-04 +3.921173e-04 +3.883250e-04 +3.869423e-04 +3.905531e-04 +3.915000e-04 +3.913787e-04 +3.881072e-04 +3.874159e-04 +3.903199e-04
+2.058333e+01 +2.420831e-01 +4.169695e+00 +3.673730e-04 +4.786146e-04 +4.704801e-04 +3.843261e-04 +3.912446e-04 +3.875055e-04 +3.888461e-04 +3.893246e-04 +3.898485e-04 +3.860782e-04 +3.847034e-04 +3.882934e-04 +3.892348e-04 +3.891142e-04 +3.858616e-04 +3.851743e-04 +3.880616e-04
+2.060000e+01 +2.419111e-01 +4.288176e+00 +3.652473e-04 +4.758453e-04 +4.677579e-04 +3.821024e-04 +3.889809e-04 +3.852634e-04 +3.865963e-04 +3.870720e-04 +3.875929e-04 +3.838444e-04 +3.824775e-04 +3.860467e-04 +3.869827e-04 +3.868628e-04 +3.836290e-04 +3.829457e-04 +3.858162e-04
+2.061667e+01 +2.417388e-01 +4.338583e+00 +3.631340e-04 +4.730921e-04 +4.650515e-04 +3.798915e-04 +3.867303e-04 +3.830343e-04 +3.843594e-04 +3.848324e-04 +3.853503e-04 +3.816234e-04 +3.802645e-04 +3.838130e-04 +3.847436e-04 +3.846244e-04 +3.814094e-04 +3.807300e-04 +3.835839e-04
+2.063333e+01 +2.417042e-01 +4.307485e+00 +3.610330e-04 +4.703548e-04 +4.623607e-04 +3.776935e-04 +3.844927e-04 +3.808181e-04 +3.821355e-04 +3.826058e-04 +3.831207e-04 +3.794154e-04 +3.780643e-04 +3.815923e-04 +3.825175e-04 +3.823990e-04 +3.792025e-04 +3.785271e-04 +3.813645e-04
+2.065000e+01 +2.420860e-01 +4.296190e+00 +3.589440e-04 +4.676333e-04 +4.596855e-04 +3.755082e-04 +3.822680e-04 +3.786147e-04 +3.799245e-04 +3.803920e-04 +3.809039e-04 +3.772201e-04 +3.758769e-04 +3.793844e-04 +3.803043e-04 +3.801864e-04 +3.770085e-04 +3.763370e-04 +3.791580e-04
+2.066667e+01 +2.420827e-01 +4.315877e+00 +3.568672e-04 +4.649276e-04 +4.570258e-04 +3.733355e-04 +3.800562e-04 +3.764240e-04 +3.777263e-04 +3.781911e-04 +3.787000e-04 +3.750375e-04 +3.737021e-04 +3.771893e-04 +3.781039e-04 +3.779867e-04 +3.748271e-04 +3.741595e-04 +3.769642e-04
+2.068333e+01 +2.420051e-01 +4.274912e+00 +3.548024e-04 +4.622376e-04 +4.543814e-04 +3.711754e-04 +3.778572e-04 +3.742460e-04 +3.755408e-04 +3.760029e-04 +3.765089e-04 +3.728676e-04 +3.715398e-04 +3.750069e-04 +3.759162e-04 +3.757997e-04 +3.726584e-04 +3.719946e-04 +3.747831e-04
+2.070000e+01 +2.420575e-01 +4.259120e+00 +3.527495e-04 +4.595631e-04 +4.517524e-04 +3.690278e-04 +3.756710e-04 +3.720807e-04 +3.733679e-04 +3.738274e-04 +3.743304e-04 +3.707102e-04 +3.693901e-04 +3.728371e-04 +3.737411e-04 +3.736253e-04 +3.705022e-04 +3.698423e-04 +3.726146e-04
+2.071667e+01 +2.417241e-01 +4.213822e+00 +3.507085e-04 +4.569040e-04 +4.491386e-04 +3.668926e-04 +3.734973e-04 +3.699278e-04 +3.712076e-04 +3.716644e-04 +3.721646e-04 +3.685652e-04 +3.672528e-04 +3.706799e-04 +3.715787e-04 +3.714635e-04 +3.683585e-04 +3.677024e-04 +3.704586e-04
+2.073333e+01 +2.413594e-01 +4.144874e+00 +3.486793e-04 +4.542604e-04 +4.465399e-04 +3.647698e-04 +3.713363e-04 +3.677874e-04 +3.690598e-04 +3.695140e-04 +3.700112e-04 +3.664327e-04 +3.651279e-04 +3.685352e-04 +3.694287e-04 +3.693142e-04 +3.662272e-04 +3.655749e-04 +3.683152e-04
+2.075000e+01 +2.409660e-01 +4.082806e+00 +3.466619e-04 +4.516321e-04 +4.439562e-04 +3.626592e-04 +3.691877e-04 +3.656594e-04 +3.669244e-04 +3.673760e-04 +3.678704e-04 +3.643126e-04 +3.630153e-04 +3.664028e-04 +3.672912e-04 +3.671774e-04 +3.641082e-04 +3.634597e-04 +3.661841e-04
+2.076667e+01 +2.406030e-01 +4.027348e+00 +3.446561e-04 +4.490189e-04 +4.413875e-04 +3.605609e-04 +3.670516e-04 +3.635437e-04 +3.648014e-04 +3.652503e-04 +3.657419e-04 +3.622047e-04 +3.609149e-04 +3.642828e-04 +3.651661e-04 +3.650529e-04 +3.620015e-04 +3.613567e-04 +3.640654e-04
+2.078333e+01 +2.402112e-01 +3.985581e+00 +3.426619e-04 +4.464209e-04 +4.388336e-04 +3.584747e-04 +3.649279e-04 +3.614403e-04 +3.626907e-04 +3.631370e-04 +3.636257e-04 +3.601090e-04 +3.588267e-04 +3.621751e-04 +3.630533e-04 +3.629407e-04 +3.599069e-04 +3.592659e-04 +3.619589e-04
+2.080000e+01 +2.399606e-01 +3.953376e+00 +3.406793e-04 +4.438380e-04 +4.362945e-04 +3.564006e-04 +3.628164e-04 +3.593490e-04 +3.605922e-04 +3.610359e-04 +3.615218e-04 +3.580254e-04 +3.567505e-04 +3.600796e-04 +3.609526e-04 +3.608408e-04 +3.578245e-04 +3.571872e-04 +3.598646e-04
+2.081667e+01 +2.399255e-01 +3.892107e+00 +3.387081e-04 +4.412699e-04 +4.337702e-04 +3.543384e-04 +3.607172e-04 +3.572698e-04 +3.585058e-04 +3.589470e-04 +3.594300e-04 +3.559539e-04 +3.546863e-04 +3.579962e-04 +3.588642e-04 +3.587530e-04 +3.557542e-04 +3.551205e-04 +3.577825e-04
+2.083333e+01 +2.395378e-01 +3.860054e+00 +3.367484e-04 +4.387168e-04 +4.312604e-04 +3.522882e-04 +3.586301e-04 +3.552026e-04 +3.564315e-04 +3.568701e-04 +3.573504e-04 +3.538943e-04 +3.526341e-04 +3.559248e-04 +3.567878e-04 +3.566772e-04 +3.536958e-04 +3.530658e-04 +3.557123e-04
+2.085000e+01 +2.392257e-01 +3.904523e+00 +3.348000e-04 +4.361784e-04 +4.287651e-04 +3.502499e-04 +3.565551e-04 +3.531475e-04 +3.543692e-04 +3.548053e-04 +3.552828e-04 +3.518467e-04 +3.505938e-04 +3.538655e-04 +3.547234e-04 +3.546135e-04 +3.516493e-04 +3.510230e-04 +3.536542e-04
+2.086667e+01 +2.390387e-01 +3.939530e+00 +3.328628e-04 +4.336546e-04 +4.262843e-04 +3.482234e-04 +3.544920e-04 +3.511042e-04 +3.523188e-04 +3.527524e-04 +3.532271e-04 +3.498109e-04 +3.485653e-04 +3.518180e-04 +3.526710e-04 +3.525617e-04 +3.496147e-04 +3.489920e-04 +3.516080e-04
+2.088333e+01 +2.389173e-01 +3.996696e+00 +3.309369e-04 +4.311455e-04 +4.238178e-04 +3.462086e-04 +3.524410e-04 +3.490727e-04 +3.502803e-04 +3.507114e-04 +3.511833e-04 +3.477869e-04 +3.465485e-04 +3.497824e-04 +3.506305e-04 +3.505218e-04 +3.475918e-04 +3.469727e-04 +3.495736e-04
+2.090000e+01 +2.387532e-01 +3.967871e+00 +3.290221e-04 +4.286509e-04 +4.213656e-04 +3.442054e-04 +3.504018e-04 +3.470530e-04 +3.482536e-04 +3.486822e-04 +3.491514e-04 +3.457746e-04 +3.445434e-04 +3.477586e-04 +3.486017e-04 +3.484937e-04 +3.455807e-04 +3.449651e-04 +3.475510e-04
+2.091667e+01 +2.383983e-01 +3.933134e+00 +3.271184e-04 +4.261708e-04 +4.189276e-04 +3.422139e-04 +3.483743e-04 +3.450449e-04 +3.462386e-04 +3.466647e-04 +3.471312e-04 +3.437740e-04 +3.425499e-04 +3.457464e-04 +3.465847e-04 +3.464773e-04 +3.435811e-04 +3.429692e-04 +3.455400e-04
+2.093333e+01 +2.385439e-01 +3.897411e+00 +3.252257e-04 +4.237050e-04 +4.165037e-04 +3.402338e-04 +3.463587e-04 +3.430485e-04 +3.442353e-04 +3.446589e-04 +3.451227e-04 +3.417849e-04 +3.405679e-04 +3.437460e-04 +3.445794e-04 +3.444726e-04 +3.415932e-04 +3.409848e-04 +3.435407e-04
+2.095000e+01 +2.381541e-01 +3.911555e+00 +3.233439e-04 +4.212534e-04 +4.140938e-04 +3.382652e-04 +3.443546e-04 +3.410636e-04 +3.422436e-04 +3.426647e-04 +3.431259e-04 +3.398074e-04 +3.385974e-04 +3.417571e-04 +3.425857e-04 +3.424795e-04 +3.396167e-04 +3.390118e-04 +3.415530e-04
+2.096667e+01 +2.382159e-01 +3.906077e+00 +3.214731e-04 +4.188161e-04 +4.116979e-04 +3.363080e-04 +3.423622e-04 +3.390902e-04 +3.402633e-04 +3.406821e-04 +3.411405e-04 +3.378413e-04 +3.366382e-04 +3.397797e-04 +3.406035e-04 +3.404979e-04 +3.376517e-04 +3.370503e-04 +3.395768e-04
+2.098333e+01 +2.389009e-01 +3.894554e+00 +3.196130e-04 +4.163928e-04 +4.093158e-04 +3.343622e-04 +3.403813e-04 +3.371283e-04 +3.382946e-04 +3.387109e-04 +3.391667e-04 +3.358865e-04 +3.346905e-04 +3.378137e-04 +3.386328e-04 +3.385278e-04 +3.356981e-04 +3.351002e-04 +3.376120e-04
+2.100000e+01 +2.391102e-01 +3.873594e+00 +3.177638e-04 +4.139836e-04 +4.069475e-04 +3.324276e-04 +3.384119e-04 +3.351777e-04 +3.363372e-04 +3.367511e-04 +3.372043e-04 +3.339431e-04 +3.327540e-04 +3.358591e-04 +3.366735e-04 +3.365691e-04 +3.337558e-04 +3.331613e-04 +3.356586e-04
+2.101667e+01 +2.390065e-01 +3.886228e+00 +3.159252e-04 +4.115883e-04 +4.045930e-04 +3.305041e-04 +3.364538e-04 +3.332383e-04 +3.343912e-04 +3.348027e-04 +3.352533e-04 +3.320109e-04 +3.308287e-04 +3.339159e-04 +3.347255e-04 +3.346217e-04 +3.318247e-04 +3.312336e-04 +3.337165e-04
+2.103333e+01 +2.386771e-01 +3.939585e+00 +3.140973e-04 +4.092068e-04 +4.022520e-04 +3.285919e-04 +3.345071e-04 +3.313102e-04 +3.324564e-04 +3.328655e-04 +3.333135e-04 +3.300899e-04 +3.289145e-04 +3.319838e-04 +3.327888e-04 +3.326856e-04 +3.299047e-04 +3.293171e-04 +3.317856e-04
+2.105000e+01 +2.383644e-01 +3.940977e+00 +3.122799e-04 +4.068392e-04 +3.999246e-04 +3.266906e-04 +3.325717e-04 +3.293933e-04 +3.305328e-04 +3.309396e-04 +3.313849e-04 +3.281800e-04 +3.270114e-04 +3.300630e-04 +3.308633e-04 +3.307607e-04 +3.279959e-04 +3.274117e-04 +3.298659e-04
+2.106667e+01 +2.381536e-01 +3.945084e+00 +3.104731e-04 +4.044852e-04 +3.976106e-04 +3.248004e-04 +3.306474e-04 +3.274874e-04 +3.286204e-04 +3.290248e-04 +3.294676e-04 +3.262812e-04 +3.251193e-04 +3.281532e-04 +3.289489e-04 +3.288470e-04 +3.260981e-04 +3.255173e-04 +3.279573e-04
+2.108333e+01 +2.378263e-01 +3.952139e+00 +3.086767e-04 +4.021449e-04 +3.953101e-04 +3.229211e-04 +3.287343e-04 +3.255926e-04 +3.267190e-04 +3.271211e-04 +3.275613e-04 +3.243933e-04 +3.232382e-04 +3.262546e-04 +3.270456e-04 +3.269443e-04 +3.242113e-04 +3.236339e-04 +3.260598e-04
+2.110000e+01 +2.375025e-01 +3.970011e+00 +3.068907e-04 +3.998181e-04 +3.930228e-04 +3.210527e-04 +3.268323e-04 +3.237087e-04 +3.248286e-04 +3.252283e-04 +3.256660e-04 +3.225164e-04 +3.213679e-04 +3.243669e-04 +3.251533e-04 +3.250526e-04 +3.223355e-04 +3.217613e-04 +3.241732e-04
+2.111667e+01 +2.371207e-01 +3.953225e+00 +3.051150e-04 +3.975047e-04 +3.907488e-04 +3.191951e-04 +3.249412e-04 +3.218357e-04 +3.229492e-04 +3.233466e-04 +3.237817e-04 +3.206503e-04 +3.195085e-04 +3.224901e-04 +3.232720e-04 +3.231718e-04 +3.204704e-04 +3.198996e-04 +3.222976e-04
+2.113333e+01 +2.367385e-01 +3.923703e+00 +3.033496e-04 +3.952048e-04 +3.884879e-04 +3.173483e-04 +3.230611e-04 +3.199736e-04 +3.210806e-04 +3.214757e-04 +3.219083e-04 +3.187950e-04 +3.176599e-04 +3.206242e-04 +3.214016e-04 +3.213020e-04 +3.186162e-04 +3.180487e-04 +3.204328e-04
+2.115000e+01 +2.365582e-01 +3.929824e+00 +3.015945e-04 +3.929181e-04 +3.862402e-04 +3.155121e-04 +3.211919e-04 +3.181223e-04 +3.192228e-04 +3.196157e-04 +3.200458e-04 +3.169505e-04 +3.158219e-04 +3.187690e-04 +3.195419e-04 +3.194429e-04 +3.167727e-04 +3.162085e-04 +3.185787e-04
+2.116667e+01 +2.368247e-01 +3.948822e+00 +2.998495e-04 +3.906447e-04 +3.840054e-04 +3.136866e-04 +3.193335e-04 +3.162816e-04 +3.173758e-04 +3.177664e-04 +3.181940e-04 +3.151166e-04 +3.139945e-04 +3.169247e-04 +3.176931e-04 +3.175946e-04 +3.149399e-04 +3.143789e-04 +3.167355e-04
+2.118333e+01 +2.372376e-01 +3.940106e+00 +2.981145e-04 +3.883845e-04 +3.817835e-04 +3.118716e-04 +3.174858e-04 +3.144516e-04 +3.155395e-04 +3.159278e-04 +3.163529e-04 +3.132934e-04 +3.121778e-04 +3.150909e-04 +3.158549e-04 +3.157570e-04 +3.131176e-04 +3.125599e-04 +3.149028e-04
+2.120000e+01 +2.375904e-01 +3.990934e+00 +2.963896e-04 +3.861373e-04 +3.795746e-04 +3.100671e-04 +3.156489e-04 +3.126322e-04 +3.137138e-04 +3.140998e-04 +3.145225e-04 +3.114807e-04 +3.103715e-04 +3.132678e-04 +3.140274e-04 +3.139301e-04 +3.113059e-04 +3.107515e-04 +3.130808e-04
+2.121667e+01 +2.379650e-01 +3.996809e+00 +2.946747e-04 +3.839031e-04 +3.773783e-04 +3.082731e-04 +3.138225e-04 +3.108233e-04 +3.118986e-04 +3.122825e-04 +3.127027e-04 +3.096785e-04 +3.085757e-04 +3.114553e-04 +3.122104e-04 +3.121137e-04 +3.095047e-04 +3.089535e-04 +3.112693e-04
+2.123333e+01 +2.381422e-01 +4.045279e+00 +2.929698e-04 +3.816819e-04 +3.751948e-04 +3.064894e-04 +3.120068e-04 +3.090249e-04 +3.100940e-04 +3.104756e-04 +3.108934e-04 +3.078867e-04 +3.067903e-04 +3.096532e-04 +3.104040e-04 +3.103078e-04 +3.077140e-04 +3.071659e-04 +3.094683e-04
+2.125000e+01 +2.379376e-01 +4.077166e+00 +2.912747e-04 +3.794735e-04 +3.730240e-04 +3.047161e-04 +3.102015e-04 +3.072369e-04 +3.082998e-04 +3.086792e-04 +3.090946e-04 +3.061052e-04 +3.050152e-04 +3.078616e-04 +3.086080e-04 +3.085124e-04 +3.059335e-04 +3.053886e-04 +3.076778e-04
+2.126667e+01 +2.375588e-01 +4.158274e+00 +2.895893e-04 +3.772778e-04 +3.708657e-04 +3.029530e-04 +3.084067e-04 +3.054592e-04 +3.065160e-04 +3.068932e-04 +3.073062e-04 +3.043341e-04 +3.032504e-04 +3.060803e-04 +3.068224e-04 +3.067273e-04 +3.041634e-04 +3.036217e-04 +3.058976e-04
+2.128333e+01 +2.371788e-01 +4.186323e+00 +2.879138e-04 +3.750949e-04 +3.687199e-04 +3.012001e-04 +3.066223e-04 +3.036919e-04 +3.047425e-04 +3.051175e-04 +3.055281e-04 +3.025733e-04 +3.014958e-04 +3.043093e-04 +3.050471e-04 +3.049526e-04 +3.024035e-04 +3.018649e-04 +3.041276e-04
+2.130000e+01 +2.368885e-01 +4.215277e+00 +2.862479e-04 +3.729246e-04 +3.665865e-04 +2.994574e-04 +3.048482e-04 +3.019347e-04 +3.029793e-04 +3.033521e-04 +3.037604e-04 +3.008226e-04 +2.997514e-04 +3.025486e-04 +3.032822e-04 +3.031882e-04 +3.006538e-04 +3.001183e-04 +3.023680e-04
+2.131667e+01 +2.367500e-01 +4.200449e+00 +2.845917e-04 +3.707669e-04 +3.644654e-04 +2.977247e-04 +3.030843e-04 +3.001877e-04 +3.012262e-04 +3.015969e-04 +3.020028e-04 +2.990820e-04 +2.980170e-04 +3.007980e-04 +3.015274e-04 +3.014339e-04 +2.989143e-04 +2.983818e-04 +3.006185e-04
+2.133333e+01 +2.369298e-01 +4.199172e+00 +2.829451e-04 +3.686217e-04 +3.623566e-04 +2.960021e-04 +3.013307e-04 +2.984508e-04 +2.994834e-04 +2.998519e-04 +3.002554e-04 +2.973516e-04 +2.962927e-04 +2.990576e-04 +2.997827e-04 +2.996898e-04 +2.971847e-04 +2.966554e-04 +2.988791e-04
+2.135000e+01 +2.368125e-01 +4.234379e+00 +2.813080e-04 +3.664888e-04 +3.602600e-04 +2.942894e-04 +2.995872e-04 +2.967240e-04 +2.977506e-04 +2.981170e-04 +2.985182e-04 +2.956311e-04 +2.945784e-04 +2.973273e-04 +2.980482e-04 +2.979558e-04 +2.954652e-04 +2.949390e-04 +2.971498e-04
+2.136667e+01 +2.367576e-01 +4.242219e+00 +2.796803e-04 +3.643683e-04 +3.581756e-04 +2.925867e-04 +2.978538e-04 +2.950072e-04 +2.960278e-04 +2.963921e-04 +2.967909e-04 +2.939206e-04 +2.928740e-04 +2.956070e-04 +2.963237e-04 +2.962319e-04 +2.937557e-04 +2.932325e-04 +2.954305e-04
+2.138333e+01 +2.364954e-01 +4.217404e+00 +2.780621e-04 +3.622601e-04 +3.561032e-04 +2.908938e-04 +2.961304e-04 +2.933003e-04 +2.943150e-04 +2.946772e-04 +2.950737e-04 +2.922200e-04 +2.911794e-04 +2.938966e-04 +2.946092e-04 +2.945179e-04 +2.920560e-04 +2.915358e-04 +2.937212e-04
+2.140000e+01 +2.362070e-01 +4.219165e+00 +2.764532e-04 +3.601641e-04 +3.540428e-04 +2.892107e-04 +2.944170e-04 +2.916033e-04 +2.926121e-04 +2.929722e-04 +2.933664e-04 +2.905292e-04 +2.894946e-04 +2.921961e-04 +2.929046e-04 +2.928138e-04 +2.903662e-04 +2.898490e-04 +2.920217e-04
+2.141667e+01 +2.359605e-01 +4.220144e+00 +2.748537e-04 +3.580802e-04 +3.519943e-04 +2.875373e-04 +2.927135e-04 +2.899160e-04 +2.909190e-04 +2.912770e-04 +2.916690e-04 +2.888482e-04 +2.878196e-04 +2.905055e-04 +2.912099e-04 +2.911196e-04 +2.886862e-04 +2.881720e-04 +2.903321e-04
+2.143333e+01 +2.356578e-01 +4.242264e+00 +2.732634e-04 +3.560083e-04 +3.499577e-04 +2.858736e-04 +2.910199e-04 +2.882386e-04 +2.892358e-04 +2.895917e-04 +2.899814e-04 +2.871769e-04 +2.861543e-04 +2.888246e-04 +2.895249e-04 +2.894352e-04 +2.870158e-04 +2.865046e-04 +2.886522e-04
+2.145000e+01 +2.356895e-01 +4.237518e+00 +2.716823e-04 +3.539485e-04 +3.479328e-04 +2.842196e-04 +2.893361e-04 +2.865709e-04 +2.875623e-04 +2.879161e-04 +2.883036e-04 +2.855153e-04 +2.844986e-04 +2.871535e-04 +2.878497e-04 +2.877605e-04 +2.853552e-04 +2.848469e-04 +2.869821e-04
+2.146667e+01 +2.358116e-01 +4.290024e+00 +2.701104e-04 +3.519006e-04 +3.459197e-04 +2.825751e-04 +2.876620e-04 +2.849128e-04 +2.858984e-04 +2.862503e-04 +2.866355e-04 +2.838633e-04 +2.828525e-04 +2.854920e-04 +2.861842e-04 +2.860956e-04 +2.837041e-04 +2.831988e-04 +2.853216e-04
+2.148333e+01 +2.357078e-01 +4.290906e+00 +2.685475e-04 +3.498645e-04 +3.439182e-04 +2.809401e-04 +2.859976e-04 +2.832643e-04 +2.842442e-04 +2.845940e-04 +2.849770e-04 +2.822209e-04 +2.812160e-04 +2.838402e-04 +2.845284e-04 +2.844402e-04 +2.820626e-04 +2.815602e-04 +2.836707e-04
+2.150000e+01 +2.358155e-01 +4.289279e+00 +2.669937e-04 +3.478402e-04 +3.419283e-04 +2.793146e-04 +2.843428e-04 +2.816253e-04 +2.825996e-04 +2.829474e-04 +2.833282e-04 +2.805880e-04 +2.795889e-04 +2.821979e-04 +2.828821e-04 +2.827945e-04 +2.804306e-04 +2.799311e-04 +2.820294e-04
+2.151667e+01 +2.365071e-01 +4.276900e+00 +2.654489e-04 +3.458276e-04 +3.399499e-04 +2.776985e-04 +2.826976e-04 +2.799958e-04 +2.809645e-04 +2.813103e-04 +2.816888e-04 +2.789645e-04 +2.779712e-04 +2.805651e-04 +2.812454e-04 +2.811582e-04 +2.788080e-04 +2.783114e-04 +2.803976e-04
+2.153333e+01 +2.368327e-01 +4.231114e+00 +2.639130e-04 +3.438266e-04 +3.379830e-04 +2.760917e-04 +2.810619e-04 +2.783758e-04 +2.793389e-04 +2.796826e-04 +2.800590e-04 +2.773504e-04 +2.763628e-04 +2.789418e-04 +2.796181e-04 +2.795314e-04 +2.771949e-04 +2.767011e-04 +2.787752e-04
+2.155000e+01 +2.373570e-01 +4.216856e+00 +2.623860e-04 +3.418373e-04 +3.360274e-04 +2.744943e-04 +2.794357e-04 +2.767651e-04 +2.777226e-04 +2.780644e-04 +2.784386e-04 +2.757457e-04 +2.747638e-04 +2.773278e-04 +2.780002e-04 +2.779141e-04 +2.755910e-04 +2.751001e-04 +2.771623e-04
+2.156667e+01 +2.374577e-01 +4.179545e+00 +2.608679e-04 +3.398594e-04 +3.340832e-04 +2.729061e-04 +2.778189e-04 +2.751638e-04 +2.761157e-04 +2.764555e-04 +2.768275e-04 +2.741502e-04 +2.731740e-04 +2.757232e-04 +2.763917e-04 +2.763061e-04 +2.739965e-04 +2.735084e-04 +2.755586e-04
+2.158333e+01 +2.375967e-01 +4.245872e+00 +2.593585e-04 +3.378930e-04 +3.321502e-04 +2.713270e-04 +2.762114e-04 +2.735717e-04 +2.745181e-04 +2.748559e-04 +2.752258e-04 +2.725640e-04 +2.715935e-04 +2.741279e-04 +2.747925e-04 +2.747074e-04 +2.724111e-04 +2.719259e-04 +2.739642e-04
+2.160000e+01 +2.377797e-01 +4.295760e+00 +2.578578e-04 +3.359379e-04 +3.302284e-04 +2.697572e-04 +2.746133e-04 +2.719888e-04 +2.729298e-04 +2.732656e-04 +2.736334e-04 +2.709870e-04 +2.700220e-04 +2.725418e-04 +2.732026e-04 +2.731179e-04 +2.708350e-04 +2.703526e-04 +2.723791e-04
+2.161667e+01 +2.386253e-01 +4.287717e+00 +2.563659e-04 +3.339942e-04 +3.283177e-04 +2.681964e-04 +2.730244e-04 +2.704151e-04 +2.713506e-04 +2.716845e-04 +2.720501e-04 +2.694191e-04 +2.684597e-04 +2.709649e-04 +2.716219e-04 +2.715377e-04 +2.692679e-04 +2.687883e-04 +2.708031e-04
+2.163333e+01 +2.400940e-01 +4.264462e+00 +2.548826e-04 +3.320617e-04 +3.264181e-04 +2.666446e-04 +2.714447e-04 +2.688505e-04 +2.697806e-04 +2.701126e-04 +2.704761e-04 +2.678602e-04 +2.669064e-04 +2.693971e-04 +2.700503e-04 +2.699666e-04 +2.677099e-04 +2.672331e-04 +2.692363e-04
+2.165000e+01 +2.415848e-01 +4.265065e+00 +2.534078e-04 +3.301404e-04 +3.245294e-04 +2.651018e-04 +2.698741e-04 +2.672949e-04 +2.682196e-04 +2.685497e-04 +2.689111e-04 +2.663104e-04 +2.653621e-04 +2.678384e-04 +2.684878e-04 +2.684046e-04 +2.661610e-04 +2.656869e-04 +2.676785e-04
+2.166667e+01 +2.426345e-01 +4.221782e+00 +2.519416e-04 +3.282302e-04 +3.226517e-04 +2.635679e-04 +2.683126e-04 +2.657483e-04 +2.666677e-04 +2.669959e-04 +2.673552e-04 +2.647695e-04 +2.638267e-04 +2.662886e-04 +2.669343e-04 +2.668516e-04 +2.646210e-04 +2.641496e-04 +2.661297e-04
+2.168333e+01 +2.433409e-01 +4.167067e+00 +2.504839e-04 +3.263311e-04 +3.207848e-04 +2.620429e-04 +2.667602e-04 +2.642107e-04 +2.651248e-04 +2.654510e-04 +2.658083e-04 +2.632376e-04 +2.623002e-04 +2.647479e-04 +2.653898e-04 +2.653076e-04 +2.630899e-04 +2.626213e-04 +2.645899e-04
+2.170000e+01 +2.435825e-01 +4.122711e+00 +2.490346e-04 +3.244430e-04 +3.189288e-04 +2.605267e-04 +2.652167e-04 +2.626820e-04 +2.635908e-04 +2.639152e-04 +2.642703e-04 +2.617145e-04 +2.607825e-04 +2.632161e-04 +2.638543e-04 +2.637725e-04 +2.615677e-04 +2.611018e-04 +2.630590e-04
+2.171667e+01 +2.438955e-01 +4.097048e+00 +2.475937e-04 +3.225658e-04 +3.170835e-04 +2.590193e-04 +2.636822e-04 +2.611621e-04 +2.620657e-04 +2.623882e-04 +2.627413e-04 +2.602002e-04 +2.592737e-04 +2.616931e-04 +2.623276e-04 +2.622463e-04 +2.600542e-04 +2.595910e-04 +2.615369e-04
+2.173333e+01 +2.437557e-01 +4.073923e+00 +2.461611e-04 +3.206994e-04 +3.152488e-04 +2.575207e-04 +2.621565e-04 +2.596511e-04 +2.605494e-04 +2.608700e-04 +2.612210e-04 +2.586947e-04 +2.577735e-04 +2.601790e-04 +2.608098e-04 +2.607290e-04 +2.585496e-04 +2.580891e-04 +2.600237e-04
+2.175000e+01 +2.438266e-01 +4.008140e+00 +2.447368e-04 +3.188438e-04 +3.134248e-04 +2.560307e-04 +2.606397e-04 +2.581487e-04 +2.590418e-04 +2.593606e-04 +2.597096e-04 +2.571979e-04 +2.562820e-04 +2.586736e-04 +2.593008e-04 +2.592204e-04 +2.570536e-04 +2.565958e-04 +2.585192e-04
+2.176667e+01 +2.442600e-01 +3.972094e+00 +2.433208e-04 +3.169990e-04 +3.116114e-04 +2.545493e-04 +2.591316e-04 +2.566551e-04 +2.575430e-04 +2.578599e-04 +2.582070e-04 +2.557098e-04 +2.547992e-04 +2.571769e-04 +2.578005e-04 +2.577206e-04 +2.555663e-04 +2.551111e-04 +2.570234e-04
+2.178333e+01 +2.450004e-01 +3.922744e+00 +2.419129e-04 +3.151649e-04 +3.098084e-04 +2.530765e-04 +2.576323e-04 +2.551701e-04 +2.560529e-04 +2.563680e-04 +2.567130e-04 +2.542302e-04 +2.533249e-04 +2.556889e-04 +2.563088e-04 +2.562294e-04 +2.540876e-04 +2.536350e-04 +2.555363e-04
+2.180000e+01 +2.456461e-01 +3.910848e+00 +2.405132e-04 +3.133413e-04 +3.080158e-04 +2.516122e-04 +2.561416e-04 +2.536937e-04 +2.545714e-04 +2.548846e-04 +2.552276e-04 +2.527593e-04 +2.518592e-04 +2.542095e-04 +2.548258e-04 +2.547469e-04 +2.526175e-04 +2.521675e-04 +2.540577e-04
+2.181667e+01 +2.458552e-01 +3.896959e+00 +2.391216e-04 +3.115284e-04 +3.062337e-04 +2.501563e-04 +2.546596e-04 +2.522258e-04 +2.530984e-04 +2.534099e-04 +2.537509e-04 +2.512968e-04 +2.504020e-04 +2.527386e-04 +2.533514e-04 +2.532729e-04 +2.511558e-04 +2.507085e-04 +2.525878e-04
+2.183333e+01 +2.463046e-01 +3.927989e+00 +2.377381e-04 +3.097259e-04 +3.044618e-04 +2.487089e-04 +2.531862e-04 +2.507665e-04 +2.516340e-04 +2.519437e-04 +2.522827e-04 +2.498428e-04 +2.489531e-04 +2.512763e-04 +2.518855e-04 +2.518075e-04 +2.497026e-04 +2.492579e-04 +2.511263e-04
+2.185000e+01 +2.471806e-01 +3.960681e+00 +2.363625e-04 +3.079338e-04 +3.027002e-04 +2.472699e-04 +2.517212e-04 +2.493155e-04 +2.501781e-04 +2.504859e-04 +2.508230e-04 +2.483972e-04 +2.475127e-04 +2.498224e-04 +2.504281e-04 +2.503505e-04 +2.482579e-04 +2.478157e-04 +2.496733e-04
+2.186667e+01 +2.484601e-01 +3.943331e+00 +2.349950e-04 +3.061521e-04 +3.009488e-04 +2.458392e-04 +2.502648e-04 +2.478730e-04 +2.487305e-04 +2.490366e-04 +2.493718e-04 +2.469600e-04 +2.460806e-04 +2.483770e-04 +2.489792e-04 +2.489020e-04 +2.468215e-04 +2.463818e-04 +2.482287e-04
+2.188333e+01 +2.503424e-01 +4.014006e+00 +2.336353e-04 +3.043807e-04 +2.992075e-04 +2.444168e-04 +2.488168e-04 +2.464388e-04 +2.472914e-04 +2.475957e-04 +2.479289e-04 +2.455311e-04 +2.446568e-04 +2.469399e-04 +2.475386e-04 +2.474619e-04 +2.453934e-04 +2.449563e-04 +2.467924e-04
+2.190000e+01 +2.528371e-01 +4.057640e+00 +2.322835e-04 +3.026196e-04 +2.974763e-04 +2.430026e-04 +2.473771e-04 +2.450129e-04 +2.458606e-04 +2.461631e-04 +2.464944e-04 +2.441105e-04 +2.432412e-04 +2.455111e-04 +2.461063e-04 +2.460301e-04 +2.439735e-04 +2.435390e-04 +2.453645e-04
+2.191667e+01 +2.541418e-01 +4.075096e+00 +2.309395e-04 +3.008686e-04 +2.957551e-04 +2.415966e-04 +2.459458e-04 +2.435953e-04 +2.444380e-04 +2.447388e-04 +2.450682e-04 +2.426980e-04 +2.418338e-04 +2.440906e-04 +2.446824e-04 +2.446066e-04 +2.425619e-04 +2.421299e-04 +2.439448e-04
+2.193333e+01 +2.556547e-01 +4.081986e+00 +2.296033e-04 +2.991278e-04 +2.940439e-04 +2.401987e-04 +2.445228e-04 +2.421859e-04 +2.430237e-04 +2.433228e-04 +2.436502e-04 +2.412938e-04 +2.404346e-04 +2.426783e-04 +2.432667e-04 +2.431913e-04 +2.411584e-04 +2.407289e-04 +2.425334e-04
+2.195000e+01 +2.561896e-01 +4.091893e+00 +2.282748e-04 +2.973971e-04 +2.923426e-04 +2.388090e-04 +2.431080e-04 +2.407846e-04 +2.416176e-04 +2.419149e-04 +2.422405e-04 +2.398977e-04 +2.390434e-04 +2.412741e-04 +2.418591e-04 +2.417842e-04 +2.397631e-04 +2.393361e-04 +2.411301e-04
+2.196667e+01 +2.568895e-01 +4.096602e+00 +2.269540e-04 +2.956763e-04 +2.906511e-04 +2.374272e-04 +2.417013e-04 +2.393914e-04 +2.402196e-04 +2.405152e-04 +2.408389e-04 +2.385096e-04 +2.376603e-04 +2.398781e-04 +2.404597e-04 +2.403852e-04 +2.383758e-04 +2.379513e-04 +2.397349e-04
+2.198333e+01 +2.576362e-01 +4.060583e+00 +2.256409e-04 +2.939656e-04 +2.889694e-04 +2.360535e-04 +2.403029e-04 +2.380063e-04 +2.388297e-04 +2.391236e-04 +2.394454e-04 +2.371296e-04 +2.362852e-04 +2.384902e-04 +2.390684e-04 +2.389944e-04 +2.369966e-04 +2.365745e-04 +2.383478e-04
+2.200000e+01 +2.580500e-01 +4.002868e+00 +2.243353e-04 +2.922647e-04 +2.872974e-04 +2.346877e-04 +2.389125e-04 +2.366292e-04 +2.374478e-04 +2.377400e-04 +2.380600e-04 +2.357576e-04 +2.349181e-04 +2.371103e-04 +2.376852e-04 +2.376115e-04 +2.356254e-04 +2.352057e-04 +2.369687e-04
+2.201667e+01 +2.576479e-01 +3.948893e+00 +2.230373e-04 +2.905737e-04 +2.856351e-04 +2.333298e-04 +2.375301e-04 +2.352601e-04 +2.360740e-04 +2.363645e-04 +2.366826e-04 +2.343935e-04 +2.335589e-04 +2.357384e-04 +2.363100e-04 +2.362367e-04 +2.342620e-04 +2.338448e-04 +2.355976e-04
+2.203333e+01 +2.572646e-01 +3.912311e+00 +2.217468e-04 +2.888924e-04 +2.839824e-04 +2.319797e-04 +2.361558e-04 +2.338989e-04 +2.347080e-04 +2.349969e-04 +2.353131e-04 +2.330373e-04 +2.322075e-04 +2.343744e-04 +2.349427e-04 +2.348699e-04 +2.329066e-04 +2.324918e-04 +2.342345e-04
+2.205000e+01 +2.568331e-01 +3.874093e+00 +2.204638e-04 +2.872209e-04 +2.823393e-04 +2.306375e-04 +2.347894e-04 +2.325455e-04 +2.333500e-04 +2.336372e-04 +2.339516e-04 +2.316890e-04 +2.308640e-04 +2.330183e-04 +2.335833e-04 +2.335109e-04 +2.315590e-04 +2.311466e-04 +2.328792e-04
+2.206667e+01 +2.563590e-01 +3.864068e+00 +2.191882e-04 +2.855590e-04 +2.807057e-04 +2.293030e-04 +2.334309e-04 +2.312000e-04 +2.319999e-04 +2.322854e-04 +2.325980e-04 +2.303484e-04 +2.295282e-04 +2.316701e-04 +2.322318e-04 +2.321598e-04 +2.302192e-04 +2.298092e-04 +2.315318e-04
+2.208333e+01 +2.559706e-01 +3.862904e+00 +2.179200e-04 +2.839068e-04 +2.790816e-04 +2.279763e-04 +2.320803e-04 +2.298623e-04 +2.306575e-04 +2.309414e-04 +2.312522e-04 +2.290156e-04 +2.282001e-04 +2.303296e-04 +2.308881e-04 +2.308166e-04 +2.288872e-04 +2.284795e-04 +2.301921e-04
+2.210000e+01 +2.559734e-01 +3.861464e+00 +2.166591e-04 +2.822641e-04 +2.774668e-04 +2.266572e-04 +2.307375e-04 +2.285323e-04 +2.293230e-04 +2.296052e-04 +2.299141e-04 +2.276906e-04 +2.268798e-04 +2.289970e-04 +2.295522e-04 +2.294811e-04 +2.275628e-04 +2.271575e-04 +2.288603e-04
+2.211667e+01 +2.559044e-01 +3.850376e+00 +2.154055e-04 +2.806310e-04 +2.758614e-04 +2.253458e-04 +2.294025e-04 +2.272100e-04 +2.279961e-04 +2.282767e-04 +2.285839e-04 +2.263732e-04 +2.255671e-04 +2.276720e-04 +2.282240e-04 +2.281533e-04 +2.262462e-04 +2.258432e-04 +2.275361e-04
+2.213333e+01 +2.564123e-01 +3.847313e+00 +2.141592e-04 +2.790072e-04 +2.742653e-04 +2.240420e-04 +2.280751e-04 +2.258954e-04 +2.266769e-04 +2.269559e-04 +2.272613e-04 +2.250634e-04 +2.242619e-04 +2.263547e-04 +2.269035e-04 +2.268332e-04 +2.249371e-04 +2.245365e-04 +2.262196e-04
+2.215000e+01 +2.565034e-01 +3.851711e+00 +2.129201e-04 +2.773929e-04 +2.726784e-04 +2.227457e-04 +2.267555e-04 +2.245884e-04 +2.253654e-04 +2.256427e-04 +2.259464e-04 +2.237612e-04 +2.229644e-04 +2.250450e-04 +2.255907e-04 +2.255208e-04 +2.236356e-04 +2.232373e-04 +2.249107e-04
+2.216667e+01 +2.564932e-01 +3.837863e+00 +2.116881e-04 +2.757879e-04 +2.711007e-04 +2.214569e-04 +2.254435e-04 +2.232889e-04 +2.240614e-04 +2.243371e-04 +2.246390e-04 +2.224665e-04 +2.216743e-04 +2.237429e-04 +2.242854e-04 +2.242159e-04 +2.223417e-04 +2.219457e-04 +2.236093e-04
+2.218333e+01 +2.565698e-01 +3.908979e+00 +2.104633e-04 +2.741922e-04 +2.695321e-04 +2.201755e-04 +2.241391e-04 +2.219970e-04 +2.227650e-04 +2.230391e-04 +2.233393e-04 +2.211793e-04 +2.203917e-04 +2.224483e-04 +2.229877e-04 +2.229186e-04 +2.210552e-04 +2.206615e-04 +2.223155e-04
+2.220000e+01 +2.573535e-01 +3.970174e+00 +2.092456e-04 +2.726057e-04 +2.679726e-04 +2.189016e-04 +2.228422e-04 +2.207125e-04 +2.214761e-04 +2.217486e-04 +2.220471e-04 +2.198996e-04 +2.191165e-04 +2.211613e-04 +2.216975e-04 +2.216288e-04 +2.197762e-04 +2.193848e-04 +2.210292e-04
+2.221667e+01 +2.570804e-01 +3.995186e+00 +2.080349e-04 +2.710285e-04 +2.664221e-04 +2.176350e-04 +2.215529e-04 +2.194355e-04 +2.201946e-04 +2.204656e-04 +2.207623e-04 +2.186272e-04 +2.178487e-04 +2.198816e-04 +2.204148e-04 +2.203465e-04 +2.185046e-04 +2.181154e-04 +2.197504e-04
+2.223333e+01 +2.566037e-01 +4.033731e+00 +2.068312e-04 +2.694603e-04 +2.648806e-04 +2.163758e-04 +2.202710e-04 +2.181658e-04 +2.189206e-04 +2.191900e-04 +2.194850e-04 +2.173623e-04 +2.165883e-04 +2.186094e-04 +2.191394e-04 +2.190715e-04 +2.172403e-04 +2.168534e-04 +2.184789e-04
+2.225000e+01 +2.562387e-01 +4.055749e+00 +2.056345e-04 +2.679012e-04 +2.633480e-04 +2.151239e-04 +2.189965e-04 +2.169035e-04 +2.176539e-04 +2.179218e-04 +2.182150e-04 +2.161046e-04 +2.153351e-04 +2.173445e-04 +2.178715e-04 +2.178040e-04 +2.159834e-04 +2.155987e-04 +2.172148e-04
+2.226667e+01 +2.557853e-01 +4.107603e+00 +2.044447e-04 +2.663511e-04 +2.618243e-04 +2.138792e-04 +2.177294e-04 +2.156485e-04 +2.163946e-04 +2.166609e-04 +2.169525e-04 +2.148542e-04 +2.140892e-04 +2.160870e-04 +2.166109e-04 +2.165438e-04 +2.147337e-04 +2.143512e-04 +2.159580e-04
+2.228333e+01 +2.553937e-01 +4.163318e+00 +2.032618e-04 +2.648100e-04 +2.603094e-04 +2.126417e-04 +2.164696e-04 +2.144008e-04 +2.151425e-04 +2.154073e-04 +2.156972e-04 +2.136111e-04 +2.128505e-04 +2.148367e-04 +2.153576e-04 +2.152909e-04 +2.134913e-04 +2.131110e-04 +2.147085e-04
+2.230000e+01 +2.553311e-01 +4.193825e+00 +2.020857e-04 +2.632779e-04 +2.588032e-04 +2.114113e-04 +2.152171e-04 +2.131603e-04 +2.138977e-04 +2.141609e-04 +2.144492e-04 +2.123751e-04 +2.116189e-04 +2.135937e-04 +2.141116e-04 +2.140452e-04 +2.122560e-04 +2.118779e-04 +2.134662e-04
+2.231667e+01 +2.554039e-01 +4.207050e+00 +2.009165e-04 +2.617545e-04 +2.573058e-04 +2.101881e-04 +2.139719e-04 +2.119269e-04 +2.126601e-04 +2.129218e-04 +2.132084e-04 +2.111464e-04 +2.103945e-04 +2.123578e-04 +2.128727e-04 +2.128067e-04 +2.110279e-04 +2.106520e-04 +2.122311e-04
+2.233333e+01 +2.551114e-01 +4.218223e+00 +1.997540e-04 +2.602400e-04 +2.558170e-04 +2.089720e-04 +2.127338e-04 +2.107007e-04 +2.114297e-04 +2.116899e-04 +2.119747e-04 +2.099247e-04 +2.091771e-04 +2.111291e-04 +2.116410e-04 +2.115755e-04 +2.098069e-04 +2.094332e-04 +2.110031e-04
+2.235000e+01 +2.546715e-01 +4.321870e+00 +1.985982e-04 +2.587343e-04 +2.543369e-04 +2.077629e-04 +2.115030e-04 +2.094816e-04 +2.102064e-04 +2.104650e-04 +2.107483e-04 +2.087100e-04 +2.079669e-04 +2.099075e-04 +2.104165e-04 +2.103513e-04 +2.085930e-04 +2.082214e-04 +2.097822e-04
+2.236667e+01 +2.544478e-01 +4.358751e+00 +1.974491e-04 +2.572373e-04 +2.528653e-04 +2.065608e-04 +2.102792e-04 +2.082696e-04 +2.089901e-04 +2.092473e-04 +2.095289e-04 +2.075025e-04 +2.067636e-04 +2.086930e-04 +2.091990e-04 +2.091342e-04 +2.073861e-04 +2.070167e-04 +2.085684e-04
+2.238333e+01 +2.540308e-01 +4.393351e+00 +1.963067e-04 +2.557489e-04 +2.514022e-04 +2.053656e-04 +2.090626e-04 +2.070645e-04 +2.077809e-04 +2.080366e-04 +2.083165e-04 +2.063019e-04 +2.055672e-04 +2.074855e-04 +2.079886e-04 +2.079242e-04 +2.061861e-04 +2.058189e-04 +2.073617e-04
+2.240000e+01 +2.537442e-01 +4.468203e+00 +1.951708e-04 +2.542691e-04 +2.499476e-04 +2.041774e-04 +2.078529e-04 +2.058665e-04 +2.065787e-04 +2.068329e-04 +2.071112e-04 +2.051082e-04 +2.043778e-04 +2.062850e-04 +2.067852e-04 +2.067211e-04 +2.049931e-04 +2.046280e-04 +2.061619e-04
+2.241667e+01 +2.540904e-01 +4.452743e+00 +1.940416e-04 +2.527980e-04 +2.485014e-04 +2.029960e-04 +2.066503e-04 +2.046753e-04 +2.053834e-04 +2.056362e-04 +2.059129e-04 +2.039214e-04 +2.031953e-04 +2.050915e-04 +2.055887e-04 +2.055250e-04 +2.038071e-04 +2.034440e-04 +2.049690e-04
+2.243333e+01 +2.544154e-01 +4.561776e+00 +1.929189e-04 +2.513353e-04 +2.470636e-04 +2.018215e-04 +2.054546e-04 +2.034911e-04 +2.041951e-04 +2.044464e-04 +2.047215e-04 +2.027416e-04 +2.020196e-04 +2.039048e-04 +2.043992e-04 +2.043359e-04 +2.026278e-04 +2.022669e-04 +2.037831e-04
+2.245000e+01 +2.558828e-01 +4.629814e+00 +1.918027e-04 +2.498811e-04 +2.456341e-04 +2.006537e-04 +2.042659e-04 +2.023137e-04 +2.030136e-04 +2.032634e-04 +2.035370e-04 +2.015685e-04 +2.008507e-04 +2.027250e-04 +2.032166e-04 +2.031536e-04 +2.014554e-04 +2.010966e-04 +2.026040e-04
+2.246667e+01 +2.558939e-01 +4.668128e+00 +1.906929e-04 +2.484352e-04 +2.442129e-04 +1.994928e-04 +2.030840e-04 +2.011431e-04 +2.018390e-04 +2.020874e-04 +2.023593e-04 +2.004022e-04 +1.996886e-04 +2.015521e-04 +2.020408e-04 +2.019781e-04 +2.002898e-04 +1.999331e-04 +2.014317e-04
+2.248333e+01 +2.555288e-01 +4.671627e+00 +1.895895e-04 +2.469978e-04 +2.427999e-04 +1.983385e-04 +2.019090e-04 +1.999793e-04 +2.006711e-04 +2.009181e-04 +2.011885e-04 +1.992427e-04 +1.985332e-04 +2.003859e-04 +2.008718e-04 +2.008095e-04 +1.991309e-04 +1.987763e-04 +2.002663e-04
+2.250000e+01 +2.550578e-01 +4.651469e+00 +1.884926e-04 +2.455687e-04 +2.413950e-04 +1.971909e-04 +2.007407e-04 +1.988222e-04 +1.995101e-04 +1.997556e-04 +2.000244e-04 +1.980899e-04 +1.973845e-04 +1.992265e-04 +1.997095e-04 +1.996476e-04 +1.979788e-04 +1.976261e-04 +1.991075e-04
+2.251667e+01 +2.546014e-01 +4.601584e+00 +1.874020e-04 +2.441478e-04 +2.399983e-04 +1.960500e-04 +1.995792e-04 +1.976719e-04 +1.983557e-04 +1.985998e-04 +1.988671e-04 +1.969438e-04 +1.962425e-04 +1.980737e-04 +1.985540e-04 +1.984925e-04 +1.968333e-04 +1.964827e-04 +1.979555e-04
+2.253333e+01 +2.541965e-01 +4.638818e+00 +1.863177e-04 +2.427352e-04 +2.386097e-04 +1.949156e-04 +1.984245e-04 +1.965281e-04 +1.972080e-04 +1.974507e-04 +1.977164e-04 +1.958043e-04 +1.951070e-04 +1.969277e-04 +1.974052e-04 +1.973440e-04 +1.956944e-04 +1.953458e-04 +1.968101e-04
+2.255000e+01 +2.538192e-01 +4.632453e+00 +1.852396e-04 +2.413307e-04 +2.372291e-04 +1.937879e-04 +1.972764e-04 +1.953910e-04 +1.960670e-04 +1.963083e-04 +1.965724e-04 +1.946713e-04 +1.939781e-04 +1.957883e-04 +1.962630e-04 +1.962022e-04 +1.945621e-04 +1.942156e-04 +1.956714e-04
+2.256667e+01 +2.535021e-01 +4.625148e+00 +1.841679e-04 +2.399344e-04 +2.358565e-04 +1.926666e-04 +1.961350e-04 +1.942605e-04 +1.949326e-04 +1.951724e-04 +1.954351e-04 +1.935450e-04 +1.928558e-04 +1.946555e-04 +1.951274e-04 +1.950670e-04 +1.934364e-04 +1.930919e-04 +1.945392e-04
+2.258333e+01 +2.531715e-01 +4.687816e+00 +1.831023e-04 +2.385462e-04 +2.344919e-04 +1.915518e-04 +1.950001e-04 +1.931365e-04 +1.938047e-04 +1.940432e-04 +1.943043e-04 +1.924251e-04 +1.917399e-04 +1.935292e-04 +1.939984e-04 +1.939383e-04 +1.923172e-04 +1.919746e-04 +1.934137e-04
+2.260000e+01 +2.527341e-01 +4.650472e+00 +1.820428e-04 +2.371659e-04 +2.331351e-04 +1.904435e-04 +1.938719e-04 +1.920190e-04 +1.926833e-04 +1.929204e-04 +1.931801e-04 +1.913118e-04 +1.906305e-04 +1.924094e-04 +1.928759e-04 +1.928162e-04 +1.912044e-04 +1.908639e-04 +1.922946e-04
+2.261667e+01 +2.523221e-01 +4.617901e+00 +1.809895e-04 +2.357937e-04 +2.317862e-04 +1.893416e-04 +1.927501e-04 +1.909080e-04 +1.915685e-04 +1.918042e-04 +1.920623e-04 +1.902048e-04 +1.895275e-04 +1.912962e-04 +1.917600e-04 +1.917005e-04 +1.900981e-04 +1.897595e-04 +1.911820e-04
+2.263333e+01 +2.521461e-01 +4.625209e+00 +1.799423e-04 +2.344294e-04 +2.304451e-04 +1.882461e-04 +1.916349e-04 +1.898034e-04 +1.904601e-04 +1.906944e-04 +1.909511e-04 +1.891043e-04 +1.884309e-04 +1.901893e-04 +1.906505e-04 +1.905914e-04 +1.889982e-04 +1.886616e-04 +1.900758e-04
+2.265000e+01 +2.518853e-01 +4.594016e+00 +1.789012e-04 +2.330730e-04 +2.291117e-04 +1.871569e-04 +1.905261e-04 +1.887052e-04 +1.893581e-04 +1.895911e-04 +1.898462e-04 +1.880102e-04 +1.873407e-04 +1.890889e-04 +1.895474e-04 +1.894886e-04 +1.879047e-04 +1.875700e-04 +1.889760e-04
+2.266667e+01 +2.514603e-01 +4.535451e+00 +1.778661e-04 +2.317245e-04 +2.277861e-04 +1.860740e-04 +1.894237e-04 +1.876134e-04 +1.882624e-04 +1.884941e-04 +1.887478e-04 +1.869223e-04 +1.862567e-04 +1.879948e-04 +1.884506e-04 +1.883922e-04 +1.868175e-04 +1.864847e-04 +1.878826e-04
+2.268333e+01 +2.511735e-01 +4.471764e+00 +1.768370e-04 +2.303837e-04 +2.264681e-04 +1.849974e-04 +1.883277e-04 +1.865279e-04 +1.871732e-04 +1.874035e-04 +1.876557e-04 +1.858408e-04 +1.851791e-04 +1.869071e-04 +1.873603e-04 +1.873022e-04 +1.857366e-04 +1.854057e-04 +1.867955e-04
+2.270000e+01 +2.509459e-01 +4.454412e+00 +1.758138e-04 +2.290507e-04 +2.251578e-04 +1.839270e-04 +1.872381e-04 +1.854486e-04 +1.860902e-04 +1.863192e-04 +1.865699e-04 +1.847655e-04 +1.841076e-04 +1.858257e-04 +1.862762e-04 +1.862185e-04 +1.846619e-04 +1.843330e-04 +1.857147e-04
+2.271667e+01 +2.507383e-01 +4.446938e+00 +1.747965e-04 +2.277254e-04 +2.238550e-04 +1.828628e-04 +1.861547e-04 +1.843756e-04 +1.850135e-04 +1.852411e-04 +1.854904e-04 +1.836965e-04 +1.830424e-04 +1.847505e-04 +1.851984e-04 +1.851410e-04 +1.835934e-04 +1.832664e-04 +1.846402e-04
+2.273333e+01 +2.504205e-01 +4.433092e+00 +1.737852e-04 +2.264078e-04 +2.225598e-04 +1.818048e-04 +1.850776e-04 +1.833088e-04 +1.839430e-04 +1.841693e-04 +1.844172e-04 +1.826336e-04 +1.819833e-04 +1.836815e-04 +1.841269e-04 +1.840698e-04 +1.825312e-04 +1.822061e-04 +1.835719e-04
+2.275000e+01 +2.502170e-01 +4.412162e+00 +1.727796e-04 +2.250978e-04 +2.212721e-04 +1.807529e-04 +1.840068e-04 +1.822482e-04 +1.828787e-04 +1.831038e-04 +1.833502e-04 +1.815769e-04 +1.809303e-04 +1.826187e-04 +1.830615e-04 +1.830048e-04 +1.814751e-04 +1.811518e-04 +1.825097e-04
+2.276667e+01 +2.500481e-01 +4.361982e+00 +1.717800e-04 +2.237954e-04 +2.199918e-04 +1.797070e-04 +1.829421e-04 +1.811937e-04 +1.818206e-04 +1.820443e-04 +1.822893e-04 +1.805263e-04 +1.798835e-04 +1.815621e-04 +1.820023e-04 +1.819459e-04 +1.804251e-04 +1.801037e-04 +1.814537e-04
+2.278333e+01 +2.502986e-01 +4.345123e+00 +1.707860e-04 +2.225005e-04 +2.187190e-04 +1.786673e-04 +1.818836e-04 +1.801453e-04 +1.807686e-04 +1.809910e-04 +1.812346e-04 +1.794818e-04 +1.788427e-04 +1.805116e-04 +1.809493e-04 +1.808932e-04 +1.793811e-04 +1.790616e-04 +1.804038e-04
+2.280000e+01 +2.508350e-01 +4.332167e+00 +1.697979e-04 +2.212132e-04 +2.174535e-04 +1.776335e-04 +1.808312e-04 +1.791030e-04 +1.797226e-04 +1.799438e-04 +1.801860e-04 +1.784433e-04 +1.778079e-04 +1.794672e-04 +1.799023e-04 +1.798466e-04 +1.783432e-04 +1.780256e-04 +1.793600e-04
+2.281667e+01 +2.521149e-01 +4.354563e+00 +1.688154e-04 +2.199332e-04 +2.161953e-04 +1.766057e-04 +1.797849e-04 +1.780667e-04 +1.786828e-04 +1.789027e-04 +1.791434e-04 +1.774109e-04 +1.767791e-04 +1.784288e-04 +1.788614e-04 +1.788060e-04 +1.773113e-04 +1.769955e-04 +1.783223e-04
+2.283333e+01 +2.520507e-01 +4.365431e+00 +1.678387e-04 +2.186607e-04 +2.149444e-04 +1.755839e-04 +1.787447e-04 +1.770365e-04 +1.776489e-04 +1.778675e-04 +1.781069e-04 +1.763844e-04 +1.757563e-04 +1.773964e-04 +1.778265e-04 +1.777714e-04 +1.762854e-04 +1.759714e-04 +1.772905e-04
+2.285000e+01 +2.518576e-01 +4.333361e+00 +1.668676e-04 +2.173955e-04 +2.137007e-04 +1.745680e-04 +1.777105e-04 +1.760121e-04 +1.766210e-04 +1.768384e-04 +1.770764e-04 +1.753638e-04 +1.747394e-04 +1.763700e-04 +1.767976e-04 +1.767428e-04 +1.752654e-04 +1.749533e-04 +1.762647e-04
+2.286667e+01 +2.515067e-01 +4.287882e+00 +1.659021e-04 +2.161377e-04 +2.124642e-04 +1.735579e-04 +1.766823e-04 +1.749937e-04 +1.755991e-04 +1.758152e-04 +1.760518e-04 +1.743492e-04 +1.737283e-04 +1.753495e-04 +1.757747e-04 +1.757202e-04 +1.742514e-04 +1.739410e-04 +1.752448e-04
+2.288333e+01 +2.510829e-01 +4.265183e+00 +1.649422e-04 +2.148871e-04 +2.112349e-04 +1.725537e-04 +1.756600e-04 +1.739812e-04 +1.745831e-04 +1.747980e-04 +1.750332e-04 +1.733404e-04 +1.727231e-04 +1.743349e-04 +1.747576e-04 +1.747035e-04 +1.732431e-04 +1.729346e-04 +1.742309e-04
+2.290000e+01 +2.509252e-01 +4.246370e+00 +1.639878e-04 +2.136438e-04 +2.100127e-04 +1.715553e-04 +1.746436e-04 +1.729746e-04 +1.735730e-04 +1.737866e-04 +1.740204e-04 +1.723374e-04 +1.717238e-04 +1.733262e-04 +1.737465e-04 +1.736927e-04 +1.722408e-04 +1.719340e-04 +1.732228e-04
+2.291667e+01 +2.505740e-01 +4.206506e+00 +1.630390e-04 +2.124077e-04 +2.087976e-04 +1.705627e-04 +1.736332e-04 +1.719737e-04 +1.725687e-04 +1.727811e-04 +1.730136e-04 +1.713403e-04 +1.707302e-04 +1.723234e-04 +1.727412e-04 +1.726877e-04 +1.712442e-04 +1.709392e-04 +1.722205e-04
+2.293333e+01 +2.504939e-01 +4.192035e+00 +1.620956e-04 +2.111787e-04 +2.075895e-04 +1.695758e-04 +1.726285e-04 +1.709787e-04 +1.715702e-04 +1.717813e-04 +1.720125e-04 +1.703489e-04 +1.697423e-04 +1.713263e-04 +1.717417e-04 +1.716885e-04 +1.702534e-04 +1.699501e-04 +1.712240e-04
+2.295000e+01 +2.505277e-01 +4.155535e+00 +1.611578e-04 +2.099568e-04 +2.063884e-04 +1.685947e-04 +1.716297e-04 +1.699894e-04 +1.705775e-04 +1.707874e-04 +1.710173e-04 +1.693633e-04 +1.687602e-04 +1.703350e-04 +1.707480e-04 +1.706951e-04 +1.692683e-04 +1.689668e-04 +1.702334e-04
+2.296667e+01 +2.501504e-01 +4.146911e+00 +1.602253e-04 +2.087420e-04 +2.051943e-04 +1.676192e-04 +1.706367e-04 +1.690059e-04 +1.695906e-04 +1.697993e-04 +1.700278e-04 +1.683834e-04 +1.677838e-04 +1.693495e-04 +1.697601e-04 +1.697075e-04 +1.682889e-04 +1.679892e-04 +1.692484e-04
+2.298333e+01 +2.497669e-01 +4.203518e+00 +1.592983e-04 +2.075342e-04 +2.040070e-04 +1.666494e-04 +1.696494e-04 +1.680280e-04 +1.686093e-04 +1.688168e-04 +1.690440e-04 +1.674091e-04 +1.668130e-04 +1.683696e-04 +1.687779e-04 +1.687256e-04 +1.673152e-04 +1.670172e-04 +1.682691e-04
+2.300000e+01 +2.493557e-01 +4.199592e+00 +1.583766e-04 +2.063334e-04 +2.028266e-04 +1.656851e-04 +1.686678e-04 +1.670558e-04 +1.676337e-04 +1.678400e-04 +1.680659e-04 +1.664405e-04 +1.658478e-04 +1.673955e-04 +1.678013e-04 +1.677493e-04 +1.663471e-04 +1.660508e-04 +1.672955e-04
+2.301667e+01 +2.489986e-01 +4.170069e+00 +1.574602e-04 +2.051396e-04 +2.016531e-04 +1.647265e-04 +1.676919e-04 +1.660892e-04 +1.666638e-04 +1.668689e-04 +1.670935e-04 +1.654775e-04 +1.648882e-04 +1.664269e-04 +1.668304e-04 +1.667787e-04 +1.653846e-04 +1.650901e-04 +1.663276e-04
+2.303333e+01 +2.486046e-01 +4.180744e+00 +1.565491e-04 +2.039527e-04 +2.004863e-04 +1.637734e-04 +1.667216e-04 +1.651282e-04 +1.656995e-04 +1.659034e-04 +1.661267e-04 +1.645200e-04 +1.639342e-04 +1.654640e-04 +1.658652e-04 +1.658137e-04 +1.644277e-04 +1.641348e-04 +1.653652e-04
+2.305000e+01 +2.482080e-01 +4.188987e+00 +1.556433e-04 +2.027726e-04 +1.993263e-04 +1.628258e-04 +1.657570e-04 +1.641728e-04 +1.647408e-04 +1.649435e-04 +1.651655e-04 +1.635681e-04 +1.629857e-04 +1.645066e-04 +1.649055e-04 +1.648544e-04 +1.634763e-04 +1.631852e-04 +1.644084e-04
+2.306667e+01 +2.477883e-01 +4.222508e+00 +1.547428e-04 +2.015994e-04 +1.981730e-04 +1.618837e-04 +1.647979e-04 +1.632229e-04 +1.637876e-04 +1.639891e-04 +1.642098e-04 +1.626217e-04 +1.620426e-04 +1.635548e-04 +1.639513e-04 +1.639005e-04 +1.625305e-04 +1.622410e-04 +1.634571e-04
+2.308333e+01 +2.473901e-01 +4.245589e+00 +1.538475e-04 +2.004329e-04 +1.970264e-04 +1.609470e-04 +1.638444e-04 +1.622785e-04 +1.628399e-04 +1.630403e-04 +1.632597e-04 +1.616808e-04 +1.611051e-04 +1.626084e-04 +1.630027e-04 +1.629522e-04 +1.615901e-04 +1.613023e-04 +1.625114e-04
+2.310000e+01 +2.470233e-01 +4.237242e+00 +1.529573e-04 +1.992732e-04 +1.958864e-04 +1.600158e-04 +1.628964e-04 +1.613396e-04 +1.618977e-04 +1.620970e-04 +1.623151e-04 +1.607453e-04 +1.601729e-04 +1.616676e-04 +1.620596e-04 +1.620094e-04 +1.606551e-04 +1.603690e-04 +1.615711e-04
+2.311667e+01 +2.467163e-01 +4.255654e+00 +1.520723e-04 +1.981202e-04 +1.947530e-04 +1.590899e-04 +1.619539e-04 +1.604061e-04 +1.609610e-04 +1.611591e-04 +1.613760e-04 +1.598152e-04 +1.592462e-04 +1.607322e-04 +1.611219e-04 +1.610720e-04 +1.597256e-04 +1.594411e-04 +1.606362e-04
+2.313333e+01 +2.463188e-01 +4.284637e+00 +1.511924e-04 +1.969739e-04 +1.936262e-04 +1.581695e-04 +1.610168e-04 +1.594780e-04 +1.600297e-04 +1.602266e-04 +1.604422e-04 +1.588905e-04 +1.583248e-04 +1.598022e-04 +1.601897e-04 +1.601400e-04 +1.588014e-04 +1.585186e-04 +1.597068e-04
+2.315000e+01 +2.459208e-01 +4.258112e+00 +1.503176e-04 +1.958342e-04 +1.925059e-04 +1.572543e-04 +1.600852e-04 +1.585552e-04 +1.591038e-04 +1.592995e-04 +1.595139e-04 +1.579712e-04 +1.574087e-04 +1.588776e-04 +1.592628e-04 +1.592134e-04 +1.578826e-04 +1.576014e-04 +1.587827e-04
+2.316667e+01 +2.455333e-01 +4.215803e+00 +1.494479e-04 +1.947011e-04 +1.913920e-04 +1.563444e-04 +1.591589e-04 +1.576378e-04 +1.581832e-04 +1.583778e-04 +1.585910e-04 +1.570572e-04 +1.564979e-04 +1.579583e-04 +1.583413e-04 +1.582922e-04 +1.569691e-04 +1.566895e-04 +1.578640e-04
+2.318333e+01 +2.452784e-01 +4.175748e+00 +1.485832e-04 +1.935746e-04 +1.902846e-04 +1.554398e-04 +1.582380e-04 +1.567257e-04 +1.572679e-04 +1.574615e-04 +1.576734e-04 +1.561485e-04 +1.555924e-04 +1.570444e-04 +1.574252e-04 +1.573764e-04 +1.560609e-04 +1.557829e-04 +1.569506e-04
+2.320000e+01 +2.449400e-01 +4.142455e+00 +1.477235e-04 +1.924546e-04 +1.891837e-04 +1.545405e-04 +1.573225e-04 +1.558189e-04 +1.563580e-04 +1.565504e-04 +1.567611e-04 +1.552450e-04 +1.546922e-04 +1.561357e-04 +1.565143e-04 +1.564658e-04 +1.551579e-04 +1.548815e-04 +1.560425e-04
+2.321667e+01 +2.448520e-01 +4.225174e+00 +1.468688e-04 +1.913411e-04 +1.880890e-04 +1.536463e-04 +1.564122e-04 +1.549174e-04 +1.554533e-04 +1.556446e-04 +1.558541e-04 +1.543468e-04 +1.537971e-04 +1.552323e-04 +1.556087e-04 +1.555605e-04 +1.542602e-04 +1.539854e-04 +1.551397e-04
+2.323333e+01 +2.449609e-01 +4.274424e+00 +1.460190e-04 +1.902340e-04 +1.870008e-04 +1.527573e-04 +1.555072e-04 +1.540210e-04 +1.545539e-04 +1.547441e-04 +1.549523e-04 +1.534537e-04 +1.529073e-04 +1.543342e-04 +1.547084e-04 +1.546604e-04 +1.533676e-04 +1.530945e-04 +1.542420e-04
+2.325000e+01 +2.451508e-01 +4.294727e+00 +1.451741e-04 +1.891333e-04 +1.859188e-04 +1.518734e-04 +1.546074e-04 +1.531299e-04 +1.536596e-04 +1.538487e-04 +1.540558e-04 +1.525658e-04 +1.520226e-04 +1.534412e-04 +1.538132e-04 +1.537656e-04 +1.524802e-04 +1.522087e-04 +1.533496e-04
+2.326667e+01 +2.453566e-01 +4.287199e+00 +1.443342e-04 +1.880390e-04 +1.848431e-04 +1.509947e-04 +1.537129e-04 +1.522439e-04 +1.527705e-04 +1.529585e-04 +1.531644e-04 +1.516831e-04 +1.511430e-04 +1.525534e-04 +1.529233e-04 +1.528759e-04 +1.515980e-04 +1.513280e-04 +1.524623e-04
+2.328333e+01 +2.453915e-01 +4.301209e+00 +1.434990e-04 +1.869510e-04 +1.837736e-04 +1.501211e-04 +1.528235e-04 +1.513630e-04 +1.518866e-04 +1.520735e-04 +1.522782e-04 +1.508055e-04 +1.502685e-04 +1.516707e-04 +1.520385e-04 +1.519913e-04 +1.507209e-04 +1.504524e-04 +1.515802e-04
+2.330000e+01 +2.455801e-01 +4.258612e+00 +1.426688e-04 +1.858693e-04 +1.827103e-04 +1.492525e-04 +1.519393e-04 +1.504872e-04 +1.510078e-04 +1.511936e-04 +1.513971e-04 +1.499329e-04 +1.493990e-04 +1.507932e-04 +1.511588e-04 +1.511119e-04 +1.498488e-04 +1.495819e-04 +1.507031e-04
+2.331667e+01 +2.459183e-01 +4.221753e+00 +1.418433e-04 +1.847938e-04 +1.816531e-04 +1.483889e-04 +1.510602e-04 +1.496165e-04 +1.501341e-04 +1.503188e-04 +1.505211e-04 +1.490654e-04 +1.485346e-04 +1.499207e-04 +1.502842e-04 +1.502376e-04 +1.489818e-04 +1.487164e-04 +1.498312e-04
+2.333333e+01 +2.458163e-01 +4.248102e+00 +1.410226e-04 +1.837246e-04 +1.806021e-04 +1.475303e-04 +1.501861e-04 +1.487508e-04 +1.492654e-04 +1.494491e-04 +1.496502e-04 +1.482029e-04 +1.476752e-04 +1.490532e-04 +1.494146e-04 +1.493683e-04 +1.481198e-04 +1.478559e-04 +1.489643e-04
+2.335000e+01 +2.455034e-01 +4.283600e+00 +1.402066e-04 +1.826616e-04 +1.795571e-04 +1.466767e-04 +1.493172e-04 +1.478901e-04 +1.484018e-04 +1.485844e-04 +1.487843e-04 +1.473454e-04 +1.468207e-04 +1.481908e-04 +1.485501e-04 +1.485041e-04 +1.472627e-04 +1.470004e-04 +1.481023e-04
+2.336667e+01 +2.451862e-01 +4.344146e+00 +1.393954e-04 +1.816047e-04 +1.785182e-04 +1.458280e-04 +1.484532e-04 +1.470344e-04 +1.475431e-04 +1.477247e-04 +1.479235e-04 +1.464929e-04 +1.459712e-04 +1.473334e-04 +1.476906e-04 +1.476448e-04 +1.464107e-04 +1.461499e-04 +1.472454e-04
+2.338333e+01 +2.450741e-01 +4.416741e+00 +1.385889e-04 +1.805540e-04 +1.774853e-04 +1.449843e-04 +1.475943e-04 +1.461837e-04 +1.466894e-04 +1.468700e-04 +1.470676e-04 +1.456453e-04 +1.451266e-04 +1.464809e-04 +1.468361e-04 +1.467906e-04 +1.455636e-04 +1.453043e-04 +1.463935e-04
+2.340000e+01 +2.448162e-01 +4.369196e+00 +1.377870e-04 +1.795093e-04 +1.764584e-04 +1.441454e-04 +1.467403e-04 +1.453379e-04 +1.458407e-04 +1.460202e-04 +1.462167e-04 +1.448026e-04 +1.442869e-04 +1.456334e-04 +1.459865e-04 +1.459412e-04 +1.447213e-04 +1.444636e-04 +1.455464e-04
+2.341667e+01 +2.444197e-01 +4.377338e+00 +1.369898e-04 +1.784707e-04 +1.754374e-04 +1.433114e-04 +1.458913e-04 +1.444970e-04 +1.449969e-04 +1.451753e-04 +1.453707e-04 +1.439647e-04 +1.434521e-04 +1.447908e-04 +1.451418e-04 +1.450968e-04 +1.438840e-04 +1.436277e-04 +1.447043e-04
+2.343333e+01 +2.441692e-01 +4.418344e+00 +1.361971e-04 +1.774380e-04 +1.744223e-04 +1.424822e-04 +1.450471e-04 +1.436609e-04 +1.441579e-04 +1.443353e-04 +1.445296e-04 +1.431318e-04 +1.426221e-04 +1.439530e-04 +1.443020e-04 +1.442573e-04 +1.430515e-04 +1.427967e-04 +1.438671e-04
+2.345000e+01 +2.438134e-01 +4.429169e+00 +1.354091e-04 +1.764114e-04 +1.734131e-04 +1.416578e-04 +1.442079e-04 +1.428297e-04 +1.433238e-04 +1.435002e-04 +1.436933e-04 +1.423036e-04 +1.417969e-04 +1.431201e-04 +1.434671e-04 +1.434226e-04 +1.422238e-04 +1.419705e-04 +1.430347e-04
+2.346667e+01 +2.439766e-01 +4.396933e+00 +1.346256e-04 +1.753907e-04 +1.724097e-04 +1.408382e-04 +1.433735e-04 +1.420033e-04 +1.424946e-04 +1.426699e-04 +1.428619e-04 +1.414802e-04 +1.409765e-04 +1.422920e-04 +1.426370e-04 +1.425928e-04 +1.414009e-04 +1.411490e-04 +1.422071e-04
+2.348333e+01 +2.442916e-01 +4.472687e+00 +1.338467e-04 +1.743759e-04 +1.714122e-04 +1.400233e-04 +1.425440e-04 +1.411817e-04 +1.416701e-04 +1.418444e-04 +1.420353e-04 +1.406616e-04 +1.401608e-04 +1.414687e-04 +1.418117e-04 +1.417678e-04 +1.405827e-04 +1.403323e-04 +1.413843e-04
+2.350000e+01 +2.442772e-01 +4.492202e+00 +1.330723e-04 +1.733669e-04 +1.704204e-04 +1.392131e-04 +1.417192e-04 +1.403648e-04 +1.408504e-04 +1.410237e-04 +1.412135e-04 +1.398478e-04 +1.393498e-04 +1.406502e-04 +1.409912e-04 +1.409475e-04 +1.397693e-04 +1.395204e-04 +1.405662e-04
+2.351667e+01 +2.446435e-01 +4.490863e+00 +1.323023e-04 +1.723638e-04 +1.694344e-04 +1.384076e-04 +1.408992e-04 +1.395526e-04 +1.400354e-04 +1.402078e-04 +1.403964e-04 +1.390386e-04 +1.385435e-04 +1.398364e-04 +1.401754e-04 +1.401320e-04 +1.389606e-04 +1.387131e-04 +1.397529e-04
+2.353333e+01 +2.448280e-01 +4.502214e+00 +1.315368e-04 +1.713665e-04 +1.684540e-04 +1.376068e-04 +1.400840e-04 +1.387452e-04 +1.392252e-04 +1.393965e-04 +1.395841e-04 +1.382342e-04 +1.377419e-04 +1.390273e-04 +1.393644e-04 +1.393212e-04 +1.381566e-04 +1.379105e-04 +1.389443e-04
+2.355000e+01 +2.450695e-01 +4.458337e+00 +1.307757e-04 +1.703750e-04 +1.674793e-04 +1.368106e-04 +1.392735e-04 +1.379424e-04 +1.384196e-04 +1.385900e-04 +1.387765e-04 +1.374343e-04 +1.369449e-04 +1.382229e-04 +1.385580e-04 +1.385151e-04 +1.373572e-04 +1.371126e-04 +1.381404e-04
+2.356667e+01 +2.452957e-01 +4.409730e+00 +1.300191e-04 +1.693892e-04 +1.665103e-04 +1.360190e-04 +1.384676e-04 +1.371443e-04 +1.376188e-04 +1.377881e-04 +1.379735e-04 +1.366391e-04 +1.361526e-04 +1.374231e-04 +1.377563e-04 +1.377136e-04 +1.365625e-04 +1.363193e-04 +1.373411e-04
+2.358333e+01 +2.457563e-01 +4.367871e+00 +1.292668e-04 +1.684092e-04 +1.655469e-04 +1.352320e-04 +1.376665e-04 +1.363508e-04 +1.368225e-04 +1.369909e-04 +1.371752e-04 +1.358486e-04 +1.353648e-04 +1.366280e-04 +1.369593e-04 +1.369168e-04 +1.357723e-04 +1.355305e-04 +1.365464e-04
+2.360000e+01 +2.456636e-01 +4.394479e+00 +1.285189e-04 +1.674347e-04 +1.645890e-04 +1.344496e-04 +1.368699e-04 +1.355619e-04 +1.360308e-04 +1.361982e-04 +1.363815e-04 +1.350625e-04 +1.345816e-04 +1.358375e-04 +1.361668e-04 +1.361246e-04 +1.349868e-04 +1.347463e-04 +1.357564e-04
+2.361667e+01 +2.455265e-01 +4.383191e+00 +1.277753e-04 +1.664660e-04 +1.636367e-04 +1.336717e-04 +1.360780e-04 +1.347775e-04 +1.352438e-04 +1.354102e-04 +1.355924e-04 +1.342811e-04 +1.338029e-04 +1.350515e-04 +1.353790e-04 +1.353370e-04 +1.342057e-04 +1.339667e-04 +1.349709e-04
+2.363333e+01 +2.455633e-01 +4.419061e+00 +1.270359e-04 +1.655028e-04 +1.626899e-04 +1.328982e-04 +1.352907e-04 +1.339977e-04 +1.344613e-04 +1.346267e-04 +1.348079e-04 +1.335041e-04 +1.330287e-04 +1.342701e-04 +1.345957e-04 +1.345540e-04 +1.334292e-04 +1.331916e-04 +1.341900e-04
+2.365000e+01 +2.451423e-01 +4.450305e+00 +1.263009e-04 +1.645452e-04 +1.617486e-04 +1.321293e-04 +1.345079e-04 +1.332224e-04 +1.336833e-04 +1.338478e-04 +1.340279e-04 +1.327317e-04 +1.322590e-04 +1.334932e-04 +1.338169e-04 +1.337754e-04 +1.326572e-04 +1.324209e-04 +1.334135e-04
+2.366667e+01 +2.449104e-01 +4.482743e+00 +1.255701e-04 +1.635932e-04 +1.608127e-04 +1.313648e-04 +1.337296e-04 +1.324516e-04 +1.329098e-04 +1.330733e-04 +1.332524e-04 +1.319637e-04 +1.314938e-04 +1.327208e-04 +1.330426e-04 +1.330014e-04 +1.318897e-04 +1.316547e-04 +1.326416e-04
+2.368333e+01 +2.450305e-01 +4.595244e+00 +1.248436e-04 +1.626466e-04 +1.598823e-04 +1.306047e-04 +1.329559e-04 +1.316852e-04 +1.321408e-04 +1.323034e-04 +1.324814e-04 +1.312002e-04 +1.307330e-04 +1.319529e-04 +1.322729e-04 +1.322319e-04 +1.311266e-04 +1.308930e-04 +1.318742e-04
+2.370000e+01 +2.458871e-01 +4.586443e+00 +1.241213e-04 +1.617055e-04 +1.589572e-04 +1.298491e-04 +1.321866e-04 +1.309233e-04 +1.313762e-04 +1.315379e-04 +1.317149e-04 +1.304410e-04 +1.299765e-04 +1.311895e-04 +1.315075e-04 +1.314668e-04 +1.303679e-04 +1.301357e-04 +1.311111e-04
+2.371667e+01 +2.466756e-01 +4.583563e+00 +1.234031e-04 +1.607699e-04 +1.580375e-04 +1.290978e-04 +1.314217e-04 +1.301657e-04 +1.306161e-04 +1.307768e-04 +1.309528e-04 +1.296863e-04 +1.292245e-04 +1.304304e-04 +1.307466e-04 +1.307061e-04 +1.296136e-04 +1.293827e-04 +1.303525e-04
+2.373333e+01 +2.478219e-01 +4.574848e+00 +1.226891e-04 +1.598397e-04 +1.571231e-04 +1.283508e-04 +1.306613e-04 +1.294126e-04 +1.298603e-04 +1.300201e-04 +1.301951e-04 +1.289359e-04 +1.284768e-04 +1.296757e-04 +1.299901e-04 +1.299499e-04 +1.288636e-04 +1.286341e-04 +1.295983e-04
+2.375000e+01 +2.484363e-01 +4.586564e+00 +1.219792e-04 +1.589149e-04 +1.562140e-04 +1.276082e-04 +1.299053e-04 +1.286638e-04 +1.291090e-04 +1.292678e-04 +1.294418e-04 +1.281899e-04 +1.277335e-04 +1.289254e-04 +1.292380e-04 +1.291980e-04 +1.281180e-04 +1.278898e-04 +1.288485e-04
+2.376667e+01 +2.489362e-01 +4.548275e+00 +1.212735e-04 +1.579954e-04 +1.553101e-04 +1.268698e-04 +1.291537e-04 +1.279194e-04 +1.283619e-04 +1.285199e-04 +1.286929e-04 +1.274482e-04 +1.269944e-04 +1.281795e-04 +1.284903e-04 +1.284504e-04 +1.273767e-04 +1.271498e-04 +1.281029e-04
[truncated: 1,280,721 more chars]
