# Supplementary material for: Visual motion perception as online hierarchical inference
Source: Nat Commun. 2022 Dec 1;13:7403. doi: 10.1038/s41467-022-34805-5 (PMC9715570; doi:10.1038/s41467-022-34805-5)
Supplement: Supplementary file 10 — Source Data [file 41467_2022_34805_MOESM10_ESM.zip › Supplementary_Figure_S7c.txt]

# COLUMNS: | t | mu_1_x | mu_2_rot | mu_3_x | mu_4_x | mu_5_x | mu_6_x | mu_7_x | mu_8_x | mu_9_x | mu_10_x | mu_11_x | mu_12_x | mu_13_x | mu_14_x | mu_15_x | mu_16_x | mu_17_x | mu_18_x | mu_19_x |
+0.000000e+00 +0.000000e+00 +0.000000e+00 +0.000000e+00 +0.000000e+00 +0.000000e+00 +0.000000e+00 +0.000000e+00 +0.000000e+00 +0.000000e+00 +0.000000e+00 +0.000000e+00 +0.000000e+00 +0.000000e+00 +0.000000e+00 +0.000000e+00 +0.000000e+00 +0.000000e+00 +0.000000e+00 +0.000000e+00
+1.666667e-02 +3.391772e-02 +2.188847e-03 -1.313779e-03 -1.441168e-03 +8.146881e-05 +7.501322e-03 -5.471394e-03 -9.913753e-04 +6.571567e-03 +7.996513e-04 -4.334412e-03 -5.564091e-03 +1.642718e-03 +5.786706e-03 -2.243206e-03 -2.581556e-04 -1.238070e-03 +3.124914e-03 -6.730749e-03
+3.333333e-02 +4.155654e-02 +1.746226e-02 +1.942131e-02 +4.696974e-03 +1.541077e-02 +1.004879e-02 -3.960320e-03 -3.165566e-03 +7.804218e-03 +3.541953e-03 -3.007542e-03 -6.404392e-03 -2.169134e-03 +1.425362e-02 +5.914940e-03 +8.460408e-04 -9.843172e-04 +8.925990e-03 -1.087383e-02
+5.000000e-02 +1.376848e-02 +4.387036e-02 +9.566892e-03 -1.317432e-02 +2.313746e-02 +4.268374e-03 -6.958190e-03 -1.619068e-03 +4.477227e-03 -6.567878e-03 -2.264774e-03 -4.968891e-03 +5.210467e-03 +9.271591e-03 +3.796641e-03 -1.612556e-03 -8.979573e-04 +1.553640e-02 -7.430246e-03
+6.666667e-02 -1.401749e-02 +9.353222e-02 +2.367261e-02 -2.474152e-02 +4.938660e-02 +1.106150e-02 -1.213302e-02 -4.797708e-03 +3.581367e-03 -7.908493e-03 -7.839812e-03 -7.569248e-03 +1.101236e-03 +4.615767e-03 +5.982352e-03 +1.056795e-02 +3.371197e-03 +2.606459e-02 -8.184101e-04
+8.333333e-02 -5.573865e-02 +1.140559e-01 +1.711953e-02 -3.667834e-02 +5.465285e-02 +4.573217e-03 -1.554683e-02 -3.078628e-03 +6.063203e-03 -1.295249e-02 -8.573429e-03 -8.447423e-03 -6.586123e-04 +3.807256e-03 +1.210714e-02 +1.129902e-02 +4.905800e-03 +2.642872e-02 -1.631874e-03
+1.000000e-01 -1.907390e-02 +8.771913e-02 +1.482759e-02 -2.712576e-02 +4.264553e-02 +3.890619e-03 -1.929486e-02 -9.666313e-03 +1.314091e-02 -1.103118e-02 -2.404800e-03 -2.720382e-03 +1.216198e-03 -2.196500e-03 +1.101759e-02 +7.935566e-03 +7.487053e-03 +1.876050e-02 -3.072960e-04
+1.166667e-01 -3.082787e-02 +9.845795e-02 +1.933475e-02 -2.950036e-02 +4.983526e-02 -5.920775e-03 -1.689102e-02 -9.676248e-03 +1.625627e-02 -1.418184e-02 +1.440665e-03 -1.563605e-03 +1.045192e-03 -8.338676e-03 +1.293909e-02 +9.498494e-03 +1.267136e-02 +2.416894e-02 -7.773688e-04
+1.333333e-01 -1.079826e-01 +8.881539e-02 -7.818784e-03 -4.084795e-02 +3.286499e-02 -6.321513e-03 -2.288488e-02 -9.115333e-03 +1.324798e-02 -1.398898e-02 -1.733095e-03 -1.463693e-03 +1.638460e-03 -1.402949e-02 +2.727487e-03 +4.499546e-03 +1.522241e-02 +2.070750e-02 +3.099763e-03
+1.500000e-01 -7.516327e-02 +7.680881e-02 +1.415541e-02 -2.501223e-02 +4.001820e-02 -4.350975e-03 -2.083847e-02 -8.378005e-04 +1.796540e-02 -1.488556e-02 +4.752074e-03 -7.720563e-03 -5.022733e-03 -1.586067e-03 +6.250530e-03 +1.077677e-02 +6.757221e-03 +1.898285e-02 +4.912580e-03
+1.666667e-01 -7.312969e-02 +9.821889e-02 +2.443274e-03 -3.748888e-02 +4.038218e-02 -6.368206e-03 -2.905057e-02 -3.460138e-03 +8.861867e-03 -1.593042e-02 +1.133573e-02 -4.187362e-03 -5.199563e-03 -2.943420e-03 +1.022700e-02 +8.183567e-03 +8.048880e-03 +2.073123e-02 +2.341627e-03
+1.833333e-01 -4.599770e-02 +1.072559e-01 +1.931673e-02 -2.942991e-02 +5.011727e-02 -4.095241e-03 -2.773489e-02 -6.025121e-03 +7.464028e-03 -1.593836e-02 +1.563325e-02 +2.034167e-04 -7.246781e-03 -4.660232e-03 +1.139935e-02 +1.401435e-02 +1.573554e-02 +1.853756e-02 +3.384909e-03
+2.000000e-01 -5.963835e-02 +1.000155e-01 -1.025463e-02 -4.068241e-02 +3.026645e-02 -4.398789e-03 -3.114454e-02 -1.122551e-02 +3.556001e-03 -1.871262e-02 +2.309186e-02 -3.233364e-03 -6.982936e-03 -3.678019e-03 +1.245647e-02 +1.105509e-02 +1.331075e-02 +8.857451e-03 -3.982871e-03
+2.166667e-01 -1.328963e-02 +1.271205e-01 +7.350927e-04 -4.506939e-02 +4.648869e-02 +1.371676e-03 -3.223147e-02 -1.528133e-02 +3.847178e-03 -2.126812e-02 +2.088086e-02 -3.886305e-03 -6.340900e-03 -1.260740e-03 +1.367661e-02 +8.454183e-03 +1.865326e-02 +7.749376e-03 +6.294455e-03
+2.333333e-01 -1.160127e-02 +1.502888e-01 -6.709749e-03 -5.890537e-02 +5.273552e-02 -6.955729e-03 -3.132712e-02 -1.655357e-02 +8.869073e-04 -2.046401e-02 +2.461225e-02 -1.085937e-02 -5.194366e-03 -7.285258e-03 +1.348009e-02 +1.463684e-02 +2.113291e-02 +7.202574e-03 +9.418318e-03
+2.500000e-01 -9.863953e-03 +1.224777e-01 -5.051114e-03 -4.522622e-02 +4.058342e-02 -2.583637e-03 -2.524622e-02 -1.618500e-02 -1.813092e-04 -1.857478e-02 +2.843703e-02 -1.227308e-02 -7.131159e-03 -1.212320e-02 +1.440331e-02 +1.614559e-02 +2.127287e-02 +8.163861e-03 +4.422250e-04
+2.666667e-01 +4.065420e-02 +1.650254e-01 +1.532794e-02 -4.937079e-02 +6.675417e-02 -3.236877e-04 -3.051451e-02 -2.342798e-02 -6.073414e-03 -1.702907e-02 +3.392414e-02 -7.330964e-03 +3.291968e-03 -6.349438e-03 +1.740561e-02 +1.787192e-02 +2.099197e-02 +5.347041e-03 +8.512463e-03
+2.833333e-01 +6.308851e-02 +1.460780e-01 +1.768353e-02 -4.386280e-02 +6.373090e-02 -2.749217e-03 -2.952414e-02 -1.455121e-02 -3.730413e-03 -1.217398e-02 +2.301700e-02 -5.418378e-03 +7.801081e-03 -6.126107e-03 +1.112263e-02 +1.601000e-02 +1.889358e-02 +4.388256e-03 +1.181286e-02
+3.000000e-01 +8.050185e-02 +1.694973e-01 +3.235850e-02 -4.290005e-02 +7.886603e-02 -5.617963e-03 -2.683214e-02 -1.439959e-02 -6.716948e-03 -8.640835e-03 +1.998413e-02 -1.806478e-03 +1.322063e-02 -1.294316e-03 +1.866964e-02 +2.081759e-02 +1.291995e-02 +4.138123e-03 +1.007442e-02
+3.166667e-01 +6.258972e-02 +1.738238e-01 +2.788969e-02 -4.477951e-02 +7.607619e-02 -3.367202e-03 -2.237857e-02 -1.235298e-02 -3.668580e-03 -1.366192e-02 +1.182532e-02 -2.256372e-03 +1.066316e-02 +8.140258e-04 +2.207710e-02 +1.042372e-02 +1.602788e-02 +1.073080e-02 +4.844946e-03
+3.333333e-01 +7.063868e-02 +1.741399e-01 +4.159651e-02 -3.697992e-02 +8.345332e-02 -2.055785e-03 -1.859422e-02 -1.809573e-02 -3.930812e-03 -9.350413e-03 +1.429151e-02 -1.186944e-04 +1.435238e-02 +5.506106e-03 +2.316272e-02 +9.481035e-03 +9.804734e-03 +1.322735e-02 +6.795253e-03
+3.500000e-01 +7.728992e-02 +2.216942e-01 +4.051943e-02 -4.997947e-02 +9.626532e-02 -9.892641e-04 -2.388836e-02 -1.989000e-02 -4.095933e-03 -1.128545e-02 +9.255196e-03 -3.239885e-05 +1.522442e-02 +1.494861e-02 +2.747369e-02 +9.047396e-03 +1.411056e-02 +4.681096e-03 +8.578155e-03
+3.666667e-01 +5.939561e-02 +2.571114e-01 +1.617513e-02 -7.107789e-02 +9.147739e-02 -2.600934e-03 -2.550945e-02 -2.847205e-02 -4.760638e-03 -1.030064e-02 +6.619043e-03 -6.910525e-03 +1.807949e-02 +1.343341e-02 +2.182535e-02 +1.140815e-02 +1.537145e-02 +1.075332e-02 -1.846685e-03
+3.833333e-01 +1.316983e-02 +2.849761e-01 -1.240202e-03 -8.360033e-02 +8.524892e-02 +3.675901e-03 -2.637328e-02 -2.432568e-02 -1.106344e-02 -1.483595e-02 -1.229902e-03 -1.009611e-02 +1.554951e-02 +1.017187e-02 +2.368013e-02 +1.607449e-02 +1.198756e-02 +9.953886e-03 -4.793741e-03
+4.000000e-01 +3.677862e-02 +2.934100e-01 -5.016063e-04 -8.261151e-02 +8.547359e-02 +4.092673e-03 -2.358736e-02 -2.016713e-02 -1.350236e-02 -1.647416e-02 -2.149598e-03 -1.115286e-02 +1.589468e-02 +1.058640e-02 +2.709485e-02 +1.693844e-02 +7.306496e-03 +1.034206e-02 -6.011051e-03
+4.166667e-01 +5.840758e-02 +2.803933e-01 +1.274442e-02 -7.092566e-02 +8.904795e-02 +2.564458e-03 -2.490831e-02 -7.072721e-03 -1.866025e-02 -1.132003e-02 -9.525275e-04 -1.083357e-02 +1.877369e-02 +1.074994e-02 +2.966803e-02 +1.737484e-02 +2.363974e-03 +1.114600e-02 -5.403450e-03
+4.333333e-01 +2.341993e-02 +2.578863e-01 -7.693856e-03 -7.595213e-02 +7.021315e-02 -1.505134e-03 -2.483020e-02 -9.519738e-03 -1.651318e-02 -7.649689e-03 -2.704431e-03 -1.283807e-02 +1.707498e-02 +6.643191e-03 +2.738568e-02 +1.688876e-02 -4.297800e-03 +9.072193e-03 -5.682623e-03
+4.500000e-01 -1.172176e-02 +2.820871e-01 -2.366915e-02 -8.596385e-02 +6.180921e-02 +2.476718e-04 -2.413447e-02 -9.749048e-03 -1.996853e-02 -9.405051e-03 -3.249222e-03 -1.833802e-02 +1.118568e-02 +5.723635e-03 +2.641144e-02 +1.754929e-02 -1.306303e-03 +5.961948e-03 -6.603878e-03
+4.666667e-01 -1.774386e-02 +2.754709e-01 -3.008151e-02 -8.635867e-02 +5.450284e-02 -3.747561e-03 -2.309268e-02 -3.834598e-03 -1.983748e-02 -9.323941e-03 -7.916183e-03 -1.662365e-02 +1.005623e-02 +4.080372e-03 +2.438748e-02 +2.064033e-02 -7.639124e-03 +6.892253e-03 -6.581512e-03
+4.833333e-01 -3.353331e-03 +3.344831e-01 -3.036880e-02 -9.557041e-02 +6.383404e-02 -3.705855e-03 -2.262759e-02 -4.647536e-03 -2.123811e-02 -8.633280e-03 -1.745065e-02 -1.399061e-02 +1.188937e-02 +2.282148e-03 +2.114098e-02 +1.980181e-02 -2.122274e-03 +7.940923e-03 -1.543533e-03
+5.000000e-01 +1.554150e-02 +3.570386e-01 -3.205420e-02 -9.795302e-02 +6.402410e-02 -3.693090e-03 -2.315392e-02 -4.334060e-03 -1.832299e-02 -1.270091e-02 -1.902506e-02 -1.253004e-02 +9.810002e-03 +5.990056e-03 +2.237323e-02 +1.838639e-02 -7.631100e-03 +1.016844e-02 -8.778720e-05
+5.166667e-01 -2.502220e-02 +3.350101e-01 -3.714046e-02 -9.447313e-02 +5.372473e-02 -5.083279e-03 -2.320187e-02 +4.462862e-03 -1.931514e-02 -1.659661e-02 -1.975380e-02 -1.030425e-02 +5.258167e-03 +4.724193e-03 +1.268996e-02 +1.956849e-02 -8.988856e-03 +1.583835e-02 +4.121737e-04
+5.333333e-01 +2.100435e-02 +2.522708e-01 -8.550103e-03 -6.126960e-02 +5.485710e-02 -7.675969e-03 -1.869319e-02 +1.353572e-02 -2.178848e-02 -1.120255e-02 -1.326861e-02 -3.688919e-04 +2.233818e-03 +1.070817e-02 +5.310039e-03 +1.626837e-02 -2.772449e-03 +1.140585e-02 +6.696610e-03
+5.500000e-01 -6.660692e-03 +2.627452e-01 -1.854382e-02 -6.735544e-02 +4.808342e-02 -9.865305e-03 -1.794736e-02 +9.998767e-03 -2.237106e-02 -9.053917e-03 -1.702991e-02 +2.334371e-03 +4.849829e-03 +1.176188e-02 +4.459438e-04 +1.538011e-02 -4.044643e-03 +7.787904e-03 +7.363089e-03
+5.666667e-01 +1.705005e-02 +2.428137e-01 -7.037851e-03 -5.468857e-02 +4.921930e-02 -1.083187e-02 -1.935737e-02 +1.707826e-02 -2.368152e-02 -6.480702e-03 -1.793784e-02 +9.017664e-03 -5.949300e-04 +1.502907e-02 +2.895194e-04 +1.491694e-02 -5.233977e-03 +6.527480e-03 +1.315937e-02
+5.833333e-01 +2.355040e-02 +2.550674e-01 -1.664560e-02 -5.880519e-02 +4.084586e-02 -1.017999e-02 -1.886025e-02 +1.380608e-02 -2.150995e-02 -1.770513e-02 -1.013657e-02 +9.537165e-03 -3.512267e-03 +1.552364e-02 +4.586361e-03 +9.925284e-03 -5.788960e-03 +4.067251e-03 +1.184817e-02
+6.000000e-01 -3.728452e-02 +2.778529e-01 -2.133125e-02 -6.480748e-02 +4.057815e-02 -1.262277e-02 -2.061616e-02 +1.729630e-02 -1.747089e-02 -1.603855e-02 -1.770444e-02 +7.537248e-03 -1.090557e-02 +1.894137e-02 +3.562020e-03 +1.203797e-02 -9.656473e-03 +3.863672e-03 +1.825135e-02
+6.166667e-01 -3.786558e-02 +3.308142e-01 -3.602476e-02 -8.015803e-02 +3.695173e-02 -1.481415e-02 -2.147619e-02 +1.698036e-02 -2.226406e-02 -1.624652e-02 -1.804958e-02 +3.749047e-03 -8.877442e-03 +1.985885e-02 +5.602094e-03 +1.143322e-02 -1.150675e-02 +1.829718e-03 +1.444513e-02
+6.333333e-01 +1.100667e-02 +3.244142e-01 -1.210478e-02 -6.256024e-02 +4.931420e-02 -1.088343e-02 -1.649130e-02 +1.513304e-02 -2.028716e-02 -1.855403e-02 -1.195316e-02 +6.463073e-03 -4.376573e-03 +1.713181e-02 +7.162272e-03 +1.381496e-02 -1.445467e-02 +3.907233e-03 +1.985255e-02
+6.500000e-01 +1.776390e-02 +2.516684e-01 +5.005252e-03 -3.952747e-02 +4.785070e-02 -6.373754e-03 -9.899551e-03 +1.689447e-02 -1.587380e-02 -1.792962e-02 -1.112634e-02 +7.728648e-03 -2.861678e-03 +1.834625e-02 +7.027138e-03 +1.495064e-02 -1.625468e-02 +3.685356e-03 +1.670725e-02
+6.666667e-01 -2.019324e-02 +2.850779e-01 -2.683589e-03 -4.743793e-02 +4.551766e-02 -8.731302e-03 -5.373302e-03 +1.069584e-02 -1.247274e-02 -2.002895e-02 -8.940848e-03 +2.309010e-03 -2.207141e-03 +1.616361e-02 +5.928768e-03 +1.533575e-02 -9.332928e-03 -5.859806e-04 +1.412685e-02
+6.833333e-01 -5.104432e-02 +3.202309e-01 -1.169640e-02 -5.598132e-02 +4.211490e-02 -1.122347e-02 -5.818467e-03 +6.879117e-03 -1.212416e-02 -1.936694e-02 -1.192826e-02 +4.353792e-03 -3.096480e-03 +1.715459e-02 +7.411158e-03 +1.475890e-02 -7.458288e-03 -7.985747e-03 +1.560963e-02
+7.000000e-01 -3.517655e-02 +3.987635e-01 +5.198112e-03 -5.212106e-02 +5.979953e-02 -8.061540e-03 -2.462355e-03 +5.580426e-03 -1.280611e-02 -2.235693e-02 -1.532584e-02 +9.815578e-03 -1.101172e-03 +2.022137e-02 +1.146594e-02 +1.038234e-02 -5.265257e-03 -3.902880e-03 +1.918373e-02
+7.166667e-01 -3.223323e-02 +4.545052e-01 +1.082490e-03 -5.826237e-02 +6.032225e-02 -8.330839e-03 -1.851797e-03 +1.964600e-03 -1.270509e-02 -2.286442e-02 -1.425793e-02 +7.775652e-03 -5.398569e-04 +1.982649e-02 +1.691449e-02 +8.996065e-03 -4.813780e-03 -1.352000e-03 +1.223443e-02
+7.333333e-01 -5.358521e-02 +4.105691e-01 -1.291998e-02 -6.060251e-02 +4.409134e-02 -1.121078e-02 +2.808752e-03 +8.726088e-04 -1.568785e-02 -2.197467e-02 -1.511136e-02 +8.612573e-03 -1.021850e-04 +1.731422e-02 +1.216638e-02 +8.527126e-03 -3.711006e-03 -4.941390e-03 +8.391279e-03
+7.500000e-01 -4.244983e-02 +4.534756e-01 -1.174990e-02 -6.255913e-02 +4.735469e-02 -1.198134e-02 +6.705326e-04 -2.116225e-03 -1.313325e-02 -2.077575e-02 -1.310210e-02 +7.520277e-03 -3.447741e-04 +1.772084e-02 +1.422785e-02 +6.967292e-03 -2.382423e-03 -3.779602e-03 +7.718045e-03
+7.666667e-01 +2.459916e-02 +4.715454e-01 -8.914453e-03 -5.886748e-02 +4.724733e-02 -8.691309e-03 +5.152337e-03 -6.337741e-03 -1.293149e-02 -2.405153e-02 -1.488864e-02 +1.220379e-02 -1.991847e-03 +1.912391e-02 +1.409977e-02 +5.652889e-03 -2.974655e-03 -5.074501e-03 +1.101493e-02
+7.833333e-01 +2.962703e-02 +5.775101e-01 -3.485236e-03 -6.270111e-02 +5.795795e-02 -7.887464e-03 +7.582509e-03 -1.143771e-02 -1.127253e-02 -1.844695e-02 -1.752542e-02 +6.887899e-03 -6.920862e-03 +2.164638e-02 +1.571235e-02 +8.727570e-03 -6.073852e-04 -2.464245e-03 +1.233592e-02
+8.000000e-01 +5.031680e-02 +6.018292e-01 +7.135189e-03 -5.637047e-02 +6.576749e-02 -1.057184e-02 +1.133617e-02 -9.730846e-03 -1.106460e-02 -1.945148e-02 -1.495562e-02 +7.822524e-03 -3.613486e-03 +1.989638e-02 +1.474402e-02 +1.580927e-02 -2.443611e-03 -6.361284e-03 +1.653293e-02
+8.166667e-01 +6.999332e-02 +6.440804e-01 +9.410018e-03 -5.593077e-02 +6.825214e-02 -1.110315e-02 +6.838823e-03 -8.002061e-03 -9.893803e-03 -1.681194e-02 -1.271262e-02 +5.717794e-03 -4.527235e-03 +1.764103e-02 +1.869806e-02 +1.578456e-02 -1.107159e-03 -6.641772e-03 +1.652519e-02
+8.333333e-01 +5.160490e-02 +7.516733e-01 +1.153937e-02 -5.820710e-02 +7.329442e-02 -8.176603e-03 +3.445018e-03 -9.853822e-03 -5.594747e-03 -2.374505e-02 -1.109413e-02 +7.451436e-03 -5.885866e-03 +1.943432e-02 +1.677058e-02 +1.543306e-02 +1.984866e-03 -4.834021e-03 +1.719964e-02
+8.500000e-01 +4.290820e-02 +9.579735e-01 +2.863088e-03 -7.422721e-02 +7.709464e-02 -9.258328e-03 +6.512960e-04 -1.474116e-02 -9.088040e-03 -2.148470e-02 -1.305167e-02 +7.234645e-03 -4.764532e-03 +1.541013e-02 +1.491785e-02 +1.690135e-02 +5.058342e-03 -1.033787e-03 +1.624475e-02
+8.666667e-01 +7.039529e-02 +8.576837e-01 +1.495493e-03 -6.627995e-02 +6.736161e-02 -7.078014e-03 -1.430169e-04 -1.401947e-02 -8.682722e-03 -2.024442e-02 -8.920050e-03 +5.831390e-03 -2.870102e-03 +1.309462e-02 +1.133437e-02 +1.536804e-02 +3.343746e-03 -7.825514e-04 +1.524434e-02
+8.833333e-01 +5.754381e-02 +7.773927e-01 +6.232264e-04 -5.862415e-02 +5.859841e-02 -5.104454e-03 -5.381729e-04 -1.217200e-02 -9.912361e-03 -1.518443e-02 -1.291800e-02 +8.777517e-03 -3.655494e-04 +1.245356e-02 +1.106426e-02 +1.128233e-02 +1.686206e-03 -3.738566e-04 +1.180370e-02
+9.000000e-01 +3.072443e-02 +9.020093e-01 -1.160586e-02 -7.174247e-02 +5.418622e-02 -8.045836e-03 -6.839291e-03 -1.164078e-02 -1.001018e-02 -1.195375e-02 -1.478203e-02 +6.561853e-03 +3.457512e-04 +1.072116e-02 +8.627972e-03 +1.242838e-02 -8.799031e-04 +6.094511e-04 +1.193919e-02
+9.166667e-01 +2.524474e-02 +9.265309e-01 -2.356595e-03 -6.414778e-02 +5.988076e-02 -4.825980e-03 -9.686506e-03 -1.025420e-02 -3.023155e-03 -7.318389e-03 -1.536048e-02 -1.269225e-04 +1.910203e-03 +1.208312e-02 +6.175427e-03 +1.506626e-02 +2.766962e-03 -8.296426e-04 +1.059866e-02
+9.333333e-01 +2.097841e-02 +8.428488e-01 -7.003481e-03 -6.078588e-02 +4.985574e-02 -6.063355e-03 -9.179936e-03 -7.575403e-03 -1.177260e-03 -8.318343e-03 -1.487988e-02 -4.946450e-04 -2.623140e-04 +7.129590e-03 +7.592238e-03 +1.316743e-02 +3.461775e-03 -2.625978e-03 +1.138705e-02
+9.500000e-01 +6.246058e-02 +9.939514e-01 +4.059497e-03 -5.723514e-02 +6.226034e-02 -5.068210e-03 -8.031313e-03 -8.192542e-03 +1.909100e-04 -5.402982e-03 -1.524999e-02 -2.865813e-03 -1.228331e-04 +1.193566e-02 +6.398249e-03 +1.519360e-02 +2.643610e-03 -3.793779e-03 +1.670184e-02
+9.666667e-01 +5.346670e-02 +9.378837e-01 +8.726726e-03 -4.966133e-02 +6.158151e-02 -6.780318e-03 -9.567506e-03 -4.483911e-03 -4.869132e-04 -2.551500e-03 -1.495328e-02 +1.225871e-04 +1.027431e-03 +1.077565e-02 +2.494183e-03 +1.295237e-02 +4.427924e-03 -1.854811e-03 +1.822260e-02
+9.833333e-01 +6.154569e-02 +9.318169e-01 +8.669783e-03 -4.572345e-02 +5.762547e-02 -7.019331e-03 -9.728230e-03 -4.640595e-03 +1.234382e-03 -1.929433e-03 -1.568515e-02 +2.267381e-03 -1.236655e-03 +1.320754e-02 -2.315963e-05 +1.391194e-02 +2.881999e-03 -1.077912e-04 +1.616210e-02
+1.000000e+00 +3.656939e-02 +7.642958e-01 +7.812847e-03 -3.777702e-02 +4.856647e-02 -5.416238e-03 -8.943674e-03 -4.199869e-03 +5.740543e-03 -6.286765e-04 -1.361507e-02 -2.278053e-03 -3.300967e-03 +1.469640e-02 -1.182006e-03 +1.177844e-02 +6.795315e-03 -2.959662e-03 +1.192790e-02
+1.016667e+00 -9.239131e-03 +1.012637e+00 -1.196571e-02 -5.901743e-02 +4.020974e-02 -3.951773e-03 -1.091478e-02 -7.701421e-03 +4.648770e-03 -5.671502e-03 -1.642501e-02 -4.633949e-03 +2.293855e-04 +1.376495e-02 +4.502551e-04 +4.132916e-03 +4.740377e-03 -1.981336e-03 +9.906003e-03
+1.033333e+00 -5.170743e-02 +1.094745e+00 -1.660726e-02 -6.238130e-02 +3.660336e-02 -4.005722e-03 -4.818559e-03 -8.356872e-03 -3.110976e-05 -7.599725e-03 -1.582876e-02 -6.072092e-03 +9.509508e-04 +1.036760e-02 -1.304046e-03 +3.418353e-03 +7.522044e-03 -2.637351e-03 +9.963961e-03
+1.050000e+00 -4.219691e-02 +1.182647e+00 -1.644599e-02 -6.250191e-02 +3.690333e-02 -6.395557e-04 -4.204536e-03 -9.359043e-03 -3.061235e-03 -5.347120e-03 -1.448258e-02 -9.400285e-03 +1.301111e-03 +1.162506e-02 -1.405844e-04 +2.342524e-03 +6.570495e-03 -3.290421e-03 +9.890789e-03
+1.066667e+00 -1.601311e-02 +1.217170e+00 -3.904077e-03 -5.173499e-02 +4.509136e-02 -3.341891e-03 +1.737253e-03 -1.114974e-02 +1.129754e-03 -4.385948e-03 -1.350551e-02 -8.854232e-03 +1.334631e-03 +1.401073e-02 +1.464544e-03 +2.938032e-03 +8.175991e-03 -2.067667e-03 +8.225809e-03
+1.083333e+00 -7.573018e-03 +1.182164e+00 -4.875496e-03 -4.995617e-02 +4.179514e-02 -4.694886e-03 +7.344004e-04 -9.262300e-03 -7.333255e-04 -2.006329e-03 -1.450810e-02 -6.387679e-03 +5.011853e-03 +1.028846e-02 +2.621145e-03 +2.608602e-03 +5.173021e-03 -9.535543e-04 +6.709670e-03
+1.100000e+00 +8.604759e-03 +1.270142e+00 -1.160244e-02 -5.502641e-02 +3.644958e-02 -6.436722e-03 -1.560093e-03 -8.280589e-03 -4.861746e-03 +1.107814e-04 -1.333948e-02 -5.816066e-03 +2.580548e-03 +1.017253e-02 +2.216451e-03 +2.490791e-03 +4.898585e-03 -2.239134e-03 +7.330049e-03
+1.116667e+00 +2.417664e-02 +9.800491e-01 -6.121600e-04 -3.780794e-02 +3.632176e-02 -7.499388e-03 +4.384506e-03 -7.805078e-03 -3.042124e-03 +1.992796e-03 -1.313163e-02 -2.644692e-03 +3.598771e-03 +9.612329e-03 +4.776749e-03 +3.510789e-03 +8.408431e-04 -3.065799e-03 +7.993335e-03
+1.133333e+00 +2.988308e-02 +1.408341e+00 +3.772289e-03 -4.255872e-02 +4.746637e-02 -9.029919e-03 +2.994906e-04 -6.927105e-03 -3.280392e-04 +3.560901e-05 -1.195580e-02 -3.008850e-03 +2.651009e-03 +1.093056e-02 +6.148077e-03 +7.672272e-03 +1.651726e-03 -3.207662e-03 +9.386902e-03
+1.150000e+00 +7.967467e-02 +1.303654e+00 +4.915542e-03 -3.909580e-02 +4.578203e-02 -7.814492e-03 +1.747389e-04 -7.088270e-03 -1.672840e-03 +2.174979e-03 -7.999098e-03 -6.002555e-03 +5.131504e-03 +8.857557e-03 +2.743474e-03 +6.903202e-03 +3.478991e-03 -4.673964e-03 +1.136741e-02
+1.166667e+00 +7.233800e-02 +8.531938e-01 -4.544215e-03 -3.522143e-02 +2.744483e-02 -5.733370e-03 +5.219142e-04 -5.898834e-03 -8.861499e-04 +1.330881e-03 -7.361856e-03 -7.340783e-03 +3.406810e-03 +4.693110e-03 +2.007730e-03 +2.650005e-03 +2.624843e-03 -4.000675e-03 +9.116449e-03
+1.183333e+00 +9.406719e-02 +1.027285e+00 +6.855347e-03 -2.780428e-02 +3.775553e-02 -3.312807e-03 -2.189827e-03 -4.194257e-03 +8.384334e-04 +1.488874e-03 -7.786130e-03 -5.019716e-03 +6.369538e-03 +5.746464e-03 +5.859714e-03 +7.138560e-04 +4.432170e-03 -3.719168e-03 +8.306934e-03
+1.200000e+00 +1.077217e-01 +1.077482e+00 +8.118489e-03 -2.557158e-02 +3.750819e-02 -3.502407e-03 -1.813487e-03 -3.043970e-03 -3.372717e-04 +3.112774e-03 -8.904176e-03 -3.999520e-03 +7.341035e-03 +4.981697e-03 +5.639737e-03 +9.964225e-04 +5.673558e-03 -1.348435e-03 +4.060401e-03
+1.216667e+00 +8.692715e-02 +1.097621e+00 -4.177090e-04 -2.909357e-02 +2.768799e-02 +2.134434e-03 -4.203621e-03 -1.570324e-03 -7.426878e-03 +2.767863e-03 -9.215308e-03 -3.424969e-03 +7.257150e-03 +2.171727e-03 +4.866371e-03 +3.185340e-03 +4.217909e-03 -4.461535e-03 +3.043725e-03
+1.233333e+00 +7.527810e-02 +9.353211e-01 -8.896511e-03 -3.156465e-02 +1.691079e-02 +1.404129e-03 -3.884078e-03 -3.244677e-03 -7.623691e-03 +1.233397e-04 -6.463851e-03 -2.831205e-03 +6.529944e-03 -2.169367e-04 +5.466928e-03 -2.828788e-03 +4.223030e-03 -2.808535e-03 +2.110386e-03
+1.250000e+00 +5.141051e-02 +5.812523e-01 -5.334857e-04 -1.730913e-02 +1.606187e-02 +1.467604e-03 -4.033002e-03 -1.954216e-04 -7.215950e-03 +8.606309e-04 -1.101320e-03 -2.321484e-03 +6.938225e-03 -3.707201e-03 +9.212472e-03 -4.062325e-03 +3.035335e-03 -8.966758e-04 +1.263035e-03
+1.266667e+00 +1.277496e-02 +9.479245e-01 -2.504774e-03 -2.545618e-02 +2.087678e-02 -2.298835e-06 -4.351673e-03 -1.950616e-03 -8.438251e-03 +1.339354e-03 -1.414756e-04 -4.476645e-03 +7.780689e-03 -4.108349e-03 +9.981939e-03 -2.829562e-03 +6.451095e-04 +2.983742e-03 +6.696620e-04
+1.283333e+00 -1.062784e-02 +9.367741e-01 -4.727268e-03 -2.602771e-02 +1.795502e-02 +4.384147e-04 -6.404478e-03 -3.182726e-03 -1.055210e-02 +3.462960e-03 +4.811934e-03 -6.856949e-03 +7.155671e-03 -7.605783e-03 +1.079813e-02 -3.230435e-03 +2.011577e-03 +3.846871e-03 -1.731570e-05
+1.300000e+00 -1.022358e-02 +8.044644e-01 -5.628767e-03 -2.240827e-02 +1.302751e-02 +1.292390e-03 -3.820692e-03 -3.945870e-03 -9.710252e-03 +8.018578e-04 +5.224709e-03 -5.567495e-03 +4.195014e-03 -9.099317e-03 +6.776291e-03 -9.501804e-04 +4.032521e-03 +3.583318e-03 +8.646158e-04
+1.316667e+00 +3.546367e-02 +7.441452e-01 +1.496186e-03 -1.507042e-02 +1.701586e-02 -9.950637e-04 -3.947562e-03 -3.514813e-03 -8.735326e-03 +1.884166e-03 +9.430085e-03 -4.665234e-03 +3.869905e-03 -8.710482e-03 +4.816764e-03 +1.365767e-03 +5.706553e-03 +4.841732e-03 +2.687418e-04
+1.333333e+00 +2.720552e-02 +8.522684e-01 +2.286273e-04 -1.839190e-02 +1.823747e-02 -4.917654e-03 -2.663820e-03 -9.461611e-04 -7.487751e-03 -7.659715e-04 +6.032465e-03 -2.054421e-03 +4.669941e-03 -7.815335e-03 +2.102771e-03 +1.620384e-03 +7.059837e-03 +4.070292e-03 +1.252485e-03
+1.350000e+00 +2.953580e-02 +1.274088e+00 -3.906602e-03 -2.924158e-02 +2.225880e-02 -3.144578e-03 -4.822064e-03 -3.119366e-03 -5.658545e-03 -3.128710e-03 +1.533237e-03 -2.010198e-03 +7.260177e-03 -9.393451e-03 +3.953771e-03 +7.876410e-06 +6.464735e-03 +3.537548e-03 +3.943545e-03
+1.366667e+00 +1.545037e-02 +8.448813e-01 -6.774177e-03 -2.268271e-02 +1.142107e-02 -2.824604e-04 -1.911948e-03 -2.260882e-03 -6.657185e-03 -3.158128e-03 +9.821057e-04 -2.517772e-03 +5.103936e-03 -5.093514e-03 +2.375201e-03 +6.335558e-05 +4.282639e-03 -4.270607e-04 +1.846167e-03
+1.383333e+00 +1.204879e-02 +1.173640e+00 -9.771192e-03 -2.960237e-02 +1.339218e-02 +6.554620e-04 -3.854544e-03 -5.508822e-04 -7.872731e-03 -3.910335e-03 -4.371432e-04 -4.605897e-03 +2.460101e-03 -4.281016e-03 +4.138079e-03 +9.730415e-04 +3.578147e-03 +5.070867e-04 +2.205878e-03
+1.400000e+00 +3.097851e-03 +7.560281e-01 -3.569495e-03 -1.921893e-02 +1.306611e-02 -4.875696e-04 -1.247707e-03 +1.318988e-03 -6.271821e-03 -2.643537e-03 +6.767638e-04 -4.696437e-03 +1.312016e-03 -3.014675e-03 +4.907420e-03 +3.535871e-04 -3.007687e-03 +3.410389e-03 +5.454802e-03
+1.416667e+00 +2.919821e-02 +5.231305e-01 -5.674405e-03 -1.711880e-02 +7.726289e-03 -1.591534e-03 -9.812562e-04 +5.699939e-03 -7.296892e-03 -4.068514e-03 +1.224607e-03 -4.874350e-03 +3.761553e-03 -3.595228e-04 +5.400321e-03 +1.398671e-03 -7.854243e-03 +2.216992e-03 +1.084142e-03
+1.433333e+00 +3.813610e-03 +4.984149e-01 -7.130102e-03 -1.789073e-02 +6.165561e-03 -1.744502e-03 -1.820292e-04 +6.677731e-03 -7.007244e-03 -5.265371e-03 -1.116949e-03 -3.783359e-03 +3.559886e-03 -6.708022e-05 +2.858388e-03 +1.053309e-03 -9.087346e-03 +4.410533e-03 +1.774522e-03
+1.450000e+00 -1.841887e-03 +2.868338e-01 -7.191063e-03 -1.567774e-02 +3.922708e-03 -6.717906e-03 +1.439168e-03 +8.595620e-03 -5.079164e-03 -4.346479e-03 -1.757235e-03 -2.929403e-03 +5.123346e-03 +3.778448e-04 +1.845244e-03 +2.055554e-03 -1.091836e-02 +4.927629e-03 -5.329455e-04
+1.466667e+00 +3.614834e-02 +5.700752e-01 -5.710454e-03 -1.765602e-02 +8.115435e-03 -4.846803e-03 +1.157851e-03 +5.555553e-03 -4.794000e-03 -4.266438e-03 -2.740661e-03 -2.224531e-03 +2.699997e-03 +1.121065e-03 +8.735751e-04 +2.557327e-03 -8.290434e-03 +5.254089e-03 +1.639054e-03
+1.483333e+00 +3.068086e-02 +6.379936e-01 -2.699758e-03 -1.381354e-02 +9.126838e-03 -3.076946e-03 -1.204894e-03 +3.246448e-03 -8.870022e-03 -3.784400e-04 +1.078549e-03 -3.201257e-04 +8.309226e-04 +1.860012e-04 +2.625242e-03 +4.041036e-03 -6.493252e-03 +4.295546e-03 +1.105719e-03
+1.500000e+00 +4.326073e-02 +8.229431e-01 -5.196598e-03 -1.760947e-02 +8.838790e-03 -5.137093e-03 -1.302591e-03 +7.932488e-05 -8.981621e-03 -3.580249e-03 +5.887856e-03 +9.894998e-04 -1.112720e-03 +5.291903e-04 +1.420731e-04 +4.751891e-03 -5.013279e-03 +6.403510e-03 +6.478924e-04
+1.516667e+00 +6.378814e-02 +1.097118e+00 -7.653953e-03 -2.336986e-02 +1.049393e-02 -6.514517e-03 -1.564245e-03 -2.969115e-03 -8.961653e-03 -3.969436e-03 +6.447030e-03 +1.599855e-03 -3.543399e-03 -1.335367e-03 +1.832991e-03 +5.849989e-03 -3.788471e-03 +4.319227e-03 +4.249506e-03
+1.533333e+00 +5.871897e-02 +1.045358e+00 -5.359525e-03 -2.065289e-02 +1.147506e-02 -6.040799e-03 -1.060158e-03 -1.267868e-03 -9.418453e-03 -5.496505e-03 +6.575052e-03 +2.613382e-03 -5.127697e-03 -6.297839e-04 +3.138611e-03 +4.456997e-03 -6.098089e-03 +5.518211e-03 +7.070095e-03
+1.550000e+00 +4.350619e-02 +1.383238e+00 -8.050365e-04 -2.066876e-02 +1.863726e-02 -5.191828e-03 -2.102065e-03 -1.709159e-03 -7.920862e-03 -6.007414e-03 +5.547779e-03 +3.247429e-03 -4.557953e-03 -4.810246e-04 +6.405837e-03 +6.396699e-03 -6.260174e-03 +6.830668e-03 +5.062566e-03
+1.566667e+00 +2.639660e-02 +9.923704e-01 -1.700298e-03 -1.498890e-02 +1.176503e-02 -3.933110e-03 +1.300638e-03 -4.220528e-03 -4.591751e-03 -5.496450e-03 +4.685770e-03 +2.060442e-03 -4.313381e-03 -1.965790e-03 +4.260963e-03 +8.367280e-03 -2.903571e-03 +1.464924e-03 +3.613349e-03
+1.583333e+00 +1.065572e-02 +6.910384e-01 -7.599682e-03 -1.640235e-02 +3.802743e-03 -3.609473e-03 +3.187566e-03 -4.571652e-03 -4.229523e-03 -5.864731e-03 +3.162100e-03 +8.061378e-04 -1.753254e-03 -1.293501e-03 +1.816930e-03 +6.884631e-03 -2.630435e-03 -3.832598e-03 +3.693526e-03
+1.600000e+00 -2.269874e-03 +1.194603e+00 -1.227407e-02 -2.756332e-02 +7.117869e-03 -3.467850e-03 +6.311245e-03 -4.996059e-03 -8.308648e-03 -5.893230e-03 -5.583970e-04 -1.741029e-03 -2.883466e-04 +9.059519e-04 +1.213406e-03 +5.808364e-03 -1.580641e-03 -5.124477e-03 +4.268601e-03
+1.616667e+00 +3.925991e-03 +8.449029e-01 -5.985405e-03 -1.658695e-02 +6.527505e-03 -2.647682e-03 +9.413084e-03 -4.389440e-03 -8.334959e-03 -3.054711e-03 -9.320489e-04 -1.209751e-03 -3.898065e-04 +3.118129e-03 +4.616704e-04 +6.579308e-03 +1.521821e-04 -7.107054e-03 +1.965472e-03
+1.633333e+00 -2.596652e-03 +9.262315e-01 -6.199740e-03 -1.730344e-02 +6.857251e-03 -2.610078e-03 +8.395447e-03 -6.627153e-03 -7.264529e-03 -1.941578e-03 -2.273112e-03 +6.687834e-04 -6.060566e-04 +1.138272e-03 +1.681357e-03 +4.527834e-03 +7.625129e-04 -4.739901e-03 +2.205196e-03
+1.650000e+00 -8.304689e-03 +9.806546e-01 -5.858899e-04 -1.357766e-02 +1.216460e-02 -1.503159e-03 +7.822780e-03 -5.175799e-03 -4.727753e-03 -1.557550e-03 -2.659805e-03 -1.320878e-03 +7.306009e-04 +2.852852e-03 +1.697487e-03 +4.275909e-03 +1.156594e-03 -1.636014e-03 -4.352623e-04
+1.666667e+00 -1.875176e-02 +7.447557e-01 -3.656282e-04 -1.174714e-02 +1.074686e-02 -5.669569e-04 +7.170377e-03 -3.752630e-03 -2.102441e-03 -2.410038e-03 -4.041441e-03 -2.204227e-03 +3.516511e-03 +1.642142e-03 +2.765723e-03 +1.636672e-03 +2.059059e-05 -3.170733e-03 +1.213891e-03
+1.683333e+00 -2.357247e-02 +9.990811e-01 -5.077289e-03 -1.987897e-02 +1.105138e-02 -9.090607e-04 +3.591823e-03 -5.322425e-03 -1.196695e-03 -2.713577e-03 -4.513561e-03 -2.382691e-03 +4.377626e-03 +3.972039e-03 +8.400402e-04 -2.390980e-03 -2.799640e-05 -8.148918e-04 +1.819710e-03
+1.700000e+00 -3.205816e-02 +1.089137e+00 -1.185205e-02 -2.690936e-02 +7.018506e-03 -2.574595e-03 +9.526123e-04 -6.348225e-03 +2.259857e-03 -4.438931e-03 -3.182958e-03 -4.826590e-03 +3.504490e-03 +3.897600e-03 +1.792921e-03 -3.982504e-03 +1.308549e-03 -1.563088e-03 -3.355546e-05
+1.716667e+00 -1.272007e-02 +6.031783e-01 -4.716433e-03 -1.593213e-02 +7.833579e-03 -2.188151e-03 +1.996943e-03 -3.918080e-03 +4.286828e-03 -2.763790e-03 -1.960140e-03 -6.146540e-03 +3.612108e-03 +3.032428e-03 +2.134410e-03 -6.174446e-03 +1.929236e-03 -6.994420e-05 +9.991082e-04
+1.733333e+00 -1.055698e-02 +6.965163e-01 -4.952791e-03 -1.754830e-02 +8.983848e-03 -3.889904e-03 +6.558161e-04 -3.498991e-03 +7.392719e-03 -4.465974e-03 -1.418413e-03 -6.536241e-03 +3.536804e-03 +5.068556e-03 +2.858610e-03 -7.496585e-03 +3.134908e-03 -5.429569e-04 -2.952229e-04
+1.750000e+00 +3.148198e-02 +4.388842e-01 +1.627427e-03 -8.703111e-03 +1.097140e-02 -2.271339e-03 +2.715975e-03 -3.191606e-03 +9.146365e-03 -4.421059e-03 -3.243122e-04 -7.407891e-03 +2.132485e-03 +5.485854e-03 +2.175742e-03 -6.934582e-03 +4.887253e-03 -1.783922e-03 +1.724318e-03
+1.766667e+00 +8.018871e-03 +7.335817e-01 +3.608555e-03 -9.473369e-03 +1.483867e-02 -2.264258e-03 +1.762873e-03 -2.776677e-03 +8.334999e-03 -4.018665e-03 -9.338076e-04 -6.402612e-03 +1.514121e-03 +5.742538e-03 +1.251866e-03 -3.852815e-03 +6.010162e-03 -3.876735e-04 +1.200827e-04
+1.783333e+00 +2.885810e-02 +1.032272e+00 +5.877591e-03 -1.013349e-02 +1.906698e-02 -1.800913e-03 +2.903372e-03 -3.942467e-03 +5.576754e-03 -3.308165e-03 +2.119446e-04 -6.350003e-03 +8.647934e-04 +7.620915e-03 +2.171231e-03 -3.960714e-03 +7.944023e-03 -8.541679e-04 -4.084331e-04
+1.800000e+00 +2.550312e-02 +1.073743e+00 +8.548769e-03 -7.991216e-03 +2.127069e-02 -1.189961e-03 +2.384144e-03 -2.827698e-03 +5.286992e-03 -3.397187e-03 -9.804023e-04 -4.592383e-03 +6.530392e-04 +7.349025e-03 +3.064231e-03 -2.850141e-03 +6.794110e-03 -1.215563e-03 +1.168219e-03
+1.816667e+00 +1.609443e-02 +1.141274e+00 +7.683754e-03 -9.182461e-03 +2.102970e-02 -6.903327e-04 +6.806189e-04 -3.703721e-03 +3.876534e-03 -1.605807e-03 -1.391138e-03 -3.319689e-03 +6.484939e-04 +5.306889e-03 +2.860416e-03 -2.604923e-03 +6.431679e-03 -3.504269e-04 +2.485686e-03
+1.833333e+00 +1.617171e-02 +1.437115e+00 +1.228414e-02 -7.397336e-03 +2.666933e-02 +6.971026e-04 -8.895531e-04 -4.174890e-03 +1.737889e-03 -1.992461e-03 +2.339291e-04 -6.301675e-04 +1.786656e-03 +6.429384e-03 +6.130938e-04 -7.584921e-04 +7.661622e-03 +7.697440e-04 +2.183095e-03
+1.850000e+00 +2.501158e-02 +1.222183e+00 +1.061128e-02 -5.897853e-03 +2.256669e-02 +8.086721e-04 -1.423996e-03 -2.209270e-03 +6.107945e-04 -8.610786e-04 +2.649987e-04 -1.202808e-03 +1.822511e-03 +2.023982e-03 +1.215786e-03 +5.273048e-04 +8.187606e-03 +6.929514e-04 +1.311280e-03
+1.866667e+00 -3.093848e-03 +1.199927e+00 +1.032338e-02 -6.232582e-03 +2.244262e-02 -1.107009e-03 -2.549469e-03 -8.614334e-04 +1.735265e-03 -6.836205e-04 +8.580823e-04 -1.602912e-03 +2.545819e-03 +4.082720e-03 +2.025505e-03 +1.095595e-04 +6.929466e-03 +8.126821e-04 -8.197944e-04
+1.883333e+00 -5.477432e-03 +1.342694e+00 +8.622278e-03 -7.664668e-03 +2.111119e-02 +1.790881e-03 -2.201371e-03 -1.261639e-03 +1.864714e-04 -2.783098e-03 +7.465564e-04 -1.713897e-03 +2.058211e-03 +4.162460e-03 +1.624331e-03 -2.009740e-03 +8.577809e-03 +1.954112e-03 -1.667699e-03
+1.900000e+00 -2.052809e-02 +8.292528e-01 +1.041290e-02 -2.106961e-03 +1.864696e-02 +3.755340e-03 -2.115369e-03 -1.771872e-03 +3.739265e-03 -9.048459e-04 +8.678042e-04 -5.022818e-03 +4.796116e-03 +4.390940e-03 +1.565672e-03 -3.276740e-03 +5.928716e-03 +3.045850e-03 -3.527272e-03
+1.916667e+00 -8.511561e-03 +9.142658e-01 +7.704601e-03 -4.899851e-03 +1.701009e-02 +2.483493e-03 -2.027566e-03 -3.355245e-03 +3.002633e-03 -5.988877e-04 +3.545451e-04 -3.187480e-03 +4.205083e-03 +3.687955e-03 +4.063741e-03 -4.931492e-03 +4.425460e-03 +2.479004e-03 -2.121523e-03
+1.933333e+00 -4.582811e-03 +9.201985e-01 +6.365789e-03 -7.326707e-03 +1.722117e-02 -2.657237e-05 +2.720519e-05 -2.852731e-03 +3.202882e-03 -2.560326e-03 +1.744753e-04 -2.873780e-03 +5.150909e-03 +3.277465e-03 +1.463028e-03 -4.438245e-03 +3.644131e-03 +1.916927e-03 +9.206151e-04
+1.950000e+00 +5.645480e-03 +1.346009e+00 +4.865576e-03 -1.252249e-02 +1.985087e-02 +5.393070e-04 -6.248491e-04 -1.864278e-03 +4.667619e-03 -5.908543e-03 -1.852370e-03 -3.426163e-03 +4.129722e-03 +3.707326e-03 +1.103688e-03 -3.220082e-03 +4.375660e-03 +1.032420e-03 +2.654329e-03
+1.966667e+00 +3.735946e-02 +9.820753e-01 +6.258476e-03 -8.063932e-03 +1.779638e-02 -1.040660e-04 -5.545274e-04 -1.842524e-03 +5.797759e-03 -4.350443e-03 -9.626044e-04 -3.409552e-03 +2.552788e-03 +3.065065e-03 +2.979736e-03 -6.332394e-03 +4.686521e-03 +1.810936e-03 +3.583940e-03
+1.983333e+00 +3.317922e-02 +1.389193e+00 +1.947189e-03 -1.517281e-02 +1.774969e-02 -1.531521e-03 -6.911458e-04 -2.528988e-03 +5.792213e-03 -5.490279e-03 -2.271401e-03 -3.490762e-03 +2.026467e-03 +3.204413e-03 +1.758841e-03 -4.131441e-03 +4.010653e-03 +2.154833e-03 +3.291821e-03
+2.000000e+00 +2.131518e-02 +1.307542e+00 +4.342387e-03 -1.229749e-02 +1.884760e-02 -5.758023e-04 -1.933626e-03 -7.341890e-04 +4.805128e-03 -4.906805e-03 -1.050587e-03 -3.904971e-03 +2.121568e-03 +2.820988e-03 +1.169751e-03 -3.153630e-03 +4.107207e-03 +1.717019e-03 +4.287860e-03
+2.016667e+00 +8.721187e-03 +1.294207e+00 +1.571913e-03 -1.363977e-02 +1.568607e-02 +4.962803e-05 -2.746753e-03 -2.084472e-03 +4.318274e-03 -3.165091e-03 -8.814015e-04 -4.688664e-03 +1.456786e-03 +2.124371e-03 +1.399773e-03 -3.884783e-03 +5.287385e-03 +1.903140e-03 +2.564102e-03
+2.033333e+00 +2.247622e-03 +1.011039e+00 +6.120954e-04 -1.162009e-02 +1.218668e-02 -1.486561e-03 -2.796704e-03 -1.160773e-03 +6.461822e-03 -3.606167e-03 -1.473407e-03 -3.763710e-03 +5.201538e-04 +2.585298e-03 +1.399019e-03 -3.624569e-03 +4.616509e-03 +2.047257e-03 +8.877225e-04
+2.050000e+00 +4.961356e-02 +1.212213e+00 -1.829177e-03 -1.349854e-02 +1.006974e-02 -1.454550e-03 -3.495485e-03 -1.787999e-03 +2.946799e-03 -2.215551e-03 -7.413249e-04 -2.360604e-03 -2.474820e-03 +1.994078e-03 +1.697509e-03 -1.988677e-03 +4.028088e-03 +3.194545e-03 +5.499359e-04
+2.066667e+00 +3.508231e-02 +1.346876e+00 -1.133076e-02 -2.224739e-02 +3.174518e-03 -1.354121e-03 -3.969425e-03 -3.570044e-03 +1.745075e-03 -2.899194e-03 -1.534178e-03 -3.419827e-03 -2.971558e-03 +1.501743e-04 +1.299162e-03 -3.714855e-03 +4.097948e-03 +2.859513e-03 +4.888721e-04
+2.083333e+00 +4.301078e-02 +9.100224e-01 -7.003042e-03 -1.581771e-02 +3.957834e-03 -7.977254e-04 -3.658439e-03 -3.837842e-03 +2.042364e-03 -8.437026e-04 +1.000127e-03 -4.531412e-03 -1.658740e-03 -7.281662e-04 +2.691025e-03 -5.606912e-03 +3.139469e-03 +3.502843e-03 +1.379831e-03
+2.100000e+00 +8.701732e-02 +1.295413e+00 -4.179797e-03 -1.625571e-02 +8.956178e-03 -9.514740e-04 -5.684223e-03 -4.517212e-03 +3.151917e-03 -1.730010e-03 +7.825156e-04 -2.024635e-03 -6.946989e-05 +1.540248e-04 +5.036144e-03 -5.456700e-03 +1.656002e-03 +2.633656e-03 +2.241745e-03
+2.116667e+00 +4.926457e-02 +9.851957e-01 -7.199363e-03 -1.555486e-02 +3.389108e-03 -1.405020e-03 -6.220956e-03 -3.172326e-03 +2.650166e-03 -1.165827e-03 -9.478406e-05 -1.109039e-03 -2.132851e-03 -1.211110e-03 +5.747616e-03 -4.561928e-03 +2.542826e-04 +2.311066e-03 +1.982036e-03
+2.133333e+00 +4.837757e-02 +9.920847e-01 -5.565519e-03 -1.357598e-02 +4.119518e-03 -3.558442e-04 -5.372208e-03 -3.579898e-03 +1.292753e-03 -8.587205e-04 -6.772552e-04 +3.397146e-04 -3.023706e-03 -6.880419e-04 +4.445568e-03 -4.372655e-03 +9.604278e-04 +1.554173e-03 +4.031579e-03
+2.150000e+00 +1.199863e-02 +1.037816e+00 -1.117356e-02 -1.805936e-02 -6.278830e-04 -1.374664e-03 -5.424441e-03 -3.910384e-03 -1.230266e-04 -2.809797e-05 -3.917712e-03 +2.540934e-03 -3.197247e-03 -3.168714e-04 +1.554491e-03 -3.501113e-03 +1.143662e-03 +4.428504e-04 +3.490888e-03
+2.166667e+00 +5.198178e-03 +1.085812e+00 -7.052592e-03 -1.437299e-02 +2.473950e-03 -1.535621e-03 -5.180028e-03 -3.719322e-03 +9.574743e-04 -1.189281e-03 -3.049081e-03 +3.944235e-03 -2.821804e-03 +2.238633e-03 +1.093066e-03 -3.017011e-03 +1.291490e-03 +6.949996e-04 +2.276972e-03
+2.183333e+00 +3.099851e-02 +8.950464e-01 -7.148093e-03 -1.202080e-02 +5.121947e-05 -2.524652e-03 -3.406425e-03 -2.545361e-03 +4.890196e-04 -1.980230e-03 -2.775705e-03 +4.580522e-03 -4.474452e-03 +1.931525e-03 -3.687926e-05 -1.705805e-03 +2.141034e-03 +1.578321e-03 +6.430856e-04
+2.200000e+00 +3.712558e-02 +9.920612e-01 -1.278672e-03 -8.083665e-03 +5.732108e-03 -2.268170e-03 -1.720826e-03 -1.922100e-03 +1.110218e-03 -1.560989e-03 -2.327675e-03 +3.208700e-03 -3.935553e-03 +2.128027e-03 -9.321151e-05 -1.118765e-03 +3.685670e-03 +2.366262e-03 +9.492789e-04
+2.216667e+00 +2.000508e-02 +1.045950e+00 -6.966851e-04 -8.130105e-03 +6.713499e-03 -2.704081e-03 -5.515885e-04 -1.655593e-03 +1.371235e-03 -2.832008e-03 -3.100708e-03 +3.969410e-03 -2.402884e-03 +1.696332e-03 -1.321500e-03 +2.844584e-04 +2.623811e-03 +2.773322e-03 +9.876568e-04
+2.233333e+00 +2.808663e-02 +8.805565e-01 +1.341805e-03 -4.967157e-03 +6.959389e-03 -2.440250e-03 -1.399411e-04 -1.052707e-03 +6.111794e-04 -2.057164e-03 -3.391143e-03 +5.072485e-03 -3.171344e-03 +2.163836e-03 -8.652868e-04 -1.136952e-03 +3.399225e-03 +2.197677e-03 +2.232830e-03
+2.250000e+00 -6.458004e-03 +1.189553e+00 -4.501527e-03 -1.160629e-02 +3.908758e-03 -2.339578e-03 +3.046542e-04 -2.887172e-03 +3.605515e-04 -2.293155e-03 -5.198232e-03 +4.230932e-03 -3.527365e-03 +1.423744e-03 -7.906674e-04 -1.869440e-04 +2.821888e-03 +1.682303e-03 +1.301032e-03
+2.266667e+00 +3.128744e-04 +1.287267e+00 -7.103295e-03 -1.441010e-02 +2.400657e-03 -2.304782e-03 -8.498752e-04 -4.555763e-03 +7.457878e-04 -1.243774e-03 -5.068519e-03 +3.592590e-03 -4.746312e-03 +2.438441e-03 -1.029447e-03 -1.104269e-03 +3.175078e-03 +1.363287e-03 +1.596351e-03
+2.283333e+00 -2.474563e-02 +1.111551e+00 -9.566382e-03 -1.436099e-02 -1.626417e-03 -1.220566e-03 -1.014644e-03 -5.806626e-03 -1.674470e-05 -1.260736e-03 -5.215144e-03 +4.852865e-03 -5.300082e-03 +3.005670e-03 -1.751504e-03 -1.615122e-03 +3.100557e-03 -5.453321e-05 +1.535740e-03
+2.300000e+00 +2.706764e-03 +1.240975e+00 -7.375948e-03 -1.345643e-02 +1.035167e-03 -1.057056e-03 -5.351824e-04 -3.666629e-03 -9.679858e-04 -1.757099e-03 -4.693453e-03 +3.609694e-03 -4.294091e-03 +2.370380e-03 -6.521628e-04 -6.475248e-04 +2.813331e-03 +2.710108e-04 +8.985532e-04
+2.316667e+00 -1.040564e-02 +1.236431e+00 -3.897831e-03 -9.931179e-03 +3.259759e-03 +3.178304e-04 -4.162889e-04 -3.130832e-03 -4.550909e-04 -2.574115e-03 -4.668995e-03 +4.177759e-03 -3.738967e-03 +1.972119e-03 +2.456978e-06 -2.035409e-04 +2.426418e-03 +1.327452e-03 +5.025118e-04
+2.333333e+00 -1.553737e-02 +1.463456e+00 -1.130410e-03 -8.666016e-03 +6.506506e-03 -1.664941e-04 +7.977575e-04 -4.484120e-04 -1.939745e-03 -3.197010e-03 -5.670987e-03 +4.714743e-03 -4.265976e-03 +1.746841e-03 +1.792078e-03 -4.129360e-04 +3.946783e-03 +8.234315e-04 +9.198792e-04
+2.350000e+00 -1.011285e-02 +1.405442e+00 +1.761797e-03 -5.217474e-03 +7.862271e-03 +8.739925e-04 +1.671437e-03 +3.151914e-05 -2.393364e-03 -3.094037e-03 -5.476481e-03 +4.770997e-03 -3.389804e-03 +1.366906e-03 +2.758823e-03 +4.038986e-04 +3.806412e-03 +6.524087e-04 -1.108528e-04
+2.366667e+00 -1.242430e-02 +9.634746e-01 +7.173024e-04 -3.683735e-03 +4.702757e-03 +1.108593e-03 +3.338238e-04 +8.175205e-04 -1.174286e-03 -2.608237e-03 -4.366119e-03 +3.301632e-03 -3.434913e-03 +5.114439e-04 +2.382829e-03 -3.026666e-04 +4.221116e-03 +3.565764e-04 -4.482124e-04
+2.383333e+00 -9.416900e-03 +1.520602e+00 +4.798925e-03 -3.619395e-03 +1.122599e-02 +1.107706e-03 +5.115536e-04 -6.605483e-04 -1.784012e-03 -1.397066e-03 -3.656240e-03 +3.359022e-03 -2.463338e-03 +6.653089e-05 +1.949088e-03 +1.152351e-03 +5.435409e-03 +1.041307e-03 +5.998277e-04
+2.400000e+00 -1.185671e-02 +1.780124e+00 +2.879237e-03 -7.238150e-03 +1.160084e-02 -5.149840e-04 +2.147436e-04 -1.154053e-03 -1.684222e-03 -1.764645e-03 -2.766088e-03 +2.779294e-03 -1.872129e-03 -4.700197e-05 +1.975835e-03 +1.450284e-03 +5.148514e-03 +3.733146e-04 +1.016699e-03
+2.416667e+00 +1.277841e-02 +1.532087e+00 +9.311035e-03 -7.217524e-04 +1.573271e-02 -1.231701e-03 +1.918293e-03 -4.084884e-04 -7.764804e-04 -1.097889e-03 -2.157039e-03 +3.255303e-03 -1.028243e-03 +1.912154e-03 +1.178054e-03 +2.526833e-03 +4.735233e-03 +2.540692e-04 +1.329551e-03
+2.433333e+00 -7.608540e-03 +1.860212e+00 +3.516287e-03 -7.967223e-03 +1.333689e-02 -1.670851e-03 -4.474430e-04 -1.410000e-03 -8.193823e-04 -1.457668e-04 -2.024102e-03 +1.193310e-03 -9.388213e-04 +2.141619e-03 +1.678724e-03 +7.872024e-04 +4.632630e-03 -2.684573e-04 +1.212601e-03
+2.450000e+00 -7.805486e-03 +1.009630e+00 +6.534434e-03 -1.309862e-03 +1.181537e-02 -1.580618e-03 +5.704489e-04 -6.364111e-04 +8.797539e-04 +8.708202e-04 -1.580506e-03 +6.269859e-04 -3.559926e-05 +2.977708e-03 +3.065316e-04 +1.428583e-03 +3.241256e-03 -3.161249e-04 +5.838959e-04
+2.466667e+00 -5.643998e-03 +8.828462e-01 +7.205734e-03 -5.789689e-04 +1.220228e-02 -2.028531e-03 +1.164018e-03 -2.753218e-04 +2.572474e-03 -1.455351e-03 -1.255426e-03 +9.222529e-04 +7.143777e-04 +3.674518e-03 -7.843057e-04 -1.365797e-04 +3.346078e-03 +1.269071e-04 +1.476521e-03
+2.483333e+00 +1.684061e-02 +9.710713e-01 +1.048014e-02 +1.816921e-03 +1.519742e-02 -2.525879e-03 +7.349356e-04 -3.783893e-04 +3.548556e-03 -1.557826e-03 -4.949302e-04 +1.919361e-03 +6.840033e-04 +2.938700e-03 +5.950209e-04 -1.001319e-03 +3.888968e-03 +1.226937e-03 +2.129387e-03
+2.500000e+00 -7.794627e-03 +7.166267e-01 +6.591727e-03 -1.019361e-04 +1.075633e-02 -2.347406e-03 +6.938355e-04 -6.662189e-04 +2.972728e-03 -1.565990e-03 +4.452789e-04 +4.530470e-04 +9.351985e-04 +1.823854e-03 -1.552824e-04 -7.837418e-04 +3.054968e-03 +1.189116e-03 +1.326593e-03
+2.516667e+00 -4.771982e-03 +1.215184e+00 +8.111610e-03 -1.301009e-03 +1.438190e-02 -2.071855e-03 -3.567623e-05 -2.094492e-03 +2.268301e-03 -7.020602e-04 +1.227056e-03 +5.937437e-04 +1.779799e-03 +1.991455e-03 -1.218763e-04 -8.691089e-04 +3.182037e-03 +2.661652e-03 +1.224823e-03
+2.533333e+00 +3.035066e-02 +9.632029e-01 +7.913138e-03 -6.607772e-05 +1.286901e-02 -1.535212e-03 -7.856435e-04 -2.261130e-03 +3.169028e-03 +1.424950e-04 +1.278198e-03 -3.373128e-06 +1.298417e-03 +2.217298e-03 +2.986212e-04 -3.127501e-04 +2.182394e-03 +2.007222e-03 +1.142007e-03
+2.550000e+00 -1.271187e-02 +1.131938e+00 +1.197186e-03 -5.978067e-03 +7.709689e-03 -5.985188e-04 -1.583844e-03 -2.746277e-03 +1.777956e-03 -1.349772e-03 +1.637084e-03 -1.108233e-03 +7.525332e-04 +1.505174e-03 +3.574301e-04 +5.323065e-05 +1.149307e-03 +6.147041e-04 +8.828129e-04
+2.566667e+00 -2.555231e-02 +1.140015e+00 -2.855067e-03 -8.142939e-03 +3.236829e-03 +1.274282e-04 -1.175358e-03 -4.192951e-03 +6.807238e-04 -1.018907e-03 +1.358590e-03 -1.200219e-03 -7.228981e-04 +7.632697e-04 +3.416827e-05 +8.396778e-04 +1.310451e-03 +6.967464e-04 -6.698720e-04
+2.583333e+00 -4.035217e-02 +1.470430e+00 -2.746848e-03 -8.882779e-03 +4.132549e-03 +1.375191e-03 -1.028018e-03 -2.922434e-03 -1.136214e-03 -1.572075e-03 +7.039914e-04 -1.376576e-03 -1.018832e-03 +1.621056e-03 +5.271829e-04 +2.195243e-03 +8.316676e-04 -5.508724e-05 -1.205630e-03
+2.600000e+00 -3.685449e-02 +7.768554e-01 -5.618975e-03 -7.323751e-03 -2.036032e-03 +1.854072e-03 +1.968638e-04 -3.512242e-03 -6.431376e-04 -1.448385e-03 +7.638122e-05 -1.428353e-03 -1.056945e-03 +1.187645e-03 +1.466900e-04 +1.708107e-03 +8.701506e-04 -1.310499e-03 -2.888556e-03
+2.616667e+00 -4.559215e-03 +6.430000e-01 -1.383787e-03 -3.492114e-03 +1.126384e-03 +2.526512e-03 -3.527121e-05 -3.348257e-03 -8.664867e-04 -1.446263e-04 +4.124497e-04 -9.034370e-04 +3.639365e-06 +1.881153e-03 +6.187157e-04 +8.753721e-04 +2.630625e-04 -1.150902e-03 -1.672509e-03
+2.633333e+00 +1.261045e-02 +1.014715e+00 +4.477410e-04 -3.083084e-03 +3.701967e-03 +3.216865e-03 +9.730814e-05 -2.398493e-03 -1.307729e-03 +2.497164e-04 -1.752117e-03 -2.323006e-04 -1.378793e-03 +1.358379e-03 +2.455129e-03 +1.897181e-03 +1.242857e-04 -8.935588e-04 -9.386162e-04
+2.650000e+00 +2.353251e-02 +1.430417e+00 -8.251783e-04 -5.545590e-03 +4.020184e-03 +3.668969e-03 -1.803332e-03 -2.863180e-03 -9.041497e-04 -2.224922e-04 -1.663896e-03 -2.018566e-05 -1.231137e-03 +3.781136e-04 +2.809883e-03 +2.396204e-03 +5.478781e-04 +3.162688e-04 -2.399887e-03
+2.666667e+00 +5.260499e-03 +8.513076e-01 -8.913688e-04 -3.189766e-03 +1.635505e-03 +3.817871e-03 -2.033221e-03 -2.540156e-03 -1.472847e-03 +6.352219e-04 -1.109376e-03 +4.622484e-04 -1.500389e-03 +4.512475e-04 +1.859404e-03 +6.976539e-04 -7.164713e-06 +7.362754e-04 -1.074049e-03
+2.683333e+00 -4.264948e-02 +1.129092e+00 -7.955576e-03 -1.036569e-02 -2.881810e-03 +2.892881e-03 -2.740242e-03 -3.098359e-03 -1.586772e-03 +2.606955e-05 -2.314840e-03 -2.051506e-04 -1.682229e-03 +2.778433e-04 +1.041388e-03 +9.846261e-04 -1.842512e-04 -1.842687e-05 -2.359225e-03
+2.700000e+00 -5.919274e-02 +9.352815e-01 -8.668796e-03 -9.862097e-03 -4.523894e-03 +2.720183e-03 -3.212859e-03 -2.231657e-03 -1.902963e-03 -1.974039e-04 -2.660480e-03 +7.713662e-04 -1.043471e-03 -7.065694e-04 +9.114501e-04 -2.362515e-04 +7.261938e-04 +3.480974e-04 -3.108158e-03
+2.716667e+00 -4.920148e-02 +1.100730e+00 -9.669989e-03 -1.106380e-02 -4.983897e-03 +2.163137e-03 -3.168600e-03 -3.324927e-03 -1.634339e-03 -1.174055e-03 -1.977712e-03 +1.610181e-03 -1.984383e-03 +8.593928e-04 +1.460722e-03 -6.852525e-04 -1.530207e-04 +3.305204e-04 -3.227162e-03
+2.733333e+00 -2.555133e-02 +1.221572e+00 -1.275499e-02 -1.404793e-02 -7.094996e-03 +2.798469e-03 -4.434319e-03 -2.486178e-03 -2.086145e-03 -2.184678e-03 -2.527972e-03 +1.381660e-03 -1.429088e-03 -7.873086e-04 +1.722464e-03 -1.362259e-03 +3.470306e-04 +2.449551e-04 -3.610875e-03
+2.750000e+00 -7.131881e-04 +5.168824e-01 -1.190548e-02 -9.669633e-03 -9.938949e-03 +2.871998e-03 -3.410505e-03 -2.025974e-03 -2.022876e-03 -2.482195e-03 -1.142829e-03 +1.610587e-03 -2.333361e-03 -2.053486e-03 +5.172891e-04 -1.382475e-03 +1.165167e-03 +1.181837e-03 -3.949287e-03
+2.766667e+00 -4.616204e-03 +3.545823e-01 -5.928315e-03 -4.357914e-03 -5.401720e-03 +2.594950e-03 -1.821518e-03 -1.507248e-03 -2.109277e-03 -1.430883e-03 -4.148131e-04 +1.663593e-03 -1.267086e-03 -1.274725e-03 +1.094055e-03 -9.954605e-04 +1.078695e-03 +7.409376e-04 -3.106199e-03
+2.783333e+00 +1.352604e-02 +7.241078e-01 -1.852232e-03 -2.662962e-03 -4.488631e-04 +2.871907e-03 -2.220945e-03 -1.873204e-03 -1.683748e-03 -6.590022e-04 +5.451471e-04 +1.135460e-03 -2.133148e-03 -1.314926e-03 +2.212537e-03 -9.147532e-04 +2.034435e-03 +1.682316e-03 -1.886604e-03
+2.800000e+00 +1.530157e-02 +1.085407e+00 -1.922576e-03 -4.173030e-03 +8.976797e-04 +2.392685e-03 -3.504265e-03 -1.907824e-03 -2.597332e-03 -1.419285e-03 +1.714661e-03 +2.412223e-03 -2.189101e-03 -7.608505e-04 +9.368079e-04 -2.053583e-04 +2.275324e-03 +1.735117e-03 -1.187157e-03
+2.816667e+00 +4.170865e-03 +4.758382e-01 -2.381046e-03 -2.245974e-03 -1.698669e-03 +1.933622e-03 -2.588295e-03 -2.462573e-03 -2.931896e-03 -8.379888e-05 +1.916185e-03 +2.624220e-03 -1.687969e-03 -1.886474e-03 -5.558723e-04 +8.473233e-05 +1.332929e-03 +1.848001e-03 -3.262107e-04
+2.833333e+00 -1.756333e-03 +2.257625e-01 -3.498273e-03 -2.054377e-03 -3.686567e-03 +9.696442e-04 -2.873422e-03 -3.071570e-03 -2.220497e-03 +3.874052e-04 +2.796197e-03 +2.578458e-03 -2.670941e-03 -2.442732e-03 -1.181140e-03 +7.727521e-06 +1.223102e-03 +3.208388e-03 -7.138922e-04
+2.850000e+00 +9.981490e-03 +8.710410e-01 +2.986976e-04 -2.207919e-03 +2.601779e-03 +6.183206e-04 -2.632558e-03 -2.441822e-03 -9.212668e-04 -5.492420e-04 +1.979373e-03 +2.412838e-03 -1.851012e-03 -1.635993e-03 +3.811954e-04 +8.073772e-04 +1.126528e-03 +3.198860e-03 -2.635433e-04
+2.866667e+00 -4.595340e-03 +1.154416e+00 +7.655139e-04 -3.211915e-03 +4.327206e-03 +1.413688e-03 -2.471269e-03 -1.935581e-03 -5.682101e-04 -3.273758e-04 +2.655972e-04 +1.405281e-03 -4.523249e-04 -1.839458e-03 +1.221408e-03 +1.783903e-03 +1.329744e-03 +1.928157e-03 -1.017172e-03
+2.883333e+00 +8.752753e-03 +9.517372e-01 +1.003381e-03 -2.188483e-03 +3.725842e-03 +9.567421e-04 -1.832453e-03 -1.533500e-03 -6.227741e-04 +1.461369e-04 -2.784857e-05 +1.395131e-03 -3.130339e-04 -2.033861e-03 +1.309196e-03 +1.417205e-03 +1.471484e-03 +2.090360e-03 -1.409899e-03
+2.900000e+00 +2.029460e-02 +1.539223e+00 +1.062147e-03 -4.599330e-03 +6.148048e-03 +5.699152e-04 -2.256819e-03 -1.312723e-03 -9.289549e-04 -6.023473e-05 -1.349924e-03 +2.193252e-03 -1.517426e-04 -2.578459e-03 +1.542924e-03 +1.854249e-03 +1.916585e-03 +3.072369e-03 -1.475747e-03
+2.916667e+00 +1.613502e-02 +1.627598e+00 -1.480526e-04 -6.475735e-03 +6.001978e-03 +1.279765e-04 -2.413200e-03 -1.015062e-03 -1.484856e-04 -2.543465e-04 -2.603150e-03 +1.910727e-03 +4.358364e-04 -2.399582e-03 +2.181681e-03 +1.680297e-03 +1.298296e-03 +1.947360e-03 -1.047156e-03
+2.933333e+00 +1.952703e-02 +1.356128e+00 +1.857610e-03 -3.842606e-03 +6.707325e-03 -8.984090e-05 -2.064779e-03 -3.829668e-04 +4.040484e-04 +2.621822e-04 -2.548836e-03 +1.790754e-03 +3.676045e-04 -1.812452e-03 +1.497839e-03 +1.734818e-03 +9.796744e-04 +2.992388e-03 -1.190911e-03
+2.950000e+00 +1.781022e-02 +1.384375e+00 -9.457845e-04 -6.372265e-03 +4.614475e-03 -8.361747e-04 -8.944492e-04 -1.229763e-03 +1.931362e-06 -3.714683e-04 -2.292627e-03 +1.349610e-03 +1.991152e-04 -2.164672e-03 +1.793141e-04 +2.030492e-03 +1.309698e-03 +2.421477e-03 -8.448032e-04
+2.966667e+00 +4.031032e-02 +1.154601e+00 +1.639407e-03 -3.200059e-03 +5.736538e-03 -3.826071e-04 -1.111860e-03 -1.455902e-03 +6.021568e-04 -4.235329e-04 -1.223026e-03 +1.827311e-03 -4.846941e-05 -9.252032e-04 +3.471148e-04 +1.542188e-03 +6.639922e-04 +2.512881e-03 -1.789920e-04
+2.983333e+00 +5.364470e-02 +1.326356e+00 +4.994755e-03 -1.977222e-03 +9.988459e-03 +8.137565e-06 -2.573165e-04 -1.192968e-03 +1.198025e-03 -4.615750e-04 -1.394350e-03 +7.635234e-04 +1.539923e-03 -3.818217e-04 +6.553679e-04 +1.379971e-03 +1.429106e-04 +2.201827e-03 +1.287591e-03
+3.000000e+00 +4.385877e-02 +1.423832e+00 +5.096921e-03 -2.395706e-03 +1.056078e-02 -5.908176e-04 -4.272940e-04 -1.308993e-03 +2.143591e-03 -8.030086e-04 -1.717165e-03 +1.092738e-03 +1.587674e-03 -4.840785e-04 +1.542534e-03 +1.365449e-03 -1.583493e-04 +1.593851e-03 +1.786605e-03
+3.016667e+00 +3.945892e-02 +9.460712e-01 +9.593090e-04 -3.926817e-03 +5.339592e-03 -9.524054e-04 -2.897904e-04 -9.266090e-04 +1.750361e-03 -9.005826e-04 -1.867810e-03 +5.672374e-04 +7.400079e-04 -1.231761e-03 +8.758300e-04 +3.624873e-04 +3.563284e-04 +1.107503e-03 +1.440898e-03
+3.033333e+00 +4.610241e-02 +8.964398e-01 +1.558826e-03 -3.244095e-03 +5.653248e-03 -1.097308e-03 -4.563708e-04 -6.925547e-04 +1.666701e-03 -1.036144e-03 -8.573029e-04 +3.178072e-04 +1.105446e-03 -1.437756e-03 +5.333606e-04 +4.372545e-04 +1.104651e-03 +7.266717e-04 +1.385031e-03
+3.050000e+00 +2.179368e-02 +1.228051e+00 +1.071126e-03 -5.146934e-03 +6.708109e-03 -1.297892e-03 -6.330373e-04 -4.309874e-04 +1.901506e-03 -9.219251e-04 -1.593777e-03 -4.423440e-04 +1.020223e-03 -1.164277e-03 +5.325422e-04 +2.129324e-04 +1.458496e-03 +1.073436e-03 +1.435623e-03
+3.066667e+00 +2.954559e-02 +1.034943e+00 +1.661564e-03 -3.347992e-03 +5.925563e-03 -4.710958e-04 -2.095154e-04 -3.532857e-04 +1.025310e-03 -6.413281e-04 -1.144766e-03 -4.330623e-04 +8.492082e-04 -1.117295e-03 +9.030541e-04 +7.604957e-05 +1.542059e-03 +1.021281e-03 +7.588964e-04
+3.083333e+00 +7.749748e-03 +1.344746e+00 +2.855742e-03 -3.277389e-03 +7.797328e-03 -2.251864e-04 +2.697775e-04 -1.057294e-03 +9.293225e-04 -6.152504e-04 -7.242322e-04 -7.445055e-04 +8.980431e-04 -1.144548e-03 +2.028844e-03 +3.011246e-04 +1.222110e-03 +1.284191e-03 +7.312245e-04
+3.100000e+00 +2.269097e-02 +2.065203e+00 +1.038300e-04 -8.434703e-03 +8.333582e-03 -7.418918e-04 -2.852396e-05 -1.959720e-03 +3.220205e-04 -6.435129e-04 -9.796562e-04 -1.555258e-03 +1.023489e-03 -8.454572e-04 +2.388583e-03 -1.859771e-04 +1.581376e-03 +4.833819e-04 +1.247911e-03
+3.116667e+00 +2.677374e-02 +1.945796e+00 +3.230146e-04 -7.309835e-03 +7.601094e-03 -6.590146e-04 -9.896528e-04 -1.576483e-03 -1.162120e-04 -7.640693e-04 -1.751798e-04 -5.813778e-04 +9.998932e-04 -8.508025e-04 +3.324891e-03 -3.101811e-04 +8.654353e-04 +4.537183e-04 +7.178969e-04
+3.133333e+00 +3.714958e-02 +1.439334e+00 -2.831429e-04 -6.343307e-03 +5.680475e-03 -1.150987e-03 -8.376866e-04 -1.411440e-03 -6.448336e-04 -1.646959e-04 +6.485134e-04 -6.363916e-04 +1.309715e-03 -1.294244e-03 +2.394593e-03 -2.113508e-04 +2.761137e-04 +4.589573e-04 +9.457639e-04
+3.150000e+00 +1.190184e-02 +5.966284e-01 -2.142155e-03 -4.795639e-03 +1.158342e-03 -7.866123e-04 -7.799574e-04 -1.233054e-03 -1.581970e-03 +1.594288e-04 +1.562202e-03 -5.088088e-04 +1.013819e-03 -1.248644e-03 +1.302077e-03 -6.736436e-04 -2.366981e-04 +3.441302e-04 +2.823945e-04
+3.166667e+00 +4.094963e-06 +5.289475e-01 -3.449013e-03 -5.267765e-03 -5.077238e-04 -7.441979e-04 +7.395062e-05 -1.563468e-03 -1.744188e-03 -5.177955e-04 +1.585299e-03 -5.611352e-04 +5.469638e-04 -2.436766e-03 +6.207032e-05 +1.183857e-04 +5.294295e-04 +4.781652e-04 +3.353967e-04
+3.183333e+00 +2.162414e-02 +1.230777e+00 -4.267294e-03 -8.113964e-03 +9.216319e-04 -6.285255e-04 -8.940948e-04 -1.778660e-03 -1.997054e-03 +4.503858e-04 +5.215616e-04 -1.053289e-03 +1.761513e-04 -1.403498e-03 -2.425576e-04 +1.279935e-03 +2.120599e-04 +4.008809e-04 +2.063418e-04
+3.200000e+00 +3.845873e-03 +1.133185e+00 -2.431858e-03 -6.001830e-03 +1.859594e-03 -5.080979e-05 -6.515858e-04 -1.725556e-03 -2.374860e-03 +1.422942e-03 +4.026470e-04 -1.002721e-03 -4.887374e-05 -9.346825e-05 -1.675019e-04 +6.244547e-04 +7.648753e-04 +1.962320e-04 -4.112588e-06
+3.216667e+00 +3.038250e-02 +9.867922e-01 -2.488003e-03 -5.397522e-03 +1.182950e-03 -1.007372e-04 -1.894586e-04 -2.461850e-03 -2.167323e-03 +1.659822e-03 -9.909027e-05 -2.185403e-04 -2.263000e-04 -1.709634e-04 -7.997153e-04 +6.234080e-04 +5.913265e-04 +5.522937e-04 +2.333982e-04
+3.233333e+00 +2.597050e-02 +8.323308e-01 -1.082334e-03 -3.548730e-03 +1.678210e-03 -7.912483e-05 -1.341258e-03 -2.121763e-03 -1.583266e-03 +2.229435e-03 -1.926597e-04 +7.143820e-04 -1.018224e-03 +1.408002e-04 -7.498646e-04 +4.328394e-04 +7.331734e-04 +8.592381e-04 +7.512769e-04
+3.250000e+00 +2.375992e-02 +7.185405e-01 -9.580185e-04 -3.582840e-03 +1.913223e-03 -3.290741e-04 -1.441324e-03 -1.539803e-03 -1.599261e-03 +2.756209e-03 -8.365571e-04 +5.927717e-04 -3.546971e-04 -2.422516e-06 -1.296084e-03 +4.807798e-04 +6.319766e-04 +3.433394e-04 +1.502991e-03
+3.266667e+00 +3.971037e-02 +4.115952e-01 -1.869182e-03 -3.319409e-03 +1.747822e-04 -2.294503e-04 -1.173746e-03 -1.263139e-03 -1.537312e-03 +1.965276e-03 -3.647226e-04 +3.849206e-04 -2.122148e-04 +8.871500e-05 -1.820300e-03 +1.135424e-04 +2.199436e-04 +8.354784e-04 +8.791809e-04
+3.283333e+00 +2.074506e-02 +9.499085e-01 -2.259357e-03 -5.122074e-03 +1.285820e-03 -6.525457e-04 -1.175847e-03 -1.366905e-03 -2.275865e-03 +1.717670e-03 -4.171932e-04 +7.556848e-04 +4.251191e-04 -1.420760e-04 -1.606131e-03 +6.529550e-04 +5.357312e-04 +7.266357e-04 +2.632641e-04
+3.300000e+00 +1.796109e-02 +7.320985e-01 -3.389977e-03 -5.501692e-03 -1.872141e-04 -5.370355e-04 -3.661200e-05 -1.562567e-03 -2.199419e-03 +9.626258e-04 -3.989614e-04 +1.249205e-04 +6.579977e-04 +1.572725e-04 -1.648738e-03 +1.902174e-04 +1.352791e-04 +1.406364e-04 +2.208841e-04
+3.316667e+00 +5.721161e-03 +5.378632e-01 -2.657866e-03 -4.035695e-03 -4.157274e-04 +2.345765e-04 +1.066985e-03 -1.100132e-03 -2.519946e-03 +3.022438e-04 -5.120468e-04 -1.473071e-04 +1.138183e-03 +2.500979e-04 -1.640499e-03 -1.436247e-04 +1.099444e-03 -9.602801e-04 -4.992027e-05
+3.333333e+00 -7.922402e-04 +6.591004e-01 -9.746509e-04 -2.923494e-03 +1.246431e-03 -4.758141e-05 +1.324842e-03 -9.649551e-04 -2.430756e-03 +4.749014e-04 -1.238707e-04 -1.553866e-04 +1.064043e-03 +6.306931e-04 -9.012741e-04 +5.560412e-04 +1.079771e-03 -1.584345e-03 +5.716783e-06
+3.350000e+00 +1.506917e-02 +7.164749e-01 +1.862527e-03 -6.236009e-04 +3.636601e-03 +4.768850e-04 +1.891600e-03 -9.147925e-04 -2.073150e-03 -1.820484e-04 +3.863052e-04 +1.864266e-05 +1.420245e-03 +1.848480e-04 -3.318877e-04 +1.156291e-03 +1.358812e-03 -2.132488e-03 +8.368686e-04
+3.366667e+00 +3.018070e-02 +7.898573e-01 +2.694609e-03 -1.669146e-04 +4.548685e-03 +4.324363e-04 +1.805128e-03 -1.208203e-03 -1.761227e-03 +3.945237e-04 +6.358670e-04 -3.795327e-04 +1.056118e-03 +1.549977e-04 -1.165822e-04 +2.744241e-03 +8.542666e-04 -2.927550e-03 +1.384839e-03
+3.383333e+00 +1.025485e-02 +8.513569e-01 -4.721576e-04 -2.962328e-03 +2.100869e-03 +7.070923e-04 +1.318845e-03 -1.791104e-03 -2.322096e-03 +5.583082e-04 +2.023838e-04 -6.239616e-04 +8.236136e-04 -2.323239e-04 +1.384367e-04 +1.827394e-03 +4.508889e-04 -2.873548e-03 +1.342122e-03
+3.400000e+00 -7.303206e-03 +8.510454e-01 -6.866336e-04 -3.502497e-03 +2.275373e-03 +4.497582e-04 +3.931726e-04 -7.918780e-04 -1.703004e-03 +2.173478e-04 +5.337260e-05 -9.393417e-04 +8.224035e-04 +1.408850e-04 +5.543792e-04 +1.775940e-03 -9.140176e-04 -2.065068e-03 +1.286313e-03
+3.416667e+00 +9.244556e-03 +1.337029e+00 +4.084586e-04 -3.918950e-03 +4.463554e-03 -8.592322e-05 +1.865109e-04 -1.021327e-03 -1.095075e-03 -1.806686e-04 +4.010011e-04 -7.920035e-04 -5.929566e-05 +3.666346e-04 +1.203361e-03 +1.871161e-03 -4.032636e-04 -1.208588e-03 +1.328613e-03
+3.433333e+00 -1.555995e-02 +1.469430e+00 +6.080951e-05 -4.739607e-03 +4.693120e-03 -1.137832e-03 +7.173695e-04 -5.561774e-04 -1.941866e-03 +1.118437e-05 +5.202222e-04 -7.204741e-04 +1.722869e-04 +8.125566e-05 +5.525228e-04 +2.017007e-03 -6.760962e-05 -3.975060e-04 +8.745599e-04
+3.450000e+00 -3.014957e-02 +1.082560e+00 +1.555160e-03 -2.103617e-03 +4.573853e-03 +8.469089e-06 +9.121679e-05 +1.261712e-04 -1.801377e-03 -7.312669e-05 +4.903913e-04 -2.393740e-04 +6.079176e-04 -6.375797e-05 +8.296386e-04 +1.647741e-03 -1.592896e-04 -6.136125e-04 +8.978817e-04
+3.466667e+00 -2.394058e-02 +8.672092e-01 +1.001562e-03 -2.235526e-03 +3.799298e-03 -2.255390e-04 +6.975743e-04 +4.489802e-04 -1.624671e-03 -3.399786e-04 +2.767068e-04 -7.028385e-04 +5.044679e-04 +2.257490e-04 +4.982309e-04 +1.257906e-03 +1.430061e-05 -1.375449e-03 +1.499610e-03
+3.483333e+00 +3.656841e-03 +7.554822e-01 +2.439520e-03 -3.192681e-04 +4.286658e-03 +5.798190e-05 +7.781136e-04 +7.104537e-04 -1.454541e-03 -5.385071e-04 +7.057566e-04 -4.612872e-04 -5.308456e-04 +4.444690e-04 +9.273109e-04 +9.607112e-04 +1.016626e-03 -1.785990e-03 +1.938998e-03
+3.500000e+00 +2.696152e-02 +9.152064e-01 +2.315380e-03 -9.450360e-04 +4.691314e-03 +1.420875e-04 +5.938417e-04 +6.554942e-04 -1.348107e-03 -8.130140e-04 +5.901525e-04 -4.446063e-04 +8.091738e-05 +2.814590e-04 +1.200190e-03 +6.532865e-04 +1.139485e-03 -1.959182e-03 +1.841901e-03
+3.516667e+00 +2.495980e-02 +6.427420e-01 +4.019199e-03 +1.483684e-03 +5.115760e-03 +6.824009e-04 +1.216378e-03 +5.687437e-05 -9.161775e-04 -2.927552e-04 +2.003813e-04 +3.925456e-05 +4.912728e-04 +7.954991e-04 +1.277149e-03 +4.499786e-04 +1.359111e-03 -2.414355e-03 +1.567022e-03
+3.533333e+00 -5.135394e-03 +1.203798e-01 +1.258457e-03 +1.051454e-03 +1.031242e-03 +7.969955e-04 +7.930696e-04 -2.191325e-04 -2.543153e-04 +3.042867e-05 -7.283024e-04 +2.666212e-04 -6.862042e-04 +2.951963e-04 +1.012569e-03 +3.121214e-04 +1.046778e-03 -2.177711e-03 +9.447090e-04
+3.550000e+00 -4.092602e-03 +3.634025e-01 +6.025613e-04 -3.193961e-05 +1.012492e-03 +6.484052e-04 +4.246657e-04 -7.675217e-04 -2.782358e-04 -1.920370e-04 -7.659417e-05 +2.115916e-04 -1.085511e-03 +8.346311e-04 +5.991886e-04 +5.176665e-04 +9.391408e-04 -1.668088e-03 +5.976005e-04
+3.566667e+00 -1.307651e-03 +6.858584e-01 -6.909613e-04 -1.542152e-03 +3.674381e-04 +2.717467e-04 +4.176440e-04 -6.481124e-04 -1.125237e-03 -7.687383e-04 -3.423240e-04 +1.149240e-03 -1.587889e-03 +3.592519e-04 +9.775707e-04 +7.988161e-04 +6.645638e-04 -1.113624e-03 +1.995759e-04
+3.583333e+00 -2.938962e-03 +1.052457e+00 -3.348310e-06 -2.007146e-03 +1.940645e-03 +6.321035e-04 +3.963217e-04 -7.437806e-04 -1.361987e-03 -8.924536e-04 -5.652968e-04 +1.169589e-03 -1.417020e-03 +4.782656e-04 +5.095166e-04 +9.442421e-04 +6.994198e-04 -1.854679e-04 +3.276465e-04
+3.600000e+00 +1.856655e-04 +6.479737e-01 +3.497929e-04 -5.598166e-04 +1.112939e-03 +1.122040e-04 +5.025496e-04 -4.168096e-04 -1.032517e-03 -9.264866e-04 -2.348739e-04 +1.601696e-03 -1.252630e-03 -3.191330e-05 +6.779855e-04 +6.344396e-04 +1.230715e-03 -6.688519e-04 +1.966972e-04
+3.616667e+00 +8.365901e-03 +1.072231e+00 +3.202010e-03 +7.841091e-04 +4.463224e-03 +3.486697e-04 +7.422333e-04 +1.482010e-04 -9.868358e-04 -1.005903e-03 -3.639679e-04 +1.611632e-03 -1.005236e-03 +3.365729e-04 +1.722798e-03 +6.465733e-04 +1.996694e-03 -5.722962e-04 -5.434056e-05
+3.633333e+00 -1.011391e-02 +9.504060e-01 +2.995070e-03 +8.511200e-04 +4.060649e-03 +3.188120e-04 +2.989691e-04 +1.799585e-04 -9.750248e-04 -3.690575e-04 -4.404318e-04 +1.522791e-03 -9.389879e-04 +5.362898e-04 +1.883400e-03 +5.802031e-04 +1.560127e-03 -7.026778e-04 -1.168547e-04
+3.650000e+00 +3.032483e-03 +1.127728e+00 +3.676456e-03 +5.709483e-04 +5.444620e-03 -1.628224e-04 +5.427121e-04 +3.411957e-04 -1.179441e-03 -3.221017e-04 -3.949237e-04 +1.537532e-03 +5.857018e-05 +5.561948e-04 +1.626542e-03 +6.416933e-04 +1.418763e-03 -4.827793e-04 -8.975152e-05
+3.666667e+00 +9.148532e-03 +9.649273e-01 +4.778988e-03 +1.812071e-03 +6.038962e-03 +2.473526e-04 +1.009533e-03 +8.498998e-04 -1.518280e-03 -2.694281e-04 -3.075710e-04 +1.176547e-03 +1.944521e-04 +4.928471e-04 +1.973838e-03 +4.709542e-04 +7.468592e-04 -5.449844e-05 +3.107856e-04
+3.683333e+00 +2.551325e-02 +4.636550e-01 +3.729882e-03 +2.261194e-03 +3.890588e-03 +6.878041e-04 +1.657064e-03 +7.945410e-04 -1.813243e-03 -9.389763e-05 -5.155373e-04 +7.742059e-04 +5.601990e-04 +6.993397e-04 +2.146408e-03 +7.836827e-05 -6.767664e-05 -7.964610e-04 +5.829601e-05
+3.700000e+00 +6.013138e-03 +6.270164e-02 +1.708202e-03 +1.625422e-03 +1.210123e-03 +8.827737e-04 +1.427369e-03 +9.440121e-04 -1.420426e-03 -6.693506e-05 -1.231700e-03 +5.235339e-04 +3.597232e-04 +4.567588e-04 +1.866221e-03 +2.952263e-04 -5.447972e-04 -1.652904e-03 +8.581805e-05
+3.716667e+00 +1.882179e-02 -2.399601e-01 +7.277144e-04 +1.266924e-03 -4.064594e-05 +6.528928e-04 +4.973599e-04 +1.329041e-03 -7.591066e-04 -2.833873e-04 -8.318701e-04 +2.120714e-04 +4.762517e-04 +2.630923e-04 +1.540159e-03 -4.246518e-04 -1.295145e-03 -4.319258e-04 -1.347849e-04
+3.733333e+00 +3.053129e-02 +2.137530e-01 +5.202114e-04 -3.139456e-04 +1.154416e-03 +7.155188e-04 +6.871385e-04 +1.188301e-03 -2.533740e-04 -1.030972e-03 -1.421511e-03 -1.187590e-04 +6.509347e-04 +9.056229e-04 +1.599452e-03 -7.035462e-04 -1.251916e-03 -3.376981e-04 -5.780391e-05
+3.750000e+00 +9.290865e-03 +2.782290e-01 +1.878038e-04 -5.269120e-04 +8.190456e-04 +9.573503e-04 -1.643678e-04 +1.468244e-03 -1.117037e-04 -1.285636e-03 -1.497932e-03 +2.338035e-04 +4.280802e-04 +1.244401e-03 +1.910159e-03 -9.929475e-04 -1.398578e-03 -8.786734e-05 -5.257624e-04
+3.766667e+00 +1.501057e-02 +6.127655e-02 -1.344737e-04 -1.972589e-04 -2.603236e-05 +1.349212e-03 -3.543587e-04 +2.034158e-03 -2.645154e-04 -1.840732e-03 -1.011466e-03 -1.026978e-04 +8.867536e-04 +6.273554e-04 +1.800218e-03 -1.253912e-03 -1.351449e-03 +1.215525e-04 -8.457393e-04
+3.783333e+00 +7.339190e-03 +9.041821e-01 -2.735805e-04 -2.622728e-03 +2.098848e-03 +1.307475e-03 -7.870561e-04 +1.396765e-03 +1.642635e-05 -1.943989e-03 -8.549619e-04 -9.269804e-04 +2.615534e-04 +1.400646e-03 +1.684781e-03 -1.106405e-03 -8.165154e-05 +2.392540e-04 -9.639135e-04
+3.800000e+00 -4.236391e-03 +6.686530e-01 -9.573693e-04 -2.647994e-03 +1.009220e-03 +1.172153e-03 -4.657290e-04 +1.442172e-03 -1.432863e-04 -2.087668e-03 -1.045642e-03 -6.795266e-04 +1.718801e-04 +1.590666e-03 +1.602375e-03 -1.743239e-03 -5.398148e-04 +2.160897e-04 -6.055363e-04
+3.816667e+00 -3.795437e-03 +8.731159e-01 +1.477265e-03 -1.344325e-03 +3.710818e-03 +7.500436e-04 -2.510711e-04 +1.810436e-03 -1.536568e-04 -1.441317e-03 -1.089208e-03 -5.555886e-04 +3.343248e-04 +1.445906e-03 +1.732439e-03 -1.556595e-03 +2.134442e-04 +6.225162e-04 -2.671854e-04
+3.833333e+00 -1.848819e-04 +6.545096e-01 +1.093751e-03 -1.118711e-03 +2.867193e-03 +6.680818e-04 +7.572600e-05 +1.583481e-03 -2.513502e-04 -1.455722e-03 -1.190046e-03 -2.084075e-04 +7.151187e-04 +1.321888e-03 +1.322169e-03 -1.584564e-03 -6.296537e-05 +3.792571e-04 -1.454380e-04
+3.850000e+00 -1.459168e-02 +6.567131e-01 +1.866032e-03 -4.095768e-04 +3.437605e-03 +5.832098e-04 +1.193020e-04 +1.651441e-03 +9.894726e-05 -1.734417e-03 -6.421635e-04 -3.753641e-04 +7.688708e-04 +1.163080e-03 +1.649486e-03 -1.566857e-03 +2.134572e-04 +6.167006e-04 -5.153726e-04
+3.866667e+00 -4.204714e-02 +5.866323e-01 -3.088045e-04 -1.755229e-03 +1.199170e-03 +2.403046e-04 +3.246679e-04 +1.221703e-03 -1.571762e-04 -1.844503e-03 -1.204199e-03 +2.252802e-04 +4.093189e-05 +8.329286e-04 +1.302966e-03 -2.009455e-03 +3.145884e-04 +1.041169e-03 -7.250789e-04
+3.883333e+00 -3.129231e-02 +3.561516e-01 +8.750824e-04 -2.136345e-04 +1.633070e-03 -3.037210e-05 +2.469804e-04 +1.020350e-03 +8.924766e-04 -1.526778e-03 -1.531236e-03 +7.597960e-04 -2.322454e-04 +6.733667e-04 +2.014829e-03 -2.035768e-03 +7.926373e-05 +7.675430e-04 -1.573513e-04
+3.900000e+00 -4.696474e-02 +8.009575e-01 +4.832861e-05 -2.120998e-03 +2.135845e-03 -6.668364e-04 -5.093275e-04 +9.589598e-04 +4.144540e-04 -1.191522e-03 -1.382467e-03 +9.418289e-04 -7.003510e-04 +7.209798e-04 +2.071465e-03 -1.651690e-03 +2.494396e-04 +5.825682e-04 +1.925260e-04
+3.916667e+00 -7.624819e-03 +5.553274e-01 +1.505459e-03 -2.072480e-04 +2.654502e-03 -6.644230e-04 -1.138183e-04 +1.604187e-03 -5.204652e-04 -8.898848e-04 -7.172958e-04 +1.142468e-03 -3.746426e-04 +5.607528e-04 +2.028742e-03 -1.351870e-03 -1.551649e-04 +8.890544e-04 +2.184426e-04
+3.933333e+00 -1.722440e-02 +7.048410e-01 -6.657535e-04 -2.197419e-03 +1.046081e-03 -1.504427e-05 -8.677802e-04 +1.394872e-03 -8.822802e-04 -1.188803e-03 -9.816285e-04 +1.031880e-03 -3.450443e-04 +3.749151e-04 +1.987202e-03 -1.191475e-03 -6.361880e-04 +6.010253e-04 -6.579018e-05
+3.950000e+00 -5.067624e-03 +9.822706e-01 +1.323631e-03 -1.345288e-03 +3.462248e-03 -3.359663e-04 -6.350189e-04 +1.600161e-03 -8.057818e-04 -1.022084e-03 -4.898183e-04 +7.634044e-04 -1.148577e-04 +8.426703e-04 +1.919223e-03 -1.292120e-04 -6.623419e-04 +7.858410e-04 -2.636287e-04
+3.966667e+00 +8.445123e-03 +1.134494e+00 +6.329702e-04 -2.528503e-03 +3.484228e-03 -7.656028e-04 -5.302046e-04 +1.678168e-03 -9.476180e-04 -8.914355e-04 -4.475524e-04 +2.102949e-04 -2.392368e-04 +6.041430e-04 +1.838634e-03 +7.697396e-05 -5.750161e-04 +7.761845e-04 -8.732309e-05
+3.983333e+00 -6.509124e-03 +1.114704e+00 -3.438647e-04 -3.330409e-03 +2.669595e-03 -1.123966e-03 -4.168988e-04 +1.249510e-03 -8.606871e-04 -1.220077e-03 -1.811098e-04 +3.366537e-04 -1.448336e-04 +1.660189e-05 +1.667025e-03 +3.353458e-04 -8.881261e-04 +7.661378e-04 +8.668319e-05
+4.000000e+00 -8.586784e-03 +1.081071e+00 -1.462338e-03 -4.105146e-03 +1.597865e-03 -1.069387e-03 -2.895354e-04 +9.605297e-04 -7.132121e-04 -1.742584e-03 -4.878252e-04 +6.048644e-04 -7.805837e-05 -3.411284e-04 +1.145962e-03 +1.870193e-06 -5.854270e-04 +8.245621e-04 +1.271304e-04
+4.016667e+00 -1.538828e-03 +1.241094e+00 -1.640446e-03 -4.612300e-03 +1.799683e-03 -6.368635e-04 -4.692345e-04 +6.246735e-04 -1.174463e-03 -1.528796e-03 -1.789792e-04 +2.857230e-04 -5.557586e-05 -3.709818e-04 +1.001815e-03 +8.453766e-05 -6.043159e-04 +7.065324e-04 +4.720115e-04
+4.033333e+00 -1.091531e-02 +1.381231e+00 -6.093141e-04 -4.003197e-03 +2.889964e-03 -3.046336e-04 -7.983233e-04 +5.707727e-04 -7.877830e-04 -1.447812e-03 -1.204722e-04 +2.065493e-04 +4.436428e-05 -1.158943e-04 +1.203856e-03 +3.875718e-04 -5.736263e-04 +5.777546e-04 +4.584651e-04
+4.050000e+00 -1.608059e-02 +8.860476e-01 -5.959874e-04 -2.601760e-03 +1.552199e-03 -8.256508e-05 -6.236779e-04 +9.344069e-04 -1.031708e-03 -1.058205e-03 +1.076407e-04 +5.123321e-06 -5.338921e-04 -5.527806e-04 +1.435295e-03 +2.065890e-04 -5.177019e-04 +8.145484e-04 +2.211756e-04
+4.066667e+00 -5.757559e-03 +9.459453e-01 -4.061333e-05 -2.170628e-03 +2.039708e-03 +6.180444e-05 -5.802828e-04 +6.263173e-04 -9.618058e-04 -1.008847e-03 +3.627829e-05 +3.587473e-04 -5.742432e-04 -2.827666e-04 +1.380754e-03 +2.357323e-04 -4.659565e-04 +5.081006e-04 +6.097599e-04
+4.083333e+00 -9.449927e-03 +1.295843e+00 +5.171013e-04 -2.555833e-03 +3.323105e-03 +1.701096e-04 -7.114268e-04 +3.678597e-04 -9.723985e-04 -9.195784e-04 +3.897364e-04 -4.260070e-05 -3.360461e-04 -1.135082e-04 +1.377779e-03 +9.259337e-05 +6.363244e-05 +4.874766e-04 +7.060907e-04
+4.100000e+00 +8.277629e-04 +1.664158e+00 +1.417691e-03 -2.732875e-03 +4.964294e-03 -1.097377e-05 -4.279842e-04 +1.779165e-04 -9.972258e-04 -2.070302e-04 +2.993138e-04 -6.503749e-04 -2.388404e-04 +1.930263e-04 +1.367805e-03 +6.863347e-05 +5.135708e-04 +1.011486e-03 +4.692944e-04
+4.116667e+00 -5.668042e-03 +1.908783e+00 +1.054887e-03 -3.625560e-03 +5.238897e-03 -4.275400e-04 -5.934177e-04 +6.577882e-05 -9.977027e-04 +8.191532e-05 +8.068868e-05 -6.125724e-04 +5.113203e-05 -1.838133e-05 +1.198861e-03 +5.055140e-04 +2.529341e-04 +1.189492e-03 +3.892748e-04
+4.133333e+00 +8.949853e-04 +1.431177e+00 +6.759014e-04 -2.837818e-03 +3.855794e-03 -4.622321e-04 -5.170221e-04 -2.182610e-04 -4.335271e-04 +1.770590e-04 +1.615929e-04 -5.815946e-04 -2.158632e-04 +3.618898e-05 +1.333166e-03 +5.398378e-04 -2.398319e-04 +1.109169e-03 +7.387129e-05
+4.150000e+00 +2.939380e-02 +1.551051e+00 +9.087089e-04 -2.720102e-03 +4.122319e-03 -5.508018e-04 -5.312991e-04 -1.926000e-04 -7.339772e-04 +1.680913e-04 +3.859650e-04 -3.416863e-04 -1.644513e-04 +2.022717e-04 +1.040719e-03 +8.130168e-04 -2.918321e-04 +1.139324e-03 +7.838024e-05
+4.166667e+00 +3.542926e-02 +1.473089e+00 +1.086146e-03 -2.079916e-03 +3.791132e-03 -2.335732e-04 -4.887137e-04 -5.222314e-05 -9.218275e-04 +2.376120e-04 +4.319216e-04 -3.507698e-04 -2.003442e-05 +6.669115e-05 +1.171127e-03 +1.131242e-03 +6.704354e-05 +5.970111e-04 -4.182033e-04
+4.183333e+00 -5.914465e-03 +1.385129e+00 +5.277765e-04 -2.344921e-03 +3.136599e-03 -3.371932e-04 -1.125814e-04 -1.593692e-04 -1.073893e-03 +1.368655e-04 +4.760969e-04 -4.741578e-04 +1.179371e-04 +3.996607e-04 +1.063446e-03 +9.022572e-04 -5.377212e-05 +3.217659e-04 -6.018885e-04
+4.200000e+00 +4.980703e-03 +1.091564e+00 +2.854636e-04 -2.083368e-03 +2.487073e-03 -2.191655e-04 +1.129537e-04 -2.564386e-04 -8.040645e-04 +1.531672e-04 +5.221953e-04 -8.716740e-04 +2.325770e-04 +2.430022e-04 +1.200310e-03 +5.517866e-04 +7.874048e-05 -8.667964e-05 -5.128434e-04
+4.216667e+00 -6.020147e-05 +1.553751e+00 -5.516651e-04 -3.517475e-03 +2.511935e-03 -5.486147e-04 +5.058237e-04 -4.803044e-04 -9.265831e-04 -1.238755e-04 -4.802792e-05 -6.877623e-04 +1.480871e-04 +5.750362e-05 +9.167256e-04 +9.648546e-04 -1.338735e-04 +4.466513e-05 -2.721110e-04
+4.233333e+00 +1.065485e-02 +1.709402e+00 -7.638985e-04 -3.876530e-03 +2.513880e-03 -5.378111e-04 +8.822610e-04 -8.331336e-04 -1.462272e-03 +7.707095e-05 -1.294096e-04 -5.399564e-04 -1.870110e-05 +4.736074e-05 +1.154904e-03 +5.179871e-04 -1.934992e-04 -2.280401e-05 +2.450519e-04
+4.250000e+00 -1.916287e-03 +8.114676e-01 +5.438539e-05 -1.752403e-03 +1.789716e-03 -3.008611e-04 +4.653525e-04 -8.558819e-04 -6.825091e-04 +2.154866e-04 +1.873402e-04 -1.730827e-04 +5.900857e-04 -9.570489e-05 +1.048851e-03 +1.245261e-04 -1.286731e-04 -4.014650e-04 +8.944059e-05
+4.266667e+00 -4.464161e-03 +1.130014e+00 +1.789782e-04 -2.214019e-03 +2.440835e-03 -3.142255e-04 +6.504930e-04 -1.107497e-03 -5.124018e-04 +2.604949e-04 +8.987080e-05 -5.081308e-04 +5.825567e-04 -1.779981e-04 +6.520235e-04 +2.705541e-04 +2.491611e-04 -2.541299e-04 +3.406743e-04
+4.283333e+00 +4.799890e-03 +7.168740e-01 +4.661166e-04 -1.149611e-03 +1.877758e-03 -2.426606e-04 +6.825375e-04 -7.943459e-04 -1.830432e-04 +1.691119e-04 -1.592562e-04 -2.157671e-04 +4.247826e-04 +1.269869e-04 +5.687195e-04 +3.381991e-04 -7.289628e-05 -1.313917e-04 +2.910230e-05
+4.300000e+00 +2.032350e-02 +7.360403e-01 +1.026802e-03 -6.824873e-04 +2.340315e-03 -2.843826e-04 +4.531657e-04 -6.318795e-04 +1.054430e-05 +9.887000e-05 -5.854330e-06 -7.777219e-05 +6.694259e-04 +3.190560e-04 +5.145119e-04 +3.784128e-04 +2.990327e-07 -1.639135e-04 -1.232324e-04
+4.316667e+00 +9.576358e-03 +8.721017e-01 +7.549717e-04 -1.053883e-03 +2.255494e-03 -2.833657e-05 +2.487518e-04 -8.615456e-04 -5.109562e-06 +7.496727e-05 +1.284207e-04 -2.439565e-04 +4.114980e-04 +4.963165e-04 +7.911729e-05 +3.364318e-04 +1.153359e-05 +2.031179e-04 -5.382123e-06
+4.333333e+00 +1.931381e-02 +1.156371e+00 +9.123057e-04 -1.428557e-03 +2.874097e-03 -2.072912e-04 +3.376402e-04 -8.480214e-04 -5.346651e-05 -8.288372e-05 +2.702662e-04 -3.439397e-04 +7.329248e-04 +5.036023e-04 +2.495007e-04 +2.115406e-04 +2.830528e-04 -5.297007e-05 +2.237141e-05
+4.350000e+00 +3.679913e-02 +1.311912e+00 +1.483917e-03 -1.077879e-03 +3.467452e-03 -2.050255e-04 +2.988488e-04 -7.416247e-04 +8.174659e-05 +7.650372e-05 +2.182478e-04 -4.235665e-04 +3.878876e-04 +8.163315e-04 +7.581841e-05 +5.063405e-04 +3.739277e-04 +3.101594e-04 -1.152559e-04
+4.366667e+00 +1.558407e-02 +1.046722e+00 +5.103861e-04 -1.510820e-03 +2.296549e-03 -5.232387e-05 +1.212006e-04 -9.087836e-04 +1.082302e-05 -5.662385e-05 +2.809408e-04 -3.816516e-04 +1.967403e-04 +5.858372e-04 -6.261341e-05 +6.314969e-05 +2.689748e-04 +1.415935e-04 +3.659469e-04
+4.383333e+00 -1.213043e-02 +7.769680e-01 -3.555049e-05 -1.407808e-03 +1.305255e-03 +1.660162e-04 -3.107597e-04 -1.220568e-03 +1.257789e-04 +2.658708e-04 +1.897184e-04 -1.450775e-04 -6.390995e-05 +3.634845e-04 +1.380897e-04 +2.733952e-04 -1.971834e-04 -1.298098e-04 +5.155611e-04
+4.400000e+00 -5.792629e-04 +8.762685e-01 +5.785089e-04 -1.072408e-03 +1.983274e-03 +1.508168e-04 -1.527989e-04 -1.223687e-03 -3.419757e-05 +2.943744e-04 +5.171777e-04 -2.526871e-04 +2.866954e-04 +6.648977e-04 +1.149555e-04 +1.813486e-04 -1.669420e-04 -6.605487e-05 +3.393373e-04
+4.416667e+00 -1.127782e-02 +6.077680e-01 -2.119630e-04 -1.313715e-03 +9.256096e-04 +2.980756e-04 -3.636248e-05 -1.110234e-03 -2.860301e-04 +4.845324e-04 +1.634153e-04 -3.764563e-04 +2.302206e-04 +6.972205e-04 -1.204567e-04 +1.544379e-04 -4.980940e-04 -3.104981e-05 +2.033082e-04
+4.433333e+00 -1.119833e-02 +1.120939e+00 -3.447468e-04 -2.359190e-03 +1.719500e-03 -1.263301e-04 -2.513852e-04 -7.318645e-04 -3.200140e-04 +3.070702e-04 +1.380964e-04 -5.639113e-04 +1.829777e-04 +6.658350e-04 -3.863574e-04 +5.484385e-04 -3.821294e-04 +5.344433e-05 +4.934306e-04
+4.450000e+00 -7.856808e-03 +1.307226e+00 -2.193155e-04 -2.389551e-03 +1.953466e-03 -6.555266e-05 -5.288461e-04 -7.378523e-04 -1.124332e-04 +3.047625e-04 +2.297355e-04 -6.608190e-04 -5.302505e-05 +1.691627e-04 -1.882802e-04 +8.146860e-04 +1.455871e-04 -7.667545e-05 +5.255162e-04
+4.466667e+00 +7.380833e-03 +1.044929e+00 +2.520308e-04 -1.496009e-03 +1.859135e-03 +9.432229e-05 -5.084389e-04 -6.761077e-04 -2.172010e-04 +4.652961e-04 +1.587620e-04 -3.050921e-04 +8.201748e-06 +6.490133e-04 -4.203318e-04 +4.463644e-04 +3.329706e-04 -8.236940e-05 +3.327120e-04
+4.483333e+00 +5.832654e-03 +1.047951e+00 -1.788534e-04 -1.809966e-03 +1.458784e-03 -9.612374e-05 -6.398310e-04 -5.531593e-04 -7.343768e-06 +5.967560e-05 -1.549289e-05 +5.093563e-05 +2.460938e-04 +7.607533e-05 -5.226272e-04 +5.284603e-04 +3.832926e-04 +1.301504e-04 +1.430091e-04
+4.500000e+00 +1.043200e-02 +1.294430e+00 +4.876073e-06 -1.934706e-03 +1.879411e-03 +8.160910e-05 -8.105600e-04 -1.392768e-04 -7.061094e-05 -4.649149e-04 -6.483201e-05 +1.720869e-04 +2.821420e-04 +6.765433e-05 -5.562409e-04 +2.328948e-04 +6.470497e-04 +4.265943e-04 +1.609732e-04
+4.516667e+00 +2.116301e-02 +1.229969e+00 -8.032644e-04 -2.339662e-03 +9.506383e-04 +1.066178e-04 -7.298587e-04 -1.386556e-04 -2.449466e-04 -9.343372e-04 +4.135814e-05 +3.326209e-04 +1.602030e-04 -2.847324e-07 -2.687888e-04 -3.237137e-05 +7.025051e-04 +4.702760e-06 +6.966781e-05
+4.533333e+00 +3.871919e-02 +1.873273e+00 -4.520233e-04 -2.765862e-03 +1.936356e-03 +1.092447e-04 -7.541488e-04 -2.421294e-06 -4.937371e-04 -1.198502e-03 +2.079100e-04 +2.819435e-04 -3.268793e-05 -2.669184e-05 +3.962169e-05 +1.387460e-04 +9.127779e-04 +2.347163e-04 +4.162048e-05
+4.550000e+00 +2.740584e-02 +1.338260e+00 -7.300774e-04 -2.190013e-03 +9.252267e-04 +3.208719e-04 -8.183258e-04 -4.636760e-04 -1.222940e-04 -9.698971e-04 +1.086112e-04 +4.712495e-04 -1.964535e-04 -3.096469e-04 +1.035938e-04 -1.837111e-04 +9.986706e-04 +5.703353e-05 +1.516598e-04
+4.566667e+00 +3.931176e-02 +9.927141e-01 -5.474765e-04 -1.585929e-03 +6.395149e-04 +2.830501e-04 -8.075254e-04 -2.583705e-04 -2.101367e-04 -8.878833e-04 +4.406210e-04 +3.696735e-04 -1.494206e-04 -3.814867e-04 +1.183046e-04 -1.904897e-04 +8.236638e-04 +1.925933e-04 +1.225999e-05
+4.583333e+00 +3.427335e-02 +9.832795e-01 -1.567347e-03 -2.202190e-03 -4.317042e-04 +4.143882e-04 -6.605175e-04 -3.409960e-04 -4.011602e-04 -1.133859e-03 +2.453247e-04 +3.957716e-04 -1.895367e-05 -3.964699e-04 +1.988266e-04 -1.583930e-04 +5.962819e-04 +1.261301e-04 -6.503528e-04
+4.600000e+00 +4.987585e-02 +7.909545e-01 -8.014418e-04 -1.099670e-03 -2.457725e-04 +5.502138e-04 -7.533616e-04 -3.185535e-04 -1.867025e-04 -1.009307e-03 +6.560925e-04 +3.095389e-04 -3.552522e-04 -4.155970e-04 +3.693971e-04 +1.829725e-04 +6.730214e-04 +2.899803e-04 -9.150834e-04
+4.616667e+00 +6.379527e-02 +5.827682e-01 -2.896316e-04 -2.461804e-04 -2.343261e-04 +4.993272e-04 -5.394899e-04 -4.197634e-04 -4.566240e-04 -4.542323e-04 +5.338325e-04 +6.499124e-04 -2.216436e-04 -7.019870e-04 +2.206274e-04 +3.189175e-04 +8.988179e-04 +5.521466e-04 -1.239104e-03
+4.633333e+00 +6.872535e-02 +5.313983e-01 -2.619784e-04 -2.074329e-04 -2.267413e-04 +5.488203e-04 -4.313368e-04 -6.778859e-04 -3.352972e-04 -3.790547e-04 +6.472710e-04 +4.716977e-04 -3.371445e-04 -8.898027e-04 +1.995902e-04 +4.237047e-04 +6.763061e-04 +7.240864e-04 -9.616398e-04
+4.650000e+00 +6.727500e-02 +9.983936e-01 +3.402312e-04 -1.647118e-04 +7.157523e-04 +8.347365e-04 -1.560509e-04 -8.724513e-04 -4.864144e-04 -2.830733e-04 +3.964906e-04 +4.367065e-04 -1.843875e-04 -1.021487e-03 +5.656475e-04 +5.718540e-04 +9.326716e-04 +5.426628e-04 -9.291028e-04
+4.666667e+00 +6.953921e-02 +8.051614e-01 +2.874029e-05 -1.649182e-04 +2.069156e-04 +6.883812e-04 -1.398918e-04 -1.125520e-03 -3.866379e-04 -2.428586e-04 +5.512106e-04 +5.302281e-04 -2.642213e-04 -9.555588e-04 +6.874007e-04 +4.343132e-04 +7.323944e-04 +4.625642e-04 -9.611393e-04
+4.683333e+00 +5.832676e-02 +8.414459e-01 +6.785857e-05 -2.338431e-04 +3.373255e-04 +5.182288e-04 +5.613610e-05 -1.241972e-03 -2.954345e-04 -1.023154e-04 +4.440754e-04 +4.587406e-04 -1.864969e-04 -7.909329e-04 +7.586856e-04 +3.561581e-04 +7.276352e-04 +4.195363e-04 -1.060299e-03
+4.700000e+00 +3.612988e-02 +8.097065e-01 -2.891665e-04 -6.112606e-04 +1.185685e-04 +6.268407e-04 -1.851156e-04 -1.126011e-03 -1.350048e-04 -2.555575e-04 +3.179632e-04 +3.390293e-04 -1.835076e-04 -6.457683e-04 +4.711171e-04 +3.521092e-04 +5.930037e-04 +2.645569e-04 -7.742199e-04
+4.716667e+00 +7.326512e-03 +1.290445e+00 +2.933179e-04 -7.236227e-04 +1.178575e-03 +5.333490e-04 -4.757834e-04 -8.856338e-04 +4.680157e-05 -4.117753e-04 +1.913579e-04 +5.030204e-04 -1.564908e-04 -1.963440e-04 +5.989309e-04 +4.366195e-04 +6.390458e-04 +2.584713e-04 -7.787131e-04
+4.733333e+00 -2.343540e-02 +1.165036e+00 -9.560731e-05 -7.028926e-04 +5.231941e-04 +2.984859e-04 -4.496181e-04 -7.126942e-04 -2.976605e-04 -6.091384e-04 +5.182764e-04 +7.692487e-04 -5.088312e-04 -3.877262e-04 +6.811215e-04 +6.368734e-04 +5.064267e-04 +2.957648e-04 -8.606829e-04
+4.750000e+00 -1.088421e-02 +1.168905e+00 +2.064990e-04 -4.097670e-04 +7.334396e-04 +2.607922e-04 -3.220499e-04 -5.147560e-04 -3.775355e-04 -6.389244e-04 +4.334005e-04 +8.689849e-04 -4.774969e-04 -4.907138e-04 +6.334901e-04 +7.485867e-04 +6.780466e-04 +2.547729e-04 -8.420813e-04
+4.766667e+00 -2.000378e-02 +1.418254e+00 -3.313031e-04 -1.212916e-03 +6.308232e-04 +2.996205e-04 -4.186523e-04 -4.476072e-04 -5.085988e-04 -4.557588e-04 -1.290189e-04 +8.338221e-04 -6.765362e-04 -5.072138e-04 +4.511929e-04 +6.327597e-04 +8.270753e-04 +1.723741e-04 -4.638586e-04
+4.783333e+00 -6.426408e-03 +1.897390e+00 -2.966726e-04 -1.591626e-03 +1.053199e-03 +3.980736e-04 -6.872058e-04 -5.734932e-04 -3.991821e-04 -3.945245e-04 -3.850804e-04 +9.568947e-04 -7.569909e-04 -4.155084e-04 +2.901117e-04 +9.764442e-04 +1.076772e-03 +1.169630e-04 -5.633471e-04
+4.800000e+00 -6.186321e-03 +1.486833e+00 +2.854868e-04 -7.600781e-04 +1.200813e-03 +5.773430e-04 -6.806361e-04 -2.760537e-04 -3.084303e-04 -1.803604e-04 -4.945741e-04 +8.242672e-04 -7.172961e-04 -3.431520e-04 +3.194497e-04 +5.969012e-04 +1.077470e-03 +2.376438e-04 -3.502644e-04
+4.816667e+00 +2.448728e-03 +1.243567e+00 +2.323550e-04 -5.788615e-04 +9.389299e-04 +6.299501e-04 -6.502336e-04 -1.194419e-04 -4.516326e-04 -9.259735e-05 -4.784396e-04 +7.434135e-04 -8.545495e-04 -1.127893e-04 -6.871518e-08 +5.625462e-04 +8.644063e-04 +3.721008e-04 -1.885011e-04
+4.833333e+00 +5.496771e-03 +1.034016e+00 -5.520378e-05 -4.852862e-04 +3.787725e-04 +5.607622e-04 -7.675267e-04 +1.270251e-05 -3.466672e-04 -2.356590e-04 -4.478530e-04 +8.645535e-04 -1.066548e-03 -1.326080e-04 +4.312583e-05 +6.857247e-04 +8.112553e-04 +1.807788e-04 -2.525978e-04
+4.850000e+00 +6.280876e-03 +9.092511e-01 +9.806201e-05 -1.488907e-04 +3.041685e-04 +6.408221e-04 -5.991923e-04 -2.651487e-04 -9.658614e-05 -4.787478e-04 -3.085559e-04 +9.710516e-04 -1.091954e-03 -1.579341e-04 +1.735082e-04 +7.459718e-04 +7.107574e-04 -7.139566e-05 -8.422956e-05
+4.866667e+00 +9.076313e-03 +6.514198e-01 +2.464771e-04 +2.956681e-04 +1.171762e-04 +6.170990e-04 -4.544594e-04 -4.539637e-04 +2.180155e-05 -3.551497e-04 -2.319252e-04 +1.018174e-03 -1.411976e-03 +1.892880e-05 +9.675591e-05 +6.038460e-04 +5.578618e-04 +2.920658e-04 -5.947397e-05
+4.883333e+00 -1.860550e-02 +1.536123e+00 +1.969425e-04 -5.685140e-04 +8.709483e-04 +3.141122e-04 -5.444148e-04 -4.658968e-04 -7.907790e-05 -3.683809e-04 -4.131320e-04 +1.149670e-03 -1.433191e-03 +1.857252e-04 +1.402788e-04 +8.017008e-04 +6.129920e-04 +6.316580e-04 -3.304838e-04
+4.900000e+00 +1.779919e-03 +8.806763e-01 +2.774665e-04 +1.001219e-04 +3.566505e-04 +1.504321e-04 -4.888053e-04 -3.432238e-04 -1.119530e-04 -3.186719e-04 -1.727483e-04 +1.323009e-03 -1.458939e-03 +1.516411e-04 -3.006058e-05 +6.141262e-04 +6.372486e-04 +4.556703e-04 -1.113817e-04
+4.916667e+00 -1.076183e-02 +1.091534e+00 +7.598125e-05 -2.440121e-04 +3.598766e-04 +2.575770e-04 -5.018094e-04 -6.732318e-04 -3.405410e-04 -1.298408e-04 +6.741899e-06 +1.194253e-03 -1.107003e-03 +4.025343e-04 +2.353946e-05 +5.398133e-04 +4.145216e-04 +4.685351e-04 -4.848749e-04
+4.933333e+00 -2.530643e-02 +9.835827e-01 -6.567517e-04 -7.237843e-04 -3.737940e-04 +4.469233e-04 -6.914477e-04 -7.897235e-04 -4.083405e-04 -1.453547e-04 +2.446045e-05 +1.055167e-03 -1.029154e-03 +3.526826e-04 -1.421536e-04 +4.724755e-04 +2.653813e-04 +4.774935e-04 -6.416572e-04
+4.950000e+00 -1.008232e-02 +6.564297e-01 -2.253227e-04 -4.888441e-05 -3.208808e-04 +5.774079e-04 -6.388010e-04 -7.190792e-04 -4.458632e-04 -2.506974e-04 +5.841952e-04 +8.342338e-04 -1.028316e-03 +2.524979e-04 -1.185310e-04 +2.790805e-04 +3.466384e-04 +6.566998e-04 -6.017066e-04
+4.966667e+00 +4.248621e-03 +1.008270e+00 +1.598565e-04 -4.337516e-05 +3.030664e-04 +6.964721e-04 -5.519372e-04 -5.881132e-04 -4.961850e-04 -2.333014e-04 +3.792709e-04 +7.365610e-04 -8.691762e-04 +3.768723e-04 +7.427377e-05 +1.513509e-04 +5.284622e-04 +6.866371e-04 -7.408615e-04
+4.983333e+00 +4.228452e-02 +1.236297e+00 +3.964748e-04 -1.180625e-04 +7.617804e-04 +6.494154e-04 -2.797434e-04 -5.126196e-04 -4.126358e-04 -3.417587e-04 +1.415722e-04 +6.527075e-04 -5.987794e-04 -3.149880e-05 +5.108885e-06 +4.972881e-04 +5.195395e-04 +8.382580e-04 -7.151334e-04
+5.000000e+00 +2.380838e-02 +1.562342e+00 -1.364366e-04 -1.027652e-03 +7.697631e-04 +4.845038e-04 -3.079439e-04 -5.098666e-04 -3.932127e-04 -4.217154e-04 -5.111177e-05 +4.986106e-04 -2.841459e-04 +2.307199e-06 +8.874231e-05 +3.562905e-04 +3.665987e-04 +7.360910e-04 -7.480338e-04
+5.016667e+00 +1.707935e-02 +1.935401e+00 +5.394518e-06 -1.317967e-03 +1.281887e-03 +3.765528e-04 -3.846266e-04 -4.608052e-04 -2.610651e-04 -5.366099e-04 -2.127931e-04 +5.853551e-04 -1.384972e-04 +5.075184e-05 +1.870663e-04 +2.492925e-04 +3.946845e-04 +7.616326e-04 -6.406610e-04
+5.033333e+00 +1.722060e-02 +1.798328e+00 +8.415573e-05 -1.181769e-03 +1.279008e-03 +3.738397e-04 -3.006270e-04 -3.353536e-04 -5.004806e-04 -5.201719e-04 -1.360951e-04 +6.152907e-04 -3.164318e-05 -1.881653e-05 +1.002772e-04 +1.798078e-04 +3.454934e-04 +6.585645e-04 -3.721454e-04
+5.050000e+00 +2.424908e-02 +1.575724e+00 -2.878458e-04 -1.352044e-03 +8.356560e-04 +5.778838e-04 -3.054199e-04 -2.713213e-04 -6.522818e-04 -3.915056e-04 -3.042940e-04 +4.274053e-04 +5.664961e-05 +2.058871e-04 +8.362947e-05 -5.921540e-05 +7.004704e-05 +5.553168e-04 -3.513787e-04
+5.066667e+00 +1.458488e-02 +1.273866e+00 -8.338676e-04 -1.605051e-03 +1.878275e-04 +4.607795e-04 -2.212427e-04 -3.570344e-04 -5.035923e-04 -4.695472e-04 -2.919281e-04 +3.016030e-04 +1.084988e-04 -3.011694e-05 -1.231267e-04 -5.946373e-05 +7.936801e-05 +5.217837e-04 -3.803278e-04
+5.083333e+00 +1.364023e-02 +1.394013e+00 -5.286189e-04 -1.489946e-03 +5.754114e-04 +3.538711e-04 -7.608378e-05 -4.576474e-04 -3.830638e-04 -3.572131e-04 -3.996992e-04 +3.195700e-04 +2.659944e-04 -4.540915e-05 +7.389004e-05 -8.683495e-05 +6.990518e-05 +4.326630e-04 -3.292814e-04
+5.100000e+00 +2.198189e-02 +1.392230e+00 -2.329091e-04 -1.138793e-03 +7.194282e-04 +3.319217e-04 -2.907603e-04 -3.791912e-04 -4.576658e-04 -3.016173e-04 -2.686586e-04 +5.925013e-04 +1.369699e-04 +1.631591e-04 -3.465939e-05 -3.018155e-05 +5.451170e-05 +5.081642e-04 -3.174910e-04
+5.116667e+00 +7.686133e-03 +1.565582e+00 -8.030755e-04 -1.696993e-03 +3.268292e-04 +3.761566e-04 -3.571425e-04 -6.117755e-04 -3.096847e-04 -3.687630e-04 -2.536721e-04 +3.845250e-04 +9.756484e-05 -4.644182e-05 +1.334637e-04 -3.551784e-05 +2.951939e-05 +5.524528e-04 -5.176261e-04
+5.133333e+00 +2.134449e-02 +1.999668e+00 -8.838112e-04 -1.949437e-03 +4.386613e-04 +4.872268e-04 -3.302499e-04 -5.526179e-04 -6.562444e-04 -4.272988e-04 -3.359979e-04 +5.027160e-04 +2.605628e-05 -3.434921e-05 +1.253817e-04 -1.322247e-04 +1.855836e-04 +7.426608e-04 -6.273450e-04
+5.150000e+00 +9.842125e-03 +1.619756e+00 -9.420941e-04 -1.791519e-03 +1.909065e-04 +4.067656e-04 -1.708005e-04 -5.316420e-04 -5.205085e-04 -3.554912e-04 -3.957661e-04 +3.650954e-04 +1.789705e-04 -4.641455e-05 +2.290781e-05 +8.077565e-06 +3.490759e-05 +5.409866e-04 -6.205335e-04
+5.166667e+00 +2.646420e-02 +1.207146e+00 -5.454367e-04 -1.117113e-03 +1.877857e-04 +3.155681e-04 -1.134952e-04 -3.883019e-04 -2.200923e-04 -3.774936e-04 -3.104295e-04 +3.409431e-04 +1.452452e-04 -1.106201e-04 +1.998933e-04 +1.763885e-04 -4.339427e-05 +5.187933e-04 -7.658062e-04
+5.183333e+00 +2.828473e-02 +1.091040e+00 -9.227844e-04 -1.369884e-03 -1.847284e-04 +4.391336e-04 -2.593078e-04 -5.081201e-04 -8.099248e-05 -3.762377e-04 -3.312467e-04 +1.943903e-04 +1.470295e-04 -3.066868e-04 +7.201479e-05 +1.731433e-04 +8.610806e-05 +2.951628e-04 -5.998714e-04
+5.200000e+00 +3.597224e-02 +1.382152e+00 -3.996686e-04 -1.212719e-03 +5.180415e-04 +3.285753e-04 -2.136371e-04 -4.027181e-04 -6.920476e-05 -4.631674e-04 -2.810711e-04 +2.841125e-04 +2.550546e-04 -1.736084e-04 +3.139657e-05 +8.896835e-05 +1.624755e-04 +3.559698e-04 -3.776638e-04
+5.216667e+00 +3.880182e-02 +1.977242e+00 -1.191285e-03 -2.405448e-03 +3.759757e-04 +8.270955e-05 -3.606173e-04 -3.974429e-04 -1.948273e-04 -4.064724e-04 -4.223844e-04 +9.874349e-05 +2.284599e-04 +1.329071e-06 -1.403918e-04 +7.200812e-05 +1.391048e-04 +3.287946e-04 -3.834608e-04
+5.233333e+00 +4.187603e-02 +1.114398e+00 -1.257562e-03 -1.846855e-03 -2.713681e-04 +2.908943e-05 -2.844029e-04 -3.352563e-04 -1.760167e-04 -2.661817e-04 -3.979776e-04 +2.008904e-04 +2.346039e-04 -1.245322e-04 -1.942281e-04 -4.289411e-05 +1.392028e-04 +1.929913e-04 -4.005736e-04
+5.250000e+00 +4.254426e-02 +8.060548e-01 -7.733523e-04 -1.285757e-03 -2.193965e-05 +1.201114e-05 -2.776296e-04 -2.267716e-04 -1.871678e-05 -2.420782e-04 -1.256591e-04 +2.400807e-05 +3.094429e-04 -3.775449e-04 -1.894484e-04 +9.207856e-05 +2.046817e-04 +2.327224e-04 -2.992417e-04
+5.266667e+00 +2.274022e-02 +1.647791e+00 -6.479966e-04 -1.665885e-03 +5.492917e-04 +1.597324e-04 -6.893620e-04 -1.859405e-04 +1.673666e-05 -3.423617e-04 -7.349873e-05 +1.668549e-07 +1.463196e-04 -1.577008e-04 -9.395369e-05 +2.609133e-04 +2.412775e-04 +2.409947e-04 -2.709844e-04
+5.283333e+00 +1.891254e-02 +1.585083e+00 -9.763900e-04 -1.911269e-03 +2.494672e-04 +1.250034e-04 -7.313311e-04 -2.179062e-04 -6.510856e-05 -2.623967e-04 -4.704423e-05 -7.593973e-05 -2.216533e-05 -1.717731e-04 -4.044759e-05 +2.891873e-04 +6.600182e-05 +1.316103e-04 -8.325847e-05
+5.300000e+00 +1.014461e-02 +1.503955e+00 -5.700099e-04 -1.523772e-03 +5.392825e-04 +8.961421e-05 -6.443996e-04 +6.800351e-06 -3.947226e-05 -4.211917e-04 -2.651654e-05 +1.552591e-05 -1.622069e-06 -1.117057e-04 -2.344389e-04 +4.020293e-04 +1.306175e-04 +1.206411e-04 +6.019938e-05
+5.316667e+00 +3.183305e-02 +1.233611e+00 -2.601632e-04 -1.128943e-03 +6.644370e-04 +5.834109e-05 -6.471658e-04 +1.205348e-04 +1.098109e-04 -2.278569e-04 -7.847586e-05 -9.199603e-05 -3.449086e-06 -1.921892e-04 -1.808530e-04 +4.005655e-04 +2.279928e-04 +1.268120e-04 +7.132693e-05
+5.333333e+00 +1.461192e-02 +1.234746e+00 +2.716028e-04 -6.229116e-04 +1.044812e-03 +1.615233e-04 -6.152429e-04 +1.084314e-04 +1.147143e-04 -3.159114e-04 +1.894423e-05 +1.008992e-04 +1.023777e-04 -1.707194e-04 -1.696493e-04 +2.551457e-04 +3.115470e-04 +2.874076e-04 +8.797174e-05
+5.350000e+00 -1.460290e-02 +8.577618e-01 +2.298785e-04 -4.304840e-04 +7.910640e-04 +1.998733e-04 -6.444900e-04 -1.172640e-06 +2.418470e-04 -1.491960e-04 +2.562183e-05 +2.915587e-05 -1.071622e-05 -5.346742e-05 -1.533176e-04 +2.395631e-04 +2.151985e-05 +3.927824e-04 +9.833383e-05
+5.366667e+00 -1.996980e-02 +9.319603e-01 -1.234580e-04 -8.296086e-04 +5.986818e-04 -4.779446e-05 -6.518932e-04 -7.659886e-05 +3.301363e-04 -2.891954e-04 +1.599618e-04 +2.004792e-05 +8.426546e-05 -1.089200e-04 -2.134636e-04 +1.521520e-04 +1.187966e-04 +3.260370e-04 +4.174137e-05
+5.383333e+00 -1.810338e-02 +1.497261e+00 -8.803243e-05 -1.143255e-03 +9.587955e-04 -6.485782e-06 -6.367910e-04 -3.097329e-04 +2.195565e-04 -2.133734e-04 +2.883803e-04 -1.007756e-04 +2.003234e-04 -2.209970e-04 -2.255531e-04 +2.269751e-04 +2.552694e-04 +4.030290e-04 +2.947557e-06
+5.400000e+00 -9.753978e-03 +1.487675e+00 +3.040810e-05 -1.010068e-03 +1.023765e-03 -9.422034e-05 -4.931518e-04 -2.070656e-04 +1.790608e-04 -1.849015e-04 +1.777857e-04 -4.676737e-05 +9.034745e-05 +7.832384e-05 -1.720493e-04 +2.734154e-04 +4.276434e-05 +4.492887e-04 -7.107390e-05
+5.416667e+00 -2.885197e-02 +2.094193e+00 -3.162992e-04 -1.722749e-03 +1.144439e-03 -1.880771e-04 -6.211517e-04 -1.081756e-04 +1.315458e-04 -1.054393e-04 -1.319700e-04 -1.174634e-04 +5.693232e-05 +2.723539e-04 -1.660289e-04 +2.473258e-04 +1.058168e-04 +3.096142e-04 -5.050358e-05
+5.433333e+00 -1.323361e-02 +1.293195e+00 -2.059176e-04 -1.125417e-03 +7.488575e-04 -1.094460e-05 -5.042650e-04 +6.335173e-05 +2.231692e-04 -2.277785e-04 -1.491783e-04 -1.441640e-04 +6.722715e-05 +1.611785e-04 -1.640476e-04 +1.847864e-04 +7.701755e-05 +1.788234e-04 +2.011535e-06
+5.450000e+00 -1.932670e-02 +1.298053e+00 -1.430757e-04 -1.081967e-03 +8.095864e-04 -1.774098e-04 -5.491150e-04 +1.062904e-05 +1.818644e-04 +1.192889e-05 -7.724964e-05 -1.173482e-04 -3.475096e-05 +1.424222e-04 -3.073510e-05 +3.194365e-05 +2.840867e-04 +7.819160e-05 +7.805407e-05
+5.466667e+00 -8.475556e-03 +5.547996e-01 +2.581434e-04 -3.442746e-04 +7.538631e-04 -1.042497e-04 -6.280159e-04 +1.379162e-04 +3.666942e-04 +2.782336e-05 -2.640272e-05 -7.702815e-06 +2.146571e-04 +1.143354e-05 +9.150325e-05 -1.892125e-04 +3.352768e-04 -3.728964e-05 +8.090582e-05
+5.483333e+00 -4.788817e-04 +8.698604e-01 -6.960703e-05 -6.896781e-04 +5.513452e-04 +1.708631e-05 -5.262453e-04 +5.745633e-05 +2.892602e-04 -1.514023e-04 +1.231935e-04 -2.685680e-04 +3.157843e-05 +8.729122e-05 +2.266477e-04 -1.067435e-04 +3.617698e-04 -1.574073e-04 -6.814594e-05
+5.500000e+00 -4.756123e-03 +1.469459e+00 -7.896647e-05 -1.006868e-03 +8.418905e-04 -3.619226e-05 -3.913916e-04 +9.027291e-05 +2.024279e-04 -2.133387e-04 +7.753770e-05 -3.940511e-04 +9.092156e-05 +1.229701e-04 +2.698498e-04 -1.373041e-05 +5.120344e-04 -1.309881e-04 -2.801007e-04
+5.516667e+00 -1.905578e-02 +1.049288e+00 -4.669808e-04 -1.121367e-03 +3.181991e-04 -1.599438e-04 -1.724261e-04 +1.725305e-04 +1.390928e-04 -3.402510e-04 -5.633747e-06 -3.697699e-04 +9.529444e-05 +7.912991e-05 +1.338397e-04 +6.588801e-05 +4.867576e-04 -5.041236e-04 -1.379577e-04
+5.533333e+00 -1.308379e-02 +1.923910e+00 -4.452876e-04 -1.604012e-03 +8.190029e-04 -1.370853e-04 -9.943946e-05 -5.721402e-05 +4.489954e-05 -3.743214e-04 +5.310857e-05 -4.815662e-04 +5.525298e-05 +1.447697e-05 +2.354833e-04 +1.313882e-05 +5.884852e-04 -3.821289e-04 +3.391502e-05
+5.550000e+00 -1.017188e-02 +1.472943e+00 +1.116794e-04 -8.703269e-04 +1.021809e-03 +1.835633e-05 -1.505884e-05 -9.439159e-05 +2.635584e-04 -3.191870e-04 +1.376232e-04 -5.583245e-04 +6.474024e-05 +5.668193e-05 +2.816952e-04 -7.951043e-05 +5.904020e-04 -1.975838e-04 -2.249311e-05
+5.566667e+00 +1.432889e-02 +1.432015e+00 +6.699404e-04 -3.586640e-04 +1.440844e-03 +1.795005e-04 -3.139093e-05 +1.601382e-06 +1.877880e-04 -2.405273e-04 +1.786311e-04 -5.098422e-04 +1.256505e-04 +1.530170e-04 +2.675078e-04 +4.132557e-05 +3.824370e-04 -4.582701e-05 +5.565006e-05
+5.583333e+00 +3.170377e-02 +1.415546e+00 +8.225450e-04 -2.425960e-04 +1.578351e-03 +7.646080e-05 -1.162813e-04 -7.537290e-05 +3.012026e-04 -2.301033e-04 +2.771473e-04 -3.898068e-04 +2.337496e-04 +1.553111e-04 +2.062735e-04 +7.746070e-05 +4.330185e-04 -1.413432e-04 +1.079419e-04
+5.600000e+00 +2.320100e-02 +1.663526e+00 +7.675307e-04 -4.178181e-04 +1.657437e-03 +1.429463e-05 -3.275574e-04 -1.152631e-04 +3.325021e-04 -1.326299e-04 +2.563717e-04 -3.022271e-04 +2.588757e-04 +1.193788e-04 +2.042858e-04 +1.008604e-04 +4.289924e-04 -8.939972e-05 +1.022619e-04
+5.616667e+00 +2.736899e-02 +1.703914e+00 +6.468884e-04 -5.048175e-04 +1.544170e-03 +1.044214e-04 -2.802029e-04 -1.297054e-04 +2.672116e-04 -2.372576e-04 +1.090504e-04 -1.698698e-04 +3.978119e-04 +9.827741e-05 +1.682700e-04 +9.191230e-05 +3.220430e-04 -1.393430e-04 +1.082131e-04
+5.633333e+00 +1.966539e-02 +1.356968e+00 +7.737188e-04 -2.220361e-04 +1.478858e-03 +1.545740e-04 -2.719420e-04 -8.199421e-05 +2.012917e-04 -8.847160e-05 +4.055006e-05 -1.057802e-04 +4.142261e-04 +2.086367e-04 +8.559080e-05 +4.696648e-05 +1.843005e-04 -5.632371e-05 +1.186079e-04
+5.650000e+00 +2.015973e-02 +1.216481e+00 +3.446775e-04 -4.478869e-04 +9.952216e-04 +1.928460e-04 -2.231529e-04 -1.670487e-05 +1.200592e-04 -2.575504e-04 +8.178147e-05 -1.979698e-04 +2.956917e-04 -4.295278e-05 +8.064310e-05 +1.625355e-04 +7.418380e-05 +3.241315e-05 +7.177393e-05
+5.666667e+00 +4.489441e-02 +9.563008e-01 +8.593027e-04 +5.979293e-05 +1.347202e-03 +1.515305e-04 -5.668754e-05 +8.024391e-05 +9.243985e-05 -1.523706e-04 +1.175068e-05 -9.132354e-05 +3.974483e-04 +5.023417e-05 +1.442288e-04 +3.181651e-05 +3.073336e-05 +3.724910e-05 +2.209664e-04
+5.683333e+00 +3.031312e-02 +1.129824e+00 +1.179904e-03 +2.908164e-04 +1.648807e-03 +4.658670e-05 +1.016139e-04 -2.965631e-05 +8.469564e-05 -1.118368e-04 +1.100745e-04 -8.560095e-06 +3.771210e-04 +4.352481e-05 +2.170205e-04 +1.537140e-04 +2.559880e-05 +1.062571e-04 +1.954725e-04
+5.700000e+00 +4.835997e-02 +8.800375e-01 +1.142109e-03 +4.080320e-04 +1.473927e-03 +3.323425e-05 +1.004795e-04 +1.153755e-04 +3.894603e-05 -1.321191e-04 +8.199685e-05 +3.101639e-05 +3.617735e-04 -3.037406e-05 +2.510662e-04 +8.230176e-05 -4.422156e-06 +2.290976e-04 +1.083938e-04
+5.716667e+00 +4.285773e-02 +1.009838e+00 +1.059197e-03 +1.802188e-04 +1.558342e-03 -1.653891e-04 +7.081119e-05 +7.031626e-05 +1.385140e-04 -5.144689e-05 +1.145077e-04 -5.270424e-05 +2.375767e-04 -1.566882e-05 +3.743063e-04 -2.055263e-04 +6.583427e-05 +3.652109e-04 +2.319992e-04
+5.733333e+00 +2.461895e-02 +7.301439e-01 +7.625475e-04 +4.028654e-05 +1.208204e-03 -1.264437e-04 +7.056219e-08 +6.253613e-05 +1.692770e-04 -6.157885e-05 +8.900219e-05 -1.019327e-04 +1.315281e-04 -1.992686e-05 +3.137818e-04 -4.120641e-04 +8.262027e-05 +3.759301e-04 +3.430671e-04
+5.750000e+00 -5.204433e-03 +1.306337e+00 +1.636399e-04 -7.655515e-04 +1.006572e-03 -3.737596e-04 -6.053829e-05 -2.007603e-05 +1.641587e-04 -1.213160e-04 -1.175000e-05 -7.373430e-05 +1.654044e-04 -4.835796e-05 +2.553944e-04 -3.239686e-04 +1.010340e-04 +2.863858e-04 +2.421448e-04
+5.766667e+00 -2.101713e-03 +2.110340e+00 +3.331428e-04 -9.773731e-04 +1.488592e-03 -2.732965e-04 +2.170411e-05 -9.738590e-05 +9.268175e-05 -2.039816e-04 +6.424400e-05 -2.392783e-04 +1.382822e-04 +6.524425e-05 +2.016596e-04 -2.265936e-04 +2.148624e-04 +3.938918e-04 +2.170245e-04
+5.783333e+00 +9.780469e-03 +1.513303e+00 +3.900134e-05 -8.599668e-04 +8.939143e-04 -2.534769e-04 -3.593873e-06 -5.062697e-05 -9.309962e-05 -1.740275e-04 +1.188223e-04 -1.043919e-04 -1.231540e-06 -2.889823e-05 +1.698605e-04 -1.145555e-04 +2.967548e-05 +2.896063e-04 +2.609767e-04
+5.800000e+00 +7.392127e-03 +1.297325e+00 +1.857644e-04 -6.344752e-04 +9.163989e-04 -2.910711e-04 -9.191384e-06 -3.857647e-05 -3.788155e-05 -1.023637e-04 +5.228852e-05 +1.432723e-05 +3.113124e-05 +3.812716e-06 +1.998760e-04 -2.063354e-04 +8.555544e-05 +2.257572e-04 +2.803391e-04
+5.816667e+00 +4.372319e-03 +1.506063e+00 -1.208138e-04 -9.569784e-04 +7.261865e-04 -3.243629e-04 -7.261159e-05 -9.895581e-05 -9.427437e-06 -1.016302e-04 +2.305662e-05 -4.060728e-05 -4.296115e-05 +2.703730e-05 +1.247330e-04 -1.735786e-04 +1.484439e-04 +2.281979e-04 +1.788449e-04
+5.833333e+00 -1.909875e-02 +1.184327e+00 +9.584334e-05 -5.359339e-04 +6.741938e-04 -2.625121e-04 -3.783636e-05 -1.561159e-04 -6.128201e-05 +2.569479e-05 -4.597677e-05 +1.878240e-04 -1.783836e-04 +2.255045e-05 +2.318298e-04 -9.187854e-05 -2.639273e-05 +2.252213e-04 +2.777699e-04
+5.850000e+00 -3.364910e-02 +1.252925e+00 +2.610865e-04 -3.312700e-04 +7.470372e-04 -4.312364e-05 -1.435385e-04 -2.108465e-04 -6.175894e-05 +4.190715e-05 -6.958022e-05 +2.646911e-04 -2.072694e-04 +1.812794e-04 +2.047387e-04 -8.752580e-05 +2.999737e-05 +1.394114e-04 +2.508626e-04
+5.866667e+00 -2.756930e-02 +1.004074e+00 +3.144391e-04 -1.746554e-04 +6.831404e-04 -1.325291e-05 +4.960465e-06 -2.505074e-04 -7.057980e-05 +2.798508e-05 -8.399287e-05 +2.678892e-04 -2.259133e-04 +2.236351e-04 +8.722710e-05 -1.097103e-04 +3.099326e-05 +1.432333e-04 +3.179354e-04
+5.883333e+00 -2.444105e-02 +1.083714e+00 +2.478186e-04 -3.231045e-04 +7.175301e-04 -1.037357e-04 +1.213897e-05 -2.438580e-04 -3.021257e-05 -2.382118e-05 -1.108878e-04 +2.864349e-04 -1.782486e-04 +6.332359e-05 +6.463987e-05 -8.921798e-05 -3.040596e-05 +2.094225e-04 +4.499644e-04
+5.900000e+00 -5.674012e-03 +8.458451e-01 +4.591269e-04 +1.578849e-04 +5.988561e-04 +1.393616e-04 +4.329541e-05 -2.659999e-04 -9.151661e-05 -7.169625e-05 -6.777792e-05 +4.113692e-04 -3.387908e-04 +9.860333e-05 +8.350746e-05 +4.256123e-05 -6.486907e-05 +3.027823e-04 +2.874261e-04
+5.916667e+00 -1.140818e-02 +5.405802e-01 +6.616897e-04 +4.909084e-04 +6.088026e-04 +1.537082e-04 +1.328414e-04 -2.272993e-04 -7.327370e-05 -1.050046e-04 +1.669105e-05 +4.201944e-04 -2.405055e-04 +1.748280e-04 +3.240562e-05 +4.535989e-05 +2.776439e-05 +2.354034e-04 +1.407338e-04
+5.933333e+00 -7.856806e-03 +1.499248e+00 +7.332264e-04 +8.667781e-05 +1.116533e-03 +6.037371e-05 -8.977993e-05 -1.970212e-04 -1.116818e-04 -1.426703e-04 +8.965853e-05 +4.410626e-04 -1.543331e-04 +3.136853e-04 +3.661399e-07 +5.611069e-05 -2.199643e-05 +4.286386e-04 +1.356125e-04
+5.950000e+00 -2.558834e-03 +1.338487e+00 +5.941346e-04 +1.564322e-05 +9.574718e-04 +9.674512e-05 -1.392610e-04 -1.823340e-04 -1.938208e-05 -1.312871e-04 +7.566246e-06 +3.699914e-04 -8.709931e-05 +3.064407e-04 +1.000809e-04 +4.644562e-05 -1.288538e-04 +3.224913e-04 +9.235114e-05
+5.966667e+00 +4.371812e-04 +5.438493e-01 +5.859527e-04 +2.675763e-04 +7.006539e-04 -1.994784e-05 -2.437435e-04 -1.885647e-05 +1.438453e-04 +1.515005e-05 -1.498319e-05 +3.085667e-04 -9.990840e-05 +2.633961e-04 +1.524559e-04 -1.357536e-05 -1.785828e-04 +2.797099e-04 +7.473752e-05
+5.983333e+00 +2.032488e-02 +6.067710e-01 +5.712378e-04 +2.544962e-04 +6.892321e-04 -8.483872e-05 -3.024372e-04 +2.004795e-04 +6.351966e-05 -1.804732e-04 +1.350144e-04 +3.294095e-04 -4.254835e-05 +2.741536e-04 +2.119004e-04 +6.027157e-05 -1.778299e-04 +1.587395e-04 -1.270279e-05
+6.000000e+00 -2.156303e-03 +1.085848e+00 +1.540446e-04 -3.484423e-04 +5.888228e-04 -1.702070e-04 -3.147250e-04 +1.945711e-04 -4.102597e-05 -1.965742e-04 +1.108738e-04 +1.830658e-04 -7.296184e-05 +1.733457e-04 +2.537949e-04 -1.653040e-06 -1.870160e-04 +1.747813e-04 +6.345213e-05
+6.016667e+00 +1.904042e-03 +6.387079e-01 +2.506473e-04 -1.223581e-04 +5.285390e-04 -1.653437e-04 -1.840734e-04 +2.482447e-04 -1.263152e-04 -1.230247e-04 +1.916294e-04 +7.750968e-05 +4.243320e-05 +9.111660e-05 +3.136328e-04 +1.715548e-05 -3.295703e-04 +1.935387e-04 +3.405423e-05
+6.033333e+00 +2.287203e-02 +8.167554e-01 +3.239177e-05 -3.868927e-04 +4.268235e-04 -9.839197e-05 -7.454206e-05 +2.928565e-04 -1.576694e-04 -1.819005e-04 +5.728561e-05 -9.283903e-05 -2.060997e-06 +1.173505e-05 +3.638192e-04 -7.431766e-06 -2.694148e-04 +1.096070e-04 +8.820559e-05
+6.050000e+00 +7.226959e-03 +1.322586e+00 +1.137868e-04 -5.027906e-04 +6.721261e-04 -1.758035e-04 +8.911906e-06 +2.974184e-04 -2.211061e-04 -2.102589e-04 +3.714833e-05 -6.583600e-05 +4.815312e-07 +1.100195e-04 +2.812032e-04 +4.988669e-05 -1.148425e-04 +7.697832e-05 +5.643693e-05
+6.066667e+00 -2.565385e-02 +1.428862e+00 +5.514182e-05 -5.546959e-04 +6.262701e-04 -1.136212e-04 -1.414975e-04 +2.864762e-04 -1.964695e-04 -2.077653e-04 +3.376774e-05 -2.851571e-05 -7.767954e-05 +1.947766e-04 +2.964436e-04 +4.944349e-05 -1.020984e-04 -7.010596e-07 +7.129048e-05
+6.083333e+00 -8.426461e-03 +1.070764e+00 +7.486919e-05 -4.593175e-04 +5.664144e-04 -1.246025e-04 -1.567046e-04 +3.675071e-04 -1.317430e-04 -2.934231e-04 +7.538397e-05 -4.129956e-05 +3.845449e-05 +2.270780e-04 +2.149313e-04 -2.541912e-05 -2.302127e-04 +9.165860e-05 +7.141868e-05
+6.100000e+00 -1.840287e-02 +1.286090e+00 -1.429808e-04 -6.944775e-04 +4.369097e-04 -8.126046e-05 -1.343493e-04 +3.432820e-04 -2.414676e-04 -2.765840e-04 -3.313091e-06 -6.718104e-05 -2.128454e-05 +1.976129e-04 +2.033826e-04 -4.830686e-05 -2.096853e-04 +1.093147e-04 +6.895748e-05
+6.116667e+00 -6.334559e-03 +1.135435e+00 -3.177732e-04 -8.131874e-04 +2.653812e-04 -1.079507e-04 -1.184331e-04 +2.643890e-04 -1.279968e-04 -3.093481e-04 -3.614771e-05 -1.022006e-04 +9.763973e-06 +1.820079e-04 +8.452975e-05 -4.898432e-05 -1.708140e-04 +4.391302e-05 +8.199086e-05
+6.133333e+00 -1.130981e-02 +1.538513e+00 -1.439007e-04 -7.217459e-04 +4.617346e-04 -4.639497e-05 -1.101434e-04 +1.226315e-04 -1.696652e-04 -2.551656e-04 +5.905810e-07 -2.032185e-05 -1.525763e-04 +1.432777e-04 +2.293077e-04 -6.807706e-07 -1.178124e-04 +8.558662e-05 +1.317225e-04
+6.150000e+00 -1.565663e-02 +1.622529e+00 -1.872986e-04 -8.027123e-04 +4.688778e-04 -1.308604e-06 -1.052083e-04 +1.345007e-04 -1.869022e-04 -2.057652e-04 -7.706803e-05 -9.057965e-05 -1.280374e-04 +7.023028e-05 +2.272875e-04 +1.197511e-05 -1.390165e-04 +1.432338e-04 +1.369384e-04
+6.166667e+00 +1.305000e-02 +1.149426e+00 -2.648698e-05 -4.782397e-04 +4.187300e-04 +1.708638e-05 -7.185015e-05 +1.741122e-04 -1.205739e-04 -1.062301e-04 -1.584898e-04 -5.296593e-05 -1.201168e-04 +7.182954e-06 +2.908759e-04 -3.069607e-05 -8.100157e-05 +1.162569e-04 +1.056122e-04
+6.183333e+00 +1.289336e-02 +9.543418e-01 -2.033912e-04 -4.984958e-04 +1.485967e-04 +1.434352e-05 -5.838129e-05 +1.033836e-04 -7.709662e-05 -1.484462e-04 -1.932678e-04 +2.648854e-05 -1.240035e-04 +7.410607e-05 +2.999592e-04 -6.785990e-05 -5.779363e-05 -2.247921e-06 -1.657835e-05
+6.200000e+00 +1.237379e-02 +9.815911e-01 -1.440001e-04 -4.796148e-04 +2.275990e-04 -2.069833e-05 -6.433944e-05 +7.769286e-05 -1.628809e-04 -4.903414e-05 -1.546611e-04 +5.441317e-05 -1.017273e-04 +9.170621e-05 +2.594581e-04 -9.698297e-05 -1.030423e-04 +7.097752e-05 +3.767492e-05
+6.216667e+00 +1.914662e-02 +1.391932e+00 -4.106168e-05 -4.793265e-04 +3.958743e-04 -6.673904e-06 +1.803919e-05 -4.978950e-06 -1.837889e-04 -2.226293e-05 -1.381171e-04 +2.035585e-05 -1.154726e-04 +1.094662e-04 +3.604099e-04 +1.589047e-05 -2.440152e-05 -2.530180e-05 -4.588284e-05
+6.233333e+00 -1.071355e-03 +1.685318e+00 -1.586661e-04 -6.660977e-04 +3.837025e-04 -3.440189e-05 -2.854142e-05 -1.363584e-04 -2.174084e-04 +1.831495e-05 -1.283274e-04 +8.609179e-05 -1.194067e-04 +5.440859e-05 +3.268726e-04 +2.503678e-05 +4.363308e-05 -7.924969e-05 +1.500658e-05
+6.250000e+00 +2.593524e-04 +1.496163e+00 -1.542979e-04 -5.844901e-04 +3.120101e-04 -8.703091e-05 -4.751591e-05 -9.266809e-05 -1.783957e-04 +5.999965e-05 -7.789862e-05 +3.856798e-05 -1.647413e-04 +5.552475e-05 +3.209900e-04 +1.437732e-04 +1.283390e-06 -6.959365e-05 -6.804352e-05
+6.266667e+00 -2.380616e-03 +1.379870e+00 -3.073059e-04 -6.689744e-04 +1.430363e-04 -1.085028e-04 -4.945542e-05 -8.278405e-05 -2.593397e-04 +4.750601e-05 +1.744442e-06 +1.125390e-05 -1.926924e-04 -5.056577e-05 +2.832268e-04 +1.314793e-04 +5.789377e-05 -1.049221e-04 -2.039215e-05
+6.283333e+00 -1.371260e-02 +8.997522e-01 -1.810729e-04 -4.700660e-04 +1.576100e-04 -2.327554e-04 -6.290188e-05 -5.402746e-05 -1.490702e-04 +4.774192e-05 +1.810230e-04 -3.399088e-05 -1.712496e-04 -1.762413e-04 +2.515740e-04 +1.435903e-04 +7.968193e-06 +1.218801e-05 +4.430838e-05
+6.300000e+00 +1.427930e-02 +1.382979e+00 +1.145342e-04 -3.353746e-04 +5.115837e-04 -1.824592e-04 -1.423508e-05 -1.341715e-04 -4.785700e-05 -6.143523e-05 +2.389883e-04 -1.410640e-05 -1.986908e-04 -1.949771e-04 +2.241192e-04 +2.518720e-04 +1.456878e-04 +3.904976e-05 +8.514215e-05
+6.316667e+00 +1.474140e-03 +1.327759e+00 +1.263345e-04 -2.985596e-04 +4.953365e-04 -1.761115e-04 -6.246927e-05 -1.263077e-04 -3.405861e-06 -1.297625e-04 +2.522127e-04 +5.304821e-05 -1.273518e-04 -2.435522e-04 +2.269981e-04 +1.370338e-04 +1.977454e-04 +1.111761e-04 +3.550932e-05
+6.333333e+00 -4.106558e-03 +1.326182e+00 +3.968160e-05 -3.595339e-04 +4.123150e-04 -2.106884e-04 -5.913247e-05 -2.055709e-04 -5.821523e-05 -1.288253e-04 +3.860746e-04 +4.548099e-05 -1.862328e-04 -2.514282e-04 +2.336935e-04 +1.936376e-04 +1.194996e-04 +7.667513e-05 +9.792467e-05
+6.350000e+00 -2.658785e-02 +1.156583e+00 -2.099470e-05 -3.441189e-04 +2.980445e-04 -1.835438e-04 -6.319670e-05 -1.408997e-04 +4.408906e-05 -3.090341e-04 +3.253819e-04 +1.037930e-04 -2.090629e-04 -7.755570e-05 +1.781036e-04 +1.076957e-04 +6.608896e-05 +6.683578e-05 +7.437899e-05
+6.366667e+00 -1.103007e-02 +1.424739e+00 +2.383640e-04 -2.126637e-04 +5.958605e-04 -2.111618e-04 -7.812341e-07 -4.790893e-05 +4.857549e-06 -2.634848e-04 +2.843127e-04 +9.837861e-05 -1.006423e-04 -3.650978e-06 +1.969151e-04 +1.689061e-04 +9.412090e-05 +8.269488e-05 -3.089092e-05
+6.383333e+00 +6.744936e-04 +2.090729e+00 +2.025700e-04 -4.751303e-04 +7.907708e-04 -2.213676e-04 -6.525444e-05 -1.009672e-04 +2.861998e-05 -1.489608e-04 +1.624717e-04 +3.661637e-05 -3.963788e-05 -3.777343e-05 +2.606276e-04 +1.738456e-04 +1.467992e-04 +8.988717e-05 -5.493086e-05
+6.400000e+00 -1.809886e-03 +1.379052e+00 +2.301479e-04 -2.240193e-04 +5.933768e-04 -1.056520e-04 -3.902580e-05 -8.036172e-05 +6.657319e-05 -1.893625e-04 +1.696232e-04 +3.269407e-05 -3.187995e-05 -6.258414e-05 +1.779807e-04 +1.738985e-04 +9.171985e-05 +6.805644e-05 -1.253936e-05
+6.416667e+00 -2.200819e-02 +1.317608e+00 +4.591363e-05 -3.407025e-04 +4.042807e-04 -1.069474e-04 +5.492436e-05 -1.205820e-04 -6.296794e-05 -1.511652e-04 +8.927317e-05 +7.540143e-05 -4.088333e-05 -1.106161e-04 +1.580794e-04 +3.199350e-05 +1.475656e-04 +8.980025e-05 -1.838843e-06
+6.433333e+00 -2.293804e-02 +1.259263e+00 -1.537172e-04 -5.498637e-04 +2.792714e-04 -1.114289e-04 -7.467875e-05 -4.537122e-05 -5.269221e-05 -1.112987e-04 +1.864294e-05 +1.518469e-05 -4.887911e-06 -1.067930e-04 +7.613479e-05 +1.886565e-05 +9.918992e-05 +4.364902e-05 +6.285043e-05
+6.450000e+00 -3.892696e-02 +1.006323e+00 -3.062525e-04 -5.670310e-04 +4.593038e-05 -1.034447e-04 -1.461754e-04 -9.042727e-05 +1.996724e-05 -1.541965e-04 +3.419668e-06 +9.579308e-05 -5.994483e-05 +3.888083e-05 +7.904996e-05 -5.028841e-06 +4.846140e-05 -1.072288e-04 +3.974727e-05
+6.466667e+00 -3.127831e-02 +1.727553e+00 -1.565079e-04 -6.454858e-04 +3.670850e-04 -1.062682e-04 -6.258660e-05 -6.400886e-05 -2.807841e-05 -1.674530e-04 -5.244770e-05 +5.512915e-05 -1.493774e-06 +7.103188e-05 +1.687908e-04 +1.813971e-05 +4.726819e-05 -4.978058e-05 -2.471834e-06
+6.483333e+00 -1.694792e-02 +1.954108e+00 -1.420436e-04 -7.200103e-04 +4.627777e-04 -5.108016e-05 -1.337090e-04 -2.625826e-05 -5.158728e-05 -1.823557e-04 +2.325159e-06 -3.321374e-05 +8.024846e-05 +8.959395e-05 +6.342207e-05 +4.446561e-05 +9.259722e-05 -5.802035e-05 +2.060246e-06
+6.500000e+00 -3.018477e-02 +1.522193e+00 -3.484099e-04 -8.098427e-04 +2.114050e-04 -3.844106e-05 -1.309950e-04 -4.522467e-05 -7.850857e-05 -1.108592e-04 +9.403444e-06 -1.389987e-04 +8.138452e-05 +4.685817e-05 +2.702433e-05 +4.210198e-05 +2.945460e-05 -1.411354e-04 +5.913626e-05
+6.516667e+00 -2.453935e-02 +1.338402e+00 -2.749528e-04 -6.946814e-04 +2.205237e-04 -1.112250e-04 -1.111108e-04 +9.635143e-06 -1.199091e-05 -1.058979e-04 -1.551486e-05 -1.103669e-04 +9.986158e-05 -9.516952e-05 +7.032589e-05 +8.573067e-05 +6.460457e-05 -9.802055e-05 +2.265774e-05
+6.533333e+00 -3.100427e-02 +1.326447e+00 -1.711426e-04 -5.573415e-04 +2.579578e-04 -6.768858e-05 -1.184956e-04 +7.495532e-06 -8.754676e-05 -2.398571e-05 +1.959767e-06 -7.875292e-05 +4.533290e-05 -7.577408e-05 +5.292115e-05 +1.205453e-04 +8.170630e-05 -6.258866e-05 +1.366807e-05
+6.550000e+00 -3.077078e-02 +1.291080e+00 -1.971293e-04 -5.687720e-04 +2.264028e-04 -4.422977e-05 -5.895094e-05 -4.101377e-05 +9.560514e-06 -9.736810e-05 -2.864782e-05 -1.132426e-04 -4.171314e-06 +3.606201e-05 +4.601871e-05 +1.135848e-04 -1.640265e-05 -4.335000e-05 +2.431328e-05
+6.566667e+00 -2.425841e-02 +1.926797e+00 -2.279932e-04 -7.967224e-04 +3.959639e-04 -8.430119e-05 -6.427016e-05 -5.811156e-05 +2.102009e-05 -6.572992e-05 -1.576082e-04 -1.149788e-04 +3.136616e-05 +8.740573e-05 +6.959665e-05 +1.025443e-04 -3.061011e-05 -7.751502e-05 +8.894472e-05
+6.583333e+00 -5.982016e-03 +1.823607e+00 +1.554482e-04 -4.282342e-04 +6.683630e-04 -9.875037e-05 +1.218793e-05 -4.446963e-05 +3.972443e-05 -6.777487e-05 -9.713058e-05 -2.419801e-05 +1.063630e-04 +6.215883e-05 +4.595237e-05 +1.171372e-04 +5.199480e-05 -2.878326e-06 +7.307553e-05
+6.600000e+00 -1.738868e-03 +1.479159e+00 +3.737950e-04 -1.299949e-04 +7.380940e-04 -5.269535e-05 +8.541897e-05 -5.583162e-05 +7.431431e-05 -5.841912e-05 -7.190441e-05 -4.572896e-06 +8.855823e-05 +9.220254e-05 +1.187914e-04 +1.000561e-04 +1.307489e-05 +1.768438e-05 +7.174264e-05
+6.616667e+00 +1.608394e-02 +1.470585e+00 +4.035269e-04 -7.291845e-05 +7.316721e-04 -3.254981e-06 +9.189156e-05 -3.764866e-05 +4.947227e-06 -1.353295e-05 -4.667717e-05 -4.215625e-05 +2.520023e-05 +1.173710e-04 +1.190731e-04 +8.205697e-05 +3.300748e-05 +6.087768e-05 +6.030546e-05
+6.633333e+00 -6.730284e-03 +1.021553e+00 +1.074399e-04 -2.020654e-04 +3.712553e-04 -5.225269e-06 +1.012238e-04 -3.199995e-05 -8.197657e-05 +3.981798e-05 -7.588771e-05 -7.704468e-05 -1.495722e-05 +7.896977e-05 +7.746764e-05 +1.605402e-04 -5.789949e-05 -5.711392e-05 +6.906328e-05
+6.650000e+00 +9.152239e-03 +7.692710e-01 +1.729328e-04 -8.142720e-05 +3.620458e-04 -4.194935e-05 +6.726451e-05 -1.390862e-05 +1.572019e-05 -4.519873e-05 -7.153664e-05 +3.670160e-05 -5.624885e-06 +1.444005e-04 +4.367930e-05 +6.622269e-05 -5.050286e-05 -7.774137e-06 +5.776848e-05
+6.666667e+00 +6.188668e-03 +1.239511e+00 -1.488905e-04 -4.692099e-04 +2.092397e-04 +7.588891e-06 +1.500660e-05 -9.780415e-05 -4.528614e-05 -6.337164e-05 -4.054292e-05 -8.394422e-05 -3.631125e-06 +8.542893e-05 +6.392582e-05 -1.235053e-06 -6.734992e-05 +3.205676e-05 +3.415440e-05
+6.683333e+00 +3.187562e-03 +1.267542e+00 -1.286511e-04 -4.252686e-04 +1.999543e-04 +6.437285e-05 -5.616933e-05 -6.627971e-05 -3.196504e-05 -3.402801e-05 -1.088900e-04 -4.958558e-05 +9.722818e-06 +1.276546e-04 -4.295664e-05 +7.092456e-05 -2.324544e-05 +3.502149e-05 -4.107610e-05
+6.700000e+00 +7.857615e-04 +1.347996e+00 -1.311679e-04 -3.893465e-04 +1.611318e-04 +1.382109e-04 -5.228602e-05 -7.459943e-05 -8.052561e-05 -4.495745e-05 -9.216702e-05 -5.402453e-05 -2.115671e-05 +2.216939e-04 -1.177137e-06 +1.154031e-04 -9.872643e-05 +2.797624e-05 -1.323098e-04
+6.716667e+00 +6.473817e-03 +6.732701e-01 -8.805361e-05 -1.577696e-04 +8.135525e-06 +1.831528e-04 -9.152297e-05 -8.423509e-05 -8.472127e-05 +5.785972e-06 -2.703038e-05 -1.051386e-05 +1.388125e-05 +1.240261e-04 +1.588311e-05 +1.008013e-04 -4.304755e-05 -2.724397e-05 -1.772910e-04
+6.733333e+00 +2.076554e-02 +1.303350e+00 -1.258891e-04 -2.623975e-04 +4.717261e-05 +3.036930e-04 -1.451440e-04 -1.810563e-04 -1.446479e-04 -3.537712e-05 +1.476364e-05 +6.617163e-06 -4.969696e-05 +8.353901e-05 -5.150322e-06 +1.470959e-04 +1.032317e-05 +3.297103e-05 -1.858182e-04
+6.750000e+00 +3.680342e-02 +8.821291e-01 -9.840542e-05 -1.335832e-04 -3.219873e-05 +2.978077e-04 -1.406130e-04 -1.027861e-04 -9.448248e-05 -4.540552e-05 -4.948278e-06 -5.960027e-06 -5.525434e-05 +7.115342e-05 +3.419297e-05 +1.439601e-04 +5.885140e-06 +2.273037e-05 -2.429504e-04
+6.766667e+00 +4.186148e-02 +9.668305e-01 -1.344642e-04 -1.499203e-04 -7.551152e-05 +3.308077e-04 -1.235507e-04 -5.976135e-05 -1.686159e-04 -5.925433e-05 -8.349787e-05 +5.453002e-05 -3.844749e-05 +3.161712e-05 +5.935387e-05 +1.509169e-04 -1.073300e-05 +2.836435e-05 -2.708985e-04
+6.783333e+00 +2.896871e-02 +1.338811e+00 -1.301698e-04 -2.481336e-04 +2.636437e-05 +2.906574e-04 -1.682445e-04 -4.696768e-05 -1.339766e-04 -6.312538e-05 -7.972271e-05 +2.789812e-05 -5.790542e-05 +3.984095e-05 +1.299173e-04 +1.370833e-04 +1.168504e-05 +1.010527e-05 -2.504672e-04
+6.800000e+00 +2.520158e-02 +8.382920e-01 -1.963456e-04 -1.625980e-04 -1.646735e-04 +2.793797e-04 -2.285709e-04 -1.276149e-06 -1.422621e-04 -4.556708e-05 -3.783937e-05 +5.817199e-05 -1.132410e-04 -5.130809e-06 +1.441362e-04 +1.480868e-04 +2.507081e-05 -4.746215e-05 -2.595259e-04
+6.816667e+00 +2.236419e-02 +1.208596e+00 -1.228872e-04 -1.952771e-04 -1.275529e-05 +2.652788e-04 -1.588392e-04 -2.218855e-06 -1.441748e-04 -1.028551e-04 -3.812924e-05 +4.267842e-05 -9.661681e-05 +4.181167e-05 +6.782195e-05 +1.540675e-04 +1.127789e-04 -5.096122e-05 -2.351199e-04
+6.833333e+00 +2.666283e-02 +1.493371e+00 +1.737266e-04 -3.307240e-05 +3.166182e-04 +2.570870e-04 -1.434025e-04 +2.915894e-05 -8.411844e-05 -8.306803e-05 -7.698629e-05 +6.980435e-05 -8.776798e-06 +5.024071e-05 +1.365573e-04 +1.572380e-04 +9.776623e-05 +1.952816e-05 -2.364569e-04
+6.850000e+00 +1.003594e-02 +1.662031e+00 +2.207115e-05 -2.454044e-04 +2.731666e-04 +2.861470e-04 -1.652473e-04 +3.218713e-05 -9.197905e-05 -8.316604e-05 -6.522353e-05 -8.317781e-05 +1.534383e-05 +9.795827e-05 +1.224872e-04 +9.824871e-05 +6.582916e-05 +1.788434e-05 -2.316291e-04
+6.866667e+00 -8.629875e-03 +1.531808e+00 -2.221469e-04 -3.912552e-04 +1.383906e-05 +3.035859e-04 -9.667358e-05 -3.499187e-06 -1.631662e-04 -6.131133e-05 -1.907393e-04 -5.526520e-05 -4.747415e-05 +1.487154e-04 +9.205224e-05 +5.868887e-05 +1.962878e-05 -3.791631e-06 -2.566921e-04
+6.883333e+00 +8.157847e-03 +1.035717e+00 +9.231445e-06 -1.111616e-04 +1.224931e-04 +3.290502e-04 -7.241281e-05 +7.731845e-05 -1.478278e-04 -3.495804e-05 -1.779927e-04 -5.602328e-05 +2.896192e-05 +1.568925e-04 +1.037478e-04 +3.113584e-05 +1.462397e-05 -1.813180e-05 -2.332423e-04
+6.900000e+00 +1.782880e-02 +1.465649e+00 +9.829065e-05 -9.851905e-05 +2.562176e-04 +3.581522e-04 -9.120734e-05 +2.479694e-06 -1.526262e-04 -5.126974e-05 -1.376831e-04 -3.326393e-06 +9.400540e-05 +1.080462e-04 +1.349199e-04 +8.221019e-05 +4.253747e-05 -3.646089e-05 -2.509799e-04
+6.916667e+00 +2.201937e-02 +1.075893e+00 -1.306693e-05 -1.028824e-04 +7.795139e-05 +3.760026e-04 -1.358743e-04 -4.864269e-06 -1.546967e-04 -3.184986e-05 -8.155495e-05 -4.550253e-05 +2.534474e-05 +7.674800e-05 +1.091815e-04 +2.278768e-05 +6.315719e-05 +7.790071e-07 -2.452262e-04
+6.933333e+00 +2.273380e-02 +1.504640e+00 +5.919411e-05 -1.693419e-04 +2.605458e-04 +2.909554e-04 -1.097099e-04 +3.601888e-05 -1.991593e-04 +2.437374e-05 -1.140219e-04 -4.861040e-05 +4.618196e-05 +4.142502e-05 +1.228666e-04 +6.731872e-05 +5.232954e-05 +3.197488e-05 -1.854065e-04
+6.950000e+00 +1.515030e-02 +1.635045e+00 +1.157104e-04 -1.422595e-04 +3.270058e-04 +2.260254e-04 -6.302010e-05 -2.904288e-05 -1.835466e-04 +5.032053e-05 -1.006963e-04 -3.025801e-07 +4.907319e-05 +1.958255e-05 +1.524105e-04 +1.172458e-04 +2.171360e-05 +4.694836e-05 -1.845373e-04
+6.966667e+00 +1.863503e-02 +1.166131e+00 +2.203266e-04 +2.364287e-05 +3.382175e-04 +1.720828e-04 +1.511586e-05 -6.948119e-05 -1.654679e-04 +8.085228e-05 -6.931190e-05 +4.757082e-05 +4.556429e-05 +3.442738e-05 +1.130767e-04 +8.104975e-05 -2.038507e-06 +7.835206e-05 -1.209126e-04
+6.983333e+00 +4.617074e-03 +8.966850e-01 +2.046363e-04 +7.264222e-05 +2.651804e-04 +1.057898e-04 -3.088617e-06 -4.587443e-05 -1.431437e-04 +8.256869e-05 -3.086821e-05 +7.926125e-05 +1.292883e-05 +4.206686e-05 +1.185718e-04 +9.915363e-05 -1.435544e-05 +6.825645e-05 -1.458414e-04
+7.000000e+00 +9.556741e-03 +1.450756e+00 +2.067364e-04 -7.047526e-05 +4.068595e-04 +5.466857e-05 +5.379744e-05 -5.659530e-05 -1.196761e-04 +7.768523e-05 -8.161050e-05 +2.436626e-05 +1.192154e-05 +6.669111e-05 +1.065595e-04 +1.515217e-04 -3.816857e-05 +8.464432e-05 -1.056384e-04
+7.016667e+00 +1.098633e-02 +9.672602e-01 +2.150059e-04 +2.606852e-05 +3.271585e-04 +6.741259e-05 +6.116671e-05 -8.738576e-05 -6.715634e-05 +1.042577e-04 -2.810748e-05 -3.263711e-05 -3.580613e-05 +5.325896e-05 +1.052238e-04 +9.554251e-05 -1.167084e-05 +1.029941e-04 -8.635161e-05
+7.033333e+00 -6.130136e-03 +1.318109e+00 +6.150307e-05 -2.041811e-04 +2.980123e-04 +6.701906e-05 +2.236109e-05 -8.748931e-05 -7.973575e-05 +6.623221e-05 -7.893925e-05 -4.459338e-05 +4.174813e-05 +7.946230e-05 +8.232420e-05 +6.539324e-05 -6.573332e-05 +7.237560e-05 -7.277589e-05
+7.050000e+00 -8.617474e-04 +1.393627e+00 +5.661425e-05 -2.365282e-04 +3.212467e-04 +1.713895e-06 -2.660699e-05 -6.697648e-05 -3.303432e-05 +1.319675e-05 -4.765259e-05 +3.000779e-06 +5.392507e-05 +6.121654e-05 +1.941200e-05 +8.300505e-05 -4.528229e-05 +1.010354e-04 -5.587842e-05
+7.066667e+00 +3.501991e-02 +1.007554e+00 +2.265797e-04 -4.374568e-05 +4.135723e-04 +4.054197e-05 -2.299395e-05 -1.949684e-05 -5.185229e-06 +2.556910e-05 -9.473186e-09 -4.768346e-05 +5.870205e-05 +1.563169e-05 +2.355680e-05 +5.940368e-05 -3.596908e-05 +1.344567e-04 +2.366932e-05
+7.083333e+00 +3.657670e-02 +8.519657e-01 +2.544710e-04 +4.111026e-06 +4.130564e-04 +1.844438e-05 -1.160089e-05 +6.901284e-06 +3.927363e-05 +2.784291e-05 -1.790993e-05 -6.003674e-05 +7.178772e-05 +4.288950e-05 +5.893594e-05 -8.702616e-06 +3.117585e-05 +9.548570e-05 -1.301334e-05
+7.100000e+00 +4.496129e-02 +7.686416e-01 +3.094779e-04 +6.121741e-05 +4.480461e-04 +1.251566e-06 +6.099980e-06 -3.607689e-06 +7.491801e-05 +4.610856e-05 -1.133198e-05 -7.186766e-05 +9.748686e-05 +6.046140e-05 +7.362361e-05 -1.136901e-05 +1.882338e-05 +1.178909e-04 -5.509738e-05
+7.116667e+00 +4.928692e-02 +1.245012e+00 +1.449941e-04 -1.823740e-04 +4.137964e-04 -2.519718e-05 -5.060541e-05 -8.029154e-05 +7.482528e-05 +3.868441e-05 -3.293770e-05 -4.383164e-05 +7.669709e-05 +1.092541e-04 +3.140961e-05 -4.662809e-05 -1.132081e-05 +1.262141e-04 -6.931442e-06
+7.133333e+00 +3.567921e-02 +8.776216e-01 +2.060668e-04 -7.204899e-05 +4.073137e-04 -3.076622e-05 -1.126534e-05 -1.156572e-04 +1.089543e-04 +6.222719e-05 -2.288372e-05 -3.624539e-05 +1.199322e-04 +9.931420e-05 +2.631394e-05 -1.318252e-04 +2.693385e-05 +1.542496e-04 -2.276010e-05
+7.150000e+00 +9.192957e-03 +7.790018e-01 +2.042877e-04 -5.391207e-05 +3.868809e-04 -7.035592e-05 +2.540008e-05 -8.246418e-05 +1.088548e-04 +8.582704e-05 -6.798849e-05 -3.201010e-05 +1.086706e-04 +1.343293e-04 +6.505603e-05 -1.776896e-04 +5.885933e-05 +1.292638e-04 -6.001914e-05
+7.166667e+00 -1.293326e-02 +1.219990e+00 +1.824763e-04 -1.741426e-04 +4.672975e-04 -7.723273e-05 +1.950893e-05 -1.049765e-04 +1.424015e-04 +6.957377e-05 -1.127909e-04 -4.840394e-05 +1.309484e-04 +1.313728e-04 +8.833829e-05 -1.994431e-04 +7.294724e-05 +1.188345e-04 -3.016339e-05
+7.183333e+00 -1.759950e-02 +9.071951e-01 +1.886575e-04 -1.145992e-04 +4.199063e-04 -5.594516e-05 -1.120216e-05 -7.078517e-05 +1.608989e-04 +3.839356e-05 -7.262647e-05 -6.212537e-05 +1.003704e-04 +1.094350e-04 +7.858259e-05 -1.748200e-04 +3.507697e-05 +1.053968e-04 +2.774862e-05
+7.200000e+00 -2.540082e-02 +1.125978e+00 +7.390815e-05 -2.502508e-04 +3.628945e-04 -4.636264e-05 -6.015894e-05 -6.971653e-05 +1.756168e-04 -2.074006e-05 -9.401595e-05 -4.887494e-05 +1.000578e-04 +4.377861e-05 +1.284090e-04 -2.107069e-04 +5.859752e-05 +5.118154e-05 +7.224120e-05
+7.216667e+00 -3.157860e-02 +7.634393e-01 -2.803624e-05 -2.350042e-04 +1.810704e-04 -1.604458e-05 -6.835239e-05 -7.433518e-05 +6.458646e-05 +7.280809e-06 -1.579128e-05 -5.180286e-05 +8.505963e-05 -3.613379e-07 +1.479001e-04 -2.475788e-04 +5.952089e-05 +5.038120e-05 +2.498681e-05
+7.233333e+00 -3.150361e-02 +2.982786e-01 +1.537160e-05 -8.291137e-05 +1.052750e-04 +4.132688e-06 -5.859850e-05 -8.057583e-06 +3.364795e-05 +1.649386e-05 +2.512203e-05 -6.712709e-05 +1.933214e-05 -1.561531e-05 +1.751673e-04 -2.353295e-04 +8.281835e-05 +3.961672e-05 +3.572686e-06
+7.250000e+00 -1.224071e-02 +9.061699e-01 +2.321772e-04 -7.683913e-06 +3.879705e-04 +8.928680e-06 -1.652832e-05 -4.125539e-05 -8.450549e-06 +3.568469e-05 +5.879497e-05 -4.139635e-05 +5.095707e-05 -3.317411e-06 +1.535839e-04 -1.821551e-04 +1.163440e-04 +8.813075e-05 +3.696545e-05
+7.266667e+00 -8.351928e-03 +8.725462e-01 +2.236945e-04 -2.148320e-05 +3.874040e-04 -9.500101e-06 +1.400749e-06 -3.873775e-05 +8.092975e-06 +5.534563e-05 +5.181858e-05 -8.054344e-05 +7.624247e-05 +9.710757e-06 +1.475284e-04 -1.642658e-04 +1.238948e-04 +5.864221e-05 +8.354962e-06
+7.283333e+00 -2.511387e-02 +1.260007e+00 +1.066263e-04 -1.800195e-04 +3.486985e-04 -8.671671e-06 -1.280550e-05 -3.403657e-05 -6.379793e-05 +4.108606e-05 +3.131261e-05 -7.042109e-05 +4.514004e-05 +5.817276e-05 +9.002157e-05 -1.436057e-04 +1.108871e-04 +6.131503e-05 +1.230027e-05
+7.300000e+00 -1.910521e-02 +1.358488e+00 +1.481976e-04 -1.575207e-04 +3.951089e-04 -2.392203e-05 -3.666103e-05 -1.702472e-05 -8.674026e-06 +2.363922e-05 +2.855179e-05 -6.851918e-05 +3.218164e-05 +2.168298e-05 +1.154185e-04 -9.937541e-05 +1.148977e-04 +8.377307e-05 -2.566841e-06
+7.316667e+00 -6.029935e-03 +1.881894e+00 +2.178443e-04 -1.452547e-04 +4.974357e-04 +1.836224e-05 -1.981269e-05 -5.980417e-05 +1.561849e-05 -5.243077e-05 +3.246259e-05 -3.011439e-05 +2.721095e-05 +2.828720e-05 +1.290786e-04 -7.739616e-05 +1.545740e-04 +1.345100e-04 -6.153269e-05
+7.333333e+00 -2.634937e-02 +1.395373e+00 +1.908539e-04 -8.594512e-05 +3.958833e-04 +1.969491e-06 -2.370252e-05 -4.080234e-05 +1.342382e-05 -4.942230e-05 +5.650875e-05 -1.441348e-05 +2.389301e-05 +4.112108e-05 +8.453563e-05 -6.623383e-05 +1.234745e-04 +1.133662e-04 -5.401171e-05
+7.350000e+00 -1.694877e-02 +1.517438e+00 +9.350728e-05 -2.046496e-04 +3.510142e-04 -2.800179e-05 +2.711410e-05 -5.355668e-05 -3.379332e-06 -9.039062e-05 +6.569769e-05 -5.042981e-05 +5.332091e-05 +4.472019e-05 +5.822127e-05 -7.036971e-05 +9.220753e-05 +1.216104e-04 -6.456984e-05
+7.366667e+00 -1.662815e-02 +1.693760e+00 +6.835290e-05 -2.499515e-04 +3.535624e-04 +1.448138e-06 +4.334604e-05 -4.471411e-05 -2.255579e-05 -1.015654e-04 -5.973985e-06 -3.403351e-05 +8.884723e-05 +2.925437e-05 +2.255666e-05 -7.817971e-05 +8.424400e-05 +1.697894e-04 -8.117272e-05
+7.383333e+00 -2.076577e-02 +9.786752e-01 +6.069310e-05 -1.463768e-04 +2.409184e-04 -3.733455e-05 +2.248250e-05 +1.282797e-05 -3.775661e-05 -7.288277e-05 +2.242419e-05 -5.347837e-06 +6.168830e-05 +5.524105e-05 +1.050243e-05 -8.280842e-05 +2.291236e-05 +1.523230e-04 -5.982012e-05
+7.400000e+00 -1.250452e-02 +1.382553e+00 +1.733377e-05 -2.352214e-04 +2.556975e-04 -2.697367e-05 +9.782697e-07 -9.024389e-06 -3.252258e-05 -5.751432e-05 -1.292313e-05 -1.661571e-05 +1.866008e-05 +8.654189e-05 -4.458470e-06 -7.509994e-05 +8.100473e-05 +1.135456e-04 -4.944219e-05
+7.416667e+00 -3.800563e-02 +5.851652e-01 -4.686448e-05 -1.284865e-04 +4.729484e-05 -1.912224e-05 -1.668057e-05 +1.264807e-05 -2.915765e-05 -4.146762e-05 -2.376420e-05 +3.216645e-05 -1.098682e-06 +6.844600e-05 +1.510107e-05 -1.021906e-04 +8.800533e-05 +6.498531e-05 -1.033918e-04
+7.433333e+00 -3.354529e-02 +4.874752e-01 -3.413666e-05 -1.023474e-04 +4.290762e-05 +1.010186e-05 +4.706481e-05 -3.597059e-06 -5.810597e-05 -2.681144e-05 -1.762003e-05 -1.815463e-05 -1.424309e-05 +1.138003e-04 -1.966131e-05 -8.470449e-05 +8.868757e-05 +2.229445e-05 -7.850460e-05
+7.450000e+00 -1.917941e-02 +9.529437e-01 +7.375309e-05 -6.505306e-05 +1.837636e-04 +4.353149e-05 +5.546020e-05 +1.904737e-05 -5.766610e-05 -6.376371e-05 -2.963699e-05 -1.057102e-05 -1.880966e-05 +1.479095e-04 -5.707787e-06 -1.604589e-05 +1.027943e-04 -1.751741e-05 -6.808268e-05
+7.466667e+00 -2.930668e-02 +1.008179e+00 +4.778210e-05 -1.017673e-04 +1.766691e-04 +1.970885e-05 +2.311894e-05 +1.397778e-05 -3.616778e-05 -4.580444e-05 -3.174067e-05 -1.070041e-05 -1.674366e-05 +1.680833e-04 +7.038903e-07 -6.685617e-06 +8.383157e-05 -2.914738e-05 -7.986701e-05
+7.483333e+00 -1.584058e-02 +8.589746e-01 +5.807472e-05 -5.014335e-05 +1.436570e-04 +6.821253e-05 +2.979959e-05 -1.143613e-05 -1.875849e-05 -4.546345e-05 -1.117046e-05 -4.498808e-05 -1.257725e-05 +1.672359e-04 +1.984622e-05 +2.394871e-06 +6.645206e-05 -1.213768e-05 -1.334784e-04
+7.500000e+00 -1.972463e-02 +7.313469e-01 +6.761669e-05 -3.208631e-05 +1.418543e-04 +4.344549e-05 -7.437699e-06 +3.777915e-05 +5.859675e-07 -5.376578e-05 -1.848191e-06 -4.088491e-05 -1.591640e-05 +1.601495e-04 -1.126025e-06 +4.095163e-05 +4.273674e-05 -9.019630e-06 -1.209093e-04
+7.516667e+00 -1.719531e-02 +1.154265e+00 -7.356207e-05 -2.294866e-04 +1.011592e-04 +2.717190e-05 -2.501621e-05 +1.550205e-05 -3.293612e-05 -7.729847e-05 -6.333738e-06 -5.315893e-05 -3.037283e-05 +1.069113e-04 -1.533071e-05 +7.432226e-05 +1.070943e-05 -2.222043e-05 -5.399233e-05
+7.533333e+00 -2.986017e-02 +6.427286e-01 -1.774640e-05 -9.844998e-05 +6.603734e-05 -2.682945e-06 +5.386705e-05 +1.169740e-07 -1.009571e-05 -7.981068e-05 +9.559070e-06 -3.489399e-05 -2.847163e-05 +9.067667e-05 +1.525824e-05 +7.513451e-05 -1.043878e-06 -5.098504e-05 -5.374425e-05
+7.550000e+00 -2.260022e-02 +2.185562e-01 +4.381700e-05 +3.083361e-05 +4.203448e-05 +9.956504e-06 +8.592937e-05 -3.280535e-06 -7.848397e-08 -1.012434e-04 +5.574338e-05 -2.542584e-05 -3.146011e-05 +2.529414e-05 +2.282916e-05 +8.499371e-05 -2.133203e-07 -3.334953e-05 -3.780225e-05
+7.566667e+00 -2.391468e-02 -2.578571e-01 -2.226307e-05 +5.940187e-05 -9.391002e-05 -2.040735e-05 +7.474927e-05 +4.055740e-05 -2.641143e-05 -1.317545e-04 +6.240598e-05 +4.061394e-05 -6.793813e-05 -1.287188e-05 +5.571347e-05 +6.279544e-05 -7.059551e-05 -2.182743e-05 -6.204378e-06
+7.583333e+00 -1.415974e-02 -5.290356e-01 +6.090635e-05 +1.680312e-04 -6.252841e-05 -6.004930e-06 +9.561338e-05 +7.814882e-05 -5.905606e-05 -1.078226e-04 +7.786863e-05 +3.264573e-05 -4.093374e-05 -6.348220e-05 +8.760980e-05 +4.067455e-05 -7.592435e-05 +1.091320e-05 +6.814980e-07
+7.600000e+00 -1.569565e-02 -1.121083e+00 -2.271299e-05 +1.793495e-04 -2.105583e-04 -2.587227e-05 +2.381536e-05 +7.234147e-05 +2.513335e-06 -5.815083e-05 +5.810474e-05 +4.558120e-05 -5.965380e-05 -8.814560e-05 +4.921470e-05 -1.451979e-06 -8.114042e-05 +5.093453e-05 -1.167018e-05
+7.616667e+00 +1.356842e-02 -9.110715e-01 +7.991020e-05 +2.271071e-04 -8.845620e-05 -1.598335e-06 -2.094716e-05 +6.823973e-05 +1.228669e-05 -4.141713e-05 +9.163407e-05 +4.085776e-05 -4.415783e-05 -1.098467e-04 +5.892538e-05 -4.779212e-05 -1.520080e-05 +8.774557e-05 +9.721739e-06
+7.633333e+00 -1.763783e-02 -9.396207e-01 -6.263788e-05 +1.064503e-04 -2.055689e-04 +8.664111e-07 -3.076045e-05 +6.203853e-05 +2.690362e-05 -2.787231e-05 +5.455499e-05 -1.582864e-05 -2.269795e-05 -1.355384e-04 +4.590203e-05 -2.808731e-05 -9.776122e-06 +5.983356e-05 -4.996960e-05
+7.650000e+00 -5.184872e-03 -1.198168e+00 +6.632014e-05 +2.582375e-04 -1.408155e-04 -1.182474e-05 -3.289142e-05 +7.122423e-05 +6.036879e-05 -2.618438e-06 +7.895921e-05 +6.986527e-06 -1.531314e-05 -1.097035e-04 +4.603487e-05 -1.040027e-05 +1.628121e-05 +3.831982e-05 -6.145936e-05
+7.666667e+00 +1.084468e-02 -1.262004e+00 +8.948762e-05 +2.720991e-04 -1.162252e-04 -1.790272e-05 -2.722436e-05 +6.710729e-05 +6.956704e-05 +9.617498e-06 +7.050274e-05 +7.905604e-06 -6.931228e-06 -8.639659e-05 +3.006518e-05 +6.664709e-06 -9.595385e-06 +1.088658e-05 -2.361074e-05
+7.683333e+00 -5.603621e-03 -1.483916e+00 +1.665343e-05 +2.599817e-04 -2.239277e-04 +7.731172e-06 -2.712432e-05 +7.696022e-05 +4.158614e-05 -7.260674e-07 +5.478175e-05 +1.744606e-05 -1.717716e-05 -9.447860e-05 +3.016188e-05 +1.975549e-05 -4.159150e-05 -1.152485e-05 -3.642312e-05
+7.700000e+00 +1.401306e-02 -1.070408e+00 +5.268935e-05 +2.213204e-04 -1.274850e-04 +4.363333e-05 -3.644036e-05 +7.105678e-05 +3.316691e-05 -1.284895e-05 +4.088546e-05 +4.830138e-06 +2.056723e-06 -4.914519e-05 +6.779730e-05 +2.700213e-06 -6.997332e-05 -2.978391e-05 -8.843760e-06
+7.716667e+00 +2.072362e-03 -1.027668e+00 +1.189681e-04 +2.465664e-04 -4.321132e-05 -8.537596e-06 -1.136337e-07 +6.270254e-05 +7.112050e-05 -1.628812e-05 +4.475267e-05 +9.006159e-06 +1.626761e-05 -5.196878e-05 +5.263977e-05 -1.809175e-05 -4.430572e-05 +1.118117e-05 +5.079110e-06
+7.733333e+00 +3.566513e-03 -1.237004e+00 +7.056036e-05 +2.216949e-04 -9.854334e-05 -4.205570e-05 -1.467781e-05 +9.887622e-05 +7.116603e-05 -2.754476e-06 +2.955513e-05 +6.463755e-06 +1.482652e-05 -7.411465e-05 +2.365847e-05 +1.364190e-05 -4.885467e-05 -9.347265e-06 +1.369163e-05
+7.750000e+00 -8.695860e-03 -1.016587e+00 +1.183871e-04 +2.008582e-04 +6.795018e-09 -7.305010e-05 -1.300160e-06 +5.321303e-05 +1.067014e-04 +1.693927e-05 +3.688784e-05 -5.110980e-06 +4.015612e-05 -6.268991e-05 -1.676744e-05 +2.079568e-05 -4.243004e-05 +1.686617e-05 +4.354694e-05
+7.766667e+00 -1.419479e-02 -5.952374e-01 +9.794544e-05 +1.237010e-04 +4.104816e-05 -9.076735e-05 -2.756956e-05 +3.868336e-05 +7.775253e-05 +5.095071e-05 +4.429801e-05 -9.632930e-06 +2.334802e-05 -6.327211e-05 -1.024768e-05 +1.289954e-05 -1.743422e-05 +4.544866e-05 +3.624291e-05
+7.783333e+00 -4.858357e-03 -2.290064e-02 +1.064335e-04 +4.827689e-05 +1.278456e-04 -6.500527e-05 -7.035491e-05 +4.795204e-05 +5.389749e-05 +5.026418e-05 +5.916769e-05 -4.266060e-05 +3.559080e-05 -8.769463e-05 -2.081799e-07 +4.037353e-05 -1.472793e-05 +8.037117e-05 +3.176680e-05
+7.800000e+00 -6.118260e-03 -5.125360e-01 +1.806537e-04 +1.827237e-04 +1.196185e-04 -3.410716e-05 -5.722668e-05 +6.629366e-05 +3.177960e-05 +9.189243e-05 +7.408755e-05 -5.107846e-05 +4.677865e-05 -8.001117e-05 -1.121404e-05 +5.166187e-05 -1.894409e-05 +5.878535e-05 +3.299644e-05
+7.816667e+00 -2.513930e-04 -1.144690e+00 +6.353786e-05 +2.078904e-04 -9.670891e-05 -2.557668e-05 -2.459661e-05 +4.795533e-05 +1.247037e-05 +1.125382e-04 +4.075498e-05 -2.544972e-05 +2.603007e-06 -1.038219e-04 -3.659646e-05 +5.631269e-05 -4.880642e-06 +3.430679e-05 -1.428238e-05
+7.833333e+00 -2.173468e-02 -5.750496e-01 -5.157353e-05 +4.055209e-05 -1.237395e-04 -3.860347e-05 -4.557447e-05 +1.056207e-05 -1.455064e-05 +7.814591e-05 +4.871157e-05 -1.103215e-05 +8.266457e-06 -8.556814e-05 -4.570349e-05 +4.841028e-05 +4.536574e-05 -2.872302e-05 -2.660640e-05
+7.850000e+00 -2.862024e-02 -7.761233e-01 -6.561643e-05 +6.670771e-05 -1.720357e-04 -3.734730e-05 -3.707415e-05 +5.344260e-05 -8.328890e-05 +9.360669e-05 +5.739666e-05 -2.075701e-06 -1.461435e-05 -6.735368e-05 -1.084482e-04 +9.794799e-05 +2.849827e-05 -2.649699e-05 -2.648786e-05
+7.866667e+00 -2.124265e-02 -1.159685e+00 -1.085601e-04 +8.194909e-05 -2.571691e-04 -4.284364e-05 -4.888754e-05 +7.220440e-05 -7.464094e-05 +7.779855e-05 +5.384555e-05 +1.677511e-05 -2.211507e-05 -4.978426e-05 -1.029820e-04 +6.210030e-05 +1.064518e-05 -5.123869e-05 -2.095889e-05
+7.883333e+00 +1.416456e-02 -1.502345e+00 +4.095193e-05 +2.345695e-04 -1.595160e-04 -3.805623e-05 -1.112012e-06 +6.729005e-05 -1.446930e-05 +8.986518e-05 +3.801317e-05 +1.399599e-05 -1.155907e-05 -4.005368e-05 -7.560221e-05 +3.888654e-05 -1.094736e-05 -2.964791e-05 +2.084248e-05
+7.900000e+00 +1.085909e-02 -1.168477e+00 -1.822310e-05 +1.521397e-04 -1.768855e-04 -4.437853e-05 +7.672669e-06 +2.741947e-05 -2.118419e-05 +7.313439e-05 +2.156233e-05 +3.694861e-05 -3.673584e-05 -3.151748e-05 -7.633301e-05 +1.281293e-05 +3.194626e-05 -4.183165e-05 +2.175408e-05
+7.916667e+00 +4.931107e-04 -7.614465e-01 -1.227268e-04 +2.701252e-07 -2.014762e-04 -7.205546e-05 +2.137514e-06 -3.120913e-05 +1.189095e-06 +5.010935e-05 +2.475058e-05 +2.706463e-05 -6.160765e-05 -3.193396e-05 -1.051301e-04 +1.348233e-05 +2.856903e-05 -1.900634e-05 +3.894831e-05
+7.933333e+00 +1.873420e-02 -1.130299e+00 -5.995918e-05 +1.054571e-04 -2.002070e-04 -4.261912e-05 +6.589675e-06 +7.567121e-06 +1.354079e-05 +5.475361e-05 +7.947368e-06 +2.274213e-05 -5.718571e-05 -1.741509e-05 -1.217101e-04 +1.405244e-05 +4.097908e-05 -1.425796e-05 +1.935192e-05
+7.950000e+00 +6.744972e-03 -1.303417e+00 +7.593188e-06 +1.894975e-04 -1.706586e-04 -4.048521e-05 +3.242122e-05 +1.040349e-05 +4.252166e-05 +2.026534e-05 +2.351999e-05 +3.740023e-05 -5.506394e-05 -1.781427e-05 -1.029334e-04 +2.099328e-05 +3.548312e-05 -1.646674e-05 +1.993594e-05
+7.966667e+00 +5.980337e-03 -1.294056e+00 +1.414268e-05 +1.781898e-04 -1.489939e-04 -2.113370e-05 +1.508521e-05 +2.987458e-05 +4.892997e-05 +2.709404e-05 +1.892647e-05 -4.645776e-07 -6.539314e-06 -5.661976e-06 -1.041198e-04 +4.696148e-05 +1.731412e-05 -5.223475e-05 +3.201705e-06
+7.983333e+00 +1.379905e-02 -1.349285e+00 +7.819724e-05 +2.375162e-04 -1.012974e-04 +1.310342e-05 +6.856544e-06 +3.353988e-05 +5.947071e-05 +1.993290e-05 +2.090643e-05 +2.687605e-06 +2.178076e-06 -1.498103e-05 -1.167615e-04 +4.806145e-05 +1.388199e-05 -2.219868e-05 +2.055869e-05
+8.000000e+00 +9.030203e-03 -1.551146e+00 +5.141512e-05 +2.276166e-04 -1.356428e-04 +1.328258e-05 +1.229003e-05 +2.335170e-05 +3.525921e-05 +2.023966e-05 +4.384178e-05 +1.956825e-06 +3.219600e-05 -1.550079e-05 -1.086437e-04 +9.365689e-06 -9.019622e-06 -2.754097e-05 +2.616077e-05
+8.016667e+00 +2.396724e-02 -1.085645e+00 +1.677876e-04 +2.603261e-04 +2.355458e-05 +3.497479e-05 +2.639704e-05 +2.789944e-05 +4.060999e-05 +2.997485e-05 +3.226169e-05 -2.038448e-05 +7.790766e-05 +1.132135e-06 -9.368014e-05 +2.291350e-05 +1.434612e-06 -6.063909e-06 +1.066258e-05
+8.033333e+00 +5.302139e-03 -9.373317e-01 +1.164551e-04 +1.830992e-04 +1.401254e-05 +1.274017e-06 +3.587557e-05 +3.414972e-05 +5.725175e-05 +2.586257e-05 +3.218894e-06 -3.595815e-05 +7.523112e-05 +3.050456e-05 -9.131996e-05 -2.113768e-07 -8.100691e-06 +1.103536e-05 -9.507515e-06
+8.050000e+00 +7.562625e-03 -1.074742e+00 +1.264553e-04 +1.868875e-04 +2.674891e-05 -2.343126e-05 +4.647435e-05 +3.800986e-05 +8.950085e-05 +1.577428e-05 -5.405042e-06 -3.612749e-05 +7.453496e-05 +5.355231e-05 -6.965157e-05 -2.874216e-05 -2.300519e-05 -1.094308e-05 +2.107031e-05
+8.066667e+00 +1.835596e-03 -8.391961e-01 +5.481087e-05 +1.016173e-04 -8.324823e-06 -2.423677e-05 +6.746146e-05 +2.965984e-05 +6.043311e-05 +2.030273e-05 -4.513791e-05 -3.979661e-05 +8.836784e-05 +4.845242e-05 -6.628896e-05 -2.999078e-05 -3.932025e-05 +5.839964e-06 -1.441889e-05
+8.083333e+00 -3.094292e-03 -1.168525e+00 -2.947960e-05 +8.060994e-05 -1.262248e-04 -1.338969e-05 +7.452525e-05 -1.691507e-06 +7.355956e-05 +1.069905e-05 -4.699697e-05 -4.184740e-05 +6.150102e-05 +2.984157e-05 -5.130137e-05 -4.023274e-05 -4.533330e-05 -1.665395e-05 -2.453475e-05
+8.100000e+00 +4.308446e-03 -1.024579e+00 -5.976793e-06 +7.755903e-05 -8.474210e-05 -1.016106e-05 +6.246519e-05 +3.481391e-06 +1.028685e-04 +2.007423e-07 -4.225510e-05 -6.370365e-05 +7.759068e-05 +3.762905e-05 -4.534731e-05 -1.417965e-05 -3.662525e-05 -4.203327e-05 -3.532767e-05
+8.116667e+00 -1.381134e-02 -1.003191e+00 -4.738073e-05 +5.370928e-05 -1.295817e-04 -6.596581e-06 +4.693482e-05 +5.062443e-06 +6.597749e-05 +9.838004e-06 -1.328893e-05 -7.079116e-05 +3.727275e-05 +8.955595e-06 -1.355778e-05 -6.178282e-06 -2.788851e-05 -5.973599e-05 -2.660519e-05
+8.133333e+00 -1.495943e-02 -1.451164e+00 -9.963024e-05 +6.782882e-05 -2.288921e-04 +5.619413e-07 +5.653502e-05 -5.991530e-06 +4.824187e-05 +2.799805e-05 -1.800610e-05 -6.294758e-05 +3.159275e-06 -1.606767e-05 -2.248773e-05 -1.622628e-05 -3.202715e-05 -5.747277e-05 -1.373247e-05
+8.150000e+00 +8.083575e-03 -1.884088e+00 -3.878389e-05 +1.712587e-04 -2.290696e-04 +1.138883e-05 +6.558524e-05 -1.992444e-05 +4.969965e-05 +3.872012e-05 +5.809384e-06 -3.686693e-05 -2.184939e-06 -2.214734e-05 +1.598713e-06 -4.637498e-05 -3.065256e-05 -5.986394e-05 +4.738946e-06
+8.166667e+00 -3.448970e-03 -1.218616e+00 -5.625278e-05 +8.933067e-05 -1.785477e-04 -6.983381e-06 +5.817203e-05 -7.576354e-06 +4.137557e-06 +4.950865e-05 +8.269277e-07 -3.750327e-05 -5.825665e-06 -2.083064e-05 +1.671566e-05 -3.697598e-05 -2.465055e-05 -2.907397e-05 -2.018499e-05
+8.183333e+00 +9.819869e-03 -1.341370e+00 -1.942452e-05 +1.368748e-04 -1.641049e-04 -6.066766e-06 +6.803637e-05 -2.127443e-05 +1.033158e-05 +4.814669e-05 +4.240478e-06 -1.160202e-05 -6.514248e-06 -2.643501e-05 +1.206098e-05 -1.584949e-05 -3.251110e-05 -3.249146e-05 -9.021483e-06
+8.200000e+00 +6.483434e-03 -1.278693e+00 +6.955979e-06 +1.445624e-04 -1.282795e-04 +2.132013e-05 +6.185640e-05 +9.441824e-06 +1.612365e-05 +2.891914e-05 -3.605174e-06 -3.781659e-05 +5.963650e-06 -3.044225e-05 +1.116602e-05 -1.758176e-06 -2.625904e-05 -4.973767e-05 +4.724943e-06
+8.216667e+00 +1.442416e-02 -8.867204e-01 +6.747884e-06 +1.031757e-04 -8.862934e-05 +1.575886e-05 +4.913768e-05 +1.424395e-05 -3.628042e-06 +9.067872e-06 +6.481143e-06 -2.242598e-05 +2.154411e-05 -1.319718e-05 -1.093801e-05 +1.099739e-05 -1.124513e-05 -6.719656e-05 +1.045279e-05
+8.233333e+00 +3.579874e-02 -7.964969e-01 +4.223400e-05 +1.343445e-04 -6.056507e-05 +3.796419e-05 +3.455812e-05 +6.799388e-06 +5.244746e-06 -4.474192e-06 +1.135979e-05 -3.173381e-06 +3.111969e-05 +6.528569e-06 -2.553610e-05 +1.058555e-05 -1.477346e-06 -4.841592e-05 -1.391679e-05
+8.250000e+00 +3.424278e-02 -1.280140e+00 +7.969768e-05 +2.172079e-04 -7.921282e-05 +4.970737e-05 +2.363735e-05 +5.334266e-07 +2.040004e-05 +6.570783e-06 +2.384368e-05 +1.772321e-05 +1.940158e-05 +2.883650e-05 -4.349468e-05 -9.219950e-06 +2.563029e-07 -3.680912e-05 -1.295172e-05
+8.266667e+00 +2.680654e-02 -9.499172e-01 +8.075620e-05 +1.837172e-04 -4.511494e-05 +5.503337e-05 +7.251480e-06 -4.691538e-06 +2.194314e-05 +1.046642e-05 +1.603234e-05 +1.399957e-05 +3.534213e-05 +5.900077e-05 -4.185888e-05 -7.620772e-06 +7.076359e-06 -5.258869e-05 -3.019387e-05
+8.283333e+00 +2.410237e-02 -1.511604e+00 +1.250807e-04 +2.659592e-04 -5.191169e-05 +5.583000e-05 +2.920937e-05 +8.458251e-06 +3.718778e-05 +1.462699e-05 +2.277449e-05 +6.560948e-06 +2.511804e-05 +7.410842e-05 -3.600718e-05 -3.167266e-05 +6.629538e-06 -6.279519e-05 -1.058865e-05
+8.300000e+00 +2.102688e-02 -1.385363e+00 +1.349559e-04 +2.561168e-04 -2.620916e-05 +6.525837e-05 +2.274502e-05 +1.122450e-05 +3.443482e-05 +2.413328e-05 -3.804817e-06 +1.362108e-05 +4.578022e-05 +4.783361e-05 -5.049083e-05 -3.896244e-05 +1.266880e-05 -2.376672e-05 -1.195160e-05
+8.316667e+00 -1.088826e-02 -1.020171e+00 +9.132621e-05 +1.763858e-04 -2.070155e-05 +5.751211e-05 +5.906220e-06 +6.406161e-06 +3.157308e-05 +2.994860e-05 -6.398509e-06 -9.633704e-06 +1.446526e-05 +1.002946e-04 -4.091561e-05 -2.650396e-05 -2.330497e-05 -4.528678e-05 +7.578207e-06
+8.333333e+00 -3.272923e-03 -1.289326e+00 +1.598355e-04 +2.579127e-04 +1.284945e-05 +4.431085e-05 +5.497260e-06 +2.141832e-05 +4.699470e-05 +2.281900e-05 +2.356038e-05 +4.674351e-06 +5.612629e-06 +1.078315e-04 -3.474816e-05 -2.073416e-05 -3.263275e-05 -2.379208e-05 +7.638153e-06
+8.350000e+00 +1.278139e-03 -7.300718e-01 +8.049535e-05 +1.346558e-04 +1.863699e-06 +2.935178e-05 -8.365573e-06 +3.481732e-05 +5.404264e-05 +8.115794e-06 -1.352977e-05 -1.637198e-05 -5.459533e-06 +1.177148e-04 -4.170837e-05 -1.073509e-05 -2.096938e-05 -2.903709e-05 -7.943118e-06
+8.366667e+00 -9.450033e-03 -1.526641e+00 +5.243438e-05 +1.860295e-04 -9.378556e-05 +5.670900e-05 +1.119818e-05 +3.926659e-05 +5.584034e-05 +8.018003e-06 -2.511825e-05 -2.431949e-05 -1.372356e-06 +8.975613e-05 -3.736523e-05 -3.038309e-05 -1.822202e-05 -5.265949e-05 -1.284462e-05
+8.383333e+00 +2.776358e-04 -1.290400e+00 +6.108849e-05 +1.759805e-04 -6.988561e-05 +5.723073e-05 -1.791149e-06 +5.086932e-05 +3.473002e-05 +1.847913e-05 -2.364893e-05 -2.117470e-05 +6.097994e-06 +7.463481e-05 -4.699627e-05 -9.805247e-06 -6.152491e-06 -3.610427e-05 -2.898147e-05
+8.400000e+00 -4.415295e-03 -1.185434e+00 +2.117881e-05 +1.390406e-04 -9.962799e-05 +6.025188e-05 -2.614039e-06 +3.106666e-05 +9.102544e-06 +1.171786e-05 +1.195553e-05 -3.081495e-05 -1.446376e-05 +7.032690e-05 -2.798524e-05 -2.433154e-05 -8.487724e-06 -3.690343e-05 -2.527294e-05
+8.416667e+00 -2.061400e-02 -1.208955e+00 +3.516494e-05 +1.511355e-04 -8.838256e-05 +5.185418e-05 +4.991961e-06 +4.022577e-05 -1.247939e-05 +8.629294e-06 +3.178847e-05 -2.610588e-05 -2.493633e-05 +7.775490e-05 -8.362067e-06 -3.452849e-05 -3.009123e-05 -2.372788e-05 -1.526977e-05
+8.433333e+00 -1.136958e-02 -1.503071e+00 +5.843365e-05 +1.907941e-04 -8.855118e-05 +4.616615e-05 +2.335632e-05 +5.306492e-05 -8.923172e-06 +7.182406e-06 +2.288782e-05 -1.853523e-05 -2.029442e-05 +7.258609e-05 -1.195664e-05 -1.319692e-05 -4.847669e-05 -3.438284e-05 -3.176510e-06
+8.450000e+00 +1.755746e-03 -1.749154e+00 +4.360216e-05 +2.000376e-04 -1.218013e-04 +5.030920e-05 +1.946693e-05 +3.256830e-05 -3.931982e-06 +2.493715e-05 +2.662980e-05 -1.861710e-05 -3.217509e-05 +6.994301e-05 -1.705385e-05 -1.595185e-05 -5.266243e-05 -2.778107e-05 -5.735197e-06
+8.466667e+00 -8.192630e-04 -1.702996e+00 +2.586496e-05 +1.770996e-04 -1.287198e-04 +3.103284e-05 +1.384778e-05 +3.875613e-05 +1.058469e-05 +3.843890e-06 +3.188420e-05 -1.348699e-05 -2.997526e-05 +5.106625e-05 -9.611799e-06 -9.070328e-06 -5.111908e-05 -2.893083e-05 -8.461759e-06
+8.483333e+00 +1.428264e-03 -1.878650e+00 +2.676909e-05 +1.764753e-04 -1.266335e-04 +1.946901e-05 -1.089238e-06 +4.184827e-05 +6.730161e-06 +1.750267e-05 +4.541966e-05 -1.365635e-05 -1.831294e-05 +4.263436e-05 -3.371888e-05 -1.707459e-05 -3.326485e-05 -3.912559e-05 +1.372788e-05
+8.500000e+00 +9.555192e-03 -1.294585e+00 +3.234112e-05 +1.275831e-04 -7.025311e-05 -4.503219e-07 -1.552377e-05 +4.567622e-05 +1.949974e-05 +6.135087e-06 +3.998080e-05 -1.119701e-05 -7.827257e-06 +3.466032e-05 -2.516446e-05 -1.753909e-05 -2.685043e-06 -4.825534e-05 +1.968800e-05
+8.516667e+00 -5.000720e-03 -1.544891e+00 -1.373969e-05 +1.009243e-04 -1.200529e-04 -5.485581e-06 -3.547607e-05 +3.126392e-05 +4.359130e-05 +7.531768e-06 +3.146323e-05 -6.501608e-06 -4.625248e-06 +6.296775e-06 -2.891245e-05 -4.276435e-05 +1.520617e-05 -4.469299e-05 +1.797507e-05
+8.533333e+00 -2.348427e-02 -1.033012e+00 -4.450407e-05 +4.621423e-05 -1.176332e-04 -8.005076e-06 -3.359885e-05 +2.014482e-05 +1.334321e-05 +6.260595e-06 +2.924802e-05 +2.884051e-06 -1.081536e-05 -1.816544e-06 -1.515105e-05 -3.735863e-05 +1.053072e-05 -2.924428e-05 +4.016944e-06
+8.550000e+00 +2.838964e-03 -1.191675e+00 +4.093210e-05 +1.273071e-04 -5.589709e-05 +1.999948e-05 -3.414143e-05 +3.544458e-05 +1.970872e-05 +1.795911e-05 +3.786506e-05 -1.348783e-05 -1.730033e-05 +6.245050e-06 +1.870768e-07 -3.113339e-05 +7.551156e-06 -2.339299e-05 +2.021194e-05
+8.566667e+00 +1.221616e-03 -2.039510e+00 +6.323513e-05 +1.924112e-04 -8.223404e-05 +1.295512e-05 -2.848990e-05 +6.741827e-05 +4.879432e-05 +2.211919e-05 +2.997473e-05 -2.627535e-05 -1.735645e-05 +1.492606e-05 -9.010123e-06 -2.361179e-05 -1.717526e-05 -2.585596e-05 +2.284612e-05
+8.583333e+00 +2.636727e-02 -1.349935e+00 +6.157880e-05 +1.493175e-04 -4.330932e-05 +2.848479e-06 -3.206819e-05 +4.402379e-05 +3.752477e-05 +1.761127e-05 +2.640904e-05 +1.623211e-06 -1.447941e-05 +1.060995e-05 +1.163430e-07 -1.899767e-05 -9.307825e-06 -1.710385e-05 +2.021647e-05
+8.600000e+00 +2.411938e-02 -1.234877e+00 +9.524613e-05 +1.856227e-04 -2.318288e-05 +2.311712e-05 -4.145470e-05 +4.589547e-05 +3.769585e-05 +2.319778e-05 +1.515530e-05 +1.745467e-05 -2.768361e-05 +5.092107e-06 +1.716365e-05 -1.850492e-05 +1.337743e-05 -7.392959e-06 +2.623142e-06
+8.616667e+00 +2.846719e-02 -1.569145e+00 +1.205381e-04 +2.247618e-04 -1.952779e-05 +1.580794e-05 -1.140203e-05 +4.328112e-05 +2.387702e-05 +4.565656e-05 +1.857216e-05 +1.181990e-05 -2.932027e-05 +7.028601e-06 +2.880839e-06 -1.048270e-05 +1.158310e-05 +7.825792e-07 +4.576355e-06
+8.633333e+00 +3.809803e-02 -1.129952e+00 +1.092822e-04 +1.854117e-04 +3.804633e-08 +1.850160e-05 +1.887425e-05 +2.611881e-05 +9.955506e-06 +2.441316e-05 +1.821377e-05 +6.011945e-06 -1.161665e-05 +1.123394e-05 -1.844953e-05 -1.790259e-07 +1.704867e-05 +5.479446e-06 -3.664438e-06
+8.650000e+00 +1.622784e-02 -1.189179e+00 +9.405850e-05 +1.895098e-04 -2.888394e-05 +3.180246e-05 +2.226510e-05 +2.351465e-05 -1.560726e-05 +3.343136e-05 +1.850857e-05 +1.058170e-05 -9.672286e-06 +5.201448e-06 -3.030973e-05 +2.753382e-05 +2.252261e-05 -7.283795e-06 -2.765396e-05
+8.666667e+00 +6.237417e-03 -5.642204e-01 +7.031121e-05 +1.303904e-04 -1.069964e-05 +2.545692e-05 +3.549323e-05 +2.190939e-05 -4.198753e-05 +2.598630e-05 +2.490399e-05 -5.723188e-06 -2.360304e-05 +8.028937e-06 -1.331023e-05 +3.273734e-05 +2.882559e-05 -1.334324e-05 -2.622611e-05
+8.683333e+00 +1.231075e-03 -8.002552e-01 +4.632353e-05 +1.264997e-04 -4.627284e-05 +2.328553e-05 +2.547651e-05 +3.810907e-05 -5.086093e-05 +2.636754e-05 +2.608035e-05 -5.173136e-06 -1.411524e-05 -6.741613e-06 -1.194517e-05 +5.240916e-05 +1.375680e-05 -2.199028e-05 -4.223837e-05
+8.700000e+00 -1.308639e-02 -1.170641e+00 -3.632158e-05 +7.580380e-05 -1.328045e-04 +1.969666e-05 +3.108758e-05 +2.561755e-05 -4.815285e-05 +1.401600e-05 +1.846525e-05 -1.066372e-05 -1.387477e-05 -1.821631e-05 -1.708970e-05 +2.612754e-05 -6.787696e-07 -2.034554e-05 -4.572197e-05
+8.716667e+00 -1.538787e-02 -1.527198e+00 -1.049266e-05 +1.143132e-04 -1.276599e-04 +2.262755e-05 +4.644849e-05 +2.500614e-05 -2.825599e-05 +2.059953e-06 +1.199493e-05 -4.422416e-06 -7.367812e-06 -2.972168e-05 -3.074630e-05 +1.697773e-05 +1.629874e-05 -2.827115e-05 -2.380134e-05
+8.733333e+00 -2.206357e-02 -1.640985e+00 -4.554719e-05 +8.882375e-05 -1.605118e-04 +5.884142e-06 +3.275360e-05 +2.442732e-05 -1.759131e-05 -8.548759e-06 +1.577919e-05 +6.002436e-06 -3.459562e-06 -4.611388e-05 -3.250663e-05 +7.482086e-06 +1.428548e-05 -1.432888e-05 -3.468186e-05
+8.750000e+00 -2.885932e-02 -1.131961e+00 -3.142770e-05 +5.222114e-05 -1.019923e-04 -1.124651e-05 +3.254636e-05 +5.275274e-06 -1.154668e-05 -1.004532e-07 +3.273615e-06 +1.667948e-05 +8.565202e-06 -1.901672e-05 -2.660292e-05 -1.022669e-05 -9.205825e-06 -4.830754e-06 -8.297510e-06
+8.766667e+00 -2.492888e-02 -8.513359e-01 -1.236973e-06 +6.137958e-05 -6.133558e-05 -3.744462e-06 +2.937265e-05 +1.146829e-05 +5.818964e-06 -1.544786e-05 -3.833283e-06 +1.695487e-05 +1.054933e-05 -1.419468e-05 -1.112760e-05 -1.407804e-06 -1.829202e-05 +6.582425e-06 -1.401481e-05
+8.783333e+00 -2.059891e-02 -1.102352e+00 +1.772312e-05 +8.829998e-05 -5.625652e-05 -1.105527e-05 +9.395162e-06 +1.346918e-05 +2.615627e-05 +1.386823e-06 +3.986664e-06 +1.504528e-05 -2.981208e-07 -1.175210e-05 -1.350163e-05 -3.239975e-06 -1.272324e-05 +1.774115e-05 -1.473754e-05
+8.800000e+00 -2.405723e-02 -1.123695e+00 -5.343857e-05 +3.046532e-05 -1.170640e-04 -1.017466e-07 -5.246357e-06 +6.681464e-06 +2.532532e-05 -1.593760e-05 +1.629856e-07 +8.954193e-06 -4.970415e-06 -2.924408e-05 -2.696113e-05 -1.883032e-05 -7.127743e-06 +2.347757e-05 -1.648753e-05
+8.816667e+00 -8.348460e-03 -1.106282e+00 -2.957843e-05 +4.283705e-05 -8.989254e-05 +6.265163e-06 -1.357893e-05 +3.501377e-06 +2.711931e-05 -2.835376e-06 -2.285121e-06 +9.598900e-06 +3.879478e-06 -2.963745e-05 -3.155071e-05 -2.337583e-05 -6.333923e-06 +2.772050e-05 -2.636173e-06
+8.833333e+00 -2.346326e-02 -1.085341e+00 -5.238560e-05 +2.375751e-05 -1.088562e-04 +6.762746e-06 -1.781420e-05 -2.362510e-06 +2.208869e-05 -1.043289e-06 +2.787590e-06 +4.846562e-06 -2.390406e-06 -2.511044e-05 -2.894767e-05 -2.985515e-05 -7.132042e-06 +2.868393e-05 -9.996410e-06
+8.850000e+00 -2.121214e-02 -6.163921e-01 -9.873034e-05 -3.655142e-05 -1.265792e-04 +6.963363e-07 -4.204804e-05 +6.676293e-06 +1.501440e-06 +8.979917e-06 -1.122356e-05 +1.052456e-05 -1.382461e-05 -3.147833e-05 -3.503631e-05 -1.782810e-05 +4.722583e-06 +3.309377e-05 -2.643772e-05
+8.866667e+00 -2.347678e-02 -1.023166e+00 -4.492266e-05 +3.821206e-05 -1.105856e-04 +4.360034e-06 -1.728273e-05 +4.158207e-06 -2.744167e-06 +8.463528e-06 +8.418514e-08 +2.747031e-05 -9.575542e-06 -1.926703e-05 -4.216253e-05 -1.502789e-05 +9.645821e-06 +2.474890e-05 -2.428564e-05
+8.883333e+00 -5.268334e-03 -7.998081e-01 -9.035132e-06 +6.110618e-05 -7.385875e-05 +6.478069e-06 +9.656188e-06 +1.637819e-05 +9.552642e-06 -2.345592e-05 -1.845655e-05 +3.932066e-05 -1.272940e-05 -2.012286e-05 -3.112985e-05 +6.421995e-07 +1.444435e-05 +1.802628e-05 -1.981103e-05
+8.900000e+00 -5.921823e-03 -1.048842e+00 -2.959293e-05 +5.459247e-05 -1.012757e-04 -9.210488e-06 +8.765964e-06 +6.164019e-06 +1.123198e-05 -2.018711e-05 -3.752467e-06 +4.262819e-05 -2.011088e-05 -2.787224e-06 -4.405404e-05 -5.193515e-06 +1.360314e-05 +3.989231e-06 -1.452254e-05
+8.916667e+00 +3.845760e-03 -1.266238e+00 -2.619930e-06 +8.958501e-05 -9.085682e-05 -1.211467e-05 +2.364916e-05 +2.284395e-05 +1.352297e-05 -2.692342e-05 +7.773507e-06 +3.034344e-05 -1.978072e-05 -4.750668e-06 -2.834866e-05 +5.777276e-06 +2.681790e-06 +6.256007e-06 -2.358462e-05
+8.933333e+00 +1.761093e-02 -1.093588e+00 -1.173080e-05 +6.960582e-05 -8.649223e-05 -2.213289e-05 +2.741191e-05 +2.861038e-05 +8.511017e-06 -3.319209e-05 -4.326209e-06 +4.103469e-05 -1.805158e-05 -1.667778e-05 -2.635422e-05 +7.526171e-08 +9.136165e-06 +8.942959e-06 -1.602728e-05
+8.950000e+00 +2.350118e-03 -9.123210e-01 -8.342604e-06 +6.576146e-05 -7.722172e-05 -1.413973e-05 +1.076198e-05 +1.948638e-05 +4.728470e-06 -2.330994e-05 -4.651141e-06 +5.006624e-05 -2.133572e-05 -2.277238e-05 -2.802385e-05 +1.452827e-05 +3.712977e-06 +1.127397e-05 -9.885633e-06
+8.966667e+00 +2.436408e-03 -1.128616e+00 +8.576846e-06 +8.723709e-05 -7.022770e-05 -5.957581e-06 +1.271044e-05 +1.689120e-05 +2.168551e-05 -3.073677e-05 -1.055801e-05 +5.284464e-05 -1.498008e-05 -1.826862e-05 -2.926023e-05 +8.098459e-06 -7.211225e-06 +9.898443e-06 +3.977552e-06
+8.983333e+00 -1.140653e-02 -9.529266e-01 +7.497889e-06 +7.268025e-05 -5.793155e-05 -5.791580e-07 +4.120487e-06 +1.030554e-05 +2.850485e-05 -2.110299e-05 -2.838364e-05 +5.413170e-05 -9.265860e-07 +9.815082e-07 -2.362965e-05 +7.938764e-06 -2.067590e-05 -1.307022e-06 -1.628209e-06
+9.000000e+00 -1.472059e-02 -1.204495e+00 +4.720338e-05 +1.167049e-04 -3.535928e-05 +8.983920e-06 +5.778994e-06 +1.162004e-05 +3.746460e-05 -5.893825e-06 -2.548738e-05 +4.358249e-05 +1.027376e-06 -8.950472e-06 -3.129651e-05 +1.257379e-05 -8.352850e-06 +4.542953e-06 +6.273015e-06
+9.016667e+00 -1.457421e-02 -1.217519e+00 +5.041342e-05 +1.210040e-04 -3.424902e-05 +1.783152e-05 +5.241780e-07 -1.484702e-05 +5.673492e-05 +7.239912e-06 -2.693357e-05 +3.834751e-05 +2.094777e-08 -1.041915e-05 -2.381614e-05 +8.421994e-06 -7.676274e-06 +9.348012e-06 +6.518629e-07
+9.033333e+00 +3.069081e-03 -1.006601e+00 +4.472939e-05 +1.092731e-04 -3.223496e-05 +1.973495e-05 +1.475510e-06 -1.933048e-05 +5.203416e-05 -3.405171e-07 -2.115946e-05 +3.874207e-05 +2.541387e-06 -1.319394e-05 -2.421775e-05 +1.021079e-05 +1.073227e-05 -9.505782e-08 -8.184473e-06
+9.050000e+00 +2.192073e-03 -1.037636e+00 +8.571316e-06 +8.257355e-05 -6.573008e-05 +2.695551e-05 +6.426965e-07 -3.707554e-05 +4.326861e-05 +6.201600e-06 -1.303066e-05 +2.674112e-05 -3.839900e-06 -1.854655e-05 -2.117417e-05 +7.329830e-07 +1.547757e-05 -7.445505e-06 -1.007479e-05
+9.066667e+00 -5.854468e-03 -7.020713e-01 -1.605322e-05 +4.204624e-05 -6.695175e-05 +3.240467e-05 -1.620429e-05 -4.619833e-05 +4.784780e-05 -5.285484e-06 -1.028109e-05 +2.441392e-05 -5.831718e-06 -1.333820e-05 -3.206805e-05 -6.534238e-06 +2.102169e-05 -3.080435e-06 -6.063540e-06
+9.083333e+00 +1.454177e-03 -7.689981e-01 +2.803295e-05 +8.829673e-05 -3.934554e-05 +3.782385e-05 -1.583419e-05 -5.576189e-05 +4.517721e-05 +5.614154e-06 -4.178735e-06 +4.410630e-05 -3.022374e-06 -1.639895e-05 -1.691094e-05 -7.526451e-06 +2.724287e-05 -1.308758e-05 +2.706777e-06
+9.100000e+00 -8.934643e-03 -9.771042e-01 -2.175562e-05 +6.219703e-05 -9.577257e-05 +3.795673e-05 -1.890581e-05 -6.142560e-05 +5.187020e-05 -2.821102e-06 -6.778341e-06 +3.984684e-05 -8.696436e-06 -3.035329e-05 -2.107023e-05 -8.590480e-06 +2.918635e-05 -1.065295e-05 -1.522327e-05
+9.116667e+00 -2.676799e-04 -5.336932e-01 -3.535559e-06 +5.372448e-05 -5.770799e-05 +4.168276e-05 -1.975459e-05 -7.304879e-05 +4.702113e-05 +9.401782e-06 -6.672283e-06 +3.559365e-05 -4.928794e-06 -4.505833e-05 -2.304833e-05 -6.842585e-07 +4.452216e-05 +3.169313e-06 -1.390541e-05
+9.133333e+00 -2.554622e-03 -1.075165e+00 +3.191763e-05 +1.051535e-04 -4.926166e-05 +4.040345e-05 -1.325631e-05 -4.743740e-05 +3.842889e-05 +1.093615e-05 +4.697409e-06 +3.441290e-05 +1.310414e-05 -5.423623e-05 -2.264370e-05 +8.823929e-07 +2.993166e-05 +3.729324e-06 -5.111049e-06
+9.150000e+00 -2.715662e-03 -1.392904e+00 -1.294475e-05 +8.251374e-05 -1.009546e-04 +3.482873e-05 -1.417172e-05 -3.413903e-05 +1.871929e-05 +1.214600e-05 +1.673874e-05 +1.942596e-05 +7.394920e-06 -5.115132e-05 -2.386925e-05 -1.309687e-05 +2.285650e-05 +5.276170e-06 -1.685108e-05
+9.166667e+00 -1.497782e-02 -1.187642e+00 -2.545691e-05 +6.123469e-05 -1.009126e-04 +3.240388e-05 +3.141596e-06 -2.359213e-05 +8.714293e-06 +2.146465e-07 +8.015138e-06 +1.084830e-05 -1.859995e-06 -4.288509e-05 -2.233671e-05 -1.247113e-05 +2.325949e-05 +3.586222e-06 -1.649988e-05
+9.183333e+00 -5.617358e-03 -1.488180e+00 -1.942950e-05 +7.200287e-05 -1.014328e-04 +3.141289e-05 +1.265964e-05 -1.614180e-05 +1.474903e-05 +3.405512e-06 +6.380033e-06 -5.291390e-06 +2.182596e-05 -3.176167e-05 -2.474042e-05 -2.524662e-05 +1.501119e-05 +8.774295e-06 -3.389352e-05
+9.200000e+00 +4.832440e-04 -8.857509e-01 -1.410113e-05 +4.821857e-05 -6.971395e-05 +3.000930e-05 +1.122320e-05 -1.846926e-05 +1.541625e-05 -8.955259e-07 +1.094578e-07 -5.922442e-06 +2.306736e-05 -3.704048e-05 -5.922838e-06 -1.209479e-05 +1.462232e-05 +8.136287e-06 -3.904459e-05
+9.216667e+00 -2.660570e-03 -8.426211e-01 -6.942355e-06 +4.522120e-05 -5.507822e-05 +1.875650e-05 +1.066505e-05 +5.729096e-07 +2.167183e-05 -8.796640e-06 -3.144988e-06 -1.008152e-05 +2.396658e-05 -2.402422e-05 -7.883726e-06 -1.475478e-06 +6.012377e-06 +1.506376e-06 -3.617628e-05
+9.233333e+00 -1.851419e-02 -9.095094e-01 -4.441258e-06 +4.452381e-05 -5.030294e-05 +3.665196e-06 +4.267306e-06 +3.225938e-06 +3.684216e-05 -2.402086e-06 -3.171443e-06 -1.292748e-05 +9.394268e-06 -2.525974e-05 +4.032514e-06 -9.412735e-06 +1.153750e-05 -7.853952e-07 -2.407716e-05
+9.250000e+00 -2.622783e-02 -2.517329e-01 -1.963086e-05 -4.856624e-06 -2.749964e-05 -1.721049e-05 +1.385093e-05 -2.437674e-06 +4.454035e-05 -1.019030e-05 -6.549026e-06 -2.432469e-05 +7.277140e-06 -4.397644e-05 +2.180694e-05 +1.324239e-07 +2.209359e-05 +2.337193e-06 -2.871858e-05
+9.266667e+00 -2.586414e-02 -4.947405e-01 -3.771207e-05 -6.296627e-06 -5.575987e-05 -1.829901e-05 +1.439627e-05 +1.109085e-05 +3.814518e-05 -2.250094e-05 -5.490559e-06 -2.075106e-05 +6.169858e-06 -4.720582e-05 +2.579296e-05 -2.095185e-06 +1.157200e-05 +4.707775e-07 -3.280657e-05
+9.283333e+00 -1.794949e-02 -3.974669e-01 -4.595063e-05 -2.295159e-05 -5.317787e-05 -2.294283e-05 +9.175926e-06 +1.443481e-05 +2.963648e-05 -1.891569e-05 +5.473036e-06 -3.103017e-05 +8.108597e-06 -4.373986e-05 +1.088426e-05 +9.968506e-06 +1.014818e-05 -1.949592e-06 -2.976666e-05
+9.300000e+00 -2.325092e-02 +5.741907e-02 -7.462558e-05 -7.795834e-05 -4.705279e-05 -2.607592e-05 +1.805799e-06 +1.492704e-05 +1.424094e-06 -2.640422e-06 +2.426771e-06 -4.218346e-05 +1.454448e-05 -3.844148e-05 +1.554833e-06 +1.256117e-05 -1.196645e-06 +1.521351e-06 -2.279352e-05
+9.316667e+00 -1.302021e-02 -1.005728e-01 -1.036171e-04 -9.728234e-05 -7.592456e-05 -2.860587e-05 -8.594693e-06 +2.563427e-05 -1.546967e-05 +5.742783e-06 +3.134794e-06 -4.499170e-05 +1.117031e-05 -3.716512e-05 -2.749420e-06 +5.464857e-06 -1.033719e-05 +2.452544e-06 -2.064523e-05
+9.333333e+00 -2.107504e-02 -5.621300e-02 -7.904348e-05 -7.665104e-05 -5.556096e-05 -2.645597e-05 -2.129318e-05 +1.724340e-05 -1.993554e-05 +6.942493e-06 +2.229494e-05 -2.860888e-05 +8.774015e-06 -3.716844e-05 -5.827599e-07 +1.006250e-05 -2.196807e-05 +8.954239e-06 -5.908809e-06
+9.350000e+00 -1.964135e-02 -6.486576e-01 -3.322082e-05 -4.658004e-06 -4.997868e-05 -2.179275e-05 -9.135826e-06 +2.515656e-05 -7.281399e-06 +9.230892e-06 +1.857883e-05 -1.723663e-05 +1.164038e-05 -1.945343e-05 -4.772763e-06 +6.049438e-06 -2.279838e-05 +8.712972e-06 -1.348038e-05
+9.366667e+00 -2.177944e-03 -6.071603e-01 +2.348482e-05 +3.771439e-05 +2.070732e-06 -2.785503e-05 -1.889925e-05 +3.731655e-05 +9.215443e-06 +2.905142e-06 +3.541325e-05 -1.265973e-05 +1.332431e-05 -9.750658e-06 +2.401147e-06 -7.755086e-06 -3.880849e-06 +1.755457e-05 -1.097669e-05
+9.383333e+00 +5.967023e-03 -6.263330e-01 +7.001262e-06 +2.528725e-05 -1.295277e-05 -2.941591e-05 -1.808722e-05 +2.781955e-05 +1.456752e-05 +6.422453e-06 +2.362800e-05 -7.711890e-06 +7.946966e-06 -1.437402e-05 +1.606805e-06 -9.156927e-06 -4.915278e-06 +1.724383e-05 -7.564629e-06
+9.400000e+00 +3.660401e-03 -7.452202e-01 +7.731237e-06 +2.737989e-05 -1.377754e-05 -3.061521e-05 -2.074647e-05 +2.968434e-05 +1.919636e-05 +8.658082e-06 +1.677026e-05 -4.437247e-06 +8.775743e-06 -2.049081e-05 -4.593544e-07 -1.591456e-05 -1.031792e-05 +2.609199e-05 +2.398480e-06
+9.416667e+00 -4.167256e-03 -6.169250e-01 +3.789835e-06 +1.659243e-05 -9.817744e-06 -3.608967e-05 -2.628044e-05 +2.691000e-05 +2.037530e-05 +1.176167e-05 +1.666335e-05 -1.899761e-06 +6.238026e-06 -2.342386e-05 -7.067724e-06 -1.122192e-05 -8.257938e-06 +3.292007e-05 +3.491890e-06
+9.433333e+00 +5.587275e-03 -6.104562e-01 +8.284791e-06 +2.011048e-05 -5.845684e-06 -2.465656e-05 -4.175669e-05 +3.271604e-05 +1.382095e-05 +2.368016e-05 +1.015300e-05 -7.151484e-07 -1.297209e-06 -1.909619e-05 -4.345222e-06 -2.191426e-05 -1.289797e-05 +4.394547e-05 +1.096970e-05
+9.450000e+00 -7.719454e-04 -7.301337e-01 +1.190780e-05 +3.069437e-05 -1.013071e-05 -2.856440e-05 -4.372188e-05 +2.982559e-05 +6.631289e-06 +3.411518e-05 +1.394601e-05 +8.004865e-06 -1.316934e-05 -2.485063e-05 -8.540545e-06 -1.732667e-05 -1.384664e-05 +4.683489e-05 +2.351593e-05
+9.466667e+00 +4.101864e-03 -6.555577e-01 -1.107231e-05 +9.640752e-06 -2.747282e-05 -2.364056e-05 -4.376110e-05 +2.745059e-05 +4.861547e-06 +3.106498e-05 +8.111700e-06 +2.196642e-06 -9.779581e-06 -1.996384e-05 -2.124755e-05 -9.930359e-06 -1.205960e-05 +4.304720e-05 +1.069623e-05
+9.483333e+00 +4.811771e-03 -9.482767e-01 -1.868797e-05 +2.085431e-05 -5.079643e-05 -1.554251e-05 -2.062664e-05 +2.422477e-05 -9.162360e-07 +2.366980e-05 +3.773077e-06 -7.794710e-07 -4.795829e-06 -2.024354e-05 -2.146576e-05 -1.352194e-05 -1.422677e-05 +3.296822e-05 +6.244880e-06
+9.500000e+00 -3.724583e-03 -1.484034e+00 -3.128680e-05 +4.041949e-05 -9.036149e-05 -1.752430e-05 -1.290005e-05 +2.604151e-05 -5.380315e-06 +2.431976e-05 +5.681309e-06 +6.516107e-06 -1.100052e-05 -1.801548e-05 -2.229914e-05 -2.513913e-05 -1.147446e-05 +2.302897e-05 +3.097504e-06
+9.516667e+00 -1.073916e-03 -1.672043e+00 -3.289366e-05 +5.294097e-05 -1.050953e-04 -8.536203e-06 -1.997216e-06 +9.127423e-06 -1.263324e-06 +2.145581e-05 +6.380673e-06 +9.839947e-06 -1.592413e-05 -1.791008e-05 -1.376613e-05 -2.532717e-05 -1.763847e-05 +1.290295e-05 +6.194342e-06
+9.533333e+00 -1.029574e-02 -1.553623e+00 -2.386456e-05 +5.577517e-05 -9.302708e-05 -6.146112e-06 +5.536335e-06 +2.236576e-06 +3.037800e-06 +1.740820e-05 +7.149364e-06 +7.763326e-06 -1.261604e-05 -1.901712e-05 -1.197056e-05 -2.271205e-05 -9.509285e-06 +9.434214e-06 +3.059196e-06
+9.550000e+00 -8.648410e-04 -1.467131e+00 -3.244725e-05 +4.061331e-05 -9.245221e-05 -1.114123e-05 +6.201482e-06 +3.214353e-06 +2.198244e-06 +2.132276e-05 -1.524875e-06 +6.803984e-06 -3.530027e-06 -2.333505e-05 -1.055483e-05 -2.479307e-05 -6.497942e-06 +7.533921e-06 -1.936323e-06
+9.566667e+00 +3.522865e-03 -1.289109e+00 -2.090786e-05 +4.165602e-05 -7.453616e-05 -9.648197e-06 -5.632570e-07 +4.033859e-06 +3.803664e-06 +2.037827e-05 +3.663296e-08 +9.564333e-06 -6.483887e-07 -1.873109e-05 -9.802402e-06 -1.923626e-05 -7.288610e-06 +6.376504e-06 -1.575810e-06
+9.583333e+00 +1.371993e-02 -1.509140e+00 -1.262609e-05 +6.326686e-05 -8.183635e-05 -5.113781e-06 +9.888393e-08 +1.291123e-06 +9.763087e-06 +1.840078e-05 -7.135647e-06 +2.423467e-05 -4.504838e-07 -1.974377e-05 -1.288836e-05 -1.039825e-05 -6.994221e-06 +2.217869e-06 -7.532430e-06
+9.600000e+00 +2.950238e-03 -1.227769e+00 -2.358511e-06 +5.798668e-05 -5.989629e-05 -8.603522e-06 -3.824842e-06 +2.772422e-06 +1.060095e-05 +1.299014e-05 +3.644332e-06 +2.059250e-05 -8.797139e-06 -2.339981e-05 -7.282187e-06 -2.155543e-06 -9.553943e-06 +7.292947e-06 +3.208815e-06
+9.616667e+00 -2.322828e-02 -1.315489e+00 -3.111142e-05 +3.587695e-05 -8.568636e-05 -1.484273e-05 -5.725469e-06 +7.268405e-06 +1.350613e-05 +1.038986e-05 -7.294808e-06 +2.030950e-05 -1.259863e-05 -2.825603e-05 -9.218111e-06 +2.451697e-06 -1.067124e-05 +1.001380e-06 -7.631910e-07
+9.633333e+00 -2.187134e-02 -1.175892e+00 -5.017517e-05 +1.601130e-05 -9.775508e-05 -4.959729e-06 -6.448892e-06 -4.274984e-06 +1.265352e-05 +1.699436e-06 -8.463844e-06 +2.010413e-05 -4.259723e-06 -2.902469e-05 -9.532735e-06 +1.546482e-06 -1.644959e-05 -2.096244e-07 -8.405978e-06
+9.650000e+00 -1.650948e-02 -1.117552e+00 -5.407305e-05 +3.949758e-06 -9.249312e-05 -3.651228e-06 +3.432592e-06 -2.493852e-06 +7.472491e-06 -1.184658e-07 -1.505907e-05 +1.290755e-05 +2.036703e-06 -2.624441e-05 -1.691547e-05 -5.348632e-06 -1.641878e-05 +2.119585e-06 -2.208260e-06
+9.666667e+00 -1.502593e-02 -1.649280e+00 -6.284530e-05 +1.771616e-05 -1.201817e-04 -3.324537e-06 +3.921783e-06 -2.736225e-06 +1.136408e-05 -2.383275e-07 -9.362460e-06 +1.199560e-05 -5.906318e-06 -1.835167e-05 -1.890806e-05 -8.520937e-07 -2.534717e-05 -9.022261e-06 -3.001548e-06
+9.683333e+00 -2.209471e-02 -1.580079e+00 -3.909246e-05 +3.532623e-05 -9.824406e-05 +5.396402e-06 +9.016917e-06 +2.985605e-06 +1.009029e-05 -2.962507e-06 -7.387386e-06 +6.011901e-06 +6.594214e-07 -1.394762e-05 -2.888465e-05 -8.915724e-07 -8.090520e-06 -5.164856e-06 -1.056717e-05
+9.700000e+00 -1.766727e-02 -1.759410e+00 -4.268272e-05 +3.613988e-05 -1.049187e-04 -5.214790e-07 +9.291360e-06 +8.753852e-06 +1.070726e-05 -4.370170e-06 -1.329839e-07 +1.813980e-07 -4.944280e-06 -2.771301e-05 -2.587416e-05 -1.687439e-06 -1.873301e-06 -1.211344e-06 -8.159413e-06
+9.716667e+00 -2.887852e-02 -1.064966e+00 -4.162870e-05 +1.054302e-05 -7.845648e-05 -3.071990e-06 +7.918291e-06 +4.735546e-06 +4.998944e-06 -9.688370e-06 -4.767857e-06 +6.825808e-06 +6.835255e-06 -2.322904e-05 -1.426611e-05 +7.164504e-10 -7.671941e-06 -8.848856e-06 -6.218164e-06
+9.733333e+00 -1.946146e-02 -7.145455e-01 -4.764668e-05 -1.457657e-05 -6.405351e-05 -1.004764e-05 +7.709970e-07 +1.211994e-05 +8.953423e-06 -1.006887e-05 -1.182550e-05 +5.448337e-07 +1.535592e-05 -2.407080e-05 -1.209351e-05 -1.264051e-06 -7.816483e-06 -6.665174e-06 -7.218921e-06
+9.750000e+00 -8.138527e-03 -7.800512e-01 -2.779231e-05 +2.323436e-06 -4.782295e-05 -7.451875e-06 +3.730294e-06 +9.439115e-06 +2.194112e-05 -1.280902e-05 -1.405674e-05 +7.827224e-07 +9.768101e-06 -1.901603e-05 -1.263807e-05 +3.299781e-06 -9.588162e-06 -7.125703e-06 +2.723624e-06
+9.766667e+00 -1.144418e-02 -1.032102e+00 -3.133891e-05 +5.649196e-06 -5.685328e-05 -9.548570e-06 +4.800664e-06 +1.130383e-06 +2.368612e-05 +1.189461e-06 -2.061417e-05 +3.213277e-06 +1.516935e-05 -2.755737e-05 -7.611849e-06 -3.538161e-07 -1.457816e-05 -3.424398e-06 -4.573807e-07
+9.783333e+00 -2.254776e-02 -1.336128e+00 -4.565194e-05 +8.617618e-06 -8.319527e-05 -1.065857e-05 +8.055879e-06 +4.847938e-06 +1.645363e-05 -7.411834e-06 -1.041937e-05 +4.994903e-06 +9.140873e-07 -2.849283e-05 +7.475101e-07 -9.856192e-06 -1.147758e-05 -6.453297e-06 -1.860953e-06
+9.800000e+00 -1.640094e-02 -1.870017e+00 -2.278826e-05 +4.223170e-05 -7.818050e-05 -2.142730e-06 +8.444502e-06 +6.188888e-06 +2.644409e-05 -9.752155e-07 -1.236851e-05 +2.300642e-06 +7.390547e-06 -2.082223e-05 -3.429160e-06 -1.156223e-05 -1.582535e-05 -8.278564e-06 -6.015330e-07
+9.816667e+00 -1.062164e-02 -1.612218e+00 -9.477026e-06 +4.592596e-05 -5.991993e-05 -2.287878e-06 +8.284484e-06 +1.801042e-06 +2.785622e-05 +1.815819e-06 -1.364376e-05 +6.476653e-06 +3.780914e-06 -1.471056e-05 +4.919427e-06 -1.549686e-05 -1.462050e-05 -3.341175e-06 -1.223472e-06
+9.833333e+00 -5.902783e-03 -1.385968e+00 +5.317103e-06 +4.787360e-05 -3.753950e-05 +5.166964e-07 +5.155431e-06 +8.352803e-07 +2.589449e-05 -1.222881e-06 -9.227701e-06 +9.510617e-06 +9.979413e-06 -1.779809e-05 -5.430377e-06 -1.771918e-05 -7.238960e-06 +4.784041e-06 +7.566030e-06
+9.850000e+00 +4.190274e-03 -1.546856e+00 +1.623955e-05 +6.433159e-05 -3.553027e-05 -1.044041e-06 -1.157160e-08 +9.126123e-06 +1.612313e-05 +2.367043e-06 +2.072268e-06 +1.361754e-05 +1.336503e-05 -2.048576e-05 -6.665523e-06 -5.409781e-06 -2.322755e-06 -5.355679e-06 +2.477532e-06
+9.866667e+00 +4.594861e-03 -1.388816e+00 +1.326499e-06 +4.433943e-05 -4.066953e-05 +2.264940e-06 +3.175758e-06 +1.144172e-05 +1.907266e-05 -5.984222e-06 -3.758030e-06 +2.888550e-06 +1.413200e-05 -1.694545e-05 -7.419377e-06 -3.186649e-06 -5.611847e-06 -8.825494e-06 +5.124673e-08
+9.883333e+00 +2.408553e-03 -9.556431e-01 +1.711327e-05 +4.283601e-05 -1.332607e-05 +1.869373e-06 +4.393928e-06 +1.644374e-05 +1.465551e-05 -5.737715e-06 -6.188204e-06 +2.653340e-06 +1.795977e-05 -1.438278e-05 -3.004335e-06 +3.223387e-06 -5.277436e-06 -1.119067e-05 +3.500287e-06
+9.900000e+00 -3.774251e-03 -7.341688e-01 +1.598352e-05 +3.371226e-05 -6.362589e-06 +5.552578e-07 +5.307445e-06 +1.469688e-05 +9.879594e-06 -4.427526e-06 -7.747496e-06 +3.835301e-06 +1.873160e-05 -1.183824e-05 -6.685252e-06 +1.976984e-06 -6.934032e-06 -3.876201e-06 +4.061031e-06
+9.916667e+00 +1.789075e-03 -8.877831e-01 +4.853479e-06 +2.564745e-05 -1.682316e-05 +3.593861e-06 +5.267389e-06 +1.371118e-05 +9.526478e-06 -7.144298e-06 -2.671887e-06 -5.420264e-06 +2.100406e-05 -9.307915e-06 -1.794510e-05 -3.649460e-06 -4.390185e-06 +6.861842e-07 +1.688272e-06
+9.933333e+00 -2.020539e-02 -9.707941e-01 -2.844430e-05 -2.270732e-06 -4.445498e-05 -5.316934e-07 +5.723180e-07 +2.441722e-06 +1.538494e-05 -7.542550e-06 -3.828393e-06 -7.916788e-06 +1.737396e-05 -9.078931e-06 -2.115079e-05 -1.046318e-05 -6.556066e-06 -1.604603e-06 +8.315293e-07
+9.950000e+00 -2.519443e-02 -8.110900e-01 -3.035882e-05 -7.827728e-06 -4.222511e-05 -2.484670e-06 +1.092989e-06 +6.336006e-07 +1.334468e-05 -5.901006e-06 -1.093459e-06 -1.055991e-05 +1.817547e-05 -9.579886e-06 -1.185386e-05 -1.098179e-05 -1.981534e-06 -8.678461e-06 -4.138199e-06
+9.966667e+00 -3.214884e-02 -7.734939e-01 -4.513870e-05 -2.439583e-05 -5.045470e-05 -5.615118e-06 +5.096488e-06 -2.480029e-06 +5.250412e-06 -8.192425e-07 -9.670002e-07 -1.613292e-05 +2.170041e-05 -1.431689e-05 -7.767232e-06 -1.182228e-05 -7.149621e-06 -1.239561e-05 -2.818860e-06
+9.983333e+00 -3.252572e-02 -5.460253e-01 -3.074372e-05 -2.156582e-05 -2.958120e-05 -5.156565e-06 +2.257076e-06 -1.044087e-06 +8.829417e-06 +4.923552e-07 +5.947925e-06 -2.501440e-05 +1.883849e-05 -4.950789e-06 -8.249381e-06 -1.016974e-05 -8.614883e-06 -4.215716e-06 -3.044489e-06
+1.000000e+01 -2.781458e-02 -6.017062e-01 -2.467219e-05 -1.182103e-05 -2.904021e-05 -3.159269e-06 +6.402205e-06 -1.335187e-06 +6.665043e-06 -1.358296e-06 +4.960994e-06 -1.951399e-05 +1.530803e-05 -1.287762e-05 -6.329702e-06 -8.409090e-06 -6.037534e-06 -8.770623e-07 -8.214751e-07
+1.001667e+01 -3.522752e-02 -6.311376e-01 -2.634992e-05 -8.685511e-06 -3.482166e-05 +8.676410e-06 +8.312809e-06 -6.500003e-06 +5.020395e-06 -1.227820e-07 -3.385437e-06 -1.755858e-05 +1.609974e-05 -6.148779e-06 -1.401436e-05 -7.225133e-06 -6.700279e-06 -2.943783e-07 -5.741914e-06
+1.003333e+01 -3.476405e-02 -8.121166e-01 -3.280342e-05 -7.068294e-06 -4.696837e-05 +4.251853e-06 +1.072740e-05 -5.853500e-06 -1.310101e-06 +3.853387e-06 -2.996601e-06 -1.308502e-05 +1.426066e-05 -2.303516e-06 -1.574736e-05 -2.322721e-06 -1.211315e-05 -3.494510e-06 -1.040636e-05
+1.005000e+01 -3.223710e-02 -5.928306e-01 -5.459427e-05 -3.036554e-05 -6.019375e-05 +6.581182e-06 +4.350527e-06 -8.562949e-06 -5.699738e-06 +3.416527e-06 -1.224429e-05 -7.871143e-06 +5.005049e-06 +8.066027e-06 -2.047345e-05 -4.648266e-06 -1.928541e-05 -3.400433e-06 -6.174976e-06
+1.006667e+01 -2.302968e-02 -8.536423e-01 -4.489467e-05 -1.412152e-05 -5.998280e-05 +8.253935e-06 +1.027210e-05 -2.087849e-06 -2.121683e-06 +1.207288e-06 -1.372508e-05 -1.108399e-05 -3.487138e-06 +1.688733e-05 -2.670944e-05 -3.389542e-06 -1.810036e-05 -4.077002e-07 -5.490972e-06
+1.008333e+01 -2.753988e-02 -9.484112e-01 -2.748458e-05 +4.700611e-06 -4.961786e-05 +7.860260e-06 +8.163118e-06 -4.721835e-06 -2.236012e-06 +6.453804e-06 -1.164781e-05 -8.534940e-07 -4.582998e-06 +1.478699e-05 -2.431019e-05 -4.949568e-06 -1.503854e-05 +4.217924e-07 +2.411591e-09
+1.010000e+01 -2.180303e-02 -1.316287e+00 -4.247290e-05 +2.370248e-06 -7.194695e-05 +7.690815e-06 +7.723342e-06 -8.404909e-08 -2.134346e-06 +8.970072e-06 -1.629468e-05 -4.391718e-06 -7.524943e-06 +1.815159e-05 -3.163425e-05 -3.218660e-06 -1.232642e-05 -9.421229e-06 -2.750988e-06
+1.011667e+01 -1.982526e-02 -7.935270e-01 -4.455679e-05 -1.357647e-05 -5.995506e-05 +6.359048e-06 +8.174078e-06 +7.367758e-07 -5.225879e-06 +8.022274e-06 -2.143410e-05 -5.658882e-06 -6.177329e-06 +1.528350e-05 -2.147315e-05 -9.271253e-06 -5.031299e-06 -6.428681e-06 -7.594392e-06
+1.013333e+01 -2.204969e-02 -9.736480e-01 -4.669009e-05 -1.207340e-05 -6.490609e-05 +3.490818e-06 +9.328653e-06 +1.611966e-07 -2.637142e-06 +1.026140e-05 -2.538171e-05 -3.221523e-06 -3.651672e-06 +1.500115e-05 -2.454567e-05 -1.085793e-05 -2.957302e-06 -1.031892e-05 -6.767684e-06
+1.015000e+01 -2.763951e-02 -1.085124e+00 -3.040765e-05 +1.834391e-06 -5.164185e-05 +5.332085e-07 +1.303505e-05 +9.108503e-07 -4.296240e-06 +1.784533e-05 -2.206093e-05 -4.618782e-06 +2.913434e-07 +1.626551e-05 -2.226742e-05 -1.189624e-05 -5.321994e-06 -6.408890e-06 -5.826627e-06
+1.016667e+01 -3.799204e-02 -1.280706e+00 -2.620148e-05 +5.765256e-06 -4.854211e-05 +6.532530e-07 +6.759990e-06 +8.831419e-06 +2.031152e-07 +1.866739e-05 -1.975910e-05 -1.143525e-05 +5.002108e-06 +1.894029e-05 -2.530175e-05 -1.323798e-05 -7.243318e-06 -6.280822e-06 -5.018572e-06
+1.018333e+01 -3.300217e-02 -1.241138e+00 -3.766542e-05 -6.918883e-06 -5.508637e-05 +2.545409e-06 +4.591692e-06 +1.029931e-05 +2.697008e-06 +1.525279e-05 -2.144853e-05 -1.838857e-05 +6.388282e-06 +2.147757e-05 -2.629645e-05 -1.134263e-05 -1.162926e-05 -9.240262e-06 -6.872219e-06
+1.020000e+01 -2.963628e-02 -9.202182e-01 -2.166056e-05 -2.094696e-06 -3.349963e-05 +5.416548e-06 +2.356913e-06 +4.675451e-06 +8.258606e-06 +1.942451e-05 -2.329391e-05 -1.816310e-05 +8.212416e-06 +2.367019e-05 -2.017310e-05 -7.090015e-06 -1.328045e-05 -7.934083e-06 -6.202820e-06
+1.021667e+01 -2.900215e-02 -7.761574e-01 -2.008091e-05 -5.944223e-06 -2.718908e-05 +3.655515e-06 -6.161341e-07 +3.005678e-06 +1.279216e-05 +1.916274e-05 -2.214527e-05 -1.967701e-05 +5.253298e-06 +2.698932e-05 -2.147664e-05 -6.177059e-06 -1.118933e-05 -8.230463e-06 -3.639792e-06
+1.023333e+01 -1.988864e-02 -8.071788e-01 -2.062289e-05 -3.877341e-06 -3.007529e-05 +1.858818e-06 +3.114500e-06 +1.150345e-06 +1.082961e-05 +2.269859e-05 -2.271532e-05 -1.929326e-05 +7.641847e-07 +3.013909e-05 -2.269458e-05 -6.282100e-06 -2.206150e-06 -1.482898e-05 -5.254632e-06
+1.025000e+01 -2.997778e-02 -6.900099e-01 -2.193692e-05 -7.031482e-06 -2.918246e-05 -8.183324e-07 +3.291342e-06 -1.722231e-06 +1.534435e-05 +1.755649e-05 -2.545577e-05 -1.267123e-05 -2.664072e-07 +2.878038e-05 -1.426407e-05 -8.298889e-06 -3.244186e-06 -1.874551e-05 -3.589811e-06
+1.026667e+01 -1.492001e-02 -1.118096e+00 +1.103123e-05 +3.424194e-05 -1.499702e-05 +2.748899e-06 +2.212384e-06 +6.195713e-06 +1.625354e-05 +2.295309e-05 -1.793131e-05 -9.803530e-06 -4.225861e-06 +2.753985e-05 -1.461430e-05 -6.640920e-06 +5.792453e-06 -1.558755e-05 -2.316555e-06
+1.028333e+01 +3.394893e-03 -9.559065e-01 +2.112428e-05 +4.041629e-05 -4.410465e-06 +5.720384e-06 +8.221145e-06 +6.211586e-06 +1.245422e-05 +1.912749e-05 -1.880629e-05 -6.285276e-06 -1.787174e-06 +1.911859e-05 -8.652939e-06 -4.510950e-06 +3.680206e-06 -9.548892e-06 -1.220803e-06
+1.030000e+01 +1.986068e-02 -1.326153e+00 +2.642924e-05 +5.419016e-05 -9.020093e-06 +4.246991e-06 +7.552014e-06 +1.106015e-05 +1.399025e-05 +1.329395e-05 -1.248220e-05 -1.976095e-06 -4.291063e-07 +1.593832e-05 -7.272572e-06 -7.134043e-06 +4.279717e-06 -1.275895e-05 +1.326406e-06
+1.031667e+01 +2.990228e-02 -7.601399e-01 +3.054672e-05 +4.310735e-05 +8.442233e-06 +8.342157e-06 +3.042984e-06 +4.015694e-06 +1.116211e-05 +1.401696e-05 -1.230487e-05 -3.456355e-08 -2.222768e-06 +1.828970e-05 -9.306518e-06 -7.730737e-06 +5.581744e-06 -8.866076e-06 +1.003101e-05
+1.033333e+01 +2.947154e-02 -1.323511e+00 +2.993987e-05 +5.868215e-05 -7.603111e-06 +8.327134e-06 +3.285732e-06 -1.057466e-06 +1.652753e-05 +1.687715e-05 -7.025088e-06 +1.635437e-06 -4.143453e-06 +1.201918e-05 -1.116950e-05 -9.382937e-06 +7.880138e-06 -4.107592e-06 +3.671637e-06
+1.035000e+01 +3.047340e-02 -1.173475e+00 +4.219999e-05 +6.457730e-05 +6.807358e-06 +9.221999e-06 +5.074159e-06 +2.334775e-06 +1.219922e-05 +2.190417e-05 -5.865422e-06 -2.354132e-06 -7.427359e-06 +2.016616e-05 -7.896219e-06 -1.047058e-05 +8.574375e-06 -3.357707e-06 +5.045460e-06
+1.036667e+01 +1.575396e-02 -1.163217e+00 +3.636548e-05 +5.376725e-05 +7.684449e-06 +4.619592e-06 +5.641296e-06 +2.493585e-06 +1.376675e-05 +2.090173e-05 -8.324854e-06 -3.601813e-06 +8.887544e-07 +1.809754e-05 -1.149290e-05 -8.592078e-06 +1.539024e-06 -4.919327e-06 +9.654113e-06
+1.038333e+01 +2.487970e-02 -7.472360e-01 +4.387380e-05 +4.902172e-05 +2.458392e-05 -3.536245e-06 +7.542040e-06 +9.666571e-07 +1.439230e-05 +2.454490e-05 -6.841227e-06 -4.449369e-06 -1.325922e-06 +1.724228e-05 -4.325501e-06 -4.462138e-06 +5.079526e-07 +6.684226e-07 +8.399248e-06
+1.040000e+01 +3.018937e-02 -6.368713e-01 +5.896460e-05 +5.991551e-05 +3.880648e-05 -5.122489e-06 +1.174169e-05 +3.315482e-06 +8.137247e-06 +2.273069e-05 -1.921953e-06 +9.452782e-07 -3.542544e-06 +1.831534e-05 -3.124012e-06 -8.231551e-07 +1.252257e-06 -1.608670e-06 +1.600487e-05
+1.041667e+01 +2.657700e-02 -9.278438e-01 +5.528903e-05 +6.373407e-05 +2.908861e-05 -5.281393e-06 +1.241972e-05 +7.189963e-07 +5.702895e-06 +2.283756e-05 +2.460581e-06 +3.504195e-06 +2.458722e-08 +1.533989e-05 +2.066643e-07 -7.892561e-06 +2.804584e-07 -2.550219e-06 +1.439438e-05
+1.043333e+01 +2.426647e-02 -1.076826e+00 +5.331133e-05 +6.887753e-05 +2.087504e-05 -4.045250e-06 +8.676633e-06 +2.631540e-06 +4.148105e-06 +1.825170e-05 +7.743546e-06 +8.211324e-06 +1.177848e-06 +6.684171e-06 -2.579359e-06 -5.929004e-06 +2.594459e-06 +4.977118e-06 +7.113089e-06
+1.045000e+01 +5.244404e-03 -6.104462e-01 +3.589316e-05 +3.912981e-05 +2.105419e-05 -9.467734e-06 +4.672887e-06 +3.991434e-07 +7.558177e-06 +1.250442e-05 +3.330772e-06 +7.057638e-06 +1.942900e-06 +6.832046e-06 -4.709306e-06 -8.385169e-06 +2.879073e-06 +1.792405e-06 +1.381366e-05
+1.046667e+01 +5.642799e-03 -1.244322e+00 +3.548693e-05 +5.177355e-05 +8.170434e-06 -9.399093e-06 +5.150406e-06 +3.508027e-06 +1.112849e-05 +1.359076e-05 +7.757787e-06 +2.735343e-06 +3.333019e-06 +8.213647e-06 -8.750184e-06 -9.332702e-06 +1.759001e-06 -8.281348e-07 +1.100508e-05
+1.048333e+01 +1.495508e-03 -1.552319e+00 +3.262716e-05 +5.729267e-05 -1.852657e-06 -8.668294e-06 +8.335483e-06 +2.451164e-06 +1.285238e-05 +1.119940e-05 +8.421602e-06 +3.538085e-06 +2.190572e-06 +8.579515e-06 -1.191993e-05 -1.277394e-05 +4.747496e-06 -3.877071e-07 +8.086136e-06
+1.050000e+01 -1.331586e-03 -1.652469e+00 +3.698597e-05 +6.489296e-05 -2.048383e-06 -3.779618e-06 +8.020185e-06 +5.156546e-06 +8.626909e-06 +1.104418e-05 +8.595369e-06 +5.319744e-06 +1.566457e-06 +6.227067e-06 -1.064675e-05 -1.171577e-05 +4.806187e-06 -8.480675e-07 +9.027630e-06
+1.051667e+01 -4.827702e-03 -1.101740e+00 +2.410124e-05 +4.278163e-05 -1.813350e-06 -3.619869e-06 +3.012895e-06 -7.788995e-09 +7.118641e-06 +1.272204e-05 +1.080804e-05 -1.561243e-06 -1.048376e-06 +1.169779e-06 -6.523644e-06 -4.620414e-06 +2.379062e-06 +2.218964e-06 +5.085821e-06
+1.053333e+01 +2.006489e-02 -8.704324e-01 +3.277483e-05 +4.503120e-05 +1.023739e-05 -2.540815e-06 +4.812868e-08 +1.534805e-06 +7.793001e-06 +1.273028e-05 +1.128539e-05 -9.717179e-07 -1.423163e-07 -1.458309e-06 -5.465757e-06 -4.378649e-06 +3.828705e-06 +1.064892e-05 +3.672964e-06
+1.055000e+01 +1.907330e-02 -1.190575e+00 +1.320068e-05 +3.698576e-05 -1.408958e-05 -3.139056e-06 +3.098822e-06 +2.498458e-06 +4.578283e-06 +1.415338e-05 +8.073525e-06 -4.611125e-06 -5.323135e-06 -2.183639e-06 -8.706342e-06 -2.783528e-06 +1.615786e-06 +1.265855e-05 -5.049755e-06
+1.056667e+01 -1.659500e-03 -1.508615e+00 +9.765768e-06 +3.993334e-05 -2.257094e-05 -3.945776e-06 +7.044490e-06 +4.438844e-06 +2.751586e-08 +9.907304e-06 +1.275024e-05 -3.572243e-06 -3.231930e-06 +9.553023e-07 -9.829924e-06 +1.835757e-07 -4.289229e-06 +2.824615e-06 -1.963191e-06
+1.058333e+01 -8.843355e-03 -1.636788e+00 +2.394982e-05 +5.427739e-05 -1.316971e-05 -2.023507e-06 +7.268204e-06 +7.744103e-06 +4.475860e-06 +9.897158e-06 +1.239298e-05 -3.701635e-06 +7.566974e-07 +6.532598e-07 -1.243925e-05 +5.122681e-06 -1.308059e-06 +3.954254e-06 -5.804314e-06
+1.060000e+01 -1.148754e-03 -1.258103e+00 +2.196597e-05 +4.696651e-05 -9.358853e-06 -2.675332e-06 +6.361494e-06 +4.175361e-06 +3.618653e-06 +8.456449e-06 +1.365908e-05 -2.355854e-06 -4.437037e-06 +4.038505e-06 -1.284124e-05 +6.557417e-06 +2.725915e-06 +4.023579e-06 -6.485740e-06
+1.061667e+01 -2.920970e-03 -1.208774e+00 +1.168206e-05 +3.681107e-05 -1.641129e-05 -3.578031e-06 +4.827694e-06 +3.314864e-06 +1.351028e-06 +4.947480e-06 +1.701053e-05 -3.306525e-06 -7.047505e-06 +3.394484e-06 -1.328414e-05 +8.022519e-06 -2.280253e-07 +1.578863e-06 -3.532361e-06
+1.063333e+01 +3.976494e-03 -1.354564e+00 +3.796464e-06 +3.299152e-05 -2.565271e-05 +1.945467e-07 -1.054908e-06 -5.121185e-07 +7.617789e-06 +4.294331e-06 +1.606503e-05 -4.680260e-06 -7.403300e-06 +4.522616e-07 -1.018067e-05 +5.910134e-06 -1.408084e-06 +4.398139e-07 -5.153450e-06
+1.065000e+01 -9.084933e-03 -1.505192e+00 -1.430266e-05 +1.918742e-05 -4.199637e-05 -1.589393e-06 -7.460606e-06 -1.647623e-06 +1.154963e-05 +1.684484e-06 +1.768399e-05 -7.395393e-06 -1.050806e-05 -1.109177e-06 -8.482588e-06 +6.158884e-06 -3.823982e-06 -6.973832e-06 -3.521228e-06
+1.066667e+01 -7.817907e-03 -1.565536e+00 -8.737457e-06 +2.379356e-05 -3.732029e-05 -4.101133e-06 -5.603179e-06 -4.568327e-06 +1.488392e-05 +4.198032e-06 +1.353429e-05 -2.461814e-06 -8.191148e-06 +2.228288e-07 -2.804648e-06 +2.175670e-06 -4.803965e-06 -9.301148e-06 -2.356181e-06
+1.068333e+01 +3.942696e-03 -1.655983e+00 -9.353613e-06 +2.370333e-05 -3.824359e-05 -2.108092e-06 -4.736178e-06 -5.037084e-06 +1.378026e-05 +4.565948e-06 +1.178793e-05 -2.471825e-06 -5.650372e-06 +2.135145e-06 -2.167964e-06 -1.125965e-06 -6.405939e-06 -1.051286e-05 -1.978531e-06
+1.070000e+01 -1.355960e-02 -1.260246e+00 -1.564197e-05 +9.234746e-06 -3.457590e-05 -2.614705e-06 -4.252004e-06 -1.133702e-06 +1.149783e-05 +1.773710e-06 +6.452010e-06 -5.492797e-06 -6.490694e-06 -1.229124e-06 -4.524152e-06 +9.115061e-08 -6.219683e-06 -7.266904e-06 +2.380529e-06
+1.071667e+01 -1.486120e-02 -1.499702e+00 -1.953583e-05 +1.112979e-05 -4.279297e-05 -2.823082e-06 -3.345468e-07 -3.683428e-06 +1.047695e-05 +5.435307e-07 +7.724708e-06 -4.365122e-06 -7.080775e-06 +1.546785e-07 -8.580633e-06 -2.406460e-07 -2.820423e-06 -8.699598e-06 -1.613695e-06
+1.073333e+01 -2.955656e-03 -1.036182e+00 -1.706646e-05 +4.978788e-06 -3.279969e-05 -1.303660e-06 -3.192768e-06 -8.707018e-07 +1.075397e-05 -6.069868e-07 +2.346848e-06 -3.777250e-06 -3.806891e-06 -1.808008e-07 -6.340697e-06 +1.263957e-06 -1.280451e-08 -1.121240e-05 -1.822688e-06
+1.075000e+01 +5.374630e-03 -1.040749e+00 -1.370823e-05 +6.096830e-06 -2.837255e-05 -2.505575e-06 -2.968802e-06 -1.015287e-06 +9.778497e-06 -1.352978e-07 +3.989083e-06 -3.024257e-06 -1.396744e-06 -1.369383e-06 -5.449692e-06 -1.929906e-06 +3.322065e-06 -1.384415e-05 +1.513571e-06
+1.076667e+01 -1.396837e-02 -1.305153e+00 -2.386132e-05 +2.673335e-06 -4.171569e-05 -1.176814e-06 -4.956082e-06 +1.300517e-07 +7.562561e-06 -1.436997e-06 +4.451873e-06 -2.784031e-06 -1.675381e-06 -3.662258e-07 -8.698267e-06 -2.121449e-06 +1.774877e-06 -1.418281e-05 -2.955014e-06
+1.078333e+01 -9.311202e-03 -6.720684e-01 -1.610612e-05 -5.702544e-06 -2.090374e-05 -4.927982e-06 -5.133239e-06 +4.099846e-07 +9.591593e-06 +8.015899e-07 +4.960589e-06 -9.254941e-06 +1.173244e-06 -4.712743e-06 -4.634984e-06 -4.330265e-06 +5.220444e-06 -8.423052e-06 +1.474378e-06
+1.080000e+01 -1.274200e-02 -7.327769e-01 -8.539955e-06 -2.366622e-07 -1.377673e-05 -7.051526e-06 -1.289068e-06 +7.559397e-06 +7.552525e-06 -1.606955e-06 +2.391252e-06 -7.496860e-06 +5.981339e-06 -7.030453e-06 -5.208867e-06 -3.660946e-06 +3.410704e-06 -4.611791e-06 +1.612534e-06
+1.081667e+01 -2.520908e-03 -8.134994e-01 -2.963405e-06 +5.989081e-06 -1.064694e-05 -6.370966e-06 -9.424836e-07 +8.118108e-06 +3.035609e-06 -4.735326e-07 +7.267880e-06 -6.469060e-06 +4.398167e-06 -4.097139e-06 -4.992686e-06 -2.066643e-06 +1.117658e-06 -6.487841e-06 +4.846083e-06
+1.083333e+01 +8.179328e-03 -7.159674e-01 -6.229774e-06 +2.776845e-06 -1.289993e-05 -1.860852e-06 -2.840572e-06 +6.758127e-06 +1.519990e-06 -1.709864e-06 +7.496508e-06 -7.426705e-06 +4.887800e-06 -5.790853e-06 -3.948709e-06 -1.904099e-06 -5.360099e-07 -4.883466e-06 +3.351393e-06
+1.085000e+01 +7.627365e-03 -7.016230e-01 -4.860599e-06 +4.711939e-06 -1.252432e-05 -6.948695e-07 +1.002897e-06 +6.850931e-06 +1.442440e-06 -3.399149e-06 +7.674436e-06 -9.615700e-06 +4.337650e-06 -3.139465e-06 -1.648624e-06 -4.225265e-06 +1.487103e-06 -4.111587e-06 -1.288830e-06
+1.086667e+01 +8.999443e-03 -4.729241e-01 +4.556796e-06 +8.742235e-06 -9.741069e-07 +1.977928e-06 +6.585125e-08 +1.165046e-05 +1.013452e-06 -4.355783e-06 +7.685991e-06 -1.218979e-05 +6.759445e-06 -3.406226e-06 +3.229656e-06 -4.855411e-07 -4.139280e-07 -4.625245e-06 -1.752450e-06
+1.088333e+01 +4.584653e-03 -3.999149e-01 +3.892763e-06 +7.224607e-06 -5.966971e-07 +3.571037e-06 -8.869532e-07 +1.453726e-05 -4.055014e-07 -6.603268e-06 +4.556287e-06 -1.004436e-05 +7.557655e-06 -4.572632e-06 +8.947798e-06 +1.022061e-06 -3.666273e-06 -1.149299e-05 +1.934577e-06
+1.090000e+01 +1.943179e-02 -7.102119e-01 +2.389267e-05 +2.942008e-05 +1.075652e-05 +5.590041e-06 +1.823282e-06 +1.299289e-05 +4.478951e-06 -6.210801e-06 +7.036638e-06 -6.378481e-06 +9.761513e-06 -6.711328e-06 +9.380333e-06 +3.264886e-06 -3.542951e-06 -8.941492e-06 +4.177413e-06
+1.091667e+01 +1.536827e-02 -4.873398e-01 +1.329871e-05 +1.772555e-05 +4.682388e-06 +3.631796e-06 +5.027492e-06 +1.211349e-05 +2.531795e-06 -1.130311e-05 +7.204694e-06 -7.497008e-06 +9.136956e-06 -6.764055e-06 +9.236412e-06 +3.797062e-06 -3.258452e-06 -9.710947e-06 +8.399410e-07
+1.093333e+01 -4.044450e-03 -5.246336e-01 +1.191218e-07 +6.012530e-06 -5.614324e-06 +1.284797e-06 +1.285100e-06 +1.271639e-05 -1.326503e-06 -1.075636e-05 +7.979775e-06 -7.199069e-06 +8.302695e-06 -8.135615e-06 +9.194261e-06 +1.852043e-06 -6.712251e-06 -1.157826e-05 +3.418257e-06
+1.095000e+01 -8.891385e-03 +7.027717e-02 +8.795597e-07 -3.294122e-06 +4.625568e-06 +7.169681e-07 +3.377832e-06 +1.061049e-05 -2.255034e-06 -1.492265e-05 +7.813319e-06 -7.453813e-06 +1.195214e-05 -7.855191e-06 +9.766334e-06 +1.770245e-06 -7.098464e-06 -6.649608e-06 +1.292243e-06
+1.096667e+01 -6.557074e-03 -2.395806e-01 +5.392714e-06 +4.480727e-06 +4.514560e-06 +3.489215e-06 +6.000540e-06 +7.826199e-06 +2.456389e-06 -1.417652e-05 +1.015518e-05 -1.265727e-05 +1.393491e-05 -6.529118e-06 +7.519305e-06 -2.333372e-06 -2.155466e-06 -7.099524e-06 -3.531645e-07
+1.098333e+01 +2.562745e-03 -6.051804e-01 -3.959316e-06 +3.026717e-06 -9.417932e-06 +2.902626e-06 +8.135420e-06 +5.946821e-06 +3.773433e-06 -1.125695e-05 +6.124116e-06 -1.344076e-05 +1.116812e-05 -4.422950e-06 +6.825490e-06 -3.551149e-06 -3.100594e-06 -1.062953e-05 -2.680941e-06
+1.100000e+01 -1.337126e-02 -1.040181e+00 -1.022785e-05 +3.063156e-06 -1.973364e-05 +3.752331e-06 +6.175111e-06 +4.370582e-06 +5.653987e-06 -5.002251e-06 +5.367842e-06 -1.806398e-05 +9.086797e-06 -1.834557e-06 +2.645833e-06 -5.142511e-06 -6.921993e-06 -8.349990e-06 -2.878461e-06
+1.101667e+01 -1.960322e-03 -9.162829e-01 -1.994351e-06 +7.030024e-06 -1.006367e-05 +4.947411e-06 +2.854026e-06 +7.037122e-06 +3.629456e-06 -1.777254e-06 +5.666325e-06 -1.757001e-05 +1.094216e-05 -1.486491e-06 -2.347378e-07 -5.471013e-06 -2.681662e-06 -7.642170e-06 -3.520966e-07
+1.103333e+01 +3.860282e-03 -1.790097e+00 -1.606323e-06 +2.039499e-05 -2.234156e-05 +3.302329e-06 +5.339941e-06 +1.049632e-05 +4.034352e-06 -1.047002e-07 +5.989997e-06 -1.542880e-05 +9.788808e-06 -3.532352e-06 -1.264312e-06 -9.039065e-06 -6.909618e-06 -5.794769e-06 +1.484604e-06
+1.105000e+01 -1.204141e-02 -1.251458e+00 -7.721106e-06 +7.427901e-06 -1.984011e-05 -5.411746e-08 +5.356338e-06 +8.548283e-06 +1.884472e-06 -3.429190e-06 +4.803734e-06 -1.200987e-05 +6.629660e-06 -3.856921e-06 -1.912139e-06 -7.474802e-06 -7.236934e-06 -3.409289e-06 +3.723048e-06
+1.106667e+01 -2.389602e-02 -1.417708e+00 -1.138022e-05 +5.703458e-06 -2.417484e-05 -6.340275e-07 +3.927920e-06 +6.548744e-06 +8.909702e-07 +7.282536e-07 +2.963425e-06 -1.047513e-05 +8.106463e-06 -7.911288e-06 -4.046437e-07 -1.017335e-05 -9.593160e-06 -1.285618e-06 +4.733748e-06
+1.108333e+01 -2.709402e-02 -9.954748e-01 -1.955273e-05 -5.675497e-06 -2.658266e-05 -2.127400e-06 +3.380812e-07 +4.128760e-06 -1.906223e-06 +3.645227e-07 +3.127604e-06 -7.520687e-06 +6.076080e-06 -7.228354e-06 -6.130690e-07 -8.294643e-06 -6.433211e-06 -4.822844e-06 +3.212393e-06
+1.110000e+01 -2.076875e-02 -1.550984e+00 -1.828164e-05 +3.917361e-06 -3.376748e-05 +1.570776e-06 +6.810946e-07 +4.013994e-06 -1.106953e-06 +1.082287e-06 +2.190634e-06 -5.805242e-06 +5.906803e-06 -9.207925e-06 -1.160711e-06 -1.090966e-05 -7.674890e-06 -3.573530e-06 +3.606529e-06
+1.111667e+01 -1.326771e-02 -2.044074e+00 -5.018692e-06 +2.280942e-05 -3.027111e-05 +1.581227e-06 -8.723613e-07 +9.409522e-06 -4.919088e-07 +3.073406e-06 +6.178737e-06 -3.841075e-06 +4.561212e-06 -8.894153e-06 -6.872336e-07 -9.682574e-06 -5.696989e-06 -1.630824e-06 +1.377605e-06
+1.113333e+01 -1.984516e-02 -1.345437e+00 -1.139525e-05 +9.002053e-06 -2.738696e-05 +2.806593e-06 -1.780345e-06 +7.228241e-06 -2.698851e-06 +7.473361e-07 +4.696385e-06 -5.096182e-06 +2.676994e-06 -6.119020e-06 -1.299833e-06 -8.343721e-06 -4.367926e-06 -6.603046e-07 -5.667517e-07
+1.115000e+01 -2.183750e-02 -1.493106e+00 -1.523772e-05 +7.384083e-06 -3.212530e-05 +2.248551e-06 -1.051154e-06 +6.303017e-06 -2.353441e-07 +2.382147e-06 +1.898125e-07 -4.993926e-06 +2.183837e-06 -3.831696e-06 -2.145221e-06 -7.398432e-06 -4.771166e-06 -2.725801e-06 -3.168794e-06
+1.116667e+01 -9.730833e-03 -1.427796e+00 -9.039969e-06 +1.236603e-05 -2.677485e-05 +5.481691e-06 -7.068606e-07 +6.487428e-06 -7.030415e-07 +4.444621e-06 -1.216941e-06 -5.720530e-06 -8.027711e-07 -1.646679e-06 -1.353951e-06 -7.100289e-06 -3.187458e-06 -2.004986e-06 -2.088461e-06
+1.118333e+01 -2.780853e-03 -1.073699e+00 -8.102356e-06 +9.411742e-06 -2.238246e-05 +7.247519e-06 -7.347288e-07 +6.171758e-06 -5.150291e-07 -3.169400e-07 -1.146281e-06 -4.656591e-06 -2.077069e-06 +8.033287e-07 -9.707273e-07 -7.366021e-06 -1.798699e-06 -2.615793e-06 -1.151716e-06
+1.120000e+01 +6.666878e-03 -1.123738e+00 -8.893058e-06 +9.050698e-06 -2.333039e-05 +1.851843e-06 +3.930208e-06 +7.939385e-06 -1.770473e-06 -2.542389e-06 -4.255798e-06 +7.320882e-07 -1.432754e-06 +5.677745e-06 -1.639754e-06 -6.346899e-06 -4.963660e-06 -4.318023e-06 -2.740478e-06
+1.121667e+01 -1.530447e-04 -1.566968e+00 -1.139375e-05 +1.163724e-05 -2.993100e-05 -1.362435e-07 +7.924179e-06 +6.010027e-06 -8.186687e-07 -2.704936e-06 -3.359297e-06 +7.897760e-07 -8.037772e-07 +3.757436e-06 -6.816460e-08 -1.016530e-05 -4.236861e-06 -4.797081e-06 -3.966464e-06
+1.123333e+01 +1.433649e-02 -1.679257e+00 -5.625532e-06 +1.713085e-05 -2.577939e-05 -4.816759e-07 +9.139067e-06 +8.930493e-06 -1.859183e-06 -1.696146e-06 -5.709352e-06 +2.969750e-06 +1.886948e-06 +5.870883e-06 -4.037989e-07 -9.151848e-06 -4.869981e-06 -6.519339e-06 -4.276493e-06
+1.125000e+01 +5.375010e-03 -1.175559e+00 -1.159793e-05 +4.331336e-06 -2.320627e-05 -2.520353e-06 +8.291320e-06 +7.679459e-06 -1.214847e-06 -1.324501e-06 -8.822440e-06 +8.178748e-07 -1.689192e-07 +8.712075e-06 -4.008373e-06 -7.824213e-06 -3.157423e-06 -8.278955e-06 -9.553269e-07
+1.126667e+01 -1.395947e-02 -1.167350e+00 -1.458003e-05 -1.845931e-07 -2.373334e-05 -3.227473e-06 +6.590409e-06 +1.062966e-05 -2.162553e-06 -1.765223e-07 -1.294933e-05 +1.173387e-06 -7.386010e-07 +9.492114e-06 -6.574479e-06 -8.946341e-06 -3.502289e-06 -8.265943e-06 +2.488993e-06
+1.128333e+01 -8.028078e-03 -4.582813e-01 -1.774147e-05 -1.273863e-05 -1.678729e-05 -4.627173e-06 +3.742809e-06 +9.368025e-06 -1.717543e-06 +9.077686e-07 -1.472563e-05 -1.321062e-06 -1.129306e-06 +1.087632e-05 -4.569489e-06 -9.770393e-06 -4.398190e-06 -6.273364e-06 +3.940086e-06
+1.130000e+01 -1.486313e-02 -1.273309e+00 -1.449523e-05 -1.246742e-06 -2.256796e-05 -6.084290e-06 +8.381470e-06 +6.697494e-06 +1.059577e-06 +4.413467e-06 -1.366590e-05 -1.463100e-06 -1.590049e-06 +7.361588e-06 -6.254475e-06 -8.803625e-06 -3.690390e-06 -5.822476e-06 +3.526258e-06
+1.131667e+01 -1.305917e-02 -1.116835e+00 -9.967836e-06 +1.800392e-06 -1.808731e-05 -5.348360e-06 +7.986770e-06 +4.341500e-06 -6.840141e-07 +5.027482e-06 -1.181379e-05 +1.798706e-06 -2.268871e-06 +5.386573e-06 -5.337142e-06 -6.872805e-06 -2.952084e-06 -6.352047e-06 +6.196705e-06
+1.133333e+01 -7.530216e-03 -1.161220e+00 -4.019868e-06 +6.448505e-06 -1.282387e-05 -4.173764e-06 +4.883906e-06 +8.080298e-06 -1.291117e-06 +6.196880e-06 -9.195020e-06 -1.716633e-07 -1.586428e-06 +6.433580e-06 -2.655054e-06 -7.240565e-06 -4.084467e-06 -5.585701e-06 +6.104861e-06
+1.135000e+01 -1.139443e-02 -6.806542e-01 +3.035415e-07 +6.772050e-06 -6.045936e-06 -6.277554e-07 +4.454278e-07 +7.050415e-06 -2.044043e-06 +4.237352e-06 -6.482207e-06 +1.813450e-06 -1.315057e-06 +5.854164e-06 -2.972727e-06 -5.202605e-06 -3.884107e-06 -3.565213e-07 +3.797204e-06
+1.136667e+01 -9.333506e-03 -9.595312e-01 -2.236373e-06 +7.242053e-06 -1.066569e-05 +1.136434e-06 -3.513332e-06 +7.489544e-06 -1.558729e-07 +6.863963e-06 -7.539595e-06 +3.506258e-07 -2.305868e-06 +4.101155e-06 -1.708672e-06 -6.329598e-06 -4.444299e-06 -1.675342e-07 +3.652428e-06
+1.138333e+01 -2.239769e-02 -7.209867e-01 -9.582626e-06 -2.602659e-06 -1.320094e-05 -7.293516e-07 -4.057011e-06 +6.674303e-06 -1.178667e-06 +7.303257e-06 -1.011555e-05 +2.685112e-07 -3.015128e-06 +1.948301e-06 -3.917137e-06 -5.128495e-06 -4.499498e-06 -4.275182e-07 +6.119824e-06
+1.140000e+01 -1.801423e-02 -9.950477e-01 -8.104597e-06 +2.374674e-06 -1.558651e-05 -5.074038e-07 -4.374533e-06 +5.744337e-06 -6.628878e-07 +4.917103e-06 -4.548689e-06 +8.941334e-07 -2.497037e-06 -1.211432e-06 -3.074169e-06 -5.621544e-06 -3.774503e-06 +1.110308e-06 +4.483800e-06
+1.141667e+01 -3.407694e-02 -9.267261e-01 -5.893425e-06 +3.642334e-06 -1.318504e-05 -1.085733e-06 -4.266271e-06 +5.575485e-06 -1.022367e-06 +3.614756e-06 -1.696433e-06 +1.202597e-06 -2.043400e-06 -1.232793e-06 -1.305110e-06 -5.888149e-06 -3.294241e-06 +6.547225e-07 +4.160856e-06
+1.143333e+01 -3.711782e-02 -9.160163e-01 -7.840848e-06 +3.277819e-06 -1.602668e-05 +9.940872e-07 -3.264017e-06 +5.200089e-06 -6.088617e-07 +5.421024e-08 -1.614075e-06 +1.276258e-06 -1.984664e-06 -2.555108e-06 +4.634709e-06 -6.267905e-06 -5.893177e-06 -9.666403e-07 +2.236524e-06
+1.145000e+01 -2.757260e-02 -1.019012e+00 -2.497560e-06 +8.953776e-06 -1.274814e-05 +1.036511e-06 -1.231933e-06 +5.816891e-06 +1.772126e-06 -3.237367e-06 +1.175901e-06 +4.893811e-07 -1.839594e-06 -3.638704e-06 +6.133463e-06 -3.118275e-06 -7.396568e-06 -1.148979e-06 +2.485117e-06
+1.146667e+01 -1.740133e-02 -6.163728e-01 -7.943400e-07 +4.984803e-06 -6.119552e-06 -7.597875e-07 +1.614384e-06 +5.456612e-06 +1.646428e-06 -2.742118e-06 -2.151082e-06 +2.051730e-07 +1.172516e-06 -3.083901e-06 +7.175737e-06 -3.898866e-06 -6.708127e-06 -3.599782e-07 +1.619075e-06
+1.148333e+01 -2.840429e-03 -1.006831e+00 +9.035140e-07 +1.130783e-05 -9.444975e-06 +2.754685e-07 +5.168314e-07 +5.020006e-06 +5.195022e-06 -7.823355e-06 +3.044871e-06 +1.179901e-06 +2.130695e-06 -4.112581e-06 +7.123344e-06 -4.480249e-06 -4.763423e-06 -2.819812e-06 +5.692977e-07
+1.150000e+01 -2.050825e-02 -1.071133e+00 -1.246536e-06 +1.038034e-05 -1.207493e-05 -1.633012e-07 +2.473803e-06 +5.441268e-06 +4.617674e-06 -9.539630e-06 +3.146625e-06 +8.524793e-07 +1.225504e-06 -4.370422e-06 +8.737787e-06 -3.839875e-06 -5.549203e-06 -5.432077e-06 +1.163277e-06
+1.151667e+01 -2.572491e-02 -7.223921e-01 +5.378287e-06 +1.208264e-05 -2.854830e-06 +1.980871e-06 +2.130685e-06 +6.317697e-06 +3.418238e-06 -7.762577e-06 +3.115833e-06 -1.274349e-06 +2.956529e-06 -4.003685e-06 +8.925659e-06 -2.652438e-06 -1.913361e-06 -6.866218e-06 +1.719130e-06
+1.153333e+01 -3.039911e-02 -5.601076e-01 -4.085222e-06 +1.583746e-06 -8.230332e-06 +2.273209e-06 +1.599269e-06 +5.932354e-06 +4.273514e-06 -9.811784e-06 +8.271191e-07 -4.084670e-06 +4.022539e-06 -4.255085e-06 +7.464235e-06 -4.629993e-06 -2.043929e-06 -5.673307e-06 -4.310315e-07
+1.155000e+01 -2.125806e-02 -6.070445e-01 -6.946963e-06 -3.159117e-08 -1.136284e-05 +2.981461e-06 -2.990023e-07 +4.683140e-06 +4.991651e-06 -9.381733e-06 +1.096333e-06 -4.156943e-06 +4.751775e-06 -2.022963e-06 +5.729183e-06 -5.221928e-06 -1.179021e-06 -6.727381e-06 -3.025248e-06
+1.156667e+01 -2.108921e-02 -4.173311e-01 -3.371281e-06 +1.743155e-06 -7.213479e-06 +1.488567e-06 +2.689960e-06 +4.509759e-06 +3.329825e-06 -1.119123e-05 +1.150551e-06 -8.694192e-07 +3.880653e-06 -1.448753e-06 +3.330940e-06 -1.977273e-06 -3.354275e-06 -2.896644e-06 -2.420891e-06
+1.158333e+01 -2.122913e-02 -1.180845e+00 -1.561682e-06 +1.138859e-05 -1.356610e-05 +3.143679e-07 +1.447229e-06 +3.920846e-06 +4.408914e-06 -7.925131e-06 +2.985449e-06 +2.311608e-06 +2.979329e-06 -4.183466e-06 +3.213637e-06 -4.248612e-06 -2.974223e-06 -2.212114e-06 -1.797928e-06
+1.160000e+01 -2.484095e-02 -1.295159e+00 -2.057416e-06 +1.262388e-05 -1.557282e-05 +2.413012e-06 +1.162268e-06 +2.491114e-06 +1.884699e-06 -6.478725e-06 +3.366946e-06 +3.386199e-06 +3.059522e-06 -2.628743e-06 +2.784276e-06 -7.120286e-06 -3.071014e-06 -2.268986e-06 -1.359113e-06
+1.161667e+01 -1.896099e-02 -1.408273e+00 -6.960052e-07 +1.564394e-05 -1.625833e-05 +2.768587e-06 +1.994322e-06 +3.063344e-06 +1.803552e-06 -6.375509e-06 +4.319570e-06 +2.658583e-06 +3.447776e-06 -2.007387e-06 +2.787650e-06 -6.941757e-06 -6.444360e-07 -3.098056e-06 -4.634876e-06
+1.163333e+01 -2.821543e-02 -1.115957e+00 -6.701355e-06 +8.161871e-06 -1.887749e-05 +4.116181e-06 -1.004522e-07 +4.268412e-06 +1.550723e-07 -5.983935e-06 +1.680128e-06 +1.102103e-06 +1.671095e-06 -3.207683e-06 +2.542704e-06 -5.632468e-06 -1.163327e-06 -1.333183e-06 -5.735486e-06
+1.165000e+01 -2.845445e-02 -1.409038e+00 -4.179863e-06 +1.339250e-05 -1.979651e-05 +2.944759e-06 +6.488897e-07 +4.024336e-06 +2.395720e-06 -7.857408e-06 +4.824153e-06 +1.750568e-06 +1.852527e-06 -1.565079e-06 +4.195086e-06 -4.234059e-06 -3.622480e-06 -2.390463e-06 -7.658828e-06
+1.166667e+01 -1.667360e-02 -5.146579e-01 -5.396974e-06 +3.811516e-06 -1.253444e-05 +1.540692e-06 +6.630123e-07 +4.476772e-06 +1.796653e-06 -9.975471e-06 +1.910362e-06 +2.001106e-06 +1.755573e-06 -1.499212e-07 +6.694165e-06 -4.292447e-06 -1.346145e-06 -4.051873e-06 -7.074771e-06
+1.168333e+01 -1.189377e-02 -8.056020e-01 -3.229472e-06 +8.555253e-06 -1.356354e-05 +3.935509e-06 +1.092550e-06 +6.917134e-06 +8.205776e-07 -1.025751e-05 +1.683598e-06 +1.292596e-06 +2.378656e-06 -9.533604e-07 +6.084008e-06 -3.546798e-06 -1.184868e-06 -4.604057e-06 -7.344208e-06
+1.170000e+01 -3.474725e-02 -8.352663e-01 +1.339302e-06 +1.170190e-05 -9.111119e-06 +1.963651e-06 +3.646259e-06 +7.600002e-06 +1.491152e-06 -9.467581e-06 +1.566772e-06 +8.422504e-07 +1.144716e-06 -4.539105e-07 +6.143859e-06 -2.868471e-06 -1.557459e-06 -3.026781e-06 -5.516568e-06
+1.171667e+01 -2.714086e-02 -6.154889e-01 -3.872265e-06 +6.296697e-06 -1.243531e-05 +3.094831e-06 +2.977098e-06 +4.006984e-06 -1.345418e-06 -9.102625e-06 +3.477033e-06 +9.655378e-07 +4.871073e-07 -2.073206e-07 +7.780379e-06 -3.590752e-06 -2.214805e-06 -4.651773e-06 -5.949328e-06
+1.173333e+01 -2.460339e-02 -5.956502e-01 -4.497647e-06 +3.750683e-06 -1.100074e-05 -1.255657e-06 +7.160434e-07 +5.638072e-06 -1.140577e-06 -6.989476e-06 +4.424264e-06 +1.072657e-06 +1.068720e-06 -1.569918e-06 +8.158142e-06 -2.730684e-06 -3.687961e-06 -3.554224e-06 -5.059115e-06
+1.175000e+01 -4.038896e-02 -3.483453e-01 -7.831378e-06 -2.227080e-06 -1.069188e-05 -5.365513e-06 +2.736298e-06 +4.009230e-06 -1.747331e-06 -5.277400e-06 +3.481055e-06 +8.193127e-07 -1.250585e-06 -1.301030e-06 +6.632428e-06 -3.249395e-06 -1.867066e-06 -2.358291e-06 -3.780777e-06
+1.176667e+01 -4.483127e-02 -1.012151e+00 -7.261093e-06 +5.043749e-06 -1.678252e-05 -1.035168e-06 +3.460095e-06 +4.887582e-06 -1.226783e-06 -5.856094e-06 +3.393455e-06 -2.541046e-07 -2.344316e-06 -9.604466e-07 +3.481196e-06 -2.492048e-06 -1.315763e-06 -4.094683e-06 -3.567889e-06
+1.178333e+01 -4.338753e-02 -8.460598e-01 -6.863506e-06 +3.329581e-06 -1.447402e-05 -2.178942e-06 +2.522799e-06 +1.836576e-06 +1.022617e-06 -4.343691e-06 +3.942590e-06 -5.174102e-07 -2.498700e-06 -1.835583e-06 +4.289782e-06 -1.505314e-06 -1.234287e-06 -4.328144e-06 -2.596665e-06
+1.180000e+01 -3.110691e-02 -1.365399e+00 -7.370699e-07 +1.328558e-05 -1.404693e-05 -1.626092e-07 +1.304406e-06 +2.855650e-06 +9.731172e-07 -2.568529e-06 +6.377588e-06 +1.637990e-08 -1.193620e-06 -3.547154e-06 +3.915232e-06 -1.442355e-06 -1.824575e-06 -2.145638e-06 -3.233149e-06
+1.181667e+01 -1.983783e-02 -1.391977e+00 +3.178461e-06 +1.587608e-05 -1.012843e-05 -3.187973e-07 +8.493369e-07 +4.109272e-06 +1.878425e-06 -2.356921e-06 +6.120069e-06 +2.104493e-07 -1.641203e-07 -3.201964e-06 +1.896770e-06 +2.461363e-08 -1.948806e-06 -1.680678e-06 -1.758553e-06
+1.183333e+01 -2.493291e-02 -1.222293e+00 +2.527377e-06 +1.343322e-05 -8.835676e-06 -6.380802e-07 -3.938317e-08 +4.236788e-06 +2.452271e-06 -1.256041e-06 +5.119600e-06 -9.852730e-07 -1.455982e-06 -3.671027e-06 +1.721655e-06 +5.478497e-07 -1.348945e-06 -4.801567e-07 -1.267660e-06
+1.185000e+01 -1.817459e-02 -7.825363e-01 +6.559365e-06 +1.199923e-05 -8.372230e-07 +2.284491e-06 -1.258895e-06 +3.636351e-06 +5.796085e-07 +7.432434e-07 +5.325101e-06 -3.405697e-06 +1.505025e-06 -9.306256e-07 +9.361601e-07 +4.454146e-07 -2.287651e-06 -8.504378e-08 -1.449296e-07
+1.186667e+01 -1.164992e-02 -9.395216e-01 +3.406494e-06 +1.206270e-05 -6.069504e-06 +2.824029e-06 -2.877380e-06 +3.742032e-06 -6.804064e-07 +2.345409e-06 +4.555337e-06 -2.016211e-06 -1.556840e-06 -7.185498e-07 +1.413741e-06 +2.130552e-06 -3.321629e-06 -8.756420e-07 -1.103428e-06
+1.188333e+01 -6.459143e-03 -1.373849e+00 -1.694690e-06 +1.120011e-05 -1.360228e-05 +4.293483e-06 -2.891748e-06 +1.743119e-06 -1.213776e-07 +2.457531e-06 +3.479930e-06 -1.668863e-06 -5.983880e-07 -1.033203e-06 +3.613021e-07 -2.551592e-07 -4.114302e-06 -2.286877e-06 -1.236203e-06
+1.190000e+01 +5.116789e-03 -7.089423e-01 -2.125494e-06 +5.152352e-06 -8.464786e-06 +4.110477e-06 -2.769179e-06 +9.750421e-07 -1.546552e-06 +3.121297e-06 +1.941968e-06 -2.516003e-06 -9.500664e-07 -5.970947e-07 +3.281877e-06 -6.829748e-07 -4.194392e-06 -2.238192e-06 -2.645491e-07
+1.191667e+01 -7.802112e-03 -1.388458e+00 -6.409920e-07 +1.093968e-05 -1.162248e-05 +4.116571e-06 -1.013835e-06 +6.910950e-07 +1.184283e-06 +1.956444e-06 +3.317475e-06 -3.079218e-06 -4.935559e-07 -1.920645e-06 +2.410080e-07 -2.540439e-06 -2.368244e-06 -1.815432e-06 +1.038421e-06
+1.193333e+01 -2.108931e-02 -1.466702e+00 +1.437052e-06 +1.364580e-05 -1.082928e-05 +6.039352e-06 -1.245267e-06 -4.559935e-07 +2.063891e-06 +3.446123e-06 +2.626509e-06 -3.549013e-06 -1.018631e-06 -5.432407e-07 -4.529251e-07 -2.928829e-06 -1.010919e-06 -1.837313e-06 +4.620103e-07
+1.195000e+01 -1.398644e-02 -1.195359e+00 +2.367745e-06 +1.272218e-05 -8.410354e-06 +5.918501e-06 -2.192770e-07 -1.315746e-06 +1.826132e-06 +3.588018e-06 +2.137861e-06 -3.599642e-06 -3.310447e-06 -1.549400e-06 +1.262774e-06 -2.006570e-06 -1.068106e-06 -5.818762e-07 +1.605553e-06
+1.196667e+01 +9.453619e-03 -1.177863e+00 +1.043863e-05 +1.867156e-05 -9.224076e-07 +5.158129e-06 +7.714196e-07 -7.671103e-07 +6.893082e-07 +4.411214e-06 +3.524487e-06 -1.518950e-06 +1.410063e-06 -1.476968e-06 +3.492145e-06 -1.598295e-06 -2.197284e-06 -1.729447e-06 +1.509249e-06
+1.198333e+01 +1.650129e-02 -1.281593e+00 +1.427888e-05 +2.319223e-05 +1.007532e-06 +6.855036e-06 +1.121207e-06 -1.381433e-06 +1.307053e-06 +3.882820e-06 +3.402980e-06 +9.358228e-09 +1.625085e-06 -1.270339e-06 +2.441117e-06 -8.942198e-07 -1.379090e-06 -1.921702e-06 +2.109137e-06
+1.200000e+01 +1.650725e-02 -1.242374e+00 +1.220863e-05 +2.003174e-05 +6.661757e-07 +4.465331e-06 +7.182468e-07 -4.553262e-07 +1.790284e-06 +3.320423e-06 +2.118090e-06 +1.174207e-06 +3.240256e-06 -2.093131e-06 +2.334599e-06 -1.551547e-06 -2.609746e-06 -7.537825e-07 +1.874102e-06
+1.201667e+01 +1.420200e-02 -1.272839e+00 +1.070173e-05 +1.784212e-05 +3.106024e-07 +4.162712e-06 -3.654579e-07 +2.020575e-07 +1.035091e-06 +5.029291e-06 +8.046556e-07 +8.096045e-07 +4.699080e-06 -3.193831e-06 +9.154395e-07 -7.361309e-07 -3.190342e-06 -1.288504e-06 +2.976781e-06
+1.203333e+01 +1.020475e-02 -1.345664e+00 +1.597146e-05 +2.262107e-05 +4.335434e-06 +2.910931e-06 +1.039808e-06 +2.793500e-06 +2.591104e-06 +3.213263e-06 -9.153580e-08 +2.372680e-06 +4.824832e-06 -3.225677e-06 -9.242376e-08 +1.369547e-06 -3.535771e-06 +8.132748e-07 +2.742390e-06
+1.205000e+01 -4.567419e-03 -1.300035e+00 +1.339908e-05 +1.933082e-05 +3.295939e-06 +2.770659e-06 -5.803698e-07 +3.775505e-06 +2.834715e-06 +2.698390e-06 +5.944298e-07 +5.694638e-07 +4.875684e-06 -1.220230e-06 -1.660457e-06 +7.264209e-07 -2.674199e-06 -2.574770e-07 +2.394066e-06
+1.206667e+01 -1.028522e-02 -5.291805e-01 +1.001639e-05 +1.202480e-05 +4.807932e-06 +1.336943e-06 +2.358816e-07 +2.831159e-06 +3.065413e-06 +6.823406e-07 -8.958361e-07 +6.213558e-07 +2.003042e-06 +1.451487e-06 -1.782265e-09 -8.785029e-07 -2.367867e-07 +1.598292e-07 +7.359293e-07
+1.208333e+01 -1.193504e-02 -1.018961e+00 +7.775709e-06 +1.462975e-05 -1.384130e-06 +2.934473e-06 +7.457932e-07 +3.384213e-06 +2.794930e-06 -1.398295e-06 +9.375239e-07 +1.734536e-07 +1.026701e-06 +4.896064e-07 +1.319301e-06 -2.138917e-06 -7.428638e-09 -2.183539e-07 -1.430266e-06
+1.210000e+01 -1.507407e-02 -8.611068e-01 +1.091265e-05 +1.667288e-05 +1.786421e-06 +2.899152e-06 +9.163169e-07 +3.611913e-06 +2.417432e-06 -2.789350e-06 +2.661553e-06 +1.195772e-06 +6.078105e-08 -1.205811e-06 +3.006730e-06 -6.279467e-07 -7.251733e-07 +7.808282e-07 -6.528643e-08
+1.211667e+01 -7.403309e-03 -1.123136e+00 +8.872129e-06 +1.683294e-05 -1.714857e-06 +2.887839e-06 +1.379923e-06 +3.855893e-06 +5.984310e-07 -2.866593e-06 +2.533193e-06 +2.612752e-06 +1.394522e-07 -4.101875e-07 +2.422688e-06 -2.219069e-06 -1.102310e-06 -1.974310e-07 +2.153875e-07
+1.213333e+01 +1.340320e-02 -1.140850e+00 +1.605808e-05 +2.229886e-05 +4.788913e-06 +2.762040e-06 +2.875189e-06 +3.646254e-06 +1.067979e-06 -1.784775e-06 +2.792003e-06 +3.267972e-06 +2.007348e-06 +3.989857e-07 +1.166405e-06 -1.138246e-06 -1.100723e-06 +7.104997e-07 +1.181898e-06
+1.215000e+01 +1.724891e-02 -7.821657e-01 +1.176767e-05 +1.611834e-05 +3.724578e-06 +2.992102e-06 +2.026040e-06 +1.849871e-06 +6.485348e-07 -2.621767e-07 +1.210546e-06 +2.091251e-06 +3.027198e-06 -4.751938e-07 +3.214574e-06 -2.269133e-06 -3.433741e-07 -6.996301e-07 +4.745988e-08
+1.216667e+01 +4.249026e-03 -1.232404e+00 +1.141679e-05 +1.912379e-05 +2.449549e-07 +2.734899e-06 +2.845007e-06 +2.632588e-06 +2.664695e-06 -2.460058e-07 +9.390056e-08 +1.823732e-06 +6.450445e-07 -9.563561e-07 +4.081860e-06 -6.672663e-07 -1.296344e-06 -1.581866e-06 -1.128131e-08
+1.218333e+01 +6.872436e-03 -1.423716e+00 +7.557226e-06 +1.750749e-05 -4.523170e-06 +3.316998e-06 +2.689375e-06 +2.346619e-06 +1.570673e-06 -1.227221e-06 +4.421873e-07 +2.321803e-06 -2.213214e-07 -2.087029e-06 +3.026053e-06 -1.727075e-06 -9.464647e-07 -1.323759e-06 +2.432831e-07
+1.220000e+01 -3.446599e-03 -1.781644e+00 +8.940958e-06 +1.990760e-05 -4.572960e-06 +1.778114e-06 +3.229297e-06 +2.514235e-06 +2.080908e-06 -1.884690e-07 +2.277600e-06 +1.419799e-06 +1.482474e-07 -1.687775e-06 +1.417814e-06 -1.951721e-06 +3.182743e-07 -2.251232e-06 +9.188039e-07
+1.221667e+01 +4.510907e-03 -9.870489e-01 +1.087191e-05 +1.466814e-05 +3.656851e-06 -3.911955e-07 +2.746764e-06 +2.158275e-06 +3.118478e-06 +1.698134e-08 +2.864224e-06 -7.774946e-07 +1.645779e-06 +1.042302e-07 +7.062539e-07 -1.014663e-06 +1.098074e-06 -2.426293e-06 +2.368522e-06
+1.223333e+01 +3.337042e-03 -6.406988e-01 +9.337626e-06 +9.643574e-06 +5.995757e-06 -1.652887e-06 +3.526768e-06 +1.043636e-06 +4.103419e-06 +1.576627e-06 -5.127328e-07 -1.619703e-06 +4.310058e-06 +1.121949e-06 +6.040769e-07 -1.619908e-06 +5.909562e-07 -3.206504e-06 +2.240691e-06
+1.225000e+01 +8.198340e-03 -4.515843e-01 +5.624938e-06 +4.987441e-06 +4.405906e-06 -1.319979e-06 +3.318716e-06 +7.203288e-07 +3.290873e-06 +1.034755e-06 -2.798910e-06 -8.858941e-07 +5.576333e-06 +2.050673e-06 -1.433926e-06 -3.094384e-06 +9.327376e-07 -3.163561e-06 +2.045922e-06
+1.226667e+01 -1.228260e-03 -6.827161e-01 +4.227690e-06 +5.652792e-06 +1.471392e-06 -7.497956e-07 +3.640674e-06 +2.612807e-06 +1.883105e-06 +2.059397e-07 -2.199706e-06 -1.605242e-06 +4.298315e-06 +1.085885e-06 -1.326486e-06 -2.948001e-06 +8.401400e-07 -2.550174e-06 +1.532158e-06
+1.228333e+01 +7.021231e-03 -8.259721e-01 +5.679710e-06 +6.157774e-06 +3.364854e-06 -1.951640e-06 +3.247207e-06 +3.230198e-06 +2.417507e-06 +1.506033e-06 -1.159548e-06 -3.118993e-06 +5.117488e-06 -2.443073e-07 -3.331537e-06 -2.019012e-06 +1.077020e-06 -1.914834e-06 +3.499955e-06
+1.230000e+01 -8.451073e-03 -1.019377e+00 +8.426017e-06 +1.007801e-05 +4.080873e-06 -1.592700e-06 +3.255184e-06 +2.438881e-06 +3.244045e-06 +1.778079e-06 -6.044403e-07 -1.779293e-06 +4.741477e-06 +2.058615e-07 -2.769924e-06 -4.817199e-07 -2.943088e-07 -2.635902e-06 +3.951777e-06
+1.231667e+01 -3.189713e-03 -9.930941e-01 +3.247723e-06 +4.786437e-06 +7.013486e-07 -2.291584e-06 +2.008243e-06 +1.937766e-06 +2.287911e-06 +1.841831e-06 -2.674468e-07 -2.256309e-06 +4.830600e-06 -1.209717e-06 -2.282386e-06 -1.576898e-06 -1.755358e-06 -2.877184e-06 +5.303065e-06
+1.233333e+01 -2.559578e-03 -1.442714e+00 +1.111435e-07 +5.258480e-06 -4.898998e-06 -1.391586e-06 +2.228583e-06 +1.147253e-06 +2.502410e-06 +1.942861e-06 +1.875282e-09 -2.862177e-06 +5.076583e-06 -1.711147e-06 -2.876824e-06 -1.217066e-06 -2.994979e-06 -2.850905e-06 +3.203528e-06
+1.235000e+01 -4.152343e-03 -1.073238e+00 -9.867019e-07 +2.445249e-06 -3.981117e-06 -3.427422e-06 +2.635091e-06 +1.297718e-06 +1.804060e-06 +2.557341e-06 -4.500843e-07 -2.656125e-06 +3.591506e-06 -1.323722e-06 -2.703961e-06 +1.696632e-07 -2.172833e-06 -2.403379e-06 +2.115290e-06
+1.236667e+01 -2.768971e-03 -1.198118e+00 -2.587028e-06 +2.964714e-06 -7.107721e-06 -2.153060e-06 +3.436036e-06 +4.057369e-07 +9.248862e-07 +2.091133e-06 -1.021153e-06 -1.613376e-06 +2.699279e-06 -1.198704e-06 -2.923805e-06 -2.612852e-07 -1.705762e-06 -2.447266e-06 +9.903999e-07
+1.238333e+01 -3.709123e-03 -1.314528e+00 -1.588102e-06 +5.002875e-06 -7.438885e-06 -1.034716e-06 +2.245044e-06 +1.106771e-06 +4.885213e-07 +2.180454e-06 -3.796762e-07 -1.238608e-06 +2.937978e-06 -2.188081e-06 -2.724033e-06 +4.153255e-07 -1.682674e-06 -1.912605e-06 +7.282170e-08
+1.240000e+01 +9.396116e-03 -1.964252e+00 +1.749735e-06 +1.161218e-05 -8.351171e-06 -7.008359e-07 +3.299374e-06 +2.943071e-06 +1.337370e-06 +1.172035e-06 +7.404568e-07 -1.067945e-06 +2.718442e-06 -2.384571e-06 -2.233144e-06 +7.554712e-07 -1.113536e-06 -3.827453e-06 +4.135711e-07
+1.241667e+01 +1.370500e-02 -1.434531e+00 +6.034519e-06 +1.311036e-05 -2.771504e-06 +6.639892e-07 +3.103566e-06 +3.347099e-06 +7.591781e-07 +1.399368e-06 +4.152786e-08 -6.488391e-07 +2.519296e-06 -2.397113e-06 -1.391140e-06 +1.751193e-06 +6.315513e-07 -2.834362e-06 -1.755283e-07
+1.243333e+01 +1.583323e-02 -1.076943e+00 +5.812725e-06 +1.183858e-05 -1.906337e-06 -5.251950e-08 +2.160707e-06 +3.354981e-06 +8.760087e-07 +7.054671e-08 +2.482327e-07 +1.145801e-06 +9.807297e-07 -2.641420e-06 +7.627565e-07 +1.144670e-06 +1.641663e-06 -2.601301e-06 -5.732743e-07
+1.245000e+01 +4.165869e-03 -1.300694e+00 +3.228200e-06 +1.003074e-05 -4.398231e-06 -7.000225e-07 -1.784335e-07 +2.458773e-06 +3.569198e-06 +1.758858e-07 +6.678363e-07 +6.201189e-07 +1.179906e-06 -3.309651e-06 -1.198970e-06 +1.419216e-06 +1.505276e-06 -1.642850e-06 -9.619243e-07
+1.246667e+01 +1.171439e-02 -9.986778e-01 +3.857699e-06 +8.168432e-06 -1.566258e-06 -8.814590e-07 +1.102021e-06 +1.703307e-06 +3.926774e-06 -5.611491e-07 +9.994132e-07 -8.584725e-07 +1.213433e-06 -2.968349e-06 -2.551435e-07 +1.783782e-06 +4.933016e-07 -2.183987e-06 +8.618667e-07
+1.248333e+01 +1.480148e-02 -1.420264e+00 +3.795829e-06 +9.831437e-06 -3.274688e-06 -1.446505e-06 +1.228100e-06 +1.559730e-06 +3.446106e-06 +5.066548e-07 +9.012084e-07 +3.337200e-07 +1.958048e-06 -2.840339e-06 -5.095222e-07 +1.153720e-06 -1.245448e-06 -1.864341e-06 +1.127704e-06
+1.250000e+01 +2.395481e-02 -9.790819e-01 +6.603529e-06 +9.869502e-06 +1.293365e-06 -8.966491e-07 +1.146496e-06 +1.434952e-06 +2.706053e-06 +1.356973e-08 +8.316568e-07 +1.289594e-06 +2.362561e-06 -2.466264e-06 -6.743395e-07 +1.148303e-06 -1.193262e-06 -8.234792e-07 +2.510219e-06
+1.251667e+01 +2.013421e-02 -1.126254e+00 +3.272159e-06 +7.034928e-06 -1.431278e-06 -1.453354e-06 -8.925334e-07 +1.967027e-06 +3.083911e-06 +1.235259e-06 +7.984919e-07 -7.711337e-08 +2.509245e-06 -2.506818e-06 -5.494770e-07 -6.848503e-08 -1.440367e-06 -4.694473e-07 +1.524454e-06
+1.253333e+01 +2.400856e-02 -9.210821e-01 +7.839972e-06 +9.837835e-06 +3.351833e-06 -2.850780e-07 -1.102968e-06 +2.218046e-06 +2.963745e-06 +1.129436e-06 +1.184052e-06 +3.679468e-07 +2.364301e-06 -1.588207e-06 -1.591316e-07 -1.152342e-07 -1.656337e-06 +4.377348e-07 +2.964685e-06
+1.255000e+01 +9.803337e-03 -1.099347e+00 +3.163088e-06 +6.797349e-06 -1.380587e-06 +2.908896e-07 -1.593055e-06 +1.977076e-06 +2.844885e-06 -4.520119e-07 +1.618182e-06 -2.287565e-07 +1.302691e-06 -2.458270e-06 -3.167012e-07 -1.187119e-06 -2.018838e-06 +1.342725e-07 +3.591659e-06
+1.256667e+01 +8.658004e-03 -1.154660e+00 +3.861384e-06 +7.734083e-06 -1.140490e-06 -9.061815e-08 -1.497792e-06 +2.417472e-06 +2.575846e-06 +3.551658e-07 +1.607591e-06 -2.823041e-07 +2.282384e-06 -1.567058e-06 +4.520837e-07 -2.644858e-06 -3.965410e-09 -8.172127e-07 +1.481586e-06
+1.258333e+01 +1.540074e-02 -8.762426e-01 +2.349371e-06 +5.847814e-06 -1.797604e-06 +2.115597e-07 -1.997895e-06 +2.324523e-06 +1.564881e-06 -2.836969e-07 +1.781279e-06 +2.191162e-07 +1.629395e-06 -2.592493e-06 +3.734218e-07 -2.150053e-06 +6.702115e-07 +2.360283e-07 +5.582530e-07
+1.260000e+01 +1.931331e-02 -1.169659e+00 +2.446831e-06 +7.692305e-06 -3.420091e-06 +6.939669e-07 -2.553342e-06 +3.125165e-06 +8.115345e-07 +3.052003e-07 +2.008807e-06 +6.190429e-07 +1.444811e-06 -1.971193e-06 +4.286516e-07 -2.154957e-06 +4.488506e-07 -2.800008e-07 -2.806624e-07
+1.261667e+01 +1.404233e-02 -1.135083e+00 +6.268793e-07 +6.042247e-06 -4.810502e-06 +9.132615e-07 -1.896304e-06 +1.657232e-06 +1.267164e-06 -5.031601e-08 +1.361834e-06 +6.763380e-07 +1.362030e-06 -2.794009e-06 +5.954081e-07 -2.205458e-06 +1.436127e-07 -3.515875e-07 -5.468280e-08
+1.263333e+01 +3.774176e-03 -8.857574e-01 +1.254916e-06 +6.099472e-06 -3.835768e-06 +9.907426e-07 -5.335671e-07 +5.925842e-07 +9.471937e-07 -3.314788e-07 +8.110181e-07 +1.497359e-06 +1.025390e-07 -2.120507e-06 +1.836654e-06 -2.565623e-06 +5.217235e-07 -2.367559e-07 -1.572017e-07
+1.265000e+01 +1.604397e-02 -3.646527e-01 -5.136413e-07 +1.833341e-06 -2.613979e-06 +7.158073e-09 -9.234212e-07 -1.760195e-07 +2.972983e-07 +1.618711e-07 +1.289247e-06 +5.429850e-07 -6.409369e-07 -9.252946e-07 +9.289415e-07 -2.128668e-06 +1.328754e-06 -4.776481e-07 +1.326702e-07
+1.266667e+01 +3.370073e-03 -4.653299e-01 -1.795501e-06 +1.037174e-06 -3.946994e-06 -8.082164e-07 +3.432298e-07 -1.539142e-06 +7.896284e-07 +3.051141e-07 +2.516123e-06 -8.620549e-07 -1.635440e-06 -5.189566e-07 +8.035371e-07 -2.134551e-06 +2.103330e-06 -1.452827e-06 +1.687740e-07
+1.268333e+01 -2.934708e-04 -2.901648e-01 -7.040605e-07 +1.890656e-06 -2.981662e-06 -2.399705e-07 +1.090440e-06 -3.310366e-06 +1.555458e-06 -8.367909e-07 +3.490427e-06 -4.371055e-07 -2.453087e-06 -2.660254e-07 +4.196523e-07 -1.844006e-06 +3.138137e-06 -6.736307e-07 -3.400800e-07
+1.270000e+01 +4.901289e-03 -4.557567e-01 -5.749650e-06 -1.576553e-06 -7.906463e-06 -7.444661e-07 +6.173399e-07 -2.352333e-06 +1.351786e-06 -2.245867e-06 +2.836995e-06 -4.471409e-07 -2.779906e-06 -9.626324e-07 +8.442800e-07 -2.058283e-06 +2.176799e-06 -1.844881e-06 -7.100495e-07
+1.271667e+01 -1.041249e-02 -5.590456e-01 -5.167739e-06 -8.334208e-07 -7.670170e-06 -7.964951e-07 +9.901723e-07 -1.874427e-06 +1.399353e-06 -2.179780e-06 +2.865610e-06 -8.884598e-07 -1.894648e-06 -1.293462e-06 +4.239243e-07 -2.045162e-06 +2.378275e-06 -1.357862e-06 -1.412986e-06
+1.273333e+01 -1.553085e-02 -1.787675e-01 -4.938714e-06 -2.000942e-06 -6.166375e-06 -9.024767e-07 +5.229440e-07 -2.183687e-06 +1.929439e-06 -2.692728e-06 +2.641603e-06 -5.777169e-07 -2.842210e-06 -8.910837e-07 +3.008114e-06 -2.264270e-06 +1.396278e-06 -4.481554e-07 -2.108494e-06
+1.275000e+01 -2.855406e-02 -3.680404e-02 -2.694545e-06 -9.445814e-08 -4.327996e-06 -3.771172e-07 +2.796419e-07 -1.817434e-06 +1.606389e-06 -2.688904e-06 +2.086953e-06 +8.647340e-07 -3.008232e-06 -1.676920e-06 +4.519851e-06 -2.452964e-06 +1.142862e-06 +1.329061e-06 -2.766547e-06
+1.276667e+01 -2.085749e-02 -7.915471e-01 -3.706399e-06 +2.577122e-06 -8.569065e-06 -1.882836e-07 +4.020078e-07 -1.083506e-06 +1.996780e-06 -2.530572e-06 +2.138266e-06 +9.740354e-07 -3.568524e-06 -2.493318e-06 +3.214884e-06 -2.344712e-06 +2.674266e-07 +1.374449e-06 -2.237563e-06
+1.278333e+01 -7.511057e-03 -7.477730e-01 -1.248905e-06 +4.521647e-06 -6.417575e-06 +6.836552e-07 -2.612752e-07 -9.593851e-07 +3.608777e-06 -2.908306e-06 +2.096846e-06 +7.050770e-07 -3.658320e-06 -2.124310e-06 +3.486906e-06 -3.156592e-06 +9.790503e-07 +2.992624e-06 -2.876190e-06
+1.280000e+01 -1.245046e-02 -1.465001e+00 -8.474504e-07 +7.989837e-06 -9.110472e-06 +1.417898e-06 +4.691588e-07 -2.805547e-07 +3.439805e-06 -1.795379e-06 +2.017406e-06 -1.415386e-08 -2.690324e-06 -2.374441e-06 +2.060639e-06 -2.622049e-06 +4.026365e-07 +2.149771e-06 -3.118845e-06
+1.281667e+01 +4.952276e-03 -1.212584e+00 +3.239257e-07 +7.454848e-06 -6.672360e-06 +9.049995e-07 +6.050953e-07 +1.211368e-07 +3.295019e-06 -2.028472e-06 +2.664552e-06 -6.385340e-07 -1.926347e-06 -2.201377e-06 +1.737975e-06 -9.609831e-07 -9.515738e-08 +2.176647e-06 -3.265491e-06
+1.283333e+01 +9.992068e-03 -1.004575e+00 -3.100568e-07 +5.446274e-06 -5.771257e-06 +8.278881e-07 -1.651724e-07 -6.826700e-07 +2.752231e-06 -7.974608e-07 +1.709276e-06 -5.835604e-08 -1.709558e-06 -2.491209e-08 +2.083261e-07 -2.192786e-06 -3.275806e-08 +2.225304e-06 -2.413802e-06
+1.285000e+01 +1.515832e-02 -8.502631e-01 +1.122279e-06 +4.877362e-06 -2.872369e-06 -6.994334e-08 +1.102144e-06 -1.007640e-06 +2.340964e-06 -5.038341e-07 +1.819007e-06 -4.249389e-07 -1.740433e-08 +3.448811e-07 -4.138965e-07 -2.430020e-06 +1.485808e-07 +1.370355e-06 -9.939123e-07
+1.286667e+01 +1.460910e-02 -8.227549e-01 +2.015702e-06 +5.434501e-06 -1.945445e-06 -3.829876e-08 +1.239523e-06 +7.360478e-07 +1.106746e-06 -4.457602e-07 +1.568346e-06 -5.535425e-07 -2.201367e-08 +7.581647e-07 -1.242992e-07 -1.620464e-06 -1.068577e-06 +1.778460e-06 -1.047593e-06
+1.288333e+01 -8.036474e-03 -9.463944e-01 -1.644026e-06 +2.452560e-06 -5.066249e-06 +4.663798e-08 +8.297143e-07 +1.309315e-06 +1.045789e-06 -6.532208e-07 +6.321002e-07 -1.567304e-06 +5.659467e-07 -7.069961e-07 -7.923295e-07 -1.341703e-06 -1.745230e-06 +1.902243e-06 -1.360162e-06
+1.290000e+01 -1.020285e-02 -1.445826e+00 -1.798366e-06 +5.061058e-06 -7.839971e-06 +1.774454e-07 +1.242366e-06 +1.516100e-06 +7.624562e-07 -5.895498e-07 +2.158481e-07 +1.592239e-08 +7.630816e-08 -4.541003e-07 -8.457843e-07 -1.570398e-06 -1.545663e-06 +3.193571e-07 -1.316160e-06
+1.291667e+01 -4.117079e-03 -1.545723e+00 +2.051880e-06 +8.857232e-06 -5.193496e-06 +1.251045e-06 +1.573556e-06 +1.617781e-06 +1.298971e-06 -4.535836e-07 +1.302967e-06 -7.495152e-07 -2.256832e-07 -1.107519e-07 +1.326970e-07 -2.693615e-07 -1.957991e-06 -3.354037e-07 -7.362483e-07
+1.293333e+01 -4.677595e-04 -1.804566e+00 +2.125025e-06 +9.717505e-06 -5.904814e-06 +9.952709e-07 +2.095260e-06 +2.566493e-06 +1.905697e-06 -8.595107e-07 +6.591425e-07 -9.488702e-07 -3.844416e-07 +7.379996e-08 -1.353783e-07 -6.606734e-07 -1.869824e-06 -5.063145e-08 -9.655501e-07
+1.295000e+01 +3.122113e-03 -1.659808e+00 +7.605549e-08 +7.438021e-06 -7.062629e-06 +1.128426e-06 +1.704732e-06 +2.046499e-06 +2.053725e-06 -1.051116e-06 +2.286682e-07 -1.205392e-06 -3.994322e-07 +3.756979e-07 -3.879621e-07 -3.822304e-07 -1.764622e-06 -6.096618e-07 -1.604379e-06
+1.296667e+01 +7.153903e-03 -1.698775e+00 +3.520742e-06 +1.047813e-05 -4.350710e-06 +1.477687e-06 +1.363218e-06 +2.134036e-06 +1.615581e-06 -2.962575e-07 +1.353883e-06 -7.479015e-07 +5.634867e-07 -1.022270e-06 +7.084376e-08 -2.406273e-07 -5.099575e-07 -3.191290e-07 -1.503654e-06
+1.298333e+01 +1.913660e-02 -1.336172e+00 +4.464191e-06 +9.727877e-06 -2.078400e-06 +1.596588e-06 +8.108744e-07 +2.042090e-06 +9.907938e-07 -3.879464e-07 +2.617305e-06 -1.259978e-06 -3.032559e-07 -3.763171e-07 +1.117044e-06 -8.181204e-07 -4.441666e-07 -1.588668e-07 -4.156974e-07
+1.300000e+01 +1.134146e-02 -1.683978e+00 +6.469548e-06 +1.246014e-05 -1.429622e-06 +1.633323e-06 +1.673762e-06 +2.115923e-06 +6.968422e-07 +1.195896e-07 +2.508729e-06 -5.355208e-07 +6.571207e-07 -9.369181e-07 +9.949447e-07 -1.655935e-06 +3.194086e-07 -1.294085e-08 -3.573679e-07
+1.301667e+01 +1.302399e-02 -1.521342e+00 +4.898507e-06 +1.078736e-05 -2.389853e-06 +1.778652e-06 +1.739239e-06 +1.710869e-06 -1.515752e-07 +8.623843e-07 +1.561797e-06 -3.977303e-07 +5.007363e-08 -5.574958e-07 +4.707999e-07 -1.207208e-06 +5.803309e-07 -1.578606e-07 -8.140488e-07
+1.303333e+01 +2.747503e-03 -1.997343e+00 +3.411243e-06 +1.107676e-05 -5.108739e-06 +1.532983e-06 +2.318863e-06 +7.356149e-07 +6.263654e-07 +1.169779e-06 +9.908911e-07 -6.711304e-08 -4.461388e-08 -4.307670e-07 +8.338426e-07 -2.355121e-06 +2.617194e-07 -1.830779e-07 -1.565341e-06
+1.305000e+01 +2.941848e-03 -1.966575e+00 +3.245464e-06 +1.069082e-05 -5.007689e-06 +9.457445e-07 +1.150878e-06 +3.650112e-08 +1.169144e-06 +1.697247e-06 +1.545943e-06 +5.075129e-07 -1.888606e-07 -6.158814e-07 +9.802193e-07 -2.158728e-06 +4.052241e-07 -2.207726e-07 -1.612634e-06
+1.306667e+01 +4.747357e-03 -1.709322e+00 +5.580253e-06 +1.093967e-05 -1.418896e-06 +1.181044e-06 +1.119768e-06 -9.421809e-08 +2.041274e-06 +1.766598e-06 +1.267152e-06 -6.249724e-08 +9.126250e-07 -3.389203e-07 +1.201343e-06 -2.379567e-06 +4.435864e-07 -3.747703e-07 -4.510946e-07
+1.308333e+01 +7.386909e-03 -1.257536e+00 +5.160290e-06 +9.321220e-06 -5.437664e-07 +1.550263e-06 +6.036641e-07 -5.820995e-07 +1.405409e-06 +2.250836e-06 +2.312081e-07 +6.652798e-07 +2.534041e-07 -9.574020e-08 +1.345629e-06 -2.043141e-06 +1.707592e-07 -2.345590e-07 +2.277809e-07
+1.310000e+01 +1.352869e-02 -1.324742e+00 +2.689440e-06 +7.118715e-06 -2.467892e-06 +1.366537e-06 +4.126875e-07 -4.232998e-08 +9.171835e-07 +2.060569e-06 -9.465996e-07 +8.912044e-07 +3.569865e-07 -2.264492e-07 +2.736226e-07 -1.766849e-06 -9.386343e-07 +4.977222e-07 +1.134096e-07
+1.311667e+01 +8.985471e-03 -7.765857e-01 +1.608160e-06 +4.478032e-06 -1.689601e-06 +1.277827e-06 +1.221781e-07 -6.892736e-07 +1.330088e-06 +1.078945e-06 -5.760786e-07 +3.823740e-07 +2.390448e-07 -4.513543e-07 -4.365187e-08 -1.157592e-06 -6.910851e-07 +1.040945e-06 -1.048190e-07
+1.313333e+01 +5.640424e-03 -9.139573e-01 +5.029721e-07 +4.178346e-06 -3.212612e-06 +9.913091e-07 +1.369346e-06 -1.110189e-06 +5.236781e-07 +1.168497e-06 -7.270943e-07 +5.348876e-07 -1.918357e-07 -2.764166e-07 -3.176923e-07 -4.432804e-07 -1.345636e-06 +1.042464e-06 -6.548441e-07
+1.315000e+01 +9.605533e-03 -4.956039e-01 +1.106846e-06 +2.750298e-06 -8.422920e-07 -6.523091e-08 +1.041711e-06 -4.627825e-07 +3.944718e-07 +6.730870e-07 -7.417965e-07 +9.772101e-07 +4.563489e-07 -1.315579e-08 -3.134581e-08 -5.752538e-07 -1.998600e-06 +1.373991e-06 +2.058346e-07
+1.316667e+01 +5.648382e-03 -1.320536e+00 -3.244814e-08 +4.032325e-06 -3.949641e-06 -6.253036e-07 +2.065850e-06 +3.025509e-07 +9.183290e-07 +8.375313e-07 -1.469155e-06 +6.548635e-07 +5.797820e-07 +7.470296e-07 -6.292349e-08 -2.070394e-07 -2.623791e-06 -5.198836e-07 -5.732146e-07
+1.318333e+01 +3.599906e-03 -4.985922e-01 +1.441889e-06 +2.721351e-06 -2.648196e-07 -6.365889e-07 +1.633287e-06 +7.028234e-07 +7.875179e-07 +4.562444e-07 -1.539233e-06 +4.097149e-07 +4.777381e-07 +1.792250e-06 +2.192316e-08 +1.411484e-07 -2.117269e-06 -8.542865e-08 -3.903740e-07
+1.320000e+01 +4.713439e-03 -7.615266e-01 +6.045719e-08 +2.502980e-06 -2.319467e-06 -4.357250e-08 +1.346925e-06 +1.868415e-07 +7.939584e-07 -1.572291e-07 -3.984192e-07 -6.169867e-08 -2.728235e-07 +1.102538e-06 +1.310411e-07 -6.568271e-07 -1.703870e-06 +2.597717e-08 -1.816271e-07
+1.321667e+01 -4.073858e-03 -1.226886e+00 +1.416842e-06 +4.695505e-06 -2.213508e-06 -2.208572e-07 +1.636269e-06 +7.007270e-07 +5.023176e-07 +6.653002e-07 -3.716585e-07 +2.044205e-07 -7.613926e-08 +1.012923e-06 +9.500128e-08 -7.527226e-07 -2.154432e-06 -7.333495e-08 +4.675577e-07
+1.323333e+01 -1.674263e-02 -1.357318e+00 +2.119537e-07 +3.798717e-06 -3.323060e-06 -3.245739e-07 +1.991945e-06 +4.634098e-07 +5.876839e-07 +1.972125e-07 +1.216066e-08 -3.855059e-07 +8.322501e-07 +3.192613e-07 -8.909649e-08 -4.701257e-07 -2.291726e-06 -6.622851e-07 +1.197984e-07
+1.325000e+01 -1.874133e-02 -1.066178e+00 -8.185011e-07 +2.018383e-06 -3.292763e-06 -7.344184e-07 +1.445729e-06 +2.782820e-07 +6.049567e-07 +5.862874e-08 +3.113181e-07 -5.888809e-07 +3.758339e-07 +1.348014e-07 -5.691863e-07 -2.848960e-07 -1.550169e-06 -5.559542e-07 +2.240723e-07
+1.326667e+01 -2.805425e-02 -1.097404e+00 -1.256231e-06 +1.817589e-06 -3.816648e-06 -1.228089e-07 +7.233599e-07 -2.131753e-07 +4.696201e-07 +8.678521e-07 +4.225535e-07 -9.169398e-07 +4.170036e-07 -1.777523e-07 -1.096418e-06 -4.052280e-07 -6.141736e-07 -6.687912e-07 -5.048239e-08
+1.328333e+01 -2.376326e-02 -1.270133e+00 -9.599956e-07 +2.555592e-06 -4.043924e-06 +4.986506e-08 +1.072088e-06 -4.337212e-07 +8.183336e-07 +4.535673e-07 +4.741218e-07 -7.185636e-07 +5.088097e-07 -2.178064e-07 -6.667176e-07 -6.518560e-07 -1.012722e-06 -7.807527e-07 +7.641769e-08
+1.330000e+01 -3.296573e-02 -1.022513e+00 -2.252807e-06 +1.026587e-06 -4.686771e-06 -1.463267e-07 +6.484815e-07 -3.905018e-07 +9.138676e-07 +2.568790e-07 +2.456044e-08 -6.057684e-07 -9.076536e-08 +3.105861e-07 -5.125674e-07 +7.553365e-08 -1.157497e-06 -1.306510e-06 -4.751928e-07
+1.331667e+01 -2.042947e-02 -6.070437e-01 -1.372164e-06 +8.262578e-07 -3.048869e-06 +7.292579e-08 +4.061283e-07 -1.487540e-07 +4.767099e-07 +7.635099e-07 +1.965430e-07 -1.197289e-06 +2.562846e-09 +2.577316e-07 +8.590693e-09 +1.674244e-06 -1.191049e-06 -1.596428e-06 -1.182914e-06
+1.333333e+01 +2.500225e-03 -5.920642e-01 +6.813331e-07 +3.001888e-06 -1.783266e-06 +2.888156e-07 +1.015347e-06 +2.865836e-07 -2.533624e-07 +1.344832e-06 -2.069806e-07 -4.810262e-07 -2.975138e-07 +4.655286e-07 +2.135417e-07 +1.818225e-06 -4.561122e-07 -1.174720e-06 -1.742402e-06
+1.335000e+01 +5.638669e-03 -5.971289e-01 -6.992262e-07 +1.946133e-06 -3.027325e-06 +1.060689e-07 +8.355179e-07 +6.030594e-07 -1.354080e-06 +1.062220e-06 +7.999690e-08 -4.106457e-08 -4.913911e-07 -5.091241e-07 +4.028376e-07 +1.798655e-06 -8.394406e-07 -1.052963e-06 -1.322587e-06
+1.336667e+01 +2.122809e-02 -1.115147e+00 +8.803769e-07 +4.870111e-06 -3.262070e-06 +8.341051e-07 +2.527470e-07 +1.879091e-06 -1.019253e-06 +8.055724e-07 +3.107837e-08 +3.980093e-07 -5.867998e-07 -7.491813e-07 +2.738751e-08 +1.196131e-06 +4.029039e-07 -1.348209e-06 -1.129845e-06
+1.338333e+01 +1.740446e-02 -1.241423e+00 +6.463441e-07 +4.634184e-06 -3.417927e-06 +9.726033e-07 +5.096047e-07 +1.575016e-06 -1.022127e-06 +5.200937e-07 +1.680213e-07 +3.057109e-07 -1.988798e-07 -8.152770e-07 +7.826405e-08 +4.443365e-07 +7.454514e-08 -1.782996e-06 -9.397960e-08
+1.340000e+01 +2.144711e-02 -1.452533e+00 -2.453613e-06 +2.308363e-06 -6.254683e-06 +7.922574e-07 +1.378329e-07 +1.282394e-06 -8.686831e-07 +6.122546e-07 +1.819275e-07 -6.287662e-07 -8.397243e-08 -9.748681e-07 -7.156218e-07 +6.416042e-08 +3.903575e-08 -1.800237e-06 -7.608122e-07
+1.341667e+01 +2.017031e-02 -1.649377e+00 -2.646852e-06 +2.340031e-06 -6.602211e-06 +7.982003e-07 +9.888820e-08 +1.215087e-06 -8.538405e-07 +8.186604e-07 +1.783261e-07 -7.235003e-07 +1.663219e-07 -7.200322e-07 -1.330786e-06 -7.298128e-07 +4.326130e-07 -1.948749e-06 -3.526494e-07
+1.343333e+01 +3.106526e-02 -1.328149e+00 -2.725182e-06 +9.127560e-07 -5.351512e-06 +4.007811e-07 -3.223802e-08 +1.113351e-06 -8.580022e-08 +2.312413e-07 +3.863685e-07 -1.406030e-06 +5.692913e-07 -7.191254e-07 -1.450239e-06 -7.236032e-07 +3.835703e-07 -1.594264e-06 -1.103475e-07
+1.345000e+01 +1.924697e-02 -1.435846e+00 -2.657216e-06 +1.411105e-06 -5.721594e-06 +4.756933e-07 -1.785590e-07 +1.518457e-06 -1.066186e-06 +5.290391e-07 +5.430339e-07 -8.970174e-07 +4.698763e-07 -7.787844e-07 -1.687457e-06 -2.267421e-07 +2.757192e-07 -1.998495e-06 +5.962898e-08
+1.346667e+01 +1.467346e-02 -1.665089e+00 -8.395111e-07 +3.437049e-06 -4.698067e-06 +2.937510e-07 +4.412802e-07 +9.282209e-07 -3.080352e-07 +5.655328e-07 +7.211174e-07 -3.707399e-07 +3.174460e-07 -3.436065e-07 -2.131116e-06 -8.228040e-08 +2.640684e-07 -1.710292e-06 +4.929710e-07
+1.348333e+01 +9.235719e-03 -1.912894e+00 -2.076815e-06 +2.815148e-06 -6.126410e-06 -9.976084e-08 +4.461233e-07 +9.367132e-07 -3.192500e-07 +5.947789e-07 +1.145879e-06 -8.257413e-07 +1.285083e-07 +1.053892e-07 -2.657051e-06 -3.247543e-07 +3.802375e-08 -1.372033e-06 -8.578135e-08
+1.350000e+01 +2.423113e-02 -2.064251e+00 -9.134719e-07 +4.094505e-06 -5.454668e-06 +2.696069e-07 +3.838082e-07 +1.556226e-06 -8.498989e-07 +9.933251e-07 +1.115510e-06 -7.593006e-07 +6.741187e-07 -4.921329e-07 -2.213062e-06 -5.106025e-07 +1.006423e-07 -1.035884e-06 -2.481510e-07
+1.351667e+01 +2.390264e-02 -1.853259e+00 -3.404179e-06 +1.402406e-06 -6.938274e-06 -1.117695e-07 +1.924960e-07 +1.336968e-06 -9.912505e-07 +7.334495e-07 +3.764519e-07 -6.025227e-07 +4.793549e-07 -1.135110e-06 -2.070878e-06 -8.322786e-07 +2.161263e-07 -1.257113e-06 -1.307513e-07
+1.353333e+01 +1.934134e-02 -1.448178e+00 -2.628007e-06 +1.097147e-06 -5.370317e-06 -2.100576e-07 -6.789805e-08 +1.074776e-06 -6.653540e-07 +7.951547e-07 +7.568033e-08 -2.751166e-07 +4.805689e-07 -8.749250e-07 -2.302830e-06 -5.034396e-07 +2.546446e-07 -5.317563e-07 -1.968575e-07
+1.355000e+01 +1.995783e-02 -8.961541e-01 -2.492565e-06 +9.541235e-08 -4.180209e-06 -2.299149e-07 -1.729280e-07 +1.173238e-06 -1.203412e-06 +9.099625e-07 -4.105227e-08 -3.703646e-07 +3.134330e-07 +3.723721e-07 -1.879826e-06 -6.690890e-07 +1.083801e-07 -2.213646e-07 -8.857526e-07
+1.356667e+01 +2.521705e-02 -9.447707e-01 -3.970411e-06 -9.882209e-07 -5.556889e-06 -4.978206e-07 -2.701636e-07 +1.062191e-06 -5.537549e-07 +4.582709e-07 -7.902261e-07 -6.171793e-08 -6.930936e-07 +3.328881e-07 -1.415078e-06 -4.413480e-07 -6.111756e-07 -3.401146e-07 -5.988863e-07
+1.358333e+01 +3.572385e-02 -6.103319e-01 -2.148935e-06 -2.439376e-07 -3.288715e-06 +7.528826e-08 -1.027370e-06 +9.225736e-07 -6.147672e-07 +8.689798e-07 -2.585411e-07 -1.450181e-07 -3.358293e-07 +3.400422e-07 -1.153458e-06 -1.305935e-07 -8.249135e-07 +2.952430e-07 -4.242944e-07
+1.360000e+01 +2.551392e-02 -5.101989e-01 -1.532598e-06 +1.488022e-07 -2.657374e-06 +4.434994e-07 -1.158687e-06 +5.532814e-07 -5.033374e-07 +6.087402e-07 +3.322539e-08 +9.332998e-08 -7.260761e-08 +2.766424e-07 -1.091381e-06 -1.622267e-07 -7.642133e-07 +5.030575e-07 -5.018587e-07
+1.361667e+01 +5.687854e-03 -8.626951e-01 -5.653234e-07 +1.672309e-06 -2.543123e-06 +7.782683e-07 -1.742889e-06 +5.993481e-07 +4.039104e-07 +7.885917e-07 -1.121920e-08 +2.423461e-07 -1.878340e-07 -4.957842e-08 -1.317504e-06 -2.576969e-07 -6.875491e-07 +1.241901e-06 -4.888367e-07
+1.363333e+01 -3.906629e-03 -1.173105e+00 +1.552512e-06 +4.129905e-06 -1.444464e-06 +5.567486e-07 -1.625614e-06 +9.988237e-07 +5.518705e-07 +1.205671e-06 +2.739676e-07 +7.186096e-07 +9.640884e-09 -4.993927e-07 -1.377100e-06 +3.257443e-07 -7.620378e-07 +1.910488e-06 -6.173980e-07
+1.365000e+01 -3.797924e-03 -7.463661e-01 +1.116874e-06 +2.859911e-06 -9.317550e-07 +7.741445e-07 -1.515681e-06 +7.510070e-07 +1.000067e-06 +2.715592e-07 -1.544273e-07 +7.086917e-07 +1.225411e-07 +2.370613e-08 -8.931405e-07 +6.120012e-10 -1.223562e-06 +2.173705e-06 -8.639836e-07
+1.366667e+01 +6.834441e-03 -1.117106e+00 +2.191982e-07 +2.889642e-06 -2.432747e-06 +7.612946e-07 -1.827765e-06 +7.888629e-07 +8.984071e-07 +1.361450e-07 +1.486288e-07 +9.434834e-07 -3.631425e-09 +1.453278e-07 -1.001964e-06 -6.589099e-07 -1.231952e-06 +1.901471e-06 -8.293110e-07
+1.368333e+01 -8.453738e-04 -1.468779e+00 +1.435374e-06 +4.260276e-06 -1.762556e-06 +8.820629e-07 -9.321490e-07 +6.131358e-07 +9.527761e-07 +7.393982e-07 -1.508275e-08 +5.295320e-07 +3.081860e-07 +3.811287e-07 -1.532515e-06 -6.916982e-07 -1.328558e-06 +1.766288e-06 -1.312613e-07
+1.370000e+01 -7.475441e-03 -1.339543e+00 -8.570527e-07 +1.965935e-06 -3.305313e-06 +1.829853e-08 -1.152075e-06 +6.940548e-07 +9.811527e-07 +4.706706e-07 +2.475257e-07 +2.082371e-08 -2.858752e-08 +1.980188e-07 -1.165983e-06 -8.130429e-07 -1.220637e-06 +1.581065e-06 -8.200659e-07
+1.371667e+01 -4.997907e-03 -1.226214e+00 -6.345158e-07 +1.900360e-06 -2.876968e-06 -1.545931e-07 -1.131962e-06 +8.379370e-07 +8.415433e-07 +3.084546e-07 +3.009059e-07 +2.350147e-07 -1.435601e-07 +2.817579e-07 -9.763826e-07 -1.199354e-06 -1.193846e-06 +2.070935e-06 -8.238724e-07
+1.373333e+01 +1.281102e-02 -1.339990e+00 -8.348607e-07 +1.793845e-06 -3.102626e-06 -2.329973e-07 -8.029234e-07 +8.557838e-07 +7.895641e-07 +2.672914e-07 +3.381292e-07 -3.808162e-08 -1.539549e-07 -3.102613e-07 -6.788494e-07 -1.407975e-06 -1.072951e-06 +1.898462e-06 -4.109625e-07
+1.375000e+01 +9.239286e-03 -1.409134e+00 -1.035743e-06 +1.649886e-06 -3.292982e-06 -1.478934e-07 -9.988981e-07 +4.596118e-07 +7.726819e-07 +6.105923e-07 +1.779497e-07 +2.025935e-07 +1.098317e-07 -3.124571e-08 -1.234774e-06 -1.492846e-06 -1.020726e-06 +1.633194e-06 -2.341346e-07
+1.376667e+01 -1.331805e-03 -1.511154e+00 -1.190149e-06 +1.751182e-06 -3.644101e-06 -2.441523e-07 -8.125943e-07 +7.066527e-07 +7.801679e-07 +8.916422e-07 -1.248709e-07 -4.776589e-08 -3.105654e-07 +2.426064e-07 -1.341583e-06 -1.195678e-06 -8.638024e-07 +1.445924e-06 -4.767974e-07
+1.378333e+01 +3.721260e-04 -1.310246e+00 +2.606484e-07 +2.493226e-06 -1.981709e-06 -1.590672e-07 -5.839871e-07 +6.690260e-07 +1.078148e-06 +9.221345e-07 -2.090552e-07 -7.721301e-08 -1.095668e-07 +7.193775e-07 -8.902508e-07 -1.234296e-06 -7.899688e-07 +1.329548e-06 -3.932933e-07
+1.380000e+01 -6.558897e-03 -1.213530e+00 -7.934453e-07 +1.368093e-06 -2.623298e-06 +2.138992e-07 -5.202559e-07 +2.483890e-07 +9.872444e-07 +4.062970e-07 -2.865606e-07 -1.573321e-07 +4.493708e-07 +6.405629e-07 -7.350218e-07 -1.751243e-06 -7.691761e-07 +7.660843e-07 -4.090345e-07
+1.381667e+01 -1.457442e-02 -1.252392e+00 -1.757297e-06 +6.474759e-07 -3.507764e-06 +6.666102e-08 -4.250358e-07 +2.438648e-07 +1.673089e-06 -5.992636e-07 -3.860288e-07 -1.555883e-07 +3.913750e-07 +3.899927e-07 -5.305892e-07 -1.828938e-06 -6.722483e-07 +4.586755e-07 -6.134139e-07
+1.383333e+01 -6.185746e-03 -9.497039e-01 -2.709653e-06 -5.232598e-07 -3.938431e-06 +5.058788e-08 -1.858032e-07 -2.135279e-07 +1.301740e-06 -7.140305e-07 -6.997937e-07 +1.065710e-07 +4.633814e-07 +2.521331e-07 +1.755749e-07 -2.154926e-06 -9.444553e-07 +6.428438e-07 -1.131292e-06
+1.385000e+01 +3.769127e-03 -7.247796e-01 -4.081595e-06 -1.866402e-06 -4.890655e-06 +4.103143e-07 -7.549321e-07 -5.714609e-07 +1.497982e-06 -7.264792e-07 -1.333692e-06 +2.195487e-07 -1.350468e-07 +4.098752e-07 +2.488571e-07 -1.810283e-06 -1.039186e-06 +9.969774e-08 -1.096246e-06
+1.386667e+01 +1.298044e-04 -9.114866e-01 -3.335879e-06 -9.382611e-07 -4.564479e-06 +6.278569e-07 -4.322883e-07 -6.288840e-07 +1.223173e-06 -4.942928e-08 -1.326403e-06 -5.525957e-08 -8.868723e-09 +2.806028e-07 +2.049050e-07 -1.653603e-06 -9.357342e-07 +1.075137e-07 -1.098323e-06
+1.388333e+01 +1.051228e-02 -7.151193e-01 -2.612572e-06 -7.811184e-07 -3.530042e-06 +5.218093e-07 -4.929877e-07 -2.984520e-07 +1.487828e-06 +5.980552e-08 -1.282057e-06 -5.266986e-07 -5.376335e-07 +7.250119e-07 +4.694840e-07 -1.118587e-06 -1.105832e-06 +9.128492e-08 -9.069972e-07
+1.390000e+01 +2.722613e-02 -1.329004e+00 -2.169522e-06 +5.918369e-07 -4.130086e-06 +8.225177e-07 -4.144067e-07 -4.729721e-08 +1.453719e-06 +4.326354e-07 -1.413241e-06 -4.669504e-07 +2.272227e-07 +4.307791e-07 -2.137666e-07 -1.416017e-06 -5.561243e-07 -2.320151e-07 -1.052481e-06
+1.391667e+01 +2.105912e-02 -1.216925e+00 -1.093941e-06 +1.196917e-06 -2.950732e-06 +4.932565e-07 -1.756115e-07 -1.781553e-07 +1.435373e-06 +8.024244e-07 -8.137392e-07 -7.771107e-07 +4.952273e-07 +1.278879e-07 -6.421836e-07 -6.841178e-07 -1.642210e-07 +1.573064e-07 -1.313970e-06
+1.393333e+01 +1.785434e-02 -1.230797e+00 -4.433404e-07 +1.741671e-06 -2.410086e-06 +7.595007e-07 -1.989643e-07 -1.586893e-07 +1.308071e-06 +4.495875e-07 -3.347171e-07 -6.852264e-07 +5.547313e-07 +1.934235e-07 -3.723771e-07 -7.727281e-07 -4.107797e-07 -7.140906e-08 -7.706697e-07
+1.395000e+01 +2.336515e-02 -1.448028e+00 +2.913582e-08 +2.434397e-06 -2.304565e-06 +7.241268e-07 -1.372770e-07 -1.869664e-07 +1.500046e-06 +5.269513e-07 -6.036552e-08 -7.651699e-07 +8.077128e-07 +9.768466e-08 -5.965114e-07 -5.910860e-07 -2.870246e-07 -2.025906e-07 -8.105632e-07
+1.396667e+01 +2.966159e-02 -1.243805e+00 -2.295957e-07 +2.095931e-06 -2.401848e-06 +8.699794e-07 +2.059462e-08 -5.338856e-08 +1.100300e-06 -1.108382e-07 +1.943657e-07 -6.474773e-07 +3.724554e-07 -1.086410e-09 -7.699867e-07 -3.253872e-07 -1.011882e-07 -9.860001e-08 -7.205544e-07
+1.398333e+01 +1.883732e-02 -1.371992e+00 +2.361747e-07 +2.626758e-06 -2.150883e-06 +6.766452e-07 +1.303950e-07 +3.529666e-07 +9.059064e-07 -1.602946e-08 +1.922378e-07 -5.167632e-07 +3.916596e-07 -2.192614e-07 -5.973149e-07 -2.836700e-07 +5.191935e-08 -3.828456e-07 -4.308996e-07
+1.400000e+01 +5.003002e-03 -7.833393e-01 +7.117652e-08 +1.499540e-06 -1.332266e-06 +6.608675e-07 +2.240542e-07 +2.217952e-07 +5.562615e-07 +3.339827e-08 -1.154890e-07 -5.974397e-07 +4.506905e-07 -2.190472e-07 -1.940492e-07 -2.485862e-07 +1.784014e-07 -4.109984e-07 -4.693298e-07
+1.401667e+01 -1.543604e-02 -2.340075e-01 -1.097933e-06 -5.000807e-07 -1.317475e-06 +1.851700e-07 +3.377376e-07 -6.795646e-08 +3.732369e-07 -2.599193e-07 -6.226342e-07 -2.753767e-07 +6.984651e-07 +8.736667e-08 -3.179495e-07 -6.569053e-07 +4.204766e-07 -4.765615e-07 -6.664607e-07
+1.403333e+01 -1.148902e-02 +8.311354e-02 -1.057026e-06 -9.791623e-07 -7.874477e-07 +1.115096e-07 +2.975456e-07 -4.375332e-07 +2.287486e-07 +1.384361e-07 -6.310482e-07 -3.478356e-07 +5.699005e-07 +6.428787e-07 -3.613042e-07 -7.913165e-07 +8.005281e-07 -5.425260e-07 -8.705564e-07
+1.405000e+01 -1.934036e-02 -3.163129e-01 -1.045810e-06 -2.853980e-07 -1.439436e-06 +3.534066e-07 +6.287622e-07 -7.663541e-07 +2.372212e-07 +3.370474e-07 -4.995909e-07 -4.692245e-07 +6.091576e-07 +7.973233e-07 -5.630270e-07 -1.236033e-06 +8.345506e-07 -4.405063e-07 -1.003476e-06
+1.406667e+01 -3.705688e-03 -1.234998e+00 -3.246342e-07 +1.885272e-06 -2.354162e-06 +5.347466e-07 +6.493210e-07 -6.149131e-07 +6.282578e-07 +7.766078e-07 -2.179763e-07 -5.040505e-07 +5.209566e-07 +1.761839e-07 -6.130227e-07 -1.059493e-06 +8.598280e-07 -7.245640e-07 -7.787748e-07
+1.408333e+01 +8.481526e-04 -8.990056e-01 -6.468776e-07 +9.471242e-07 -1.976139e-06 +6.211717e-07 -3.332308e-08 -3.580176e-07 +5.321896e-07 +6.908309e-07 -1.164191e-07 -7.125380e-07 +5.000361e-07 +2.827143e-07 -7.181131e-07 -1.016329e-06 +1.161391e-06 -1.003204e-06 -5.673602e-07
+1.410000e+01 +1.150511e-02 -9.588328e-01 +8.573231e-07 +2.314302e-06 -8.302199e-07 +6.739713e-07 -1.451785e-07 +3.345312e-07 +5.723158e-07 +5.361399e-07 +2.353409e-08 -4.794235e-07 +4.871417e-07 +4.551073e-07 -3.165021e-07 -1.000110e-06 +1.022021e-06 -8.143400e-07 -4.128864e-07
+1.411667e+01 +1.610576e-02 -1.516233e+00 +1.360554e-06 +3.935904e-06 -1.571829e-06 +1.086228e-06 -3.009682e-08 +2.428306e-07 +5.326806e-07 +7.173075e-07 +3.891503e-07 -3.589672e-07 +2.808802e-07 +4.870823e-07 -6.179285e-07 -1.000740e-06 +1.279054e-06 -8.142330e-07 -6.993288e-07
+1.413333e+01 +6.383977e-03 -1.535312e+00 +1.638135e-06 +4.058457e-06 -1.234994e-06 +1.003411e-06 +8.157533e-08 +3.784123e-07 +5.127202e-07 +1.003257e-06 +2.836002e-07 -5.969809e-07 +2.115889e-07 +3.046265e-07 -2.657696e-08 -1.011229e-06 +9.615104e-07 -8.250366e-07 -4.626425e-07
+1.415000e+01 -3.339105e-03 -1.483405e+00 +1.071040e-06 +3.602570e-06 -1.724557e-06 +1.085503e-06 +2.772461e-07 +1.517906e-07 +1.349746e-07 +8.352583e-07 +2.581058e-07 -3.794529e-07 -4.773320e-08 +3.570746e-07 -7.684393e-08 -1.207714e-06 +7.846357e-07 -6.430562e-07 -3.446593e-07
+1.416667e+01 -9.585169e-03 -1.216089e+00 +8.681184e-07 +3.030906e-06 -1.504968e-06 +1.163986e-06 -4.740888e-08 +2.889473e-08 +2.151695e-07 +1.027682e-06 +1.444454e-07 -5.493193e-07 -2.629226e-07 +3.764326e-07 +3.911291e-07 -9.375247e-07 +4.188877e-07 -5.827882e-07 -4.207679e-07
+1.418333e+01 -1.487133e-02 -1.298134e+00 +3.045437e-07 +2.594509e-06 -2.007590e-06 +7.761674e-07 +2.297876e-07 -4.135707e-08 +4.086117e-07 +9.588139e-07 -2.851682e-07 -3.437395e-07 -4.609090e-07 +5.553772e-08 +3.375100e-07 -7.646014e-07 +1.047767e-07 -3.646028e-07 -2.632069e-07
+1.420000e+01 +7.916044e-03 -1.548366e+00 +2.050062e-06 +4.489676e-06 -9.760794e-07 +9.017942e-07 +2.073602e-07 +2.406564e-07 +8.977575e-07 +6.547385e-07 +1.765457e-07 -1.314354e-07 -2.238562e-07 +2.195243e-07 +3.910328e-07 -4.564253e-07 +3.520934e-07 -6.012001e-07 -3.361342e-07
+1.421667e+01 -5.712230e-03 -1.594340e+00 -1.011069e-07 +2.442773e-06 -2.526269e-06 +5.783360e-07 +1.676531e-07 +8.047699e-08 +6.728538e-07 +4.895933e-07 -2.660239e-08 -3.559239e-07 -1.585669e-07 +3.230727e-07 -1.103250e-07 -7.959435e-07 -2.381113e-07 -4.886915e-07 -2.418638e-07
+1.423333e+01 -8.175725e-03 -1.333901e+00 -7.405900e-07 +1.426357e-06 -2.592918e-06 +2.900642e-07 -9.844270e-09 -1.947401e-07 +9.309748e-07 +7.016100e-07 -3.647713e-07 -4.116625e-07 -3.724354e-07 +3.939953e-07 -3.369132e-07 -7.157958e-07 -6.120663e-08 -3.562002e-07 -3.083300e-07
+1.425000e+01 +1.681981e-03 -1.244263e+00 +4.606058e-07 +2.289001e-06 -1.456421e-06 +2.443508e-07 +1.150966e-07 -3.341594e-08 +6.854132e-07 +9.398487e-07 +3.520084e-08 -4.704862e-07 -2.614178e-07 +3.846633e-07 -5.627486e-08 -5.498297e-07 -1.307056e-07 +6.103866e-08 -4.360181e-07
+1.426667e+01 +6.126163e-03 -6.949739e-01 +1.625850e-07 +1.309609e-06 -9.988181e-07 +1.249018e-07 -2.326697e-07 -3.961236e-08 +5.304113e-07 +9.430262e-07 +1.290973e-07 -5.848552e-07 -3.641320e-07 +2.702893e-07 +4.582447e-08 -3.516799e-07 +1.893749e-07 +2.316844e-07 -7.014605e-07
+1.428333e+01 +6.856875e-03 -2.700276e-01 +2.959844e-07 +9.231571e-07 -4.066045e-07 +4.392584e-07 -6.365782e-07 -2.793878e-08 +5.015718e-07 +9.019954e-07 -1.922189e-07 -3.879150e-07 -3.600215e-07 -1.788194e-07 +1.424099e-07 +1.848012e-07 -1.133995e-07 +6.983998e-07 -6.512554e-07
+1.430000e+01 +2.660467e-02 -1.111974e-01 +3.938210e-07 +7.695978e-07 -9.775995e-08 +1.950123e-07 -7.059708e-07 -2.692789e-08 +1.572419e-08 +6.866657e-07 +3.530404e-07 -1.884393e-08 -3.515486e-07 -5.260337e-07 +1.491694e-07 +6.619035e-08 -1.309938e-07 +1.046770e-06 -3.275246e-07
+1.431667e+01 +2.150887e-02 -1.929780e-01 +4.665470e-07 +1.023417e-06 -2.237475e-07 +2.736666e-07 -5.029649e-07 +1.747247e-07 -2.023395e-07 +4.856221e-07 +4.904959e-07 -5.304072e-08 -3.537623e-07 -4.545834e-07 +7.137288e-08 +4.306354e-07 -3.595182e-07 +9.836907e-07 -4.723328e-07
+1.433333e+01 +1.781066e-02 -5.003814e-01 -8.569051e-08 +1.081135e-06 -1.185238e-06 +3.539249e-07 -8.865227e-07 +1.025093e-07 +7.038126e-08 +4.451198e-07 +6.573208e-07 -4.393224e-08 -5.235597e-07 -6.608648e-07 +4.992623e-08 +6.461633e-07 -4.685962e-07 +7.591015e-07 -6.024091e-07
+1.435000e+01 +1.455888e-02 -1.432503e+00 -2.033690e-07 +2.378996e-06 -2.632358e-06 +5.538643e-07 -6.161109e-07 +3.189827e-07 +3.100944e-07 +4.266364e-07 +5.241828e-07 +3.306070e-08 -5.509902e-07 -5.327599e-07 -3.599133e-07 +2.141567e-07 -2.906189e-07 +6.023069e-07 -8.707885e-07
+1.436667e+01 +2.179333e-03 -1.593188e+00 -1.578674e-06 +1.425368e-06 -3.966492e-06 +1.285975e-07 -8.875680e-07 +4.163996e-08 +4.207018e-07 +4.003411e-07 +3.685807e-07 +4.507530e-07 -3.493822e-07 -1.072078e-06 -1.948291e-07 +3.338249e-07 -6.190895e-07 +1.992422e-07 -9.866694e-07
+1.438333e+01 -5.152415e-03 -1.410684e+00 -1.148590e-06 +1.342278e-06 -3.180827e-06 -1.961143e-08 -6.317138e-07 -3.784316e-08 +4.038978e-07 +4.212435e-07 +4.575780e-07 +2.847327e-07 -8.723087e-08 -1.064721e-06 -2.546665e-07 +6.602434e-08 -2.757936e-07 +3.066820e-07 -8.566975e-07
+1.440000e+01 -1.831049e-02 -8.515948e-01 -1.496006e-06 +1.685568e-07 -2.616458e-06 -3.110618e-07 -4.640561e-07 -2.115072e-07 +7.916725e-08 +2.966316e-07 +4.892083e-07 +2.358774e-07 -6.728721e-08 -9.005746e-07 -7.757325e-07 +4.466136e-07 -2.798653e-08 +3.320597e-08 -4.906354e-07
+1.441667e+01 -3.327079e-02 -9.308882e-01 -2.213913e-06 -4.652325e-07 -3.181460e-06 -4.036681e-07 -5.005229e-07 -8.032282e-08 +1.144432e-08 +3.022561e-07 +3.449952e-07 +2.488085e-08 -2.645787e-07 -9.135184e-07 -8.018584e-07 +2.337766e-07 -2.953078e-07 +2.894458e-07 -4.134077e-07
+1.443333e+01 -2.411643e-02 -1.333183e+00 -2.111852e-06 +1.545914e-07 -3.613006e-06 -4.200878e-07 -4.277499e-07 +1.638413e-07 +9.090484e-08 +4.308889e-07 +1.614343e-07 +1.067360e-07 -4.602143e-07 -7.606419e-07 -7.386740e-07 +1.640098e-07 -3.584935e-07 +1.177566e-07 -4.158639e-07
+1.445000e+01 -4.069958e-02 -1.381575e+00 -2.431284e-06 -6.705636e-08 -3.922726e-06 -4.506205e-07 -3.052930e-07 -9.451194e-08 +1.444830e-08 +8.082459e-07 +3.908495e-08 -4.519328e-08 -5.305090e-07 -7.763884e-07 -4.251750e-07 +1.272879e-07 -4.381634e-07 -1.221075e-07 -4.903550e-07
+1.446667e+01 -3.265714e-02 -1.169443e+00 -1.966175e-06 -1.910512e-07 -3.040090e-06 -6.480591e-07 -3.588118e-07 +3.401971e-08 +3.359459e-07 +8.156277e-07 +7.490982e-08 -3.614373e-07 -6.535105e-07 -4.925092e-07 -1.795617e-07 +1.530089e-07 -3.826949e-07 -4.348015e-07 -5.667107e-08
+1.448333e+01 -2.806634e-02 -1.418865e+00 -1.399271e-06 +4.697396e-07 -2.748837e-06 -5.613175e-07 -4.235742e-07 +2.029829e-07 +4.166484e-07 +7.479366e-07 +1.336787e-07 -1.942800e-07 -4.166153e-07 -5.743887e-07 -5.206810e-07 -5.296660e-10 -3.273809e-07 -2.165672e-07 +1.965217e-07
+1.450000e+01 -2.691942e-02 -1.417663e+00 -1.178797e-06 +5.501975e-07 -2.464986e-06 -9.611430e-07 -2.141190e-07 +3.637712e-08 +5.190108e-07 +6.749720e-07 +3.103805e-07 +2.051638e-08 -4.483962e-07 -5.618752e-07 -5.193034e-07 +1.525383e-07 -5.526545e-07 -1.616138e-07 +4.279342e-07
+1.451667e+01 -1.589296e-02 -7.335266e-01 -3.745976e-07 +5.774972e-07 -1.172407e-06 -6.616227e-07 -4.295386e-08 -4.213854e-07 +6.052609e-07 +6.745918e-07 +1.341675e-07 +1.119133e-07 -4.730058e-07 -5.713906e-07 -4.864452e-07 +1.379303e-07 +2.451031e-07 +5.715846e-08 +2.947875e-07
+1.453333e+01 -5.405352e-03 -1.043070e+00 -9.507736e-07 +5.131752e-07 -2.055233e-06 -5.565288e-07 -1.780992e-07 -2.705943e-07 +4.300099e-07 +9.511491e-07 +1.072340e-07 -1.268625e-07 -5.074831e-07 -7.092079e-07 -5.833278e-07 +1.106722e-07 +4.062826e-07 +9.918620e-09 -1.247554e-07
+1.455000e+01 +1.251376e-02 -7.693946e-01 +5.186450e-07 +1.659842e-06 -7.532761e-07 -5.102305e-07 +2.806310e-07 -3.457951e-07 +3.499161e-07 +6.927054e-07 +4.483680e-07 +1.990484e-07 -5.725939e-07 -3.837046e-07 -6.716341e-07 +9.563337e-07 +5.324725e-07 -2.233268e-07 -1.420487e-07
+1.456667e+01 +8.660943e-03 -9.696853e-01 +9.414728e-07 +2.104888e-06 -4.898478e-07 -4.619590e-07 +7.396023e-07 -5.960038e-07 +2.940927e-07 +7.613698e-07 +5.459042e-07 +1.332159e-07 -2.361874e-07 -5.202502e-07 -8.104762e-07 +6.319686e-07 +6.302579e-07 -1.082771e-07 +7.618242e-08
+1.458333e+01 +1.245700e-02 -8.922616e-01 +1.305446e-06 +2.233203e-06 -1.688976e-08 -3.579530e-07 +3.299944e-07 -5.301539e-07 +6.759566e-07 +7.914486e-07 +3.126923e-07 +2.679468e-07 +8.715648e-08 -7.073178e-07 -6.946453e-07 +7.016928e-07 +7.497946e-07 -3.160679e-07 +1.613153e-07
+1.460000e+01 -1.049155e-03 -7.162960e-01 +6.207011e-07 +1.406128e-06 -3.407326e-07 -5.770773e-07 +3.575006e-07 -6.460092e-07 +6.556050e-07 +7.460270e-07 +2.574226e-07 +1.580496e-07 +4.334162e-08 -6.667351e-07 -6.457176e-07 +5.259625e-07 +1.025513e-06 -5.738700e-07 +5.400130e-08
+1.461667e+01 -1.995473e-04 -6.757661e-01 -3.129146e-07 +5.231915e-07 -1.018767e-06 -5.599559e-07 +4.734664e-08 -8.654012e-07 +6.237426e-07 +6.223315e-07 +1.959412e-07 +2.993883e-07 +5.824962e-08 -7.289978e-07 -6.482500e-07 +2.791512e-07 +7.105970e-07 -5.662782e-07 +1.985377e-07
+1.463333e+01 +1.087832e-02 -1.265869e+00 -5.253487e-07 +1.091921e-06 -1.916740e-06 -3.782956e-07 +6.355229e-08 -6.431296e-07 +4.064638e-07 +8.483396e-07 +2.721088e-07 +1.669638e-07 +6.226500e-11 -1.009592e-06 -8.163189e-07 +3.256010e-07 +7.298397e-07 -6.330029e-07 +9.620804e-08
+1.465000e+01 +6.195493e-03 -1.223411e+00 -7.719303e-07 +7.472681e-07 -1.988118e-06 -3.613435e-07 -3.067136e-08 -6.122303e-07 +3.751573e-07 +6.889328e-07 +4.488285e-07 +9.740112e-10 +2.010611e-07 -8.042219e-07 -8.724864e-07 +2.192129e-07 +4.947680e-07 -5.276577e-07 -6.952920e-08
+1.466667e+01 +2.245058e-02 -1.466136e+00 -4.584080e-07 +1.260559e-06 -1.969905e-06 -4.408392e-07 +1.713541e-07 -2.475027e-07 +3.044352e-07 +4.718181e-07 +5.712385e-07 +1.959843e-08 +6.521980e-08 -6.086261e-07 -9.242030e-07 +2.436723e-07 +3.150634e-07 -4.573540e-07 +2.319869e-08
+1.468333e+01 -7.236278e-04 -1.279166e+00 -6.462241e-07 +8.057575e-07 -1.838467e-06 -3.688072e-07 +5.173302e-08 -2.729914e-07 +5.518304e-07 +3.149717e-07 +5.300779e-07 -2.565237e-07 +8.570459e-08 -5.379981e-07 -6.819862e-07 +2.651006e-07 +1.239502e-07 -5.177840e-07 +1.379919e-08
+1.470000e+01 +7.993995e-03 -1.092913e+00 -7.137102e-07 +5.171459e-07 -1.670266e-06 -2.840624e-07 +5.261247e-08 -2.172033e-07 +4.420210e-07 +1.390687e-07 +5.991996e-07 -3.726350e-07 -2.506586e-08 -6.689339e-07 -6.259124e-07 +4.435006e-07 -1.142541e-07 -3.593742e-07 +2.186869e-07
+1.471667e+01 +1.262140e-02 -1.566991e+00 -1.019092e-06 +6.768532e-07 -2.325445e-06 +1.990891e-08 -6.621300e-08 -4.016967e-07 +3.524893e-07 +3.990204e-07 +4.933904e-07 -3.402181e-07 +2.085460e-07 -4.546350e-07 -7.290891e-07 -1.283039e-07 -4.156454e-07 -3.422767e-07 +2.799497e-07
+1.473333e+01 +1.462681e-02 -1.163671e+00 -8.198033e-07 +4.134447e-07 -1.744062e-06 +3.516139e-07 -4.340998e-07 -2.505818e-07 +3.668978e-07 +1.075042e-07 +7.012573e-07 -5.695185e-07 +3.271374e-07 -5.760710e-07 -6.072578e-07 -6.020315e-08 -3.373060e-07 -2.032422e-07 +2.669113e-07
+1.475000e+01 +1.146982e-02 -1.199693e+00 -1.290045e-06 -7.548456e-08 -2.042850e-06 +3.270304e-07 -6.043345e-07 -1.502755e-07 +2.934201e-07 +5.287506e-07 +5.220765e-07 -9.627410e-07 +4.302693e-07 -4.512067e-07 -7.774284e-07 -2.960940e-07 -6.512072e-08 -1.689770e-07 -7.233559e-08
+1.476667e+01 -5.900921e-03 -1.112330e+00 -1.864433e-06 -7.320339e-07 -2.350476e-06 +2.612081e-07 -6.037838e-07 -1.569719e-07 +1.100385e-07 +5.806034e-07 +3.620347e-07 -1.030674e-06 +3.509186e-07 -4.222933e-07 -6.891273e-07 -4.986223e-07 -3.536538e-07 +2.577035e-08 -2.194120e-08
+1.478333e+01 -6.761581e-03 -1.509289e+00 -1.601850e-06 -6.293578e-08 -2.566364e-06 +2.454460e-07 -5.819471e-07 +1.265493e-08 +2.527178e-07 +5.994462e-07 +3.433115e-07 -9.098507e-07 +2.512933e-07 -7.226468e-07 -6.252134e-07 -2.936981e-07 -2.842215e-07 -1.108134e-07 +3.361673e-08
+1.480000e+01 +5.012900e-03 -1.056825e+00 -1.912290e-06 -7.896460e-07 -2.373295e-06 +3.209747e-08 -3.675295e-07 -1.225856e-07 +5.685615e-08 +4.362362e-07 +1.555513e-07 -7.042413e-07 +4.426375e-07 -6.819670e-07 -4.056235e-07 -3.078499e-07 -3.722163e-07 -2.727855e-07 -2.114453e-08
+1.481667e+01 +2.306121e-02 -8.159199e-01 -1.793078e-06 -9.323732e-07 -2.039861e-06 +1.592470e-08 -5.246078e-07 +1.773497e-07 -1.198850e-07 +5.722246e-07 +4.377124e-08 -7.754337e-07 +5.078794e-07 -7.537441e-07 -4.829337e-07 -2.286571e-07 -9.920311e-08 -7.986381e-08 -2.628726e-07
+1.483333e+01 +1.465666e-02 -9.320268e-01 -2.253700e-06 -1.050618e-06 -2.681062e-06 +5.181787e-09 -4.117139e-07 +1.320738e-07 -4.190600e-07 +5.068138e-07 +1.013843e-07 -6.037728e-07 +1.519440e-07 -6.043597e-07 -6.521206e-07 -1.048183e-07 -1.093028e-07 -2.364732e-07 -2.719522e-07
+1.485000e+01 +2.279924e-02 -1.714124e+00 -1.697172e-06 +2.724581e-07 -3.046792e-06 +1.365133e-07 -9.583758e-08 +2.055364e-07 -3.343619e-07 +4.491292e-07 +3.391849e-07 -5.158812e-07 +1.841587e-07 -5.342483e-07 -6.470027e-07 -8.572766e-08 -3.520280e-07 -1.606810e-07 -4.790837e-07
+1.486667e+01 +1.787100e-02 -1.394391e+00 -1.957809e-06 -8.526425e-08 -3.128595e-06 +1.969253e-07 -1.777979e-07 -1.437087e-08 -4.753142e-07 +5.282464e-07 +1.616339e-07 -2.762326e-07 -2.206263e-08 -7.612560e-07 -5.538680e-07 +2.338912e-07 -1.958413e-07 -3.920930e-07 -4.317069e-07
+1.488333e+01 +2.770305e-02 -8.123898e-01 -2.095219e-06 -8.318491e-07 -2.632534e-06 +8.225888e-08 -5.567880e-08 -5.344479e-08 -8.064119e-07 +7.014231e-07 +2.306842e-08 -4.344525e-07 -7.476286e-08 -6.986983e-07 -1.866744e-07 +3.527794e-07 -4.775409e-07 -4.319933e-07 -2.608874e-07
+1.490000e+01 +2.105840e-02 -9.850664e-01 -1.576642e-06 -1.745742e-07 -2.417146e-06 -2.237979e-07 +1.230338e-07 +1.369991e-07 -7.489682e-07 +6.350622e-07 +2.184691e-07 -2.439858e-07 -2.487883e-07 -7.057563e-07 -1.612036e-07 +6.513783e-07 -4.163558e-07 -3.805894e-07 -3.665904e-07
+1.491667e+01 +2.243869e-02 -1.566309e+00 -7.292092e-07 +1.146447e-06 -2.303780e-06 -4.941564e-09 +2.132631e-07 +4.076713e-07 -6.817945e-07 +7.343291e-07 +5.410282e-08 +3.556727e-08 -9.773723e-08 -7.686422e-07 -2.383794e-07 +7.018004e-07 -4.129612e-07 -2.924685e-07 -4.466716e-07
+1.493333e+01 +1.859390e-02 -1.206366e+00 -9.502705e-07 +6.381658e-07 -2.175190e-06 -3.868795e-08 +2.649245e-07 +3.838302e-07 -6.419490e-07 +4.610066e-07 +1.132415e-08 -1.629903e-08 -2.172271e-07 -6.492122e-07 -2.351595e-07 +8.644739e-07 -4.632650e-07 -3.408626e-07 -4.218832e-07
+1.495000e+01 +1.855884e-03 -6.433393e-01 -1.120796e-06 -2.931618e-07 -1.554925e-06 -3.358657e-07 +1.518864e-07 +3.546917e-07 -5.761922e-07 +4.943572e-07 +1.085496e-07 -3.763997e-07 -1.811492e-07 -5.068826e-07 -2.462302e-07 +8.866315e-07 -6.568366e-07 -1.366211e-07 -2.013310e-07
+1.496667e+01 -7.032188e-03 -1.034745e+00 -1.921643e-06 -5.606639e-07 -2.609900e-06 -2.722276e-07 -9.940808e-08 +2.323885e-07 -5.043693e-07 +4.925571e-07 +1.887785e-07 -3.962962e-07 -4.685880e-07 -7.967518e-07 -1.329726e-07 +7.093362e-07 -6.785000e-07 -2.200008e-07 -1.667540e-07
+1.498333e+01 -1.267099e-02 -1.633130e+00 -2.133164e-06 -2.257179e-07 -3.280471e-06 -6.012150e-08 +1.815746e-07 +8.632200e-08 -2.756922e-07 +3.220215e-07 +5.025572e-08 -4.428826e-07 -3.087970e-07 -6.500024e-07 -3.446512e-07 +5.352446e-07 -8.569803e-07 -3.026609e-07 -2.841510e-07
+1.500000e+01 -1.013202e-03 -1.794863e+00 -9.557916e-07 +8.778065e-07 -2.415811e-06 +7.505115e-08 +3.442202e-07 +1.007974e-07 -6.833035e-08 +4.884961e-07 +3.033449e-08 -3.825653e-07 -6.079948e-08 -5.532201e-07 -4.190401e-07 +4.440781e-07 -5.845087e-07 -5.714468e-08 -4.050911e-07
+1.501667e+01 +9.816225e-03 -1.348569e+00 -3.141407e-08 +1.190066e-06 -1.201484e-06 +3.724065e-08 +4.516510e-07 +1.094705e-07 -5.247586e-08 +4.551367e-07 +1.907551e-07 -3.946003e-07 -9.960045e-09 -4.017814e-07 -4.822608e-07 +5.668641e-07 -4.206465e-07 +7.654066e-08 -1.426513e-07
+1.503333e+01 +7.004288e-03 -1.428481e+00 +2.800804e-07 +1.593351e-06 -1.080299e-06 +1.584650e-07 +4.725129e-07 +3.091468e-07 -1.290320e-07 +2.705278e-07 +5.141390e-08 -7.936497e-08 +5.904073e-08 -2.172880e-07 -6.531007e-07 +4.762016e-07 -3.051243e-07 +1.488224e-07 -2.449178e-07
+1.505000e+01 -3.477302e-03 -1.503673e+00 -4.551720e-07 +1.057663e-06 -1.768544e-06 -7.583630e-09 +3.825629e-07 +7.733436e-08 -1.999131e-07 +2.336199e-07 +2.710864e-07 -5.194711e-08 -9.005349e-08 -2.222264e-07 -4.729425e-07 +3.947447e-07 -3.477503e-07 -1.827688e-07 -2.748730e-07
+1.506667e+01 -4.164868e-03 -9.099711e-01 +3.240772e-07 +1.092909e-06 -5.245632e-07 -6.826601e-08 +2.511826e-07 +2.082297e-07 -1.471911e-07 +2.716965e-07 +2.015865e-07 +8.968958e-09 -2.375887e-08 -3.872456e-08 -2.762954e-07 +1.976550e-07 -3.092258e-07 +7.508196e-08 +2.057110e-08
+1.508333e+01 -1.598318e-02 -1.128326e+00 -1.887863e-07 +8.200413e-07 -1.102033e-06 +1.461312e-08 +1.018886e-07 +1.508679e-07 -1.239398e-07 +5.279909e-07 -3.683428e-08 -9.103397e-08 -8.744233e-08 -1.194139e-07 -2.735262e-07 +8.828656e-08 -2.029797e-07 -8.085400e-08 -7.005959e-08
+1.510000e+01 -5.994415e-03 -1.147987e+00 -6.184739e-08 +9.444008e-07 -1.014011e-06 +2.006921e-07 -7.172099e-08 +1.948783e-07 -4.742779e-08 +4.718569e-07 -1.843322e-07 +5.190918e-08 +2.090125e-09 -1.548744e-07 -1.977870e-07 +4.558841e-08 -3.851140e-07 +4.125196e-08 -3.840142e-08
+1.511667e+01 -6.303214e-03 -1.665823e+00 -1.736022e-07 +1.255957e-06 -1.498356e-06 +2.306435e-07 -8.571384e-08 +4.886898e-07 -1.155649e-07 +4.768923e-07 -1.813001e-07 +5.633586e-09 -1.240054e-07 -4.301291e-08 -1.853566e-07 +3.996129e-08 -5.234665e-07 -7.511913e-08 -1.000392e-07
+1.513333e+01 -3.358495e-03 -1.809059e+00 +3.810768e-07 +1.801936e-06 -1.116212e-06 +2.293966e-07 -1.791071e-07 +4.515963e-07 +4.821537e-08 +4.736929e-07 +1.059463e-08 +1.434132e-07 +2.091873e-08 -1.067411e-07 -2.625938e-07 -2.868909e-08 -2.631798e-07 -5.331693e-08 -6.420968e-08
+1.515000e+01 -5.103617e-03 -1.545334e+00 +2.452548e-07 +1.485646e-06 -1.033341e-06 +1.002281e-07 -1.390919e-07 +3.020724e-07 +3.604062e-08 +4.437534e-07 -1.002693e-07 +3.275852e-07 -6.872345e-08 -2.832044e-08 -4.282377e-07 -5.663783e-08 -1.687985e-07 +4.082224e-08 +6.485231e-09
+1.516667e+01 -1.999321e-02 -1.865559e+00 +3.167557e-07 +1.795247e-06 -1.215241e-06 +5.262325e-08 -1.517063e-07 +4.102754e-07 +8.853391e-08 +3.840640e-07 +2.033834e-08 +3.706226e-07 -8.122466e-08 -2.122753e-07 -4.780091e-07 +2.165600e-07 -1.416366e-07 -1.039711e-07 -2.356162e-08
+1.518333e+01 -2.095487e-02 -1.780263e+00 +5.363677e-07 +1.928289e-06 -9.836162e-07 -9.875766e-10 -6.255587e-08 +2.469584e-07 +2.609640e-07 +4.852105e-07 +1.514645e-07 +1.885457e-07 -2.780278e-07 -1.666585e-07 -1.546921e-07 +4.045053e-07 -2.002005e-07 -2.030740e-07 -5.976130e-08
+1.520000e+01 -9.817887e-03 -1.962085e+00 +3.341274e-07 +1.866237e-06 -1.255348e-06 +2.049209e-07 -5.970443e-08 +3.059879e-07 +2.616069e-07 +2.890029e-07 +5.080509e-09 +2.148875e-07 -2.009722e-07 +2.084403e-08 -1.130964e-07 +1.304862e-08 -2.553387e-07 -1.830998e-07 -1.268234e-07
+1.521667e+01 +6.151594e-04 -2.022313e+00 +4.615811e-07 +1.981835e-06 -1.158014e-06 +1.873979e-07 -6.453271e-09 +3.787157e-07 +2.565153e-07 +3.510130e-07 +7.830044e-08 +5.597157e-08 -1.933747e-07 -3.268643e-08 +1.172496e-07 -9.670982e-08 -1.126912e-07 -2.116598e-07 -2.499514e-07
+1.523333e+01 +9.986665e-03 -1.601582e+00 +1.282984e-07 +1.302826e-06 -1.048501e-06 +1.113842e-07 -1.403949e-07 +3.650177e-07 +1.888145e-07 +2.100278e-07 +2.076337e-07 -8.658655e-08 +1.868558e-08 +1.988022e-08 -1.933358e-08 -9.226444e-08 -1.671222e-07 -1.847278e-07 -2.846732e-07
+1.525000e+01 +1.693430e-02 -1.956901e+00 +1.020475e-06 +2.333735e-06 -5.814175e-07 +3.375529e-07 -1.010483e-07 +4.094788e-07 +2.422114e-07 +2.043829e-07 +3.493607e-07 +8.745528e-08 -1.143311e-07 -3.495116e-08 -2.711994e-08 -6.022941e-09 -4.661873e-08 -1.416039e-07 -2.047737e-08
+1.526667e+01 +2.922351e-02 -1.134917e+00 +9.308200e-07 +1.569410e-06 +1.010735e-08 +2.212564e-07 -1.446595e-07 +4.501695e-07 +7.495511e-08 +3.552011e-07 +1.602407e-07 -8.840672e-08 +8.084757e-09 -9.653974e-08 -8.780578e-08 +1.088011e-08 +2.653015e-08 -5.642136e-08 +2.019667e-07
+1.528333e+01 +2.258986e-02 -9.049362e-01 +5.400476e-07 +1.061122e-06 -1.396358e-07 +1.804249e-07 -1.622208e-08 +3.718718e-07 +9.421742e-08 +2.423299e-07 +5.988535e-08 -2.348602e-07 +8.732141e-08 +1.804319e-09 -2.070331e-08 +8.034984e-08 -7.009514e-08 -2.283431e-07 +5.768538e-08
+1.530000e+01 +1.671787e-02 -4.777434e-01 +9.902015e-07 +1.277642e-06 +3.894344e-07 +1.794817e-07 -1.341916e-07 +2.093494e-07 +1.775169e-07 +2.554954e-07 +9.688665e-09 +1.373490e-07 +4.202365e-08 +1.971162e-07 -2.172756e-08 +2.052865e-07 -9.592383e-09 -1.767207e-07 +3.180362e-08
+1.531667e+01 +1.907275e-02 -1.077246e+00 +9.034841e-07 +1.560394e-06 -2.601320e-08 +2.694391e-07 +5.457964e-08 +2.160456e-07 +9.096463e-08 +3.304594e-07 -1.574503e-07 +2.156176e-07 +8.189736e-08 +1.444307e-07 -1.879761e-07 +1.587034e-07 -7.666534e-08 -1.832274e-07 +4.723585e-08
+1.533333e+01 +1.693545e-03 -6.651313e-01 +7.710946e-07 +1.211369e-06 +9.411859e-08 +2.464181e-07 +5.607097e-08 +8.293561e-08 -6.725233e-09 +3.761883e-07 -1.211376e-07 +1.581384e-07 +1.088898e-07 +1.199172e-07 -1.561872e-07 +5.137852e-07 -3.287586e-07 -1.620922e-07 -2.525433e-08
+1.535000e+01 +7.647581e-03 -1.026963e+00 +6.331910e-07 +1.387038e-06 -3.018051e-07 +3.386550e-07 +1.290063e-07 +1.996929e-07 -1.445985e-07 +2.753343e-07 -7.455992e-08 +1.818612e-07 +3.719755e-08 +7.918954e-08 -2.540643e-07 +5.530476e-07 -2.680260e-07 -2.405967e-07 -1.044885e-07
+1.536667e+01 +1.259066e-02 -9.744611e-01 +5.908413e-07 +1.362411e-06 -3.474650e-07 +3.388872e-07 +2.057732e-07 +2.452944e-07 -1.719103e-07 +2.161922e-07 -1.176929e-07 +1.729698e-07 +2.807945e-08 -1.158732e-08 -2.720792e-07 +6.481124e-07 -1.341407e-07 -2.659927e-07 -2.218886e-07
+1.538333e+01 +1.773314e-02 -5.368919e-01 +7.859970e-07 +1.355592e-06 -2.080234e-08 +3.193845e-07 +2.388277e-07 +1.194081e-07 -3.636158e-07 +1.307158e-07 +5.271438e-08 +3.869024e-07 +3.211488e-08 +2.014059e-07 -3.385100e-07 +7.718891e-07 -1.352830e-07 -2.617957e-07 -2.766771e-07
+1.540000e+01 +1.434820e-02 -9.418847e-01 +8.706982e-07 +1.658732e-06 -1.748083e-07 +2.970022e-07 +2.902113e-07 +2.047416e-07 -4.300374e-07 +3.293438e-07 -1.879926e-08 +4.122878e-07 +4.256938e-08 +2.524202e-09 -2.649710e-07 +7.496400e-07 -8.765889e-08 -2.843670e-07 -2.696707e-07
+1.541667e+01 +1.660876e-03 -1.394169e+00 +7.422840e-07 +1.770192e-06 -4.931228e-07 +3.516304e-07 +2.483648e-07 +2.110977e-07 -3.692338e-07 +3.926054e-07 +6.668803e-08 +2.581327e-07 +5.355058e-08 -4.298333e-08 -3.446066e-07 +7.726720e-07 -1.198623e-07 -4.001874e-07 -2.455664e-07
+1.543333e+01 +1.121317e-05 -1.488017e+00 +6.103122e-07 +1.663441e-06 -6.064155e-07 +2.976764e-07 +1.341887e-07 +4.175640e-07 -2.838645e-07 +3.339061e-07 +7.427385e-08 +1.154758e-07 +1.796651e-08 -1.262598e-07 -4.009662e-07 +8.526339e-07 -3.824162e-08 -4.355849e-07 -2.733912e-07
+1.545000e+01 +3.940399e-03 -1.477933e+00 +8.366417e-07 +1.798313e-06 -3.655409e-07 +2.867383e-07 +1.217232e-07 +3.443441e-07 +3.116496e-08 +3.107344e-07 -4.933853e-08 +1.325542e-07 -1.259616e-07 +1.064436e-07 -3.045812e-07 +5.156989e-07 +1.664475e-08 -2.281269e-07 -2.222751e-07
+1.546667e+01 +1.443787e-03 -1.370872e+00 +9.338592e-07 +1.763164e-06 -1.721309e-07 +2.515907e-07 +2.170812e-07 +2.596716e-07 +2.502382e-08 +2.346204e-07 +1.008063e-07 +6.999475e-08 -9.140857e-08 +1.269052e-07 -1.652790e-07 +3.629556e-07 -4.399464e-08 -1.626443e-07 -1.379692e-07
+1.548333e+01 +1.267420e-03 -1.626609e+00 +9.380187e-07 +1.920168e-06 -3.170211e-07 +3.429155e-07 +2.005119e-07 +2.591338e-07 +5.666188e-08 +2.936052e-07 +9.332664e-08 +1.480694e-08 -2.439633e-08 +2.760834e-08 -9.446742e-08 +3.762518e-07 -1.131022e-08 -2.645551e-07 -2.187748e-07
+1.550000e+01 +6.622944e-03 -9.322685e-01 +8.821534e-07 +1.352354e-06 +1.400329e-07 +3.083088e-07 +1.171396e-07 +2.181499e-07 +2.393085e-07 +1.360086e-07 -8.033384e-10 -1.306372e-07 +1.867691e-07 +1.020653e-07 -8.312732e-08 +2.969165e-07 -2.076496e-08 -1.904785e-07 -1.950570e-07
+1.551667e+01 +5.453173e-04 -1.217382e+00 +6.063601e-07 +1.224608e-06 -1.888521e-07 +2.515807e-07 +2.396709e-07 +1.625365e-07 +2.496367e-07 -9.610323e-08 +2.059719e-07 -2.053470e-07 +2.392830e-07 -4.369569e-09 +6.740087e-08 +8.797816e-08 -2.368191e-07 -8.423186e-08 -1.970675e-07
+1.553333e+01 -6.436905e-03 -1.209130e+00 +8.465194e-08 +7.902932e-07 -6.248235e-07 +7.524413e-08 +2.354840e-07 +5.630414e-08 +5.389622e-08 -2.219897e-07 +3.787454e-07 -5.316729e-08 +1.701822e-07 -6.597620e-08 -4.522370e-09 -7.637137e-08 -1.964232e-07 -1.130913e-07 -1.384387e-07
+1.555000e+01 -4.167195e-03 -1.135134e+00 +5.860876e-07 +1.217772e-06 -2.154947e-07 +2.128299e-07 +1.740012e-07 +1.373996e-07 -3.384309e-08 -1.092368e-07 +3.798575e-07 +4.004338e-08 +1.656212e-07 +6.795692e-08 +1.499571e-07 -3.501448e-08 -2.344007e-07 -1.625744e-07 -9.513586e-08
+1.556667e+01 -3.698103e-03 -8.724625e-01 +5.022454e-07 +1.070349e-06 -2.105489e-07 +2.070237e-07 +1.711602e-07 +1.141758e-07 -2.311054e-07 +6.882142e-08 +2.039936e-07 +1.676357e-07 +6.094962e-08 +4.015347e-08 +1.912996e-07 +4.765640e-08 -1.645262e-07 -2.421199e-07 -7.074282e-08
+1.558333e+01 -1.258201e-02 -1.462559e+00 +2.454012e-07 +1.103653e-06 -6.639784e-07 +2.388922e-07 +1.656366e-07 +1.395799e-07 -1.631819e-07 -5.359396e-08 +2.632570e-07 +1.326078e-07 +9.436656e-08 -2.560633e-08 +1.398465e-07 -1.701487e-07 -2.193537e-07 -2.913223e-07 +2.562307e-08
+1.560000e+01 -2.201929e-03 -1.817949e+00 -1.043901e-07 +8.530307e-07 -9.954918e-07 +1.093377e-07 +1.941547e-07 +1.342122e-07 -1.645069e-07 -5.197403e-08 +4.348154e-07 -9.071815e-08 +2.245975e-07 +2.511624e-08 +1.895959e-08 -2.741879e-07 -3.250587e-07 -3.394076e-07 -3.732988e-09
+1.561667e+01 +1.335670e-02 -1.270676e+00 +4.650743e-07 +9.821092e-07 -1.862462e-07 +1.525665e-07 +1.071966e-07 +2.184381e-07 -4.263845e-08 -4.702045e-08 +5.337472e-07 -2.713193e-07 +2.934702e-07 +1.696105e-07 +5.247238e-08 -1.721166e-07 -2.803879e-07 -1.952131e-07 +6.042016e-09
+1.563333e+01 +9.464452e-03 -1.181431e+00 +5.285745e-07 +9.337759e-07 -3.539563e-08 +1.256108e-07 +1.023420e-07 +1.365824e-07 +1.853569e-07 +1.340588e-08 +3.971233e-07 -3.397766e-07 +3.621665e-07 +1.161131e-07 -1.132531e-08 -1.313413e-07 -1.939707e-07 -1.105849e-07 -5.824552e-08
+1.565000e+01 +1.176409e-02 -5.817654e-01 +4.162208e-07 +5.618412e-07 +1.397336e-07 +1.389248e-07 +4.894842e-08 -2.818207e-08 +2.420987e-07 +2.598400e-09 +2.825506e-07 -3.126255e-07 +3.375118e-07 +1.191763e-07 +1.970212e-08 -1.384060e-07 -1.058116e-07 -5.041935e-08 -9.112468e-08
+1.566667e+01 +2.699527e-04 -8.994673e-01 -9.810127e-08 +2.256940e-07 -3.789832e-07 +1.954728e-08 +1.043439e-07 -5.910886e-08 +1.484588e-07 +5.065712e-08 +3.057214e-07 -4.118038e-07 +2.722952e-07 +1.098115e-07 -1.641891e-08 -2.939279e-07 -1.249862e-07 -1.365265e-07 -7.092751e-08
+1.568333e+01 +5.013106e-04 -1.568025e+00 -3.417860e-07 +4.041298e-07 -9.510703e-07 +1.470152e-08 +2.393242e-07 -1.000128e-07 +1.482914e-07 +2.308406e-08 +3.112092e-07 -3.597439e-07 +6.130552e-08 +8.063551e-08 -8.240585e-08 -3.995173e-07 -1.071050e-07 -1.200132e-07 -8.054403e-08
+1.570000e+01 -1.564884e-02 -1.687439e+00 -5.167750e-07 +3.545114e-07 -1.190122e-06 +1.217463e-07 +8.917378e-08 -9.050464e-08 +9.688145e-08 +3.080897e-08 +3.468196e-07 -3.551216e-07 +7.410675e-08 +5.322651e-08 -1.329438e-07 -3.128779e-07 -1.388024e-07 -1.954835e-07 -1.560990e-07
+1.571667e+01 -1.373421e-03 -1.210329e+00 -6.107784e-07 +2.563018e-08 -1.026499e-06 +9.445532e-08 +8.541148e-08 -2.216984e-07 +7.198451e-08 -1.962410e-08 +4.102271e-07 -3.957388e-07 +7.506358e-08 +1.425869e-07 -1.909505e-07 -3.118389e-07 -3.812434e-08 -2.817726e-07 -9.262637e-08
+1.573333e+01 -3.290407e-03 -1.372997e+00 -9.681481e-07 -1.936623e-07 -1.400716e-06 +5.038490e-08 +2.887228e-07 -2.649048e-07 +9.983469e-08 -6.527559e-08 +1.849976e-07 -4.107152e-07 +5.364798e-08 +1.292740e-07 -2.818673e-07 -3.273336e-07 +5.822460e-08 -4.086592e-07 -1.750038e-07
+1.575000e+01 +1.035385e-02 -9.014310e-01 -7.109098e-07 -2.261126e-07 -9.474651e-07 +1.970546e-08 +3.014962e-07 -2.343765e-07 +9.887578e-08 -1.471948e-07 +1.585872e-07 -3.362068e-07 +8.503176e-08 +1.004349e-07 -2.302128e-07 -2.346880e-07 -6.808271e-08 -2.351034e-07 -6.167722e-08
+1.576667e+01 -9.945031e-03 -1.201772e+00 -1.003467e-06 -3.421334e-07 -1.315174e-06 +4.496437e-08 +1.786457e-07 -1.873041e-07 +1.186780e-07 -8.240514e-08 +2.808969e-08 -3.195393e-07 +6.198208e-08 +8.160199e-09 -2.339406e-07 -1.669171e-07 -2.385618e-07 -2.429833e-07 -7.949461e-08
+1.578333e+01 -4.986528e-03 -7.995046e-01 -9.827734e-07 -4.864505e-07 -1.141783e-06 -1.439118e-08 +2.841534e-08 -6.515074e-08 -2.194203e-08 -9.046026e-09 -2.309766e-08 -2.118280e-07 -3.770315e-08 +1.156022e-08 -2.167840e-07 -1.009119e-07 -2.255072e-07 -1.457444e-07 -5.810185e-08
+1.580000e+01 -1.556730e-02 -1.225566e+00 -1.131048e-06 -4.149654e-07 -1.454043e-06 -3.144385e-08 +4.477704e-08 -1.422193e-07 +1.188388e-07 -8.429079e-08 -7.615788e-08 -1.002847e-07 +2.498390e-08 -8.045702e-08 -1.434953e-07 -2.026168e-07 -2.833123e-07 -2.098893e-07 -9.053610e-08
+1.581667e+01 -1.193225e-02 -7.678347e-01 -8.677931e-07 -3.676314e-07 -1.068019e-06 +2.321087e-08 +5.691417e-08 -1.975865e-07 +8.716147e-08 -8.898918e-08 +5.568206e-08 -1.749511e-07 -6.119000e-08 -5.111894e-08 -9.057800e-09 -1.587227e-07 -1.087114e-07 -3.134421e-07 -1.830263e-08
+1.583333e+01 -8.837276e-03 -1.402523e+00 -4.736750e-07 +2.196612e-07 -9.891286e-07 -1.065315e-08 +1.578528e-07 +7.847247e-09 +4.015474e-08 +1.681596e-08 +5.022840e-08 -1.132005e-07 -9.765867e-08 -5.957963e-08 -7.943134e-08 -1.938256e-07 -1.456288e-07 -1.529376e-07 +6.021063e-08
+1.585000e+01 -9.098290e-03 -1.105866e+00 -1.565003e-07 +3.065073e-07 -5.528522e-07 -1.184010e-07 +1.827349e-07 +8.534001e-08 -1.630266e-09 -3.557822e-08 +1.210169e-07 -2.581936e-08 -6.462065e-08 -9.288668e-08 -1.786422e-08 -1.980093e-07 -1.321817e-07 -8.587191e-08 +2.179611e-07
+1.586667e+01 -1.170849e-02 -1.355495e+00 +6.216728e-08 +5.670421e-07 -4.459716e-07 -1.073140e-07 +1.148816e-07 +1.071019e-07 +8.912671e-08 +5.937876e-08 +9.987249e-08 +1.488107e-08 +1.594155e-09 -9.384105e-08 -9.163626e-08 -5.143279e-08 -1.904921e-07 -1.538191e-07 +2.797429e-07
+1.588333e+01 +2.274078e-03 -1.020831e+00 +3.515515e-08 +3.676361e-07 -2.975883e-07 -1.173948e-07 +1.049678e-07 -3.629496e-09 +7.471436e-08 +3.388378e-08 +1.571006e-07 -1.975224e-09 +2.565491e-08 -1.234492e-07 -6.269670e-08 -6.651018e-08 -2.393986e-07 -8.971933e-08 +3.564145e-07
+1.590000e+01 +4.352297e-04 -7.439444e-01 -3.717312e-08 +2.007447e-07 -2.549465e-07 -2.664241e-09 +1.287420e-07 +1.099907e-08 +9.788025e-08 -5.824865e-08 +8.685609e-08 -1.273643e-07 +2.857852e-08 -1.270524e-09 -4.328552e-08 -8.204694e-08 -2.169150e-07 -1.102553e-07 +2.546802e-07
+1.591667e+01 -1.247331e-02 -1.181899e+00 -3.800937e-07 +1.063134e-07 -7.261189e-07 -3.828013e-08 +1.345994e-07 +9.926376e-08 -3.051080e-08 -1.050637e-08 +3.189322e-08 -1.126634e-07 +5.548024e-08 -3.464612e-08 -8.170745e-08 -1.098823e-07 -2.869203e-07 -1.790262e-07 +1.465771e-07
+1.593333e+01 -3.191299e-03 -1.155820e+00 -4.842448e-07 +3.245047e-08 -8.255627e-07 -7.647494e-08 +5.393950e-08 +1.209862e-07 +5.399481e-09 -2.485023e-08 +3.777772e-08 -9.226751e-08 +3.489300e-08 -3.806687e-08 -4.390994e-08 -1.246822e-07 -2.488495e-07 -1.470558e-07 +9.479937e-09
+1.595000e+01 -3.817178e-03 -1.454962e+00 -2.261947e-07 +3.936078e-07 -7.513224e-07 -3.049407e-08 +1.504552e-07 +2.123931e-07 -7.699554e-08 +4.470753e-08 -2.641631e-08 -1.260053e-08 +3.540591e-08 -4.957984e-08 -6.475018e-08 -1.333376e-07 -2.222725e-07 -1.263725e-07 +5.241304e-08
+1.596667e+01 -3.398195e-03 -1.621943e+00 +7.268926e-08 +7.229040e-07 -5.793235e-07 -2.713941e-08 +2.089002e-07 +2.161066e-07 -3.986422e-08 +7.004215e-08 -1.894079e-08 +6.883868e-08 +8.555692e-08 -1.176726e-07 -6.821975e-08 -9.256169e-09 -2.420760e-07 -1.217415e-07 +8.177703e-08
+1.598333e+01 -1.090268e-02 -1.570750e+00 -1.284252e-07 +5.414092e-07 -7.337917e-07 +3.898843e-08 +1.952241e-07 +1.270074e-07 -1.938388e-08 +6.031371e-08 -4.567371e-08 +1.364964e-09 +4.141317e-08 -9.038860e-08 -9.495374e-08 +4.147243e-09 -2.340685e-07 -1.967865e-07 +7.567140e-08
+1.600000e+01 -1.555319e-02 -1.150069e+00 +5.189402e-08 +5.233068e-07 -4.205593e-07 +2.224586e-08 +1.081389e-07 +1.269341e-07 +1.569211e-08 +2.378114e-08 -7.722942e-09 +5.548170e-08 +8.498900e-10 -8.276753e-08 -1.159905e-07 +3.459036e-08 -1.477630e-07 -1.047668e-07 +1.323700e-07
+1.601667e+01 -1.013502e-02 -8.208127e-01 -4.430444e-08 +2.776779e-07 -3.409829e-07 -5.344660e-08 +3.928451e-08 +1.837381e-07 -2.166759e-09 -5.656243e-08 +4.453811e-08 +2.805687e-08 -5.936630e-08 -6.977355e-08 -5.151590e-08 +5.058002e-08 -1.696725e-07 -1.503710e-07 +2.232625e-07
+1.603333e+01 -1.468000e-02 -8.213637e-01 +1.367788e-07 +3.867428e-07 -1.493790e-07 -1.539387e-07 +4.085959e-08 +1.915572e-07 +3.627728e-09 +9.497015e-08 +1.085354e-07 -2.635341e-08 -7.713982e-08 +1.269066e-07 -1.508413e-07 +7.439617e-08 -1.128347e-07 -1.300361e-07 +1.721674e-07
+1.605000e+01 -3.012061e-03 -6.616802e-01 +5.415323e-07 +6.649990e-07 +2.455755e-07 -2.444028e-07 +1.173239e-07 +2.367356e-07 +2.975491e-08 +1.807296e-07 +5.638835e-08 +6.774549e-08 -7.011342e-08 +2.055402e-07 -1.755111e-07 +1.190629e-07 +3.330796e-08 -8.634852e-08 +1.431143e-07
+1.606667e+01 +6.561499e-03 -6.845175e-01 +1.629108e-07 +3.290096e-07 -5.073263e-08 -2.952548e-07 +7.359992e-08 +2.447540e-07 +2.418397e-09 +2.089963e-07 -3.796194e-08 +2.673747e-08 -8.248831e-08 +9.338523e-08 -1.190274e-07 +1.198830e-07 -1.512788e-07 +1.935412e-08 +8.858500e-08
+1.608333e+01 +1.373159e-02 -1.016411e+00 +3.329276e-07 +6.620587e-07 -9.371401e-08 -1.793203e-07 +1.173549e-07 +1.665317e-07 +3.763243e-08 +9.975028e-08 +8.138645e-08 +1.171641e-07 +2.405804e-08 +8.801247e-08 -1.467569e-07 +3.625846e-08 -9.939373e-08 +5.686426e-08 -2.352243e-08
+1.610000e+01 +1.367812e-02 -1.426566e+00 +5.719067e-07 +1.022584e-06 -5.014078e-08 -2.158055e-07 +1.124677e-07 +2.536307e-07 +9.898227e-08 +2.129323e-07 +3.766635e-08 +1.779729e-07 -3.420457e-10 +3.181819e-08 -1.587159e-07 +7.301672e-08 -1.172606e-07 +1.955700e-07 -6.031749e-08
+1.611667e+01 +6.181474e-03 -1.356207e+00 +7.754232e-07 +1.141926e-06 +1.683243e-07 -2.212808e-07 +1.477326e-07 +3.398705e-07 +9.471498e-08 +1.599919e-07 +9.482707e-08 +1.414163e-07 +2.100991e-08 +4.752089e-08 -1.162564e-07 +1.067900e-07 -1.414095e-07 +2.156571e-07 -2.085868e-08
+1.613333e+01 +4.280164e-03 -1.810520e+00 +6.664274e-07 +1.227966e-06 -9.357869e-08 -1.516620e-07 +1.734825e-07 +3.574520e-07 +6.127278e-08 +1.925185e-07 +5.516062e-08 +1.245049e-07 +7.725145e-08 +1.072848e-08 -1.568581e-07 +1.305090e-07 -1.490335e-07 +7.187363e-08 -4.909341e-08
+1.615000e+01 -2.433925e-03 -6.955062e-01 +5.899297e-07 +8.349854e-07 +1.606943e-07 -1.126416e-07 +2.037337e-07 +2.683215e-07 -2.033984e-07 +1.608437e-07 +7.201925e-08 +1.639650e-07 -3.658871e-08 +7.527916e-08 -7.330507e-08 +2.473077e-07 -1.693122e-07 +9.812656e-08 -3.009643e-08
+1.616667e+01 +1.082322e-02 -1.062809e+00 +9.742990e-07 +1.245635e-06 +3.942858e-07 -5.256745e-08 +3.642066e-07 +2.491780e-07 -6.524239e-08 +1.060898e-07 +1.697522e-07 +5.508714e-08 +4.064234e-08 +1.131533e-07 -7.341371e-08 +1.435139e-07 -1.024027e-07 +1.599189e-07 -1.464740e-08
+1.618333e+01 +1.523311e-02 -1.569979e+00 +9.664329e-07 +1.396056e-06 +2.360326e-07 -4.063829e-08 +2.985963e-07 +2.071418e-07 -6.302871e-08 +2.112561e-07 +2.275234e-07 +8.428287e-08 +7.360774e-08 +1.065589e-07 -1.172112e-07 +4.683752e-08 -7.559306e-08 +8.945493e-08 +3.482735e-08
+1.620000e+01 +1.121658e-02 -1.769101e+00 +9.968107e-07 +1.457261e-06 +2.267125e-07 -5.261948e-08 +2.803317e-07 +2.261055e-07 -5.537116e-08 +2.131309e-07 +3.451058e-07 +1.044909e-08 +1.028591e-07 +8.953650e-08 -1.691108e-07 +4.736809e-08 -2.875660e-08 +6.426208e-08 +4.498395e-08
+1.621667e+01 +4.132679e-03 -1.878794e+00 +7.303067e-07 +1.217228e-06 +2.156554e-08 -1.429156e-07 +2.684019e-07 +2.061906e-07 -3.589091e-08 +2.080535e-07 +2.439073e-07 +6.180603e-08 +7.274040e-08 +1.358330e-07 -2.266616e-07 -6.138457e-08 -4.324855e-08 +1.589427e-09 +1.334648e-07
+1.623333e+01 +1.831347e-02 -1.166396e+00 +7.864353e-07 +1.035176e-06 +2.895378e-07 -1.439897e-07 +2.032446e-07 +2.226347e-07 -5.587092e-08 +1.835213e-07 +2.938828e-07 -1.363849e-08 +2.384191e-08 +1.019666e-07 -1.494513e-07 +1.593702e-08 +5.378477e-08 +4.348409e-08 +1.050388e-07
+1.625000e+01 +2.085515e-02 -8.700891e-01 +7.931998e-07 +9.638902e-07 +3.695154e-07 -7.298672e-08 +1.281598e-07 +2.018058e-07 +8.131040e-09 +1.069739e-07 +2.676210e-07 +5.317274e-11 +1.438787e-08 +5.164486e-08 -1.087522e-07 +5.329166e-08 +4.000216e-08 +1.215711e-07 +7.640261e-08
+1.626667e+01 +2.769949e-02 -6.851773e-01 +9.396023e-07 +9.727539e-07 +6.010637e-07 -9.028698e-08 +2.089041e-09 +1.927177e-07 +8.023849e-08 +1.133603e-07 +2.643373e-07 +8.091919e-08 +1.085543e-07 -2.249203e-08 -1.024057e-07 +2.501441e-08 +3.079123e-08 +1.919705e-07 +1.718363e-07
+1.628333e+01 +2.040558e-02 -9.034473e-01 +7.406683e-07 +8.995454e-07 +3.455352e-07 -8.392903e-08 +2.101779e-08 +1.589533e-07 +1.454545e-09 +1.198016e-07 +3.389298e-07 +4.012580e-08 +4.177324e-08 -4.118656e-08 -1.359048e-07 +3.103531e-08 +2.764381e-08 +1.722414e-07 +1.351354e-07
+1.630000e+01 +8.678524e-03 -8.899420e-01 +6.053960e-07 +7.106829e-07 +3.061736e-07 -1.711297e-07 -1.343115e-08 +1.976862e-07 +5.257105e-08 +1.199408e-07 +2.575281e-07 +2.963470e-08 +1.141519e-07 +1.172912e-08 -1.505419e-07 -2.430841e-09 -2.811643e-08 +1.169735e-07 +1.421880e-07
+1.631667e+01 +2.048119e-02 -1.250841e+00 +4.765639e-07 +7.289785e-07 +7.719831e-08 -1.321814e-07 -9.941019e-08 +2.495765e-07 +5.240718e-08 +1.309554e-07 +2.463144e-07 +3.477744e-08 +6.736340e-08 -8.161746e-08 -1.018563e-07 -5.964178e-08 -8.582710e-08 +1.782413e-07 +1.319436e-07
+1.633333e+01 +2.299148e-02 -1.130050e+00 +4.094035e-07 +6.285295e-07 +6.411283e-08 -1.951267e-08 -9.703258e-08 +3.089054e-07 -3.742600e-08 +7.165832e-08 +1.823408e-07 +4.122496e-09 +5.531300e-08 -1.492713e-07 -1.205431e-07 -7.245100e-08 -9.636711e-08 +1.775187e-07 +2.455843e-07
+1.635000e+01 +1.764137e-02 -1.168721e+00 +3.225009e-07 +5.432864e-07 +3.954748e-09 +6.460456e-09 -1.092753e-07 +3.083824e-07 +1.196041e-08 +7.812696e-08 +8.966804e-08 -2.927293e-08 +9.061749e-08 -1.401000e-07 -7.555999e-08 -1.657134e-07 -1.125068e-07 +1.901913e-07 +2.110801e-07
+1.636667e+01 +2.488317e-02 -1.073887e+00 +3.066004e-07 +4.793478e-07 +3.966024e-08 -3.164395e-08 -1.192815e-07 +2.453348e-07 +7.038895e-08 +1.236703e-07 +8.126204e-08 -5.423976e-08 +4.198693e-08 -1.130310e-07 -2.363265e-08 -1.433080e-07 -2.147595e-07 +2.593453e-07 +2.171465e-07
+1.638333e+01 +1.362229e-02 -9.766239e-01 +2.276963e-07 +4.157325e-07 -2.827845e-08 +2.596847e-08 -2.154364e-07 +2.439080e-07 +2.372923e-09 +1.742857e-07 +1.036677e-07 -6.342260e-08 +9.890003e-09 -8.609179e-08 +5.590165e-09 -1.319694e-07 -2.285482e-07 +2.620172e-07 +1.475884e-07
+1.640000e+01 +1.709001e-02 -9.855741e-01 +7.759191e-08 +2.417238e-07 -1.063191e-07 +1.280855e-08 -3.030303e-07 +2.219602e-07 +1.039037e-07 +2.179058e-07 +7.194908e-08 -1.681654e-07 +4.944962e-08 -4.851473e-08 +2.316536e-09 -1.673559e-07 -2.792883e-07 +2.998756e-07 +6.805114e-08
+1.641667e+01 +6.991292e-03 -1.783149e+00 -7.069177e-08 +4.093340e-07 -5.114789e-07 +1.051745e-07 -2.875074e-07 +2.141238e-07 +9.654474e-08 +1.561457e-07 +1.000040e-07 -1.191746e-07 +9.857405e-08 -1.100427e-07 -6.994583e-08 -1.699634e-07 -2.527863e-07 +1.467890e-07 +6.883658e-09
+1.643333e+01 +2.396600e-02 -1.241079e+00 -2.231251e-07 +1.484078e-07 -5.093512e-07 +3.445830e-08 -3.537176e-07 +2.113851e-07 +2.762434e-08 +1.909251e-07 +8.841764e-08 -1.053002e-07 -1.238855e-08 -6.335134e-08 -6.379978e-08 -9.196280e-08 -2.083519e-07 +1.406398e-07 -4.778524e-08
+1.645000e+01 +2.015544e-02 -1.259625e+00 -4.101218e-07 +1.208808e-08 -6.843173e-07 +6.609248e-10 -2.409890e-07 +1.864897e-07 -6.964130e-09 +1.242636e-07 +1.808554e-09 -6.036152e-08 -5.468903e-08 -6.996403e-08 -1.183723e-07 -7.279497e-08 -2.138438e-07 +1.120923e-07 -4.746129e-08
+1.646667e+01 +1.461990e-02 -1.439559e+00 -3.965156e-07 +7.644626e-08 -7.241910e-07 +5.395413e-08 -2.556334e-07 +1.609254e-07 +1.446339e-08 +1.415683e-07 +2.119223e-08 -8.977898e-08 -3.398096e-08 -1.007576e-07 -6.079688e-08 -3.668438e-08 -2.643589e-07 +4.639525e-08 -4.026870e-08
+1.648333e+01 +6.526752e-03 -1.506384e+00 -4.709178e-07 +4.515412e-08 -8.159798e-07 +7.530146e-08 -2.726968e-07 +2.347288e-07 -6.202411e-08 +1.420422e-07 +2.439548e-08 -1.165333e-07 -3.649180e-08 -5.849647e-08 -7.005492e-08 -7.351449e-08 -2.040877e-07 -2.465083e-09 -1.079026e-07
+1.650000e+01 +1.281936e-02 -1.226281e+00 -2.589655e-07 +1.541056e-07 -5.736384e-07 +1.428585e-07 -2.065029e-07 +1.375923e-07 -1.316146e-07 +1.836786e-07 +5.986802e-08 -8.897955e-08 -3.716620e-08 +3.414111e-08 -3.107376e-08 -9.971957e-08 -2.585993e-07 +5.600897e-08 -5.177340e-08
+1.651667e+01 +4.153667e-03 -1.250714e+00 -6.109235e-08 +3.197858e-07 -4.092049e-07 +1.476411e-07 -1.273272e-07 +1.854330e-07 -1.385975e-07 +1.718983e-07 +1.804705e-08 -5.110125e-08 -6.400283e-09 +5.525396e-08 -4.350648e-08 -8.363144e-08 -2.223713e-07 +3.865629e-08 -1.496935e-08
+1.653333e+01 -1.620254e-02 -1.275125e+00 -2.801587e-07 +1.785182e-07 -6.319870e-07 +8.953238e-08 -7.560037e-08 +1.284372e-07 -1.531776e-07 +9.608091e-08 -1.234028e-08 +4.055702e-08 -4.562617e-09 +4.045455e-08 +4.789466e-09 -1.650549e-07 -1.529650e-07 -5.132730e-08 -9.950672e-08
+1.655000e+01 -1.300481e-02 -1.379370e+00 -4.876899e-07 +5.005624e-08 -8.482246e-07 +6.163680e-08 -1.084518e-07 +1.678373e-08 -9.031888e-08 +8.779643e-08 -3.645043e-08 +9.776561e-08 -6.735083e-08 -3.260773e-08 -1.104227e-07 -1.603404e-07 -6.418424e-08 -4.033075e-08 -1.008836e-07
+1.656667e+01 +1.040911e-04 -9.908674e-01 -2.587138e-07 +1.411557e-07 -5.607122e-07 +8.138598e-08 -5.652610e-08 -3.141787e-08 -9.059741e-08 +1.162057e-07 -1.977863e-08 +9.038418e-08 -3.728831e-08 -2.003717e-08 -1.718559e-08 -1.588546e-07 -4.453713e-08 +1.007260e-08 -1.136130e-07
+1.658333e+01 -1.674718e-02 -8.040957e-01 -3.292362e-07 +5.997747e-09 -5.457727e-07 -5.634779e-09 -4.234930e-08 -1.230597e-07 -6.981911e-08 +9.157333e-08 +1.251993e-08 +1.394793e-07 -3.396315e-08 +7.067385e-09 -1.128527e-07 -1.725053e-07 +3.717113e-08 -4.763871e-08 -4.929939e-08
+1.660000e+01 -1.354504e-02 -1.086248e+00 -2.300854e-07 +1.408069e-07 -5.134220e-07 -6.145918e-08 -2.772742e-08 -3.365998e-08 -1.508441e-08 +9.136266e-08 +7.270248e-09 +1.319508e-07 -5.329004e-08 -3.309950e-08 -1.492420e-07 -1.147545e-07 +8.048913e-08 -5.839413e-08 -2.167025e-08
+1.661667e+01 -6.100368e-03 -1.705306e+00 -2.614981e-07 +2.910328e-07 -7.101046e-07 -4.190673e-08 -5.090589e-08 -1.122416e-08 +1.936954e-08 +5.021284e-08 +9.054327e-08 +1.351019e-07 -1.098138e-07 -4.280333e-08 -2.148907e-07 -6.487465e-08 +7.564382e-08 -1.309882e-07 +5.958347e-09
+1.663333e+01 +1.114680e-02 -1.632598e+00 -3.842789e-07 +1.800938e-07 -8.042761e-07 -4.862365e-08 -5.044980e-08 -2.452890e-08 -4.592010e-09 +5.704283e-08 +8.748054e-08 +1.023641e-07 -1.415749e-07 -6.876668e-08 -1.340072e-07 -8.940395e-08 +4.599169e-08 -9.865441e-08 -5.868795e-08
+1.665000e+01 +1.693519e-02 -1.324096e+00 -2.958608e-07 +1.630637e-07 -6.428064e-07 -3.077058e-08 +1.560968e-08 -3.611444e-08 -2.822031e-09 +6.131128e-09 +5.094975e-08 +1.045894e-07 -9.905391e-08 -9.913737e-08 -1.627181e-07 -3.215931e-08 +4.014349e-08 -6.791234e-08 -1.545439e-08
+1.666667e+01 +8.884872e-03 -7.546275e-01 -2.534561e-07 +2.394904e-08 -4.388327e-07 -1.514113e-08 +1.021560e-08 +9.447883e-09 -2.016104e-08 +6.562185e-09 +2.581839e-08 -3.625005e-10 -6.566969e-08 -9.834037e-09 -1.838277e-07 +4.557275e-08 +1.260279e-08 -6.118409e-08 -3.515479e-08
+1.668333e+01 +3.656946e-03 -1.236224e+00 -2.957284e-07 +1.099470e-07 -5.912628e-07 +8.201497e-10 -9.664846e-09 +5.208132e-08 -1.414403e-08 -4.803946e-08 +7.181150e-08 +1.918337e-08 -5.174039e-08 -2.475894e-08 -2.055327e-07 -1.138080e-08 +7.957562e-09 -5.419724e-08 -6.229729e-08
+1.670000e+01 +9.079327e-03 -1.303707e+00 -1.471300e-07 +2.343038e-07 -4.677136e-07 +7.020193e-09 -2.472117e-08 +5.593128e-08 +1.869753e-08 +4.686096e-08 +5.264795e-08 -2.220360e-09 -3.311703e-08 -2.934451e-08 -1.491209e-07 +2.101388e-08 -3.016018e-08 -2.739573e-08 -6.955606e-08
+1.671667e+01 +1.548051e-02 -1.616686e+00 -1.773518e-07 +2.578248e-07 -5.400085e-07 +8.099040e-10 -3.286975e-08 +5.633083e-08 +9.207214e-08 +1.653112e-08 +4.703090e-08 -1.010874e-08 +6.737119e-09 -2.690390e-08 -1.497155e-07 -4.474837e-08 -2.449756e-08 -5.464592e-08 -7.380018e-08
+1.673333e+01 +9.877319e-03 -1.605021e+00 -1.814310e-07 +2.668777e-07 -5.554464e-07 +7.883519e-09 +1.435384e-08 +7.275897e-08 +6.103276e-08 -1.884291e-08 +2.012794e-08 +1.812237e-08 -4.412989e-09 -5.267036e-08 -1.003473e-07 -7.294149e-08 -6.362110e-08 +2.078063e-08 -1.052427e-07
+1.675000e+01 +3.771510e-03 -1.002691e+00 -3.066912e-07 +1.006350e-08 -5.127257e-07 +4.207444e-09 -1.213015e-07 +9.078155e-08 +3.704283e-08 -5.483210e-08 +5.983163e-08 -1.096843e-08 -7.628709e-08 -9.600701e-08 -1.029425e-07 -1.031745e-07 -5.381257e-08 +1.543966e-07 -7.265732e-08
+1.676667e+01 -5.611770e-03 -9.554269e-01 -2.816453e-07 +4.830895e-08 -5.086046e-07 +2.000324e-08 -1.099986e-07 +7.066108e-08 +3.652699e-08 -2.255188e-08 +6.690196e-08 -3.122603e-08 -1.145031e-07 -5.833552e-08 -1.377556e-07 -5.034594e-08 -1.873697e-08 +1.941118e-07 -1.623231e-07
+1.678333e+01 -1.750249e-02 -1.621963e+00 -2.404411e-07 +2.164408e-07 -6.034913e-07 +1.367668e-08 -5.404694e-08 +8.660820e-08 +2.346165e-08 +2.473509e-08 +6.144266e-08 -1.401964e-08 -5.354251e-08 -5.897321e-08 -1.690293e-07 -3.737108e-08 -5.599289e-08 +1.117828e-07 -1.488392e-07
+1.680000e+01 -1.234788e-02 -1.950322e+00 -1.156189e-07 +3.744079e-07 -5.514148e-07 -4.566386e-08 -2.085067e-08 +1.327921e-07 +7.572476e-08 +8.381745e-08 +5.222667e-08 -3.010196e-08 -5.760138e-08 -3.985618e-08 -1.143314e-07 -8.198987e-09 -3.650513e-08 +3.669203e-08 -1.552473e-07
+1.681667e+01 -2.010637e-02 -1.439461e+00 -9.760648e-08 +2.641813e-07 -4.153612e-07 -1.271692e-08 +5.116076e-09 +1.307344e-07 -2.991116e-08 +9.652353e-08 +6.650128e-09 -2.197546e-08 -3.605831e-08 -2.712707e-08 -7.804091e-08 -1.852085e-08 -8.905336e-08 +5.024244e-08 -8.373189e-08
+1.683333e+01 -8.785482e-03 -1.226486e+00 -3.425225e-08 +2.552638e-07 -3.028375e-07 -8.325464e-09 -6.833380e-09 +1.479121e-07 -3.720776e-08 +1.193588e-07 -6.081946e-08 +1.328285e-08 -3.626726e-08 +1.499414e-08 -8.430869e-08 -7.293501e-10 -1.311540e-07 +6.646925e-08 -3.439134e-08
+1.685000e+01 -8.180372e-03 -8.292684e-01 +8.312055e-08 +2.846330e-07 -1.387148e-07 -3.525375e-08 +2.146151e-08 +1.037471e-07 -2.669915e-08 +1.095047e-07 -4.197611e-08 +5.670562e-08 -6.511760e-08 +9.052181e-08 -5.756769e-08 +4.746391e-08 -1.144703e-07 +3.805443e-08 -3.136015e-08
+1.686667e+01 -1.458297e-03 -1.055055e+00 +1.545207e-07 +3.730845e-07 -1.070826e-07 -8.906942e-08 +1.268371e-07 +7.396961e-08 +5.436244e-08 +8.847449e-08 -5.977484e-08 +5.374125e-08 -1.153110e-07 +1.214311e-07 -3.914424e-08 +9.173592e-11 -7.188230e-08 +1.677827e-08 +1.768628e-08
+1.688333e+01 -7.765247e-03 -1.162135e+00 -4.773839e-08 +2.066191e-07 -2.779507e-07 -1.239427e-07 +1.411156e-07 +7.699505e-08 +4.275946e-08 +1.884804e-08 -3.250729e-08 +1.687335e-08 -1.039023e-07 +1.088858e-07 -1.462102e-08 -6.640726e-08 -7.989772e-08 -3.487649e-08 +4.664460e-09
+1.690000e+01 -1.399553e-02 -1.509470e+00 -6.475065e-08 +2.616292e-07 -3.590086e-07 -1.190127e-07 +1.638163e-07 +8.715275e-08 -2.533573e-09 -2.145575e-08 +2.179945e-08 +4.652867e-08 -9.430210e-08 +9.242838e-08 -6.355711e-08 -9.795348e-08 -9.739806e-08 -2.095484e-08 +3.977438e-08
+1.691667e+01 -1.735703e-02 -1.067361e+00 +9.299277e-08 +2.877670e-07 -1.255519e-07 -1.261515e-07 +1.381390e-07 +9.294917e-08 -8.686489e-09 -2.987077e-08 +5.189880e-08 +7.481117e-08 -3.539817e-08 +1.111214e-07 -3.448213e-08 -7.889692e-08 -1.176739e-07 +1.880780e-08 +5.228740e-08
+1.693333e+01 -1.268956e-02 -1.241141e+00 -2.161361e-09 +2.276900e-07 -2.235610e-07 -1.256506e-07 +1.562280e-07 +8.922967e-08 -1.300901e-08 -2.699908e-08 +4.146077e-08 +3.296583e-08 -3.645225e-08 +9.252824e-08 -6.387543e-08 -5.487446e-08 -1.608598e-07 +1.760991e-08 +5.547187e-08
+1.695000e+01 -1.359181e-02 -8.064991e-01 -3.970992e-08 +9.768191e-08 -1.595176e-07 -4.512885e-08 +1.813524e-07 +3.360368e-08 -2.526378e-08 -4.815954e-08 -1.872218e-09 -2.674710e-08 +3.146754e-08 +1.177155e-07 -8.725707e-08 -2.096703e-08 -2.100056e-07 +1.919697e-08 +4.238803e-08
+1.696667e+01 -1.605880e-02 -8.806108e-01 -1.247831e-07 +4.355268e-08 -2.467404e-07 -9.158248e-08 +1.128205e-07 +3.267138e-08 -8.517110e-08 +6.611226e-09 +1.720219e-08 +3.905773e-08 +5.512969e-08 +1.174673e-07 -1.392615e-07 -1.979258e-08 -1.916627e-07 -5.909099e-10 +1.127492e-08
+1.698333e+01 -1.290877e-02 -1.478927e+00 -1.808240e-08 +2.644570e-07 -2.852008e-07 -7.497150e-08 +1.552389e-07 +6.790083e-08 -3.556067e-08 -1.109893e-08 +8.983326e-09 +6.633092e-08 +2.792195e-08 +1.101877e-07 -8.653537e-08 -4.837184e-08 -1.838421e-07 -4.394688e-08 +3.217936e-08
+1.700000e+01 -1.110640e-02 -1.513281e+00 +1.904328e-08 +3.007200e-07 -2.593522e-07 -5.667903e-08 +9.345557e-08 +7.357593e-08 +1.877192e-08 -2.259343e-08 +2.680503e-08 +6.625963e-08 +1.475668e-08 +5.224185e-08 -8.372094e-08 -1.226114e-08 -1.600148e-07 -4.963829e-08 +6.400204e-08
+1.701667e+01 -4.187384e-03 -1.453418e+00 +5.062294e-08 +3.136940e-07 -2.200954e-07 -4.988915e-08 +6.322106e-08 +9.588797e-08 +3.114554e-08 -1.437380e-08 +3.321803e-08 +4.857237e-08 -2.219671e-08 +3.937900e-08 -8.101492e-08 -5.854308e-08 -8.726973e-08 -5.035183e-09 +6.564929e-08
+1.703333e+01 -3.986529e-03 -1.860874e+00 +6.416253e-08 +4.158090e-07 -2.965627e-07 -9.391435e-08 +1.356486e-07 +8.901068e-08 +7.914574e-10 -2.724266e-09 +8.473879e-08 +6.368365e-08 -1.012821e-08 +1.003545e-10 -2.182898e-08 -5.435045e-08 -9.918454e-08 -2.564946e-08 +1.055388e-08
+1.705000e+01 +5.775866e-03 -1.340449e+00 +9.265458e-08 +3.244446e-07 -1.615480e-07 -1.092361e-07 +1.260880e-07 +9.233178e-08 +1.701925e-08 -1.267250e-08 +1.183913e-08 +9.098984e-08 +1.032587e-08 +2.223184e-08 -3.562370e-09 -5.843182e-08 -8.001304e-08 -4.789099e-08 +4.857867e-08
+1.706667e+01 +3.425648e-03 -1.501582e+00 -5.965187e-08 +2.163532e-07 -3.068960e-07 -1.468652e-07 +1.080651e-07 +5.849678e-08 +9.386588e-08 -4.896708e-08 +9.583093e-09 +7.191220e-08 -5.055119e-08 -4.367362e-08 -1.993741e-08 -2.678925e-08 -9.272776e-08 -3.952587e-08 +6.663953e-08
+1.708333e+01 -2.070961e-03 -1.283490e+00 -3.851524e-08 +1.681291e-07 -2.256312e-07 -1.351131e-07 +9.854668e-08 +4.173529e-08 +1.014467e-07 -4.257693e-08 +5.000603e-08 +1.178233e-09 -4.360220e-08 -2.972625e-08 -2.574661e-08 -1.228527e-08 -1.236686e-07 +2.053286e-09 +8.136322e-08
+1.710000e+01 -1.351443e-02 -1.588953e+00 -1.899412e-08 +2.678823e-07 -2.900060e-07 -9.431318e-08 +7.065015e-08 +5.595527e-08 +4.612609e-08 -2.356852e-08 +7.255508e-08 +5.169187e-08 -1.760870e-08 -5.746367e-08 -5.446201e-08 -1.155145e-08 -1.076437e-07 +2.793899e-08 +2.415149e-08
+1.711667e+01 +6.422167e-03 -1.569756e+00 +1.332480e-07 +4.054245e-07 -1.732218e-07 -4.268506e-08 +2.893453e-08 +4.808707e-08 +8.215374e-08 -4.275082e-08 +1.398433e-07 +5.487600e-08 +1.449998e-08 -7.366974e-08 -3.556745e-08 +3.131390e-08 -7.562813e-08 +7.371890e-09 +1.419853e-08
+1.713333e+01 +5.502555e-03 -1.943969e+00 +1.454914e-07 +4.743447e-07 -2.197387e-07 -3.699799e-08 -1.650219e-08 +7.774770e-08 +8.822659e-08 -1.077780e-08 +1.428164e-07 +6.844059e-08 -1.885479e-08 -1.028827e-07 -3.211386e-08 +6.474072e-08 -1.097504e-07 -9.184374e-09 +6.030829e-08
+1.715000e+01 +2.210373e-02 -1.797409e+00 +2.928039e-07 +5.732543e-07 -7.370896e-08 +1.582565e-08 -7.209085e-09 +6.533117e-08 +8.301168e-08 +2.970590e-08 +1.312868e-07 +5.940755e-08 -2.536903e-08 -8.252577e-08 -7.114222e-10 +3.758588e-08 -1.017086e-07 +4.427877e-08 +7.934571e-08
+1.716667e+01 +1.716006e-02 -9.288351e-01 +8.030805e-08 +2.525898e-07 -1.123643e-07 -2.860553e-08 -4.719264e-08 +1.864584e-08 +2.544989e-08 +2.323347e-08 +1.325647e-07 +4.272272e-08 -4.429228e-08 -4.821102e-08 -2.883059e-08 +3.230103e-08 -7.782599e-08 +6.392283e-08 +2.713947e-08
+1.718333e+01 +2.117916e-02 -1.231208e+00 -2.636374e-08 +2.262652e-07 -2.618783e-07 -5.710076e-08 +7.154985e-09 -9.578243e-09 +5.460042e-10 +4.853452e-09 +1.341519e-07 +7.051261e-08 -3.360584e-08 -7.151934e-08 -5.018563e-08 +6.031778e-08 -8.028779e-08 +1.819663e-08 -1.990723e-08
+1.720000e+01 +1.665975e-02 -1.526784e+00 -2.557134e-07 +8.276649e-08 -4.993702e-07 -6.110239e-08 +3.405684e-08 -6.781409e-09 -3.609414e-08 -2.985135e-08 +9.387011e-08 +6.195946e-08 -6.404519e-08 -6.810733e-08 -5.493400e-08 -1.994379e-08 -1.068591e-07 +3.098118e-08 -5.546877e-08
+1.721667e+01 +2.205196e-02 -1.933591e+00 -2.274588e-07 +1.459630e-07 -5.140967e-07 -6.384444e-08 +4.454716e-08 +1.455001e-08 -2.160925e-08 +1.164443e-08 +8.714854e-08 +2.596483e-08 -5.962641e-08 -3.857206e-08 -1.274595e-07 -5.314116e-08 -5.006340e-08 +3.773298e-08 -5.867551e-08
+1.723333e+01 +1.371076e-02 -1.412729e+00 -2.526727e-07 +4.487067e-08 -4.577645e-07 -8.986120e-08 +6.219426e-08 -9.773367e-09 -5.012481e-08 +2.221795e-08 +8.116885e-08 +1.697697e-08 -6.561029e-08 -7.725856e-08 -1.019173e-07 -3.503661e-08 -1.026244e-08 +4.360796e-08 -6.523669e-08
+1.725000e+01 +7.981982e-04 -1.420309e+00 -2.362846e-07 +6.968976e-08 -4.548692e-07 -5.055354e-08 +6.714113e-08 -3.106110e-08 -4.326148e-08 +3.888239e-08 +3.993785e-08 +2.705762e-08 -6.075942e-08 -3.799790e-08 -1.073984e-07 -3.898390e-08 -3.537877e-09 +2.861295e-08 -8.962336e-08
+1.726667e+01 +1.333631e-02 -1.156575e+00 -1.059938e-07 +1.296442e-07 -2.991142e-07 -3.617778e-08 +6.171650e-08 -2.218768e-08 -7.542592e-08 +7.311415e-08 +6.625227e-08 +2.027381e-08 -3.932508e-08 -1.435334e-08 -9.559673e-08 +2.241037e-08 -3.572750e-08 +1.543278e-08 -5.594219e-08
+1.728333e+01 -4.989902e-03 -7.223427e-01 -2.131298e-07 +1.810220e-08 -3.670443e-07 +1.895621e-09 +4.705304e-08 -2.658659e-08 -1.369907e-07 +6.110914e-08 +3.648117e-08 +2.961284e-08 -9.033632e-08 +2.678951e-09 -1.300121e-07 +8.796612e-08 -2.820317e-08 +2.446856e-08 -1.150387e-07
+1.730000e+01 +7.766570e-03 -1.324204e+00 -1.703004e-07 +1.072470e-07 -3.829406e-07 -4.180980e-08 +1.045054e-07 -1.265854e-08 -5.207581e-08 +4.496019e-08 +2.288385e-08 +7.459331e-09 -9.624904e-08 -1.724801e-09 -1.382801e-07 +1.085321e-07 -7.733777e-08 +1.337209e-08 -6.671515e-08
+1.731667e+01 -4.611908e-03 -8.460392e-01 -1.523754e-07 +4.365985e-08 -2.920978e-07 -3.426040e-08 +5.224419e-08 -2.799563e-08 -5.095757e-08 -3.083542e-09 +7.792779e-08 +1.673837e-08 -6.766397e-08 +1.988246e-08 -1.353346e-07 +9.123408e-08 -5.930767e-08 -3.338165e-10 -4.562731e-08
+1.733333e+01 -5.056008e-03 -1.334524e+00 -8.926248e-08 +1.805486e-07 -3.208621e-07 +2.252460e-08 +1.184074e-08 +2.748245e-08 -3.428309e-08 -4.949507e-08 +1.167055e-07 +2.395233e-08 -4.050239e-08 -4.935094e-09 -6.611846e-08 +5.035635e-08 -4.801721e-08 -5.436528e-08 -5.276413e-08
+1.735000e+01 -6.151266e-04 -2.843533e-01 +3.606248e-08 +1.252734e-07 -6.190560e-08 +5.695053e-08 +3.169007e-08 +2.437465e-09 -3.533523e-08 -5.019483e-08 +7.356010e-08 +2.816948e-09 -1.190770e-08 -8.627211e-09 +2.781056e-08 +4.596801e-08 -5.083703e-08 -1.330737e-08 -2.981959e-08
+1.736667e+01 +1.535203e-05 -1.232157e+00 +1.596704e-08 +2.235193e-07 -1.897986e-07 +1.375519e-08 +7.570256e-09 +4.492761e-08 -1.977746e-08 +1.468799e-08 +7.805835e-08 +8.090602e-09 -1.177387e-09 -2.133579e-08 +7.229831e-09 -1.241969e-08 -4.896401e-08 -3.579300e-09 -4.829377e-08
+1.738333e+01 +1.139418e-03 -1.098287e+00 +1.698937e-07 +3.198082e-07 -3.038869e-08 +1.232284e-08 +1.117381e-08 +7.049802e-08 +1.312055e-08 +2.860936e-08 +6.435126e-08 +1.062136e-08 -1.344002e-09 +1.125051e-08 +3.942907e-08 +1.053880e-08 -6.370329e-08 -4.088382e-09 -1.163576e-08
+1.740000e+01 +1.475932e-02 -1.545483e+00 +1.283985e-07 +3.597418e-07 -1.370323e-07 +1.800126e-08 +5.475266e-08 +1.119538e-07 +1.898313e-08 -4.072738e-08 +3.441240e-08 +3.905759e-08 -7.173542e-09 -2.177467e-09 +7.170596e-09 -1.553255e-08 -4.494516e-08 -7.281568e-09 -2.258138e-08
+1.741667e+01 +5.021245e-03 -1.470604e+00 +6.631466e-09 +2.469428e-07 -2.277439e-07 +1.767504e-08 +1.123338e-08 +9.401485e-08 +1.336301e-08 -5.785721e-08 +6.343532e-08 +2.009483e-08 -7.087704e-10 +1.619631e-08 -1.913649e-08 -3.729838e-09 -6.002067e-08 -2.719544e-08 -5.935385e-08
+1.743333e+01 +4.614363e-04 -1.356395e+00 +7.504690e-09 +2.249873e-07 -2.050962e-07 +1.540083e-08 +2.174032e-08 +7.995082e-08 +1.280567e-08 -3.270281e-08 +2.183875e-08 +2.844146e-08 -3.910616e-09 +3.592109e-08 -6.745024e-08 -2.696598e-08 -1.556367e-08 -5.717750e-09 -5.602198e-08
+1.745000e+01 -1.114517e-03 -1.395964e+00 +9.607334e-08 +2.998997e-07 -1.322232e-07 +3.573736e-08 +2.603887e-08 +9.054131e-08 +1.645291e-09 +1.304761e-08 +1.986526e-08 +9.912947e-09 -2.430154e-08 +6.488006e-08 -6.608983e-08 +8.040820e-09 -4.271042e-08 -1.467459e-09 -2.764727e-08
+1.746667e+01 +3.869107e-03 -1.418774e+00 +3.127214e-08 +2.291820e-07 -1.701688e-07 +3.460199e-08 -1.019020e-08 +6.374994e-08 +3.242487e-08 +4.271810e-08 -1.059640e-09 -1.208276e-08 -1.821739e-08 +5.360025e-08 -5.010388e-08 -5.164785e-09 -5.297599e-08 -3.339484e-08 -8.351886e-09
+1.748333e+01 +2.685943e-03 -1.308438e+00 +5.291399e-08 +2.133581e-07 -1.193835e-07 +3.063008e-10 +1.992381e-09 +5.311923e-08 +7.290037e-08 +3.268134e-08 +2.206555e-10 -2.036756e-08 -2.946627e-08 +4.785442e-08 -4.393839e-08 +1.432297e-09 -6.187124e-08 -1.320043e-08 +1.919275e-08
+1.750000e+01 +1.858945e-03 -1.549543e+00 -2.603130e-08 +1.796990e-07 -2.163364e-07 +2.565516e-08 -3.327411e-09 +5.632742e-08 +5.565412e-08 +5.143566e-08 -3.175302e-08 -3.593735e-08 -2.994336e-08 +4.558988e-08 -4.695509e-08 -3.093463e-08 -5.704385e-08 -3.030598e-08 +3.651198e-09
+1.751667e+01 +7.547731e-03 -1.054856e+00 +3.258934e-08 +1.577375e-07 -9.897179e-08 +1.328102e-08 -3.654077e-08 +6.402060e-08 +5.766178e-08 +1.007384e-07 -6.845584e-08 -2.750184e-08 -2.355744e-08 +8.409645e-08 -5.747457e-08 -1.539331e-08 -2.589035e-08 -1.438902e-08 -1.412822e-08
+1.753333e+01 +6.619734e-03 -1.362536e+00 +4.062885e-08 +2.218996e-07 -1.477859e-07 +3.084482e-08 +9.062986e-09 +8.109144e-08 +2.934230e-08 +7.515167e-08 -5.277703e-08 -2.712616e-08 -2.135640e-08 +4.034720e-08 -4.272380e-08 -1.496290e-08 -5.108036e-09 -2.036029e-08 -3.592938e-08
+1.755000e+01 +1.283112e-02 -1.332501e+00 +9.947183e-08 +2.704138e-07 -9.815728e-08 +2.322996e-08 +9.720104e-09 +9.060671e-08 +3.941670e-09 +1.137750e-07 -4.287721e-08 -2.060968e-08 -3.619952e-08 +5.224861e-08 -4.343473e-08 +1.341455e-08 +1.721438e-08 -4.547683e-08 -2.355008e-08
+1.756667e+01 +1.132048e-02 -1.390813e+00 -1.305721e-08 +1.757589e-07 -1.912504e-07 -1.076122e-09 +2.058883e-08 +6.845001e-08 +2.725258e-08 +7.792713e-08 -4.001627e-08 -3.679649e-08 -4.409665e-08 -5.968900e-09 -4.925164e-08 +2.261059e-08 -1.412084e-08 -4.430296e-09 -3.403548e-08
+1.758333e+01 +7.519606e-03 -1.569475e+00 -6.242742e-08 +1.638747e-07 -2.607383e-07 -3.596052e-08 +4.793358e-08 +2.114726e-08 +4.281138e-08 +3.377571e-08 +3.234178e-09 -3.336584e-09 -4.358725e-08 -8.950238e-09 -5.200644e-08 -6.754248e-10 -1.245529e-08 -2.882677e-09 -5.620775e-08
+1.760000e+01 +2.198026e-02 -1.096588e+00 +5.351892e-08 +1.803670e-07 -8.651223e-08 -5.400502e-08 +5.094662e-08 +1.176228e-08 +6.382317e-08 +1.426755e-08 +2.881265e-08 +5.370657e-09 -2.454115e-08 -1.265694e-08 -2.753546e-08 -9.417107e-10 -1.973352e-08 +2.424089e-08 +2.416378e-09
+1.761667e+01 +1.452691e-02 -9.279484e-01 +4.828460e-08 +1.546496e-07 -7.024632e-08 -4.928200e-08 +4.096813e-08 -9.703407e-09 +7.267050e-08 -5.309029e-09 +3.481089e-08 +1.954163e-08 +3.011685e-09 -2.082786e-08 +5.693035e-09 -1.326915e-08 -3.289863e-08 +1.454556e-08 -4.003005e-09
+1.763333e+01 +1.206759e-02 -1.049071e+00 +1.237201e-08 +1.459116e-07 -1.207028e-07 -5.717432e-08 +4.656704e-08 -2.094671e-08 +8.782252e-08 -6.955200e-09 +4.967167e-08 -3.640536e-10 -4.359822e-08 -5.828355e-08 +9.840290e-09 -1.720592e-08 +1.896597e-09 +3.292507e-08 -7.547806e-09
+1.765000e+01 +1.304875e-02 -5.993882e-01 +1.003020e-07 +1.674517e-07 +2.696219e-09 -5.017388e-08 +3.547524e-08 +2.014578e-08 +9.026964e-08 -4.392247e-08 +8.465049e-08 -2.376648e-08 -7.640145e-08 -2.580742e-08 +4.786839e-08 -3.767431e-08 +2.843516e-08 +7.276389e-08 -7.376628e-09
+1.766667e+01 +1.701934e-02 -5.880303e-01 +1.695918e-07 +2.321898e-07 +5.378175e-08 -7.139535e-08 +5.546601e-08 +3.575341e-08 +1.035110e-07 -6.653192e-08 +9.242174e-08 +6.373381e-09 -9.712873e-08 -4.084962e-08 +1.030069e-07 -1.162259e-08 +2.296302e-08 +4.423736e-08 +1.726622e-08
+1.768333e+01 -1.050376e-03 -8.073908e-01 +3.502219e-08 +1.474830e-07 -8.507279e-08 -8.362988e-08 +3.907652e-08 +1.768145e-08 +1.109581e-07 -5.982845e-08 +7.839184e-08 -2.673888e-09 -1.118316e-07 -3.691291e-08 +1.271357e-07 +1.033613e-08 -3.930252e-08 -4.038649e-10 -3.704971e-09
+1.770000e+01 -7.410868e-03 -1.029517e+00 +5.356376e-08 +2.061483e-07 -1.113510e-07 -5.471220e-08 +3.620836e-08 +2.507335e-08 +9.086883e-08 -4.963383e-08 +7.056301e-08 +1.922991e-08 -1.005312e-07 -2.955691e-08 +1.402686e-07 +1.372766e-08 -4.351821e-08 -3.119280e-08 -2.133952e-08
+1.771667e+01 +8.300841e-04 -1.136490e+00 +4.874727e-08 +2.200801e-07 -1.327128e-07 -4.808691e-08 +3.966397e-08 +3.704834e-08 +6.834704e-08 -2.971508e-08 +6.436332e-08 +1.505227e-08 -1.187801e-07 -2.755993e-08 +1.856132e-07 +1.149302e-08 -6.646083e-08 -5.406856e-08 -1.572228e-08
+1.773333e+01 -2.310500e-03 -3.778910e-01 +1.633467e-08 +1.026431e-07 -7.239341e-08 -1.938580e-08 -1.902782e-08 +3.544856e-08 +6.318521e-08 -6.858464e-08 +4.880363e-08 +2.698579e-08 -9.661365e-08 -5.869218e-08 +1.860489e-07 +2.001081e-08 -5.325289e-08 -4.273046e-08 +8.212659e-11
+1.775000e+01 +8.355124e-03 -8.095672e-01 -4.084133e-08 +1.096375e-07 -1.729259e-07 -6.353088e-09 +4.570544e-09 +1.841175e-08 +6.014741e-08 -7.565896e-08 +6.583506e-08 +5.565405e-09 -1.219441e-07 -4.111780e-08 +1.590645e-07 +2.054076e-08 -8.531941e-08 -4.394092e-08 -1.349559e-10
+1.776667e+01 +1.132407e-02 -7.770762e-01 +7.801910e-08 +2.120967e-07 -7.699002e-08 +3.804739e-09 +3.871371e-08 +2.545101e-08 +2.780787e-09 -1.679394e-08 +7.771412e-08 +8.764817e-09 -1.045659e-07 -2.885183e-08 +1.221522e-07 +6.560423e-08 -6.126568e-08 -3.442614e-08 -6.917993e-09
+1.778333e+01 +3.197892e-03 -9.442996e-01 -6.686547e-08 +8.345007e-08 -1.903030e-07 -3.788608e-08 +3.573086e-08 +3.114029e-08 +6.123526e-09 -1.029638e-08 +3.617532e-08 -4.561973e-09 -7.480301e-08 -3.695882e-08 +9.880616e-08 +3.557092e-08 -8.472396e-08 -4.218391e-08 -2.151793e-08
+1.780000e+01 +9.767879e-03 -1.321562e+00 -5.068529e-08 +1.297552e-07 -2.085105e-07 -5.097353e-08 +7.111020e-08 +1.324003e-08 +1.712134e-08 +3.391040e-08 +2.807197e-08 -2.427386e-08 -7.502656e-08 -6.142095e-08 +6.282936e-08 +3.448442e-08 -5.762535e-08 -3.319238e-08 -8.939065e-09
+1.781667e+01 +2.115555e-03 -1.459075e+00 -1.005913e-07 +1.054043e-07 -2.668308e-07 -6.083084e-08 +6.359280e-08 +3.093484e-08 +4.972408e-09 +4.593500e-08 +3.229831e-08 -4.440935e-08 -7.447021e-08 -9.619641e-08 +7.250716e-08 +3.762499e-08 -5.274480e-08 -2.130580e-08 -4.419314e-08
+1.783333e+01 -2.805382e-04 -1.996282e+00 -1.085747e-07 +1.453985e-07 -3.185706e-07 -7.944713e-08 +4.019793e-08 +6.381157e-08 +3.307336e-08 +6.151740e-08 +4.084796e-08 -6.086372e-08 -5.880817e-08 -6.284040e-08 +9.910989e-08 -3.650394e-09 -6.496252e-08 -5.121920e-08 -7.131536e-08
+1.785000e+01 +6.217719e-03 -2.312222e+00 -2.022101e-08 +2.736573e-07 -2.975985e-07 -2.309876e-08 +6.476427e-08 +3.604054e-08 +2.274378e-08 +6.407717e-08 +5.500542e-08 -3.684357e-08 -6.397586e-08 -5.072361e-08 +8.531640e-08 -2.650397e-08 -2.993908e-08 -6.022306e-08 -5.373550e-08
+1.786667e+01 +3.862453e-03 -2.113770e+00 -7.327626e-09 +2.553044e-07 -2.587179e-07 -1.250497e-08 +4.753455e-08 +1.956638e-08 +4.301145e-08 +5.131413e-08 +4.696825e-08 -2.589224e-08 -6.907275e-08 -2.238937e-08 +5.936436e-08 -3.994460e-08 -1.566187e-08 -5.774607e-08 -2.818894e-08
+1.788333e+01 +5.551161e-03 -1.691842e+00 -4.779430e-09 +1.878277e-07 -1.893361e-07 -2.517233e-08 +2.948160e-08 -1.989494e-09 +7.423914e-08 +2.661498e-08 +5.513890e-08 -3.254840e-08 -5.992495e-08 +9.120016e-09 +2.111225e-08 -3.993309e-08 +5.841853e-09 -8.554031e-08 +2.270677e-08
+1.790000e+01 +2.425577e-03 -1.320740e+00 -4.681563e-08 +9.073369e-08 -1.644576e-07 -4.517780e-08 +3.969947e-08 +8.764328e-09 +7.290156e-08 +1.337397e-08 +4.113395e-08 -6.808838e-08 -3.491160e-08 -2.053325e-08 +2.174339e-08 -3.054843e-08 -1.284389e-08 -5.080529e-08 +1.747866e-08
+1.791667e+01 -1.124991e-02 -9.792792e-01 -7.869322e-08 +4.147407e-08 -1.691403e-07 -2.936737e-08 +3.395081e-08 +1.253442e-08 +5.053763e-08 -3.842869e-08 +3.832338e-08 -3.849544e-08 -3.839164e-08 -3.091942e-08 +3.996727e-08 -4.582818e-08 -1.414528e-08 -4.517797e-08 +2.089500e-08
+1.793333e+01 -1.589541e-02 -8.582297e-01 -3.046525e-08 +8.621626e-08 -1.332763e-07 +2.313507e-08 +5.095192e-08 +2.870589e-08 +2.371428e-08 -9.155131e-08 +2.675092e-08 -4.938794e-09 -1.783709e-08 -2.471515e-08 +4.541813e-08 -6.549736e-08 -1.411110e-08 -3.322832e-08 +2.016332e-08
+1.795000e+01 -1.625247e-02 -1.061880e+00 -4.688280e-08 +9.440341e-08 -1.681138e-07 +4.613068e-08 +2.500904e-08 +4.704027e-08 +3.677453e-08 -8.253220e-08 -2.489859e-09 -8.820899e-09 -1.070774e-08 -3.003864e-08 +6.412353e-08 -5.341386e-08 -3.364783e-08 -4.735606e-08 -1.985394e-09
+1.796667e+01 -1.464627e-02 -7.297382e-01 -1.067936e-07 +2.014488e-08 -1.946173e-07 +4.548546e-08 +1.813417e-08 +6.523540e-08 +3.731185e-08 -1.196947e-07 -2.324858e-08 -1.148171e-08 -3.869794e-08 -2.925952e-08 +7.667869e-08 -4.775536e-08 -2.918597e-08 -4.405542e-08 -1.828435e-08
+1.798333e+01 -9.405941e-03 -9.108796e-01 -1.010388e-07 +4.386593e-08 -2.081004e-07 +5.403522e-08 +6.197797e-09 +6.545528e-08 +9.435091e-09 -8.967233e-08 -1.573476e-08 -2.681044e-09 -4.374739e-08 -2.936807e-08 +6.840624e-08 -5.329650e-08 -3.650396e-08 -2.774045e-08 -1.763589e-08
+1.800000e+01 -1.476612e-03 -1.016752e+00 +2.556903e-08 +1.592727e-07 -1.119692e-07 +5.309831e-08 -3.929893e-09 +6.338759e-08 +7.582601e-09 -5.219697e-08 +9.914755e-09 +2.509118e-08 -1.883853e-08 -2.346218e-08 +7.113142e-08 -3.754370e-08 -3.296362e-08 -1.561624e-08 -1.774345e-08
+1.801667e+01 +7.688779e-03 -9.173213e-01 +1.898650e-08 +1.488311e-07 -1.126754e-07 +6.530705e-08 +1.164291e-08 +5.280705e-08 -2.509733e-09 -6.223923e-08 +1.453345e-08 +1.660988e-08 -8.196099e-09 -4.200632e-09 +5.394546e-08 -4.965408e-08 -6.866603e-09 -1.703466e-08 -4.411973e-08
+1.803333e+01 +7.244985e-03 -7.369380e-01 +4.247875e-08 +1.459338e-07 -7.134634e-08 +5.194332e-08 +4.645004e-08 +3.750562e-08 +5.746494e-10 -6.833745e-08 +1.915645e-08 +7.927778e-09 -9.102126e-09 +1.273512e-09 +4.381018e-08 -1.949132e-08 -1.833842e-08 -1.083022e-08 -3.516837e-08
+1.805000e+01 -3.115542e-03 -1.254280e+00 -1.962187e-08 +1.481687e-07 -1.753567e-07 +4.177731e-08 +3.325313e-08 +4.111809e-08 +1.811102e-08 -6.873368e-08 +2.279145e-08 +8.442761e-09 -5.933233e-08 -2.104600e-09 +3.762060e-08 -3.303962e-08 +8.606312e-09 -4.336438e-08 -2.604628e-08
+1.806667e+01 -6.014673e-03 -1.260657e+00 -1.128311e-08 +1.397199e-07 -1.535163e-07 +4.585938e-08 +3.422641e-08 +3.028119e-08 +2.928888e-08 -5.106770e-08 +1.208570e-08 -9.256957e-09 -3.342560e-08 -2.179762e-08 +4.493514e-08 -1.138994e-08 -1.160235e-08 -6.619725e-08 -3.066118e-09
+1.808333e+01 -3.384823e-04 -1.362672e+00 -7.393936e-08 +1.058793e-07 -2.235781e-07 +5.806894e-08 +4.570164e-08 +2.542644e-08 -1.060333e-08 -6.033403e-08 +1.465306e-08 -4.032434e-09 -3.470254e-08 -4.238551e-08 +2.424808e-08 -2.721068e-08 +1.985887e-09 -5.724448e-08 -1.540186e-08
+1.810000e+01 -4.328612e-03 -1.103773e+00 -2.381134e-08 +1.139499e-07 -1.491622e-07 +5.840156e-08 +5.200332e-08 +3.725273e-08 -5.457164e-09 -7.607742e-08 +2.338831e-08 -1.515058e-08 +1.223165e-08 -5.348928e-08 +4.429330e-08 -2.081278e-09 -1.331894e-08 -6.696259e-08 -2.101520e-08
+1.811667e+01 +1.685991e-03 -8.919488e-01 -2.555059e-08 +8.241228e-08 -1.215401e-07 +2.920735e-08 +3.541921e-08 +4.185598e-08 +1.306281e-08 -9.217826e-08 +4.120094e-08 -1.452496e-08 +2.550356e-09 -4.118535e-08 +7.749834e-08 -1.238821e-08 -2.998226e-08 -7.070027e-08 -6.767392e-09
+1.813333e+01 +1.852852e-02 -3.064284e-01 -2.210913e-08 +2.795345e-08 -6.327233e-08 +1.724144e-08 +2.242945e-08 +4.320681e-08 +1.259129e-08 -1.064794e-07 +3.457158e-08 -5.547579e-09 +4.135314e-09 -4.723321e-08 +7.027873e-08 +1.800283e-11 -1.239013e-08 -6.858713e-08 +1.220047e-08
+1.815000e+01 +8.119840e-03 -4.584731e-01 +4.111728e-08 +1.051455e-07 -3.416570e-08 +1.089552e-08 +4.157854e-08 +3.743411e-08 +2.509152e-08 -1.019206e-07 +3.173150e-08 +2.414794e-08 -7.145398e-09 -2.019744e-08 +1.135597e-07 -7.653838e-09 -1.416411e-08 -9.347736e-08 +8.146571e-09
+1.816667e+01 +6.615409e-03 -7.049440e-01 -3.319649e-08 +4.260268e-08 -9.561212e-08 -1.672875e-08 +1.534291e-08 +1.826050e-08 +4.519792e-08 -7.819214e-08 +3.310531e-08 +1.140521e-08 -2.484242e-08 -6.368540e-08 +7.540987e-08 -8.358345e-11 -1.200732e-08 -9.456698e-08 +5.710156e-08
+1.818333e+01 +1.431867e-02 -1.167592e+00 +1.728237e-08 +1.359965e-07 -1.030684e-07 -2.888575e-08 +4.432587e-08 +1.816030e-08 +1.727271e-08 -5.646780e-08 +5.726757e-08 +3.878966e-08 -2.655465e-08 -4.259493e-08 +4.564056e-08 +1.088170e-08 -4.070889e-09 -9.572225e-08 +4.453534e-08
+1.820000e+01 +1.481847e-02 -1.002945e+00 +3.208176e-08 +1.254766e-07 -6.863066e-08 -3.178984e-08 +4.326095e-08 +8.780695e-09 +2.108282e-08 -5.662110e-08 +5.232510e-08 +4.646466e-08 -1.117595e-08 -4.158920e-08 +4.218605e-08 +9.277431e-09 -1.508344e-08 -8.665787e-08 +5.827847e-08
+1.821667e+01 +1.448117e-02 -1.132263e+00 +2.319811e-08 +1.143678e-07 -7.246626e-08 -5.135546e-08 +3.133699e-08 +1.303154e-08 +1.316822e-08 -3.659874e-08 +6.910289e-08 +3.802982e-08 -2.066532e-08 -4.822731e-08 +3.549999e-08 +2.802709e-09 -2.625538e-08 -7.787850e-08 +8.742871e-08
+1.823333e+01 +1.762406e-02 -1.060103e+00 +1.067305e-07 +1.686850e-07 +1.204801e-08 -3.643312e-08 +4.281743e-08 +7.774312e-09 +3.252205e-08 -6.900807e-09 +5.415985e-08 +1.872586e-08 -1.711872e-08 -3.677462e-09 +6.210741e-08 -1.971429e-08 -2.909945e-08 -7.627548e-08 +9.401826e-08
+1.825000e+01 +1.886736e-02 -4.758525e-01 +9.219560e-08 +1.042857e-07 +5.043826e-08 -3.549652e-08 +3.863142e-08 -5.956912e-09 +2.345466e-08 +9.516582e-09 +4.651839e-08 -6.128915e-09 -1.479607e-08 +4.919242e-09 +5.318776e-08 -1.627891e-08 -7.447759e-09 -5.244124e-08 +6.854341e-08
+1.826667e+01 +1.442300e-02 -8.836906e-01 +5.370948e-08 +1.177739e-07 -2.571617e-08 -1.128465e-08 +1.189084e-08 +2.109924e-11 +1.940881e-08 +4.014379e-08 +1.090242e-08 +7.119972e-09 -8.175458e-09 +1.652617e-08 +5.333862e-08 -2.605721e-08 -2.687627e-08 -5.367202e-08 +2.887905e-08
+1.828333e+01 +1.132017e-02 -7.114635e-01 +5.942347e-08 +9.819496e-08 +2.574417e-09 +1.789563e-09 +1.760026e-08 +1.303038e-08 +1.778098e-08 +3.750885e-08 -1.892701e-08 -3.835798e-09 +9.666161e-09 +3.540946e-08 +4.573405e-08 -3.301177e-08 -4.035706e-08 -4.502686e-08 +3.044622e-08
+1.830000e+01 +1.770954e-02 -4.931384e-01 +7.278663e-08 +9.401170e-08 +2.853349e-08 +1.565821e-08 +2.021899e-08 +1.281913e-08 +2.136470e-08 +2.922765e-08 -3.337240e-08 -4.115440e-09 +8.485642e-09 +2.895084e-08 +3.769258e-08 -3.582369e-08 -1.572200e-08 -3.417698e-08 +3.061893e-08
+1.831667e+01 +2.312479e-02 -1.277442e+00 +5.797932e-08 +1.541810e-07 -5.389326e-08 +1.090853e-08 +1.588003e-08 +2.916015e-08 +3.220244e-08 +3.328831e-08 -4.740592e-08 +2.692007e-08 +3.737508e-09 +5.488764e-08 +8.786256e-09 -3.183668e-08 -4.760847e-08 -3.924089e-08 +1.562525e-08
+1.833333e+01 +1.498060e-02 -1.135310e+00 +5.727601e-08 +1.537156e-07 -5.459709e-08 +1.735841e-08 +3.590306e-08 +3.941778e-08 +2.066026e-08 +2.517673e-08 -7.787378e-08 +3.966522e-08 -1.329291e-08 +7.186801e-08 -5.834723e-10 -1.837207e-08 -4.434322e-08 -3.323134e-08 +2.034245e-09
+1.835000e+01 +6.825947e-03 -1.269294e+00 +2.556475e-08 +1.395558e-07 -9.292380e-08 +3.670927e-09 +2.806910e-08 +2.712730e-08 +1.558127e-08 +4.496313e-08 -7.071540e-08 +4.262110e-08 -3.080525e-08 +6.807522e-08 -2.145508e-09 -7.319495e-09 -6.396225e-08 -2.421893e-08 -1.177719e-09
+1.836667e+01 +1.194348e-02 -6.325315e-01 +1.441878e-08 +7.833026e-08 -5.204218e-08 +6.568746e-09 +3.298219e-08 +4.337055e-08 -9.166053e-09 +3.043277e-08 -6.930862e-08 +1.625514e-08 -2.444872e-08 +4.575620e-08 -6.549364e-09 +3.073021e-08 -4.422305e-08 -2.447817e-08 -1.070893e-08
+1.838333e+01 +1.344294e-02 -1.014976e+00 +9.817982e-08 +1.710428e-07 -4.254315e-09 +6.302066e-09 +4.948399e-08 +6.616383e-08 +2.048680e-09 +3.181959e-08 -7.484172e-08 +3.116468e-08 +3.684220e-09 +5.757127e-08 -1.602110e-08 +2.011062e-08 -4.829081e-08 -1.557566e-08 -3.569938e-09
+1.840000e+01 +1.383991e-02 -1.417202e+00 +9.636283e-08 +1.873735e-07 -2.301463e-08 -1.173907e-08 +4.754726e-08 +7.391364e-08 +2.270601e-08 +3.490229e-08 -7.895417e-08 +3.482761e-08 +1.152869e-08 +6.381521e-08 -2.187545e-10 -3.866537e-09 -6.807171e-08 -3.313535e-08 +1.541978e-08
+1.841667e+01 +1.525193e-02 -9.242430e-01 +1.193879e-07 +1.562797e-07 +4.479434e-08 -2.058805e-08 +4.677404e-08 +5.738451e-08 +2.003797e-08 +5.391841e-08 -6.238045e-08 +8.360539e-09 -7.666238e-09 +5.340278e-08 +1.296308e-08 -3.401687e-09 -4.770333e-08 -2.392939e-08 +4.797308e-08
+1.843333e+01 +1.033161e-02 -1.410170e+00 +8.851736e-08 +1.715257e-07 -2.056825e-08 -1.899233e-08 +3.335536e-08 +4.320586e-08 +3.438905e-08 +5.514190e-08 -5.740359e-08 +2.358006e-08 +8.274725e-09 +6.104365e-08 +5.114767e-12 -3.093241e-08 -3.227307e-08 -4.700334e-08 +2.772917e-08
+1.845000e+01 +1.081807e-02 -1.005366e+00 +1.364082e-07 +1.767043e-07 +5.297312e-08 -4.144608e-09 +2.572799e-08 +6.268343e-08 +4.011079e-08 +5.261380e-08 -7.170303e-08 +1.092898e-08 +7.516220e-09 +6.506059e-08 +4.792622e-09 -1.384391e-08 -2.627353e-08 -3.656838e-08 +3.610615e-08
+1.846667e+01 +1.988220e-02 -1.480730e+00 +1.154183e-07 +1.997682e-07 -3.738838e-09 +6.247262e-09 +4.829791e-08 +4.845002e-08 +5.076627e-08 +4.986438e-08 -7.841641e-08 +6.384285e-09 +8.609739e-09 +4.896669e-08 -4.578394e-09 -2.540453e-08 -1.119325e-08 -4.640947e-08 +2.803459e-08
+1.848333e+01 +1.328957e-02 -9.223832e-01 +9.233521e-08 +1.352425e-07 +2.075373e-08 +9.637949e-09 +2.875099e-08 +1.848691e-08 +4.645072e-08 +5.397087e-08 -7.557273e-08 +7.179934e-09 +2.653833e-08 +3.757926e-08 +4.098933e-09 -3.485250e-08 -9.009597e-09 -2.982933e-08 +1.956204e-08
+1.850000e+01 +1.298506e-02 -4.920486e-01 +1.008862e-07 +9.594166e-08 +7.275452e-08 +8.094249e-09 +2.900490e-08 +3.106704e-08 +4.994133e-08 +5.351277e-08 -8.907994e-08 -1.931348e-08 +3.829744e-08 +4.668007e-08 -1.563340e-09 -2.838570e-08 +1.114966e-10 -2.989137e-08 +2.391833e-08
+1.851667e+01 +2.468156e-02 -7.632686e-01 +7.203428e-08 +1.000539e-07 +2.146105e-08 +1.187151e-08 +1.063893e-08 +2.551669e-08 +5.189256e-08 +5.895024e-08 -8.734198e-08 -6.031029e-09 +3.134059e-08 +5.044636e-08 -2.985880e-08 -3.053485e-08 +7.186850e-09 -1.659128e-08 +1.945132e-09
+1.853333e+01 +1.712030e-02 -8.427549e-01 +2.278993e-08 +6.859369e-08 -2.890431e-08 +2.088664e-08 +5.178112e-09 +2.883393e-09 +4.683584e-08 +5.474543e-08 -8.950609e-08 +3.427259e-09 +4.169947e-08 +3.562333e-08 -4.850575e-08 -3.749898e-08 +2.106099e-08 -3.146498e-08 -1.529120e-09
+1.855000e+01 +5.743043e-05 -1.530958e-01 -1.797787e-08 -6.948990e-09 -2.277055e-08 +1.648144e-08 -1.506965e-08 -2.483770e-08 +3.149750e-08 +6.130705e-08 -8.783877e-08 +1.298399e-08 +4.453508e-08 +7.786124e-09 -4.471652e-08 -2.725903e-08 +4.984738e-08 -1.785314e-08 -2.932080e-08
+1.856667e+01 -7.663649e-04 -6.227431e-01 -4.570124e-08 +5.131244e-09 -7.991250e-08 +1.809744e-08 -1.655221e-09 -3.994014e-08 +4.955828e-08 +7.178949e-08 -8.821602e-08 -6.600226e-09 +3.283538e-08 +6.013587e-10 -5.623213e-08 -2.701324e-08 +4.448490e-08 -8.017674e-09 -4.247290e-08
+1.858333e+01 -7.817383e-03 -1.164749e-01 -4.724749e-08 -3.544994e-08 -4.323502e-08 +2.140519e-08 +7.427127e-09 -6.001848e-08 +3.939142e-08 +7.027147e-08 -1.079201e-07 +5.582591e-09 +3.553360e-08 +8.631498e-09 -5.262142e-08 -2.459749e-08 +3.050326e-08 +5.618950e-10 -2.884507e-08
+1.860000e+01 +6.852176e-03 +1.300413e-01 -1.150753e-08 -2.050213e-08 +9.377402e-10 +2.370706e-08 +1.047379e-08 -4.999103e-08 +4.060337e-08 +4.600877e-08 -9.238169e-08 +7.491429e-09 +2.662454e-08 +1.428090e-08 -3.743770e-08 -2.283749e-08 +4.969342e-08 -1.446773e-08 -1.636705e-08
+1.861667e+01 -5.070937e-03 +3.697389e-01 -9.101216e-08 -1.088905e-07 -4.404771e-08 +6.960839e-09 +1.324715e-08 -6.128879e-08 +7.756306e-09 +4.629377e-08 -8.273540e-08 -1.969025e-09 +1.159005e-08 +1.045147e-08 -4.709528e-08 -2.668794e-08 +3.317087e-08 +1.815181e-09 -1.423635e-08
+1.863333e+01 -4.078709e-03 +8.991029e-01 -1.627622e-08 -9.968456e-08 +6.963039e-08 +9.702842e-09 +8.473683e-09 -5.927453e-08 +9.570745e-09 +5.653515e-08 -8.147269e-08 -9.195436e-09 +3.887325e-08 +2.540222e-08 -3.761968e-08 -2.062555e-08 +3.858084e-08 +3.097939e-10 +1.015663e-09
+1.865000e+01 +1.356814e-03 +4.562455e-01 -1.192717e-08 -6.412023e-08 +4.239753e-08 +1.309266e-08 +2.815420e-11 -5.276014e-08 +1.587743e-08 +5.732278e-08 -5.788307e-08 -1.784447e-08 +3.542280e-08 +1.194931e-08 -5.089595e-08 -1.244683e-08 +2.260408e-08 +1.653940e-08 +4.183610e-09
+1.866667e+01 +7.201663e-04 +1.125482e+00 -6.484654e-09 -1.094727e-07 +9.514775e-08 +7.997848e-09 +1.429230e-09 -5.180007e-08 +8.620245e-09 +3.261743e-08 -6.475272e-08 -6.344471e-09 +3.070612e-08 +4.755181e-09 -2.411477e-08 -1.156889e-08 +4.122396e-08 -3.986073e-09 +2.656439e-08
+1.868333e+01 +1.294229e-02 +1.255941e+00 +2.258667e-08 -9.882194e-08 +1.325355e-07 -5.744696e-09 +1.194992e-08 -3.666515e-08 -1.721165e-09 +3.731013e-08 -5.719561e-08 -1.264590e-08 +2.663134e-08 +2.016435e-08 -1.610347e-08 -8.281936e-09 +3.671007e-08 +3.444722e-09 +2.654647e-08
+1.870000e+01 +3.143694e-03 +9.912830e-01 +2.477129e-08 -6.823549e-08 +1.065629e-07 +6.116272e-09 +8.366546e-09 -3.576852e-08 -2.396048e-09 +3.874577e-08 -4.904408e-08 -1.085454e-08 +2.014202e-08 +3.814613e-08 -5.192333e-09 -1.703970e-08 +2.462187e-08 +3.034713e-09 +8.026941e-09
+1.871667e+01 +3.190400e-03 +9.755214e-01 +2.330816e-08 -6.950915e-08 +1.053940e-07 -4.713805e-09 +1.644735e-09 -3.991911e-08 -1.050125e-09 +2.658485e-08 -3.590312e-08 +7.655401e-09 +2.381639e-08 +4.137184e-08 -2.692458e-08 +2.027053e-09 +1.511991e-08 -8.036452e-09 +2.375709e-08
+1.873333e+01 +2.478175e-03 +1.150355e+00 -3.788345e-09 -1.048196e-07 +9.507365e-08 -1.378104e-08 -1.663002e-08 -2.024089e-08 +5.205714e-10 +3.914979e-09 -2.102909e-08 -1.751905e-09 +8.791878e-09 +3.696659e-08 -2.934956e-08 +7.159815e-09 +2.200998e-08 -3.412420e-09 +2.206671e-08
+1.875000e+01 +7.040388e-03 +1.591905e+00 +6.443105e-09 -1.266359e-07 +1.329352e-07 -1.872288e-08 -1.416002e-08 -2.642167e-08 -1.221139e-08 +4.771745e-09 -2.851266e-08 +1.181775e-08 +1.124900e-08 +3.535198e-08 -1.754683e-08 +2.931088e-09 +2.791525e-08 -1.233558e-09 +3.122721e-08
+1.876667e+01 +7.974903e-03 +1.265025e+00 +2.341468e-08 -8.397591e-08 +1.195479e-07 -4.832291e-09 -9.031024e-09 -2.557460e-08 -6.806225e-09 +1.600742e-08 -2.848556e-08 +3.319548e-09 +1.259049e-08 +4.589042e-08 -1.607190e-08 -3.083532e-09 +3.374938e-08 -6.325085e-09 +1.401194e-08
+1.878333e+01 +1.086897e-02 +1.046505e+00 +4.195820e-08 -4.765381e-08 +1.148630e-07 +8.713963e-09 +8.914293e-10 -1.964753e-08 -7.195192e-09 +1.037018e-08 -2.258054e-08 -2.125722e-09 +1.066013e-08 +3.555743e-08 -1.113271e-08 +7.286012e-09 +2.651744e-08 -5.890749e-09 +1.476035e-08
+1.880000e+01 +1.147916e-02 +1.397045e+00 -4.571487e-09 -1.134388e-07 +1.021179e-07 +4.317637e-09 +1.092188e-10 -9.580999e-09 -1.909187e-08 -6.149612e-09 -2.026926e-08 -2.401956e-08 +8.348132e-09 +2.744122e-08 -1.167851e-08 +1.131273e-08 +2.789002e-08 -7.895250e-09 +1.373249e-08
+1.881667e+01 +1.340933e-02 +1.211807e+00 +3.854189e-08 -6.964226e-08 +1.305073e-07 -6.939992e-10 +4.627292e-09 -1.363753e-08 -1.875484e-08 +8.232588e-10 +4.207975e-09 -2.203208e-08 +1.811949e-08 +4.017384e-08 -2.037245e-08 +1.611472e-08 +9.568287e-09 +2.669106e-09 +2.206000e-08
+1.883333e+01 +1.602147e-02 +1.428154e+00 +6.516133e-08 -5.659993e-08 +1.615629e-07 +9.288822e-09 +3.743017e-09 -1.607567e-08 -6.301357e-09 -2.615446e-09 -8.601975e-09 -1.667010e-08 +2.179098e-08 +4.615063e-08 -1.449098e-08 +1.778735e-08 +6.469032e-09 +1.843737e-08 +1.310195e-08
+1.885000e+01 +1.421308e-02 +1.835179e+00 +7.581480e-08 -6.406541e-08 +1.862494e-07 +2.670654e-08 -5.254790e-09 -1.477292e-08 -1.250760e-08 -6.807054e-09 -1.627584e-08 -1.386983e-08 +2.418967e-08 +4.309457e-08 -1.693356e-10 +3.320550e-08 +2.275540e-09 +1.562351e-08 +8.035937e-09
+1.886667e+01 +1.233509e-02 +1.430868e+00 +5.479827e-08 -5.766445e-08 +1.455952e-07 +1.954420e-08 -5.069363e-09 -1.147203e-08 -2.695620e-08 +6.594056e-09 -1.879618e-08 -2.397217e-09 +2.558428e-08 +4.735144e-08 -1.462128e-08 +1.324056e-08 +2.130953e-09 +1.354654e-08 +1.118330e-08
+1.888333e+01 +2.347026e-02 +1.181766e+00 +6.798274e-08 -1.726375e-08 +1.281798e-07 +1.546076e-08 +1.354778e-08 -1.353728e-08 -2.897366e-08 +1.136760e-08 -2.792004e-08 +1.817631e-08 +6.815510e-10 +4.339694e-08 -2.620937e-08 +6.797960e-09 +2.514932e-08 +3.284216e-08 +3.682862e-09
+1.890000e+01 +1.176831e-02 +1.969378e+00 +3.040112e-08 -9.867431e-08 +1.452093e-07 -1.553134e-09 +7.659877e-09 -2.543161e-08 -3.353679e-08 +6.912963e-09 -3.247757e-08 +1.326125e-08 +9.381385e-09 +3.396337e-08 -1.016989e-08 +7.705589e-09 +2.415883e-08 +3.204865e-08 +8.000646e-10
+1.891667e+01 +1.195492e-02 +1.388142e+00 +3.149767e-08 -6.006618e-08 +1.097008e-07 -6.593008e-09 +1.076650e-08 -3.237008e-08 -2.915392e-08 +2.581910e-08 -2.937380e-08 +2.137483e-08 +2.924036e-10 +3.953222e-08 -7.902400e-09 -4.050103e-09 +2.056065e-08 +3.072743e-08 -5.252463e-09
+1.893333e+01 +1.505557e-02 +1.160169e+00 +7.725850e-08 -6.762408e-09 +1.332455e-07 +1.390256e-08 +1.196684e-08 -2.027008e-08 -1.786950e-08 +2.779387e-08 -3.741229e-08 +1.701413e-08 +6.999908e-09 +3.568081e-08 +6.731193e-10 -7.060575e-09 +1.817339e-08 +3.795275e-08 -2.661824e-09
+1.895000e+01 +1.229620e-02 +1.760060e+00 +5.277929e-08 -6.096515e-08 +1.454733e-07 +7.576939e-09 +1.681807e-08 -1.694530e-08 -2.289054e-08 +1.368355e-08 -3.782808e-08 -6.627124e-10 +4.156250e-09 +5.100288e-08 -6.566382e-09 -9.146981e-09 +2.537584e-08 +4.708902e-08 -1.404066e-08
+1.896667e+01 +1.038619e-02 +1.472572e+00 +2.405136e-08 -6.136360e-08 +9.874189e-08 +4.817117e-09 +1.124536e-08 -1.992278e-08 -2.541808e-08 +8.899956e-09 -2.634217e-08 +6.176165e-09 -2.361160e-09 +3.447394e-08 -4.424401e-09 +1.705040e-08 +1.148651e-08 +2.311018e-08 -1.248959e-08
+1.898333e+01 +9.599843e-03 +1.605837e+00 +3.484328e-09 -8.959536e-08 +9.229034e-08 +6.908401e-09 +1.542363e-08 -2.086739e-08 -2.762898e-08 +7.837519e-09 -2.875394e-08 -1.184585e-08 +4.441811e-09 +3.730867e-08 -1.167345e-08 +2.069307e-08 +9.865356e-09 +1.159616e-08 -9.722973e-09
+1.900000e+01 +2.154990e-02 +9.610481e-01 +3.662437e-08 -2.251753e-08 +8.182594e-08 +1.418211e-08 +1.845492e-08 -1.907889e-08 -2.349109e-08 +1.620893e-08 -1.391760e-08 -7.128129e-09 +2.554626e-09 +3.672318e-08 -2.467664e-09 +1.043294e-08 +1.054789e-08 +1.187482e-08 -1.425601e-08
+1.901667e+01 +1.328765e-02 +1.066100e+00 +1.574906e-08 -4.465854e-08 +6.898331e-08 +1.168538e-08 +7.027650e-09 -6.801168e-10 -2.886699e-08 -1.888314e-09 -1.077100e-08 -6.141395e-09 +1.635389e-09 +2.853886e-08 -6.283085e-09 +9.109415e-09 +1.711459e-08 +4.821692e-09 -8.257014e-09
+1.903333e+01 +1.149108e-02 +9.585439e-01 +2.303079e-08 -2.456848e-08 +6.151305e-08 +2.375438e-08 -1.977414e-09 +1.401394e-08 -2.673463e-08 -1.046339e-08 -1.576936e-08 +1.673495e-10 +6.342725e-09 +2.033976e-08 +1.202913e-08 -4.080761e-11 +2.253689e-08 +2.976261e-09 -2.265211e-08
+1.905000e+01 +1.312643e-02 +6.055489e-01 -9.112694e-09 -3.453274e-08 +1.842323e-08 +2.073559e-08 -1.099999e-08 +1.127782e-08 -1.214172e-08 -1.347628e-08 -5.601968e-09 -1.316285e-08 -1.893151e-12 +5.121130e-09 +1.419726e-08 -1.266119e-08 +2.442594e-08 +1.314863e-08 -3.215000e-08
+1.906667e+01 +2.208038e-02 +7.375465e-01 +4.862560e-09 -2.991416e-08 +3.688101e-08 +3.602037e-08 -1.481283e-08 +9.553755e-09 -5.989940e-09 -1.436462e-08 -1.448420e-08 -1.663749e-08 +9.818545e-09 +1.578388e-08 +1.157836e-08 -2.278847e-08 +2.922558e-08 +1.239854e-08 -3.165276e-08
+1.908333e+01 +1.819319e-02 +1.295350e+00 +1.046383e-08 -4.567799e-08 +6.130014e-08 +4.240544e-08 -2.477888e-08 +1.503483e-08 -1.039400e-08 -3.110530e-08 -1.358840e-08 -9.148908e-09 +1.388407e-08 +8.795951e-09 +1.958806e-08 -1.797333e-08 +2.845213e-08 +3.216803e-08 -4.423222e-08
+1.910000e+01 +1.815250e-02 +1.595121e+00 +4.759272e-08 -3.060386e-08 +1.076288e-07 +3.730276e-08 -1.234282e-08 +1.673285e-08 -6.312426e-09 -3.532081e-08 -9.538128e-09 -1.183669e-08 +1.213345e-08 +2.895967e-08 +2.753774e-08 -9.240784e-09 +2.019514e-08 +3.154734e-08 -3.867757e-08
+1.911667e+01 +7.014978e-03 +1.142734e+00 +1.490587e-08 -3.615761e-08 +5.938597e-08 +3.521481e-08 -1.620154e-08 +1.119560e-08 +3.260521e-09 -3.672924e-08 -1.261690e-08 -9.122048e-09 +1.118402e-08 +2.490265e-08 +2.673916e-08 -1.612254e-08 +4.230420e-09 +3.147697e-08 -4.262327e-08
+1.913333e+01 +5.288219e-03 +9.001882e-01 +6.856328e-09 -2.714927e-08 +3.747927e-08 +3.939167e-08 -1.188465e-08 +1.592345e-08 -3.242670e-09 -3.486126e-08 -1.939379e-08 -5.151694e-09 +1.253509e-08 +1.759363e-08 +2.301551e-08 -1.449710e-08 +9.728031e-09 +2.069606e-08 -4.413426e-08
+1.915000e+01 +6.009925e-03 +1.483767e+00 +1.551613e-08 -5.329966e-08 +7.695117e-08 +2.353403e-08 -1.558870e-08 +1.984348e-08 -1.101737e-08 -3.866696e-08 +4.645246e-09 -1.861884e-08 +1.270001e-08 +1.432258e-08 +2.857904e-08 -4.962844e-09 +6.589713e-09 +3.437266e-08 -3.990204e-08
+1.916667e+01 -9.007317e-04 +1.264971e+00 +1.801255e-08 -3.394231e-08 +6.234058e-08 +2.908067e-08 -1.016884e-08 +1.450413e-08 -1.571818e-08 -3.627811e-08 +4.980078e-09 -9.641419e-09 +1.017026e-08 +1.757862e-08 +3.173516e-08 +2.092330e-09 +1.963947e-09 +1.757961e-08 -3.894986e-08
+1.918333e+01 -9.248116e-03 +1.738090e+00 +2.864504e-08 -4.472246e-08 +9.019567e-08 +2.331683e-08 -3.541145e-09 +1.135900e-08 -1.859216e-08 -3.717649e-08 -9.330502e-10 -4.655343e-09 +3.451959e-12 +2.646115e-08 +2.310798e-08 +1.345345e-08 +6.273112e-09 +2.304425e-08 -3.115588e-08
+1.920000e+01 -6.985470e-03 +1.448331e+00 +4.140858e-08 -2.596811e-08 +9.300677e-08 +2.302779e-08 +8.605464e-09 +1.134193e-08 -2.099462e-08 -3.126218e-08 +2.216920e-09 -1.050830e-08 +7.609371e-09 +1.696478e-08 +2.803192e-08 +4.176485e-10 +4.678529e-09 +2.631499e-08 -2.113374e-08
+1.921667e+01 -1.143407e-02 +1.263432e+00 +6.553168e-09 -5.060782e-08 +5.964998e-08 +1.081703e-08 +3.677942e-09 +1.243358e-09 -2.111106e-08 -2.851423e-08 +5.737950e-09 -5.437141e-09 +5.936830e-09 +2.451417e-08 +1.273999e-08 -2.208574e-09 -2.516213e-10 +1.196873e-08 -1.230523e-08
+1.923333e+01 +1.583056e-03 +1.419243e+00 +4.356523e-08 -2.376970e-08 +9.441956e-08 +1.991620e-08 +3.262233e-09 -1.385588e-09 -1.556296e-08 -3.039792e-08 +8.953960e-09 -9.126610e-10 +1.492051e-08 +2.685853e-08 +1.708823e-08 +9.756545e-09 -3.206574e-09 +5.949085e-09 -7.256831e-09
+1.925000e+01 +7.410543e-05 +1.637125e+00 +2.840271e-08 -4.391017e-08 +8.901332e-08 +1.720075e-08 -3.767205e-09 +1.365968e-09 -1.113695e-08 -2.811758e-08 -5.931817e-09 +8.295000e-10 +1.037502e-08 +1.412176e-08 +9.979822e-09 +2.088423e-08 +3.342009e-09 +1.011468e-08 -8.441777e-09
+1.926667e+01 -9.580012e-04 +1.334366e+00 +1.064192e-09 -5.549426e-08 +5.536932e-08 +1.683958e-08 -5.186951e-09 -6.084082e-09 -6.063256e-09 -2.486017e-08 -2.861511e-09 -8.782234e-09 +4.861836e-09 +8.948776e-09 +3.236759e-09 +1.704242e-08 +3.686250e-09 +5.860104e-09 -6.060145e-09
+1.928333e+01 -2.322472e-03 +1.824390e+00 +4.668957e-08 -3.988664e-08 +1.151175e-07 +5.030286e-09 +1.874027e-09 +5.925202e-09 -1.430396e-08 -1.905029e-08 +5.761090e-10 -6.466935e-09 +1.513293e-08 +2.658218e-09 +1.491377e-08 +2.046585e-08 +1.443388e-08 +1.335528e-08 -3.070026e-09
+1.930000e+01 -3.013550e-03 +1.674487e+00 +3.701689e-08 -4.128822e-08 +1.006078e-07 -7.420768e-09 +2.791194e-09 +1.765567e-09 -9.966253e-09 -1.627869e-08 +8.490693e-09 -6.342129e-09 +7.857407e-09 +5.789229e-09 +1.272664e-08 +1.936540e-08 +1.533218e-08 +1.461707e-08 -7.586479e-09
+1.931667e+01 -4.362040e-03 +1.729001e+00 +3.443602e-08 -4.974303e-08 +1.045448e-07 -1.238640e-08 +6.074926e-09 -1.025659e-09 -5.468949e-09 -2.121403e-08 +1.314795e-08 -1.140725e-08 +7.859127e-09 +1.031906e-08 +5.967419e-09 +2.154642e-08 +7.031850e-09 +1.627862e-08 +1.823786e-09
+1.933333e+01 -3.616666e-03 +1.773231e+00 +2.386386e-08 -6.055965e-08 +9.765754e-08 -2.699221e-08 +5.732340e-09 +1.265684e-09 -8.154323e-10 -1.631488e-08 +1.244485e-09 -3.378158e-09 -3.688326e-09 +1.877379e-08 +7.191405e-09 +1.979403e-08 +6.676882e-09 +1.098148e-08 +6.705679e-09
+1.935000e+01 +5.919109e-03 +1.158215e+00 +4.861259e-08 -1.202609e-08 +9.134988e-08 -2.328434e-08 +1.225580e-09 +2.972001e-09 +9.806908e-09 -7.208054e-09 +8.926744e-09 +1.938636e-10 -5.944311e-09 +1.508002e-08 +6.426092e-09 +2.483004e-08 +1.168896e-08 +9.184779e-09 +9.055500e-10
+1.936667e+01 +3.624893e-03 +1.167725e+00 +3.609427e-08 -2.325668e-08 +8.167077e-08 -1.073821e-08 +7.261485e-12 +6.057718e-09 +5.566505e-09 -5.124998e-09 -3.276910e-09 -7.550779e-09 +1.848958e-09 +2.385236e-08 +3.592786e-09 +1.915179e-08 +8.538113e-09 -2.372501e-10 -1.156698e-09
+1.938333e+01 -1.644797e-03 +6.455657e-01 +1.057222e-08 -2.504925e-08 +4.154443e-08 -8.431204e-09 -6.809064e-09 +7.937535e-09 +1.125726e-08 -3.776427e-09 -6.411684e-09 -1.013555e-08 +9.443235e-10 +2.096482e-08 +2.458724e-10 +3.169613e-08 -8.956517e-09 -1.470399e-08 -1.421885e-09
+1.940000e+01 -1.117665e-02 -1.572929e-01 +1.043659e-08 +7.535101e-09 +9.835807e-09 -3.292569e-09 +1.205479e-08 -3.669821e-09 +1.848822e-08 +5.457956e-09 -1.345815e-08 -1.026413e-08 -8.679621e-09 +2.234806e-08 -1.530196e-08 +3.839001e-08 -8.925275e-09 -2.383974e-08 +3.455094e-09
+1.941667e+01 -6.985017e-03 +2.628136e-01 +6.463383e-09 -9.761761e-09 +2.003330e-08 -8.539737e-09 +1.179290e-08 -4.459209e-09 +2.718596e-08 +5.312912e-09 -2.998864e-08 -7.404851e-09 -9.900174e-09 +2.595837e-08 -6.068929e-09 +2.660472e-08 +5.373651e-09 -2.202188e-08 -5.734790e-09
+1.943333e+01 -1.182995e-02 +2.586861e-01 -8.708749e-09 -1.891337e-08 +3.992785e-09 -9.558449e-09 +9.911339e-09 -1.264302e-08 +2.427388e-08 +1.174172e-08 -3.625464e-08 +3.181959e-10 -1.808026e-08 +2.264631e-08 -1.188775e-08 +2.324729e-08 +1.556771e-08 -2.737058e-08 -7.743568e-10
+1.945000e+01 -1.497717e-03 +5.064191e-01 +9.263769e-09 -7.332880e-09 +2.227917e-08 -3.117058e-09 +2.987026e-08 -2.380540e-08 +8.827449e-09 +1.933131e-08 -3.971666e-08 +4.157493e-09 -2.235324e-08 +2.362079e-08 -1.329207e-08 +2.509536e-08 +1.924617e-08 -1.933722e-08 +2.723993e-09
+1.946667e+01 +2.438656e-04 +8.718012e-01 +1.456772e-08 -1.237030e-08 +3.584578e-08 -4.402759e-09 +2.606933e-08 -2.733931e-08 -7.273995e-10 +1.709256e-08 -3.049084e-08 +1.195888e-08 -2.398901e-08 +2.706151e-08 -1.559307e-08 +2.669543e-08 +1.743531e-08 -5.816000e-09 -1.015810e-09
+1.948333e+01 +1.282129e-02 +7.677291e-01 +3.356907e-08 +8.365770e-09 +4.697254e-08 -2.073071e-09 +1.999673e-08 -2.549023e-08 -6.565076e-09 +2.550491e-08 -2.361898e-08 +1.792124e-08 -1.884271e-08 +2.475002e-08 -1.350558e-08 +3.107825e-08 +1.297257e-08 -6.210107e-09 +2.105996e-09
+1.950000e+01 +1.133319e-02 +9.524266e-01 +2.607439e-08 +2.483762e-09 +4.036434e-08 -1.676339e-09 +2.138145e-08 -2.688362e-08 -1.667699e-08 +2.572964e-08 -2.755073e-08 +2.733177e-08 -3.077911e-08 +1.559350e-08 -1.793182e-08 +3.515444e-08 +2.657744e-08 -5.465864e-09 +4.731069e-09
+1.951667e+01 +1.228105e-02 +7.516402e-01 +6.989071e-08 +4.359209e-08 +7.250425e-08 -3.245171e-09 +2.524645e-08 -1.820269e-08 -9.800177e-09 +2.944090e-08 -2.197154e-08 +2.738263e-08 -2.138373e-08 +2.074917e-08 -1.184215e-08 +3.556361e-08 +2.748505e-08 -7.238616e-09 +6.308616e-09
+1.953333e+01 +6.332123e-03 +3.709647e-01 +6.546075e-08 +6.062321e-08 +4.878159e-08 +4.322661e-09 +3.001620e-08 -1.861201e-08 -1.143305e-08 +1.226777e-08 -1.323874e-08 +3.652238e-08 -2.623784e-08 +1.206304e-08 -6.798551e-09 +2.426574e-08 +3.036741e-08 -9.065632e-09 +8.947156e-09
+1.955000e+01 +2.434990e-03 +4.438298e-01 +3.205614e-08 +3.024105e-08 +2.335316e-08 -4.399324e-09 +2.764673e-08 -1.761755e-08 -1.234853e-08 -2.753870e-09 -1.403192e-08 +4.332721e-08 -2.367234e-08 -3.835746e-09 -3.262164e-09 +1.706448e-08 +2.762803e-08 -2.630575e-09 +4.802862e-09
+1.956667e+01 -2.496183e-03 +7.709241e-01 +9.213313e-09 -4.798108e-10 +1.557432e-08 +2.579345e-09 +1.820528e-08 -2.276128e-08 -1.217780e-08 -9.147148e-09 -1.471191e-08 +3.738014e-08 -2.965270e-08 -5.847946e-09 +3.828175e-09 +5.629301e-09 +3.080822e-08 -2.980107e-09 +9.069678e-09
+1.958333e+01 +6.609509e-03 +6.988708e-01 -3.935561e-09 -1.212325e-08 +5.259983e-09 -3.693796e-09 +1.081642e-08 -2.301162e-08 -7.441232e-09 -5.803208e-09 -2.614861e-09 +2.375579e-08 -3.003030e-08 -6.435503e-09 +2.789506e-09 +1.364404e-08 +2.600597e-08 -4.887119e-09 +2.877486e-09
+1.960000e+01 +1.901696e-02 +9.843878e-01 +2.018786e-08 -1.897963e-09 +3.494393e-08 -2.191292e-09 +1.065970e-08 -2.827017e-08 -1.014577e-08 -1.624287e-08 +1.435898e-08 +3.055096e-08 -1.088358e-08 -1.722110e-08 -2.061462e-10 +2.656983e-08 +2.342770e-08 -9.492036e-10 +3.094854e-09
+1.961667e+01 +5.882178e-03 +9.894255e-01 -1.250144e-08 -3.116485e-08 +9.610991e-09 -3.228710e-10 +2.112570e-09 -2.234386e-08 -1.370805e-08 -2.109460e-08 +1.717211e-08 +1.758566e-08 -1.184984e-08 -2.676561e-08 +6.394991e-09 +2.758565e-08 +1.467150e-08 -4.197094e-09 +9.577992e-10
+1.963333e+01 +1.971817e-02 +5.130950e-01 +2.489987e-08 +2.158280e-08 +1.998267e-08 +6.734097e-09 +7.481088e-10 -1.283823e-08 -1.215633e-08 -1.145309e-08 +2.329829e-08 +1.966050e-08 -1.616368e-08 -2.914034e-08 +9.793782e-09 +2.925625e-08 +2.072241e-08 +3.476075e-10 -9.977764e-10
+1.965000e+01 +3.127850e-03 +7.088036e-01 +1.100291e-08 +5.897726e-09 +1.234682e-08 +1.637111e-08 -3.079058e-09 -1.402199e-08 -1.202460e-08 -2.194679e-08 +1.510508e-08 +2.285608e-08 -1.919343e-08 -2.708841e-08 +1.256643e-08 +2.930723e-08 +1.001489e-08 +2.332250e-09 +8.495201e-10
+1.966667e+01 +2.103012e-03 +1.333070e+00 +2.005389e-08 -1.163161e-08 +4.412980e-08 +1.635135e-08 -6.495678e-09 -1.393399e-08 -1.597466e-08 -2.188738e-08 +1.209026e-08 +2.150174e-08 -1.038889e-08 -1.394465e-08 +1.505788e-08 +2.709808e-08 +1.225088e-08 +4.693497e-10 -2.644592e-10
+1.968333e+01 +1.253483e-02 +1.182696e+00 +2.708401e-08 -1.613471e-09 +4.597935e-08 +1.304909e-08 -1.228440e-08 -6.772133e-09 -6.917302e-09 -2.035186e-08 +1.193123e-08 +1.959769e-08 -1.123533e-08 -1.438339e-08 +9.984546e-09 +2.802981e-08 +2.128858e-08 +1.086532e-09 -3.358083e-09
+1.970000e+01 +1.989381e-02 +7.307338e-01 +3.472020e-08 +1.977286e-08 +3.783785e-08 +7.429682e-09 -1.445427e-08 -4.604060e-09 -2.441811e-09 -1.023561e-08 +7.721486e-09 +2.891375e-08 -1.553125e-08 -1.256690e-08 +7.478321e-09 +2.831723e-08 +1.717359e-08 -2.107070e-09 +3.268912e-09
+1.971667e+01 +1.414866e-02 +9.326223e-01 +2.585387e-08 +4.437884e-09 +3.811439e-08 +3.331399e-09 -1.746993e-08 -6.118204e-09 -8.387327e-09 -4.949402e-09 +5.346895e-09 +3.050226e-08 -9.260398e-09 -8.100387e-09 +7.068107e-09 +3.149216e-08 +1.047416e-08 -2.787446e-09 -2.668308e-09
+1.973333e+01 +4.554245e-03 +1.756894e+00 +8.546574e-09 -4.612462e-08 +5.858725e-08 -4.237076e-09 -2.488105e-08 -1.451095e-08 -3.098175e-09 -7.203472e-09 -6.750998e-10 +2.369534e-08 -3.522554e-09 -4.756102e-09 -5.634258e-10 +2.956714e-08 +1.417288e-08 +2.559289e-09 +2.413233e-09
+1.975000e+01 +6.315025e-03 +1.886748e+00 +5.793148e-09 -5.568878e-08 +6.331321e-08 -8.955746e-09 -2.044807e-08 -1.240446e-08 -6.173351e-09 -2.591191e-09 -1.919204e-09 +1.554211e-08 -4.881401e-10 -6.200595e-09 +7.017728e-09 +2.746890e-08 +1.404867e-08 -1.305910e-09 +2.583952e-09
+1.976667e+01 +5.236178e-04 +7.011208e-01 -1.031159e-09 -2.169258e-08 +1.927029e-08 -1.170404e-08 -2.604945e-09 -7.879023e-09 -4.770642e-09 -7.476446e-09 +3.611178e-09 +1.656698e-08 -3.415851e-09 -5.472523e-09 +3.768550e-09 +2.242187e-08 +6.043948e-09 -8.193141e-09 -1.791348e-09
+1.978333e+01 -1.019725e-02 +8.063466e-01 -1.177387e-08 -2.894422e-08 +8.658498e-09 -1.212147e-09 +8.445308e-09 -1.911705e-08 -3.216735e-09 -1.253321e-08 -5.458897e-09 +1.399204e-08 -1.369296e-09 -2.307636e-09 +5.314561e-09 +2.026555e-08 +7.474605e-09 -1.451524e-08 -8.676224e-09
+1.980000e+01 -1.661650e-02 +1.419722e+00 +4.149508e-11 -3.980662e-08 +3.853308e-08 +2.027458e-10 +9.834314e-09 -2.164482e-08 -3.613882e-09 -1.068806e-08 -9.073992e-09 +8.775213e-09 -1.914113e-09 +2.853203e-09 +8.585710e-09 +2.085573e-08 +9.131146e-09 -1.133941e-08 -1.689552e-09
+1.981667e+01 -3.259778e-02 +9.848780e-01 +1.400500e-09 -2.598511e-08 +2.740629e-08 -2.113637e-09 +1.952793e-08 -2.262196e-08 -2.297737e-09 -1.352544e-08 -4.758528e-09 +8.897430e-09 -3.205487e-10 +6.252538e-09 +5.006091e-09 +1.663846e-08 +3.560272e-09 -1.065247e-08 -1.586353e-09
+1.983333e+01 -2.343722e-02 +9.665933e-01 -2.416443e-08 -5.206009e-08 +1.067364e-08 -1.487025e-08 +1.723285e-08 -1.707001e-08 -5.062746e-09 -1.234959e-08 -1.806983e-09 +2.021783e-10 -1.320649e-09 +8.045535e-09 +5.147582e-09 +9.803129e-09 -7.304857e-10 -9.121577e-09 -4.299623e-09
+1.985000e+01 -2.820404e-02 +1.452702e+00 -3.589614e-08 -7.837153e-08 +1.685724e-08 -1.509563e-08 +4.267660e-09 -1.258283e-08 -1.310111e-08 -1.265818e-08 -3.103874e-09 +9.794241e-10 +5.285076e-09 +5.403261e-09 +5.569377e-09 +7.310844e-09 -5.576313e-09 -2.371041e-09 -4.066490e-09
+1.986667e+01 -1.779977e-02 +1.463522e+00 -7.512196e-09 -5.565700e-08 +4.146052e-08 -1.052524e-08 +5.859864e-09 -1.206102e-08 -8.809850e-09 -1.105531e-08 +8.593233e-09 -8.199436e-09 +5.348705e-09 +1.202615e-08 +6.298722e-09 +1.317413e-08 -9.614648e-09 +3.249302e-09 -2.184869e-09
+1.988333e+01 -3.022195e-02 +1.601254e+00 -2.341281e-08 -7.272899e-08 +3.187866e-08 -1.537886e-08 +2.206357e-09 -6.118607e-09 -1.073986e-08 -7.998868e-09 -1.650695e-09 -7.807538e-09 -2.289395e-09 +8.344319e-09 +4.398385e-09 +6.353128e-09 -1.652744e-09 +8.720411e-09 -2.187554e-09
+1.990000e+01 -1.813042e-02 +1.831683e+00 -1.095022e-08 -6.705170e-08 +4.683251e-08 -1.487017e-08 -1.175159e-10 -1.507312e-09 -1.158192e-08 -2.840696e-09 -8.414363e-09 -4.550085e-09 +6.889702e-10 +5.090661e-09 +7.600393e-09 +1.008939e-08 +4.950913e-09 +6.325325e-09 -2.941695e-09
+1.991667e+01 -8.785913e-03 +1.330275e+00 -8.206286e-09 -5.012093e-08 +3.497266e-08 -8.815270e-09 +5.453152e-09 -9.799399e-10 -8.379909e-09 -3.530195e-09 -5.048947e-09 -1.137070e-08 +3.104732e-09 +2.199578e-09 +4.458499e-09 +8.530073e-09 +6.677427e-09 +5.404244e-09 -6.718222e-09
+1.993333e+01 -7.709556e-03 +1.193598e+00 -1.981486e-08 -5.336339e-08 +1.906672e-08 -9.863305e-09 -2.388597e-09 -9.980073e-10 -7.434208e-09 -6.373943e-09 +3.172698e-09 -1.096815e-08 -3.687806e-10 -4.974330e-09 +4.619120e-09 +1.594637e-08 +4.881889e-09 +4.682305e-10 -7.549241e-09
+1.995000e+01 -5.844818e-03 +7.818560e-01 -7.952597e-09 -2.933865e-08 +1.530687e-08 -2.107152e-09 -6.224690e-09 +5.272482e-09 -1.177987e-08 -9.190652e-09 +1.313745e-08 -8.370274e-09 +3.960813e-10 -4.215407e-09 +2.036403e-09 +1.896428e-08 +2.327536e-09 -3.992251e-09 -4.966739e-09
+1.996667e+01 -3.728491e-03 +1.222471e+00 -7.713284e-09 -3.801108e-08 +2.407951e-08 -3.577486e-10 -1.222919e-08 +7.236940e-09 -1.219969e-08 -1.121268e-08 +7.686561e-09 -4.133567e-09 -5.965256e-09 -2.289163e-09 +2.028464e-09 +1.997604e-08 +4.791067e-09 +2.991098e-10 -2.295560e-09
+1.998333e+01 -1.757057e-02 +8.128714e-01 -1.504123e-08 -3.280943e-08 +7.034666e-09 +3.916282e-09 -1.317010e-08 +5.950339e-09 -1.595660e-08 -2.859349e-09 +8.601590e-09 -8.276993e-09 -5.770871e-09 -5.993634e-09 -6.669529e-10 +2.109364e-08 -2.377983e-09 +3.840920e-09 -5.165850e-09
+2.000000e+01 -1.027408e-02 +1.277200e+00 -2.919714e-08 -5.696126e-08 +7.155518e-09 +9.329015e-10 -1.831482e-08 +1.010629e-08 -1.977175e-08 -2.763851e-09 +6.076133e-09 -1.395356e-08 -5.992771e-09 -6.240393e-09 +9.745223e-09 +2.257214e-08 -1.714949e-09 -5.715381e-09 -7.401900e-09
+2.001667e+01 -1.175968e-02 +1.540564e+00 -2.497047e-08 -6.493687e-08 +2.179445e-08 -4.745715e-09 -2.113499e-08 +9.428461e-09 -9.870298e-09 -9.709262e-09 +1.276926e-08 -1.948896e-08 -4.980147e-09 -4.222236e-09 +6.541273e-09 +1.947253e-08 +1.243587e-09 -1.055963e-09 -1.943110e-09
+2.003333e+01 -7.659113e-03 +1.122786e+00 -2.041924e-08 -5.052387e-08 +1.533165e-08 -6.881240e-09 -1.836792e-08 +6.358580e-09 -4.695355e-09 -7.044155e-09 +1.961538e-08 -2.203929e-08 -1.039768e-08 -2.724435e-10 +1.139623e-08 +1.785812e-08 -2.250983e-09 -5.958819e-09 +5.186242e-10
+2.005000e+01 -4.872161e-03 +1.417579e+00 -2.396472e-08 -6.066197e-08 +1.931316e-08 -4.512974e-09 -1.782149e-08 +3.623331e-09 -9.771169e-09 -6.556391e-09 +2.204439e-08 -2.670111e-08 -9.034088e-09 +4.213061e-09 +1.244226e-08 +1.761216e-08 -6.844835e-09 -3.554565e-09 -1.229443e-09
+2.006667e+01 -7.613362e-03 +1.150417e+00 -2.339968e-08 -4.996468e-08 +9.903114e-09 -1.493304e-09 -1.160474e-08 +6.014033e-09 -1.147328e-08 -1.107079e-08 +2.148637e-08 -2.454976e-08 -1.098120e-08 +5.259046e-09 +9.247062e-09 +1.061834e-08 +1.470119e-09 -2.335497e-09 -6.210300e-09
+2.008333e+01 -8.347276e-03 +1.151371e+00 -1.021367e-08 -3.486040e-08 +1.693415e-08 +5.247949e-09 -1.239036e-08 +5.946380e-09 -1.259067e-08 -7.542589e-09 +1.883433e-08 -2.045924e-08 -1.701195e-08 +6.997105e-09 +1.119552e-08 +9.336709e-09 +2.620765e-09 +3.576173e-09 -4.852831e-09
+2.010000e+01 -1.553945e-02 +1.080166e+00 -2.821721e-08 -5.082792e-08 +2.836064e-09 +3.123838e-09 -1.782251e-08 +6.105280e-09 -1.468680e-08 -8.542757e-09 +1.698503e-08 -1.871017e-08 -1.225971e-08 +5.398160e-09 +2.494961e-09 +1.975722e-09 +1.410549e-09 +7.247067e-09 -4.215367e-09
+2.011667e+01 -1.876712e-02 +1.067615e+00 -4.401230e-08 -6.399821e-08 -1.034293e-08 -1.005786e-09 -1.662014e-08 +3.068383e-09 -1.435434e-08 -1.165393e-08 +1.410640e-08 -1.571396e-08 -7.489763e-09 +4.560671e-09 +1.181351e-10 -2.815706e-09 +1.735147e-09 +5.939787e-09 -9.071814e-09
+2.013333e+01 -1.695438e-02 +8.370897e-01 -5.810124e-08 -6.788424e-08 -2.969502e-08 +4.327356e-09 -1.596146e-08 +6.898865e-10 -1.794453e-08 -1.458064e-08 +1.540161e-08 -1.675777e-08 -6.527117e-09 +2.729460e-09 -4.121819e-09 -4.520735e-09 +2.923381e-09 +1.367071e-09 -1.203814e-08
+2.015000e+01 -2.496954e-02 +1.177094e+00 -6.905284e-08 -8.962808e-08 -2.664562e-08 +4.211545e-09 -2.106170e-08 -5.096939e-09 -2.026265e-08 -1.016713e-08 +1.294810e-08 -1.972755e-08 -1.621543e-09 +7.309343e-10 -1.132993e-08 -3.402001e-09 -2.404752e-09 +3.648513e-09 -3.833684e-09
+2.016667e+01 -1.959010e-02 +9.112279e-01 -5.857332e-08 -7.438542e-08 -2.418719e-08 +3.853976e-09 -2.153437e-08 +4.585704e-10 -2.035796e-08 -6.260090e-09 +1.591436e-08 -2.116009e-08 -2.964430e-09 +5.661629e-10 -1.429724e-08 -1.453473e-09 +2.950080e-09 +2.480069e-09 -3.848725e-09
+2.018333e+01 -3.073858e-02 +1.215033e+00 -6.510018e-08 -8.765582e-08 -2.206869e-08 +2.752475e-09 -2.216285e-08 -7.779379e-09 -1.714584e-08 -1.023302e-09 +6.364528e-09 -1.884455e-08 -2.231438e-09 +6.898720e-09 -1.283459e-08 -3.111215e-09 -1.258784e-09 +1.238785e-09 -3.766389e-09
+2.020000e+01 -4.012403e-02 +1.036517e+00 -5.387774e-08 -7.280346e-08 -1.801465e-08 +1.283279e-09 -1.621136e-08 -8.143318e-09 -1.622853e-08 -4.753394e-09 +7.027283e-09 -1.101776e-08 +5.900692e-11 +9.089299e-09 -7.122274e-09 -1.572818e-09 -7.020922e-09 -5.069085e-09 -5.040831e-10
+2.021667e+01 -4.093615e-02 +1.103165e+00 -6.094121e-08 -8.289127e-08 -1.985157e-08 -2.984456e-09 -1.450291e-08 -1.573127e-08 -1.703672e-08 -2.153391e-09 +1.144866e-08 -1.350298e-08 +3.705081e-09 +5.630227e-09 -6.105093e-09 -1.805853e-09 -1.198864e-08 -5.183470e-09 +2.352501e-09
+2.023333e+01 -3.687866e-02 +1.235639e+00 -5.576749e-08 -7.961319e-08 -1.453380e-08 -3.982529e-09 -1.316467e-08 -1.981761e-08 -1.327304e-08 -1.050314e-09 +1.065584e-08 -1.162706e-08 +4.413616e-09 +1.001601e-08 -1.242895e-08 +2.745382e-09 -8.078501e-09 -2.140985e-09 -4.415157e-09
+2.025000e+01 -3.246386e-02 +8.804759e-01 -3.995504e-08 -5.898456e-08 -8.533327e-09 -3.267486e-09 -1.351678e-08 -1.193806e-08 -6.746602e-09 +1.056921e-09 +1.161156e-08 -1.584781e-08 -1.948817e-09 +7.817251e-09 -1.452396e-08 +5.993533e-09 -2.976495e-09 +5.143161e-10 -6.665386e-10
+2.026667e+01 -1.628971e-02 +1.151403e+00 -3.198904e-08 -5.791875e-08 +3.501769e-09 -1.270991e-09 -1.302420e-08 -1.592585e-08 -5.523379e-09 +2.637089e-09 +1.313872e-08 -1.794778e-08 -2.324589e-09 +6.168311e-09 -1.288511e-08 +9.503788e-09 -1.862244e-09 +1.133059e-09 +2.675293e-09
+2.028333e+01 -1.477321e-02 +1.141813e+00 -3.975408e-08 -6.387625e-08 -3.476902e-09 -1.638327e-09 -1.102104e-08 -1.831109e-08 -4.413883e-09 +1.158707e-09 +1.011980e-08 -1.771564e-08 -4.401511e-09 +2.966612e-09 -1.576590e-08 +9.112570e-09 -4.394385e-09 +7.533869e-09 +2.555245e-09
+2.030000e+01 -9.514627e-03 +1.097314e+00 -2.377146e-08 -5.071928e-08 +1.002253e-08 +5.386587e-10 -1.174632e-08 -1.767700e-08 -3.227249e-09 +6.080600e-09 +7.385403e-09 -1.460269e-08 +2.166026e-09 +2.753085e-09 -1.603568e-08 +1.110714e-08 -8.353720e-09 +1.020082e-08 +4.851759e-09
+2.031667e+01 -1.601984e-02 +9.972409e-01 -2.543320e-08 -5.442238e-08 +1.087542e-08 -6.976001e-10 -1.476606e-08 -1.557072e-08 -5.429529e-09 +1.473269e-08 +3.409213e-09 -1.735272e-08 +9.626595e-09 -3.210544e-10 -2.163154e-08 +8.940552e-09 -6.024360e-09 +8.090082e-09 +8.414648e-09
+2.033333e+01 -1.436750e-02 +9.345845e-01 -1.809698e-08 -4.890698e-08 +1.757797e-08 -2.529919e-09 -1.487226e-08 -1.054014e-08 -3.048573e-09 +1.634948e-08 +1.740556e-09 -1.910556e-08 +1.273870e-08 +4.313945e-10 -2.303870e-08 +1.048973e-08 -4.388317e-09 +6.609977e-09 +8.761870e-09
+2.035000e+01 -1.730062e-02 +6.377985e-01 -2.241518e-08 -4.876440e-08 +1.035794e-08 -4.917556e-09 -1.395523e-08 -1.076901e-08 +1.334144e-09 +1.748557e-08 +3.891938e-10 -2.138151e-08 +1.018376e-08 +1.766177e-09 -3.011096e-08 +7.177941e-09 -2.342894e-09 +7.338296e-09 +1.263192e-08
+2.036667e+01 -1.389234e-02 +1.020076e+00 -2.553065e-08 -5.833423e-08 +1.449559e-08 -7.620492e-09 -9.355903e-09 -1.208492e-08 -9.119708e-10 +1.353403e-08 +5.410204e-10 -2.210211e-08 +9.673197e-09 +4.182504e-09 -2.871629e-08 +1.039608e-08 -3.326558e-09 +7.532246e-09 +9.763969e-09
+2.038333e+01 -8.537324e-03 +7.512659e-01 -1.979924e-08 -4.345952e-08 +9.522240e-09 -2.269850e-09 -4.517470e-09 -1.226290e-08 +3.939438e-09 +3.614238e-09 -8.619214e-10 -1.600914e-08 +9.447060e-09 +2.593464e-09 -2.322060e-08 +1.163186e-08 -6.769751e-09 +5.124526e-09 +7.432510e-09
+2.040000e+01 +3.088338e-03 +1.571690e+00 +2.506524e-09 -3.900009e-08 +4.179660e-08 -2.106397e-09 -2.069533e-09 -1.087051e-08 +1.929527e-09 +4.286638e-10 +1.775466e-09 -1.451077e-08 +8.177266e-09 +1.163434e-08 -1.521557e-08 +1.152453e-08 -3.555215e-09 +1.272059e-08 +2.839910e-09
+2.041667e+01 +1.223194e-02 +1.333730e+00 -2.662037e-09 -3.560326e-08 +3.003734e-08 -1.342745e-09 -2.641123e-09 -9.992570e-09 +6.892237e-09 -5.448165e-09 -1.959256e-09 -8.836232e-09 +5.305487e-09 +1.271425e-08 -1.196535e-08 +1.034331e-08 -5.217795e-09 +8.482159e-09 +6.112424e-10
+2.043333e+01 +1.462254e-02 +9.121456e-01 +2.380197e-09 -2.341792e-08 +2.653241e-08 -4.251302e-09 +5.007806e-10 -5.957514e-09 +9.227861e-09 -6.114705e-09 -1.644906e-09 -6.992310e-09 +2.766655e-09 +9.231840e-09 -6.175056e-09 +2.495917e-09 -4.585223e-09 +1.129224e-08 +2.845716e-09
+2.045000e+01 +8.596077e-03 +9.593243e-01 +1.130782e-09 -2.199598e-08 +2.310924e-08 +1.481003e-09 -2.208962e-09 -5.528547e-09 +7.031478e-09 -7.873332e-09 -3.402361e-09 -4.020643e-09 -3.427930e-10 +1.165163e-08 +1.505910e-09 +7.642624e-10 -7.443848e-09 +5.984584e-09 +3.630314e-09
+2.046667e+01 +5.220924e-03 +9.375295e-01 -2.851422e-09 -2.213545e-08 +1.671283e-08 +9.298926e-10 -2.048144e-09 -3.718746e-09 +5.608998e-09 -1.094703e-08 +4.419968e-10 -4.853746e-09 -7.347157e-09 +9.538442e-09 +1.942784e-09 +3.296491e-09 -2.022410e-09 +2.338624e-09 +3.781099e-09
+2.048333e+01 +3.920251e-03 +8.770848e-01 -1.264672e-09 -1.826854e-08 +1.557866e-08 -5.027954e-10 -9.461878e-10 -4.445409e-09 +5.128646e-09 -1.304563e-08 +5.712123e-09 -3.874896e-09 -9.769343e-09 +1.164264e-08 -1.243220e-09 +8.804451e-09 -2.139500e-09 -1.016841e-09 +4.585474e-09
+2.050000e+01 -2.433625e-04 +6.868509e-01 -1.266773e-08 -2.291098e-08 +1.362568e-09 -2.737152e-09 -4.497582e-09 -3.591682e-09 +1.783322e-09 -1.347440e-08 +8.687101e-09 -1.228366e-09 -9.195870e-09 +3.897631e-09 +1.861396e-10 +8.879657e-09 -2.725547e-09 -2.414645e-09 +2.582127e-09
+2.051667e+01 +3.382033e-03 +1.274220e+00 +5.611901e-09 -1.745041e-08 +2.606631e-08 -3.800857e-09 -1.006852e-08 -2.119473e-09 +4.462603e-09 -1.206809e-08 +1.239895e-08 -3.029964e-10 -1.306803e-08 +8.752527e-09 +7.972153e-09 +1.241099e-08 +2.524982e-09 -3.836110e-09 +3.360632e-09
+2.053333e+01 +1.116291e-02 +1.433001e+00 +1.423037e-08 -1.363327e-08 +3.651290e-08 -1.389158e-09 -8.441097e-09 -2.420865e-09 +5.124468e-10 -8.825215e-09 +1.063845e-08 +8.932306e-10 -1.365696e-08 +8.964135e-09 +6.529941e-09 +1.105745e-08 +4.241190e-09 -2.232630e-09 +1.027196e-08
+2.055000e+01 +7.063892e-03 +1.404669e+00 +3.712819e-09 -2.084246e-08 +2.622937e-08 -4.076672e-09 -5.169647e-09 -6.745144e-09 -2.019807e-09 -8.562681e-09 +9.344997e-09 +3.527880e-09 -1.376317e-08 +7.723948e-09 +8.603298e-09 +5.816688e-09 +4.587443e-09 -2.564232e-09 +7.760512e-09
+2.056667e+01 +5.823331e-04 +1.737384e+00 +6.721244e-09 -2.346584e-08 +3.369843e-08 -3.133198e-09 -8.145309e-09 -6.937629e-09 +8.987056e-10 -1.303345e-08 +9.153985e-09 +5.664162e-09 -1.254880e-08 +6.792584e-09 +6.196974e-09 +9.170813e-09 +1.917741e-09 +6.238499e-09 +5.357389e-09
+2.058333e+01 -7.490078e-03 +1.657565e+00 -4.360299e-09 -2.798638e-08 +1.989187e-08 -3.688711e-09 -6.449848e-09 -8.493526e-09 -7.482277e-10 -1.299969e-08 +5.440410e-09 +8.409196e-09 -1.738311e-08 +1.125324e-08 +4.134275e-09 +8.528001e-09 +1.443681e-09 +6.522107e-09 -6.906356e-10
+2.060000e+01 -1.466443e-02 +2.013314e+00 -4.037004e-09 -3.174241e-08 +2.405154e-08 +3.789585e-09 -5.526430e-09 -1.042698e-08 -4.828968e-09 -1.719868e-08 +5.146997e-09 +7.878436e-09 -1.651861e-08 +1.285723e-08 +1.632023e-09 +7.409488e-09 +1.976647e-09 +8.642726e-09 +5.656446e-10
+2.061667e+01 -1.490943e-02 +1.651724e+00 -3.453004e-09 -2.586445e-08 +1.932950e-08 +3.722363e-09 -4.910334e-09 -6.991797e-09 -5.359181e-09 -1.610422e-08 +3.883866e-09 +8.446412e-09 -1.277810e-08 +1.173513e-08 -2.831821e-09 +9.525758e-09 -6.914828e-10 +7.799020e-09 +5.549488e-10
+2.063333e+01 -1.292616e-02 +9.955434e-01 -1.020298e-08 -2.118578e-08 +3.737942e-09 +2.100076e-09 -8.018060e-09 -3.432511e-09 -2.950338e-09 -1.251865e-08 +1.446130e-09 +9.111115e-09 -1.437504e-08 +1.062948e-08 -1.622769e-09 +6.107629e-09 -2.089094e-09 +3.618806e-09 +5.314221e-10
+2.065000e+01 -2.674273e-02 +1.168665e+00 -3.521034e-08 -4.426189e-08 -1.497806e-08 +1.675423e-09 -9.105371e-09 -9.326375e-09 -4.303441e-09 -1.361880e-08 -3.188841e-09 +8.394947e-09 -1.433480e-08 +4.782736e-09 -4.965940e-09 +4.362920e-09 -9.435368e-10 +1.972342e-09 -8.318656e-10
+2.066667e+01 -1.965856e-02 +1.428476e+00 -4.233188e-08 -5.590049e-08 -1.541168e-08 -1.904484e-10 -1.047723e-08 -9.310202e-09 -4.896481e-09 -1.100714e-08 -3.953286e-09 +2.790552e-09 -1.457119e-08 +6.495860e-09 -4.147610e-09 +2.359511e-09 +3.264904e-10 +6.574771e-10 -1.368142e-09
+2.068333e+01 -1.733599e-02 +8.329982e-01 -5.113857e-08 -5.495629e-08 -3.076783e-08 -3.471103e-10 -1.408426e-08 -7.395891e-09 -1.041740e-09 -1.277406e-08 -1.817925e-09 +1.018450e-09 -1.481022e-08 +5.005635e-09 -5.877205e-09 -3.233409e-09 -1.298103e-09 +1.433161e-09 -1.946003e-09
+2.070000e+01 -2.074852e-02 +9.572049e-01 -4.990969e-08 -5.542496e-08 -2.829948e-08 -2.683386e-10 -1.408290e-08 -1.063091e-08 +1.766131e-09 -1.118441e-08 -3.785742e-09 +1.442547e-09 -1.062914e-08 +9.937101e-09 -3.951471e-09 -7.205456e-09 +2.332550e-09 -2.633408e-09 -6.954645e-09
+2.071667e+01 -8.352331e-03 +4.995388e-01 -2.884515e-08 -3.036316e-08 -1.796885e-08 +8.000359e-10 -8.726954e-09 -8.813207e-09 +5.981201e-09 -7.361637e-09 -2.717616e-09 +6.901638e-10 -9.752296e-09 +1.493126e-08 -2.916029e-09 -1.163990e-08 +7.331573e-09 -6.132877e-10 -9.532271e-09
+2.073333e+01 +3.511309e-03 -9.848082e-03 -2.349480e-08 -1.904110e-08 -2.013428e-08 +6.390118e-10 -2.196106e-09 -8.522160e-09 +7.969058e-09 -6.308514e-09 -2.675738e-09 -1.464883e-09 -8.771832e-09 +1.400649e-08 -2.499970e-09 -1.204696e-08 +5.874016e-09 -3.255301e-09 -6.932167e-09
+2.075000e+01 +2.454236e-03 -4.297244e-01 -2.098234e-08 -1.002407e-08 -2.472673e-08 +1.110581e-09 -1.367674e-10 -7.161774e-09 +8.152212e-09 -7.768055e-09 +1.320245e-09 -2.093423e-09 -9.663375e-09 +1.095835e-08 -9.999906e-10 -1.055377e-08 +2.972334e-09 -4.853068e-09 -4.524258e-09
+2.076667e+01 +4.765801e-03 -3.066934e-01 -2.115740e-08 -1.552300e-08 -1.970024e-08 -1.871748e-09 -4.806123e-10 -6.203999e-09 +8.968722e-09 -9.324395e-09 +3.653955e-09 -4.841108e-09 -2.342188e-09 +7.749907e-09 +5.701465e-10 -1.272729e-08 +3.788702e-09 -8.156446e-09 -2.221076e-09
+2.078333e+01 -7.023016e-04 -6.040709e-01 -1.844515e-08 -5.776879e-09 -2.466955e-08 +1.110036e-09 +2.434039e-09 -6.121753e-09 +1.009678e-08 -1.562386e-08 +5.160057e-09 -8.225102e-10 -1.808661e-09 +6.190974e-09 +2.469766e-10 -1.137611e-08 +2.379090e-09 -8.654551e-09 -3.678969e-09
+2.080000e+01 -1.035351e-02 -6.959709e-01 -8.077021e-09 +4.743631e-09 -1.783081e-08 +1.943563e-09 +3.159958e-09 -7.088976e-09 +1.420182e-08 -1.840731e-08 +7.626296e-09 +1.706888e-09 +3.501741e-10 +4.242765e-09 +1.870842e-09 -1.190492e-08 +1.540611e-09 -4.968433e-09 -3.258841e-09
+2.081667e+01 -1.861787e-02 -3.311956e-01 -1.516404e-08 -6.126624e-09 -1.895027e-08 +3.135677e-09 +1.460136e-09 -3.686828e-09 +1.371524e-08 -2.358291e-08 +4.612654e-09 +2.336931e-10 -1.714336e-09 +1.985847e-09 +3.022778e-09 -9.822192e-09 +1.968022e-09 -5.116519e-09 -3.163969e-09
+2.083333e+01 -2.225209e-03 -8.162974e-01 +2.992624e-09 +1.797505e-08 -1.246106e-08 +6.013615e-09 +3.755043e-09 +1.300174e-09 +1.110871e-08 -1.942377e-08 +4.935216e-09 +3.990439e-09 -2.375261e-09 +8.165091e-09 +1.900849e-10 -7.712334e-09 +1.167791e-09 -6.985735e-09 -8.246181e-10
+2.085000e+01 -2.719005e-03 -1.317535e+00 +6.452548e-09 +2.733786e-08 -1.583373e-08 +4.606927e-09 +6.337784e-09 +1.925064e-09 +1.132892e-08 -1.311078e-08 +1.840433e-10 +6.601553e-09 +2.178602e-09 +1.225860e-08 -1.329768e-09 -9.018302e-09 -3.114393e-09 -9.743752e-09 -1.901187e-09
+2.086667e+01 -9.222426e-03 -1.146043e+00 +3.852200e-09 +2.244077e-08 -1.536649e-08 +2.291135e-09 +3.085979e-09 +3.715654e-09 +9.511069e-09 -1.087261e-08 -1.628722e-09 +8.509984e-09 +1.882229e-10 +1.448306e-08 -3.148336e-09 -8.654392e-09 -3.453932e-09 -7.364617e-09 -2.405675e-09
+2.088333e+01 -8.857134e-03 -1.518130e+00 +1.055401e-08 +3.206613e-08 -1.367586e-08 +1.296405e-09 +3.785143e-09 +5.939027e-09 +1.249359e-08 -9.894203e-09 -3.297350e-09 +1.062329e-08 +1.932532e-11 +1.357861e-08 -5.173255e-09 -1.317347e-08 -1.592558e-09 -4.410794e-09 +1.446193e-09
+2.090000e+01 -6.923992e-03 -8.783346e-01 +1.036033e-08 +2.057797e-08 -2.892537e-09 +4.086069e-10 +4.122509e-09 +5.095829e-09 +1.376194e-08 -7.211063e-09 -1.214055e-08 +9.336410e-09 +1.115659e-09 +1.473028e-08 -4.685685e-09 -9.470571e-09 -4.540986e-09 -2.214934e-09 +3.102260e-09
+2.091667e+01 -5.457798e-03 -7.884457e-01 +9.020716e-09 +1.734126e-08 -1.962006e-09 -4.342319e-10 +7.705687e-09 +3.687305e-09 +1.268130e-08 -5.660248e-09 -1.554124e-08 +8.865308e-09 -7.483451e-11 +1.538305e-08 -4.039529e-09 -1.197663e-08 -3.873764e-09 -1.980899e-09 +5.232547e-09
+2.093333e+01 -2.074018e-02 -4.500056e-01 +5.514206e-09 +7.862733e-09 +1.446067e-09 +8.771886e-10 +4.630106e-09 +3.129065e-09 +1.469713e-08 -5.826377e-09 -2.093928e-08 +8.393556e-09 -7.624985e-10 +1.567850e-08 -4.508924e-09 -1.231356e-08 -2.570779e-09 -5.745317e-09 +1.126064e-08
+2.095000e+01 +3.836085e-04 -1.234296e+00 +1.545658e-08 +2.864313e-08 -2.327573e-09 -5.423109e-10 +5.661114e-09 +1.050971e-08 +1.159438e-08 -5.724646e-09 -1.171821e-08 +8.932562e-09 -8.079026e-10 +1.362800e-08 -2.454689e-09 -1.425747e-08 -1.979737e-09 -3.066748e-09 +7.362437e-09
+2.096667e+01 -9.843061e-03 -1.096658e+00 +1.270165e-08 +2.286167e-08 -1.259296e-09 -2.148397e-09 +2.986375e-09 +8.139515e-09 +1.224748e-08 -4.803532e-09 -7.414565e-09 +5.978214e-09 +5.315476e-10 +8.541620e-09 -1.743083e-10 -1.100875e-08 -2.303041e-09 -6.504922e-09 +1.012569e-08
+2.098333e+01 -8.459806e-03 -9.604186e-01 +1.192188e-08 +2.142497e-08 -1.149915e-09 -1.495236e-09 +8.678009e-09 +9.414338e-09 +5.224019e-09 -4.958448e-09 -5.433367e-09 +2.709582e-09 -2.129800e-10 +6.525530e-09 +3.098857e-09 -5.383782e-09 -6.996010e-09 -6.119530e-09 +8.478770e-09
+2.100000e+01 -1.848679e-02 -6.602805e-01 +4.868370e-09 +1.189354e-08 -3.508122e-09 -1.625892e-09 +7.635938e-09 +6.889868e-09 +1.867542e-09 -1.801067e-09 -4.162829e-09 -8.821615e-10 -3.969685e-09 +4.852936e-09 +3.483456e-09 -9.461434e-10 -7.927513e-09 -5.592809e-09 +7.979152e-09
+2.101667e+01 -1.225272e-02 -1.114535e+00 +3.996427e-09 +1.946171e-08 -1.225128e-08 -1.966870e-09 +8.433190e-09 +9.344625e-09 +1.201613e-09 -1.702907e-09 -3.157259e-09 +7.472108e-10 -6.496333e-09 +5.174027e-09 +2.267840e-09 -1.875190e-09 -5.638004e-09 -4.915297e-09 +3.410100e-09
+2.103333e+01 -5.611924e-03 -1.512247e+00 +1.139130e-08 +3.283710e-08 -1.304762e-08 +3.574558e-10 +7.519472e-09 +1.232551e-08 +5.832441e-10 -8.258948e-10 +4.441099e-10 +1.250857e-09 -4.396176e-09 +3.115441e-09 -6.041073e-10 +9.843606e-10 -5.558512e-10 -6.382422e-09 -8.530322e-10
+2.105000e+01 -8.447771e-03 -1.018076e+00 +9.281995e-09 +2.487813e-08 -8.816343e-09 +3.028992e-09 +5.766983e-09 +1.005883e-08 -2.369672e-10 -1.876915e-09 +3.767202e-10 -7.592158e-10 -2.019412e-09 +8.136885e-11 -4.770300e-09 +8.201099e-09 -1.648770e-09 -2.350630e-09 -3.386036e-09
+2.106667e+01 -4.435637e-03 -9.342433e-01 +1.164337e-08 +2.592532e-08 -5.955359e-09 +4.266329e-09 +4.610944e-09 +1.107329e-08 -4.947631e-09 -1.721844e-09 +3.095412e-09 +6.172279e-10 -2.213567e-09 -1.963235e-09 -3.500396e-09 +6.910088e-09 -1.386855e-09 -1.630714e-09 -1.737883e-10
+2.108333e+01 -5.947927e-03 -1.212236e+00 +2.818783e-09 +2.227694e-08 -1.690308e-08 +2.030603e-09 +4.355858e-09 +1.218617e-08 -7.972058e-09 -3.310214e-09 +5.592709e-09 +1.737379e-09 -2.697797e-09 +2.200761e-10 -4.122592e-09 +4.136074e-09 -3.887276e-09 -2.255179e-09 -2.769466e-09
+2.110000e+01 -6.228218e-03 -1.155342e+00 -4.548806e-09 +1.564751e-08 -2.258061e-08 +4.066913e-09 +5.704917e-09 +9.871849e-09 -9.232815e-09 -2.406034e-09 +5.062234e-09 -2.773669e-09 -5.411972e-09 +1.770717e-09 -4.222318e-09 +3.299231e-09 -3.594721e-09 -2.833364e-09 -4.196645e-09
+2.111667e+01 +1.564088e-03 -9.457688e-01 -3.122685e-09 +1.334513e-08 -1.801685e-08 +3.487467e-09 +3.196519e-09 +6.876002e-09 -3.579481e-09 -2.050367e-09 +1.923229e-09 -1.114987e-09 -4.599863e-09 +1.242069e-08 -4.357760e-09 +2.568487e-10 -3.601917e-09 -6.157949e-09 -6.012940e-09
+2.113333e+01 +7.081801e-05 -7.353340e-01 -9.009520e-09 +4.591250e-09 -1.921295e-08 +2.362819e-09 +3.845169e-09 +3.045802e-09 -4.822400e-10 -1.810182e-09 -1.993491e-09 -1.953957e-09 -4.973310e-09 +1.664553e-08 -5.372678e-09 -1.428917e-09 -6.656699e-09 -3.618005e-09 -7.469464e-09
+2.115000e+01 +6.818796e-03 -1.158700e+00 -2.734317e-09 +1.472751e-08 -1.871568e-08 +1.700289e-10 +4.255677e-09 +4.103766e-09 -1.339466e-09 +3.721794e-09 +6.463027e-10 -1.779433e-09 -7.615866e-09 +1.441551e-08 -5.001362e-09 -2.874596e-11 -6.584386e-09 -2.357805e-09 -5.328898e-09
+2.116667e+01 +6.760761e-03 -1.313255e+00 -2.575710e-09 +1.716427e-08 -2.081019e-08 +4.479205e-10 +4.515326e-09 +5.399495e-09 +1.318705e-09 +2.584902e-09 +8.013949e-10 -3.667868e-09 -9.867814e-09 +1.090436e-08 -2.257869e-09 +1.462504e-09 -4.453036e-09 -4.517712e-09 -5.128945e-09
+2.118333e+01 +4.255090e-03 -1.051199e+00 +1.873374e-09 +1.749700e-08 -1.383480e-08 +2.597627e-09 +5.726546e-09 +4.831488e-09 +2.647493e-09 -5.537856e-10 +1.881665e-09 -5.519177e-09 -9.080340e-09 +1.161331e-08 +2.455104e-09 +2.518778e-10 -5.834186e-09 -4.010336e-09 -4.491360e-09
+2.120000e+01 -1.656275e-03 -1.548416e+00 -9.669680e-10 +2.056323e-08 -2.145611e-08 +2.284819e-09 +4.469200e-09 +3.787136e-09 +4.271356e-09 +3.094338e-10 +2.997622e-09 -4.491481e-09 -6.997077e-09 +8.361308e-09 +1.580898e-09 -1.602459e-09 -5.538832e-09 -5.134713e-09 -4.992195e-09
+2.121667e+01 -4.082695e-03 -1.162161e+00 -8.745361e-09 +9.026140e-09 -2.306513e-08 +9.696798e-10 +3.428690e-09 -2.778518e-10 +6.269952e-11 +2.436835e-09 +4.718842e-09 -5.254370e-09 -4.740015e-09 +5.656582e-09 -1.678696e-10 -9.248800e-10 -3.232978e-09 -6.385143e-09 -5.680651e-09
+2.123333e+01 -1.057476e-02 -1.522220e+00 -1.177451e-08 +9.348556e-09 -2.834475e-08 +9.590645e-10 +4.304918e-09 -1.781763e-09 +2.138736e-09 +2.328472e-09 +1.549441e-09 -3.225879e-09 -2.918942e-09 +5.122724e-09 -3.590301e-09 -3.923470e-09 -2.534753e-09 -8.050659e-09 -3.223729e-09
+2.125000e+01 +7.591566e-04 -1.329093e+00 -4.431492e-09 +1.323818e-08 -2.006007e-08 +1.287892e-09 +3.804501e-09 -3.037797e-10 -4.998179e-10 +1.221602e-09 +2.811236e-09 +4.455345e-10 -1.961495e-10 +5.112935e-09 -3.317276e-09 -5.299655e-09 -1.773861e-09 -6.151611e-09 -1.948031e-09
+2.126667e+01 +2.476371e-03 -1.596057e+00 -4.959076e-09 +1.531041e-08 -2.292774e-08 +5.002756e-11 +5.137250e-09 +2.588310e-10 -1.045532e-09 +1.086216e-09 +3.905805e-09 +7.844532e-10 +1.416099e-09 +2.261895e-09 -2.655043e-09 -4.386569e-09 -1.098393e-09 -9.441729e-09 -1.601834e-09
+2.128333e+01 +1.746130e-04 -1.391309e+00 -1.101929e-09 +1.722457e-08 -1.845131e-08 +1.567905e-09 +4.564154e-09 -6.494144e-10 -3.366927e-09 +6.993302e-10 +4.423368e-09 +4.119194e-09 -4.817302e-10 +9.678254e-10 -1.350857e-09 -4.830143e-09 -1.869629e-09 -6.308283e-09 +1.411538e-09
+2.130000e+01 -5.246795e-03 -1.477214e+00 -1.776648e-09 +1.651729e-08 -1.887447e-08 -7.305129e-10 +7.279864e-09 +1.069145e-09 -4.329610e-09 -3.668250e-10 +3.657189e-09 +4.376915e-09 -1.227104e-09 -9.702395e-10 -3.172595e-09 -5.362658e-09 -2.867806e-10 -5.163948e-09 +3.395754e-09
+2.131667e+01 -7.229790e-03 -1.111007e+00 -6.817177e-09 +8.205926e-09 -1.911016e-08 -1.144575e-09 +5.223617e-09 +2.161088e-09 -4.060156e-09 -7.030218e-10 -1.165700e-09 +5.100005e-09 -2.539342e-09 +1.141592e-09 -3.175569e-09 -5.908932e-09 -1.877861e-09 -2.646114e-09 +2.061178e-09
+2.133333e+01 -7.706205e-03 -1.240844e+00 -2.136612e-09 +1.228568e-08 -1.537586e-08 -2.420098e-09 +5.482844e-09 +3.823130e-09 -4.281030e-09 -2.413877e-11 +1.414908e-09 +4.158817e-09 -1.167096e-09 +2.033681e-09 -5.898389e-09 -4.337265e-09 -1.458377e-09 -1.515060e-09 +1.885300e-09
+2.135000e+01 -1.046799e-02 -1.502719e+00 -3.430433e-09 +1.460577e-08 -1.973974e-08 +7.759783e-10 +3.747495e-09 +3.917136e-09 -4.091471e-09 +7.272037e-10 +5.659313e-10 +3.946616e-09 -3.178404e-09 +1.874851e-09 -3.557393e-09 -6.277155e-09 -2.307227e-09 -1.904456e-09 +1.977956e-09
+2.136667e+01 -1.232456e-02 -8.774843e-01 -6.062661e-09 +5.530962e-09 -1.528787e-08 +1.819990e-09 +2.032291e-09 +3.354712e-09 -2.428808e-09 -8.413042e-11 -1.702371e-09 +6.000303e-10 -4.501538e-09 +6.942142e-10 -2.133176e-09 -4.562072e-09 -1.940322e-09 -4.261764e-10 +2.539164e-09
+2.138333e+01 -2.952056e-03 -7.974148e-01 -4.369383e-09 +6.344847e-09 -1.329720e-08 +1.708865e-09 +4.332485e-09 +2.024791e-09 -1.088773e-10 -3.633614e-09 -1.937598e-09 +1.756272e-09 -3.149645e-09 +2.234289e-09 -1.405400e-09 -3.172586e-09 -2.652931e-09 -2.675184e-09 +1.877878e-09
+2.140000e+01 +6.792249e-03 -1.003819e+00 -4.431530e-09 +7.895830e-09 -1.489783e-08 +8.218912e-10 +5.317313e-09 +1.203022e-09 +1.969370e-09 -4.435921e-09 -1.011743e-09 +1.349491e-09 -4.662458e-09 +3.090422e-09 -1.715498e-09 -4.877608e-09 -1.961712e-09 -1.974595e-09 +2.066936e-09
+2.141667e+01 -1.644648e-03 -5.379048e-01 -6.525431e-09 -2.784658e-10 -1.043322e-08 -3.648569e-09 +6.247640e-09 +3.625759e-09 +6.045406e-10 -7.003827e-09 +8.980146e-10 -7.712943e-10 -4.899511e-09 +5.148454e-10 -1.335594e-09 -4.214245e-09 -1.232487e-09 +1.324590e-10 +4.004328e-09
+2.143333e+01 -8.334638e-03 -1.073624e+00 -1.946920e-08 -6.109896e-09 -2.602730e-08 -3.387834e-09 +3.454663e-09 +4.283744e-09 +5.003499e-10 -6.324021e-09 -7.568367e-10 -1.705157e-09 -5.466930e-09 -1.974782e-09 -3.503410e-10 -6.077260e-09 -3.170346e-09 -2.465782e-09 +1.930237e-09
+2.145000e+01 -1.745647e-02 -1.091335e+00 -2.197549e-08 -7.170270e-09 -2.911321e-08 -1.688465e-09 +3.191855e-09 +2.797477e-09 -1.250803e-09 -5.530610e-09 -1.637302e-10 -2.014399e-09 -4.835776e-09 -1.205093e-09 +3.329289e-10 -5.612963e-09 -3.365003e-09 -4.739531e-09 -2.162814e-10
+2.146667e+01 -1.887738e-02 -1.634071e+00 -1.719232e-08 +1.865540e-09 -2.999964e-08 -2.604731e-09 +4.080311e-09 +4.195384e-09 +1.086984e-09 -4.392796e-09 -3.226412e-10 -7.306505e-10 -5.296740e-09 -2.215330e-10 +6.701850e-10 -6.798088e-09 -2.112248e-09 -5.180372e-09 -1.308795e-09
+2.148333e+01 -1.291510e-02 -1.286985e+00 -1.665388e-08 -1.747601e-10 -2.714502e-08 -3.319702e-09 +2.116878e-09 +2.520636e-09 +2.807910e-09 -4.791916e-09 +8.742666e-10 -2.402987e-10 -5.227816e-09 -1.259679e-09 +5.175542e-10 -4.071739e-09 -1.817653e-10 -4.352033e-09 -3.753207e-09
+2.150000e+01 -1.175313e-02 -1.257688e+00 -1.785184e-08 -2.103370e-09 -2.724617e-08 -2.447014e-09 +1.192555e-09 +2.661783e-09 +3.276834e-09 -4.268989e-09 +2.485783e-10 -1.978810e-09 -5.670484e-09 -3.971288e-10 -1.084632e-09 -2.344963e-09 -7.355615e-11 -6.345215e-09 -2.444293e-09
+2.151667e+01 -2.110365e-02 -1.150468e+00 -1.497996e-08 -1.420710e-09 -2.319568e-08 -2.507762e-09 +1.952264e-09 +2.725413e-09 +2.997897e-09 -2.914807e-09 -1.477082e-09 -1.640509e-09 -3.966217e-09 -1.070280e-09 +2.289767e-10 -3.769220e-09 -8.871195e-11 -4.880800e-09 -2.110693e-09
+2.153333e+01 -1.799369e-02 -6.046723e-01 -7.501192e-09 -4.025889e-11 -1.226374e-08 -1.823352e-10 +2.309422e-09 +2.531095e-09 +2.238052e-09 -1.230471e-09 -3.969227e-09 -1.706956e-09 -2.947015e-09 +1.938692e-09 -4.050261e-10 -2.957180e-09 +8.402961e-10 -3.178695e-09 -1.560649e-09
+2.155000e+01 -1.067005e-02 -1.126460e+00 +1.560227e-09 +1.139032e-08 -8.447523e-09 -1.890192e-09 +4.396611e-09 +2.041027e-09 +5.053338e-09 +1.054009e-09 -3.174602e-09 +1.071722e-10 -7.990471e-10 +2.498771e-09 -1.760502e-09 -4.259514e-10 -2.895661e-10 -3.278819e-09 -1.635231e-09
+2.156667e+01 -1.380929e-02 -8.609903e-01 -9.493804e-11 +8.785073e-09 -8.644698e-09 -4.874351e-10 +4.457139e-09 +3.082332e-10 +2.348494e-09 -5.890632e-10 -1.431748e-09 +1.230430e-09 -4.390149e-10 +2.195431e-09 -3.167457e-09 +7.668703e-11 +2.644314e-10 -2.358859e-09 -2.428315e-09
+2.158333e+01 -1.288538e-02 -1.712905e+00 +2.301112e-10 +1.571408e-08 -1.480707e-08 -1.065524e-09 +4.182245e-09 +1.031453e-09 +3.559746e-09 -2.301188e-10 +2.565079e-09 +4.053214e-10 +3.600710e-10 +1.761150e-10 -6.327791e-09 +6.222678e-10 -3.134595e-10 -1.913739e-09 -2.685584e-09
+2.160000e+01 -1.807701e-02 -1.644719e+00 -9.059879e-10 +1.375305e-08 -1.477543e-08 -3.775916e-10 +2.451916e-09 +7.032109e-10 +3.044858e-09 +3.221105e-10 +4.108189e-09 -1.103054e-09 -1.014588e-09 -1.454464e-09 -3.283788e-09 -1.864584e-09 -5.869278e-10 -7.144615e-10 -1.129661e-09
+2.161667e+01 -2.850285e-02 -1.187506e+00 -5.678142e-09 +5.033377e-09 -1.417641e-08 -1.225453e-09 +1.404751e-09 -7.208713e-10 +3.276027e-09 -3.512112e-10 +1.879917e-09 -8.683765e-10 -1.456394e-09 -4.634047e-11 -5.213342e-09 -2.166246e-09 -9.742603e-10 -3.254978e-10 +5.358966e-10
+2.163333e+01 -3.831450e-02 -1.058104e+00 -5.453605e-09 +4.085902e-09 -1.289261e-08 +5.239743e-10 -2.653832e-09 -1.586255e-09 +4.486864e-09 -1.934756e-09 +3.028451e-09 +7.979727e-10 +5.655069e-10 -2.411154e-09 -6.737125e-09 -1.165824e-09 -1.454743e-09 +1.063250e-09 +1.309868e-09
+2.165000e+01 -3.829060e-02 -1.279593e+00 -6.775130e-09 +4.468011e-09 -1.542926e-08 -5.094171e-10 -1.893701e-09 -6.971085e-10 +4.373334e-09 -3.765840e-10 +2.099189e-09 -4.235229e-11 +6.466681e-10 -2.726028e-09 -7.327293e-09 -1.738329e-10 -1.470260e-09 +9.167800e-10 -4.196217e-10
+2.166667e+01 -3.229883e-02 -7.838293e-01 -3.200344e-10 +3.811415e-09 -4.207845e-09 -9.894841e-10 -1.529002e-10 -4.541032e-10 +5.839250e-09 -3.925987e-10 +1.487473e-09 -2.750921e-09 +3.233652e-09 -1.231890e-09 -5.932245e-09 -1.414400e-09 +7.820193e-12 +9.625138e-10 +1.395736e-09
+2.168333e+01 -2.074426e-02 -5.858772e-01 +2.335475e-09 +4.635289e-09 -6.486728e-10 -4.813758e-10 -1.069521e-09 -8.318389e-10 +5.030180e-09 +1.233675e-09 +2.515551e-09 -3.270012e-09 +3.373928e-09 -1.131049e-09 -6.885292e-09 -1.501394e-09 +3.655871e-09 +1.160386e-09 +7.169038e-10
+2.170000e+01 -9.622010e-03 -1.419202e-01 +9.561593e-09 +7.840880e-09 +8.105270e-09 +2.260881e-09 +1.049450e-12 -1.589309e-09 +3.361684e-09 +1.910900e-09 +4.590777e-09 -5.298475e-09 +3.536668e-09 -2.296074e-09 -4.269301e-09 -6.959937e-11 +5.590366e-09 +1.674141e-09 +1.168097e-09
+2.171667e+01 -1.361437e-02 +2.615982e-01 +1.121643e-08 +7.356434e-09 +1.128747e-08 +2.973089e-09 +9.215677e-10 -2.444832e-09 +1.772105e-09 +1.684532e-09 +4.224316e-09 -4.230509e-09 +2.756729e-09 -2.597286e-09 -5.477321e-09 +2.928479e-09 +6.923803e-09 +3.102540e-09 -1.522059e-10
+2.173333e+01 -3.359969e-03 +8.263340e-01 +9.115312e-09 +2.087016e-09 +1.293327e-08 +1.711087e-09 +2.057433e-09 -4.763969e-09 +3.355346e-11 -2.108504e-10 +5.432766e-09 -2.797143e-09 +2.824232e-09 -4.758655e-09 -2.312396e-09 +4.047033e-09 +7.140416e-09 +2.507443e-09 -8.158397e-10
+2.175000e+01 -9.707263e-03 +2.403851e-01 -3.401327e-11 +2.072641e-10 -2.560635e-10 +2.815757e-09 -2.948225e-10 -5.297438e-09 -2.183392e-10 -2.932292e-10 +5.556169e-09 -2.106667e-09 +2.372512e-09 -7.522821e-09 -8.847237e-10 +2.687807e-09 +5.632366e-09 +9.976152e-10 -3.577766e-09
+2.176667e+01 +3.348057e-03 +7.333884e-01 +1.784586e-09 -1.715715e-09 +4.584775e-09 +4.369846e-09 -2.318639e-09 -3.715303e-09 -7.108342e-10 -2.227717e-09 +5.597872e-09 -2.179048e-09 +1.491766e-09 -6.118004e-09 +3.031541e-10 +2.963794e-09 +6.011368e-09 +1.594496e-09 -3.235777e-09
+2.178333e+01 +1.147954e-03 +5.966542e-01 +4.024827e-09 +5.434745e-10 +6.075928e-09 +2.829137e-09 -2.400436e-09 -2.601704e-09 -1.275832e-09 -1.710941e-09 +8.280286e-09 -2.761961e-09 +2.557593e-09 -7.228269e-09 +2.010724e-09 +3.577029e-09 +6.040135e-09 -6.223652e-10 -2.282968e-09
+2.180000e+01 +3.319227e-03 +9.794695e-01 +1.576024e-09 -5.681537e-09 +8.074877e-09 +6.248903e-11 -3.487201e-09 -2.198848e-09 -8.876546e-10 -1.754882e-09 +7.358821e-09 -2.797998e-09 +3.573266e-09 -8.571969e-09 +2.152595e-09 +5.323309e-09 +5.076191e-09 -1.226982e-10 -2.024494e-09
+2.181667e+01 +4.934259e-03 +1.021080e+00 +4.282262e-09 -4.365848e-09 +1.124201e-08 -4.187712e-10 -1.527222e-09 -2.713611e-09 -1.617786e-09 -1.367878e-09 +6.579728e-09 -1.750511e-09 +4.479910e-09 -9.991640e-09 +3.455208e-09 +2.633034e-09 +4.502757e-09 +2.867671e-09 -4.487777e-10
+2.183333e+01 +1.405168e-02 +1.359136e+00 +8.780022e-09 -3.399054e-09 +1.768454e-08 -9.689282e-10 -2.376012e-09 -1.534468e-09 -2.289594e-09 -1.049156e-09 +7.294915e-09 -1.262759e-09 +4.183215e-09 -7.546355e-09 +4.280458e-09 +3.104747e-09 +4.061250e-09 +3.783065e-09 +2.173114e-11
+2.185000e+01 +1.684855e-02 +1.385341e+00 +1.223437e-08 -1.356308e-09 +2.137609e-08 -2.014645e-09 -2.198397e-09 -2.219937e-10 -1.225557e-09 -1.439101e-09 +7.562550e-09 -1.282013e-09 +4.355026e-09 -6.914131e-09 +4.829100e-09 +2.458489e-09 +3.929966e-09 +5.098853e-09 +6.215302e-10
+2.186667e+01 +9.912117e-03 +1.000908e+00 +8.033241e-09 -2.242324e-09 +1.534200e-08 -8.216385e-10 -6.972887e-10 -2.308808e-11 -2.854679e-09 -4.932810e-10 +4.283110e-09 -8.294043e-10 +4.095245e-09 -4.239797e-09 +3.447120e-09 -5.025963e-11 +2.325074e-09 +2.619201e-09 +2.118629e-09
+2.188333e+01 +1.108250e-02 +1.666355e+00 +4.675090e-09 -9.158974e-09 +1.651787e-08 +7.122509e-10 -2.115830e-09 -1.727742e-09 -2.404314e-09 -2.402189e-09 +1.789861e-09 +7.397460e-11 +4.176477e-09 -2.146829e-09 +2.855314e-09 -3.368230e-10 +2.696002e-09 +3.476325e-09 +3.735438e-10
+2.190000e+01 +9.705149e-03 +1.524225e+00 +3.937528e-09 -8.644150e-09 +1.481072e-08 +7.308218e-11 -8.098990e-10 -2.197390e-09 -1.777719e-09 -3.141643e-09 +2.370865e-09 -2.118481e-10 +2.699576e-09 -1.691547e-09 +3.430603e-09 -5.329574e-11 +1.764243e-09 +2.404051e-09 +1.437187e-09
+2.191667e+01 +8.071637e-03 +1.310406e+00 +4.595362e-09 -5.648018e-09 +1.299448e-08 +2.244328e-10 -3.459001e-10 -2.399647e-09 -9.177237e-10 -2.687769e-09 +2.843775e-09 -4.240028e-10 +9.982877e-10 -4.118988e-09 +4.808519e-09 +9.608338e-10 +2.016494e-09 +3.364748e-09 +7.486447e-10
+2.193333e+01 +1.567116e-02 +1.267782e+00 +8.075467e-09 -1.545616e-09 +1.473803e-08 +1.354759e-09 -5.139009e-10 -4.257521e-09 +1.132011e-09 -2.075579e-09 +2.223362e-09 +1.098359e-09 +6.244076e-10 -2.742433e-09 +5.734115e-09 +1.065349e-09 +2.805766e-09 +1.598242e-09 +9.111729e-10
+2.195000e+01 +1.867500e-02 +1.290633e+00 +6.490507e-09 -2.769306e-09 +1.332100e-08 +4.266239e-10 +1.320032e-09 -4.249466e-09 +7.208634e-10 -2.359319e-09 +2.724126e-10 +2.042648e-09 -1.153495e-10 -8.163964e-10 +5.692900e-09 +8.984247e-10 +2.187440e-09 +2.556289e-10 +9.713180e-10
+2.196667e+01 +2.044265e-02 +1.168250e+00 +9.007112e-09 +2.640088e-11 +1.474698e-08 +2.846259e-10 +2.258709e-09 -3.418267e-09 +1.679953e-10 -2.952447e-09 +1.042554e-09 +2.638950e-09 +1.067866e-09 +8.898197e-10 +5.394789e-09 -1.265817e-10 +2.490254e-09 -1.131551e-09 +1.450873e-09
+2.198333e+01 +2.201473e-02 +8.051169e-01 +4.253479e-09 -9.566551e-10 +7.900509e-09 +2.213213e-10 +3.821062e-09 -5.192706e-09 +1.219093e-09 -1.425095e-09 -1.789660e-09 +2.542713e-09 -3.150659e-10 +8.012060e-10 +5.331345e-09 -1.801862e-09 +3.376799e-09 -1.996090e-09 -1.130665e-12
+2.200000e+01 +2.849505e-02 +4.396948e-01 +7.244065e-09 +4.101212e-09 +7.917941e-09 +1.000621e-09 +5.638067e-09 -5.786654e-09 +3.912467e-09 -9.735287e-10 -3.424596e-09 +2.371910e-09 -8.334582e-10 +1.068355e-09 +5.253709e-09 -2.411166e-09 +4.436568e-09 -2.589020e-09 +4.845265e-10
+2.201667e+01 +9.123710e-03 +5.239648e-01 +2.799651e-10 -2.139028e-09 +2.526105e-09 +1.990122e-09 +3.717998e-09 -6.349994e-09 +3.002064e-09 -1.008278e-10 -4.610061e-09 +9.436787e-10 +1.373496e-10 +3.457436e-10 +3.692828e-09 -2.276205e-09 +3.631128e-09 -1.466986e-09 -2.356790e-09
+2.203333e+01 -3.702287e-04 +7.711365e-01 +7.200202e-10 -2.840463e-09 +3.925630e-09 +3.351618e-09 +3.216838e-09 -6.851118e-09 +1.778465e-09 +4.076338e-10 -4.003524e-09 +2.101314e-10 -4.298980e-10 +1.870566e-09 +3.619868e-09 -1.927219e-09 +4.205584e-09 -1.966809e-09 -2.698722e-09
+2.205000e+01 +6.636151e-03 +6.997592e-01 +1.652902e-09 -2.068574e-10 +2.910797e-09 +4.308313e-09 +2.356895e-09 -7.313212e-09 +5.425620e-10 +1.321708e-09 -3.145608e-09 +1.732525e-09 -1.016794e-09 +1.393519e-09 +4.602844e-09 -2.112866e-10 +2.697178e-09 -1.505704e-09 -3.941587e-09
+2.206667e+01 +1.910615e-03 +1.024599e+00 -3.816248e-09 -6.408722e-09 -6.626605e-11 +4.100084e-09 +1.672939e-09 -5.979772e-09 -6.874064e-10 +6.875735e-10 -5.454640e-09 +1.350208e-09 -2.859541e-09 +7.133700e-10 +4.130981e-09 +1.312350e-09 +2.851508e-09 -1.484500e-09 -4.636570e-09
+2.208333e+01 +7.159875e-03 +9.685248e-01 -2.942324e-09 -6.249291e-09 +1.212991e-09 +3.639883e-09 +8.992830e-10 -4.675910e-09 -1.386109e-09 +1.446525e-09 -4.013899e-09 -9.312382e-11 -3.620519e-09 +1.434849e-09 +3.492568e-09 -2.793291e-10 +3.140879e-09 -4.821822e-10 -2.804983e-09
+2.210000e+01 -9.266539e-03 +1.019904e+00 -1.884226e-09 -4.729596e-09 +1.479891e-09 +5.150121e-09 +1.003065e-09 -4.987765e-09 -2.770614e-09 +1.107744e-09 -3.354372e-09 +6.313879e-10 -2.568151e-09 +1.394349e-09 +1.976942e-09 +2.115027e-10 +3.711337e-09 +1.020008e-09 -4.737227e-09
+2.211667e+01 -1.555440e-02 +1.020107e+00 -3.519473e-09 -7.393079e-09 +1.371653e-09 +3.206586e-09 +1.619994e-09 -5.705511e-09 -2.207527e-09 +2.023445e-09 -3.734225e-09 -1.117620e-10 -1.623551e-09 +2.319379e-09 +1.732110e-09 -9.877331e-10 +2.518073e-09 +1.229454e-09 -4.265525e-09
+2.213333e+01 -2.359824e-02 +1.047047e+00 -7.020374e-09 -1.014643e-08 -1.709590e-09 +2.222040e-09 +1.506171e-09 -4.559516e-09 -9.201193e-10 -8.445919e-10 -4.007825e-09 -1.169535e-10 -3.980923e-09 +3.046196e-09 +2.394115e-09 -7.310142e-10 +2.004618e-09 +3.376751e-10 -4.177853e-09
+2.215000e+01 -2.125636e-02 +1.168303e+00 -6.611499e-09 -1.084781e-08 -3.612560e-10 +4.690322e-10 +4.415400e-10 -3.846965e-09 -8.280461e-10 -1.008848e-09 -2.757544e-09 +3.696244e-10 -3.782151e-09 +2.220812e-09 +2.369543e-09 +5.156087e-10 +1.831366e-09 +6.698415e-10 -4.015796e-09
+2.216667e+01 -6.106586e-03 +9.925382e-01 -5.603212e-09 -9.250825e-09 -2.507354e-10 +3.333003e-11 -3.240247e-10 -1.885640e-09 -4.044703e-10 +9.638279e-11 -2.990073e-09 -6.293521e-10 -3.218903e-09 +1.657243e-09 +2.618991e-09 +1.504256e-09 +2.314139e-09 -4.845546e-10 -4.498613e-09
+2.218333e+01 -1.039857e-02 +1.640131e+00 -4.341054e-09 -1.349613e-08 +5.921543e-09 -4.138936e-10 -6.845132e-10 -8.426392e-10 -1.136500e-09 +4.245613e-10 -4.929733e-09 -1.323507e-09 -2.259035e-09 +3.365842e-09 +2.292128e-09 +1.176474e-09 +1.363095e-09 +9.687163e-10 -2.845006e-09
+2.220000e+01 -2.863775e-02 +1.496472e+00 -1.307656e-09 -1.067696e-08 +8.172443e-09 +4.952091e-10 -1.976907e-09 +9.671808e-10 +1.366271e-10 -4.650563e-10 -4.067076e-09 -2.170797e-09 -1.473973e-09 +1.796895e-09 +1.735964e-09 +2.671840e-09 +1.352055e-09 +7.495619e-11 -5.615030e-10
+2.221667e+01 -8.334884e-03 +1.371004e+00 +1.714292e-09 -7.613620e-09 +1.016862e-08 -3.481153e-10 -1.694669e-09 +1.946587e-09 -5.478588e-10 +2.424981e-10 -3.773774e-09 -8.821781e-10 -3.475395e-10 +2.395797e-09 +2.100929e-09 +1.434321e-09 +9.748369e-10 +8.678676e-10 -5.030693e-10
+2.223333e+01 -1.503754e-03 +1.482876e+00 +4.835514e-09 -5.572152e-09 +1.331504e-08 -1.456043e-10 -3.260170e-09 +9.605758e-10 +1.246544e-09 +1.046072e-09 -3.227736e-09 -3.496785e-10 -7.090017e-10 +3.051298e-09 +1.098974e-09 +3.108251e-09 +1.311276e-09 +6.245732e-10 +5.883227e-10
+2.225000e+01 -8.716787e-03 +1.298740e+00 +5.090967e-09 -4.113670e-09 +1.232468e-08 +5.796826e-10 -2.999265e-09 +1.452177e-09 +8.069287e-10 +7.716241e-11 -2.255278e-09 -4.421525e-10 -7.774545e-10 +1.914135e-09 +1.009709e-10 +3.379166e-09 +1.348549e-09 +8.391141e-10 +1.587085e-09
+2.226667e+01 +3.187092e-03 +1.590665e+00 +5.877171e-09 -4.669352e-09 +1.415108e-08 +3.487500e-10 -2.432955e-09 +1.164254e-09 +6.217617e-10 -1.056109e-09 -2.003102e-09 +2.133328e-10 +3.015545e-10 +2.956976e-09 +1.262578e-09 +2.225409e-09 +1.516842e-09 +1.300547e-09 +4.442801e-11
+2.228333e+01 -4.427518e-04 +1.617261e+00 +7.881128e-09 -2.437759e-09 +1.528137e-08 +9.606493e-10 -3.222049e-09 +1.975970e-11 +1.484459e-09 -1.595495e-09 -1.011148e-09 +1.659512e-09 -7.605118e-10 +4.120260e-09 +1.049736e-09 +2.410758e-09 +1.091766e-09 +1.548603e-09 +9.375533e-10
+2.230000e+01 -1.402223e-02 +1.333515e+00 -3.290929e-09 -1.008550e-08 +4.348163e-09 +5.496334e-10 -3.019590e-09 -1.142555e-09 +1.182820e-09 -2.568617e-09 -2.621178e-09 +8.879021e-10 -3.072434e-09 +2.401014e-09 -9.272109e-10 +1.607974e-09 +2.136254e-10 +1.648524e-09 +1.119284e-09
+2.231667e+01 -7.515257e-03 +1.285646e+00 -1.544628e-09 -7.919193e-09 +5.118961e-09 +2.930942e-11 -2.906291e-09 -3.489652e-10 +1.734312e-09 -2.951914e-09 -2.294305e-09 +1.437191e-09 -3.223290e-09 +1.771902e-09 +1.915513e-10 +2.578159e-09 +7.210353e-11 +1.445885e-09 +6.973989e-10
+2.233333e+01 -1.277007e-02 +1.297715e+00 -2.233757e-09 -8.374952e-09 +4.429126e-09 -1.323983e-11 -2.017793e-09 -5.400735e-10 +1.092873e-09 -3.276047e-09 -2.067825e-09 +1.237054e-09 -2.324626e-09 +8.839833e-10 +6.144997e-10 +2.056113e-09 +8.441222e-10 +6.828246e-10 +2.930413e-10
+2.235000e+01 -5.438747e-03 +1.970969e+00 -1.201609e-09 -1.066984e-08 +8.339486e-09 +2.502327e-10 -3.501339e-09 -1.833449e-09 -1.449237e-11 -1.251704e-09 -2.306703e-09 +1.541600e-09 -1.764449e-09 +6.291885e-10 +1.657027e-09 +2.157515e-09 +1.576349e-09 +1.030505e-09 +4.072433e-10
+2.236667e+01 -1.343437e-02 +1.567540e+00 -3.177286e-09 -1.080330e-08 +5.228157e-09 -7.901332e-10 -4.109416e-09 -1.929744e-09 +1.062846e-09 -1.296820e-10 -1.972647e-09 +6.992708e-10 -1.837471e-09 -3.123875e-10 +2.114649e-09 +1.939578e-09 +6.619453e-10 +7.622064e-10 +2.643617e-10
+2.238333e+01 -6.730429e-03 +1.560837e+00 -5.100869e-11 -7.459413e-09 +7.124351e-09 +6.534645e-10 -4.518853e-09 -2.105339e-09 +9.757302e-10 +1.169977e-10 -9.583603e-10 +8.398715e-10 -1.762386e-09 +1.678414e-10 +2.476372e-09 +1.793244e-09 +9.111817e-10 +1.376482e-09 -9.127031e-11
+2.240000e+01 -1.026470e-02 +1.669954e+00 +1.490494e-09 -6.999370e-09 +9.208019e-09 +5.529944e-10 -4.313909e-09 -1.517894e-09 +1.649068e-10 +7.363358e-10 -1.108951e-09 +7.958751e-10 +4.915503e-11 +1.063892e-09 +3.063693e-09 +7.804956e-10 +6.752210e-10 +9.961908e-10 -3.638143e-10
+2.241667e+01 -2.856344e-02 +1.168289e+00 -3.021493e-09 -8.652987e-09 +3.405831e-09 +9.479836e-10 -3.900180e-09 -9.699418e-10 -5.626048e-10 +6.171268e-10 -1.486723e-09 -4.206026e-10 -1.539521e-10 +7.307040e-10 +1.037813e-09 +1.220479e-09 -6.095325e-10 +3.433538e-10 -2.335642e-10
+2.243333e+01 -2.721188e-02 +1.765708e+00 -3.529943e-09 -1.206605e-08 +5.869962e-09 +2.835797e-10 -3.957091e-09 -1.667447e-09 -1.780986e-09 +9.520186e-10 -1.563493e-09 -2.761448e-10 +1.887504e-09 +6.648638e-10 +1.546308e-09 +2.157650e-09 -1.534215e-09 -7.115986e-10 -9.432561e-14
+2.245000e+01 -4.341422e-02 +1.754039e+00 -6.467759e-09 -1.418713e-08 +3.101268e-09 +1.398515e-10 -3.682910e-09 -1.682727e-09 -2.896309e-09 +2.976579e-10 -1.080642e-09 -4.936641e-10 +6.169695e-10 +9.476557e-10 +5.708708e-10 +1.679668e-09 -1.776330e-09 -3.979683e-10 +4.981425e-10
+2.246667e+01 -2.047100e-02 +1.366458e+00 -5.665931e-09 -1.134975e-08 +1.674588e-09 +6.417861e-10 -3.196407e-09 -8.957220e-10 -3.811146e-09 -4.518466e-10 +7.001218e-11 +1.015411e-10 +1.233812e-09 +1.155196e-09 +2.802842e-10 +1.061385e-09 -1.429905e-09 -1.179693e-09 +3.946046e-11
+2.248333e+01 -9.586605e-03 +1.367377e+00 -3.798383e-09 -9.464456e-09 +2.915779e-09 -7.304959e-11 -2.436788e-09 +5.376706e-10 -4.679319e-09 +3.571010e-10 -3.582806e-10 +3.675172e-10 +4.342430e-10 +9.516698e-11 +3.153879e-10 +1.837563e-09 -7.383396e-10 -1.153318e-10 +1.695035e-10
+2.250000e+01 -1.890271e-04 +1.089376e+00 -3.120872e-09 -8.135144e-09 +2.742450e-09 +3.202999e-10 -2.840125e-09 +7.369925e-10 -3.975004e-09 +1.020912e-09 -1.236466e-10 -5.467781e-10 +1.486284e-09 -4.958251e-10 +9.897926e-10 +1.168227e-09 -1.071248e-09 -3.858886e-10 +1.780981e-10
+2.251667e+01 +3.284361e-03 +7.417253e-01 -2.455568e-09 -6.410688e-09 +2.167272e-09 -3.405409e-10 -2.122092e-09 +8.324564e-10 -3.364764e-09 +1.358968e-09 +1.105348e-10 -7.154528e-10 +1.737290e-09 -1.349471e-09 +1.054743e-09 +2.936894e-10 +5.569597e-11 -9.275757e-10 +5.992700e-10
+2.253333e+01 -2.499506e-03 +1.636523e+00 -1.892393e-09 -8.954046e-09 +5.548572e-09 +1.123899e-09 -1.934740e-09 -1.803591e-09 -3.308009e-09 +7.356047e-10 +8.415429e-10 -1.573882e-09 +2.357935e-09 -1.086804e-09 +1.425572e-09 +6.187171e-10 +4.671028e-10 +1.465759e-10 -1.925120e-10
+2.255000e+01 +2.293076e-03 +1.342624e+00 -2.316023e-09 -8.108770e-09 +4.036991e-09 +7.542195e-10 -7.665560e-10 -2.260571e-09 -1.993648e-09 -8.973627e-10 +7.850439e-10 -9.691763e-10 +1.240398e-09 +2.375094e-13 +1.636964e-09 -4.270911e-10 -7.386349e-10 +1.660353e-10 +8.603161e-10
+2.256667e+01 -7.582684e-03 +1.337954e+00 -2.592272e-09 -7.958341e-09 +3.438559e-09 +2.862072e-10 +5.132309e-10 -2.918207e-09 -1.894961e-09 -1.424460e-09 +8.364893e-10 -6.218129e-10 +5.920570e-10 -3.774147e-10 +2.101529e-09 -5.243514e-11 -9.449751e-10 -9.559282e-11 +1.129962e-09
+2.258333e+01 +2.858368e-03 +1.859350e+00 +7.982508e-10 -7.291115e-09 +8.354588e-09 +9.794510e-10 -1.779890e-10 -2.348494e-09 -1.398183e-09 -5.833647e-10 +5.298939e-10 -1.795832e-09 +8.752903e-10 +9.121380e-10 +2.785063e-09 +3.641805e-10 -9.250293e-10 +8.022852e-10 +8.729153e-10
+2.260000e+01 +3.481798e-03 +1.055598e+00 -4.093414e-10 -4.872249e-09 +4.036683e-09 +8.132979e-10 -1.167804e-10 -1.879754e-09 -7.475344e-10 -7.822288e-10 +1.051070e-09 -1.536109e-09 +7.824084e-10 +4.141228e-10 +5.925295e-10 +9.974666e-10 -4.287194e-10 +9.092786e-10 -5.338648e-10
+2.261667e+01 +1.903466e-03 +1.094874e+00 +1.032265e-09 -3.382315e-09 +4.961330e-09 +1.094449e-09 +4.006099e-10 -1.543749e-09 -1.527007e-09 -1.295080e-09 +9.683028e-10 -3.337618e-10 +1.296577e-09 +9.897278e-11 +7.903600e-11 +1.111334e-09 -1.409730e-10 +1.348969e-09 -4.534057e-10
+2.263333e+01 +3.901696e-03 +1.413178e+00 +6.152942e-10 -4.659393e-09 +5.511497e-09 +8.151212e-10 +1.066413e-10 -1.895670e-09 -1.698418e-09 -1.438602e-09 +1.173956e-09 -1.388596e-10 +1.408592e-09 -9.376277e-11 +4.701660e-10 +1.875219e-09 +2.132062e-10 +4.049184e-10 -5.490905e-10
+2.265000e+01 +3.705542e-03 +1.100783e+00 +7.133357e-10 -3.056349e-09 +4.123277e-09 +1.734050e-09 +6.627277e-10 -1.534827e-09 -2.539394e-09 -1.661359e-09 +1.028353e-09 +2.681270e-10 +1.185152e-09 +6.294206e-10 -2.433240e-10 +6.501599e-10 -2.376045e-10 +1.614130e-09 -8.323055e-10
+2.266667e+01 +2.458612e-03 +7.205375e-01 +3.398185e-09 +7.297600e-10 +4.868169e-09 +2.525661e-09 +1.118654e-09 -7.682422e-10 -2.347877e-09 -2.174728e-10 +4.647559e-10 -3.279801e-10 +1.118512e-09 +1.544447e-09 +2.021945e-10 +7.731215e-10 -1.129864e-09 +2.469955e-09 -1.703034e-09
+2.268333e+01 +4.560582e-04 +6.086351e-01 +4.323010e-09 +1.861580e-09 +5.291294e-09 +2.617695e-09 +1.641356e-09 -4.386365e-10 -2.153554e-09 +1.611742e-10 -6.289236e-11 -5.669874e-10 +9.936169e-10 +2.382752e-09 +1.195566e-09 +9.519597e-11 -1.231649e-09 +1.646641e-09 -1.499867e-09
+2.270000e+01 +7.360078e-03 +1.070077e+00 +3.264846e-09 -1.052238e-09 +6.371421e-09 +2.191397e-09 +2.236546e-09 -1.059299e-09 -2.035929e-09 -1.099628e-09 -8.726131e-10 -7.824053e-11 +1.390395e-09 +1.604912e-09 +1.128839e-09 +3.951915e-10 -2.303244e-09 +2.254182e-09 -1.567328e-10
+2.271667e+01 +2.800609e-03 +1.221683e+00 +3.260706e-09 -1.637477e-09 +6.930146e-09 +1.710450e-09 +2.463715e-09 -1.496361e-09 -2.045347e-09 -3.204862e-10 -9.407103e-10 -4.512028e-10 +9.986418e-10 +2.101058e-09 +1.289338e-09 +1.189243e-09 -2.713557e-09 +2.056158e-09 -2.068320e-10
+2.273333e+01 +9.511302e-03 +1.169711e+00 +7.575234e-10 -3.264048e-09 +4.396448e-09 +1.361451e-09 +1.816151e-09 -2.152183e-09 -1.867895e-09 -8.824327e-10 -9.103866e-10 +4.720933e-10 +9.939405e-10 +2.414092e-09 +8.017838e-10 +7.798428e-10 -2.383704e-09 +1.004019e-09 -6.123025e-10
+2.275000e+01 +1.131612e-02 +1.121104e+00 +6.191632e-11 -3.208287e-09 +3.201707e-09 +2.400620e-09 +1.927240e-09 -2.321293e-09 -2.127771e-09 -1.365646e-09 -1.782881e-10 -4.672253e-10 +1.501251e-09 +1.788210e-09 +4.561021e-10 +1.294624e-09 -1.961295e-09 +1.150088e-09 -2.060094e-09
+2.276667e+01 +1.658748e-02 +6.553442e-01 -3.116208e-10 -1.718729e-09 +1.149717e-09 +2.980423e-09 +5.023626e-10 -1.741332e-09 -1.609915e-09 -6.863721e-10 -1.797314e-10 -4.483650e-10 +1.686508e-09 +2.033347e-09 -1.162479e-09 +1.276474e-09 -1.023629e-09 +8.557100e-10 -2.912162e-09
+2.278333e+01 +2.606350e-02 +1.130373e+00 +3.605328e-11 -3.277606e-09 +3.226272e-09 +3.077842e-09 +1.066168e-09 -2.217651e-09 -1.217165e-09 -1.560691e-09 -6.437906e-10 -7.094815e-10 +1.734767e-09 +1.904509e-09 -1.827922e-09 +1.531796e-09 -1.842827e-10 +1.045882e-09 -2.054328e-09
+2.280000e+01 +2.582111e-02 +1.181978e+00 +1.285188e-09 -1.901166e-09 +3.944916e-09 +3.377632e-09 +1.028257e-09 -2.339787e-09 -5.457335e-10 -2.394097e-09 +1.758588e-10 -6.044246e-10 +1.796703e-09 +2.109860e-09 -1.723282e-09 +1.968800e-09 +9.828627e-10 +4.315186e-10 -2.929078e-09
+2.281667e+01 +3.378219e-02 +1.411059e+00 +4.794688e-09 -3.779059e-10 +8.228897e-09 +3.124216e-09 +1.664181e-09 -4.376307e-10 -1.365620e-10 -3.299272e-09 -8.899051e-11 -1.118396e-09 +2.638955e-09 +2.189748e-09 -2.283371e-09 +3.247387e-09 +1.613755e-09 -2.770442e-10 -1.585218e-09
+2.283333e+01 +1.318438e-02 +1.389823e+00 +2.210569e-09 -2.542757e-09 +6.082595e-09 +1.710294e-09 +1.162563e-09 +8.506267e-10 -1.165640e-09 -2.848848e-09 -9.943090e-10 -4.311132e-10 +2.343383e-09 +2.481281e-09 -2.016940e-09 +2.497306e-09 +1.231877e-09 -1.218198e-10 -2.325954e-09
+2.285000e+01 +1.035831e-02 +9.898170e-01 +2.678428e-09 -7.567362e-10 +5.124099e-09 +9.694393e-10 +9.700436e-10 +2.020061e-09 -1.155677e-09 -2.181322e-09 -1.157178e-09 -1.224333e-12 +1.492508e-09 +2.001096e-09 -1.632687e-09 +3.084203e-09 +6.541703e-10 -1.992102e-10 -1.935438e-09
+2.286667e+01 -3.257190e-04 +6.267335e-01 +2.441395e-10 -1.524814e-09 +1.873835e-09 +7.930606e-10 +7.412134e-11 +2.531164e-09 -1.583537e-09 -1.449285e-09 -1.443610e-09 +2.488120e-11 +3.903009e-10 +5.856471e-10 -2.278927e-09 +3.238729e-09 +3.147141e-10 +4.532464e-10 -1.441669e-09
+2.288333e+01 -4.174593e-04 +8.350611e-01 +1.981877e-09 -1.100904e-09 +4.314260e-09 +1.033317e-10 +6.085401e-10 +3.291503e-09 -1.504298e-09 -1.781783e-09 -1.532336e-09 +5.748400e-11 +6.163372e-10 +4.739091e-10 -1.569081e-09 +2.934366e-09 +4.242285e-10 +9.056586e-10 -8.726149e-10
+2.290000e+01 -1.101818e-02 +1.081207e+00 +1.038134e-09 -2.790920e-09 +4.399493e-09 +1.906631e-10 -4.025671e-10 +2.924147e-09 -1.699911e-09 -2.372455e-09 -5.304859e-10 +1.003589e-11 +9.055927e-10 +9.718468e-10 -1.519580e-09 +2.295699e-09 +5.104772e-10 +4.972469e-10 -6.929635e-10
+2.291667e+01 -1.154635e-04 +8.113106e-01 +1.430453e-09 -1.533154e-09 +3.827556e-09 +5.675491e-10 -9.757274e-10 +3.303487e-09 -1.933183e-09 -2.483985e-09 +1.103254e-10 +3.408669e-10 +1.021930e-09 +2.834227e-10 -1.480463e-09 +2.275202e-09 -2.000253e-10 +7.938966e-10 -1.138262e-10
+2.293333e+01 -1.836003e-02 +8.417757e-01 +3.430655e-11 -2.671522e-09 +2.637750e-09 +1.948189e-09 -1.216649e-09 +2.346774e-09 -2.516948e-09 -1.937075e-09 -6.036434e-11 -4.037827e-10 +7.035074e-10 +6.910581e-10 -1.479422e-09 +1.633275e-09 -9.821469e-10 +1.137654e-09 +7.313118e-11
+2.295000e+01 -2.109570e-02 +7.834328e-01 +1.252495e-09 -1.090659e-09 +3.108108e-09 +2.033676e-09 -7.990010e-10 +1.934082e-09 -2.475236e-09 -1.714987e-09 -4.950782e-11 +2.714111e-10 +8.699598e-10 +8.627472e-10 -1.117089e-09 +1.266067e-09 -2.981004e-10 +9.154705e-10 -4.089957e-10
+2.296667e+01 -2.239181e-03 +1.125054e+00 +4.339261e-09 +1.064230e-09 +6.088423e-09 +2.462597e-09 +7.365419e-10 +6.132572e-10 -2.282416e-09 -1.370979e-09 -5.973604e-10 +1.065533e-09 +6.178383e-10 +1.504357e-09 +1.128964e-10 +1.702281e-09 +4.604071e-10 +3.079547e-10 -5.726656e-10
+2.298333e+01 -7.803319e-03 +1.645690e+00 +3.150945e-09 -1.760165e-09 +6.868681e-09 +1.641857e-09 +1.089147e-09 +6.317934e-10 -2.105009e-09 -1.797452e-09 -1.415461e-09 +7.410471e-10 +2.466935e-10 +2.154228e-09 +5.020614e-10 +1.945785e-09 +1.446601e-09 -1.256046e-09 -3.522240e-10
+2.300000e+01 -2.737562e-03 +1.209128e+00 +2.444545e-09 -6.027149e-10 +4.591679e-09 +1.521153e-09 +1.817930e-09 -1.395286e-10 -1.979929e-09 -1.447215e-09 -1.089784e-09 +8.848573e-10 +6.627567e-11 +2.503781e-09 +1.758543e-10 +1.279053e-09 +2.034367e-09 -1.580171e-09 -1.345000e-09
+2.301667e+01 -3.382829e-03 +9.483204e-01 -3.822881e-10 -1.959961e-09 +1.266917e-09 +1.858597e-09 +2.442146e-09 -7.270158e-10 -1.569945e-09 -2.336918e-09 -1.611891e-09 +6.193180e-10 -1.062891e-10 +2.154020e-09 +1.471680e-10 +6.801309e-10 +1.624903e-09 -1.844810e-09 -1.775027e-09
+2.303333e+01 -1.459630e-03 +1.281439e+00 +2.493874e-10 -2.946917e-09 +3.256616e-09 +1.278880e-09 +1.080357e-09 -9.005706e-10 -1.190852e-09 -1.928845e-09 -1.013606e-09 +6.986836e-10 +1.173647e-10 +2.560058e-09 +7.797754e-10 -1.864002e-10 +1.209151e-09 -9.794046e-10 -1.279380e-09
+2.305000e+01 +1.881385e-03 +1.098944e+00 +3.478571e-10 -2.479845e-09 +2.966785e-09 +1.252210e-09 +6.328911e-10 -1.042838e-09 -1.040228e-09 -1.018468e-09 -1.379903e-09 +9.219694e-10 +4.071070e-10 +2.796408e-09 +7.785137e-10 -2.374098e-10 +9.019385e-10 -1.779348e-09 -8.327567e-10
+2.306667e+01 +3.438789e-03 +1.444255e+00 +1.009912e-09 -2.909677e-09 +4.467961e-09 +9.370273e-10 +1.105492e-09 -6.214340e-10 -1.435460e-09 -1.598262e-09 -1.407007e-09 +1.068207e-09 +5.511937e-10 +2.468725e-09 +5.601641e-10 -3.539370e-10 +2.046980e-09 -1.388530e-09 -8.526856e-10
+2.308333e+01 +5.671856e-03 +1.412784e+00 +8.787016e-11 -3.835615e-09 +3.850459e-09 +7.920041e-10 +6.782179e-10 -8.563373e-11 -1.499852e-09 -1.520014e-09 -1.298186e-09 +3.760581e-10 +1.065031e-09 +1.365872e-09 +9.449816e-10 -7.131022e-10 +1.631110e-09 -3.224089e-10 -1.380917e-09
+2.310000e+01 +7.221951e-03 +1.191499e+00 -7.138497e-10 -3.519572e-09 +2.230173e-09 +1.160774e-09 +8.547491e-10 -2.564181e-10 -1.729644e-09 -1.727716e-09 -6.793672e-10 +3.107165e-11 +2.932090e-10 +1.543594e-09 +7.646603e-10 -3.619241e-10 +1.023610e-09 -2.314607e-10 -1.523312e-09
+2.311667e+01 -1.004042e-02 +1.416052e+00 -1.385520e-09 -5.249772e-09 +2.800460e-09 +6.452573e-10 +2.647690e-10 -2.580383e-12 -2.138358e-09 -1.447639e-09 -2.084650e-10 -5.863522e-10 +3.772436e-10 +1.534978e-09 +7.773848e-10 -5.450824e-10 +3.058954e-10 +3.204196e-10 -8.769746e-10
+2.313333e+01 -3.008400e-03 +1.476062e+00 +4.337986e-12 -4.367128e-09 +4.227058e-09 +1.692637e-10 +2.780855e-10 +8.829647e-10 -1.762513e-09 -2.115241e-09 +1.359104e-10 -4.754214e-10 +1.131913e-09 +9.660295e-10 +8.518224e-10 +1.216754e-11 +7.975532e-10 +6.355651e-11 -9.708322e-10
+2.315000e+01 -5.207636e-03 +7.653725e-01 -4.761389e-10 -2.652768e-09 +1.782451e-09 +2.179413e-10 -1.229314e-10 +1.480506e-09 -1.553117e-09 -2.189642e-09 +7.447873e-10 -3.420835e-10 +1.150059e-09 +6.415488e-10 +9.592950e-10 +2.608407e-10 +1.029589e-10 -8.768008e-10 -1.025449e-09
+2.316667e+01 +4.685995e-03 +7.467576e-01 +5.238138e-10 -1.867886e-09 +2.664036e-09 +7.229865e-10 -3.879547e-10 +2.307479e-09 -2.266668e-09 -9.195620e-10 -4.143657e-10 -3.125632e-10 +1.226648e-09 +1.225982e-09 +3.356329e-10 +8.516922e-10 -8.041153e-10 -3.171666e-10 -7.057089e-10
+2.318333e+01 +7.989412e-03 +8.278498e-01 +3.598788e-10 -2.496904e-09 +3.002986e-09 +4.370090e-10 -9.104921e-10 +2.587767e-09 -2.141536e-09 -9.634474e-10 -5.043306e-10 -1.946394e-10 +1.073669e-09 +9.463876e-10 +4.124841e-10 +7.323172e-10 -1.542930e-09 +4.054460e-10 +1.592846e-11
+2.320000e+01 +8.947065e-03 +8.873008e-01 +2.087108e-09 -9.362509e-10 +4.327745e-09 +1.094680e-09 -7.521922e-10 +3.114432e-09 -2.766347e-09 -3.123268e-10 -6.085145e-10 -4.419283e-10 +9.989322e-10 +1.838808e-09 +1.071054e-09 +6.832153e-10 -1.680376e-09 +5.394739e-10 -5.009037e-10
+2.321667e+01 +1.749928e-02 +1.816730e+00 +2.904379e-09 -3.005537e-09 +7.667689e-09 +4.620355e-10 -8.688015e-10 +2.977505e-09 -2.971112e-09 -5.861907e-10 -9.204661e-10 -1.233873e-10 +7.747873e-10 +1.867203e-09 +9.027797e-10 +8.641444e-10 -6.812757e-10 +1.073597e-09 +4.056934e-10
+2.323333e+01 +2.273365e-02 +1.631775e+00 +3.131543e-09 -2.267409e-09 +7.327008e-09 +4.473601e-10 -1.140616e-09 +2.705925e-09 -2.627904e-09 -8.789582e-10 -2.498890e-10 +1.978831e-10 +8.831069e-10 +1.767251e-09 +8.421997e-10 +3.258783e-10 -2.398066e-10 +6.929726e-10 +6.989393e-10
+2.325000e+01 +2.402322e-02 +1.389259e+00 +5.840868e-09 +6.016217e-10 +8.998213e-09 +5.792661e-10 -4.778772e-10 +2.933127e-09 -2.156186e-09 +7.559129e-12 -1.958736e-10 -3.290375e-10 +3.855435e-10 +1.980338e-09 +1.461006e-09 +6.633638e-10 -5.850014e-10 +1.106930e-09 +1.107576e-09
+2.326667e+01 +2.455033e-02 +1.172162e+00 +6.230970e-09 +1.701211e-09 +8.575486e-09 +7.621765e-10 -3.307661e-10 +2.721811e-09 -1.676433e-09 +1.533197e-10 -3.658207e-10 -1.812225e-10 +5.231457e-10 +1.529384e-09 +1.614193e-09 +8.781292e-10 -1.025287e-10 +3.959231e-10 +9.982290e-10
+2.328333e+01 +2.015662e-02 +1.381688e+00 +4.464538e-09 -3.077306e-10 +7.619610e-09 +8.658097e-11 +8.723885e-11 +2.424683e-09 -1.639356e-09 -2.929988e-10 -1.135925e-09 +2.388766e-10 +7.616642e-10 +7.993569e-10 +1.724366e-09 +1.101366e-09 -4.980892e-10 +4.776740e-10 +8.199369e-10
+2.330000e+01 +2.409116e-02 +8.392500e-01 +3.755028e-09 +4.931342e-10 +5.682076e-09 -1.289985e-10 +8.711647e-11 +2.127719e-09 -1.739100e-09 +4.152059e-10 -1.198982e-09 +7.361748e-10 +6.359392e-10 +6.498229e-10 +1.377888e-09 +9.976888e-10 -7.783444e-10 -2.406769e-10 +1.239192e-09
+2.331667e+01 +2.733627e-02 +8.628751e-01 +7.683284e-10 -2.101129e-09 +3.290444e-09 -6.642627e-10 +3.396272e-10 +2.003498e-09 -1.453011e-09 -4.054604e-10 -1.617518e-09 +4.011608e-10 +7.505308e-10 +5.416362e-10 +1.175339e-09 +6.156570e-10 -5.621194e-10 -7.593420e-10 +4.926233e-10
+2.333333e+01 +1.779262e-02 +1.471966e+00 +4.904859e-10 -3.724495e-09 +4.403411e-09 -5.203747e-10 +4.592270e-10 +1.481779e-09 -1.180470e-09 -1.345547e-09 -1.228969e-09 -1.242112e-10 +5.761496e-10 +9.662231e-10 +1.036731e-09 +4.987216e-10 +1.927188e-10 -4.054262e-10 +1.345312e-10
+2.335000e+01 +5.846353e-03 +1.544005e+00 -1.234873e-10 -4.533828e-09 +4.178495e-09 -6.740650e-11 +1.020603e-10 +9.775977e-10 -1.547861e-09 -5.396006e-10 -1.736402e-09 -1.923967e-10 +8.156444e-10 +8.748270e-10 +9.302857e-10 +5.006861e-10 -5.959263e-10 -2.810392e-10 +6.043624e-10
+2.336667e+01 +2.755651e-03 +1.723177e+00 -1.162755e-09 -5.581768e-09 +3.486622e-09 -9.860655e-12 -1.677504e-10 +1.579243e-10 -1.656005e-09 -4.851736e-10 -1.136760e-09 -3.909947e-10 +1.536380e-10 +8.765216e-10 +9.577649e-10 +3.599654e-10 -3.703271e-10 -1.085880e-10 +5.150050e-10
+2.338333e+01 +1.540012e-02 +1.753356e+00 -4.318488e-10 -4.887060e-09 +4.014081e-09 -7.537790e-10 +1.947125e-10 +2.586296e-10 -1.752686e-09 -6.024000e-10 -6.895098e-10 +1.307961e-10 +4.927266e-10 +7.188261e-10 +9.868625e-10 +4.742010e-10 +3.508270e-10 -3.442163e-10 +5.355543e-11
+2.340000e+01 +1.219362e-02 +8.157909e-01 -2.706398e-10 -2.381091e-09 +1.856968e-09 -3.495268e-10 +1.614900e-10 +6.384501e-10 -1.651193e-09 -3.960439e-10 -3.311612e-10 +3.543662e-10 -5.979024e-11 +2.027740e-10 +1.005000e-09 -1.265959e-11 +2.190676e-10 -5.416617e-10 +4.635358e-10
+2.341667e+01 +4.550745e-03 +1.319740e+00 +1.481233e-09 -1.918289e-09 +4.282995e-09 +1.549390e-10 -4.637739e-11 +2.128036e-10 -1.234839e-09 -3.811936e-10 -1.028527e-10 +1.223997e-10 -3.489840e-10 +2.498483e-10 +1.591250e-09 -2.464298e-10 +7.810564e-10 +1.289955e-10 +7.618990e-10
+2.343333e+01 -7.418867e-03 +1.600626e+00 +6.989193e-10 -3.455990e-09 +4.485805e-09 -3.098666e-10 -1.980150e-11 +4.490548e-10 -1.172784e-09 -6.425498e-10 -5.185227e-10 -6.600743e-11 +1.600687e-10 +2.653862e-10 +1.038866e-09 -1.444442e-10 +8.067727e-10 +3.682459e-10 +5.451421e-10
+2.345000e+01 -5.038209e-03 +1.416570e+00 +1.831166e-09 -2.175257e-09 +5.105224e-09 -2.994657e-10 -4.250580e-10 +6.672657e-10 -6.093156e-10 -2.430676e-11 -4.373147e-10 -3.082120e-10 +1.740742e-10 +5.607292e-10 +1.205836e-09 +2.700116e-11 +8.354238e-10 +1.252455e-10 +5.385027e-10
+2.346667e+01 -2.355287e-02 +9.836251e-01 -2.535527e-10 -2.824286e-09 +2.313250e-09 -7.820708e-11 -4.242202e-10 +3.385959e-10 -5.802763e-10 -2.554304e-10 -4.920496e-10 -3.760369e-10 -2.530866e-10 +1.285228e-10 +1.420257e-09 +8.411749e-11 +5.405782e-11 -7.081819e-10 +8.717168e-10
+2.348333e+01 -1.878008e-02 +1.698957e+00 -9.743372e-10 -4.628976e-09 +2.874964e-09 -5.676546e-11 -2.189302e-10 +2.080167e-10 -1.044676e-09 -4.066208e-10 -9.306659e-10 -6.056013e-10 -1.002547e-09 +1.506574e-10 +1.806235e-09 +5.654218e-10 +4.260700e-10 -6.554403e-10 +7.022011e-10
+2.350000e+01 -1.462560e-02 +1.253246e+00 -4.768205e-10 -3.128150e-09 +2.240693e-09 -4.523590e-11 +1.614125e-10 -1.340022e-11 -8.023525e-10 -8.735625e-11 -1.280783e-09 -6.992760e-13 -8.766515e-10 -1.920925e-10 +1.464911e-09 +3.622189e-10 +2.785132e-10 -3.384408e-11 +5.445938e-10
+2.351667e+01 -2.637075e-02 +1.279429e+00 -1.703675e-09 -4.139780e-09 +1.206074e-09 -1.550063e-12 +1.655512e-10 -8.717510e-10 -4.658417e-10 -1.175718e-11 -1.456383e-09 -8.890036e-11 -8.064790e-10 +6.631044e-11 +1.751741e-09 -1.516994e-11 +1.382458e-11 -4.089658e-10 +2.499444e-10
+2.353333e+01 -1.793718e-02 +1.419910e+00 -1.133834e-09 -4.166162e-09 +2.166158e-09 -7.537200e-10 -1.013359e-10 -1.167712e-09 -2.771741e-10 +5.204895e-10 -1.258496e-09 +3.031700e-10 -6.920337e-10 +6.762591e-10 +9.021784e-10 +3.370228e-10 +9.393986e-11 -3.888317e-10 +5.701346e-10
+2.355000e+01 -1.539275e-02 +8.753651e-01 -2.082957e-10 -2.228228e-09 +1.811506e-09 -4.581964e-10 -5.817566e-10 -7.987346e-10 +2.038579e-10 +2.802191e-10 -5.365587e-10 +4.215372e-10 -7.273854e-10 +1.729983e-10 +1.242018e-09 +2.173181e-10 -1.725534e-10 -3.919131e-10 +9.214188e-10
+2.356667e+01 -2.404037e-02 +8.125714e-01 -1.859729e-09 -3.358637e-09 +1.953156e-10 -9.627119e-10 -6.050560e-10 -3.510250e-10 -3.535057e-10 -1.204851e-10 -1.728903e-10 +3.602186e-10 -8.725143e-10 -7.785410e-10 +9.113139e-10 +7.343880e-10 -4.844808e-11 -4.136935e-10 +6.309768e-10
+2.358333e+01 -2.926266e-02 +8.486303e-01 -2.538976e-09 -4.107602e-09 -1.949895e-10 -1.154753e-09 -1.222177e-09 +7.097810e-11 -3.276386e-10 -1.456467e-10 +4.985125e-10 -4.105393e-10 -1.633555e-09 -6.102277e-10 +8.512885e-10 +4.838410e-10 +1.682997e-10 -1.079876e-10 +7.510388e-10
+2.360000e+01 -1.798838e-02 +1.405759e+00 -2.090472e-09 -4.909342e-09 +1.315317e-09 -1.209786e-09 -1.232360e-09 +3.145508e-10 -4.154487e-10 -5.442840e-10 +2.988869e-10 -4.341950e-10 -1.633178e-09 -1.653042e-10 +2.030602e-10 +9.747090e-10 +5.272082e-10 -5.958738e-11 +1.077737e-09
+2.361667e+01 -1.536110e-02 +9.430840e-01 -5.879213e-10 -2.782178e-09 +1.724166e-09 -7.950270e-10 -1.402340e-09 +4.570248e-10 -3.333380e-10 -3.636727e-11 +6.572510e-10 -3.764052e-10 -1.047519e-09 -7.507725e-10 -4.439937e-10 +1.001429e-09 +9.135090e-10 +3.048555e-10 +1.200667e-09
+2.363333e+01 -1.972313e-02 +1.571608e+00 -2.751813e-09 -5.801573e-09 +1.092817e-09 -9.465640e-10 -1.318992e-09 -4.708296e-10 -3.077897e-10 -5.322468e-10 +3.923211e-10 -6.260344e-10 -9.503688e-10 -2.287593e-10 -1.217555e-10 +6.231497e-10 +6.798467e-10 +2.018505e-13 +7.524079e-10
+2.365000e+01 -6.367585e-04 +1.474562e+00 -2.302605e-10 -3.405018e-09 +2.912611e-09 -9.081077e-10 -6.371994e-10 -5.921095e-10 +4.846414e-10 -2.700059e-10 +2.373058e-10 -5.359730e-10 -9.042263e-10 -2.754340e-10 +1.025244e-10 +1.054901e-09 +7.928002e-10 +6.004670e-10 +6.142420e-10
+2.366667e+01 -1.253387e-02 +1.583204e+00 -9.056045e-10 -4.187092e-09 +2.560700e-09 -1.077625e-09 -1.066907e-09 -7.454416e-10 +5.409440e-10 -4.053968e-10 +4.301359e-10 -4.146407e-10 -3.935634e-10 -3.684793e-10 +1.588539e-11 +1.023179e-09 +8.766694e-10 +3.061291e-10 +2.797509e-10
+2.368333e+01 -2.142325e-02 +2.099408e+00 -2.405681e-09 -6.687074e-09 +2.516164e-09 -1.483009e-09 -1.585783e-09 -8.400251e-10 +3.414489e-10 -3.522189e-10 -4.204943e-11 -4.256641e-10 -3.697715e-10 -3.186589e-10 -1.403054e-11 +8.568633e-10 +5.269631e-10 +1.631557e-10 +8.694643e-10
+2.370000e+01 -3.273435e-02 +1.309758e+00 -2.947306e-09 -5.631695e-09 +6.080387e-10 -1.299655e-09 -1.234105e-09 -1.581995e-12 +2.928305e-11 -4.610720e-10 -2.194917e-10 -5.098820e-10 -2.865472e-10 -6.543144e-10 -1.495394e-10 +5.446079e-10 +3.173812e-10 +1.226482e-10 +5.202409e-10
+2.371667e+01 -3.064914e-02 +1.361302e+00 -2.896211e-09 -5.766379e-09 +8.219845e-10 -1.374424e-09 -1.439400e-09 +2.442168e-10 -8.971258e-11 -3.698085e-10 +5.770315e-12 -7.595171e-10 -1.666084e-10 -7.321430e-10 +3.292892e-11 +4.697335e-10 +3.190751e-10 -1.390995e-11 +6.514877e-10
+2.373333e+01 -3.415942e-02 +1.291845e+00 -3.655238e-09 -6.249902e-09 +4.433639e-11 -1.384233e-09 -1.360463e-09 +3.050754e-10 +7.968398e-11 -5.041152e-10 -2.933592e-10 -9.430680e-10 -2.651788e-10 -7.126563e-10 -2.820670e-10 +6.993780e-10 +3.223820e-10 -2.943527e-10 +5.692812e-10
+2.375000e+01 -1.932797e-02 +1.448906e+00 -1.051169e-09 -4.024326e-09 +2.164681e-09 -1.030910e-09 -9.682807e-10 +4.260981e-10 -4.181495e-10 -3.120820e-10 +8.029169e-11 -4.180026e-10 +2.660275e-12 -1.335455e-10 -1.250403e-11 +1.212171e-09 +1.513392e-10 -2.999938e-10 +5.616188e-10
+2.376667e+01 -1.601103e-02 +9.923574e-01 -6.596769e-11 -2.269120e-09 +2.084451e-09 -9.005475e-10 -4.501779e-10 +5.922641e-10 -3.458228e-11 +8.116026e-11 -1.650466e-10 -6.011245e-10 -4.353382e-10 +1.649558e-10 +4.122443e-11 +1.168015e-09 +2.198782e-10 +2.260689e-11 +2.483040e-10
[truncated: 1,280,721 more chars]
